# Supplementary material for: Risk prediction for cardiovascular related diseases using PRS and EHR in the Framingham Heart Study
Source: PLoS One. 2026 Apr 17;21(4):e0345914. doi: 10.1371/journal.pone.0345914 (PMC13089760; doi:10.1371/journal.pone.0345914)
Supplement: S1 File — (ZIP) [file pone.0345914.s003.zip]

Archive with 270 entries (270 files):
- catboost/ehr_model/af/af_catboost_nested_cv_all_results.csv
- catboost/ehr_model/af/af_catboost_nested_cv_best_per_fold.csv
- catboost/ehr_model/af/af_catboost_nested_cv_outer_test_results.csv
- catboost/ehr_model/chd/chd_catboost_nested_cv_all_results.csv
- catboost/ehr_model/chd/chd_catboost_nested_cv_best_per_fold.csv
- catboost/ehr_model/chd/chd_catboost_nested_cv_outer_test_results.csv
- catboost/ehr_model/chf/chf_catboost_nested_cv_all_results.csv
- catboost/ehr_model/chf/chf_catboost_nested_cv_best_per_fold.csv
- catboost/ehr_model/chf/chf_catboost_nested_cv_outer_test_results.csv
- catboost/ehr_model/dem/dem_catboost_nested_cv_all_results.csv
- catboost/ehr_model/dem/dem_catboost_nested_cv_best_per_fold.csv
- catboost/ehr_model/dem/dem_catboost_nested_cv_outer_test_results.csv
- catboost/ehr_model/dia/dia_catboost_nested_cv_all_results.csv
- catboost/ehr_model/dia/dia_catboost_nested_cv_best_per_fold.csv
- catboost/ehr_model/dia/dia_catboost_nested_cv_outer_test_results.csv
- catboost/ehr_model/stroke/stroke_catboost_nested_cv_all_results.csv
- catboost/ehr_model/stroke/stroke_catboost_nested_cv_best_per_fold.csv
- catboost/ehr_model/stroke/stroke_catboost_nested_cv_outer_test_results.csv
- catboost/prs_ehr_model/af/af_catboost_nested_cv_all_results.csv
- catboost/prs_ehr_model/af/af_catboost_nested_cv_best_per_fold.csv
- catboost/prs_ehr_model/af/af_catboost_nested_cv_outer_test_results.csv
- catboost/prs_ehr_model/chd/chd_catboost_nested_cv_all_results.csv
- catboost/prs_ehr_model/chd/chd_catboost_nested_cv_best_per_fold.csv
- catboost/prs_ehr_model/chd/chd_catboost_nested_cv_outer_test_results.csv
- catboost/prs_ehr_model/chf/chf_catboost_nested_cv_all_results.csv
- catboost/prs_ehr_model/chf/chf_catboost_nested_cv_best_per_fold.csv
- catboost/prs_ehr_model/chf/chf_catboost_nested_cv_outer_test_results.csv
- catboost/prs_ehr_model/dem/dem_catboost_nested_cv_all_results.csv
- catboost/prs_ehr_model/dem/dem_catboost_nested_cv_best_per_fold.csv
- catboost/prs_ehr_model/dem/dem_catboost_nested_cv_outer_test_results.csv
- catboost/prs_ehr_model/dia/dia_catboost_nested_cv_all_results.csv
- catboost/prs_ehr_model/dia/dia_catboost_nested_cv_best_per_fold.csv
- catboost/prs_ehr_model/dia/dia_catboost_nested_cv_outer_test_results.csv
- catboost/prs_ehr_model/stroke/stroke_catboost_nested_cv_all_results.csv
- catboost/prs_ehr_model/stroke/stroke_catboost_nested_cv_best_per_fold.csv
- catboost/prs_ehr_model/stroke/stroke_catboost_nested_cv_outer_test_results.csv
- catboost/prs_model/af/af_catboost_nested_cv_all_results.csv
- catboost/prs_model/af/af_catboost_nested_cv_best_per_fold.csv
- catboost/prs_model/af/af_catboost_nested_cv_outer_test_results.csv
- catboost/prs_model/chd/chd_catboost_nested_cv_all_results.csv
- catboost/prs_model/chd/chd_catboost_nested_cv_best_per_fold.csv
- catboost/prs_model/chd/chd_catboost_nested_cv_outer_test_results.csv
- catboost/prs_model/chf/chf_catboost_nested_cv_all_results.csv
- catboost/prs_model/chf/chf_catboost_nested_cv_best_per_fold.csv
- catboost/prs_model/chf/chf_catboost_nested_cv_outer_test_results.csv
- catboost/prs_model/dem/dem_catboost_nested_cv_all_results.csv
- catboost/prs_model/dem/dem_catboost_nested_cv_best_per_fold.csv
- catboost/prs_model/dem/dem_catboost_nested_cv_outer_test_results.csv
- catboost/prs_model/dia/dia_catboost_nested_cv_all_results.csv
- catboost/prs_model/dia/dia_catboost_nested_cv_best_per_fold.csv
- catboost/prs_model/dia/dia_catboost_nested_cv_outer_test_results.csv
- catboost/prs_model/stroke/stroke_catboost_nested_cv_all_results.csv
- catboost/prs_model/stroke/stroke_catboost_nested_cv_best_per_fold.csv
- catboost/prs_model/stroke/stroke_catboost_nested_cv_outer_test_results.csv
- lgbm/ehr_model/af/af_lgb_nested_cv_all_results.csv
- lgbm/ehr_model/af/af_lgb_nested_cv_best_per_fold.csv
- lgbm/ehr_model/af/af_lgb_nested_cv_outer_test_results.csv
- lgbm/ehr_model/chd/chd_lgb_nested_cv_all_results.csv
- lgbm/ehr_model/chd/chd_lgb_nested_cv_best_per_fold.csv
- lgbm/ehr_model/chd/chd_lgb_nested_cv_outer_test_results.csv
- lgbm/ehr_model/chf/chf_lgb_nested_cv_all_results.csv
- lgbm/ehr_model/chf/chf_lgb_nested_cv_best_per_fold.csv
- lgbm/ehr_model/chf/chf_lgb_nested_cv_outer_test_results.csv
- lgbm/ehr_model/dem/dem_lgb_nested_cv_all_results.csv
- lgbm/ehr_model/dem/dem_lgb_nested_cv_best_per_fold.csv
- lgbm/ehr_model/dem/dem_lgb_nested_cv_outer_test_results.csv
- lgbm/ehr_model/dia/dia_lgb_nested_cv_all_results.csv
- lgbm/ehr_model/dia/dia_lgb_nested_cv_best_per_fold.csv
- lgbm/ehr_model/dia/dia_lgb_nested_cv_outer_test_results.csv
- lgbm/ehr_model/stroke/stroke_lgb_nested_cv_all_results.csv
- lgbm/ehr_model/stroke/stroke_lgb_nested_cv_best_per_fold.csv
- lgbm/ehr_model/stroke/stroke_lgb_nested_cv_outer_test_results.csv
- lgbm/prs_ehr_model/af/af_lgb_nested_cv_all_results.csv
- lgbm/prs_ehr_model/af/af_lgb_nested_cv_best_per_fold.csv
- lgbm/prs_ehr_model/af/af_lgb_nested_cv_outer_test_results.csv
- lgbm/prs_ehr_model/chd/chd_lgb_nested_cv_all_results.csv
- lgbm/prs_ehr_model/chd/chd_lgb_nested_cv_best_per_fold.csv
- lgbm/prs_ehr_model/chd/chd_lgb_nested_cv_outer_test_results.csv
- lgbm/prs_ehr_model/chf/chf_lgb_nested_cv_all_results.csv
- lgbm/prs_ehr_model/chf/chf_lgb_nested_cv_best_per_fold.csv
- lgbm/prs_ehr_model/chf/chf_lgb_nested_cv_outer_test_results.csv
- lgbm/prs_ehr_model/dem/dem_lgb_nested_cv_all_results.csv
- lgbm/prs_ehr_model/dem/dem_lgb_nested_cv_best_per_fold.csv
- lgbm/prs_ehr_model/dem/dem_lgb_nested_cv_outer_test_results.csv
- lgbm/prs_ehr_model/dia/dia_lgb_nested_cv_all_results.csv
- lgbm/prs_ehr_model/dia/dia_lgb_nested_cv_best_per_fold.csv
- lgbm/prs_ehr_model/dia/dia_lgb_nested_cv_outer_test_results.csv
- lgbm/prs_ehr_model/stroke/stroke_lgb_nested_cv_all_results.csv
- lgbm/prs_ehr_model/stroke/stroke_lgb_nested_cv_best_per_fold.csv
- lgbm/prs_ehr_model/stroke/stroke_lgb_nested_cv_outer_test_results.csv
- lgbm/prs_model/af/af_lgb_nested_cv_all_results.csv
- lgbm/prs_model/af/af_lgb_nested_cv_best_per_fold.csv
- lgbm/prs_model/af/af_lgb_nested_cv_outer_test_results.csv
- lgbm/prs_model/chd/chd_lgb_nested_cv_all_results.csv
- lgbm/prs_model/chd/chd_lgb_nested_cv_best_per_fold.csv
- lgbm/prs_model/chd/chd_lgb_nested_cv_outer_test_results.csv
- lgbm/prs_model/chf/chf_lgb_nested_cv_all_results.csv
- lgbm/prs_model/chf/chf_lgb_nested_cv_best_per_fold.csv
- lgbm/prs_model/chf/chf_lgb_nested_cv_outer_test_results.csv
- lgbm/prs_model/dem/dem_lgb_nested_cv_all_results.csv
- lgbm/prs_model/dem/dem_lgb_nested_cv_best_per_fold.csv
- lgbm/prs_model/dem/dem_lgb_nested_cv_outer_test_results.csv
- lgbm/prs_model/dia/dia_lgb_nested_cv_all_results.csv
- lgbm/prs_model/dia/dia_lgb_nested_cv_best_per_fold.csv
- lgbm/prs_model/dia/dia_lgb_nested_cv_outer_test_results.csv
- lgbm/prs_model/stroke/stroke_lgb_nested_cv_all_results.csv
- lgbm/prs_model/stroke/stroke_lgb_nested_cv_best_per_fold.csv
- lgbm/prs_model/stroke/stroke_lgb_nested_cv_outer_test_results.csv
- logreg/ehr_model/af/af_logreg_nested_cv_all_results.csv
- logreg/ehr_model/af/af_logreg_nested_cv_best_per_fold.csv
- logreg/ehr_model/af/af_logreg_nested_cv_outer_test_results.csv
- logreg/ehr_model/chd/chd_logreg_nested_cv_all_results.csv
- logreg/ehr_model/chd/chd_logreg_nested_cv_best_per_fold.csv
- logreg/ehr_model/chd/chd_logreg_nested_cv_outer_test_results.csv
- logreg/ehr_model/chf/chf_logreg_nested_cv_all_results.csv
- logreg/ehr_model/chf/chf_logreg_nested_cv_best_per_fold.csv
- logreg/ehr_model/chf/chf_logreg_nested_cv_outer_test_results.csv
- logreg/ehr_model/dem/dem_logreg_nested_cv_all_results.csv
- logreg/ehr_model/dem/dem_logreg_nested_cv_best_per_fold.csv
- logreg/ehr_model/dem/dem_logreg_nested_cv_outer_test_results.csv
- logreg/ehr_model/dia/dia_logreg_nested_cv_all_results.csv
- logreg/ehr_model/dia/dia_logreg_nested_cv_best_per_fold.csv
- logreg/ehr_model/dia/dia_logreg_nested_cv_outer_test_results.csv
- logreg/ehr_model/stroke/stroke_logreg_nested_cv_all_results.csv
- logreg/ehr_model/stroke/stroke_logreg_nested_cv_best_per_fold.csv
- logreg/ehr_model/stroke/stroke_logreg_nested_cv_outer_test_results.csv
- logreg/prs_ehr_model/af/af_logreg_nested_cv_all_results.csv
- logreg/prs_ehr_model/af/af_logreg_nested_cv_best_per_fold.csv
- logreg/prs_ehr_model/af/af_logreg_nested_cv_outer_test_results.csv
- logreg/prs_ehr_model/chd/chd_logreg_nested_cv_all_results.csv
- logreg/prs_ehr_model/chd/chd_logreg_nested_cv_best_per_fold.csv
- logreg/prs_ehr_model/chd/chd_logreg_nested_cv_outer_test_results.csv
- logreg/prs_ehr_model/chf/chf_logreg_nested_cv_all_results.csv
- logreg/prs_ehr_model/chf/chf_logreg_nested_cv_best_per_fold.csv
- logreg/prs_ehr_model/chf/chf_logreg_nested_cv_outer_test_results.csv
- logreg/prs_ehr_model/dem/dem_logreg_nested_cv_all_results.csv
- logreg/prs_ehr_model/dem/dem_logreg_nested_cv_best_per_fold.csv
- logreg/prs_ehr_model/dem/dem_logreg_nested_cv_outer_test_results.csv
- logreg/prs_ehr_model/dia/dia_logreg_nested_cv_all_results.csv
- logreg/prs_ehr_model/dia/dia_logreg_nested_cv_best_per_fold.csv
- logreg/prs_ehr_model/dia/dia_logreg_nested_cv_outer_test_results.csv
- logreg/prs_ehr_model/stroke/stroke_logreg_nested_cv_all_results.csv
- logreg/prs_ehr_model/stroke/stroke_logreg_nested_cv_best_per_fold.csv
- logreg/prs_ehr_model/stroke/stroke_logreg_nested_cv_outer_test_results.csv
- logreg/prs_model/af/af_logreg_nested_cv_all_results.csv
- logreg/prs_model/af/af_logreg_nested_cv_best_per_fold.csv
- logreg/prs_model/af/af_logreg_nested_cv_outer_test_results.csv
- logreg/prs_model/chd/chd_logreg_nested_cv_all_results.csv
- logreg/prs_model/chd/chd_logreg_nested_cv_best_per_fold.csv
- logreg/prs_model/chd/chd_logreg_nested_cv_outer_test_results.csv
- logreg/prs_model/chf/chf_logreg_nested_cv_all_results.csv
- logreg/prs_model/chf/chf_logreg_nested_cv_best_per_fold.csv
- logreg/prs_model/chf/chf_logreg_nested_cv_outer_test_results.csv
- logreg/prs_model/dem/dem_logreg_nested_cv_all_results.csv
- logreg/prs_model/dem/dem_logreg_nested_cv_best_per_fold.csv
- logreg/prs_model/dem/dem_logreg_nested_cv_outer_test_results.csv
- logreg/prs_model/dia/dia_logreg_nested_cv_all_results.csv
- logreg/prs_model/dia/dia_logreg_nested_cv_best_per_fold.csv
- logreg/prs_model/dia/dia_logreg_nested_cv_outer_test_results.csv
- logreg/prs_model/stroke/stroke_logreg_nested_cv_all_results.csv
- logreg/prs_model/stroke/stroke_logreg_nested_cv_best_per_fold.csv
- logreg/prs_model/stroke/stroke_logreg_nested_cv_outer_test_results.csv
- rf/ehr_model/af/af_rf_nested_cv_all_results.csv
- rf/ehr_model/af/af_rf_nested_cv_best_per_fold.csv
- rf/ehr_model/af/af_rf_nested_cv_outer_test_results.csv
- rf/ehr_model/chd/chd_rf_nested_cv_all_results.csv
- rf/ehr_model/chd/chd_rf_nested_cv_best_per_fold.csv
- rf/ehr_model/chd/chd_rf_nested_cv_outer_test_results.csv
- rf/ehr_model/chf/chf_rf_nested_cv_all_results.csv
- rf/ehr_model/chf/chf_rf_nested_cv_best_per_fold.csv
- rf/ehr_model/chf/chf_rf_nested_cv_outer_test_results.csv
- rf/ehr_model/dem/dem_rf_nested_cv_all_results.csv
- rf/ehr_model/dem/dem_rf_nested_cv_best_per_fold.csv
- rf/ehr_model/dem/dem_rf_nested_cv_outer_test_results.csv
- rf/ehr_model/dia/dia_rf_nested_cv_all_results.csv
- rf/ehr_model/dia/dia_rf_nested_cv_best_per_fold.csv
- rf/ehr_model/dia/dia_rf_nested_cv_outer_test_results.csv
- rf/ehr_model/stroke/stroke_rf_nested_cv_all_results.csv
- rf/ehr_model/stroke/stroke_rf_nested_cv_best_per_fold.csv
- rf/ehr_model/stroke/stroke_rf_nested_cv_outer_test_results.csv
- rf/prs_ehr_model/af/af_rf_nested_cv_all_results.csv
- rf/prs_ehr_model/af/af_rf_nested_cv_best_per_fold.csv
- rf/prs_ehr_model/af/af_rf_nested_cv_outer_test_results.csv
- rf/prs_ehr_model/chd/chd_rf_nested_cv_all_results.csv
- rf/prs_ehr_model/chd/chd_rf_nested_cv_best_per_fold.csv
- rf/prs_ehr_model/chd/chd_rf_nested_cv_outer_test_results.csv
- rf/prs_ehr_model/chf/chf_rf_nested_cv_all_results.csv
- rf/prs_ehr_model/chf/chf_rf_nested_cv_best_per_fold.csv
- rf/prs_ehr_model/chf/chf_rf_nested_cv_outer_test_results.csv
- rf/prs_ehr_model/dem/dem_rf_nested_cv_all_results.csv
- rf/prs_ehr_model/dem/dem_rf_nested_cv_best_per_fold.csv
- rf/prs_ehr_model/dem/dem_rf_nested_cv_outer_test_results.csv
- rf/prs_ehr_model/dia/dia_rf_nested_cv_all_results.csv
- rf/prs_ehr_model/dia/dia_rf_nested_cv_best_per_fold.csv
- rf/prs_ehr_model/dia/dia_rf_nested_cv_outer_test_results.csv
- rf/prs_ehr_model/stroke/stroke_rf_nested_cv_all_results.csv
- rf/prs_ehr_model/stroke/stroke_rf_nested_cv_best_per_fold.csv
- rf/prs_ehr_model/stroke/stroke_rf_nested_cv_outer_test_results.csv
- rf/prs_model/af/af_rf_nested_cv_all_results.csv
- rf/prs_model/af/af_rf_nested_cv_best_per_fold.csv
- rf/prs_model/af/af_rf_nested_cv_outer_test_results.csv
- rf/prs_model/chd/chd_rf_nested_cv_all_results.csv
- rf/prs_model/chd/chd_rf_nested_cv_best_per_fold.csv
- rf/prs_model/chd/chd_rf_nested_cv_outer_test_results.csv
- rf/prs_model/chf/chf_rf_nested_cv_all_results.csv
- rf/prs_model/chf/chf_rf_nested_cv_best_per_fold.csv
- rf/prs_model/chf/chf_rf_nested_cv_outer_test_results.csv
- rf/prs_model/dem/dem_rf_nested_cv_all_results.csv
- rf/prs_model/dem/dem_rf_nested_cv_best_per_fold.csv
- rf/prs_model/dem/dem_rf_nested_cv_outer_test_results.csv
- rf/prs_model/dia/dia_rf_nested_cv_all_results.csv
- rf/prs_model/dia/dia_rf_nested_cv_best_per_fold.csv
- rf/prs_model/dia/dia_rf_nested_cv_outer_test_results.csv
- rf/prs_model/stroke/stroke_rf_nested_cv_all_results.csv
- rf/prs_model/stroke/stroke_rf_nested_cv_best_per_fold.csv
- rf/prs_model/stroke/stroke_rf_nested_cv_outer_test_results.csv
- xgboost/ehr_model/af/af_xgb_nested_cv_all_results.csv
- xgboost/ehr_model/af/af_xgb_nested_cv_best_per_fold.csv
- xgboost/ehr_model/af/af_xgb_nested_cv_outer_test_results.csv
- xgboost/ehr_model/chd/chd_xgb_nested_cv_all_results.csv
- xgboost/ehr_model/chd/chd_xgb_nested_cv_best_per_fold.csv
- xgboost/ehr_model/chd/chd_xgb_nested_cv_outer_test_results.csv
- xgboost/ehr_model/chf/chf_xgb_nested_cv_all_results.csv
- xgboost/ehr_model/chf/chf_xgb_nested_cv_best_per_fold.csv
- xgboost/ehr_model/chf/chf_xgb_nested_cv_outer_test_results.csv
- xgboost/ehr_model/dem/dem_xgb_nested_cv_all_results.csv
- xgboost/ehr_model/dem/dem_xgb_nested_cv_best_per_fold.csv
- xgboost/ehr_model/dem/dem_xgb_nested_cv_outer_test_results.csv
- xgboost/ehr_model/dia/dia_xgb_nested_cv_all_results.csv
- xgboost/ehr_model/dia/dia_xgb_nested_cv_best_per_fold.csv
- xgboost/ehr_model/dia/dia_xgb_nested_cv_outer_test_results.csv
- xgboost/ehr_model/stroke/stroke_xgb_nested_cv_all_results.csv
- xgboost/ehr_model/stroke/stroke_xgb_nested_cv_best_per_fold.csv
- xgboost/ehr_model/stroke/stroke_xgb_nested_cv_outer_test_results.csv
- xgboost/prs_ehr_model/af/af_xgb_nested_cv_all_results.csv
- xgboost/prs_ehr_model/af/af_xgb_nested_cv_best_per_fold.csv
- xgboost/prs_ehr_model/af/af_xgb_nested_cv_outer_test_results.csv
- xgboost/prs_ehr_model/chd/chd_xgb_nested_cv_all_results.csv
- xgboost/prs_ehr_model/chd/chd_xgb_nested_cv_best_per_fold.csv
- xgboost/prs_ehr_model/chd/chd_xgb_nested_cv_outer_test_results.csv
- xgboost/prs_ehr_model/chf/chf_xgb_nested_cv_all_results.csv
- xgboost/prs_ehr_model/chf/chf_xgb_nested_cv_best_per_fold.csv
- xgboost/prs_ehr_model/chf/chf_xgb_nested_cv_outer_test_results.csv
- xgboost/prs_ehr_model/dem/dem_xgb_nested_cv_all_results.csv
- xgboost/prs_ehr_model/dem/dem_xgb_nested_cv_best_per_fold.csv
- xgboost/prs_ehr_model/dem/dem_xgb_nested_cv_outer_test_results.csv
- xgboost/prs_ehr_model/dia/dia_xgb_nested_cv_all_results.csv
- xgboost/prs_ehr_model/dia/dia_xgb_nested_cv_best_per_fold.csv
- xgboost/prs_ehr_model/dia/dia_xgb_nested_cv_outer_test_results.csv
- xgboost/prs_ehr_model/stroke/stroke_xgb_nested_cv_all_results.csv
- xgboost/prs_ehr_model/stroke/stroke_xgb_nested_cv_best_per_fold.csv
- xgboost/prs_ehr_model/stroke/stroke_xgb_nested_cv_outer_test_results.csv
- xgboost/prs_model/af/af_xgb_nested_cv_all_results.csv
- xgboost/prs_model/af/af_xgb_nested_cv_best_per_fold.csv
- xgboost/prs_model/af/af_xgb_nested_cv_outer_test_results.csv
- xgboost/prs_model/chd/chd_xgb_nested_cv_all_results.csv
- xgboost/prs_model/chd/chd_xgb_nested_cv_best_per_fold.csv
- xgboost/prs_model/chd/chd_xgb_nested_cv_outer_test_results.csv
- xgboost/prs_model/chf/chf_xgb_nested_cv_all_results.csv
- xgboost/prs_model/chf/chf_xgb_nested_cv_best_per_fold.csv
- xgboost/prs_model/chf/chf_xgb_nested_cv_outer_test_results.csv
- xgboost/prs_model/dem/dem_xgb_nested_cv_all_results.csv
- xgboost/prs_model/dem/dem_xgb_nested_cv_best_per_fold.csv
- xgboost/prs_model/dem/dem_xgb_nested_cv_outer_test_results.csv
- xgboost/prs_model/dia/dia_xgb_nested_cv_all_results.csv
- xgboost/prs_model/dia/dia_xgb_nested_cv_best_per_fold.csv
- xgboost/prs_model/dia/dia_xgb_nested_cv_outer_test_results.csv
- xgboost/prs_model/stroke/stroke_xgb_nested_cv_all_results.csv
- xgboost/prs_model/stroke/stroke_xgb_nested_cv_best_per_fold.csv
- xgboost/prs_model/stroke/stroke_xgb_nested_cv_outer_test_results.csv
