# Supplementary material for: Risk prediction for cardiovascular related diseases using PRS and EHR in the Framingham Heart Study
Source: PLoS One. 2026 Apr 17;21(4):e0345914. doi: 10.1371/journal.pone.0345914 (PMC13089760; doi:10.1371/journal.pone.0345914)
Supplement: S1 File — (ZIP) [file pone.0345914.s003.zip › catboost/ehr_model/af/af_catboost_nested_cv_all_results.csv]

outer_fold	inner_fold	sampling_method	sampling_ratio	iterations	depth	learning_rate	l2_leaf_reg	AUC	AUPRC	sensitivity	specificity	DOR	LR+	LR-
1	1	none		100	5	0.1	1	0.7982677348194589	0.29370701701738694	0.05454545454214876	0.9931034482682521	8.307680248182743	7.909079431719205	0.9520201924445114
1	2	none		100	5	0.1	1	0.8179609382300721	0.32068052437852457	0.01829268292571386	0.9954022988429472	4.034152709050552	3.9786498761787463	0.9862417520564323
1	3	none		100	5	0.1	1	0.7569339314082796	0.24343543428988218	0.01829268292571386	0.9938697317931505	3.0209578008301237	2.983989030917895	0.9877625565932605
1	1	none		100	5	0.1	3	0.802860791826309	0.285320821729131	0.018181818180716253	0.9977011494176422	8.037002047677284	7.909056477913221	0.9840804258385052
1	2	none		100	5	0.1	3	0.8195916269507523	0.3150873227662113	0.006097560975237953	0.9977011494176422	2.6625650958794997	2.6524274773479655	0.996192526833288
1	3	none		100	5	0.1	3	0.7611998878609474	0.27228676679704056	0.030487804876189767	0.9992337164674389	41.0057537581985	39.78606575771566	0.9702556763684286
1	1	none		100	5	0.3	1	0.7729989550679207	0.27458460613213254	0.08484848484334251	0.979310344820082	4.388518846119461	4.101008117120171	0.9344856925614641
1	2	none		100	5	0.3	1	0.7808242220353238	0.26688817267003623	0.08536585365333135	0.9785440612951837	4.2566646789118785	3.97865668061412	0.9346887617806268
1	3	none		100	5	0.3	1	0.7482151200822353	0.24040924981466172	0.07926829267809339	0.9739463601457936	3.218347029022738	3.0425024179595104	0.9453618141048966
1	1	none		100	5	0.3	3	0.7894624404969233	0.2854774183589688	0.06060606060238751	0.9885057471188621	5.548382263369215	5.27272268166426	0.9503171151330541
1	2	none		100	5	0.3	3	0.8020371927857209	0.3071648667835658	0.06707317072761748	0.9869731800690654	5.447131529560549	5.148848268014926	0.9452402949335422
1	3	none		100	5	0.3	3	0.7512615643397814	0.24426905257182413	0.060975609752379534	0.9846743294943704	4.172075196063053	3.9786559383109457	0.953639546177073
1	1	none		100	10	0.1	1	0.7930895158481364	0.2807599971326466	0.024242424240955004	0.9923371647433539	3.2173871019422537	3.1636322317652312	0.9832923733925448
1	2	none		100	10	0.1	1	0.7999719652368938	0.28614279450428876	0.01829268292571386	0.9969348658927438	6.060539217420531	5.96796831914338	0.9847256233213613
1	3	none		100	10	0.1	1	0.7443323053920194	0.2337887544113112	0.01829268292571386	0.9946360153180488	3.4551843250909133	3.4102723828689028	0.9870015684987595
1	1	none		100	10	0.1	3	0.7934749796818762	0.27949363447173714	0.018181818180716253	0.9961685823678456	4.814802237735735	4.7454421501085395	0.9855943957092126
1	2	none		100	10	0.1	3	0.8139940192505373	0.30553257643602233	0.006097560975237953	0.9992337164674389	7.999895520506322	7.957213151543131	0.9946646242000614
1	3	none		100	10	0.1	3	0.755083637043267	0.2551539600709475	0.01829268292571386	0.9961685823678456	4.844707841689418	4.774377772973291	0.985483104562466
1	1	none		100	10	0.3	1	0.7740624637176361	0.28511911228001374	0.06060606060238751	0.9885057471188621	5.548382263369215	5.27272268166426	0.9503171151330541
1	2	none		100	10	0.3	1	0.7596766657321746	0.2510576433948945	0.05487804877714158	0.983908045969472	3.550228205737373	3.4102766245955243	0.9605795434733009
1	3	none		100	10	0.3	1	0.7261050369124381	0.21228239891037012	0.07317073170285544	0.9800766283449803	3.8836012864064116	3.672606034950907	0.9456701976513258
1	1	none		100	10	0.3	3	0.7742064321374666	0.27727226142613726	0.06060606060238751	0.9885057471188621	5.548382263369215	5.27272268166426	0.9503171151330541
1	2	none		100	10	0.3	3	0.7866461078403888	0.27635345081297463	0.042682926826665676	0.983908045969472	2.7261129538139093	2.652437374685408	0.9729741182269954
1	3	none		100	10	0.3	3	0.7522474535090179	0.23571599141148367	0.05487804877714158	0.979310344820082	2.748385766778964	2.6524377412548796	0.9650893065421486
1	1	none		300	5	0.1	1	0.7566329966329968	0.2609365564046643	0.09090909090358126	0.9846743294943704	6.424995799707585	5.93181430802942	0.9232401745771462
1	2	none		300	5	0.1	1	0.7716428371180263	0.26185764947027157	0.09756097560380725	0.979310344820082	5.117114638326303	4.715444873342008	0.9215046281849925
1	3	none		300	5	0.1	1	0.7333426782543687	0.22630061478766567	0.07317073170285544	0.9754789271955903	3.1406237171672795	2.9839926844379323	0.9501274019936207
1	1	none		300	5	0.1	3	0.784474631371183	0.29166667506021204	0.07878787878310377	0.9877394635939638	6.890208187083153	6.426131117966683	0.9326468627045926
1	2	none		300	5	0.1	3	0.7846182599757032	0.26411826302791563	0.0914634146285693	0.9785440612951837	4.591320962061237	4.262846443515128	0.9284575033691713
1	3	none		300	5	0.1	3	0.7409214092140921	0.22216629453819214	0.06707317072761748	0.9716475095710986	2.4638747702003303	2.365688024441249	0.960149447697033
1	1	none		300	5	0.3	1	0.7518355973528387	0.26553295979914215	0.10909090908429751	0.9708812260462002	4.082705361037858	3.746410195473217	0.9176293225563047
1	2	none		300	5	0.3	1	0.7405242500700868	0.26993753332816467	0.12195121950475907	0.9639846743221151	3.717493054338388	3.3860914304803442	0.9108534552213292
1	3	none		300	5	0.3	1	0.6991683020278479	0.21685502180363314	0.12195121950475907	0.9685823754715052	4.281841451181664	3.881616847829617	0.9065297838013102
1	1	none		300	5	0.3	3	0.7323301985370951	0.2421740497964756	0.09090909090358126	0.9739463601457936	3.7382338562799573	3.4893034723464624	0.9334096177804262
1	2	none		300	5	0.3	3	0.7277123633305298	0.2401709033482427	0.12195121950475907	0.9609195402225218	3.4150318031511895	3.120515700019519	0.9137588888600607
1	3	none		300	5	0.3	3	0.7224371554060369	0.21994368221646202	0.12804878047999702	0.9632183907972168	3.845715734035925	3.4813252721160217	0.9052476767452992
1	1	none		300	10	0.1	1	0.7588389643562058	0.27107161663412727	0.030303030301193756	0.9931034482682521	4.4999934689545595	4.39393301762178	0.9764309666081905
1	2	none		300	10	0.1	1	0.7705448088963648	0.258199753163434	0.05487804877714158	0.9869731800690654	4.399237605416483	4.212694037466758	0.9575963772194477
1	3	none		300	10	0.1	1	0.7412578263713672	0.23082592523767254	0.01829268292571386	0.9877394635939638	1.501163370949561	1.4919957332984675	0.9938929680538845
1	1	none		300	10	0.1	3	0.758114478114478	0.2606977220701977	0.024242424240955004	0.9931034482682521	3.577634559397809	3.5151464140974245	0.9825336601491103
1	2	none		300	10	0.1	3	0.7790860667227363	0.256758762054675	0.03658536585142772	0.9908045976935571	4.091767697649061	3.978654206271283	0.9723558274433699
1	3	none		300	10	0.1	3	0.7393701523222129	0.22988656305205385	0.03658536585142772	0.9869731800690654	2.877138518884365	2.8084626916445052	0.9761305006483058
1	1	none		300	10	0.3	1	0.7372019040984559	0.2670525398267022	0.07272727272286501	0.9877394635939638	6.318622289656016	5.931813339661554	0.9387826973272455
1	2	none		300	10	0.3	1	0.7528408559947668	0.24581601973727457	0.060975609752379534	0.986206896544167	4.642853772223812	4.420728499597284	0.9521575888553834
1	3	none		300	10	0.3	1	0.7212410055135036	0.22813595214500032	0.06707317072761748	0.983908045969472	4.395888954214513	4.168115874505641	0.9481849687196062
1	1	none		300	10	0.3	3	0.7448740276326482	0.2513663289859315	0.05454545454214876	0.9869731800690654	4.3710373643739855	4.187162558453355	0.9579333612817701
1	2	none		300	10	0.3	3	0.768619755163069	0.24587390045736537	0.048780487801903624	0.9831417624445737	2.9906742146205056	2.893568126907851	0.9675303591595921
1	3	none		300	10	0.3	3	0.7243341743762265	0.23354552919058086	0.06707317072761748	0.9854406130192688	4.866181723321589	4.606864612345285	0.9467103420336067
1	1	none		500	5	0.1	1	0.7394310925345408	0.25078256103121505	0.11515151514453627	0.979310344820082	6.15981436637672	5.565653873234518	0.9035424577104847
1	2	none		500	5	0.1	1	0.7620222409120644	0.2546313271481147	0.08536585365333135	0.9762452107204886	3.835697306882882	3.593625551151672	0.9368897557026196
1	3	none		500	5	0.1	1	0.7341697037660031	0.22920040167810088	0.08536585365333135	0.972413793095997	3.289998805097188	3.0945110723371383	0.9405812046626981
1	1	none		500	5	0.1	3	0.7763566701497735	0.3004167438749488	0.07878787878310377	0.9869731800690654	6.479871178728287	6.048123695543736	0.9333709674043248
1	2	none		500	5	0.1	3	0.7709186057377815	0.2628906043389611	0.11585365852952112	0.9678160919466069	3.940392860705089	3.5997375564193255	0.913547873084732
1	3	none		500	5	0.1	3	0.7418605737781515	0.22686909313175316	0.08536585365333135	0.9655172413719119	2.613332574191412	2.4756090374888315	0.9472996417692765
1	1	none		500	5	0.3	1	0.7448693834900731	0.26528692700681555	0.10909090908429751	0.9747126436706919	4.719849705541833	4.314047879231333	0.9140222890926964
1	2	none		500	5	0.3	1	0.7413419306606859	0.25780040493033923	0.0914634146285693	0.9662835248968101	2.885142522726338	2.7127209241605104	0.9402380901258487
1	3	none		500	5	0.3	1	0.7083730492477339	0.21847786571233518	0.10975609755428316	0.9678160919466069	3.7074352441298535	3.4102776850288343	0.9198482032435025
1	1	none		500	5	0.3	3	0.73691861140137	0.2467089302864695	0.09090909090358126	0.9762452107204886	4.109675685678474	3.8269778596694284	0.9312116359714327
1	2	none		500	5	0.3	3	0.730660685917204	0.24547628407510644	0.12804878047999702	0.9662835248968101	4.208676433359778	3.797809293824714	0.902376153613255
1	3	none		500	5	0.3	3	0.7236099429959817	0.22211604328711468	0.12195121950475907	0.9624521072723184	3.5600897517944383	3.2478836538279565	0.9123038587973761
1	1	none		500	10	0.1	1	0.758318820387786	0.27035936158149554	0.03636363636143251	0.9931034482682521	5.433954377253364	5.272719621146137	0.9703282730672708
1	2	none		500	10	0.1	1	0.771666199420615	0.2583608456933066	0.048780487801903624	0.9869731800690654	3.8853665463560265	3.7446169221926735	0.9637744183624004
1	3	none		500	10	0.1	1	0.7392860480328941	0.23052744507056777	0.030487804876189767	0.9877394635939638	2.533409881468583	2.4866595554974458	0.9815464715570875
1	1	none		500	10	0.1	3	0.7585974689422965	0.26143620573310894	0.024242424240955004	0.9923371647433539	3.2173871019422537	3.1636322317652312	0.9832923733925448
1	2	none		500	10	0.1	3	0.7824782730585926	0.26321542920419	0.030487804876189767	0.9892720306437605	2.899817599906214	2.841896303469081	0.9800258728558712
1	3	none		500	10	0.1	3	0.7363610877488085	0.22697717841579246	0.03658536585142772	0.9885057471188621	3.26581994069208	3.1829240578327367	0.9746171200424554
1	1	none		500	10	0.3	1	0.7367560664112389	0.26767045036254444	0.06060606060238751	0.9877394635939638	5.197576400274526	4.943177783051295	0.9510543665725513
1	2	none		500	10	0.3	1	0.7509017848799178	0.24644169005503316	0.06707317072761748	0.9869731800690654	5.447131529560549	5.148848268014926	0.9452402949335422
1	3	none		500	10	0.3	1	0.7212410055135035	0.22820796986307285	0.060975609752379534	0.9854406130192688	4.39507558276025	4.188058738495714	0.9528979913275397
1	1	none		500	10	0.3	3	0.7458818065714617	0.2536700750559698	0.05454545454214876	0.9877394635939638	4.647832742868376	4.448860004746165	0.957190201195204
1	2	none		500	10	0.3	3	0.767493692178301	0.24559670914340398	0.048780487801903624	0.9785440612951837	2.33882674762328	2.2735181032080685	0.9720763122493594
1	3	none		500	10	0.3	3	0.7256798430053266	0.23152918974102743	0.06707317072761748	0.9869731800690654	5.447131529560549	5.148848268014926	0.9452402949335422
1	1	undersample	0.6	100	5	0.1	1	0.800891675374434	0.29869935177908075	0.6606060605660239	0.7724137930975294	6.606060249572309	2.902662865779429	0.4393939337605574
1	2	undersample	0.6	100	5	0.1	1	0.8152555835903186	0.30414342761739815	0.6646341463009369	0.7923371647448864	7.561623167235564	3.2005443510341696	0.42326154115770587
1	3	undersample	0.6	100	5	0.1	1	0.75705541538174	0.26379664246383755	0.5487804877714157	0.7762452107220211	4.219270432991746	2.452597618206372	0.5812847540740854
1	1	undersample	0.6	100	5	0.1	3	0.7949843260188088	0.28549408686984806	0.6666666666262626	0.7731800766224278	6.817567195565346	2.9391890593517926	0.4311199151932068
1	2	undersample	0.6	100	5	0.1	3	0.8122745537800206	0.3041179263414162	0.6402439023999851	0.786973180070598	6.574502739126011	3.0054613431189146	0.4571389497623697
1	3	undersample	0.6	100	5	0.1	3	0.7600551350341089	0.2593889133161484	0.5365853658209399	0.7777777777718179	4.0526313799933815	2.4146340374709383	0.5958188077171154
1	1	undersample	0.6	100	5	0.3	1	0.7814048531289911	0.26904553694041417	0.5999999999636363	0.7655172413734443	4.8970585840332665	2.558823420066378	0.522522515748284
1	2	undersample	0.6	100	5	0.3	1	0.7732922156807776	0.2610348823009283	0.5487804877714157	0.784674329495903	4.432047478891422	2.548606773175734	0.575040484334508
1	3	undersample	0.6	100	5	0.3	1	0.7511260629847678	0.23718539195730703	0.524390243870464	0.7762452107220211	3.8249910341074655	2.343593279619422	0.6127055515873575
1	1	undersample	0.6	100	5	0.3	3	0.784943689771276	0.27918248118618366	0.6121212120841139	0.7616858237489527	5.043910526276274	2.5685471004201443	0.5092372349985556
1	2	undersample	0.6	100	5	0.3	3	0.7852163349219698	0.2648634254704656	0.5731707316723677	0.7885057471203947	5.006521472517921	2.71010061392847	0.5413140797936634
1	3	undersample	0.6	100	5	0.3	3	0.7478366507803009	0.2522713862398678	0.524390243870464	0.7724137930975294	3.7420355646807093	2.304138849037529	0.6157447655935827
1	1	undersample	0.6	100	10	0.1	1	0.7973667711598746	0.28914980935358386	0.6727272726865013	0.7984674329440731	8.144063713683606	3.338057213945188	0.4098761072922315
1	2	undersample	0.6	100	10	0.1	1	0.7842257732922157	0.24980623581682745	0.524390243870464	0.7885057471203947	4.110646388721368	2.4794537531686003	0.6031785460469588
1	3	undersample	0.6	100	10	0.1	1	0.7475796654518269	0.22899960497410082	0.524390243870464	0.7816091953963096	3.9460186976944476	2.4011552171828505	0.6085007096204571
1	1	undersample	0.6	100	10	0.1	3	0.7906188319981422	0.27671752809448996	0.6363636363250689	0.7754789271971229	6.044368279300758	2.834315728308585	0.46891842735181416
1	2	undersample	0.6	100	10	0.1	3	0.7970703672553967	0.2663081169488308	0.5365853658209399	0.8130268199171417	5.034943620608196	2.869851905415684	0.569986889886879
1	3	undersample	0.6	100	10	0.1	3	0.7446126530230819	0.23767969381573673	0.4695121950933224	0.7785440612967162	3.1114821744579593	2.1201155256497306	0.6813844257051695
1	1	undersample	0.6	100	10	0.3	1	0.7901219087425985	0.2688894768188134	0.6424242423853076	0.7785440612967162	6.316110149163269	2.9009121053056703	0.45928775363882296
1	2	undersample	0.6	100	10	0.3	1	0.7801326978787028	0.24863525211775608	0.524390243870464	0.8015325670436665	4.452826208234703	2.642197813703074	0.5933754531646758
1	3	undersample	0.6	100	10	0.3	1	0.7409354265956453	0.21941928719216364	0.5121951219199881	0.7770114942469195	3.6587627107444907	2.2969574024482573	0.6277962107559694
1	1	undersample	0.6	100	10	0.3	3	0.7821850690816209	0.2599045392179679	0.6121212120841139	0.7724137930975294	5.356060332383712	2.6896233893919477	0.5021644957151423
1	2	undersample	0.6	100	10	0.3	3	0.7816979721521353	0.24719805074241988	0.5853658536228435	0.7931034482697847	5.4117644080376595	2.8292681556793435	0.5227995692790348
1	3	undersample	0.6	100	10	0.3	3	0.7472759555181759	0.22344804040743782	0.524390243870464	0.7708812260477328	3.709630217391615	2.2887265497171603	0.6169689102409108
1	1	undersample	0.6	300	5	0.1	1	0.7884546615581098	0.2847482148974756	0.6606060605660239	0.7655172413734443	6.354516474059521	2.8172904321942953	0.4433524376166
1	2	undersample	0.6	300	5	0.1	1	0.7708718811326045	0.26538400547946367	0.5487804877714157	0.7892720306452929	4.5552823163665765	2.604212736495153	0.5716907339827675
1	3	undersample	0.6	300	5	0.1	1	0.7376179796280722	0.23167458269873556	0.518292682895226	0.7716475095726311	3.6358421534289396	2.2697044347017217	0.6242582330486367
1	1	undersample	0.6	300	5	0.1	3	0.7851712527574597	0.28339920945531266	0.654545454505785	0.7632183907987493	6.107306788599876	2.764342336680531	0.45262869072951867
1	2	undersample	0.6	300	5	0.1	3	0.7709559854219232	0.25677956947883246	0.5792682926476056	0.782375478921208	4.949734382609195	2.6617784758735614	0.5377618717740348
1	3	undersample	0.6	300	5	0.1	3	0.7493178207644146	0.2525827515009237	0.524390243870464	0.7754789271971229	3.8081734406572276	2.335594668100114	0.613310991847917
1	1	undersample	0.6	300	5	0.3	1	0.7746894229652851	0.2698046120652273	0.6606060605660239	0.7639846743236477	6.300614236361847	2.7989963392544652	0.4442418105991746
1	2	undersample	0.6	300	5	0.3	1	0.7535230352303522	0.26197825687953175	0.5487804877714157	0.793869731794683	4.684014618438082	2.662299263113595	0.5683797838276625
1	3	undersample	0.6	300	5	0.3	1	0.7223764134193067	0.21832173171508784	0.4695121950933224	0.7639846743236477	2.8649424031657165	1.9893291838339024	0.6943696854032042
1	1	undersample	0.6	300	5	0.3	3	0.7695669337048647	0.2716170180643545	0.6121212120841139	0.7563218390746642	4.898142456005377	2.5120067577644076	0.5128488465465377
1	2	undersample	0.6	300	5	0.3	3	0.7531305485468648	0.27327937475355385	0.5304878048457019	0.7992337164689715	4.497917867340036	2.6423150794668366	0.5874529309825439
1	3	undersample	0.6	300	5	0.3	3	0.7292916549855154	0.2321126950344054	0.5060975609447501	0.7724137930975294	3.4777402039089638	2.2237619124431967	0.6394272565749151
1	1	undersample	0.6	300	10	0.1	1	0.7914919308022756	0.3026761498945975	0.6303030302648301	0.793869731794683	6.5661523429156325	3.057789645231129	0.465689709875331
1	2	undersample	0.6	300	10	0.1	1	0.781669937389029	0.24166028831389896	0.524390243870464	0.8007662835187681	4.43145932364062	2.6320355149300605	0.5939432765577424
1	3	undersample	0.6	300	10	0.1	1	0.7345481730679375	0.22175392162950605	0.4939024389942742	0.7724137930975294	3.312157568081463	2.1701772880469754	0.6552155838958033
1	1	undersample	0.6	300	10	0.1	3	0.7900615348891211	0.27909207377882483	0.654545454505785	0.7900383141701913	7.129465586891539	3.1174517424185235	0.43726302247053594
1	2	undersample	0.6	300	10	0.1	3	0.788085225679843	0.25782628123872625	0.5365853658209399	0.8068965517179549	4.838345588993085	2.7787455004415738	0.5743172745616971
1	3	undersample	0.6	300	10	0.1	3	0.7421829735538735	0.23168017060519555	0.524390243870464	0.7670498084232411	3.630482288486559	2.2510830225561036	0.6200506729891501
1	1	undersample	0.6	300	10	0.3	1	0.7871403692093346	0.27901760757698546	0.6424242423853076	0.7862068965456996	6.606888638768072	3.0048874447147704	0.4548112648688716
1	2	undersample	0.6	300	10	0.3	1	0.7736005980749462	0.23682049013654682	0.49999999996951217	0.8030651340934631	4.077820789235838	2.538910376681105	0.6226144961065528
1	3	undersample	0.6	300	10	0.3	1	0.7413185683580974	0.22760209681265783	0.5548780487466537	0.7747126436722245	4.286692549010738	2.4629789845354644	0.5745639356004043
1	1	undersample	0.6	300	10	0.3	3	0.7824637176361313	0.29272042659401204	0.6484848484455463	0.7747126436722245	6.343947583166001	2.878478536173447	0.4537361690018003
1	2	undersample	0.6	300	10	0.3	3	0.7653723951032614	0.22950469368484888	0.4756097560685604	0.7923371647448864	3.4605679182667144	2.2902977924831673	0.6618271370395826
1	3	undersample	0.6	300	10	0.3	3	0.7373376319970095	0.21508236488343807	0.5121951219199881	0.7793103448216145	3.7078123197401585	2.320884040972087	0.6259443045533141
1	1	undersample	0.6	500	5	0.1	1	0.7842563566701497	0.2825541384958593	0.6121212120841139	0.7647509578485461	5.130191114969681	2.602013510728318	0.5071962040232462
1	2	undersample	0.6	500	5	0.1	1	0.7652228763666947	0.25741961824582027	0.5487804877714157	0.786973180070598	4.492999961487481	2.576109722673355	0.5733607166314091
1	3	undersample	0.6	500	5	0.1	1	0.7350761611064387	0.2299976609729921	0.524390243870464	0.7724137930975294	3.7420355646807093	2.304138849037529	0.6157447655935827
1	1	undersample	0.6	500	5	0.1	3	0.7846975502147916	0.28327752426896735	0.6242424242045913	0.7647509578485461	5.400546120760306	2.65353853074274	0.4913463226499963
1	2	undersample	0.6	500	5	0.1	3	0.7607933837959069	0.25120276934585967	0.5365853658209399	0.7816091953963096	4.144044114010047	2.456996036187103	0.5928981273244971
1	3	undersample	0.6	500	5	0.1	3	0.7431735351836277	0.2494630016172465	0.518292682895226	0.7785440612967162	3.782576137703882	2.340387268574378	0.6187283865670685
1	1	undersample	0.6	500	5	0.3	1	0.7761523278764657	0.27150166711489654	0.6424242423853076	0.7632183907987493	5.7910150101342355	2.7131508119271883	0.4685103991733821
1	2	undersample	0.6	500	5	0.3	1	0.7564386505934024	0.25678408236204836	0.5487804877714157	0.7908045976950897	4.597564354562384	2.6232912171685068	0.5705828062177412
1	3	undersample	0.6	500	5	0.3	1	0.7218624427623588	0.21534279377179727	0.4512195121676085	0.7632183907987493	2.650269572719987	1.9056357232868573	0.7190346659069841
1	1	undersample	0.6	500	5	0.3	3	0.7728317659352142	0.27265481224280186	0.6242424242045913	0.7593869731742576	5.2431166539648	2.5943832156388202	0.49481698280464603
1	2	undersample	0.6	500	5	0.3	3	0.748958041304551	0.26542062792233434	0.5304878048457019	0.7931034482697847	4.331168602554081	2.5640242660844046	0.5919936299087315
1	3	undersample	0.6	500	5	0.3	3	0.7306560134566864	0.22990821740778683	0.5121951219199881	0.7747126436722245	3.610714114131829	2.273519062648121	0.629659107499745
1	1	undersample	0.6	500	10	0.1	1	0.7930662951352607	0.3021481217828791	0.6424242423853076	0.7946360153195814	6.951808345891745	3.128222371136816	0.44998684456935484
1	2	undersample	0.6	500	10	0.1	1	0.7806560134566862	0.24094066935496378	0.5487804877714157	0.8022988505685649	4.9355748332472285	2.775808140678804	0.5624082675486023
1	3	undersample	0.6	500	10	0.1	1	0.7340809270161668	0.22240042027025023	0.5121951219199881	0.7731800766224278	3.5792228041653167	2.2581574480377378	0.6309071929295883
1	1	undersample	0.6	500	10	0.1	3	0.791817020782538	0.279323486795498	0.6666666666262626	0.7862068965456996	7.3548382841355755	3.118279423760611	0.42397660284908956
1	2	undersample	0.6	500	10	0.1	3	0.7847817960938228	0.2543378878780822	0.518292682895226	0.8038314176183615	4.408870404531601	2.6420777995231135	0.5992641001011921
1	3	undersample	0.6	500	10	0.1	3	0.7407064760302775	0.22904015344162088	0.5365853658209399	0.7685823754730378	3.8455906176337975	2.318688318276898	0.6029472479958584
1	1	undersample	0.6	500	10	0.3	1	0.7869592476489029	0.27886843190383676	0.6424242423853076	0.7862068965456996	6.606888638768072	3.0048874447147704	0.4548112648688716
1	2	undersample	0.6	500	10	0.3	1	0.7737828240351369	0.23682054252300994	0.5060975609447501	0.8038314176183615	4.19883271670521	2.5799112630637464	0.6144353431398082
1	3	undersample	0.6	500	10	0.3	1	0.7415054667788058	0.2273723442376884	0.5548780487466537	0.7754789271971229	4.305577421369973	2.4713850557803525	0.5739961846832192
1	1	undersample	0.6	500	10	0.3	3	0.7836804829908277	0.29457709814667105	0.654545454505785	0.7785440612967162	6.66108140342312	2.955646295971815	0.4437186772469255
1	2	undersample	0.6	500	10	0.3	3	0.7640407438557144	0.22829724292034737	0.4695121950933224	0.791570881219988	3.3612658886787328	2.252622739640544	0.670170935781983
1	3	undersample	0.6	500	10	0.3	3	0.7381272778245025	0.21603037763110658	0.524390243870464	0.7793103448216145	3.8934292962882746	2.3761431848047554	0.6102956969414373
1	1	undersample	0.8	100	5	0.1	1	0.7991826309067688	0.28985726043909965	0.8060606060117539	0.7072796934811704	10.042456890005967	2.7536886253670847	0.2742046647651459
1	2	undersample	0.8	100	5	0.1	1	0.8049808429118774	0.27383185948931255	0.7682926828799821	0.7264367816036289	8.804953081105143	2.808464746463614	0.3189641821534365
1	3	undersample	0.8	100	5	0.1	1	0.7473133352023175	0.22511263286499988	0.5792682926476056	0.7295019157032223	3.713100805209602	2.1414875182523834	0.5767383094250493
1	1	undersample	0.8	100	5	0.1	3	0.7992012074770696	0.28182833722925177	0.7757575757105601	0.6988505747072885	8.028058188670581	2.575988810859096	0.320873201219919
1	2	undersample	0.8	100	5	0.1	3	0.8104382767965611	0.27529683417935313	0.7987804877561718	0.7034482758566786	9.416489970296775	2.6935620189970857	0.2860473417726472
1	3	undersample	0.8	100	5	0.1	3	0.7501682085786375	0.24326150220446693	0.5670731706971297	0.7340996168526123	3.6162680658011737	2.132652622227613	0.5897385224932017
1	1	undersample	0.8	100	5	0.3	1	0.7797376059445027	0.2614662370742363	0.7515151514696051	0.6996168582321869	7.0440514330052455	2.5018552040844924	0.3551727521354279
1	2	undersample	0.8	100	5	0.3	1	0.7799457994579945	0.24459009392245962	0.6585365853256989	0.7455938697260874	5.652108162778284	2.58852472906774	0.45797507726290104
1	3	undersample	0.8	100	5	0.3	1	0.7352770769087001	0.21676791619462535	0.5853658536228435	0.733333333327714	3.882352779182563	2.1951218687223366	0.5654101918994069
1	1	undersample	0.8	100	5	0.3	3	0.7973389063044235	0.29775791720525524	0.7636363635900826	0.7049808429064753	7.720279335656803	2.5884296641241638	0.3352766751542883
1	2	undersample	0.8	100	5	0.3	3	0.7980842911877396	0.2696977131974849	0.7621951219047441	0.7295019157032223	8.643858033527433	2.8177467345426095	0.3259825227548476
1	3	undersample	0.8	100	5	0.3	3	0.7410569105691056	0.22101840871806058	0.5975609755733194	0.7325670498028156	4.067378486297111	2.2344327906804167	0.5493545185269518
1	1	undersample	0.8	100	10	0.1	1	0.7914594218042493	0.2823754971730768	0.7818181817707989	0.7049808429064753	8.562770114709098	2.650058941841406	0.3094861616874944
1	2	undersample	0.8	100	10	0.1	1	0.7944724792075507	0.2526537525241462	0.7073170731276026	0.7279693486534256	6.467135838955261	2.6001373140304262	0.40205390981537037
1	3	undersample	0.8	100	10	0.1	1	0.7395757405849921	0.21398202933343685	0.6036585365485574	0.7249042145538322	4.013456017038674	2.1943575530462245	0.546750108533834
1	1	undersample	0.8	100	10	0.1	3	0.7930755834204111	0.2662817407595643	0.7878787878310376	0.7080459770060686	9.007873530945501	2.6986398500869986	0.2995867726980625
1	2	undersample	0.8	100	10	0.1	3	0.7937762825904121	0.24327528293643838	0.7439024389790303	0.7295019157032223	7.8338050694084576	2.750120812913587	0.3510581014218678
1	3	undersample	0.8	100	10	0.1	3	0.7472806279786935	0.2164710250555744	0.6280487804495092	0.7287356321783239	4.5361209500429585	2.315264486597559	0.5104062406480636
1	1	undersample	0.8	100	10	0.3	1	0.7722048066875653	0.26904816660712516	0.7333333332888888	0.7026819923317803	6.499355371090805	2.466494762208536	0.3794983588966337
1	2	undersample	0.8	100	10	0.3	1	0.7708204840669096	0.23005015991485797	0.6646341463009369	0.7386973180020023	5.602559054361977	2.5435411369815886	0.4539962999543354
1	3	undersample	0.8	100	10	0.3	1	0.7376460143911784	0.20415045121423026	0.6219512194742712	0.7287356321783239	4.419628023827236	2.2927861906111753	0.518773556067152
1	1	undersample	0.8	100	10	0.3	3	0.7916962730755834	0.28047896412186574	0.7575757575298439	0.7126436781554587	7.749999609082571	2.6363635444083044	0.3401759483727762
1	2	undersample	0.8	100	10	0.3	3	0.7779740211195216	0.23245999203345402	0.6646341463009369	0.7272030651285273	5.282992613169941	2.4363694637932136	0.4611722160825432
1	3	undersample	0.8	100	10	0.3	3	0.7432202597888048	0.20862671510119024	0.6036585365485574	0.7386973180020023	4.305707008501063	2.3101887390933697	0.5365410817492063
1	1	undersample	0.8	300	5	0.1	1	0.7915848136537791	0.2739275357895115	0.7818181817707989	0.6973180076574919	8.25527384090786	2.5829688442661713	0.3128871084704533
1	2	undersample	0.8	300	5	0.1	1	0.7814877114288383	0.26486011375372875	0.6890243902018888	0.7279693486534256	5.929301021339521	2.532892383495157	0.4271822791735959
1	3	undersample	0.8	300	5	0.1	1	0.7395243435192973	0.2286018735946011	0.5792682926476056	0.7264367816036289	3.656070977026227	2.1174932612225663	0.5791718043680273
1	1	undersample	0.8	300	5	0.1	3	0.790530593289214	0.2699292161552756	0.7575757575298439	0.6965517241325935	7.173295113052695	2.4965563913611	0.3480347985523915
1	2	undersample	0.8	300	5	0.1	3	0.7830062610970938	0.26537724026078496	0.6768292682514128	0.7180076628297472	5.332598206881806	2.4001689231756957	0.4500937023067398
1	3	undersample	0.8	300	5	0.1	3	0.7358658069339314	0.2180929310033775	0.5731707316723677	0.7325670498028156	3.678428010999084	2.1432314522852978	0.582648731765965
1	1	undersample	0.8	300	5	0.3	1	0.7765656565656566	0.2689862074946164	0.7272727272286501	0.7034482758566786	6.325581107241327	2.4524312067491203	0.38770052931355875
1	2	undersample	0.8	300	5	0.3	1	0.7460237360994301	0.23953776090299464	0.6402439023999851	0.7187739463546454	4.548561210036922	2.2766165201792132	0.5005135403410611
1	3	undersample	0.8	300	5	0.3	1	0.7153537052611905	0.20536939127245904	0.5487804877714157	0.7203065134044422	3.132173150147865	1.962078112116289	0.6264270800935544
1	1	undersample	0.8	300	5	0.3	3	0.7790642052711019	0.2713186766667187	0.7272727272286501	0.6888888888836101	5.904761650072762	2.3376622623418526	0.3958944224726547
1	2	undersample	0.8	300	5	0.3	3	0.7665171479301	0.2490015075441273	0.6768292682514128	0.7210727969293405	5.414212904347686	2.4265444049016267	0.44818044536278767
1	3	undersample	0.8	300	5	0.3	3	0.715956452667975	0.2112572090521058	0.5487804877714157	0.7218390804542388	3.1561312172050653	1.9728884594525131	0.6250970863113563
1	1	undersample	0.8	300	10	0.1	1	0.7827470103332173	0.291568314319719	0.7393939393491276	0.7210727969293405	7.3346533522835635	2.6508490555986723	0.36141435115359966
1	2	undersample	0.8	300	10	0.1	1	0.78370713017475	0.2363184450378429	0.6890243902018888	0.7348659003775107	6.141164842015116	2.5987768649720504	0.42317326930889854
1	3	undersample	0.8	300	10	0.1	1	0.7325950845715353	0.21034830379070732	0.5914634145980815	0.7264367816036289	3.8444749468214754	2.1620720667219886	0.5623842158380538
1	1	undersample	0.8	300	10	0.1	3	0.7921792639034019	0.2874979175408521	0.7757575757105601	0.7103448275807637	8.483912039182378	2.678210585536001	0.3156810782959259
1	2	undersample	0.8	300	10	0.1	3	0.7755630314923838	0.23170249199376045	0.6707317072761748	0.7256704980787305	5.388474825173336	2.444985603549172	0.45374352279464786
1	3	undersample	0.8	300	10	0.1	3	0.7314503317446968	0.20253359426642822	0.5731707316723677	0.7295019157032223	3.6215295982864215	2.1189455443760425	0.5850968356473893
1	1	undersample	0.8	300	10	0.3	1	0.7785254847323813	0.26683264455878286	0.7393939393491276	0.7172413793048488	7.196823242021393	2.6149296929729644	0.36334498334438303
1	2	undersample	0.8	300	10	0.3	1	0.775352770769087	0.23719084881775462	0.6646341463009369	0.7256704980787305	5.242407079964644	2.422758461698725	0.4621461806226223
1	3	undersample	0.8	300	10	0.3	1	0.7230959723390337	0.19455788765326898	0.5792682926476056	0.7371647509522057	3.8614947456590163	2.203921554308171	0.5707431087847031
1	1	undersample	0.8	300	10	0.3	3	0.7838337396958085	0.26533266611942696	0.7696969696503213	0.708812260530967	8.135387394282091	2.6433013444206606	0.32491400039838486
1	2	undersample	0.8	300	10	0.3	3	0.7769928044108029	0.24373534700839583	0.6646341463009369	0.7279693486534256	5.3034568679343685	2.443232476114797	0.4606867716512301
1	3	undersample	0.8	300	10	0.3	3	0.7383188487057286	0.2091878428262221	0.6158536584990333	0.7272030651285273	4.27363099572504	2.2575533563588497	0.5282518111368986
1	1	undersample	0.8	500	5	0.1	1	0.7890491118077325	0.27291259257486955	0.7696969696503213	0.6973180076574919	7.699533264926809	2.542922815672897	0.33026972560287227
1	2	undersample	0.8	500	5	0.1	1	0.7745444350995233	0.2653347651844266	0.6768292682514128	0.7249042145538322	5.518788839720023	2.460340286748797	0.4458116269738861
1	3	undersample	0.8	500	5	0.1	1	0.7312681057845062	0.21799711326517293	0.5670731706971297	0.7195402298795438	3.360540161388797	2.021941151253753	0.6016714636770631
1	1	undersample	0.8	500	5	0.1	3	0.7906188319981424	0.2739736829224324	0.7515151514696051	0.6950191570827968	6.8922658876378415	2.4641387952102947	0.35752229621718207
1	2	undersample	0.8	500	5	0.1	3	0.7784272497897393	0.2624638660971685	0.6707317072761748	0.7195402298795438	5.226168562715207	2.391543297181858	0.4576092822535499
1	3	undersample	0.8	500	5	0.1	3	0.7337678721614803	0.21454446962723833	0.5426829267961778	0.7279693486534256	3.175586730283579	1.9949329392129993	0.6282092340394007
1	1	undersample	0.8	500	5	0.3	1	0.7748519679554162	0.26672780143585945	0.7090909090479338	0.704214559381577	5.803270469756344	2.3973150388748974	0.4130972342812149
1	2	undersample	0.8	500	5	0.3	1	0.7475095785440613	0.2388681176881186	0.6097560975237953	0.7195402298795438	4.008708854522721	2.174130270165326	0.54235174191444
1	3	undersample	0.8	500	5	0.3	1	0.7155779833660407	0.205280887545101	0.5548780487466537	0.7256704980787305	3.2975050366208314	2.0226699083906787	0.6133940215261627
1	1	undersample	0.8	500	5	0.3	3	0.7760455125972368	0.27029532050802285	0.7212121211684114	0.6865900383089151	5.667268815732968	2.301177965962359	0.40604707207488466
1	2	undersample	0.8	500	5	0.3	3	0.7680356975983553	0.24835909493823435	0.6646341463009369	0.7264367816036289	5.2626430040860175	2.429544899718523	0.4616586846582122
1	3	undersample	0.8	500	5	0.3	3	0.7159844874310812	0.21129249693274169	0.5548780487466537	0.7241379310289339	3.272260146768251	2.011432853751719	0.6146922099135818
1	1	undersample	0.8	500	10	0.1	1	0.7826773481945896	0.29089172519174766	0.7515151514696051	0.7203065134044422	7.788840229891314	2.6869239385866397	0.3449709817369987
1	2	undersample	0.8	500	10	0.1	1	0.7817727315204186	0.23406169119819395	0.6829268292266508	0.7394636015269007	6.113121876056537	2.6212337585714587	0.4287880645250851
1	3	undersample	0.8	500	10	0.1	1	0.7312073637977758	0.2080340375884502	0.5792682926476056	0.7264367816036289	3.656070977026227	2.1174932612225663	0.5791718043680273
1	1	undersample	0.8	500	10	0.1	3	0.7918773946360153	0.2847143464631472	0.7696969696503213	0.7095785440558654	8.16567101448057	2.6502757540600665	0.32456312135322346
1	2	undersample	0.8	500	10	0.1	3	0.7759087935706944	0.23218113308076813	0.6829268292266508	0.7279693486534256	5.763813384830791	2.510477406650067	0.4355584022930044
1	3	undersample	0.8	500	10	0.1	3	0.7311980188767404	0.20175421867688204	0.5670731706971297	0.731034482753019	3.56012986645159	2.108348889545267	0.5922112206668957
1	1	undersample	0.8	500	10	0.3	1	0.777810286775804	0.26651067403075	0.7393939393491276	0.7180076628297472	7.2240896334108875	2.622035479929952	0.36295720855432545
1	2	undersample	0.8	500	10	0.3	1	0.7750864405195775	0.2363174241554681	0.6707317072761748	0.731034482753019	5.536561949013722	2.4937459983868746	0.45041416785113164
1	3	undersample	0.8	500	10	0.3	1	0.7231613867862817	0.19492338593338823	0.5792682926476056	0.7340996168526123	3.8011108137355243	2.17851611947982	0.5731261697492541
1	1	undersample	0.8	500	10	0.3	3	0.7834204110066177	0.2651336046329055	0.7757575757105601	0.7080459770060686	8.389869748871435	2.657122313931814	0.3167060168473462
1	2	undersample	0.8	500	10	0.3	3	0.7769694421082143	0.24110746660627969	0.6646341463009369	0.7318007662779173	5.40753222066699	2.4781357958997594	0.45827479905774327
1	3	undersample	0.8	500	10	0.3	3	0.7387440426128399	0.20881393875713988	0.6036585365485574	0.7318007662779173	4.1558240001695195	2.250783888019048	0.5415974897803651
1	1	undersample	1.0	100	5	0.1	1	0.7866202252409149	0.2722316124364648	0.8303030302527089	0.6314176245162344	8.381941972232468	2.2526931914093873	0.26875551215370436
1	2	undersample	1.0	100	5	0.1	1	0.8014344453789365	0.26851540145131725	0.8475609755580755	0.6651340996117615	11.043660676938206	2.5310458582524156	0.22918539620664327
1	3	undersample	1.0	100	5	0.1	1	0.7560741986730211	0.23737217144318695	0.6890243902018888	0.6919540229832035	4.977026430063759	2.2367582089758535	0.44941657245266725
1	1	undersample	1.0	100	5	0.1	3	0.793210263555091	0.27967931430385085	0.8666666666141414	0.6360153256656245	11.35789405619144	2.381052565986473	0.2096385510049346
1	2	undersample	1.0	100	5	0.1	3	0.8079665451826932	0.269761980258587	0.8658536584837894	0.6643678160868631	12.776462435544955	2.579769385018757	0.20191577052479298
1	3	undersample	1.0	100	5	0.1	3	0.7556583496869452	0.24647434833078175	0.6707317072761748	0.681992337159525	4.368585288207463	2.1091683143527167	0.48280350079471773
1	1	undersample	1.0	100	5	0.3	1	0.7809729478694996	0.27740338109081064	0.8060606060117539	0.6413793103399128	7.433292929542614	2.247668934826588	0.3023786203232492
1	2	undersample	1.0	100	5	0.3	1	0.7941126997476872	0.29357218600072266	0.77439024385522	0.68429118773422	7.439713631057457	2.4528622237971494	0.3296984630107827
1	3	undersample	1.0	100	5	0.3	1	0.7318708531912904	0.21971558602210847	0.6646341463009369	0.6957854406076952	4.5327225140930985	2.1847544896636664	0.4819960713552668
1	1	undersample	1.0	100	5	0.3	3	0.7817996052478812	0.26467463225334564	0.8242424241924701	0.6490421455888963	8.672789805489089	2.3485509452125344	0.2707953162889082
1	2	undersample	1.0	100	5	0.3	3	0.785342491355948	0.2645628758476128	0.7499999999542682	0.6858237547840167	6.548780193440442	2.3871950457830557	0.3645251344191362
1	3	undersample	1.0	100	5	0.3	3	0.7402859545836837	0.22767586500041706	0.6646341463009369	0.6950191570827968	4.516354322134319	2.179265156955191	0.48252748928737293
1	1	undersample	1.0	100	10	0.1	1	0.783712991988854	0.27183549098679005	0.8060606060117539	0.6605363984623714	8.087330305816064	2.3745125504340083	0.29360893889211587
1	2	undersample	1.0	100	10	0.1	1	0.7930380338286142	0.24203424574694601	0.7865853658056959	0.6628352490370665	7.245778887912531	2.3329406179911247	0.32197236233983995
1	3	undersample	1.0	100	10	0.1	1	0.7464956546117185	0.23999189516423244	0.7012195121523647	0.681992337159525	5.033193799984895	2.2050396013687497	0.43809947295163343
1	1	undersample	1.0	100	10	0.1	3	0.7861976082665738	0.2712540106864608	0.8181818181322313	0.6590038314125748	8.696628772108008	2.3993870591792112	0.2758985159753263
1	2	undersample	1.0	100	10	0.1	3	0.7983459489767311	0.24942508455314094	0.8048780487314099	0.6697318007611516	8.364848769637982	2.437043670011018	0.29134341259202484
1	3	undersample	1.0	100	10	0.1	3	0.7420007475936828	0.2199995593545477	0.6646341463009369	0.6850574712591184	4.310816028211792	2.110334631066664	0.4895441081566894
1	1	undersample	1.0	100	10	0.3	1	0.7809265064437478	0.287079071886598	0.7878787878310376	0.6613026819872697	7.252100507557143	2.3262031396994796	0.3207626624526818
1	2	undersample	1.0	100	10	0.3	1	0.7755209793477245	0.24126731689730477	0.7439024389790303	0.6804597701097284	6.185679758753738	2.328039933982907	0.3763595858372002
1	3	undersample	1.0	100	10	0.3	1	0.7459629941126998	0.23285176202924787	0.6890243902018888	0.6773946360101349	4.652414707295418	2.135811879635753	0.4590759782790762
1	1	undersample	1.0	100	10	0.3	3	0.7793382096830372	0.27805325293171235	0.7999999999515152	0.6490421455888963	7.397379573396983	2.279475917412166	0.30814639438484326
1	2	undersample	1.0	100	10	0.3	3	0.7828941220446687	0.23706182642551235	0.7499999999542682	0.6735632183856433	6.190140578911139	2.2975351407089466	0.3711604041166514
1	3	undersample	1.0	100	10	0.3	3	0.7281655920007477	0.20137252654518883	0.6646341463009369	0.67969348658483	4.205436991066109	2.0749941000716414	0.4934074776117964
1	1	undersample	1.0	300	5	0.1	1	0.782844537327296	0.27487249647024203	0.8121212120719926	0.6452107279644046	7.8609346237721995	2.289024086106733	0.29118980338230577
1	2	undersample	1.0	300	5	0.1	1	0.7777310531726007	0.26064973028338667	0.7195121950780785	0.6804597701097284	5.462620982866776	2.2517107558195333	0.4122033559083993
1	3	undersample	1.0	300	5	0.1	1	0.7388888888888889	0.2190103543759152	0.6707317072761748	0.6812260536346266	4.353187158304982	2.104098198371618	0.4833465868393831
1	1	undersample	1.0	300	5	0.1	3	0.780118425635667	0.2627350529551208	0.7939393938912763	0.6559386973129814	7.345473263810817	2.307552068818319	0.3141461295260958
1	2	undersample	1.0	300	5	0.1	3	0.7735445285487338	0.2455893406169664	0.7621951219047441	0.68429118773422	6.947037269864261	2.4142344722412887	0.34752000154708945
1	3	undersample	1.0	300	5	0.1	3	0.7406270442014764	0.2215873884543604	0.6890243902018888	0.6827586206844234	4.768542013272716	2.171924639746424	0.4554693208145569
1	1	undersample	1.0	300	5	0.3	1	0.7794032276790898	0.2787931463797181	0.7818181817707989	0.6559386973129814	6.831477055253532	2.27232226624094	0.33262531361043096
1	2	undersample	1.0	300	5	0.3	1	0.7716521820390617	0.26357251229635614	0.7439024389790303	0.6804597701097284	6.185679758753738	2.328039933982907	0.3763595858372002
1	3	undersample	1.0	300	5	0.3	1	0.7224745350901786	0.21281321879932585	0.6585365853256989	0.6865900383089151	4.224938716225444	2.101198573141734	0.49733230989195404
1	1	undersample	1.0	300	5	0.3	3	0.7597074190177638	0.2570862796409237	0.7939393938912763	0.632950191566031	6.644111224594266	2.163028978678281	0.3255557950671209
1	2	undersample	1.0	300	5	0.3	3	0.7663115596673208	0.26309662321577126	0.7073170731276026	0.6812260536346266	5.164462933422634	2.21886719101007	0.42964141053384136
1	3	undersample	1.0	300	5	0.3	3	0.7303476310625175	0.22060898416795882	0.6707317072761748	0.6965517241325935	4.6759257390615225	2.210365780643279	0.4727118986127549
1	1	undersample	1.0	300	10	0.1	1	0.7732590270521305	0.27905484356808047	0.7939393938912763	0.6513409961635913	7.19780187207525	2.2771228116413873	0.31636363158282305
1	2	undersample	1.0	300	10	0.1	1	0.7872909073918326	0.24876818474543497	0.7621951219047441	0.6750957854354399	6.65971184595161	2.345907083622091	0.35225353157750094
1	3	undersample	1.0	300	10	0.1	1	0.7392439958882349	0.2184170594517568	0.652439024350461	0.6881226053587117	4.141816302162685	2.0919727259526097	0.5050858203059622
1	1	undersample	1.0	300	10	0.1	3	0.7701985370950889	0.25930422653641416	0.7757575757105601	0.6559386973129814	6.5953166344904295	2.254707364952251	0.3418649056525986
1	2	undersample	1.0	300	10	0.1	3	0.7884216428371181	0.25000073024316305	0.7865853658056959	0.67969348658483	7.821120603658453	2.455726962470108	0.3139865766946743
1	3	undersample	1.0	300	10	0.1	3	0.7333987477805813	0.20951952412488162	0.6768292682514128	0.6858237547840167	4.571789975013007	2.154297968145684	0.47121541763773944
1	1	undersample	1.0	300	10	0.3	1	0.775790084755602	0.26928295595864793	0.7878787878310376	0.6544061302631847	7.033259108320968	2.2797822358169118	0.3241430651669205
1	2	undersample	1.0	300	10	0.3	1	0.7804644425754603	0.2515832188652053	0.7499999999542682	0.6911877394583051	6.714639890775788	2.4286599707928564	0.36169622543463875
1	3	undersample	1.0	300	10	0.3	1	0.737332959536492	0.22144977837509977	0.6768292682514128	0.6934865900330002	4.738443207268575	2.208155415590881	0.46600861751792877
1	1	undersample	1.0	300	10	0.3	3	0.7681551143620109	0.2659075723272368	0.7696969696503213	0.6459770114893029	6.098256755512586	2.1741439762057273	0.3565189204698242
1	2	undersample	1.0	300	10	0.3	3	0.7831370899915895	0.2401732642956876	0.7682926828799821	0.681992337159525	7.110969865891001	2.415956432804021	0.3397506116968482
1	3	undersample	1.0	300	10	0.3	3	0.7391692365199515	0.21305457570192488	0.6768292682514128	0.6873563218338135	4.604467079399712	2.164858251965229	0.47016477012205987
1	1	undersample	1.0	500	5	0.1	1	0.7767374898409382	0.2699188038464152	0.8181818181322313	0.632950191566031	7.759916130990235	2.229075665050137	0.28725511330578335
1	2	undersample	1.0	500	5	0.1	1	0.7690215867675918	0.25385500894264784	0.7012195121523647	0.6789272030599316	4.962739076948327	2.183989104637113	0.4400773486468877
1	3	undersample	1.0	500	5	0.1	1	0.7343612746472292	0.21678090673958672	0.6585365853256989	0.6804597701097284	4.106885768992433	2.060887810411098	0.5018127810863972
1	1	undersample	1.0	500	5	0.1	3	0.7758365261813538	0.25955378895390835	0.7939393938912763	0.6521072796884897	7.222142714554991	2.2821385005095296	0.31599187643977783
1	2	undersample	1.0	500	5	0.1	3	0.7700308382394168	0.2434164750787672	0.7378048780037924	0.6873563218338135	6.186559235876345	2.359890526917052	0.38145443615350333
1	3	undersample	1.0	500	5	0.1	3	0.7348285206990002	0.21299849753538458	0.6585365853256989	0.67969348658483	4.09244687681103	2.055957456951718	0.5023785226576525
1	1	undersample	1.0	500	5	0.3	1	0.7787669801462904	0.27947164086607923	0.7939393938912763	0.6536398467382863	7.271147508031721	2.2922364581846173	0.3152509810784521
1	2	undersample	1.0	500	5	0.3	1	0.7705588262779179	0.2662042881867544	0.7195121950780785	0.681992337159525	5.501309358752917	2.262562373578369	0.4112770562457829
1	3	undersample	1.0	500	5	0.3	1	0.7206335856462013	0.2090021101314019	0.652439024350461	0.6858237547840167	4.097774772760091	2.076665608933227	0.5067788453772738
1	1	undersample	1.0	500	5	0.3	3	0.7589597120631602	0.25812726353771065	0.7939393938912763	0.632950191566031	6.644111224594266	2.163028978678281	0.3255557950671209
1	2	undersample	1.0	500	5	0.3	3	0.7647649752359592	0.2605346163802035	0.7134146341028406	0.681992337159525	5.338630902319199	2.2433881161751623	0.42021786181439974
1	3	undersample	1.0	500	5	0.3	3	0.7321558732828707	0.2205599625740136	0.6585365853256989	0.6934865900330002	4.363392688201315	2.1484755394938304	0.4923864637875515
1	1	undersample	1.0	500	10	0.1	1	0.7744618599791014	0.28383719959265674	0.7999999999515152	0.6498084291137947	7.422319133542945	2.2844638295615534	0.3077830142083777
1	2	undersample	1.0	500	10	0.1	1	0.7864218297355388	0.24971919186949468	0.7682926828799821	0.6727969348607449	6.817946198651989	2.348060703747979	0.3443941279608167
1	3	undersample	1.0	500	10	0.1	1	0.7373937015232221	0.21425761648724737	0.6585365853256989	0.6873563218338135	4.240020848259464	2.106348569479682	0.4967778703126268
1	1	undersample	1.0	500	10	0.1	3	0.7710577034714966	0.26107705604783443	0.7696969696503213	0.6490421455888963	6.180705328094824	2.1931321326617046	0.3548352420047624
1	2	undersample	1.0	500	10	0.1	3	0.7878796374170638	0.2502172294576403	0.77439024385522	0.6812260536346266	7.335173770350827	2.4292770108472315	0.33118192064034857
1	3	undersample	1.0	500	10	0.1	3	0.7322633398747781	0.20672032105456192	0.6646341463009369	0.6835249042093217	4.280343224677616	2.100115093224857	0.4906417406701304
1	1	undersample	1.0	500	10	0.3	1	0.7756972019040985	0.2689196489066695	0.7878787878310376	0.6582375478876764	7.153747272861144	2.305340331882597	0.32225631859973475
1	2	undersample	1.0	500	10	0.3	1	0.7809924306139613	0.25246440715761675	0.7499999999542682	0.6888888888836101	6.642856840933872	2.4107142080391446	0.3629032206076672
1	3	undersample	1.0	500	10	0.3	1	0.7369404728530045	0.22097755722208565	0.6768292682514128	0.6919540229832035	4.704449264394199	2.197169568109024	0.467040751761081
1	1	undersample	1.0	500	10	0.3	3	0.76747242540346	0.26553814710371637	0.7696969696503213	0.6482758620639979	6.159958465063984	2.188354067149155	0.35525466899829816
1	2	undersample	1.0	500	10	0.3	3	0.7824782730585926	0.23961424040272084	0.7621951219047441	0.6789272030599316	6.777430695119647	2.373901200692514	0.3502656448597294
1	3	undersample	1.0	500	10	0.3	3	0.7391225119147743	0.21350287074467436	0.6707317072761748	0.6858237547840167	4.446702630112389	2.13488987834257	0.48010627457262306
1	1	smote	0.6	100	5	0.1	1	0.7537536282363868	0.24871632268493238	0.4181818181564738	0.845210727962872	3.9246593887340318	2.701619987204076	0.6883705515216537
1	2	smote	0.6	100	5	0.1	1	0.7848051583964116	0.27765774081645067	0.4451219511923706	0.8498084291122621	4.5389658168591245	2.9636944265543157	0.6529448558869024
1	3	smote	0.6	100	5	0.1	1	0.7211428838426315	0.20796172068072385	0.4085365853409429	0.8367816091889902	3.5411642875800347	2.503005686313436	0.706831270065784
1	1	smote	0.6	100	5	0.1	3	0.7511482642517125	0.2488014044359162	0.4181818181564738	0.8360153256640919	3.664281309228687	2.550127286886532	0.6959419965440666
1	2	smote	0.6	100	5	0.1	3	0.7821839080459771	0.2758924113036182	0.4573170731428465	0.8444444444379737	4.574638532467969	2.939895281088453	0.6426508268306885
1	3	smote	0.6	100	5	0.1	3	0.7273852910942902	0.20696779644952612	0.4207317072914188	0.8337164750893968	3.6416199511962217	2.530206658871014	0.6948024934956972
1	1	smote	0.6	100	5	0.3	1	0.7532613491234181	0.247460578435315	0.26666666665050504	0.9141762452037229	3.873376165477648	3.107142494663349	0.8021793709639424
1	2	smote	0.6	100	5	0.3	1	0.7667180637323616	0.27608846050215347	0.3109756097371356	0.9057471264298411	4.337146087280636	3.299375021302719	0.7607248894860137
1	3	smote	0.6	100	5	0.3	1	0.7248528174936922	0.24055054368482168	0.262195121935232	0.8973180076559594	3.1055257824754836	2.5534671699986484	0.8222334373627274
1	1	smote	0.6	100	5	0.3	3	0.7468013468013469	0.2555883754300269	0.30303030301193756	0.9049808429049427	4.140953272183195	3.189149224059034	0.7701485559068183
1	2	smote	0.6	100	5	0.3	3	0.7763713671619474	0.29520295266688745	0.3658536585142772	0.8934865900314676	4.839512535787592	3.434812802202412	0.7097435389220038
1	3	smote	0.6	100	5	0.3	3	0.7213811793290347	0.23282048608545128	0.2926829268114218	0.872030651334314	2.8197396074981897	2.2871328719872883	0.8111149120677663
1	1	smote	0.6	100	10	0.1	1	0.7494159990711715	0.2550161834264052	0.28484848483122127	0.9026819923302477	3.6945144946131188	2.9269860982768034	0.7922518819724284
1	2	smote	0.6	100	10	0.1	1	0.7771469956078871	0.25040186224895145	0.31707317071237356	0.8980842911808576	4.091299267406554	3.1111311815898137	0.7604261965047951
1	3	smote	0.6	100	10	0.1	1	0.7236005980749461	0.21076341140834293	0.2743902438857079	0.8835249042077892	2.8684760887388707	2.3557844572832103	0.8212668872670202
1	1	smote	0.6	100	10	0.1	3	0.7526390340183444	0.24357923687605884	0.3272727272528925	0.8735632183841107	3.361179089664538	2.5884295470509557	0.7700956849929418
1	2	smote	0.6	100	10	0.1	3	0.7743995888234744	0.2441384554675428	0.3536585365638013	0.8758620689588057	3.8605866822646875	2.8489157593361583	0.7379489065270949
1	3	smote	0.6	100	10	0.1	3	0.7263853845435005	0.21089250661587663	0.31707317071237356	0.8628352490355339	2.920590366201037	2.3116226681174656	0.7914915647408675
1	1	smote	0.6	100	10	0.3	1	0.7403134796238245	0.2446698324182267	0.23030303028907254	0.9241379310274013	3.6449529862773367	3.0358122715336826	0.8328810403079268
1	2	smote	0.6	100	10	0.3	1	0.7462667040463509	0.2376540492509122	0.262195121935232	0.9095785440543328	3.5747999914957354	2.8996999682882914	0.811150257199991
1	3	smote	0.6	100	10	0.3	1	0.724679936454537	0.21677336468583228	0.2378048780342802	0.9080459770045362	3.0809996616623723	2.586127767185712	0.8393794288767803
1	1	smote	0.6	100	10	0.3	3	0.7320469058400093	0.25050501311847967	0.24848484846978877	0.9218390804527062	3.899667426532173	3.179143977803323	0.8152346318500655
1	2	smote	0.6	100	10	0.3	3	0.7527100271002711	0.22882671972313337	0.24999999998475608	0.8973180076559594	2.9129350368554183	2.4347012551149905	0.8358240726899138
1	3	smote	0.6	100	10	0.3	3	0.717591813849173	0.206543356062797	0.24999999998475608	0.8934865900314676	2.7961628045822704	2.3471220815049816	0.8394082239049021
1	1	smote	0.6	300	5	0.1	1	0.7546174387553698	0.27415606580588725	0.16969696968668502	0.9494252873490466	3.836761015413203	3.355371236692014	0.8745322382199623
1	2	smote	0.6	300	5	0.1	1	0.7496869451453134	0.2662463281983807	0.20731707315809042	0.9379310344755715	3.9521361099854317	3.3401078623650955	0.845139876231653
1	3	smote	0.6	300	5	0.1	1	0.7050462573591253	0.2067606627111009	0.13414634145523496	0.9287356321767913	2.019081951748438	1.8823758173827423	0.9322929143920414
1	1	smote	0.6	300	5	0.1	3	0.749169859514687	0.2699657789039307	0.21212121210835627	0.9440613026747582	4.5437294228041925	3.7920292093099293	0.834563155288494
1	2	smote	0.6	300	5	0.1	3	0.757246986262966	0.271267678600195	0.23170731705904224	0.9425287356249615	4.946030876169459	4.031706614803722	0.8151397891122426
1	3	smote	0.6	300	5	0.1	3	0.7125922810952248	0.22227916305377463	0.1829268292571386	0.9195402298780112	2.5586350750499673	2.273518880859416	0.8885670635265037
1	1	smote	0.6	300	5	0.3	1	0.7148635783118542	0.24390492912872364	0.15151515150596878	0.9494252873490466	3.352272061487418	2.99586717561787	0.8936825792014833
1	2	smote	0.6	300	5	0.3	1	0.7350901784879919	0.2591138132592114	0.24390243900951813	0.9356321839008764	4.688939354861298	3.789198016939695	0.8081140921820236
1	3	smote	0.6	300	5	0.3	1	0.7078544061302681	0.20359799623741484	0.16463414633142473	0.9425287356249615	3.232116223090639	2.864633647360539	0.8863027865687747
1	1	smote	0.6	300	5	0.3	3	0.7389620341344479	0.28912346107089554	0.21212121210835627	0.9632183907972168	7.050478837372376	5.767043885123622	0.8179648429053561
1	2	smote	0.6	300	5	0.3	3	0.7184935987290908	0.24450234253829597	0.18902439023237655	0.9417624521000632	3.769192066901618	3.2457471956010973	0.8611254349203998
1	3	smote	0.6	300	5	0.3	3	0.7030604616390992	0.20553467799089536	0.15243902438094883	0.9348659003759782	2.581463842691835	2.3403870147436305	0.906612345377087
1	1	smote	0.6	300	10	0.1	1	0.7368443051201672	0.25177490904712363	0.16363636362644626	0.9494252873490466	3.6729241711172125	3.235536549667299	0.8809156852138026
1	2	smote	0.6	300	10	0.1	1	0.7520138304831323	0.2422354112099016	0.1829268292571386	0.9325670498012831	3.096166430940739	2.7127213267528982	0.8761548696744318
1	3	smote	0.6	300	10	0.1	1	0.7099710307447903	0.21744684442915044	0.16463414633142473	0.9371647509506732	2.939379982222935	2.620091789582406	0.8913756561025281
1	1	smote	0.6	300	10	0.1	3	0.7353210263555091	0.2586206824396569	0.17575757574692377	0.9486590038241483	3.9400782445553064	3.4233371886971584	0.8688500422617236
1	2	smote	0.6	300	10	0.1	3	0.7516914307074105	0.24351267275213326	0.18902439023237655	0.9371647509506732	3.4763427402565936	3.0082535361872074	0.8653500895028942
1	3	smote	0.6	300	10	0.1	3	0.7126296607793663	0.22017827533963852	0.17682926828190065	0.9333333333261814	3.0074069538513366	2.6524386260781654	0.8819686316836295
1	1	smote	0.6	300	10	0.3	1	0.7097132241959829	0.2396028285038456	0.20606060604811752	0.9333333333261814	3.63358723674227	3.0909086267538797	0.8506493415551495
1	2	smote	0.6	300	10	0.3	1	0.7328660872815623	0.23312177474199275	0.18902439023237655	0.9394636015253681	3.6172069742458297	3.1224909933596123	0.8632325933847251
1	3	smote	0.6	300	10	0.3	1	0.7173908980469115	0.2167661388856424	0.18902439023237655	0.9187739463531129	2.6364729324129663	2.327139611912251	0.8826715256346913
1	1	smote	0.6	300	10	0.3	3	0.7420643213746663	0.2423589914608307	0.16969696968668502	0.9471264367743516	3.661059284635572	3.2094855583614468	0.8766548892611914
1	2	smote	0.6	300	10	0.3	3	0.7479067376880666	0.24323664327714042	0.25609756095999403	0.9287356321767913	4.486514433276584	3.5936265604579627	0.8009840532193109
1	3	smote	0.6	300	10	0.3	3	0.714638818801981	0.20848237842253792	0.1707317073066627	0.923371647502503	2.480882027999148	2.228048489385892	0.8980872284257754
1	1	smote	0.6	500	5	0.1	1	0.7486497155462672	0.2642077340533913	0.14545454544573003	0.9601532566976234	4.10147196133206	3.650348733357271	0.8900094226554227
1	2	smote	0.6	500	5	0.1	1	0.7389636482571721	0.25932904321157596	0.1829268292571386	0.9425287356249615	3.6716411480169358	3.1829262748450438	0.8668946963533568
1	3	smote	0.6	500	5	0.1	1	0.7086113447341369	0.20785624682107423	0.12195121950475907	0.9379310344755715	2.0987650935170836	1.9647693308029972	0.9361549398188299
1	1	smote	0.6	500	5	0.1	3	0.7416045512597236	0.2666878906308081	0.19393939392764004	0.95249042144864	4.823671060632036	4.082110576857196	0.8462663555017813
1	2	smote	0.6	500	5	0.1	3	0.7530184094944398	0.2735241667586004	0.21341463413332837	0.94789272029925	4.93558955956138	4.095677118479193	0.8298252963901794
1	3	smote	0.6	500	5	0.1	3	0.7104289318755256	0.219398140132018	0.15243902438094883	0.9318007662763848	2.4573595933154158	2.2352010969318714	0.9095946227969798
1	1	smote	0.6	500	5	0.3	1	0.7171113433182399	0.24717934149536264	0.14545454544573003	0.9609195402225218	4.185230463872553	3.7219241803882928	0.8892996862811058
1	2	smote	0.6	500	5	0.3	1	0.7393561349406598	0.2627944073668822	0.21951219510856632	0.9425287356249615	4.612499189686055	3.819511529814052	0.8280785159225211
1	3	smote	0.6	500	5	0.3	1	0.7123913652929632	0.20559727833105362	0.1463414634057109	0.9425287356249615	2.8114280804518605	2.546341019876035	0.9057108767841926
1	1	smote	0.6	500	5	0.3	3	0.7334262161848369	0.2806301488658293	0.1999999999878788	0.9708812260462002	8.335523435065406	6.868418691700899	0.8239936774038679
1	2	smote	0.6	500	5	0.3	3	0.7208017942248387	0.24426939142990362	0.20121951218285247	0.9379310344755715	3.8066151579207137	3.2418693958249456	0.8516409522021656
1	3	smote	0.6	500	5	0.3	3	0.7098962713765069	0.20763522129077944	0.16463414633142473	0.925670498077198	2.4543604181774437	2.2149230106934166	0.9024440623087328
1	1	smote	0.6	500	10	0.1	1	0.7379078137698828	0.25636898832669575	0.16969696968668502	0.94789272029925	3.717903962570992	3.256683866331325	0.8759461949362013
1	2	smote	0.6	500	10	0.1	1	0.7525278011400803	0.24587919602130281	0.1951219512076145	0.9356321839008764	3.5238089723739163	3.031358413551756	0.8602504852218205
1	3	smote	0.6	500	10	0.1	1	0.7097981497056352	0.22198204046787742	0.1463414634057109	0.9348659003759782	2.4605038228293927	2.2467715341538854	0.9131347363505536
1	1	smote	0.6	500	10	0.1	3	0.7379821200510855	0.2636862186435204	0.16969696968668502	0.9486590038241483	3.7764454962333605	3.3052910787420835	0.8752386455131782
1	2	smote	0.6	500	10	0.1	3	0.7515325670498085	0.2431830256577892	0.1951219512076145	0.9386973180004698	3.7121206020887665	3.182926309485887	0.8574415040755102
1	3	smote	0.6	500	10	0.1	3	0.7093309036538642	0.2171225350337152	0.17682926828190065	0.9356321839008764	3.122486284665419	2.747168562281279	0.8798016326117445
1	1	smote	0.6	500	10	0.3	1	0.7097364449088588	0.24027472495568103	0.20606060604811752	0.9318007662763848	3.546101199796783	3.0214500161204167	0.8520484358519028
1	2	smote	0.6	500	10	0.3	1	0.7331417624521073	0.23266457044454772	0.1829268292571386	0.9402298850502665	3.521813413878233	3.060506054002389	0.8690142432656632
1	3	smote	0.6	500	10	0.3	1	0.7170731707317073	0.21537885428527626	0.17682926828190065	0.9157088122535195	2.33366975595164	2.0978378882898725	0.8989437599741718
1	1	smote	0.6	500	10	0.3	3	0.7414512945547428	0.24281940790483336	0.16969696968668502	0.945593869724555	3.5521737034811327	3.119077531093927	0.8780757237506408
1	2	smote	0.6	500	10	0.3	3	0.7483412765162134	0.24385466891472535	0.24999999998475608	0.9295019157016897	4.394926904800736	3.5461951485793306	0.8068837506162904
1	3	smote	0.6	500	10	0.3	3	0.7145266797495561	0.20997573044625295	0.15853658535618678	0.9249042145522997	2.3204670075388805	2.1111246563277684	0.909784377999921
1	1	smote	0.8	100	5	0.1	1	0.7451108789039824	0.24563576003451953	0.46060606057814507	0.7900383141701913	3.2131549290803965	2.1937623372574797	0.6827440174986471
1	2	smote	0.8	100	5	0.1	1	0.7802074572469861	0.2650995278626851	0.518292682895226	0.8076628352428532	4.518129756127299	2.6947088286476326	0.5964212913123806
1	3	smote	0.8	100	5	0.1	1	0.7178908513223062	0.21795934490121754	0.4207317072914188	0.8107279693424466	3.1111014707481823	2.222894125459562	0.7145038872081431
1	1	smote	0.8	100	5	0.1	3	0.7485196795541623	0.2374794101906358	0.4787878787588613	0.7877394635954963	3.4091174529895145	2.255661199733454	0.6616554567998972
1	2	smote	0.8	100	5	0.1	3	0.7833940753200637	0.2663263522571895	0.5731707316723677	0.796168582369378	5.245219903103908	2.811984090652855	0.5361041272143114
1	3	smote	0.8	100	5	0.1	3	0.7207737594617326	0.20862291427513183	0.4451219511923706	0.8022988505685649	3.2554304442535726	2.2514888252172525	0.6916101668328486
1	1	smote	0.8	100	5	0.3	1	0.735423197492163	0.24645703747788267	0.28484848483122127	0.8950191570812643	3.3957685691276747	2.713337498331423	0.7990348603381872
1	2	smote	0.8	100	5	0.3	1	0.7596813381926922	0.29520389665348856	0.3780487804647531	0.8858237547824842	4.715883241160109	3.3110980890425683	0.7021162044438582
1	3	smote	0.8	100	5	0.3	1	0.7205588262779179	0.21905105724593538	0.2926829268114218	0.8727969348592124	2.8392187186205162	2.30091077977071	0.8104027830925473
1	1	smote	0.8	100	5	0.3	3	0.7560246139556484	0.2652462866364862	0.3696969696745638	0.8842911877326874	4.482551815671109	3.195062938420403	0.7127776822177196
1	2	smote	0.8	100	5	0.3	3	0.7645313522100737	0.26307895224064093	0.43902439021713263	0.8666666666600256	5.086956119477999	3.292682679513291	0.6472795422858121
1	3	smote	0.8	100	5	0.3	3	0.7146621811045697	0.21246173494236775	0.35975609753903925	0.8505747126371604	3.1985345791217017	2.407598337686204	0.752719173779253
1	1	smote	0.8	100	10	0.1	1	0.7427470103332171	0.23791866434973385	0.33939393937337003	0.8620689655106356	3.211008936385907	2.4606058819451633	0.7663030214436476
1	2	smote	0.8	100	10	0.1	1	0.764849079525278	0.2383659769474843	0.3536585365638013	0.8620689655106356	3.4198110663632986	2.564024204073009	0.7497560888945649
1	3	smote	0.8	100	10	0.1	1	0.7154004298663676	0.2119117747970603	0.3231707316876115	0.8490421455873637	2.6855076625338996	2.1408008979528175	0.7971680367792349
1	1	smote	0.8	100	10	0.1	3	0.7544734703355394	0.25590081486363536	0.37575757573480256	0.8498084291122621	3.405884450409363	2.5018551207318738	0.734568398634993
1	2	smote	0.8	100	10	0.1	3	0.767816091954023	0.23793445267715244	0.4329268292418947	0.8321839080396002	3.7858297829100938	2.5797693080968718	0.6814276970095458
1	3	smote	0.8	100	10	0.1	3	0.7240444818241286	0.20879532005159043	0.39634146339046694	0.8268199233653117	3.134665049951091	2.2886087603508516	0.730096738418642
1	1	smote	0.8	100	10	0.3	1	0.7326552885173575	0.26766841728752705	0.28484848483122127	0.9126436781539262	4.161239479739105	3.260765176508768	0.7836042964537124
1	2	smote	0.8	100	10	0.3	1	0.7491169049621531	0.2320282564148506	0.2743902438857079	0.9065134099547394	3.6668269884930718	2.9350756552582355	0.800440170152716
1	3	smote	0.8	100	10	0.3	1	0.6993318381459677	0.19521193231201517	0.23170731705904224	0.8865900383073825	2.3576788988284108	2.0430947437942564	0.8665703888823588
1	1	smote	0.8	100	10	0.3	3	0.7511807732497388	0.2583721108336296	0.29090909089146005	0.9003831417555527	3.7080864062720855	2.920279426749349	0.7875435115883342
1	2	smote	0.8	100	10	0.3	3	0.7468647789926175	0.2354053909786942	0.2804878048609459	0.8957854406061626	3.350822206030467	2.6914452220298886	0.8032193363401612
1	3	smote	0.8	100	10	0.3	3	0.7192178301093355	0.23336308446913986	0.2743902438857079	0.8873563218322809	2.9789055802878672	2.435913173201135	0.817720829935363
1	1	smote	0.8	300	5	0.1	1	0.7436990595611286	0.2673323543498936	0.17575757574692377	0.950191570873945	4.067872481455267	3.5286706194931594	0.8674486712405658
1	2	smote	0.8	300	5	0.1	1	0.749855153723951	0.26521460789294965	0.21951219510856632	0.9386973180004698	4.306639915687268	3.5807920981716226	0.8314584281964026
1	3	smote	0.8	300	5	0.1	1	0.7125876086347069	0.2253497020157858	0.1829268292571386	0.9141762452037229	2.3847278661398073	2.1314239673749853	0.8937807847139693
1	1	smote	0.8	300	5	0.1	3	0.7343689771275977	0.25478917783800564	0.18787878786740128	0.9463601532494532	4.081555736958875	3.502596748927487	0.8581523648925296
1	2	smote	0.8	300	5	0.1	3	0.7510840108401083	0.2704349153178446	0.2378048780342802	0.9180076628282146	3.493233214188942	2.9003301678392703	0.8302709710666528
1	3	smote	0.8	300	5	0.1	3	0.7125221941874591	0.21918219618535412	0.22560975608380426	0.9126436781539262	3.043721157042391	2.582637701424322	0.8485132302647199
1	1	smote	0.8	300	5	0.3	1	0.724644142575177	0.2431157561471988	0.17575757574692377	0.9486590038241483	3.9400782445553064	3.4233371886971584	0.8688500422617236
1	2	smote	0.8	300	5	0.3	1	0.720750397159144	0.2328134828587866	0.18902439023237655	0.9325670498012831	3.2234274067711506	2.8031453709779948	0.8696164004982451
1	3	smote	0.8	300	5	0.3	1	0.6796000373796841	0.19182773820506221	0.13414634145523496	0.9356321839008764	2.252011721876229	2.0840589093168322	0.9254209765215667
1	1	smote	0.8	300	5	0.3	3	0.730305352374318	0.24572524290684397	0.1999999999878788	0.9432950191498599	4.158783044550562	3.5270264043678035	0.8480909739693183
1	2	smote	0.8	300	5	0.3	3	0.7299831791421362	0.2567333575771565	0.25609756095999403	0.9325670498012831	4.760990342525769	3.7978098574540575	0.7976932395601889
1	3	smote	0.8	300	5	0.3	3	0.6944444444444444	0.18975700449612623	0.15853658535618678	0.9203065134029096	2.1757243641481847	1.9893290183728105	0.914329512228635
1	1	smote	0.8	300	10	0.1	1	0.7236828050621154	0.26333900787242753	0.19393939392764004	0.9409961685751649	3.83712462561222	3.2868943655931124	0.8566034851415429
1	2	smote	0.8	300	10	0.1	1	0.7500467246051771	0.26352042034033285	0.21341463413332837	0.9363984674257748	3.9945823493454866	3.3554946231731124	0.8400113678410178
1	3	smote	0.8	300	10	0.1	1	0.7111017661900757	0.20961058420786477	0.16463414633142473	0.921072796927808	2.2999075811142586	2.0858983856536213	0.9069487747172735
1	1	smote	0.8	300	10	0.1	3	0.7377081156391501	0.27182369076043617	0.23030303028907254	0.9425287356249615	4.907085751273148	4.007272029260938	0.8166297031084875
1	2	smote	0.8	300	10	0.1	3	0.7563592187646014	0.24650622772669858	0.23170731705904224	0.9302681992265881	4.023372868738831	3.322835223825711	0.8258829822634759
1	3	smote	0.8	300	10	0.1	3	0.7034996729277636	0.21506946501091181	0.1951219512076145	0.9226053639776046	2.889888613194615	2.5211298356627	0.8723968789844954
1	1	smote	0.8	300	10	0.3	1	0.7106513409961686	0.22720438764894038	0.16969696968668502	0.9279693486518931	2.6330171822420363	2.3558990922848846	0.8947526365736226
1	2	smote	0.8	300	10	0.3	1	0.760760676572283	0.25005876596412147	0.24999999998475608	0.9226053639776046	3.9735968397877857	3.2301976019428347	0.8129152736036951
1	3	smote	0.8	300	10	0.3	1	0.7036678815064012	0.20739033564630416	0.1829268292571386	0.9072796934796378	2.19069915879014	1.97288831749152	0.9005747264147842
1	1	smote	0.8	300	10	0.3	3	0.7306768837803321	0.23509780963762128	0.17575757574692377	0.9371647509506732	3.180325889868571	2.797117070989569	0.8795064204259591
1	2	smote	0.8	300	10	0.3	3	0.7321792355854593	0.23403538048597364	0.2682926829104699	0.9241379310274013	4.4666660689753135	3.5365848991216926	0.7917728345576437
1	3	smote	0.8	300	10	0.3	3	0.7139472946453602	0.21603697187351967	0.21951219510856632	0.9111111111041295	2.8828121731976863	2.469511916957316	0.8566329471926541
1	1	smote	0.8	500	5	0.1	1	0.7444096133751306	0.2736098463051448	0.19393939392764004	0.9601532566976234	5.797569385007621	4.867131644476361	0.8395124341395475
1	2	smote	0.8	500	5	0.1	1	0.740201850294365	0.249594294928385	0.18902439023237655	0.9463601532494532	4.112244125888565	3.5239540461757426	0.8569418296127672
1	3	smote	0.8	500	5	0.1	1	0.7113961312026914	0.22034744642319298	0.16463414633142473	0.9325670498012831	2.7255304501123128	2.4414491940776086	0.8957702772029927
1	1	smote	0.8	500	5	0.1	3	0.7339138511552303	0.2518116944023765	0.16363636362644626	0.95708812259803	4.3637412136795435	3.813310798791247	0.8738627174314993
1	2	smote	0.8	500	5	0.1	3	0.7459443042706289	0.27110705956993153	0.18902439023237655	0.9432950191498599	3.877361636141782	3.3334700772976067	0.8597263684284558
1	3	smote	0.8	500	5	0.1	3	0.714479955144379	0.22250923926151026	0.1829268292571386	0.925670498077198	2.7881208723577386	2.46102556743713	0.8826825135004949
1	1	smote	0.8	500	5	0.3	1	0.7181794961105306	0.2415778016473194	0.16363636362644626	0.9540229884984367	4.0597817209675515	3.5590901342072	0.8766703084620912
1	2	smote	0.8	500	5	0.3	1	0.7143304364078124	0.23463809664162494	0.20121951218285247	0.9371647509506732	3.757120976182419	3.202334409489608	0.852337306203077
1	3	smote	0.8	500	5	0.3	1	0.6835155592935239	0.19051765984539862	0.13414634145523496	0.9348659003759782	2.2236947698037164	2.0595405729743947	0.9261795182974869
1	1	smote	0.8	500	5	0.3	3	0.728182979217462	0.2540363676266225	0.21212121210835627	0.9540229884984367	5.586537236017476	4.613635359157482	0.8258488413085513
1	2	smote	0.8	500	5	0.3	3	0.7305999439304739	0.2550288254099826	0.2378048780342802	0.9310344827514864	4.2119993822448265	3.4481702311556743	0.8186540111024291
1	3	smote	0.8	500	5	0.3	3	0.6953041771797029	0.19213657905266593	0.1463414634057109	0.925670498077198	2.134903983305891	1.9688204539497038	0.9222056111169706
1	1	smote	0.8	500	10	0.1	1	0.7214582607686055	0.25608570202847664	0.1999999999878788	0.94789272029925	4.5477932379513994	3.8382345567476337	0.8439773557072866
1	2	smote	0.8	500	10	0.1	1	0.7489907485281748	0.26172069330438696	0.21951219510856632	0.9409961685751649	4.4853888428588835	3.7203034549572926	0.8294271779862386
1	3	smote	0.8	500	10	0.1	1	0.7088776749836463	0.21060539508287934	0.15853658535618678	0.9249042145522997	2.3204670075388805	2.1111246563277684	0.909784377999921
1	1	smote	0.8	500	10	0.1	3	0.7395379078137698	0.27322753472639494	0.22424242422883378	0.9494252873490466	5.426490393803867	4.433883419914447	0.8170812152753991
1	2	smote	0.8	500	10	0.1	3	0.7564526679749557	0.24950195404156272	0.24999999998475608	0.9356321839008764	4.84523733286604	3.8839279673631872	0.8015970430520489
1	3	smote	0.8	500	10	0.1	3	0.7035323801513876	0.21461124402944529	0.18902439023237655	0.9241379310274013	2.8393707787484552	2.4916848152902835	0.8775482249609071
1	1	smote	0.8	500	10	0.3	1	0.7131545338441889	0.22810286185853196	0.16969696968668502	0.9302681992265881	2.726557720675565	2.43356608418075	0.89254155100454
1	2	smote	0.8	500	10	0.3	1	0.760919540229885	0.25065468526098683	0.24999999998475608	0.9226053639776046	3.9735968397877857	3.2301976019428347	0.8129152736036951
1	3	smote	0.8	500	10	0.3	1	0.7031866180730773	0.20699080454302465	0.17682926828190065	0.9065134099547394	2.0829991697370054	1.8914932000553077	0.9080623778952978
1	1	smote	0.8	500	10	0.3	3	0.7316010681527924	0.23553228972092177	0.18181818180716253	0.9340996168510798	3.14987032021907	2.7589847817188877	0.8759042340601184
1	2	smote	0.8	500	10	0.3	3	0.733067003083824	0.23454046884187335	0.25609756095999403	0.9264367816020963	4.335552681321641	3.4813257457212408	0.802971606679791
1	3	smote	0.8	500	10	0.3	3	0.7123166059246799	0.21553550611052016	0.21951219510856632	0.9118773946290278	2.9103257541305507	2.49098593118781	0.8559130875810587
1	1	smote	1.0	100	5	0.1	1	0.7415906188319981	0.2454302399067775	0.5333333333010101	0.7478927203007825	3.3903602554520638	2.11550143566779	0.6239754015409523
1	2	smote	1.0	100	5	0.1	1	0.7720259788804785	0.266811014656052	0.5914634145980815	0.757854406124461	4.5311258032828325	2.4425940637852306	0.5390700069956778
1	3	smote	1.0	100	5	0.1	1	0.7132557704887393	0.20441577673677166	0.4573170731428465	0.7747126436722245	2.8978443980548123	2.029927734507251	0.7004957570846118
1	1	smote	1.0	100	5	0.1	3	0.7410147451526762	0.23028557738051728	0.5757575757226814	0.7348659003775107	3.7615605371515373	2.171571121280746	0.5773058979690314
1	2	smote	1.0	100	5	0.1	3	0.778240351369031	0.2700844526051811	0.6707317072761748	0.7593869731742576	6.4289923547562875	2.7875950369303326	0.4335974937935794
1	3	smote	1.0	100	5	0.1	3	0.7151808242220354	0.20718621115732858	0.518292682895226	0.7540229884999692	3.2982371697035044	2.1070776438162584	0.6388496346438611
1	1	smote	1.0	100	5	0.3	1	0.73010101010101	0.23300123266068073	0.33939393937337003	0.8613026819857372	3.190430095932502	2.447011375291014	0.7669847856896855
1	2	smote	1.0	100	5	0.3	1	0.7405476123726754	0.23226940715693153	0.34756097558856336	0.8628352490355339	3.351015256423752	2.533894078513376	0.7561571198895193
1	3	smote	1.0	100	5	0.3	1	0.7007289038407625	0.2188590442491398	0.3536585365638013	0.8590038314110422	3.3335723580699694	2.508284551419029	0.7524314005097884
1	1	smote	1.0	100	5	0.3	3	0.730570068501103	0.22831489829422935	0.3696969696745638	0.8421455938632787	3.129154016232085	2.342012207972445	0.748448994371008
1	2	smote	1.0	100	5	0.3	3	0.7534809830856928	0.2287049678257414	0.41463414631618084	0.842911877388177	3.800812755955308	2.639500129145809	0.694456754545979
1	3	smote	1.0	100	5	0.3	3	0.7010793383795908	0.2064021015531901	0.3780487804647531	0.8413793103383803	3.22421121466579	2.38335085692619	0.7392043095201278
1	1	smote	1.0	100	10	0.1	1	0.7460211308487171	0.2489263819275908	0.37575757573480256	0.8337164750893968	3.0180303271369504	2.259740123619673	0.7487466488062327
1	2	smote	1.0	100	10	0.1	1	0.7621670871881132	0.23043806784662388	0.43902439021713263	0.8291187739400068	3.797231196006348	2.5691784559833084	0.6765925711115698
1	3	smote	1.0	100	10	0.1	1	0.7137603962246519	0.20731215609394482	0.3658536585142772	0.8283524904151085	2.784168790692029	2.1314240916446066	0.7655513095788761
1	1	smote	1.0	100	10	0.1	3	0.7489562289562289	0.24667063246678256	0.4303030302769513	0.8022988505685649	3.0651903393044138	2.1765326592643732	0.7100807413827332
1	2	smote	1.0	100	10	0.1	3	0.7665778899168303	0.2413583786371885	0.518292682895226	0.7999999999938698	4.303797234776633	2.5914632848235355	0.6021341388589047
1	3	smote	1.0	100	10	0.1	3	0.7274273432389498	0.2086065522866871	0.43902439021713263	0.8114942528673449	3.369034808252194	2.3289707269162223	0.691287216006566
1	1	smote	1.0	100	10	0.3	1	0.7243933588761173	0.23315214533790102	0.26666666665050504	0.8980842911808576	3.2043742543131097	2.6165410963124	0.8165528919559802
1	2	smote	1.0	100	10	0.3	1	0.7462246519016914	0.22581939116718464	0.2987804877866597	0.8727969348592124	2.923572317915814	2.3488464210159328	0.8034165522044205
1	3	smote	1.0	100	10	0.3	1	0.7074338846836744	0.20947584084630333	0.30487804876189767	0.8842911877326874	3.351922558553414	2.634872975005856	0.7860781075514346
1	1	smote	1.0	100	10	0.3	3	0.7307929873447115	0.2346899328781169	0.2969696969516988	0.8773946360086025	3.0228984566186714	2.4221588930721367	0.8012703362694195
1	2	smote	1.0	100	10	0.3	3	0.748140360713952	0.22945685089911688	0.3109756097371356	0.874329501909009	3.140027805309854	2.474531331662761	0.7880603146500798
1	3	smote	1.0	100	10	0.3	3	0.7045463040837305	0.21139128352792724	0.2743902438857079	0.867432950184924	2.474376845993935	2.0698222037093346	0.8365024035512817
1	1	smote	1.0	300	5	0.1	1	0.7368350168350168	0.25630714997918536	0.24242424240955004	0.9371647509506732	4.772682158196524	3.85809251170975	0.8083698717202664
1	2	smote	1.0	300	5	0.1	1	0.7362863283805252	0.23354376566925233	0.21951219510856632	0.9203065134029096	3.24789622349496	2.7544555639008146	0.8480737504777379
1	3	smote	1.0	300	5	0.1	1	0.6929772918418838	0.19868770289283777	0.2378048780342802	0.9126436781539262	3.2595785703717293	2.7222397393391504	0.8351508171907371
1	1	smote	1.0	300	5	0.1	3	0.7454173923139441	0.28037100555946604	0.24848484846978877	0.9471264367743516	5.922860016430891	4.699603853314976	0.7934686588994131
1	2	smote	1.0	300	5	0.1	3	0.7409214092140921	0.2361995068425481	0.22560975608380426	0.9187739463531129	3.2954237473746195	2.77755373034688	0.8428517575639397
1	3	smote	1.0	300	5	0.1	3	0.7034576207831045	0.22058723663883434	0.262195121935232	0.9042145593800444	3.3547103890115326	2.7373167870299406	0.8159621654521982
1	1	smote	1.0	300	5	0.3	1	0.7218530128874956	0.2781425840836427	0.20606060604811752	0.9486590038241483	4.795715134185094	4.01356773847253	0.8369070260044501
1	2	smote	1.0	300	5	0.3	1	0.7275021026072329	0.25122102793897977	0.23170731705904224	0.9340996168510798	4.274824002819842	3.516023288896552	0.8224954393044029
1	3	smote	1.0	300	5	0.3	1	0.6815811606391926	0.19402749222354582	0.1829268292571386	0.9348659003759782	3.2133445431539194	2.808464417692357	0.8740003905097536
1	1	smote	1.0	300	5	0.3	3	0.7455892255892256	0.27232303380625456	0.20606060604811752	0.95708812259803	5.788711835449603	4.8019469318112	0.8295363477099252
1	2	smote	1.0	300	5	0.3	3	0.7232968881412951	0.23690267367367973	0.2378048780342802	0.9264367816020963	3.9292494597970697	3.2326596210268668	0.8227168101211182
1	3	smote	1.0	300	5	0.3	3	0.6957060087842257	0.2242110228014811	0.16463414633142473	0.9333333333261814	2.759123671939197	2.469511824279671	0.8950348336335302
1	1	smote	1.0	300	10	0.1	1	0.7252525252525253	0.2626618214679759	0.24242424240955004	0.9279693486518931	4.122552612315466	3.3655701318355495	0.8163801428648653
1	2	smote	1.0	300	10	0.1	1	0.7506728343145501	0.23900578498051792	0.2378048780342802	0.9172413793033163	3.4579995776472776	2.8734752621252526	0.8309645976013351
1	3	smote	1.0	300	10	0.1	1	0.7044341650313055	0.21736456796924283	0.20731707315809042	0.9080459770045362	2.5826920252673258	2.254572925238826	0.8729546060291654
1	1	smote	1.0	300	10	0.1	3	0.7354696389179148	0.2617612906268278	0.21212121210835627	0.925670498077198	3.352894073291905	2.853795304463504	0.8511438800488792
1	2	smote	1.0	300	10	0.1	3	0.7561629754228577	0.25024296582007	0.21951219510856632	0.9111111111041295	2.8828121731976863	2.469511916957316	0.8566329471926541
1	3	smote	1.0	300	10	0.1	3	0.7059573871600785	0.20600256831725744	0.17682926828190065	0.9157088122535195	2.33366975595164	2.0978378882898725	0.8989437599741718
1	1	smote	1.0	300	10	0.3	1	0.7183002438174853	0.2507326482301127	0.20606060604811752	0.9241379310274013	3.161692848644724	2.7162530850564526	0.8591135140163472
1	2	smote	1.0	300	10	0.3	1	0.7431968974862162	0.23640010365880695	0.2743902438857079	0.9019157088053493	3.4772186528605684	2.797493997955634	0.8045205787913455
1	3	smote	1.0	300	10	0.3	1	0.6907438557144192	0.19997538688418626	0.20121951218285247	0.8973180076559594	2.2013783882505407	1.9596375955803582	0.8901866139986591
1	1	smote	1.0	300	10	0.3	3	0.7136375246720075	0.23418205814584955	0.23030303028907254	0.923371647502503	3.6055113356534503	3.005454152783119	0.833572227885759
1	2	smote	1.0	300	10	0.3	3	0.7565648070273806	0.24858550633043114	0.31707317071237356	0.9088122605294344	4.627250381453714	3.4771465745486063	0.7514498334070501
1	3	smote	1.0	300	10	0.3	3	0.6936034015512569	0.18990642337926172	0.1951219512076145	0.901149425280451	2.210006823088006	1.9739079112298532	0.8931682330155325
1	1	smote	1.0	500	5	0.1	1	0.7333008243353071	0.2681753683244662	0.21212121210835627	0.9609195402225218	6.6199077946907225	5.4278060963995935	0.8199216965761528
1	2	smote	1.0	500	5	0.1	1	0.7231940940099056	0.23126325144871124	0.1829268292571386	0.9318007662763848	3.0588625372818417	2.6822413163182457	0.8768753917634711
1	3	smote	1.0	500	5	0.1	1	0.6925801326978787	0.19466562793952086	0.1707317073066627	0.923371647502503	2.480882027999148	2.228048489385892	0.8980872284257754
1	1	smote	1.0	500	5	0.1	3	0.7472564727737142	0.28311361644833094	0.23030303028907254	0.9517241379237417	5.898761420423126	4.77056178136518	0.8087395611323719
1	2	smote	1.0	500	5	0.1	3	0.7305625642463321	0.23994769929289886	0.20121951218285247	0.9325670498012831	3.483778105348081	2.9839934594281883	0.8565394621458711
1	3	smote	1.0	500	5	0.1	3	0.7071955891972713	0.22316950322782686	0.21341463413332837	0.9218390804527062	3.1999539876079828	2.730451587121863	0.8532783801567658
1	1	smote	1.0	500	5	0.3	1	0.7145849297573436	0.28884633961793155	0.19393939392764004	0.9624521072723184	6.16725321808843	5.165119216756187	0.8375072293017682
1	2	smote	1.0	500	5	0.3	1	0.7237828240351368	0.24495436896165657	0.22560975608380426	0.9363984674257748	4.28934568050131	3.5472371730687184	0.8269879357824768
1	3	smote	1.0	500	5	0.3	1	0.6832025044388376	0.18715511557188702	0.1463414634057109	0.9333333333261814	2.399999639027051	2.19512162158193	0.9146341365583812
1	1	smote	1.0	500	5	0.3	3	0.7411633577150818	0.2617351440400074	0.19393939392764004	0.9563218390731317	5.267905393819371	4.440190369975859	0.8428758653308975
1	2	smote	1.0	500	5	0.3	3	0.7224371554060367	0.2499227431531243	0.262195121935232	0.9318007662763848	4.855417608286956	3.8445458867228184	0.7918053910763485
1	3	smote	1.0	500	5	0.3	3	0.6915148116998411	0.21482666626738162	0.15853658535618678	0.9333333333261814	2.63768076227813	2.3780484233804238	0.9015679346084805
1	1	smote	1.0	500	10	0.1	1	0.7227679089748056	0.26399602447646103	0.21818181816859503	0.9333333333261814	3.9069761526067195	3.2727267812688137	0.8376623287079705
1	2	smote	1.0	500	10	0.1	1	0.7509952340902719	0.23896433262928823	0.2378048780342802	0.923371647502503	3.7595995038653562	3.1033532530732066	0.82544782024962
1	3	smote	1.0	500	10	0.1	1	0.7031772731520419	0.21301806851558197	0.1951219512076145	0.9111111111041295	2.484848204045183	2.1951217039620587	0.8834027267903332
1	1	smote	1.0	500	10	0.1	3	0.7333379774759086	0.2589339248455771	0.20606060604811752	0.9325670498012831	3.589347138587957	3.0557846702989395	0.8513483138907563
1	2	smote	1.0	500	10	0.1	3	0.7542846462947388	0.2432557450180585	0.24390243900951813	0.9157088122535195	3.50439840645726	2.893569501089479	0.8256964906483686
1	3	smote	1.0	500	10	0.1	3	0.7009485094850948	0.2055888846750898	0.1707317073066627	0.9172413793033163	2.2818624686320326	2.0630078805001815	0.9040894821844025
1	1	smote	1.0	500	10	0.3	1	0.7179565772669221	0.2515626222446746	0.1999999999878788	0.9249042145522997	3.079081219777721	2.663264951060631	0.8649544231451225
1	2	smote	1.0	500	10	0.3	1	0.742706289131857	0.2366577391596229	0.2682926829104699	0.9034482758551461	3.4309520206593587	2.7787453564320015	0.8099050366750576
1	3	smote	1.0	500	10	0.3	1	0.6904541631623212	0.20011032757173347	0.18902439023237655	0.8980842911808576	2.053931620319698	1.8547128197939273	0.9030061083367138
1	1	smote	1.0	500	10	0.3	3	0.7138325786601648	0.23928863734953398	0.2363636363493113	0.923371647502503	3.7297614126524854	3.0845450515405695	0.8270086670367816
1	2	smote	1.0	500	10	0.3	3	0.7562797869358003	0.25054710078762366	0.2987804877866597	0.9118773946290278	4.409073213922096	3.3905086285611863	0.7689844146303987
1	3	smote	1.0	500	10	0.3	3	0.693122138117933	0.18972099263379633	0.1951219512076145	0.9019157088053493	2.229166438789868	1.9893290652128954	0.8924093815090648
1	1	class_weight		100	5	0.1	1	0.7935910832462556	0.31264835721793893	0.7696969696503213	0.6996168582321869	7.7840355962274606	2.56238395902202	0.3291845019855158
1	2	class_weight		100	5	0.1	1	0.8115923745444351	0.3262529106169013	0.7560975609295062	0.7141762452052555	7.7458441125272355	2.645327835047146	0.34151574949855457
1	3	class_weight		100	5	0.1	1	0.7421596112512849	0.22218003562793168	0.6158536584990333	0.7203065134044422	4.128723467090441	2.2018876591527246	0.5333095411733122
1	1	class_weight		100	5	0.1	3	0.7951282944386392	0.2938239725355629	0.7878787878310376	0.6835249042093217	8.022137271520842	2.4895442750942727	0.31033428008156366
1	2	class_weight		100	5	0.1	3	0.8182973553873469	0.32365181801948867	0.7926829267809339	0.7019157088068819	9.003477516397064	2.6592575442857127	0.29535892652676904
1	3	class_weight		100	5	0.1	3	0.7504065040650406	0.23825819541476898	0.6585365853256989	0.711111111105662	4.747252549845948	2.279549639484627	0.48018292013684305
1	1	class_weight		100	5	0.3	1	0.7698873795425519	0.26070558629618423	0.4666666666383838	0.8091954022926499	3.710843167995292	2.4457830041198054	0.659090900985896
1	2	class_weight		100	5	0.3	1	0.7747219885991963	0.26926572845610264	0.4817073170437983	0.8252873563155151	4.3902474093154655	2.7571404067487735	0.6280148032195291
1	3	class_weight		100	5	0.3	1	0.7218671152228764	0.2085547449225814	0.42682926826665674	0.8076628352428532	3.1270660348857975	2.2191719765333446	0.7096658402814092
1	1	class_weight		100	5	0.3	3	0.7827980959015441	0.2997981189982233	0.5939393939033976	0.7708812260477328	4.921279642905924	2.5922771745643263	0.5267485925308724
1	2	class_weight		100	5	0.3	3	0.7826044294925707	0.285041770012657	0.518292682895226	0.8015325670436665	4.34533967720663	2.611474583311178	0.6009828307683758
1	3	class_weight		100	5	0.3	3	0.7393748247827305	0.23678222641687993	0.4756097560685604	0.7839080459710046	3.290202709894505	2.2009599394669888	0.6689435577771838
1	1	class_weight		100	10	0.1	1	0.7788923719958203	0.26966868749569695	0.3818181817950413	0.8758620689588057	4.3578427735216385	3.075757327635534	0.7057981308425086
1	2	class_weight		100	10	0.1	1	0.7800439211288664	0.25323051668528396	0.41463414631618084	0.8513409961620587	4.0564859694437265	2.789162497527321	0.6875809451757932
1	3	class_weight		100	10	0.1	1	0.7441781141949352	0.23229533363070284	0.3536585365638013	0.8390804597636853	2.8530995497171983	2.197735054842275	0.7702973513591983
1	1	class_weight		100	10	0.1	3	0.7855427841634738	0.2845802094615641	0.5636363636022038	0.8030651340934631	5.26718517366989	2.8620444246233943	0.5433726511569413
1	2	class_weight		100	10	0.1	3	0.7925380805532193	0.2708851208989168	0.5487804877714157	0.8076628352428532	5.107138716915375	2.8532211126857283	0.5586731083227044
1	3	class_weight		100	10	0.1	3	0.7526913372582001	0.24555276474424728	0.5304878048457019	0.782375478921208	4.061962482113013	2.437628709484209	0.6001110742895245
1	1	class_weight		100	10	0.3	1	0.7562150238012308	0.27792394929063724	0.1999999999878788	0.9425287356249615	4.099999280938259	3.479999393831867	0.8487804788188885
1	2	class_weight		100	10	0.3	1	0.774455658349687	0.2696103803472042	0.1829268292571386	0.9348659003759782	3.2133445431539194	2.808464417692357	0.8740003905097536
1	3	class_weight		100	10	0.3	1	0.7326371367161946	0.22710576869273308	0.24390243900951813	0.9095785440543328	3.244942228813672	2.6973953193379456	0.8312614205999815
1	1	class_weight		100	10	0.3	3	0.7686984790433066	0.2706612548928387	0.26666666665050504	0.9118773946290278	3.7628454166380325	3.026086612703347	0.8042016718769682
1	2	class_weight		100	10	0.3	3	0.7691664330436409	0.2879857237426987	0.2987804877866597	0.9026819923302477	3.9522077340330637	3.0701456414840704	0.7768178720780542
1	3	class_weight		100	10	0.3	3	0.7377534809830857	0.222193350730909	0.24390243900951813	0.8812260536330941	2.3933400679653047	2.0535010070395954	0.8580063529592667
1	1	class_weight		300	5	0.1	1	0.7479670265877163	0.2427983572664274	0.26666666665050504	0.9141762452037229	3.873376165477648	3.107142494663349	0.8021793709639424
1	2	class_weight		300	5	0.1	1	0.7503644519203814	0.24266990484221085	0.31707317071237356	0.8881226053571792	3.6856650255845547	2.8341126765021034	0.7689555670339185
1	3	class_weight		300	5	0.1	1	0.7125175217269415	0.19986324295229616	0.22560975608380426	0.8957854406061626	2.5042262520582512	2.1648581133718663	0.8644818280897274
1	1	class_weight		300	5	0.1	3	0.765326831533728	0.2542441444353256	0.33939393937337003	0.8888888888820775	4.110091363485062	3.0545451792640135	0.7431818098498582
1	2	class_weight		300	5	0.1	3	0.7576675077095598	0.24566772972854511	0.31707317071237356	0.8804597701081958	3.4196425653037945	2.6524388021921004	0.7756479565752619
1	3	class_weight		300	5	0.1	3	0.7138398280534529	0.21340662648073688	0.2926829268114218	0.874329501909009	2.878889591215166	2.3289706650943636	0.8089822699044251
1	1	class_weight		300	5	0.3	1	0.7408893533031464	0.25352268967064273	0.18181818180716253	0.9440613026747582	3.750379842719795	3.2503107508370825	0.8666617381817362
1	2	class_weight		300	5	0.3	1	0.7160685917203999	0.24765840021998134	0.23170731705904224	0.9356321839008764	4.383786159617954	3.5997381160927104	0.8211481904419728
1	3	class_weight		300	5	0.3	1	0.6874778058125409	0.20693165808768374	0.1951219512076145	0.9180076628282146	2.7142449234148627	2.3797580864322216	0.8767661454426656
1	1	class_weight		300	5	0.3	3	0.7499640078950424	0.270808430929745	0.20606060604811752	0.9363984674257748	3.821207892297049	3.2398680552069585	0.8478648920216932
1	2	class_weight		300	5	0.3	3	0.7236052705354641	0.24653023148808714	0.2378048780342802	0.925670498077198	3.8855252445274617	3.199333237668269	0.8233978670757814
1	3	class_weight		300	5	0.3	3	0.6960891505466779	0.19249017033978877	0.18902439023237655	0.9203065134029096	2.691656687673095	2.3718922911368128	0.8812016313531865
1	1	class_weight		300	10	0.1	1	0.7588064553581796	0.2589790670214294	0.09696969696382002	0.9762452107204886	4.413074561482356	4.082109716980724	0.9250035583987036
1	2	class_weight		300	10	0.1	1	0.7520231754041679	0.24125988338303456	0.060975609752379534	0.9647509578470135	1.7772439901000836	1.7298510464263164	0.9733334524070956
1	3	class_weight		300	10	0.1	1	0.7156200355107	0.21281498685222544	0.12195121950475907	0.9586206896478268	3.2175918126249647	2.947153758613007	0.9159501571558115
1	1	class_weight		300	10	0.1	3	0.7642447463137118	0.26416249580895984	0.09696969696382002	0.972413793095997	3.7852335240417037	3.5151502397470353	0.9286481744305644
1	2	class_weight		300	10	0.1	3	0.7645220072890383	0.2554432517908131	0.13414634145523496	0.9586206896478268	3.5892010073304563	3.2418691344743076	0.9032286271961976
1	3	class_weight		300	10	0.1	3	0.7193813662274553	0.22006198633223858	0.12804878047999702	0.959386973172725	3.4690583855631076	3.152898440581567	0.9088628830843951
1	1	class_weight		300	10	0.3	1	0.7196470451642865	0.23249927093972433	0.13939393938549127	0.9601532566976234	3.902897174782561	3.4982508694673844	0.8963215462199071
1	2	class_weight		300	10	0.3	1	0.7414821044762172	0.24872561121162426	0.1463414634057109	0.9578544061229284	3.8961029676370273	3.4722829890527374	0.8912195029069354
1	3	class_weight		300	10	0.3	1	0.690346696570414	0.19674231209065085	0.09756097560380725	0.9601532566976234	2.604988949975698	2.4484046382265325	0.9398905942382151
1	1	class_weight		300	10	0.3	3	0.7478834320213631	0.2501653992401296	0.13939393938549127	0.9632183907972168	4.241636166128763	3.78977169593838	0.8934692899369654
1	2	class_weight		300	10	0.3	3	0.7383095037846931	0.24336170542201407	0.0914634146285693	0.959386973172725	2.3781176862737996	2.2520703147011196	0.9469969900642904
1	3	class_weight		300	10	0.3	3	0.7103074479020652	0.2173665109295211	0.12804878047999702	0.9494252873490466	2.756833528323281	2.531873113051727	0.9183989745740248
1	1	class_weight		500	5	0.1	1	0.7423615464994775	0.23249219647365232	0.17575757574692377	0.9417624521000632	3.448238568496439	3.017942064962761	0.8752126543832235
1	2	class_weight		500	5	0.1	1	0.7393421175591066	0.23247636549861914	0.2682926829104699	0.9226053639776046	4.370956522413457	3.4665535240362124	0.793088071810095
1	3	class_weight		500	5	0.1	1	0.7086720867208671	0.20245953809385456	0.15853658535618678	0.9241379310274013	2.2951248613821296	2.0898001676628186	0.9105387597313931
1	1	class_weight		500	5	0.1	3	0.7557134564031115	0.24878592888105358	0.2545454545300275	0.9279693486518931	4.399065286649844	3.5338486384273264	0.8033180605800725
1	2	class_weight		500	5	0.1	3	0.7579338379590693	0.24642129793045603	0.262195121935232	0.9134099616788245	3.7487013821719177	3.0280052617907183	0.8077477813261675
1	3	class_weight		500	5	0.1	3	0.7092374544435099	0.21413155132924006	0.21951219510856632	0.9080459770045362	2.7773434457888566	2.38719486201758	0.8595245351682114
1	1	class_weight		500	5	0.3	1	0.7371647509578544	0.25507871057721543	0.15757575756620754	0.950191570873945	3.5683446038272124	3.1636357278214535	0.8865835683988771
1	2	class_weight		500	5	0.3	1	0.7206148958041304	0.25127180229118656	0.20121951218285247	0.9363984674257748	3.7088194251416584	3.163752073277506	0.8530347998995589
1	3	class_weight		500	5	0.3	1	0.6845201383048314	0.20614600792232812	0.1707317073066627	0.9310344827514864	2.779411359826029	2.475609396727151	0.8906955640736794
1	1	class_weight		500	5	0.3	3	0.7436804829908279	0.2639021679756241	0.18787878786740128	0.9409961685751649	3.6894740748102453	3.1841789166683276	0.8630441128488898
1	2	class_weight		500	5	0.3	3	0.7247313335202318	0.24386929374509267	0.20121951218285247	0.9325670498012831	3.483778105348081	2.9839934594281883	0.8565394621458711
1	3	class_weight		500	5	0.3	3	0.6969909354265956	0.19391386128406285	0.1707317073066627	0.9279693486518931	2.6523776026612866	2.3702643306515996	0.8936375807688911
1	1	class_weight		500	10	0.1	1	0.75855567165912	0.2629605749622217	0.10909090908429751	0.9770114942453869	5.204079362984808	4.745452479349665	0.9118716484344908
1	2	class_weight		500	10	0.1	1	0.7540790580319596	0.2408017318672014	0.05487804877714158	0.9624521072723184	1.4883472006249825	1.4615476442225805	0.9819937368951139
1	3	class_weight		500	10	0.1	1	0.714624801420428	0.21060630469478045	0.10365853657904521	0.959386973172725	2.7318694324084367	2.552346356661269	0.934285621070992
1	1	class_weight		500	10	0.1	3	0.7656008359456636	0.26751810296698963	0.09090909090358126	0.9754789271955903	3.9781233742581006	3.7073848503636495	0.9319431454972971
1	2	class_weight		500	10	0.1	3	0.7641809176712457	0.25571485277231726	0.10365853657904521	0.9639846743221151	3.0953819724735614	2.8781777159082926	0.9298295688704559
1	3	class_weight		500	10	0.1	3	0.7205448088963649	0.2228138712780911	0.11585365852952112	0.9624521072723184	3.358760538500198	3.085489471136559	0.9186393022608068
1	1	class_weight		500	10	0.3	1	0.7188157436433299	0.2314477006987079	0.13333333332525252	0.9601532566976234	3.707099657944051	3.346153005577498	0.9026336697843915
1	2	class_weight		500	10	0.3	1	0.739015045322867	0.2482096457605379	0.1463414634057109	0.9586206896478268	3.9714276074789754	3.536584510335609	0.8905070972365836
1	3	class_weight		500	10	0.3	1	0.6904821979254275	0.19686126423845954	0.09756097560380725	0.9601532566976234	2.604988949975698	2.4484046382265325	0.9398905942382151
1	1	class_weight		500	10	0.3	3	0.7500801114594218	0.2528403834727672	0.13939393938549127	0.9647509578470135	4.433097328878033	3.95454433158938	0.8920499582758442
1	2	class_weight		500	10	0.3	3	0.7382908139426222	0.24363554172426918	0.0914634146285693	0.9616858237474201	2.5268449769309105	2.3871944982887503	0.9447332522629748
1	3	class_weight		500	10	0.3	3	0.7104102420334548	0.21747889298353967	0.12804878047999702	0.9486590038241483	2.713494929726752	2.494083969476718	0.9191408154180417
2	1	none		100	5	0.1	1	0.829457796354348	0.3152870953648494	0.042424242421671254	0.9923371647433539	5.737334277190608	5.536356405589154	0.9649701552559337
2	2	none		100	5	0.1	1	0.8219418745911599	0.3724420506744719	0.05487804877714158	0.9969348658927438	18.8854221990734	17.90390495743014	0.9480277740073166
2	3	none		100	5	0.1	1	0.8074619194467806	0.3089629817422413	0.042682926826665676	0.9885057471188621	3.834391564934107	3.7134114008048598	0.968448657257767
2	1	none		100	5	0.1	3	0.8245350052246605	0.303906262406476	0.03636363636143251	0.9946360153180488	6.9972915249498016	6.779208130796445	0.9688331601808121
2	2	none		100	5	0.1	3	0.8283711802635269	0.3643229980162056	0.006097560975237953	0.9984674329425406	3.9969064151713782	3.978632555902947	0.9954279892148258
2	3	none		100	5	0.1	3	0.8082048406690963	0.31380272780640744	0.030487804876189767	0.9923371647433539	4.072321724672663	3.9786533402520594	0.9769987659431918
2	1	none		100	5	0.3	1	0.8246093115058633	0.31751848410052746	0.12727272726501376	0.979310344820082	6.902774431429086	6.151512175680256	0.8911651637700929
2	2	none		100	5	0.3	1	0.8044481824128585	0.37331372982947675	0.15243902438094883	0.983908045969472	10.996909896598515	9.472990623876456	0.8614229454437444
2	3	none		100	5	0.3	1	0.789061769928044	0.3029287832505053	0.1951219512076145	0.9708812260462002	8.08293181641551	6.700896284583766	0.8290180290950485
2	1	none		100	5	0.3	3	0.8230535237431789	0.3212411200270053	0.08484848484334251	0.986206896544167	6.629134258383568	6.151510687926736	0.9279508276447794
2	2	none		100	5	0.3	3	0.8062938043173536	0.35824907967996517	0.10365853657904521	0.9915708812184555	13.604189152386011	12.297657239026234	0.9039610494409718
2	3	none		100	5	0.3	3	0.803223997757219	0.31654018413684165	0.10365853657904521	0.9777777777702853	5.088433078787415	4.664632045399879	0.9167128509484377
2	1	none		100	10	0.1	1	0.8272425403459887	0.31857645366946075	0.03636363636143251	0.9946360153180488	6.9972915249498016	6.779208130796445	0.9688331601808121
2	2	none		100	10	0.1	1	0.8222362396037755	0.3717914242270731	0.042682926826665676	0.9961685823678456	11.592326403744721	11.140214803604346	0.9609990522767206
2	3	none		100	10	0.1	1	0.8066582562377348	0.316539912021517	0.048780487801903624	0.9900383141686588	5.096641820742268	4.896805586899377	0.9607905966638626
2	1	none		100	10	0.1	3	0.8337443399512365	0.3155467155434086	0.006060606060238751	0.9961685823678456	1.5853617126225374	1.58181405003618	0.9977622277542543
2	2	none		100	10	0.1	3	0.8259695355574245	0.37404606641271276	0.012195121950475906	0.9992337164674389	16.098555182235952	15.914426303086262	0.9885623872421532
2	3	none		100	10	0.1	3	0.8032940846649845	0.3025230887280236	0.01829268292571386	0.9931034482682521	2.6832259197138675	2.6524351752707043	0.9885247190520932
2	1	none		100	10	0.3	1	0.8161987693022177	0.31275554121651306	0.08484848484334251	0.981609195394777	4.948672800791699	4.613633852806356	0.9322972015004769
2	2	none		100	10	0.3	1	0.793056723670685	0.3071838317911915	0.06707317072761748	0.9892720306437605	6.62977905907711	6.252171867631978	0.9430437644485415
2	3	none		100	10	0.3	1	0.7838566489113168	0.29473435234548695	0.10975609755428316	0.9800766283449803	6.06480200625667	5.50890905242636	0.9083411109043872
2	1	none		100	10	0.3	3	0.8110019737605945	0.29812993302467317	0.05454545454214876	0.9869731800690654	4.3710373643739855	4.187162558453355	0.9579333612817701
2	2	none		100	10	0.3	3	0.7988459022521259	0.3132517451267794	0.10365853657904521	0.9854406130192688	7.827420319646752	7.119699855442715	0.9095844462700095
2	3	none		100	10	0.3	3	0.79714512662368	0.31249583976899187	0.10975609755428316	0.9800766283449803	6.06480200625667	5.50890905242636	0.9083411109043872
2	1	none		300	5	0.1	1	0.797376059445025	0.3127009903391097	0.13333333332525252	0.9808429118698787	7.876918952631086	6.959996363729454	0.883593741006495
2	2	none		300	5	0.1	1	0.7735351836276985	0.3078645895378695	0.09756097560380725	0.9854406130192688	7.317206913030682	6.7008939815931425	0.9157720955639423
2	3	none		300	5	0.1	1	0.7785300439211288	0.28772866829141114	0.1463414634057109	0.9747126436706919	6.6077895845814645	5.787137398966723	0.8758053292726606
2	1	none		300	5	0.1	3	0.804305120167189	0.289655872121422	0.10909090908429751	0.9808429118698787	6.269384474444923	5.6945424794150075	0.9083096498441091
2	2	none		300	5	0.1	3	0.789061769928044	0.3526023490349049	0.12804878047999702	0.9923371647433539	19.017457654565305	16.71034402905865	0.8786844247223872
2	3	none		300	5	0.1	3	0.787491823194094	0.2997175801224827	0.1463414634057109	0.9662835248968101	4.91298554960513	4.340353478656817	0.883445185356958
2	1	none		300	5	0.3	1	0.7654847323812841	0.273494516122287	0.13333333332525252	0.9739463601457936	5.751129006626625	5.117645092774811	0.8898505022869102
2	2	none		300	5	0.3	1	0.7592654892066162	0.31072595850716256	0.12804878047999702	0.979310344820082	6.951045581226423	6.189021396261386	0.8903727150727382
2	3	none		300	5	0.3	1	0.7658022614708907	0.27755245327632483	0.16463414633142473	0.9586206896478268	4.565692321336847	3.9786575741275594	0.8714248022971627
2	1	none		300	5	0.3	3	0.796354348078486	0.3131390841347929	0.13939393938549127	0.9655172413719119	4.53520994715868	4.042423069009231	0.891341982125815
2	2	none		300	5	0.3	3	0.7621717596486309	0.31121050845991066	0.15243902438094883	0.9777777777702853	7.913665489940804	6.859753007940997	0.8668237162063384
2	3	none		300	5	0.3	3	0.7564012709092608	0.27311400467120356	0.1707317073066627	0.9632183907972168	5.391542643651711	4.6417670294880296	0.8609348534112155
2	1	none		300	10	0.1	1	0.8064182050388946	0.29867961900652146	0.05454545454214876	0.9877394635939638	4.647832742868376	4.448860004746165	0.957190201195204
2	2	none		300	10	0.1	1	0.7957433884683673	0.33089902325346876	0.05487804877714158	0.9938697317931505	9.413694304681433	8.951967092753685	0.9509515296417609
2	3	none		300	10	0.1	1	0.7850200915802261	0.2783056411500473	0.05487804877714158	0.9846743294943704	3.7306427239593654	3.5807903444798512	0.9598320107622362
2	1	none		300	10	0.1	3	0.8053221873911528	0.29593814846904154	0.04848484848191001	0.9885057471188621	4.382161788220213	4.218178145331408	0.9625792714565604
2	2	none		300	10	0.1	3	0.7882394168769273	0.33706225742330514	0.060975609752379534	0.9946360153180488	12.040793854586141	11.36757460956301	0.9440884568275659
2	3	none		300	10	0.1	3	0.7889122511914775	0.27096548781246643	0.07317073170285544	0.9846743294943704	5.072365106088254	4.774387125973135	0.9412546170067463
2	1	none		300	10	0.3	1	0.7907999535585742	0.2893011640207591	0.07272727272286501	0.986206896544167	5.607839065309774	5.272723446794346	0.9402415670829691
2	2	none		300	10	0.3	1	0.7842818428184282	0.321828151683771	0.07317073170285544	0.9908045976935571	8.506569683743212	7.957308412542566	0.9354309226060853
2	3	none		300	10	0.3	1	0.7848238482384825	0.2651162640890449	0.07317073170285544	0.9731800766208952	2.8646605843760984	2.728221978353692	0.9523717974083384
2	1	none		300	10	0.3	3	0.808443051201672	0.29467895456061916	0.07878787878310377	0.979310344820082	4.048243653920463	3.808078965897302	0.94067433953166
2	2	none		300	10	0.3	3	0.783450144846276	0.31770680069415563	0.05487804877714158	0.9915708812184555	6.830490420852479	6.510524420660947	0.9531562085908755
2	3	none		300	10	0.3	3	0.7737080646668536	0.26247232406520576	0.07926829267809339	0.9770114942453869	3.658938802875055	3.448169230420484	0.9423959731498257
2	1	none		500	5	0.1	1	0.7874747474747475	0.3066961324025861	0.13333333332525252	0.9785440612951837	7.0164802357869664	6.2142828154376835	0.8856695289437937
2	2	none		500	5	0.1	1	0.7641715727502103	0.30459478248421074	0.10365853657904521	0.9823754789196754	6.446018221329238	5.8814918880177	0.9124224632341623
2	3	none		500	5	0.1	1	0.7702691337258201	0.27553424724912623	0.13414634145523496	0.9678160919466069	4.658952269356563	4.168117170590797	0.8946468826084203
2	1	none		500	5	0.1	3	0.7901683501683502	0.28244313749104255	0.09090909090358126	0.9808429118698787	5.119997321931022	4.7454520661791735	0.9268465814723198
2	2	none		500	5	0.1	3	0.7807261003644519	0.33346163564174414	0.12804878047999702	0.9877394635939638	11.830846971358676	10.443970133089271	0.8827744995827121
2	3	none		500	5	0.1	3	0.7798289879450518	0.3022562583198057	0.1829268292571386	0.9639846743221151	5.992376858768989	5.079137145720516	0.8475997430575739
2	1	none		500	5	0.3	1	0.7702774875188667	0.28029709654266277	0.12727272726501376	0.9701149425213019	4.7339727695473615	4.258739832383953	0.8996122268467176
2	2	none		500	5	0.3	1	0.7538968320717689	0.30970824988609036	0.14024390243047294	0.9785440612951837	7.439459540098674	6.536364546723197	0.878607436077528
2	3	none		500	5	0.3	1	0.7662461452200728	0.2799355596475268	0.18902439023237655	0.959386973172725	5.5060278590756475	4.654278650382314	0.845306038117903
2	1	none		500	5	0.3	3	0.7876047834668525	0.30436144575470137	0.13333333332525252	0.9708812260462002	5.129552887935705	4.578945794467265	0.8926598171823216
2	2	none		500	5	0.3	3	0.7601298944023922	0.29795705021126756	0.12804878047999702	0.9747126436706919	5.660519051093279	5.063745224095882	0.8945725863271627
2	3	none		500	5	0.3	3	0.761129800953182	0.27537323906608735	0.1951219512076145	0.9624521072723184	6.213974833264427	5.19661384612473	0.8362785372362076
2	1	none		500	10	0.1	1	0.8097805642633229	0.3042089470197687	0.06666666666262626	0.9869731800690654	5.411760545629596	5.117643126998545	0.9456521643430476
2	2	none		500	10	0.1	1	0.7924866834875246	0.3246213078559607	0.048780487801903624	0.9931034482682521	7.384604665521434	7.073160467388544	0.9578251936175997
2	3	none		500	10	0.1	1	0.783627698345949	0.2783352483367729	0.07317073170285544	0.9831417624445737	4.60406425019523	4.340352190361777	0.9427218884135005
2	1	none		500	10	0.1	3	0.8073284569836294	0.3024290747103462	0.06060606060238751	0.9877394635939638	5.197576400274526	4.943177783051295	0.9510543665725513
2	2	none		500	10	0.1	3	0.786146154564994	0.32334396331985554	0.05487804877714158	0.9946360153180488	10.766800182970211	10.230817148606707	0.9502189013520221
2	3	none		500	10	0.1	3	0.7883982805345295	0.2740590902775197	0.07317073170285544	0.981609195394777	4.213813494478536	3.978656371321085	0.944193741463945
2	1	none		500	10	0.3	1	0.7914640659468245	0.29091072613731667	0.07878787878310377	0.9854406130192688	5.788777180850705	5.411479533621917	0.9348225552082637
2	2	none		500	10	0.3	1	0.7844220166339595	0.32182327948197226	0.06707317072761748	0.9900383141686588	7.145291962906769	6.733107681986643	0.9423138544215112
2	3	none		500	10	0.3	1	0.7849406597514252	0.26512179980191247	0.07317073170285544	0.9731800766208952	2.8646605843760984	2.728221978353692	0.9523717974083384
2	1	none		500	10	0.3	3	0.8075931731104145	0.2922576406771966	0.08484848484334251	0.981609195394777	4.948672800791699	4.613633852806356	0.9322972015004769
2	2	none		500	10	0.3	3	0.7810905522848332	0.31605601066965266	0.05487804877714158	0.9915708812184555	6.830490420852479	6.510524420660947	0.9531562085908755
2	3	none		500	10	0.3	3	0.7744136062050275	0.26428893165238054	0.08536585365333135	0.9762452107204886	3.835697306882882	3.593625551151672	0.9368897557026196
2	1	undersample	0.6	100	5	0.1	1	0.8158643910368049	0.3057562737314155	0.6424242423853076	0.7992337164689715	7.152153796248483	3.1998610478208613	0.4473982337988517
2	2	undersample	0.6	100	5	0.1	1	0.806686291000841	0.3277108716944589	0.5914634145980815	0.8038314176183615	5.932427358768148	3.0150770182793183	0.5082366418694955
2	3	undersample	0.6	100	5	0.1	1	0.8076114381833474	0.31513285460086266	0.5609756097218918	0.8137931034420399	5.584361804118807	3.012646631059727	0.5394791170217693
2	1	undersample	0.6	100	5	0.1	3	0.814429350981075	0.28885759333391825	0.6484848484455463	0.796168582369378	7.20592386575139	3.181476261946778	0.44150843794070455
2	2	undersample	0.6	100	5	0.1	3	0.8169937389029063	0.3373188651337086	0.6707317072761748	0.7854406130208013	7.457010149873429	3.126088704197847	0.4192147478411044
2	3	undersample	0.6	100	5	0.1	3	0.8105317260069153	0.3197865868101501	0.5853658536228435	0.816091954016735	6.264705493988672	3.182926655894344	0.508072821029094
2	1	undersample	0.6	100	5	0.3	1	0.811303843027981	0.30988945550810826	0.654545454505785	0.7923371647448864	7.229364500990966	3.151962276649328	0.43599436768247435
2	2	undersample	0.6	100	5	0.3	1	0.7988972993178207	0.30735755351240024	0.5975609755733194	0.7839080459710046	5.386524536207875	2.7653086418944217	0.5133752885447653
2	3	undersample	0.6	100	5	0.3	1	0.7848238482384823	0.285763307644567	0.5426829267961778	0.7954022988444798	4.613333084823535	2.6524388945078172	0.574950648393502
2	1	undersample	0.6	100	5	0.3	3	0.8052803901079764	0.30242535440657486	0.5757575757226814	0.796168582369378	5.301020114236126	2.8246751858405976	0.5328550112919974
2	2	undersample	0.6	100	5	0.3	3	0.8004251939071115	0.30291224922513565	0.5975609755733194	0.7839080459710046	5.386524536207875	2.7653086418944217	0.5133752885447653
2	3	undersample	0.6	100	5	0.3	3	0.7967619848612278	0.29050169422927397	0.5792682926476056	0.7984674329440731	5.454895819206481	2.8743159101610356	0.5269240606743982
2	1	undersample	0.6	100	10	0.1	1	0.8158411703239289	0.27900433676611813	0.5999999999636363	0.8038314176183615	6.146484013448405	3.0585935938020055	0.49761677174218844
2	2	undersample	0.6	100	10	0.1	1	0.8057985235024764	0.32857695884591254	0.6158536584990333	0.7923371647448864	6.116909395803617	2.9656420133435883	0.4848268562239966
2	3	undersample	0.6	100	10	0.1	1	0.8022054013643585	0.31163771987243666	0.5548780487466537	0.8260536398404135	5.919859616784841	3.1899374976182755	0.5388535615566132
2	1	undersample	0.6	100	10	0.1	3	0.8186926738650877	0.29966242968256207	0.6484848484455463	0.8030651340934631	7.522876232171558	3.292889821878529	0.4377168578910994
2	2	undersample	0.6	100	10	0.1	3	0.8160452294178114	0.31735886281100406	0.6280487804495092	0.796168582369378	6.5954020572904115	3.081216609970681	0.4671764537251754
2	3	undersample	0.6	100	10	0.1	3	0.7996589103822073	0.30382898802561764	0.5548780487466537	0.82298850574082	5.795765512754869	3.134700487795427	0.5408604649272244
2	1	undersample	0.6	100	10	0.3	1	0.803120863810519	0.2801409457775902	0.5757575757226814	0.8099616858175482	5.784273849095814	3.0296919224035506	0.5237808484870417
2	2	undersample	0.6	100	10	0.3	1	0.7925100457901131	0.28568698176470353	0.5975609755733194	0.7892720306452929	5.561432203317744	2.8356983130725	0.5098863303173067
2	3	undersample	0.6	100	10	0.3	1	0.7952154004298664	0.29280290480135407	0.5914634145980815	0.8068965517179549	6.049573201831962	3.062935381168553	0.5063060183725502
2	1	undersample	0.6	100	10	0.3	3	0.8118657842795773	0.2838048910613461	0.6303030302648301	0.7954022988444798	6.6281079226726485	3.0806944354608143	0.4647924272086246
2	2	undersample	0.6	100	10	0.3	3	0.8051864311746566	0.3143631062675676	0.6280487804495092	0.7984674329440731	6.6898955116260606	3.1163635657535433	0.46583141596738004
2	3	undersample	0.6	100	10	0.3	3	0.7916316232127839	0.314806355565762	0.5792682926476056	0.8045977011432599	5.669223882292296	2.964490522332048	0.5229094012143944
2	1	undersample	0.6	300	5	0.1	1	0.794937884593057	0.3053592589969632	0.5999999999636363	0.7977011494191748	5.914772389966754	2.9659089440294504	0.5014409159535549
2	2	undersample	0.6	300	5	0.1	1	0.7913466031212036	0.31644231088224073	0.5914634145980815	0.7885057471203947	5.397631116236906	2.7965931867134213	0.5181149049486777
2	3	undersample	0.6	300	5	0.1	1	0.7885197645079899	0.29005777890008266	0.6280487804495092	0.7992337164689715	6.72187421243271	3.1282580825871746	0.46538478949553064
2	1	undersample	0.6	300	5	0.1	3	0.8062231510507373	0.3120953906766578	0.6303030302648301	0.8022988505685649	6.918794857312663	3.1881605149788004	0.4607970768812719
2	2	undersample	0.6	300	5	0.1	3	0.7991869918699186	0.3341296016777082	0.6097560975237953	0.7900383141701913	5.879333615846064	2.9041301800974835	0.4939556608042949
2	3	undersample	0.6	300	5	0.1	3	0.7929726193813663	0.2945348241706456	0.6097560975237953	0.8015325670436665	6.310327815264481	3.0723230391896212	0.4868721667128754
2	1	undersample	0.6	300	5	0.3	1	0.7832950191570882	0.2878755986584941	0.5454545454214875	0.7877394635954963	4.4534293716791105	2.5697406072912767	0.5770251076841697
2	2	undersample	0.6	300	5	0.3	1	0.7759321558732828	0.2814121351254597	0.5304878048457019	0.784674329495903	4.117391297054212	2.4636532140698764	0.5983529363989728
2	3	undersample	0.6	300	5	0.3	1	0.7883141762452107	0.29834821368882075	0.5914634145980815	0.7954022988444798	5.628374664071267	2.8908603681714418	0.5136225792397054
2	1	undersample	0.6	300	5	0.3	3	0.7847486357831186	0.2870850184567255	0.5696969696624425	0.7839080459710046	4.802816652075578	2.6363635141286426	0.548920280969116
2	2	undersample	0.6	300	5	0.3	3	0.7895430333613681	0.32367165555637967	0.5731707316723677	0.791570881219988	5.09989468223275	2.7499550328079367	0.5392179943223946
2	3	undersample	0.6	300	5	0.3	3	0.786370432669844	0.28582868270184325	0.5548780487466537	0.7984674329440731	4.938902795196422	2.753292082364781	0.5574703830279075
2	1	undersample	0.6	300	10	0.1	1	0.8133937071868106	0.2961977740109949	0.6181818181443526	0.8084291187677516	6.832380534224194	3.2269089221645273	0.4722964181630045
2	2	undersample	0.6	300	10	0.1	1	0.8005326604990187	0.31413187057455516	0.6158536584990333	0.7969348658942764	6.291703740375595	3.032788621657275	0.48202977824241766
2	3	undersample	0.6	300	10	0.1	1	0.7923231473694048	0.29535790898132497	0.5670731706971297	0.8122605363922433	5.667145392082955	3.020532442111312	0.5329900993292963
2	1	undersample	0.6	300	10	0.1	3	0.8127528155114362	0.2882793482266193	0.5999999999636363	0.8122605363922433	6.489795519551042	3.1959181968157306	0.4924528241744766
2	2	undersample	0.6	300	10	0.1	3	0.8002523128679562	0.2999654167632022	0.6097560975237953	0.7946360153195814	6.045941821581196	2.969148016782006	0.49109767244602204
2	3	undersample	0.6	300	10	0.1	3	0.800513970656948	0.31159807971421793	0.6097560975237953	0.8145593869669383	6.863377668704559	3.2881473732704385	0.4790858762777787
2	1	undersample	0.6	300	10	0.3	1	0.8203970741901776	0.2978892031952596	0.6242424242045913	0.8084291187677516	7.010644729811302	3.2585452841465323	0.46479964962192455
2	2	undersample	0.6	300	10	0.3	1	0.7923792168956172	0.2992657272644201	0.5670731706971297	0.7946360153195814	5.068372647161848	2.7613076556072658	0.5448114803614128
2	3	undersample	0.6	300	10	0.3	1	0.7913933277263806	0.31857450796216663	0.5731707316723677	0.81839080459143	6.05135586228571	3.1560665131643164	0.521546992851723
2	1	undersample	0.6	300	10	0.3	3	0.8079647045164287	0.27513055072995835	0.5818181817829201	0.8061302681930566	5.785186118925088	3.001077818333806	0.5187521539997675
2	2	undersample	0.6	300	10	0.3	3	0.801411083076348	0.31627226347511783	0.6280487804495092	0.8084291187677516	7.12557333035168	3.27841446270719	0.460091313282387
2	3	undersample	0.6	300	10	0.3	3	0.7865760209326231	0.2969715921833459	0.5731707316723677	0.8137931034420399	5.868782712749916	3.0781389491262425	0.5244935859954681
2	1	undersample	0.6	500	5	0.1	1	0.7961267850923023	0.3048924643746064	0.5939393939033976	0.7908045976950897	5.529276390353189	2.839160703188406	0.5134777948248463
2	2	undersample	0.6	500	5	0.1	1	0.793794972432483	0.3174532915936133	0.5914634145980815	0.7931034482697847	5.549750936745525	2.85873969896767	0.5151113403201797
2	3	undersample	0.6	500	5	0.1	1	0.784188393608074	0.28846237902434446	0.6097560975237953	0.7946360153195814	6.045941821581196	2.969148016782006	0.49109767244602204
2	1	undersample	0.6	500	5	0.1	3	0.8038732149076977	0.31440608137484516	0.5878787878431588	0.796168582369378	5.571815256291741	2.884142031858294	0.5176305824001153
2	2	undersample	0.6	500	5	0.1	3	0.7943276329315018	0.31891796753403484	0.6158536584990333	0.7977011494191748	6.321608580853584	3.0442764567770713	0.48156673331235067
2	3	undersample	0.6	500	5	0.1	3	0.7859732735258387	0.2910599119865894	0.6158536584990333	0.7954022988444798	6.232566078273176	3.0100711050032536	0.48295854466280724
2	1	undersample	0.6	500	5	0.3	1	0.7821432717984442	0.28543735959533506	0.5575757575419651	0.791570881219988	4.786260824138961	2.675133561252191	0.5589192924668567
2	2	undersample	0.6	500	5	0.3	1	0.7779132791327913	0.28025416529480945	0.5365853658209399	0.7831417624461062	4.181513644518363	2.474359964970146	0.5917378570314369
2	3	undersample	0.6	500	5	0.3	1	0.7901644706102233	0.30060624820253934	0.5914634145980815	0.7954022988444798	5.628374664071267	2.8908603681714418	0.5136225792397054
2	1	undersample	0.6	500	5	0.3	3	0.7839173342621619	0.2888324677411356	0.5636363636022038	0.784674329495903	4.706998569684916	2.617599360571762	0.5561079475061317
2	2	undersample	0.6	500	5	0.3	3	0.7915101392393235	0.32636631524582344	0.5853658536228435	0.7923371647448864	5.386585335229939	2.8188280522869755	0.5233051781404283
2	3	undersample	0.6	500	5	0.3	3	0.7838893561349407	0.28330766553068176	0.5548780487466537	0.7931034482697847	4.778538556099845	2.6819104392377104	0.5612407140733109
2	1	undersample	0.6	500	10	0.1	1	0.8137884593057008	0.2976150403661353	0.6181818181443526	0.8076628352428532	6.798709507751113	3.2140527119881823	0.47274451722592226
2	2	undersample	0.6	500	10	0.1	1	0.7995047191851228	0.31016686009432787	0.5975609755733194	0.7892720306452929	5.561432203317744	2.8356983130725	0.5098863303173067
2	3	undersample	0.6	500	10	0.1	1	0.7915241566208766	0.30279085668457695	0.5731707316723677	0.8137931034420399	5.868782712749916	3.0781389491262425	0.5244935859954681
2	1	undersample	0.6	500	10	0.1	3	0.8124695228143504	0.2830841013714229	0.5939393939033976	0.8114942528673449	6.296686911761046	3.1507758857753667	0.5003862931351138
2	2	undersample	0.6	500	10	0.1	3	0.8007242313802447	0.30052785757042505	0.6219512194742712	0.7969348658942764	6.456481670715706	3.0628162317726932	0.47437851192232394
2	3	undersample	0.6	500	10	0.1	3	0.7981029810298103	0.31315870485882746	0.6158536584990333	0.8076628352428532	6.732055493832292	3.20194813756954	0.4756271057454167
2	1	undersample	0.6	500	10	0.3	1	0.8206339254615116	0.2976455250538194	0.6242424242045913	0.8107279693424466	7.115971869754793	3.2981227551406938	0.46348169221959334
2	2	undersample	0.6	500	10	0.3	1	0.7924679936454537	0.3002047111238622	0.5670731706971297	0.7946360153195814	5.068372647161848	2.7613076556072658	0.5448114803614128
2	3	undersample	0.6	500	10	0.3	1	0.7916409681338192	0.31847145351639095	0.5792682926476056	0.81839080459143	6.20436578367782	3.1896416888362773	0.5140963215263342
2	1	undersample	0.6	500	10	0.3	3	0.8089028213166145	0.2759137261331192	0.5878787878431588	0.8061302681930566	5.931410950200131	3.0323390456081163	0.5112340068414402
2	2	undersample	0.6	500	10	0.3	3	0.8009671993271656	0.3148536279040671	0.6219512194742712	0.8053639846681582	6.807340203075105	3.195457872785291	0.46941356086014224
2	3	undersample	0.6	500	10	0.3	3	0.7859732735258387	0.29704623525597074	0.5792682926476056	0.8137931034420399	6.017176230176092	3.1108851081595006	0.5170008204823175
2	1	undersample	0.8	100	5	0.1	1	0.8121862301172647	0.29512392490266776	0.7575757575298439	0.7409961685766974	8.940458079575414	2.9249595425563624	0.32715990915878096
2	2	undersample	0.8	100	5	0.1	1	0.8130501822259601	0.3457006923529916	0.7378048780037924	0.7256704980787305	7.4436140185022115	2.689484163904089	0.36131428668692867
2	3	undersample	0.8	100	5	0.1	1	0.8123493131483038	0.33110515220879533	0.6890243902018888	0.7593869731742576	6.9928184126693385	2.863620356119342	0.40950874414284133
2	1	undersample	0.8	100	5	0.1	3	0.8146336932543828	0.29044464834228845	0.7454545454093664	0.7455938697260874	8.582830849344566	2.930175131019851	0.3413996030709737
2	2	undersample	0.8	100	5	0.1	3	0.8123726754508924	0.33315118483310424	0.7439024389790303	0.7187739463546454	7.424159483634718	2.6452115758272763	0.3562977745045207
2	3	undersample	0.8	100	5	0.1	3	0.8101439117839455	0.31839570859764077	0.6829268292266508	0.7616858237489527	6.883996666507876	2.865657474990747	0.4162781513379894
2	1	undersample	0.8	100	5	0.3	1	0.8034784627888076	0.30255095013196237	0.6666666666262626	0.7409961685766974	5.7218932190172795	2.5739643974495987	0.44984487506265247
2	2	undersample	0.8	100	5	0.3	1	0.7960611157835715	0.2849477186557624	0.7073170731276026	0.7371647509522057	6.777939409073697	2.691104213681556	0.3970386843971419
2	3	undersample	0.8	100	5	0.3	1	0.7904074385571442	0.29520366203875686	0.652439024350461	0.7662835248983427	6.154730770019881	2.7915832469698327	0.45356706730707375
2	1	undersample	0.8	100	5	0.3	3	0.7986996400789504	0.3020193237911089	0.6424242423853076	0.7432950191513924	5.202124726541956	2.502577921300248	0.4810684097039243
2	2	undersample	0.8	100	5	0.3	3	0.7944818241285861	0.2910245544574979	0.7134146341028406	0.7279693486534256	6.661671836425458	2.6225522908755163	0.3936777866959619
2	3	undersample	0.8	100	5	0.3	3	0.790491542846463	0.2888475379476886	0.652439024350461	0.7524904214501725	5.707131326625276	2.6360151466177038	0.4618809238274724
2	1	undersample	0.8	100	10	0.1	1	0.8071287588528968	0.2635503883836701	0.7333333332888888	0.7509578544003759	8.29230723410397	2.944615266131256	0.35510203614957664
2	2	undersample	0.8	100	10	0.1	1	0.8097560975609756	0.2946209591019705	0.7378048780037924	0.7195402298795438	7.2194049040739205	2.6306976269000444	0.36439257662657054
2	3	undersample	0.8	100	10	0.1	1	0.8042706289131857	0.30594064992869113	0.6890243902018888	0.7609195402240543	7.051847285701165	2.8819768960953107	0.4086839531282168
2	1	undersample	0.8	100	10	0.1	3	0.8123394868222454	0.27530307357794737	0.7393939393491276	0.7379310344771041	7.988983663239194	2.8213715029558304	0.3531577409587601
2	2	undersample	0.8	100	10	0.1	3	0.8101812914680872	0.30981356530284243	0.7499999999542682	0.7149425287301537	7.524193172463411	2.631048294586907	0.3496784517672841
2	3	undersample	0.8	100	10	0.1	3	0.8005840575647135	0.2934789723016862	0.6768292682514128	0.7685823754730378	6.9557037339224195	2.9247091287356324	0.4204763703369106
2	1	undersample	0.8	100	10	0.3	1	0.8056008359456635	0.27974291302125476	0.7333333332888888	0.7279693486534256	7.35915455736604	2.6957745485704727	0.3663157845055218
2	2	undersample	0.8	100	10	0.3	1	0.7901084010840108	0.2906646809647964	0.7012195121523647	0.7233716475040355	6.13714709270529	2.5348793082003445	0.4130386983622848
2	3	undersample	0.8	100	10	0.3	1	0.7887206803102513	0.28192524008225406	0.6890243902018888	0.7478927203007825	6.572977795018402	2.733060162694801	0.4158024235280976
2	1	undersample	0.8	100	10	0.3	3	0.8004551259723673	0.2861053634368664	0.6606060605660239	0.7386973180020023	5.5025133584190025	2.5281257361523317	0.45944925826651445
2	2	undersample	0.8	100	10	0.3	3	0.7915708812260536	0.2703725427213839	0.7378048780037924	0.7264367816036289	7.472346699104809	2.697017732715058	0.3609331534783705
2	3	undersample	0.8	100	10	0.3	3	0.7967806747032988	0.29452323225532584	0.6585365853256989	0.760153256699156	6.112277187070483	2.7456556166081802	0.4492033773097514
2	1	undersample	0.8	300	5	0.1	1	0.8009056078021595	0.308163183218929	0.6848484848069788	0.7455938697260874	6.3686859665895	2.691949510611733	0.4226852228304234
2	2	undersample	0.8	300	5	0.1	1	0.7983085692925893	0.3054206826452829	0.7134146341028406	0.7463601532509858	7.325190849034096	2.812707132257964	0.38397730748229464
2	3	undersample	0.8	300	5	0.1	1	0.7880291561536305	0.28641788620434394	0.6341463414247471	0.7540229884999692	5.313395382524731	2.5780714700810687	0.4852022541793436
2	1	undersample	0.8	300	5	0.1	3	0.8057262277951934	0.3018389286480624	0.7090909090479338	0.7486590038256808	7.260479802453407	2.821230486187118	0.388573550280932
2	2	undersample	0.8	300	5	0.1	3	0.7993925801326979	0.3300839366024576	0.6951219511771267	0.7318007662779173	6.221142559446072	2.5918117498401156	0.4166134536964322
2	3	undersample	0.8	300	5	0.1	3	0.7912998785160265	0.296447391009651	0.6646341463009369	0.760153256699156	6.281033659032977	2.771078353798997	0.44118188843065254
2	1	undersample	0.8	300	5	0.3	1	0.8006501799605249	0.3102074346229734	0.6484848484455463	0.7394636015269007	5.236054525366161	2.4890373374149863	0.4753650430865941
2	2	undersample	0.8	300	5	0.3	1	0.7925801326978787	0.31652596420294676	0.6829268292266508	0.733333333327714	5.923076643431388	2.560975513509393	0.4323724997073461
2	3	undersample	0.8	300	5	0.3	1	0.7730866274179984	0.2820411308854696	0.6158536584990333	0.755555555549766	4.955266719731704	2.519401227097233	0.5084289746730272
2	1	undersample	0.8	300	5	0.3	3	0.7933310112620459	0.29150346894037454	0.6606060605660239	0.7547892720248676	5.991350146970902	2.694033980816199	0.44965389349923796
2	2	undersample	0.8	300	5	0.3	3	0.7971357817026447	0.2949237934313221	0.7317073170285544	0.7363984674273073	7.618921379254696	2.775808175806761	0.36433084966274903
2	3	undersample	0.8	300	5	0.3	3	0.7778712269881319	0.28321119803144684	0.6280487804495092	0.7486590038256808	5.029537949586795	2.498791542252051	0.4968232702493002
2	1	undersample	0.8	300	10	0.1	1	0.8076721235341924	0.28338596643757963	0.6969696969274564	0.7540229884999692	7.0504669195283585	2.8334748208477234	0.40188469539441507
2	2	undersample	0.8	300	10	0.1	1	0.8018502943650127	0.3002491748101604	0.7012195121523647	0.735632183902409	6.530611924332665	2.652438923840568	0.4061547201498258
2	3	undersample	0.8	300	10	0.1	1	0.7947434819175777	0.30503409182259145	0.646341463375223	0.7524904214501725	5.5563144518926935	2.6113794910418373	0.46998409792828716
2	1	undersample	0.8	300	10	0.1	3	0.8172111923836062	0.28425060175216366	0.7030303029876951	0.7547892720248676	7.286989408365486	2.8670453373823763	0.3934471568218702
2	2	undersample	0.8	300	10	0.1	3	0.8010840108401084	0.30168815815223954	0.7073170731276026	0.7325670498028156	6.619865960194462	2.644838813458452	0.3995305589513929
2	3	undersample	0.8	300	10	0.1	3	0.7997476871320438	0.30165200545151283	0.652439024350461	0.7616858237489527	5.99977404978198	2.7377263377143737	0.45630489665125257
2	1	undersample	0.8	300	10	0.3	1	0.8138302565888773	0.2941473203136322	0.6848484848069788	0.7547892720248676	6.6890020579838	2.7928976131397287	0.4175357582550279
2	2	undersample	0.8	300	10	0.3	1	0.798925334080927	0.2977655533114161	0.7317073170285544	0.7394636015269007	7.740641303471952	2.8084647413265627	0.3628206699954504
2	3	undersample	0.8	300	10	0.3	1	0.7970516774133259	0.3296272192353672	0.6890243902018888	0.7609195402240543	7.051847285701165	2.8819768960953107	0.4086839531282168
2	1	undersample	0.8	300	10	0.3	3	0.8058051782189712	0.2735324373539964	0.6606060605660239	0.7379310344771041	5.480732827540756	2.5207335559195534	0.4599263602935552
2	2	undersample	0.8	300	10	0.3	3	0.7890711148490795	0.29456508080075366	0.6585365853256989	0.735632183902409	5.366459380561101	2.4909861197807075	0.4641768230165312
2	3	undersample	0.8	300	10	0.3	3	0.7991589571068125	0.3141458173805733	0.7195121950780785	0.7517241379252743	7.766907792961885	2.8980351133819426	0.3731259740638312
2	1	undersample	0.8	500	5	0.1	1	0.7982212933937072	0.30040875039577836	0.6787878787467401	0.7409961685766974	6.04577396215048	2.6207637501305006	0.433486879608803
2	2	undersample	0.8	500	5	0.1	1	0.7978459957013363	0.30223664380713744	0.7073170731276026	0.7386973180020023	6.831866714652761	2.7068878155033427	0.39621495269792556
2	3	undersample	0.8	500	5	0.1	1	0.7851135407905804	0.28263436804945824	0.6646341463009369	0.7616858237489527	6.3341709670945345	2.7888987926249227	0.44029419852594737
2	1	undersample	0.8	500	5	0.1	3	0.8019923371647509	0.305854581783445	0.7030303029876951	0.7440613026762908	6.882316648199575	2.7468697890175244	0.3991199272868306
2	2	undersample	0.8	500	5	0.1	3	0.798140360713952	0.31886427280779756	0.6829268292266508	0.7409961685766974	6.162038844160054	2.6367440168986147	0.4279012226249022
2	3	undersample	0.8	500	5	0.1	3	0.7879543967853472	0.2962469531639428	0.652439024350461	0.7540229884999692	5.7543856812596275	2.6524389163334074	0.46094214147441975
2	1	undersample	0.8	500	5	0.3	1	0.8011935446418205	0.31182710307785577	0.6606060605660239	0.7386973180020023	5.5025133584190025	2.5281257361523317	0.45944925826651445
2	2	undersample	0.8	500	5	0.3	1	0.7936127464722922	0.31412643641621696	0.6768292682514128	0.7325670498028156	5.736930045525785	2.5308371404645533	0.44114832550015937
2	3	undersample	0.8	500	5	0.3	1	0.7703438930941033	0.28016880580141323	0.6219512194742712	0.7570881225995626	5.127505604194639	2.560398447890662	0.4993458016937184
2	1	undersample	0.8	500	5	0.3	3	0.7937443399512365	0.297537330991487	0.6606060605660239	0.7509578544003759	5.869230480621355	2.652587305853776	0.45194804598654154
2	2	undersample	0.8	500	5	0.3	3	0.7983973460424258	0.29884543421744264	0.7317073170285544	0.7379310344771041	7.6794254351666655	2.792040971536625	0.3635741916259358
2	3	undersample	0.8	500	5	0.3	3	0.7777076908700121	0.2817876339380346	0.6280487804495092	0.7509578544003759	5.091550831446186	2.5218573094074888	0.49530238270756516
2	1	undersample	0.8	500	10	0.1	1	0.8067618715894579	0.28288938868364855	0.6848484848069788	0.7570881225995626	6.772870308879265	2.8193288197461253	0.41626793714346916
2	2	undersample	0.8	500	10	0.1	1	0.8012802541818522	0.2978188660432474	0.7195121950780785	0.7386973180020023	7.251816534666489	2.7535582950809863	0.3797059963389514
2	3	undersample	0.8	500	10	0.1	1	0.7952107279693488	0.3008831167929799	0.6402439023999851	0.7540229884999692	5.455409207646337	2.6028606188318486	0.477115549944369
2	1	undersample	0.8	500	10	0.1	3	0.8156275397654709	0.27982794945613876	0.7090909090479338	0.7509578544003759	7.349999611252649	2.8472726127054293	0.387384039428565
2	2	undersample	0.8	500	10	0.1	3	0.7997243248294552	0.3036350908640974	0.7073170731276026	0.735632183902409	6.724637347592153	2.675503610134834	0.39786584831172506
2	3	undersample	0.8	500	10	0.1	3	0.8014064106158304	0.30197447843590075	0.6707317072761748	0.7616858237489527	6.5106582287929	2.8144850200801974	0.43228884946329477
2	1	undersample	0.8	500	10	0.3	1	0.8140624637176361	0.29431328234231524	0.6787878787467401	0.755555555549766	6.5317320826904	2.776859390299374	0.4251336842705088
2	2	undersample	0.8	500	10	0.3	1	0.7995654611718531	0.2987079374358397	0.7195121950780785	0.7386973180020023	7.251816534666489	2.7535582950809863	0.3797059963389514
2	3	undersample	0.8	500	10	0.3	1	0.796598448743108	0.32715636054809233	0.6951219511771267	0.7586206896493592	7.165713903342775	2.8797908212159795	0.4018846954265688
2	1	undersample	0.8	500	10	0.3	3	0.8067432950191571	0.27398441505577287	0.6666666666262626	0.7409961685766974	5.7218932190172795	2.5739643974495987	0.44984487506265247
2	2	undersample	0.8	500	10	0.3	3	0.788790767218017	0.2960612353487501	0.6585365853256989	0.7348659003775107	5.345375477525321	2.483786738203375	0.46466084472320485
2	3	undersample	0.8	500	10	0.3	3	0.7992010092514719	0.3173075000439393	0.7195121950780785	0.7532567049750709	7.831082480086165	2.9160353307474116	0.37236681644610925
2	1	undersample	1.0	100	5	0.1	1	0.8130035992104958	0.2856302018949222	0.8060606060117539	0.6996168582321869	9.680244999338843	2.6834414688970765	0.27720800168569126
2	2	undersample	1.0	100	5	0.1	1	0.8210447621717596	0.3341466078847483	0.8048780487314099	0.6704980842860498	8.393894928023265	2.442711213257512	0.29101044869688564
2	3	undersample	1.0	100	5	0.1	1	0.8031539108494533	0.29448410214336435	0.7621951219047441	0.708812260530967	7.8019564224953895	2.6175384208112145	0.3354976881496671
2	1	undersample	1.0	100	5	0.1	3	0.8105654243585279	0.2735937424616146	0.8303030302527089	0.7011494252819835	11.479394905303183	2.7783215851364313	0.24202682225514952
2	2	undersample	1.0	100	5	0.1	3	0.8224231380244837	0.3451874014256308	0.8170731706818858	0.6697318007611516	9.057694808430394	2.4739685741020936	0.2731344493107136
2	3	undersample	1.0	100	5	0.1	3	0.8027053546397532	0.3054512000393893	0.7865853658056959	0.7011494252819835	8.647252294444062	2.6320355589997813	0.3043782444301255
2	1	undersample	1.0	100	5	0.3	1	0.80485312899106	0.2822667590501408	0.7757575757105601	0.6996168582321869	8.057363079101009	2.582560210667863	0.32052175193554494
2	2	undersample	1.0	100	5	0.3	1	0.793281001775535	0.28821149040713817	0.7439024389790303	0.6957854406076952	6.643636494656963	2.4453215388896083	0.368069727237463
2	3	undersample	1.0	100	5	0.3	1	0.7862162414727596	0.2784654796477926	0.7195121950780785	0.7134099616803571	6.385607700860505	2.510597277528576	0.39316496272299634
2	1	undersample	1.0	100	5	0.3	3	0.8047463137118309	0.2877858823975837	0.7696969696503213	0.7057471264313736	8.015830185314085	2.615766956352734	0.3263251361021614
2	2	undersample	1.0	100	5	0.3	3	0.7841790486870387	0.2735637746362049	0.7378048780037924	0.6934865900330002	6.36656948150697	2.407088335914384	0.3780824632858527
2	3	undersample	1.0	100	5	0.3	3	0.7924539762639006	0.27874901697452775	0.7378048780037924	0.708812260530967	6.84975487641254	2.533777191345256	0.36990770743824575
2	1	undersample	1.0	100	10	0.1	1	0.8073052362707535	0.2702223847306821	0.7757575757105601	0.6980842911823902	7.998902054023615	2.5694507684086596	0.3212254220724145
2	2	undersample	1.0	100	10	0.1	1	0.8143584711709186	0.3055419670660067	0.8109756097066478	0.6735632183856433	8.85256655672141	2.484326615563333	0.2806334763054015
2	3	undersample	1.0	100	10	0.1	1	0.8045135968601065	0.2989604808751737	0.780487804830458	0.7072796934811704	8.591040851640305	2.6663260484014	0.31036122497100044
2	1	undersample	1.0	100	10	0.1	3	0.8144386392662255	0.267292804737777	0.7999999999515152	0.7019157088068819	9.41902262078742	2.6838045370031884	0.2849344938284689
2	2	undersample	1.0	100	10	0.1	3	0.8195402298850576	0.31918302301788654	0.8170731706818858	0.6850574712591184	9.715814551157722	2.5943563354397523	0.26702405903501597
2	3	undersample	1.0	100	10	0.1	3	0.7978646855434071	0.2963236173595825	0.780487804830458	0.7134099616803571	8.850861081628217	2.7233597586750653	0.30769431867136043
2	1	undersample	1.0	100	10	0.3	1	0.8008220132358063	0.2595987079329792	0.7575757575298439	0.7134099616803571	7.779077146635305	2.6434126445482704	0.33981056067824933
2	2	undersample	1.0	100	10	0.3	1	0.7953695916269506	0.284163109918772	0.7439024389790303	0.7003831417570853	6.790159224909194	2.482845653322531	0.36565351462051204
2	3	undersample	1.0	100	10	0.3	1	0.786753574432296	0.2753784486485335	0.7499999999542682	0.6888888888836101	6.642856840933872	2.4107142080391446	0.3629032206076672
2	1	undersample	1.0	100	10	0.3	3	0.8054382909555323	0.25585866443834676	0.7999999999515152	0.7026819923317803	9.45360772874354	2.6907215587729487	0.2846237691940376
2	2	undersample	1.0	100	10	0.3	3	0.8044341650313055	0.28544074829350136	0.7499999999542682	0.6896551724085085	6.666666362819859	2.4166665886077894	0.3624999948128388
2	3	undersample	1.0	100	10	0.3	3	0.7944257546023735	0.2978336653410819	0.7560975609295062	0.6965517241325935	7.115908753387421	2.4916850618160598	0.3501569619580694
2	1	undersample	1.0	300	5	0.1	1	0.7994334146058284	0.30251813111128006	0.7575757575298439	0.7034482758566786	7.412790335942661	2.554615840363667	0.3446226927327362
2	2	undersample	1.0	300	5	0.1	1	0.8058125408840295	0.3083040264706175	0.77439024385522	0.7019157088068819	8.08253971381574	2.597890062494504	0.32142000827146594
2	3	undersample	1.0	300	5	0.1	1	0.795780768152509	0.28472421970225104	0.780487804830458	0.7118773946305604	8.784869507296252	2.708873803015056	0.30835673915435086
2	1	undersample	1.0	300	5	0.1	3	0.8029072332520608	0.2994043498139254	0.7878787878310376	0.7103448275807637	9.108843043296714	2.720057625935001	0.2986172362304878
2	2	undersample	1.0	300	5	0.1	3	0.7976637697411457	0.2874063470879792	0.7560975609295062	0.7011494252819835	7.27307657235454	2.530018676868007	0.3478608507648626
2	3	undersample	1.0	300	5	0.1	3	0.7903653864124849	0.26660013484663325	0.7621951219047441	0.6942528735578986	7.277809561666105	2.4928937381857676	0.34253351153049066
2	1	undersample	1.0	300	5	0.3	1	0.7931684662719145	0.3033740996561424	0.7151515151081727	0.6996168582321869	5.847481289710176	2.3807976942094364	0.40714925243525235
2	2	undersample	1.0	300	5	0.3	1	0.8036865713484721	0.3115210802144218	0.7682926828799821	0.6973180076574919	7.6389070201480616	2.538283336749568	0.33228356539301085
2	3	undersample	1.0	300	5	0.3	1	0.7778665545276142	0.2772385217250541	0.7073170731276026	0.7049808429064753	5.774891520609013	2.397529218511333	0.4151643632103374
2	1	undersample	1.0	300	5	0.3	3	0.7902658771624288	0.27310538861266764	0.7393939393491276	0.6973180076574919	6.536355309094589	2.4428077441897122	0.3737262684339195
2	2	undersample	1.0	300	5	0.3	3	0.7963040837304924	0.3025703342448432	0.7256097560533165	0.6988505747072885	6.136725765233549	2.4094674305068433	0.39263077108479644
2	3	undersample	1.0	300	5	0.3	3	0.7821418559013175	0.2798912456184156	0.6829268292266508	0.7149425287301537	5.4019848747267	2.3957512926319806	0.44349462173074655
2	1	undersample	1.0	300	10	0.1	1	0.8042633228840125	0.2794620205623532	0.7939393938912763	0.6927203065081018	8.685931776200825	2.5837677688080998	0.2974658043053277
2	2	undersample	1.0	300	10	0.1	1	0.8010232688533783	0.28157047321026174	0.7926829267809339	0.6888888888836101	8.466386121361012	2.5479093255698273	0.3009441341775678
2	3	undersample	1.0	300	10	0.1	1	0.791612933370713	0.28483377345604344	0.7499999999542682	0.6950191570827968	6.83668309938034	2.459170773444849	0.35970231021837346
2	1	undersample	1.0	300	10	0.1	3	0.8163288052943225	0.2954176825885485	0.7878787878310376	0.7011494252819835	8.714285256221167	2.636363547939679	0.3025335277973274
2	2	undersample	1.0	300	10	0.1	3	0.8029623399682272	0.2849604598167696	0.7987804877561718	0.6927203065081018	8.949141822707345	2.5995224503242618	0.29047727841756577
2	3	undersample	1.0	300	10	0.1	3	0.7951546584431363	0.3086020636227442	0.7195121950780785	0.7057471264313736	6.152513308740814	2.445217142316541	0.39743385476590726
2	1	undersample	1.0	300	10	0.3	1	0.8024335307093927	0.27503026973103006	0.7515151514696051	0.6927203065081018	6.818076443955111	2.445703842230568	0.35870876399723534
2	2	undersample	1.0	300	10	0.3	1	0.7922343706195681	0.2963382889017935	0.7378048780037924	0.6942528735578986	6.38957830987738	2.413121138563823	0.37766515372973797
2	3	undersample	1.0	300	10	0.3	1	0.7866227455378002	0.27828488313703925	0.7073170731276026	0.6996168582321869	5.628613702789677	2.3547161981785742	0.41834744152461256
2	1	undersample	1.0	300	10	0.3	3	0.8046627191454777	0.26623666951321606	0.7636363635900826	0.7118773946305604	7.9824054843909105	2.650386754996392	0.33202856962791494
2	2	undersample	1.0	300	10	0.3	3	0.7918605737781516	0.2918906792844959	0.7499999999542682	0.6881226053587117	6.619164319151226	2.4047910774969257	0.3633073444554778
2	3	undersample	1.0	300	10	0.3	3	0.7861741893281001	0.27075715833069947	0.7682926828799821	0.6919540229832035	7.448153608287813	2.4940843746102437	0.3348594069479791
2	1	undersample	1.0	500	5	0.1	1	0.7962893300824335	0.29466395147062224	0.7333333332888888	0.6919540229832035	6.177238532866503	2.380596937459546	0.385382054298373
2	2	undersample	1.0	500	5	0.1	1	0.8074852817493692	0.3097614082351761	0.780487804830458	0.7057471264313736	8.527777332034976	2.6524389340382815	0.3110351907051446
2	3	undersample	1.0	500	5	0.1	1	0.7933043640781235	0.28021947459647273	0.7926829267809339	0.708812260530967	9.307275032276346	2.722239957643663	0.2924851640389438
2	1	undersample	1.0	500	5	0.1	3	0.803961453616626	0.29466657783878014	0.7757575757105601	0.704214559381577	8.236381036583749	2.622703632273392	0.31842911811149227
2	2	undersample	1.0	500	5	0.1	3	0.8003784693019343	0.28308817913757206	0.780487804830458	0.7011494252819835	8.341879912741382	2.6116321825734263	0.31307476569707293
2	3	undersample	1.0	500	5	0.1	3	0.7861134473413701	0.27217454484361353	0.7439024389790303	0.6988505747072885	6.74082120634382	2.4702103069061754	0.3664553863516268
2	1	undersample	1.0	500	5	0.3	1	0.7931638221293393	0.3004660610032697	0.7151515151081727	0.6980842911823902	5.805054288761917	2.368712427126733	0.40804310369014335
2	2	undersample	1.0	500	5	0.3	1	0.804265956452668	0.3111477925920829	0.7682926828799821	0.6950191570827968	7.556333935216568	2.5191505484069183	0.3333826289893022
2	3	undersample	1.0	500	5	0.3	1	0.7788244089337446	0.27627774784652503	0.7073170731276026	0.7049808429064753	5.774891520609013	2.397529218511333	0.4151643632103374
2	1	undersample	1.0	500	5	0.3	3	0.7895274584929757	0.27342319077869265	0.7454545454093664	0.6973180076574919	6.74683513028598	2.4628307584863496	0.36503495986770995
2	2	undersample	1.0	500	5	0.3	3	0.7981169984113634	0.2985918809739833	0.7317073170285544	0.7011494252819835	6.398601106915351	2.4484051711625874	0.38264693583265236
2	3	undersample	1.0	500	5	0.3	3	0.7833940753200636	0.2777900907507583	0.6829268292266508	0.711111111105662	5.30177491889726	2.363977403909984	0.4458841401331932
2	1	undersample	1.0	500	10	0.1	1	0.8053825612446303	0.27845392508443506	0.7818181817707989	0.6980842911823902	8.285321065658252	2.589524602536852	0.31254365391064165
2	2	undersample	1.0	500	10	0.1	1	0.799359872909074	0.27880338669756854	0.7865853658056959	0.6888888888836101	8.161224079968308	2.528310023065444	0.30979543223901057
2	3	undersample	1.0	500	10	0.1	1	0.7918185216334923	0.28295817199904416	0.7560975609295062	0.7011494252819835	7.27307657235454	2.530018676868007	0.3478608507648626
2	1	undersample	1.0	500	10	0.1	3	0.8158690351793799	0.2958584975498758	0.7757575757105601	0.7019157088068819	8.14618175726103	2.6024771267909705	0.31947200822145383
2	2	undersample	1.0	500	10	0.1	3	0.8027614241659657	0.28770552403194566	0.7926829267809339	0.6957854406076952	8.744998801086355	2.6056704922594185	0.2979612077803531
2	3	undersample	1.0	500	10	0.1	3	0.7955424726661059	0.3089890295159826	0.7378048780037924	0.7049808429064753	6.7242521766127386	2.5008709951713044	0.37191807538493693
2	1	undersample	1.0	500	10	0.3	1	0.8023638685707651	0.27349218705309897	0.7454545454093664	0.6927203065081018	6.602065961959987	2.4259804241480634	0.3674577582389364
2	2	undersample	1.0	500	10	0.3	1	0.7924259415007943	0.2965835444715443	0.7378048780037924	0.6973180076574919	6.482778627284452	2.437557807513474	0.3760050871437434
2	3	undersample	1.0	500	10	0.3	1	0.7863470703672554	0.2774671233322377	0.7134146341028406	0.7019157088068819	5.861838608600152	2.393331789857142	0.408290280753789
2	1	undersample	1.0	500	10	0.3	3	0.804983164983165	0.26572713377825014	0.7575757575298439	0.7080459770060686	7.578739781485878	2.594846009699037	0.3423848830712719
2	2	undersample	1.0	500	10	0.3	3	0.7915848986076068	0.2913767780749245	0.7682926828799821	0.6881226053587117	7.31591844197075	2.463444518411485	0.336723880233512
2	3	undersample	1.0	500	10	0.3	3	0.7864825717222689	0.2720575676792734	0.7682926828799821	0.6904214559334068	7.394866764053577	2.481737422659824	0.3356027130569645
2	1	smote	0.6	100	5	0.1	1	0.8096644606989435	0.30942592140780517	0.41212121209623503	0.8666666666600256	4.556700673844853	3.090908858749646	0.6783216705289075
2	2	smote	0.6	100	5	0.1	1	0.7994626670404634	0.3230783030162017	0.48780487801903627	0.845210727962872	5.20037681944607	3.151412498328086	0.6059969413254936
2	3	smote	0.6	100	5	0.1	1	0.7808849640220541	0.28753862844892675	0.49999999996951217	0.8559386973114488	5.941488915937578	3.4707444395600593	0.5841539771007853
2	1	smote	0.6	100	5	0.1	3	0.8132172297689538	0.304389326000001	0.4181818181564738	0.8659003831351273	4.641071066258196	3.118441325551639	0.6719227597725909
2	2	smote	0.6	100	5	0.1	3	0.8012568918792637	0.3257353239798207	0.5121951219199881	0.8436781609130753	5.666911370361675	3.2765421143091507	0.5781883363795965
2	3	smote	0.6	100	5	0.1	3	0.7809784132324081	0.29131319097934555	0.5060975609447501	0.8421455938632787	5.4666782772133	3.2061032775060756	0.5864810512451886
2	1	smote	0.6	100	5	0.3	1	0.7770114942528736	0.2764877910827681	0.26666666665050504	0.9103448275792312	3.69230727457659	2.9743586421919	0.8055555467305758
2	2	smote	0.6	100	5	0.3	1	0.7872862349313148	0.32344203776171904	0.3414634146133254	0.8973180076559594	4.53123227197216	3.3254456167424262	0.733894307736016
2	3	smote	0.6	100	5	0.3	1	0.7643070741052238	0.2755717310400407	0.2865853658361838	0.9026819923302477	3.726091541458423	2.9448335744847207	0.7903277481130195
2	1	smote	0.6	100	5	0.3	3	0.7800394752118889	0.27232026389588404	0.27272727271074376	0.8950191570812643	3.19707998330754	2.59787632818966	0.8125778240715851
2	2	smote	0.6	100	5	0.3	3	0.7747546958228203	0.3091990964622812	0.35975609753903925	0.894252873556366	4.751759370987515	3.402041035227451	0.7159539703296973
2	3	smote	0.6	100	5	0.3	3	0.7627371273712736	0.262259262733188	0.3658536585142772	0.894252873556366	4.8787620653802914	3.459702747688933	0.7091353610891115
2	1	smote	0.6	100	10	0.1	1	0.8040032508998027	0.2934244521104558	0.2545454545300275	0.8996168582306544	3.060137468708321	2.5357388171563575	0.8286355800954635
2	2	smote	0.6	100	10	0.1	1	0.7824689281375572	0.3109388196969347	0.37195121948951515	0.9026819923302477	5.493310325417142	3.822018043480169	0.6957586158682625
2	3	smote	0.6	100	10	0.1	1	0.781880198112326	0.26675924230383374	0.3780487804647531	0.8934865900314676	5.098885101646833	3.549306562275826	0.6960946247132777
2	1	smote	0.6	100	10	0.1	3	0.8122884012539185	0.3036043770523744	0.3090909090721763	0.8827586206828908	3.368420759929825	2.6363634111854575	0.782670445706484
2	2	smote	0.6	100	10	0.1	3	0.7950845715353706	0.29626793577472665	0.4085365853409429	0.8827586206828908	5.200727250592083	3.484576459904886	0.6700171418335594
2	3	smote	0.6	100	10	0.1	3	0.7905102326885338	0.28610633998573454	0.4512195121676085	0.8796934865832975	6.012172153416546	3.7505822573289023	0.6238314708064092
2	1	smote	0.6	100	10	0.3	1	0.7873865087658193	0.29216549200598474	0.2545454545300275	0.9279693486518931	4.399065286649844	3.5338486384273264	0.8033180605800725
2	2	smote	0.6	100	10	0.3	1	0.7764227642276423	0.28601726930115967	0.2865853658361838	0.9264367816020963	5.0590270780179925	3.895769286878532	0.7700629342775789
2	3	smote	0.6	100	10	0.3	1	0.7683440799925241	0.2509583012456309	0.2743902438857079	0.921072796927808	4.412987928342764	3.476497309422702	0.7877876218434099
2	1	smote	0.6	100	10	0.3	3	0.7851851851851852	0.2761174873763433	0.24242424240955004	0.9195402298780112	3.657142397352713	3.012986638069349	0.8238636274264104
2	2	smote	0.6	100	10	0.3	3	0.7499299130922344	0.2585506040321777	0.2682926829104699	0.9141762452037229	3.9056543000790764	3.126088485483312	0.8004007027358965
2	3	smote	0.6	100	10	0.3	3	0.7697318007662836	0.2679494912947392	0.3353658536380874	0.9172413793033163	5.592506952258242	4.052336908125356	0.7246011291168732
2	1	smote	0.6	300	5	0.1	1	0.7680111459421805	0.27502365113151817	0.16969696968668502	0.9432950191498599	3.399881030594116	2.9926284643120753	0.880215632071783
2	2	smote	0.6	300	5	0.1	1	0.7662881973647323	0.3226670040183613	0.2743902438857079	0.9540229884984367	7.84663692593275	5.9679865055281605	0.7605788930207652
2	3	smote	0.6	300	5	0.1	1	0.7521773666012521	0.24550393606571833	0.21951219510856632	0.9371647509506732	4.194740179633604	3.4934557194432085	0.8328181312533516
2	1	smote	0.6	300	5	0.1	3	0.7811354928596308	0.28640993232281153	0.17575757574692377	0.9363984674257748	3.1394396170354506	2.7634168706177	0.8802261474398981
2	2	smote	0.6	300	5	0.1	3	0.7789879450518644	0.33360813698070657	0.2743902438857079	0.9371647509506732	5.6399867909908865	4.36681964930401	0.7742606064041752
2	3	smote	0.6	300	5	0.1	3	0.7656106905896645	0.2795831068302408	0.262195121935232	0.9394636015253681	5.5150111068492	4.331197184337526	0.7853469458671473
2	1	smote	0.6	300	5	0.3	1	0.7679972135144548	0.28303946276206393	0.18787878786740128	0.945593869724555	4.02081069158136	3.4532644094254192	0.8588477881954608
2	2	smote	0.6	300	5	0.3	1	0.7539342117559107	0.289908919892537	0.21341463413332837	0.9486590038241483	5.013304579971786	4.15680661579453	0.8291550013274632
2	3	smote	0.6	300	5	0.3	1	0.7462059620596206	0.2479152548812783	0.20121951218285247	0.9340996168510798	3.5706545223035575	3.05338864562069	0.8551341472107175
2	1	smote	0.6	300	5	0.3	3	0.7572878207360967	0.2735998738324344	0.21818181816859503	0.945593869724555	4.850310269412055	4.010242539977906	0.8268012289368277
2	2	smote	0.6	300	5	0.3	3	0.756527427343239	0.3367026809552468	0.25609756095999403	0.9517241379237417	6.786883822895872	5.304876948788267	0.7816366125235821
2	3	smote	0.6	300	5	0.3	3	0.7495654611718531	0.26959370840210317	0.24999999998475608	0.9409961685751649	5.3160164037289945	4.237012268145805	0.7970276788486824
2	1	smote	0.6	300	10	0.1	1	0.7956345059793336	0.2944708598976077	0.1999999999878788	0.9509578543988433	4.84765525376071	4.078124167591882	0.8412570419382867
2	2	smote	0.6	300	10	0.1	1	0.781880198112326	0.2910176032703997	0.23170731705904224	0.9440613026747582	5.089801211279234	4.142164310516459	0.8138165102478305
2	3	smote	0.6	300	10	0.1	1	0.7773432389496309	0.26524122335153993	0.2378048780342802	0.9417624521000632	5.045367544875921	4.0833593751110575	0.8093284162824658
2	1	smote	0.6	300	10	0.1	3	0.7975014512945547	0.3071518171490891	0.21818181816859503	0.9486590038241483	5.156541853306056	4.249659958382679	0.8241298195015407
2	2	smote	0.6	300	10	0.1	3	0.7757592748341277	0.2936454295473223	0.20121951218285247	0.9494252873490466	4.729006691057172	3.978657749081286	0.8413305291606148
2	3	smote	0.6	300	10	0.1	3	0.7693252967012429	0.26359509185413427	0.25609756095999403	0.9417624521000632	5.567082724358651	4.397463942427293	0.7899045342932405
2	1	smote	0.6	300	10	0.3	1	0.775841170323929	0.28989818829606623	0.2363636363493113	0.9409961685751649	4.936300947435299	4.0059025080666055	0.8115190911901147
2	2	smote	0.6	300	10	0.3	1	0.7572703485655548	0.2679568788946149	0.262195121935232	0.9340996168510798	5.037189307430582	3.9786579321724136	0.7898567313980884
2	3	smote	0.6	300	10	0.3	1	0.761526960097187	0.2529421980700663	0.24999999998475608	0.925670498077198	4.151202183499048	3.363401608830744	0.8102235012036229
2	1	smote	0.6	300	10	0.3	3	0.7687820736096599	0.27187367795927325	0.20606060604811752	0.9386973180004698	3.9742359874732243	3.3613630874431557	0.8457884882266172
2	2	smote	0.6	300	10	0.3	3	0.7526212503504346	0.2742623663025502	0.25609756095999403	0.9333333333261814	4.819671398417372	3.841462837768377	0.7970383190092748
2	3	smote	0.6	300	10	0.3	3	0.7647089057097468	0.25993932091588323	0.23170731705904224	0.9272030651269947	3.841269307962293	3.1829263915299877	0.8286131739109345
2	1	smote	0.6	500	5	0.1	1	0.7583281086729362	0.26375335551183493	0.15151515150596878	0.9494252873490466	3.352272061487418	2.99586717561787	0.8936825792014833
2	2	smote	0.6	500	5	0.1	1	0.7604663115596673	0.318358243126776	0.23170731705904224	0.9563218390731317	6.60317307656851	5.304876833029411	0.803382965353754
2	3	smote	0.6	500	5	0.1	1	0.7452247453509019	0.2417711326778515	0.1829268292571386	0.9448275861996566	3.833954524401916	3.3155481789074477	0.864785463537838
2	1	smote	0.6	500	5	0.1	3	0.7790038314176245	0.283419871995139	0.18181818180716253	0.9432950191498599	3.6966960405753544	3.2063876403343667	0.8673657688307972
2	2	smote	0.6	500	5	0.1	3	0.7625689187926362	0.3292382381563379	0.24390243900951813	0.950191570873945	6.153844904329015	4.896809522423517	0.7957316989643879
2	3	smote	0.6	500	5	0.1	3	0.7596813381926923	0.2645626750605353	0.24390243900951813	0.9432950191498599	5.366171666687647	4.301251712642073	0.80154939613316
2	1	smote	0.6	500	5	0.3	1	0.772613491234181	0.28412955855772265	0.16363636362644626	0.9417624521000632	3.1639010558793403	2.8098081294480877	0.8880834287114422
2	2	smote	0.6	500	5	0.3	1	0.7496542379216896	0.2871966855369347	0.21951219510856632	0.9509578543988433	5.453612158847214	4.4759899400382155	0.8207385775024071
2	3	smote	0.6	500	5	0.3	1	0.7471871787683394	0.24968347047265235	0.20121951218285247	0.9394636015253681	3.9093625725532877	3.3239420251892646	0.8502516521317954
2	1	smote	0.6	500	5	0.3	3	0.7531080924184372	0.26338941118747167	0.18181818180716253	0.9440613026747582	3.750379842719795	3.2503107508370825	0.8666617381817362
2	2	smote	0.6	500	5	0.3	3	0.745252780114008	0.3184590185067869	0.22560975608380426	0.959386973172725	6.882185186505346	5.555106776262761	0.8071719311380076
2	3	smote	0.6	500	5	0.3	3	0.7457106812447435	0.26750871508110996	0.2378048780342802	0.9394636015253681	4.841923241654804	3.928295120678222	0.8113088283730066
2	1	smote	0.6	500	10	0.1	1	0.7961128526645769	0.29393421203577375	0.19393939392764004	0.9494252873490466	4.5167455117481285	3.8347099847908734	0.8489984502446009
2	2	smote	0.6	500	10	0.1	1	0.7773385664891131	0.2846231854942187	0.20731707315809042	0.94789272029925	4.757691386869405	3.97865777223693	0.8362580506252636
2	3	smote	0.6	500	10	0.1	1	0.7765442482011026	0.26663670161986786	0.22560975608380426	0.9432950191498599	4.846455829540444	3.9786578341939176	0.820941720231592
2	1	smote	0.6	500	10	0.1	3	0.7948403575989782	0.30084886714434284	0.19393939392764004	0.9494252873490466	4.5167455117481285	3.8347099847908734	0.8489984502446009
2	2	smote	0.6	500	10	0.1	3	0.773941687692739	0.2980203861842152	0.20731707315809042	0.95708812259803	5.833240387915097	4.831227096027775	0.8282235458192966
2	3	smote	0.6	500	10	0.1	3	0.7694794878983273	0.26857540595859486	0.262195121935232	0.945593869724555	6.176462590651706	4.819219312522481	0.780255555672257
2	1	smote	0.6	500	10	0.3	1	0.775604319052595	0.2887756843360745	0.24848484846978877	0.9440613026747582	5.580202260233829	4.442091359477345	0.7960448558166033
2	2	smote	0.6	500	10	0.3	1	0.7576254555649005	0.2675953005788515	0.262195121935232	0.9348659003759782	5.100631194144404	4.025465665359045	0.7892093078546875
2	3	smote	0.6	500	10	0.3	1	0.761307354452855	0.25225135405922644	0.25609756095999403	0.9241379310274013	4.1937401252472775	3.3758310400707066	0.804969048465838
2	1	smote	0.6	500	10	0.3	3	0.7699245326831534	0.27189965101826	0.20606060604811752	0.9394636015253681	4.027828104766047	3.403911980250172	0.8450986118161575
2	2	smote	0.6	500	10	0.3	3	0.7538220727034857	0.2765566203874083	0.24999999998475608	0.9356321839008764	4.84523733286604	3.8839279673631872	0.8015970430520489
2	3	smote	0.6	500	10	0.3	3	0.76500794318288	0.26052995393019485	0.2378048780342802	0.9264367816020963	3.9292494597970697	3.2326596210268668	0.8227168101211182
2	1	smote	0.8	100	5	0.1	1	0.8008963195170092	0.302213775598643	0.5575757575419651	0.82298850574082	5.859455243003681	3.1499407898684573	0.5375825227157428
2	2	smote	0.8	100	5	0.1	1	0.789898140360714	0.31197641463044584	0.5670731706971297	0.7900383141701913	4.9287033453381754	2.7008410674906598	0.547982061196323
2	3	smote	0.8	100	5	0.1	1	0.7745818147836651	0.26471136117711114	0.5670731706971297	0.8007662835187681	5.264625922031175	2.8462709638197166	0.5406406748222145
2	1	smote	0.8	100	5	0.1	3	0.8074120515499826	0.3148264353286495	0.5636363636022038	0.8122605363922433	5.5884350402518725	3.0022261848875047	0.5372212627290095
2	2	smote	0.8	100	5	0.1	3	0.8018876740491543	0.3344425283004011	0.6158536584990333	0.7923371647448864	6.116909395803617	2.9656420133435883	0.4848268562239966
2	3	smote	0.8	100	5	0.1	3	0.7744603308102047	0.26815340714360075	0.5670731706971297	0.7977011494191748	5.165012517437609	2.803145648319482	0.5427180645169108
2	1	smote	0.8	100	5	0.3	1	0.7808707767328458	0.2984301432017403	0.3333333333131313	0.8919540229816709	4.127659182823431	3.085106097060173	0.7474226720611378
2	2	smote	0.8	100	5	0.3	1	0.7700261657788992	0.3030920162658224	0.4085365853409429	0.8735632183841107	4.77225827508825	3.23115273742522	0.6770699537721239
2	3	smote	0.8	100	5	0.3	1	0.7620222409120643	0.2673425092586549	0.35975609753903925	0.8689655172347206	3.7263154968312806	2.7455068505013123	0.7367886094381524
2	1	smote	0.8	100	5	0.3	3	0.789114129803785	0.2944506344072208	0.41212121209623503	0.8758620689588057	4.946162241027403	3.319865052051053	0.6712001832555815
2	2	smote	0.8	100	5	0.3	3	0.7667320811139144	0.2803690719631562	0.390243902415229	0.8628352490355339	4.025921483262495	2.84507405306765	0.7066888970976319
2	3	smote	0.8	100	5	0.3	3	0.7656293804317353	0.2553721891531468	0.38414634143999105	0.8666666666600256	4.054455130551393	2.8810973445741297	0.710600367067759
2	1	smote	0.8	100	10	0.1	1	0.8066504121676535	0.29681182218649854	0.3999999999757576	0.874329501909009	4.638210997745374	3.1829265756301397	0.6862401324120969
2	2	smote	0.8	100	10	0.1	1	0.7860527053546398	0.2831635398695914	0.4634146341180845	0.8559386973114488	5.131285887977938	3.216787529348348	0.6268969510297765
2	3	smote	0.8	100	10	0.1	1	0.7754368750584058	0.2606162234855522	0.37195121948951515	0.872030651334314	4.035695273340015	2.9065646914838457	0.7202141029645598
2	1	smote	0.8	100	10	0.1	3	0.8068919075815628	0.28722230195371673	0.4303030302769513	0.8590038314110422	4.601699472060527	3.0518772535772167	0.6632065449058252
2	2	smote	0.8	100	10	0.1	3	0.792351182132511	0.29530177950610337	0.524390243870464	0.8275862068902101	5.292307356299908	3.0414632379319544	0.5746951150500271
2	3	smote	0.8	100	10	0.1	3	0.7829875712550229	0.26670472084536817	0.4817073170437983	0.8413793103383803	4.929922940602246	3.0368502854382102	0.6160035912788516
2	1	smote	0.8	100	10	0.3	1	0.7974132125856265	0.28741045444040686	0.3212121211926538	0.9149425287286213	5.090250352912386	3.7764123318890173	0.7418912664729427
2	2	smote	0.8	100	10	0.3	1	0.7613634239790673	0.2739451260173233	0.2804878048609459	0.9141762452037229	4.152390549275946	3.268183416641645	0.7870606910247432
2	3	smote	0.8	100	10	0.3	1	0.7750350434538829	0.26477373477994365	0.34756097558856336	0.9072796934796378	5.212635553781999	3.7484878032338877	0.7191156397626605
2	1	smote	0.8	100	10	0.3	3	0.7906420527110183	0.2702917328450974	0.27272727271074376	0.9111111111041295	3.843749560960359	3.068181472584466	0.7982261553430621
2	2	smote	0.8	100	10	0.3	3	0.7611718530978414	0.26132738707658626	0.3353658536380874	0.8950191570812643	4.301881318079318	3.194543045841796	0.7425920816079755
2	3	smote	0.8	100	10	0.3	3	0.7650172881039156	0.24591909008991045	0.3231707316876115	0.8934865900314676	4.005314282451191	3.034084641945464	0.7575147386525453
2	1	smote	0.8	300	5	0.1	1	0.7842424242424243	0.3081676273542484	0.24848484846978877	0.9409961685751649	5.273145303835768	4.211333405916175	0.7986378357754209
2	2	smote	0.8	300	5	0.1	1	0.7635594804223904	0.2984129459626639	0.2926829268114218	0.9241379310274013	5.040751674376762	3.858092617223665	0.765380406741255
2	3	smote	0.8	300	5	0.1	1	0.7461171853097841	0.24063902316506858	0.21951219510856632	0.923371647502503	3.389062053731876	2.864633772067575	0.845258567934026
2	1	smote	0.8	300	5	0.1	3	0.7803831417624522	0.2948678529727755	0.2545454545300275	0.9302681992265881	4.555346429915794	3.650349126271125	0.8013329253610987
2	2	smote	0.8	300	5	0.1	3	0.7670684982711896	0.2967670744665097	0.30487804876189767	0.9164750957784179	4.8124893524707835	3.6501450088663474	0.7584733582563523
2	3	smote	0.8	300	5	0.1	3	0.7536071395196711	0.24790256885144552	0.23170731705904224	0.9195402298780112	3.446711585392383	2.8797905824219265	0.8355182836184326
2	1	smote	0.8	300	5	0.3	1	0.7712341808893532	0.2697460845072525	0.22424242422883378	0.950191570873945	5.514421959008744	4.502096997284376	0.8164222788184021
2	2	smote	0.8	300	5	0.3	1	0.7395663956639567	0.2933516422848459	0.2865853658361838	0.9440613026747582	6.779532781043894	5.123203226165094	0.755686759520456
2	3	smote	0.8	300	5	0.3	1	0.726011587702084	0.23838739795280361	0.22560975608380426	0.9363984674257748	4.28934568050131	3.5472371730687184	0.8269879357824768
2	1	smote	0.8	300	5	0.3	3	0.750140485312899	0.26853399817260437	0.22424242422883378	0.9425287356249615	4.740624166828258	3.9018175021751236	0.8230598582505676
2	2	smote	0.8	300	5	0.3	3	0.7418138491729744	0.2545805196354622	0.21951219510856632	0.9348659003759782	4.036764080157964	3.370157301230828	0.8348660446689539
2	3	smote	0.8	300	5	0.3	3	0.7413138958975797	0.25628384121797915	0.2682926829104699	0.9264367816020963	4.617707696125422	3.647103162184157	0.7898081377189061
2	1	smote	0.8	300	10	0.1	1	0.7879112968768142	0.30560007162110503	0.24242424240955004	0.9440613026747582	5.400546968499353	4.333747667782776	0.8024645723952517
2	2	smote	0.8	300	10	0.1	1	0.7682366134006167	0.2818226306632498	0.2378048780342802	0.9371647509506732	4.653365104590487	3.784577029396809	0.8132989563036261
2	3	smote	0.8	300	10	0.1	1	0.7767778712269883	0.26216065397627336	0.2743902438857079	0.925670498077198	4.709347012927257	3.6915383511556943	0.7838747694593058
2	1	smote	0.8	300	10	0.1	3	0.791213282247765	0.28768634474727883	0.26666666665050504	0.9363984674257748	5.353777897324308	4.192770424385476	0.7831423811852831
2	2	smote	0.8	300	10	0.1	3	0.7748294551911037	0.277883706095908	0.25609756095999403	0.9279693486518931	4.435123198717351	3.5553964959773987	0.8016454768729754
2	3	smote	0.8	300	10	0.1	3	0.7740444818241287	0.264213321601315	0.25609756095999403	0.9295019157016897	4.539022868428441	3.6326877131788264	0.8003237201240083
2	1	smote	0.8	300	10	0.3	1	0.7647881109950074	0.28333581550990505	0.22424242422883378	0.9310344827514864	3.902343178501407	3.2515146795121	0.8332210909593367
2	2	smote	0.8	300	10	0.3	1	0.7711382113821138	0.2692266494481209	0.262195121935232	0.9172413793033163	3.9387047515174154	3.168190673625278	0.8043737304802197
2	3	smote	0.8	300	10	0.3	1	0.7433744509858892	0.22458847669956922	0.2378048780342802	0.9065134099547394	3.0253767224657824	2.543732234557138	0.8407984980561841
2	1	smote	0.8	300	10	0.3	3	0.7842795773830257	0.30695437381559887	0.27272727271074376	0.9417624521000632	6.064143680126963	4.683013549080146	0.7722464597574742
2	2	smote	0.8	300	10	0.3	3	0.7670077562844594	0.25119452382527463	0.24999999998475608	0.9279693486518931	4.294325637291689	3.4707441984541276	0.8082163414369693
2	3	smote	0.8	300	10	0.3	3	0.7580413045509765	0.2506821528254313	0.24999999998475608	0.9218390804527062	3.931372039656013	3.1985290020570396	0.8135910136409231
2	1	smote	0.8	500	5	0.1	1	0.7781771740392429	0.2941980593666074	0.21818181816859503	0.9486590038241483	5.156541853306056	4.249659958382679	0.8241298195015407
2	2	smote	0.8	500	5	0.1	1	0.7631296140547612	0.3081881687431604	0.2865853658361838	0.9448275861996566	6.879272237564533	5.194358813621668	0.7550738748882401
2	3	smote	0.8	500	5	0.1	1	0.7475376133071676	0.24114783218898467	0.1951219512076145	0.9371647509506732	3.615668304308009	3.1052939728384072	0.8588436978529855
2	1	smote	0.8	500	5	0.1	3	0.7722930453964937	0.2832047210751576	0.20606060604811752	0.9463601532494532	4.579061298347799	3.841557724630147	0.8389399985157725
2	2	smote	0.8	500	5	0.1	3	0.7603822072703487	0.2942195276791564	0.23170731705904224	0.9386973180004698	4.6180547940647925	3.779724992514491	0.8184668902568487
2	3	smote	0.8	500	5	0.1	3	0.7492851135407905	0.2469547415002919	0.22560975608380426	0.9325670498012831	4.0290795682110225	3.3456896363285744	0.8303855854411234
2	1	smote	0.8	500	5	0.3	1	0.7691025194473471	0.26637101998030144	0.2363636363493113	0.9425287356249615	5.076189583057358	4.112726556346752	0.8101995479664071
2	2	smote	0.8	500	5	0.3	1	0.7385057471264368	0.3117833198406794	0.2743902438857079	0.9448275861996566	6.475839145162011	4.973322268361171	0.7679811206117223
2	3	smote	0.8	500	5	0.3	1	0.7251004579011306	0.24438904608607234	0.20731707315809042	0.9340996168510798	3.707155067808881	3.145915574275862	0.8486064056294546
2	1	smote	0.8	500	5	0.3	3	0.7452548473238128	0.2541122517315913	0.21818181816859503	0.945593869724555	4.850310269412055	4.010242539977906	0.8268012289368277
2	2	smote	0.8	500	5	0.3	3	0.7409167367535744	0.27484605132624046	0.21951219510856632	0.9425287356249615	4.612499189686055	3.819511529814052	0.8280785159225211
2	3	smote	0.8	500	5	0.3	3	0.7435473320250443	0.2616256391831271	0.24999999998475608	0.9310344827514864	4.499999339105509	3.624999473779042	0.8055555469258381
2	1	smote	0.8	500	10	0.1	1	0.7869871125043539	0.3074601052133055	0.22424242422883378	0.9448275861996566	4.950194406305088	4.064393201942996	0.8210572795412262
2	2	smote	0.8	500	10	0.1	1	0.7685870479394449	0.27980658039918205	0.25609756095999403	0.9371647509506732	5.13454535343958	4.07569833935041	0.7937797813539006
2	3	smote	0.8	500	10	0.1	1	0.7761938136622746	0.26239607752565275	0.2743902438857079	0.9333333333261814	5.294116840513701	4.115853040466118	0.7774390160844237
2	1	smote	0.8	500	10	0.1	3	0.7880366887263438	0.29465203014345226	0.2363636363493113	0.9432950191498599	5.1489694808196225	4.168303932434677	0.8095413842463606
2	2	smote	0.8	500	10	0.1	3	0.7731613867862817	0.28487620678284775	0.2378048780342802	0.9318007662763848	4.262830828432871	3.4869137112137194	0.8179807759031554
2	3	smote	0.8	500	10	0.1	3	0.7728483319315953	0.2636019432730474	0.24390243900951813	0.9333333333261814	4.516128346595128	3.658536035969883	0.8101045209591755
2	1	smote	0.8	500	10	0.3	1	0.76471844885638	0.2844506950262936	0.22424242422883378	0.9333333333261814	4.046874386857935	3.3636358585262807	0.8311688222843812
2	2	smote	0.8	500	10	0.3	1	0.7705121016727408	0.2692562243957428	0.262195121935232	0.9180076628282146	3.9788363040347647	3.1977999286432977	0.8037022999946454
2	3	smote	0.8	500	10	0.3	1	0.7441407345107933	0.2239360564834301	0.2378048780342802	0.9072796934796378	3.052958345232727	2.564754812738976	0.8400883641974096
2	1	smote	0.8	500	10	0.3	3	0.7845907349355626	0.3103721434564641	0.26666666665050504	0.9409961685751649	5.7992906205883505	4.519479752690529	0.7793159526533802
2	2	smote	0.8	500	10	0.3	3	0.7666059246799364	0.2521323959939834	0.24999999998475608	0.925670498077198	4.151202183499048	3.363401608830744	0.8102235012036229
2	3	smote	0.8	500	10	0.3	3	0.757905803195963	0.25020004436585447	0.25609756095999403	0.9218390804527062	4.060269483167393	3.2765419045462356	0.8069764525549493
2	1	smote	1.0	100	5	0.1	1	0.7958667131080924	0.28018889356557813	0.6606060605660239	0.7854406130208013	7.125318469753596	3.0788959601245933	0.4321064247080428
2	2	smote	1.0	100	5	0.1	1	0.7869918699186992	0.30872164243574	0.6646341463009369	0.7486590038256808	5.903159356182694	2.644352214616248	0.4479554076098392
2	3	smote	1.0	100	5	0.1	1	0.7627931968974863	0.2523758448292354	0.5792682926476056	0.7793103448216145	4.861865693183968	2.624809332051765	0.5398769626879917
2	1	smote	1.0	100	5	0.1	3	0.8009195402298851	0.29318967966563825	0.6848484848069788	0.7770114942469195	7.572164517920148	3.0712276033323835	0.40559440043100314
2	2	smote	1.0	100	5	0.1	3	0.7851135407905804	0.3035591337858885	0.6585365853256989	0.7463601532509858	5.675010516879903	2.596345045161198	0.4575048769845368
2	3	smote	1.0	100	5	0.1	3	0.7711148490795254	0.26605595094193074	0.6036585365485574	0.7739463601473261	5.214602080696755	2.6704215434786396	0.5121045575496351
2	1	smote	1.0	100	5	0.3	1	0.7764495530012772	0.2825620366465824	0.3818181817950413	0.874329501909009	4.297166073295068	3.0382480949196786	0.7070352879376357
2	2	smote	1.0	100	5	0.3	1	0.775128492664237	0.298205170685337	0.42682926826665674	0.8482758620624654	4.163442652440277	2.8131927189492867	0.675689066034329
2	3	smote	1.0	100	5	0.3	1	0.7372254929445846	0.25735314166498413	0.3536585365638013	0.8651340996102289	3.509969715650627	2.6222974771141616	0.7470997343144828
2	1	smote	1.0	100	5	0.3	3	0.788719377684895	0.28630100311397627	0.4787878787588613	0.842911877388177	4.929097792360769	3.047893375510315	0.6183471001413349
2	2	smote	1.0	100	5	0.3	3	0.7758246892813756	0.30120345671772797	0.4695121950933224	0.842911877388177	4.749088547982903	2.9888457344739305	0.6293514338140753
2	3	smote	1.0	100	5	0.3	3	0.7548219792542753	0.26629977213462447	0.4512195121676085	0.847509578537567	4.569737259708465	2.9590021343651944	0.6475212732157377
2	1	smote	1.0	100	10	0.1	1	0.8031951700917218	0.28986618836060063	0.43636363633719005	0.8536398467367537	4.515453145967931	2.9814372067373136	0.6602741884820692
2	2	smote	1.0	100	10	0.1	1	0.7727315204186525	0.2691306487456439	0.5060975609447501	0.8329501915644986	5.109355201352458	3.0296205388583304	0.5929555429935328
2	3	smote	1.0	100	10	0.1	1	0.7730352303523036	0.2603085769614725	0.4817073170437983	0.8459770114877704	5.10482844192254	3.1275025268745833	0.612655745713649
2	1	smote	1.0	100	10	0.1	3	0.8038732149076977	0.2706763267716248	0.5151515151202938	0.8329501915644986	5.297878094906462	3.083819664965369	0.5820858005304924
2	2	smote	1.0	100	10	0.1	3	0.7850107466591907	0.292071268902267	0.5548780487466537	0.8137931034420399	5.447995614941446	2.9799004720264683	0.54697188253492
2	3	smote	1.0	100	10	0.1	3	0.7742407251658723	0.26297245100628075	0.524390243870464	0.82298850574082	5.126206809315145	2.962464197257217	0.5779057022459322
2	1	smote	1.0	100	10	0.3	1	0.7862486938349007	0.27843022196669	0.3090909090721763	0.9118773946290278	4.62929008138473	3.507509482906152	0.7576776082185094
2	2	smote	1.0	100	10	0.3	1	0.7615363050182227	0.2488176754110609	0.390243902415229	0.8919540229816709	5.283403747368385	3.6118315282642333	0.6836182976228564
2	3	smote	1.0	100	10	0.3	1	0.7577095598542192	0.24752563423652232	0.3414634146133254	0.8827586206828908	3.904139091826598	2.9124818172339344	0.7459984671882948
2	1	smote	1.0	100	10	0.3	3	0.7945849297573435	0.28018066473819847	0.33939393937337003	0.8911877394567725	4.207778385855903	3.1190778179611667	0.7412647458734765
2	2	smote	1.0	100	10	0.3	3	0.7770068217923559	0.2826669775807714	0.390243902415229	0.8812260536330941	4.7483866814691575	3.2856016112633526	0.6919406072386075
2	3	smote	1.0	100	10	0.3	3	0.7588216054574339	0.25530489585772886	0.37195121948951515	0.8812260536330941	4.3939864637801405	3.131589035735383	0.7126988254536899
2	1	smote	1.0	300	5	0.1	1	0.7701195866713109	0.2793618719690831	0.26666666665050504	0.9340996168510798	5.154333244414783	4.046511013187702	0.7850697209050568
2	2	smote	1.0	300	5	0.1	1	0.770703672553967	0.30931555141099104	0.2926829268114218	0.9249042145522997	5.096410287030547	3.8974609039897268	0.7647462887640668
2	3	smote	1.0	300	5	0.1	1	0.7453088496402206	0.24467856675903496	0.2682926829104699	0.9164750957784179	4.023241101335418	3.2121276078023855	0.7983930086873954
2	1	smote	1.0	300	5	0.1	3	0.7773087193776849	0.2979644767307896	0.2606060605902663	0.9203065134029096	4.070223315649458	3.2701044842821085	0.8034213825582409
2	2	smote	1.0	300	5	0.1	3	0.7677646948883282	0.3028296674341957	0.30487804876189767	0.9095785440543328	4.411982850278978	3.3717441491724323	0.7642242092666797
2	3	smote	1.0	300	5	0.1	3	0.7463508083356696	0.2506084063708031	0.30487804876189767	0.9034482758551461	4.104009591405156	3.157665177763638	0.7694097848446794
2	1	smote	1.0	300	5	0.3	1	0.7688842447463136	0.2976603258051139	0.2606060605902663	0.9340996168510798	4.995900870623749	3.954544853797073	0.7915579004161327
2	2	smote	1.0	300	5	0.3	1	0.7486029343052052	0.2849503684298003	0.262195121935232	0.9386973180004698	5.441631331345957	4.27705722837166	0.7859880454079642
2	3	smote	1.0	300	5	0.3	1	0.7006214372488552	0.2038005331049293	0.15853658535618678	0.9302681992265881	2.5134571952626015	2.2735188373544335	0.9045385043775644
2	1	smote	1.0	300	5	0.3	3	0.7627493324045048	0.28277308598786777	0.27272727271074376	0.9356321839008764	5.450891997338202	4.237012328034133	0.7773062235674905
2	2	smote	1.0	300	5	0.3	3	0.7398514157555369	0.27963426533581354	0.262195121935232	0.9310344827514864	4.797519955576195	3.80182871640241	0.7924570827492472
2	3	smote	1.0	300	5	0.3	3	0.7291281188673956	0.24778234861519327	0.2865853658361838	0.9279693486518931	5.175212944200074	3.9786579835937563	0.7687911540530054
2	1	smote	1.0	300	10	0.1	1	0.790451642865436	0.29899123898206614	0.27878787877098254	0.9440613026747582	6.5237699683266435	4.983809817950193	0.7639462729233611
2	2	smote	1.0	300	10	0.1	1	0.7619848612279226	0.2564267123285813	0.2378048780342802	0.9187739463531129	3.5291316362437732	2.92769176982509	0.8295785015403558
2	3	smote	1.0	300	10	0.1	1	0.762508176805906	0.25386858613403523	0.262195121935232	0.9187739463531129	4.0197250555628585	3.2279678487815096	0.8030319894931882
2	1	smote	1.0	300	10	0.1	3	0.7890166028097062	0.30126576077946116	0.28484848483122127	0.9310344827514864	5.3771178510836934	4.130302430731586	0.7681256932332242
2	2	smote	1.0	300	10	0.1	3	0.7727175030370995	0.264662900201771	0.25609756095999403	0.9172413793033163	3.8155733033291623	3.0945118207502715	0.8110214472604985
2	3	smote	1.0	300	10	0.1	3	0.7620970002803477	0.25808857661958207	0.2682926829104699	0.9126436781539262	3.8307013094103453	3.0712448341262206	0.8017447845057802
2	1	smote	1.0	300	10	0.3	1	0.7660513177754557	0.26314305422640205	0.26666666665050504	0.9149425287286213	3.911547444950597	3.1351347660965425	0.8015075289520526
2	2	smote	1.0	300	10	0.3	1	0.7378048780487805	0.24749781549892927	0.2743902438857079	0.9065134099547394	3.6668269884930718	2.9350756552582355	0.800440170152716
2	3	smote	1.0	300	10	0.3	1	0.7581861508270255	0.2563654158487016	0.2865853658361838	0.9126436781539262	4.196805629005153	3.280647890998463	0.7817011648948059
2	1	smote	1.0	300	10	0.3	3	0.7723580633925463	0.28232570662275186	0.27272727271074376	0.9172413793033163	4.156249489948922	3.295454146774234	0.7928913105869009
2	2	smote	1.0	300	10	0.3	3	0.7580553219325297	0.27821205358917395	0.2743902438857079	0.9180076628282146	4.23387994350376	3.3465348090453113	0.7904179644586418
2	3	smote	1.0	300	10	0.3	3	0.7502055882627792	0.24250875259697025	0.24390243900951813	0.9164750957784179	3.5395083017346978	2.920116007093078	0.8250061089747575
2	1	smote	1.0	500	5	0.1	1	0.7660373853477301	0.29002445197873744	0.2545454545300275	0.9471264367743516	6.116647821215798	4.81422833754217	0.7870697181023533
2	2	smote	1.0	500	5	0.1	1	0.763003457620783	0.3132602485709666	0.24999999998475608	0.9409961685751649	5.3160164037289945	4.237012268145805	0.7970276788486824
2	3	smote	1.0	500	5	0.1	1	0.7386505934024857	0.2482507264378113	0.2378048780342802	0.9302681992265881	4.162285110537882	3.4102782560316505	0.8193283554206352
2	1	smote	1.0	500	5	0.1	3	0.7727853245094624	0.29321978410458927	0.24848484846978877	0.9340996168510798	4.686702205548569	3.7706125350158133	0.8045342594382843
2	2	smote	1.0	500	5	0.1	3	0.7642930567236708	0.3132316490053349	0.2682926829104699	0.9325670498012831	5.070832570099929	3.9786579459042506	0.784616301207815
2	3	smote	1.0	500	5	0.1	3	0.7379123446406878	0.2427784526218827	0.262195121935232	0.9218390804527062	4.191297462908365	3.3545548070354316	0.8003618914689755
2	1	smote	1.0	500	5	0.3	1	0.7662695924764891	0.28580239381915656	0.2363636363493113	0.9379310344755715	4.677247915163169	3.8080801938850346	0.8141711143356634
2	2	smote	1.0	500	5	0.3	1	0.7404681805438744	0.2795494753039786	0.2865853658361838	0.9417624521000632	6.496062744015181	4.920971554621019	0.7575313976445316
2	3	smote	1.0	500	5	0.3	1	0.7068498271189607	0.21311190107058353	0.15853658535618678	0.9279693486518931	2.4272275374071763	2.2009597356050565	0.9067793098968793
2	1	smote	1.0	500	5	0.3	3	0.766190642052711	0.2893948671467549	0.24848484846978877	0.9425287356249615	5.422579689995922	4.32363561051838	0.7973392376822468
2	2	smote	1.0	500	5	0.3	3	0.7391692365199515	0.29364969235662275	0.24999999998475608	0.9386973180004698	5.104165823488063	4.078124334028792	0.7989795833475181
2	3	smote	1.0	500	5	0.3	3	0.7323614615456499	0.2511624879370764	0.24390243900951813	0.9363984674257748	4.749319104300461	3.8348509979121284	0.8074527876946651
2	1	smote	1.0	500	10	0.1	1	0.79042842215256	0.30445628666536556	0.2606060605902663	0.945593869724555	6.12583584827826	4.790011922751388	0.7819360459747414
2	2	smote	1.0	500	10	0.1	1	0.7618446874123914	0.2579263009139105	0.21951219510856632	0.9241379310274013	3.426135907902254	2.8935694629177484	0.8445576901904212
2	3	smote	1.0	500	10	0.1	1	0.7628118867395571	0.2568964200487654	0.2682926829104699	0.9279693486518931	4.723758199550089	3.7247010910239413	0.7885037477449874
2	1	smote	1.0	500	10	0.1	3	0.7873865087658191	0.305861787688235	0.26666666665050504	0.9379310344755715	5.494948596825336	4.296295603357475	0.781862736785225
2	2	smote	1.0	500	10	0.1	3	0.7689047752546491	0.25866381510269276	0.21951219510856632	0.9249042145522997	3.4639663712405357	2.9230956779922947	0.8438579738018054
2	3	smote	1.0	500	10	0.1	3	0.7646481637230166	0.2612279611417104	0.262195121935232	0.9203065134029096	4.1038615247569075	3.2900441457704175	0.8016947172521101
2	1	smote	1.0	500	10	0.3	1	0.7662370834784629	0.26367379133600694	0.26666666665050504	0.9164750957784179	3.9899911749916583	3.1926601677562783	0.800167215373112
2	2	smote	1.0	500	10	0.3	1	0.7378188954303337	0.24581065720308282	0.2804878048609459	0.9088122605294344	3.885201105197037	3.075937354408383	0.7917060744788335
2	3	smote	1.0	500	10	0.3	1	0.7584898607606765	0.25652706915750423	0.2865853658361838	0.9118773946290278	4.156818546412322	3.2521205212729747	0.7823580566228079
2	1	smote	1.0	500	10	0.3	3	0.7716428654359689	0.27837140714368624	0.2606060605902663	0.9187739463531129	3.9867764896430526	3.2084044072749287	0.8047615349749444
2	2	smote	1.0	500	10	0.3	3	0.758611344734137	0.27902953167290745	0.2804878048609459	0.9203065134029096	4.501792124459038	3.519582109428819	0.7818179887268409
2	3	smote	1.0	500	10	0.3	3	0.7514064106158302	0.24409308769999766	0.24390243900951813	0.9149425287286213	3.4699211218310566	2.867501310453095	0.8263880287401808
2	1	class_weight		100	5	0.1	1	0.8250830140485312	0.331319899726412	0.7757575757105601	0.7532567049750709	10.561020002226053	3.143986320650862	0.2976972124262592
2	2	class_weight		100	5	0.1	1	0.8172974488365574	0.34938974238520487	0.7560975609295062	0.7195402298795438	7.953278278640889	2.695921535005004	0.3389698387283035
2	3	class_weight		100	5	0.1	1	0.8077375946173254	0.3124786728545649	0.7073170731276026	0.7287356321783239	6.492231324992245	2.607482334420552	0.4016311401999148
2	1	class_weight		100	5	0.1	3	0.8246929060722165	0.32512616240662573	0.7818181817707989	0.7379310344771041	10.089911688067259	2.9832534744369026	0.2956669459323319
2	2	class_weight		100	5	0.1	3	0.8198065601345669	0.34659344432460043	0.7926829267809339	0.6980842911823902	8.84069824934558	2.625510622253495	0.2969799963527612
2	3	class_weight		100	5	0.1	3	0.8069479487898328	0.32036860200011374	0.7499999999542682	0.7187739463546454	7.667574543378581	2.6668936379242214	0.34781449416119486
2	1	class_weight		100	5	0.3	1	0.7959038662486938	0.29547114873644975	0.5333333333010101	0.8145593869669383	5.02007054068757	2.876032902488273	0.5729068603672756
2	2	class_weight		100	5	0.3	1	0.7688767404915429	0.29030092886224546	0.4695121950933224	0.8390804597636853	4.614942223204493	2.9176827452216405	0.6322251846191601
2	3	class_weight		100	5	0.3	1	0.7711569012241847	0.26614967931738076	0.4573170731428465	0.8367816091889902	4.320303565176011	2.801872036918025	0.6485359075921415
2	1	class_weight		100	5	0.3	3	0.8087727853245095	0.31416105917246273	0.5878787878431588	0.8061302681930566	5.931410950200131	3.0323390456081163	0.5112340068414402
2	2	class_weight		100	5	0.3	3	0.7818428184281841	0.31690545750928045	0.5914634145980815	0.8007662835187681	5.8188860029988225	2.9686912203280915	0.5101820452590557
2	3	class_weight		100	5	0.3	3	0.7874030464442574	0.29374742832989076	0.5670731706971297	0.7977011494191748	5.165012517437609	2.803145648319482	0.5427180645169108
2	1	class_weight		100	10	0.1	1	0.8105793567862533	0.2906976473694479	0.3939393939155188	0.874329501909009	4.522255723465297	3.134700415393319	0.6931718509206098
2	2	class_weight		100	10	0.1	1	0.8149939258013269	0.3433392617168313	0.5060975609447501	0.8597701149359406	6.2825334145924305	3.6090561196922817	0.5744587125448786
2	3	class_weight		100	10	0.1	1	0.7983552938977666	0.2829485624566255	0.4451219511923706	0.8559386973114488	4.766249358274786	3.089809074242492	0.6482684379942723
2	1	class_weight		100	10	0.1	3	0.8160919540229884	0.28825307015000895	0.5515151514817264	0.8245210727906168	5.778118363623735	3.142913675295703	0.5439337548536212
2	2	class_weight		100	10	0.1	3	0.8175217269414073	0.33526006197312375	0.6402439023999851	0.8091954022926499	7.547477574148244	3.3554949751631273	0.4445849446683556
2	3	class_weight		100	10	0.1	3	0.7987758153443604	0.28791457649850877	0.6036585365485574	0.8145593869669383	6.690209372766332	3.255265899537734	0.48657159309344933
2	1	class_weight		100	10	0.3	1	0.8089910600255428	0.30890517855922317	0.21818181816859503	0.9417624521000632	4.512851114895465	3.7464108392641173	0.8301649442344581
2	2	class_weight		100	10	0.3	1	0.8061396131202692	0.3518136204030915	0.2987804877866597	0.9371647509506732	6.354930041236292	4.754981395908811	0.7482350398045411
2	3	class_weight		100	10	0.3	1	0.7858190823287543	0.2805779481305026	0.2743902438857079	0.9226053639776046	4.507861959227504	3.545338831400672	0.7864790045455616
2	1	class_weight		100	10	0.3	3	0.8158783234645304	0.3102231546577922	0.35151515149384754	0.9065134099547394	5.256166113548682	3.760059209808304	0.7153615536530393
2	2	class_weight		100	10	0.3	3	0.7960564433230539	0.3147277915966414	0.3109756097371356	0.9126436781539262	4.715183426258315	3.5598519668281194	0.7549763387468403
2	3	class_weight		100	10	0.3	3	0.7815951780207457	0.282525364928586	0.3353658536380874	0.9026819923302477	4.6803433626522954	3.446081842482119	0.7362882439731583
2	1	class_weight		300	5	0.1	1	0.7626889585510276	0.2799269457306708	0.33939393937337003	0.8919540229816709	4.2412644809091145	3.1411989351885397	0.7406279204975633
2	2	class_weight		300	5	0.1	1	0.7603915521913839	0.2977205017204113	0.3536585365638013	0.898850574705756	4.862349419175832	3.4963965496693845	0.7190755331685992
2	3	class_weight		300	5	0.1	1	0.7681104569666386	0.28295222135261344	0.3353658536380874	0.9080459770045362	4.982797609183165	3.6471032614157473	0.7319388619891476
2	1	class_weight		300	5	0.1	3	0.7756832694763729	0.2660593679392257	0.3696969696745638	0.8827586206828908	4.4162892035402	3.1532974133786844	0.7140151434575517
2	2	class_weight		300	5	0.1	3	0.7813708999158958	0.3319679069387432	0.39634146339046694	0.8904214559318743	5.335169374052974	3.6169619754615376	0.677946971974414
2	3	class_weight		300	5	0.1	3	0.7749415942435286	0.28614351174781044	0.38414634143999105	0.8950191570812643	5.317915207835527	3.6592038525096937	0.6880899104857848
2	1	class_weight		300	5	0.3	1	0.7484546615581099	0.2602915069798101	0.22424242422883378	0.9386973180004698	4.426268801909532	3.657953948099905	0.8264192862076389
2	2	class_weight		300	5	0.3	1	0.7421315764881788	0.26682951822177303	0.25609756095999403	0.9325670498012831	4.760990342525769	3.7978098574540575	0.7976932395601889
2	3	class_weight		300	5	0.3	1	0.7430380338286141	0.2746140485813441	0.2987804877866597	0.9279693486518931	5.489268418564884	4.147962578640299	0.7556494249250174
2	1	class_weight		300	5	0.3	3	0.7735794728898178	0.2859144131943879	0.24242424240955004	0.9333333333261814	4.479999319933163	3.636363090298682	0.8116883030136128
2	2	class_weight		300	5	0.3	3	0.7479114101485843	0.28109489252109043	0.24390243900951813	0.9287356321767913	4.203953617286368	3.422501486150441	0.814114939336584
2	3	class_weight		300	5	0.3	3	0.7525978880478461	0.2510468104651385	0.24390243900951813	0.923371647502503	3.8870962608515542	3.182926413408417	0.8188442376881513
2	1	class_weight		300	10	0.1	1	0.7984117032392894	0.30096085930735633	0.16969696968668502	0.9693486589964035	6.463501530049788	5.536361828448401	0.8565576627581829
2	2	class_weight		300	10	0.1	1	0.7882207270348566	0.3062749474261409	0.10365853657904521	0.9754789271955903	4.600550840270334	4.227322969620404	0.9188732111406236
2	3	class_weight		300	10	0.1	1	0.7809924306139613	0.27482847628231843	0.15243902438094883	0.9616858237474201	4.514387305445792	3.9786574971479176	0.8813283360079701
2	1	class_weight		300	10	0.1	3	0.8039243004760246	0.3228759575834607	0.19393939392764004	0.9693486589964035	7.609020058465849	6.327270661083888	0.8315486799057549
2	2	class_weight		300	10	0.1	3	0.7926922717503037	0.3092340322198348	0.12804878047999702	0.972413793095997	5.176571543770631	4.641766608505708	0.8966874151146985
2	3	class_weight		300	10	0.1	3	0.7709980375665826	0.25859297414160615	0.18902439023237655	0.9555555555482333	5.011277060107356	4.253047822592024	0.8486953966955761
2	1	class_weight		300	10	0.3	1	0.7803645651921512	0.30012670465199937	0.18181818180716253	0.9662835248968101	6.3686849685676865	5.392560382575613	0.8467305802537674
2	2	class_weight		300	10	0.3	1	0.7693299691617606	0.2904322327822565	0.16463414633142473	0.9701149425213019	6.39752732665428	5.508909974815185	0.8610998639877496
2	3	class_weight		300	10	0.3	1	0.755163068872068	0.2690491166066439	0.18902439023237655	0.95249042144864	4.67293134032194	3.97865769828827	0.8514265162057459
2	1	class_weight		300	10	0.3	3	0.7749866480900963	0.2743440481561359	0.16969696968668502	0.959386973172725	4.8279839305130965	4.178386620247015	0.8654516320072166
2	2	class_weight		300	10	0.3	3	0.7872768900102793	0.30470198838672136	0.17682926828190065	0.9685823754715052	6.622581439593366	5.6283444293529445	0.8498716723176629
2	3	class_weight		300	10	0.3	3	0.7573497803943557	0.23567026264396918	0.17682926828190065	0.945593869724555	3.733541302254682	3.250171164259348	0.8705330579739828
2	1	class_weight		500	5	0.1	1	0.7634134447927552	0.2673282038152212	0.2545454545300275	0.9249042145522997	4.205574345383678	3.3896099377135296	0.80598025793515
2	2	class_weight		500	5	0.1	1	0.7516447061022334	0.30543996507964427	0.2682926829104699	0.9371647509506732	5.46869830385692	4.26977921265281	0.7807669980540837
2	3	class_weight		500	5	0.1	1	0.7678815064012708	0.28087359107672066	0.262195121935232	0.9340996168510798	5.037189307430582	3.9786579321724136	0.7898567313980884
2	1	class_weight		500	5	0.1	3	0.7819482178102868	0.2733364902744278	0.27272727271074376	0.9157088122535195	4.073863145540123	3.2355368057648857	0.7942183253181615
2	2	class_weight		500	5	0.1	3	0.771825063078217	0.31458127131872465	0.31707317071237356	0.9218390804527062	5.475839620009737	4.056670929438196	0.7408308416952114
2	3	class_weight		500	5	0.1	3	0.7703438930941033	0.28309638970806117	0.2926829268114218	0.9203065134029096	4.778513978125121	3.6726074185344197	0.7685668363766616
2	1	class_weight		500	5	0.3	1	0.7488772785324508	0.26177567710456345	0.1999999999878788	0.9417624521000632	4.042762458207756	3.4342099359921074	0.8494711057267862
2	2	class_weight		500	5	0.3	1	0.7430099990655079	0.26556701412389855	0.2378048780342802	0.9402298850502665	4.907999169487933	3.9786578702031052	0.8106476149909819
2	3	class_weight		500	5	0.3	1	0.7429305672367068	0.27604976614309873	0.2987804877866597	0.9340996168510798	6.039533950232461	4.533819504103448	0.750690281910511
2	1	class_weight		500	5	0.3	3	0.7738395448740276	0.2729004561335482	0.19393939392764004	0.9379310344755715	3.6357554667838317	3.1245786206236184	0.8594028429062771
2	2	class_weight		500	5	0.3	3	0.7437809550509298	0.26859918360009666	0.23170731705904224	0.9363984674257748	4.440236433311839	3.643108448016522	0.8204762197532062
2	3	class_weight		500	5	0.3	3	0.7551023268853378	0.24643409452162063	0.24390243900951813	0.9272030651269947	4.108658172397439	3.3504488331894606	0.8154605838499001
2	1	class_weight		500	10	0.1	1	0.8013560896319516	0.3023978468094454	0.16363636362644626	0.9731800766208952	7.0993762227346275	6.101296424320511	0.8594130191027647
2	2	class_weight		500	10	0.1	1	0.7867956265769553	0.30606298069394483	0.10365853657904521	0.9808429118698787	5.92108533737084	5.410972782775472	0.9138481233184306
2	3	class_weight		500	10	0.1	1	0.7813381926922718	0.2752884594443443	0.15853658535618678	0.9647509578470135	5.156583281036656	4.497612720708422	0.872207898916821
2	1	class_weight		500	10	0.1	3	0.8055172413793104	0.32146376530508897	0.17575757574692377	0.9708812260462002	7.109711167756438	6.03588309270685	0.8489631827778511
2	2	class_weight		500	10	0.1	3	0.7897159144005234	0.30766349424683476	0.10365853657904521	0.979310344820082	5.4739202504560485	5.010160177925884	0.9152782455625417
2	3	class_weight		500	10	0.1	3	0.773236146154565	0.2667805079056062	0.1829268292571386	0.9586206896478268	5.18656590266523	4.420730637919511	0.8523425073577418
2	1	class_weight		500	10	0.3	1	0.7802670381980726	0.3004573599462813	0.16969696968668502	0.9647509578470135	5.593778156890655	4.8142278819348965	0.860639748479611
2	2	class_weight		500	10	0.3	1	0.7703158583309971	0.2912009673193958	0.15853658535618678	0.9716475095710986	6.456715299533288	5.5916262395884075	0.8660171489093588
2	3	class_weight		500	10	0.3	1	0.7551537239510326	0.26871454662805194	0.18902439023237655	0.95249042144864	4.67293134032194	3.97865769828827	0.8514265162057459
2	1	class_weight		500	10	0.3	3	0.7757668640427261	0.27255050245358886	0.16363636362644626	0.9601532566976234	4.714463693524508	4.10664232502693	0.8710730519619695
2	2	class_weight		500	10	0.3	3	0.7878796374170638	0.30653988253170783	0.16463414633142473	0.9716475095710986	6.753992477265745	5.806688787264885	0.8597416623235139
2	3	class_weight		500	10	0.3	3	0.7590832632464254	0.2381232953252046	0.15853658535618678	0.94789272029925	3.427322442207578	3.0425030022988286	0.8877200845059366
3	1	none		100	5	0.1	1	0.801834436317195	0.2850290330544079	0.012121212120477502	0.9938697317931505	1.9892605560931769	1.9772694992756188	0.9939720934628525
3	2	none		100	5	0.1	1	0.8079600603738535	0.31163689005057577	0.018181818180716253	0.9977011494176422	8.037002047677284	7.909056477913221	0.9840804258385052
3	3	none		100	5	0.1	1	0.7956359218764602	0.2779147507348255	0.03658536585142772	0.9931034482682521	5.468346493549946	5.3048703505414085	0.9701050037913971
3	1	none		100	5	0.1	3	0.8002832926970858	0.29002070830796683	0.0	0.9977011494176422	0.0	0.0	1.0023041374269823
3	2	none		100	5	0.1	3	0.8098223615464996	0.3269521271086973	0.006060606060238751	0.9999999999923372	609289.2138220096	605596.5519618491	0.9939393840079838
3	3	none		100	5	0.1	3	0.7963835155592934	0.2833253279914591	0.01829268292571386	0.9961685823678456	4.844707841689418	4.774377772973291	0.985483104562466
3	1	none		100	5	0.3	1	0.7980355276907002	0.2772811693780567	0.05454545454214876	0.9785440612951837	2.631180090911143	2.542206606315416	0.9661849406603263
3	2	none		100	5	0.3	1	0.7817345872518285	0.2658286606858286	0.07272727272286501	0.9823754789196754	4.371694020227663	4.1264798700973655	0.9439086558408157
3	3	none		100	5	0.3	1	0.7729324362209139	0.26684170381610905	0.0914634146285693	0.9754789271955903	4.004822188822427	3.7299908555474155	0.9313748874818224
3	1	none		100	5	0.3	3	0.7994891443167306	0.27851950827428434	0.030303030301193756	0.9831417624445737	1.8224420998962096	1.797519593988875	0.986324655179347
3	2	none		100	5	0.3	3	0.801337513061651	0.2977401970369583	0.05454545454214876	0.9915708812184555	6.7867052258748695	6.471066696901757	0.9534916301305135
3	3	none		100	5	0.3	3	0.7872862349313148	0.2766403028111859	0.08536585365333135	0.9785440612951837	4.2566646789118785	3.97865668061412	0.9346887617806268
3	1	none		100	10	0.1	1	0.7986764193660747	0.30320364597378535	0.030303030301193756	0.9931034482682521	4.4999934689545595	4.39393301762178	0.9764309666081905
3	2	none		100	10	0.1	1	0.7961407175200279	0.2887306543571471	0.018181818180716253	0.9969348658927438	6.023128481519745	5.931798814181067	0.9848368289253364
3	3	none		100	10	0.1	1	0.7869918699186992	0.26766172415042355	0.024390243900951812	0.9900383141686588	2.4846128882623395	2.4484027934496884	0.9854262529869978
3	1	none		100	10	0.1	3	0.802884012539185	0.2933074562784667	0.0	0.9969348658927438	0.0	0.0	1.0030745479783836
3	2	none		100	10	0.1	3	0.8000882387089284	0.3011931365918333	0.012121212120477502	0.9969348658927438	3.99078451561289	3.954532542787378	0.9909160686096855
3	3	none		100	10	0.1	3	0.7901597981497056	0.27293738737138346	0.01829268292571386	0.9961685823678456	4.844707841689418	4.774377772973291	0.985483104562466
3	1	none		100	10	0.3	1	0.7675327992569372	0.26855480616550687	0.07878787878310377	0.9823754789196754	4.767159761854732	4.47035319260548	0.9377393182213444
3	2	none		100	10	0.3	1	0.7635759897828863	0.2680981103550962	0.06666666666262626	0.9892720306437605	6.586728545739695	6.214279916921354	0.9434546767641537
3	3	none		100	10	0.3	1	0.7693907111484909	0.2535341567011744	0.05487804877714158	0.979310344820082	2.748385766778964	2.6524377412548796	0.9650893065421486
3	1	none		100	10	0.3	3	0.7816788575409265	0.27843029950711584	0.042424242421671254	0.983908045969472	2.7088590743680037	2.6363619966579854	0.9732370334490276
3	2	none		100	10	0.3	3	0.7852548473238129	0.3009097090714757	0.05454545454214876	0.9938697317931505	9.353350110459123	8.897712746740284	0.9512861753412997
3	3	none		100	10	0.3	3	0.7771423231473693	0.2448468691815363	0.042682926826665676	0.9770114942453869	1.8949036336193488	1.8567065086879533	0.9798421707559483
3	1	none		300	5	0.1	1	0.7741832114245908	0.27505183436977404	0.07272727272286501	0.9831417624445737	4.573972327016511	4.3140470255733	0.9431729515179474
3	2	none		300	5	0.1	1	0.7674817136886102	0.26339461998115005	0.06060606060238751	0.981609195394777	3.4435465121090605	3.295452752004541	0.9569938161081256
3	3	none		300	5	0.1	1	0.7644893000654144	0.2542403015288391	0.11585365852952112	0.9693486589964035	4.143964161268241	3.7797243754745917	0.9121035286362571
3	1	none		300	5	0.1	3	0.7852780680366888	0.2794182554237424	0.06060606060238751	0.9800766283449803	3.1736956753656855	3.041956513798845	0.9584902880492415
3	2	none		300	5	0.1	3	0.7812794612794614	0.2857022203084524	0.08484848484334251	0.9885057471188621	7.973502985519518	7.381811754329963	0.9257928024860413
3	3	none		300	5	0.1	3	0.7696804037005888	0.2696370901974829	0.09756097560380725	0.9693486589964035	3.4189178009574466	3.18292578987334	0.9309746361239816
3	1	none		300	5	0.3	1	0.7497132241959829	0.22921951432468038	0.09090909090358126	0.972413793095997	3.5249987195184693	3.2954533497628455	0.9348807125135727
3	2	none		300	5	0.3	1	0.7258794845001741	0.26526016358823756	0.12727272726501376	0.9708812260462002	4.862388675403018	4.370811894718753	0.8989021935258172
3	3	none		300	5	0.3	1	0.7515839641155031	0.24661416964164734	0.10975609755428316	0.9563218390731317	2.699350498081478	2.5128363945928784	0.9309040709553402
3	1	none		300	5	0.3	3	0.7700870776732845	0.27746836374527284	0.16363636362644626	0.9716475095710986	6.705050502889393	5.771496734010866	0.860768560128408
3	2	none		300	5	0.3	3	0.7434900731452455	0.2571052219606163	0.09696969696382002	0.9716475095710986	3.680027721391143	3.4201462127471807	0.9293805468003382
3	3	none		300	5	0.3	3	0.7289365479861696	0.22117203080001419	0.10975609755428316	0.9578544061229284	2.8019918615871817	2.604212241789553	0.9294146244573616
3	1	none		300	10	0.1	1	0.7497457331940092	0.27448999439641486	0.04848484848191001	0.9923371647433539	6.598717493983011	6.3272644635304625	0.9588627492103965
3	2	none		300	10	0.1	1	0.7700359921049575	0.2835875580157371	0.03636363636143251	0.9946360153180488	6.9972915249498016	6.779208130796445	0.9688331601808121
3	3	none		300	10	0.1	1	0.7644145406971311	0.24841590468199598	0.048780487801903624	0.9823754789196754	2.858415321684043	2.7677608884789175	0.9682850630202089
3	1	none		300	10	0.1	3	0.7525089980262395	0.25448007105258347	0.042424242421671254	0.9900383141686588	4.403111446708529	4.258736980123153	0.9672107980086638
3	2	none		300	10	0.1	3	0.7780610704748635	0.30157032191498007	0.05454545454214876	0.9908045976935571	6.216339385593509	5.931811725715741	0.9542290559777735
3	3	none		300	10	0.1	3	0.7743341743762265	0.263359639726649	0.05487804877714158	0.9846743294943704	3.7306427239593654	3.5807903444798512	0.9598320107622362
3	1	none		300	10	0.3	1	0.7327667479391617	0.2549854370763554	0.06060606060238751	0.9854406130192688	4.366720256439719	4.162676564324552	0.953273000375634
3	2	none		300	10	0.3	1	0.7645280390107977	0.26454962965782414	0.06666666666262626	0.9877394635939638	5.754459585622917	5.437495561356424	0.9449185319498984
3	3	none		300	10	0.3	1	0.7498925334080927	0.23951845954389975	0.0914634146285693	0.9693486589964035	3.1837237913909973	2.9839929280062565	0.9372650052865564
3	1	none		300	10	0.3	3	0.7615325670498083	0.26960132347461346	0.07878787878310377	0.9846743294943704	5.495062197906299	5.140905733625498	0.9355500435706875
3	2	none		300	10	0.3	3	0.7719447347033553	0.2981563099938042	0.07878787878310377	0.9900383141686588	8.499991454723403	7.909082963085856	0.9304812740359759
3	3	none		300	10	0.3	3	0.7463367909541166	0.24564393945495916	0.06707317072761748	0.981609195394777	3.837416210925299	3.6471016737109943	0.9504055423942201
3	1	none		500	5	0.1	1	0.7625031928480205	0.26568857853314515	0.06666666666262626	0.9808429118698787	3.657140945267657	3.479998181864727	0.9515624903099339
3	2	none		500	5	0.1	1	0.7578172529896668	0.26022320801653304	0.06666666666262626	0.9785440612951837	3.2576515406874913	3.1071414077188417	0.9537979542423983
3	3	none		500	5	0.1	1	0.7573731426969442	0.24537894653105577	0.11585365852952112	0.9670498084217085	3.845708532704856	3.5160227549517855	0.9142717620416559
3	1	none		500	5	0.1	3	0.772567049808429	0.2679272141816478	0.09696969696382002	0.9785440612951837	4.897409025877021	4.519478411227406	0.922830488197578
3	2	none		500	5	0.1	3	0.7735934053175432	0.281287466745638	0.09696969696382002	0.981609195394777	5.731540500949542	5.272724403207265	0.9199488941966526
3	3	none		500	5	0.1	3	0.7577703018409494	0.24637871197532618	0.09756097560380725	0.9670498084217085	3.1728463008057757	2.9608612673278194	0.9331877295308684
3	1	none		500	5	0.3	1	0.7501311970277487	0.24056843957942073	0.09090909090358126	0.9708812260462002	3.334209378912155	3.1220084962276813	0.936356451586792
3	2	none		500	5	0.3	1	0.7259119934982003	0.26085008306548224	0.09696969696382002	0.972413793095997	3.7852335240417037	3.5151502397470353	0.9286481744305644
3	3	none		500	5	0.3	1	0.7494766844220168	0.24558347207154085	0.12804878047999702	0.9547892720233351	3.1013386504330613	2.832264771835579	0.9132394298270856
3	1	none		500	5	0.3	3	0.7635156159294091	0.27752949604873683	0.15151515150596878	0.9716475095710986	6.119688952071831	5.34397845741747	0.8732434667960317
3	2	none		500	5	0.3	3	0.7374480436549403	0.2615091075005204	0.12121212120477502	0.9747126436706919	5.316612311182356	4.793386532479259	0.9015866116909207
3	3	none		500	5	0.3	3	0.7217549761704514	0.22254581993259978	0.12804878047999702	0.9601532566976234	3.538595128275097	3.213531087672324	0.9081375336242047
3	1	none		500	10	0.1	1	0.7480552652966447	0.2717050231916436	0.06060606060238751	0.9885057471188621	5.548382263369215	5.27272268166426	0.9503171151330541
3	2	none		500	10	0.1	1	0.7701288749564611	0.2847878458310788	0.03636363636143251	0.9923371647433539	4.8867860693022065	4.745448347647847	0.9710775613014707
3	3	none		500	10	0.1	1	0.766596579758901	0.2470354401843923	0.060975609752379534	0.983908045969472	3.97031292822412	3.7891962495505824	0.9543822560964537
3	1	none		500	10	0.1	3	0.7537396958086612	0.25769470571871983	0.04848484848191001	0.9869731800690654	3.8606189887499474	3.7219222741807605	0.9640739597511314
3	2	none		500	10	0.1	3	0.7723627075351214	0.2863645290845722	0.06666666666262626	0.9892720306437605	6.586728545739695	6.214279916921354	0.9434546767641537
3	3	none		500	10	0.1	3	0.7709886926455471	0.2580275381822893	0.06707317072761748	0.9869731800690654	5.447131529560549	5.148848268014926	0.9452402949335422
3	1	none		500	10	0.3	1	0.7344061302681993	0.2590836444731879	0.06060606060238751	0.9854406130192688	4.366720256439719	4.162676564324552	0.953273000375634
3	2	none		500	10	0.3	1	0.7651642865435969	0.2633283525066761	0.06666666666262626	0.9877394635939638	5.754459585622917	5.437495561356424	0.9449185319498984
3	3	none		500	10	0.3	1	0.7501074665919073	0.2377232363225201	0.0914634146285693	0.9693486589964035	3.1837237913909973	2.9839929280062565	0.9372650052865564
3	1	none		500	10	0.3	3	0.758871473354232	0.2682666065869312	0.06666666666262626	0.983908045969472	4.367344220767502	4.142854566176834	0.9485981212113711
3	2	none		500	10	0.3	3	0.7740438871473354	0.3004819152624554	0.07878787878310377	0.9908045976935571	9.21545049012111	8.568172492700516	0.9297616442876041
3	3	none		500	10	0.3	3	0.7474628539388843	0.23681203055946567	0.060975609752379534	0.9808429118698787	3.324673586818713	3.182925166338513	0.957364700616348
3	1	undersample	0.6	100	5	0.1	1	0.794728898177174	0.2995334636911302	0.6424242423853076	0.7931034482697847	6.887005249505526	3.105050354693679	0.45085638435466036
3	2	undersample	0.6	100	5	0.1	1	0.8070869615697203	0.3075564108661387	0.6303030302648301	0.8045977011432599	7.020250297007323	3.2256682838222708	0.45948051382083127
3	3	undersample	0.6	100	5	0.1	1	0.7905756471357818	0.2654119857420774	0.6097560975237953	0.793869731794683	6.017657652851293	2.9581102923484393	0.4915717049424119
3	1	undersample	0.6	100	5	0.1	3	0.7942830604899572	0.31690736461394103	0.6060606060238751	0.7908045976950897	5.815722416483046	2.8971027583555164	0.49815009945922817
3	2	undersample	0.6	100	5	0.1	3	0.8067525833043074	0.3182099361048157	0.6060606060238751	0.8038314176183615	6.304086165675688	3.0894884785878847	0.4900771236866309
3	3	undersample	0.6	100	5	0.1	3	0.7969301934398654	0.2686849735662672	0.5731707316723677	0.8045977011432599	5.5294114452134675	2.933285358939079	0.5304877983323454
3	1	undersample	0.6	100	5	0.3	1	0.7898293277603623	0.30481311444806564	0.5939393939033976	0.7816091953963096	5.2348779659214015	2.7196171001111376	0.5195187099807917
3	2	undersample	0.6	100	5	0.3	1	0.7740763961453616	0.28892326280158087	0.5515151514817264	0.7954022988444798	4.780746779999876	2.6956076310282127	0.5638465510237325
3	3	undersample	0.6	100	5	0.3	1	0.7843192225025698	0.259086418416304	0.6097560975237953	0.7777777777718179	5.468749714180469	2.743902315307885	0.501742153879423
3	1	undersample	0.6	100	5	0.3	3	0.7926297457331939	0.31464875488468885	0.6181818181443526	0.791570881219988	6.148809177804057	2.96590894834482	0.4823550058380496
3	2	undersample	0.6	100	5	0.3	3	0.7936143039591314	0.2956354288326842	0.5878787878431588	0.7992337164689715	5.678659308814642	2.9281747324398446	0.5156454219938889
3	3	undersample	0.6	100	5	0.3	3	0.7822399775721895	0.26612568456317437	0.5914634145980815	0.7892720306452929	5.422523450524336	2.806762616000332	0.5176118807754893
3	1	undersample	0.6	100	10	0.1	1	0.7867688378033205	0.32047424226634114	0.6060606060238751	0.7862068965456996	5.657567931561092	2.83479947614601	0.5010632578985446
3	2	undersample	0.6	100	10	0.1	1	0.7925182863113899	0.28150017713212117	0.5757575757226814	0.8099616858175482	5.784273849095814	3.0296919224035506	0.5237808484870417
3	3	undersample	0.6	100	10	0.1	1	0.7800065414447247	0.25618321575901587	0.5548780487466537	0.7908045976950897	4.7123285169152	2.652438897359268	0.5628722277563812
3	1	undersample	0.6	100	10	0.1	3	0.7893231162196679	0.31574654251715056	0.6060606060238751	0.7954022988444798	5.980984967787313	2.9622061879430905	0.49527061915173476
3	2	undersample	0.6	100	10	0.1	3	0.7993916173226518	0.2877248238804611	0.5878787878431588	0.820689655166125	6.528845738037391	3.278554595398625	0.5021644960929526
3	3	undersample	0.6	100	10	0.1	3	0.7817213344547237	0.2672533803083547	0.5609756097218918	0.8015325670436665	5.1604458696827455	2.826537196054452	0.5477311875424755
3	1	undersample	0.6	100	10	0.3	1	0.7831417624521073	0.3242051596235873	0.5757575757226814	0.7831417624461062	4.901059815904698	2.6549950588325846	0.5417185485486459
3	2	undersample	0.6	100	10	0.3	1	0.7764820619993034	0.25261214444117863	0.5696969696624425	0.7984674329440731	5.245434291838833	2.8268232262238526	0.5389111780825572
3	3	undersample	0.6	100	10	0.3	1	0.7736473226801234	0.24803070701831365	0.5609756097218918	0.7931034482697847	4.898147883816181	2.7113819825260377	0.5535524851144555
3	1	undersample	0.6	100	10	0.3	3	0.7882688958551027	0.347255894142438	0.6060606060238751	0.7862068965456996	5.657567931561092	2.83479947614601	0.5010632578985446
3	2	undersample	0.6	100	10	0.3	3	0.7879716707302914	0.2635059744085827	0.5878787878431588	0.8061302681930566	5.931410950200131	3.0323390456081163	0.5112340068414402
3	3	undersample	0.6	100	10	0.3	3	0.7835576114381834	0.25346131826051926	0.5853658536228435	0.7946360153195814	5.46268626421029	2.850382096110726	0.5217912769691024
3	1	undersample	0.6	300	5	0.1	1	0.7835179380006967	0.2805872003955776	0.5818181817829201	0.7831417624461062	5.0244274529367114	2.6829423752413484	0.5339797121419136
3	2	undersample	0.6	300	5	0.1	1	0.7800812724950656	0.28490538467697396	0.5636363636022038	0.7946360153195814	4.997978583350237	2.7445724576955084	0.5491364882712212
3	3	undersample	0.6	300	5	0.1	1	0.775497617045136	0.23684879161278294	0.5975609755733194	0.7793103448216145	5.243370939300441	2.707698047800768	0.5164040512701765
3	1	undersample	0.6	300	5	0.1	3	0.7808939974457216	0.2751038503421986	0.6060606060238751	0.7793103448216145	5.432692022738356	2.746211996533643	0.5054974459646417
3	2	undersample	0.6	300	5	0.1	3	0.780299547196099	0.2956646130567038	0.5757575757226814	0.7977011494191748	5.3514607399241605	2.8460742392201803	0.5318312744915898
3	3	undersample	0.6	300	5	0.1	3	0.7753714606111578	0.23638983232249933	0.5914634145980815	0.7785440612967162	5.089706911090732	2.6707948829613493	0.5247443278599169
3	1	undersample	0.6	300	5	0.3	1	0.7749587832346453	0.28188372431422154	0.6121212120841139	0.7731800766224278	5.3794866329354205	2.6987099544957367	0.5016668103938139
3	2	undersample	0.6	300	5	0.3	1	0.7722187391152908	0.26477088293524004	0.5333333333010101	0.7946360153195814	4.422174604362375	2.597014798679621	0.5872709666180929
3	3	undersample	0.6	300	5	0.3	1	0.7773011868049715	0.23917124027284853	0.5914634145980815	0.7754789271971229	5.000458204490919	2.63433352099664	0.5268184160855817
3	1	undersample	0.6	300	5	0.3	3	0.7746197608266574	0.2824630896054625	0.6060606060238751	0.7754789271971229	5.313730364214198	2.699348312674843	0.5079949629579525
3	2	undersample	0.6	300	5	0.3	3	0.7717032392894461	0.2710989203520751	0.5757575757226814	0.7808429118714112	4.83541433684478	2.627145461585095	0.5433134019586882
3	3	undersample	0.6	300	5	0.3	3	0.7628212316605925	0.23400843481468594	0.5609756097218918	0.7540229884999692	3.916926096834857	2.2806016850717152	0.5822427049990387
3	1	undersample	0.6	300	10	0.1	1	0.7859468245675142	0.3156298602205616	0.5757575757226814	0.7984674329440731	5.376968736930537	2.8568958137368727	0.5313208798007732
3	2	undersample	0.6	300	10	0.1	1	0.7762034134447927	0.2673483252564549	0.5696969696624425	0.8214559386910234	6.091276892983822	3.1907918615598416	0.523829708730259
3	3	undersample	0.6	300	10	0.1	1	0.7740444818241285	0.24482682895050917	0.5548780487466537	0.7877394635954963	4.626279368409029	2.6141365324162775	0.5650623920389143
3	1	undersample	0.6	300	10	0.1	3	0.7808057587367931	0.3175929224718382	0.5757575757226814	0.796168582369378	5.301020114236126	2.8246751858405976	0.5328550112919974
3	2	undersample	0.6	300	10	0.1	3	0.7851991176129107	0.2869627212982776	0.5939393939033976	0.8091954022926499	6.203200489913455	3.112814732516116	0.5018078450866803
3	3	undersample	0.6	300	10	0.1	3	0.7800859732735257	0.25141497986400013	0.5792682926476056	0.786973180070598	5.086278532854788	2.719226929488542	0.5346201276750625
3	1	undersample	0.6	300	10	0.3	1	0.770570068501103	0.3106039442398457	0.5333333333010101	0.7984674329440731	4.527973681010837	2.6463877011457346	0.5844529677732603
3	2	undersample	0.6	300	10	0.3	1	0.7589829327760361	0.2690275352465021	0.5272727272407713	0.793869731794683	4.295681786018823	2.5579586455298866	0.5954720880160327
3	3	undersample	0.6	300	10	0.3	1	0.7615970470049528	0.23631297035459203	0.5487804877714157	0.786973180070598	4.492999961487481	2.576109722673355	0.5733607166314091
3	1	undersample	0.6	300	10	0.3	3	0.7806014164634855	0.3265928613292471	0.5696969696624425	0.7885057471203947	4.936007086327105	2.693675761723838	0.5457195796629494
3	2	undersample	0.6	300	10	0.3	3	0.7854824103099965	0.28592030817338654	0.5696969696624425	0.8022988505685649	5.372747810672738	2.8816066193077616	0.5363375812756542
3	3	undersample	0.6	300	10	0.3	3	0.774278104850014	0.24874179404265798	0.5670731706971297	0.7747126436722245	4.504311360602642	2.5171103907889916	0.5588224579148782
3	1	undersample	0.6	500	5	0.1	1	0.7827702310460931	0.2785082373365647	0.6181818181443526	0.7762452107220211	5.616764220085685	2.7627645089138957	0.4918783029678442
3	2	undersample	0.6	500	5	0.1	1	0.77416463485429	0.2810839540362244	0.5515151514817264	0.7908045976950897	4.6486484024496315	2.6363635101035197	0.5671247286045098
3	3	undersample	0.6	500	5	0.1	1	0.7764180917671246	0.24395480947006287	0.6036585365485574	0.7808429118714112	5.42662693288234	2.754455784016474	0.5075815536645306
3	1	undersample	0.6	500	5	0.1	3	0.7807314524555904	0.2794052217205421	0.6242424242045913	0.7816091953963096	5.945670307161019	2.8583730746066034	0.4807486570029371
3	2	undersample	0.6	500	5	0.1	3	0.7752002786485545	0.28870216081864064	0.5878787878431588	0.7977011494191748	5.624832570253453	2.9059915916248156	0.5166360952225724
3	3	undersample	0.6	500	5	0.1	3	0.776670404635081	0.23679311519835364	0.5975609755733194	0.7831417624461062	5.36224406749441	2.755537233716754	0.51387761269544
3	1	undersample	0.6	500	5	0.3	1	0.7763984674329503	0.28310722542097266	0.6060606060238751	0.7724137930975294	5.221444956258951	2.662993454843513	0.5100108159594654
3	2	undersample	0.6	500	5	0.3	1	0.7723069778242191	0.26372186922647733	0.5393939393612488	0.8022988505685649	4.752294716909383	2.7283296714722423	0.5741078334728453
3	3	undersample	0.6	500	5	0.3	1	0.7753200635454629	0.2401762339376989	0.5853658536228435	0.7708812260477328	4.749950581582525	2.5548575438703187	0.5378703320150373
3	1	undersample	0.6	500	5	0.3	3	0.7753628236386858	0.2811287067536758	0.6181818181443526	0.7777777777718179	5.666666367996854	2.7818180563931674	0.4909090846493344
3	2	undersample	0.6	500	5	0.3	3	0.7713735051666085	0.2707584213550399	0.5757575757226814	0.7854406130208013	4.968111983734426	2.683441433136114	0.540133030865763
3	3	undersample	0.6	500	5	0.3	3	0.7642276422764228	0.23374797546889473	0.5487804877714157	0.7563218390746642	3.774859596522878	2.2520707771545316	0.5965972195311255
3	1	undersample	0.6	500	10	0.1	1	0.7846093115058632	0.319706851675714	0.5878787878431588	0.7984674329440731	5.6516436073366405	2.917040988762912	0.5161402832372055
3	2	undersample	0.6	500	10	0.1	1	0.7767467781260885	0.2675959620016293	0.5818181817829201	0.8153256704918367	6.142521721765069	3.1505090708999206	0.5129015658685202
3	3	undersample	0.6	500	10	0.1	1	0.7739977572189515	0.24609848087285258	0.5609756097218918	0.7854406130208013	4.677579122122956	2.6145469162382	0.558952997095595
3	1	undersample	0.6	500	10	0.1	3	0.7817531638221293	0.3172997365956489	0.5515151514817264	0.7946360153195814	4.758319630100372	2.6855493940891537	0.5643902796099698
3	2	undersample	0.6	500	10	0.1	3	0.7865830721003134	0.28356349877560644	0.5757575757226814	0.8099616858175482	5.784273849095814	3.0296919224035506	0.5237808484870417
3	3	undersample	0.6	500	10	0.1	3	0.777885244369685	0.24741865657298423	0.5792682926476056	0.7854406130208013	5.040113605898035	2.699803880898141	0.5356632888865132
3	1	undersample	0.6	500	10	0.3	1	0.7701706722396378	0.30927626826385174	0.5333333333010101	0.8007662835187681	4.5934063406228125	2.6769229423174536	0.582775112384338
3	2	undersample	0.6	500	10	0.3	1	0.7591872750493439	0.26918938069385806	0.5272727272407713	0.7931034482697847	4.275640800455561	2.5484847250787745	0.5960474233595185
3	3	undersample	0.6	500	10	0.3	1	0.761835342491356	0.23647660219039368	0.5304878048457019	0.7854406130208013	4.136131515426517	2.472451975138297	0.5977691774440647
3	1	undersample	0.6	500	10	0.3	3	0.7812423081388599	0.33232885967885645	0.5818181817829201	0.7900383141701913	5.235163157249779	2.7710682154831323	0.5293183956060775
3	2	undersample	0.6	500	10	0.3	3	0.7862719145477766	0.28542681351300037	0.5696969696624425	0.8007662835187681	5.321234802313078	2.85944041565728	0.5373640646719755
3	3	undersample	0.6	500	10	0.3	3	0.775016353611812	0.24822846636440277	0.5853658536228435	0.7739463601473261	4.833499259031633	2.5894996785247417	0.5357401525098282
3	1	undersample	0.8	100	5	0.1	1	0.794283060489957	0.3091945270643309	0.7212121211684114	0.7295019157032223	6.976720924534409	2.6662373464898854	0.3821619505155436
3	2	undersample	0.8	100	5	0.1	1	0.7996424010217114	0.30323470650736145	0.6606060605660239	0.7532567049750709	5.942047176103717	2.67730085117925	0.45056875390112966
3	3	undersample	0.8	100	5	0.1	1	0.7897252593215587	0.2634633975522252	0.6890243902018888	0.7318007662779173	6.045657976874988	2.5690765590520446	0.4249457227686944
3	1	undersample	0.8	100	5	0.1	3	0.7933960292580982	0.3113970742764785	0.6969696969274564	0.7272030651285273	6.131179486307513	2.5549028683434525	0.4167065754211579
3	2	undersample	0.8	100	5	0.1	3	0.8036688726343898	0.31323299158679313	0.6848484848069788	0.7532567049750709	6.63395809203833	2.7755504236995887	0.4183852714853676
3	3	undersample	0.8	100	5	0.1	3	0.7954817306793758	0.2692108804842021	0.7073170731276026	0.7386973180020023	6.831866714652761	2.7068878155033427	0.39621495269792556
3	1	undersample	0.8	100	5	0.3	1	0.7722140949727158	0.2824187555973755	0.6787878787467401	0.7149425287301537	5.300060633366451	2.3812315878290304	0.4492838289127142
3	2	undersample	0.8	100	5	0.3	1	0.7849994194821781	0.2956795593909233	0.6909090908672176	0.7432950191513924	6.472343839382195	2.691451726681399	0.41583879483987174
3	3	undersample	0.8	100	5	0.3	1	0.7801513877207737	0.24770934621782742	0.652439024350461	0.7302681992281206	5.0822864559693475	2.4188434522550586	0.4759360619256646
3	1	undersample	0.8	100	5	0.3	3	0.7779078137698827	0.28864038432221173	0.7090909090479338	0.733333333327714	6.703124669475363	2.6590908091578127	0.39669420952820894
3	2	undersample	0.8	100	5	0.3	3	0.7869128062231511	0.3210381653008482	0.6848484848069788	0.7440613026762908	6.317537688430618	2.6758300530946575	0.42355584119736395
3	3	undersample	0.8	100	5	0.3	3	0.7831324175310719	0.26280210686082195	0.6646341463009369	0.7141762452052555	4.951888651410041	2.3253285001624104	0.4695841555284954
3	1	undersample	0.8	100	10	0.1	1	0.7853523743178916	0.29772026736619106	0.7272727272286501	0.7279693486534256	7.136149878174618	2.6734954200698904	0.3746411432423915
3	2	undersample	0.8	100	10	0.1	1	0.792313944038082	0.2983219440763577	0.6787878787467401	0.755555555549766	6.5317320826904	2.776859390299374	0.4251336842705088
3	3	undersample	0.8	100	10	0.1	1	0.7836463881880198	0.2625362138948239	0.6768292682514128	0.733333333327714	5.759433692878875	2.538109660710201	0.44068735546935006
3	1	undersample	0.8	100	10	0.1	3	0.7907860211308486	0.31785535250514557	0.7333333332888888	0.7295019157032223	7.416430217606435	2.7110480581955976	0.3655462135402191
3	2	undersample	0.8	100	10	0.1	3	0.7909857192615815	0.25889877535892436	0.7212121211684114	0.7517241379252743	7.832729044164603	2.9048820376365123	0.3708646045241874
3	3	undersample	0.8	100	10	0.1	3	0.787926362022241	0.2845294601617258	0.6829268292266508	0.7325670498028156	5.89993359931953	2.5536374750633333	0.43282477219040594
3	1	undersample	0.8	100	10	0.3	1	0.7655033089515848	0.26225804670976416	0.654545454505785	0.7302681992281206	5.1297844595735285	2.4266528023991745	0.4730516009444718
3	2	undersample	0.8	100	10	0.3	1	0.7824265644955299	0.2613541489978899	0.6848484848069788	0.7463601532509858	6.3944918954394945	2.700082288268524	0.4222512544349746
3	3	undersample	0.8	100	10	0.3	1	0.7722782917484348	0.24482799088695256	0.652439024350461	0.7218390804542388	4.8713931496275515	2.34554516846021	0.4814937016376127
3	1	undersample	0.8	100	10	0.3	3	0.78032741205155	0.2818735665463012	0.6848484848069788	0.7318007662779173	5.92939532534478	2.553506398089036	0.43065206461783734
3	2	undersample	0.8	100	10	0.3	3	0.7806292813189365	0.2536003724333176	0.6303030302648301	0.7501915708754775	5.119983666678347	2.5231454648761558	0.4928034107017457
3	3	undersample	0.8	100	10	0.3	3	0.7894822913746379	0.2679195626254902	0.7317073170285544	0.7180076628297472	6.944169623327379	2.594777214243996	0.3736626962690728
3	1	undersample	0.8	300	5	0.1	1	0.7640450481829792	0.25634206812698596	0.6727272726865013	0.7149425287301537	5.15546572735708	2.3599705915091285	0.45776088228682627
3	2	undersample	0.8	300	5	0.1	1	0.7663671194705678	0.2795396874710051	0.6121212120841139	0.7379310344771041	4.443667568450748	2.335725588512614	0.5256301260380446
3	3	undersample	0.8	300	5	0.1	1	0.7732408186150826	0.23929753883497928	0.6890243902018888	0.7141762452052555	5.536245352882093	2.4106616561316736	0.4354325805871777
3	1	undersample	0.8	300	5	0.1	3	0.7685777313363521	0.26585245600744684	0.6484848484455463	0.7249042145538322	4.861300336621469	2.357305561118419	0.4849125438202626
3	2	undersample	0.8	300	5	0.1	3	0.7748241030999652	0.30211556860061073	0.654545454505785	0.7440613026762908	5.508351456653192	2.5574304932232126	0.46428236438158615
3	3	undersample	0.8	300	5	0.1	3	0.7871647509578544	0.26490013692379355	0.7073170731276026	0.7241379310289339	6.343749699192287	2.564024297090104	0.40418117915009627
3	1	undersample	0.8	300	5	0.3	1	0.7610449320794148	0.2702969914295072	0.6606060605660239	0.7180076628297472	4.955987753247169	2.342638256658728	0.47268845762662576
3	2	undersample	0.8	300	5	0.3	1	0.7666039707419019	0.2752492363723953	0.6303030302648301	0.7501915708754775	5.119983666678347	2.5231454648761558	0.4928034107017457
3	3	undersample	0.8	300	5	0.3	1	0.7659471077469396	0.24935449116796182	0.6829268292266508	0.711111111105662	5.30177491889726	2.363977403909984	0.4458841401331932
3	1	undersample	0.8	300	5	0.3	3	0.7588018112156043	0.26682399373185683	0.654545454505785	0.7279693486534256	5.070422310590918	2.406145878062901	0.47454544808482835
3	2	undersample	0.8	300	5	0.3	3	0.7743736212701731	0.30127536325493665	0.6121212120841139	0.7486590038256808	4.700695287204735	2.43542118893076	0.5180980670142583
3	3	undersample	0.8	300	5	0.3	3	0.7693206242407251	0.23370218232275344	0.6768292682514128	0.7057471264313736	5.0231424783706755	2.3001618881113224	0.45791291960844127
3	1	undersample	0.8	300	10	0.1	1	0.774531522117729	0.3123559154581498	0.6666666666262626	0.7279693486534256	5.352112434821702	2.450704135064066	0.45789473061108876
3	2	undersample	0.8	300	10	0.1	1	0.7824358527806803	0.27563897845079705	0.6606060605660239	0.7570881225995626	6.066471077295687	2.7195295694896253	0.44828854768680887
3	3	undersample	0.8	300	10	0.1	1	0.7775161199887861	0.25376300318471157	0.6646341463009369	0.7417624521015957	5.692581331565665	2.5737315350636063	0.45212028221122036
3	1	undersample	0.8	300	10	0.1	3	0.7744850806919773	0.31093001039424933	0.6727272726865013	0.7264367816036289	5.458449799970642	2.4591290160963215	0.4505178304516147
3	2	undersample	0.8	300	10	0.1	3	0.7826448391965634	0.2596627928895537	0.6424242423853076	0.7647509578485461	5.840445790458451	2.7308260607643735	0.4675715005901214
3	3	undersample	0.8	300	10	0.1	3	0.7799037473133352	0.2513856164970355	0.6402439023999851	0.7402298850517991	5.071246205612159	2.464655635545666	0.48600590168658375
3	1	undersample	0.8	300	10	0.3	1	0.7628607918263091	0.26855579067379565	0.654545454505785	0.7195402298795438	4.861086936086099	2.3338300209201503	0.4801045533631955
3	2	undersample	0.8	300	10	0.3	1	0.75947056774643	0.2649400656585069	0.6242424242045913	0.7509578544003759	5.009429044879978	2.506573325715036	0.5003710509050241
3	3	undersample	0.8	300	10	0.3	1	0.7629146808709466	0.24145313855869777	0.6341463414247471	0.7187739463546454	4.4301542212951075	2.2549344580822686	0.508996820684387
3	1	undersample	0.8	300	10	0.3	3	0.7741228375711133	0.28842756764706357	0.6666666666262626	0.7226053639791372	5.2099445216303994	2.4033148302946077	0.46129373704790805
3	2	undersample	0.8	300	10	0.3	3	0.7720051085568328	0.24870815810094976	0.6727272726865013	0.7532567049750709	6.2751894692584065	2.7264256374394193	0.4344770126932486
3	3	undersample	0.8	300	10	0.3	3	0.7748574899542099	0.25369369146446985	0.6585365853256989	0.7233716475040355	5.043133930700941	2.3805823068316276	0.47204422668771223
3	1	undersample	0.8	500	5	0.1	1	0.7613468013468014	0.25415880401416147	0.6848484848069788	0.7157088122550521	5.470764842535235	2.4089683051720487	0.44033481968273525
3	2	undersample	0.8	500	5	0.1	1	0.7634784627888076	0.28231943536189974	0.6424242423853076	0.7455938697260874	5.265366303761317	2.5251915763260504	0.47958515666203805
3	3	undersample	0.8	500	5	0.1	1	0.7723483786562002	0.23860594802278723	0.6890243902018888	0.7149425287301537	5.557083877755699	2.417141929173338	0.43496587900679545
3	1	undersample	0.8	500	5	0.1	3	0.770096365958435	0.2635394660900211	0.6606060605660239	0.7325670498028156	5.3317639815393605	2.4701744320481067	0.4632940218815332
3	2	undersample	0.8	500	5	0.1	3	0.7755207244862417	0.30140787935462604	0.654545454505785	0.7394636015269007	5.377708728429206	2.5122993686057806	0.46716909406927287
3	3	undersample	0.8	500	5	0.1	3	0.7866881599850482	0.26212254504553206	0.7012195121523647	0.7264367816036289	6.232206873584653	2.563281316216791	0.41129591906829127
3	1	undersample	0.8	500	5	0.3	1	0.7594380587484036	0.27033617063831195	0.6727272726865013	0.7203065134044422	5.293759279523075	2.405230299863847	0.4543520247001005
3	2	undersample	0.8	500	5	0.3	1	0.7671659119934982	0.2773933379543771	0.6363636363250689	0.7532567049750709	5.342391047033989	2.5790512786589104	0.4827522363168919
3	3	undersample	0.8	500	5	0.3	1	0.7666666666666667	0.2481385940687226	0.6646341463009369	0.708812260530967	4.8241624788486215	2.282493502947379	0.47313776530398177
3	1	undersample	0.8	500	5	0.3	3	0.7573110414489725	0.268654765611856	0.6424242423853076	0.7264367816036289	4.77083015945868	2.3483574387946855	0.4922324443745948
3	2	undersample	0.8	500	5	0.3	3	0.7765656565656566	0.30188414929752233	0.6363636363250689	0.7463601532509858	5.149546587056314	2.5089260200725225	0.48721298587401635
3	3	undersample	0.8	500	5	0.3	3	0.7710120549481356	0.2347014458308708	0.6768292682514128	0.708812260530967	5.098063339047819	2.3243741176803585	0.45593275565969243
3	1	undersample	0.8	500	10	0.1	1	0.7743596888424474	0.31211598385717687	0.6606060605660239	0.7325670498028156	5.3317639815393605	2.4701744320481067	0.4632940218815332
3	2	undersample	0.8	500	10	0.1	1	0.7824822942064321	0.2742496570222129	0.6606060605660239	0.7563218390746642	6.041273280967072	2.7109775900625785	0.44874274073823706
3	3	undersample	0.8	500	10	0.1	1	0.776955424726661	0.2499898423176655	0.6585365853256989	0.7379310344771041	5.430450875710097	2.5128368743829625	0.4627307893195646
3	1	undersample	0.8	500	10	0.1	3	0.7749169859514686	0.3134275230160146	0.6727272726865013	0.731034482753019	5.586894329612058	2.5011654079697765	0.44768438501583563
3	2	undersample	0.8	500	10	0.1	3	0.7827934517589689	0.2615586871301898	0.6363636363250689	0.7616858237489527	5.593247308886111	2.670271738060546	0.4774099078161188
3	3	undersample	0.8	500	10	0.1	3	0.777805812540884	0.2478173641700658	0.6646341463009369	0.7379310344771041	5.5803825138387815	2.536103882479101	0.45446773951176217
3	1	undersample	0.8	500	10	0.3	1	0.7629072332520609	0.2682017536237474	0.6606060605660239	0.7187739463546454	4.974795426261609	2.3490214669401825	0.4721845253760391
3	2	undersample	0.8	500	10	0.3	1	0.7592848020434229	0.2649898866596517	0.6121212120841139	0.7532567049750709	4.817691932630607	2.4808017061385708	0.5149357187326541
3	3	undersample	0.8	500	10	0.3	1	0.7631856835809737	0.241365365494663	0.6280487804495092	0.7226053639791372	4.39855972906007	2.2640984224413394	0.5147363041355262
3	1	undersample	0.8	500	10	0.3	3	0.7737327295947986	0.2890851029360035	0.6727272726865013	0.7195402298795438	5.273679185309912	2.398658632612377	0.45483589266430247
3	2	undersample	0.8	500	10	0.3	3	0.7722373156855916	0.24897291229219193	0.6606060605660239	0.755555555549766	6.016233464546004	2.7024792280592127	0.44919785507373294
3	3	undersample	0.8	500	10	0.3	3	0.7753714606111579	0.2538255277157757	0.6646341463009369	0.7279693486534256	5.3034568679343685	2.443232476114797	0.4606867716512301
3	1	undersample	1.0	100	5	0.1	1	0.7954998258446534	0.30022357368695246	0.7878787878310376	0.6888888888836101	8.224489381295012	2.53246745087034	0.30791788416494853
3	2	undersample	1.0	100	5	0.1	1	0.7977290142807385	0.31464511187852084	0.7757575757105601	0.7011494252819835	8.116423704413105	2.5958041087406074	0.3198211579522353
3	3	undersample	1.0	100	5	0.1	1	0.7899401925053733	0.2593763044171577	0.7560975609295062	0.6773946360101349	6.509263369713296	2.3437227705737467	0.36005959082653366
3	1	undersample	1.0	100	5	0.1	3	0.7967676767676768	0.3072389950403611	0.7878787878310376	0.6881226053587117	8.195155783087873	2.526245172320936	0.3082607771267416
3	2	undersample	1.0	100	5	0.1	3	0.8034831069313828	0.307944414297648	0.7696969696503213	0.706513409956272	8.045485367704039	2.6225966348570613	0.32597120428927273
3	3	undersample	1.0	100	5	0.1	3	0.796037753480983	0.26265297585772823	0.77439024385522	0.6781609195350333	7.232625145015431	2.4061410400347722	0.33267878805619855
3	1	undersample	1.0	100	5	0.3	1	0.7713131313131313	0.2664294326598413	0.7272727272286501	0.6873563218338135	5.862744846606043	2.3262031339716875	0.3967771302022266
3	2	undersample	1.0	100	5	0.3	1	0.7931313131313131	0.3246627555611867	0.7393939393491276	0.7019157088068819	6.680934704627624	2.4804860114726432	0.3712782798109312
3	3	undersample	1.0	100	5	0.3	1	0.7737360994299598	0.25250697719982523	0.7012195121523647	0.6804597701097284	4.99779748230213	2.194463872197003	0.43908618346179856
3	1	undersample	1.0	100	5	0.3	3	0.774554742830605	0.28349875276593545	0.7696969696503213	0.6957854406076952	7.643907884766572	2.5301121218088216	0.3309971919483704
3	2	undersample	1.0	100	5	0.3	3	0.7847532799256938	0.2954003844138365	0.7333333332888888	0.6881226053587117	6.0675673030942665	2.3513512757756403	0.3875278340795417
3	3	undersample	1.0	100	5	0.3	3	0.7856742360527053	0.2612384666570099	0.7378048780037924	0.6865900383089151	6.164553093361092	2.3541206236124985	0.38188016654479545
3	1	undersample	1.0	100	10	0.1	1	0.7772901428073842	0.28313314008036655	0.7515151514696051	0.6789272030599316	6.395249733117443	2.3406378093236757	0.3659963008559802
3	2	undersample	1.0	100	10	0.1	1	0.7872796934865901	0.27468416081385755	0.7333333332888888	0.7019157088068819	6.475578109098297	2.460154158919589	0.3799126584091774
3	3	undersample	1.0	100	10	0.1	1	0.7759321558732828	0.2632002201142908	0.7499999999542682	0.6666666666615582	5.999999748398662	2.249999932328324	0.3749999944464712
3	1	undersample	1.0	100	10	0.1	3	0.7900058051782188	0.3006723802989259	0.7515151514696051	0.6865900383089151	6.625558767574586	2.3978661157927106	0.3619115207719919
3	2	undersample	1.0	100	10	0.1	3	0.7954766051317775	0.2601779877921488	0.7757575757105601	0.7034482758566786	8.206159228099905	2.615926620532395	0.3187759907842426
3	3	undersample	1.0	100	10	0.1	3	0.7824222035323801	0.25569070813614797	0.7499999999542682	0.6689655172362532	6.062499743643855	2.2656249313860153	0.37371133469100454
3	1	undersample	1.0	100	10	0.3	1	0.7685545106234761	0.30168394190708414	0.7333333332888888	0.6881226053587117	6.0675673030942665	2.3513512757756403	0.3875278340795417
3	2	undersample	1.0	100	10	0.3	1	0.7830024381748519	0.26571234291954815	0.7333333332888888	0.7095785440558654	6.718997044322779	2.5250658759154967	0.3758099299744569
3	3	undersample	1.0	100	10	0.3	1	0.7715867675918138	0.25157064460719875	0.7560975609295062	0.67969348658483	6.578229371360812	2.3605437468704915	0.35884180192395476
3	1	undersample	1.0	100	10	0.3	3	0.7903541158713574	0.3112975081487874	0.7696969696503213	0.6919540229832035	7.507265937145297	2.4986430665897714	0.33282995599690224
3	2	undersample	1.0	100	10	0.3	3	0.7894299314988971	0.27139792048139283	0.7636363635900826	0.6881226053587117	7.128330793831008	2.4485145516341382	0.343490580216875
3	3	undersample	1.0	100	10	0.3	3	0.779520605550883	0.2773421008935246	0.7621951219047441	0.6789272030599316	6.777430695119647	2.373901200692514	0.3502656448597294
3	1	undersample	1.0	300	5	0.1	1	0.7685777313363521	0.27033406803299836	0.7090909090479338	0.6812260536346266	5.20898416486804	2.224431748229726	0.42703752319743055
3	2	undersample	1.0	300	5	0.1	1	0.7712574016022291	0.27792007986012524	0.7030303029876951	0.6988505747072885	5.493690371657251	2.3344898598410557	0.4249401853712261
3	3	undersample	1.0	300	5	0.1	1	0.7676805905990094	0.24230190189588618	0.7195121950780785	0.6758620689603383	5.3487509402892846	2.2197715971486307	0.41500746032887187
3	1	undersample	1.0	300	5	0.1	3	0.7663206780448161	0.2694347785675245	0.7090909090479338	0.68429118773422	5.283221871737544	2.246028172285235	0.42512470117298773
3	2	undersample	1.0	300	5	0.1	3	0.7852409148960874	0.3044810525484435	0.7333333332888888	0.6950191570827968	6.266959518758671	2.404522534035852	0.383682464226693
3	3	undersample	1.0	300	5	0.1	3	0.7804130455097654	0.24998074735776354	0.7256097560533165	0.6689655172362532	5.343981268335042	2.1919460718287467	0.4101709770909904
3	1	undersample	1.0	300	5	0.3	1	0.7539765470799954	0.2617734858672142	0.6848484848069788	0.6835249042093217	4.693425036399979	2.1639884852742526	0.4610680732209706
3	2	undersample	1.0	300	5	0.3	1	0.7770486473934749	0.2799432927795454	0.7212121211684114	0.6942528735578986	5.874141621211699	2.3588515973067357	0.4015653163770238
3	3	undersample	1.0	300	5	0.3	1	0.7712737127371274	0.2573636051347084	0.7439024389790303	0.6750957854354399	6.035601719594584	2.289605313615161	0.3793499570765147
3	1	undersample	1.0	300	5	0.3	3	0.7542691280622315	0.2639348101399215	0.7090909090479338	0.6835249042093217	5.2645276307872395	2.2405898475848454	0.42560129836463956
3	2	undersample	1.0	300	5	0.3	3	0.7756786253337976	0.2831530814588588	0.7030303029876951	0.6927203065081018	5.336861704465325	2.287916497570531	0.42870071793084424
3	3	undersample	1.0	300	5	0.3	3	0.7574058499205683	0.23224749253263985	0.7499999999542682	0.6766283524852367	6.277250911913426	2.3193127243071	0.36947904330745
3	1	undersample	1.0	300	10	0.1	1	0.7706861720654823	0.2832645269193811	0.7090909090479338	0.6965517241325935	5.595170215208346	2.3367767823139896	0.41764175824546806
3	2	undersample	1.0	300	10	0.1	1	0.7812330198537094	0.25790994739842854	0.7212121211684114	0.708812260530967	6.29719650728166	2.476794173118572	0.39331694783267546
3	3	undersample	1.0	300	10	0.1	1	0.7697318007662836	0.23849171495007906	0.7073170731276026	0.6773946360101349	5.0744257689068615	2.1925148498915696	0.4320715089738373
3	1	undersample	1.0	300	10	0.1	3	0.7776198769302217	0.2860314237771493	0.7151515151081727	0.6881226053587117	5.5394424986830995	2.293053310260542	0.41395018639714165
3	2	undersample	1.0	300	10	0.1	3	0.790739579705097	0.27707082161024466	0.7515151514696051	0.7049808429064753	7.227113999617419	2.547343478979336	0.3524703507988174
3	3	undersample	1.0	300	10	0.1	3	0.770460704607046	0.23584940743481883	0.7317073170285544	0.6697318007611516	5.530478577622772	2.2154942454645616	0.40059719227989243
3	1	undersample	1.0	300	10	0.3	1	0.7570741901776384	0.2915823242376356	0.7151515151081727	0.6697318007611516	5.0911781590593295	2.165365890820507	0.425317239400793
3	2	undersample	1.0	300	10	0.3	1	0.7834668524323697	0.2598713568949148	0.7272727272286501	0.7126436781554587	6.613333021535185	2.5309090026319723	0.3826979419087427
3	3	undersample	1.0	300	10	0.3	1	0.7528268386132138	0.23652173776075142	0.7073170731276026	0.6674329501864565	4.850038217566152	2.126840443921794	0.43852033736936274
3	1	undersample	1.0	300	10	0.3	3	0.7647648902821317	0.2709449192176982	0.7090909090479338	0.6750957854354399	5.06471088533617	2.182461339178537	0.43091527590455286
3	2	undersample	1.0	300	10	0.3	3	0.7884732381284106	0.2750815707380324	0.7696969696503213	0.7034482758566786	7.92778417864897	2.5954896938094856	0.32739155810040727
3	3	undersample	1.0	300	10	0.3	3	0.7687646014391178	0.23773657012950045	0.7560975609295062	0.6666666666615582	6.199999735840812	2.2682926147049773	0.3658536531207393
3	1	undersample	1.0	500	5	0.1	1	0.7657169395100429	0.2698532468357538	0.7090909090479338	0.6804597701097284	5.190647273235461	2.2190973796960023	0.42751842130207207
3	2	undersample	1.0	500	5	0.1	1	0.7712527574596542	0.2823061971345577	0.7090909090479338	0.6980842911823902	5.635945188972736	2.34863859299854	0.41672487185191637
3	3	undersample	1.0	500	5	0.1	1	0.7683160452294178	0.24469368911852873	0.7499999999542682	0.6804597701097284	6.3884889269946905	2.3471222285237507	0.3673986433194004
3	1	undersample	1.0	500	5	0.1	3	0.761523278764658	0.26228660597892783	0.7030303029876951	0.6858237547840167	5.167744937179676	2.23769394190656	0.43301167480807284
3	2	undersample	1.0	500	5	0.1	3	0.7822547312202484	0.30354054025125127	0.7272727272286501	0.6965517241325935	6.121211849517144	2.396694135706656	0.3915391483605643
3	3	undersample	1.0	500	5	0.1	3	0.777819829922437	0.25037037799688966	0.7378048780037924	0.6704980842860498	5.726067908669325	2.2391519454860527	0.39104529040517927
3	1	undersample	1.0	500	5	0.3	1	0.7537675606641123	0.2685017409096023	0.6848484848069788	0.681992337159525	4.660333462188827	2.153559625432451	0.4621041812354883
3	2	undersample	1.0	500	5	0.3	1	0.777810286775804	0.2844116314551616	0.7272727272286501	0.6927203065081018	6.011637309697412	2.3668101699005497	0.3937047409640398
3	3	undersample	1.0	500	5	0.3	1	0.7701476497523597	0.25346568814271675	0.7439024389790303	0.6773946360101349	6.09930977085053	2.3059207904032024	0.37806257036335955
3	1	undersample	1.0	500	5	0.3	3	0.7563589922210612	0.27196535420174	0.6969696969274564	0.681992337159525	4.932529925584325	2.1916757249976277	0.44433094349907964
3	2	undersample	1.0	500	5	0.3	3	0.7735469638917915	0.27480637530294383	0.7090909090479338	0.6919540229832035	5.475279620620332	2.301899518039396	0.4204167864993536
3	3	undersample	1.0	500	5	0.3	3	0.7581160639192599	0.23176550430570467	0.7560975609295062	0.67969348658483	6.578229371360812	2.3605437468704915	0.35884180192395476
3	1	undersample	1.0	500	10	0.1	1	0.7688192267502613	0.2834002471329435	0.6969696969274564	0.6996168582321869	5.356887528451351	2.3202689392719082	0.4331375025851646
3	2	undersample	1.0	500	10	0.1	1	0.7809450830140485	0.2602913921202498	0.7212121211684114	0.7134099616803571	6.439723019360592	2.5165288376099535	0.3907821447672438
3	3	undersample	1.0	500	10	0.1	1	0.7714979908419773	0.2403743965158987	0.7195121950780785	0.6743295019105416	5.311508738104052	2.209325613483048	0.4159506590883594
3	1	undersample	1.0	500	10	0.1	3	0.7771136653895274	0.28812248878142904	0.7030303029876951	0.6865900383089151	5.1861681438433935	2.243165076064148	0.4325284028566204
3	2	undersample	1.0	500	10	0.1	3	0.7905120167189134	0.27375570284303674	0.7454545454093664	0.7080459770060686	7.102361862326461	2.553328473543853	0.35950412722055564
3	3	undersample	1.0	500	10	0.1	3	0.7714652836183533	0.2344356795025263	0.7378048780037924	0.6773946360101349	5.908633677983427	2.28701980031793	0.3870640601317725
3	1	undersample	1.0	500	10	0.3	1	0.7569673748984096	0.2909744431883473	0.7151515151081727	0.6689655172362532	5.073581362511663	2.1603534699284737	0.42580442981664984
3	2	undersample	1.0	500	10	0.3	1	0.7834389875769188	0.25886431505718593	0.7272727272286501	0.7149425287301537	6.6881717249402275	2.5513195583882466	0.381467401919817
3	3	undersample	1.0	500	10	0.3	1	0.7531445659284179	0.23762724595281434	0.7073170731276026	0.6666666666615582	4.833333149622692	2.1219511556917534	0.4390243837265944
3	1	undersample	1.0	500	10	0.3	3	0.7654382909555324	0.2737789990903773	0.7151515151081727	0.6827586206844234	5.403330027792475	2.254281878701439	0.41720232024937465
3	2	undersample	1.0	500	10	0.3	3	0.7885521885521886	0.27492208763157133	0.7757575757105601	0.7019157088068819	8.14618175726103	2.6024771267909705	0.31947200822145383
3	3	undersample	1.0	500	10	0.3	3	0.7690402766096627	0.23789056452387536	0.7621951219047441	0.6704980842860498	6.522062921729052	2.313173497402947	0.35466898432943617
3	1	smote	0.6	100	5	0.1	1	0.7666504121676535	0.24645703599851612	0.41212121209623503	0.872030651334314	4.777084615089791	3.22046790257723	0.6741492174188443
3	2	smote	0.6	100	5	0.1	1	0.7734912341808894	0.29051532399255814	0.4303030302769513	0.8613026819857372	4.690489829158439	3.102460850815393	0.6614364206962012
3	3	smote	0.6	100	5	0.1	1	0.7773806186337725	0.2577614697060735	0.4634146341180845	0.8360153256640919	4.40293089583275	2.8259629001012105	0.6418367498673657
3	1	smote	0.6	100	5	0.1	3	0.7720979914083362	0.2473535122121004	0.42424242421671254	0.8651340996102289	4.726674273522157	3.1456609234359143	0.6655125134791934
3	2	smote	0.6	100	5	0.1	3	0.7742482294206432	0.2762291536561287	0.4303030302769513	0.8513409961620587	4.3255645113590875	2.894564003673808	0.6691760006854444
3	3	smote	0.6	100	5	0.1	3	0.780067283431455	0.258423787114618	0.4756097560685604	0.8275862068902101	4.353488102789441	2.758536425101075	0.63363820376555
3	1	smote	0.6	100	5	0.3	1	0.7455056310228724	0.24190217981220893	0.24848484846978877	0.9065134099547394	3.2061736352370658	2.657972889692077	0.8290171275872926
3	2	smote	0.6	100	5	0.3	1	0.7609381168001857	0.2755666933476964	0.24848484846978877	0.9180076628282146	3.7019892927300373	3.0305858661318505	0.8186371135819919
3	3	smote	0.6	100	5	0.3	1	0.7574572469862629	0.24008413176111082	0.3109756097371356	0.8858237547824842	3.501573601878607	2.7236452022769515	0.7778346186411645
3	1	smote	0.6	100	5	0.3	3	0.7554858934169278	0.23943711328473885	0.29090909089146005	0.9080459770045362	4.051281602756883	3.163636019159821	0.780897574854871
3	2	smote	0.6	100	5	0.3	3	0.7678996865203761	0.274314668095595	0.33939393937337003	0.9003831417555527	4.643612788818886	3.406992664540907	0.7336943825954437
3	3	smote	0.6	100	5	0.3	3	0.7617792729651436	0.25073663398549983	0.35975609753903925	0.8835249042077892	4.262342981187981	3.0886951773268763	0.7246472534790195
3	1	smote	0.6	100	10	0.1	1	0.7555834204110066	0.2365219506035132	0.23030303028907254	0.9095785440543328	3.0098755483167494	2.5469950954727714	0.8462127501578608
3	2	smote	0.6	100	10	0.1	1	0.7704725415070242	0.27736836104276236	0.29090909089146005	0.9003831417555527	3.7080864062720855	2.920279426749349	0.7875435115883342
3	3	smote	0.6	100	10	0.1	1	0.7765909728062798	0.26290633259381363	0.40243902436570494	0.8773946360086025	4.8195148964030015	3.282393024582606	0.6810629382714927
3	1	smote	0.6	100	10	0.1	3	0.7624010217113666	0.23774558212071933	0.30303030301193756	0.894252873556366	3.676748227892461	2.865612376874721	0.7793876987192644
3	2	smote	0.6	100	10	0.1	3	0.7771879716707302	0.2886835228902862	0.3454545454336088	0.8812260536330941	3.91577027073798	2.9085041536080656	0.7427667900196341
3	3	smote	0.6	100	10	0.1	3	0.7835856462012896	0.2719059587684517	0.41463414631618084	0.8521072796869571	4.081174150581877	2.8036141157075765	0.6869626169949419
3	1	smote	0.6	100	10	0.3	1	0.7356228956228956	0.24082057739584997	0.20606060604811752	0.9348659003759782	3.7251902630288702	3.163635877385529	0.8492548344527625
3	2	smote	0.6	100	10	0.3	1	0.7522210611865784	0.2618787636048984	0.21212121210835627	0.9264367816020963	3.390624535202455	2.8835223348408814	0.8504398735386547
3	3	smote	0.6	100	10	0.3	1	0.7509204747219886	0.23747292069375978	0.3109756097371356	0.9003831417555527	4.079305231927806	3.1217163841573536	0.765256867500703
3	1	smote	0.6	100	10	0.3	3	0.7414187855567165	0.23796557679540709	0.23030303028907254	0.9157088122535195	3.25053647535266	2.7322310804236816	0.8405477276245267
3	2	smote	0.6	100	10	0.3	3	0.7702171136653895	0.27646534680494145	0.26666666665050504	0.9195402298780112	4.155843631676817	3.314285301876284	0.7974999913508743
3	3	smote	0.6	100	10	0.3	3	0.7699233716475096	0.24639394510746224	0.32926829266284946	0.8927203065065693	4.085064545004368	3.069250584599279	0.7513346508813489
3	1	smote	0.6	300	5	0.1	1	0.7519099036340418	0.23491687934559125	0.14545454544573003	0.9371647509506732	2.5386607260316585	2.3148555070258503	0.911841215292183
3	2	smote	0.6	300	5	0.1	1	0.7511993498200396	0.23929155575759825	0.13333333332525252	0.945593869724555	2.67388899786234	2.450703774430943	0.9165315948610004
3	3	smote	0.6	300	5	0.1	1	0.7514204279973834	0.23726642329598363	0.2378048780342802	0.925670498077198	3.8855252445274617	3.199333237668269	0.8233978670757814
3	1	smote	0.6	300	5	0.1	3	0.7470799953558573	0.24206388715363264	0.1999999999878788	0.9463601532494532	4.410713456897622	3.7285707327292603	0.8453441206413582
3	2	smote	0.6	300	5	0.1	3	0.7425101590618832	0.24243702366162054	0.1999999999878788	0.9318007662763848	3.4157298324628713	2.932583839175699	0.8585526223846269
3	3	smote	0.6	300	5	0.1	3	0.7534295860199982	0.23613697073487497	0.25609756095999403	0.921072796927808	4.017507044223562	3.2447308221278552	0.8076478139890538
3	1	smote	0.6	300	5	0.3	1	0.7410983397190294	0.2706810022619824	0.14545454544573003	0.9517241379237417	3.355622402326241	3.0129863882306402	0.8978919536911253
3	2	smote	0.6	300	5	0.3	1	0.7396958086613259	0.26598790635728287	0.19393939392764004	0.9494252873490466	4.5167455117481285	3.8347099847908734	0.8489984502446009
3	3	smote	0.6	300	5	0.3	1	0.726235865806934	0.20438711242346247	0.1463414634057109	0.9348659003759782	2.4605038228293927	2.2467715341538854	0.9131347363505536
3	1	smote	0.6	300	5	0.3	3	0.7378706606292814	0.2484935657281865	0.19393939392764004	0.9471264367743516	4.309904376557693	3.6679834952702253	0.851059126072952
3	2	smote	0.6	300	5	0.3	3	0.7259584349239521	0.23731436696469335	0.18787878786740128	0.9402298850502665	3.6392071940854906	3.1433561168795747	0.8637474902764936
3	3	smote	0.6	300	5	0.3	3	0.7223203438930941	0.21343430112681921	0.17682926828190065	0.923371647502503	2.5885181792635654	2.3076216497211024	0.8914836458643067
3	1	smote	0.6	300	10	0.1	1	0.7192012074770696	0.24227461790327431	0.18181818180716253	0.9517241379237417	4.380951467521383	3.7662329852883003	0.8596837854516596
3	2	smote	0.6	300	10	0.1	1	0.7511854173923139	0.25335963012732304	0.17575757574692377	0.9486590038241483	3.9400782445553064	3.4233371886971584	0.8688500422617236
3	3	smote	0.6	300	10	0.1	1	0.7465984487431081	0.2286653042184447	0.20121951218285247	0.9195402298780112	2.878952747820769	2.500870768945357	0.8686737710609771
3	1	smote	0.6	300	10	0.1	3	0.7304075235109718	0.22773472477190837	0.16363636362644626	0.9517241379237417	3.8571420539080146	3.38960968675947	0.8787878695713924
3	2	smote	0.6	300	10	0.1	3	0.7577290142807385	0.26540530456155054	0.16363636362644626	0.95249042144864	3.9225096889023896	3.444280799223259	0.8780808801423133
3	3	smote	0.6	300	10	0.1	3	0.7568591720399963	0.24040650729893906	0.24999999998475608	0.9141762452037229	3.550594819342879	2.9129460887458136	0.8204107203026264
3	1	smote	0.6	300	10	0.3	1	0.7034714965749449	0.21173516349412747	0.1999999999878788	0.9318007662763848	3.4157298324628713	2.932583839175699	0.8585526223846269
3	2	smote	0.6	300	10	0.3	1	0.7482828282828283	0.28890265294800666	0.23030303028907254	0.9402298850502665	4.7068435408641225	3.8531462077878658	0.8186263527281038
3	3	smote	0.6	300	10	0.3	1	0.7420708345014484	0.22468091477720528	0.2378048780342802	0.9141762452037229	3.323356751557393	2.7708511575874812	0.8337507320137797
3	1	smote	0.6	300	10	0.3	3	0.7270172994310925	0.22891477961412954	0.18787878786740128	0.9348659003759782	3.320456027694061	2.8844915352632765	0.8687034184463792
3	2	smote	0.6	300	10	0.3	3	0.7555601996981307	0.26271233022624635	0.17575757574692377	0.9417624521000632	3.448238568496439	3.017942064962761	0.8752126543832235
3	3	smote	0.6	300	10	0.3	3	0.7523595925614428	0.24318614054979976	0.25609756095999403	0.9134099616788245	3.6315098029248585	2.9575865347723296	0.8144233828241791
3	1	smote	0.6	500	5	0.1	1	0.7588946940671079	0.2563059704035543	0.15757575756620754	0.9517241379237417	3.687563466709871	3.2640685872498603	0.8851558976113033
3	2	smote	0.6	500	5	0.1	1	0.7409590154417741	0.22745389454267675	0.12727272726501376	0.9509578543988433	2.8277989008460973	2.5951699248311972	0.9177349548359733
3	3	smote	0.6	500	5	0.1	1	0.7392533408092701	0.23223436749036386	0.20121951218285247	0.9310344827514864	3.4007628619189942	2.9176825032855707	0.8579494036322021
3	1	smote	0.6	500	5	0.1	3	0.7460350632764425	0.25074418299295204	0.1999999999878788	0.94789272029925	4.5477932379513994	3.8382345567476337	0.8439773557072866
3	2	smote	0.6	500	5	0.1	3	0.7375920120747708	0.2442905701677344	0.18181818180716253	0.9517241379237417	4.380951467521383	3.7662329852883003	0.8596837854516596
3	3	smote	0.6	500	5	0.1	3	0.7448930006541445	0.2292545212605061	0.20121951218285247	0.9333333333261814	3.5267170241481773	3.0182922296751538	0.855836227783828
3	1	smote	0.6	500	5	0.3	1	0.7358086613259027	0.25810437542446885	0.14545454544573003	0.9547892720233351	3.594662021581145	3.217256606623076	0.895009475539321
3	2	smote	0.6	500	5	0.3	1	0.7452502031812377	0.27156838544626055	0.19393939392764004	0.9509578543988433	4.665412575467533	3.954544647361825	0.8476302013464272
3	3	smote	0.6	500	5	0.3	1	0.7300158863657602	0.20729922761686612	0.16463414633142473	0.9325670498012831	2.7255304501123128	2.4414491940776086	0.8957702772029927
3	1	smote	0.6	500	5	0.3	3	0.7346197608266574	0.24957529014231766	0.18787878786740128	0.9517241379237417	4.560766639297339	3.8917740847979103	0.8533157574117486
3	2	smote	0.6	500	5	0.3	3	0.7292557761523278	0.24551425531176307	0.1999999999878788	0.9532567049735383	5.098359556534073	4.278687608303638	0.8392282870352805
3	3	smote	0.6	500	5	0.3	3	0.7214933183814596	0.21911253927499852	0.20121951218285247	0.9310344827514864	3.4007628619189942	2.9176825032855707	0.8579494036322021
3	1	smote	0.6	500	10	0.1	1	0.7205805178218971	0.24311201547628192	0.16363636362644626	0.95249042144864	3.9225096889023896	3.444280799223259	0.8780808801423133
3	2	smote	0.6	500	10	0.1	1	0.752471844885638	0.2590225615229575	0.16363636362644626	0.9540229884984367	4.0597817209675515	3.5590901342072	0.8766703084620912
3	3	smote	0.6	500	10	0.1	1	0.7432810017755349	0.22412607634064488	0.20731707315809042	0.923371647502503	3.151538047124651	2.7054874513971545	0.8584657330569633
3	1	smote	0.6	500	10	0.1	3	0.7304353883664229	0.23115564307396	0.15151515150596878	0.9555555555482333	3.8392848464513496	3.4090901412773693	0.8879492507662051
3	2	smote	0.6	500	10	0.1	3	0.756252176941832	0.2672513790096292	0.16969696968668502	0.95708812259803	4.558393092252072	3.9545445320798116	0.867530378899846
3	3	smote	0.6	500	10	0.1	3	0.7534295860199981	0.23492327469185867	0.22560975608380426	0.9203065134029096	3.364399937234145	2.830968218453615	0.8414481743026482
3	1	smote	0.6	500	10	0.3	1	0.7034529200046442	0.21200794889710203	0.19393939392764004	0.9318007662763848	3.287318936795381	2.843717662230981	0.865056808917351
3	2	smote	0.6	500	10	0.3	1	0.7487565308254963	0.29067848815003017	0.23030303028907254	0.9402298850502665	4.7068435408641225	3.8531462077878658	0.8186263527281038
3	3	smote	0.6	500	10	0.3	1	0.742818428184282	0.22501798975968187	0.2378048780342802	0.9134099616788245	3.2911854566556733	2.7463303537171635	0.8344501873182142
3	1	smote	0.6	500	10	0.3	3	0.7262788807616394	0.2265786800485901	0.1999999999878788	0.9325670498012831	3.457385847037763	2.9659086505842653	0.8578471559810292
3	2	smote	0.6	500	10	0.3	3	0.7560478346685243	0.26011986717971963	0.16363636362644626	0.9448275861996566	3.3505428678781968	2.965908552769213	0.8852023795003731
3	3	smote	0.6	500	10	0.3	3	0.7512895991028875	0.2392741755156387	0.25609756095999403	0.9126436781539262	3.5966346131524225	2.9316427962113925	0.815107197579763
3	1	smote	0.8	100	5	0.1	1	0.7628979449669104	0.2454160659952103	0.4727272726986226	0.8314176245147018	4.421629814512011	2.804132064793023	0.6341851620806026
3	2	smote	0.8	100	5	0.1	1	0.767765006385696	0.269387546876091	0.5333333333010101	0.8114942528673449	4.919860340421093	2.829268142328901	0.5750708144874167
3	3	smote	0.8	100	5	0.1	1	0.7731333520231755	0.2647608232507478	0.5060975609447501	0.7877394635954963	3.8028254975665967	2.3843223317642974	0.6269870377333261
3	1	smote	0.8	100	5	0.1	3	0.7666782770231046	0.24783626627020092	0.4787878787588613	0.82298850574082	4.270914873877677	2.704840460865306	0.6333163966109117
3	2	smote	0.8	100	5	0.1	3	0.7664739347497966	0.26407165304732566	0.5333333333010101	0.8053639846681582	4.728908619734335	2.740157339278334	0.5794481374738822
3	3	smote	0.8	100	5	0.1	3	0.7781982992243716	0.2714825068077979	0.5548780487466537	0.7747126436722245	4.286692549010738	2.4629789845354644	0.5745639356004043
3	1	smote	0.8	100	5	0.3	1	0.7518681063508649	0.2418911852867242	0.30303030301193756	0.894252873556366	3.676748227892461	2.865612376874721	0.7793876987192644
3	2	smote	0.8	100	5	0.3	1	0.7423290375014513	0.24058746959593486	0.3333333333131313	0.8819923371579924	3.73701266268505	2.824675084978657	0.7558644571407463
3	3	smote	0.8	100	5	0.3	1	0.7487337631997009	0.22948124564194738	0.3231707316876115	0.8643678160853305	3.04290708564114	2.3826992866526107	0.7830338518934782
3	1	smote	0.8	100	5	0.3	3	0.7564007895042377	0.2511081362079216	0.33939393937337003	0.8827586206828908	3.868321302159055	2.894830412282071	0.7483427945820179
3	2	smote	0.8	100	5	0.3	3	0.7511854173923138	0.24094523325483214	0.3575757575540863	0.8590038314110422	3.3910477432791306	2.5360670135359973	0.7478712102039449
3	3	smote	0.8	100	5	0.3	3	0.7469629006634894	0.23203512708353438	0.37195121948951515	0.8482758620624654	3.3111206935071755	2.4514965122272354	0.7403827000094569
3	1	smote	0.8	100	10	0.1	1	0.7392685475444096	0.22110998134913068	0.31515151513241507	0.8804597701081958	3.389380241842327	2.636363415513123	0.7778305157601031
3	2	smote	0.8	100	10	0.1	1	0.7574596540113782	0.25177123352586384	0.3575757575540863	0.8597701149359406	3.4126196078703415	2.549925302238439	0.7472046583309453
3	3	smote	0.8	100	10	0.1	1	0.7669610316792823	0.25469462081875893	0.40243902436570494	0.8275862068902101	3.2326528675480017	2.334146205854756	0.7220528368388343
3	1	smote	0.8	100	10	0.1	3	0.7542598397770811	0.23070048949689195	0.33939393937337003	0.8628352490355339	3.231817708000717	2.474352282517325	0.765622468146523
3	2	smote	0.8	100	10	0.1	3	0.7663624753279926	0.2666979556593628	0.41212121209623503	0.8521072796869571	4.039100190522266	2.786622515007348	0.689911698936101
3	3	smote	0.8	100	10	0.1	3	0.7791000841042892	0.26076839425032794	0.518292682895226	0.8107279693424466	4.6087221252147	2.7383478357110547	0.5941663904278598
3	1	smote	0.8	100	10	0.3	1	0.7395053988157435	0.25004088434393895	0.23030303028907254	0.9088122605294344	2.982068088010158	2.525591777691716	0.8469262516256911
3	2	smote	0.8	100	10	0.3	1	0.747827702310461	0.2619059785452693	0.21818181816859503	0.9187739463531129	3.156647260572703	2.6861060153929635	0.850936377141853
3	3	smote	0.8	100	10	0.3	1	0.7429679469208486	0.22168687830178033	0.3414634146133254	0.8796934865832975	3.7914599267687037	2.838278465005656	0.7485977649538281
3	1	smote	0.8	100	10	0.3	3	0.7275931731104144	0.22125579901305012	0.27878787877098254	0.8957854406061626	3.3226640363317608	2.675133432806453	0.8051170296871707
3	2	smote	0.8	100	10	0.3	3	0.7433089515848137	0.25769707580373596	0.26666666665050504	0.8973180076559594	3.177747312064838	2.597014672123616	0.8172502044093158
3	3	smote	0.8	100	10	0.3	3	0.7557611438183348	0.23717482709056997	0.3658536585142772	0.8605363984608388	3.559805316309425	2.623291154420923	0.7369198272737363
3	1	smote	0.8	300	5	0.1	1	0.7481481481481481	0.2399042786133228	0.21818181816859503	0.9356321839008764	4.056477769125481	3.389609862427307	0.835604190330194
3	2	smote	0.8	300	5	0.1	1	0.7342853825612446	0.24231852300552328	0.18787878786740128	0.9394636015253681	3.590212892409157	3.1035668055222163	0.8644520151387142
3	3	smote	0.8	300	5	0.1	1	0.747177833847304	0.234546750521826	0.25609756095999403	0.9065134099547394	3.3382151719774837	2.739403944907687	0.8206193341044501
3	1	smote	0.8	300	5	0.1	3	0.7571763613142923	0.2635896806765305	0.26666666665050504	0.9356321839008764	5.285713452529945	4.1428564985222645	0.783783775430013
3	2	smote	0.8	300	5	0.1	3	0.7445396493672354	0.257519663854049	0.21212121210835627	0.9318007662763848	3.678478280450418	3.110316193065135	0.8455442493191787
3	3	smote	0.8	300	5	0.1	3	0.7440706476030277	0.2211617030633541	0.2743902438857079	0.8950191570812643	3.223946201561475	2.613717037506924	0.8107197955107139
3	1	smote	0.8	300	5	0.3	1	0.7455334958783235	0.2731903710494183	0.22424242422883378	0.9486590038241483	5.341183650929198	4.367706068337753	0.817741216250086
3	2	smote	0.8	300	5	0.3	1	0.7165168930686172	0.21848351914942932	0.15757575756620754	0.9440613026747582	3.156794544926982	2.816935984058805	0.8923406044963299
3	3	smote	0.8	300	5	0.3	1	0.7090832632464255	0.20216981295408532	0.1829268292571386	0.9180076628282146	2.506625442762298	2.231023206030208	0.8900504809786693
3	1	smote	0.8	300	5	0.3	3	0.7374341112272146	0.26469370010736326	0.21818181816859503	0.9340996168510798	3.955651097695866	3.3107817380626656	0.8369751569936634
3	2	smote	0.8	300	5	0.3	3	0.7281365377917102	0.26825563288901416	0.1999999999878788	0.945593869724555	4.345069617550336	3.676055661646414	0.8460291644920076
3	3	smote	0.8	300	5	0.3	3	0.7099803756658256	0.19132134097145262	0.17682926828190065	0.9095785440543328	2.160891160431219	1.9556116065200106	0.9050023530666138
3	1	smote	0.8	300	10	0.1	1	0.7188575409265064	0.22882671546603106	0.1999999999878788	0.9310344827514864	3.374999506966375	2.8999995790243056	0.8592592500497818
3	2	smote	0.8	300	10	0.1	1	0.7433461047254152	0.2389248872233538	0.18181818180716253	0.9409961685751649	3.544010939550387	3.081463467743543	0.8694847405562368
3	3	smote	0.8	300	10	0.1	1	0.7536818988879544	0.22584272679517708	0.2682926829104699	0.9057471264298411	3.5235768566350325	2.846519626221953	0.8078494401579682
3	1	smote	0.8	300	10	0.1	3	0.7262603041913386	0.2193906710336999	0.18181818180716253	0.9310344827514864	2.9999995625288003	2.6363632536584594	0.8787878693676157
3	2	smote	0.8	300	10	0.1	3	0.7419482178102867	0.23934978475029994	0.1999999999878788	0.9386973180004698	3.828124370631809	3.26249946722424	0.85224488889961
3	3	smote	0.8	300	10	0.1	3	0.74669657041398	0.23405160340347006	0.262195121935232	0.9049808429049427	3.384630404256203	2.759391920084205	0.8152712576144033
3	1	smote	0.8	300	10	0.3	1	0.7112411471032162	0.2207167876295332	0.1999999999878788	0.9164750957784179	2.7431189356824754	2.3944951258172087	0.8729096894919286
3	2	smote	0.8	300	10	0.3	1	0.7265946824567514	0.23322267830984078	0.1999999999878788	0.9310344827514864	3.374999506966375	2.8999995790243056	0.8592592500497818
3	3	smote	0.8	300	10	0.3	1	0.7466825530324268	0.2270394498235531	0.3109756097371356	0.8927203065065693	3.7556886439901183	2.8987366632326528	0.7718255959035227
3	1	smote	0.8	300	10	0.3	3	0.7056031580169511	0.23312174390908888	0.23030303028907254	0.9264367816020963	3.7682081438059067	3.130681392112957	0.8308143379969646
3	2	smote	0.8	300	10	0.3	3	0.7421618483687449	0.24929008865582325	0.18787878786740128	0.9348659003759782	3.320456027694061	2.8844915352632765	0.8687034184463792
3	3	smote	0.8	300	10	0.3	3	0.7405149051490515	0.2169368364759744	0.3109756097371356	0.8927203065065693	3.7556886439901183	2.8987366632326528	0.7718255959035227
3	1	smote	0.8	500	5	0.1	1	0.7419993033786138	0.2557475006653507	0.19393939392764004	0.9440613026747582	4.060561633513858	3.4669981342262215	0.8538223050244392
3	2	smote	0.8	500	5	0.1	1	0.7312156043190526	0.24086234851890917	0.16363636362644626	0.9532567049735383	3.9900205245851956	3.5007444067938853	0.8773750273521761
3	3	smote	0.8	500	5	0.1	1	0.7360106532099804	0.2161929674863835	0.21951219510856632	0.9180076628282146	3.14894821080071	2.6772278472362494	0.8501974743706583
3	1	smote	0.8	500	5	0.1	3	0.7535353535353535	0.2641952511956837	0.22424242422883378	0.9425287356249615	4.740624166828258	3.9018175021751236	0.8230598582505676
3	2	smote	0.8	500	5	0.1	3	0.7357250667595495	0.24967885878548107	0.17575757574692377	0.9463601532494532	3.762079126318223	3.2766227651257136	0.8709606091437011
3	3	smote	0.8	500	5	0.1	3	0.7393608074011775	0.21563082838378977	0.23170731705904224	0.9072796934796378	2.9510688118100643	2.498991868822592	0.8468090711104512
3	1	smote	0.8	500	5	0.3	1	0.7439544874027632	0.27015596277486276	0.23030303028907254	0.95249042144864	5.998728722130379	4.847506310017921	0.808088925933143
3	2	smote	0.8	500	5	0.3	1	0.7061743875536977	0.22615871830085849	0.17575757574692377	0.9494252873490466	4.003007225038558	3.4752059237167288	0.8681487912261219
3	3	smote	0.8	500	5	0.3	1	0.706943276329315	0.19866746458702503	0.17682926828190065	0.9203065134029096	2.480697693216744	2.218866982031212	0.8944527837033659
3	1	smote	0.8	500	5	0.3	3	0.7288796006037386	0.24107919885459134	0.1999999999878788	0.9463601532494532	4.410713456897622	3.7285707327292603	0.8453441206413582
3	2	smote	0.8	500	5	0.3	3	0.72891675374434	0.26576570568932495	0.17575757574692377	0.9463601532494532	3.762079126318223	3.2766227651257136	0.8709606091437011
3	3	smote	0.8	500	5	0.3	3	0.7149004765909728	0.19763723956003218	0.1951219512076145	0.9103448275792312	2.461538185784193	2.17635998209083	0.8841463317710454
3	1	smote	0.8	500	10	0.1	1	0.7184442122373157	0.22672421504685253	0.1999999999878788	0.9333333333261814	3.499999470999298	2.9999995494964127	0.8571428479787389
3	2	smote	0.8	500	10	0.1	1	0.7435597352838732	0.24185615615588094	0.17575757574692377	0.945593869724555	3.7060887927366526	3.2304731572044245	0.8716664118989141
3	3	smote	0.8	500	10	0.1	1	0.7505373329595365	0.2231125873374824	0.262195121935232	0.9057471264298411	3.415036923762079	2.7818259983532725	0.8145815188253903
3	1	smote	0.8	500	10	0.1	3	0.7237060257749913	0.22229001302495946	0.16969696968668502	0.9409961685751649	3.259455317217563	2.8760325698939733	0.8823659959709305
3	2	smote	0.8	500	10	0.1	3	0.7444560548008823	0.24525345761861175	0.20606060604811752	0.9471264367743516	4.649185970246972	3.897232463724614	0.8382612444788323
3	3	smote	0.8	500	10	0.1	3	0.7466498458088029	0.23215198021282657	0.2682926829104699	0.9164750957784179	4.023241101335418	3.2121276078023855	0.7983930086873954
3	1	smote	0.8	500	10	0.3	1	0.7115523046557528	0.2198660748896987	0.19393939392764004	0.9164750957784179	2.639994163893237	2.3219346674591117	0.8795226416845483
3	2	smote	0.8	500	10	0.3	1	0.7274352722628585	0.23350510632758364	0.19393939392764004	0.9325670498012831	3.327408935788523	2.8760326308695903	0.8643459980713023
3	3	smote	0.8	500	10	0.3	1	0.747402111952154	0.22768371359438774	0.3109756097371356	0.8934865900314676	3.785954943778608	2.9195908818720504	0.7711636528612714
3	1	smote	0.8	500	10	0.3	3	0.7047765006385696	0.2327114003055529	0.21818181816859503	0.9264367816020963	3.514534401614976	2.9659086872649065	0.8438980283580912
3	2	smote	0.8	500	10	0.3	3	0.7431882038778591	0.2508004167662228	0.18181818180716253	0.9363984674257748	3.271753163836461	2.858707107535552	0.8737538963562572
3	3	smote	0.8	500	10	0.3	3	0.741421362489487	0.2172901461115747	0.3109756097371356	0.8934865900314676	3.785954943778608	2.9195908818720504	0.7711636528612714
3	1	smote	1.0	100	5	0.1	1	0.7537954255195634	0.2361019439002497	0.5696969696624425	0.7931034482697847	5.075117095141635	2.753535220200055	0.5425559879366761
3	2	smote	1.0	100	5	0.1	1	0.7695715778474399	0.26382705953848334	0.5999999999636363	0.7716475095726311	5.06879169130328	2.6275166632321403	0.518371393531984
3	3	smote	1.0	100	5	0.1	1	0.7702410989627139	0.2587702306796155	0.6280487804495092	0.7425287356264941	4.8695840874283505	2.4392965078442796	0.5009250102993174
3	1	smote	1.0	100	5	0.1	3	0.7592151399047951	0.24401983496627236	0.6181818181443526	0.7793103448216145	5.717261601263342	2.8011362364643158	0.4899436783988918
3	2	smote	1.0	100	5	0.1	3	0.7680808080808081	0.26542902740056895	0.5999999999636363	0.7616858237489527	4.794211988247084	2.517684781599943	0.5251508985897739
3	3	smote	1.0	100	5	0.1	3	0.7721521353144566	0.2569627784922502	0.652439024350461	0.7425287356264941	5.413690222066558	2.53402646931396	0.46807746864573063
3	1	smote	1.0	100	5	0.3	1	0.7523139440380819	0.2616640711133726	0.42424242421671254	0.872030651334314	5.021115251743019	3.3151875467706784	0.6602492335559711
3	2	smote	1.0	100	5	0.3	1	0.7543991640543365	0.25591483622010064	0.3939393939155188	0.872030651334314	4.429340957593771	3.0783884362870584	0.6949991932131537
3	3	smote	1.0	100	5	0.3	1	0.7446733950098122	0.2275500276252238	0.39634146339046694	0.8337164750893968	3.291905022955484	2.3835280119799402	0.7240573353240155
3	1	smote	1.0	100	5	0.3	3	0.7482688958551028	0.2526137797518988	0.42424242421671254	0.8613026819857372	4.575748418207383	3.0587642191137676	0.6684729783624335
3	2	smote	1.0	100	5	0.3	3	0.7434622082897945	0.25107045880173556	0.4181818181564738	0.8383141762387869	3.7265992857762567	2.586385018579109	0.6940335633039139
3	3	smote	1.0	100	5	0.3	3	0.7553546397532941	0.23383900872118477	0.42682926826665674	0.8321839080396002	3.6928007028199796	2.5434345291095917	0.6887548765464948
3	1	smote	1.0	100	10	0.1	1	0.7437455009868803	0.2291783249006057	0.3999999999757576	0.8444444444379737	3.619047377773136	2.571428405859651	0.7105263074094991
3	2	smote	1.0	100	10	0.1	1	0.7568001857657031	0.2675242189612097	0.4181818181564738	0.842911877388177	3.856707060851313	2.662084087471035	0.690247925730804
3	3	smote	1.0	100	10	0.1	1	0.7699373890290628	0.2545399277924635	0.49999999996951217	0.8045977011432599	4.117646832348755	2.558823398223452	0.6214285637477559
3	1	smote	1.0	100	10	0.1	3	0.7516498316498317	0.22774664882751455	0.4181818181564738	0.8337164750893968	3.60368641026919	2.514872073060604	0.6978609542321088
3	2	smote	1.0	100	10	0.1	3	0.7705096946476256	0.26781734010803077	0.4727272726986226	0.8176245210665317	4.019414428225466	2.592054861446192	0.6448836932688266
3	3	smote	1.0	100	10	0.1	3	0.7742921222315672	0.25327481717834627	0.5548780487466537	0.786973180070598	4.605153992902894	2.6047331640363924	0.5656125988401398
3	1	smote	1.0	100	10	0.3	1	0.7224613955648438	0.21698707847143414	0.20606060604811752	0.9034482758551461	2.4285711759083797	2.1341989128747336	0.8787878690813946
3	2	smote	1.0	100	10	0.3	1	0.7541716010681527	0.2783896434328255	0.2969696969516988	0.9034482758551461	3.952585789823374	3.0757572567900575	0.778163303927084
3	3	smote	1.0	100	10	0.3	1	0.7543266984393981	0.24471765916874982	0.390243902415229	0.8666666666600256	4.159999676217477	2.9268290484562587	0.7035647198697649
3	1	smote	1.0	100	10	0.3	3	0.7301056542435853	0.22362237196710893	0.27878787877098254	0.8873563218322809	3.045103481844976	2.4749533977961153	0.8127649461178733
3	2	smote	1.0	100	10	0.3	3	0.7451805410426101	0.2422861320081527	0.27878787877098254	0.8819923371579924	2.889119036246998	2.362455525618513	0.8177079127193672
3	3	smote	1.0	100	10	0.3	3	0.7323053920194373	0.21767457913529092	0.390243902415229	0.8482758620624654	3.578181574211731	2.5720619144679193	0.718818155351081
3	1	smote	1.0	300	5	0.1	1	0.7501544177406245	0.26953482516686894	0.22424242422883378	0.925670498077198	3.5998706449897466	3.0168693218614187	0.8380493588183652
3	2	smote	1.0	300	5	0.1	1	0.7334215720422617	0.24098959321884453	0.19393939392764004	0.9310344827514864	3.248119826539424	2.812120803902357	0.865768789822393
3	3	smote	1.0	300	5	0.1	1	0.7396925520979348	0.21590602271308398	0.2804878048609459	0.898850574705756	3.464175307080493	2.7730041600826154	0.800480310500761
3	1	smote	1.0	300	5	0.1	3	0.7441541855334959	0.24311698878340232	0.2545454545300275	0.9111111111041295	3.4999996013006256	2.863636041078835	0.8181818092249755
3	2	smote	1.0	300	5	0.1	3	0.7450690816208058	0.2379445113381792	0.20606060604811752	0.9226053639776046	3.0939456331015314	2.662465902208411	0.8605406128613712
3	3	smote	1.0	300	5	0.1	3	0.7416269507522661	0.2323101230536381	0.2926829268114218	0.8996168582306544	3.7083439251661	2.9156578733842817	0.7862425641036646
3	1	smote	1.0	300	5	0.3	1	0.7335794728898178	0.24368490972335033	0.2363636363493113	0.9379310344755715	4.677247915163169	3.8080801938850346	0.8141711143356634
3	2	smote	1.0	300	5	0.3	1	0.7191408336235923	0.24018768648670508	0.18787878786740128	0.9409961685751649	3.6894740748102453	3.1841789166683276	0.8630441128488898
3	3	smote	1.0	300	5	0.3	1	0.7341416690028969	0.22586854006792134	0.24390243900951813	0.9111111111041295	3.3064512368227623	2.7439021299525734	0.8298631675949751
3	1	smote	1.0	300	5	0.3	3	0.7314570997329619	0.2435713072659156	0.22424242422883378	0.9409961685751649	4.609982977043837	3.800471610217036	0.8244003466048084
3	2	smote	1.0	300	5	0.3	3	0.7389016602809706	0.25109183491256787	0.24848484846978877	0.9379310344755715	4.996414955524252	4.00336635767401	0.801247763315488
3	3	smote	1.0	300	5	0.3	3	0.7196149892533408	0.20244891644884216	0.1707317073066627	0.9164750957784179	2.25903912442164	2.044081204965155	0.9048454098368437
3	1	smote	1.0	300	10	0.1	1	0.7236688726343898	0.23289715500489688	0.17575757574692377	0.9241379310274013	2.5975932390084546	2.3168041019599155	0.8919041061518725
3	2	smote	1.0	300	10	0.1	1	0.7551375827237896	0.25882765107242184	0.21212121210835627	0.9325670498012831	3.7233386038301224	3.145660690013614	0.8448494718004833
3	3	smote	1.0	300	10	0.1	1	0.7587795533127746	0.24062786360076832	0.3353658536380874	0.8957854406061626	4.337222994541362	3.2180323306879095	0.7419568445905947
3	1	smote	1.0	300	10	0.1	3	0.7264367816091954	0.2460388097032807	0.2363636363493113	0.9279693486518931	3.9875880926596117	3.2814308785396604	0.8229111840072617
3	2	smote	1.0	300	10	0.1	3	0.7596470451642865	0.26303138966088746	0.18181818180716253	0.9318007662763848	3.0362042963135347	2.6659853083415443	0.8780651819827994
3	3	smote	1.0	300	10	0.1	3	0.752373609942996	0.24194185811666188	0.31707317071237356	0.8927203065065693	3.8635200401813004	2.955574637021528	0.7649952808961316
3	1	smote	1.0	300	10	0.3	1	0.700253105770347	0.2166717028089387	0.22424242422883378	0.9134099616788245	3.049225308543707	2.5897020336226735	0.8492983433773372
3	2	smote	1.0	300	10	0.3	1	0.7009450830140486	0.20798739042517944	0.16363636362644626	0.9172413793033163	2.16847799834679	1.9772724880645405	0.9118250071650248
3	3	smote	1.0	300	10	0.3	1	0.7541444724792075	0.22722130766051246	0.32926829266284946	0.8904214559318743	3.9890651071393233	3.004860718075739	0.7532744132972957
3	1	smote	1.0	300	10	0.3	3	0.7169116451875073	0.21477692458308564	0.21212121210835627	0.9180076628282146	3.014377774777927	2.587085495478409	0.8582485868166359
3	2	smote	1.0	300	10	0.3	3	0.7413119702774875	0.23720793813175572	0.22424242422883378	0.9333333333261814	4.046874386857935	3.3636358585262807	0.8311688222843812
3	3	smote	1.0	300	10	0.3	3	0.737762825904121	0.21888477227183128	0.2987804877866597	0.8904214559318743	3.4623286537803777	2.7266328738094674	0.7875141593531508
3	1	smote	1.0	500	5	0.1	1	0.7435643794264483	0.26240536883666354	0.22424242422883378	0.9371647509506732	4.311260739863328	3.568735573331519	0.8277707486400009
3	2	smote	1.0	500	5	0.1	1	0.7296783931266689	0.24036682583976532	0.20606060604811752	0.945593869724555	4.510911968955612	3.787451287756911	0.839619852640281
3	3	smote	1.0	500	5	0.1	1	0.72838519764508	0.21352222680715927	0.22560975608380426	0.9164750957784179	3.1967055301258753	2.701107306561097	0.844965934190279
3	1	smote	1.0	500	5	0.1	3	0.7361198188784396	0.24588545836228143	0.1999999999878788	0.9371647509506732	3.7286579385529097	3.182926322160544	0.8536385845329799
3	2	smote	1.0	500	5	0.1	3	0.7322001625449901	0.23294269814014643	0.18181818180716253	0.9363984674257748	3.271753163836461	2.858707107535552	0.8737538963562572
3	3	smote	1.0	500	5	0.1	3	0.7260349500046723	0.22287769074078098	0.2682926829104699	0.9095785440543328	3.68841766526258	2.96713485127174	0.8044465360666608
3	1	smote	1.0	500	5	0.3	1	0.7262231510507373	0.23992559823246634	0.24242424240955004	0.9440613026747582	5.400546968499353	4.333747667782776	0.8024645723952517
3	2	smote	1.0	500	5	0.3	1	0.7271426912806224	0.24974539797110915	0.18181818180716253	0.9432950191498599	3.6966960405753544	3.2063876403343667	0.8673657688307972
3	3	smote	1.0	500	5	0.3	1	0.7278431922250257	0.22362458577979744	0.24390243900951813	0.9088122605294344	3.2149630483543183	2.674728134268159	0.8319623155506167
3	1	smote	1.0	500	5	0.3	3	0.7356786253337978	0.2491145499917596	0.2545454545300275	0.9432950191498599	5.680289031527034	4.488942696468113	0.7902665893848818
3	2	smote	1.0	500	5	0.3	3	0.7383211424590735	0.24246533054757044	0.20606060604811752	0.9402298850502665	4.082794378682393	3.447551870125985	0.8444098598986123
3	3	smote	1.0	500	5	0.3	3	0.7181431641902626	0.2046952545211843	0.17682926828190065	0.9226053639776046	2.5607624106818325	2.2847739135693224	0.8922240807780956
3	1	smote	1.0	500	10	0.1	1	0.7213514454893765	0.2326802566743348	0.18181818180716253	0.9279693486518931	2.8628837611670024	2.524177598876662	0.8816905542888298
3	2	smote	1.0	500	10	0.1	1	0.7554626727040521	0.25783899172825697	0.21818181816859503	0.9287356321767913	3.6369087122497183	3.0615831476120707	0.8418091718747458
3	3	smote	1.0	500	10	0.1	1	0.7551303616484439	0.23567822798748284	0.3109756097371356	0.8996168582306544	4.044720253286238	3.0978864904707994	0.7659087046889432
3	1	smote	1.0	500	10	0.1	3	0.7235016835016835	0.24533252259252736	0.1999999999878788	0.9348659003759782	3.588234738974972	3.0705877633447782	0.8557376957839681
3	2	smote	1.0	500	10	0.1	3	0.7580262394055497	0.2612870614094944	0.17575757574692377	0.9394636015253681	3.309195280429484	2.903336689036912	0.8773542840204188
3	3	smote	1.0	500	10	0.1	3	0.7530370993365106	0.23826349381631223	0.3109756097371356	0.8973180076559594	3.944062479325623	3.0285308295332807	0.767870896053982
3	1	smote	1.0	500	10	0.3	1	0.7000812724950656	0.21824802625549444	0.23030303028907254	0.9149425287286213	3.2185567577942606	2.7076163889015596	0.841251703938126
3	2	smote	1.0	500	10	0.3	1	0.7014605828398932	0.206870560862793	0.15757575756620754	0.9164750957784179	2.0524055358032482	1.8865719173105282	0.9192003548402664
3	3	smote	1.0	500	10	0.3	1	0.7535043453882815	0.22654702210632122	0.31707317071237356	0.8904214559318743	3.7727269210124144	2.8935695803692303	0.7669703117196378
3	1	smote	1.0	500	10	0.3	3	0.716693370486474	0.21504453940642054	0.21212121210835627	0.9172413793033163	2.9839739956978995	2.5631310030466268	0.8589655864636364
3	2	smote	1.0	500	10	0.3	3	0.7423847672123535	0.23855818875276935	0.21818181816859503	0.9325670498012831	3.859407456105367	3.235536709728289	0.8383506297102101
3	3	smote	1.0	500	10	0.3	3	0.7370012148397346	0.21702980225565965	0.2865853658361838	0.8934865900314676	3.3697346598597555	2.690603361725223	0.7984614812787236
3	1	class_weight		100	5	0.1	1	0.7927551375827238	0.28862287833280864	0.7090909090479338	0.7432950191513924	7.057835458895142	2.7622794036993303	0.39137768926585215
3	2	class_weight		100	5	0.1	1	0.7960942760942761	0.2923170515122372	0.7454545454093664	0.731034482753019	7.95970654193349	2.7715616682908335	0.34819896614185086
3	3	class_weight		100	5	0.1	1	0.7901317633865993	0.2614451641428466	0.7499999999542682	0.7034482758566786	7.116278728805763	2.5290696819590957	0.35539215187833584
3	1	class_weight		100	5	0.1	3	0.7950354115871359	0.27605535454274593	0.7454545454093664	0.7287356321783239	7.86743300464398	2.7480738584091338	0.3492973855783295
3	2	class_weight		100	5	0.1	3	0.7988575409265064	0.29391252890886366	0.7636363635900826	0.7256704980787305	8.546196361368517	2.783646419380648	0.32571757261530254
3	3	class_weight		100	5	0.1	3	0.7909821512008224	0.2626711736941375	0.7621951219047441	0.7003831417570853	7.492294210829431	2.5438992349616094	0.3395354064395512
3	1	class_weight		100	5	0.3	1	0.773008243353071	0.2769017139446578	0.509090909060055	0.8398467432885837	5.438241701039981	3.178773180926725	0.5845222226765713
3	2	class_weight		100	5	0.3	1	0.7629768953906885	0.2585537523857457	0.4181818181564738	0.8321839080396002	3.5642121076952415	2.4919052061830977	0.6991461493441644
3	3	class_weight		100	5	0.3	1	0.7577048873937016	0.2424631661562541	0.4756097560685604	0.8176245210665317	4.066151804945831	2.6078600740150217	0.6413582567629309
3	1	class_weight		100	5	0.3	3	0.7740810402879369	0.25785652032384626	0.5454545454214875	0.816091954016735	5.324999679166094	2.9659089293571888	0.5569782262544022
3	2	class_weight		100	5	0.3	3	0.773588761174968	0.26665281800697	0.5333333333010101	0.7854406130208013	4.183673256556387	2.4857141696418736	0.5941463339446232
3	3	class_weight		100	5	0.3	3	0.7602186711522287	0.22408098083548733	0.5487804877714157	0.7808429118714112	4.333301615345579	2.5040507127422487	0.5778620764688072
3	1	class_weight		100	10	0.1	1	0.7801416463485429	0.28079628823281766	0.4060606060359963	0.8842911877326874	5.22489478497548	3.5093314241666724	0.671655892862959
3	2	class_weight		100	10	0.1	1	0.7900986880297225	0.3070702011753579	0.43636363633719005	0.8620689655106356	4.838709307945896	3.163636133929496	0.6538181742695787
3	3	class_weight		100	10	0.1	1	0.7765255583590318	0.254375262964143	0.4207317072914188	0.845210727962872	3.965971592568008	2.718093279807974	0.6853536836324802
3	1	class_weight		100	10	0.1	3	0.784762568210844	0.2863432360662084	0.5393939393612488	0.8275862068902101	5.621052271494212	3.128484666728063	0.5565656498842543
3	2	class_weight		100	10	0.1	3	0.7917891559270869	0.28042213652388187	0.5999999999636363	0.8084291187677516	6.329999618727822	3.1319998362185113	0.4947867237862444
3	3	class_weight		100	10	0.1	3	0.7879871040089711	0.27286577613672086	0.6097560975237953	0.7954022988444798	6.074437856732939	2.9802684207953005	0.4906245533070318
3	1	class_weight		100	10	0.3	1	0.7389063044235458	0.24745708945915787	0.24242424240955004	0.9249042145522997	3.9412239587470843	3.2281999406795525	0.8190856279818105
3	2	class_weight		100	10	0.3	1	0.7537164750957854	0.24994060930683817	0.20606060604811752	0.9333333333261814	3.63358723674227	3.0909086267538797	0.8506493415551495
3	3	class_weight		100	10	0.3	1	0.7603822072703486	0.233949909173691	0.22560975608380426	0.9172413793033163	3.229002230904455	2.726117556375239	0.8442600311618929
3	1	class_weight		100	10	0.3	3	0.7643887147335423	0.26685805222922937	0.3090909090721763	0.9026819923302477	4.149605863879936	3.1760912981301486	0.7653958859756389
3	2	class_weight		100	10	0.3	3	0.7710762800417973	0.27846260472441275	0.3090909090721763	0.8996168582306544	4.009240251210334	3.0791114208327204	0.7680037083860907
3	3	class_weight		100	10	0.3	3	0.7603681898887954	0.24104371933183796	0.3109756097371356	0.8842911877326874	3.449217301454953	2.687570434505973	0.779182685555974
3	1	class_weight		300	5	0.1	1	0.7555509114129805	0.2630980307344635	0.3212121211926538	0.8996168582306544	4.240866525235034	3.199860888316356	0.7545299591173412
3	2	class_weight		300	5	0.1	1	0.7240125391849531	0.22923094118704793	0.3212121211926538	0.8812260536330941	3.5109443985832582	2.704398598968903	0.7702766711289253
3	3	class_weight		300	5	0.1	1	0.752439024390244	0.23447893726089325	0.2804878048609459	0.8735632183841107	2.6933742069067415	2.218403371963584	0.823652108697369
3	1	class_weight		300	5	0.1	3	0.7761616161616163	0.28665269585462133	0.3939393939155188	0.8934865900314676	5.452517453406257	3.6984954011607316	0.6783096758956837
3	2	class_weight		300	5	0.1	3	0.7468710089399744	0.2751396847986541	0.3575757575540863	0.8628352490355339	3.5013173302587153	2.6069068690807535	0.7445502901260748
3	3	class_weight		300	5	0.1	3	0.7398233809924306	0.214044504954084	0.3109756097371356	0.8620689655106356	2.82079625269193	2.2545730070297147	0.799268283439535
3	1	class_weight		300	5	0.3	1	0.7348055265296645	0.24054609655131676	0.21818181816859503	0.9356321839008764	4.056477769125481	3.389609862427307	0.835604190330194
3	2	class_weight		300	5	0.3	1	0.7126715430163707	0.22558369809412807	0.20606060604811752	0.9295019157016897	3.4220041572471303	2.9229244861028314	0.8541557279211984
3	3	class_weight		300	5	0.3	1	0.7321605457433885	0.21589834372827987	0.17682926828190065	0.9218390804527062	2.533550872786882	2.2623741721866866	0.8929657466726088
3	1	class_weight		300	5	0.3	3	0.7485057471264367	0.25392654145712396	0.2363636363493113	0.9348659003759782	4.442576341004646	3.6288764475892834	0.8168405277967344
3	2	class_weight		300	5	0.3	3	0.7123510971786834	0.21866093628209682	0.22424242422883378	0.9279693486518931	3.7239855151306003	3.113152371947883	0.8359732662920547
3	3	class_weight		300	5	0.3	3	0.7470516774133258	0.22681757771365604	0.25609756095999403	0.9095785440543328	3.4630449025218133	2.8322650853048428	0.8178539783333212
3	1	class_weight		300	10	0.1	1	0.746072216417044	0.26389888819039214	0.11515151514453627	0.9701149425213019	4.224445368384266	3.8531455626331006	0.91210684110761
3	2	class_weight		300	10	0.1	1	0.7703703703703705	0.28340517892106054	0.11515151514453627	0.9800766283449803	6.401735450618967	5.779717376217805	0.9028360132628761
3	3	class_weight		300	10	0.1	1	0.7662741799831793	0.2465842910270868	0.11585365852952112	0.9632183907972168	3.43146458160189	3.1497704842954484	0.9179084834121802
3	1	class_weight		300	10	0.1	3	0.7578822709857193	0.2872117121072418	0.18787878786740128	0.9670498084217085	6.789654296010202	5.701901016325832	0.8397925284325435
3	2	class_weight		300	10	0.1	3	0.7722884012539185	0.2620625976090146	0.13939393938549127	0.9586206896478268	3.752346507410344	3.368686053785567	0.8977545143044311
3	3	class_weight		300	10	0.1	3	0.7601112045603214	0.23852283262962848	0.14024390243047294	0.9532567049735383	3.326589216963559	3.0002992375288815	0.9019145462755992
3	1	class_weight		300	10	0.3	1	0.7246209218623011	0.2533338778370347	0.15151515150596878	0.95708812259803	3.982779679807183	3.530843332214118	0.8865273944948063
3	2	class_weight		300	10	0.3	1	0.7456124463021014	0.23929087310298025	0.15151515150596878	0.9601532566976234	4.302883530514247	3.8024465972471573	0.8836972990909384
3	3	class_weight		300	10	0.3	1	0.7358611344734136	0.23211571241304185	0.1463414634057109	0.950191570873945	3.2703290110276613	2.93808571345411	0.8984067568869964
3	1	class_weight		300	10	0.3	3	0.7322698246836179	0.2659233572721588	0.15151515150596878	0.9586206896478268	4.1369037575073335	3.6616152758538774	0.885110084526386
3	2	class_weight		300	10	0.3	3	0.7595448740276327	0.2498021162724758	0.14545454544573003	0.9632183907972168	4.457445591431438	3.9545443783704837	0.8871772526843313
3	3	class_weight		300	10	0.3	3	0.7552611905429398	0.2602685567555489	0.20121951218285247	0.9463601532494532	4.44438302518805	3.7513059201225647	0.8440554863112883
3	1	class_weight		500	5	0.1	1	0.7511436201091374	0.2596517448995406	0.2363636363493113	0.9340996168510798	4.3873193709898475	3.5866802162345546	0.8175106184604359
3	2	class_weight		500	5	0.1	1	0.7162753976547079	0.2314174429343752	0.2363636363493113	0.9279693486518931	3.9875880926596117	3.2814308785396604	0.8229111840072617
3	3	class_weight		500	5	0.1	1	0.7447528268386132	0.22846943556914548	0.23170731705904224	0.8980842911808576	2.657596109233478	2.2735189403925564	0.8554794710594075
3	1	class_weight		500	5	0.1	3	0.7684569836293974	0.29413203842241425	0.3212121211926538	0.9310344827514864	6.388391910537845	4.657575081463278	0.7290684545975566
3	2	class_weight		500	5	0.1	3	0.7393614303959132	0.2728690268084306	0.28484848483122127	0.9134099616788245	4.201589426883442	3.289621502169342	0.7829469103061665
3	3	class_weight		500	5	0.1	3	0.7355574245397627	0.21098616222227784	0.262195121935232	0.8957854406061626	3.054630233324188	2.5159161858105477	0.8236401669233498
3	1	class_weight		500	5	0.3	1	0.7365145709973295	0.24589792759625664	0.21818181816859503	0.9394636015253681	4.330879466158094	3.6041420967354765	0.8321963429344529
3	2	class_weight		500	5	0.3	1	0.7175571810054568	0.23001808592688833	0.16363636362644626	0.9432950191498599	3.2546997756753675	2.88574887630093	0.886640563692276
3	3	class_weight		500	5	0.3	1	0.729843005326605	0.21622365682836264	0.17682926828190065	0.9287356321767913	2.7995217079613948	2.4813135774590696	0.8863348129815858
3	1	class_weight		500	5	0.3	3	0.7478044815975851	0.2579090261065339	0.2363636363493113	0.9417624521000632	5.0053249454333155	4.058611742536127	0.8108587827421301
3	2	class_weight		500	5	0.3	3	0.7153930105654244	0.22223267698518334	0.19393939392764004	0.9348659003759782	3.453338696461753	2.9775396493040276	0.8622205571151736
3	3	class_weight		500	5	0.3	3	0.7473133352023175	0.2252269230236563	0.21341463413332837	0.9218390804527062	3.1999539876079828	2.730451587121863	0.8532783801567658
3	1	class_weight		500	10	0.1	1	0.7482874724254035	0.2720155402869012	0.12727272726501376	0.972413793095997	5.140623130325698	4.613634689667983	0.8974854840155229
3	2	class_weight		500	10	0.1	1	0.7700917218158597	0.28503226542421306	0.11515151514453627	0.9808429118698787	6.663010211490145	6.010905950493619	0.9021306726347056
3	3	class_weight		500	10	0.1	1	0.7630455097654425	0.24377458351336384	0.10365853657904521	0.9655172413719119	3.2380942967654875	3.0060966883792952	0.928353648935154
3	1	class_weight		500	10	0.1	3	0.755225821432718	0.28028874668250847	0.17575757574692377	0.9701149425213019	6.92194337276698	5.881116911387363	0.8496337698031485
3	2	class_weight		500	10	0.1	3	0.7763102287240218	0.2621883517921222	0.12121212120477502	0.9632183907972168	3.612067980393623	3.2954536486420696	0.9123454016948678
3	3	class_weight		500	10	0.1	3	0.759606578824409	0.23386424665484679	0.10975609755428316	0.959386973172725	2.9123797411842975	2.7024843776413436	0.9279299365743428
3	1	class_weight		500	10	0.3	1	0.7247881109950075	0.2531982126585056	0.15151515150596878	0.9578544061229284	4.0584405910109	3.5950404684650215	0.8858181725866147
3	2	class_weight		500	10	0.3	1	0.7459746894229653	0.23886435743012757	0.13939393938549127	0.9624521072723184	4.1517666391944115	3.712429437043509	0.8941806508292056
3	3	class_weight		500	10	0.3	1	0.7358658069339314	0.2321167646212147	0.1463414634057109	0.950191570873945	3.2703290110276613	2.93808571345411	0.8984067568869964
3	1	class_weight		500	10	0.3	3	0.7325763380935795	0.26374852044776514	0.15757575756620754	0.95708812259803	4.171890081529274	3.6720770655026826	0.8801950559631527
3	2	class_weight		500	10	0.3	3	0.761602229188436	0.2509980377291118	0.12727272726501376	0.9647509578470135	3.9913937912999558	3.6106709114511726	0.9046140421943374
3	3	class_weight		500	10	0.3	3	0.7544435099523408	0.2583978545691729	0.20121951218285247	0.9463601532494532	4.44438302518805	3.7513059201225647	0.8440554863112883
4	1	none		100	5	0.1	1	0.8273400673400673	0.31616098904767503	0.024242424240955004	0.9969348658927438	8.08071895606034	7.909065085574756	0.9787575892409874
4	2	none		100	5	0.1	1	0.7981841402531058	0.31626120878901637	0.05454545454214876	0.9923371647433539	7.471144085233054	7.118172521471769	0.9527553431648594
4	3	none		100	5	0.1	1	0.7799598168395477	0.2967628704838071	0.042682926826665676	0.9954022988429472	9.652845227002711	9.283516377750408	0.9617388513857447
4	1	none		100	5	0.1	3	0.8236201091373505	0.3214817623795043	0.012121212120477502	0.9992337164674389	15.999791040031816	15.817975234588557	0.9886363537507294
4	2	none		100	5	0.1	3	0.7998374550098687	0.3181579107038629	0.030303030301193756	0.9969348658927438	10.16402931126666	9.886331356968444	0.9726783495566385
4	3	none		100	5	0.1	3	0.7809737407718905	0.2898923878080083	0.030487804876189767	0.9961685823678456	8.176079270564243	7.957296288288818	0.9732410784195933
4	1	none		100	5	0.3	1	0.7893045396493672	0.26174925362821877	0.07272727272286501	0.9785440612951837	3.5770291424690415	3.389608808420555	0.9476044610334342
4	2	none		100	5	0.3	1	0.7917612910716358	0.33894841434368517	0.14545454544573003	0.9846743294943704	10.936163055724618	9.490902892847073	0.8678457641062105
4	3	none		100	5	0.3	1	0.7657415194841604	0.25500495352688596	0.0914634146285693	0.9747126436706919	3.8804133493431805	3.6169608743542017	0.9321071004361672
4	1	none		100	5	0.3	3	0.8178706606292814	0.29422497119983343	0.030303030301193756	0.986206896544167	2.2343733786304196	2.1969681028309775	0.9832591551166333
4	2	none		100	5	0.3	3	0.7936746778126088	0.37108055271520635	0.11515151514453627	0.9915708812184555	15.308823649128469	13.661140804570376	0.8923703717927319
4	3	none		100	5	0.3	3	0.7722455845248107	0.2720101787735296	0.09756097560380725	0.9800766283449803	5.318084642919067	4.896808046601209	0.9207841398200334
4	1	none		100	10	0.1	1	0.8106397306397306	0.2935741228157419	0.024242424240955004	0.9977011494176422	10.782561752720856	10.545408637217628	0.9780058553090129
4	2	none		100	10	0.1	1	0.7986717752234993	0.3201100690208852	0.030303030301193756	0.9938697317931505	5.066397977838272	4.943173748189047	0.9756781285536156
4	3	none		100	10	0.1	1	0.7686244276235866	0.24610123173047033	0.01829268292571386	0.9946360153180488	3.4551843250909133	3.4102723828689028	0.9870015684987595
4	1	none		100	10	0.1	3	0.8158783234645303	0.3035866641825375	0.012121212120477502	0.9984674329425406	7.99381282985309	7.909039262646358	0.9893950923108592
4	2	none		100	10	0.1	3	0.8034273772204806	0.33430299970618366	0.024242424240955004	0.9984674329425406	16.18622970312377	15.818078525292716	0.9772552752280351
4	3	none		100	10	0.1	3	0.7810812073637978	0.28500421481773575	0.024390243900951812	0.9977011494176422	10.84995276365434	10.609709909391862	0.977857695052205
4	1	none		100	10	0.3	1	0.7766956925577615	0.2393030966113685	0.042424242421671254	0.9869731800690654	3.356661605155413	3.256681989908165	0.9702145582204927
4	2	none		100	10	0.3	1	0.7729339370718682	0.2841995256447086	0.04848484848191001	0.9877394635939638	4.1050921893050845	3.954542226441036	0.9633260358178569
4	3	none		100	10	0.3	1	0.7582936174189328	0.2389883380823447	0.048780487801903624	0.9831417624445737	2.9906742146205056	2.893568126907851	0.9675303591595921
4	1	none		100	10	0.3	3	0.7836340415650761	0.25922569193864015	0.04848484848191001	0.9885057471188621	4.382161788220213	4.218178145331408	0.9625792714565604
4	2	none		100	10	0.3	3	0.7987042842215257	0.32442122106381405	0.042424242421671254	0.9908045976935571	4.773728980291215	4.6136313422233535	0.9664627618228582
4	3	none		100	10	0.3	3	0.7641528829081395	0.24332242740854568	0.048780487801903624	0.9877394635939638	4.131406882811254	3.9786552887959132	0.9630267268118922
4	1	none		300	5	0.1	1	0.7982584465343087	0.2711311040935978	0.06666666666262626	0.9770114942453869	3.035712963263752	2.8999987373803506	0.9552941078807984
4	2	none		300	5	0.1	1	0.7702310460931151	0.33219686751752414	0.11515151514453627	0.9831417624445737	7.589347915431604	6.8305744571577245	0.9000212478565481
4	3	none		300	5	0.1	1	0.7484347257265676	0.2491144140620889	0.10365853657904521	0.9770114942453869	4.9149638431456495	4.509144378242172	0.9174318414124109
4	1	none		300	5	0.1	3	0.7891234180889353	0.26294351760970275	0.05454545454214876	0.9800766283449803	2.838016325277599	2.7377608624189604	0.9646740963588376
4	2	none		300	5	0.1	3	0.7819296412399861	0.32908313526057476	0.12121212120477502	0.9831417624445737	8.043882363467043	7.1900783759555	0.8938567187620625
4	3	none		300	5	0.1	3	0.7567143257639473	0.27400687602871127	0.11585365852952112	0.9747126436706919	5.05078169596276	4.581483774181989	0.9070840910301643
4	1	none		300	5	0.3	1	0.7332311621966796	0.24598648693890424	0.15151515150596878	0.9632183907972168	4.6763380084889326	4.1193170608025875	0.8808852154316972
4	2	none		300	5	0.3	1	0.7616068733310113	0.3252671417653982	0.21212121210835627	0.9693486589964035	8.514420279391201	6.9204522855605015	0.812791942766434
4	3	none		300	5	0.3	1	0.7106999345855527	0.23547502791457425	0.12195121950475907	0.9632183907972168	3.6371517857777236	3.315547878205735	0.9115780800787396
4	1	none		300	5	0.3	3	0.7435922442818994	0.23652412354204067	0.10909090908429751	0.9624521072723184	3.138691373511678	2.905379559425355	0.9256658850111154
4	2	none		300	5	0.3	3	0.7517009172181586	0.3113008440877131	0.19393939392764004	0.9785440612951837	10.973142013511652	9.038956822454812	0.8237345968541533
4	3	none		300	5	0.3	3	0.7255256518082421	0.25876403165002365	0.12195121950475907	0.9647509578470135	3.801327420540348	3.4597020928526327	0.9101299814756739
4	1	none		300	10	0.1	1	0.7730500406362475	0.23341748899013448	0.024242424240955004	0.9854406130192688	1.6815941366817069	1.6650706257298207	0.9901738907103746
4	2	none		300	10	0.1	1	0.7760919540229885	0.2978541742628534	0.04848484848191001	0.9954022988429472	11.031823115875094	10.545431591006958	0.9559101310746692
4	3	none		300	10	0.1	1	0.7484393981870854	0.2507991197517602	0.05487804877714158	0.9885057471188621	4.993544037350754	4.774386086749105	0.9561117316883901
4	1	none		300	10	0.1	3	0.7779914083362359	0.24392840143265612	0.042424242421671254	0.9892720306437605	4.085439225675716	3.954541765313589	0.9679599930421509
4	2	none		300	10	0.1	3	0.7817624521072796	0.297997809394122	0.030303030301193756	0.9923371647433539	4.046869713902942	3.954540289706539	0.9771849673470078
4	3	none		300	10	0.1	3	0.7423511821325111	0.26593135237616994	0.048780487801903624	0.9915708812184555	6.0326268678277755	5.787132818365286	0.9593056034846134
4	1	none		300	10	0.3	1	0.7518495297805643	0.22495345131224379	0.018181818180716253	0.9869731800690654	1.4030490310855965	1.3957208528177851	0.9947769520979379
4	2	none		300	10	0.3	1	0.7532149076976663	0.26186146496059237	0.06666666666262626	0.9869731800690654	5.411760545629596	5.117643126998545	0.9456521643430476
4	3	none		300	10	0.3	1	0.736991869918699	0.24630016935841909	0.060975609752379534	0.9831417624445737	3.7868926738456725	3.616960158634814	0.9551261237865463
4	1	none		300	10	0.3	3	0.7599814234296993	0.24053908252600917	0.05454545454214876	0.983908045969472	3.5274703326380488	3.3896082814174098	0.9609175773301993
4	2	none		300	10	0.3	3	0.7686706141878556	0.2911151666419489	0.07272727272286501	0.9885057471188621	6.745092162378098	6.327267217997112	0.9380549588095477
4	3	none		300	10	0.3	3	0.7305719091673676	0.2361860267704201	0.05487804877714158	0.981609195394777	3.0991918610944253	2.9839922784908137	0.9628291442547705
4	1	none		500	5	0.1	1	0.7745965401137814	0.24875311897269678	0.07272727272286501	0.9747126436706919	3.023171708122787	2.876031919487555	0.9513293212980236
4	2	none		500	5	0.1	1	0.7615790084755603	0.32212402858708983	0.14545454544573003	0.9762452107204886	6.995192651649385	6.123164575471086	0.8753389378168717
4	3	none		500	5	0.1	1	0.7374170638258108	0.24459148163907093	0.0914634146285693	0.9716475095710986	3.4500259890291773	3.2259382151471585	0.9350475013536532
4	1	none		500	5	0.1	3	0.7720747706954603	0.25033821965848374	0.07272727272286501	0.9754789271955903	3.12009676478454	2.96590788029092	0.9505820084060004
4	2	none		500	5	0.1	3	0.7664692906072215	0.3231736613784992	0.15151515150596878	0.9808429118698787	9.142852353501521	7.909086776965289	0.8650568093782844
4	3	none		500	5	0.1	3	0.7492337164750957	0.2660124193962147	0.13414634145523496	0.972413793095997	5.461265618851569	4.862803113672645	0.8904168737506986
4	1	none		500	5	0.3	1	0.744971554626727	0.248958178114321	0.12727272726501376	0.9662835248968101	4.179449513726884	3.774792267802929	0.903179285599837
4	2	none		500	5	0.3	1	0.757533960292581	0.3236216679164359	0.20606060604811752	0.972413793095997	9.148851624162814	7.469694259462449	0.8164624889364148
4	3	none		500	5	0.3	1	0.7250303709933652	0.2424613313938422	0.15243902438094883	0.9616858237474201	4.514387305445792	3.9786574971479176	0.8813283360079701
4	1	none		500	5	0.3	3	0.7413584117032394	0.22849311863946092	0.07878787878310377	0.9624521072723184	2.192265795659986	2.098329681807201	0.957151119193025
4	2	none		500	5	0.3	3	0.7458121444328341	0.31607191522285494	0.19393939392764004	0.972413793095997	8.48119991499297	7.030300479494071	0.8289275651024314
4	3	none		500	5	0.3	3	0.7256191010185965	0.24663156090057292	0.14024390243047294	0.9639846743221151	4.366076947898764	3.8940051450523963	0.8918773415722027
4	1	none		500	10	0.1	1	0.7683037269244165	0.23287031716600845	0.030303030301193756	0.983908045969472	1.9107130973457784	1.883115711898561	0.9855564895678558
4	2	none		500	10	0.1	1	0.7779449669104841	0.3000632772130616	0.042424242421671254	0.9946360153180488	8.21517454299289	7.909076152595852	0.9627398698655928
4	3	none		500	10	0.1	1	0.7520325203252033	0.25817271002718967	0.05487804877714158	0.9892720306437605	5.354372883053364	5.115413346244346	0.9553711339176515
4	1	none		500	10	0.1	3	0.7762544990131197	0.24081623828316082	0.030303030301193756	0.9846743294943704	2.0078111887762016	1.977271436009807	0.9847895195448527
4	2	none		500	10	0.1	3	0.7804760246139557	0.2970682136875858	0.030303030301193756	0.9915708812184555	3.6761319983186396	3.5950370538343095	0.9779401334656261
4	3	none		500	10	0.1	3	0.7433791234464069	0.26264672924576377	0.042682926826665676	0.9915708812184555	5.244927181614661	5.063741216069626	0.9654549983783514
4	1	none		500	10	0.3	1	0.7511668408220132	0.22456823566832376	0.024242424240955004	0.9869731800690654	1.882351495002797	1.8609611370903802	0.9886363536285766
4	2	none		500	10	0.3	1	0.7533542319749217	0.2636032229529447	0.07272727272286501	0.9869731800690654	5.942325304591818	5.5828834112711405	0.9395115658736861
4	3	none		500	10	0.3	1	0.7369404728530045	0.24627980739385505	0.060975609752379534	0.9823754789196754	3.6194219977478244	3.459701110598647	0.955871151956643
4	1	none		500	10	0.3	3	0.7555137582723789	0.23824638532701886	0.042424242421671254	0.9854406130192688	2.998665493156072	2.913873595027186	0.9717234455430044
4	2	none		500	10	0.3	3	0.7680622315105072	0.2930128842304044	0.06666666666262626	0.9869731800690654	5.411760545629596	5.117643126998545	0.9456521643430476
4	3	none		500	10	0.3	3	0.7336323708064668	0.23858399871605485	0.05487804877714158	0.9831417624445737	3.386214997617311	3.2552641427713325	0.9613282414730692
4	1	undersample	0.6	100	5	0.1	1	0.812697085800534	0.32404118227752604	0.6242424242045913	0.7885057471203947	6.193723357164399	2.951580887846333	0.47654385830696644
4	2	undersample	0.6	100	5	0.1	1	0.798114478114478	0.32933404953774	0.6787878787467401	0.7793103448216145	7.462263725851125	3.07575743611768	0.4121748405701422
4	3	undersample	0.6	100	5	0.1	1	0.7727361928791703	0.2699169136930066	0.5731707316723677	0.7693486589979361	4.4791644716308845	2.4850092105779122	0.5547930158683063
4	1	undersample	0.6	100	5	0.1	3	0.8162266341576686	0.3241602441295091	0.6424242423853076	0.7854406130208013	6.576876144707264	2.9941557043413476	0.45525498317041146
4	2	undersample	0.6	100	5	0.1	3	0.8049738766980147	0.32935818516985405	0.6424242423853076	0.793869731794683	6.919286345852606	3.1165932922548043	0.45042119479995435
4	3	undersample	0.6	100	5	0.1	3	0.7750864405195776	0.26311333712163004	0.5731707316723677	0.7754789271971229	4.638127510707658	2.5528592883884964	0.5504073003844003
4	1	undersample	0.6	100	5	0.3	1	0.7887240218274701	0.2671192273769608	0.5757575757226814	0.7701149425228344	4.54642834936362	2.5045453453816493	0.5508819467633171
4	2	undersample	0.6	100	5	0.3	1	0.7827470103332171	0.330637321198147	0.6303030302648301	0.7478927203007825	5.0577505235855424	2.500138060334661	0.494318175263567
4	3	undersample	0.6	100	5	0.3	1	0.759508457153537	0.2652502664659317	0.5487804877714157	0.7770114942469195	4.237949080288083	2.4610257883374183	0.5807114949551574
4	1	undersample	0.6	100	5	0.3	3	0.79724602345292	0.3044520591314778	0.6363636363250689	0.7731800766224278	5.965371307740829	2.805589556653984	0.4703126347490996
4	2	undersample	0.6	100	5	0.3	3	0.7812562405665853	0.30718921097024976	0.6242424242045913	0.7785440612967162	5.840383660562599	2.818810819306453	0.4826413682266693
4	3	undersample	0.6	100	5	0.3	3	0.7643304364078123	0.26232830610846586	0.5609756097218918	0.7609195402240543	4.066773316437681	2.3463882693873326	0.5769655808538979
4	1	undersample	0.6	100	10	0.1	1	0.798532450946244	0.27404292982959205	0.6060606060238751	0.7854406130208013	5.631867827729788	2.8246751927748566	0.5015521000951487
4	2	undersample	0.6	100	10	0.1	1	0.7952769070010449	0.30712017897185223	0.6424242423853076	0.7785440612967162	6.316110149163269	2.9009121053056703	0.45928775363882296
4	3	undersample	0.6	100	10	0.1	1	0.7602794131389591	0.23046717416908385	0.5548780487466537	0.7793103448216145	4.401968957278792	2.514291044386427	0.5711741779117454
4	1	undersample	0.6	100	10	0.1	3	0.795067920585162	0.27964918410588385	0.6303030302648301	0.7754789271971229	5.888658559894714	2.8073222451818367	0.4767337344730418
4	2	undersample	0.6	100	10	0.1	3	0.8020155578776268	0.3213271729875361	0.6727272726865013	0.7816091953963096	7.356724726143588	3.0803826337993496	0.4187165722383697
4	3	undersample	0.6	100	10	0.1	3	0.7575787309597234	0.22945623030793189	0.5487804877714157	0.782375478921208	4.3723827247403895	2.5216848718802156	0.5767301233462159
4	1	undersample	0.6	100	10	0.3	1	0.7654893765238593	0.22779153699156035	0.5515151514817264	0.7808429118714112	4.3814494106093145	2.5165288105709855	0.574359882066178
4	2	undersample	0.6	100	10	0.3	1	0.7790827818414024	0.2790950048627553	0.6060606060238751	0.782375478921208	5.530877278786238	2.784891036959652	0.503517044634559
4	3	undersample	0.6	100	10	0.3	1	0.7549621530698066	0.23322724229460262	0.49999999996951217	0.7816091953963096	3.578947193823621	2.2894735791743464	0.6397058742123773
4	1	undersample	0.6	100	10	0.3	3	0.7939486822245443	0.26629923831654506	0.5939393939033976	0.7708812260477328	4.921279642905924	2.5922771745643263	0.5267485925308724
4	2	undersample	0.6	100	10	0.3	3	0.7902380123069779	0.2946371993935431	0.6303030302648301	0.782375478921208	6.129300058282933	2.896286678438038	0.47253138035412245
4	3	undersample	0.6	100	10	0.3	3	0.7560788711335389	0.2264377686225771	0.5304878048457019	0.7785440612967162	3.9721383931916834	2.3954552043055397	0.6030643767825433
4	1	undersample	0.6	300	5	0.1	1	0.7909532102635551	0.28949619221538175	0.5696969696624425	0.7670498084232411	4.359432704494925	2.4455740574868017	0.560984462811157
4	2	undersample	0.6	300	5	0.1	1	0.7819342853825613	0.34327233692488496	0.6242424242045913	0.7586206896493592	5.221197902780974	2.5861470787877883	0.4953167979322037
4	3	undersample	0.6	300	5	0.1	1	0.7620456032146528	0.26379608352664013	0.5304878048457019	0.7839080459710046	4.098783988025776	2.454916855559333	0.5989378366225956
4	1	undersample	0.6	300	5	0.1	3	0.7919099036340416	0.2771516020028501	0.6060606060238751	0.7724137930975294	5.221444956258951	2.662993454843513	0.5100108159594654
4	2	undersample	0.6	300	5	0.1	3	0.7800626959247648	0.334685570944586	0.6181818181443526	0.762452107273851	5.196620328349363	2.6023459312836272	0.5007766038093501
4	3	undersample	0.6	300	5	0.1	3	0.7671479300999906	0.25389987665494873	0.5731707316723677	0.7831417624461062	4.8494697131219295	2.643066326218111	0.5450217104298387
4	1	undersample	0.6	300	5	0.3	1	0.7690932311621966	0.2526942721726163	0.5757575757226814	0.7670498084232411	4.468749784843641	2.4715908027792146	0.5530832731952112
4	2	undersample	0.6	300	5	0.3	1	0.7702589109485661	0.311783596948459	0.6060606060238751	0.7639846743236477	4.980019736693063	2.5678865497747387	0.5156378158612926
4	3	undersample	0.6	300	5	0.3	1	0.746631155966732	0.2584222740772611	0.524390243870464	0.7877394635954963	4.091826135259955	2.47050265700879	0.6037652955979217
4	1	undersample	0.6	300	5	0.3	3	0.7775084175084175	0.26201291826172235	0.5757575757226814	0.7831417624461062	4.901059815904698	2.6549950588325846	0.5417185485486459
4	2	undersample	0.6	300	5	0.3	3	0.7745593869731802	0.33604632376350047	0.6303030302648301	0.760153256699156	5.403446022850616	2.627940639555917	0.4863453015738784
4	3	undersample	0.6	300	5	0.3	3	0.7495467713297823	0.2503172357872842	0.5548780487466537	0.7731800766224278	4.249305605741687	2.446337235374216	0.57570281355515
4	1	undersample	0.6	300	10	0.1	1	0.7781911064669685	0.2561353168804856	0.5818181817829201	0.7747126436722245	4.784383078443312	2.582560181987392	0.5397895803493739
4	2	undersample	0.6	300	10	0.1	1	0.7958899338209684	0.32135564328066096	0.654545454505785	0.7793103448216145	6.690789104019541	2.9659089562563343	0.4432823757016421
4	3	undersample	0.6	300	10	0.1	1	0.758835622838987	0.24610223342690146	0.5487804877714157	0.7892720306452929	4.5552823163665765	2.604212736495153	0.5716907339827675
4	1	undersample	0.6	300	10	0.1	3	0.7875444096133751	0.2805239996730027	0.5757575757226814	0.7831417624461062	4.901059815904698	2.6549950588325846	0.5417185485486459
4	2	undersample	0.6	300	10	0.1	3	0.7903308951584812	0.3159681906544704	0.6424242423853076	0.7754789271971229	6.205356294164522	2.8613092114353336	0.4611031202305865
4	3	undersample	0.6	300	10	0.1	3	0.7609802822166152	0.2436163484942787	0.5365853658209399	0.7977011494191748	4.565789225858632	2.6524388930334877	0.580937646519761
4	1	undersample	0.6	300	10	0.3	1	0.7717311041448972	0.25208909247465566	0.5999999999636363	0.7885057471203947	5.592390999558131	2.8369563873474464	0.50728862335407
4	2	undersample	0.6	300	10	0.3	1	0.7860629281318937	0.2895698069530661	0.6242424242045913	0.7770114942469195	5.788825766559656	2.799437549940137	0.48359332357581164
4	3	undersample	0.6	300	10	0.3	1	0.752004485562097	0.23400341460433474	0.5487804877714157	0.7892720306452929	4.5552823163665765	2.604212736495153	0.5716907339827675
4	1	undersample	0.6	300	10	0.3	3	0.7778938813421572	0.3001598279183625	0.5818181817829201	0.7839080459710046	5.047178273686	2.692456354854784	0.5334577378454033
4	2	undersample	0.6	300	10	0.3	3	0.7757993730407523	0.28174855488492495	0.5939393939033976	0.7862068965456996	5.378911603832781	2.7781034866230896	0.5164805889084357
4	3	undersample	0.6	300	10	0.3	3	0.7541584898607606	0.2378145749742257	0.5121951219199881	0.7800766283465129	3.7243900621427297	2.3289707445796126	0.6253294280341302
4	1	undersample	0.6	500	5	0.1	1	0.7851201671891327	0.2802688553375969	0.5757575757226814	0.7739463601473261	4.646488873017184	2.546995264610504	0.5481548084482405
4	2	undersample	0.6	500	5	0.1	1	0.7794821781028677	0.3421567589278058	0.6484848484455463	0.7494252873505792	5.517557469568196	2.5879898881613923	0.4690462849294715
4	3	undersample	0.6	500	5	0.1	1	0.7571768993552004	0.2591932452668128	0.5487804877714157	0.7885057471203947	4.5343710909434245	2.5947771835485347	0.5722463129203111
4	1	undersample	0.6	500	5	0.1	3	0.786652734238941	0.27623264056019625	0.6121212120841139	0.7693486589979361	5.263911694927985	2.6538808874292554	0.5041651510505527
4	2	undersample	0.6	500	5	0.1	3	0.780146290491118	0.3367838795095475	0.6363636363250689	0.7586206896493592	5.49999972881022	2.6363635269195904	0.47933883671116123
4	3	undersample	0.6	500	5	0.1	3	0.7593869731800766	0.2465768733246175	0.5609756097218918	0.7816091953963096	4.57309918210168	2.5686776741956083	0.5616929627325767
4	1	undersample	0.6	500	5	0.3	1	0.7670080111459422	0.25129477823962537	0.5515151514817264	0.7639846743236477	3.980650920617481	2.3367767602950122	0.5870338211234107
4	2	undersample	0.6	500	5	0.3	1	0.7725206083826773	0.31533715160025033	0.6121212120841139	0.7586206896493592	4.95982119053503	2.5359306306559866	0.5112947591532461
4	3	undersample	0.6	500	5	0.3	1	0.7453882814690216	0.2572152606168433	0.518292682895226	0.7900383141701913	4.048553796720796	2.468510653082861	0.6097265187872124
4	1	undersample	0.6	500	5	0.3	3	0.7784929757343548	0.2630751254011399	0.5999999999636363	0.7800766283465129	5.320557212814405	2.72822287222284	0.5127701310017724
4	2	undersample	0.6	500	5	0.3	3	0.7731011262045745	0.333570880325003	0.6424242423853076	0.7593869731742576	5.670192959382135	2.669947775317621	0.4708742255760249
4	3	undersample	0.6	500	5	0.3	3	0.7497336697504906	0.2508750840968863	0.5487804877714157	0.7800766283465129	4.313965317307977	2.4953257977638703	0.5784297209374328
4	1	undersample	0.6	500	10	0.1	1	0.7783768721699756	0.2559121728981133	0.5696969696624425	0.7770114942469195	4.613329229677607	2.5548265018871152	0.5537923544061393
4	2	undersample	0.6	500	10	0.1	1	0.7942923487751075	0.32635540935054125	0.6666666666262626	0.7754789271971229	6.907849448561116	2.9692831439423273	0.4298418917456757
4	3	undersample	0.6	500	10	0.1	1	0.7574525745257453	0.2414399464084246	0.5609756097218918	0.7892720306452929	4.785858332505974	2.66208413063949	0.5562396330664022
4	1	undersample	0.6	500	10	0.1	3	0.7855660048763496	0.27528651100248025	0.5878787878431588	0.782375478921208	5.128261951990965	2.701344305850862	0.5267562928448866
4	2	undersample	0.6	500	10	0.1	3	0.7885707651224894	0.3159074628423597	0.654545454505785	0.7762452107220211	6.573179165985602	2.9252800682617717	0.44503275031167583
4	3	undersample	0.6	500	10	0.1	3	0.7603588449677601	0.24230592330075412	0.518292682895226	0.796168582369378	4.202674183988221	2.542751571335028	0.6050318007034476
4	1	undersample	0.6	500	10	0.3	1	0.7721862301172645	0.25197855007161146	0.5939393939033976	0.7885057471203947	5.453276797205812	2.808300262222725	0.5149748146158458
4	2	undersample	0.6	500	10	0.3	1	0.7856635318704284	0.2885344800991419	0.6303030302648301	0.7747126436722245	5.86283006947433	2.797773530486341	0.4772052811875021
4	3	undersample	0.6	500	10	0.3	1	0.7518175871413887	0.23399767510277833	0.5426829267961778	0.7885057471203947	4.424202668439313	2.565946325953551	0.5799793712019731
4	1	undersample	0.6	500	10	0.3	3	0.7766724718448856	0.29807769571119913	0.5818181817829201	0.7839080459710046	5.047178273686	2.692456354854784	0.5334577378454033
4	2	undersample	0.6	500	10	0.3	3	0.7758829676071056	0.2841825548291834	0.5939393939033976	0.7816091953963096	5.2348779659214015	2.7196171001111376	0.5195187099807917
4	3	undersample	0.6	500	10	0.3	3	0.7539342117559107	0.23839145622411273	0.518292682895226	0.7839080459710046	3.9031778281763714	2.39848198531659	0.6144946635458374
4	1	undersample	0.8	100	5	0.1	1	0.8235040055729711	0.3398120467738557	0.7878787878310376	0.7157088122550521	9.35078885566303	2.7713794661271356	0.29637920558337094
4	2	undersample	0.8	100	5	0.1	1	0.8012678509230233	0.3188195113485546	0.7636363635900826	0.7180076628297472	8.226170139193956	2.708003856321098	0.32919374730130996
4	3	undersample	0.8	100	5	0.1	1	0.7757405849920568	0.2691729505113146	0.6768292682514128	0.7264367816036289	5.561439417251688	2.4741237052179454	0.4448710961282386
4	1	undersample	0.8	100	5	0.1	3	0.8198212005108556	0.32203209455687787	0.7999999999515152	0.7187739463546454	10.22343265041692	2.844686547120221	0.2782515953455111
4	2	undersample	0.8	100	5	0.1	3	0.7999721351445489	0.3038622686908473	0.7515151514696051	0.7233716475040355	7.908654411676886	2.716695947909421	0.34350924030916796
4	3	undersample	0.8	100	5	0.1	3	0.7745584524810766	0.27286233962982087	0.6646341463009369	0.7272030651285273	5.282992613169941	2.4363694637932136	0.4611722160825432
4	1	undersample	0.8	100	5	0.3	1	0.7914176245210728	0.28331486988170346	0.7333333332888888	0.7095785440558654	6.718997044322779	2.5250658759154967	0.3758099299744569
4	2	undersample	0.8	100	5	0.3	1	0.7719029374201788	0.30139059073527263	0.7151515151081727	0.7034482758566786	5.955467325644587	2.411557353303302	0.4049316639458877
4	3	undersample	0.8	100	5	0.3	1	0.7689935520044855	0.28336913611927267	0.652439024350461	0.731034482753019	5.102114031753458	2.4257347438854144	0.4754371771715606
4	1	undersample	0.8	100	5	0.3	3	0.8015186346220828	0.2868168339760546	0.7636363635900826	0.708812260530967	7.864372072446027	2.6224879480078993	0.33346436882767116
4	2	undersample	0.8	100	5	0.3	3	0.790925345408104	0.33031015936840236	0.7333333332888888	0.7195402298795438	7.05532752317437	2.6147540049197984	0.3706070236679926
4	3	undersample	0.8	100	5	0.3	3	0.7625408840295299	0.2802230798743887	0.6158536584990333	0.7318007662779173	4.374376229755904	2.29625426959519	0.5249329516358407
4	1	undersample	0.8	100	10	0.1	1	0.7963218390804597	0.2855095615029121	0.6969696969274564	0.7218390804542388	5.968594765900624	2.505634770726475	0.4198031210554872
4	2	undersample	0.8	100	10	0.1	1	0.790056890746546	0.2936221704244412	0.7636363635900826	0.7226053639791372	8.416064151772188	2.752887896519278	0.32709919538564297
4	3	undersample	0.8	100	10	0.1	1	0.7640827960003738	0.25338341838754064	0.6341463414247471	0.7157088122550521	4.363701528363476	2.2306224971258946	0.5111766785583596
4	1	undersample	0.8	100	10	0.1	3	0.7967258794845001	0.2736539838807774	0.7636363635900826	0.708812260530967	7.864372072446027	2.6224879480078993	0.33346436882767116
4	2	undersample	0.8	100	10	0.1	3	0.7974596540113781	0.3034199653881905	0.7636363635900826	0.7233716475040355	8.44832684640575	2.760513624488605	0.3267526920054907
4	3	undersample	0.8	100	10	0.1	3	0.7601298944023923	0.23312754473555483	0.6280487804495092	0.731034482753019	4.589323046128902	2.3350530712168007	0.5088011895987992
4	1	undersample	0.8	100	10	0.3	1	0.78085684430512	0.25353652911168667	0.7212121211684114	0.7049808429064753	6.181817902140111	2.444628016117266	0.39545453991014046
4	2	undersample	0.8	100	10	0.3	1	0.7775037733658423	0.2831330648544619	0.7272727272286501	0.7279693486534256	7.136149878174618	2.6734954200698904	0.3746411432423915
4	3	undersample	0.8	100	10	0.3	1	0.7418792636202224	0.2320995957515266	0.5792682926476056	0.7256704980787305	3.642012646467822	2.111578475792467	0.5797833902142647
4	1	undersample	0.8	100	10	0.3	3	0.7992337164750958	0.27314946926706724	0.7393939393491276	0.7249042145538322	7.476322741231839	2.687768957536889	0.35950412733664444
4	2	undersample	0.8	100	10	0.3	3	0.787781260884709	0.2894494856586572	0.7151515151081727	0.7180076628297472	6.392576017893483	2.5360671035388065	0.39672066980734083
4	3	undersample	0.8	100	10	0.3	3	0.7484207083450144	0.22673246783100712	0.5975609755733194	0.7325670498028156	4.067378486297111	2.2344327906804167	0.5493545185269518
4	1	undersample	0.8	300	5	0.1	1	0.7916544757924068	0.26847575817507374	0.7515151514696051	0.6980842911823902	6.992942594567122	2.4891554318958886	0.3559524947195061
4	2	undersample	0.8	300	5	0.1	1	0.7809357947288982	0.34421660650550523	0.7333333332888888	0.7103448275807637	6.744047299799263	2.5317459441395007	0.3754045255249597
4	3	undersample	0.8	300	5	0.1	1	0.7601953088496403	0.2767604235164236	0.6402439023999851	0.7348659003775107	4.932644043083609	2.4147926621421703	0.48955338997178854
4	1	undersample	0.8	300	5	0.1	3	0.7904609311505864	0.26839934904568447	0.7454545454093664	0.7103448275807637	7.181972439949015	2.573592984538501	0.3583406834595214
4	2	undersample	0.8	300	5	0.1	3	0.7809915244398004	0.33114314889811264	0.7333333332888888	0.7057471264313736	6.595702818076711	2.4921874151077232	0.3778501575784171
4	3	undersample	0.8	300	5	0.1	3	0.7586300345762078	0.28848364719950387	0.6341463414247471	0.7318007662779173	4.729523602282776	2.3644598419594036	0.4999361444190542
4	1	undersample	0.8	300	5	0.3	1	0.7837919424126322	0.27594426784583154	0.7272727272286501	0.7210727969293405	6.893772558236064	2.6073925137036125	0.37822432097078795
4	2	undersample	0.8	300	5	0.3	1	0.7794589573899918	0.3302969630453506	0.7212121211684114	0.7126436781554587	6.41565187511035	2.509818094276706	0.39120234061593595
4	3	undersample	0.8	300	5	0.3	1	0.7527847864685544	0.26241934900792196	0.6219512194742712	0.7417624521015957	4.725566935556053	2.408446023637503	0.5096628635730951
4	1	undersample	0.8	300	5	0.3	3	0.7830349471728781	0.26466114748402564	0.7151515151081727	0.7203065134044422	6.465753118193992	2.556911489945351	0.395454540027661
4	2	undersample	0.8	300	5	0.3	3	0.7697619876930222	0.31295622576715665	0.6848484848069788	0.7080459770060686	5.270139083873704	2.3457407927679297	0.4451003479669747
4	3	undersample	0.8	300	5	0.3	3	0.7543967853471637	0.2683403546783619	0.6219512194742712	0.7249042145538322	4.335160210038988	2.260853236471868	0.5215154881438471
4	1	undersample	0.8	300	10	0.1	1	0.7788830837106698	0.25691506324163754	0.7030303029876951	0.7164750957799504	5.982349423419344	2.479606791952183	0.4144871114384714
4	2	undersample	0.8	300	10	0.1	1	0.7860304191338674	0.28312268030537946	0.7272727272286501	0.7203065134044422	6.867579575383203	2.6002489728257805	0.378626687264107
4	3	undersample	0.8	300	10	0.1	1	0.753093168862723	0.24553428177621467	0.6158536584990333	0.733333333327714	4.408729968532922	2.3094511327182916	0.5238359130893879
4	1	undersample	0.8	300	10	0.1	3	0.7829838616045512	0.26410321371868234	0.7090909090479338	0.7126436781554587	6.044999724953304	2.467636277566173	0.40821113803032266
4	2	undersample	0.8	300	10	0.1	3	0.7895971206316035	0.32010297632228646	0.7030303029876951	0.7279693486534256	6.3351534771964095	2.5843789060675606	0.40794257818987045
4	3	undersample	0.8	300	10	0.1	3	0.7512615643397814	0.23995503049572442	0.6158536584990333	0.7302681992281206	4.340412874358868	2.2832073708201954	0.5260345947511559
4	1	undersample	0.8	300	10	0.3	1	0.7632183908045976	0.22931712624935613	0.6848484848069788	0.7049808429064753	5.192806973155675	2.3213694606827815	0.4470355668437282
4	2	undersample	0.8	300	10	0.3	1	0.7782793451758969	0.2816095774967727	0.7090909090479338	0.7233716475040355	6.3739609165363795	2.5633340798822757	0.40215715937203866
4	3	undersample	0.8	300	10	0.3	1	0.7420474721988599	0.23636979648594308	0.6158536584990333	0.733333333327714	4.408729968532922	2.3094511327182916	0.5238359130893879
4	1	undersample	0.8	300	10	0.3	3	0.7756414721931963	0.25169042370345407	0.7151515151081727	0.7134099616803571	6.249743709687563	2.4953815364535674	0.3992774087820762
4	2	undersample	0.8	300	10	0.3	3	0.7923278764658075	0.32282726829952507	0.7090909090479338	0.7210727969293405	6.30133898951287	2.542207700861022	0.40343927569657057
4	3	undersample	0.8	300	10	0.3	3	0.7425520979347724	0.24826827604463392	0.5853658536228435	0.7302681992281206	3.822192356016651	2.1701773029578098	0.5677833721057318
4	1	undersample	0.8	500	5	0.1	1	0.7904330662951351	0.2661921494574399	0.7090909090479338	0.7034482758566786	5.781976490239024	2.3911204265803923	0.41354723126205234
4	2	undersample	0.8	500	5	0.1	1	0.7790363404156507	0.34342078498453465	0.7272727272286501	0.7134099616803571	6.638145853685233	2.5376761387663396	0.3822868807524114
4	3	undersample	0.8	500	5	0.1	1	0.7561442855807868	0.27234964500546677	0.6280487804495092	0.7394636015269007	4.792429871450351	2.4105989029719663	0.5030013833709243
4	1	undersample	0.8	500	5	0.1	3	0.7862719145477766	0.2666485733890444	0.7030303029876951	0.7126436781554587	5.871020143992746	2.4465453692109067	0.41671553673751593
4	2	undersample	0.8	500	5	0.1	3	0.7784465343086033	0.33444783384512516	0.7212121211684114	0.704214559381577	6.159100871062728	2.438294783129169	0.39588484952308345
4	3	undersample	0.8	500	5	0.1	3	0.7508176805905991	0.2726107194232735	0.6158536584990333	0.733333333327714	4.408729968532922	2.3094511327182916	0.5238359130893879
4	1	undersample	0.8	500	5	0.3	1	0.7838941135492861	0.27617396431549945	0.7272727272286501	0.7172413793048488	6.764227317784807	2.5720619930881616	0.38024475000763336
4	2	undersample	0.8	500	5	0.3	1	0.7781725298966679	0.33414655189578946	0.7151515151081727	0.7164750957799504	6.344450537490575	2.5223586331927383	0.397569270158721
4	3	undersample	0.8	500	5	0.3	1	0.7537706756377909	0.26270668197173297	0.6219512194742712	0.7417624521015957	4.725566935556053	2.408446023637503	0.5096628635730951
4	1	undersample	0.8	500	5	0.3	3	0.7829652850342504	0.26495941966994646	0.7090909090479338	0.7180076628297472	6.206351613879264	2.5145750094410197	0.40516153512059483
4	2	undersample	0.8	500	5	0.3	3	0.7708998026239405	0.3113597850912898	0.6787878787467401	0.7049808429064753	5.049742498669718	2.300826368110368	0.4556324046659928
4	3	undersample	0.8	500	5	0.3	3	0.7536491916643304	0.2630775774087837	0.6158536584990333	0.731034482753019	4.357346171211133	2.289712234882494	0.5254831958124185
4	1	undersample	0.8	500	10	0.1	1	0.7811912225705329	0.2599876679539104	0.7030303029876951	0.7164750957799504	5.982349423419344	2.479606791952183	0.4144871114384714
4	2	undersample	0.8	500	10	0.1	1	0.78583536514571	0.28477233964469506	0.7333333332888888	0.7195402298795438	7.05532752317437	2.6147540049197984	0.3706070236679926
4	3	undersample	0.8	500	10	0.1	1	0.7521913839828053	0.24457612618165048	0.6097560975237953	0.731034482753019	4.2467946916554355	2.2670418167153406	0.5338241989192282
4	1	undersample	0.8	500	10	0.1	3	0.7824683617787066	0.26677921111618336	0.7151515151081727	0.7149425287301537	6.296842535351949	2.5087975657484427	0.3984215086680412
4	2	undersample	0.8	500	10	0.1	3	0.789559967491002	0.3246899244909193	0.7090909090479338	0.7233716475040355	6.3739609165363795	2.5633340798822757	0.40215715937203866
4	3	undersample	0.8	500	10	0.1	3	0.7514671526025606	0.23994603021881955	0.6097560975237953	0.7340996168526123	4.313760621501024	2.2931748626103365	0.5315952878893851
4	1	undersample	0.8	500	10	0.3	1	0.7639614536166262	0.22988582798219218	0.6909090908672176	0.7026819923317803	5.282898502725186	2.3238049825766374	0.4398730977982856
4	2	undersample	0.8	500	10	0.3	1	0.778205038894694	0.27976512553247446	0.7090909090479338	0.7218390804542388	6.325412924922511	2.549211027608674	0.4030109962166262
4	3	undersample	0.8	500	10	0.3	1	0.7420007475936827	0.23691377505329864	0.6158536584990333	0.7348659003775107	4.443480860343653	2.322800560727231	0.5227434503032335
4	1	undersample	0.8	500	10	0.3	3	0.7754557064901892	0.2501761744468256	0.7212121211684114	0.7095785440558654	6.320637543141032	2.4833292498673067	0.392892199514868
4	2	undersample	0.8	500	10	0.3	3	0.7922210611865785	0.31617635951678497	0.7090909090479338	0.7241379310289339	6.398437195633834	2.5704544520680823	0.40173159624630483
4	3	undersample	0.8	500	10	0.3	3	0.7428744977104943	0.2469591254939602	0.5975609755733194	0.7302681992281206	4.020058372283355	2.215389330102764	0.5510838611639014
4	1	undersample	1.0	100	5	0.1	1	0.8132822477650063	0.31161596930165286	0.8848484847948577	0.6513409961635913	14.355117554463284	2.5378620648827677	0.17679144121968696
4	2	undersample	1.0	100	5	0.1	1	0.7928108672936259	0.31031455700719307	0.7696969696503213	0.6735632183856433	6.896033786798773	2.3578744474355076	0.3419174631929588
4	3	undersample	1.0	100	5	0.1	1	0.7693626763853846	0.259431913201914	0.7134146341028406	0.6827586206844234	5.357539096131833	2.248806927879041	0.419746236836106
4	1	undersample	1.0	100	5	0.1	3	0.8113688610240333	0.30768629542471904	0.8666666666141414	0.6352490421407261	11.320377474377302	2.376050354850638	0.2098914322446268
4	2	undersample	1.0	100	5	0.1	3	0.7928201555787763	0.3128785355603664	0.7939393938912763	0.6697318007611516	7.813156440922123	2.403923149978698	0.307676300868157
4	3	undersample	1.0	100	5	0.1	3	0.7728763666947015	0.27349706389837786	0.7195121950780785	0.68429118773422	5.560046201244502	2.2790373417957768	0.409895386424163
4	1	undersample	1.0	100	5	0.3	1	0.7779263903401835	0.2326132766099259	0.8303030302527089	0.6367816091905228	8.577983298547837	2.285960811462954	0.2664916270086595
4	2	undersample	1.0	100	5	0.3	1	0.7767885754092652	0.31358771468704805	0.7757575757105601	0.6743295019105416	7.163115725999862	2.382032012236943	0.33254131745488313
4	3	undersample	1.0	100	5	0.3	1	0.7543874404261286	0.27255804592927335	0.6707317072761748	0.6712643678109482	4.159544009312397	2.040337648846867	0.49051953836370377
4	1	undersample	1.0	100	5	0.3	3	0.7837965865552072	0.2675360886077768	0.8060606060117539	0.6475095785390996	7.634850187333645	2.2867588282354987	0.2995158641987201
4	2	undersample	1.0	100	5	0.3	3	0.7775687913618949	0.2894986121830829	0.7333333332888888	0.6697318007611516	5.576565898254143	2.220417566010859	0.39816933050864634
4	3	undersample	1.0	100	5	0.3	3	0.7508550602747407	0.25616905921940714	0.6951219511771267	0.67969348658483	4.838181629369595	2.1701773156712583	0.4485522523825157
4	1	undersample	1.0	100	10	0.1	1	0.7883385579937305	0.2981108478124474	0.8303030302527089	0.6544061302631847	9.264966253265191	2.402539740822438	0.2593144521520588
4	2	undersample	1.0	100	10	0.1	1	0.783132474166957	0.2785204590948372	0.7939393938912763	0.6789272030599316	8.14726900418112	2.47277058888227	0.30350912755434634
4	3	undersample	1.0	100	10	0.1	1	0.7527847864685544	0.2264359463548803	0.6768292682514128	0.6750957854354399	4.351681931965178	2.083165490256417	0.4787035172395654
4	1	undersample	1.0	100	10	0.1	3	0.7930152095669337	0.2745830720730591	0.8545454544936639	0.6375478927154211	10.334037474464248	2.3576781973181813	0.22814684965133017
4	2	undersample	1.0	100	10	0.1	3	0.7830999651689307	0.2749077730047137	0.7757575757105601	0.6743295019105416	7.163115725999862	2.382032012236943	0.33254131745488313
4	3	undersample	1.0	100	10	0.1	3	0.7546117185309784	0.22109673457299894	0.6951219511771267	0.6850574712591184	4.959415860767761	2.207138971941282	0.44504009833235464
4	1	undersample	1.0	100	10	0.3	1	0.7790038314176244	0.26930518355398037	0.7939393938912763	0.6383141762403195	6.799787841336787	2.195107797389719	0.32282003212622273
4	2	undersample	1.0	100	10	0.3	1	0.7808939974457216	0.28112305438987484	0.7818181817707989	0.6681992337113548	7.216319913673568	2.356287982553325	0.3265220969382751
4	3	undersample	1.0	100	10	0.3	1	0.738052518456219	0.21870310997330422	0.6829268292266508	0.6812260536346266	4.602810474176726	2.142354529251102	0.4654448614042024
4	1	undersample	1.0	100	10	0.3	3	0.7947196098920236	0.2744589990922286	0.8727272726743801	0.6413793103399128	12.263735488853781	2.433566365526531	0.19843596961961443
4	2	undersample	1.0	100	10	0.3	3	0.788510391269012	0.2967937449355331	0.7757575757105601	0.6812260536346266	7.392931042771971	2.433566357037649	0.329174757485074
4	3	undersample	1.0	100	10	0.3	3	0.7471124194000561	0.21436381618435746	0.6646341463009369	0.6835249042093217	4.280343224677616	2.100115093224857	0.4906417406701304
4	1	undersample	1.0	300	5	0.1	1	0.7899314988970161	0.26965908197494837	0.7999999999515152	0.6513409961635913	7.472527127144012	2.2945054285241464	0.30705881889194714
4	2	undersample	1.0	300	5	0.1	1	0.7813862765586904	0.32135480603337824	0.7878787878310376	0.6773946360101349	7.799117368768054	2.4422370219281886	0.3131427350634665
4	3	undersample	1.0	300	5	0.1	1	0.75946173254836	0.2717116076957529	0.7073170731276026	0.6934865900330002	5.467708102964743	2.307621875752633	0.4220455404018907
4	1	undersample	1.0	300	5	0.1	3	0.7953372808545223	0.2767527225184527	0.7999999999515152	0.6398467432901161	7.106382662817268	2.2212765339039486	0.3125748454924203
4	2	undersample	1.0	300	5	0.1	3	0.778966678277023	0.32453723918054217	0.7878787878310376	0.6636015325619647	7.327041639647425	2.3420997438258775	0.3196514754170501
4	3	undersample	1.0	300	5	0.1	3	0.7601999813101579	0.26719742007195896	0.6890243902018888	0.6896551724085085	4.923747079147038	2.220189630184392	0.4509146276724544
4	1	undersample	1.0	300	5	0.3	1	0.7808289794496691	0.25142402608431175	0.7757575757105601	0.6505747126386929	6.44096700899837	2.2200956300780477	0.3446835797430397
4	2	undersample	1.0	300	5	0.3	1	0.7813816324161151	0.3027216524179361	0.7696969696503213	0.6659003831366598	6.66121409533036	2.303794759894052	0.34585207145600017
4	3	undersample	1.0	300	5	0.3	1	0.7450098121670873	0.24820982424206553	0.6829268292266508	0.7026819923317803	5.090404228230489	2.296957428219961	0.45123280476968725
4	1	undersample	1.0	300	5	0.3	3	0.7756554046209219	0.25923189236969024	0.7515151514696051	0.6421455938648112	5.427064083226603	2.1000583410034004	0.3869602891226949
4	2	undersample	1.0	300	5	0.3	3	0.7713131313131314	0.3220327270800328	0.7454545454093664	0.6735632183856433	6.042756282355619	2.283610685311555	0.37790877509853554
4	3	undersample	1.0	300	5	0.3	3	0.7376553593122139	0.24766113370927	0.652439024350461	0.6873563218338135	4.12706382908099	2.0868453419845	0.5056489037094825
4	1	undersample	1.0	300	10	0.1	1	0.7813769882735401	0.2582897955494388	0.8242424241924701	0.6582375478876764	9.03231745309944	2.4117406548925633	0.2670123782841357
4	2	undersample	1.0	300	10	0.1	1	0.7942737722048068	0.30925159498458143	0.7818181817707989	0.6735632183856433	7.393778995509026	2.3950063284974843	0.3239218072401703
4	3	undersample	1.0	300	10	0.1	1	0.748331931595178	0.2292707051897485	0.6890243902018888	0.7019157088068819	5.21739985094671	2.3115084808021966	0.4430383897467182
4	1	undersample	1.0	300	10	0.1	3	0.7858307210031348	0.27267121940129785	0.7939393938912763	0.6475095785390996	7.077685105870825	2.2523714774349646	0.3182356057052903
4	2	undersample	1.0	300	10	0.1	3	0.7872936259143156	0.302718718021739	0.7818181817707989	0.6781609195350333	7.550594877859158	2.429220703554973	0.3217257272234672
4	3	undersample	1.0	300	10	0.1	3	0.7503410896177928	0.2351354478397961	0.6829268292266508	0.6927203065081018	4.855553229072856	2.22249247661311	0.4577217720012414
4	1	undersample	1.0	300	10	0.3	1	0.7533774526877974	0.25675197915109327	0.7575757575298439	0.6559386973129814	5.957683496495363	2.2018626610861824	0.36958368177910156
4	2	undersample	1.0	300	10	0.3	1	0.7697480552652967	0.2772415576418096	0.7575757575298439	0.6735632183856433	6.448063097564147	2.3207425663735313	0.35991311914574714
4	3	undersample	1.0	300	10	0.3	1	0.7508503878142229	0.25669171157553583	0.6951219511771267	0.6957854406076952	5.214710110804315	2.284972585519798	0.43817824669457295
4	1	undersample	1.0	300	10	0.3	3	0.7814698711250435	0.26810160029672053	0.8242424241924701	0.6436781609146078	8.471634730666718	2.313196415847464	0.27305194388959075
4	2	undersample	1.0	300	10	0.3	3	0.7856078021595263	0.3111916838203351	0.7575757575298439	0.6835249042093217	6.749394366446974	2.3937925722060314	0.3546677486519774
4	3	undersample	1.0	300	10	0.3	3	0.7400429866367629	0.2214614552893785	0.6585365853256989	0.681992337159525	4.135972308415728	2.0708197995463036	0.5006851119319514
4	1	undersample	1.0	500	5	0.1	1	0.7857471264367816	0.26134006073712085	0.7999999999515152	0.6597701149374731	7.756756387929533	2.3513512820632423	0.3031358839829842
4	2	undersample	1.0	500	5	0.1	1	0.7756554046209219	0.3176633140462247	0.7818181817707989	0.681992337159525	7.684738584322138	2.4584884219538603	0.3199182793442199
4	3	undersample	1.0	500	5	0.1	1	0.7532053079151481	0.2629673846251746	0.6829268292266508	0.7003831417570853	5.034821747071528	2.2793337145256025	0.4527138752237147
4	1	undersample	1.0	500	5	0.1	3	0.7929641239986067	0.2705564474372494	0.8181818181322313	0.6475095785390996	8.266303943654428	2.3211461790360324	0.2807961226921501
4	2	undersample	1.0	500	5	0.1	3	0.7780332056194125	0.3286108746879905	0.7939393938912763	0.6620689655121681	7.548619093490096	2.3494124225685464	0.3112373691114552
4	3	undersample	1.0	500	5	0.1	3	0.7539856088216054	0.2639518344174906	0.6890243902018888	0.6888888888836101	4.906162268739785	2.2147211829953117	0.451416201222095
4	1	undersample	1.0	500	5	0.3	1	0.7805735516080343	0.25325163988772487	0.7818181817707989	0.6505747126386929	6.671600587878275	2.2374401271880324	0.33536780732006993
[truncated: 305 more rows]
