# Supplementary material for: Risk prediction for cardiovascular related diseases using PRS and EHR in the Framingham Heart Study
Source: PLoS One. 2026 Apr 17;21(4):e0345914. doi: 10.1371/journal.pone.0345914 (PMC13089760; doi:10.1371/journal.pone.0345914)
Supplement: S1 File — (ZIP) [file pone.0345914.s003.zip › catboost/ehr_model/af/af_catboost_nested_cv_outer_test_results.csv]

outer_fold	AUC	AUPRC	sensitivity	specificity	DOR	LR+	LR-
1	0.8283849994194823	0.34141194914263456	0.03636363636143251	0.9969348658927438	12.273544827900936	11.863597628362134	0.9665991098722894
2	0.7568744920469059	0.24099108766413585	0.012121212120477502	0.9931034482682521	1.7668686016423845	1.7575732070487122	0.9947390472309499
3	0.8141528829081395	0.35033908308071593	0.024390243900951812	0.9984674329425406	16.287393638736717	15.914530223611788	0.9771072286782536
4	0.8119241192411925	0.2906841289972437	0.024390243900951812	0.9954022988429472	5.412488217631056	5.304866501571661	0.9801160268887603
