# Supplementary material for: Risk prediction for cardiovascular related diseases using PRS and EHR in the Framingham Heart Study
Source: PLoS One. 2026 Apr 17;21(4):e0345914. doi: 10.1371/journal.pone.0345914 (PMC13089760; doi:10.1371/journal.pone.0345914)
Supplement: S1 File — (ZIP) [file pone.0345914.s003.zip › catboost/ehr_model/chd/chd_catboost_nested_cv_all_results.csv]

outer_fold	inner_fold	sampling_method	sampling_ratio	iterations	depth	learning_rate	l2_leaf_reg	AUC	AUPRC	sensitivity	specificity	DOR	LR+	LR-
1	1	none		100	5	0.1	1	0.7967980295566502	0.32138231805279927	0.07758620688986326	0.9969604863146129	27.58869418692065	25.525778023335743	0.9252260210108151
1	2	none		100	5	0.1	1	0.7813532443504693	0.27529860233661874	0.0347826086926276	0.9962006078951657	9.448623757450028	9.154758494335484	0.9688986073374892
1	3	none		100	5	0.1	1	0.812627197039778	0.23937035074687454	0.0173913043463138	0.9924012157979302	2.3115013802735422	2.2886926377841097	0.9901324888667178
1	1	none		100	5	0.1	3	0.8026150298710827	0.31513157522684754	0.04310344827214626	0.998480243153507	29.59439970039676	28.36188220029423	0.9583530056860722
1	2	none		100	5	0.1	3	0.7853046121316243	0.2987379564993444	0.0173913043463138	0.9999999999924013	1768567.6225598108	1737809.9250996187	0.9826086858350659
1	3	none		100	5	0.1	3	0.8132945685212105	0.23722548018315487	0.0	0.9939209726368244	0.0	0.0	1.0061161978360174
1	1	none		100	5	0.3	1	0.7952782727177445	0.31012951621828766	0.11206896550758026	0.9946808510562715	23.601897312884756	21.068925875906242	0.8926793198267714
1	2	none		100	5	0.3	1	0.7809105325756575	0.23378606217841716	0.08695652173156901	0.9878419452812475	7.738088862557093	7.152168025347632	0.9242809271129604
1	3	none		100	5	0.3	1	0.7728095678604466	0.203655565079138	0.043478260865784504	0.9832826747645648	2.67355211798626	2.6007889567007627	0.972784077208929
1	1	none		100	5	0.3	3	0.789906718373336	0.31327056270202147	0.11206896550758026	0.9969604863146129	41.39792189618086	36.870568255929406	0.8906381323781293
1	2	none		100	5	0.3	3	0.786579886348619	0.2685408482820144	0.0695652173852552	0.991641337378483	8.869997870454005	8.32251967928255	0.9382775184540814
1	3	none		100	5	0.3	3	0.7920377956918198	0.2231200648265141	0.0695652173852552	0.9870820668618003	5.713024707710068	5.38516206806514	0.942611363761003
1	1	none		100	10	0.1	1	0.7915771407609264	0.27795904091589346	0.025862068963287754	0.99772036473406	11.619418013728572	11.344777781741287	0.9763636743374778
1	2	none		100	10	0.1	1	0.7727302761992862	0.25732778014617175	0.043478260865784504	0.99772036473406	19.893852050007464	19.072380038855115	0.9587072323637512
1	3	none		100	10	0.1	1	0.8030395136778116	0.24406589759405398	0.0173913043463138	0.9969604863146129	5.805290619409451	5.721720291216863	0.9856044439935385
1	1	none		100	10	0.1	3	0.7933327219369039	0.2908102646891087	0.017241379308858502	0.9992401215729542	23.06987160267211	22.68935635180892	0.9835059558147766
1	2	none		100	10	0.1	3	0.7785582132945685	0.2565602337579378	0.0086956521731569	0.998480243153507	5.763119943757161	5.7217014525768075	0.9928131725149293
1	3	none		100	10	0.1	3	0.799735694462799	0.23550548494515794	0.0173913043463138	0.9962006078951657	4.64069574013368	4.577379247167742	0.986356239900556
1	1	none		100	10	0.3	1	0.7670186563253328	0.2575627570100771	0.05172413792657551	0.9931610942173773	7.921200525931435	7.563207322716806	0.9548056786020401
1	2	none		100	10	0.3	1	0.7486454341218448	0.22112211013234626	0.0695652173852552	0.9924012157979302	9.764473114829434	9.154770551136439	0.937559082382872
1	3	none		100	10	0.3	1	0.761576582529404	0.20552261182083467	0.0347826086926276	0.9931610942173773	5.233225573653735	5.085982895272417	0.9718638670087418
1	1	none		100	10	0.3	3	0.7673527408028509	0.26160992237978703	0.04310344827214626	0.9939209726368244	7.364852737413528	7.090505568077301	0.962749120346824
1	2	none		100	10	0.3	3	0.7598189507070173	0.2495135878387519	0.0695652173852552	0.9939209726368244	12.224278932465854	11.443459421166612	0.9361255058187283
1	3	none		100	10	0.3	3	0.7635853046121316	0.21000927449443357	0.0521739130389414	0.9931610942173773	7.993872090343125	7.628974342908625	0.9543528063434953
1	1	none		300	5	0.1	1	0.7707197882821508	0.2614539809084171	0.07758620688986326	0.9954407294757186	18.364445655936215	17.017204025210056	0.9266385798073284
1	2	none		300	5	0.1	1	0.7607902735562311	0.25804051588032756	0.1130434782510397	0.9893617021201417	11.85293001267755	10.626076959576192	0.896493679594965
1	3	none		300	5	0.1	1	0.7375644244746928	0.18602384089284224	0.043478260865784504	0.9863221884423533	3.2777753786741988	3.178741635321134	0.9697862834728852
1	1	none		300	5	0.1	3	0.7807030185515145	0.25637730364451433	0.07758620688986326	0.9931610942173773	12.214935386837029	11.34481098407521	0.9287655237334427
1	2	none		300	5	0.1	3	0.7629047178538391	0.2634872635117068	0.1130434782510397	0.9908814589590359	13.849657986303804	12.397087842487709	0.8951186893027142
1	3	none		300	5	0.1	3	0.7550548433989692	0.19466619227434317	0.0347826086926276	0.9863221884423533	2.5985966968501013	2.542993308256907	0.9786025224127464
1	1	none		300	5	0.3	1	0.7397023372812075	0.263514605185693	0.11206896550758026	0.991641337378483	14.973503678958922	13.407507457474933	0.8954155016224027
1	2	none		300	5	0.3	1	0.7317364873794107	0.23863610366389376	0.1565217391168242	0.9855623100229062	12.667381323512773	10.841182415838688	0.8558345258811962
1	3	none		300	5	0.3	1	0.7163935509448922	0.19555701656016894	0.0695652173852552	0.9840425531840119	4.610589006473919	4.3594175555315555	0.9455229046233412
1	1	none		300	5	0.3	3	0.7481396080075463	0.24393976765453035	0.07758620688986326	0.9908814589590359	9.140176877746217	8.50861135078541	0.9309022542112656
1	2	none		300	5	0.3	3	0.7461279238800054	0.22208626275056464	0.12173913042419661	0.9825227963451176	7.792505215058744	6.965591474026984	0.8938834436249293
1	3	none		300	5	0.3	3	0.7216730540504823	0.19957955776989064	0.1043478260778828	0.9810030395062235	6.016307505068604	5.492866671139353	0.9129963198105584
1	1	none		300	10	0.1	1	0.7752528560947489	0.28056423477359815	0.04310344827214626	0.998480243153507	29.59439970039676	28.36188220029423	0.9583530056860722
1	2	none		300	10	0.1	1	0.7516717325227964	0.2330004834060518	0.0347826086926276	0.9962006078951657	9.448623757450028	9.154758494335484	0.9688986073374892
1	3	none		300	10	0.1	1	0.754486586493987	0.20752653193007856	0.0347826086926276	0.9954407294757186	7.867850595123842	7.628968761054635	0.9696382245875688
1	1	none		300	10	0.1	3	0.763900534535164	0.24874493615906032	0.05172413792657551	0.9962006078951657	14.30178050294598	13.613757243741851	0.9518924652717043
1	2	none		300	10	0.1	3	0.7560922426324831	0.2425140640300797	0.043478260865784504	0.9962006078951657	11.918150420201002	11.443448117919354	0.9601697910559559
1	3	none		300	10	0.1	3	0.7613783533765033	0.19723908159724093	0.0260869565194707	0.9939209726368244	4.3794570750102935	4.29129728293748	0.9798696883295339
1	1	none		300	10	0.3	1	0.7458861754533068	0.2212828472820197	0.06896551723543401	0.991641337378483	8.787868260610328	8.250773819984575	0.9388822735416003
1	2	none		300	10	0.3	1	0.7285648209329985	0.20453638229277246	0.0695652173852552	0.991641337378483	8.869997870454005	8.32251967928255	0.9382775184540814
1	3	none		300	10	0.3	1	0.7477401876569314	0.19649999192562895	0.0521739130389414	0.991641337378483	6.530434213250962	6.241889759461912	0.9558154159936402
1	1	none		300	10	0.3	3	0.7619549837543234	0.27413683300396535	0.08620689654429252	0.9969604863146129	30.943294315481246	28.361975581484163	0.9165790488526437
1	2	none		300	10	0.3	3	0.7355226641998149	0.21573907017689303	0.060869565212098305	0.9924012157979302	8.464803661731318	8.010424232244384	0.9463213167968463
1	3	none		300	10	0.3	3	0.7447006739791199	0.1856789534115757	0.043478260865784504	0.9908814589590359	4.939388516646271	4.768110708649119	0.9653240766921225
1	1	none		500	5	0.1	1	0.7658067812598259	0.26541007140964457	0.10344827585315101	0.9931610942173773	16.756385717719272	15.126414645433613	0.9027253688648453
1	2	none		500	5	0.1	1	0.7507532707810229	0.25911242973751	0.12173913042419661	0.9886018237006946	12.022431673620822	10.680570331756675	0.8883868506374856
1	3	none		500	5	0.1	1	0.731333421435179	0.17912457066545256	0.060869565212098305	0.984802431603459	4.1999972325185535	4.005214753552612	0.9536231787350222
1	1	none		500	5	0.1	3	0.7747550047164867	0.2520142377042719	0.06896551723543401	0.9924012157979302	9.674061326803995	9.075850115357584	0.9381633744113699
1	2	none		500	5	0.1	3	0.7560988502709132	0.25599219746218393	0.1043478260778828	0.9924012157979302	15.215513925002735	13.732155826704659	0.9025101447269748
1	3	none		500	5	0.1	3	0.7414100700409674	0.18848245196551133	0.060869565212098305	0.9863221884423533	4.673864890912844	4.4502382894495875	0.9521538055931631
1	1	none		500	5	0.3	1	0.7366169688711874	0.2696450814777336	0.10344827585315101	0.9908814589590359	12.538447764271194	11.344815134380546	0.9048021910115198
1	2	none		500	5	0.3	1	0.7307123034227567	0.24132687067355615	0.1565217391168242	0.984802431603459	12.024734330222389	10.29912365199243	0.856494892021004
1	3	none		500	5	0.3	1	0.7122968151182768	0.1873576831583545	0.08695652173156901	0.9802431610867763	4.725272328767135	4.401335562847131	0.9314458954670989
1	1	none		500	5	0.3	3	0.7524958075673409	0.2469886395154985	0.08620689654429252	0.9901215805395889	9.455723359077027	8.726781609341442	0.9229099861944385
1	2	none		500	5	0.3	3	0.7421435179067002	0.22371666562759304	0.12173913042419661	0.9832826747645648	8.153010411671263	7.282209078762136	0.8931926527172523
1	3	none		500	5	0.3	3	0.7171864675564953	0.1926982763252375	0.0956521739047259	0.9817629179256706	5.693907127514785	5.244924657663285	0.9211468475449934
1	1	none		500	10	0.1	1	0.7771263494392622	0.2739538809074332	0.06034482758100476	0.998480243153507	42.19238268397739	39.70663508041192	0.9410853839635545
1	2	none		500	10	0.1	1	0.7492929826879874	0.23973118458380493	0.043478260865784504	0.9969604863146129	14.909041813867347	14.30430072804216	0.9594379543323087
1	3	none		500	10	0.1	1	0.7553191489361701	0.20676989841620425	0.043478260865784504	0.9939209726368244	7.431805944080953	7.152162138229134	0.9623720153252117
1	1	none		500	10	0.1	3	0.7666190650875171	0.2536357718596907	0.05172413792657551	0.9962006078951657	14.30178050294598	13.613757243741851	0.9518924652717043
1	2	none		500	10	0.1	3	0.7503634201136512	0.23578626072520514	0.0347826086926276	0.9962006078951657	9.448623757450028	9.154758494335484	0.9688986073374892
1	3	none		500	10	0.1	3	0.7609224263248315	0.19521440660394593	0.0260869565194707	0.9931610942173773	3.88987525934865	3.8144871714543127	0.9806193973413652
1	1	none		500	10	0.3	1	0.7474845404045697	0.2249723801269033	0.06896551723543401	0.991641337378483	8.787868260610328	8.250773819984575	0.9388822735416003
1	2	none		500	10	0.3	1	0.7286044667635787	0.20387276141828065	0.0695652173852552	0.991641337378483	8.869997870454005	8.32251967928255	0.9382775184540814
1	3	none		500	10	0.3	1	0.7489824236817761	0.19852383006782212	0.0521739130389414	0.9908814589590359	5.981644808576134	5.721732850378943	0.9565484032684466
1	1	none		500	10	0.3	3	0.7643459805051882	0.27856804471828056	0.08620689654429252	0.9969604863146129	30.943294315481246	28.361975581484163	0.9165790488526437
1	2	none		500	10	0.3	3	0.7350799524250033	0.21484867045086845	0.0782608695584121	0.9924012157979302	11.088664632814012	10.299116870028495	0.9287968479688976
1	3	none		500	10	0.3	3	0.7469010175763183	0.18788742793706578	0.043478260865784504	0.9908814589590359	4.939388516646271	4.768110708649119	0.9653240766921225
1	1	undersample	0.6	100	5	0.1	1	0.797112462006079	0.2804929405337001	0.5258620689201843	0.8206686930028825	5.075500460250328	2.932349339343985	0.5777458423172626
1	2	undersample	0.6	100	5	0.1	1	0.7778445883441258	0.23527142880138635	0.5043478260431002	0.8199088145834355	4.632615015131416	2.8005135113713115	0.6045210870961436
1	3	undersample	0.6	100	5	0.1	1	0.7989956389586361	0.20769364948471936	0.5652173912551985	0.803951367775046	5.331007446477498	2.8830467012704215	0.540807094513691
1	1	undersample	0.6	100	5	0.1	3	0.8018682528036892	0.27786413057152104	0.5431034482290429	0.8335866261334834	5.954251348239426	3.263580341979446	0.5481092569936469
1	2	undersample	0.6	100	5	0.1	3	0.7832694594951765	0.22367448006444132	0.521739130389414	0.817629179325094	4.890908797834989	2.860869408000151	0.5849361493629683
1	3	undersample	0.6	100	5	0.1	3	0.7980970001321528	0.2094458581028196	0.5739130434283555	0.8115501519695172	5.800526314052453	3.0454416332620524	0.5250284905834925
1	1	undersample	0.6	100	5	0.3	1	0.7951603605492087	0.2559641665921654	0.6120689654644769	0.7948328267416807	6.112427635694519	2.983269330621168	0.4880661902769375
1	2	undersample	0.6	100	5	0.3	1	0.7853376503237743	0.21878273456670017	0.5652173912551985	0.81079027355007	5.570682399991197	2.9872532030336107	0.5362454602207275
1	3	undersample	0.6	100	5	0.3	1	0.7803422756706753	0.1967722982952806	0.5826086956015123	0.7872340425472095	5.16458305753344	2.738260740551866	0.5301997583157865
1	1	undersample	0.6	100	5	0.3	3	0.7803230793417881	0.24948897263253508	0.5517241378834721	0.7978723404194691	4.85829932808612	2.729582441772804	0.5618390734819345
1	2	undersample	0.6	100	5	0.3	3	0.781280560327739	0.23012380463474622	0.5478260869088847	0.8100303951306229	5.165999698092644	2.883756369593997	0.5582184449214584
1	3	undersample	0.6	100	5	0.3	3	0.7763843002510903	0.19356837063245103	0.5565217390820416	0.7727963525777144	4.268345257285576	2.44944005477728	0.5738617343367232
1	1	undersample	0.6	100	10	0.1	1	0.7777159102819411	0.24131208355530442	0.5258620689201843	0.8328267477140363	5.525288893721555	3.1456110967114688	0.5693115965452903
1	2	undersample	0.6	100	10	0.1	1	0.7723139949781948	0.20807047167245837	0.48695652169678644	0.8267477203584594	4.529289044410572	2.810678708514045	0.6205562585345947
1	3	undersample	0.6	100	10	0.1	1	0.7895665389189903	0.20401933631229413	0.48695652169678644	0.8145896656473056	4.170046994538046	2.626371917903781	0.6298182921303644
1	1	undersample	0.6	100	10	0.1	3	0.7907452049051462	0.2428286499750687	0.5431034482290429	0.8510638297807671	6.7924523257837945	3.6465514788253524	0.536853442026926
1	2	undersample	0.6	100	10	0.1	3	0.773166380335668	0.2053171093723679	0.4608695651773157	0.8313069908751421	4.21258328642382	2.7320014044932344	0.6485334951529643
1	3	undersample	0.6	100	10	0.1	3	0.7941125941588476	0.21611310098047004	0.5043478260431002	0.8229483282612239	4.729613444685198	2.848590993827555	0.6022883222586539
1	1	undersample	0.6	100	10	0.3	1	0.7748008594486951	0.23251775878118075	0.5603448275379014	0.8191489361639883	5.772779342456774	3.098377110251494	0.5367218923017237
1	2	undersample	0.6	100	10	0.3	1	0.7744945156601031	0.1949098742871347	0.5391304347357279	0.8161094224861999	5.1916416653980875	2.9318000558091026	0.5647154008014302
1	3	undersample	0.6	100	10	0.3	1	0.7702193735958768	0.20265733661496813	0.5478260869088847	0.7857142857083153	4.442307463335455	2.556521619532556	0.5754940638867772
1	1	undersample	0.6	100	10	0.3	3	0.787502620270412	0.2746517836425151	0.5431034482290429	0.8145896656473056	5.222393749379179	2.929197128267728	0.5608916555539312
1	2	undersample	0.6	100	10	0.3	3	0.7698163076516453	0.20403495758960932	0.5043478260431002	0.823708206680671	4.754385672892529	2.8608694025866974	0.6017327057319503
1	3	undersample	0.6	100	10	0.3	3	0.768957314655742	0.21074631776238825	0.5565217390820416	0.7910334346444451	4.750374078439826	2.6632093584111454	0.5606314927901609
1	1	undersample	0.6	300	5	0.1	1	0.7838080389896237	0.2539026223682056	0.5948275861556184	0.8031914893555989	5.991374002968713	3.022367040857793	0.5044530652645748
1	2	undersample	0.6	300	5	0.1	1	0.7777917272366855	0.2018569750737615	0.5130434782162571	0.8031914893555989	4.299710187917765	2.6068153784014148	0.6062769864651562
1	3	undersample	0.6	300	5	0.1	1	0.7735562310030394	0.19616837943122414	0.5913043477746692	0.7712765957388201	4.878772641391205	2.585237500431229	0.529895045674092
1	1	undersample	0.6	300	5	0.1	3	0.7812270726338958	0.2666629900022718	0.5862068965011891	0.7978723404194691	5.592104947381832	2.900181344383604	0.5186206832224046
1	2	undersample	0.6	300	5	0.1	3	0.7741112726311616	0.22078164147489018	0.521739130389414	0.8145896656473056	4.792846215401482	2.813969912039765	0.5871187469084245
1	3	undersample	0.6	300	5	0.1	3	0.7780296022201666	0.19024222014065015	0.608695652120983	0.769756838899926	5.2005864633959735	2.6437077339263038	0.5083479912367619
1	1	undersample	0.6	300	5	0.3	1	0.7706084267896447	0.2690512197629107	0.5603448275379014	0.7857142857083153	4.673202371175905	2.614942406406703	0.5595611214706905
1	2	undersample	0.6	300	5	0.3	1	0.7749174045196247	0.2074661363978467	0.5304347825625709	0.8092705167111758	4.793049746375338	2.781084212074776	0.5802326934427137
1	3	undersample	0.6	300	5	0.3	1	0.7612065547773226	0.19724751475141822	0.5826086956015123	0.7629179331249019	4.491719871706691	2.4574134969656427	0.5470985551720784
1	1	undersample	0.6	300	5	0.3	3	0.7676933759563986	0.22270494327957616	0.5862068965011891	0.7857142857083153	5.194444168249179	2.735632055933166	0.5266457613906333
1	2	undersample	0.6	300	5	0.3	3	0.7666644641205234	0.20504151247179064	0.48695652169678644	0.8130699088084113	4.128427488582164	2.6050193018281966	0.6309955225684658
1	3	undersample	0.6	300	5	0.3	3	0.7563829787234043	0.19186231013301724	0.521739130389414	0.7644376899637961	3.5401757917608894	2.214866665896427	0.6256374713508197
1	1	undersample	0.6	300	10	0.1	1	0.7791570590084896	0.24059435364848	0.5258620689201843	0.8297872340362479	5.406817833477745	3.089439473287069	0.5713969869836946
1	2	undersample	0.6	300	10	0.1	1	0.768673186203251	0.20207434076727915	0.4608695651773157	0.8328267477140363	4.258650756116753	2.7568377794109216	0.6473500398840486
1	3	undersample	0.6	300	10	0.1	1	0.7793709528214616	0.18491452796638455	0.5565217390820416	0.7940729483222335	4.839012834193057	2.7025187197245777	0.5584855349500463
1	1	undersample	0.6	300	10	0.1	3	0.7795435488942458	0.23529106785207865	0.5689655171923306	0.8221884498417767	6.103589356657813	3.1998229849962745	0.5242526547874661
1	2	undersample	0.6	300	10	0.1	3	0.7717853839037928	0.22512092872197523	0.5304347825625709	0.8366261398112719	5.784754132619402	3.2467540981297507	0.5612605075078692
1	3	undersample	0.6	300	10	0.1	3	0.7791198625611206	0.21026161278705127	0.5391304347357279	0.7978723404194691	4.6176760145709075	2.6672767555999037	0.5776231812293997
1	1	undersample	0.6	300	10	0.3	1	0.7658264332879153	0.24384077191459488	0.5775862068467599	0.8183890577445412	6.161642514958985	3.180348980464084	0.5161527808740181
1	2	undersample	0.6	300	10	0.3	1	0.7701665124884367	0.1952946122690517	0.4956521738699433	0.8191489361639883	4.4513181933752275	2.7406648097615407	0.6156973386731178
1	3	undersample	0.6	300	10	0.3	1	0.7718911061186732	0.21143701320424713	0.5391304347357279	0.7910334346444451	4.428267348540161	2.5799840659607973	0.582617041522719
1	1	undersample	0.6	300	10	0.3	3	0.7690100618383817	0.2140583131415145	0.5431034482290429	0.81079027355007	5.093657351526574	2.870377911935641	0.5635200137949625
1	2	undersample	0.6	300	10	0.3	3	0.7650786308973174	0.20926021908282563	0.5130434782162571	0.8183890577445412	4.747683517309093	2.824958912690444	0.5950183610416282
1	3	undersample	0.6	300	10	0.3	3	0.7600568256904983	0.18109587866416343	0.5478260869088847	0.7826747720305268	4.3632326993877015	2.5207660740527325	0.577728992261666
1	1	undersample	0.6	500	5	0.1	1	0.7789081333193585	0.24701263122572875	0.5948275861556184	0.7895136778055508	5.50664383495412	2.8259677479016134	0.5131923867850299
1	2	undersample	0.6	500	5	0.1	1	0.7733051407426985	0.1991778851997873	0.5130434782162571	0.8031914893555989	4.299710187917765	2.6068153784014148	0.6062769864651562
1	3	undersample	0.6	500	5	0.1	1	0.7692017972776529	0.1928972269883975	0.5826086956015123	0.7689969604804788	4.646655474297652	2.5220822703999772	0.5427736654641129
1	1	undersample	0.6	500	5	0.1	3	0.7826289173042659	0.2666567292245384	0.5689655171923306	0.7887537993861038	4.9286328313467465	2.6933762056080304	0.5464753103926668
1	2	undersample	0.6	500	5	0.1	3	0.7761596405444694	0.22418247807522798	0.521739130389414	0.8145896656473056	4.792846215401482	2.813969912039765	0.5871187469084245
1	3	undersample	0.6	500	5	0.1	3	0.7691753667239328	0.18440023515338036	0.5478260869088847	0.7781155015138441	4.248682613070513	2.4689695132234317	0.5811141230321949
1	1	undersample	0.6	500	5	0.3	1	0.7717154910386752	0.267889027001513	0.5517241378834721	0.7895136778055508	4.616495174725704	2.6211874763145397	0.5677873215377789
1	2	undersample	0.6	500	5	0.3	1	0.7755120919783269	0.21207748581102237	0.5304347825625709	0.8077507598722816	4.746230149311403	2.7590993577877847	0.581324382410276
1	3	undersample	0.6	500	5	0.3	1	0.7618871415356153	0.19758210259665326	0.5826086956015123	0.7674772036415846	4.6071620854356	2.505598073263692	0.5438484647876612
1	1	undersample	0.6	500	5	0.3	3	0.7712372916885022	0.22853529251196558	0.5862068965011891	0.7895136778055508	5.313778292190785	2.7850116935841984	0.5241113737355798
1	2	undersample	0.6	500	5	0.3	3	0.7693802035152636	0.20521896732897904	0.48695652169678644	0.8145896656473056	4.170046994538046	2.626371917903781	0.6298182921303644
1	3	undersample	0.6	500	5	0.3	3	0.7588872736883837	0.19187815126169838	0.5391304347357279	0.7606382978665606	3.717400250681678	2.2523670554093185	0.60589844147729
1	1	undersample	0.6	500	10	0.1	1	0.7804475421863536	0.24104420277559108	0.5344827585746136	0.8259878419390123	5.449943048014523	3.0715251957971605	0.5635884841799809
1	2	undersample	0.6	500	10	0.1	1	0.767873661953218	0.20360858822753325	0.46956521735047263	0.8275075987779066	4.246840208840151	2.7222369611720585	0.6410029068287273
1	3	undersample	0.6	500	10	0.1	1	0.7798268798731334	0.1897649788812492	0.5391304347357279	0.7895136778055508	4.387848010180634	2.5613560230489183	0.5837385372573548
1	1	undersample	0.6	500	10	0.1	3	0.7806309611151871	0.23606916080699092	0.5689655171923306	0.824468085100118	6.199999601888015	3.2413791252893236	0.5228031082941146
1	2	undersample	0.6	500	10	0.1	3	0.7700806131888464	0.22334415255879664	0.5304347825625709	0.8343465045529306	5.689602068801185	3.2020739985611626	0.5627940061438826
1	3	undersample	0.6	500	10	0.1	3	0.7781815779040571	0.2098618509352473	0.5739130434283555	0.7940729483222335	5.19391491959805	2.7869724297159713	0.5365841414268877
1	1	undersample	0.6	500	10	0.3	1	0.7664225448066241	0.2451953868267664	0.5775862068467599	0.8214285714223296	6.289795518847171	3.2344825770977725	0.5142428723648954
1	2	undersample	0.6	500	10	0.3	1	0.7697766618210652	0.19542818067203224	0.4956521738699433	0.8206686930028825	4.497369688957373	2.7638907814294935	0.6145571584302091
1	3	undersample	0.6	500	10	0.3	1	0.771322849213691	0.21119838035317767	0.5304347825625709	0.7925531914833394	4.315764255042417	2.5569675464556245	0.5924715420473889
1	1	undersample	0.6	500	10	0.3	3	0.7717940991510324	0.217755901738949	0.5517241378834721	0.8092705167111758	5.2221878656358856	2.892704889893399	0.5539258471926473
1	2	undersample	0.6	500	10	0.3	3	0.7649266552134268	0.20741717886330893	0.5043478260431002	0.817629179325094	4.561988033494765	2.7655070944001463	0.6062065547904817
1	3	undersample	0.6	500	10	0.3	3	0.7614906832298137	0.18270458582108615	0.5565217390820416	0.7857142857083153	4.601306950789774	2.5971013277791046	0.5644268703526213
1	1	undersample	0.8	100	5	0.1	1	0.7901818467665862	0.24582844128977024	0.655172413736623	0.7682370820610317	6.298032455026873	2.8269077352576164	0.4488556850831963
1	2	undersample	0.8	100	5	0.1	1	0.7805272895467161	0.22679032032203517	0.608695652120983	0.77659574467495	5.407407126288402	2.7246375588905587	0.5038713455790141
1	3	undersample	0.8	100	5	0.1	1	0.7989890313202062	0.2122014702629215	0.7304347825451796	0.7180851063775222	6.902008186016465	2.59097611782643	0.3753945198233306
1	1	undersample	0.8	100	5	0.1	3	0.794786972015512	0.2536889489031238	0.6724137930454817	0.7644376899637961	6.661120190247794	2.854504884066932	0.42853224922061384
1	2	undersample	0.8	100	5	0.1	3	0.7738469670939606	0.21821760358794223	0.5826086956015123	0.7682370820610317	4.626844036609075	2.5138131485590076	0.5433105335733106
1	3	undersample	0.8	100	5	0.1	3	0.797072816175499	0.2100169116274173	0.7217391303720228	0.7188449847969693	6.631587520653111	2.567050437212825	0.3870943967643111
1	1	undersample	0.8	100	5	0.3	1	0.7746043391678021	0.23482319978739308	0.6637931033910524	0.7211246200553106	5.105358541534782	2.3802498439274453	0.4662257848316183
1	2	undersample	0.8	100	5	0.3	1	0.7616558741905644	0.19801241939376127	0.608695652120983	0.7598784194471134	4.922643926083084	2.5349476101646857	0.5149565150358717
1	3	undersample	0.8	100	5	0.3	1	0.7730540504823576	0.20657526189009637	0.6956521738525521	0.7036474164080271	5.427105993940792	2.347380076620307	0.4325288698930939
1	1	undersample	0.8	100	5	0.3	3	0.7881118331411802	0.22853481712999318	0.655172413736623	0.743920972638724	5.519584307764971	2.558477337652229	0.46352716795304877
1	2	undersample	0.8	100	5	0.3	3	0.7668230474428439	0.217212028382584	0.608695652120983	0.7606382978665606	4.943209637670378	2.5429950625589073	0.514442072969672
1	3	undersample	0.8	100	5	0.3	3	0.7731862032509581	0.20110344246477985	0.7217391303720228	0.7013677811496857	6.0916822972408	2.4168159382883805	0.3967403025049818
1	1	undersample	0.8	100	10	0.1	1	0.7881576878733886	0.24268912686147473	0.6379310344277646	0.7575987841887721	5.506642511314163	2.6317153813593297	0.4779165019130404
1	2	undersample	0.8	100	10	0.1	1	0.7656204572485794	0.2165475140246909	0.5652173912551985	0.7811550151916327	4.640277540686624	2.5827293502880146	0.5565894025173054
1	3	undersample	0.8	100	10	0.1	1	0.7900555041628121	0.20645939735813718	0.7391304347183365	0.7165653495386279	7.163091694371716	2.607763050274753	0.36405550702259526
1	1	undersample	0.8	100	10	0.1	3	0.7845351640289278	0.2574789489290799	0.6293103447733354	0.763677811544349	5.486053714602503	2.6629336934314014	0.4854005770090805
1	2	undersample	0.8	100	10	0.1	3	0.7747786441125941	0.2076156179050395	0.5913043477746692	0.7819148936110797	5.187337558779802	2.7113466410067684	0.5226855893625655
1	3	undersample	0.8	100	10	0.1	3	0.7904387471917538	0.20401493582653826	0.7217391303720228	0.70288753798858	6.1361090587394465	2.429178167735353	0.395882485646905
1	1	undersample	0.8	100	10	0.3	1	0.7705363693533174	0.22420499610738545	0.655172413736623	0.7515197568331952	5.746482898776155	2.6367182316769684	0.45884034124136847
1	2	undersample	0.8	100	10	0.3	1	0.7576846834941192	0.2154686556044151	0.5739130434283555	0.769756838899926	4.503131726346841	2.492638720559087	0.5535344793366547
1	3	undersample	0.8	100	10	0.3	1	0.7677415091846174	0.19074238612513666	0.7043478260257089	0.6892097264385318	5.283114983895618	2.266312247456098	0.4289727180902344
1	1	undersample	0.8	100	10	0.3	3	0.7747615553925166	0.2376074111068045	0.655172413736623	0.7545592705109837	5.841176180553726	2.669371087703811	0.4569920418046697
1	2	undersample	0.8	100	10	0.3	3	0.7727963525835866	0.2068563127550681	0.6260869564672968	0.7720364741582673	5.670697380521732	2.7464346618222644	0.4843204320070074
1	3	undersample	0.8	100	10	0.3	3	0.7777454737676754	0.20223943178837828	0.7304347825451796	0.696048632213556	6.205161012939922	2.4031303554688352	0.387279280651358
1	1	undersample	0.8	300	5	0.1	1	0.7787443664186143	0.2473466124701189	0.6465517240821939	0.7272036474108876	4.876350082184484	2.370089241461163	0.4860375388872657
1	2	undersample	0.8	300	5	0.1	1	0.774738998282014	0.2194788591129832	0.6347826086404538	0.7629179331249019	5.59310106215158	2.677480377290925	0.47871123578981584
1	3	undersample	0.8	300	5	0.1	1	0.7716069776661821	0.20362267781969273	0.7217391303720228	0.6755319148884839	5.400102239613643	2.224376267638792	0.4119137221736963
1	1	undersample	0.8	300	5	0.1	3	0.7805130489466513	0.23543786045804785	0.6896551723543402	0.7348024316053587	6.157274457209011	2.6005334457770286	0.42235138327471305
1	2	undersample	0.8	300	5	0.1	3	0.7786705431478789	0.21929186449956303	0.5913043477746692	0.7644376899637961	4.695126746366717	2.510182221349284	0.5346356573527007
1	3	undersample	0.8	300	5	0.1	3	0.7746332760671336	0.20504365772162958	0.7217391303720228	0.683130699082955	5.591801324977925	2.277718622492195	0.4073318120942313
1	1	undersample	0.8	300	5	0.3	1	0.7684598050518814	0.1989756229654263	0.7068965516631986	0.7218844984747578	6.260044707046474	2.5417372363966098	0.40602540281143923
1	2	undersample	0.8	300	5	0.3	1	0.7682701202590194	0.20629609922691963	0.6521739129867675	0.7507598784137481	5.647865578794161	2.6166488873043976	0.46329870892295655
1	3	undersample	0.8	300	5	0.3	1	0.749464781287168	0.1749823380586119	0.6434782608136106	0.696808510633003	4.148052900006462	2.122349281418061	0.5116495114935071
1	1	undersample	0.8	300	5	0.3	3	0.7767726129336547	0.24158313158488232	0.6637931033910524	0.7378419452831472	5.556818766195356	2.532033886151817	0.45566248191989583
1	2	undersample	0.8	300	5	0.3	3	0.763942117087353	0.1913694175525783	0.608695652120983	0.7507598784137481	4.6856366397004665	2.442205628150771	0.5212110475238482
1	3	undersample	0.8	300	5	0.3	3	0.7651116690894675	0.18683184891655727	0.7043478260257089	0.676291793307931	4.97721604301513	2.175872559625904	0.4371665788764173
1	1	undersample	0.8	300	10	0.1	1	0.7812925793941935	0.23803275778535363	0.6120689654644769	0.7553191489304307	4.8705311703277525	2.501499147865306	0.5135988276596248
1	2	undersample	0.8	300	10	0.1	1	0.7512290207479848	0.2065244089920644	0.5478260869088847	0.770516717319373	4.067880599998784	2.387215559397158	0.586845031468983
1	3	undersample	0.8	300	10	0.1	1	0.7731531650588079	0.18912948817293695	0.6695652173330813	0.7142857142802866	5.065789256329962	2.34347817859953	0.4626086892606798
1	1	undersample	0.8	300	10	0.1	3	0.7937519652028089	0.24752888179292348	0.6810344826999108	0.7553191489304307	6.591068990023285	2.7833582067797065	0.42229236942931525
1	2	undersample	0.8	300	10	0.1	3	0.7563235099775341	0.19409005980376212	0.5478260869088847	0.769756838899926	4.050456775607488	2.3793369605336734	0.5874243454115745
1	3	undersample	0.8	300	10	0.1	3	0.7809435707678076	0.19226913945596272	0.7304347825451796	0.7051671732469212	6.480877651743149	2.4774539721873503	0.3822713589898149
1	1	undersample	0.8	300	10	0.3	1	0.7657609265276176	0.202508794506715	0.655172413736623	0.7484802431554067	5.654078276281789	2.604854568513635	0.46070365224689563
1	2	undersample	0.8	300	10	0.3	1	0.7483480903924937	0.18631607293911387	0.5826086956015123	0.7674772036415846	4.6071620854356	2.505598073263692	0.5438484647876612
1	3	undersample	0.8	300	10	0.3	1	0.7806264041231664	0.20332303054751547	0.7217391303720228	0.7158054711191809	6.532920814115631	2.5395953532896494	0.3887381096787761
1	1	undersample	0.8	300	10	0.3	3	0.7666583691436957	0.23877302164936592	0.6379310344277646	0.7416413373803827	5.057702848713657	2.4691682611599166	0.488199541262271
1	2	undersample	0.8	300	10	0.3	3	0.7485793577375447	0.19094992583500284	0.5478260869088847	0.7606382978665606	3.8499998241443785	2.2886955563030167	0.5944663954138378
1	3	undersample	0.8	300	10	0.3	3	0.784491872604731	0.19657105918192477	0.7043478260257089	0.7066869300858155	5.7398656410408995	2.401351573655638	0.4183637155349001
1	1	undersample	0.8	500	5	0.1	1	0.7780303427313698	0.24684491069665682	0.6637931033910524	0.7203647416358635	5.086120179639762	2.3737817739308613	0.46671758417587944
1	2	undersample	0.8	500	5	0.1	1	0.7732258490815382	0.21770296582080162	0.6260869564672968	0.7575987841887721	5.233214005450391	2.582853920692908	0.4935502094259334
1	3	undersample	0.8	500	5	0.1	1	0.7686599709263908	0.20266401243316937	0.7130434781988658	0.676291793307931	5.191349913274884	2.2027351838188163	0.4243087383250102
1	1	undersample	0.8	500	5	0.1	3	0.77803034273137	0.23556958103616565	0.6982758620087693	0.7340425531859116	6.387428260875867	2.625517142378465	0.4110444722465129
1	2	undersample	0.8	500	5	0.1	3	0.7738601823708207	0.20783897689939038	0.5739130434283555	0.7522796352526423	4.0903967110277	2.31677771363648	0.566394371109894
1	3	undersample	0.8	500	5	0.1	3	0.7721950574864542	0.2044907439875569	0.7304347825451796	0.6846504559218493	5.882937952347613	2.3162702248951375	0.3937267713560432
1	1	undersample	0.8	500	5	0.3	1	0.7687283827691017	0.1981837430139731	0.6896551723543402	0.7241641337330991	5.834098292513152	2.5002373936558726	0.4285559155771206
1	2	undersample	0.8	500	5	0.3	1	0.7690101757631823	0.20686244474265963	0.6173913042941399	0.7560790273498779	5.001769797780507	2.531111910038998	0.5060432531590037
1	3	undersample	0.8	500	5	0.3	1	0.7488965243821858	0.17461329980840298	0.6260869564672968	0.6975683890524501	3.862101058310279	2.0701769031482256	0.5360234839201605
1	1	undersample	0.8	500	5	0.3	3	0.776235457499214	0.24014410231355998	0.655172413736623	0.7363221884442529	5.305763444821843	2.4847460050715933	0.46831072999286183
1	2	undersample	0.8	500	5	0.3	3	0.7642791066472843	0.19400005029455014	0.5999999999478262	0.7492401215748539	4.481817977847826	2.392727177045826	0.5338742322990627
1	3	undersample	0.8	500	5	0.3	3	0.7647482489758161	0.18870486705649933	0.7043478260257089	0.6747720364690367	4.942825535313441	2.165704931155473	0.4381511882737094
1	1	undersample	0.8	500	10	0.1	1	0.7808733361282884	0.239814715512104	0.6206896551189061	0.756838905769325	5.09318157307909	2.5525861016410265	0.5011771157347609
1	2	undersample	0.8	500	10	0.1	1	0.7519888991674376	0.20578342783025927	0.5391304347357279	0.770516717319373	3.9277768968734	2.3493232489305367	0.5981305128412162
1	3	undersample	0.8	500	10	0.1	1	0.7741046649927317	0.19115917511838287	0.6869565216793951	0.7180851063775222	5.589622391153971	2.43675134890819	0.4359420230011104
1	1	undersample	0.8	500	10	0.1	3	0.7927169583901059	0.2519611492464187	0.6896551723543402	0.7492401215748539	6.63973030122262	2.750261123043241	0.41421276646425126
1	2	undersample	0.8	500	10	0.1	3	0.7543412184485264	0.19479480720672404	0.5304347825625709	0.769756838899926	3.776616372845134	2.303802453850065	0.610017589461521
1	3	undersample	0.8	500	10	0.1	3	0.7809237478525175	0.1910129624500582	0.7391304347183365	0.7074468085052626	6.851514825899776	2.5264821268128643	0.36874795172991914
1	1	undersample	0.8	500	10	0.3	1	0.7664290954826538	0.20446949934219555	0.655172413736623	0.749999999994301	5.699999722426761	2.620689550059169	0.4597701088910614
1	2	undersample	0.8	500	10	0.3	1	0.748136645962733	0.18598307070770853	0.5739130434283555	0.7682370820610317	4.4647706102789355	2.476293549326784	0.5546295030203964
1	3	undersample	0.8	500	10	0.3	1	0.7805008589929959	0.20286544265547674	0.7217391303720228	0.7120060790219453	6.412516191911556	2.5060914579724938	0.39081248590192985
1	1	undersample	0.8	500	10	0.3	3	0.7662260245257311	0.23479603723480208	0.655172413736623	0.7462006078970654	5.586227277219658	2.581457672114223	0.4621110971941652
1	2	undersample	0.8	500	10	0.3	3	0.748136645962733	0.19031945152742974	0.5565217390820416	0.7583586626082193	3.938339936627483	2.3030898688862855	0.5847869575918553
1	3	undersample	0.8	500	10	0.3	3	0.7837782476542884	0.19634245932030622	0.6869565216793951	0.7051671732469212	5.248567932372975	2.3299864738428653	0.4439280297747344
1	1	undersample	1.0	100	5	0.1	1	0.7889634210250498	0.2577499301703545	0.7241379309720571	0.696808510633003	6.032894470018148	2.388384675968527	0.3958936506363914
1	2	undersample	1.0	100	5	0.1	1	0.7708603145235893	0.18919621153667168	0.6869565216793951	0.7287234042497818	5.894879898856207	2.532310221810723	0.42957790596433904
1	3	undersample	1.0	100	5	0.1	1	0.7954803753138628	0.22231133515636955	0.8173913042767487	0.6550151975634118	8.498845808838357	2.369354460863385	0.27878542912390786
1	1	undersample	1.0	100	5	0.1	3	0.7945576983544702	0.25170929713094403	0.7413793102809156	0.7021276595691328	6.757142540660031	2.488916172342023	0.36833855284152145
1	2	undersample	1.0	100	5	0.1	3	0.7754790537861768	0.2011581870583288	0.7043478260257089	0.7249240121525462	6.278355243515722	2.560557197056183	0.40783884233329604
1	3	undersample	1.0	100	5	0.1	3	0.8016453019690762	0.21491100648786973	0.8347826086230624	0.6534954407245176	9.52908536125269	2.409153248306469	0.25282102758904335
1	1	undersample	1.0	100	5	0.3	1	0.7698223456660728	0.2344734539561395	0.7499999999353448	0.6580547112412003	5.773333098142882	2.1933332689693668	0.3799076155750599
1	2	undersample	1.0	100	5	0.3	1	0.7613254922690631	0.18591899009931515	0.6782608695062382	0.7097264437636039	5.154379290226815	2.3366263704283323	0.45332836163512485
1	3	undersample	1.0	100	5	0.3	1	0.7764635919122506	0.20879104977851082	0.7999999999304348	0.6276595744633157	6.7428568545116185	2.1485713706525864	0.3186440628331621
1	1	undersample	1.0	100	5	0.3	3	0.7916229954931349	0.25068716971411326	0.7672413792442033	0.6770516717273781	6.910587919640366	2.375740291304811	0.34378264915014173
1	2	undersample	1.0	100	5	0.3	3	0.7567728293907757	0.18508217725948012	0.6521739129867675	0.7120060790219453	4.6355538976833754	2.2645404740715307	0.48851560734688015
1	3	undersample	1.0	100	5	0.3	3	0.7688383771640016	0.20519652943793157	0.7739130434109641	0.6504559270467292	6.3698993953955885	2.214064208646397	0.3475822783869734
1	1	undersample	1.0	100	10	0.1	1	0.7730518289487476	0.22336148232084713	0.7327586206264863	0.696048632213556	6.279031975969842	2.410775782504667	0.383940666163272
1	2	undersample	1.0	100	10	0.1	1	0.7577771904321395	0.18640873062323154	0.6521739129867675	0.7142857142802866	4.687499804004806	2.2826086155190226	0.48695651500483444
1	3	undersample	1.0	100	10	0.1	1	0.7840161226377692	0.20276318850725567	0.7913043477572779	0.6451367781105993	6.893200981287785	2.229885422460171	0.3234905466388382
1	1	undersample	1.0	100	10	0.1	3	0.7747025993082485	0.22068830634155384	0.7068965516631986	0.6983282674718972	5.582900930627965	2.3432640582746873	0.4197215805121062
1	2	undersample	1.0	100	10	0.1	3	0.7639949781947933	0.20482394856549893	0.6869565216793951	0.7226443768942049	5.717579647917704	2.47680753402027	0.4331916001811198
1	3	undersample	1.0	100	10	0.1	3	0.7874058411523721	0.2077350483001562	0.8260869564499055	0.6474164133689406	8.721982316729692	2.3429534565509473	0.2686262462189461
1	1	undersample	1.0	100	10	0.3	1	0.77297977151242	0.2272041846071476	0.7068965516631986	0.6952887537941088	5.503153646253293	2.3198898539722923	0.4215564289251136
1	2	undersample	1.0	100	10	0.3	1	0.7585899299590326	0.18494097328789394	0.6608695651599245	0.7158054711191809	4.9082679932586775	2.3254126126507635	0.47377457114443444
1	3	undersample	1.0	100	10	0.3	1	0.7636513809964319	0.19253034872721167	0.782608695584121	0.6451367781105993	6.544753467358503	2.205381187048521	0.3369693194098402
1	1	undersample	1.0	100	10	0.3	3	0.7648307305313908	0.20152604626639817	0.6982758620087693	0.6846504559218493	5.024509264924546	2.2142915789115745	0.4406980685903331
1	2	undersample	1.0	100	10	0.3	3	0.7598982423681777	0.187272794397529	0.6608695651599245	0.7074468085052626	4.712354118254922	2.258972254562091	0.47937233721202005
1	3	undersample	1.0	100	10	0.3	3	0.7757433593233779	0.19524309371922405	0.8260869564499055	0.6231003039466331	7.852822212882524	2.1917951730451497	0.2791092215129099
1	1	undersample	1.0	300	5	0.1	1	0.778783670474793	0.24382202881724704	0.7327586206264863	0.6861702127607434	5.99507901862567	2.334891801455832	0.3894680510883907
1	2	undersample	1.0	300	5	0.1	1	0.7626668428703581	0.18767694719985842	0.6434782608136106	0.7150455926997338	4.529040462745997	2.2581796306584554	0.498600002349923
1	3	undersample	1.0	300	5	0.1	1	0.7710981895070702	0.2298845637058584	0.782608695584121	0.6390577507550224	6.373894469935692	2.168237925980707	0.34017473500210593
1	1	undersample	1.0	300	5	0.1	3	0.7732155958494916	0.2470431897670119	0.7241379309720571	0.6854103343412963	5.719202656168523	2.301849002055839	0.4024772478347348
1	2	undersample	1.0	300	5	0.1	3	0.7622968151182767	0.19585403241004753	0.6608695651599245	0.7059270516663684	4.6779299747997545	2.2472979797420027	0.48040435514618873
1	3	undersample	1.0	300	5	0.1	3	0.7709131756310295	0.2244949757157666	0.7652173912378072	0.6390577507550224	5.770604059592002	2.1200548609589136	0.36738871379138893
1	1	undersample	1.0	300	5	0.3	1	0.7651779163609683	0.21834311194134093	0.7672413792442033	0.6656534954356714	6.562625974672646	2.294749147434541	0.3496693382594834
1	2	undersample	1.0	300	5	0.3	1	0.7429166116030131	0.17523765431341737	0.6521739129867675	0.6869300911801905	4.114077516004581	2.0831573836454496	0.5063485883289212
1	3	undersample	1.0	300	5	0.3	1	0.7670873529800449	0.20077096420012094	0.7565217390646504	0.6284194528827628	5.254820137631223	2.0359562000063436	0.38744544896562605
1	1	undersample	1.0	300	5	0.3	3	0.7642542710407714	0.21926226023101494	0.7672413792442033	0.670212765952354	6.698924432479871	2.3264737890630975	0.34729063531361815
1	2	undersample	1.0	300	5	0.3	3	0.7497819479318092	0.17644634886841465	0.6608695651599245	0.6945288753746617	4.430667003700953	2.163443580259994	0.48828845276483
1	3	undersample	1.0	300	5	0.3	3	0.7509647152107837	0.17734082423806002	0.7217391303720228	0.649696048627282	4.810533987651109	2.0603224911981615	0.4282939167214651
1	1	undersample	1.0	300	10	0.1	1	0.7659443454564512	0.2195294291048377	0.6982758620087693	0.6816109422440607	4.9544491728664894	2.1931527578202896	0.44266327734005356
1	2	undersample	1.0	300	10	0.1	1	0.75531914893617	0.19830936808789662	0.6347826086404538	0.7173252279580751	4.4106500992742905	2.2456287188232658	0.5091377969624593
1	3	undersample	1.0	300	10	0.1	1	0.7643782212237346	0.18142916409812931	0.7565217390646504	0.6360182370772339	5.429391381940056	2.0784605036394996	0.3828164711535127
1	1	undersample	1.0	300	10	0.1	3	0.7665011529189811	0.21358109455702146	0.6982758620087693	0.683130699082955	4.989311209088295	2.2036714757510074	0.44167848697106543
1	2	undersample	1.0	300	10	0.1	3	0.7579820272234704	0.19583067777707827	0.6521739129867675	0.7127659574413924	4.652777584438862	2.2705313216778054	0.48799480180264454
1	3	undersample	1.0	300	10	0.1	3	0.7631425928373201	0.18880928181857642	0.7391304347183365	0.6458966565300465	5.168097086104215	2.087329666537748	0.40388746188013974
1	1	undersample	1.0	300	10	0.3	1	0.7606579499004297	0.22049564567471877	0.6810344826999108	0.6808510638246137	4.554954780566171	2.1339079788960125	0.46848059665725694
1	2	undersample	1.0	300	10	0.3	1	0.7380930355490947	0.18207267810914393	0.6173913042941399	0.7188449847969693	4.125675507766227	2.1959106149651877	0.5322547955055653
1	3	undersample	1.0	300	10	0.3	1	0.7566604995374652	0.18579692872361786	0.7478260868914934	0.6420972644328109	5.320301429413607	2.0894673096356677	0.3927347508697361
1	1	undersample	1.0	300	10	0.3	3	0.7634288858610209	0.2120972086084422	0.7413793102809156	0.676291793307931	5.989045128204841	2.290270286793989	0.3824099130790862
1	2	undersample	1.0	300	10	0.3	3	0.7429694727104533	0.1755132184125129	0.5999999999478262	0.7226443768942049	3.9082190196913493	2.1632875930050464	0.5535226001980056
1	3	undersample	1.0	300	10	0.3	3	0.7673384432403858	0.1875253640944221	0.782608695584121	0.6360182370772339	6.290605167362723	2.1501315554891374	0.3418004206874278
1	1	undersample	1.0	500	5	0.1	1	0.7747353526883974	0.24420531496937153	0.7241379309720571	0.6770516717273781	5.503235068078119	2.2422717356135298	0.4074461026728851
1	2	undersample	1.0	500	5	0.1	1	0.7611801242236025	0.19022845423037543	0.6347826086404538	0.7127659574413924	4.31305097142244	2.2099838197663972	0.5123945418866768
1	3	undersample	1.0	500	5	0.1	1	0.7671864675564952	0.22439340248736248	0.7999999999304348	0.6314589665605512	6.853607950483065	2.170721590367111	0.3167268302351657
1	1	undersample	1.0	500	5	0.1	3	0.7699730112147574	0.24093891860867986	0.7068965516631986	0.6785714285662723	5.091503065111635	2.199233647829625	0.43194191750258226
1	2	undersample	1.0	500	5	0.1	3	0.7618474957050351	0.19797501459439243	0.6608695651599245	0.7006079027302387	4.560197656665661	2.2073713672233217	0.48405167666248433
1	3	undersample	1.0	500	5	0.1	3	0.7636778115501519	0.21573588858059964	0.7478260868914934	0.6337386018188926	5.131205991183954	2.04178237233695	0.397914705535682
1	1	undersample	1.0	500	5	0.3	1	0.7656888690912902	0.21548878464893634	0.7499999999353448	0.6679331306940127	6.034324687974937	2.2585811674528604	0.3742889592286046
1	2	undersample	1.0	500	5	0.3	1	0.7447138892559799	0.1765175418097761	0.6608695651599245	0.6838905775024021	4.215976173435346	2.0906353851524075	0.49588405080788506
1	3	undersample	1.0	500	5	0.3	1	0.7667701863354037	0.20077175445855028	0.7652173912378072	0.6261398176244215	5.458596601654981	2.0468009347972322	0.3749683351927308
1	1	undersample	1.0	500	5	0.3	3	0.7665863117073682	0.21993765443020802	0.7413793102809156	0.670212765952354	5.825806208832833	2.2480533242632177	0.38587848366750604
1	2	undersample	1.0	500	5	0.3	3	0.7517510241839567	0.17698725989377465	0.6608695651599245	0.6983282674718972	4.5110118986663705	2.1906909796112575	0.48563182357129037
1	3	undersample	1.0	500	5	0.3	3	0.7501585833223207	0.17913458891003356	0.7478260868914934	0.6451367781105993	5.391272035706739	2.10736424540192	0.39088441049384864
1	1	undersample	1.0	500	10	0.1	1	0.7649420920238968	0.21863296333752552	0.6896551723543402	0.6823708206635078	4.774056166253765	2.171258799592655	0.4548037719371649
1	2	undersample	1.0	500	10	0.1	1	0.7543213955332364	0.19560405001293588	0.6347826086404538	0.7135258358608395	4.32910175638222	2.215845845608741	0.5118488608060532
1	3	undersample	1.0	500	10	0.1	1	0.7652702524117879	0.1819428405781924	0.7565217390646504	0.6375379939161282	5.465183976656009	2.087175222491714	0.3819039170053627
1	1	undersample	1.0	500	10	0.1	3	0.7704643119169898	0.21704434236475947	0.7499999999353448	0.6800911854051666	6.377671927597165	2.344417978732611	0.3675977600558655
1	2	undersample	1.0	500	10	0.1	3	0.7567596141139157	0.19532563616707213	0.6608695651599245	0.7074468085052626	4.712354118254922	2.258972254562091	0.47937233721202005
1	3	undersample	1.0	500	10	0.1	3	0.7647350336989559	0.19037179123004283	0.7391304347183365	0.6420972644328109	5.0831562150334255	2.065171178128276	0.4062773284812641
1	1	undersample	1.0	500	10	0.3	1	0.7609461796457393	0.2208545632955796	0.6810344826999108	0.6800911854051666	4.539063831362512	2.1288393140215662	0.46900403865699863
1	2	undersample	1.0	500	10	0.3	1	0.7383309105325757	0.18328442561827174	0.6173913042941399	0.7180851063775222	4.110205665160577	2.189991718639006	0.5328180280855583
1	3	undersample	1.0	500	10	0.3	1	0.7566142460684551	0.18570882065931102	0.7565217390646504	0.6443768996911522	5.630036407961082	2.1273132064101077	0.37785069153400913
1	1	undersample	1.0	500	10	0.3	3	0.764883135939629	0.21482329909111067	0.7327586206264863	0.6732522796301426	5.649662182330025	2.2425821284115752	0.39694091426012856
1	2	undersample	1.0	500	10	0.3	3	0.7429166116030131	0.17550208319010774	0.6173913042941399	0.7218844984747578	4.188400224747129	2.2199096372159897	0.5300137227134287
1	3	undersample	1.0	500	10	0.3	3	0.7669353772961544	0.18893611403554356	0.782608695584121	0.6352583586577868	6.269999740937669	2.1456521148714396	0.34220927285884756
1	1	smote	0.6	100	5	0.1	1	0.7530133109736925	0.1978034386239378	0.3706896551404578	0.897416413367041	5.153018252722335	3.6135373228019514	0.7012467439568529
1	2	smote	0.6	100	5	0.1	1	0.7594489229549359	0.25749515563036657	0.3739130434457467	0.8928571428503583	4.976851371067823	3.489854746219541	0.7012173834924572
1	3	smote	0.6	100	5	0.1	1	0.756845513413506	0.19123157391685702	0.3304347825799622	0.8677811550086035	3.238990643931037	2.499150235429461	0.7715830262499409
1	1	smote	0.6	100	5	0.1	3	0.7649289906718373	0.2141311449367906	0.39655172410374556	0.8890577507531228	5.266144319949636	3.574397409929324	0.6787503608146586
1	2	smote	0.6	100	5	0.1	3	0.7636249504427118	0.25378465019521973	0.3999999999652174	0.8738601823641805	4.618473514081941	3.1710840855123443	0.686608687840003
1	3	smote	0.6	100	5	0.1	3	0.7639487247257829	0.19395952346209064	0.3652173912725898	0.8594224923946853	3.517363681707659	2.5979786632594672	0.738615299178994
1	1	smote	0.6	100	5	0.3	1	0.7328896342102504	0.19101123238640588	0.2499999999784483	0.9414893616949735	5.36363543526817	4.272726541588698	0.7966101610592995
1	2	smote	0.6	100	5	0.3	1	0.7348949385489626	0.23544215246803554	0.2521739130215501	0.9209726443699014	3.9297848271177176	3.1909694953251306	0.8119959734201743
1	3	smote	0.6	100	5	0.3	1	0.7223007797013347	0.1666330499591003	0.1913043478094518	0.9171732522726659	2.619512358399975	2.309692580738536	0.8817261530135312
1	1	smote	0.6	100	5	0.3	3	0.7320118436222618	0.19734537143435754	0.31034482755945303	0.9316109422421611	6.1299990852043225	4.53793037007557	0.7402823794425286
1	2	smote	0.6	100	5	0.3	3	0.7469340557684683	0.23334325175895815	0.260869565194707	0.9095744680781948	3.550172612399985	2.884910166425011	0.8126112293376716
1	3	smote	0.6	100	5	0.3	3	0.731340029073609	0.19513296530308516	0.2782608695410208	0.9095744680781948	3.87810020194263	3.0772375108533456	0.7934909651202112
1	1	smote	0.6	100	10	0.1	1	0.7672217272822555	0.22135175543704835	0.2672413792873068	0.9369300911782908	5.4178588022266325	4.237224088440087	0.782084618469585
1	2	smote	0.6	100	10	0.1	1	0.7450508788159111	0.242484449294559	0.26956521736786393	0.9209726443699014	4.300823623150574	3.4110363570716915	0.7931123461335287
1	3	smote	0.6	100	10	0.1	1	0.7579688119466104	0.20100908707589712	0.2782608695410208	0.9133738601754303	4.0651020382702665	3.2122040527547258	0.7901902539869635
1	1	smote	0.6	100	10	0.1	3	0.7715648254899907	0.21875738588144306	0.31034482755945303	0.9202127659504544	5.189999335526443	3.88965468423421	0.74945185555398
1	2	smote	0.6	100	10	0.1	3	0.7595612528082464	0.2376852584980843	0.3130434782336484	0.9050151975615122	4.341872950486863	3.2957213916316928	0.7590552247373814
1	3	smote	0.6	100	10	0.1	3	0.7658715475089204	0.194965668672473	0.260869565194707	0.8989361702059352	3.1393185709581974	2.581235442135132	0.8222279301696003
1	1	smote	0.6	100	10	0.3	1	0.7419754218635363	0.19983708930642577	0.22413793101516052	0.9422492401144207	4.713449467863453	3.8811245539971404	0.8234148967384413
1	2	smote	0.6	100	10	0.3	1	0.7362428967886878	0.2369547278081826	0.2782608695410208	0.9361702127588437	5.654617573706413	4.359419606014404	0.7709486083973622
1	3	smote	0.6	100	10	0.3	1	0.7170477071494649	0.194116656953169	0.1999999999826087	0.9369300911782908	3.7138548281315416	3.1710838339269776	0.8538523834502753
1	1	smote	0.6	100	10	0.3	3	0.7311471543863326	0.19500247769507204	0.24137931032401905	0.9354103343393967	4.608020668321802	3.7371190961289993	0.8110031006891764
1	2	smote	0.6	100	10	0.3	3	0.7496365798863486	0.22923726260432709	0.24347826084839322	0.9300911854032669	4.281858450409743	3.48279723272262	0.8133844755122058
1	3	smote	0.6	100	10	0.3	3	0.746293114840756	0.20703049126334688	0.23478260867523632	0.937689969597738	4.617238718412329	3.7679739438383204	0.8160665123594861
1	1	smote	0.6	300	5	0.1	1	0.7329354889424589	0.20103214125655272	0.15517241377972651	0.9658054711172812	5.187753577636879	4.5379297060252926	0.874738860710279
1	2	smote	0.6	300	5	0.1	1	0.7471851460288094	0.23247494287043322	0.1999999999826087	0.9612462006005985	6.20097878017272	5.160782980619642	0.8322529557932314
1	3	smote	0.6	300	5	0.1	1	0.7317497026562707	0.19059110110392197	0.17391304346313802	0.9582066869228101	4.826793096453145	4.161263825370631	0.8621177029859652
1	1	smote	0.6	300	5	0.1	3	0.7479037836704747	0.21699777077629212	0.18103448274301429	0.9635258358589398	5.839472073293635	4.963360706753267	0.8499673576757195
1	2	smote	0.6	300	5	0.1	3	0.7395401083652704	0.2379246839073377	0.2260869565020794	0.9490881458894447	5.44591540448526	4.440751884690976	0.81542798600478
1	3	smote	0.6	300	5	0.1	3	0.7384894938548963	0.195701013035284	0.1565217391168242	0.9582066869228101	4.254544431405562	3.745137442833568	0.8802675493627066
1	1	smote	0.6	300	5	0.3	1	0.7110824337071586	0.22193283981806225	0.15517241377972651	0.9711246200534109	6.177226637326434	5.373863835839087	0.8699476463425798
1	2	smote	0.6	300	5	0.3	1	0.7507136249504426	0.2345919040493149	0.1999999999826087	0.9620060790200456	6.329998321671684	5.26399861304504	0.8315955679992805
1	3	smote	0.6	300	5	0.3	1	0.6954473371217127	0.16851012808692956	0.1478260869436673	0.9620060790200456	4.39224373666777	3.8907815835550297	0.8858300615585559
1	1	smote	0.6	300	5	0.3	3	0.7071913321454775	0.19168090688706996	0.14655172412529727	0.9650455926978341	4.740885769894368	4.192652472459219	0.8843605664735891
1	2	smote	0.6	300	5	0.3	3	0.7331637372802959	0.19954370864998267	0.1826086956362949	0.9544072948255745	4.676594712065667	4.005216511841487	0.8564386507006982
1	3	smote	0.6	300	5	0.3	3	0.7177481168230475	0.1972833054274453	0.1565217391168242	0.9559270516644687	4.024883547132798	3.551423481156186	0.8823667565331856
1	1	smote	0.6	300	10	0.1	1	0.7341408133319358	0.1967822461513274	0.17241379308858504	0.9620060790200456	5.274998603531369	4.537929838835333	0.8602712772373837
1	2	smote	0.6	300	10	0.1	1	0.7395863618342804	0.22339801137694068	0.2086956521557656	0.9566869300839158	5.825331206038843	4.818305522491072	0.8271298736186626
1	3	smote	0.6	300	10	0.1	1	0.7316241575261002	0.18563009273902822	0.1826086956362949	0.9490881458894447	4.1646546226200085	3.5867611376350186	0.8612385470111372
1	1	smote	0.6	300	10	0.1	3	0.7335119484330782	0.19378660016562152	0.18103448274301429	0.9559270516644687	4.7945542588950785	4.107609055075967	0.8567238548838608
1	2	smote	0.6	300	10	0.1	3	0.7317695255715607	0.24155941420085053	0.2173913043289225	0.9566869300839158	6.135476153676813	5.019068252594867	0.8180405343491267
1	3	smote	0.6	300	10	0.1	3	0.7302365534557949	0.18932602903182028	0.1826086956362949	0.9559270516644687	4.845560155151949	4.143327394682217	0.8550770630349727
1	1	smote	0.6	300	10	0.3	1	0.7139450791321664	0.1865152655978343	0.20689655170630203	0.9521276595672331	5.188404704119332	4.321838176650061	0.8329801492421538
1	2	smote	0.6	300	10	0.3	1	0.7264503766353906	0.2084862118055038	0.2086956521557656	0.9460486322116562	4.624670238785925	3.8682172858401866	0.8364309323401561
1	3	smote	0.6	300	10	0.3	1	0.6991608299193869	0.1892791955864382	0.2086956521557656	0.9521276595672331	5.245420140278898	4.3594193781828805	0.8310905912480233
1	1	smote	0.6	300	10	0.3	3	0.7240527722460958	0.1952428742556129	0.16379310343415576	0.9559270516644687	4.248488188221491	3.716408192687779	0.8747601465637277
1	2	smote	0.6	300	10	0.3	3	0.7222677415091846	0.1817109985825731	0.1565217391168242	0.9354103343393967	2.687446519791303	2.4233244325190997	0.9017200483054899
1	3	smote	0.6	300	10	0.3	3	0.726556098850271	0.18548591590510785	0.1565217391168242	0.9513677811477861	3.6301538889957494	3.2184775983118192	0.8865953511686095
1	1	smote	0.6	500	5	0.1	1	0.7375668168955037	0.21946137755894374	0.13793103447086802	0.9741641337311995	6.032938832746062	5.338740325112716	0.8849319399370156
1	2	smote	0.6	500	5	0.1	1	0.7466895731465575	0.22410597728148593	0.17391304346313802	0.9627659574394928	5.443607551973621	4.670806197647181	0.8580350619723991
1	3	smote	0.6	500	5	0.1	1	0.72369499141007	0.1895448862049297	0.1826086956362949	0.9642857142783869	6.0319131941502695	5.1130420451154635	0.8476650475930163
1	1	smote	0.6	500	5	0.1	3	0.7465019390001049	0.2296682467828627	0.15517241377972651	0.9680851063756225	5.571426817528008	4.862067440529618	0.8726790360988005
1	2	smote	0.6	500	5	0.1	3	0.7393418792123695	0.21748161801127042	0.1913043478094518	0.9536474164061274	4.86691239201828	4.127155202697017	0.8480027626542883
1	3	smote	0.6	500	5	0.1	3	0.7303885291396854	0.184001689999357	0.17391304346313802	0.9536474164061274	4.331319163359746	3.7519592751791064	0.8662393812040325
1	1	smote	0.6	500	5	0.3	1	0.7131327953044755	0.22058526052530744	0.15517241377972651	0.9711246200534109	6.177226637326434	5.373863835839087	0.8699476463425798
1	2	smote	0.6	500	5	0.3	1	0.747878948063962	0.23120700330230082	0.1999999999826087	0.9604863221811514	6.076921527474521	5.061537179205168	0.8329113837577318
1	3	smote	0.6	500	5	0.3	1	0.6901083652702523	0.16321101043409375	0.1391304347705104	0.9620060790200456	4.0921201306520985	3.661912078640028	0.8948691438184351
1	1	smote	0.6	500	5	0.3	3	0.7054947070537679	0.1941634932985575	0.12068965516200952	0.9627659574394928	3.549018651610071	3.241378438886896	0.9133168127832194
1	2	smote	0.6	500	5	0.3	3	0.7290009250693803	0.20666395781440708	0.1826086956362949	0.9521276595672331	4.443261476931501	3.8144919559100203	0.858489182165277
1	3	smote	0.6	500	5	0.3	3	0.7071362495044271	0.18814910463554457	0.1565217391168242	0.9612462006005985	4.60278837578828	4.0388736370066765	0.8774840946901212
1	1	smote	0.6	500	10	0.1	1	0.730970286133529	0.19627630703929616	0.16379310343415576	0.9620060790200456	4.959586316497204	4.3110333468935655	0.8692324363743397
1	2	smote	0.6	500	10	0.1	1	0.738654684815647	0.23028264645963561	0.1913043478094518	0.957446808503363	5.322579385407621	4.4956511162754795	0.8446376723614416
1	3	smote	0.6	500	10	0.1	1	0.7288555570239198	0.1905695962127765	0.17391304346313802	0.9513677811477861	4.118420200563857	3.576086220346466	0.8683150346515537
1	1	smote	0.6	500	10	0.1	3	0.7296077455193376	0.19908967221895912	0.17241379308858504	0.957446808503363	4.687498891840383	4.051723184734073	0.8643678070862043
1	2	smote	0.6	500	10	0.1	3	0.7253865468481564	0.241930683334236	0.2173913043289225	0.9551671732450217	5.918077764081249	4.8489303837054845	0.8193421103646951
1	3	smote	0.6	500	10	0.1	3	0.7230606581207876	0.1854584039263907	0.1478260869436673	0.9566869300839158	3.8315422549299103	3.4129664117645095	0.8907552485054141
1	1	smote	0.6	500	10	0.3	1	0.7149145791845719	0.1862219447385899	0.20689655170630203	0.9528875379866802	5.2762962058211285	4.391545229208259	0.8323158907569062
1	2	smote	0.6	500	10	0.3	1	0.727910664728426	0.20881856177088481	0.2086956521557656	0.9475683890505505	4.766363153659381	3.980339504608752	0.8350894232406965
1	3	smote	0.6	500	10	0.3	1	0.6975155279503105	0.1905194853686695	0.1826086956362949	0.950607902728339	4.29967179134725	3.6971229964320123	0.8598616668545405
1	1	smote	0.6	500	10	0.3	3	0.7249043601299654	0.19631730661381597	0.16379310343415576	0.9551671732450217	4.173159993639937	3.6534182373808357	0.8754560575720057
1	2	smote	0.6	500	10	0.3	3	0.7224924012158054	0.18342165003334593	0.1565217391168242	0.9354103343393967	2.687446519791303	2.4233244325190997	0.9017200483054899
1	3	smote	0.6	500	10	0.3	3	0.7263975155279503	0.18603099285799204	0.1565217391168242	0.950607902728339	3.5714505025037804	3.1689625683702967	0.8873040604746383
1	1	smote	0.8	100	5	0.1	1	0.7567144429305104	0.2070587218655801	0.4396551723758918	0.8662613981697094	5.082167431190079	3.287421383839381	0.6468541970581828
1	2	smote	0.8	100	5	0.1	1	0.7646227038456455	0.2550180096896335	0.5043478260431002	0.8487841945224257	5.711539747411125	3.3352849002616156	0.5839554639636371
1	3	smote	0.8	100	5	0.1	1	0.747892163340822	0.18380999493309266	0.4173913043115312	0.8183890577445412	3.228376759451966	2.298271657782056	0.711896967653934
1	1	smote	0.8	100	5	0.1	3	0.7543299968556756	0.20037426856815954	0.44827586203032105	0.8465045592640844	4.480816523027145	2.9204504751190736	0.6517674658854171
1	2	smote	0.8	100	5	0.1	3	0.7635985198889916	0.250783193332852	0.5043478260431002	0.8328267477140363	5.069218172137625	3.016916815204405	0.595144391514723
1	3	smote	0.8	100	5	0.1	3	0.7599444958371877	0.19881754636370236	0.4782608695236295	0.8168693009056469	4.088865598701529	2.6115820327939576	0.6387057556341891
1	1	smote	0.8	100	5	0.3	1	0.7367283303636936	0.1914590236983604	0.3448275861771701	0.9103343464976419	5.343442741515158	3.8457038369888545	0.7197052480184263
1	2	smote	0.8	100	5	0.3	1	0.7491542222809567	0.22174303274701213	0.3043478260604915	0.8981762917864881	3.8591414044120853	2.988967908462262	0.7745162865640569
1	3	smote	0.8	100	5	0.3	1	0.7377560459891634	0.1816221019713889	0.2782608695410208	0.904255319142065	3.6412312066521	2.9062798892306367	0.7981585589810649
1	1	smote	0.8	100	5	0.3	3	0.7377502358243372	0.20259724593881526	0.3534482758315993	0.8966565349475939	4.743136782071399	3.4201315143734385	0.7210695419684793
1	2	smote	0.8	100	5	0.3	3	0.7417008061318885	0.21265760485510596	0.3130434782336484	0.8890577507531228	3.6518116979242032	2.8216793164184626	0.7726792927204518
1	3	smote	0.8	100	5	0.3	3	0.7406634068983746	0.1888931873761627	0.3043478260604915	0.8951367781086996	3.7346010860633863	2.9023311657605007	0.7771462229916004
1	1	smote	0.8	100	10	0.1	1	0.7587648045278274	0.20315503353734568	0.33620689652274083	0.9156534954337717	5.498419829528839	3.9860200300126643	0.7249391822759429
1	2	smote	0.8	100	10	0.1	1	0.7478855557023921	0.2652888900926651	0.3217391304068053	0.9019756838837236	4.364837548540619	3.282237615438015	0.7519724469212041
1	3	smote	0.8	100	10	0.1	1	0.7705233249636579	0.2251469139400608	0.3217391304068053	0.8951367781086996	4.049237806250885	3.0681786609468147	0.7577175674192389
1	1	smote	0.8	100	10	0.1	3	0.7691017713027984	0.2153336127159449	0.39655172410374556	0.9034954407226179	6.1523052988578515	4.109149722889711	0.6679040557576854
1	2	smote	0.8	100	10	0.1	3	0.76840888066605	0.23723698286090242	0.3913043477920605	0.8799392097197574	4.711572828919267	3.259218220090893	0.6917473827360445
1	3	smote	0.8	100	10	0.1	3	0.7794238139289018	0.21146241189616674	0.3391304347531191	0.8731003039447334	3.5306489427538046	2.6724288439677157	0.7569228354311569
1	1	smote	0.8	100	10	0.3	1	0.732706215281417	0.19474952439036874	0.24137931032401905	0.9354103343393967	4.608020668321802	3.7371190961289993	0.8110031006891764
1	2	smote	0.8	100	10	0.3	1	0.7390511431214485	0.24094593846381807	0.2173913043289225	0.9262917933060313	3.4908357190407497	2.9493496665577434	0.8448835376474951
1	3	smote	0.8	100	10	0.3	1	0.7297608034888331	0.20167844652711275	0.2260869565020794	0.9293313069838197	3.8417295461814174	3.1992515336005902	0.8327633313915266
1	1	smote	0.8	100	10	0.3	3	0.7481985640918143	0.20946291535260494	0.3017241379050238	0.9338905775005024	6.104014952237375	4.564010406643815	0.7477062853410551
1	2	smote	0.8	100	10	0.3	3	0.7249041892427647	0.20188340806800723	0.2521739130215501	0.9057750759809592	3.2415600419611192	2.676297050742336	0.825620066783522
1	3	smote	0.8	100	10	0.3	3	0.7354962336460948	0.1943158529176399	0.2173913043289225	0.9171732522726659	3.075942540886703	2.6246506599301545	0.8532833738871208
1	1	smote	0.8	300	5	0.1	1	0.7317170632009223	0.19377165913887767	0.19827586205187278	0.9582066869228101	5.670184361295048	4.744199490566194	0.8366922716390819
1	2	smote	0.8	300	5	0.1	1	0.7454737676754329	0.21672416563808575	0.1999999999826087	0.944528875372762	4.256848541433198	3.6054788013007864	0.8469830964477789
1	3	smote	0.8	300	5	0.1	1	0.7415091846174178	0.19917082329426183	0.2260869565020794	0.9544072948255745	6.115354450894977	4.958839490851366	0.8108834033278478
1	1	smote	0.8	300	5	0.1	3	0.7275049785137827	0.19431443566830647	0.2327586206695898	0.9528875379866802	6.135917495273292	4.940488382859292	0.8051751551916962
1	2	smote	0.8	300	5	0.1	3	0.7414761464252676	0.23147901234915247	0.2521739130215501	0.943768996953315	5.65964700073372	4.484605546981451	0.7923825443183283
1	3	smote	0.8	300	5	0.1	3	0.7385952160697767	0.18291978977851178	0.1652173912899811	0.9498480243088918	3.7484209656132856	3.2943339932255906	0.8788591212039571
1	1	smote	0.8	300	5	0.3	1	0.707512315270936	0.19467353406871638	0.17241379308858504	0.9627659574394928	5.386903306760204	4.63054062698128	0.8595922943894737
1	2	smote	0.8	300	5	0.3	1	0.7237941059865204	0.21344533266224774	0.1826086956362949	0.9536474164061274	4.596266877570115	3.939557238938061	0.8571210719291604
1	3	smote	0.8	300	5	0.3	1	0.7179595612528081	0.19516865826872418	0.2086956521557656	0.9490881458894447	4.916515345369615	4.099155585868593	0.833752210407323
1	1	smote	0.8	300	5	0.3	3	0.7016953149565035	0.20244761912232367	0.16379310343415576	0.9658054711172812	5.53241532669603	4.790036911915586	0.8658129539692482
1	2	smote	0.8	300	5	0.3	3	0.7065878155147352	0.1896021321049906	0.1999999999826087	0.9513677811477861	4.890623986316169	4.112499153398436	0.8408945598759698
1	3	smote	0.8	300	5	0.3	3	0.7153693669882384	0.17654271413466957	0.1913043478094518	0.950607902728339	4.552852669423462	3.8731764724525846	0.8507142023145078
1	1	smote	0.8	300	10	0.1	1	0.7343897390210671	0.21056904067766163	0.19827586205187278	0.9604863221811514	6.011578285405855	5.017903238008886	0.8347064513947909
1	2	smote	0.8	300	10	0.1	1	0.7261662481828994	0.2266154730011157	0.2260869565020794	0.9399696048560794	4.574312983391794	3.766207407063879	0.823338362502724
1	3	smote	0.8	300	10	0.1	1	0.723159772697238	0.1891905290050303	0.2086956521557656	0.9475683890505505	4.766363153659381	3.980339504608752	0.8350894232406965
1	1	smote	0.8	300	10	0.1	3	0.7348155329630018	0.21051078363204473	0.21551724136073128	0.9604863221811514	6.677935742883625	5.454242650009658	0.8167557750226395
1	2	smote	0.8	300	10	0.1	3	0.7290273556231003	0.2191690997986899	0.2173913043289225	0.9483282674699975	5.0980382197323175	4.207160310157866	0.8252508274444416
1	3	smote	0.8	300	10	0.1	3	0.7445619135720893	0.21148681308497316	0.2086956521557656	0.9422492401144207	4.303064603977346	3.6137293506086756	0.8398036376767012
1	1	smote	0.8	300	10	0.3	1	0.7214062991300703	0.20800006626860984	0.2499999999784483	0.9460486322116562	5.845069325698602	4.63380195699953	0.7927710759863409
1	2	smote	0.8	300	10	0.3	1	0.7217787762653627	0.2334046783583405	0.2521739130215501	0.9323708206616081	4.648941033234771	3.7287732632689656	0.8020693723845845
1	3	smote	0.8	300	10	0.3	1	0.731062508259548	0.19495682893110516	0.17391304346313802	0.9354103343393967	3.048915934015539	2.6925827027989997	0.8831278823629636
1	1	smote	0.8	300	10	0.3	3	0.7171483597107221	0.19161187465320792	0.25862068963287754	0.9468085106311034	6.20930114290672	4.862068050371678	0.7830298251572024
1	2	smote	0.8	300	10	0.3	3	0.7194132417074138	0.2055832659127008	0.260869565194707	0.9316109422421611	4.807842424150751	3.8144921951331274	0.7933895936134988
1	3	smote	0.8	300	10	0.3	3	0.7209131756310294	0.17720145203829812	0.2086956521557656	0.9414893616949735	4.2437555120253245	3.5667978086278915	0.8404814452866745
1	1	smote	0.8	500	5	0.1	1	0.7344290430772455	0.2068367095383386	0.17241379308858504	0.9612462006005985	5.167482318903679	4.448950845365095	0.8609513335759512
1	2	smote	0.8	500	5	0.1	1	0.7372208272763314	0.22092047225691128	0.1913043478094518	0.9544072948255745	4.951970232118026	4.1959411076434625	0.8473276012261282
1	3	smote	0.8	500	5	0.1	1	0.7312276992202986	0.18553427664434874	0.1652173912899811	0.9589665653422572	4.62538466900576	4.026408035397669	0.8705022992194312
1	1	smote	0.8	500	5	0.1	3	0.7173579813436748	0.19520476902615616	0.18103448274301429	0.9597264437617042	5.267724602192192	4.495119246998054	0.8533322323741335
1	2	smote	0.8	500	5	0.1	3	0.7432337782476544	0.24380860721679226	0.2173913043289225	0.9528875379866802	5.6182783663907685	4.614304769816814	0.8213022589335137
1	3	smote	0.8	500	5	0.1	3	0.726549491211841	0.181343264954736	0.1652173912899811	0.9521276595672331	3.936341765745552	3.451207007728114	0.876754909443446
1	1	smote	0.8	500	5	0.3	1	0.710846609370087	0.20857017340877892	0.15517241377972651	0.9658054711172812	5.187753577636879	4.5379297060252926	0.874738860710279
1	2	smote	0.8	500	5	0.3	1	0.7298599180652835	0.20841744976182824	0.1826086956362949	0.9528875379866802	4.51853026299167	3.8760160066461236	0.8578045815487252
1	3	smote	0.8	500	5	0.3	1	0.7159970926390908	0.1961296816745104	0.2260869565020794	0.950607902728339	5.622470760366039	4.577390376534873	0.8141243441543773
1	1	smote	0.8	500	5	0.3	3	0.7133817209936064	0.21014787269128532	0.15517241377972651	0.9635258358589398	4.852039479572715	4.254309177217086	0.8768084321258115
1	2	smote	0.8	500	5	0.3	3	0.7223272102550549	0.20668432826232724	0.1913043478094518	0.9521276595672331	4.704897456801302	3.9961344300009736	0.8493563185261924
1	3	smote	0.8	500	5	0.3	3	0.7143121448394344	0.16985972775964456	0.1043478260778828	0.9559270516644687	2.526949542601753	2.367615654104124	0.9369461435296116
1	1	smote	0.8	500	10	0.1	1	0.73122576249869	0.20850253116634937	0.20689655170630203	0.9620060790200456	6.605215639314556	5.445515806602399	0.8244266406895598
1	2	smote	0.8	500	10	0.1	1	0.7257697898770978	0.22244386565181834	0.2260869565020794	0.9460486322116562	5.122645029026575	4.190568726326869	0.8180478349281067
1	3	smote	0.8	500	10	0.1	1	0.7241905642923219	0.19622821151846573	0.1999999999826087	0.9475683890505505	4.518115073333099	3.8144920252500536	0.8442662300884869
1	1	smote	0.8	500	10	0.1	3	0.7354509485378892	0.2059029504784388	0.18965517239744353	0.9612462006005985	5.805171624895365	4.893845929901604	0.8430148474616539
1	2	smote	0.8	500	10	0.1	3	0.7306990881458967	0.22505296282039028	0.2086956521557656	0.9483282674699975	4.840335189495198	4.038873897751551	0.8344202810816943
1	3	smote	0.8	500	10	0.1	3	0.7396788687723007	0.2160553711532542	0.1999999999826087	0.9483282674699975	4.5882343989788215	3.870587485345236	0.843589734718947
1	1	smote	0.8	500	10	0.3	1	0.7219369038884813	0.2082439614861185	0.2499999999784483	0.9452887537922091	5.759258193470057	4.569443608257861	0.7934083517641543
1	2	smote	0.8	500	10	0.3	1	0.7218118144575129	0.23342155219782282	0.2521739130215501	0.9323708206616081	4.648941033234771	3.7287732632689656	0.8020693723845845
1	3	smote	0.8	500	10	0.3	1	0.7312475221355887	0.19246957396030495	0.17391304346313802	0.9346504559199496	3.0110154485984717	2.661273606398322	0.8838458725035443
1	1	smote	0.8	500	10	0.3	3	0.717574153652657	0.19083497457678056	0.2499999999784483	0.9468085106311034	5.933332204100874	4.699999115359289	0.7921348231230879
1	2	smote	0.8	500	10	0.3	3	0.7189374917404521	0.20561104892097545	0.2521739130215501	0.9331306990810553	4.705601823926666	3.7711456803737877	0.8014162214368735
1	3	smote	0.8	500	10	0.3	3	0.7208801374388794	0.17739421987338877	0.2086956521557656	0.9407294832755264	4.185967165763954	3.5210696393152245	0.8411603479008524
1	1	smote	1.0	100	5	0.1	1	0.749351483073053	0.18434510903496673	0.5431034482290429	0.8168693009056469	5.302199632387212	2.965660161066835	0.559326376534338
1	2	smote	1.0	100	5	0.1	1	0.7624355755253072	0.24155775625984946	0.5043478260431002	0.803951367775046	4.172718388737114	2.572564748825915	0.6165200877304652
1	3	smote	1.0	100	5	0.1	1	0.748447204968944	0.1887257134533488	0.5304347825625709	0.7910334346444451	4.276161392601821	2.538371419735623	0.5936098158889981
1	1	smote	1.0	100	5	0.1	3	0.7606972539566084	0.19397237531900885	0.5172413792657551	0.8153495440667528	4.731040285238704	2.8011918445564192	0.5920879190113856
1	2	smote	1.0	100	5	0.1	3	0.7617285582132947	0.23693528948723208	0.5391304347357279	0.7879939209666567	4.348008160515203	2.542995048840017	0.5848643589156951
1	3	smote	1.0	100	5	0.1	3	0.7527686005021805	0.1870390925658697	0.5130434782162571	0.7773556230943971	3.678510305288572	2.304318044333981	0.6264269544755586
1	1	smote	1.0	100	5	0.3	1	0.7324245362121371	0.1763015913580676	0.36206896548602857	0.8981762917864881	5.006453707932434	3.5558411324836325	0.7102514653805891
1	2	smote	1.0	100	5	0.3	1	0.7301770847099248	0.231175811880244	0.3043478260604915	0.9034954407226179	4.09596413379973	3.153714154049096	0.7699564766852165
1	3	smote	1.0	100	5	0.3	1	0.718184220959429	0.1821176182228995	0.3043478260604915	0.8890577507531228	3.5059928286145414	2.7432993354068387	0.782460043259979
1	1	smote	1.0	100	5	0.3	3	0.7346910701184362	0.18312958616418104	0.36206896548602857	0.8814589665586516	4.220373853071503	3.054376399724984	0.7237217516401615
1	2	smote	1.0	100	5	0.3	3	0.7325822650984538	0.21078962422674163	0.3391304347531191	0.8791793313003102	3.734110904457834	2.8068906614575235	0.7516891425922859
1	3	smote	1.0	100	5	0.3	3	0.7338046782080085	0.1862782685999551	0.34782608692627603	0.870820668686392	3.595293831917968	2.692582911394945	0.748918725790377
1	1	smote	1.0	100	10	0.1	1	0.7497445236348391	0.20026512246231432	0.36206896548602857	0.8989361702059352	5.048363638063869	3.5825767774488604	0.7096510837597273
1	2	smote	1.0	100	10	0.1	1	0.7537531386282542	0.23629635762038664	0.3826086956189036	0.8822188449780987	4.641889641198596	3.2484709719738105	0.6998164921292951
1	3	smote	1.0	100	10	0.1	1	0.7571692876965772	0.19697304760218198	0.34782608692627603	0.8700607902669449	3.571149815350913	2.676836813710626	0.7495728032726325
1	1	smote	1.0	100	10	0.1	3	0.7655513048946652	0.20826954405344286	0.39655172410374556	0.8746200607836275	4.584068883494332	3.162800165275252	0.6899547541317991
1	2	smote	1.0	100	10	0.1	3	0.7597859125148672	0.23475019054930127	0.3999999999652174	0.8579027355557911	4.024955142033936	2.814973063556317	0.6993799741788603
1	3	smote	1.0	100	10	0.1	3	0.7586295757896129	0.18683585396639343	0.3565217390994329	0.8548632218780027	3.2634071558018447	2.4564532790938727	0.7527265612850662
1	1	smote	1.0	100	10	0.3	1	0.7429711246200608	0.21062482197683638	0.31034482755945303	0.9262917933060313	5.655153855745915	4.210450903295935	0.7445333856772739
1	2	smote	1.0	100	10	0.3	1	0.7274084842077442	0.2003116710115687	0.2521739130215501	0.9034954407226179	3.1570221923949484	2.6130774419263942	0.8277032124293893
1	3	smote	1.0	100	10	0.3	1	0.7099180652834678	0.17801808835157326	0.2260869565020794	0.9224924012087957	3.476976854693394	2.916964670025225	0.8389370298275051
1	1	smote	1.0	100	10	0.3	3	0.7332826747720365	0.19359400466592297	0.29310344825059453	0.9194528875310073	4.7330872981901795	3.638906509210521	0.7688230181748558
1	2	smote	1.0	100	10	0.3	3	0.7453680454605525	0.2388484081995868	0.3130434782336484	0.9103343464976419	4.62647447792947	3.491230265924656	0.7546200106181876
1	3	smote	1.0	100	10	0.3	3	0.7327871018897846	0.20456787253222794	0.26956521736786393	0.9118541033365362	3.8177335504571985	3.0581705670922297	0.801043469507886
1	1	smote	1.0	300	5	0.1	1	0.7289133738601824	0.1922064485794359	0.22413793101516052	0.9498480243088918	5.471379369603063	4.469173611502677	0.816827577633885
1	2	smote	1.0	300	5	0.1	1	0.7380335668032245	0.2305925855660143	0.2086956521557656	0.9407294832755264	4.185967165763954	3.5210696393152245	0.8411603479008524
1	3	smote	1.0	300	5	0.1	1	0.7185938945420907	0.18267785749872414	0.1913043478094518	0.950607902728339	4.552852669423462	3.8731764724525846	0.8507142023145078
1	1	smote	1.0	300	5	0.1	3	0.7317236138769521	0.19601897957596506	0.2844827585961653	0.9452887537922091	6.8694766361933715	5.199711692155497	0.7569298068596505
1	2	smote	1.0	300	5	0.1	3	0.7394608167041099	0.21887752068260252	0.2173913043289225	0.9338905775005024	3.924009617856283	3.2883553240390415	0.8380089767963921
1	3	smote	1.0	300	5	0.1	3	0.7330117615964054	0.18097890276846618	0.2086956521557656	0.9430091185338678	4.3639552714369625	3.661912400155849	0.8391269224238639
1	1	smote	1.0	300	5	0.3	1	0.729706005659784	0.21488983709103135	0.14655172412529727	0.9642857142783869	4.636362332423331	4.1034471257012415	0.885057462105821
1	2	smote	1.0	300	5	0.3	1	0.7155477732258491	0.22300719827597432	0.1999999999826087	0.957446808503363	5.624998667938968	4.699998894288002	0.8355555468531554
1	3	smote	1.0	300	5	0.3	1	0.7180520681908285	0.17989271645375243	0.1304347825973535	0.9513677811477861	2.934374394606886	2.682064665259849	0.9140158259441933
1	1	smote	1.0	300	5	0.3	3	0.7277408028508542	0.2001272987232302	0.16379310343415576	0.9528875379866802	3.9617550573620743	3.476639973123205	0.877550450032256
1	2	smote	1.0	300	5	0.3	3	0.7190960750627726	0.19852009606502458	0.1826086956362949	0.9544072948255745	4.676594712065667	4.005216511841487	0.8564386507006982
1	3	smote	1.0	300	5	0.3	3	0.7113453151843531	0.18127730328044384	0.1826086956362949	0.9407294832755264	3.545825911718997	3.0809359344008214	0.8688909088176134
1	1	smote	1.0	300	10	0.1	1	0.7404884184047794	0.2200229359931682	0.24137931032401905	0.9604863221811514	7.7342637571370965	6.108751768010817	0.7898297604644124
1	2	smote	1.0	300	10	0.1	1	0.729734372935113	0.20925097261308617	0.1999999999826087	0.9316109422421611	3.4055550537365646	2.924444016268731	0.8587275601386885
1	3	smote	1.0	300	10	0.1	1	0.7258887273688385	0.1898915158609346	0.1826086956362949	0.9407294832755264	3.545825911718997	3.0809359344008214	0.8688909088176134
1	1	smote	1.0	300	10	0.1	3	0.7396826852531181	0.20204572041060884	0.21551724136073128	0.9483282674699975	5.042015821865392	4.170891686797562	0.8272270027971275
1	2	smote	1.0	300	10	0.1	3	0.7325161887141536	0.2363328904966018	0.24347826084839322	0.9369300911782908	4.781054488139824	3.8604498847806688	0.8074473626156304
1	3	smote	1.0	300	10	0.1	3	0.7307123034227567	0.1889137377916945	0.23478260867523632	0.930851063822714	4.130244151152835	3.395317234094849	0.8220621029981255
1	1	smote	1.0	300	10	0.3	1	0.7266009852216749	0.2122474676801827	0.2327586206695898	0.9422492401144207	4.949733018725571	4.030398575304723	0.814265842331253
1	2	smote	1.0	300	10	0.3	1	0.7243359323377824	0.2212147486826197	0.26956521736786393	0.9316109422421611	5.027247930840699	3.941641934970899	0.7840555983956146
1	3	smote	1.0	300	10	0.3	1	0.7124950442711775	0.17871233298733336	0.2521739130215501	0.9232522796282429	4.056527210227297	3.2857507551044027	0.8099910451124576
1	1	smote	1.0	300	10	0.3	3	0.7418706110470601	0.21648306724571156	0.29310344825059453	0.9490881458894447	7.72952157347796	5.757075553433267	0.74481653507406
1	2	smote	1.0	300	10	0.3	3	0.7060988502709133	0.21046653907794582	0.2521739130215501	0.9278115501449256	4.33402631938875	3.4932718266578133	0.8060107451793749
1	3	smote	1.0	300	10	0.3	3	0.7065547773225849	0.1848694510276227	0.23478260867523632	0.9316109422421611	4.179544836443708	3.433042975619815	0.8213915792671517
1	1	smote	1.0	500	5	0.1	1	0.7321166544387381	0.2018133311080055	0.18965517239744353	0.9642857142783869	6.319147155128233	5.310343339142784	0.8403575902868099
1	2	smote	1.0	500	5	0.1	1	0.7348552927183825	0.24359771334353614	0.2086956521557656	0.9536474164061274	5.426048179891977	4.502351130214928	0.8297661441045442
1	3	smote	1.0	500	5	0.1	1	0.7154486586493987	0.18575175858690257	0.1913043478094518	0.9559270516644687	5.130884997226146	4.340628699190893	0.8459804985355683
1	1	smote	1.0	500	5	0.1	3	0.7307017084163085	0.2138070757271716	0.24137931032401905	0.9582066869228101	7.295039558643952	5.775547205906671	0.791708816179452
1	2	smote	1.0	500	5	0.1	3	0.7369300911854104	0.21932959705657884	0.23478260867523632	0.9475683890505505	5.544959405168777	4.477881942684846	0.8075590026973253
1	3	smote	1.0	500	5	0.1	3	0.732635126205894	0.18480273501482863	0.1652173912899811	0.9521276595672331	3.936341765745552	3.451207007728114	0.876754909443446
1	1	smote	1.0	500	5	0.3	1	0.7288216643957656	0.21689111135760775	0.17241379308858504	0.9650455926978341	5.751809939365331	4.932532320540258	0.8575617614316418
1	2	smote	1.0	500	5	0.3	1	0.70790273556231	0.2127815328181853	0.1652173912899811	0.9604863221811514	4.810896211679119	4.181269843691227	0.8691249221780447
1	3	smote	1.0	500	5	0.3	1	0.7123364609488568	0.1753304275397281	0.1478260869436673	0.9559270516644687	3.7624903458030055	3.354122176647509	0.89146332103259
1	1	smote	1.0	500	5	0.3	3	0.7288871711560633	0.1987205276432341	0.15517241377972651	0.9536474164061274	3.77885498533965	3.3476533188045567	0.8858909098135487
1	2	smote	1.0	500	5	0.3	3	0.7186071098189507	0.1903126819782628	0.17391304346313802	0.9536474164061274	4.331319163359746	3.7519592751791064	0.8662393812040325
1	3	smote	1.0	500	5	0.3	3	0.7001850138760407	0.18192692017881112	0.1652173912899811	0.9498480243088918	3.7484209656132856	3.2943339932255906	0.8788591212039571
1	1	smote	1.0	500	10	0.1	1	0.7397743947175348	0.22093401328033813	0.2499999999784483	0.957446808503363	7.499998217887732	5.8749986178644065	0.7833333251803137
1	2	smote	1.0	500	10	0.1	1	0.7267477203647417	0.2166416024844489	0.1999999999826087	0.9346504559199496	3.575580843879234	3.06046464735807	0.8559349502168966
1	3	smote	1.0	500	10	0.1	1	0.7284524910796881	0.18854261281638762	0.1826086956362949	0.944528875372762	3.803992314585532	3.2919589055355005	0.8653957724555119
1	1	smote	1.0	500	10	0.1	3	0.7387459385808615	0.20478597649816146	0.19827586205187278	0.9521276595672331	4.918756431606872	4.141761585956308	0.8420342812981496
1	2	smote	1.0	500	10	0.1	3	0.7304479978855558	0.22847592397011737	0.23478260867523632	0.9399696048560794	4.804228189492714	3.9110615381047977	0.8140873696666542
1	3	smote	1.0	500	10	0.1	3	0.7277256508523854	0.18655393749365584	0.2086956521557656	0.9399696048560794	4.129641815366516	3.4764991449820424	0.8418403481748636
1	1	smote	1.0	500	10	0.3	1	0.7281600461167592	0.21326460090662702	0.2327586206695898	0.9422492401144207	4.949733018725571	4.030398575304723	0.814265842331253
1	2	smote	1.0	500	10	0.3	1	0.7240716268005816	0.22034904063984187	0.26956521736786393	0.9293313069838197	4.8531739058001415	3.8144922131391654	0.7859788745770345
1	3	smote	1.0	500	10	0.3	1	0.712382714417867	0.1801903926072946	0.2521739130215501	0.9217325227893486	3.9712119492099496	3.221949777726246	0.8113265620725973
1	1	smote	1.0	500	10	0.3	3	0.7427221989309296	0.21792226150895616	0.29310344825059453	0.9498480243088918	7.852917847470413	5.8443039535035	0.7442206818522739
1	2	smote	1.0	500	10	0.3	3	0.7059666975023127	0.21133031613443426	0.2521739130215501	0.9278115501449256	4.33402631938875	3.4932718266578133	0.8060107451793749
1	3	smote	1.0	500	10	0.3	3	0.7077573675168495	0.18514493024379808	0.2260869565020794	0.9316109422421611	3.9795250050368396	3.305893235782044	0.8307255744850358
1	1	class_weight		100	5	0.1	1	0.7909875799182475	0.27652776907462495	0.5862068965011891	0.7993920972583634	5.645201698968402	2.922152414078333	0.5176347123540876
1	2	class_weight		100	5	0.1	1	0.796015594026695	0.2972729513162069	0.6260869564672968	0.7826747720305268	6.0302484926790045	2.8808755132031227	0.47773743592791434
1	3	class_weight		100	5	0.1	1	0.7882714417867055	0.22092147802413073	0.608695652120983	0.7537993920915366	4.76268839132277	2.4723563136924946	0.519109390102036
1	1	class_weight		100	5	0.1	3	0.7948262760716908	0.2947196703628212	0.6206896551189061	0.7895136778055508	6.137840155618238	2.948835910853857	0.4804354259333806
1	2	class_weight		100	5	0.1	3	0.7971719307519491	0.3109448274520946	0.6260869564672968	0.763677811544349	5.410902294815497	2.64929389011583	0.48962145159140114
1	3	class_weight		100	5	0.1	3	0.789203118805339	0.22555601157680402	0.6608695651599245	0.7401215805414885	5.549857288581444	2.5429950709527027	0.45820908236437285
1	1	class_weight		100	5	0.3	1	0.7568258044230164	0.21949237063394972	0.3706896551404578	0.8996960486253823	5.283519588149833	3.69566316285353	0.6994699363483329
1	2	class_weight		100	5	0.3	1	0.7513677811550152	0.24341074681349886	0.34782608692627603	0.8966565349475939	4.6274505196472795	3.3657285740574463	0.7273397118980947
1	3	class_weight		100	5	0.3	1	0.7453944760142726	0.2009739709131817	0.3826086956189036	0.8594224923946853	3.7886559829955417	2.7216919329384894	0.718379263587821
1	1	class_weight		100	5	0.3	3	0.7655447542186353	0.2184941297605099	0.4396551723758918	0.8677811550086035	5.1496017110446655	3.325207833667145	0.645721352593027
1	2	class_weight		100	5	0.3	3	0.7707083388396987	0.264444229752474	0.4173913043115312	0.8617021276530267	4.4638343348894125	3.0180599820346123	0.6761137871553735
1	3	class_weight		100	5	0.3	3	0.7785912514867187	0.23846989541794797	0.5130434782162571	0.8221884498417767	4.871641948584532	2.885321279222409	0.5922687383345828
1	1	class_weight		100	10	0.1	1	0.7795435488942459	0.24568995765369067	0.2499999999784483	0.9452887537922091	5.759258193470057	4.569443608257861	0.7934083517641543
1	2	class_weight		100	10	0.1	1	0.7712435575525308	0.2326887051264652	0.2782608695410208	0.9300911854032669	5.129386367819156	3.980339694540137	0.7759874881366328
1	3	class_weight		100	10	0.1	1	0.7845579489890314	0.2181167231203934	0.3391304347531191	0.9088145896587477	5.1144731081672505	3.7191300263129516	0.72717754038616
1	1	class_weight		100	10	0.1	3	0.7941384550885651	0.2727029244069729	0.39655172410374556	0.904255319142065	6.206348532385404	4.141762018868964	0.6673427918514908
1	2	class_weight		100	10	0.1	3	0.7843266816439805	0.25516307474546396	0.3913043477920605	0.8852583586558872	4.959791414364664	3.410307793274911	0.6875909607408052
1	3	class_weight		100	10	0.1	3	0.7891700806131888	0.22339141289673498	0.42608695648468814	0.8495440729418728	4.19207194534646	2.831971704247694	0.6755541649209272
1	1	class_weight		100	10	0.3	1	0.7466853579289382	0.23364534966223569	0.14655172412529727	0.9741641337311995	6.474744958640962	5.672411595432261	0.8760826205385303
1	2	class_weight		100	10	0.3	1	0.7432734240782344	0.21725516922729363	0.1652173912899811	0.9688449847950696	6.154723624192626	5.303073587750943	0.861626589593511
1	3	class_weight		100	10	0.3	1	0.7617285582132945	0.20143476203987082	0.12173913042419661	0.9658054711172812	3.9150703584361186	3.560192194482875	0.9093558555495017
1	1	class_weight		100	10	0.3	3	0.7681977780106908	0.23387359893171825	0.22413793101516052	0.9559270516644687	6.265898948001116	5.085611211046435	0.8116331256841934
1	2	class_weight		100	10	0.3	3	0.7701599048500066	0.2525949077854223	0.2521739130215501	0.9536474164061274	6.937665279365435	5.4403409490097046	0.7841745977301836
1	3	class_weight		100	10	0.3	3	0.7688978459098719	0.19877912354225474	0.2173913043289225	0.9422492401144207	4.532162950343197	3.7643014068840372	0.8305750262746746
1	1	class_weight		300	5	0.1	1	0.7596556964678755	0.2643082802690219	0.2327586206695898	0.957446808503363	6.825841076682608	5.469826299390999	0.8013409878260673
1	2	class_weight		300	5	0.1	1	0.7510902603409542	0.2346297955923015	0.26956521736786393	0.9414893616949735	5.938310658454363	4.60711383614436	0.7758290264255733
1	3	class_weight		300	5	0.1	1	0.7208404916082992	0.16643076718367572	0.17391304346313802	0.9285714285643726	2.736841720236009	2.434782267373898	0.8896320974658043
1	1	class_weight		300	5	0.1	3	0.7642608217168012	0.2359981380749917	0.2327586206695898	0.9460486322116562	5.319669837269822	4.3142294082409425	0.8109956984207138
1	2	class_weight		300	5	0.1	3	0.7534690101757633	0.23139835563632175	0.3043478260604915	0.930851063822714	5.889422208301614	4.401337155308137	0.7473291845522428
1	3	class_weight		300	5	0.1	3	0.73159111933395	0.19028113935602625	0.2521739130215501	0.9232522796282429	4.056527210227297	3.2857507551044027	0.8099910451124576
1	1	class_weight		300	5	0.3	1	0.7494628445655591	0.27533946659551595	0.18965517239744353	0.9718844984728581	8.09027887678292	6.745570757777454	0.833787163534346
1	2	class_weight		300	5	0.3	1	0.7363420113651382	0.21816714319683275	0.1913043478094518	0.9665653495367283	6.8387076187498925	5.721737417360698	0.8366693925159426
1	3	class_weight		300	5	0.3	1	0.6985463195453946	0.17731936308697638	0.1478260869436673	0.9680851063756225	5.261903105962911	4.631882605177401	0.8802675494555217
1	1	class_weight		300	5	0.3	3	0.7287168535792894	0.24187112701052516	0.18103448274301429	0.9673252279561754	6.54418403183158	5.540495495890504	0.8466289156140976
1	2	class_weight		300	5	0.3	3	0.7385093167701864	0.22971006972955507	0.1999999999826087	0.957446808503363	5.624998667938968	4.699998894288002	0.8355555468531554
1	3	class_weight		300	5	0.3	3	0.7165719571825029	0.18874931717201948	0.17391304346313802	0.9498480243088918	3.987240029422503	3.4677199928690428	0.8697043386923696
1	1	class_weight		300	10	0.1	1	0.7639725919714915	0.23232700666253336	0.10344827585315101	0.9901215805395889	11.565077029055708	10.47213793120973	0.9054965902301485
1	2	class_weight		300	10	0.1	1	0.7702259812343069	0.23271977786992815	0.0956521739047259	0.9878419452812475	8.593742918572579	7.867384827882395	0.9154782516174848
1	3	class_weight		300	10	0.1	1	0.7557222148804018	0.20669040976511047	0.1043478260778828	0.9840425531840119	7.1844615071110915	6.539126333297334	0.9101762539865197
1	1	class_weight		300	10	0.1	3	0.7650731055444921	0.2559159714777091	0.10344827585315101	0.9886018237006946	10.007683510862806	9.075854099652252	0.9068885911234165
1	2	class_weight		300	10	0.1	3	0.7646689573146558	0.21995800086290418	0.1304347825973535	0.9810030395062235	7.745995910208022	6.8660833389241915	0.8864041939934152
1	3	class_weight		300	10	0.1	3	0.7552662878287301	0.20775345296034384	0.1043478260778828	0.9772036474089879	4.994172560972671	4.577389294510693	0.9165460721840717
1	1	class_weight		300	10	0.3	1	0.7320380463263809	0.2589824434821715	0.13793103447086802	0.9832826747645648	9.410903444626527	8.250778759194812	0.8767254614430071
1	2	class_weight		300	10	0.3	1	0.742368177613321	0.1845396252571484	0.0782608695584121	0.9810030395062235	4.384525989734878	4.119650003354515	0.9395884456277017
1	3	class_weight		300	10	0.3	1	0.7451566010307917	0.18548555894667207	0.1043478260778828	0.9703647416339639	3.8147858639816556	3.521069044796371	0.9230056763850492
1	1	class_weight		300	10	0.3	3	0.7693900010481082	0.23990158518568394	0.13793103447086802	0.9817629179256706	8.613328595548804	7.5632142398963	0.8780826215862159
1	2	class_weight		300	10	0.3	3	0.7451433857539316	0.18526419056210708	0.0956521739047259	0.9764437689895408	4.384303345437242	4.060587334891644	0.9261647680638877
1	3	class_weight		300	10	0.3	3	0.7488106250825955	0.2077096468595147	0.1130434782510397	0.9749240121506465	4.955137649934088	4.508035091172021	0.9097698913935538
1	1	class_weight		500	5	0.1	1	0.7592364532019704	0.2612203416651681	0.16379310343415576	0.9756838905700936	7.859532835824273	6.735988606500544	0.8570469350547315
1	2	class_weight		500	5	0.1	1	0.7475617814193207	0.24774500294896365	0.1826086956362949	0.9604863221811514	5.430440515313159	4.6214035114481975	0.8510181529678883
1	3	class_weight		500	5	0.1	1	0.7134729747588212	0.16531125945950678	0.1391304347705104	0.9528875379866802	3.2688165077331393	2.953155052682761	0.9034324848177395
1	1	class_weight		500	5	0.1	3	0.7622825175558117	0.23993743478779658	0.14655172412529727	0.9718844984728581	5.935842815885956	5.212486494646214	0.8781375445686889
1	2	class_weight		500	5	0.1	3	0.7550548433989692	0.24355097738327408	0.23478260867523632	0.9528875379866802	6.205643830235075	4.9834491514021595	0.8030510976259081
1	3	class_weight		500	5	0.1	3	0.7276595744680852	0.18559932745051358	0.1565217391168242	0.9521276595672331	3.69072087466925	3.2695645336371606	0.8858877730825306
1	1	class_weight		500	5	0.3	1	0.7504388952939944	0.2875035700725496	0.20689655170630203	0.9718844984728581	9.017623093488805	7.35880446302995	0.8160470111206088
1	2	class_weight		500	5	0.3	1	0.7333883969869169	0.2181008946447481	0.17391304346313802	0.9658054711172812	5.946197081578061	5.08598884926125	0.8553347156212165
1	3	class_weight		500	5	0.3	1	0.6989626007664861	0.17943034945849395	0.1478260869436673	0.9696048632145168	5.533671640970926	4.863476659183936	0.8788878197684105
1	1	class_weight		500	5	0.3	3	0.7319725395660832	0.2422458193003427	0.18103448274301429	0.9696048632145168	7.051576614134525	5.9560325212667395	0.8446384087797345
1	2	class_weight		500	5	0.3	3	0.7429232192414431	0.2253972972543698	0.1999999999826087	0.9604863221811514	6.076921527474521	5.061537179205168	0.8329113837577318
1	3	class_weight		500	5	0.3	3	0.7127659574468086	0.18960299154912993	0.1652173912899811	0.9544072948255745	4.143054641765654	3.6237673202375364	0.8746607496498384
1	1	class_weight		500	10	0.1	1	0.7629572371868777	0.2313474539130982	0.10344827585315101	0.9901215805395889	11.565077029055708	10.47213793120973	0.9054965902301485
1	2	class_weight		500	10	0.1	1	0.7696312937756046	0.23141408849606912	0.0956521739047259	0.9886018237006946	9.173709885829606	8.391876689237385	0.9147745788716299
1	3	class_weight		500	10	0.1	1	0.7551539579754196	0.20834035206152787	0.1130434782510397	0.984802431603459	8.258818082334086	7.4382559708834215	0.9006441132546487
1	1	class_weight		500	10	0.1	3	0.7647586730950634	0.2589244704391233	0.11206896550758026	0.9870820668618003	9.644195830534295	8.675449667848513	0.8995513699482737
1	2	class_weight		500	10	0.1	3	0.7648209329985463	0.21988122987419373	0.1130434782510397	0.9825227963451176	7.164957526963751	6.468049225882199	0.9027337747490525
1	3	class_weight		500	10	0.1	3	0.7590987181181446	0.21162897279678122	0.1130434782510397	0.9787234042478821	5.862742335090466	5.31304097881247	0.9062381760127383
1	1	class_weight		500	10	0.3	1	0.7320249449743214	0.2590428771632376	0.13793103447086802	0.9825227963451176	8.994777446340315	7.892049453336981	0.8774035167040434
1	2	class_weight		500	10	0.3	1	0.742361569974891	0.18440383356148804	0.0782608695584121	0.9810030395062235	4.384525989734878	4.119650003354515	0.9395884456277017
1	3	class_weight		500	10	0.3	1	0.7445420906567992	0.18931045769603255	0.0956521739047259	0.9711246200534109	3.5571850000614225	3.312584664021997	0.9312376579775716
1	1	class_weight		500	10	0.3	3	0.7687938895293994	0.23635502316655654	0.12931034481643877	0.9832826747645648	8.73536829736878	7.735105086745136	0.8854927160565604
1	2	class_weight		500	10	0.3	3	0.745242500330382	0.18601387538715802	0.1043478260778828	0.9772036474089879	4.994172560972671	4.577389294510693	0.9165460721840717
1	3	class_weight		500	10	0.3	3	0.7503435971983614	0.21309629905302044	0.0956521739047259	0.9749240121506465	4.112177843499802	3.8144912309917096	0.9276085167132471
2	1	none		100	5	0.1	1	0.7935423435698564	0.2683339391434708	0.025862068963287754	0.99772036473406	11.619418013728572	11.344777781741287	0.9763636743374778
2	2	none		100	5	0.1	1	0.7788621646623498	0.27206833102617306	0.0521739130389414	0.99772036473406	24.09163734263763	22.886856046626136	0.9499917120703277
2	3	none		100	5	0.1	1	0.7899035284789216	0.2539882582268472	0.0521739130389414	0.9962006078951657	14.432989498301863	13.732137741503225	0.9514409747744226
2	1	none		100	5	0.1	3	0.7931820563882193	0.2648755116692378	0.017241379308858502	0.99772036473406	7.678328863569068	7.563185187827524	0.985004060835275
2	2	none		100	5	0.1	3	0.7698030923747853	0.2633716214626323	0.0260869565194707	0.9992401215729542	35.22275039005751	34.32998265401559	0.9746536520180027
2	3	none		100	5	0.1	3	0.7935905907228757	0.26116786739285636	0.0347826086926276	0.998480243153507	23.675519762447095	22.88680581030723	0.9666865100826177
2	1	none		100	5	0.3	1	0.7672348286343151	0.25080556856078046	0.09482758619872177	0.9893617021201417	9.742847968678962	8.91378471742305	0.9149054412683395
2	2	none		100	5	0.3	1	0.7593762389322056	0.25160072779902576	0.08695652173156901	0.9893617021201417	8.857134517815435	8.173905353520148	0.9228611407569377
2	3	none		100	5	0.3	1	0.7727038456455663	0.24498406577866358	0.1043478260778828	0.9901215805395889	11.677359330168255	10.563200000168854	0.9045880652233949
2	1	none		100	5	0.3	3	0.7876467351430669	0.2743402873731519	0.06896551723543401	0.9924012157979302	9.674061326803995	9.075850115357584	0.9381633744113699
2	2	none		100	5	0.3	3	0.7632417074137702	0.26671045789792813	0.0782608695584121	0.9954407294757186	18.5376951430936	17.16517971237293	0.925960827087559
2	3	none		100	5	0.3	3	0.7843663274745606	0.24547699415429572	0.0521739130389414	0.991641337378483	6.530434213250962	6.241889759461912	0.9558154159936402
2	1	none		100	10	0.1	1	0.7852753904202915	0.26237228970792364	0.017241379308858502	0.99772036473406	7.678328863569068	7.563185187827524	0.985004060835275
2	2	none		100	10	0.1	1	0.7646425267609356	0.2676814853575259	0.0521739130389414	0.998480243153507	36.16489944672203	34.33020871546084	0.9492687351277433
2	3	none		100	10	0.1	1	0.7813994978194794	0.25120600348239913	0.0347826086926276	0.9992401215729542	47.38676328310662	45.77331020535412	0.9659513872686188
2	1	none		100	10	0.1	3	0.7826616706844147	0.25288379397983257	0.008620689654429251	0.9992401215729542	11.434632012778932	11.34467817590446	0.9921332010404652
2	2	none		100	10	0.1	3	0.7786110744020086	0.2797887069535386	0.0347826086926276	0.9992401215729542	47.38676328310662	45.77331020535412	0.9659513872686188
2	3	none		100	10	0.1	3	0.7846108100964716	0.25689287490900337	0.0	0.9999999999924013	0.0	0.0	0.9999999900075988
2	1	none		100	10	0.3	1	0.7632585682842469	0.21736565013717993	0.025862068963287754	0.9939209726368244	4.340700817722975	4.254303340846381	0.9800959513425013
2	2	none		100	10	0.3	1	0.753693669882384	0.25914548791166503	0.0347826086926276	0.9969604863146129	11.81978089859996	11.443440582433727	0.9681601175527187
2	3	none		100	10	0.3	1	0.764715210783666	0.2522381812570502	0.08695652173156901	0.9939209726368244	15.571402922683047	14.304324276458267	0.9186278328144061
2	1	none		100	10	0.3	3	0.7787640184467037	0.27202146880772204	0.06034482758100476	0.9939209726368244	10.499982708018766	9.926707795308221	0.9454022893511467
2	2	none		100	10	0.3	3	0.7603607770582794	0.2764423223047279	0.0695652173852552	0.99772036473406	32.722597754845125	30.51580806216818	0.9325606714834804
2	3	none		100	10	0.3	3	0.7801572617946346	0.23381125193158792	0.060869565212098305	0.9924012157979302	8.464803661731318	8.010424232244384	0.9463213167968463
2	1	none		300	5	0.1	1	0.743187296929043	0.2530483522328091	0.09482758619872177	0.9908814589590359	11.384114479245403	10.399413873182167	0.9135022120781017
2	2	none		300	5	0.1	1	0.7388661292454077	0.22380755827987459	0.08695652173156901	0.9863221884423533	6.867719837629693	6.357483270642268	0.9257050887735797
2	3	none		300	5	0.1	1	0.7596008986388264	0.23411989029271324	0.0695652173852552	0.9878419452812475	6.074761351284124	5.721734420278105	0.9418862781039115
2	1	none		300	5	0.1	3	0.7549064563462949	0.2624807717047473	0.09482758619872177	0.9878419452812475	8.511897748012002	7.799562544889256	0.9163129880868114
2	2	none		300	5	0.1	3	0.7574203779569182	0.24055190571921642	0.0695652173852552	0.9893617021201417	6.953264482696357	6.539124282816117	0.9404394481982528
2	3	none		300	5	0.1	3	0.7778049425135457	0.2353828373450667	0.060869565212098305	0.9924012157979302	8.464803661731318	8.010424232244384	0.9463213167968463
2	1	none		300	5	0.3	1	0.7047282779582853	0.22231819411448558	0.10344827585315101	0.9901215805395889	11.565077029055708	10.47213793120973	0.9054965902301485
2	2	none		300	5	0.3	1	0.7345315184353113	0.2338554644959499	0.1391304347705104	0.9810030395062235	8.34585417838923	7.323822228185805	0.8775401520543674
2	3	none		300	5	0.3	1	0.7515990485000661	0.268248192426823	0.1478260869436673	0.9810030395062235	8.957954451901347	7.781561117447418	0.8686761101153198
2	1	none		300	5	0.3	3	0.7272495021486217	0.26132523236003813	0.13793103447086802	0.9901215805395889	16.036906806477987	13.962850574946307	0.8706697983015684
2	2	none		300	5	0.3	3	0.7253402933791464	0.22358442101138826	0.0956521739047259	0.9794832826673292	5.049498957844968	4.662155535518062	0.9232907114041259
2	3	none		300	5	0.3	3	0.7528016386943306	0.234713020251829	0.12173913042419661	0.977963525828435	6.151584772676024	5.524435271815463	0.8980507323637856
2	1	none		300	10	0.1	1	0.7499606959438213	0.23982061986271122	0.017241379308858502	0.998480243153507	11.526239886504783	11.34475288011769	0.9842544382698488
2	2	none		300	10	0.1	1	0.7565217391304347	0.23322530638203764	0.0521739130389414	0.99772036473406	24.09163734263763	22.886856046626136	0.9499917120703277
2	3	none		300	10	0.1	1	0.7579688119466103	0.2360497183412363	0.043478260865784504	0.9969604863146129	14.909041813867347	14.30430072804216	0.9594379543323087
2	1	none		300	10	0.1	3	0.7664356461586835	0.2530929201175307	0.008620689654429251	0.9992401215729542	11.434632012778932	11.34467817590446	0.9921332010404652
2	2	none		300	10	0.1	3	0.7512422360248445	0.24626515281129516	0.0347826086926276	0.99772036473406	15.771702527627031	15.25790403108409	0.9674227526571748
2	3	none		300	10	0.1	3	0.7482093299854632	0.24405044378593493	0.060869565212098305	0.9969604863146129	21.259189248968024	20.026021019259023	0.941993627891489
2	1	none		300	10	0.3	1	0.7304462320511477	0.2196890481142862	0.05172413792657551	0.9924012157979302	7.123626978402783	6.806887586518188	0.955536770232194
2	2	none		300	10	0.3	1	0.7256112065547773	0.2190743544550417	0.060869565212098305	0.9908814589590359	7.043202142743713	6.675354992108767	0.9477727298447705
2	3	none		300	10	0.3	1	0.7461411391568653	0.21216643638444563	0.060869565212098305	0.9901215805395889	6.496432161572641	6.161866666765165	0.9485001072202673
2	1	none		300	10	0.3	3	0.7506026621947385	0.2489384875480057	0.034482758617717005	0.9954407294757186	7.797601929127198	7.563201788982248	0.9699394480185773
2	2	none		300	10	0.3	3	0.7534822254526232	0.263289291873543	0.060869565212098305	0.9946808510562715	12.120347559158855	11.44345672991508	0.9441525131896278
2	3	none		300	10	0.3	3	0.7619466102814854	0.2523073773900779	0.1043478260778828	0.991641337378483	13.821695704985085	12.483779518923823	0.9032017233749638
2	1	none		500	5	0.1	1	0.7285727387066345	0.2505758060529826	0.09482758619872177	0.9893617021201417	9.742847968678962	8.91378471742305	0.9149054412683395
2	2	none		500	5	0.1	1	0.733170344918726	0.22162977504598305	0.0956521739047259	0.9855623100229062	7.220136689589605	6.6251670319014195	0.9175957803198639
2	3	none		500	5	0.1	1	0.7501850138760406	0.23901744274624326	0.08695652173156901	0.9840425531840119	5.873012185624393	5.449271944414446	0.9278495793049305
2	1	none		500	5	0.1	3	0.7401412325752017	0.2753177877657693	0.12068965516200952	0.9901215805395889	13.757150449858711	12.21749425307802	0.8880831942658584
2	2	none		500	5	0.1	3	0.753145235892692	0.23299586359891933	0.0782608695584121	0.9870820668618003	6.487786312463825	6.058307326573283	0.9338019117640598
2	3	none		500	5	0.1	3	0.7653627593498085	0.23418666346921121	0.0782608695584121	0.984802431603459	5.501883166028543	5.149561825996215	0.9359634902415642
2	1	none		500	5	0.3	1	0.7101063829787234	0.24258780024895987	0.11206896550758026	0.9908814589590359	13.71519528758887	12.290216395578925	0.8961021699449379
2	2	none		500	5	0.3	1	0.7303687062243954	0.23602028784787768	0.1391304347705104	0.9794832826673292	7.715671497903612	6.781317142571727	0.8789017348985803
2	3	none		500	5	0.3	1	0.7444760142724989	0.2586824662236362	0.1391304347705104	0.9772036474089879	6.927943078133397	6.1031857260142575	0.8809520499667868
2	1	none		500	5	0.3	3	0.7291426475212242	0.2622105165434958	0.12931034481643877	0.9886018237006946	12.88117679190434	11.344817624565316	0.880728343305064
2	2	none		500	5	0.3	3	0.7391172195057486	0.23325599511958517	0.0956521739047259	0.9794832826673292	5.049498957844968	4.662155535518062	0.9232907114041259
2	3	none		500	5	0.3	3	0.753409541429893	0.2309406604634512	0.1130434782510397	0.9794832826673292	6.0846012384524935	5.509820178339528	0.9055351208019077
2	1	none		500	10	0.1	1	0.7484998951891836	0.23803037943467306	0.017241379308858502	0.998480243153507	11.526239886504783	11.34475288011769	0.9842544382698488
2	2	none		500	10	0.1	1	0.7556891766882516	0.23841185052627145	0.060869565212098305	0.9969604863146129	21.259189248968024	20.026021019259023	0.941993627891489
2	3	none		500	10	0.1	1	0.7607109818950706	0.245894291894518	0.0695652173852552	0.9946808510562715	13.981282096218436	13.078236262760091	0.9354103602905333
2	1	none		500	10	0.1	3	0.7614833350801804	0.25858266587436085	0.017241379308858502	0.998480243153507	11.526239886504783	11.34475288011769	0.9842544382698488
2	2	none		500	10	0.1	3	0.7480441390247126	0.2440617458403921	0.0347826086926276	0.99772036473406	15.771702527627031	15.25790403108409	0.9674227526571748
2	3	none		500	10	0.1	3	0.7515461873926259	0.2406942603732694	0.060869565212098305	0.9969604863146129	21.259189248968024	20.026021019259023	0.941993627891489
2	1	none		500	10	0.3	1	0.7303283198826119	0.22657201331800736	0.05172413792657551	0.9924012157979302	7.123626978402783	6.806887586518188	0.955536770232194
2	2	none		500	10	0.3	1	0.7259878419452888	0.2189258585913835	0.060869565212098305	0.9908814589590359	7.043202142743713	6.675354992108767	0.9477727298447705
2	3	none		500	10	0.3	1	0.747099246729219	0.21413889593176277	0.060869565212098305	0.9901215805395889	6.496432161572641	6.161866666765165	0.9485001072202673
2	1	none		500	10	0.3	3	0.7528167906927996	0.25070770114035906	0.034482758617717005	0.9954407294757186	7.797601929127198	7.563201788982248	0.9699394480185773
2	2	none		500	10	0.3	3	0.7537531386282543	0.25905300963394995	0.060869565212098305	0.9954407294757186	14.151203496862523	13.350695331845612	0.943431786087563
2	3	none		500	10	0.3	3	0.7621910929033963	0.2622280577960423	0.0956521739047259	0.9908814589590359	11.493577118343667	10.489843559028062	0.9126700361500663
2	1	undersample	0.6	100	5	0.1	1	0.7946887118750656	0.2524292606753138	0.6293103447733354	0.7826747720305268	6.114001942853358	2.8957076069634033	0.473619009756477
2	2	undersample	0.6	100	5	0.1	1	0.758695652173913	0.21188100682952005	0.5043478260431002	0.7948328267416807	3.9420400793052814	2.4582285433440507	0.6235929758372399
2	3	undersample	0.6	100	5	0.1	1	0.7743095017840623	0.2511256163198615	0.48695652169678644	0.8487841945224257	5.327654846413754	3.2202750761146635	0.6044451293622753
2	1	undersample	0.6	100	5	0.1	3	0.8033749082905355	0.25640797326371884	0.6206896551189061	0.7955927051611278	6.369043229004401	3.036533628816133	0.4767644771662771
2	2	undersample	0.6	100	5	0.1	3	0.7633804678208007	0.22240247106518696	0.5130434782162571	0.8138297872278585	4.60561197612058	2.755776249159803	0.59835179719698
2	3	undersample	0.6	100	5	0.1	3	0.7799722479185939	0.24981285410929815	0.5043478260431002	0.8449848024251901	5.5466112391344575	3.2535377266111363	0.5865811629611767
2	1	undersample	0.6	100	5	0.3	1	0.7639136358872236	0.2181926268573954	0.6034482758100476	0.7530395136720894	4.6401335637270185	2.4435012270496803	0.5266014753863445
2	2	undersample	0.6	100	5	0.3	1	0.7560592044403329	0.19694828861297972	0.521739130389414	0.7887537993861038	4.07325028127456	2.469815334784959	0.6063499965633408
2	3	undersample	0.6	100	5	0.3	1	0.7616756971058545	0.21158849729704696	0.4608695651773157	0.8062310030333874	3.5567993006462357	2.378448299818793	0.6687046592195008
2	1	undersample	0.6	100	5	0.3	3	0.7769298291583692	0.2385633050722231	0.6206896551189061	0.7591185410276663	5.156868117534179	2.5767430668989943	0.4996720793709991
2	2	undersample	0.6	100	5	0.3	3	0.7473172987974098	0.20092717040313224	0.4956521738699433	0.7917933130638922	3.7373519351006057	2.380577479801448	0.6369690314872222
2	3	undersample	0.6	100	5	0.3	3	0.7635192282278314	0.2267191456499253	0.4521739130041588	0.8267477203584594	3.938735488270604	2.6099159436201846	0.6626278692755719
2	1	undersample	0.6	100	10	0.1	1	0.791400272508123	0.23086246340791824	0.6034482758100476	0.7857142857083153	5.579709843590222	2.8160918222841413	0.5047021880039285
2	2	undersample	0.6	100	10	0.1	1	0.7624157526100172	0.1996969651181826	0.5304347825625709	0.8054711246139402	4.677372421526589	2.7267661638520995	0.5829696400759168
2	3	undersample	0.6	100	10	0.1	1	0.7636645962732918	0.2122252409682585	0.46956521735047263	0.8366261398112719	4.533282205204324	2.8741757590001074	0.6340164992083789
2	1	undersample	0.6	100	10	0.1	3	0.7892188973902107	0.23338222471847575	0.5689655171923306	0.7895136778055508	4.95119107136717	2.703099584949369	0.5459493476366793
2	2	undersample	0.6	100	10	0.1	3	0.7642592837319941	0.19758955740838355	0.4782608695236295	0.8145896656473056	4.027322172885434	2.579472419369785	0.6404931784358495
2	3	undersample	0.6	100	10	0.1	3	0.7680983216598388	0.23913692653476679	0.4782608695236295	0.8541033434585555	5.366319050435641	3.2780794850290245	0.6108618217732912
2	1	undersample	0.6	100	10	0.3	1	0.7814825489990567	0.2432251254356291	0.6293103447733354	0.7727963525777144	5.774363858255679	2.769807281771374	0.47967313664650835
2	2	undersample	0.6	100	10	0.3	1	0.7580018501387603	0.19605591228200614	0.4608695651773157	0.8001519756778105	3.4226049960440217	2.3061000661848614	0.6737850364340291
2	3	undersample	0.6	100	10	0.3	1	0.776595744680851	0.23186436223014323	0.4956521738699433	0.830547112455695	4.816839031547152	2.925014449754986	0.6072476955176745
2	1	undersample	0.6	100	10	0.3	3	0.7786854103343466	0.21850937646527097	0.6034482758100476	0.7788753799332913	5.360077412901808	2.7289962028562793	0.5091337193538957
2	2	undersample	0.6	100	10	0.3	3	0.7634663671203912	0.20214020649793105	0.5043478260431002	0.8130699088084113	4.425901897866008	2.698055705464918	0.6096058438409566
2	3	undersample	0.6	100	10	0.3	3	0.76842209594291	0.21372119472589973	0.4956521738699433	0.8335866261334834	4.92276774882332	2.9784393679988845	0.6050334833454488
2	1	undersample	0.6	300	5	0.1	1	0.7721936903888481	0.24266160783034774	0.6120689654644769	0.763677811544349	5.098606394578469	2.58997660594013	0.5079773480275083
2	2	undersample	0.6	300	5	0.1	1	0.7465442051010969	0.2085005863778969	0.521739130389414	0.7788753799332913	3.8425490155267026	2.359479946815586	0.6140402891039449
2	3	undersample	0.6	300	5	0.1	1	0.7647878948063962	0.2291991461033891	0.4782608695236295	0.824468085100118	4.305555293549915	2.724637525603476	0.6328190667135687
2	1	undersample	0.6	300	5	0.1	3	0.7766743527932083	0.2343350074780035	0.6034482758100476	0.7629179331249019	4.896878246041813	2.545313773879086	0.5197829304756967
2	2	undersample	0.6	300	5	0.1	3	0.735740716268006	0.1936558167265274	0.4956521738699433	0.7727963525777144	3.342693881820691	2.181532548786015	0.6526270704067116
2	3	undersample	0.6	300	5	0.1	3	0.7550482357605391	0.21770959071315255	0.4782608695236295	0.8214285714223296	4.21666641459707	2.6782607192561088	0.635160672852365
2	1	undersample	0.6	300	5	0.3	1	0.7541269258987526	0.20725694248310625	0.5689655171923306	0.7454407294776183	3.8654326680890456	2.2351002722224664	0.5782276980323412
2	2	undersample	0.6	300	5	0.3	1	0.7447865732787102	0.2391746573022388	0.5478260869088847	0.7803951367721855	4.305363105635814	2.4945989533692132	0.5794166134443104
2	3	undersample	0.6	300	5	0.3	1	0.7587419056429233	0.2247792555907641	0.5043478260431002	0.8062310030333874	4.233780293996994	2.602830214896038	0.614776864129852
2	1	undersample	0.6	300	5	0.3	3	0.7703595011005135	0.20824987066748613	0.6293103447733354	0.7446808510581712	4.951550159382528	2.464798753769652	0.4977832446236429
2	2	undersample	0.6	300	5	0.3	3	0.7438020351526363	0.2158974194813319	0.5304347825625709	0.7826747720305268	4.06824636432364	2.4407417542415346	0.5999493381136106
2	3	undersample	0.6	300	5	0.3	3	0.7671269988106251	0.21312072959070716	0.5130434782162571	0.8214285714223296	4.8464282762043505	2.8730433170201892	0.5928166280025979
2	1	undersample	0.6	300	10	0.1	1	0.7854064039408868	0.24240863306556587	0.5948275861556184	0.763677811544349	4.74413331392796	2.517019518448859	0.530554119045936
2	2	undersample	0.6	300	10	0.1	1	0.7503832430289415	0.19533497510658898	0.4521739130041588	0.8016717325167046	3.33637396488384	2.2799265880895083	0.6833546175346524
2	3	undersample	0.6	300	10	0.1	1	0.7701599048500065	0.2409941991162299	0.4608695651773157	0.844224924005743	4.632808495913437	2.9585576039695254	0.6386099404391872
2	1	undersample	0.6	300	10	0.1	3	0.7761765014149461	0.22966960786544355	0.5862068965011891	0.7773556230943971	4.9462454811385905	2.6329291505998307	0.5323086189671472
2	2	undersample	0.6	300	10	0.1	3	0.7498546319545395	0.19853516996243656	0.48695652169678644	0.7917933130638922	3.6095507250884014	2.338812962611949	0.6479512561661429
2	3	undersample	0.6	300	10	0.1	3	0.7640742698559534	0.2458403047818942	0.48695652169678644	0.8366261398112719	4.860543629821826	2.9806267130371484	0.6132290730082334
2	1	undersample	0.6	300	10	0.3	1	0.7803951367781155	0.2282995315722573	0.6465517240821939	0.763677811544349	5.911300772339527	2.7358907809226727	0.46282380599065276
2	2	undersample	0.6	300	10	0.3	1	0.76583190167834	0.22826611751736955	0.5652173912551985	0.7940729483222335	5.012914856107031	2.7447455747202745	0.547534838188467
2	3	undersample	0.6	300	10	0.3	1	0.7540108365270253	0.23877545009935397	0.4956521738699433	0.817629179325094	4.406034222676838	2.7178259376001437	0.6168417575042383
2	1	undersample	0.6	300	10	0.3	3	0.7822358767424799	0.23271432485895477	0.6724137930454817	0.7674772036415846	6.775025435968488	2.8918186717951837	0.42683509182007145
2	2	undersample	0.6	300	10	0.3	3	0.760248447204969	0.22525878820217643	0.5478260869088847	0.8054711246139402	5.01652615618596	2.8161683331587253	0.5613781719289553
2	3	undersample	0.6	300	10	0.3	3	0.7592771243557553	0.22040198046167192	0.4782608695236295	0.8290273556168007	4.444814536892283	2.797294522033379	0.6293388519065276
2	1	undersample	0.6	500	5	0.1	1	0.7718661565873598	0.2364288918730752	0.6034482758100476	0.7606382978665606	4.835748559857804	2.5210726913318413	0.5213407214556433
2	2	undersample	0.6	500	5	0.1	1	0.7454341218448527	0.21949158658437967	0.5043478260431002	0.7720364741582673	3.4460817104169528	2.2124056998012684	0.6420061540191294
2	3	undersample	0.6	500	5	0.1	1	0.7617880269591648	0.22991446659988135	0.48695652169678644	0.824468085100118	4.458140456829634	2.7741763897053575	0.6222720822701003
2	1	undersample	0.6	500	5	0.1	3	0.7753445655591658	0.23141002703875352	0.6034482758100476	0.7553191489304307	4.697542312645567	2.4662667655010058	0.5250121349384137
2	2	undersample	0.6	500	5	0.1	3	0.7387339764768073	0.19532766647412064	0.48695652169678644	0.7674772036415846	3.1328236095589648	2.0942312254144295	0.6684804046088687
2	3	undersample	0.6	500	5	0.1	3	0.7564556627461345	0.22009879963143386	0.4782608695236295	0.8221884498417767	4.238603734098435	2.6897062772412292	0.6345736482080699
2	1	undersample	0.6	500	5	0.3	1	0.7549654124305629	0.20845427667242877	0.5775862068467599	0.7507598784137481	4.118715594435813	2.317388468585689	0.5626483242808057
2	2	undersample	0.6	500	5	0.3	1	0.7456984273820535	0.24210600772205212	0.5391304347357279	0.7841945288694211	4.250863456549293	2.498224011323941	0.5876980040293459
2	3	undersample	0.6	500	5	0.3	1	0.7600766486057884	0.22728007724199176	0.5130434782162571	0.8031914893555989	4.299710187917765	2.6068153784014148	0.6062769864651562
2	1	undersample	0.6	500	5	0.3	3	0.7706673828739127	0.2102810284225083	0.6293103447733354	0.7408814589609356	4.854054202597298	2.428658010975298	0.500335979177001
2	2	undersample	0.6	500	5	0.3	3	0.7438681115369368	0.21842470695191982	0.5304347825625709	0.7857142857083153	4.141975097845081	2.4753622030394595	0.5976284509550889
2	3	undersample	0.6	500	5	0.3	3	0.7654090128188186	0.2165360433265965	0.5043478260431002	0.8199088145834355	4.632615015131416	2.8005135113713115	0.6045210870961436
2	1	undersample	0.6	500	10	0.1	1	0.7836115187087308	0.238910671242004	0.5948275861556184	0.769756838899926	4.908152273516623	2.583475476443467	0.5263641556725622
2	2	undersample	0.6	500	10	0.1	1	0.7496497951632087	0.1957416616279972	0.4608695651773157	0.8047112461944932	3.5224674892955132	2.359938975476888	0.669967557521502
2	3	undersample	0.6	500	10	0.1	1	0.7687062243954011	0.24530916771606517	0.4608695651773157	0.8411854103279546	4.527781762268867	2.9019344954999	0.6409174740718788
2	1	undersample	0.6	500	10	0.1	3	0.7768446703699823	0.22149065765582632	0.6120689654644769	0.7788753799332913	5.557464388194244	2.7679818628970834	0.49806559502252146
2	2	undersample	0.6	500	10	0.1	3	0.750502180520682	0.20232375563430688	0.48695652169678644	0.7933130699027865	3.643070600215218	2.3560101159161313	0.646709970250437
2	3	undersample	0.6	500	10	0.1	3	0.7640544469406634	0.24558060870115778	0.4782608695236295	0.8328267477140363	4.56666637446616	2.860869393728315	0.6264677805363184
2	1	undersample	0.6	500	10	0.3	1	0.7809257415365265	0.22852472300104018	0.6379310344277646	0.7629179331249019	5.669718883890888	2.690760275243605	0.47458441479198366
2	2	undersample	0.6	500	10	0.3	1	0.7663803356680322	0.2304773765375607	0.5565217390820416	0.7963525835805749	4.90722829445718	2.732770793458735	0.5568868168357227
2	3	undersample	0.6	500	10	0.3	1	0.753409541429893	0.23846388151779752	0.4956521738699433	0.8168693009056469	4.3836740877520874	2.706548652168283	0.6174155637832643
2	1	undersample	0.6	500	10	0.3	3	0.7814170422387591	0.23381538634747095	0.6637931033910524	0.7651975683832433	6.434237484346089	2.8270281127420804	0.4393726615278976
2	2	undersample	0.6	500	10	0.3	3	0.7593498083784855	0.224972714353818	0.5391304347357279	0.8047112461944932	4.82035065651884	2.760683329803152	0.572714202413099
2	3	undersample	0.6	500	10	0.3	3	0.7590788952028545	0.2215253814132112	0.48695652169678644	0.8267477203584594	4.529289044410572	2.810678708514045	0.6205562585345947
2	1	undersample	0.8	100	5	0.1	1	0.8034666177549523	0.25883058275194704	0.7241379309720571	0.7104863221830511	6.441928833924046	2.5012217433736965	0.3882721686993258
2	2	undersample	0.8	100	5	0.1	1	0.7638099643187525	0.23203225135385502	0.6434782608136106	0.7348024316053587	5.000908294165469	2.4264107715797043	0.4851940045374359
2	3	undersample	0.8	100	5	0.1	1	0.7644046517774548	0.2252217960525703	0.608695652120983	0.7682370820610317	5.156283895096081	2.6263719462556794	0.5093536252320531
2	1	undersample	0.8	100	5	0.1	3	0.8023530028298921	0.2734155542199469	0.7327586206264863	0.7127659574413924	6.804061801372948	2.5510854792433544	0.37493566132629325
2	2	undersample	0.8	100	5	0.1	3	0.7682965508127395	0.2175650643426472	0.6608695651599245	0.7332826747664645	5.357586138048678	2.4777900715799834	0.4624825348877311
2	3	undersample	0.8	100	5	0.1	3	0.7699286375049557	0.2215385006641884	0.6260869564672968	0.7629179331249019	5.388192934137187	2.6408025639033776	0.49010912235352627
2	1	undersample	0.8	100	5	0.3	1	0.7718268525311813	0.2266798242474557	0.7327586206264863	0.696048632213556	6.279031975969842	2.410775782504667	0.383940666163272
2	2	undersample	0.8	100	5	0.3	1	0.7430091185410335	0.19775344618230678	0.608695652120983	0.7241641337330991	4.083868824702027	2.206731264833746	0.5403531109146406
2	3	undersample	0.8	100	5	0.3	1	0.760248447204969	0.2122498357501565	0.5913043477746692	0.769756838899926	4.837019632663651	2.5681732272426956	0.5309412352867083
2	1	undersample	0.8	100	5	0.3	3	0.7773228697201552	0.23528603180800134	0.6896551723543402	0.696808510633003	5.107212264261998	2.2746520723509787	0.4453803569504758
2	2	undersample	0.8	100	5	0.3	3	0.765541165587419	0.2050873757174826	0.6434782608136106	0.7226443768942049	4.702572468492905	2.320047563512658	0.49335710018956275
2	3	undersample	0.8	100	5	0.3	3	0.7578829126470199	0.22697428336882294	0.5739130434283555	0.7682370820610317	4.4647706102789355	2.476293549326784	0.5546295030203964
2	1	undersample	0.8	100	10	0.1	1	0.7908107116654439	0.22832824612344807	0.7586206895897741	0.7006079027302387	7.354604429118168	2.53387003587985	0.34452838174433564
2	2	undersample	0.8	100	10	0.1	1	0.7483877362230739	0.1769800039864488	0.5826086956015123	0.7332826747664645	3.837547323506193	2.1843675631034065	0.569209273680611
2	3	undersample	0.8	100	10	0.1	1	0.7611338707545924	0.2162788125091394	0.5913043477746692	0.763677811544349	4.675377759413319	2.5021108962205063	0.5351676331241951
2	1	undersample	0.8	100	10	0.1	3	0.784443454564511	0.2031471236680231	0.6896551723543402	0.7074468085052626	5.3737371418835105	2.3573666903342576	0.43868290806844756
2	2	undersample	0.8	100	10	0.1	3	0.758946742434254	0.18071414909065064	0.6608695651599245	0.7218844984747578	5.058147460190371	2.3762413018086654	0.46978489060059103
2	3	undersample	0.8	100	10	0.1	3	0.7626007664860579	0.20744808515708602	0.5913043477746692	0.7606382978665606	4.597635715479143	2.4703380607715104	0.5373061650965765
2	1	undersample	0.8	100	10	0.3	1	0.7855636201656011	0.21783544375911523	0.6982758620087693	0.7013677811496857	5.435332373776222	2.3382468285389635	0.43019388942375425
2	2	undersample	0.8	100	10	0.3	1	0.7559600898638826	0.19057980807719394	0.6434782608136106	0.7120060790219453	4.462191721651086	2.23434660108391	0.500728497527499
2	3	undersample	0.8	100	10	0.3	1	0.7485925730144046	0.18339039864689977	0.5391304347357279	0.7575987841887721	3.656118603899121	2.2241242094855598	0.608329327870388
2	1	undersample	0.8	100	10	0.3	3	0.7962477727701499	0.22255317015050194	0.7672413792442033	0.6945288753746617	7.494563851928794	2.5116657264039963	0.3351316635739861
2	2	undersample	0.8	100	10	0.3	3	0.7643782212237347	0.19747215319594852	0.6695652173330813	0.7340425531859116	5.592631318985162	2.5175651224591378	0.450157523880845
2	3	undersample	0.8	100	10	0.3	3	0.7661094224924012	0.20965802250769766	0.6260869564672968	0.7667173252221374	5.503219174640791	2.6838123758026535	0.4876804349602596
2	1	undersample	0.8	300	5	0.1	1	0.7766153967089404	0.2349684399711747	0.7241379309720571	0.696048632213556	6.011249734889157	2.3824137144752005	0.39632584893873707
2	2	undersample	0.8	300	5	0.1	1	0.7544535483018369	0.22524366055709344	0.6260869564672968	0.6998480243107915	3.9041505728575987	2.085899765179554	0.5342774791114927
2	3	undersample	0.8	300	5	0.1	1	0.7598453812607374	0.21436612797677665	0.5391304347357279	0.770516717319373	3.9277768968734	2.3493232489305367	0.5981305128412162
2	1	undersample	0.8	300	5	0.1	3	0.7771197987632324	0.23199300868841413	0.7155172413176278	0.6816109422440607	5.384464955938116	2.24730467776647	0.4173682329278491
2	2	undersample	0.8	300	5	0.1	3	0.7533038192150125	0.2208459257472367	0.608695652120983	0.7104863221830511	3.817439338342538	2.102476248051676	0.5507556305505404
2	3	undersample	0.8	300	5	0.1	3	0.7512752742169949	0.20378518577068963	0.5565217390820416	0.7667173252221374	4.124416998332646	2.3856110007134697	0.578411678652696
2	1	undersample	0.8	300	5	0.3	1	0.7609330782936797	0.21231258427221023	0.6982758620087693	0.7142857142802866	5.785714025439431	2.4439654314454753	0.4224137872771397
2	2	undersample	0.8	300	5	0.3	1	0.7454605523985728	0.2048758852785214	0.6260869564672968	0.723404255313652	4.379248474664984	2.263545068423998	0.5168797883305025
2	3	undersample	0.8	300	5	0.3	1	0.7393550944892295	0.1876746172034567	0.5652173912551985	0.7553191489304307	4.013043296736776	2.310018808927161	0.5756276715666462
2	1	undersample	0.8	300	5	0.3	3	0.7749973797295882	0.2472884212312568	0.7155172413176278	0.6892097264385318	5.577609603731754	2.302251000636938	0.41276659867347093
2	2	undersample	0.8	300	5	0.3	3	0.7370424210387208	0.24290529948784909	0.5739130434283555	0.7089665653441568	3.2811849370676702	1.971983131035084	0.600997242168726
2	3	undersample	0.8	300	5	0.3	3	0.7462006079027357	0.20116705835759274	0.5565217390820416	0.7803951367721855	4.459461067741421	2.5341957621528515	0.5682739862648318
2	1	undersample	0.8	300	10	0.1	1	0.7814694476469971	0.20652079511343735	0.7241379309720571	0.7112462006024982	6.465789171775564	2.507803905628135	0.38785734801210325
2	2	undersample	0.8	300	10	0.1	1	0.7468217259151578	0.18322434491582396	0.6347826086404538	0.7165653495386279	4.394165528090339	2.239608266706553	0.5096777097830926
2	3	undersample	0.8	300	10	0.1	1	0.743630236553456	0.19896010864695132	0.5652173912551985	0.7682370820610317	4.309180120886152	2.4387739500945598	0.5659484724674823
2	1	undersample	0.8	300	10	0.1	3	0.7825306571638193	0.20988370448151902	0.7241379309720571	0.7104863221830511	6.441928833924046	2.5012217433736965	0.3882721686993258
2	2	undersample	0.8	300	10	0.1	3	0.7486982952292851	0.18703487252319245	0.6260869564672968	0.7279635258303346	4.480706577311338	2.301481576555059	0.513642545441796
2	3	undersample	0.8	300	10	0.1	3	0.7597066208537069	0.21263918695177306	0.5826086956015123	0.7667173252221374	4.587608355436742	2.497436516371913	0.5443874622680324
2	1	undersample	0.8	300	10	0.3	1	0.776602295356881	0.20232909747547365	0.6982758620087693	0.7051671732469212	5.535198581462678	2.368378874275705	0.4278760344489527
2	2	undersample	0.8	300	10	0.3	1	0.7436566671071759	0.20543990737304907	0.5913043477746692	0.7294832826692289	3.901505934784301	2.185832845196515	0.5602536155830048
2	3	undersample	0.8	300	10	0.3	1	0.7370556363155808	0.19953514402442535	0.5304347825625709	0.763677811544349	3.6504106941927916	2.2445406569036894	0.6148734508065847
2	1	undersample	0.8	300	10	0.3	3	0.7855374174614821	0.2343625218839514	0.7068965516631986	0.6937689969552145	5.463873656285695	2.3083767533362693	0.422479882206272
2	2	undersample	0.8	300	10	0.3	3	0.7534954407294834	0.20345647127293076	0.6608695651599245	0.7104863221830511	4.782286630115737	2.282688497884677	0.4773215464934536
2	3	undersample	0.8	300	10	0.3	3	0.7549425135456589	0.2041967594301682	0.5999999999478262	0.7613981762860077	4.786623973770343	2.5146495758579763	0.5253492945699241
2	1	undersample	0.8	500	5	0.1	1	0.7735300282989204	0.22825646755545104	0.6982758620087693	0.696048632213556	5.299714063587675	2.2973275103868005	0.4334813972651327
2	2	undersample	0.8	500	5	0.1	1	0.7560922426324831	0.22464947829774246	0.608695652120983	0.6983282674718972	3.6008954729801195	2.0177416917472106	0.5603444117938704
2	3	undersample	0.8	500	5	0.1	1	0.7607308048103607	0.2152186692101076	0.5478260869088847	0.7781155015138441	4.248682613070513	2.4689695132234317	0.5811141230321949
2	1	undersample	0.8	500	5	0.1	3	0.7741195891415994	0.23553037684450498	0.7241379309720571	0.6892097264385318	5.821210018709564	2.3299889645000342	0.4002585199295802
2	2	undersample	0.8	500	5	0.1	3	0.7532707810228625	0.2113396988755713	0.5999999999478262	0.7089665653441568	3.654046857720617	2.061618727900315	0.5642014926557011
2	3	undersample	0.8	500	5	0.1	3	0.7539051143121448	0.21578739821776288	0.5826086956015123	0.7682370820610317	4.626844036609075	2.5138131485590076	0.5433105335733106
2	1	undersample	0.8	500	5	0.3	1	0.7599308248611256	0.2105084602561502	0.6982758620087693	0.7127659574413924	5.74285688603524	2.4310343978671964	0.42331445632053144
2	2	undersample	0.8	500	5	0.3	1	0.7447931809171402	0.20086140537165356	0.6260869564672968	0.7150455926997338	4.201674248475718	2.1971477487487676	0.5229219536781333
2	3	undersample	0.8	500	5	0.3	1	0.7401612263776927	0.1883257632589037	0.5565217390820416	0.7583586626082193	3.938339936627483	2.3030898688862855	0.5847869575918553
2	1	undersample	0.8	500	5	0.3	3	0.7744209202389687	0.24383143677943367	0.7155172413176278	0.6922492401163204	5.657538104796644	2.324989281385296	0.41095423163632144
2	2	undersample	0.8	500	5	0.3	3	0.738952028544998	0.24280489077733114	0.5826086956015123	0.7074468085052626	3.3753786622133273	1.9914623823113167	0.5899967226941211
2	3	undersample	0.8	500	5	0.3	3	0.7460222016651249	0.19920129280166207	0.5565217390820416	0.7758358662555028	4.343236741047233	2.4826527997999825	0.5716135003428348
2	1	undersample	0.8	500	10	0.1	1	0.7801069070328057	0.20476349191834722	0.7068965516631986	0.7112462006024982	5.940557007276757	2.4480942888274657	0.41209843225528436
2	2	undersample	0.8	500	10	0.1	1	0.748678472313995	0.18529333693378328	0.6434782608136106	0.7142857142802866	4.512194935573468	2.252173833978769	0.49913042787691186
2	3	undersample	0.8	500	10	0.1	1	0.7449187260473107	0.2032011254877687	0.5652173912551985	0.7651975683832433	4.236569378676372	2.4072040621184994	0.5681965299255611
2	1	undersample	0.8	500	10	0.1	3	0.7839783565663977	0.2091794424761239	0.7155172413176278	0.70288753798858	5.9501663633333335	2.4082369766359912	0.40473438389464006
2	2	undersample	0.8	500	10	0.1	3	0.7488502709131757	0.18830790137111303	0.6434782608136106	0.7272036474108876	4.81133208194206	2.358822730282594	0.4902639522685266
2	3	undersample	0.8	500	10	0.1	3	0.7600039645830581	0.21537122965871025	0.608695652120983	0.7644376899637961	5.048028425672976	2.584011110212498	0.511885203853171
2	1	undersample	0.8	500	10	0.3	1	0.7769036264542502	0.20247555774727433	0.6896551723543402	0.70288753798858	5.257175111090959	2.3211922666371003	0.441528418783003
2	2	undersample	0.8	500	10	0.3	1	0.7437756045989162	0.203029373082325	0.5913043477746692	0.7294832826692289	3.901505934784301	2.185832845196515	0.5602536155830048
2	3	undersample	0.8	500	10	0.3	1	0.7369433064622704	0.19958588606579225	0.5391304347357279	0.763677811544349	3.7802582741616053	2.2813364053775205	0.6034869054233861
2	1	undersample	0.8	500	10	0.3	3	0.7848299444502672	0.23277643650083754	0.7068965516631986	0.6937689969552145	5.463873656285695	2.3083767533362693	0.422479882206272
2	2	undersample	0.8	500	10	0.3	3	0.753944760142725	0.2048706387968183	0.6608695651599245	0.7089665653441568	4.7471377827772825	2.2707684539191875	0.4783447437919763
2	3	undersample	0.8	500	10	0.3	3	0.756330117615964	0.20599655056524419	0.5999999999478262	0.7621580547054548	4.806709033360729	2.5226835997239507	0.5248255166161085
2	1	undersample	1.0	100	5	0.1	1	0.791426475212242	0.2540799368975909	0.8103448275163496	0.6360182370772339	7.466122262244869	2.2263335359056513	0.29819140151276174
2	2	undersample	1.0	100	5	0.1	1	0.7483745209462137	0.20750274624246018	0.6782608695062382	0.6641337385967772	4.1685213140253365	2.0194372798212745	0.4844493013245481
2	3	undersample	1.0	100	5	0.1	1	0.7738535747323906	0.2384119890995605	0.6782608695062382	0.6998480243107915	4.9153607286510885	2.2597247456111833	0.45972713320629616
2	1	undersample	1.0	100	5	0.1	3	0.7964311916989832	0.2712526661651053	0.8103448275163496	0.6481762917883878	7.871784427594473	2.303269465843544	0.29259812794817003
2	2	undersample	1.0	100	5	0.1	3	0.7606184749570504	0.2252025907585058	0.7043478260257089	0.6800911854051666	5.064621846387663	2.2017142756776713	0.4347243075219572
2	3	undersample	1.0	100	5	0.1	3	0.7683031584511695	0.23650555780316315	0.6782608695062382	0.6945288753746617	4.7930615256582865	2.220376306056309	0.4632480192961312
2	1	undersample	1.0	100	5	0.3	1	0.76961927470915	0.2444123657013304	0.7499999999353448	0.6474164133689406	5.508620473832403	2.1271551118702177	0.38615022888010464
2	2	undersample	1.0	100	5	0.3	1	0.7488370556363155	0.18609140581995004	0.6782608695062382	0.683130699082955	4.544818024760033	2.1405066572818217	0.4709774077140658
2	3	undersample	1.0	100	5	0.3	1	0.7354169419849346	0.19537241509609365	0.608695652120983	0.6854103343412963	3.389157154730113	1.934887566944037	0.5709052264962158
2	1	undersample	1.0	100	5	0.3	3	0.7799431401320617	0.23074120390057246	0.7844827585530618	0.6261398176244215	6.096259917225296	2.098331875261471	0.3441998606998247
2	2	undersample	1.0	100	5	0.3	3	0.746815118276728	0.20651990373567075	0.6869565216793951	0.6778115501468251	4.6166140792348855	2.1321574397557552	0.4618444073936928
2	3	undersample	1.0	100	5	0.3	3	0.7609290339632615	0.22457032548402378	0.6434782608136106	0.7036474164080271	4.285428223308539	2.171326570873784	0.5066766761392965
2	1	undersample	1.0	100	10	0.1	1	0.7823013835027774	0.22437212807559495	0.8017241378619204	0.6398176291744695	7.182718444987662	2.2258838314755582	0.30989433550770307
2	2	undersample	1.0	100	10	0.1	1	0.7519426456984273	0.19285209880513882	0.7391304347183365	0.6656534954356714	5.6409088609910745	2.2106718704140316	0.3918999346528249
2	3	undersample	1.0	100	10	0.1	1	0.7517576318223868	0.1993172300919405	0.6434782608136106	0.6892097264385318	4.00250447246385	2.070458102614213	0.517290630612248
2	1	undersample	1.0	100	10	0.1	3	0.778056545435489	0.20529237158288718	0.7931034482074911	0.6268996960438686	6.440936595677383	2.1257110180313146	0.33003134280945223
2	2	undersample	1.0	100	10	0.1	3	0.7455001982291529	0.18054509123267348	0.6782608695062382	0.6778115501468251	4.434981985006862	2.105168105075302	0.4746734187066207
2	3	undersample	1.0	100	10	0.1	3	0.7560988502709132	0.2039428168283497	0.6521739129867675	0.6914893616968733	4.202586046747747	2.1139429597450228	0.5030100262563518
2	1	undersample	1.0	100	10	0.3	1	0.7785347447856619	0.2204023091623088	0.8017241378619204	0.6268996960438686	6.794031409429277	2.1488165725751336	0.31628003686478806
2	2	undersample	1.0	100	10	0.3	1	0.742381392890181	0.17738536221544762	0.7043478260257089	0.6770516717273781	4.994532675124257	2.1809922596075495	0.4366759317693247
2	3	undersample	1.0	100	10	0.3	1	0.7407030527289546	0.19219131128295272	0.6521739129867675	0.6892097264385318	4.158007177974033	2.098437266163054	0.504673785966246
2	1	undersample	1.0	100	10	0.3	3	0.7709687139712819	0.1904117311354011	0.8017241378619204	0.6223404255271859	6.663196289188659	2.1228751257063165	0.3185971066946978
2	2	undersample	1.0	100	10	0.3	3	0.7559931280560328	0.20197873105038752	0.6695652173330813	0.6793313069857194	4.292716227965294	2.088027958572755	0.4864118205724718
2	3	undersample	1.0	100	10	0.3	3	0.7404783930223338	0.18280292626235328	0.6434782608136106	0.6861702127607434	3.9462586393792343	2.050405240274357	0.5195820619436918
2	1	undersample	1.0	300	5	0.1	1	0.7826747720364741	0.24197430589998448	0.8017241378619204	0.6246200607855272	6.7282165766900714	2.1357670795673123	0.317434343550194
2	2	undersample	1.0	300	5	0.1	1	0.7552728954671601	0.2595046978205162	0.6695652173330813	0.6686930091134599	4.089811538958133	2.0209811912860287	0.4941501903294918
2	3	undersample	1.0	300	5	0.1	1	0.7564490551077045	0.22583326968260473	0.6869565216793951	0.7173252279580751	5.568697481318526	2.4302009422881916	0.4364038259851399
2	1	undersample	1.0	300	5	0.1	3	0.7749580756734095	0.23409035437105885	0.7672413792442033	0.6284194528827628	5.574717653145189	2.0648049650297806	0.3703873519258264
2	2	undersample	1.0	300	5	0.1	3	0.7530395136778116	0.216451133802759	0.6869565216793951	0.6664133738551185	4.383889994115041	2.0593046820407994	0.4697436844825764
2	3	undersample	1.0	300	5	0.1	3	0.7579820272234703	0.21305528655944528	0.6434782608136106	0.7074468085052626	4.3645231063199255	2.199525616284141	0.5039555339858204
2	1	undersample	1.0	300	5	0.3	1	0.7699075044544597	0.23068696590236015	0.7586206895897741	0.6261398176244215	5.263646726930428	2.02915609915395	0.38550384396728204
2	2	undersample	1.0	300	5	0.3	1	0.7564953085767148	0.23563360557109023	0.6956521738525521	0.6732522796301426	4.70963437167414	2.1290191459482166	0.452056132352174
2	3	undersample	1.0	300	5	0.3	1	0.7439209726443768	0.19917926758954035	0.6608695651599245	0.7006079027302387	4.560197656665661	2.2073713672233217	0.48405167666248433
2	1	undersample	1.0	300	5	0.3	3	0.7702546902840374	0.23469860455128383	0.7844827585530618	0.6390577507550224	6.444715517954224	2.1734300666096846	0.33724219418337514
2	2	undersample	1.0	300	5	0.3	3	0.7575591383639488	0.21757290635584353	0.6869565216793951	0.6626139817578829	4.309809654591875	2.036114314687676	0.4724371688712996
2	3	undersample	1.0	300	5	0.3	3	0.7383309105325755	0.20196984281726085	0.608695652120983	0.6922492401163204	3.499039654605204	1.9778850670334678	0.5652651090821191
2	1	undersample	1.0	300	10	0.1	1	0.7748205114767844	0.22199172060313796	0.7758620688986326	0.6284194528827628	5.854176267451557	2.0880050208166323	0.3566693018595802
2	2	undersample	1.0	300	10	0.1	1	0.7472247918593895	0.17856948359020447	0.7043478260257089	0.6732522796301426	4.908754939300367	2.155631885272569	0.43914024286008796
2	3	undersample	1.0	300	10	0.1	1	0.7508457777190433	0.19694938075007198	0.608695652120983	0.7158054711191809	3.9180034092878384	2.141827406388861	0.5466629666864274
2	1	undersample	1.0	300	10	0.1	3	0.7775848967613459	0.20849132487005478	0.8103448275163496	0.6284194528827628	7.226064001876586	2.180805243964038	0.3017971015945956
2	2	undersample	1.0	300	10	0.1	3	0.7518699616756972	0.20031104228265526	0.7391304347183365	0.6717325227912483	5.797839264505486	2.25161023713661	0.38835332896215835
2	3	undersample	1.0	300	10	0.1	3	0.7511563367252544	0.2006381253538144	0.6434782608136106	0.7051671732469212	4.3168215531724705	2.1825189754983803	0.5055847005596541
2	1	undersample	1.0	300	10	0.3	1	0.7522075778220313	0.18830397139864982	0.7931034482074911	0.6253799392049744	6.399255989507292	2.117087444152024	0.3308333630707698
2	2	undersample	1.0	300	10	0.3	1	0.7645698427382054	0.20383900755839743	0.7217391303720228	0.6724924012106954	5.325913359159974	2.2037324049968534	0.41377547908239015
2	3	undersample	1.0	300	10	0.3	1	0.7427183824501123	0.22269837952690413	0.6434782608136106	0.6975683890524501	4.163010012269707	2.127681817124565	0.5110921590924628
2	1	undersample	1.0	300	10	0.3	3	0.7702415889319778	0.20922516068599714	0.7844827585530618	0.6405775075939166	6.487357019094093	2.182620045493802	0.3364420940910413
2	2	undersample	1.0	300	10	0.3	3	0.7446345975948196	0.17566479509723132	0.7391304347183365	0.6580547112412003	5.452592376511125	2.161545830287031	0.3964253379865131
2	3	undersample	1.0	300	10	0.3	3	0.7383243028941456	0.21008292649943047	0.6347826086404538	0.6914893616968733	3.895730561354529	2.0575711474851555	0.5281605275628818
2	1	undersample	1.0	500	5	0.1	1	0.7796876637669008	0.23274805570308438	0.7931034482074911	0.6276595744633157	6.461904492450491	2.1300492036657985	0.3296317891320294
2	2	undersample	1.0	500	5	0.1	1	0.7568322981366459	0.2490892877218416	0.6869565216793951	0.669452887532907	4.444380423035875	2.078240816474764	0.46761090955651163
2	3	undersample	1.0	500	5	0.1	1	0.7551539579754196	0.21968451269981604	0.6347826086404538	0.7135258358608395	4.32910175638222	2.215845845608741	0.5118488608060532
2	1	undersample	1.0	500	5	0.1	3	0.7706935855780317	0.22787006831855028	0.7413793102809156	0.6238601823660801	4.754612628045615	1.9710204977348664	0.41454911354133356
2	2	undersample	1.0	500	5	0.1	3	0.7527487775868904	0.216360838208442	0.6782608695062382	0.6770516717273781	4.419586479592717	2.1002147685109738	0.47520616103175617
2	3	undersample	1.0	500	5	0.1	3	0.755788291264702	0.21075085331126198	0.6695652173330813	0.7089665653441568	4.936168543539245	2.3006469862075978	0.4660794939543014
2	1	undersample	1.0	500	5	0.3	1	0.770012315270936	0.23181881865632054	0.7499999999353448	0.6253799392049744	5.008113409552221	2.0020283439263706	0.3997569803484621
2	2	undersample	1.0	500	5	0.3	1	0.7537663539051143	0.23193277358809591	0.6956521738525521	0.6740121580495896	4.725940544962718	2.133981894387817	0.45154648621277693
2	3	undersample	1.0	500	5	0.3	1	0.7448130038324303	0.2013959050559839	0.6608695651599245	0.70288753798858	4.610138183302466	2.224307719854058	0.48248177935510317
2	1	undersample	1.0	500	5	0.3	3	0.7690821192747093	0.2388643849243882	0.7758620688986326	0.6352583586577868	6.0288459101434135	2.1271551138827633	0.35282956063206194
2	2	undersample	1.0	500	5	0.3	3	0.7595348222545262	0.21563506949723646	0.6869565216793951	0.6671732522745656	4.398909021847152	2.0640062907625363	0.4692086689046245
2	3	undersample	1.0	500	5	0.3	3	0.7372869036606318	0.19877734182955942	0.6260869564672968	0.6892097264385318	3.7131971129701467	2.0144997755165317	0.5425243199042519
2	1	undersample	1.0	500	10	0.1	1	0.774551933759564	0.2206490093486534	0.7844827585530618	0.6291793313022099	6.176065322479324	2.115531316397801	0.34253705946683344
2	2	undersample	1.0	500	10	0.1	1	0.7474098057354303	0.17831085086402745	0.7130434781988658	0.676291793307931	5.191349913274884	2.2027351838188163	0.4243087383250102
2	3	undersample	1.0	500	10	0.1	1	0.7497423021012289	0.19810352842477869	0.608695652120983	0.7158054711191809	3.9180034092878384	2.141827406388861	0.5466629666864274
2	1	undersample	1.0	500	10	0.1	3	0.7776962582538518	0.20913235309352088	0.8189655171707789	0.6284194528827628	7.650695916801287	2.2040052997508894	0.2880790515283494
2	2	undersample	1.0	500	10	0.1	3	0.7502643055372009	0.19752270160397795	0.7478260868914934	0.6656534954356714	5.904074989202523	2.2366797747718437	0.37883660350208515
2	3	undersample	1.0	500	10	0.1	3	0.7507797013347429	0.19993349200226418	0.6347826086404538	0.7082066869247098	4.218501816204577	2.1754528237668533	0.5156932191483822
2	1	undersample	1.0	500	10	0.3	1	0.7532491353107641	0.18769851565643567	0.7931034482074911	0.6268996960438686	6.440936595677383	2.1257110180313146	0.33003134280945223
2	2	undersample	1.0	500	10	0.3	1	0.7650918461741774	0.2045766085669745	0.7217391303720228	0.6732522796301426	5.344331180067756	2.208857363921275	0.4133084638759156
2	3	undersample	1.0	500	10	0.3	1	0.742619267873662	0.22305944297347066	0.6521739129867675	0.6975683890524501	4.324748574793777	2.1564342741127347	0.4986264966786138
2	1	undersample	1.0	500	10	0.3	3	0.7708573524787758	0.20695994869219694	0.7844827585530618	0.6420972644328109	6.53036065611244	2.1918880709055384	0.3356457814547068
2	2	undersample	1.0	500	10	0.3	3	0.7443835073344787	0.17479334771613825	0.7478260868914934	0.6610942249189887	5.7847531262658665	2.206589913219495	0.3814492696936137
2	3	undersample	1.0	500	10	0.3	3	0.7379014140346241	0.20960740819038698	0.6434782608136106	0.6914893616968733	4.045416164058859	2.085757053615089	0.5155852769096169
2	1	smote	0.6	100	5	0.1	1	0.7600945917618698	0.23618044863735846	0.39655172410374556	0.8898176291725699	5.306994572498805	3.599048424310535	0.6781707277205623
2	2	smote	0.6	100	5	0.1	1	0.7564556627461345	0.2209522349466962	0.34782608692627603	0.8928571428503583	4.44444401765309	3.2463765081112013	0.7304347744672517
2	3	smote	0.6	100	5	0.1	1	0.7394013479582396	0.19988325014495809	0.3391304347531191	0.8814589665586516	3.815789143436462	2.860869323466971	0.7497451189697052
2	1	smote	0.6	100	5	0.1	3	0.7583455612619223	0.2258994212219134	0.3706896551404578	0.8791793313003102	4.286292387622389	3.0680977720861757	0.7157929165268935
2	2	smote	0.6	100	5	0.1	3	0.7594158847627858	0.23062333504330731	0.3913043477920605	0.8677811550086035	4.2192114911765914	2.959520015640151	0.7014391147817832
2	3	smote	0.6	100	5	0.1	3	0.7359785912514867	0.20195873156650157	0.3652173912725898	0.8768996960419689	4.098426850690569	2.966827455834957	0.7238941971968561
2	1	smote	0.6	100	5	0.3	1	0.7184257415365265	0.195433589755012	0.2499999999784483	0.9285714285643726	4.33333271872355	3.4999995093526017	0.8076922990234299
2	2	smote	0.6	100	5	0.3	1	0.7273622307387339	0.20572122149267516	0.2956521738873346	0.9194528875310073	4.791520474478313	3.670549174505252	0.7660510157769254
2	3	smote	0.6	100	5	0.3	1	0.7269129113254923	0.19726561736634554	0.2521739130215501	0.9156534954337717	3.6606951396947878	2.9897372086850726	0.8167129624258719
2	1	smote	0.6	100	5	0.3	3	0.7190218530552352	0.2036983202452815	0.2672413792873068	0.9278115501449256	4.687429681349636	3.701995856731403	0.7897709537033956
2	2	smote	0.6	100	5	0.3	3	0.7385952160697766	0.22106711735711335	0.3304347825799622	0.9133738601754303	5.203462587638275	3.8144923126462373	0.7330680669586435
2	3	smote	0.6	100	5	0.3	3	0.7187656931412713	0.20621769616424923	0.3130434782336484	0.9072948328198535	4.4598459494140075	3.3767637121855247	0.757148050826901
2	1	smote	0.6	100	10	0.1	1	0.7383856513992243	0.19618719819644515	0.21551724136073128	0.9217325227893486	3.235356459178984	2.7535985763881987	0.8510958773097285
2	2	smote	0.6	100	10	0.1	1	0.7548301836923484	0.2327606444382335	0.2173913043289225	0.9209726443699014	3.237179073935372	2.750835771832009	0.8497632279934653
2	3	smote	0.6	100	10	0.1	1	0.7233447865732787	0.1988681394210732	0.2956521738873346	0.9141337385948775	4.46869825679809	3.443170048603005	0.7705085029355105
2	1	smote	0.6	100	10	0.1	3	0.7563410543968139	0.20235695489879157	0.3275862068683115	0.9088145896587477	4.855555009836991	3.5925283410698015	0.7398800518655556
2	2	smote	0.6	100	10	0.1	3	0.7657724329324698	0.21537228597054725	0.2956521738873346	0.9148936170143246	4.512345138560918	3.473912634707677	0.7698685457141536
2	3	smote	0.6	100	10	0.1	3	0.7262455398440598	0.2023512318170073	0.2956521738873346	0.9034954407226179	3.92981391384086	3.0636080353619795	0.7795809326425787
2	1	smote	0.6	100	10	0.3	1	0.7255266743527932	0.20852085238937007	0.2327586206695898	0.9399696048560794	4.750248097635936	3.8773454903654216	0.816240617999002
2	2	smote	0.6	100	10	0.3	1	0.7301572617946346	0.21240662370881425	0.2260869565020794	0.9490881458894447	5.44591540448526	4.440751884690976	0.81542798600478
2	3	smote	0.6	100	10	0.3	1	0.7169948460420245	0.19532957795956396	0.2173913043289225	0.9323708206616081	3.8295874433122554	3.2144597097146255	0.839374924584181
2	1	smote	0.6	100	10	0.3	3	0.7336167592495546	0.1965045424200998	0.22413793101516052	0.9422492401144207	4.713449467863453	3.8811245539971404	0.8234148967384413
2	2	smote	0.6	100	10	0.3	3	0.738145896656535	0.21392346066450524	0.2173913043289225	0.937689969597738	4.18021612481435	3.4888647628132596	0.8346134785473668
2	3	smote	0.6	100	10	0.3	3	0.715005946874587	0.195819526370481	0.24347826084839322	0.9232522796282429	3.8716280315602614	3.1724490049283887	0.8194095456359259
2	1	smote	0.6	300	5	0.1	1	0.7262865527722462	0.22135515545915455	0.18103448274301429	0.9604863221811514	5.373277983700403	4.581563826008113	0.8526571277669422
2	2	smote	0.6	300	5	0.1	1	0.7180454605523986	0.23224092415887695	0.1826086956362949	0.9589665653422572	5.221038908407507	4.450240460176371	0.8523668346542489
2	3	smote	0.6	300	5	0.1	1	0.7207017312012687	0.2046177965796911	0.1913043478094518	0.9536474164061274	4.86691239201828	4.127155202697017	0.8480027626542883
2	1	smote	0.6	300	5	0.1	3	0.7148687244523635	0.20159565270363639	0.16379310343415576	0.9589665653422572	4.577700291069258	3.991697621302405	0.871987531231107
2	2	smote	0.6	300	5	0.1	3	0.7362495044271178	0.26246424960454534	0.2173913043289225	0.957446808503363	6.2499985182548565	5.108694450313045	0.8173912958365829
2	3	smote	0.6	300	5	0.1	3	0.7180784987445488	0.20820747584722585	0.2173913043289225	0.9407294832755264	4.40883115779789	3.6677808742866924	0.8319168275952653
2	1	smote	0.6	300	5	0.3	1	0.6964351221046012	0.2200362891595482	0.18965517239744353	0.9680851063756225	7.099288541773635	5.942526871758423	0.8370594836086066
2	2	smote	0.6	300	5	0.3	1	0.7282014008193471	0.2197015616118618	0.2260869565020794	0.9597264437617042	6.961626409013459	5.613780392934148	0.8063891960719879
2	3	smote	0.6	300	5	0.3	1	0.7093828465706357	0.19596734055002918	0.1913043478094518	0.9566869300839158	5.225050661984554	4.4167800622834825	0.8453085521577345
2	1	smote	0.6	300	5	0.3	3	0.6964154700765117	0.20093263859466137	0.18103448274301429	0.957446808503363	4.973683034099486	4.254309343970777	0.8553639757633277
2	2	smote	0.6	300	5	0.3	3	0.7135588740584116	0.21054023297182156	0.2086956521557656	0.9528875379866802	5.3342774826560895	4.429732579024141	0.8304278395873166
2	3	smote	0.6	300	5	0.3	3	0.7222611338707545	0.21979019913255066	0.1999999999826087	0.9559270516644687	5.422412553183689	4.537930003699571	0.8368839340361639
2	1	smote	0.6	300	10	0.1	1	0.7376912797400692	0.22390865844877647	0.17241379308858504	0.9665653495367283	6.022725461357872	5.1567382680013605	0.8562133938961709
2	2	smote	0.6	300	10	0.1	1	0.7443967226113387	0.2376339616253316	0.1999999999826087	0.9544072948255745	5.2333321764472815	4.386665703445439	0.8382165517515581
2	3	smote	0.6	300	10	0.1	1	0.7037729615435443	0.1905422105421814	0.1826086956362949	0.9414893616949735	3.594776944409712	3.120948082549405	0.8681896247985749
2	1	smote	0.6	300	10	0.1	3	0.7180392516507703	0.2080179687192132	0.14655172412529727	0.9589665653422572	4.013092919584146	3.571518924323205	0.889966655584534
2	2	smote	0.6	300	10	0.1	3	0.7471190696445091	0.24709173565466783	0.1999999999826087	0.9582066869228101	5.731816799850437	4.785453399176226	0.834892933420853
2	3	smote	0.6	300	10	0.1	3	0.7211047971455002	0.20107556382295952	0.1999999999826087	0.950607902728339	4.811537479565764	4.049229948473156	0.8415667377744752
2	1	smote	0.6	300	10	0.3	1	0.7183078293679908	0.2012498228276023	0.19827586205187278	0.9490881458894447	4.610334506938617	3.894492286146033	0.8447309483035175
2	2	smote	0.6	300	10	0.3	1	0.7397845909871812	0.22584546111095774	0.2521739130215501	0.937689969597738	5.0745879440134445	4.047083124863382	0.7975195461716054
2	3	smote	0.6	300	10	0.3	1	0.7055966697502312	0.17419561354992819	0.1999999999826087	0.9422492401144207	4.078946656386337	3.463157294333314	0.8490322490787277
2	1	smote	0.6	300	10	0.3	3	0.70179357509695	0.17661390713521574	0.13793103447086802	0.9498480243088918	3.030302423831363	2.7502606840016472	0.9075861973608992
2	2	smote	0.6	300	10	0.3	3	0.7412052332496366	0.22732644963370702	0.23478260867523632	0.9528875379866802	6.205643830235075	4.9834491514021595	0.8030510976259081
2	3	smote	0.6	300	10	0.3	3	0.7248050746663143	0.20759964642271517	0.2173913043289225	0.9331306990810553	3.8762620410364996	3.2509876554946446	0.8386913945226264
2	1	smote	0.6	500	5	0.1	1	0.7225657687873389	0.21839258148186533	0.15517241377972651	0.9665653495367283	5.309831428433234	4.641064441201224	0.8740511729338164
2	2	smote	0.6	500	5	0.1	1	0.7195520021144443	0.2444198724442431	0.1999999999826087	0.9673252279561754	7.401160510092635	6.1209283573601585	0.8270227723073583
2	3	smote	0.6	500	5	0.1	1	0.7208272763314392	0.21446224588279716	0.17391304346313802	0.9589665653422572	4.920076766430717	4.238324247787021	0.8614345669368401
2	1	smote	0.6	500	5	0.1	3	0.7057370820668694	0.20490555267441157	0.16379310343415576	0.9711246200534109	6.587626573497525	5.672411826719036	0.8610706295440717
2	2	smote	0.6	500	5	0.1	3	0.7322849213691026	0.2515085090623872	0.2086956521557656	0.9658054711172812	7.4490820543780645	6.1031866191135	0.8193206223356931
2	3	smote	0.6	500	5	0.1	3	0.7240253733315712	0.21263523229794457	0.1826086956362949	0.9582066869228101	5.1220490565026555	4.369327016639162	0.8530427797975945
2	1	smote	0.6	500	5	0.3	1	0.6958128078817734	0.21296068968268186	0.18965517239744353	0.9718844984728581	8.09027887678292	6.745570757777454	0.833787163534346
2	2	smote	0.6	500	5	0.3	1	0.7329787234042554	0.23077479903786013	0.2086956521557656	0.9650455926978341	7.281412139085946	5.970508687119036	0.819965756677304
2	3	smote	0.6	500	5	0.3	1	0.7032641733844323	0.18833654116771764	0.1999999999826087	0.957446808503363	5.624998667938968	4.699998894288002	0.8355555468531554
2	1	smote	0.6	500	5	0.3	3	0.695236348391154	0.20590433943291328	0.19827586205187278	0.957446808503363	5.564514811444185	4.659481662444184	0.8373563131175742
2	2	smote	0.6	500	5	0.3	3	0.7186401480111009	0.2193377377272116	0.2521739130215501	0.9551671732450217	7.184271142048323	5.624759245098362	0.7829269054636436
2	3	smote	0.6	500	5	0.3	3	0.72105193603806	0.21585357853536677	0.1826086956362949	0.9528875379866802	4.51853026299167	3.8760160066461236	0.8578045815487252
2	1	smote	0.6	500	10	0.1	1	0.7320445970024105	0.21829319039148365	0.18103448274301429	0.9696048632145168	7.051576614134525	5.9560325212667395	0.8446384087797345
2	2	smote	0.6	500	10	0.1	1	0.7425531914893616	0.2309836638738516	0.1999999999826087	0.9566869300839158	5.521928539789902	4.617542792387277	0.8362192128881986
2	3	smote	0.6	500	10	0.1	1	0.703171666446412	0.19243716701827318	0.1913043478094518	0.9452887537922091	4.087215495909316	3.496617717620785	0.8555011792865376
2	1	smote	0.6	500	10	0.1	3	0.7127201027146002	0.2058138699469685	0.13793103447086802	0.9566869300839158	3.5340342685391364	3.1845122706143028	0.9010982897430538
2	2	smote	0.6	500	10	0.1	3	0.7456059204440333	0.24936589490624492	0.1999999999826087	0.9604863221811514	6.076921527474521	5.061537179205168	0.8329113837577318
2	3	smote	0.6	500	10	0.1	3	0.7216796616889124	0.2012461200123068	0.2086956521557656	0.9551671732450217	5.618922185558491	4.654973168357265	0.828445911589958
2	1	smote	0.6	500	10	0.3	1	0.7175086468923593	0.20334521396406233	0.19827586205187278	0.9475683890505505	4.469533190943213	3.7816084733110777	0.8460857693771161
2	2	smote	0.6	500	10	0.3	1	0.7402405180388529	0.2258643777681563	0.24347826084839322	0.937689969597738	4.843284887420474	3.907528534350851	0.8067930292655457
2	3	smote	0.6	500	10	0.3	1	0.705041628122109	0.17444891755880093	0.1913043478094518	0.9414893616949735	3.806450957557638	3.2695646579089	0.8589535649612746
2	1	smote	0.6	500	10	0.3	3	0.7015839534639974	0.17783974833794028	0.13793103447086802	0.9513677811477861	3.129999353949567	2.8362063126907024	0.9061363791694916
2	2	smote	0.6	500	10	0.3	3	0.7406501916215145	0.22919738461179837	0.24347826084839322	0.9521276595672331	6.4010203591806665	5.085989274546694	0.7945591366916851
2	3	smote	0.6	500	10	0.3	3	0.7259481961147085	0.20727484879399208	0.2173913043289225	0.9354103343393967	4.0228751881607225	3.3657283784987495	0.8366474675066476
2	1	smote	0.8	100	5	0.1	1	0.7664683995388324	0.23381036607309796	0.4655172413391796	0.8480243161029786	4.8599996593848	3.0631032463297294	0.6302681918536335
2	2	smote	0.8	100	5	0.1	1	0.7420708338839699	0.20020050398361827	0.4956521738699433	0.8282674771973536	4.739853226921799	2.8861868265784136	0.6089190194301135
2	3	smote	0.8	100	5	0.1	1	0.7255715607241972	0.18990662266291317	0.3826086956189036	0.8335866261334834	3.1042508854490394	2.2991461788061565	0.7406444364857027
2	1	smote	0.8	100	5	0.1	3	0.7593019599622681	0.22514663702832516	0.4655172413391796	0.8396656534890603	4.561228867083156	2.903415409331918	0.6365423547747394
2	2	smote	0.8	100	5	0.1	3	0.749451566010308	0.20403701930559853	0.5043478260431002	0.8161094224861999	4.515876202455268	2.742651665111741	0.6073354310425533
2	3	smote	0.8	100	5	0.1	3	0.7347165323113518	0.20251591957776305	0.434782608657845	0.8351063829723777	3.895781389768063	2.6367459828208646	0.676820817201971
2	1	smote	0.8	100	5	0.3	1	0.7103422073157949	0.22154880415873016	0.3017241379050238	0.9012158054642766	3.9420698684190842	3.0543763481530197	0.774815366211974
2	2	smote	0.8	100	5	0.3	1	0.7280626404123167	0.210409883976047	0.34782608692627603	0.9004559270448295	4.824426982218925	3.494191483816459	0.7242707680001174
2	3	smote	0.8	100	5	0.3	1	0.7201334742962865	0.1993490115903886	0.3130434782336484	0.9027355623031708	4.22942993531473	3.2184779294629506	0.7609720308392224
2	1	smote	0.8	100	5	0.3	3	0.7240003668378577	0.21722542101870443	0.3189655172138823	0.8943768996892525	3.9658497207272445	3.0198459056495564	0.7614625058050081
2	2	smote	0.8	100	5	0.3	3	0.7170609224263249	0.21471152272541733	0.3391304347531191	0.9012158054642766	4.681578460578048	3.4330431301947586	0.733308885515311
2	3	smote	0.8	100	5	0.3	3	0.7192744813003833	0.19693356598344947	0.3217391304068053	0.8829787233975458	3.5792537666396917	2.7494068792784723	0.768150855664855
2	1	smote	0.8	100	10	0.1	1	0.7449625301331098	0.21782142456714382	0.3534482758315993	0.8996960486253823	4.903433839819845	3.5237718529533657	0.7186334962456621
2	2	smote	0.8	100	10	0.1	1	0.751836923483547	0.2103117673630585	0.3130434782336484	0.8867781154947814	3.569110204121009	2.764866986210159	0.7746656147873082
2	3	smote	0.8	100	10	0.1	1	0.72631161622836	0.20355206979562396	0.3130434782336484	0.8882978723336756	3.62386946989285	2.8024842207475844	0.7733402673004536
2	1	smote	0.8	100	10	0.1	3	0.7517031757677393	0.21572243074639333	0.39655172410374556	0.8806990881392045	4.851136974285032	3.3239619436173014	0.6851923400072253
2	2	smote	0.8	100	10	0.1	3	0.7562574335932337	0.22086290546804985	0.3565217390994329	0.8723404255252862	3.78603573080122	2.7927534040348623	0.7376458028259253
2	3	smote	0.8	100	10	0.1	3	0.7388595216069775	0.20396697448757586	0.3304347825799622	0.870820668686392	3.3268140988816306	2.557953765825198	0.7688898918087907
2	1	smote	0.8	100	10	0.3	1	0.7176527617650141	0.18006180275689349	0.22413793101516052	0.9293313069838197	3.7990436624542996	3.1716717790029625	0.8348605656623403
2	2	smote	0.8	100	10	0.3	1	0.7180851063829788	0.19088005561687466	0.2173913043289225	0.9293313069838197	3.652926598890948	3.076203397692875	0.842120222754425
2	3	smote	0.8	100	10	0.3	1	0.7307982027223471	0.19315136560561857	0.26956521736786393	0.9262917933060313	4.637824594196399	3.6571935865316023	0.7885579684772538
2	1	smote	0.8	100	10	0.3	3	0.7306755057121894	0.2003909887701861	0.31034482755945303	0.9202127659504544	5.189999335526443	3.88965468423421	0.74945185555398
2	2	smote	0.8	100	10	0.3	3	0.7380269591647947	0.21678652531355075	0.2521739130215501	0.9285714285643726	4.383720308312516	3.530434287692152	0.8053511619252839
2	3	smote	0.8	100	10	0.3	3	0.729754195850403	0.20888421247037947	0.28695652171417774	0.9126139817559833	4.2028627129745715	3.28378034201166	0.7813199060358887
2	1	smote	0.8	300	5	0.1	1	0.7072633895818049	0.2416495491834891	0.22413793101516052	0.9665653495367283	8.351512633188912	6.703759748401768	0.8027000567832346
2	2	smote	0.8	300	5	0.1	1	0.7256178141932073	0.2280719135666659	0.2173913043289225	0.9544072948255745	5.814813527830239	4.76811489504939	0.8199944528024179
2	3	smote	0.8	300	5	0.1	1	0.7191687590855029	0.18256339739225932	0.1565217391168242	0.9460486322116562	3.253956124048475	2.90116296438014	0.8915802245763038
2	1	smote	0.8	300	5	0.1	3	0.710846609370087	0.21536575878178615	0.22413793101516052	0.9490881458894447	5.385405233496943	4.402469540860733	0.8174815628773017
2	2	smote	0.8	300	5	0.1	3	0.7142989295625743	0.23486483797072305	0.23478260867523632	0.9475683890505505	5.544959405168777	4.477881942684846	0.8075590026973253
2	3	smote	0.8	300	5	0.1	3	0.7275406369763447	0.21513862394064862	0.2260869565020794	0.943768996953315	4.903126965933208	4.020680835224749	0.8200237958611024
2	1	smote	0.8	300	5	0.3	1	0.6929370611047059	0.19135321716088916	0.18103448274301429	0.957446808503363	4.973683034099486	4.254309343970777	0.8553639757633277
2	2	smote	0.8	300	5	0.3	1	0.7088344125809436	0.22256580198253736	0.2086956521557656	0.9582066869228101	6.0467517880501	4.993516590444758	0.8258180102324825
2	3	smote	0.8	300	5	0.3	1	0.7038918990352847	0.2112400871256013	0.1999999999826087	0.9582066869228101	5.731816799850437	4.785453399176226	0.834892933420853
2	1	smote	0.8	300	5	0.3	3	0.7041190650875171	0.21736492791375783	0.17241379308858504	0.9597264437617042	4.964621401487055	4.281065949521956	0.8623146769244946
2	2	smote	0.8	300	5	0.3	3	0.7130434782608697	0.2235565303923767	0.24347826084839322	0.9521276595672331	6.4010203591806665	5.085989274546694	0.7945591366916851
2	3	smote	0.8	300	5	0.3	3	0.7212105193603805	0.21105468007044742	0.17391304346313802	0.9536474164061274	4.331319163359746	3.7519592751791064	0.8662393812040325
2	1	smote	0.8	300	10	0.1	1	0.7247012891730427	0.2219485394662381	0.19827586205187278	0.9498480243088918	4.683935194206653	3.9534997332523676	0.8440551635519893
2	2	smote	0.8	300	10	0.1	1	0.7264635919122506	0.22296593594145175	0.2173913043289225	0.944528875372762	4.729831711451166	3.9189986970660726	0.828570420440046
2	3	smote	0.8	300	10	0.1	1	0.7152173913043478	0.18460256276628356	0.1913043478094518	0.9407294832755264	3.754617503593986	3.2276471693722892	0.8596473885120264
2	1	smote	0.8	300	10	0.1	3	0.7319463368619641	0.23381201630658532	0.21551724136073128	0.9475683890505505	4.9649616178781955	4.110443992729432	0.8278903764892421
2	2	smote	0.8	300	10	0.1	3	0.7383375181710058	0.22335234010392863	0.1999999999826087	0.9536474164061274	5.143441504535848	4.314753166455972	0.8388844533794162
2	3	smote	0.8	300	10	0.1	3	0.7219968283335536	0.20164843511590658	0.2260869565020794	0.9323708206616081	4.027521175793227	3.3430380981032104	0.8300485365342818
2	1	smote	0.8	300	10	0.3	1	0.7102111937951996	0.20939206288270826	0.21551724136073128	0.9354103343393967	3.9786677686290672	3.336713478686606	0.8386509336640747
2	2	smote	0.8	300	10	0.3	1	0.7387273688383772	0.20565400644059012	0.1999999999826087	0.9354103343393967	3.6205876702941557	3.0964701082188495	0.855239633449174
2	3	smote	0.8	300	10	0.3	1	0.6962732919254658	0.18599926471963318	0.260869565194707	0.930851063822714	4.7511305247574445	3.772574704549832	0.7940372585809194
2	1	smote	0.8	300	10	0.3	3	0.7000052405408238	0.20400569250064254	0.18965517239744353	0.9483282674699975	4.295368374172036	3.6703846843818546	0.8544982226665633
2	2	smote	0.8	300	10	0.3	3	0.7253865468481565	0.23346135188228714	0.23478260867523632	0.944528875372762	5.2243141162021365	4.232518592831358	0.8101577444323131
2	3	smote	0.8	300	10	0.3	3	0.7053455794898904	0.19234489410477001	0.2086956521557656	0.92401215804769	3.207032541573288	2.746434420685336	0.8563787092935703
2	1	smote	0.8	500	5	0.1	1	0.7015446494078189	0.24051898887620993	0.19827586205187278	0.9718844984728581	8.548965263601644	7.052187610403702	0.8249170873274775
2	2	smote	0.8	500	5	0.1	1	0.7284590987181183	0.24673700707531196	0.23478260867523632	0.9620060790200456	7.768634299585119	6.179476632705047	0.7954392389597637
2	3	smote	0.8	500	5	0.1	1	0.7242962865072022	0.19337146969801178	0.1565217391168242	0.9544072948255745	3.8845352261652546	3.433042724435561	0.8837717991244085
2	1	smote	0.8	500	5	0.1	3	0.7073026936379834	0.22836202756379315	0.19827586205187278	0.9620060790200456	6.261933823758448	5.218619314660633	0.8333877998265159
2	2	smote	0.8	500	5	0.1	3	0.7205167173252279	0.23728478582339002	0.2173913043289225	0.9620060790200456	7.033331466627629	5.721737622875043	0.8135174034795221
2	3	smote	0.8	500	5	0.1	3	0.7238403594555306	0.21619771056395642	0.1826086956362949	0.9528875379866802	4.51853026299167	3.8760160066461236	0.8578045815487252
2	1	smote	0.8	500	5	0.3	1	0.6944830206477308	0.2010446186114821	0.17241379308858504	0.9620060790200456	5.274998603531369	4.537929838835333	0.8602712772373837
2	2	smote	0.8	500	5	0.3	1	0.7174375578168363	0.22290728081357575	0.23478260867523632	0.9566869300839158	6.776912295115839	5.420593712802456	0.7998618558100549
2	3	smote	0.8	500	5	0.3	1	0.698414166776794	0.2092319469807043	0.17391304346313802	0.9582066869228101	4.826793096453145	4.161263825370631	0.8621177029859652
2	1	smote	0.8	500	5	0.3	3	0.7048134367466722	0.23567087714590912	0.17241379308858504	0.9604863221811514	5.064101274945037	4.363394120007727	0.8616324659530178
2	2	smote	0.8	500	5	0.3	3	0.7179727765296683	0.22327020319815336	0.24347826084839322	0.9566869300839158	7.10868960951214	5.621356442906251	0.7907725165405189
2	3	smote	0.8	500	5	0.3	3	0.7253535086560063	0.20648905548471586	0.1652173912899811	0.9513677811477861	3.8717439911029663	3.3972819093291426	0.8774551929100816
2	1	smote	0.8	500	10	0.1	1	0.7249764175662928	0.21681967755672532	0.18965517239744353	0.9566869300839158	5.169465016774666	4.378704372094666	0.8470323923638772
2	2	smote	0.8	500	10	0.1	1	0.7288687723007797	0.22377178751637927	0.2086956521557656	0.9460486322116562	4.624670238785925	3.8682172858401866	0.8364309323401561
2	3	smote	0.8	500	10	0.1	1	0.7149729086824368	0.18981101671340406	0.1913043478094518	0.9422492401144207	3.8596484495470587	3.3125852380579524	0.8582608604807542
2	1	smote	0.8	500	10	0.1	3	0.7303217692065821	0.23209318346179866	0.21551724136073128	0.9521276595672331	5.463979312218826	4.501914767343814	0.823926017186158
2	2	smote	0.8	500	10	0.1	3	0.74209726443769	0.2277601534861326	0.1826086956362949	0.950607902728339	4.29967179134725	3.6971229964320123	0.8598616668545405
2	3	smote	0.8	500	10	0.1	3	0.7219373595876835	0.2029360508999116	0.2260869565020794	0.9392097264366323	4.51348239580945	3.7191298222257267	0.8240044938568797
2	1	smote	0.8	500	10	0.3	1	0.7112724033120218	0.20907431101383325	0.21551724136073128	0.9354103343393967	3.9786677686290672	3.336713478686606	0.8386509336640747
2	2	smote	0.8	500	10	0.3	1	0.7387273688383773	0.2056370212827963	0.1999999999826087	0.9354103343393967	3.6205876702941557	3.0964701082188495	0.855239633449174
2	3	smote	0.8	500	10	0.3	1	0.6967292189771376	0.18721414777931975	0.260869565194707	0.930851063822714	4.7511305247574445	3.772574704549832	0.7940372585809194
2	1	smote	0.8	500	10	0.3	3	0.7011843622261817	0.2068648676797057	0.19827586205187278	0.950607902728339	4.759800517547091	4.014322793747949	0.8433804591917392
2	2	smote	0.8	500	10	0.3	3	0.7249702656270649	0.2311887315848119	0.24347826084839322	0.9452887537922091	5.560663083954587	4.450240731517363	0.8003075548223731
2	3	smote	0.8	500	10	0.3	3	0.7050482357605391	0.19195191846542572	0.2086956521557656	0.9217325227893486	3.1059422011264233	2.666441195359652	0.8584967110248217
2	1	smote	1.0	100	5	0.1	1	0.7491615134681898	0.23736364076221256	0.5344827585746136	0.8077507598722816	4.8240372002178615	2.78015523191657	0.5763129653209642
2	2	smote	1.0	100	5	0.1	1	0.7455596669750231	0.21795126235833037	0.521739130389414	0.7948328267416807	4.226262402281006	2.5429950448386727	0.601712520548544
2	3	smote	1.0	100	5	0.1	1	0.7245407691291132	0.1974393918613757	0.434782608657845	0.8054711246139402	3.1850959836514825	2.235054232665655	0.7017227148842048
2	1	smote	1.0	100	5	0.1	3	0.7594722775390421	0.2382566963482207	0.5172413792657551	0.7993920972583634	4.26948028844073	2.578369777127941	0.6039071643951288
2	2	smote	1.0	100	5	0.1	3	0.7494383507334479	0.21863779054797536	0.5652173912551985	0.783434650449974	4.702806774572329	2.60991597377158	0.554969840745978
2	3	smote	1.0	100	5	0.1	3	0.7279238800052861	0.19304694580567214	0.4434782608310019	0.8016717325167046	3.2210846008562064	2.236081846010864	0.694201516223957
2	1	smote	1.0	100	5	0.3	1	0.6973260140446494	0.21176079557681185	0.29310344825059453	0.9034954407226179	3.881889354101351	3.0371976212663077	0.7824018938712174
2	2	smote	1.0	100	5	0.3	1	0.7198955993128056	0.19367105562370865	0.3304347825799622	0.8791793313003102	3.591112985000278	2.7349191060355356	0.7615797892040408
2	3	smote	1.0	100	5	0.3	1	0.71842209594291	0.20757406220688976	0.34782608692627603	0.8822188449780987	3.994838360954497	2.9531554290671007	0.739242773370463
2	1	smote	1.0	100	5	0.3	3	0.7214718058903679	0.20368610052355396	0.3448275861771701	0.8814589665586516	3.9136298902501556	2.9089299044999852	0.7432817989791441
2	2	smote	1.0	100	5	0.3	3	0.7333223206026167	0.21841659583780368	0.3999999999652174	0.8670212765891564	4.346666326241485	3.007999773387824	0.6920245319410439
2	3	smote	1.0	100	5	0.3	3	0.714457512884895	0.20572897376884108	0.3391304347531191	0.8685410334280507	3.3904013179194936	2.5797434575911846	0.7608961836028959
2	1	smote	1.0	100	10	0.1	1	0.7373506445865214	0.205014913464114	0.37931034479488707	0.8875379939142285	4.82282237836369	3.3727862792856045	0.6993386789835945
2	2	smote	1.0	100	10	0.1	1	0.7529403991013612	0.2081913004493101	0.3739130434457467	0.8746200607836275	4.166077097404574	2.982239550922709	0.715838770991503
2	3	smote	1.0	100	10	0.1	1	0.7187128320338311	0.18600310069996145	0.3565217390994329	0.8617021276530267	3.452182695740493	2.5779262346545644	0.746752541026735
2	1	smote	1.0	100	10	0.1	3	0.7480741012472487	0.2158795204143401	0.4224137930670333	0.8655015197502622	4.70621432224275	3.140658250384018	0.6673427915253106
2	2	smote	1.0	100	10	0.1	3	0.7543478260869566	0.20697611336919072	0.4608695651773157	0.8381458966501661	4.426699694430964	2.8474380764187655	0.6432417441223774
2	3	smote	1.0	100	10	0.1	3	0.7286110744020086	0.19949915087481093	0.3826086956189036	0.8518237082002141	3.562585522592688	2.582117997086202	0.7247876423135515
2	1	smote	1.0	100	10	0.3	1	0.7289395765643014	0.20383576335941114	0.27586206894173604	0.9217325227893486	4.486360952294378	3.5246061777768944	0.7856269636777129
2	2	smote	1.0	100	10	0.3	1	0.7382317959561253	0.21063748896823337	0.260869565194707	0.9202127659504544	4.070587717803954	3.269564807035001	0.8032168799676487
2	3	smote	1.0	100	10	0.3	1	0.7030262984009515	0.18455096694502707	0.28695652171417774	0.9126139817559833	4.2028627129745715	3.28378034201166	0.7813199060358887
2	1	smote	1.0	100	10	0.3	3	0.7184322922125564	0.18898322251461702	0.29310344825059453	0.9103343464976419	4.20959026166031	3.2688482614405263	0.776524083380826
2	2	smote	1.0	100	10	0.3	3	0.7376701466895732	0.24069742677201622	0.3130434782336484	0.9019756838837236	4.193111131845749	3.193528490696447	0.7616131193163939
2	3	smote	1.0	100	10	0.3	3	0.707393947403198	0.1899938132201303	0.26956521736786393	0.9019756838837236	3.3958099107120656	2.7499828669886073	0.8098164812923423
2	1	smote	1.0	300	5	0.1	1	0.7136634000628865	0.2193403505835612	0.21551724136073128	0.9452887537922091	4.746641370898246	3.9391755243602247	0.8298868966686582
2	2	smote	1.0	300	5	0.1	1	0.7237742830712304	0.2257301019270068	0.26956521736786393	0.9414893616949735	5.938310658454363	4.60711383614436	0.7758290264255733
2	3	smote	1.0	300	5	0.1	1	0.7171336064490551	0.20109139345837357	0.1999999999826087	0.937689969597738	3.762194513321939	3.209755581788199	0.8531604447352474
2	1	smote	1.0	300	5	0.1	3	0.7071454774132689	0.20119711700855272	0.2327586206695898	0.944528875372762	5.1656139577679205	4.196031363585957	0.8123005989675112
2	2	smote	1.0	300	5	0.1	3	0.7187723007797013	0.22365303031900233	0.260869565194707	0.9430091185338678	5.839998961229732	4.577390500194811	0.7837998725997988
2	3	smote	1.0	300	5	0.1	3	0.7190960750627726	0.20174961684254683	0.24347826084839322	0.9232522796282429	3.8716280315602614	3.1724490049283887	0.8194095456359259
2	1	smote	1.0	300	5	0.3	1	0.7046038151137197	0.2037780583901846	0.19827586205187278	0.9498480243088918	4.683935194206653	3.9534997332523676	0.8440551635519893
2	2	smote	1.0	300	5	0.3	1	0.7195784326681645	0.20971697424470612	0.1999999999826087	0.9513677811477861	4.890623986316169	4.112499153398436	0.8408945598759698
2	3	smote	1.0	300	5	0.3	1	0.7183758424739	0.22380270524933354	0.1913043478094518	0.9536474164061274	4.86691239201828	4.127155202697017	0.8480027626542883
2	1	smote	1.0	300	5	0.3	3	0.6870480033539461	0.20337048387875561	0.20689655170630203	0.9658054711172812	7.368113771391102	6.050572941367057	0.8211834202640941
2	2	smote	1.0	300	5	0.3	3	0.7210255054843399	0.21582957497867283	0.2173913043289225	0.9468085106311034	4.944443506037139	4.0869557524832745	0.8265754676029139
2	3	smote	1.0	300	5	0.3	3	0.7142857142857143	0.2132483658488057	0.17391304346313802	0.943768996953315	3.5334275328522184	3.092831411711346	0.8753062989466507
2	1	smote	1.0	300	10	0.1	1	0.7186812179016875	0.19192784399592405	0.18103448274301429	0.944528875372762	3.7639502903092925	3.2635799494557447	0.8670624370939993
2	2	smote	1.0	300	10	0.1	1	0.7326351262058939	0.23769762860643778	0.24347826084839322	0.9354103343393967	4.660986422964556	3.7696157839185993	0.808759218592858
2	3	smote	1.0	300	10	0.1	1	0.7174970265627065	0.20150610638737607	0.2086956521557656	0.92401215804769	3.207032541573288	2.746434420685336	0.8563787092935703
2	1	smote	1.0	300	10	0.1	3	0.7149997379729588	0.21774378270519182	0.20689655170630203	0.9384498480171851	3.9774550647685905	3.3614298491053294	0.8451207504782577
2	2	smote	1.0	300	10	0.1	3	0.738932205629708	0.21952312206722024	0.1826086956362949	0.9338905775005024	3.1559056091699564	2.762218472192795	0.8752538202054267
2	3	smote	1.0	300	10	0.1	3	0.7153495440729484	0.19770675191329476	0.1999999999826087	0.9232522796282429	3.0074253479576116	2.605940254048319	0.8665020482532673
2	1	smote	1.0	300	10	0.3	1	0.719002201027146	0.18873368352783865	0.2499999999784483	0.9232522796282429	4.009900460833308	3.257425317562841	0.8123456702431217
2	2	smote	1.0	300	10	0.3	1	0.7282608695652174	0.20691086937161488	0.24347826084839322	0.9331306990810553	4.491117397406147	3.641106174154002	0.8107350147083118
2	3	smote	1.0	300	10	0.3	1	0.714232853178274	0.22561399421428358	0.2782608695410208	0.9141337385948775	4.10448826551292	3.2406306339792987	0.7895334042402113
2	1	smote	1.0	300	10	0.3	3	0.7185502043810921	0.21291388719439308	0.21551724136073128	0.9468085106311034	4.890108962162054	4.051723375309732	0.82855481498663
2	2	smote	1.0	300	10	0.3	3	0.7270450640940928	0.2023649692869498	0.2521739130215501	0.9278115501449256	4.33402631938875	3.4932718266578133	0.8060107451793749
2	3	smote	1.0	300	10	0.3	3	0.7162217523457116	0.18731624034561228	0.1913043478094518	0.9270516717254784	3.0062719866532874	2.6224634081386338	0.8723307105008
2	1	smote	1.0	500	5	0.1	1	0.7084883659993712	0.21910262951786053	0.19827586205187278	0.9597264437617042	5.893486048573057	4.9232258419502495	0.8353673432734112
2	2	smote	1.0	500	5	0.1	1	0.7178340161226378	0.23085298018290593	0.2521739130215501	0.9513677811477861	6.596655603926569	5.1853250195023755	0.7860536103248024
2	3	smote	1.0	500	5	0.1	1	0.717635786969737	0.19697164563127437	0.1826086956362949	0.9460486322116562	3.917440084097089	3.384690125110163	0.8640055784582299
2	1	smote	1.0	500	5	0.1	3	0.6991864060371031	0.20194148271383167	0.19827586205187278	0.9544072948255745	5.177059787592099	4.348849619798307	0.8400230529403258
2	2	smote	1.0	500	5	0.1	3	0.722670807453416	0.2354786844352922	0.2521739130215501	0.9544072948255745	7.058913162302328	5.5310132782572925	0.7835502549041375
2	3	smote	1.0	500	5	0.1	3	0.7225650852385358	0.21912037109352842	0.2086956521557656	0.9414893616949735	4.2437555120253245	3.5667978086278915	0.8404814452866745
2	1	smote	1.0	500	5	0.3	1	0.7003786290745204	0.19168884864570457	0.15517241377972651	0.9589665653422572	4.292515955505179	3.781608272812805	0.8809770934078204
2	2	smote	1.0	500	5	0.3	1	0.7248579357737545	0.21251846495300922	0.1999999999826087	0.9513677811477861	4.890623986316169	4.112499153398436	0.8408945598759698
2	3	smote	1.0	500	5	0.3	1	0.7204374256640675	0.2259928741899363	0.17391304346313802	0.9566869300839158	4.6500450879108675	4.015254602075894	0.8634872306968063
2	1	smote	1.0	500	5	0.3	3	0.6913648988575621	0.20430419697615143	0.19827586205187278	0.9635258358589398	6.533152317915739	5.436061726444055	0.8320733080423248
2	2	smote	1.0	500	5	0.3	3	0.7225122241310955	0.21316220635767988	0.2086956521557656	0.9490881458894447	4.916515345369615	4.099155585868593	0.833752210407323
2	3	smote	1.0	500	5	0.3	3	0.7155081273952688	0.20993135084497766	0.1826086956362949	0.9460486322116562	3.917440084097089	3.384690125110163	0.8640055784582299
2	1	smote	1.0	500	10	0.1	1	0.7153076197463579	0.1970800308446937	0.18965517239744353	0.9513677811477861	4.578456498533564	3.899783679949716	0.8517681964247589
2	2	smote	1.0	500	10	0.1	1	0.7308444561913572	0.2368411475103075	0.24347826084839322	0.9399696048560794	5.039428802564159	4.055915669145716	0.8048363768305844
2	3	smote	1.0	500	10	0.1	1	0.7171137835337651	0.19991348256165553	0.2173913043289225	0.9224924012087957	3.3060997874902016	2.804773721178101	0.8483632885885528
2	1	smote	1.0	500	10	0.1	3	0.7138337176396604	0.21317674043324208	0.18103448274301429	0.944528875372762	3.7639502903092925	3.2635799494557447	0.8670624370939993
2	2	smote	1.0	500	10	0.1	3	0.7380666049953746	0.21854086041429543	0.1999999999826087	0.943768996953315	4.195945193684448	3.5567561234680474	0.8476650474038765
2	3	smote	1.0	500	10	0.1	3	0.7108431346636712	0.19653026447144029	0.2086956521557656	0.9285714285643726	3.4285709445198305	2.921738720848677	0.8521739038922397
2	1	smote	1.0	500	10	0.3	1	0.7171090556545435	0.1865580898107256	0.24137931032401905	0.9270516717254784	4.0435600450794205	3.308907591776149	0.8183154236493
2	2	smote	1.0	500	10	0.3	1	0.7295956125280825	0.20639032643802488	0.24347826084839322	0.9346504559199496	4.603046600495202	3.7257830489576507	0.8094167464058173
2	3	smote	1.0	500	10	0.3	1	0.714444297608035	0.22662221889385428	0.2782608695410208	0.9141337385948775	4.10448826551292	3.2406306339792987	0.7895334042402113
2	1	smote	1.0	500	10	0.3	3	0.7188777381825805	0.2110646228395318	0.21551724136073128	0.943768996953315	4.610928783187157	3.8327113399468895	0.8312232684687795
2	2	smote	1.0	500	10	0.3	3	0.7261001717985992	0.20119370358320876	0.2521739130215501	0.9285714285643726	4.383720308312516	3.530434287692152	0.8053511619252839
2	3	smote	1.0	500	10	0.3	3	0.7174309501784063	0.18463615249474982	0.1913043478094518	0.9285714285643726	3.0752683838159114	2.6782604941112873	0.8709030006790219
2	1	class_weight		100	5	0.1	1	0.7874371135101143	0.27225540254175246	0.5689655171923306	0.7720364741582673	4.470399780688936	2.495861959200983	0.5583084370392364
2	2	class_weight		100	5	0.1	1	0.763928901810493	0.25938814881516364	0.5652173912551985	0.7629179331249019	4.183333137339653	2.3840578701905493	0.5698943282994992
2	3	class_weight		100	5	0.1	1	0.7725981234306858	0.2219827437832271	0.5826086956015123	0.77659574467495	4.852182293514451	2.607867377795249	0.5374627686101503
2	1	class_weight		100	5	0.1	3	0.7957957761240959	0.2730099913001329	0.6120689654644769	0.756838905769325	4.910833099208158	2.5171335168960125	0.5125675047261439
2	2	class_weight		100	5	0.1	3	0.7620192943042158	0.24675898292336343	0.5999999999478262	0.7348024316053587	4.1561602809234115	2.262464097824319	0.54436400507635
2	3	class_weight		100	5	0.1	3	0.7758094357076781	0.21956466942906636	0.6434782608136106	0.7553191489304307	5.5715797901130335	2.629867567086306	0.47201469070537255
2	1	class_weight		100	5	0.3	1	0.7357915836914369	0.21718389927442394	0.4051724137581748	0.8860182370753342	5.294878742286567	3.55471233129499	0.6713491377917972
2	2	class_weight		100	5	0.3	1	0.7446610281485397	0.23768858230366222	0.3739130434457467	0.8936170212698055	5.016666178580716	3.5147822777761415	0.7006211102138471
2	3	class_weight		100	5	0.3	1	0.7690828597859125	0.2266259631361436	0.3999999999652174	0.8753799392030747	4.682926437701371	3.209755839547207	0.6854166588816758
2	1	class_weight		100	5	0.3	3	0.7432855570694896	0.2373624602766696	0.44827586203032105	0.8541033434585555	4.756510071712962	3.0725572602646176	0.6459688230183851
2	2	class_weight		100	5	0.3	3	0.742592837319942	0.21907238461656958	0.4608695651773157	0.8465045592640844	4.714308201173754	3.0024965754211714	0.6368901650364176
2	3	class_weight		100	5	0.3	3	0.7620523324963657	0.21110912020885303	0.3826086956189036	0.8617021276530267	3.8613214877728477	2.766554983531728	0.71647878936758
2	1	class_weight		100	10	0.1	1	0.7915574887328373	0.27782127834610737	0.3534482758315993	0.9217325227893486	6.437927956616899	4.515901665276647	0.7014526461508358
2	2	class_weight		100	10	0.1	1	0.7618937491740452	0.2411696152486816	0.3130434782336484	0.92401215804769	5.54126507773389	4.119651631028004	0.743449648739795
2	3	class_weight		100	10	0.1	1	0.7763050085899299	0.2327550720638633	0.3130434782336484	0.9194528875310073	5.201814482098884	3.8864638318290905	0.7471361758835339
2	1	class_weight		100	10	0.1	3	0.7722133424169374	0.25674058476827716	0.4827586206480381	0.8677811550086035	6.125670001232536	3.651208601673728	0.5960504793242819
2	2	class_weight		100	10	0.1	3	0.7697964847363552	0.23853529288806163	0.40869565213837433	0.8715805471058391	4.6910020548992035	3.182505540263845	0.6784276485298208
2	3	class_weight		100	10	0.1	3	0.7845843795427514	0.24004996335976098	0.4173913043115312	0.8746200607836275	4.997557248688289	3.3290115917276752	0.6661277452351085
2	1	class_weight		100	10	0.3	1	0.7632782203123362	0.2609611904764649	0.19827586205187278	0.9604863221811514	6.011578285405855	5.017903238008886	0.8347064513947909
2	2	class_weight		100	10	0.3	1	0.7427844588344126	0.2218233267241106	0.1652173912899811	0.9718844984728581	6.841495302575509	5.876378636415164	0.8589319013035095
2	3	class_weight		100	10	0.3	1	0.7569181974362363	0.21874571958742361	0.2173913043289225	0.9559270516644687	6.024902835256387	4.9325326127169244	0.8186908050373554
2	1	class_weight		100	10	0.3	3	0.7659639974845405	0.2415424031633786	0.2844827585961653	0.9414893616949735	6.397589250209238	4.862068133531967	0.7599844065320474
2	2	class_weight		100	10	0.3	3	0.7387537993920973	0.234461395903881	0.23478260867523632	0.9498480243088918	5.8109492420619056	4.681421990373208	0.8056208611112564
2	3	class_weight		100	10	0.3	3	0.7572750099114576	0.23059798172967022	0.1999999999826087	0.943768996953315	4.195945193684448	3.5567561234680474	0.8476650474038765
2	1	class_weight		300	5	0.1	1	0.7174627921601509	0.2141151038257464	0.19827586205187278	0.944528875372762	4.211075976583394	3.574397087499149	0.8488084910518365
2	2	class_weight		300	5	0.1	1	0.7230210122902077	0.18649470905269389	0.2086956521557656	0.9399696048560794	4.129641815366516	3.4764991449820424	0.8418403481748636
2	3	class_weight		300	5	0.1	1	0.7377428307123034	0.21023165751425915	0.1652173912899811	0.9430091185338678	3.2748605334379057	2.899013983456714	0.8852327972772512
2	1	class_weight		300	5	0.1	3	0.7224806099989519	0.23398021898086485	0.2499999999784483	0.9285714285643726	4.33333271872355	3.4999995093526017	0.8076922990234299
2	2	class_weight		300	5	0.1	3	0.7375644244746928	0.22383832620312077	0.2173913043289225	0.9316109422421611	3.7839500587189407	3.178743495944273	0.8400595697029201
2	3	class_weight		300	5	0.1	3	0.7430487643716136	0.21760916150362541	0.2086956521557656	0.9346504559199496	3.7720413293178816	3.1935283276779862	0.8466313094546808
2	1	class_weight		300	5	0.3	1	0.7171352583586625	0.22389080144742426	0.16379310343415576	0.9688449847950696	6.091272865307284	5.257357436136341	0.8630966780632633
2	2	class_weight		300	5	0.3	1	0.7158385093167702	0.2173402241358727	0.1913043478094518	0.9620060790200456	5.989675832040705	5.035129108130038	0.8406346502591597
2	3	class_weight		300	5	0.3	1	0.7330381921501256	0.22788740682371572	0.1565217391168242	0.9597264437617042	4.422095764769732	3.8864633489544103	0.878873618182674
2	1	class_weight		300	5	0.3	3	0.7062938895293994	0.2313104430475842	0.18103448274301429	0.957446808503363	4.973683034099486	4.254309343970777	0.8553639757633277
2	2	class_weight		300	5	0.3	3	0.7186071098189508	0.21343374712340996	0.1913043478094518	0.9589665653422572	5.528473354435386	4.662156672565722	0.8432991023716576
2	3	class_weight		300	5	0.3	3	0.7337716400158584	0.22058456928741701	0.1652173912899811	0.9582066869228101	4.537688302166752	3.9532006341020995	0.8711926261743359
2	1	class_weight		300	10	0.1	1	0.7716434336023478	0.24261120358853178	0.09482758619872177	0.9901215805395889	10.500355652891583	9.599459770275587	0.9142032882122935
2	2	class_weight		300	10	0.1	1	0.737352980044932	0.2274206811500198	0.0956521739047259	0.991641337378483	12.548061887363673	11.443464559013504	0.9119706721447433
2	3	class_weight		300	10	0.1	1	0.7538786837584247	0.21099003969249847	0.0956521739047259	0.9810030395062235	5.461920195486362	5.0351277818777405	0.9218603617496063
2	1	class_weight		300	10	0.1	3	0.7577297977151243	0.2417740787734783	0.09482758619872177	0.9893617021201417	9.742847968678962	8.91378471742305	0.9149054412683395
2	2	class_weight		300	10	0.1	3	0.74211047971455	0.21306825698710558	0.08695652173156901	0.9863221884423533	6.867719837629693	6.357483270642268	0.9257050887735797
2	3	class_weight		300	10	0.1	3	0.7558609752874322	0.22843981282392029	0.12173913042419661	0.9756838905700936	5.561878893723859	5.0065196782373835	0.900148981716962
2	1	class_weight		300	10	0.3	1	0.7263062048003354	0.21656829604857658	0.10344827585315101	0.9772036474089879	4.94615167102208	4.537929041975209	0.917466607241336
2	2	class_weight		300	10	0.3	1	0.7460948856878552	0.2145720417188167	0.12173913042419661	0.9810030395062235	7.158016023441102	6.40834444966258	0.895268235932463
2	3	class_weight		300	10	0.3	1	0.7278115501519757	0.18297468511381842	0.1043478260778828	0.9764437689895408	4.829312069308911	4.429731638063612	0.9172593376025912
2	1	class_weight		300	10	0.3	3	0.7651910177130279	0.2505616741667385	0.14655172412529727	0.984802431603459	11.127265383435766	9.643097097538455	0.8666187651658489
2	2	class_weight		300	10	0.3	3	0.7342936434518303	0.2343124064767682	0.1130434782510397	0.9832826747645648	7.4964304423737795	6.762051287421984	0.9020361443274386
2	3	class_weight		300	10	0.3	3	0.7571825029734374	0.21036876794042292	0.1130434782510397	0.9764437689895408	5.28304645433605	4.79887594123558	0.9083539071412948
2	1	class_weight		500	5	0.1	1	0.7108793627502359	0.21886944157755286	0.17241379308858504	0.9604863221811514	5.064101274945037	4.363394120007727	0.8616324659530178
2	2	class_weight		500	5	0.1	1	0.7208537068851593	0.19940294081017088	0.17391304346313802	0.9650455926978341	5.812355307018743	4.975423905932531	0.8560082075163017
2	3	class_weight		500	5	0.1	1	0.7390247125677283	0.20956763177159926	0.1304347825973535	0.9551671732450217	3.1957619965397828	2.9093582302232903	0.9103801226173236
2	1	class_weight		500	5	0.1	3	0.7170238968661564	0.22619922143352825	0.15517241377972651	0.9521276595672331	3.6530604576504917	3.2413786324875455	0.8873049415781284
2	2	class_weight		500	5	0.1	3	0.7325756574600237	0.21833730725278813	0.1913043478094518	0.9559270516644687	5.130884997226146	4.340628699190893	0.8459804985355683
2	3	class_weight		500	5	0.1	3	0.7448460420245804	0.22276606130801163	0.17391304346313802	0.957446808503363	4.736840985334051	4.086955560250437	0.8628019233780142
2	1	class_weight		500	5	0.3	1	0.7204564511057542	0.21824290214144648	0.16379310343415576	0.9703647416339639	6.413690661526947	5.526965418739826	0.861744921337862
2	2	class_weight		500	5	0.3	1	0.7160037002775208	0.21327872045180662	0.2086956521557656	0.9604863221811514	6.410818313844928	5.281604013083654	0.8238579991526536
2	3	class_weight		500	5	0.3	1	0.72894806396194	0.2271934853431169	0.12173913042419661	0.9658054711172812	3.9150703584361186	3.560192194482875	0.9093558555495017
2	1	class_weight		500	5	0.3	3	0.7095364741641338	0.23639585884323952	0.17241379308858504	0.9612462006005985	5.167482318903679	4.448950845365095	0.8609513335759512
2	2	class_weight		500	5	0.3	3	0.7149200475749967	0.21770427117307828	0.1826086956362949	0.9589665653422572	5.221038908407507	4.450240460176371	0.8523668346542489
2	3	class_weight		500	5	0.3	3	0.7303620985859653	0.20812809821638117	0.1565217391168242	0.9566869300839158	4.09875108363069	3.6137291418683044	0.8816659092358782
2	1	class_weight		500	10	0.1	1	0.7736151870873074	0.24645212837620636	0.09482758619872177	0.9893617021201417	9.742847968678962	8.91378471742305	0.9149054412683395
2	2	class_weight		500	10	0.1	1	0.7396656534954407	0.2335884453103978	0.0956521739047259	0.991641337378483	12.548061887363673	11.443464559013504	0.9119706721447433
2	3	class_weight		500	10	0.1	1	0.7555570239196512	0.21041092606812645	0.0956521739047259	0.9802431610867763	5.247778403036194	4.841469119131844	0.9225749821777808
2	1	class_weight		500	10	0.1	3	0.7547492401215806	0.2396590166058112	0.09482758619872177	0.9901215805395889	10.500355652891583	9.599459770275587	0.9142032882122935
2	2	class_weight		500	10	0.1	3	0.7447865732787102	0.21811645229168597	0.1043478260778828	0.9886018237006946	10.104845486575085	9.154774570077148	0.9059786694602484
2	3	class_weight		500	10	0.1	3	0.7556561384961015	0.23797193576725717	0.12173913042419661	0.9817629179256706	7.462042101678291	6.675358655207818	0.8945753038683658
2	1	class_weight		500	10	0.3	1	0.7263193061523949	0.21655742869335592	0.10344827585315101	0.9772036474089879	4.94615167102208	4.537929041975209	0.917466607241336
2	2	class_weight		500	10	0.3	1	0.7461279238800053	0.21460952773039885	0.12173913042419661	0.9810030395062235	7.158016023441102	6.40834444966258	0.895268235932463
2	3	class_weight		500	10	0.3	1	0.7290537861768205	0.18604248909728133	0.1043478260778828	0.9772036474089879	4.994172560972671	4.577389294510693	0.9165460721840717
2	1	class_weight		500	10	0.3	3	0.7648700345875694	0.2503717886809355	0.14655172412529727	0.9840425531840119	10.589218932716584	9.183902285636401	0.8672879688387131
2	2	class_weight		500	10	0.3	3	0.7356614246068456	0.23297654129500325	0.1043478260778828	0.9832826747645648	6.852599598552521	6.241893496081831	0.9108796359376249
2	3	class_weight		500	10	0.3	3	0.7593630236553456	0.2102666333208137	0.1043478260778828	0.9756838905700936	4.674755354133429	4.291302581346328	0.917973714026424
3	1	none		100	5	0.1	1	0.8113536316947909	0.2693832485341313	0.06034482758100476	0.9931610942173773	9.326184104550553	8.823741876502941	0.9461256269791742
3	2	none		100	5	0.1	1	0.8279923488103973	0.36903777849156294	0.07758620688986326	0.998480243153507	55.26131829731633	51.05138796052961	0.9238177622410366
3	3	none		100	5	0.1	1	0.7860050218052067	0.23325338241312168	0.0173913043463138	0.9954407294757186	3.8642983018564196	3.8144843805273174	0.9871091835875727
3	1	none		100	5	0.1	3	0.7996148202494499	0.254964732578836	0.04310344827214626	0.9931610942173773	6.541531966481873	6.302672768930672	0.9634857302249059
3	2	none		100	5	0.1	3	0.8214482234566609	0.35028301918439864	0.017241379308858502	0.9992401215729542	23.06987160267211	22.68935635180892	0.9835059558147766
3	3	none		100	5	0.1	3	0.7824435046914232	0.21336596546990963	0.0173913043463138	0.9954407294757186	3.8642983018564196	3.8144843805273174	0.9871091835875727
3	1	none		100	5	0.3	1	0.7907255528770569	0.2585865906224992	0.10344827585315101	0.9878419452812475	9.374992273915968	8.508613685333733	0.907586197724911
3	2	none		100	5	0.3	1	0.8119366418614401	0.3375180887320214	0.12931034481643877	0.991641337378483	17.61924080642117	15.470200912471077	0.8780287928547237
3	3	none		100	5	0.3	1	0.7751684947799657	0.24380428029787798	0.0782608695584121	0.9886018237006946	7.36414447248983	6.866080927557862	0.9323663976943928
3	1	none		100	5	0.3	3	0.7985601614086575	0.26431509924219415	0.07758620688986326	0.9878419452812475	6.834106519563703	6.3814602640002995	0.9337665688106122
3	2	none		100	5	0.3	3	0.8240881458966565	0.365134386064014	0.09482758619872177	0.998480243153507	68.82811811895748	62.396140840647305	0.9065501405185189
3	3	none		100	5	0.3	3	0.7850403065944231	0.22005580019223825	0.060869565212098305	0.9893617021201417	6.027772104232455	5.7217337474641035	0.9492286019189105
3	1	none		100	10	0.1	1	0.8023202494497432	0.28789296376762963	0.06034482758100476	0.99772036473406	28.106910230504496	26.471148157396335	0.9418021283462894
3	2	none		100	10	0.1	1	0.8180484225972121	0.34017082294239154	0.025862068963287754	0.9992401215729542	34.91104463450357	34.03403452771338	0.9748787105890879
3	3	none		100	10	0.1	1	0.7712303422756706	0.2244111458726003	0.043478260865784504	0.99772036473406	19.893852050007464	19.072380038855115	0.9587072323637512
3	1	none		100	10	0.1	3	0.8047571009328163	0.28955464525579805	0.06896551723543401	0.99772036473406	32.41961073884853	30.252740751310096	0.9331617418484923
3	2	none		100	10	0.1	3	0.8169348076721519	0.33402825223177846	0.017241379308858502	0.9999999999924013	1753053.8714888073	1722828.805056948	0.982758610871023
3	3	none		100	10	0.1	3	0.7745143385753931	0.22680561740201963	0.0086956521731569	0.99772036473406	3.839164432120536	3.8144760077710225	0.9935693135374456
3	1	none		100	10	0.3	1	0.7865855256262446	0.25387395279270575	0.08620689654429252	0.9908814589590359	10.251561067283758	9.454012611983789	0.9222022331446836
3	2	none		100	10	0.3	1	0.8072267057960384	0.2954417833716334	0.05172413792657551	0.9962006078951657	14.30178050294598	13.613757243741851	0.9518924652717043
3	3	none		100	10	0.3	1	0.7653032906039382	0.20499519688711454	0.043478260865784504	0.9908814589590359	4.939388516646271	4.768110708649119	0.9653240766921225
3	1	none		100	10	0.3	3	0.787528822974531	0.26442051624964663	0.06034482758100476	0.9924012157979302	8.387144912597742	7.941368850937886	0.9468500723217819
3	2	none		100	10	0.3	3	0.7961167592495545	0.2751320162364509	0.025862068963287754	0.9931610942173773	3.8554515844992805	3.781603661358403	0.9808458334706376
3	3	none		100	10	0.3	3	0.7675102418395666	0.2144526661890644	0.043478260865784504	0.9939209726368244	7.431805944080953	7.152162138229134	0.9623720153252117
3	1	none		300	5	0.1	1	0.777578346085316	0.24225035587726315	0.08620689654429252	0.9878419452812475	7.665088024306001	7.090511404444778	0.9250397784487119
3	2	none		300	5	0.1	1	0.818552824651504	0.36830445364278774	0.11206896550758026	0.9939209726368244	20.635888332892467	18.43531447700098	0.8933617963641148
3	3	none		300	5	0.1	1	0.7846504559270516	0.22403960118000057	0.0695652173852552	0.9878419452812475	6.074761351284124	5.721734420278105	0.9418862781039115
3	1	none		300	5	0.1	3	0.7769363798343989	0.23587850826122428	0.10344827585315101	0.9886018237006946	10.007683510862806	9.075854099652252	0.9068885911234165
3	2	none		300	5	0.1	3	0.820570432868672	0.36368820452155015	0.10344827585315101	0.9954407294757186	25.19225236625868	22.689605366946743	0.9006580588805791
3	3	none		300	5	0.1	3	0.796848156468878	0.23480134367171804	0.0695652173852552	0.9893617021201417	6.953264482696357	6.539124282816117	0.9404394481982528
3	1	none		300	5	0.3	1	0.7501310135205953	0.22017628067723807	0.15517241377972651	0.9794832826673292	8.768703192780327	7.563214701042025	0.8625237332222775
3	2	none		300	5	0.3	1	0.7965425531914893	0.31054379932772197	0.14655172412529727	0.9878419452812475	13.95200869611056	12.053869387556121	0.8639522459154089
3	3	none		300	5	0.3	1	0.7620655477732258	0.20749720481097134	0.08695652173156901	0.9840425531840119	5.873012185624393	5.449271944414446	0.9278495793049305
3	1	none		300	5	0.3	3	0.7775717954092862	0.24732265201254267	0.12068965516200952	0.9825227963451176	7.716108105217704	6.905543271669859	0.8949515870363693
3	2	none		300	5	0.3	3	0.8011935331726234	0.32454486333267796	0.12931034481643877	0.9886018237006946	12.88117679190434	11.344817624565316	0.880728343305064
3	3	none		300	5	0.3	3	0.7667041099511035	0.22538271182088312	0.0956521739047259	0.9832826747645648	6.221150116976629	5.721735704741678	0.9197231275478112
3	1	none		300	10	0.1	1	0.7784823393774237	0.25272923995306357	0.06896551723543401	0.9962006078951657	19.42217104957226	18.151676324989133	0.9345853295410649
3	2	none		300	10	0.1	1	0.7949507389162561	0.2963228770242849	0.034482758617717005	0.99772036473406	15.63088375512168	15.126370375655048	0.9677232878396809
3	3	none		300	10	0.1	1	0.7622637769261266	0.21461522437593444	0.0260869565194707	0.9939209726368244	4.3794570750102935	4.29129728293748	0.9798696883295339
3	1	none		300	10	0.1	3	0.7853605492086784	0.26012320473898864	0.04310344827214626	0.9939209726368244	7.364852737413528	7.090505568077301	0.962749120346824
3	2	none		300	10	0.1	3	0.8201904936589457	0.3428447772805619	0.034482758617717005	0.9992401215729542	46.96366718255336	45.37871270361784	0.9662514653633993
3	3	none		300	10	0.1	3	0.7707083388396987	0.20994249488046982	0.0260869565194707	0.9924012157979302	3.498209677863617	3.4330389566761648	0.9813702544527435
3	1	none		300	10	0.3	1	0.7648569332355099	0.23071011987654985	0.06896551723543401	0.9931610942173773	10.757185897308585	10.084276430289075	0.9374455753563086
3	2	none		300	10	0.3	1	0.7794649407818887	0.286337245510248	0.07758620688986326	0.9962006078951657	22.054147497990744	20.420635865612773	0.9259317616757452
3	3	none		300	10	0.3	1	0.7666380335668033	0.2128924113095204	0.0695652173852552	0.9886018237006946	6.484729504987375	6.103183046718099	0.9411623071057743
3	1	none		300	10	0.3	3	0.760061838381721	0.24666167821608406	0.06896551723543401	0.9893617021201417	6.888882404206018	6.482752521762218	0.9410455967306597
3	2	none		300	10	0.3	3	0.8019730636201656	0.3018969593189998	0.06034482758100476	0.9969604863146129	21.064150815634022	19.853382907038913	0.942519965327158
3	3	none		300	10	0.3	3	0.7589533500726839	0.20382495327142394	0.0521739130389414	0.991641337378483	6.530434213250962	6.241889759461912	0.9558154159936402
3	1	none		500	5	0.1	1	0.7677195786605178	0.23155756802889868	0.10344827585315101	0.9855623100229062	7.876512751533146	7.165149297829791	0.9096854718695125
3	2	none		500	5	0.1	1	0.8153167906927995	0.35686681693136946	0.13793103447086802	0.9939209726368244	26.159956893144248	22.68961781784736	0.867341549870599
3	3	none		500	5	0.1	1	0.7840161226377692	0.23253032671311022	0.08695652173156901	0.9870820668618003	7.277305280956706	6.731452585081426	0.9249924597671169
3	1	none		500	5	0.1	3	0.7698747510743109	0.23729236733215783	0.12068965516200952	0.9863221884423533	9.897596232454474	8.823748332535969	0.8915041618516129
3	2	none		500	5	0.1	3	0.8192275442825699	0.3635145824021998	0.12931034481643877	0.9931610942173773	21.56762517406469	18.908018306792016	0.8766852139962478
3	3	none		500	5	0.1	3	0.7853244350469143	0.2281482450901738	0.0782608695584121	0.9886018237006946	7.36414447248983	6.866080927557862	0.9323663976943928
3	1	none		500	5	0.3	1	0.7489649931872969	0.2184547699359649	0.16379310343415576	0.9772036474089879	8.396559874728709	7.185054316460747	0.8557140471444915
3	2	none		500	5	0.3	1	0.7954420396184886	0.3038780607521463	0.12931034481643877	0.9855623100229062	10.138085716455905	8.956436622287239	0.8834445447988767
3	3	none		500	5	0.3	1	0.7645830580150654	0.2178206954104183	0.0782608695584121	0.9825227963451176	4.773171997479347	4.477880233303061	0.9381350992455445
3	1	none		500	5	0.3	3	0.7773752751283933	0.25035474872806257	0.12068965516200952	0.9832826747645648	8.073078937162746	7.21943141429546	0.8942599706701138
3	2	none		500	5	0.3	3	0.7919963840268316	0.3061046000281521	0.14655172412529727	0.9863221884423533	12.382706970556567	10.714551546650819	0.8652834512114891
3	3	none		500	5	0.3	3	0.7649068322981366	0.22747404614026362	0.1043478260778828	0.9787234042478821	5.359220775897194	4.904345518903819	0.915122864011992
3	1	none		500	10	0.1	1	0.781502201027146	0.2556810446441502	0.06896551723543401	0.9954407294757186	16.172803994923655	15.126403577964496	0.9352987534495782
3	2	none		500	10	0.1	1	0.7947542186353632	0.3041009194781821	0.05172413792657551	0.9969604863146129	17.890850175019313	17.017185348890496	0.9511669374853295
3	3	none		500	10	0.1	1	0.7637835337650325	0.21293480997488834	0.0347826086926276	0.9931610942173773	5.233225573653735	5.085982895272417	0.9718638670087418
3	1	none		500	10	0.1	3	0.788282150717954	0.26811192058293015	0.06034482758100476	0.9939209726368244	10.499982708018766	9.926707795308221	0.9454022893511467
3	2	none		500	10	0.1	3	0.8213696153443035	0.3474782524193325	0.025862068963287754	0.9992401215729542	34.91104463450357	34.03403452771338	0.9748787105890879
3	3	none		500	10	0.1	3	0.7702127659574468	0.21329879260890666	0.0260869565194707	0.9931610942173773	3.88987525934865	3.8144871714543127	0.9806193973413652
3	1	none		500	10	0.3	1	0.7651975683890577	0.23094420814605987	0.06896551723543401	0.9931610942173773	10.757185897308585	10.084276430289075	0.9374455753563086
3	2	none		500	10	0.3	1	0.7792422177968767	0.2877095189714631	0.07758620688986326	0.9962006078951657	22.054147497990744	20.420635865612773	0.9259317616757452
3	3	none		500	10	0.3	1	0.7666842870358134	0.21328671153059983	0.0695652173852552	0.9886018237006946	6.484729504987375	6.103183046718099	0.9411623071057743
3	1	none		500	10	0.3	3	0.762695210145687	0.2513459467823742	0.06896551723543401	0.9924012157979302	9.674061326803995	9.075850115357584	0.9381633744113699
3	2	none		500	10	0.3	3	0.8039251650770359	0.30689660387828177	0.06034482758100476	0.9969604863146129	21.064150815634022	19.853382907038913	0.942519965327158
3	3	none		500	10	0.3	3	0.7608100964715211	0.2067967918263311	0.0521739130389414	0.9924012157979302	7.1889813543097345	6.8660779133523295	0.9550835512108206
3	1	undersample	0.6	100	5	0.1	1	0.7881969919295672	0.24074668153104437	0.5344827585746136	0.8123100303889643	4.9691105198071845	2.8476893635039184	0.573078280803324
3	2	undersample	0.6	100	5	0.1	1	0.8065519861649721	0.2524361164541599	0.5862068965011891	0.823708206680671	6.619252445021995	3.325207896588101	0.5023539830236112
3	3	undersample	0.6	100	5	0.1	1	0.7856548169684154	0.21820282650859765	0.5043478260431002	0.8328267477140363	5.069218172137625	3.016916815204405	0.595144391514723
3	1	undersample	0.6	100	5	0.1	3	0.791983282674772	0.24035588777074404	0.5258620689201843	0.81079027355007	4.752610166875893	2.7792548036202236	0.5847849199718924
3	2	undersample	0.6	100	5	0.1	3	0.8092639660412955	0.28136887674530997	0.5603448275379014	0.8290273556168007	6.179956022083569	3.2773944439208758	0.5303264894458494
3	3	undersample	0.6	100	5	0.1	3	0.7884102021937359	0.2203238726395386	0.521739130389414	0.8427051671668488	5.84453187277709	3.3169500092437443	0.5675304751520402
3	1	undersample	0.6	100	5	0.3	1	0.7591905984697622	0.21202436273482805	0.4827586206480381	0.7879939209666567	3.4690559797689717	2.277097902466905	0.656402745028056
3	2	undersample	0.6	100	5	0.3	1	0.7945380463263808	0.2359851882292717	0.6206896551189061	0.8016717325167046	6.614419670142741	3.129607451822825	0.4731492015551367
3	3	undersample	0.6	100	5	0.3	1	0.782628518567464	0.2224505362665678	0.5565217390820416	0.7963525835805749	4.90722829445718	2.732770793458735	0.5568868168357227
3	1	undersample	0.6	100	5	0.3	3	0.7875550256786501	0.22553191555810922	0.5689655171923306	0.8001519756778105	5.285018713638609	2.8469908104027684	0.538690761908863
3	2	undersample	0.6	100	5	0.3	3	0.8026281312231422	0.23607518808028435	0.6120689654644769	0.8024316109361518	6.408204749487592	3.0980104529099033	0.48344435141145836
3	3	undersample	0.6	100	5	0.3	3	0.786038059997357	0.23250274186503447	0.5565217390820416	0.8016717325167046	5.07249614615012	2.806063493033241	0.5531918332629985
3	1	undersample	0.6	100	10	0.1	1	0.7784495859972749	0.22222766191583915	0.5258620689201843	0.81079027355007	4.752610166875893	2.7792548036202236	0.5847849199718924
3	2	undersample	0.6	100	10	0.1	1	0.8064537260245258	0.2642642007950098	0.5689655171923306	0.8297872340362479	6.434999574038905	3.3426722169991243	0.5194518063582577
3	3	undersample	0.6	100	10	0.1	1	0.7792982687987313	0.20374613404838987	0.4956521738699433	0.8282674771973536	4.739853226921799	2.8861868265784136	0.6089190194301135
3	1	undersample	0.6	100	10	0.1	3	0.7770935960591132	0.22217226304408635	0.47413793099360885	0.823708206680671	4.212831853849512	2.6895063869462583	0.6384081867308279
3	2	undersample	0.6	100	10	0.1	3	0.8059231212661147	0.25255861633874244	0.5689655171923306	0.8320668692945892	6.540271054501443	3.3880478552498032	0.5180286507415034
3	3	undersample	0.6	100	10	0.1	3	0.77895467160037	0.19679483848800894	0.4782608695236295	0.8404255319085074	4.827777453880381	2.9971012610764554	0.6208035149569139
3	1	undersample	0.6	100	10	0.3	1	0.7796680117388115	0.20307620928990852	0.5862068965011891	0.8009118540972576	5.699109087942232	2.9444589199347457	0.5166524833106512
3	2	undersample	0.6	100	10	0.3	1	0.792179802955665	0.2388200624607341	0.5517241378834721	0.8130699088084113	5.353345522265089	2.9514997015809574	0.5513374086861992
3	3	undersample	0.6	100	10	0.3	1	0.7724791859389454	0.2035731630747423	0.5043478260431002	0.824468085100118	4.7793723792537905	2.87325411790912	0.6011781133831636
3	1	undersample	0.6	100	10	0.3	3	0.7764385284561366	0.2215073385261853	0.5603448275379014	0.8077507598722816	5.354955899841111	2.914678872170598	0.5442955783646175
3	2	undersample	0.6	100	10	0.3	3	0.8013769521014569	0.23694549794307807	0.655172413736623	0.8092705167111758	8.061752473448756	3.4350870567484115	0.4260968055573881
3	3	undersample	0.6	100	10	0.3	3	0.7690299986784723	0.1987371773939709	0.5304347825625709	0.8191489361639883	5.116557423331127	2.9329921648325263	0.5732354532547065
3	1	undersample	0.6	300	5	0.1	1	0.7660622576249869	0.20030605533546536	0.5431034482290429	0.7887537993861038	4.438305727558311	2.5709500144440294	0.579263829009669
3	2	undersample	0.6	300	5	0.1	1	0.8086678545225867	0.26009574031861904	0.6293103447733354	0.81079027355007	7.274773056796456	3.325993453512727	0.4571954829103139
3	3	undersample	0.6	300	5	0.1	1	0.7780229945817365	0.22202436703976255	0.5043478260431002	0.8009118540972576	4.093477748212519	2.5332889531081997	0.6188598223795457
3	1	undersample	0.6	300	5	0.1	3	0.77297977151242	0.20701960843485095	0.5603448275379014	0.8009118540972576	5.127226174983421	2.81455632052586	0.5489432635108396
3	2	undersample	0.6	300	5	0.1	3	0.8028967089403627	0.25227328120737674	0.6293103447733354	0.8085106382917288	7.167958212368735	3.28639829542118	0.4584845679025757
3	3	undersample	0.6	300	5	0.1	3	0.7808180256376372	0.2253158271833996	0.5043478260431002	0.8168693009056469	4.538836450281055	2.7540319618554463	0.6067704678578021
3	1	undersample	0.6	300	5	0.3	1	0.7546378786290745	0.20315858775373485	0.5603448275379014	0.7727963525777144	4.33503815127378	2.4662667577416344	0.5689146504204537
3	2	undersample	0.6	300	5	0.3	1	0.8034142123467143	0.2557558166950508	0.6034482758100476	0.8009118540972576	6.12180515319624	3.031060652874003	0.49512529651052556
3	3	undersample	0.6	300	5	0.3	1	0.7905907228756442	0.23816847500448945	0.5739130434283555	0.8001519756778105	5.392876237222292	2.871747252230205	0.5325075288174225
3	1	undersample	0.6	300	5	0.3	3	0.7473862802641232	0.20340614210160607	0.5258620689201843	0.7955927051611278	4.316795984630136	2.572618768858112	0.5959555964307576
3	2	undersample	0.6	300	5	0.3	3	0.7952258673095064	0.2497534459325672	0.6206896551189061	0.7971124620000221	6.42900882002622	3.059279197947493	0.475855488660681
3	3	undersample	0.6	300	5	0.3	3	0.7736355226641998	0.2305344635164504	0.5478260869088847	0.8047112461944932	4.992292443130746	2.805210480283848	0.5619082740677209
3	1	undersample	0.6	300	10	0.1	1	0.7727177444712294	0.23189765098005496	0.5172413792657551	0.81079027355007	4.591221766841499	2.7336932494625152	0.5954173730603572
3	2	undersample	0.6	300	10	0.1	1	0.7956451105754114	0.23124147976086357	0.5862068965011891	0.8229483282612239	6.58476352398852	3.3109366188686353	0.502817837111256
3	3	undersample	0.6	300	10	0.1	1	0.7696775472446149	0.20705404369012173	0.48695652169678644	0.8275075987779066	4.553423146781374	2.823060552326579	0.6199864180836898
3	1	undersample	0.6	300	10	0.1	3	0.7728356566397652	0.22953904970354622	0.5172413792657551	0.81079027355007	4.591221766841499	2.7336932494625152	0.5954173730603572
3	2	undersample	0.6	300	10	0.1	3	0.8015210669741117	0.25340674612742164	0.5603448275379014	0.8153495440667528	5.627773401781865	3.034624498269454	0.539222926251952
3	3	undersample	0.6	300	10	0.1	3	0.7755913836394873	0.19865816416992146	0.521739130389414	0.8229483282612239	5.070620053590667	2.946818269476781	0.5811553986743385
3	1	undersample	0.6	300	10	0.3	1	0.7596818991719946	0.19952052484664495	0.49137931030246734	0.7993920972583634	3.849768670141563	2.449451288271544	0.6362593339105194
3	2	undersample	0.6	300	10	0.3	1	0.7885965831673828	0.25853803444540024	0.5948275861556184	0.8016717325167046	5.93421340009908	2.9992071413302073	0.5054093743811096
3	3	undersample	0.6	300	10	0.3	1	0.7635786969737016	0.19268517767895674	0.46956521735047263	0.8161094224861999	3.928735716880965	2.5535032744143797	0.6499554612836763
3	1	undersample	0.6	300	10	0.3	3	0.772560528246515	0.22260921075684975	0.5344827585746136	0.8077507598722816	4.8240372002178615	2.78015523191657	0.5763129653209642
3	2	undersample	0.6	300	10	0.3	3	0.8042199454983754	0.2515289535979953	0.5862068965011891	0.817629179325094	6.35138849121434	3.214367639450855	0.5060889568294075
3	3	undersample	0.6	300	10	0.3	3	0.769737015990485	0.19794663602329718	0.521739130389414	0.8092705167111758	4.628757431646678	2.7354926676145332	0.5909777433192926
3	1	undersample	0.6	500	5	0.1	1	0.7625969500052404	0.19564563391674997	0.5689655171923306	0.7796352583527384	4.670068727928334	2.5819261607821704	0.5528668344088457
3	2	undersample	0.6	500	5	0.1	1	0.8062441043915733	0.2532610593281708	0.6465517240821939	0.8069908814528345	7.648357501356427	3.349850491264181	0.4379829805532121
3	3	undersample	0.6	500	5	0.1	1	0.775809435707678	0.22764433202266043	0.4956521738699433	0.7971124620000221	3.8611001449989395	2.442989620388124	0.6327185232274759
3	1	undersample	0.6	500	5	0.1	3	0.7721478356566398	0.19974188391215084	0.5517241378834721	0.7940729483222335	4.74595489600133	2.679221144556547	0.5645272986800519
3	2	undersample	0.6	500	5	0.1	3	0.8056348915208049	0.25034475531603584	0.6293103447733354	0.8016717325167046	6.862246760317761	3.1730742219870307	0.4623958106131456
3	3	undersample	0.6	500	5	0.1	3	0.7792189771375709	0.220026124356567	0.5304347825625709	0.8123100303889643	4.888963576674763	2.8261220106786284	0.5780615702011804
3	1	undersample	0.6	500	5	0.3	1	0.7531181217901688	0.20185721857633998	0.5603448275379014	0.7727963525777144	4.33503815127378	2.4662667577416344	0.5689146504204537
3	2	undersample	0.6	500	5	0.3	1	0.8021171784928206	0.25235350942590823	0.6120689654644769	0.8009118540972576	6.347243054371018	3.0743615193436318	0.48436170311046267
3	3	undersample	0.6	500	5	0.3	1	0.789996035416942	0.23544998226124975	0.5652173912551985	0.7993920972583634	5.180302740398391	2.8175229158739277	0.5438915455844997
3	1	undersample	0.6	500	5	0.3	3	0.7454276281312231	0.19528488382960607	0.5086206896113258	0.7955927051611278	4.028761282272524	2.4882706125021086	0.6176267090242994
3	2	undersample	0.6	500	5	0.3	3	0.7941319044125353	0.24788159674619462	0.6120689654644769	0.7948328267416807	6.112427635694519	2.983269330621168	0.4880661902769375
3	3	undersample	0.6	500	5	0.3	3	0.7771177481168231	0.23199923127720523	0.5565217390820416	0.8069908814528345	5.246873249030561	2.8833959474929434	0.5495455594542829
3	1	undersample	0.6	500	10	0.1	1	0.7722329944450266	0.23172318873937567	0.5172413792657551	0.81079027355007	4.591221766841499	2.7336932494625152	0.5954173730603572
3	2	undersample	0.6	500	10	0.1	1	0.7981081647626034	0.23494161641609196	0.5689655171923306	0.8229483282612239	6.135450253165991	3.2135561300783815	0.5237685803198603
3	3	undersample	0.6	500	10	0.1	1	0.7696379014140347	0.2089669528869052	0.48695652169678644	0.830547112455695	4.6521240496216585	2.8736984067768288	0.6177174833696225
3	1	undersample	0.6	500	10	0.1	3	0.7707263389581804	0.23169648586443378	0.4827586206480381	0.8085106382917288	3.9407405212755595	2.521072664980631	0.6397459086591146
3	2	undersample	0.6	500	10	0.1	3	0.8009970128917303	0.2554028952247823	0.5517241378834721	0.8100303951306229	5.247999692482957	2.9042757088434223	0.5534062169484124
3	3	undersample	0.6	500	10	0.1	3	0.7775868904453548	0.20169719904436026	0.5304347825625709	0.8206686930028825	5.169491208625478	2.957848029249107	0.5721739061319848
3	1	undersample	0.6	500	10	0.3	1	0.7597539566083219	0.20081272704254627	0.4999999999568966	0.7993920972583634	3.9848482715112112	2.492424117890343	0.6254752774053891
3	2	undersample	0.6	500	10	0.3	1	0.7888193061523949	0.26036678083445175	0.5862068965011891	0.8016717325167046	5.726372594993521	2.955740371166001	0.5161627653231006
3	3	undersample	0.6	500	10	0.3	1	0.7632615303290604	0.19286910032491686	0.46956521735047263	0.8168693009056469	3.948710743138437	2.564098723106795	0.6493508515596512
3	1	undersample	0.6	500	10	0.3	3	0.772311602557384	0.2227035090266216	0.5431034482290429	0.8031914893555989	4.851096106926489	2.759552515565811	0.5688513289016698
3	2	undersample	0.6	500	10	0.3	3	0.804737448904727	0.2529187211961419	0.5775862068467599	0.8168693009056469	6.099161278535054	3.1539560443091736	0.517113065105749
3	3	undersample	0.6	500	10	0.3	3	0.7695718250297344	0.19837730280071633	0.5391304347357279	0.8100303951306229	4.988075181892967	2.8379824589655214	0.5689534150140374
3	1	undersample	0.8	100	5	0.1	1	0.7910858400586941	0.2537977232084761	0.6379310344277646	0.7598784194471134	5.5756477033650125	2.6567000200144886	0.47648275242616944
3	2	undersample	0.8	100	5	0.1	1	0.7908238130175034	0.2305482449352799	0.6896551723543402	0.7462006078970654	6.533599138751845	2.717323865383393	0.4158999874863013
3	3	undersample	0.8	100	5	0.1	1	0.7721488040174442	0.1913197338523794	0.6608695651599245	0.7408814589609356	5.571847244188747	2.550452534215864	0.45773912433752184
3	1	undersample	0.8	100	5	0.1	3	0.7991890263075149	0.24101532628117117	0.655172413736623	0.7651975683832433	6.191909063173821	2.7903134619272483	0.4506386272052115
3	2	undersample	0.8	100	5	0.1	3	0.7923959752646473	0.23824659678249727	0.6724137930454817	0.7363221884442529	5.73198820256994	2.550134057836636	0.44489519349907247
3	3	undersample	0.8	100	5	0.1	3	0.7864741641337387	0.20825239690493666	0.6434782608136106	0.7689969604804788	6.008343717583285	2.785583403128333	0.46361917260042024
3	1	undersample	0.8	100	5	0.3	1	0.7773752751283933	0.22188490617830228	0.6724137930454817	0.7537993920915366	6.284600071511506	2.7311620854480667	0.4345800833027702
3	2	undersample	0.8	100	5	0.3	1	0.7815873598155331	0.23964206844955474	0.6810344826999108	0.7249240121525462	5.626847585821637	2.4758048249545404	0.4399985481967778
3	3	undersample	0.8	100	5	0.3	1	0.7690035681247523	0.19480564894548977	0.6260869564672968	0.7348024316053587	4.639434726177162	2.3608321020775502	0.5088620047530015
3	1	undersample	0.8	100	5	0.3	3	0.782124515249974	0.2316055207211427	0.6206896551189061	0.749999999994301	4.909090679850799	2.4827585211086864	0.5057471197686733
3	2	undersample	0.8	100	5	0.3	3	0.7832905355832722	0.22129691585317068	0.6810344826999108	0.7355623100248058	5.93911124272999	2.5754061647177986	0.4336349329168091
3	3	undersample	0.8	100	5	0.3	3	0.7672723668560857	0.19276358376156494	0.6347826086404538	0.7386018237025943	4.9111293460864065	2.4284124447528876	0.4944712762608775
3	1	undersample	0.8	100	10	0.1	1	0.781168116549628	0.25798139729962677	0.6120689654644769	0.7583586626082193	4.951641970568432	2.5329645446485207	0.51154031535146
3	2	undersample	0.8	100	10	0.1	1	0.8003812493449324	0.23081913237528853	0.6896551723543402	0.7294832826692289	5.992509081232081	2.549399363060727	0.42543102873554106
3	3	undersample	0.8	100	10	0.1	1	0.7688582000792917	0.19417928728218814	0.6260869564672968	0.7446808510581712	4.88372070599018	2.452173816732424	0.5021117945765156
3	1	undersample	0.8	100	10	0.1	3	0.7773490724242742	0.20373267940244197	0.5862068965011891	0.7651975683832433	4.6167743187565495	2.4965962554085905	0.5407663526237217
3	2	undersample	0.8	100	10	0.1	3	0.7882756000419243	0.21101852462195392	0.6810344826999108	0.7348024316053587	5.915975867445838	2.568026777704816	0.43408336614019627
3	3	undersample	0.8	100	10	0.1	3	0.7740650191621515	0.20426396720340076	0.5826086956015123	0.7515197568331952	4.2216486369827875	2.3446881117366174	0.5553963086790377
3	1	undersample	0.8	100	10	0.3	1	0.7722526464731159	0.23632769995524014	0.6379310344277646	0.7560790273498779	5.46135561473518	2.615318401462848	0.47887713808508475
3	2	undersample	0.8	100	10	0.3	1	0.7932868672046955	0.22217485393532033	0.6637931033910524	0.7340425531859116	5.449230518049285	2.4958619748536024	0.4580209833469782
3	3	undersample	0.8	100	10	0.3	1	0.7487577639751553	0.16796896829408772	0.5913043477746692	0.7386018237025943	4.088075034379094	2.2620828252492653	0.5533369043731569
3	1	undersample	0.8	100	10	0.3	3	0.778724714390525	0.2205027766881577	0.6465517240821939	0.7515197568331952	5.532557350961951	2.6020245707338505	0.4703113497695348
3	2	undersample	0.8	100	10	0.3	3	0.8053728644796143	0.2686544041099739	0.7068965516631986	0.7325227963470173	6.604946200095574	2.64282905451642	0.4001287684112728
3	3	undersample	0.8	100	10	0.3	3	0.7478657327871019	0.176877735809697	0.5913043477746692	0.7241641337330991	3.798370399254581	2.143681800124211	0.5643688047277321
3	1	undersample	0.8	300	5	0.1	1	0.7669990042972434	0.20524630060234947	0.6293103447733354	0.7537993920915366	5.197817723778334	2.5560875927911395	0.4917616731959817
3	2	undersample	0.8	300	5	0.1	1	0.7897822555287706	0.244572246649895	0.6982758620087693	0.7317629179275702	6.313476021181079	2.6032039663635325	0.41232498460361366
3	3	undersample	0.8	300	5	0.1	1	0.758669221620193	0.1858958766482059	0.608695652120983	0.7355623100248058	4.326947450066693	2.301848988166521	0.5319798706733929
3	1	undersample	0.8	300	5	0.1	3	0.7727111937951997	0.21978073411462132	0.6637931033910524	0.7591185410276663	6.22203316840053	2.755683557655869	0.44289116127356304
3	2	undersample	0.8	300	5	0.1	3	0.7814301435908186	0.2401912559251847	0.6724137930454817	0.730243161088676	5.556560159746621	2.492666250214546	0.4485987954754025
3	3	undersample	0.8	300	5	0.1	3	0.7649200475749968	0.191333533810316	0.6260869564672968	0.7325227963470173	4.585623478775178	2.3407113746876558	0.5104456001818592
3	1	undersample	0.8	300	5	0.3	1	0.7489649931872969	0.19317688082885176	0.5775862068467599	0.7416413373803827	3.925089867184545	2.2355982905096545	0.5695661314532764
3	2	undersample	0.8	300	5	0.3	1	0.7926973063620166	0.2545289574491219	0.6896551723543402	0.7325227963470173	6.0858582959002385	2.5783698092843124	0.4236657547814838
3	3	undersample	0.8	300	5	0.3	1	0.761087617285582	0.20784506420315796	0.6608695651599245	0.7348024316053587	5.399456073442342	2.491989441081859	0.46152600432187013
3	1	undersample	0.8	300	5	0.3	3	0.7633175243685149	0.21449339987486415	0.5948275861556184	0.7583586626082193	4.607386374453147	2.4616134307147597	0.5342754404731394
3	2	undersample	0.8	300	5	0.3	3	0.7731435384131643	0.20351565727268772	0.7068965516631986	0.7272036474108876	6.429132904327785	2.591297570664205	0.4030555200730939
3	3	undersample	0.8	300	5	0.3	3	0.7663869433064623	0.19514587400974528	0.6608695651599245	0.7272036474108876	5.194771570153176	2.4225746959659076	0.46634863752955336
3	1	undersample	0.8	300	10	0.1	1	0.7770870453830836	0.23501443271105976	0.5775862068467599	0.7621580547054548	4.381625926055178	2.428445419276313	0.5542338429712569
3	2	undersample	0.8	300	10	0.1	1	0.7858518499109108	0.2218038209939253	0.6724137930454817	0.7355623100248058	5.70961860660976	2.542806086683396	0.44535479596544714
3	3	undersample	0.8	300	10	0.1	1	0.7740650191621514	0.19846453609842293	0.6434782608136106	0.7424012157998299	5.201668943230988	2.4979863077836786	0.4802278428383369
3	1	undersample	0.8	300	10	0.1	3	0.776038937218321	0.22506549927464164	0.6206896551189061	0.7575987841887721	5.114277325009831	2.5605879386198884	0.5006744305701476
3	2	undersample	0.8	300	10	0.1	3	0.7911054920867833	0.2606768232500266	0.6810344826999108	0.7370820668637	5.985783184761063	2.5902929049876753	0.43274084028375
3	3	undersample	0.8	300	10	0.1	3	0.7681842209594291	0.21219475496680312	0.6260869564672968	0.7370820668637	4.694179116560386	2.3813017438019646	0.5072882047596532
3	1	undersample	0.8	300	10	0.3	1	0.7596491457918457	0.2156989819548481	0.5948275861556184	0.7492401215748539	4.386460149601091	2.3721002186247953	0.5407777784042822
3	2	undersample	0.8	300	10	0.3	1	0.7808667854522586	0.22389147350808397	0.6293103447733354	0.7348024316053587	4.703871318792471	2.3729867692715385	0.5044752633330951
3	3	undersample	0.8	300	10	0.3	1	0.756297079423814	0.19127691673141808	0.6434782608136106	0.7340425531859116	4.981463191273885	2.4194781696360543	0.48569627575682256
3	1	undersample	0.8	300	10	0.3	3	0.7623676763441987	0.20438944596170514	0.6293103447733354	0.7363221884442529	4.740767834219931	2.3866639259240308	0.5034340347335455
3	2	undersample	0.8	300	10	0.3	3	0.7901294413583482	0.2143332422722647	0.7068965516631986	0.7165653495386279	6.097302983417248	2.4940370754674803	0.40903937712746913
3	3	undersample	0.8	300	10	0.3	3	0.7566538918990353	0.18021118182824775	0.6347826086404538	0.723404255313652	4.545787353030791	2.2949831943743315	0.5048593281395652
3	1	undersample	0.8	500	5	0.1	1	0.7651451629808196	0.20609438219349158	0.6206896551189061	0.7462006078970654	4.811104841629226	2.4455914788450532	0.5083222069020289
3	2	undersample	0.8	500	5	0.1	1	0.7833429409915103	0.23946254463834277	0.6896551723543402	0.7287234042497818	5.969498630544757	2.5422581886377253	0.42587464815462084
3	3	undersample	0.8	500	5	0.1	1	0.7627395268930885	0.1913399619983155	0.6260869564672968	0.7370820668637	4.694179116560386	2.3813017438019646	0.5072882047596532
3	1	undersample	0.8	500	5	0.1	3	0.767293784718583	0.21677558642719946	0.6379310344277646	0.7454407294776183	5.1594880318439875	2.5060215173403413	0.4857112663656699
3	2	undersample	0.8	500	5	0.1	3	0.7830874646263495	0.23595112407158958	0.6896551723543402	0.7272036474108876	5.923862304932597	2.5280951908919076	0.4267646683057144
3	3	undersample	0.8	500	5	0.1	3	0.7656931412713096	0.19021999573966675	0.6260869564672968	0.7272036474108876	4.463561382629984	2.295070764599281	0.5141792670074997
3	1	undersample	0.8	500	5	0.3	1	0.7478579289382664	0.19172415610900886	0.5775862068467599	0.7393617021220413	3.8788003346376327	2.216044953442565	0.5713222448872429
3	2	undersample	0.8	500	5	0.3	1	0.7930248401635049	0.253280300993339	0.6896551723543402	0.7279635258303346	5.946616729856238	2.535156909042435	0.4263191937102622
3	3	undersample	0.8	500	5	0.3	1	0.761054579093432	0.20688711712218427	0.6521739129867675	0.7370820668637	5.256502648701859	2.480522649793713	0.4718960044358152
3	1	undersample	0.8	500	5	0.3	3	0.7624921391887642	0.21422277273005458	0.6206896551189061	0.7537993920915366	5.010100772210479	2.521072694259754	0.503197991174624
3	2	undersample	0.8	500	5	0.3	3	0.7754886804318205	0.2073593281526115	0.6896551723543402	0.7310030395081232	6.038919990230067	2.563802748756854	0.42454655675442726
3	3	undersample	0.8	500	5	0.3	3	0.7673450508788159	0.19658159570415687	0.6695652173330813	0.7264437689914405	5.380993909550768	2.4476327605047428	0.45486628452607636
3	1	undersample	0.8	500	10	0.1	1	0.776628498061	0.23248655805633842	0.5862068965011891	0.7583586626082193	4.4460165635747035	2.4259378737478787	0.5456430030339791
3	2	undersample	0.8	500	10	0.1	1	0.7868213499633162	0.2246582850782778	0.6810344826999108	0.7363221884442529	5.962379963111292	2.582828084219156	0.43318742525217796
3	3	undersample	0.8	500	10	0.1	1	0.7733844324038589	0.1985789517866799	0.6521739129867675	0.7401215805414885	5.339912032257147	2.5095346094927984	0.46995803319121604
3	1	undersample	0.8	500	10	0.1	3	0.7737462006079027	0.22446464369814206	0.6120689654644769	0.7621580547054548	5.0559457950319695	2.573427235352511	0.5089902639624285
3	2	undersample	0.8	500	10	0.1	3	0.7936471543863327	0.2566013407172604	0.6896551723543402	0.7363221884442529	6.205571265597711	2.6155221106016775	0.4214796570052833
3	3	undersample	0.8	500	10	0.1	3	0.7678472313994977	0.20956224550364907	0.608695652120983	0.7348024316053587	4.31009214139953	2.2952534325753957	0.5325300049685672
3	1	undersample	0.8	500	10	0.3	1	0.7596622471439053	0.21628493346692754	0.6034482758100476	0.7507598784137481	4.583774974805896	2.4211521313581827	0.5282004676992152
3	2	undersample	0.8	500	10	0.3	1	0.7807357719316634	0.22466816797917036	0.6293103447733354	0.7363221884442529	4.740767834219931	2.3866639259240308	0.5034340347335455
3	3	undersample	0.8	500	10	0.3	1	0.7562904717853839	0.19118352699902144	0.6434782608136106	0.7363221884442529	5.040134726498174	2.4403958475421703	0.4841925721371304
3	1	undersample	0.8	500	10	0.3	3	0.7624135310764071	0.20561605445782766	0.6379310344277646	0.7386018237025943	4.978405089677852	2.4404570034084276	0.4902085928452031
3	2	undersample	0.8	500	10	0.3	3	0.7898739649931873	0.21427844047427302	0.7068965516631986	0.7158054711191809	6.074551466649625	2.4873685273721797	0.4094736015132579
3	3	undersample	0.8	500	10	0.3	3	0.7558543676490022	0.17892735782694313	0.6260869564672968	0.7256838905719933	4.429555954940763	2.2823556915750673	0.515256082211525
3	1	undersample	1.0	100	5	0.1	1	0.7962084687139712	0.23892915952563024	0.7844827585530618	0.6952887537941088	8.30573523624393	2.5745119111155925	0.3099679624777567
3	2	undersample	1.0	100	5	0.1	1	0.7924876847290641	0.24035291362006195	0.7327586206264863	0.6838905775024021	5.932071705516731	2.3180536399591762	0.39076627790636903
3	3	undersample	1.0	100	5	0.1	1	0.7784260605259681	0.20891342287208176	0.7217391303720228	0.6914893616968733	5.813577335410427	2.339430208784492	0.40240802103023193
3	1	undersample	1.0	100	5	0.1	3	0.7937978199350173	0.24176693876206454	0.7586206895897741	0.6907294832774261	7.0193046904200385	2.452935614748322	0.34945563025680404
3	2	undersample	1.0	100	5	0.1	3	0.8011149250602663	0.26731427629571636	0.7413793102809156	0.6930091185357674	6.471286835570881	2.4149879716131366	0.37318511267739596
3	3	undersample	1.0	100	5	0.1	3	0.78418792123695	0.20340679768323233	0.6782608695062382	0.6930091185357674	4.758897321117144	2.209384344503466	0.4642639140606302
3	1	undersample	1.0	100	5	0.3	1	0.7655054501624567	0.2020500752134689	0.6810344826999108	0.6983282674718972	4.942541835528245	2.2575348854109794	0.4567558376052232
3	2	undersample	1.0	100	5	0.3	1	0.772953568808301	0.22181514543554573	0.6982758620087693	0.6755319148884839	4.818266792384897	2.1520632460605396	0.4466467488432008
3	3	undersample	1.0	100	5	0.3	1	0.7639685476410731	0.2245695839534929	0.7043478260257089	0.6793313069857194	5.046974987513462	2.196496943433677	0.43521057631515925
3	1	undersample	1.0	100	5	0.3	3	0.7796680117388115	0.22754547305985495	0.7327586206264863	0.6876899695996377	6.037594902229978	2.346253804991779	0.3886073482255731
3	2	undersample	1.0	100	5	0.3	3	0.7831529713866472	0.22908426846297447	0.7499999999353448	0.6838905775024021	6.4903843250250555	2.3725960785464513	0.365555550307639
3	3	undersample	1.0	100	5	0.3	3	0.7709131756310295	0.21691617818251618	0.7043478260257089	0.689969604857979	5.301902894596111	2.271866934157816	0.42850028118288536
3	1	undersample	1.0	100	10	0.1	1	0.7716106802221989	0.21548867464493754	0.7155172413176278	0.6861702127607434	5.499229354448899	2.279953170833342	0.4145950221182459
3	2	undersample	1.0	100	10	0.1	1	0.7863365999371136	0.23231937238554062	0.7586206895897741	0.6740121580495896	6.498168211318059	2.3271440486229413	0.3581230752980511
3	3	undersample	1.0	100	10	0.1	1	0.7637571032113123	0.19141640053866826	0.6869565216793951	0.6808510638246137	4.681481300322999	2.1524637004500167	0.4597826020338251
3	1	undersample	1.0	100	10	0.1	3	0.775868619641547	0.21290697644576154	0.7155172413176278	0.689969604857979	5.59744480161155	2.3078937725151776	0.41231200991500055
3	2	undersample	1.0	100	10	0.1	3	0.7835198092443141	0.2205320637583333	0.7586206895897741	0.6626139817578829	6.172457910877353	2.248524319582576	0.364283449206767
3	3	undersample	1.0	100	10	0.1	3	0.769181974362363	0.1844015323849264	0.7130434781988658	0.6755319148884839	5.173372868676396	2.1975765535708542	0.4247860259876018
3	1	undersample	1.0	100	10	0.3	1	0.7625445445970025	0.21496505093288146	0.6982758620087693	0.6823708206635078	4.971838489978581	2.1983995345875633	0.4421703338313086
3	2	undersample	1.0	100	10	0.3	1	0.7693965517241379	0.21423260517635484	0.7068965516631986	0.6808510638246137	5.145097832419817	2.2149424591072537	0.4304956834250428
3	3	undersample	1.0	100	10	0.3	1	0.7611669089467425	0.1883907142752561	0.7304347825451796	0.669452887532907	5.487875194896364	2.2097750453655713	0.40266494991392565
3	1	undersample	1.0	100	10	0.3	3	0.7654268420500995	0.21501523851856352	0.6896551723543402	0.6869300911801905	4.875943710906681	2.202879072362357	0.45178516287533077
3	2	undersample	1.0	100	10	0.3	3	0.7794780421339482	0.2171633956579403	0.7155172413176278	0.6626139817578829	4.939666751142903	2.1207672559699295	0.4293340651133145
3	3	undersample	1.0	100	10	0.3	3	0.7593101625479053	0.17843020786873434	0.7130434781988658	0.66337386017733	4.896777978955057	2.118205845192025	0.43257133677035886
3	1	undersample	1.0	300	5	0.1	1	0.7810698564091814	0.2277068574625027	0.7241379309720571	0.6892097264385318	5.821210018709564	2.3299889645000342	0.4002585199295802
3	2	undersample	1.0	300	5	0.1	1	0.7961953673619118	0.2785466232198908	0.7672413792442033	0.6709726443718012	6.722008081980118	2.3318467075811156	0.34689732769171816
3	3	undersample	1.0	300	5	0.1	1	0.7856614246068456	0.2292907607192345	0.7391304347183365	0.6816109422440607	6.065632196061446	2.321469263777976	0.38272501992933844
3	1	undersample	1.0	300	5	0.1	3	0.7700843727072634	0.2198761067034803	0.6810344826999108	0.6892097264385318	4.734883840927734	2.191299145184556	0.46279891364903336
3	2	undersample	1.0	300	5	0.1	3	0.7961364112776438	0.25607662191349584	0.7758620688986326	0.676291793307931	7.231852316757197	2.396794486179756	0.3314219246855374
3	3	undersample	1.0	300	5	0.1	3	0.7728888595216069	0.20698057524011373	0.6869565216793951	0.6755319148884839	4.5687612111918465	2.1171774113670425	0.46340293742931804
3	1	undersample	1.0	300	5	0.3	1	0.7587648045278272	0.21772105423157248	0.7241379309720571	0.6755319148884839	5.465163711226356	2.23176929221093	0.4083627418104361
3	2	undersample	1.0	300	5	0.3	1	0.787220941201132	0.2514740815707863	0.7499999999353448	0.6588145896606473	5.792872814583293	2.1982181981556352	0.37946942917389676
3	3	undersample	1.0	300	5	0.3	1	0.7633672525439408	0.2167060113394963	0.6347826086404538	0.6656534954356714	3.460389494904964	1.8985770181202861	0.5486599084617015
3	1	undersample	1.0	300	5	0.3	3	0.7645293994340215	0.2027364262125657	0.7155172413176278	0.6861702127607434	5.499229354448899	2.279953170833342	0.4145950221182459
3	2	undersample	1.0	300	5	0.3	3	0.7867754952311079	0.24908744836188101	0.7844827585530618	0.6686930091134599	7.3467886478832325	2.367842383209152	0.3222962335283038
3	3	undersample	1.0	300	5	0.3	3	0.7756706753006476	0.2219583744160168	0.7217391303720228	0.6732522796301426	5.344331180067756	2.208857363921275	0.4133084638759156
3	1	undersample	1.0	300	10	0.1	1	0.7765433392726129	0.24507313337668643	0.6896551723543402	0.683130699082955	4.790833811503456	2.1764656550627235	0.45429787230949026
3	2	undersample	1.0	300	10	0.1	1	0.7872078398490724	0.22186801405232953	0.7327586206264863	0.6686930091134599	5.534181485896756	2.211720907393164	0.3996473295441562
3	3	undersample	1.0	300	10	0.1	1	0.772915290075327	0.1885163924225532	0.7391304347183365	0.6793313069857194	6.0023694109696475	2.3049659282945996	0.38400933205784676
3	1	undersample	1.0	300	10	0.1	3	0.7735365789749501	0.22865657199275255	0.7327586206264863	0.689969604857979	6.102150269586363	2.3635056706480735	0.3873234032610577
3	2	undersample	1.0	300	10	0.1	3	0.7923763232365579	0.22516094026612918	0.7758620688986326	0.6740121580495896	7.1570733640288955	2.3800336860916445	0.3325428556430404
3	3	undersample	1.0	300	10	0.1	3	0.7712303422756706	0.2002855592670919	0.7739130434109641	0.676291793307931	7.1514984039867535	2.390773553169203	0.33430385446516103
3	1	undersample	1.0	300	10	0.3	1	0.7684073996436431	0.20565072989442518	0.7241379309720571	0.6755319148884839	5.465163711226356	2.23176929221093	0.4083627418104361
3	2	undersample	1.0	300	10	0.3	1	0.7713093491248296	0.21360904372187703	0.7241379309720571	0.6740121580495896	5.427447332048611	2.221364773685535	0.40928351460807255
3	3	undersample	1.0	300	10	0.3	1	0.7623562838641469	0.17728157921281396	0.6956521738525521	0.6664133738551185	4.566221763208604	2.0853718299147337	0.45669524880612933
3	1	undersample	1.0	300	10	0.3	3	0.7671300178178388	0.22099140436838588	0.7413793102809156	0.6770516717273781	6.009882096133036	2.2956591578900425	0.38198072126378774
3	2	undersample	1.0	300	10	0.3	3	0.7841552248192012	0.23947913266655407	0.7413793102809156	0.6580547112412003	5.5167405209070335	2.1681225417398338	0.39300787817657906
3	3	undersample	1.0	300	10	0.3	3	0.7560658120787631	0.185568713278249	0.6956521738525521	0.676291793307931	4.775318393637681	2.1490099354329915	0.4500244194278242
3	1	undersample	1.0	500	5	0.1	1	0.7767464102295357	0.2268433392917018	0.7068965516631986	0.6907294832774261	5.3864718086916765	2.285690004651846	0.42433897957080374
3	2	undersample	1.0	500	5	0.1	1	0.7896577926842049	0.2527167687969924	0.7844827585530618	0.669452887532907	7.3720456319930845	2.37328569886782	0.3219304035297635
3	3	undersample	1.0	500	5	0.1	1	0.7804149596934057	0.2376752125937329	0.7391304347183365	0.6732522796301426	5.837984251419251	2.26208284256998	0.38747668489174336
3	1	undersample	1.0	500	5	0.1	3	0.7667762813122313	0.2117396321183821	0.7155172413176278	0.689969604857979	5.59744480161155	2.3078937725151776	0.41231200991500055
3	2	undersample	1.0	500	5	0.1	3	0.7927300597421654	0.24762202594227295	0.7586206895897741	0.6823708206635078	6.751879392178183	2.388384679551921	0.35373626709031375
3	3	undersample	1.0	500	5	0.1	3	0.7733844324038589	0.20505745745949022	0.6956521738525521	0.6785714285662723	4.825396637305074	2.164251140174297	0.44851257929525123
3	1	undersample	1.0	500	5	0.3	1	0.7589875275128393	0.21694230878317264	0.7241379309720571	0.676291793307931	5.484154704962648	2.2370081871011056	0.4079039072758606
3	2	undersample	1.0	500	5	0.3	1	0.787135782412745	0.2491227272413648	0.7499999999353448	0.6618541033384359	5.871909869817804	2.217977462273373	0.3777267452545375
3	3	undersample	1.0	500	5	0.3	1	0.7636183428042818	0.21542553318803298	0.6260869564672968	0.6641337385967772	3.3109543270624946	1.8640959506042534	0.5630086474640533
3	1	undersample	1.0	500	5	0.3	3	0.7626428047374489	0.1996474499097349	0.6982758620087693	0.6846504559218493	5.024509264924546	2.2142915789115745	0.4406980685903331
3	2	undersample	1.0	500	5	0.3	3	0.7854391573210355	0.24704154490886476	0.7931034482074911	0.6664133738551185	7.657934335397857	2.377503659538192	0.31046278001746913
3	3	undersample	1.0	500	5	0.3	3	0.7768996960486323	0.2204696331256503	0.7304347825451796	0.6740121580495896	5.602526274989684	2.2406809891072075	0.3999411735174898
3	1	undersample	1.0	500	10	0.1	1	0.7769232784823394	0.23960807453249947	0.6896551723543402	0.6808510638246137	4.740740556392519	2.1609194722997596	0.4558189589131855
3	2	undersample	1.0	500	10	0.1	1	0.7898412116130384	0.2262733042875701	0.7413793102809156	0.670212765952354	5.825806208832833	2.2480533242632177	0.38587848366750604
3	3	undersample	1.0	500	10	0.1	1	0.7730144046517775	0.19029968473964462	0.7391304347183365	0.6808510638246137	6.044444183915198	2.3159419561803976	0.3831521683828072
3	1	undersample	1.0	500	10	0.1	3	0.7733204066659679	0.22429176389682381	0.7327586206264863	0.6876899695996377	6.037594902229978	2.346253804991779	0.3886073482255731
3	2	undersample	1.0	500	10	0.1	3	0.7928479719107011	0.22496634256373066	0.7586206895897741	0.6732522796301426	6.475747223219575	2.321732085884925	0.35852727740863655
3	3	undersample	1.0	500	10	0.1	3	0.7697634465442051	0.1994521492306868	0.7652173912378072	0.6785714285662723	6.880658121971605	2.3806762541917266	0.34599541834277026
3	1	undersample	1.0	500	10	0.3	1	0.7688724976417566	0.20650412032030704	0.7241379309720571	0.676291793307931	5.484154704962648	2.2370081871011056	0.4079039072758606
3	2	undersample	1.0	500	10	0.3	1	0.7710866261398177	0.21370714759102105	0.7241379309720571	0.6732522796301426	5.40872071121978	2.216198809253792	0.40974545987729244
3	3	undersample	1.0	500	10	0.3	1	0.7623496762257169	0.17670988620313394	0.7043478260257089	0.6671732522745656	4.7755840250988575	2.116259614579309	0.4431415206393863
3	1	undersample	1.0	500	10	0.3	3	0.767234828634315	0.22034089838575857	0.7499999999353448	0.676291793307931	6.267605361002313	2.3169013366404307	0.36966291598069906
3	2	undersample	1.0	500	10	0.3	3	0.7838931977780107	0.23207080453991374	0.7413793102809156	0.6588145896606473	5.535411805527854	2.172951322314766	0.3925545818995189
3	3	undersample	1.0	500	10	0.3	3	0.756838905775076	0.18498449366746184	0.6869565216793951	0.6800911854051666	4.665148935872503	2.14735096022884	0.46029632560396283
3	1	smote	0.6	100	5	0.1	1	0.7745715857876533	0.2215063636090314	0.3275862068683115	0.8966565349475939	4.226998072602632	3.169877988931479	0.7499123236433728
3	2	smote	0.6	100	5	0.1	1	0.8025757258149041	0.25780072207312943	0.4655172413391796	0.9027355623031708	8.083668474815273	4.786098645110131	0.5920701200432168
3	3	smote	0.6	100	5	0.1	1	0.7433395004625347	0.17145957878260293	0.3043478260604915	0.8867781154947814	3.4265936513897914	2.688065125482099	0.7844715086441342
3	1	smote	0.6	100	5	0.1	3	0.781895241588932	0.23203728391262474	0.3879310344493163	0.8814589665586516	4.712892328116268	3.2725461425624833	0.6943816806316874
3	2	smote	0.6	100	5	0.1	3	0.8034993711351011	0.2680882094891583	0.4655172413391796	0.8981762917864881	7.682714655091248	4.571795741764671	0.595075552091193
3	3	smote	0.6	100	5	0.1	3	0.7457050350204837	0.17204341877941381	0.3304347825799622	0.8875379939142285	3.8946995398745767	2.9381901025849406	0.7544073768865275
3	1	smote	0.6	100	5	0.3	1	0.7493776857771723	0.2155225264967384	0.2672413792873068	0.9278115501449256	4.687429681349636	3.701995856731403	0.7897709537033956
3	2	smote	0.6	100	5	0.3	1	0.7944921915941725	0.28083746332542625	0.2672413792873068	0.944528875372762	6.20999080660122	4.817665639672766	0.7757927068831857
3	3	smote	0.6	100	5	0.3	1	0.719756838905775	0.17256096188098075	0.2260869565020794	0.9194528875310073	3.334746242962299	2.8068905452098987	0.8417103753504909
3	1	smote	0.6	100	5	0.3	3	0.7580311288124935	0.229723248283386	0.2499999999784483	0.9202127659504544	3.8444439564078	3.1333329400775582	0.8150288929067561
3	2	smote	0.6	100	5	0.3	3	0.7951276071690597	0.2527508599780792	0.3017241379050238	0.9316109422421611	5.886144527250009	4.411876748684582	0.7495359091844036
3	3	smote	0.6	100	5	0.3	3	0.73419452887538	0.17626576755804735	0.2956521738873346	0.9156534954337717	4.556778450532389	3.5052091412169815	0.7692296506624472
3	1	smote	0.6	100	10	0.1	1	0.779484592809978	0.23323943985035459	0.29310344825059453	0.924772036467137	5.097067553160133	3.8962028948254694	0.7644008644616032
3	2	smote	0.6	100	10	0.1	1	0.8138428885861021	0.26938339934219085	0.33620689652274083	0.9316109422421611	6.8995660662621034	4.916091234248536	0.7125217902169039
3	3	smote	0.6	100	10	0.1	1	0.7432866393550944	0.17929687968154984	0.2173913043289225	0.924772036467137	3.4147021233058426	2.8897668529374405	0.8462720068808746
3	1	smote	0.6	100	10	0.1	3	0.775757258149041	0.21425708554696937	0.3017241379050238	0.9156534954337717	4.690801345606017	3.5771974628318777	0.7625983605711012
3	2	smote	0.6	100	10	0.1	3	0.8053466617754951	0.25942453313092306	0.37931034479488707	0.9194528875310073	6.975890090167949	4.709173129566556	0.6750641135308195
3	3	smote	0.6	100	10	0.1	3	0.7557222148804018	0.18409108505701136	0.260869565194707	0.9126139817559833	3.685933076161262	2.985254856374236	0.8099047806434719
3	1	smote	0.6	100	10	0.3	1	0.7574350172937848	0.24360071570698028	0.2327586206695898	0.943768996953315	5.091708771775322	4.139328247142641	0.8129546252077369
3	2	smote	0.6	100	10	0.3	1	0.7927169583901059	0.26297132114897726	0.2672413792873068	0.9513677811477861	7.134557336893958	5.495149730838236	0.7702159223076599
3	3	smote	0.6	100	10	0.3	1	0.7457843266816438	0.1912733043086167	0.1913043478094518	0.9270516717254784	3.0062719866532874	2.6224634081386338	0.8723307105008
3	1	smote	0.6	100	10	0.3	3	0.7577232470390944	0.19842238773958398	0.22413793101516052	0.9316109422421611	3.935308060660345	3.27739415616569	0.8328176768612777
3	2	smote	0.6	100	10	0.3	3	0.8010559689759984	0.28243140349407575	0.2844827585961653	0.9452887537922091	6.8694766361933715	5.199711692155497	0.7569298068596505
3	3	smote	0.6	100	10	0.3	3	0.7552332496365798	0.18682252026879104	0.24347826084839322	0.9293313069838197	4.232356333517491	3.4453478054160205	0.8140495486657299
3	1	smote	0.6	300	5	0.1	1	0.7409535164028928	0.235449991657686	0.17241379308858504	0.9612462006005985	5.167482318903679	4.448950845365095	0.8609513335759512
3	2	smote	0.6	300	5	0.1	1	0.7874043601299654	0.27148358958024876	0.20689655170630203	0.9665653495367283	7.541499704271368	6.188085921601632	0.82053783582088
3	3	smote	0.6	300	5	0.1	1	0.7304678208008458	0.1799595869332583	0.17391304346313802	0.944528875372762	3.584714562555734	3.1351989576528583	0.8746021104593784
3	1	smote	0.6	300	5	0.1	3	0.7447922125563358	0.2340184312745437	0.17241379308858504	0.9498480243088918	3.945706279202534	3.437825855002059	0.8712827494700934
3	2	smote	0.6	300	5	0.1	3	0.7824782517555811	0.2302615110370264	0.19827586205187278	0.957446808503363	5.564514811444185	4.659481662444184	0.8373563131175742
3	3	smote	0.6	300	5	0.1	3	0.7372736883837716	0.18196298612295575	0.2086956521557656	0.9407294832755264	4.185967165763954	3.5210696393152245	0.8411603479008524
3	1	smote	0.6	300	5	0.3	1	0.7137223561471542	0.19744355644795947	0.17241379308858504	0.9513677811477861	4.075519990230815	3.545257890863378	0.8698909240063364
3	2	smote	0.6	300	5	0.3	1	0.7697240855256262	0.2683650158645787	0.18103448274301429	0.9680851063756225	6.705261044612036	5.672412013951221	0.8459643717311551
3	3	smote	0.6	300	5	0.3	1	0.7156270648870093	0.17201432426378957	0.17391304346313802	0.9490881458894447	3.924586812777612	3.415962988223828	0.8704006592124087
3	1	smote	0.6	300	5	0.3	3	0.7255921811130909	0.2130987912353166	0.15517241377972651	0.9582066869228101	4.211130712798586	3.7128517752257166	0.8816757270987117
3	2	smote	0.6	300	5	0.3	3	0.7629441358348182	0.25748187566895764	0.16379310343415576	0.9703647416339639	6.413690661526947	5.526965418739826	0.861744921337862
3	3	smote	0.6	300	5	0.3	3	0.7242500330381921	0.2038608445953342	0.1826086956362949	0.9521276595672331	4.443261476931501	3.8144919559100203	0.858489182165277
3	1	smote	0.6	300	10	0.1	1	0.7503340844775181	0.21022917140398725	0.15517241377972651	0.9635258358589398	4.852039479572715	4.254309177217086	0.8768084321258115
3	2	smote	0.6	300	10	0.1	1	0.8009446074834922	0.2677986960273271	0.20689655170630203	0.9658054711172812	7.368113771391102	6.050572941367057	0.8211834202640941
3	3	smote	0.6	300	10	0.1	1	0.748116823047443	0.20611252482555473	0.17391304346313802	0.950607902728339	4.051821036958115	3.521069520411441	0.8690091313945731
3	1	smote	0.6	300	10	0.1	3	0.7502161723089822	0.22847960013629168	0.19827586205187278	0.9544072948255745	5.177059787592099	4.348849619798307	0.8400230529403258
3	2	smote	0.6	300	10	0.1	3	0.7929527827271775	0.2736559572635273	0.20689655170630203	0.9627659574394928	6.745339789370428	5.556648752377535	0.8237759487936431
3	3	smote	0.6	300	10	0.1	3	0.7533831108761728	0.20450894368184935	0.1826086956362949	0.944528875372762	3.803992314585532	3.2919589055355005	0.8653957724555119
3	1	smote	0.6	300	10	0.3	1	0.7416347867099886	0.21825413132578375	0.20689655170630203	0.9452887537922091	4.507245545831279	3.781608503385816	0.8390065328947841
3	2	smote	0.6	300	10	0.3	1	0.7857994445026727	0.2610209313063888	0.2327586206695898	0.9559270516644687	6.580006240931656	5.281211642240529	0.80261497984426
3	3	smote	0.6	300	10	0.3	1	0.727639751552795	0.18345054963194193	0.2173913043289225	0.9407294832755264	4.40883115779789	3.6677808742866924	0.8319168275952653
3	1	smote	0.6	300	10	0.3	3	0.7413662089927681	0.21870278634938717	0.22413793101516052	0.9521276595672331	5.745677800422477	4.681991358037566	0.8148718851301622
3	2	smote	0.6	300	10	0.3	3	0.7950227963525835	0.27852709399881753	0.2672413792873068	0.9498480243088918	6.907306981945534	5.328630075253191	0.7714482677703781
3	3	smote	0.6	300	10	0.3	3	0.7413241707413771	0.17608058140566965	0.17391304346313802	0.9414893616949735	3.38755922622417	2.9723315071899097	0.877425684635875
3	1	smote	0.6	500	5	0.1	1	0.7387262865527723	0.22723329249745605	0.12931034481643877	0.9642857142783869	4.009899863251511	3.6206886403246252	0.9029374108334256
3	2	smote	0.6	500	5	0.1	1	0.7797269678230793	0.2602653029281041	0.16379310343415576	0.9741641337311995	7.385685424082451	6.33975413607135	0.8583839817415598
3	3	smote	0.6	500	5	0.1	1	0.7377560459891634	0.19524779978886614	0.1565217391168242	0.9528875379866802	3.7532416336590892	3.322299434268106	0.8851813235101338
3	1	smote	0.6	500	5	0.1	3	0.7378615973168431	0.23969739759166345	0.16379310343415576	0.9612462006005985	4.8584988406283856	4.22650330309684	0.8699195766330998
3	2	smote	0.6	500	5	0.1	3	0.7785609474897809	0.2384795399381373	0.18103448274301429	0.9642857142783869	5.968419371195978	5.068964096454476	0.8492975646506121
3	3	smote	0.6	500	5	0.1	3	0.7399563895863619	0.19351732631682164	0.1826086956362949	0.9468085106311034	3.9765949920277888	3.4330428320859503	0.8633121550478505
3	1	smote	0.6	500	5	0.3	1	0.7138271669636307	0.20087335768255515	0.17241379308858504	0.9536474164061274	4.286201255502421	3.71961479867173	0.867811503492668
3	2	smote	0.6	500	5	0.3	1	0.7754690284037313	0.2773452734012298	0.18965517239744353	0.9642857142783869	6.319147155128233	5.310343339142784	0.8403575902868099
3	3	smote	0.6	500	5	0.3	1	0.7161358530461214	0.176632416466401	0.1304347825973535	0.9513677811477861	2.934374394606886	2.682064665259849	0.9140158259441933
3	1	smote	0.6	500	5	0.3	3	0.7253825594801384	0.20422144676488369	0.15517241377972651	0.9604863221811514	4.464677043467492	3.9270547080069536	0.8795831423251692
3	2	smote	0.6	500	5	0.3	3	0.7638677811550151	0.2576121935248715	0.15517241377972651	0.9741641337311995	6.925567535979846	6.0060828657518055	0.867233301140045
3	3	smote	0.6	500	5	0.3	3	0.7236817761332099	0.19629330011531154	0.1913043478094518	0.950607902728339	4.552852669423462	3.8731764724525846	0.8507142023145078
3	1	smote	0.6	500	10	0.1	1	0.748906037103029	0.21461621349688836	0.15517241377972651	0.9650455926978341	5.070983457964145	4.439279088486232	0.8754276314596066
3	2	smote	0.6	500	10	0.1	1	0.8003419452887538	0.2696387937558991	0.21551724136073128	0.9665653495367283	7.942055548296907	6.4459228350017	0.8116189463020573
3	3	smote	0.6	500	10	0.1	1	0.7478459098718119	0.20007570991156837	0.1652173912899811	0.9536474164061274	4.071891193131794	3.564361311420151	0.8753576904789047
3	1	smote	0.6	500	10	0.1	3	0.7490173985955351	0.22309231332837576	0.18103448274301429	0.9551671732450217	4.709543991679713	4.0379885781577665	0.8574054172115572
3	2	smote	0.6	500	10	0.1	3	0.7918784718582959	0.27052028504515124	0.18103448274301429	0.9635258358589398	5.839472073293635	4.963360706753267	0.8499673576757195
3	3	smote	0.6	500	10	0.1	3	0.7543147878948063	0.20811858618409118	0.1826086956362949	0.9460486322116562	3.917440084097089	3.384690125110163	0.8640055784582299
3	1	smote	0.6	500	10	0.3	1	0.7430890367885966	0.21526197926016427	0.20689655170630203	0.9468085106311034	4.643477380337288	3.8896544402973428	0.8376598129525155
3	2	smote	0.6	500	10	0.3	1	0.7845482653809873	0.25951671648813784	0.24137931032401905	0.9566869300839158	7.027909046022761	5.57289647357503	0.7929664949847005
3	3	smote	0.6	500	10	0.3	1	0.727890841813136	0.18329595683010053	0.2173913043289225	0.9407294832755264	4.40883115779789	3.6677808742866924	0.8319168275952653
3	1	smote	0.6	500	10	0.3	3	0.7427156482548999	0.2182414959220721	0.2327586206695898	0.9536474164061274	6.241479575338294	5.021479978206836	0.8045335813695859
3	2	smote	0.6	500	10	0.3	3	0.793810921287077	0.2775587626785701	0.2672413792873068	0.9513677811477861	7.134557336893958	5.495149730838236	0.7702159223076599
3	3	smote	0.6	500	10	0.3	3	0.7407559138363948	0.17740389961813563	0.17391304346313802	0.9414893616949735	3.38755922622417	2.9723315071899097	0.877425684635875
3	1	smote	0.8	100	5	0.1	1	0.7747681060685462	0.22349140569640352	0.4051724137581748	0.8601823708141324	4.190610903693323	2.8978633605703776	0.6915133342755077
3	2	smote	0.8	100	5	0.1	1	0.7930182894874751	0.25313993221836467	0.49137931030246734	0.8457446808446373	5.296902026267502	3.1854932532513054	0.6013879781965619
3	3	smote	0.8	100	5	0.1	1	0.7338112858464385	0.16507258333284633	0.3739130434457467	0.8495440729418728	3.372193933026983	2.485199658829609	0.7369681799044336
3	1	smote	0.8	100	5	0.1	3	0.7790915522481919	0.2208117840842933	0.4396551723758918	0.8579027355557911	4.737062585404328	3.0940436689974087	0.6531565850871471
3	2	smote	0.8	100	5	0.1	3	0.7960774551933759	0.2531889195449309	0.5517241378834721	0.8472644376835315	6.827400957146864	3.6122831735641676	0.5290861233964663
3	3	smote	0.8	100	5	0.1	3	0.7325426192678736	0.16551600833934993	0.3391304347531191	0.8480243161029786	2.8634208607210727	2.231478113749647	0.7793049620213715
3	1	smote	0.8	100	5	0.3	1	0.758941672780631	0.2245111176002114	0.3017241379050238	0.911094224917089	4.428088549553394	3.393751459746343	0.7664145324753596
3	2	smote	0.8	100	5	0.3	1	0.7662587779058798	0.22164268024025668	0.3017241379050238	0.9217325227893486	5.088696448097669	3.855038006943478	0.7575688578354207
3	3	smote	0.8	100	5	0.3	1	0.7403594555305933	0.1740205095577835	0.2956521738873346	0.8966565349475939	3.641974949763739	2.860869287948829	0.785526888842184
3	1	smote	0.8	100	5	0.3	3	0.7535635677601928	0.2221113628039304	0.3189655172138823	0.8943768996892525	3.9658497207272445	3.0198459056495564	0.7614625058050081
3	2	smote	0.8	100	5	0.3	3	0.7840176606225763	0.24252127222447306	0.36206896548602857	0.9012158054642766	5.177962037000836	3.665251617783624	0.7078560135846379
3	3	smote	0.8	100	5	0.3	3	0.7282608695652174	0.18389511202005845	0.3565217390994329	0.8768996960419689	3.94677978327847	2.896188706886506	0.733810556061208
3	1	smote	0.8	100	10	0.1	1	0.7808143800440205	0.22752063535080536	0.31034482755945303	0.9072948328198535	4.404097875280909	3.3476536801864345	0.7601224429945099
3	2	smote	0.8	100	10	0.1	1	0.8072529085001573	0.2820494270510173	0.41379310341260406	0.9080547112393006	6.97131666158073	4.500426982020679	0.6455634036981259
3	3	smote	0.8	100	10	0.1	1	0.7435179067001455	0.177080285885044	0.26956521736786393	0.8989361702059352	3.282581124311736	2.6672766235396366	0.8125546604040371
3	1	smote	0.8	100	10	0.1	3	0.7794387380777695	0.2274141717031395	0.37931034479488707	0.8936170212698055	5.1333328332594315	3.5655169056857674	0.6945812730573518
3	2	smote	0.8	100	10	0.1	3	0.8036827900639345	0.2512040294666685	0.4568965516847503	0.8890577507531228	6.741682330821398	4.118327450570742	0.6108753247428891
3	3	smote	0.8	100	10	0.1	3	0.7354962336460948	0.16389987996280578	0.260869565194707	0.8852583586558872	2.723022744355547	2.2735385288499406	0.8349318808785006
3	1	smote	0.8	100	10	0.3	1	0.749914841211613	0.21570419974753846	0.24137931032401905	0.9331306990810553	4.4400819725929495	3.609717327827794	0.8129843786012236
3	2	smote	0.8	100	10	0.3	1	0.7861597316843097	0.27365857902472157	0.29310344825059453	0.937689969597738	6.239737231891763	4.703952145727611	0.7538702205740311
3	3	smote	0.8	100	10	0.3	1	0.7367252543940795	0.18373089617090022	0.24347826084839322	0.924772036467137	3.9563445274443603	3.2365388752899333	0.8180629399879797
3	1	smote	0.8	100	10	0.3	3	0.754539618488628	0.21068026494691325	0.2672413792873068	0.9323708206616081	5.028023039111348	3.951568574186631	0.7859089930910101
3	2	smote	0.8	100	10	0.3	3	0.7989138979142648	0.2794986983917993	0.36206896548602857	0.9300911854032669	7.55111522283907	5.1791596779750195	0.6858800918305422
3	3	smote	0.8	100	10	0.3	3	0.7448328267477204	0.19239765747851564	0.2521739130215501	0.9164133738532189	3.6970397211044426	3.016916634600819	0.816035754338381
3	1	smote	0.8	300	5	0.1	1	0.7357326276071692	0.2130027872014213	0.21551724136073128	0.9536474164061274	5.652133520128485	4.6495184983396625	0.8226129876904665
3	2	smote	0.8	300	5	0.1	1	0.7692065821192747	0.23371269065974132	0.18965517239744353	0.9566869300839158	5.169465016774666	4.378704372094666	0.8470323923638772
3	3	smote	0.8	300	5	0.1	1	0.7348486850799524	0.18441591281735806	0.2260869565020794	0.9407294832755264	4.636703329366653	3.8144921092581603	0.8226733072896784
3	1	smote	0.8	300	5	0.1	3	0.7463840268315691	0.20747358039797337	0.21551724136073128	0.9452887537922091	4.746641370898246	3.9391755243602247	0.8298868966686582
3	2	smote	0.8	300	5	0.1	3	0.7867885965831675	0.2542010961298997	0.25862068963287754	0.9559270516644687	7.566157043748013	5.86801293582281	0.7755605423244596
3	3	smote	0.8	300	5	0.1	3	0.7283401612263777	0.17329045075257932	0.2173913043289225	0.9369300911782908	4.126505363506677	3.446830254268454	0.8352903751164173
3	1	smote	0.8	300	5	0.3	1	0.707735038255948	0.21414793359834794	0.18965517239744353	0.9551671732450217	4.986295309715455	4.230273748546232	0.8483800970313329
3	2	smote	0.8	300	5	0.3	1	0.7646473116025574	0.23532592357427412	0.14655172412529727	0.9673252279561754	5.083625404760352	4.485163020482789	0.8822764488993599
3	3	smote	0.8	300	5	0.3	1	0.720529932602088	0.1656056925718643	0.1478260869436673	0.944528875372762	2.9537316431492355	2.6649191140049293	0.9022211244709779
3	1	smote	0.8	300	5	0.3	3	0.7396171784928205	0.2069480166608748	0.18103448274301429	0.957446808503363	4.973683034099486	4.254309343970777	0.8553639757633277
3	2	smote	0.8	300	5	0.3	3	0.7617388114453412	0.24979541599746288	0.20689655170630203	0.9582066869228101	5.981026225307948	4.950469033634289	0.8276955805471559
3	3	smote	0.8	300	5	0.3	3	0.708966565349544	0.17439618797906892	0.1652173912899811	0.9483282674699975	3.632352234335447	3.197441835719978	0.880267549267958
3	1	smote	0.8	300	10	0.1	1	0.7528691961010376	0.2036208241801589	0.24137931032401905	0.9468085106311034	5.663635286552531	4.5379301803469	0.8012398210889735
3	2	smote	0.8	300	10	0.1	1	0.7963984383188347	0.26581116559689133	0.21551724136073128	0.9612462006005985	6.814262394166507	5.561188556706369	0.8161101182902081
3	3	smote	0.8	300	10	0.1	1	0.726853442579622	0.18389988284966494	0.1913043478094518	0.9407294832755264	3.754617503593986	3.2276471693722892	0.8596473885120264
3	1	smote	0.8	300	10	0.1	3	0.7501113614925061	0.20593114414184518	0.19827586205187278	0.9559270516644687	5.364107042003243	4.498809917464154	0.8386875632039938
3	2	smote	0.8	300	10	0.1	3	0.8001716277119798	0.26442447144987785	0.2499999999784483	0.9597264437617042	7.943394232764335	6.207545626806836	0.7814726759712443
3	3	smote	0.8	300	10	0.1	3	0.732073476939342	0.18222912716819814	0.2173913043289225	0.9354103343393967	4.0228751881607225	3.3657283784987495	0.8366474675066476
3	1	smote	0.8	300	10	0.3	1	0.7277670055549732	0.20568708866491278	0.20689655170630203	0.9354103343393967	3.7780045251402075	3.203244939539142	0.8478668779890408
3	2	smote	0.8	300	10	0.3	1	0.7911775495231108	0.2452137067774638	0.22413793101516052	0.9498480243088918	5.471379369603063	4.469173611502677	0.816827577633885
3	3	smote	0.8	300	10	0.3	1	0.7413968547641074	0.18140154356497437	0.2173913043289225	0.9285714285643726	3.6111106008130016	3.043477834217372	0.8428093554988485
3	1	smote	0.8	300	10	0.3	3	0.736210826957342	0.20370674093640484	0.21551724136073128	0.9475683890505505	4.9649616178781955	4.110443992729432	0.8278903764892421
3	2	smote	0.8	300	10	0.3	3	0.7715386227858715	0.2639699589082474	0.22413793101516052	0.9460486322116562	5.065726751088163	4.154443133861648	0.8201080096379002
3	3	smote	0.8	300	10	0.3	3	0.728690366063169	0.1749119825488189	0.2260869565020794	0.930851063822714	3.932583695023462	3.269564743943188	0.8314037178038608
3	1	smote	0.8	500	5	0.1	1	0.7275442825699613	0.2100933358713335	0.17241379308858504	0.9688449847950696	6.478656445864719	5.534060459090886	0.8541987741666212
3	2	smote	0.8	500	5	0.1	1	0.7678571428571429	0.24560442567274288	0.18103448274301429	0.9665653495367283	6.39042869925865	5.414575181401428	0.8472945043773483
3	3	smote	0.8	500	5	0.1	1	0.732648341482754	0.19389347947261332	0.23478260867523632	0.9498480243088918	5.8109492420619056	4.681421990373208	0.8056208611112564
3	1	smote	0.8	500	5	0.1	3	0.7376585263599205	0.21126865534834305	0.19827586205187278	0.9544072948255745	5.177059787592099	4.348849619798307	0.8400230529403258
3	2	smote	0.8	500	5	0.1	3	0.7790981029242218	0.2515209178195375	0.18965517239744353	0.9635258358589398	6.182622407113728	5.1997112165986605	0.8410203328590221
3	3	smote	0.8	500	5	0.1	3	0.7329787234042552	0.18896474395773977	0.1999999999826087	0.9513677811477861	4.890623986316169	4.112499153398436	0.8408945598759698
3	1	smote	0.8	500	5	0.3	1	0.7096019809244314	0.2190703565887591	0.20689655170630203	0.9566869300839158	5.7620123887468075	4.776768405921454	0.8290104265708182
3	2	smote	0.8	500	5	0.3	1	0.7652696258253852	0.23702275355296806	0.16379310343415576	0.9680851063756225	5.941578884880136	5.132182298336819	0.8637741479762521
3	3	smote	0.8	500	5	0.3	1	0.7202656270648871	0.1660717465204453	0.1652173912899811	0.950607902728339	3.8091338398927497	3.3450160443908685	0.8781565959346056
3	1	smote	0.8	500	5	0.3	3	0.7371017188973902	0.21095050238753407	0.18103448274301429	0.957446808503363	4.973683034099486	4.254309343970777	0.8553639757633277
3	2	smote	0.8	500	5	0.3	3	0.7626428047374489	0.2520023147162798	0.19827586205187278	0.9635258358589398	6.533152317915739	5.436061726444055	0.8320733080423248
3	3	smote	0.8	500	5	0.3	3	0.7074203779569181	0.1833905656189476	0.1652173912899811	0.9536474164061274	4.071891193131794	3.564361311420151	0.8753576904789047
3	1	smote	0.8	500	10	0.1	1	0.7507336757153338	0.2027033779223241	0.24137931032401905	0.9490881458894447	5.931477790474219	4.741121044003867	0.7993153059264912
3	2	smote	0.8	500	10	0.1	1	0.7985405093805681	0.2735976107572609	0.21551724136073128	0.9566869300839158	6.068053338985857	4.975800422834848	0.8199994436742889
3	3	smote	0.8	500	10	0.1	1	0.7274415223998942	0.18642827893470004	0.1826086956362949	0.943768996953315	3.749568046369966	3.2474729822969124	0.8660925484323927
3	1	smote	0.8	500	10	0.1	3	0.7508057331516612	0.20834929595685453	0.18965517239744353	0.9566869300839158	5.169465016774666	4.378704372094666	0.8470323923638772
3	2	smote	0.8	500	10	0.1	3	0.7998113405303428	0.26916418534706765	0.25862068963287754	0.9597264437617042	8.312854428389075	6.421598924282934	0.7724902314208831
3	3	smote	0.8	500	10	0.1	3	0.7355160565613851	0.18654528501445305	0.2086956521557656	0.937689969597738	3.968908497054447	3.3493101723007292	0.8438869616413072
3	1	smote	0.8	500	10	0.3	1	0.7281534954407295	0.20822615865754984	0.22413793101516052	0.9338905775005024	4.08097000214707	3.390407730649691	0.8307847614798045
3	2	smote	0.8	500	10	0.3	1	0.79091552248192	0.24465526188419193	0.22413793101516052	0.9490881458894447	5.385405233496943	4.402469540860733	0.8174815628773017
3	3	smote	0.8	500	10	0.3	1	0.7414232853178275	0.18140488785799502	0.2173913043289225	0.9285714285643726	3.6111106008130016	3.043477834217372	0.8428093554988485
3	1	smote	0.8	500	10	0.3	3	0.736689026307515	0.20380678721721757	0.20689655170630203	0.9460486322116562	4.574402084146037	3.83487058510306	0.838332632072273
3	2	smote	0.8	500	10	0.3	3	0.7726587883869616	0.26510498461899934	0.2327586206695898	0.9468085106311034	5.399998973817444	4.3758612453345105	0.810344819054859
3	3	smote	0.8	500	10	0.3	3	0.7286176820404388	0.17251953783757984	0.2260869565020794	0.9323708206616081	4.027521175793227	3.3430380981032104	0.8300485365342818
3	1	smote	1.0	100	5	0.1	1	0.7704839639450792	0.20562803901659155	0.44827586203032105	0.8282674771973536	3.918694449777011	2.6103141595510966	0.6661183089977043
3	2	smote	1.0	100	5	0.1	1	0.7870833770045068	0.24233921386531665	0.5775862068467599	0.8199088145834355	6.2251782869593315	3.20718736699348	0.5151960565467173
3	3	smote	1.0	100	5	0.1	1	0.7213294568521211	0.1618873623516073	0.40869565213837433	0.8267477203584594	3.2982454168119153	2.358962487502859	0.7152173827017937
3	1	smote	1.0	100	5	0.1	3	0.7796483597107222	0.23038605984693938	0.49137931030246734	0.8199088145834355	4.398412095441213	2.728502685352662	0.6203381088817327
3	2	smote	1.0	100	5	0.1	3	0.7978264856933235	0.267542868493112	0.6120689654644769	0.8168693009056469	7.0378049920942845	3.3422519275515126	0.47489975367716
3	3	smote	1.0	100	5	0.1	3	0.7321791991542222	0.16985744230086433	0.4434782608310019	0.81079027355007	3.4147211967659388	2.3438448208417557	0.6863941890525014
3	1	smote	1.0	100	5	0.3	1	0.7503406351535479	0.22188872140888416	0.33620689652274083	0.9095744680781948	5.094728222305155	3.71805232655916	0.7297842227057231
3	2	smote	1.0	100	5	0.3	1	0.7843255423959753	0.25383118496379836	0.39655172410374556	0.904255319142065	6.206348532385404	4.141762018868964	0.6673427918514908
3	3	smote	1.0	100	5	0.3	1	0.7202854499801771	0.15722014291321343	0.2956521738873346	0.8814589665586516	3.1212406314776464	2.4940912050737696	0.7990704557375378
3	1	smote	1.0	100	5	0.3	3	0.7748729168850226	0.2177173841878212	0.36206896548602857	0.8890577507531228	4.548315015599692	3.2635802438485135	0.7175360957128125
3	2	smote	1.0	100	5	0.3	3	0.7838735457499213	0.2415662336156759	0.39655172410374556	0.8951367781086996	5.60952325283552	3.781608834208019	0.6741408507757315
3	3	smote	1.0	100	5	0.3	3	0.7187921236949916	0.1738568866387771	0.34782608692627603	0.863981762911368	3.3877092418338846	2.5572016576542564	0.7548468422847475
3	1	smote	1.0	100	10	0.1	1	0.7765105858924641	0.2211305540092373	0.39655172410374556	0.8882978723336756	5.225849853099531	3.55008178346883	0.6793309855821296
3	2	smote	1.0	100	10	0.1	1	0.8001454250078609	0.2553478009628504	0.4827586206480381	0.8890577507531228	7.479451334428128	4.351440325131351	0.5817860235692736
3	3	smote	1.0	100	10	0.1	1	0.7433196775472446	0.1805023576256297	0.2956521738873346	0.8746200607836275	2.9280955355824814	2.35804987747377	0.8053186173530131
3	1	smote	1.0	100	10	0.1	3	0.783801488313594	0.21577235206380754	0.44827586203032105	0.8753799392030747	5.7073165885979895	3.597140165012497	0.6302681920827128
3	2	smote	1.0	100	10	0.1	3	0.8055497327324179	0.25090345794328706	0.5172413792657551	0.8624620060724738	6.718626144997271	3.760716052984952	0.559744790770795
3	3	smote	1.0	100	10	0.1	3	0.7427976741112726	0.17144947900359625	0.34782608692627603	0.8563829787168968	3.1802466869238755	2.421899992074258	0.7615446846402967
3	1	smote	1.0	100	10	0.3	1	0.7493580337490829	0.21581844059673969	0.2499999999784483	0.9338905775005024	4.708811538966435	3.781608622647733	0.8030919361002213
3	2	smote	1.0	100	10	0.3	1	0.7830285085420816	0.24747779338868608	0.3706896551404578	0.917933130692113	6.588532910554341	4.51692154333975	0.68557318279744
3	3	smote	1.0	100	10	0.3	1	0.7477005418263513	0.19477550422837925	0.1999999999826087	0.917933130692113	2.796295953377397	2.4370367396605497	0.8715231693391075
3	1	smote	1.0	100	10	0.3	3	0.738955560213814	0.20017540280993676	0.27586206894173604	0.9148936170143246	4.095237606216169	3.241378928938599	0.7914995904184235
3	2	smote	1.0	100	10	0.3	3	0.7850723194633686	0.24675370603809296	0.3448275861771701	0.9156534954337717	5.713607649070884	4.0882256718078605	0.7155243877021533
3	3	smote	1.0	100	10	0.3	3	0.7375776397515528	0.19637423053854855	0.26956521736786393	0.8936170212698055	3.0999997047745005	2.5339128049083812	0.8173912952332701
3	1	smote	1.0	300	5	0.1	1	0.7430824861125669	0.2303541240589798	0.2327586206695898	0.9468085106311034	5.399998973817444	4.3758612453345105	0.810344819054859
3	2	smote	1.0	300	5	0.1	1	0.7649486426999267	0.24404713736254696	0.21551724136073128	0.9521276595672331	5.463979312218826	4.501914767343814	0.823926017186158
3	3	smote	1.0	300	5	0.1	1	0.7224725783005154	0.18753711970375292	0.1999999999826087	0.9331306990810553	3.4886358378455413	2.990908643055073	0.8573289810655027
3	1	smote	1.0	300	5	0.1	3	0.7513690912902211	0.21489050158113965	0.2327586206695898	0.9414893616949735	4.8815109031505735	3.978055745617064	0.8149230383229258
3	2	smote	1.0	300	5	0.1	3	0.7764385284561367	0.26468458212657553	0.27586206894173604	0.9544072948255745	7.97460140167983	6.05057338406721	0.7587304994387127
3	3	smote	1.0	300	5	0.1	3	0.7191753667239329	0.1691398003448228	0.2260869565020794	0.917933130692113	3.2675817869405104	2.754911097007578	0.8431039355593996
3	1	smote	1.0	300	5	0.3	1	0.706136673304685	0.20658661682684115	0.19827586205187278	0.9544072948255745	5.177059787592099	4.348849619798307	0.8400230529403258
3	2	smote	1.0	300	5	0.3	1	0.746469185619956	0.2501429920238089	0.24137931032401905	0.9612462006005985	7.892154805917443	6.228531183511133	0.7892053891187621
3	3	smote	1.0	300	5	0.3	1	0.7331901678340161	0.1984843394865387	0.1999999999826087	0.944528875372762	4.256848541433198	3.6054788013007864	0.8469830964477789
3	1	smote	1.0	300	5	0.3	3	0.733407137616602	0.2108105716312145	0.17241379308858504	0.9521276595672331	4.143517647742258	3.601531813875051	0.8691966774661369
3	2	smote	1.0	300	5	0.3	3	0.7536356251965202	0.21974055627898612	0.17241379308858504	0.9582066869228101	4.776514001804033	4.125390861361908	0.8636823449148597
3	3	smote	1.0	300	5	0.3	3	0.7188119466102815	0.20352465300226358	0.2260869565020794	0.9392097264366323	4.51348239580945	3.7191298222257267	0.8240044938568797
3	1	smote	1.0	300	10	0.1	1	0.7560004192432658	0.2133355472224385	0.19827586205187278	0.9399696048560794	3.872464301486086	3.3029239362372107	0.8529255895903409
3	2	smote	1.0	300	10	0.1	1	0.7900573839220207	0.24901725530029956	0.27586206894173604	0.9528875379866802	7.705067466271044	5.855393638944346	0.7599405959163464
3	3	smote	1.0	300	10	0.1	1	0.7367847231399497	0.18650875863152508	0.2173913043289225	0.9224924012087957	3.3060997874902016	2.804773721178101	0.8483632885885528
3	1	smote	1.0	300	10	0.1	3	0.7385690703280579	0.20924838486928068	0.20689655170630203	0.9399696048560794	4.084754404444871	3.4465293247692634	0.8437543466925062
3	2	smote	1.0	300	10	0.1	3	0.7962608741222094	0.2636645675380524	0.3189655172138823	0.9460486322116562	8.212692333116898	5.912092152033884	0.7198725862488496
3	3	smote	1.0	300	10	0.1	3	0.7498612395929695	0.18351413750914816	0.2260869565020794	0.9209726443699014	3.4044939469652644	2.8608692027052895	0.8403214143501425
3	1	smote	1.0	300	10	0.3	1	0.7447136044439786	0.20598211625906693	0.22413793101516052	0.9346504559199496	4.13178230697089	3.4298310703176496	0.8301093267216003
3	2	smote	1.0	300	10	0.3	1	0.7694948118645846	0.2330796913408059	0.2499999999784483	0.9392097264366323	5.149999141930379	4.1124993226565305	0.7985436808471092
3	3	smote	1.0	300	10	0.3	1	0.7279503105590063	0.17977832299930308	0.23478260867523632	0.92401215804769	3.730908594450421	3.089738723271003	0.8281464441551265
3	1	smote	1.0	300	10	0.3	3	0.7493776857771722	0.21413400336024893	0.24137931032401905	0.9475683890505505	5.750328271407696	4.603697271856965	0.8005972871574312
3	2	smote	1.0	300	10	0.3	3	0.7827795828529504	0.23542915206091694	0.2672413792873068	0.937689969597738	5.488377872305539	4.288897544633998	0.7814508383965468
3	3	smote	1.0	300	10	0.3	3	0.7282080084577771	0.19024156667090464	0.2260869565020794	0.9224924012087957	3.476976854693394	2.916964670025225	0.8389370298275051
3	1	smote	1.0	500	5	0.1	1	0.7325293470286133	0.2142363196839669	0.21551724136073128	0.9521276595672331	5.463979312218826	4.501914767343814	0.823926017186158
3	2	smote	1.0	500	5	0.1	1	0.7627541662299548	0.2596691492350613	0.20689655170630203	0.9650455926978341	7.202266355173301	5.9190387846483095	0.821830021375712
3	3	smote	1.0	500	5	0.1	1	0.7218911061186731	0.1957548587575192	0.2173913043289225	0.9392097264366323	4.2916659538644115	3.576086367524737	0.8332629713149055
3	1	smote	1.0	500	5	0.1	3	0.7452114558222409	0.23119566856594484	0.20689655170630203	0.9597264437617042	6.216569403916869	5.137279139426347	0.82638489872305
3	2	smote	1.0	500	5	0.1	3	0.7749580756734096	0.2667969463475512	0.24137931032401905	0.9620060790200456	8.056361494985337	6.353101774369466	0.7885820041417361
3	3	smote	1.0	500	5	0.1	3	0.7231135192282278	0.1740851870583154	0.2173913043289225	0.9346504559199496	3.9728676032692074	3.326592007997902	0.8373276686924649
3	1	smote	1.0	500	5	0.3	1	0.7046889739021067	0.21030336256273507	0.18103448274301429	0.9559270516644687	4.7945542588950785	4.107609055075967	0.8567238548838608
3	2	smote	1.0	500	5	0.3	1	0.7509498480243161	0.25679533650898506	0.20689655170630203	0.9673252279561754	7.7229500966759455	6.33199485244629	0.8198932656501509
3	3	smote	1.0	500	5	0.3	1	0.7307255186996168	0.19121662902783898	0.2086956521557656	0.944528875372762	4.490741317847015	3.7622387491834295	0.8377767584439125
3	1	smote	1.0	500	5	0.3	3	0.7244982182161198	0.20295287170345133	0.17241379308858504	0.9582066869228101	4.776514001804033	4.125390861361908	0.8636823449148597
3	2	smote	1.0	500	5	0.3	3	0.7569633686196415	0.22184533819191815	0.16379310343415576	0.9604863221811514	4.7612993436159	4.14522441400734	0.8706078041390936
3	3	smote	1.0	500	5	0.3	3	0.723952689308841	0.21186578831989017	0.24347826084839322	0.9392097264366323	4.972412965159233	4.005216731627706	0.8054875389408281
3	1	smote	1.0	500	10	0.1	1	0.758155591657059	0.21655691476879205	0.20689655170630203	0.9460486322116562	4.574402084146037	3.83487058510306	0.838332632072273
3	2	smote	1.0	500	10	0.1	1	0.7893171575306571	0.2503551737050751	0.2499999999784483	0.957446808503363	7.499998217887732	5.8749986178644065	0.7833333251803137
3	3	smote	1.0	500	10	0.1	1	0.736051275274217	0.18815040306558928	0.2086956521557656	0.9232522796282429	3.172668498538145	2.7192420042243333	0.8570835477297991
3	1	smote	1.0	500	10	0.1	3	0.7384904622157007	0.20536764074638492	0.20689655170630203	0.943768996953315	4.3783775929607085	3.679402886349014	0.8403575900993007
3	2	smote	1.0	500	10	0.1	3	0.7968307829367991	0.26724148546557647	0.31034482755945303	0.9521276595672331	8.949998098343094	6.482757264975091	0.7243305645702044
3	3	smote	1.0	500	10	0.1	3	0.7487974098057354	0.18576351606826627	0.2260869565020794	0.9270516717254784	3.7125463023224383	3.099274936891113	0.8348111100531871
3	1	smote	1.0	500	10	0.3	1	0.7444122733466093	0.20515910773297333	0.22413793101516052	0.9361702127588437	4.237036366393833	3.5114937020454846	0.8287617466601482
3	2	smote	1.0	500	10	0.3	1	0.7694686091604653	0.23383312007499388	0.27586206894173604	0.9369300911782908	5.659207350150777	4.373908736454283	0.7728836229592605
3	3	smote	1.0	500	10	0.3	1	0.7280824633276067	0.18014558271286762	0.24347826084839322	0.9255319148865842	3.9999994562715058	3.269564777742371	0.8173912955453286
3	1	smote	1.0	500	10	0.3	3	0.7500786081123572	0.21496315944842984	0.2327586206695898	0.9475683890505505	5.482656490690059	4.439279512147787	0.8096949836013682
3	2	smote	1.0	500	10	0.3	3	0.7848299444502672	0.2385740913246334	0.25862068963287754	0.9407294832755264	5.536671682807133	4.363394488378819	0.7880897916633968
3	3	smote	1.0	500	10	0.3	3	0.7286969737015991	0.19157857452861823	0.2260869565020794	0.9232522796282429	3.5142947872446504	2.945845504576361	0.8382465466828625
3	1	class_weight		100	5	0.1	1	0.791701603605492	0.23193909099283552	0.6637931033910524	0.7651975683832433	6.434237484346089	2.8270281127420804	0.4393726615278976
3	2	class_weight		100	5	0.1	1	0.8175047164867415	0.3064930743599317	0.655172413736623	0.7864741641277624	6.998220240193498	3.0683518009742157	0.4384474374454918
3	3	class_weight		100	5	0.1	1	0.7950310559006211	0.2254049151292305	0.5999999999478262	0.7811550151916327	5.354166384641967	2.7416665410749697	0.5120622503248263
3	1	class_weight		100	5	0.1	3	0.7956778639555603	0.23905570989077263	0.6724137930454817	0.7507598784137481	6.182926520037313	2.6978552320848324	0.43633951681497357
3	2	class_weight		100	5	0.1	3	0.8209831254585473	0.29237768152410026	0.6810344826999108	0.7781155015138441	7.487596760060119	3.0693196534827165	0.4099205228276883
3	3	class_weight		100	5	0.1	3	0.8003303819215012	0.23146954617510634	0.6260869564672968	0.7644376899637961	5.43375816749174	2.657839999075713	0.48913475035364123
3	1	class_weight		100	5	0.3	1	0.7661539670894038	0.2459295014338665	0.33620689652274083	0.8746200607836275	3.5331756263668237	2.6815044879507575	0.7589502295351225
3	2	class_weight		100	5	0.3	1	0.8000668168955036	0.3022654906625712	0.4396551723758918	0.9050151975615122	7.475814557675558	4.628689167129877	0.6191551511426095
3	3	class_weight		100	5	0.3	1	0.7740319809700014	0.21635582660886463	0.34782608692627603	0.8852583586558872	4.114789918168333	3.0313847051332545	0.7367046007867036
3	1	class_weight		100	5	0.3	3	0.7677785347447856	0.22272102452675854	0.41379310341260406	0.8328267477140363	3.516577321339128	2.4752349613467297	0.7038761557042562
3	2	class_weight		100	5	0.3	3	0.8122510743108688	0.30765788112679454	0.5172413792657551	0.8731003039447334	7.371684569471758	4.0759856373543455	0.5529245758177601
3	3	class_weight		100	5	0.3	3	0.7831174838112858	0.22397500267222278	0.434782608657845	0.8594224923946853	4.702702350411597	3.0928317419755564	0.6576711568143021
3	1	class_weight		100	10	0.1	1	0.7887603500681271	0.240680523869323	0.31034482755945303	0.9316109422421611	6.1299990852043225	4.53793037007557	0.7402823794425286
3	2	class_weight		100	10	0.1	1	0.8183628550466409	0.2916367261441815	0.3017241379050238	0.937689969597738	6.502558406888056	4.8423036794254815	0.7446766812998592
3	3	class_weight		100	10	0.1	1	0.7704242103872077	0.1976800771290654	0.260869565194707	0.9224924012087957	4.200691491753316	3.365728465413721	0.8012319947833144
3	1	class_weight		100	10	0.1	3	0.7968897390210671	0.23978386440732405	0.4051724137581748	0.8670212765891564	4.441159071906071	3.0468963221839163	0.6860588032179284
3	2	class_weight		100	10	0.1	3	0.8283591866680641	0.2960105790029729	0.4655172413391796	0.8966565349475939	7.5569252206895605	4.5045634579552605	0.5960841547106075
3	3	class_weight		100	10	0.1	3	0.7815382582265098	0.21586920480208585	0.4173913043115312	0.8844984802364401	5.486252448359704	3.6137296637192744	0.6586881742813699
3	1	class_weight		100	10	0.3	1	0.7643525311812179	0.22579702132654664	0.13793103447086802	0.9658054711172812	4.519109784228373	4.033715294244705	0.8925906741923407
3	2	class_weight		100	10	0.3	1	0.7915443873807777	0.2810803227937868	0.2327586206695898	0.9756838905700936	12.172747767737592	9.572194335553405	0.7863626517585356
3	3	class_weight		100	10	0.3	1	0.7500462534690102	0.21239460647660388	0.1652173912899811	0.9620060790200456	5.011248673856973	4.348520593385033	0.8677518970387974
3	1	class_weight		100	10	0.3	3	0.7885114243789959	0.23525788046313797	0.21551724136073128	0.9392097264366323	4.2445047896631	3.545258036772871	0.8352583328358598
3	2	class_weight		100	10	0.3	3	0.80072843517451	0.2440254276405262	0.21551724136073128	0.9544072948255745	5.750914478248428	4.727010456302508	0.8219580410510784
3	3	class_weight		100	10	0.3	3	0.7758358662613982	0.21996936480240745	0.24347826084839322	0.9392097264366323	4.972412965159233	4.005216731627706	0.8054875389408281
3	1	class_weight		300	5	0.1	1	0.7386869824965937	0.21737999152276744	0.21551724136073128	0.9407294832755264	4.3603824638866895	3.6361620736490154	0.8339089655919875
3	2	class_weight		300	5	0.1	1	0.7914526779163611	0.2686557139320804	0.24137931032401905	0.9498480243088918	6.026169583710045	4.812956197002882	0.7986758536884823
3	3	class_weight		300	5	0.1	1	0.7506805867582926	0.19411492115347334	0.2260869565020794	0.9369300911782908	4.339785415413342	3.5847034644391926	0.8260093709494883
3	1	class_weight		300	5	0.1	3	0.759053034273137	0.2410888145083414	0.27586206894173604	0.9262917933060313	4.787431838642551	3.742623025151942	0.7817600549564843
3	2	class_weight		300	5	0.1	3	0.812893040561786	0.3068752720932087	0.33620689652274083	0.9399696048560794	7.930789377164503	5.600610152750053	0.7061857032249854
3	3	class_weight		300	5	0.1	3	0.7820272234703317	0.22454305703337865	0.2260869565020794	0.9293313069838197	3.8417295461814174	3.1992515336005902	0.8327633313915266
3	1	class_weight		300	5	0.3	1	0.7231946336861964	0.21409087133571753	0.18965517239744353	0.9528875379866802	4.733698370273319	4.025583126774238	0.850409714467046
3	2	class_weight		300	5	0.3	1	0.7642804737448905	0.24390816595858444	0.19827586205187278	0.9703647416339639	8.097874283339785	6.690537085842947	0.8262090482966652
3	3	class_weight		300	5	0.3	1	0.7424937227434915	0.20079328899581625	0.1478260869436673	0.9566869300839158	3.8315422549299103	3.4129664117645095	0.8907552485054141
3	1	class_weight		300	5	0.3	3	0.7242296404988995	0.17791593682343954	0.17241379308858504	0.9544072948255745	4.3611101487934345	3.7816083650420063	0.8671205707741967
3	2	class_weight		300	5	0.3	3	0.7599308248611256	0.2593091736634229	0.18965517239744353	0.9673252279561754	6.928746010533972	5.804328614742433	0.837717032292782
3	3	class_weight		300	5	0.3	3	0.7408616360512753	0.17089486143945398	0.1478260869436673	0.9498480243088918	3.285404413165642	2.9475619939386863	0.8971686862271324
3	1	class_weight		300	10	0.1	1	0.7682632847709883	0.24765482163767882	0.12931034481643877	0.984802431603459	9.623756026913714	8.508615086063342	0.8841262149654108
3	2	class_weight		300	10	0.1	1	0.8051239387904832	0.2805673847104284	0.09482758619872177	0.9893617021201417	9.742847968678962	8.91378471742305	0.9149054412683395
3	3	class_weight		300	10	0.1	1	0.7906303687062244	0.2210296332968172	0.1043478260778828	0.9832826747645648	6.852599598552521	6.241893496081831	0.9108796359376249
3	1	class_weight		300	10	0.1	3	0.747897232994445	0.213843240538021	0.13793103447086802	0.9810030395062235	8.262395636744678	7.260685829672404	0.8787627785286136
3	2	class_weight		300	10	0.1	3	0.7982850330154071	0.290343603213187	0.11206896550758026	0.9886018237006946	10.946915942738983	9.832175274623273	0.8981685085172989
3	3	class_weight		300	10	0.1	3	0.7657592176556101	0.20029571621048556	0.12173913042419661	0.9756838905700936	5.561878893723859	5.0065196782373835	0.900148981716962
3	1	class_weight		300	10	0.3	1	0.7523582433707158	0.20719093638482777	0.11206896550758026	0.9832826747645648	7.42364956438987	6.703757741845784	0.9030272252836671
3	2	class_weight		300	10	0.3	1	0.7643328791531286	0.23599676425041044	0.08620689654429252	0.9878419452812475	7.665088024306001	7.090511404444778	0.9250397784487119
3	3	class_weight		300	10	0.3	1	0.7438152504294965	0.21164213577185403	0.12173913042419661	0.9680851063756225	4.20461914026734	3.8144915572049185	0.9072145152524307
3	1	class_weight		300	10	0.3	3	0.7639398385913425	0.22465164791235182	0.12068965516200952	0.9756838905700936	5.507350669353955	4.963360025842507	0.9012246121148539
3	2	class_weight		300	10	0.3	3	0.7833494916675402	0.23074127277618242	0.12068965516200952	0.9802431610867763	6.809951294517003	6.108750220852753	0.8970328697756866
3	3	class_weight		300	10	0.3	3	0.7721488040174442	0.20557189843960255	0.1130434782510397	0.9764437689895408	5.28304645433605	4.79887594123558	0.9083539071412948
3	1	class_weight		500	5	0.1	1	0.7394927156482549	0.21086129716044727	0.18965517239744353	0.9559270516644687	5.076301114404859	4.3032094862700605	0.8477057090439273
3	2	class_weight		500	5	0.1	1	0.7855505188135417	0.2698349827904298	0.20689655170630203	0.9635258358589398	6.891302444076563	5.672412236289448	0.8231262832256274
3	3	class_weight		500	5	0.1	1	0.7549821593762389	0.20109890310157597	0.1826086956362949	0.9536474164061274	4.596266877570115	3.939557238938061	0.8571210719291604
3	1	class_weight		500	5	0.1	3	0.748512996541243	0.22970516951224682	0.22413793101516052	0.9468085106311034	5.142221245737657	4.213792310322121	0.8194498170207445
3	2	class_weight		500	5	0.1	3	0.8082289592285925	0.30985950030295034	0.2499999999784483	0.9650455926978341	9.202895891783845	7.152171864783374	0.7771653463057999
3	3	class_weight		500	5	0.1	3	0.781333421435179	0.21631643023753616	0.1826086956362949	0.9468085106311034	3.9765949920277888	3.4330428320859503	0.8633121550478505
3	1	class_weight		500	5	0.3	1	0.7238693533172623	0.2161966536488964	0.19827586205187278	0.9528875379866802	5.002080095417974	4.208564177991249	0.8413628026119762
3	2	class_weight		500	5	0.3	1	0.7647259197149148	0.2544349307852647	0.20689655170630203	0.9673252279561754	7.7229500966759455	6.33199485244629	0.8198932656501509
3	3	class_weight		500	5	0.3	1	0.7461940002643056	0.2044781875495888	0.1565217391168242	0.9604863221811514	4.510704641766973	3.9612030098127406	0.878178306783123
3	1	class_weight		500	5	0.3	3	0.7267778534744785	0.18655133709471533	0.16379310343415576	0.9566869300839158	4.32645947673902	3.781608321354484	0.8740653410534656
3	2	class_weight		500	5	0.3	3	0.7642673723928308	0.255132287892709	0.16379310343415576	0.9658054711172812	5.53241532669603	4.790036911915586	0.8658129539692482
3	3	class_weight		500	5	0.3	3	0.7437359587683362	0.17452908543701887	0.1565217391168242	0.950607902728339	3.5714505025037804	3.1689625683702967	0.8873040604746383
3	1	class_weight		500	10	0.1	1	0.7693703490200188	0.25347729575169803	0.12931034481643877	0.9878419452812475	12.066821734720095	10.635767106667167	0.8814058266392097
3	2	class_weight		500	10	0.1	1	0.8053401110994654	0.2752156964752576	0.08620689654429252	0.9901215805395889	9.455723359077027	8.726781609341442	0.9229099861944385
3	3	class_weight		500	10	0.1	1	0.7878551605656138	0.21783924879185876	0.0956521739047259	0.9855623100229062	7.220136689589605	6.6251670319014195	0.9175957803198639
3	1	class_weight		500	10	0.1	3	0.7491549627921601	0.21475583175096918	0.13793103447086802	0.9810030395062235	8.262395636744678	7.260685829672404	0.8787627785286136
3	2	class_weight		500	10	0.1	3	0.7981278167906928	0.2899231202559231	0.10344827585315101	0.9908814589590359	12.538447764271194	11.344815134380546	0.9048021910115198
3	3	class_weight		500	10	0.1	3	0.7658781551473504	0.20289220731763408	0.12173913042419661	0.977963525828435	6.151584772676024	5.524435271815463	0.8980507323637856
3	1	class_weight		500	10	0.3	1	0.752351692694686	0.2071300047949448	0.11206896550758026	0.9832826747645648	7.42364956438987	6.703757741845784	0.9030272252836671
3	2	class_weight		500	10	0.3	1	0.7668679907766481	0.23841828564548365	0.07758620688986326	0.9870820668618003	6.427152795580917	6.006080539279739	0.934485403729281
3	3	class_weight		500	10	0.3	1	0.743683097660896	0.2101733483822269	0.12173913042419661	0.9680851063756225	4.20461914026734	3.8144915572049185	0.9072145152524307
3	1	class_weight		500	10	0.3	3	0.7631537574677707	0.21899101964359735	0.11206896550758026	0.9756838905700936	5.0643182998314895	4.608834309710899	0.9100601475268785
3	2	class_weight		500	10	0.3	3	0.78783670474793	0.2380786592040493	0.12068965516200952	0.9863221884423533	9.897596232454474	8.823748332535969	0.8915041618516129
3	3	class_weight		500	10	0.3	3	0.7744350469142328	0.20866480903669796	0.1130434782510397	0.9772036474089879	5.463396289559427	4.958838402386585	0.9076475666297505
4	1	none		100	5	0.1	1	0.7973286343150614	0.2534065283382059	0.0	0.99772036473406	0.0	0.0	1.0022848338308692
4	2	none		100	5	0.1	1	0.8130830101666492	0.27859568569520005	0.06896551723543401	0.9931610942173773	10.757185897308585	10.084276430289075	0.9374455753563086
4	3	none		100	5	0.1	1	0.8206753006475486	0.3374576703230004	0.060869565212098305	0.99772036473406	28.367159399113074	26.70133205439716	0.941276191776904
4	1	none		100	5	0.1	3	0.7982850330154072	0.2621292181865439	0.034482758617717005	0.9962006078951657	9.364261045367483	9.075838162494566	0.9691996010023438
4	2	none		100	5	0.1	3	0.8116680641442198	0.27161072885188353	0.04310344827214626	0.9931610942173773	6.541531966481873	6.302672768930672	0.9634857302249059
4	3	none		100	5	0.1	3	0.8173186203250957	0.3356904206709774	0.0260869565194707	0.9999999999924013	2676537.607110821	2606714.887649428	0.9739130337487995
4	1	none		100	5	0.3	1	0.7797269678230794	0.2150323704667061	0.06896551723543401	0.9878419452812475	6.018513561040823	5.6724091235558225	0.9424933591725126
4	2	none		100	5	0.3	1	0.7872602452573105	0.2672270352392836	0.12068965516200952	0.9863221884423533	9.897596232454474	8.823748332535969	0.8915041618516129
4	3	none		100	5	0.3	1	0.7948989031320206	0.3010510997261852	0.1304347825973535	0.9901215805395889	15.034600132561721	13.204000000211066	0.8782408400252715
4	1	none		100	5	0.3	3	0.7875484750026203	0.26067431231926813	0.05172413792657551	0.9946808510562715	10.19998080409146	9.72411963503365	0.9533468464110503
4	2	none		100	5	0.3	3	0.7825896132480872	0.24943359580559446	0.09482758619872177	0.984802431603459	6.788566952729164	6.239651063113119	0.9191411145645344
4	3	none		100	5	0.3	3	0.8185079952425003	0.31678494199453816	0.0956521739047259	0.9946808510562715	19.778808920829388	17.982574861295127	0.9091839015932498
4	1	none		100	10	0.1	1	0.7936995597945707	0.2647941108835847	0.008620689654429251	0.99772036473406	3.805780393586156	3.781592593913762	0.9936444473330721
4	2	none		100	10	0.1	1	0.7950555497327324	0.25575667345252495	0.04310344827214626	0.991641337378483	5.343973943814747	5.156733637490359	0.9649623366931187
4	3	none		100	10	0.1	1	0.8095216069776662	0.285494677815591	0.060869565212098305	0.9969604863146129	21.259189248968024	20.026021019259023	0.941993627891489
4	1	none		100	10	0.1	3	0.7814694476469971	0.2514457927845507	0.008620689654429251	0.998480243153507	5.713005857298415	5.672376440058845	0.9928882491311076
4	2	none		100	10	0.1	3	0.7944790902421129	0.2568093041026914	0.025862068963287754	0.9946808510562715	4.964592428164695	4.862059817516825	0.9793472149471697
4	3	none		100	10	0.1	3	0.8163671203911723	0.32512828978352987	0.0260869565194707	0.9999999999924013	2676537.607110821	2606714.887649428	0.9739130337487995
4	1	none		100	10	0.3	1	0.7704708625930197	0.2434617361684187	0.12068965516200952	0.991641337378483	16.283402943193156	14.438854184973005	0.8867221472385631
4	2	none		100	10	0.3	1	0.7697175348495965	0.2152002617104456	0.05172413792657551	0.9893617021201417	5.072722498631246	4.862064391321663	0.9584723670388732
4	3	none		100	10	0.3	1	0.801572617946346	0.26309461667358813	0.0347826086926276	0.9931610942173773	5.233225573653735	5.085982895272417	0.9718638670087418
4	1	none		100	10	0.3	3	0.7705953254375851	0.24096437147040448	0.05172413792657551	0.9901215805395889	5.467127326148305	5.236068965604865	0.9577367781230186
4	2	none		100	10	0.3	3	0.7925990462215701	0.2396403987702999	0.06896551723543401	0.9908814589590359	8.049373876682868	7.563210089587031	0.9396022752778476
4	3	none		100	10	0.3	3	0.8166975023126734	0.30257768803056906	0.060869565212098305	0.998480243153507	42.583052893725224	40.05191016803765	0.9405598476503061
4	1	none		300	5	0.1	1	0.7756065926003564	0.22580420903758325	0.034482758617717005	0.991641337378483	4.237007912991427	4.1253869099922875	0.9736556910769583
4	2	none		300	5	0.1	1	0.795736820039828	0.27019838208069574	0.12931034481643877	0.9817629179256706	7.995045108163873	7.090513349902781	0.8868634478012
4	3	none		300	5	0.1	1	0.7870093828465706	0.26530795504833804	0.1043478260778828	0.991641337378483	13.821695704985085	12.483779518923823	0.9032017233749638
4	1	none		300	5	0.1	3	0.7858256472067918	0.26060043973447716	0.05172413792657551	0.9901215805395889	5.467127326148305	5.236068965604865	0.9577367781230186
4	2	none		300	5	0.1	3	0.7863169479090242	0.23887739469720176	0.08620689654429252	0.9825227963451176	5.30352444115213	4.932530908335614	0.9300477277010215
4	3	none		300	5	0.1	3	0.8177084709924672	0.3114830634633082	0.0956521739047259	0.9946808510562715	19.778808920829388	17.982574861295127	0.9091839015932498
4	1	none		300	5	0.3	1	0.7516704223875903	0.21418315576064648	0.10344827585315101	0.9840425531840119	7.115380146550871	6.482754554566871	0.9110903915029105
4	2	none		300	5	0.3	1	0.7759275757258149	0.23618471855692005	0.13793103447086802	0.9787234042478821	7.35999652907758	6.482755570969677	0.8808095862216647
4	3	none		300	5	0.3	1	0.778135324435047	0.24190973734687388	0.12173913042419661	0.9855623100229062	9.462213336282172	8.432030767874535	0.8911266712747207
4	1	none		300	5	0.3	3	0.757624986898648	0.21649773747722897	0.10344827585315101	0.9840425531840119	7.115380146550871	6.482754554566871	0.9110903915029105
4	2	none		300	5	0.3	3	0.7679554029975894	0.2431083514107034	0.15517241377972651	0.9817629179256706	9.887749660939294	8.508616019883338	0.8605209691562477
4	3	none		300	5	0.3	3	0.7751883176952556	0.27310968757694415	0.12173913042419661	0.9886018237006946	12.022431673620822	10.680570331756675	0.8883868506374856
4	1	none		300	10	0.1	1	0.7784757887013941	0.23983963056314048	0.04310344827214626	0.9939209726368244	7.364852737413528	7.090505568077301	0.962749120346824
4	2	none		300	10	0.1	1	0.7886751912797401	0.2582307833099566	0.06896551723543401	0.9939209726368244	12.111091164666464	11.34480890892368	0.9367288738533082
4	3	none		300	10	0.1	1	0.7925730144046519	0.24859238327949848	0.0260869565194707	0.9962006078951657	7.0231957846503015	6.866068870751612	0.9776274236190227
4	1	none		300	10	0.1	3	0.7673658421549103	0.2343547356919578	0.06034482758100476	0.9946808510562715	12.009151710073494	11.344806240872593	0.9446800568990104
4	2	none		300	10	0.1	3	0.791393721832093	0.24656414290468537	0.07758620688986326	0.9893617021201417	7.822422542310112	7.293096586982495	0.932332211576553
4	3	none		300	10	0.1	3	0.8083124091449717	0.28974137847065523	0.0260869565194707	0.9992401215729542	35.22275039005751	34.32998265401559	0.9746536520180027
4	1	none		300	10	0.3	1	0.7565703280578556	0.1992233001947659	0.04310344827214626	0.9901215805395889	4.514894939439758	4.363390804670721	0.9664434761051636
4	2	none		300	10	0.3	1	0.7695406665967928	0.2383500727594323	0.09482758619872177	0.9893617021201417	9.742847968678962	8.91378471742305	0.9149054412683395
4	3	none		300	10	0.3	1	0.786566671071759	0.26801548484453047	0.08695652173156901	0.9939209726368244	15.571402922683047	14.304324276458267	0.9186278328144061
4	1	none		300	10	0.3	3	0.7583652132900115	0.231221469827114	0.06896551723543401	0.991641337378483	8.787868260610328	8.250773819984575	0.9388822735416003
4	2	none		300	10	0.3	3	0.7717351430667645	0.21933154168793925	0.08620689654429252	0.9901215805395889	9.455723359077027	8.726781609341442	0.9229099861944385
4	3	none		300	10	0.3	3	0.7893022333817894	0.2916918186829194	0.0782608695584121	0.9954407294757186	18.5376951430936	17.16517971237293	0.925960827087559
4	1	none		500	5	0.1	1	0.7656037103029033	0.2152984423064862	0.06896551723543401	0.9870820668618003	5.660126330830402	5.338738257137546	0.9432189121745329
4	2	none		500	5	0.1	1	0.7855832721936903	0.25009014563725807	0.12068965516200952	0.9840425531840119	8.464046969876579	7.563213646994684	0.8935694224372315
4	3	none		500	5	0.1	1	0.7811087617285581	0.2530544096406205	0.0956521739047259	0.9893617021201417	9.836529199039987	8.99129588887216	0.91407198703628
4	1	none		500	5	0.1	3	0.7678964469133214	0.2331109370008934	0.06896551723543401	0.9878419452812475	6.018513561040823	5.6724091235558225	0.9424933591725126
4	2	none		500	5	0.1	3	0.7746829472801593	0.24137024320607647	0.11206896550758026	0.9794832826673292	6.02552744009968	5.462321728530351	0.906530046137291
4	3	none		500	5	0.1	3	0.8090062111801242	0.299931404296204	0.0956521739047259	0.9946808510562715	19.778808920829388	17.982574861295127	0.9091839015932498
4	1	none		500	5	0.3	1	0.7471242532229326	0.207014849016855	0.10344827585315101	0.9825227963451176	6.4866183535945865	5.919037090002735	0.9124996573686954
4	2	none		500	5	0.3	1	0.7742637040142543	0.23931084324979077	0.12931034481643877	0.9810030395062235	7.669302881513412	6.806892965317879	0.8875504063130208
4	3	none		500	5	0.3	1	0.7788489493854895	0.25046466174810234	0.1391304347705104	0.9825227963451176	9.085633784028687	7.960675970316553	0.8761827813766833
4	1	none		500	5	0.3	3	0.7572188449848025	0.21806494922146674	0.10344827585315101	0.9832826747645648	6.786709217878299	6.188084069396108	0.9117944798972205
4	2	none		500	5	0.3	3	0.7667762813122314	0.2460340728074608	0.15517241377972651	0.9817629179256706	9.887749660939294	8.508616019883338	0.8605209691562477
4	3	none		500	5	0.3	3	0.774990088542355	0.27242840644621935	0.1130434782510397	0.9855623100229062	8.700200358485569	7.829742855883497	0.8999497076231018
4	1	none		500	10	0.1	1	0.7746763966041296	0.23878270556492767	0.05172413792657551	0.9924012157979302	7.123626978402783	6.806887586518188	0.955536770232194
4	2	none		500	10	0.1	1	0.7892319987422702	0.2539681358784027	0.06034482758100476	0.991641337378483	7.618839914766324	7.2194270924865025	0.9475756279254397
4	3	none		500	10	0.1	1	0.796042024580415	0.2511866962671455	0.043478260865784504	0.9962006078951657	11.918150420201002	11.443448117919354	0.9601697910559559
4	1	none		500	10	0.1	3	0.762557645949062	0.23014045591717375	0.06896551723543401	0.9939209726368244	12.111091164666464	11.34480890892368	0.9367288738533082
4	2	none		500	10	0.1	3	0.792435279320826	0.24681947943721863	0.07758620688986326	0.9893617021201417	7.822422542310112	7.293096586982495	0.932332211576553
4	3	none		500	10	0.1	3	0.8045394476014271	0.28363625130293324	0.0347826086926276	0.9992401215729542	47.38676328310662	45.77331020535412	0.9659513872686188
4	1	none		500	10	0.3	1	0.7574743213499633	0.2004168759357917	0.04310344827214626	0.9893617021201417	4.189185247014583	4.051720326101386	0.9671857521929799
4	2	none		500	10	0.3	1	0.7700254166229956	0.24058103977414796	0.08620689654429252	0.9893617021201417	8.773576645091728	8.103440652202773	0.9236188264224463
4	3	none		500	10	0.3	1	0.7869300911854102	0.27027513268686165	0.08695652173156901	0.9946808510562715	17.80949028557241	16.34779532845012	0.9179260544923443
4	1	none		500	10	0.3	3	0.7546902840373126	0.22627158208081136	0.06034482758100476	0.9931610942173773	9.326184104550553	8.823741876502941	0.9461256269791742
4	2	none		500	10	0.3	3	0.7715189707577821	0.21995883374222128	0.06896551723543401	0.9908814589590359	8.049373876682868	7.563210089587031	0.9396022752778476
4	3	none		500	10	0.3	3	0.7893220562970794	0.2957954104144587	0.0782608695584121	0.9962006078951657	22.262205493059202	20.598206612254838	0.9252545259298225
4	1	undersample	0.6	100	5	0.1	1	0.797282779582853	0.24879510182567047	0.6120689654644769	0.824468085100118	7.410773919001884	3.4869381499324543	0.4705227974751592
4	2	undersample	0.6	100	5	0.1	1	0.7995820668693008	0.2466159468529763	0.6379310344277646	0.8016717325167046	7.1218751402370035	3.2165409921512365	0.45164241967115476
4	3	undersample	0.6	100	5	0.1	1	0.8171666446412053	0.2619265040164994	0.608695652120983	0.8069908814528345	6.5039366156606055	3.1537143175704068	0.48489314070763245
4	1	undersample	0.6	100	5	0.1	3	0.7978002829892045	0.25247532313812765	0.5948275861556184	0.8328267477140363	7.313732573537794	3.5581502569359245	0.48650263706284963
4	2	undersample	0.6	100	5	0.1	3	0.8029229116444818	0.2609919475623357	0.6637931033910524	0.7978723404194691	7.793521792067073	3.284028875257905	0.42137930513846233
4	3	undersample	0.6	100	5	0.1	3	0.8150522003435973	0.2789404780060694	0.6173913042941399	0.8123100303889643	6.983713218512087	3.2894207009538134	0.4710131312948597
4	1	undersample	0.6	100	5	0.3	1	0.7708442511267162	0.21192233853731648	0.5344827585746136	0.8153495440667528	5.069806129618837	2.894564906041633	0.5709419219076122
4	2	undersample	0.6	100	5	0.3	1	0.7859239073472383	0.22864468302592766	0.6379310344277646	0.7758358662555028	6.097981917986574	2.84582102994527	0.4666824216994533
4	3	undersample	0.6	100	5	0.3	1	0.8132813532443504	0.2811817081619375	0.6434782608136106	0.8001519756778105	7.226374413797966	3.2198378282581084	0.4455675241302801
4	1	undersample	0.6	100	5	0.3	3	0.7901425427104077	0.25351684916502937	0.5775862068467599	0.8161094224861999	6.06830794069277	3.1409231688022903	0.5175945484006925
4	2	undersample	0.6	100	5	0.3	3	0.7953110260978933	0.23015339326265968	0.6293103447733354	0.7819148936110797	6.0867835598187146	2.885618033882972	0.47407928089709833
4	3	undersample	0.6	100	5	0.3	3	0.8135720893352716	0.2685511541184388	0.6347826086404538	0.7925531914833394	6.640414758171189	3.0599775555944357	0.4608111993945729
4	1	undersample	0.6	100	10	0.1	1	0.7733007546378786	0.22513414326761982	0.5431034482290429	0.8199088145834355	5.411750323934343	3.015713494337153	0.5572528774807234
4	2	undersample	0.6	100	10	0.1	1	0.792350120532439	0.23469878526855376	0.5862068965011891	0.7872340425472095	5.241666385890686	2.755172283985029	0.5256290707444927
4	3	undersample	0.6	100	10	0.1	1	0.8011232985331043	0.2811988832296518	0.608695652120983	0.8130699088084113	6.766033905904194	3.256274127285246	0.4812677714759024
4	1	undersample	0.6	100	10	0.1	3	0.775449376375642	0.22986663780612476	0.5517241378834721	0.8351063829723777	6.233250199364113	3.345939729926916	0.5367889240088182
4	2	undersample	0.6	100	10	0.1	3	0.7863955560213813	0.21096189378970354	0.5517241378834721	0.8092705167111758	5.2221878656358856	2.892704889893399	0.5539258471926473
4	3	undersample	0.6	100	10	0.1	3	0.8088278049425136	0.28464881738050324	0.608695652120983	0.8031914893555989	6.3483479728606005	3.0928318048830348	0.48718686414505225
4	1	undersample	0.6	100	10	0.3	1	0.7627017608217168	0.20805928083693398	0.5517241378834721	0.8123100303889643	5.3266891888355055	2.939550310713722	0.5518531592960204
4	2	undersample	0.6	100	10	0.3	1	0.7796221570066031	0.19699951189437645	0.6206896551189061	0.77659574467495	5.688311388990658	2.7783249984766916	0.4884270131503064
4	3	undersample	0.6	100	10	0.3	1	0.7957446808510639	0.2966676255769422	0.608695652120983	0.8031914893555989	6.3483479728606005	3.0928318048830348	0.48718686414505225
4	1	undersample	0.6	100	10	0.3	3	0.7704512105649304	0.2082592435184592	0.5344827585746136	0.8153495440667528	5.069806129618837	2.894564906041633	0.5709419219076122
4	2	undersample	0.6	100	10	0.3	3	0.7859763127554763	0.2193791971952942	0.6379310344277646	0.77659574467495	6.12471622496561	2.855500692878822	0.4662257852848837
4	3	undersample	0.6	100	10	0.3	3	0.8045394476014273	0.2921590887148199	0.6173913042941399	0.7940729483222335	6.222324368662249	2.9981067046944534	0.48183065761899185
4	1	undersample	0.6	300	5	0.1	1	0.7744602242951473	0.22122395203896106	0.5086206896113258	0.8252279635195652	4.8874138840732435	2.91019473567968	0.5954467446043553
4	2	undersample	0.6	300	5	0.1	1	0.7822948328267477	0.21321288654843443	0.6206896551189061	0.7575987841887721	5.114277325009831	2.5605879386198884	0.5006744305701476
4	3	undersample	0.6	300	5	0.1	1	0.8009184617417735	0.2660363715793565	0.5565217390820416	0.8115501519695172	5.404174252703794	2.953155523163202	0.5464582248886495
4	1	undersample	0.6	300	5	0.1	3	0.7778076197463579	0.22496805680906073	0.5431034482290429	0.8214285714223296	5.4679241890950765	3.0413791396590995	0.5562218823452992
4	2	undersample	0.6	300	5	0.1	3	0.7818297348286343	0.21145328186895357	0.6637931033910524	0.769756838899926	6.600744335882265	2.883008865016622	0.4367702568537419
4	3	undersample	0.6	300	5	0.1	3	0.7970397779833487	0.24844145718581603	0.5739130434283555	0.803951367775046	5.523492799580914	2.927401265905351	0.5299909526255804
4	1	undersample	0.6	300	5	0.3	1	0.7544348076721518	0.21364371421079792	0.4827586206480381	0.8153495440667528	4.1212617642751495	2.6144457215859913	0.6343799132189324
4	2	undersample	0.6	300	5	0.3	1	0.7769429305104287	0.21409571081679624	0.6293103447733354	0.7743161094166086	5.824680611617802	2.7884591818316333	0.47873167809802614
4	3	undersample	0.6	300	5	0.3	1	0.7984273820536542	0.2815513344966567	0.608695652120983	0.8077507598722816	6.535792314028749	3.1661795909040147	0.48443698535983876
4	1	undersample	0.6	300	5	0.3	3	0.7746960486322189	0.21216481483216282	0.5172413792657551	0.8145896656473056	4.7072596766030035	2.789711550731169	0.5926402398245786
4	2	undersample	0.6	300	5	0.3	3	0.7636188554658841	0.1872207486922523	0.6034482758100476	0.7575987841887721	4.756030849898808	2.489460495880447	0.5234323592272547
4	3	undersample	0.6	300	5	0.3	3	0.8040306594423153	0.2809736234565977	0.5999999999478262	0.7910334346444451	5.678181504505187	2.8712725895370164	0.5056676209587654
4	1	undersample	0.6	300	10	0.1	1	0.7658591866680641	0.2172265803847723	0.4999999999568966	0.8221884498417767	4.623931343094509	2.811965653481575	0.6081330795366845
4	2	undersample	0.6	300	10	0.1	1	0.7909220731579498	0.21454239446280085	0.6810344826999108	0.7781155015138441	7.487596760060119	3.0693196534827165	0.4099205228276883
4	3	undersample	0.6	300	10	0.1	1	0.8090788952028544	0.28824056835460204	0.5999999999478262	0.8047112461944932	6.180933486516288	3.072373383168024	0.4970727039954522
4	1	undersample	0.6	300	10	0.1	3	0.7702546902840373	0.22058575249026285	0.5258620689201843	0.823708206680671	5.182131339208825	2.9829070837040312	0.5756139388659588
4	2	undersample	0.6	300	10	0.1	3	0.7942236138769522	0.2381549940374353	0.6379310344277646	0.7796352583527384	6.233497198104367	2.894886907543645	0.46440814092112215
4	3	undersample	0.6	300	10	0.1	3	0.8023126734505088	0.2711298399693351	0.6173913042941399	0.803951367775046	6.617159575790107	3.149174089079999	0.4759102431850275
4	1	undersample	0.6	300	10	0.3	1	0.7643263284770989	0.2094709962828567	0.5258620689201843	0.8343465045529306	5.58615475943542	3.1744699123690494	0.5682745991141029
4	2	undersample	0.6	300	10	0.3	1	0.7811484645215386	0.20750212031655552	0.5775862068467599	0.7819148936110797	4.902438770374761	2.6484439489062894	0.5402298782161933
4	3	undersample	0.6	300	10	0.3	1	0.7978459098718117	0.28588700088216784	0.6173913042941399	0.8001519756778105	6.46068057466384	3.089303862247645	0.47817002588795854
4	1	undersample	0.6	300	10	0.3	3	0.7619811864584426	0.20953522064520153	0.5775862068467599	0.8221884498417767	6.322518347792387	3.2483051514356123	0.5137676016938137
4	2	undersample	0.6	300	10	0.3	3	0.775193900010481	0.19384995088766202	0.5775862068467599	0.7743161094166086	4.691334885510369	2.5592707559276637	0.5455314471194251
4	3	undersample	0.6	300	10	0.3	3	0.8027223470331702	0.28514069682138365	0.5739130434283555	0.8024316109361518	5.470643328996131	2.9048827957698027	0.5309947233566803
4	1	undersample	0.6	500	5	0.1	1	0.7733400586940572	0.2177742988273124	0.5086206896113258	0.817629179325094	4.64064299892383	2.7889366283470656	0.6009806362151523
4	2	undersample	0.6	500	5	0.1	1	0.7766612514411487	0.2061447233310032	0.6293103447733354	0.7545592705109837	5.219165995579424	2.5640011763470816	0.4912664449314512
4	3	undersample	0.6	500	5	0.1	1	0.8027487775868903	0.2671166052691382	0.6173913042941399	0.8123100303889643	6.983713218512087	3.2894207009538134	0.4710131312948597
4	1	undersample	0.6	500	5	0.1	3	0.769507913216644	0.22457676238122062	0.5517241378834721	0.8168693009056469	5.489945405008711	3.0127341318774192	0.5487730486771908
4	2	undersample	0.6	500	5	0.1	3	0.7751087412220942	0.2025217616382935	0.6293103447733354	0.7674772036415846	5.6034348870454265	2.706445680013441	0.48299760388688023
4	3	undersample	0.6	500	5	0.1	3	0.7988502709131756	0.2535857672889699	0.5826086956015123	0.7993920972583634	5.5621840278510755	2.9042159286700486	0.5221358837654709
4	1	undersample	0.6	500	5	0.3	1	0.7557776962582539	0.21608823660888343	0.4827586206480381	0.8092705167111758	3.9601591410744343	2.5311167786567244	0.63914520828282
4	2	undersample	0.6	500	5	0.3	1	0.7772770149879469	0.21560481290638767	0.6206896551189061	0.7735562309971615	5.589993608663185	2.7410320471251532	0.49034617624200094
4	3	undersample	0.6	500	5	0.3	1	0.7985198889916744	0.2812898942339801	0.6173913042941399	0.8085106382917288	6.813130895811483	3.22415442061567	0.4732265388393577
4	1	undersample	0.6	500	5	0.3	3	0.7705822240855257	0.2139588774525548	0.5172413792657551	0.8138297872278585	4.683673195374164	2.778324973585169	0.5931935920491748
4	2	undersample	0.6	500	5	0.3	3	0.7646342102504979	0.18608400951910672	0.6120689654644769	0.7606382978665606	5.013826917361038	2.5570880154937248	0.5100072275134191
4	3	undersample	0.6	500	5	0.3	3	0.8046583850931678	0.2883741305149817	0.608695652120983	0.7895136778055508	5.834736941808821	2.8918535744100686	0.4956270599521148
4	1	undersample	0.6	500	10	0.1	1	0.7663832407504454	0.21869144262930348	0.4999999999568966	0.824468085100118	4.6969694078912845	2.848484685860315	0.6064516056044432
4	2	undersample	0.6	500	10	0.1	1	0.7903390629913007	0.21153721137737333	0.6810344826999108	0.7750759878360557	7.357559849756038	3.0278423627135447	0.4115280542690174
4	3	undersample	0.6	500	10	0.1	1	0.8090062111801243	0.2853319683297639	0.608695652120983	0.8047112461944932	6.409856946083285	3.11690053364872	0.4862667756500742
4	1	undersample	0.6	500	10	0.1	3	0.768833193585578	0.21892147730233044	0.5344827585746136	0.823708206680671	5.364622908608835	3.031807199830327	0.5651482308884805
4	2	undersample	0.6	500	10	0.1	3	0.7935161408657373	0.23597613382825444	0.6379310344277646	0.7788753799332913	6.206021591499915	2.884938843019495	0.46486122202839886
4	3	undersample	0.6	500	10	0.1	3	0.804764107308048	0.2731023468652281	0.608695652120983	0.8047112461944932	6.409856946083285	3.11690053364872	0.4862667756500742
4	1	undersample	0.6	500	10	0.3	1	0.7638677811550152	0.2088436131460737	0.5344827585746136	0.830547112455695	5.627470153810616	3.1541671244356757	0.5604946773507352
4	2	undersample	0.6	500	10	0.3	1	0.7809388428885861	0.20701266945088062	0.5775862068467599	0.783434650449974	4.946437264188594	2.6670295196187133	0.5391819056239129
4	3	undersample	0.6	500	10	0.3	1	0.798427382053654	0.2870469452352458	0.6173913042941399	0.7986322188389162	6.399742337160236	3.0659883625592284	0.4790799593225934
4	1	undersample	0.6	500	10	0.3	3	0.7613916256157637	0.20856044573843002	0.5603448275379014	0.8282674771973536	6.146971662157426	3.262892699438871	0.530813027503687
4	2	undersample	0.6	500	10	0.3	3	0.776235457499214	0.19563947065531334	0.5948275861556184	0.7727963525777144	4.9934531035211975	2.618037019756504	0.524293893533481
4	3	undersample	0.6	500	10	0.3	3	0.8030130831240914	0.2902864866568979	0.5826086956015123	0.8062310030333874	5.807761096598281	3.006717662035078	0.5177068329684842
4	1	undersample	0.8	100	5	0.1	1	0.7958743842364532	0.2580217393036509	0.6465517240821939	0.7720364741582673	6.195121622666629	2.836206771819299	0.45781291839227295
4	2	undersample	0.8	100	5	0.1	1	0.7996082695734199	0.23185549826042756	0.7327586206264863	0.7294832826692289	7.393982950898665	2.708736823252022	0.3663433858720181
4	3	undersample	0.8	100	5	0.1	1	0.8188449848024317	0.2740594461802654	0.6695652173330813	0.7598784194471134	6.412391406828345	2.788442371181154	0.4348521682703148
4	1	undersample	0.8	100	5	0.1	3	0.798625668168955	0.2481995808377572	0.6293103447733354	0.7758358662555028	5.8756796260110615	2.807363989000064	0.47779390792774695
4	2	undersample	0.8	100	5	0.1	3	0.7971190126821088	0.22583680754777102	0.7068965516631986	0.7378419452831472	6.787893948155137	2.69645167096687	0.39724421502206764
4	3	undersample	0.8	100	5	0.1	3	0.819968283335536	0.27861452701129946	0.7130434781988658	0.7492401215748539	7.4244256856614825	2.843530848083445	0.38299673189951833
4	1	undersample	0.8	100	5	0.3	1	0.7843648464521539	0.23718738666276376	0.6465517240821939	0.7530395136720894	5.577860891066607	2.6180370289818007	0.46936218459592427
4	2	undersample	0.8	100	5	0.3	1	0.7737068965517242	0.19545075049713784	0.6810344826999108	0.7158054711191809	5.37780002377003	2.3963672397853926	0.445603625165566
4	3	undersample	0.8	100	5	0.3	1	0.8157592176556098	0.2605833310867829	0.6956521738525521	0.7651975683832433	7.4489131364540295	2.962712691838153	0.39773757098198453
4	1	undersample	0.8	100	5	0.3	3	0.7841617754952311	0.22332242126120005	0.6724137930454817	0.7629179331249019	6.605262810086695	2.8362067766081247	0.42938589910827046
4	2	undersample	0.8	100	5	0.3	3	0.7866510323865423	0.2063235844965861	0.7413793102809156	0.7211246200553106	7.412715340609336	2.658460864646238	0.3586352191288321
4	3	undersample	0.8	100	5	0.3	3	0.8143782212237346	0.27554261266883073	0.7478260868914934	0.7424012157998299	8.546637713860026	2.903065168505356	0.3396733522857881
4	1	undersample	0.8	100	10	0.1	1	0.7771132480872026	0.22496313988792457	0.6293103447733354	0.769756838899926	5.675723094149471	2.7332421707300445	0.481567206263152
4	2	undersample	0.8	100	10	0.1	1	0.7810436537050623	0.18995983955641457	0.7327586206264863	0.7173252279580751	6.958029491690222	2.5922320177744305	0.3725525957154917
4	3	undersample	0.8	100	10	0.1	1	0.8083784855292718	0.2666795752790238	0.6869565216793951	0.749999999994301	6.583332998023297	2.747825976741902	0.4173912988654274
4	1	undersample	0.8	100	10	0.1	3	0.7722002410648778	0.23053954571131774	0.6120689654644769	0.7689969604804788	5.2523389167594825	2.6496142225722146	0.5044636707647092
4	2	undersample	0.8	100	10	0.1	3	0.7898936170212766	0.20957520239810937	0.6896551723543402	0.7378419452831472	6.254428036959588	2.630684557040849	0.42061152178119887
4	3	undersample	0.8	100	10	0.1	3	0.8072419717193076	0.2594508283551117	0.7130434781988658	0.7537993920915366	7.607930753009823	2.896188824611208	0.3806802194389218
4	1	undersample	0.8	100	10	0.3	1	0.7650731055444923	0.208589343023672	0.6120689654644769	0.7446808510581712	4.601851643911218	2.3972700207896613	0.5209359536705209
4	2	undersample	0.8	100	10	0.3	1	0.774525731055445	0.1962994931011138	0.7499999999353448	0.7112462006024982	7.389473319224181	2.59736833082914	0.35149572164733167
4	3	undersample	0.8	100	10	0.3	1	0.79210387207612	0.24997509673658452	0.6956521738525521	0.7515197568331952	6.913062113580135	2.799627596103424	0.40497647510980234
4	1	undersample	0.8	100	10	0.3	3	0.7706870349020019	0.22064256472471458	0.6465517240821939	0.770516717319373	6.141979970447217	2.817423946334965	0.4587159024404991
4	2	undersample	0.8	100	10	0.3	3	0.7844893092967195	0.20415493400365917	0.7327586206264863	0.7180851063775222	6.984174948517893	2.599219165822284	0.3721583601699601
4	3	undersample	0.8	100	10	0.3	3	0.802088013743888	0.2516595530247433	0.6608695651599245	0.7530395136720894	5.9420904344315355	2.6760132692737684	0.4503487853948947
4	1	undersample	0.8	300	5	0.1	1	0.777014987946756	0.2297637499896026	0.6120689654644769	0.7515197568331952	4.771933179092855	2.4632499269613786	0.5161953838822007
4	2	undersample	0.8	300	5	0.1	1	0.782596163924117	0.2020445863884115	0.7068965516631986	0.7173252279580751	6.120176820162829	2.500741475970627	0.4086060727085865
4	3	undersample	0.8	300	5	0.1	1	0.796828333553588	0.24199035896853566	0.6956521738525521	0.743920972638724	6.640101403584839	2.7165525964982713	0.40911310912069093
4	1	undersample	0.8	300	5	0.1	3	0.7759079236977255	0.22372443944780068	0.6034482758100476	0.7583586626082193	4.775772263929734	2.4972889876816398	0.5229078779122998
4	2	undersample	0.8	300	5	0.1	3	0.7758293155853685	0.19205765183178716	0.6982758620087693	0.7089665653441568	5.6376722618374115	2.3992976574719926	0.4255830225067569
4	3	undersample	0.8	300	5	0.1	3	0.8085370688515924	0.2694277483542331	0.7043478260257089	0.7416413373803827	6.838753979008389	2.7262403033890936	0.39864575379809986
4	1	undersample	0.8	300	5	0.3	1	0.7660360549208678	0.2310077296768273	0.6120689654644769	0.7416413373803827	4.529150124834542	2.3690668451669477	0.5230709370584161
4	2	undersample	0.8	300	5	0.3	1	0.7663046326380882	0.18649620164875044	0.7068965516631986	0.7104863221830511	5.9186349041094335	2.441668844721942	0.4125391792354502
4	3	undersample	0.8	300	5	0.3	1	0.8016386943306463	0.2513878606177171	0.6956521738525521	0.7454407294776183	6.693389852694617	2.7327708203173837	0.4082790355149162
4	1	undersample	0.8	300	5	0.3	3	0.7569109632114035	0.2012865482544532	0.5948275861556184	0.7598784194471134	4.6458387236449425	2.4771932619054016	0.5332068896062552
4	2	undersample	0.8	300	5	0.3	3	0.7729601194843307	0.1918371001315448	0.655172413736623	0.7158054711191809	4.785561295126733	2.3053659521986054	0.4817336488178741
4	3	undersample	0.8	300	5	0.3	3	0.8030461213162415	0.2786907381589887	0.7043478260257089	0.7446808510581712	6.948529055654609	2.758695543823977	0.3970186282942433
4	1	undersample	0.8	300	10	0.1	1	0.7590333822450477	0.2124190216766521	0.5689655171923306	0.7606382978665606	4.194666471574914	2.3770113946843074	0.5666746972245397
4	2	undersample	0.8	300	10	0.1	1	0.7731631904412536	0.19805580346606755	0.6637931033910524	0.7120060790219453	4.881198630657356	2.3048857353929235	0.47219665926000964
4	3	undersample	0.8	300	10	0.1	1	0.7999867847231399	0.26768550176673567	0.6695652173330813	0.7606382978665606	6.439180952065515	2.797294568814798	0.43441775052550624
4	1	undersample	0.8	300	10	0.1	3	0.7642018656325332	0.21908030392916256	0.5948275861556184	0.7606382978665606	4.665248004657646	2.485057367169958	0.5326742153978673
4	2	undersample	0.8	300	10	0.1	3	0.791786762393879	0.20970338786240864	0.7241379309720571	0.723404255313652	6.865384279710623	2.6180370403486846	0.3813387372112537
4	3	undersample	0.8	300	10	0.1	3	0.8083784855292718	0.2697559620568175	0.6608695651599245	0.749999999994301	5.846153559289776	2.643478154840311	0.4521739070945512
4	1	undersample	0.8	300	10	0.3	1	0.7501244628445656	0.20267782223259895	0.5948275861556184	0.7545592705109837	4.513338832998285	2.4235079612047756	0.5369656491004934
4	2	undersample	0.8	300	10	0.3	1	0.7639725919714915	0.18119277311574003	0.6637931033910524	0.7120060790219453	4.881198630657356	2.3048857353929235	0.47219665926000964
4	3	undersample	0.8	300	10	0.3	1	0.8002378749834809	0.2571013109433888	0.6782608695062382	0.7325227963470173	5.773341253142275	2.535770655911627	0.43922063273118706
4	1	undersample	0.8	300	10	0.3	3	0.7497707263389581	0.19933874612885388	0.6206896551189061	0.7545592705109837	5.030678060359482	2.528877872561505	0.5026912459737118
4	2	undersample	0.8	300	10	0.3	3	0.7728815113719736	0.19517045853942774	0.7068965516631986	0.7066869300858155	5.81072817861143	2.4100410110248665	0.4147571317805997
4	3	undersample	0.8	300	10	0.3	3	0.8025373331571297	0.2614523234801213	0.6869565216793951	0.7386018237025943	6.200581093890278	2.6280079881572345	0.42383252252614234
4	1	undersample	0.8	500	5	0.1	1	0.7740016769730637	0.22836929013126578	0.6120689654644769	0.7484802431554067	4.695199515734946	2.433482557427212	0.5182916087633606
4	2	undersample	0.8	500	5	0.1	1	0.7778600251545961	0.19546261358111258	0.7068965516631986	0.7165653495386279	6.097302983417248	2.4940370754674803	0.40903937712746913
4	3	undersample	0.8	500	5	0.1	1	0.7979252015329722	0.24743464781352953	0.6956521738525521	0.7492401215748539	6.829436877954533	2.7741764371545807	0.4062086550379097
4	1	undersample	0.8	500	5	0.1	3	0.7703660517765433	0.21735709968967293	0.6034482758100476	0.7560790273498779	4.716917020214372	2.4739498392216133	0.5244844845585196
4	2	undersample	0.8	500	5	0.1	3	0.7743161094224924	0.18874234668008932	0.7155172413176278	0.7089665653441568	6.126987615799269	2.4585395749404366	0.40126399265617624
4	3	undersample	0.8	500	5	0.1	3	0.8082066869300912	0.2716154191773759	0.6869565216793951	0.7408814589609356	6.274437619782794	2.6511282921454375	0.4225284224744332
4	1	undersample	0.8	500	5	0.3	1	0.7664618488628026	0.22854241004397902	0.6120689654644769	0.7454407294776183	4.620298297994174	2.4044260504211383	0.5204049282406715
4	2	undersample	0.8	500	5	0.3	1	0.7644114872654858	0.18477743399160954	0.6982758620087693	0.7112462006024982	5.700450874397391	2.4182394804271303	0.424218974376875
4	3	undersample	0.8	500	5	0.3	1	0.8018104929298269	0.25713270659573506	0.7043478260257089	0.7469604863165126	7.0325910512122904	2.7835486558484717	0.3958069743075318
4	1	undersample	0.8	500	5	0.3	3	0.7573957132376062	0.2023321623592562	0.5948275861556184	0.7575987841887721	4.5883410102689215	2.453896774510727	0.5348113235558083
4	2	undersample	0.8	500	5	0.3	3	0.7727701498794676	0.19168950340255805	0.655172413736623	0.7158054711191809	4.785561295126733	2.3053659521986054	0.4817336488178741
4	3	undersample	0.8	500	5	0.3	3	0.7987974098057354	0.2664642208746785	0.6956521738525521	0.7416413373803827	6.561344210367195	2.6925830156929322	0.41037062890636006
4	1	undersample	0.8	500	10	0.1	1	0.759190598469762	0.20857054480866088	0.5775862068467599	0.7613981762860077	4.3633170962013335	2.4207115169915334	0.5547869705517879
4	2	undersample	0.8	500	10	0.1	1	0.7747681060685463	0.1995808946924931	0.6810344826999108	0.7112462006024982	5.259174737416035	2.3585298636264604	0.4484600586200561
4	3	undersample	0.8	500	10	0.1	1	0.7999999999999999	0.26936306586669134	0.6782608695062382	0.7575987841887721	6.588663557037802	2.798091747417317	0.4246827383592608
4	1	undersample	0.8	500	10	0.1	3	0.7629637878629075	0.21520776262575286	0.6034482758100476	0.7598784194471134	4.81562992895068	2.513094613527219	0.5218620621702381
4	2	undersample	0.8	500	10	0.1	3	0.7903521643433603	0.20797754151118222	0.7327586206264863	0.7180851063775222	6.984174948517893	2.599219165822284	0.3721583601699601
4	3	undersample	0.8	500	10	0.1	3	0.8082529403991013	0.27214419288669367	0.6695652173330813	0.7446808510581712	5.910087432260609	2.62246366511662	0.44372670219747545
4	1	undersample	0.8	500	10	0.3	1	0.7500065506760297	0.20443761922594195	0.5862068965011891	0.7560790273498779	4.3912251342516795	2.403265558100996	0.5472881577952371
4	2	undersample	0.8	500	10	0.3	1	0.7643852845613667	0.1820127143466538	0.6637931033910524	0.7127659574413924	4.899335025583238	2.3109833164910385	0.4716932513147697
4	3	undersample	0.8	500	10	0.3	1	0.8005682569049821	0.25803376232692954	0.6782608695062382	0.7332826747664645	5.795795523708985	2.542995073463667	0.43876548182264674
4	1	undersample	0.8	500	10	0.3	3	0.74971832093072	0.19826651684258745	0.6120689654644769	0.7545592705109837	4.850567366540069	2.4937545687759286	0.5141160470159722
4	2	undersample	0.8	500	10	0.3	3	0.772809453935646	0.1959276594785112	0.7155172413176278	0.7066869300858155	6.059820734632176	2.439431755061755	0.40255839261417
4	3	undersample	0.8	500	10	0.3	3	0.8033170344918725	0.26567722996102633	0.6869565216793951	0.7378419452831472	6.176247687763451	2.620390573989594	0.42426901327463046
4	1	undersample	1.0	100	5	0.1	1	0.7987370296614611	0.2484516266884298	0.7068965516631986	0.7264437689914405	6.4045748566431735	2.584099522120133	0.40347712625983534
4	2	undersample	1.0	100	5	0.1	1	0.7940991510323865	0.23006855291834338	0.7672413792442033	0.6892097264385318	7.3098792132368855	2.468678783815512	0.33771812621012726
4	3	undersample	1.0	100	5	0.1	1	0.8138430025109027	0.2689853131572396	0.782608695584121	0.6884498480190848	7.95512155612635	2.511982951984669	0.31576926319861703
4	1	undersample	1.0	100	5	0.1	3	0.8031652866575831	0.24138263409789232	0.7327586206264863	0.7218844984747578	7.117045302804516	2.6347276230940464	0.37019963198567285
4	2	undersample	1.0	100	5	0.1	3	0.79147888062048	0.23321724147403128	0.7672413792442033	0.676291793307931	6.886628098730727	2.370163436333314	0.34416892178392466
4	3	undersample	1.0	100	5	0.1	3	0.8094224924012158	0.27194442676851016	0.7478260868914934	0.6884498480190848	6.553069510086232	2.400339265229795	0.36629234529018656
4	1	undersample	1.0	100	5	0.3	1	0.7737593019599622	0.2039203580962494	0.6810344826999108	0.7044072948274742	5.0880981673856445	2.3039623364953967	0.4528140397098966
4	2	undersample	1.0	100	5	0.3	1	0.7863365999371135	0.20355467192591345	0.7672413792442033	0.6800911854051666	7.007565437010633	2.3983126449103724	0.34224619040558224
4	3	undersample	1.0	100	5	0.3	1	0.8009581075723536	0.2543246644106369	0.7130434781988658	0.696808510633003	5.710791884897986	2.3517924469767704	0.41181546049473355
4	1	undersample	1.0	100	5	0.3	3	0.7864414107535898	0.2297669867955828	0.7241379309720571	0.7203647416358635	6.76222793403818	2.589580117015485	0.38294776139655995
4	2	undersample	1.0	100	5	0.3	3	0.7809453935646158	0.2055359229174301	0.7844827585530618	0.6800911854051666	7.738241904709612	2.4522073110881335	0.31689462075529895
4	3	undersample	1.0	100	5	0.3	3	0.8027025241178802	0.2434557544482266	0.7391304347183365	0.689969604857979	6.305555274528381	2.384057893869313	0.3780884834114905
4	1	undersample	1.0	100	10	0.1	1	0.7740933864374804	0.20875537082789966	0.7068965516631986	0.7104863221830511	5.9186349041094335	2.441668844721942	0.4125391792354502
4	2	undersample	1.0	100	10	0.1	1	0.795068651084792	0.2066500654307047	0.7844827585530618	0.6838905775024021	7.8749996127944994	2.4816809557210004	0.315134095110179
4	3	undersample	1.0	100	10	0.1	1	0.7975287432271705	0.265182052555628	0.782608695584121	0.6876899695996377	7.927006906597085	2.5058710715187535	0.31611817950647
4	1	undersample	1.0	100	10	0.1	3	0.788341106802222	0.22713448802305858	0.7413793102809156	0.70288753798858	6.781755862211122	2.495281686634883	0.3679403490062769
4	2	undersample	1.0	100	10	0.1	3	0.7827271774447123	0.20070420213823922	0.7586206895897741	0.6861702127607434	6.871670385400868	2.4172997473895674	0.3517775945436078
4	3	undersample	1.0	100	10	0.1	3	0.7991938681115368	0.26930071955572166	0.8086956521035917	0.669452887532907	8.56144157145996	2.446536657369026	0.28576222255727063
4	1	undersample	1.0	100	10	0.3	1	0.7679554029975894	0.19178662215422362	0.6896551723543402	0.6990881458913444	5.162738280490443	2.291884284447203	0.44392802972032486
4	2	undersample	1.0	100	10	0.3	1	0.7816790692799496	0.2039835934955558	0.7672413792442033	0.6808510638246137	7.032098439906472	2.4040229129334825	0.3418642192165433
4	3	undersample	1.0	100	10	0.3	1	0.7966499273159773	0.2563630971208636	0.7739130434109641	0.6724924012106954	7.028823522334684	2.3630383619845774	0.3361925767786867
4	1	undersample	1.0	100	10	0.3	3	0.7744078188869091	0.22277628980366576	0.6465517240821939	0.7036474164080271	4.343339414770002	2.1816975388863495	0.5023087737591618
4	2	undersample	1.0	100	10	0.3	3	0.783886647101981	0.19879020913448195	0.7586206895897741	0.6823708206635078	6.751879392178183	2.388384679551921	0.35373626709031375
4	3	undersample	1.0	100	10	0.3	3	0.7972380071362494	0.24413012078667967	0.7652173912378072	0.6884498480190848	7.202167681091152	2.4561611086072315	0.3410308042444019
4	1	undersample	1.0	300	5	0.1	1	0.7760061838381721	0.21759952624917456	0.6637931033910524	0.7074468085052626	4.77435877683959	2.2689654394467227	0.47523981706399687
4	2	undersample	1.0	300	5	0.1	1	0.7754231736715229	0.19337909460384706	0.7758620688986326	0.6618541033384359	6.775280598054446	2.2944594437310757	0.3386515647244388
4	3	undersample	1.0	300	5	0.1	1	0.7875908550284129	0.259129742476052	0.7043478260257089	0.7036474164080271	5.656560839055348	2.3767223275780607	0.4201709021853936
4	1	undersample	1.0	300	5	0.1	3	0.772115082276491	0.2062542447142383	0.655172413736623	0.6998480243107915	4.430126406851906	2.1828021968011213	0.492717803519963
4	2	undersample	1.0	300	5	0.1	3	0.7792749711770255	0.2030411027790613	0.7931034482074911	0.6610942249189887	7.4775781255930545	2.340188580781852	0.31296075637062876
4	3	undersample	1.0	300	5	0.1	3	0.7969935245143385	0.24926461789157364	0.7391304347183365	0.6983282674718972	6.558773837960551	2.450114911407327	0.37356294123742056
4	1	undersample	1.0	300	5	0.3	1	0.7470194424064563	0.19858813199369177	0.6379310344277646	0.7006079027302387	4.123035856705282	2.13075434835351	0.5167925725549807
4	2	undersample	1.0	300	5	0.3	1	0.7795894036264543	0.21080011741360793	0.7931034482074911	0.6588145896606473	7.402004110797889	2.324552577359982	0.31404366554578544
4	3	undersample	1.0	300	5	0.3	1	0.7819941852781815	0.2261885317937995	0.7652173912378072	0.6884498480190848	7.202167681091152	2.4561611086072315	0.3410308042444019
4	1	undersample	1.0	300	5	0.3	3	0.7624659364846453	0.20640552126684172	0.655172413736623	0.696808510633003	4.366666495869655	2.160919468733429	0.49486706326456026
4	2	undersample	1.0	300	5	0.3	3	0.7656168116549628	0.1822862113162799	0.7413793102809156	0.6785714285662723	6.051851591807794	2.3065133379676555	0.38112522134075394
4	3	undersample	1.0	300	5	0.3	3	0.7987974098057355	0.24322007811995724	0.7652173912378072	0.7059270516663684	7.82390620036748	2.6021345028591605	0.33258763052372475
4	1	undersample	1.0	300	10	0.1	1	0.775252856094749	0.22005856037262023	0.7327586206264863	0.7074468085052626	6.630498222971204	2.5047021084801484	0.3777547264091988
4	2	undersample	1.0	300	10	0.1	1	0.7796745624148412	0.19694836625436477	0.7672413792442033	0.6679331306940127	6.63030735991589	2.310502573601202	0.3484759275665674
4	3	undersample	1.0	300	10	0.1	1	0.7919320734769393	0.2612124090151846	0.7304347825451796	0.6846504559218493	5.882937952347613	2.3162702248951375	0.3937267713560432
4	1	undersample	1.0	300	10	0.1	3	0.7815480557593544	0.21232190585322572	0.7068965516631986	0.6930091185357674	5.444379502843587	2.302662949677642	0.42294312768446274
4	2	undersample	1.0	300	10	0.1	3	0.7837032281731475	0.1902521409585189	0.7844827585530618	0.6717325227912483	7.448518167189625	2.389766849051956	0.3208378795521485
4	3	undersample	1.0	300	10	0.1	3	0.7958636183428043	0.24724470752529526	0.7478260868914934	0.6755319148884839	6.17410939992277	2.304775409842603	0.37329681073198007
4	1	undersample	1.0	300	10	0.3	1	0.7579001152918982	0.20579650750231052	0.655172413736623	0.7082066869247098	4.611458144426347	2.245330382585799	0.48690246471933024
4	2	undersample	1.0	300	10	0.3	1	0.7713486531810083	0.18031151543030038	0.7844827585530618	0.6580547112412003	7.004977462525067	2.2941761778874983	0.3275065651689831
4	3	undersample	1.0	300	10	0.3	1	0.7822122373463725	0.24475519633980805	0.7217391303720228	0.6610942249189887	5.059556980230116	2.12961584647928	0.4209095389586564
4	1	undersample	1.0	300	10	0.3	3	0.7681388219264228	0.20283223017291216	0.6982758620087693	0.7089665653441568	5.6376722618374115	2.3992976574719926	0.4255830225067569
4	2	undersample	1.0	300	10	0.3	3	0.7665470076511895	0.1838060845663945	0.7499999999353448	0.6626139817578829	5.891891647850882	2.2229729068600466	0.37729357238807654
4	3	undersample	1.0	300	10	0.3	3	0.7966168891238272	0.2624689011788276	0.782608695584121	0.6884498480190848	7.95512155612635	2.511982951984669	0.31576926319861703
4	1	undersample	1.0	500	5	0.1	1	0.7768708730741013	0.21797942120897693	0.6724137930454817	0.7036474164080271	4.873684009240786	2.2689654404418036	0.4655544732491631
4	2	undersample	1.0	500	5	0.1	1	0.771270045068651	0.18675789199748705	0.7327586206264863	0.6709726443718012	5.591521785525215	2.2270446083639865	0.39828952436775333
4	3	undersample	1.0	500	5	0.1	1	0.7861107440200873	0.25611317330323025	0.7130434781988658	0.7051671732469212	5.9431425025873	2.4184669728495565	0.40693402730378264
4	1	undersample	1.0	500	5	0.1	3	0.770235038255948	0.20518525270205865	0.6465517240821939	0.7051671732469212	4.375156978814202	2.1929434021071343	0.5012262117621017
4	2	undersample	1.0	500	5	0.1	3	0.7777617650141494	0.2002300078661747	0.7413793102809156	0.6641337385967772	5.668476390414104	2.20736457752513	0.38941055211471204
4	3	undersample	1.0	500	5	0.1	3	0.7903924937227436	0.240122432929777	0.7391304347183365	0.696048632213556	6.488333037638031	2.4317390501767977	0.37478640063437635
4	1	undersample	1.0	500	5	0.3	1	0.7483819830206478	0.19861378156094636	0.6379310344277646	0.7051671732469212	4.214040088922212	2.163704156745706	0.5134512413142933
[truncated: 305 more rows]
