# Supplementary material for: Risk prediction for cardiovascular related diseases using PRS and EHR in the Framingham Heart Study
Source: PLoS One. 2026 Apr 17;21(4):e0345914. doi: 10.1371/journal.pone.0345914 (PMC13089760; doi:10.1371/journal.pone.0345914)
Supplement: S1 File — (ZIP) [file pone.0345914.s003.zip › catboost/ehr_model/chd/chd_catboost_nested_cv_outer_test_results.csv]

outer_fold	AUC	AUPRC	sensitivity	specificity	DOR	LR+	LR-
1	0.8142162771197987	0.29340593440876417	0.05172413792657551	0.9969604863146129	17.890850175019313	17.017185348890496	0.9511669374853295
2	0.8169937637564196	0.27383852230008743	0.05172413792657551	0.9939209726368244	8.918167132091328	8.508606681692761	0.9540757048489854
3	0.7769723800713625	0.25019599512997687	0.0260869565194707	0.9969604863146129	8.78568535624986	8.582580436825294	0.9768822807731286
4	0.7672723668560857	0.20661080422175132	0.4956521738699433	0.8145896656473056	4.3176933616845465	2.6732714164377773	0.6191434058248795
