# Supplementary material for: Risk prediction for cardiovascular related diseases using PRS and EHR in the Framingham Heart Study
Source: PLoS One. 2026 Apr 17;21(4):e0345914. doi: 10.1371/journal.pone.0345914 (PMC13089760; doi:10.1371/journal.pone.0345914)
Supplement: S1 File — (ZIP) [file pone.0345914.s003.zip › catboost/ehr_model/chf/chf_catboost_nested_cv_all_results.csv]

outer_fold	inner_fold	sampling_method	sampling_ratio	iterations	depth	learning_rate	l2_leaf_reg	AUC	AUPRC	sensitivity	specificity	DOR	LR+	LR-
1	1	none		100	5	0.1	1	0.8472043898263634	0.317199377369571	0.05319148935604346	0.9964080459698534	15.584226235914045	14.808469380433392	0.950221653640065
1	2	none		100	5	0.1	1	0.859738016629983	0.23654957580005642	0.05319148935604346	0.9942528735560758	9.719084194839803	9.25530303222175	0.9522813826373545
1	3	none		100	5	0.1	1	0.8849956742059079	0.3736900681346641	0.10752688170886808	0.9964080459698534	33.42159359268481	29.935400467938635	0.8956903880332877
1	1	none		100	5	0.1	3	0.842863475177305	0.3181155572826565	0.05319148935604346	0.9978448275790386	26.0111151603977	24.680736460496473	0.9488534439293128
1	2	none		100	5	0.1	3	0.8615416360968452	0.24163703747813864	0.03191489361362608	0.9942528735560758	5.703286770609987	5.553181819333051	0.9736809642672501
1	3	none		100	5	0.1	3	0.8862316153751082	0.3567609155819205	0.04301075268354723	0.997126436774446	15.595451298975028	14.967689809002628	0.9597471317827031
1	1	none		100	5	0.3	1	0.837101063829787	0.3323483602813373	0.138297872325713	0.987787356314743	12.98110771741118	11.324145913730858	0.8723558906094766
1	2	none		100	5	0.3	1	0.8278307654683297	0.2136286909365408	0.08510638296966953	0.9885057471193355	7.999993028569307	7.404248872090285	0.925531905546486
1	3	none		100	5	0.3	1	0.8723195525892968	0.3091411477019257	0.1612903225633021	0.9863505747055579	13.896750920769136	11.816629705477808	0.850315993564364
1	1	none		100	5	0.3	3	0.8323321716801174	0.32461077063032023	0.10638297871208692	0.9949712643606684	23.554374867172847	21.15497309707377	0.8981334881875038
1	2	none		100	5	0.3	3	0.8489927243824896	0.24270707473104042	0.06382978722725216	0.9913793103377057	7.8408999840978275	7.404246723318077	0.9443108138001595
1	3	none		100	5	0.3	3	0.8799051415152639	0.3441972221008767	0.1290322580506417	0.9920977011422982	18.599303019164008	16.32842506843856	0.8779052024487878
1	1	none		100	10	0.1	1	0.8403720347273173	0.33740023056378227	0.06382978722725216	0.998563218383631	47.386033556356445	44.42522248881309	0.9375172108912136
1	2	none		100	10	0.1	1	0.8491914282220592	0.2373006396566088	0.021276595742417383	0.9964080459698534	6.030417980336549	5.9233877521733564	0.9822515970175919
1	3	none		100	10	0.1	1	0.8780666790260784	0.33843931740498107	0.06451612902532085	0.997126436774446	23.930951125391907	22.451534713503943	0.9381797805091106
1	1	none		100	10	0.1	3	0.8446594521887992	0.3470566143122377	0.03191489361362608	0.9999999999928162	3294336.706628325	3189198.302183114	0.9680850967124776
1	2	none		100	10	0.1	3	0.8546634262655907	0.24970365768011515	0.010638297871208692	0.995689655165261	2.483865200716544	2.468079376080602	0.9936446432479347
1	3	none		100	10	0.1	3	0.8877610925719936	0.3668386981503759	0.021505376341773616	0.9992816091882236	30.571002707729427	29.935066872485173	0.9791980607560021
1	1	none		100	10	0.3	1	0.8117204695524578	0.28075456871521837	0.10638297871208692	0.9935344827514833	18.293622457746658	16.45387524064527	0.8994323073908991
1	2	none		100	10	0.3	1	0.8274639276106628	0.21322027921016945	0.03191489361362608	0.9920977011422982	4.1388558964128155	4.0386796046982	0.9757961292660616
1	3	none		100	10	0.3	1	0.8381071560993697	0.3396323123117625	0.15053763439241533	0.9920977011422982	22.248533351881647	19.049829246511653	0.8562285307860618
1	1	none		100	10	0.3	3	0.8416406823184153	0.30694187357177166	0.08510638296966953	0.9942528735560758	16.092995218985823	14.808484851554798	0.920182010192511
1	2	none		100	10	0.3	3	0.8425501345072146	0.23819505331745494	0.04255319148483477	0.9906609195331132	4.714524861020385	4.5564599289099625	0.9664727657791032
1	3	none		100	10	0.3	3	0.8703265974539612	0.35731215364535757	0.1290322580506417	0.9942528735560758	25.629584964153786	22.451573807170302	0.8760022287631974
1	1	none		300	5	0.1	1	0.8043684274883834	0.2643804395061941	0.12765957445450432	0.9920977011422982	18.372482250994594	16.1547184187928	0.8792888197888145
1	2	none		300	5	0.1	1	0.8255380288579115	0.20880573999971794	0.06382978722725216	0.987787356314743	5.514701360556349	5.226528883260396	0.9477446712701241
1	3	none		300	5	0.1	1	0.8499335681621555	0.29334036763670535	0.1612903225633021	0.9863505747055579	13.896750920769136	11.816629705477808	0.850315993564364
1	1	none		300	5	0.1	3	0.8113765590608951	0.25429547077249826	0.11702127658329561	0.9935344827514833	20.365430299601705	18.0992627647098	0.8887247799232344
1	2	none		300	5	0.1	3	0.8188661653215945	0.20578908126891216	0.07446808509846085	0.987787356314743	6.507770187138465	6.097617030470463	0.9369748454614603
1	3	none		300	5	0.1	3	0.8536491163020641	0.31195343695008426	0.15053763439241533	0.9913793103377057	20.37972314312585	17.462345318773195	0.8568489862368945
1	1	none		300	5	0.3	1	0.7944561628760087	0.2513755075458246	0.12765957445450432	0.9885057471193355	12.585354879703274	11.10637330813543	0.8824839099446782
1	2	none		300	5	0.3	1	0.7688539373930056	0.1651287694647665	0.07446808509846085	0.9841954022917803	5.01044614532365	4.7117958555675585	0.9403944616510269
1	3	none		300	5	0.3	1	0.8273467432950192	0.27076898234455765	0.18279569890507574	0.9813218390734101	11.752017972217535	9.78659525193931	0.8327586936605458
1	1	none		300	5	0.3	3	0.7915596722915138	0.23282078597236208	0.09574468084087823	0.9885057471193355	9.10587441664278	8.329779981101572	0.9147699066460341
1	2	none		300	5	0.3	3	0.7792018219613597	0.19078594126803491	0.08510638296966953	0.9885057471193355	7.999993028569307	7.404248872090285	0.925531905546486
1	3	none		300	5	0.3	3	0.8241255716227909	0.2836837244937969	0.15053763439241533	0.9863505747055579	12.806119837775181	11.028854391779289	0.8612174806599454
1	1	none		300	10	0.1	1	0.8048346172658352	0.2672128287734771	0.07446808509846085	0.9942528735560758	13.91951598139737	12.95742424511045	0.9308818010074589
1	2	none		300	10	0.1	1	0.8144182562973832	0.2251322164032623	0.03191489361362608	0.9935344827514833	5.065926223447282	4.936162572193583	0.9743849996645509
1	3	none		300	10	0.1	1	0.8609566184649612	0.33212076942044744	0.06451612902532085	0.9964080459698534	19.130981169876783	17.96124028076318	0.9388561898610165
1	1	none		300	10	0.1	3	0.8049110418195157	0.2787645045356377	0.07446808509846085	0.9964080459698534	22.319478028966675	20.731857132606752	0.928868358055047
1	2	none		300	10	0.1	3	0.8234363536316949	0.21569184832115737	0.04255319148483477	0.9913793103377057	5.1111051760350135	4.9361644822120505	0.9657724232022697
1	3	none		300	10	0.1	3	0.8595507353849957	0.3195289136691614	0.09677419353798128	0.9935344827514833	16.464260213919353	14.967718767279546	0.9091036225230945
1	1	none		300	10	0.3	1	0.7855909146490585	0.24615368209581814	0.06382978722725216	0.9913793103377057	7.8408999840978275	7.404246723318077	0.9443108138001595
1	2	none		300	10	0.3	1	0.8049951088285644	0.18569786785549688	0.021276595742417383	0.9920977011422982	2.7292455551881893	2.6924530697987996	0.9865191636524224
1	3	none		300	10	0.3	1	0.8436148189346188	0.28445637903383547	0.08602150536709446	0.9899425287285206	9.263856320833312	8.55298688062497	0.9232641884516013
1	1	none		300	10	0.3	3	0.7902222426021032	0.2737030057790596	0.07446808509846085	0.995689655165261	18.586163730254906	17.276555632564218	0.9295385372388321
1	2	none		300	10	0.3	3	0.8150907923697727	0.2004884707245559	0.010638297871208692	0.9913793103377057	1.2365577042968974	1.2340411205530126	0.9979648373054351
1	3	none		300	10	0.3	3	0.8511231615375108	0.3277722036754688	0.1397849462215285	0.9935344827514833	24.970794643895303	21.62003821940379	0.8658129738366723
1	1	none		500	5	0.1	1	0.7921175715333822	0.2596533591323183	0.12765957445450432	0.9913793103377057	16.829248733176094	14.808493446636154	0.8799259855938286
1	2	none		500	5	0.1	1	0.8156410491562729	0.20324773225559165	0.08510638296966953	0.987787356314743	7.52393363734255	6.968705177680528	0.9262050196527962
1	3	none		500	5	0.1	1	0.8466274255345446	0.29115135457835084	0.15053763439241533	0.9834770114871877	10.548149896881878	9.110793920103848	0.8637338209722992
1	1	none		500	5	0.1	3	0.7970775250672537	0.24651124437279123	0.10638297871208692	0.9913793103377057	13.690460282716806	12.340411205530128	0.9013875949959389
1	2	none		500	5	0.1	3	0.8056752873563219	0.1991439787764655	0.06382978722725216	0.9885057471193355	5.863631255349914	5.553186654067715	0.9470559033473898
1	3	none		500	5	0.1	3	0.8503197997775306	0.29795489500819605	0.1612903225633021	0.9899425287285206	18.928552560026883	16.036850401171815	0.8472306670586498
1	1	none		500	5	0.3	1	0.7899241868427487	0.24625124528684084	0.12765957445450432	0.9885057471193355	12.585354879703274	11.10637330813543	0.8824839099446782
1	2	none		500	5	0.3	1	0.7640697603325997	0.161187113696888	0.07446808509846085	0.9820402298780027	4.399537776075392	4.146380667948796	0.9424582387953029
1	3	none		500	5	0.3	1	0.8237470646397232	0.27492889424021005	0.19354838707596256	0.9820402298780027	13.123192659834215	10.776768187651824	0.8212001710074749
1	1	none		500	5	0.3	3	0.787417461482025	0.23465769533161765	0.10638297871208692	0.9849137930963728	7.772103680366837	7.051667054217507	0.9073048001546522
1	2	none		500	5	0.3	3	0.7781853753974077	0.18247622654226037	0.07446808509846085	0.9856321839009654	5.519536382114019	5.182975112947988	0.9390236242572805
1	3	none		500	5	0.3	3	0.8279106414534668	0.28800281824878576	0.1612903225633021	0.9849137930963728	12.554936705264767	10.691237146704635	0.8515564253439861
1	1	none		500	10	0.1	1	0.8014795793592565	0.25961509312647985	0.07446808509846085	0.9935344827514833	12.363965527957605	11.517712668451692	0.9315548897938928
1	2	none		500	10	0.1	1	0.813378882367327	0.22233629485859796	0.03191489361362608	0.9928160919468908	4.556037608148745	4.442547002580759	0.9750900539263817
1	3	none		500	10	0.1	1	0.8615205166234088	0.3310031082844583	0.07526881719620766	0.997126436774446	28.24408766189512	26.1934571657546	0.9273961048723143
1	1	none		500	10	0.1	3	0.8013114453411592	0.27863676746746746	0.08510638296966953	0.995689655165261	21.488322183757344	19.744635008644817	0.9188541862373149
1	2	none		500	10	0.1	3	0.8232835045243334	0.21228035142886337	0.04255319148483477	0.9920977011422982	5.5797909115588125	5.384906139597599	0.9650730948797008
1	3	none		500	10	0.1	3	0.8581139537758002	0.32097432626858124	0.10752688170886808	0.9942528735560758	20.84333717543857	18.709644839308588	0.8976319134213468
1	1	none		500	10	0.3	1	0.7848037417461482	0.24810400221820894	0.06382978722725216	0.9920977011422982	8.559906510012995	8.0773592093964	0.9436270261069792
1	2	none		500	10	0.3	1	0.8045824162386892	0.18617445260497933	0.021276595742417383	0.9920977011422982	2.7292455551881893	2.6924530697987996	0.9865191636524224
1	3	none		500	10	0.3	1	0.8436148189346188	0.28445637903383547	0.08602150536709446	0.9899425287285206	9.263856320833312	8.55298688062497	0.9232641884516013
1	1	none		500	10	0.3	3	0.7896261310833944	0.272408862827878	0.07446808509846085	0.9964080459698534	22.319478028966675	20.731857132606752	0.928868358055047
1	2	none		500	10	0.3	3	0.8165657862558083	0.20434252444468679	0.021276595742417383	0.9913793103377057	2.4999970975424253	2.4680822411060253	0.98723403260438
1	3	none		500	10	0.3	3	0.8512776541836609	0.3301120878654685	0.1397849462215285	0.9935344827514833	24.970794643895303	21.62003821940379	0.8658129738366723
1	1	undersample	0.6	100	5	0.1	1	0.8340593665932992	0.24269458440171174	0.6276595744013128	0.8484195402237902	9.435205770280678	4.140768103753578	0.4388635616664819
1	2	undersample	0.6	100	5	0.1	1	0.852447114208853	0.21443498069223274	0.7659574467270258	0.8038793103390527	13.41458443011483	3.9055410675732345	0.2911414031328258
1	3	undersample	0.6	100	5	0.1	1	0.85734149054505	0.26060412739876154	0.8172043009873975	0.7729885057415734	15.222634763008429	3.599836508977554	0.23647919120407088
1	1	undersample	0.6	100	5	0.1	3	0.8286026534605038	0.25862473596107766	0.6276595744013128	0.8512931034421604	9.6501027602359	4.220782940953615	0.437382165695136
1	2	undersample	0.6	100	5	0.1	3	0.8558862191244803	0.22211758217418132	0.7659574467270258	0.8074712643620153	13.725914851918278	3.978405635942124	0.2898462901456051
1	3	undersample	0.6	100	5	0.1	3	0.8574496353973551	0.2611487408479766	0.784946236474737	0.7686781609140182	12.128881181066978	3.3933078071798324	0.2797708737709401
1	1	undersample	0.6	100	5	0.3	1	0.8247432134996332	0.24365634860472907	0.6382978722725215	0.8527298850513454	10.21807665648814	4.334197940655396	0.4241696342846046
1	2	undersample	0.6	100	5	0.3	1	0.8260195035460992	0.19645378130353577	0.7021276594997737	0.8045977011436451	9.705881710865059	3.593241367561964	0.370212761451725
1	3	undersample	0.6	100	5	0.3	1	0.8602768508219009	0.2574705124100918	0.7956989246456239	0.7787356321783138	13.707449470661732	3.596145626689472	0.2623497170142311
1	1	undersample	0.6	100	5	0.3	3	0.8179949254096357	0.2580607928494147	0.6382978722725215	0.8505747126375678	10.04524807495854	4.271685474544014	0.4252443884128928
1	2	undersample	0.6	100	5	0.3	3	0.8531731474688187	0.23314010405359642	0.7446808509846085	0.8053160919482377	12.064882292913222	3.8250763516409907	0.317042150774979
1	3	undersample	0.6	100	5	0.3	3	0.8579671857619579	0.28937401758544923	0.7956989246456239	0.7787356321783138	13.707449470661732	3.596145626689472	0.2623497170142311
1	1	undersample	0.6	100	10	0.1	1	0.8219307899241868	0.26893249327907687	0.5744680850452694	0.8491379310283826	7.5985708604914395	3.8079024825937053	0.5011340259267806
1	2	undersample	0.6	100	10	0.1	1	0.8528674492540962	0.21093257971419285	0.7127659573709824	0.8211206896492736	11.39089609263917	3.984619105067436	0.349807333747285
1	3	undersample	0.6	100	10	0.1	1	0.8589945618588554	0.2771432285026253	0.7741935483038502	0.7772988505691286	11.96681947508165	3.4763786155507983	0.2905014572269115
1	1	undersample	0.6	100	10	0.1	3	0.8296496698459281	0.2805471986490486	0.5744680850452694	0.8512931034421604	7.728260283738062	3.863089471381275	0.4998653322051602
1	2	undersample	0.6	100	10	0.1	3	0.8534712032281732	0.21780529514681143	0.7021276594997737	0.8254310344768289	11.14550182877964	4.022064386845061	0.36086883634116573
1	3	undersample	0.6	100	10	0.1	3	0.8508064516129032	0.23819270136630205	0.784946236474737	0.7859195402242392	13.39966347726601	3.6665943292114926	0.27363330440616174
1	1	undersample	0.6	100	10	0.3	1	0.8089309733431157	0.22773700056152105	0.6063829786588955	0.8426724137870498	8.251387768867383	3.854269646617673	0.4671056156936432
1	2	undersample	0.6	100	10	0.3	1	0.8442085473220836	0.20751455925822287	0.7340425531133998	0.8110632183849781	11.848059988983378	3.8851223567355095	0.3279121005352263
1	3	undersample	0.6	100	10	0.3	1	0.8514166975651958	0.23637790169080036	0.8172043009873975	0.7873563218334242	16.55325784998709	3.8430686940833874	0.23216387755077506
1	1	undersample	0.6	100	10	0.3	3	0.8200889581804842	0.24861728587647225	0.6276595744013128	0.8397988505686796	8.836770651837712	3.9179465156767233	0.4433685767881996
1	2	undersample	0.6	100	10	0.3	3	0.8508804108584006	0.22684395992548329	0.7234042552421911	0.8182471264309035	11.774398656289694	3.9801528373946065	0.3380344793680386
1	3	undersample	0.6	100	10	0.3	3	0.8497636262513903	0.24226629447228828	0.7526881719620766	0.7902298850517944	11.465157058849995	3.5881571417661258	0.3129618729771211
1	1	undersample	0.6	300	5	0.1	1	0.8243840180973343	0.24343300318694147	0.6382978722725215	0.854885057465123	10.396038759884256	4.398567212562832	0.4231002990846309
1	2	undersample	0.6	300	5	0.1	1	0.8349611763267303	0.20500439759781514	0.691489361628565	0.8060344827528303	9.314175633663956	3.565011636049132	0.38275116157595934
1	3	undersample	0.6	300	5	0.1	1	0.8637529353602769	0.27234846911399585	0.8064516128165107	0.7938218390747571	16.04239132335335	3.911430629137349	0.24381841770805449
1	1	undersample	0.6	300	5	0.1	3	0.8182700538028858	0.2614174514756632	0.6276595744013128	0.8512931034421604	9.6501027602359	4.220782940953615	0.437382165695136
1	2	undersample	0.6	300	5	0.1	3	0.8327295793592566	0.20027738396042563	0.7021276594997737	0.8024425287298675	9.574285087276518	3.5540423728105317	0.3712070660806547
1	3	undersample	0.6	300	5	0.1	3	0.8622234581633915	0.28399966057340315	0.8172043009873975	0.7873563218334242	16.55325784998709	3.8430686940833874	0.23216387755077506
1	1	undersample	0.6	300	5	0.3	1	0.8151290046466129	0.24262347199627984	0.6382978722725215	0.8383620689594946	9.152940504137192	3.9489359253380267	0.4314390366706389
1	2	undersample	0.6	300	5	0.3	1	0.830513267302519	0.2058089229745317	0.6808510637573563	0.8124999999941631	9.2444438264014	3.631205479595235	0.3927986859285533
1	3	undersample	0.6	300	5	0.3	1	0.8630190952910641	0.25921129637479734	0.8172043009873975	0.792385057465572	17.062485921892073	3.936153398449871	0.2306904894072158
1	1	undersample	0.6	300	5	0.3	3	0.8183694057226707	0.24814475905782196	0.6063829786588955	0.8448275862008274	8.387386763470957	3.9078011660350755	0.46591401974934565
1	2	undersample	0.6	300	5	0.3	3	0.8300012227928589	0.20365865872207436	0.6808510637573563	0.8175287356263109	9.558004594049255	3.7312780660643514	0.39038252532410084
1	3	undersample	0.6	300	5	0.3	3	0.8595661846496107	0.2533493866184582	0.8172043009873975	0.784482758615054	16.27293992036011	3.791827780541561	0.23301429467382018
1	1	undersample	0.6	300	10	0.1	1	0.8120108828564442	0.2378883442024509	0.6170212765301042	0.8484195402237902	9.017640172290463	4.070585593520467	0.45140252056765584
1	2	undersample	0.6	300	10	0.1	1	0.8392180239667401	0.19655780002432313	0.6702127658861476	0.8182471264309035	9.149176988720447	3.6874945405273563	0.4030411099907358
1	3	undersample	0.6	300	10	0.1	1	0.8489911630206403	0.26382089134653286	0.7634408601329634	0.7852011494196466	11.797354022770445	3.5542128020151686	0.30127202058881425
1	1	undersample	0.6	300	10	0.1	3	0.8220454267547078	0.2775320261215135	0.6595744680149389	0.8484195402237902	10.844489659546218	4.351315634452912	0.4012466849629597
1	2	undersample	0.6	300	10	0.1	3	0.8419922352653462	0.21188657063857944	0.6702127658861476	0.8239942528676438	9.514285048006531	3.807902518678115	0.4002300124835035
1	3	undersample	0.6	300	10	0.1	3	0.8559896798912371	0.25960483889647473	0.7956989246456239	0.7837643678104615	14.116802614806709	3.6797769164630347	0.26066644662406746
1	1	undersample	0.6	300	10	0.3	1	0.803176204450966	0.21881656282606243	0.5744680850452694	0.8441091953962349	7.309907304620626	3.68506692652432	0.5041195051948058
1	2	undersample	0.6	300	10	0.3	1	0.8389123257520176	0.2079775922121501	0.691489361628565	0.8232758620630513	10.441546772251165	3.9128176296273507	0.37473543054084235
1	3	undersample	0.6	300	10	0.3	1	0.8483268446421949	0.2501306220118444	0.784946236474737	0.7758620689599436	12.63461452121468	3.5020676679387215	0.27718040275089384
1	1	undersample	0.6	300	10	0.3	3	0.814127842993397	0.26922743535470833	0.6170212765301042	0.8520114942467528	9.27561955318099	4.169386208041386	0.44949947455049916
1	2	undersample	0.6	300	10	0.3	3	0.8413808388359012	0.20918977460305693	0.691489361628565	0.8168103448217183	9.993914115668842	3.774718191419816	0.37770167401804333
1	3	undersample	0.6	300	10	0.3	3	0.8464806575207019	0.2433525526756239	0.7741935483038502	0.7902298850517944	12.915850361150884	3.690675917245158	0.28574779707789927
1	1	undersample	0.6	500	5	0.1	1	0.8213652482269505	0.2490605057152118	0.6170212765301042	0.8527298850513454	9.328725552460812	4.1897246759668825	0.4491207892351839
1	2	undersample	0.6	500	5	0.1	1	0.8303909880166299	0.1987513519183594	0.691489361628565	0.8074712643620153	9.400411112957848	3.5916161991144175	0.38207010969546856
1	3	undersample	0.6	500	5	0.1	1	0.864648992707947	0.2735828798269698	0.8064516128165107	0.7931034482701645	15.972220987698476	3.897849273443081	0.24403926772130977
1	1	undersample	0.6	500	5	0.1	3	0.8176510149180729	0.25908906577293467	0.6276595744013128	0.8570402298789006	10.105813963235663	4.390462645295274	0.4344491755151412
1	2	undersample	0.6	500	5	0.1	3	0.8334174003423821	0.2007688288614021	0.7021276594997737	0.8031609195344601	9.617830442057306	3.5670133297160986	0.37087503829759666
1	3	undersample	0.6	500	5	0.1	3	0.862679211469534	0.2746684689753525	0.8064516128165107	0.7909482758563869	15.764603602677834	3.8576652622383873	0.2447042248456583
1	1	undersample	0.6	500	5	0.3	1	0.8151595744680852	0.24165485519339575	0.5744680850452694	0.8390804597640872	7.03928521985982	3.569908592231846	0.5071407693166444
1	2	undersample	0.6	500	5	0.3	1	0.8309870995353388	0.2061611620020797	0.691489361628565	0.8096264367757929	9.532204958539912	3.632276003004803	0.38105306416314455
1	3	undersample	0.6	500	5	0.3	1	0.8634285008033618	0.25944289627161016	0.8172043009873975	0.7945402298793496	17.288357314035256	3.977441718800232	0.23006474667709706
1	1	undersample	0.6	500	5	0.3	3	0.8177274394717534	0.24891601892777734	0.6063829786588955	0.8462643678100126	8.480171124136065	3.944322669882393	0.46512299425826953
1	2	undersample	0.6	500	5	0.3	3	0.8293286867204696	0.20334761511090227	0.691489361628565	0.8168103448217183	9.993914115668842	3.774718191419816	0.37770167401804333
1	3	undersample	0.6	500	5	0.3	3	0.8606862563341985	0.2526692946467821	0.8172043009873975	0.7816091953966839	15.999998777998382	3.7419353120311545	0.23387096486386652
1	1	undersample	0.6	500	10	0.1	1	0.8116440449987772	0.23116246833252801	0.6170212765301042	0.8491379310283826	9.06825326994046	4.089969333156202	0.45102062334663084
1	2	undersample	0.6	500	10	0.1	1	0.8390040352164344	0.19435355170561344	0.691489361628565	0.8124999999941631	9.712643020178016	3.687943065213911	0.37970539640196593
1	3	undersample	0.6	500	10	0.1	1	0.8507523791867507	0.2686384905550233	0.7741935483038502	0.7866379310288317	12.640691762126119	3.6285433289599105	0.2870525815228553
1	1	undersample	0.6	500	10	0.1	3	0.8219766446563953	0.2716763564864815	0.6702127658861476	0.8498563218329752	11.503163137043888	4.463809128896454	0.38805057015056327
1	2	undersample	0.6	500	10	0.1	3	0.8427946930789925	0.21183605829624158	0.6808510637573563	0.8254310344768289	10.08724207805361	3.9001836478497554	0.3866451817849004
1	3	undersample	0.6	500	10	0.1	3	0.8564145346681497	0.2654873031927236	0.8064516128165107	0.784482758615054	15.166665532605853	3.741935309744962	0.2467210178818645
1	1	undersample	0.6	500	10	0.3	1	0.8035965394962095	0.21934393275068628	0.5744680850452694	0.8441091953962349	7.309907304620626	3.68506692652432	0.5041195051948058
1	2	undersample	0.6	500	10	0.3	1	0.8390575324040107	0.20780440925546556	0.691489361628565	0.8239942528676438	10.493313814051294	3.9287883129218644	0.374408721363865
1	3	undersample	0.6	500	10	0.3	1	0.8484736126560376	0.25015506113059927	0.784946236474737	0.775143678155351	12.582587001945024	3.490878953842619	0.2774372891264036
1	1	undersample	0.6	500	10	0.3	3	0.8142348373685497	0.2677546716753303	0.6276595744013128	0.8527298850513454	9.760696088997253	4.261961308311139	0.4366452117598943
1	2	undersample	0.6	500	10	0.3	3	0.8412432746392762	0.20870759646879375	0.7127659573709824	0.8175287356263109	11.117817811717144	3.906181725411118	0.3513442728047035
1	3	undersample	0.6	500	10	0.3	3	0.8476934247929799	0.24479342217607405	0.7741935483038502	0.7902298850517944	12.915850361150884	3.690675917245158	0.28574779707789927
1	1	undersample	0.8	100	5	0.1	1	0.8345637686475911	0.27576064479350254	0.7446808509846085	0.8024425287298675	11.84696886722861	3.769438880253594	0.3181774852309289
1	2	undersample	0.8	100	5	0.1	1	0.8540749572022499	0.22139369164698652	0.8191489360830693	0.7880747126380168	16.843268863945287	3.86527208539859	0.22948466525045536
1	3	undersample	0.8	100	5	0.1	1	0.8546996662958842	0.257180267449907	0.8172043009873975	0.7370689655119465	12.532303905517217	3.1080555838453976	0.248003518104446
1	1	undersample	0.8	100	5	0.1	3	0.8365813768647591	0.2681818110579545	0.7446808509846085	0.7945402298793496	11.279136766029955	3.6244604688436626	0.3213419990586777
1	2	undersample	0.8	100	5	0.1	3	0.8503454389826363	0.23475413508418858	0.7978723403406519	0.7801724137874988	14.009286919416288	3.6295367555644424	0.2590807538134712
1	3	undersample	0.8	100	5	0.1	3	0.8561750710666173	0.26997694852192705	0.8494623655000578	0.7406609195349091	16.115748692368996	3.2754891056980946	0.20324770552494353
1	1	undersample	0.8	100	5	0.3	1	0.8228020298361458	0.24977190120540418	0.691489361628565	0.8031609195344601	9.145481411199025	3.512967673205248	0.3841205753749232
1	2	undersample	0.8	100	5	0.3	1	0.8315449987772071	0.2136421739767367	0.7659574467270258	0.7758620689599436	11.328670588189052	3.4173484559231277	0.30165484255489355
1	3	undersample	0.8	100	5	0.3	1	0.8486590038314177	0.24402790682471637	0.8064516128165107	0.7535919540175748	12.742953472929472	3.272829736029532	0.25683446271326676
1	1	undersample	0.8	100	5	0.3	3	0.8188967351430667	0.23142787343289772	0.7340425531133998	0.8031609195344601	11.261605062506511	3.7291502992486487	0.33113842706561725
1	2	undersample	0.8	100	5	0.3	3	0.8396612863780876	0.21970230758954806	0.7659574467270258	0.7801724137874988	11.61497248970167	3.4843552853418647	0.29998824123617324
1	3	undersample	0.8	100	5	0.3	3	0.855186318131257	0.26321313988256306	0.838709677329171	0.7399425287303165	14.79557905247715	3.225093441781883	0.21797682148074707
1	1	undersample	0.8	100	10	0.1	1	0.8231535827830766	0.23628899684739202	0.691489361628565	0.7959770114885347	8.74453563492883	3.389271634441281	0.38758736752789386
1	2	undersample	0.8	100	10	0.1	1	0.854334800684764	0.22051193555750925	0.7978723403406519	0.7981321839023123	15.60685401372221	3.9524492622937664	0.2532508539357173
1	3	undersample	0.8	100	10	0.1	1	0.8458781362007167	0.24669288919528398	0.8064516128165107	0.7557471264313524	12.89215599457262	3.3017076442819415	0.25610204505362366
1	1	undersample	0.8	100	10	0.1	3	0.8212964661286378	0.23116553872414006	0.7021276594997737	0.7895114942472018	8.841296382476846	3.3357053090932816	0.3772868905618382
1	2	undersample	0.8	100	10	0.1	3	0.8488551601858645	0.2097869657774707	0.7659574467270258	0.7988505747069049	12.99740166393874	3.80790254574142	0.2929741277698926
1	3	undersample	0.8	100	10	0.1	3	0.8473689902360648	0.23302087671218744	0.8172043009873975	0.7557471264313524	13.832524987835424	3.3457304128723675	0.24187415366966006
1	1	undersample	0.8	100	10	0.3	1	0.8180866348740523	0.25816824116186354	0.7021276594997737	0.8089080459712005	9.97797999224319	3.674291920480528	0.3682400469390694
1	2	undersample	0.8	100	10	0.3	1	0.8412127048178039	0.20701544963158858	0.7765957445982345	0.7852011494196466	12.707277346162382	3.6154556057699403	0.2845184991408911
1	3	undersample	0.8	100	10	0.3	1	0.8509918427882833	0.23464864430612467	0.8279569891582842	0.7521551724083897	14.604890261183266	3.3406263257440187	0.22873339819428837
1	1	undersample	0.8	100	10	0.3	3	0.8182929811689899	0.23537550542604813	0.7021276594997737	0.8010057471206825	9.488137598347459	3.5283814183406266	0.37187290834333875
1	2	undersample	0.8	100	10	0.3	3	0.8489010149180729	0.21169907022395862	0.7659574467270258	0.7887931034426093	12.222633666687475	3.626573861678592	0.29670968126422737
1	3	undersample	0.8	100	10	0.3	3	0.8527221604251638	0.2548453524988321	0.8279569891582842	0.75790229884513	15.065837181851483	3.419929024560831	0.22699892695124524
1	1	undersample	0.8	300	5	0.1	1	0.8177045121056492	0.23967711831792654	0.691489361628565	0.7945402298793496	8.66771105944726	3.36557043535483	0.38828824883467467
1	2	undersample	0.8	300	5	0.1	1	0.8386906945463438	0.20939121317734913	0.7446808509846085	0.784482758615054	10.616665978406019	3.455318988151428	0.325461768224863
1	3	undersample	0.8	300	5	0.1	1	0.8559201582004696	0.25220018104325787	0.838709677329171	0.7413793103395017	14.90666559579779	3.243010626876265	0.21755438578590094
1	1	undersample	0.8	300	5	0.1	3	0.8139902787967718	0.239268857451092	0.6808510637573563	0.8074712643620153	8.947263097985596	3.536360565281888	0.39524494105973484
1	2	undersample	0.8	300	5	0.1	3	0.8370552090975789	0.21868954196265525	0.7553191488558172	0.783045977005869	11.141663534163829	3.4814708831720584	0.3124731563720394
1	3	undersample	0.8	300	5	0.1	3	0.8564068100358423	0.2769338591162168	0.8279569891582842	0.7356321839027613	13.391303441996374	3.131837188288368	0.23387096468545407
1	1	undersample	0.8	300	5	0.3	1	0.8062943262411348	0.23281769134532815	0.6808510637573563	0.8160919540171259	9.466666022320352	3.7021274577594276	0.3910698184940666
1	2	undersample	0.8	300	5	0.3	1	0.824093604793348	0.19073541757257964	0.7446808509846085	0.7765804597645362	10.137995076628153	3.3331051387391244	0.3287735900605456
1	3	undersample	0.8	300	5	0.3	1	0.8544602026943517	0.2562796448354793	0.8172043009873975	0.7428160919486867	12.912256779587755	3.1775093372064926	0.24608472882192572
1	1	undersample	0.8	300	5	0.3	3	0.7988735020787477	0.24399897667469367	0.6702127658861476	0.8117816091895705	8.765081915366418	3.5608248874730117	0.4062511718891717
1	2	undersample	0.8	300	5	0.3	3	0.8273110785033017	0.18771424668477216	0.7446808509846085	0.7772988505691286	10.180106886234448	3.343857090316428	0.32846973277234703
1	3	undersample	0.8	300	5	0.3	3	0.8501884810283029	0.24507109122230436	0.8602150536709446	0.7377873563165389	17.315067139809415	3.2806008466295546	0.1894650853496484
1	1	undersample	0.8	300	10	0.1	1	0.8204481535827831	0.2478305050846199	0.7127659573709824	0.8081896551666079	10.45567968531188	3.7159931119990692	0.35540425101798906
1	2	undersample	0.8	300	10	0.1	1	0.845148569332355	0.20215554671360852	0.7446808509846085	0.7902298850517944	10.987442192607508	3.549985257283313	0.3230947735768172
1	3	undersample	0.8	300	10	0.1	1	0.8539117538005191	0.2575296766066869	0.8172043009873975	0.7528735632129823	13.61969810283111	3.3068265724376027	0.24279733745003024
1	1	undersample	0.8	300	10	0.1	3	0.8098557104426509	0.24065505286163844	0.6808510637573563	0.8053160919482377	8.824599676363071	3.4972126643574772	0.39630268843569855
1	2	undersample	0.8	300	10	0.1	3	0.8412891293714844	0.22057424988697769	0.7234042552421911	0.7931034482701645	10.025640375801919	3.496453731245708	0.3487511520389673
1	3	undersample	0.8	300	10	0.1	3	0.8540662464466692	0.27093323353896887	0.8279569891582842	0.7492816091900196	14.382341389399237	3.302338346461428	0.22961061159847465
1	1	undersample	0.8	300	10	0.3	1	0.8135928711176327	0.21168635538853423	0.6702127658861476	0.8110632183849781	8.72402739328531	3.5472856300628566	0.4066110046322011
1	2	undersample	0.8	300	10	0.3	1	0.8423972853998533	0.21985165060142453	0.7765957445982345	0.7880747126380168	12.926714184287205	3.664478730312949	0.28348105704232923
1	3	undersample	0.8	300	10	0.3	1	0.8503120751452231	0.24415762643987532	0.8172043009873975	0.7528735632129823	13.61969810283111	3.3068265724376027	0.24279733745003024
1	1	undersample	0.8	300	10	0.3	3	0.8244222303741746	0.24348517906379868	0.7021276594997737	0.8053160919482377	9.750394713889797	3.606500560118649	0.3698825092154586
1	2	undersample	0.8	300	10	0.3	3	0.8468299095133284	0.20710705215009306	0.7340425531133998	0.792385057465572	10.533840137594462	3.5355957947762757	0.33564166944394824
1	3	undersample	0.8	300	10	0.3	3	0.8459476578914844	0.25320606824486597	0.8064516128165107	0.7543103448221674	12.792396803701159	3.2823994132304795	0.25658985846630644
1	1	undersample	0.8	500	5	0.1	1	0.8158168256297382	0.2404593451497083	0.6595744680149389	0.7952586206839422	7.525657443378844	3.2215004021329485	0.42806895624922253
1	2	undersample	0.8	500	5	0.1	1	0.8358171313279531	0.20514685131423332	0.7340425531133998	0.783045977005869	9.961588774423868	3.3834012808291836	0.33964473517518556
1	3	undersample	0.8	500	5	0.1	1	0.8542361883574341	0.25428473871575796	0.8279569891582842	0.7449712643624643	14.057921554775886	3.2465241794155757	0.23093912042306292
1	1	undersample	0.8	500	5	0.1	3	0.813776290046466	0.24633441763358582	0.6702127658861476	0.8060344827528303	8.445160750256226	3.455318970324544	0.4091477933996818
1	2	undersample	0.8	500	5	0.1	3	0.837215700660308	0.21033598420727684	0.7659574467270258	0.7808908045920914	11.663784617120351	3.495779400509747	0.2997122630968958
1	3	undersample	0.8	500	5	0.1	3	0.8556034482758621	0.27181815897992684	0.8172043009873975	0.7327586206843911	12.258063725807288	3.0579256569508737	0.2494623623086809
1	1	undersample	0.8	500	5	0.3	1	0.805942773294204	0.2276172653418679	0.6595744680149389	0.8182471264309035	8.722578465343434	3.628962881153906	0.41604243611527525
1	2	undersample	0.8	500	5	0.3	1	0.8234974932746394	0.19066307998871473	0.7553191488558172	0.7772988505691286	10.774473360787471	3.3916264773209486	0.31478349391253513
1	3	undersample	0.8	500	5	0.3	1	0.853803608948214	0.2556439520985787	0.8172043009873975	0.7449712643624643	13.05915405254236	3.2043615277348545	0.24537281544048317
1	1	undersample	0.8	500	5	0.3	3	0.7983691000244559	0.24052891139028698	0.6595744680149389	0.8110632183849781	8.317252312971268	3.4909795089507476	0.4197274886483637
1	2	undersample	0.8	500	5	0.3	3	0.8257596600635851	0.185057932514096	0.7446808509846085	0.7787356321783138	10.265150865335745	3.36557044706372	0.32786370006283716
1	3	undersample	0.8	500	5	0.3	3	0.8499335681621555	0.24668411514156233	0.8494623655000578	0.7399425287303165	16.055642050272553	3.266440793599599	0.20344503339171846
1	1	undersample	0.8	500	10	0.1	1	0.8198749694301787	0.2461333998532642	0.7127659573709824	0.8074712643620153	10.407406698916912	3.7021274667794764	0.35572044696693617
1	2	undersample	0.8	500	10	0.1	1	0.8442009048667155	0.20159471582071378	0.7446808509846085	0.7902298850517944	10.987442192607508	3.549985257283313	0.3230947735768172
1	3	undersample	0.8	500	10	0.1	1	0.8549623037943395	0.2638704086810556	0.8279569891582842	0.7535919540175748	14.718111188579156	3.3601051956569856	0.22829730020542457
1	1	undersample	0.8	500	10	0.1	3	0.8105741012472488	0.24820252077984536	0.6808510637573563	0.8053160919482377	8.824599676363071	3.4972126643574772	0.39630268843569855
1	2	undersample	0.8	500	10	0.1	3	0.8418470286133528	0.21155383238407277	0.7340425531133998	0.7916666666609795	10.487999312306393	3.52340408572474	0.3359462444577452
1	3	undersample	0.8	500	10	0.1	3	0.855309912248177	0.28498480642436413	0.8279569891582842	0.748563218385427	14.32749898881795	3.29290309441849	0.22983096726885002
1	1	undersample	0.8	500	10	0.3	1	0.8138832844216191	0.21277125955834658	0.6702127658861476	0.8103448275803855	8.683283890294124	3.5338489427791826	0.4069714753765402
1	2	undersample	0.8	500	10	0.3	1	0.8424125703105894	0.22040064205793547	0.7765957445982345	0.7866379310288317	12.816256920688147	3.6398021070237903	0.28399883065591575
1	3	undersample	0.8	500	10	0.3	1	0.8504356692621432	0.24599373042298664	0.8172043009873975	0.7521551724083897	13.56726249344854	3.2972415682668244	0.24302923557249634
1	1	undersample	0.8	500	10	0.3	3	0.8237420518464171	0.2397445329114019	0.691489361628565	0.8053160919482377	9.271535212142965	3.551856612238063	0.3830925988255786
1	2	undersample	0.8	500	10	0.3	3	0.8465165688432379	0.20675546673713685	0.7340425531133998	0.7895114942472018	10.352354276293395	3.4873282776884307	0.3368632951589353
1	3	undersample	0.8	500	10	0.3	3	0.846418860462242	0.25482615013589377	0.8064516128165107	0.7535919540175748	12.742953472929472	3.272829736029532	0.25683446271326676
1	1	undersample	1.0	100	5	0.1	1	0.8362221814624603	0.2645957390969213	0.7978723403406519	0.7593390804543152	12.454830279294365	3.3153380644164403	0.26618892955769524
1	2	undersample	1.0	100	5	0.1	1	0.854204878943507	0.21960732988324122	0.8617021275679041	0.7449712643624643	18.200865274590072	3.378843139481281	0.18564188605855872
1	3	undersample	1.0	100	5	0.1	1	0.8460249042145593	0.2322400995724048	0.8709677418418315	0.7133620689603926	16.798870886718866	3.0385640459281755	0.1808790542191586
1	1	undersample	1.0	100	5	0.1	3	0.8337460259232086	0.27233197880534127	0.7659574467270258	0.7629310344772778	10.532230750303809	3.230947638922967	0.3067676364294868
1	2	undersample	1.0	100	5	0.1	3	0.8560390682318415	0.2275430684212049	0.8829787233103215	0.7392241379257241	21.389179164810443	3.3859678669153315	0.1583028327984716
1	3	undersample	1.0	100	5	0.1	3	0.8486203806698801	0.25234218177232726	0.8602150536709446	0.7090517241328373	14.9971499205743	2.9565908976129536	0.1971435081531968
1	1	undersample	1.0	100	5	0.3	1	0.8115446930789924	0.22583297981808748	0.7659574467270258	0.7679597701094256	10.831409389575462	3.300968172969638	0.30475886802252294
1	2	undersample	1.0	100	5	0.3	1	0.8377353876253362	0.2082480151164117	0.7872340424694433	0.7550287356267599	11.403811591521372	3.213576957068066	0.2817984861674859
1	3	undersample	1.0	100	5	0.3	1	0.8391808799901126	0.21881954024756725	0.8494623655000578	0.7227011494200956	14.706512649789174	3.063346036560013	0.2082985927692927
1	1	undersample	1.0	100	5	0.3	3	0.8276855588163365	0.24596488718344225	0.7446808509846085	0.7794540229829062	10.308088379194588	3.376533216752163	0.3275615215413104
1	2	undersample	1.0	100	5	0.3	3	0.8422138664710199	0.2064419633164478	0.7978723403406519	0.7456896551670569	11.574486331781708	3.1373961979046254	0.2710613665459148
1	3	undersample	1.0	100	5	0.3	3	0.8420003707823508	0.2089236237032147	0.838709677329171	0.7140804597649851	12.986933817065148	2.933376457257938	0.22587135414011827
1	1	undersample	1.0	100	10	0.1	1	0.8217091587185132	0.26303019375459386	0.7446808509846085	0.7636494252818704	9.423758303859106	3.1507468106021856	0.3343407815408791
1	2	undersample	1.0	100	10	0.1	1	0.8498104671068721	0.20411126319485845	0.8617021275679041	0.7499999999946121	18.692306165232203	3.4468083723249974	0.1843971607854904
1	3	undersample	1.0	100	10	0.1	1	0.8432826597453962	0.2346551815295501	0.8494623655000578	0.7227011494200956	14.706512649789174	3.063346036560013	0.2082985927692927
1	1	undersample	1.0	100	10	0.1	3	0.817673942284177	0.22511775772429554	0.7765957445982345	0.7420977011440942	10.002519637790149	3.0112012104247246	0.3010442587908571
1	2	undersample	1.0	100	10	0.1	3	0.8514077402787967	0.21512831969376067	0.8404255318254867	0.7514367816037972	15.921771450192388	3.381133795405458	0.2123591364669971
1	3	undersample	1.0	100	10	0.1	3	0.8374814608824621	0.2231701802637632	0.8494623655000578	0.720545977006318	14.549576645787274	3.0397212607744426	0.20892161945885934
1	1	undersample	1.0	100	10	0.3	1	0.8171007581315725	0.23364781315205727	0.7553191488558172	0.765804597695648	10.094157822421689	3.2251662892278667	0.31950819920037066
1	2	undersample	1.0	100	10	0.3	1	0.8384384935191979	0.20183948464326923	0.7978723403406519	0.7420977011440942	11.35830452317554	3.0936998737240318	0.2723733770149045
1	3	undersample	1.0	100	10	0.3	1	0.8368016932394018	0.2290972067834056	0.8279569891582842	0.7234195402246881	12.587499181405443	2.993548278484374	0.2378191338460243
1	1	undersample	1.0	100	10	0.3	3	0.8139444240645635	0.22954305521344207	0.7340425531133998	0.764367816086463	8.953170207704812	3.1152048492267985	0.347944324459983
1	2	undersample	1.0	100	10	0.3	3	0.841610112496943	0.19590314646286952	0.7978723403406519	0.748563218385427	11.751878947109399	3.17325215302504	0.2700208238859347
1	3	undersample	1.0	100	10	0.3	3	0.8382461994809047	0.21376051394990564	0.838709677329171	0.7176724137879478	13.218319729372528	2.970696767096151	0.22474086689791187
1	1	undersample	1.0	300	5	0.1	1	0.8208073489850819	0.2327161927986115	0.7446808509846085	0.7679597701094256	9.652992191081534	3.2092746126093705	0.3324642196483407
1	2	undersample	1.0	300	5	0.1	1	0.8337460259232086	0.2031060302367859	0.7978723403406519	0.7499999999946121	11.842104501391052	3.1914892336342566	0.2695035426210196
1	3	undersample	1.0	300	5	0.1	1	0.8442096156222963	0.2581334658029463	0.8279569891582842	0.7140804597649851	12.019157532725092	2.8957690667802725	0.24092944440608743
1	1	undersample	1.0	300	5	0.1	3	0.820570432868672	0.25034700666744675	0.7659574467270258	0.7729885057415734	11.143842778072814	3.374090882438588	0.3027762360071331
1	2	undersample	1.0	300	5	0.1	3	0.8350376008804108	0.2032943374619199	0.7978723403406519	0.7528735632129823	12.025703012873457	3.2285995720574836	0.2684749031590297
1	3	undersample	1.0	300	5	0.1	3	0.835264491410209	0.23726505151333283	0.8172043009873975	0.7025862068915044	10.560954199547744	2.747701325379589	0.26017546974000827
1	1	undersample	1.0	300	5	0.3	1	0.8117357544631939	0.21822722763027133	0.7340425531133998	0.7629310344772778	8.882181301318953	3.0963248206345106	0.3485995868326749
1	2	undersample	1.0	300	5	0.3	1	0.8303222059183174	0.19372705267493615	0.7765957445982345	0.7557471264313524	10.75574162959469	3.179474212348332	0.29560714772494295
1	3	undersample	1.0	300	5	0.3	1	0.83931219873934	0.237483632566259	0.8494623655000578	0.7104885057420224	13.848102562156516	2.934123007226406	0.2118790538686233
1	1	undersample	1.0	300	5	0.3	3	0.8109867938371241	0.22166709890578767	0.7446808509846085	0.775143678155351	10.054578712514271	3.311807343273309	0.32938299429746704
1	2	undersample	1.0	300	5	0.3	3	0.8328289312790412	0.20239137775198496	0.7446808509846085	0.7571839080405375	9.095167124619715	3.0668511889253987	0.3371956838123475
1	3	undersample	1.0	300	5	0.3	3	0.8370643307378569	0.2536061115515271	0.8279569891582842	0.7227011494200956	12.542421466001434	2.9857929723433037	0.23805553457222242
1	1	undersample	1.0	300	10	0.1	1	0.8139062117877232	0.24721993305482182	0.7446808509846085	0.7550287356267599	8.989491173359015	3.039870094523846	0.3381581833728033
1	2	undersample	1.0	300	10	0.1	1	0.8384155661530938	0.19482452012497561	0.8085106382118606	0.748563218385427	12.570157899418799	3.215562181732041	0.25580920158362835
1	3	undersample	1.0	300	10	0.1	1	0.8384624891855148	0.2074659496756293	0.838709677329171	0.7306034482706135	14.102399020963054	3.1132902066198955	0.22076315249398598
1	1	undersample	1.0	300	10	0.1	3	0.8178267913915382	0.2290799348675595	0.7659574467270258	0.7550287356267599	10.08690954884118	3.126723525795956	0.30997833477014464
1	2	undersample	1.0	300	10	0.1	3	0.8468222670579604	0.20349688649918007	0.7978723403406519	0.7449712643624643	11.530762799808253	3.1285584624826672	0.271322756481216
1	3	undersample	1.0	300	10	0.1	3	0.8484195402298851	0.2361144876037623	0.8602150536709446	0.7212643678109105	15.923868759674718	3.0861322467235444	0.1938054209100313
1	1	undersample	1.0	300	10	0.3	1	0.8122630838835901	0.1995346726505228	0.7446808509846085	0.7679597701094256	9.652992191081534	3.2092746126093705	0.3324642196483407
1	2	undersample	1.0	300	10	0.3	1	0.8359546955245781	0.1934468694359006	0.7553191488558172	0.7521551724083897	9.368241420210515	3.047548442789858	0.3253063421842263
1	3	undersample	1.0	300	10	0.3	1	0.8317188851810654	0.22031070045800083	0.838709677329171	0.7255747126384657	13.74869015994471	3.0562403881601172	0.2222931941238471
1	1	undersample	1.0	300	10	0.3	3	0.8103677549523112	0.2627531170180887	0.691489361628565	0.7650862068910554	7.299904694216188	2.943587615870648	0.40323643474466797
1	2	undersample	1.0	300	10	0.3	3	0.8365508070432868	0.18764983557150217	0.7872340424694433	0.7499999999946121	11.099999306856073	3.1489360438524665	0.2836879395936077
1	3	undersample	1.0	300	10	0.3	3	0.834051724137931	0.20092710449339615	0.8709677418418315	0.7212643678109105	17.466493469545345	3.1247088998075885	0.17889731162072742
1	1	undersample	1.0	500	5	0.1	1	0.8181859867938371	0.23310989160201456	0.7127659573709824	0.7665229885002406	8.14689412356164	3.052831292743371	0.3747233197060133
1	2	undersample	1.0	500	5	0.1	1	0.8322481046710687	0.2003960799954826	0.7978723403406519	0.7492816091900196	11.796862461284041	3.1823445657080427	0.2697619352758846
1	3	undersample	1.0	500	5	0.1	1	0.8442868619453714	0.2569284109746373	0.8279569891582842	0.7162356321787627	12.146992898821578	2.9177622487903374	0.24020448119332238
1	1	undersample	1.0	500	5	0.1	3	0.8177045121056493	0.24172943112852255	0.7765957445982345	0.7729885057415734	11.836647799636301	3.4209532558057907	0.2890136798312464
1	2	undersample	1.0	500	5	0.1	3	0.8332798361457568	0.20079142142774847	0.8085106382118606	0.7550287356267599	13.013358520873572	3.3004303883401755	0.2536186375648272
1	3	undersample	1.0	500	5	0.1	3	0.834159868990236	0.24156919967403986	0.8172043009873975	0.7090517241328373	10.894988456657984	2.808761352732306	0.2578030490767499
1	1	undersample	1.0	500	5	0.3	1	0.8111549278552214	0.21354792527305005	0.7340425531133998	0.764367816086463	8.953170207704812	3.1152048492267985	0.347944324459983
1	2	undersample	1.0	500	5	0.3	1	0.8304444852042063	0.19351350916766707	0.7659574467270258	0.75790229884513	10.24548089669039	3.1638359696719425	0.3088030614784662
1	3	undersample	1.0	500	5	0.3	1	0.8391886046224201	0.23727535747620504	0.8494623655000578	0.7104885057420224	13.848102562156516	2.934123007226406	0.2118790538686233
1	1	undersample	1.0	500	5	0.3	3	0.8092061017363659	0.2179496635409739	0.7446808509846085	0.7722701149369808	9.890903701395068	3.270017978002118	0.3306086054231687
1	2	undersample	1.0	500	5	0.3	3	0.833042920029347	0.19850575850451557	0.7446808509846085	0.7550287356267599	8.989491173359015	3.039870094523846	0.3381581833728033
1	3	undersample	1.0	500	5	0.3	3	0.8385242862439748	0.25346852754728133	0.8279569891582842	0.720545977006318	12.40857889193097	2.9627662921472413	0.23876756507452074
1	1	undersample	1.0	500	10	0.1	1	0.8135393739300563	0.2427981839707772	0.7659574467270258	0.7550287356267599	10.08690954884118	3.126723525795956	0.30997833477014464
1	2	undersample	1.0	500	10	0.1	1	0.8382397896796282	0.19482462894445765	0.8085106382118606	0.7456896551670569	12.380413502480526	3.1792281472100203	0.25679497884048047
1	3	undersample	1.0	500	10	0.1	1	0.8379603880855272	0.21027237923392564	0.8494623655000578	0.7291666666614285	15.192306592580632	3.1364763105927334	0.20645161019863884
1	1	undersample	1.0	500	10	0.1	3	0.8203335167522621	0.2382484911142891	0.7765957445982345	0.7600574712589077	11.011405065667212	3.236590513182044	0.29393073670130027
1	2	undersample	1.0	500	10	0.1	3	0.8456071166544387	0.20151165144414063	0.7872340424694433	0.7456896551670569	10.849151875287914	3.0955642485992305	0.285327754251349
1	3	undersample	1.0	500	10	0.1	3	0.8479946854529724	0.23494965085249328	0.8709677418418315	0.720545977006318	17.404240277148205	3.1166762294016435	0.17907567384319795
1	1	undersample	1.0	500	10	0.3	1	0.8120108828564441	0.19944720039090233	0.7340425531133998	0.7693965517186108	9.208597580832311	3.1831376623055636	0.3456701785780374
1	2	undersample	1.0	500	10	0.3	1	0.8354655783810222	0.19273346318625892	0.7553191488558172	0.7521551724083897	9.368241420210515	3.047548442789858	0.3253063421842263
1	3	undersample	1.0	500	10	0.3	1	0.8317420590779879	0.2203901651796426	0.838709677329171	0.7255747126384657	13.74869015994471	3.0562403881601172	0.2222931941238471
1	1	undersample	1.0	500	10	0.3	3	0.8108263022743947	0.2652470334581219	0.691489361628565	0.7665229885002406	7.358620284884254	2.9617020004226737	0.402480602636919
1	2	undersample	1.0	500	10	0.3	3	0.8367342259721203	0.18837964732785573	0.7765957445982345	0.7499999999946121	10.428570795108524	3.1063828540706764	0.297872336566196
1	3	undersample	1.0	500	10	0.3	3	0.8336268693610185	0.2009071050756223	0.8602150536709446	0.7212643678109105	15.923868759674718	3.0861322467235444	0.1938054209100313
1	1	smote	0.6	100	5	0.1	1	0.8203105893861581	0.27136855008628974	0.4361702127195564	0.9044540229820083	7.322881873533314	4.56502911668518	0.6233924187628224
1	2	smote	0.6	100	5	0.1	1	0.833791880655417	0.2239857275457829	0.4255319148483477	0.9109195402233412	7.574670556352232	4.776938378471003	0.630646345235211
1	3	smote	0.6	100	5	0.1	1	0.8465501792114696	0.2671150949147333	0.5806451612278877	0.8800287356258619	10.156608909682168	4.839868245602766	0.47652402362592605
1	1	smote	0.6	100	5	0.1	3	0.8262564196625091	0.26977759452087957	0.48936170207559987	0.8965517241314903	8.305554697192507	4.730495995821664	0.56955809518239
1	2	smote	0.6	100	5	0.1	3	0.8393785155294694	0.22986716459357265	0.48936170207559987	0.9022988505682307	8.850489229410115	5.008760437662472	0.5659303366545549
1	3	smote	0.6	100	5	0.1	3	0.8512467556544309	0.27788678412738593	0.6021505375696613	0.8793103448212694	11.027025991413156	4.989246897635601	0.4524562462490351
1	1	smote	0.6	100	5	0.3	1	0.7844521887992174	0.22686420419038517	0.2872340425226347	0.9360632183840801	5.899881670659839	4.492468815890899	0.7614506540416169
1	2	smote	0.6	100	5	0.3	1	0.782251161653216	0.19951051367325628	0.24468085103779993	0.9461206896483756	5.688449635759266	4.54127575182791	0.798332759491377
1	3	smote	0.6	100	5	0.3	1	0.8339126807563961	0.31332919393175235	0.46236559134813277	0.9181034482692666	9.641051391954859	5.64572653084434	0.585592401171619
1	1	smote	0.6	100	5	0.3	3	0.7977042064074347	0.22511497042882372	0.35106382974988687	0.93318965516571	7.5563182469702275	5.254632019551935	0.6953957962392125
1	2	smote	0.6	100	5	0.3	3	0.7875473832232821	0.1946574884380411	0.276595744651426	0.9374999999932652	5.735293185347092	4.42553120586094	0.771631197479956
1	3	smote	0.6	100	5	0.3	3	0.8414596465208256	0.31279873899034033	0.4946236558607932	0.908045977004971	9.664892495932884	5.379031672134843	0.5565536893193055
1	1	smote	0.6	100	10	0.1	1	0.8222747004157496	0.25825472403004746	0.35106382974988687	0.9353448275794876	7.8262282664562175	5.429786393093661	0.6937935017949625
1	2	smote	0.6	100	10	0.1	1	0.8259125091709465	0.22331397168224298	0.3191489361362608	0.943965517234598	7.896633178064083	5.695579996992787	0.7212668728044891
1	3	smote	0.6	100	10	0.1	1	0.8554412309974044	0.29588458932157213	0.45161290317724595	0.9166666666600815	9.058822387194988	5.419354187376198	0.5982404627392243
1	1	smote	0.6	100	10	0.1	3	0.828518586451455	0.26834132724158366	0.4255319148483477	0.915948275855489	8.072173735699046	5.062738076489015	0.6271839731815245
1	2	smote	0.6	100	10	0.1	3	0.8316825629738323	0.2329668851194045	0.35106382974988687	0.93318965516571	7.5563182469702275	5.254632019551935	0.6953957962392125
1	3	smote	0.6	100	10	0.1	3	0.8552790137189471	0.295846186271546	0.5268817203734536	0.9022988505682307	10.284758220359903	5.392788820908591	0.5243476416767233
1	1	smote	0.6	100	10	0.3	1	0.819683908045977	0.2572959831746889	0.2978723403938434	0.9533045976943011	8.661070376884574	6.379049368785417	0.7365197376988969
1	2	smote	0.6	100	10	0.3	1	0.8163059427732942	0.22348405962417298	0.25531914890900864	0.9525862068897085	6.888310217674016	5.384911822304124	0.7817464056140246
1	3	smote	0.6	100	10	0.3	1	0.8370102583117044	0.25395204598733057	0.3870967741519251	0.9432471264300055	10.497000095638095	6.820741957093878	0.6497801076479132
1	1	smote	0.6	100	10	0.3	3	0.8075018341892884	0.22384678639733505	0.2872340425226347	0.943965517234598	6.7887473334632995	5.126021997293508	0.7550762574619166
1	2	smote	0.6	100	10	0.3	3	0.8097792858889704	0.2187477011214602	0.2872340425226347	0.9540229884988936	8.361938452957606	6.247339065139797	0.7471161162769305
1	3	smote	0.6	100	10	0.3	3	0.8360292300086517	0.2690137382606449	0.39784946232281193	0.9295977011427472	8.724124081967375	5.651085437119521	0.6477538944636267
1	1	smote	0.6	300	5	0.1	1	0.7759155661530936	0.26139863665369406	0.21276595742417384	0.9604885057402265	6.570022893372522	5.384911594995635	0.8196183813495396
1	2	smote	0.6	300	5	0.1	1	0.7738826730251895	0.20486509179977133	0.19148936168175645	0.9669540229815593	6.930203838885719	5.794632842254019	0.8361417510460526
1	3	smote	0.6	300	5	0.1	1	0.8175982573229514	0.2509380021685685	0.35483870963926467	0.9468390804529682	9.79594405998712	6.674802578937911	0.681384299471719
1	1	smote	0.6	300	5	0.1	3	0.7837490829053559	0.23510465491762653	0.24468085103779993	0.9540229884988936	6.721829507476693	5.321807351785753	0.791720063510687
1	2	smote	0.6	300	5	0.1	3	0.7741119466862313	0.21105162837065433	0.21276595742417384	0.9597701149356339	6.447874831667317	5.2887524832902875	0.820231868155535
1	3	smote	0.6	300	5	0.1	3	0.8240946730935608	0.28795000875529414	0.39784946232281193	0.9454022988437831	11.44078731605506	7.286925658558674	0.6369251820567391
1	1	smote	0.6	300	5	0.3	1	0.7785369283443385	0.21825915037241353	0.22340425529538255	0.9683908045907444	8.813197687857327	7.067696020918232	0.8019445589566209
1	2	smote	0.6	300	5	0.3	1	0.7267669356810956	0.19211576945101685	0.1489361701969217	0.9734195402228921	6.408781362699336	5.603218131426377	0.8743032021580036
1	3	smote	0.6	300	5	0.3	1	0.8167330985045111	0.2628127295465398	0.30107526878483065	0.9583333333264489	9.907689894149192	7.2258047154489065	0.7293127554021525
1	1	smote	0.6	300	5	0.3	3	0.7592932257275617	0.22049793851522564	0.21276595742417384	0.9583333333264489	6.216214711605145	5.1063817518048396	0.8214616010784683
1	2	smote	0.6	300	5	0.3	3	0.7485250061139643	0.16406059305338347	0.1595744680681304	0.9691091953953369	5.956724585725244	5.165757851009924	0.8672144761941744
1	3	smote	0.6	300	5	0.3	3	0.8195989370905945	0.28213155389316985	0.31182795695571747	0.9554597701080787	9.720259878110033	7.001039009048461	0.7202522360139938
1	1	smote	0.6	300	10	0.1	1	0.8042385057471264	0.24376994733852556	0.24468085103779993	0.9576149425218563	7.318928786941585	5.772807868336465	0.7887503708803679
1	2	smote	0.6	300	10	0.1	1	0.800646551724138	0.22223389181493733	0.1489361701969217	0.9655172413723743	4.899998572527442	4.319147682289121	0.8814589574586955
1	3	smote	0.6	300	10	0.1	1	0.8367398961809417	0.29093895025287836	0.35483870963926467	0.9554597701080787	11.79838439273143	7.966699562020662	0.675236471270153
1	1	smote	0.6	300	10	0.1	3	0.8057822817314747	0.23584911468489675	0.23404255316659123	0.9561781609126712	6.667120503137042	5.3407731084142	0.8010614236280912
1	2	smote	0.6	300	10	0.1	3	0.7988429322572755	0.216959795013192	0.18085106381054777	0.9619252873494115	5.577798084679308	4.74989838981145	0.8515722982300391
1	3	smote	0.6	300	10	0.1	3	0.8358670127301939	0.30043068240799486	0.33333333329749104	0.9547413793034861	10.54761667314506	7.365077735839821	0.6982693681991342
1	1	smote	0.6	300	10	0.3	1	0.7882275617510394	0.22457999538007808	0.24468085103779993	0.9554597701080787	6.949112461611791	5.493478518111441	0.7905295070366652
1	2	smote	0.6	300	10	0.3	1	0.7937683418928834	0.1929723249126675	0.138297872325713	0.9633620689585967	4.220042416439281	3.774717366607122	0.8944737876809464
1	3	smote	0.6	300	10	0.3	1	0.844665368928439	0.2885421158589432	0.3655913978101515	0.9454022988437831	9.978588670342093	6.696093848405268	0.6710461739465428
1	1	smote	0.6	300	10	0.3	3	0.7994619711420886	0.21946903517388802	0.21276595742417384	0.9576149425218563	6.106274314252744	5.0198329289882295	0.8220778513354078
1	2	smote	0.6	300	10	0.3	3	0.7845591831743702	0.19411362351477635	0.17021276593933907	0.9626436781540041	5.285994632100431	4.556463590725478	0.861987923747661
1	3	smote	0.6	300	10	0.3	3	0.8390650105054999	0.28170748461085376	0.33333333329749104	0.943965517234598	8.423075387407849	5.9487168857412165	0.706240479623814
1	1	smote	0.6	500	5	0.1	1	0.7752201027146002	0.24327750503406786	0.19148936168175645	0.9640804597631891	6.3568403235479085	5.331062344024435	0.838633976805734
1	2	smote	0.6	500	5	0.1	1	0.7518647591098068	0.19087015482392483	0.138297872325713	0.9734195402228921	5.877541991321649	5.202988264895921	0.8852319921836126
1	3	smote	0.6	500	5	0.1	1	0.8116734643430974	0.24746683217791476	0.3225806451266042	0.9583333333264489	10.952378279527677	7.741933623695256	0.7068723629316924
1	1	smote	0.6	500	5	0.1	3	0.7768861579848375	0.23414205196283705	0.22340425529538255	0.9619252873494115	7.267767523818517	5.8675215403553205	0.8073347762498082
1	2	smote	0.6	500	5	0.1	3	0.7588423208608461	0.1960150803873065	0.17021276593933907	0.9662356321769667	5.870156462415227	5.041193616285856	0.8587835077074136
1	3	smote	0.6	500	5	0.1	3	0.8180308367321715	0.29656150924341756	0.3655913978101515	0.951867816085116	11.396405368922277	7.595568954464356	0.6664881245110177
1	1	smote	0.6	500	5	0.3	1	0.7786515651748593	0.21809613727981678	0.21276595742417384	0.9676724137861519	8.090087568825076	6.581558245677159	0.813533612434324
1	2	smote	0.6	500	5	0.3	1	0.7344705306921008	0.18871710393349223	0.12765957445450432	0.970545977004522	4.822128041810832	4.334196762599668	0.8988141079619251
1	3	smote	0.6	500	5	0.3	1	0.815543505129156	0.2624987345158443	0.29032258061394384	0.9590517241310413	9.581337340345518	7.089981288667967	0.7399782453123519
1	1	smote	0.6	500	5	0.3	3	0.7547536072389336	0.2194421238890768	0.20212765955296516	0.9619252873494115	6.4002498786683875	5.308709965083385	0.8294535372399237
1	2	smote	0.6	500	5	0.3	3	0.7427625947664465	0.16518313408853721	0.138297872325713	0.9676724137861519	4.804113734301206	4.278012859690153	0.8904894946812254
1	3	smote	0.6	500	5	0.3	3	0.821298356198245	0.29294625856947526	0.3225806451266042	0.9576149425218563	10.75867377030952	7.610714440715384	0.7074026497700646
1	1	smote	0.6	500	10	0.1	1	0.8051250305698215	0.24140545205756705	0.24468085103779993	0.9597701149356339	7.728368280128033	6.082065355783831	0.7869792248564257
1	2	smote	0.6	500	10	0.1	1	0.8001650770359501	0.222228517643744	0.17021276593933907	0.9669540229815593	6.002227828132279	5.150784748670239	0.8581454813338429
1	3	smote	0.6	500	10	0.1	1	0.8356429983932765	0.287067070789036	0.3655913978101515	0.9554597701080787	12.36194358246668	8.208114700263712	0.6639825300841927
1	1	smote	0.6	500	10	0.1	3	0.8043455001222793	0.23488035397011825	0.23404255316659123	0.9561781609126712	6.667120503137042	5.3407731084142	0.8010614236280912
1	2	smote	0.6	500	10	0.1	3	0.7926831132306187	0.21043760131574224	0.18085106381054777	0.9640804597631891	5.925712625764644	5.034892213800855	0.8496686343938311
1	3	smote	0.6	500	10	0.1	3	0.8342989123717711	0.2958161333273587	0.30107526878483065	0.9561781609126712	9.399241201420201	6.870437351578737	0.7309565857878206
1	1	smote	0.6	500	10	0.3	1	0.7887778185375398	0.22455606458245536	0.24468085103779993	0.9554597701080787	6.949112461611791	5.493478518111441	0.7905295070366652
1	2	smote	0.6	500	10	0.3	1	0.793477928588897	0.1928837449520447	0.138297872325713	0.9633620689585967	4.220042416439281	3.774717366607122	0.8944737876809464
1	3	smote	0.6	500	10	0.3	1	0.8443486590038314	0.288130244830561	0.3655913978101515	0.9446839080391906	9.841512593328495	6.609131606366027	0.6715564752141041
1	1	smote	0.6	500	10	0.3	3	0.798873502078748	0.21777325075293805	0.21276595742417384	0.9576149425218563	6.106274314252744	5.0198329289882295	0.8220778513354078
1	2	smote	0.6	500	10	0.3	3	0.7848495964783565	0.19421229114965563	0.18085106381054777	0.9633620689585967	5.805193210813974	4.9361688640246975	0.8503022426157356
1	3	smote	0.6	500	10	0.3	3	0.8388255469039674	0.28111036635911835	0.33333333329749104	0.9446839080391906	8.538959462198727	6.025972935216084	0.7057034146259828
1	1	smote	0.8	100	5	0.1	1	0.8245062973832233	0.2827315004482452	0.5319148935604346	0.8829022988442321	8.568041588321247	4.542487537206094	0.5301663635383563
1	2	smote	0.8	100	5	0.1	1	0.8344185619955979	0.2426531677291847	0.5106382978180173	0.8929597701085277	8.704988909905405	4.770526470566129	0.5480221092628687
1	3	smote	0.8	100	5	0.1	1	0.8400923866023977	0.26182821787429095	0.6236559139114349	0.8570402298789006	9.934528983240599	4.3624571427232475	0.4391206720255542
1	1	smote	0.8	100	5	0.1	3	0.8243075935436538	0.2677401193435123	0.5319148935604346	0.8706896551661589	7.651514503186184	4.113474858559666	0.5376026903342626
1	2	smote	0.8	100	5	0.1	3	0.8395084372707264	0.2287254669832114	0.49999999994680855	0.8829022988442321	7.539876606909767	4.269938284973728	0.5663140701350289
1	3	smote	0.8	100	5	0.1	3	0.8420930663700409	0.26442907154441436	0.6129032257405481	0.8441091953962349	8.573348056196378	3.931618596633756	0.458586130544263
1	1	smote	0.8	100	5	0.3	1	0.7936307776962583	0.2604976438937204	0.39361702123472164	0.9224137930968218	7.717347897396809	5.07328539714633	0.6573871474271823
1	2	smote	0.8	100	5	0.3	1	0.7752965272682808	0.19180491064564376	0.2872340425226347	0.9360632183840801	5.899881670659839	4.492468815890899	0.7614506540416169
1	3	smote	0.8	100	5	0.3	1	0.8201937337782722	0.30411380223032775	0.4731182795190196	0.9022988505682307	8.292916265650547	4.842504247346491	0.5839326009446271
1	1	smote	0.8	100	5	0.3	3	0.8018922719491318	0.2506631876265752	0.4042553191059303	0.9181034482692666	7.60714189186839	4.9361696091110145	0.648886218136155
1	2	smote	0.8	100	5	0.3	3	0.8047887625336269	0.1952454180981534	0.34042553187867813	0.9245689655105994	6.32626642054546	4.513069309633039	0.7133858972036861
1	3	smote	0.8	100	5	0.3	3	0.8267828451365714	0.2868978967546117	0.50537634403168	0.8972701149360829	8.924140142622152	4.919467149433394	0.551253900271732
1	1	smote	0.8	100	10	0.1	1	0.8259507214477868	0.2758696325155993	0.39361702123472164	0.9137931034417113	6.880700926053153	4.565956916324075	0.6635889129010799
1	2	smote	0.8	100	10	0.1	1	0.8262487772071412	0.20862962869664872	0.3085106382650521	0.9310344827519323	6.023076031773329	4.473403605765898	0.7427107879656081
1	3	smote	0.8	100	10	0.1	1	0.8444877023853665	0.2910249450346486	0.4838709676899064	0.898706896545268	8.317818273169665	4.776938443166218	0.5743018425152117
1	1	smote	0.8	100	10	0.1	3	0.8271276595744681	0.2688202175004309	0.4255319148483477	0.9001436781544531	6.677324105963646	4.261441482814934	0.6381959821653285
1	2	smote	0.8	100	10	0.1	3	0.8362756786500367	0.21869936442095755	0.3829787233635129	0.9181034482692666	6.958256834052123	4.676371208631487	0.6720607259225937
1	3	smote	0.8	100	10	0.1	3	0.8528225806451613	0.3075517376723512	0.559139784886114	0.8850574712580097	9.7658527202003	4.864515705027243	0.49811478288082794
1	1	smote	0.8	100	10	0.3	1	0.8106046710687209	0.2529621776888533	0.3085106382650521	0.9403735632116353	7.0363287322622785	5.174057064981005	0.7353347450772365
1	2	smote	0.8	100	10	0.3	1	0.7922474932746393	0.22005526874817025	0.24468085103779993	0.9446839080391906	5.532283604541614	4.423320558833887	0.7995469537895377
1	3	smote	0.8	100	10	0.3	1	0.819838400692127	0.26892483804360007	0.3763440859810383	0.9274425287289696	7.713382310602686	5.186840548878025	0.6724469581411072
1	1	smote	0.8	100	10	0.3	3	0.8090685375397406	0.25547950526632474	0.35106382974988687	0.9324712643611174	7.47017675082198	5.198731687202355	0.6959315402983665
1	2	smote	0.8	100	10	0.3	3	0.8037646735143067	0.20904846385928286	0.2659574467802173	0.942528735625413	5.942027936736837	4.627658768217949	0.7788012372319852
1	3	smote	0.8	100	10	0.3	3	0.8299267704857248	0.2697521224118169	0.44086021500635914	0.9224137930968218	9.373930360047563	5.682197593891191	0.6061702276315029
1	1	smote	0.8	300	5	0.1	1	0.7867143555881634	0.2401258507193823	0.2659574467802173	0.9533045976943011	7.396876879083756	5.695579793558408	0.769997907589229
1	2	smote	0.8	300	5	0.1	1	0.7771842137441917	0.2025579810532471	0.20212765955296516	0.9647988505677817	6.943399373715923	5.742073920666524	0.8269830874152244
1	3	smote	0.8	300	5	0.1	1	0.8176523297491041	0.3184407410977873	0.40860215049369875	0.9396551724070428	10.75843971593327	6.771120228209648	0.6293775212215215
1	1	smote	0.8	300	5	0.1	3	0.7989422841770604	0.23867405292262622	0.22340425529538255	0.9511494252805234	5.601126964594444	4.573215583360494	0.8164813181806446
1	2	smote	0.8	300	5	0.1	3	0.7806997432134997	0.20323994123580563	0.20212765955296516	0.9475574712575607	4.5773507180503445	3.8542691562983546	0.8420305429789127
1	3	smote	0.8	300	5	0.1	3	0.8242646150043258	0.276902677141432	0.4193548386645855	0.9339080459703024	10.205312407687934	6.345020076512687	0.621736966100096
1	1	smote	0.8	300	5	0.3	1	0.7698627415015896	0.21939414223770926	0.21276595742417384	0.9533045976943011	5.517670325509633	4.556463834846726	0.825794857406449
1	2	smote	0.8	300	5	0.3	1	0.7540734287111764	0.1886455648314931	0.1489361701969217	0.9633620689585967	4.601469326505766	4.0650802409615165	0.8834309014146438
1	3	smote	0.8	300	5	0.3	1	0.8017859349894945	0.2885057917570113	0.31182795695571747	0.9554597701080787	9.720259878110033	7.001039009048461	0.7202522360139938
1	1	smote	0.8	300	5	0.3	3	0.7686399486427001	0.22768353730327373	0.23404255316659123	0.961206896544819	7.570985683991994	6.033095369800318	0.7968705193627256
1	2	smote	0.8	300	5	0.3	3	0.7682348985081927	0.18200882156450957	0.19148936168175645	0.9626436781540041	6.103237221363677	5.126021539566163	0.8398856692954264
1	3	smote	0.8	300	5	0.3	3	0.7969812136942283	0.28007029180225823	0.3870967741519251	0.961206896544819	15.649118684763256	9.978492048573276	0.63763922384956
1	1	smote	0.8	300	10	0.1	1	0.795877659574468	0.23284645746090113	0.2659574467802173	0.9525862068897085	7.279313332530062	5.609283148233462	0.7705785998211341
1	2	smote	0.8	300	10	0.1	1	0.7982009660063585	0.19511089320505906	0.20212765955296516	0.9626436781540041	6.528203367581184	5.410800513986506	0.8288345420693091
1	3	smote	0.8	300	10	0.1	1	0.8263348164627364	0.29320456414951196	0.34408602146837786	0.9403735632116353	8.27335429743515	5.770694716887303	0.6975036275120905
1	1	smote	0.8	300	10	0.1	3	0.8038258131572513	0.24392349122541676	0.2659574467802173	0.9497126436713383	6.842648724359594	5.288752746405669	0.77291015380512
1	2	smote	0.8	300	10	0.1	3	0.7986136585962338	0.21547540845782062	0.19148936168175645	0.9576149425218563	5.351024598169236	4.517849636089407	0.8442961716387676
1	3	smote	0.8	300	10	0.1	3	0.8346233469286861	0.3036544013974284	0.3655913978101515	0.9339080459703024	8.142961150086258	5.531555964139266	0.6793052036912959
1	1	smote	0.8	300	10	0.3	1	0.7834663120567376	0.23402257298502074	0.25531914890900864	0.9511494252805234	6.67562886854484	5.226532095269136	0.782927291410694
1	2	smote	0.8	300	10	0.3	1	0.7846126803619466	0.19065906471672614	0.23404255316659123	0.9446839080391906	5.21825301437923	4.231002273667197	0.8108081784892126
1	3	smote	0.8	300	10	0.3	1	0.817930416512174	0.3097889289309533	0.39784946232281193	0.9360632183840801	9.673152530325442	6.222543425587684	0.6432797693769859
1	1	smote	0.8	300	10	0.3	3	0.7849948031303497	0.24903361489555612	0.32978723400746945	0.9446839080391906	8.403420423767768	5.9618668401674135	0.7094571561921376
1	2	smote	0.8	300	10	0.3	3	0.7732483492296405	0.17368980688591265	0.17021276593933907	0.9489942528667458	3.8165395145293433	3.3371285028600313	0.8743859331183085
1	3	smote	0.8	300	10	0.3	3	0.8130947966876777	0.265256098985815	0.34408602146837786	0.9432471264300055	8.718819760467314	6.062881739639002	0.695378711685381
1	1	smote	0.8	500	5	0.1	1	0.7841617754952311	0.23650042048766437	0.21276595742417384	0.961206896544819	6.696694956195971	5.484632154363925	0.8190058115641714
1	2	smote	0.8	500	5	0.1	1	0.7579940083149915	0.19182616406162967	0.19148936168175645	0.9669540229815593	6.930203838885719	5.794632842254019	0.8361417510460526
1	3	smote	0.8	500	5	0.1	1	0.8168335187245087	0.3110241051900527	0.34408602146837786	0.9568965517172637	11.64589888545135	7.982793844785086	0.6854596460818159
1	1	smote	0.8	500	5	0.1	3	0.7898706896551724	0.22296672388187558	0.20212765955296516	0.9561781609126712	5.527649001755401	4.612485866357718	0.8344389829412926
1	2	smote	0.8	500	5	0.1	3	0.7648798606016141	0.1964746571467108	0.1489361701969217	0.9576149425218563	3.9538126221258767	3.5138830502917613	0.8887328122454874
1	3	smote	0.8	500	5	0.1	3	0.8213678778890126	0.29179011777034763	0.35483870963926467	0.9497126436713383	10.387140744837687	7.056219793260911	0.6793226223392014
1	1	smote	0.8	500	5	0.3	1	0.7723083272193692	0.21631795762423733	0.19148936168175645	0.9554597701080787	5.080644012250046	4.299244057652432	0.8462005990736599
1	2	smote	0.8	500	5	0.3	1	0.7471722915138177	0.18066370734957343	0.138297872325713	0.9640804597631891	4.307653116830731	3.850211692906537	0.8938072647462201
1	3	smote	0.8	500	5	0.3	1	0.8052697441601779	0.29006632020992307	0.31182795695571747	0.9604885057402265	11.015053987591568	7.892080111796404	0.7164812819379981
1	1	smote	0.8	500	5	0.3	3	0.7620827219369039	0.21956694791959822	0.23404255316659123	0.9647988505677817	8.374714152628167	6.64871717129808	0.7939037639230261
1	2	smote	0.8	500	5	0.3	3	0.7645283076546833	0.18530302903399715	0.17021276593933907	0.9597701149356339	4.893771670205174	4.23100198663223	0.8645687258876804
1	3	smote	0.8	500	5	0.3	3	0.7969116920034606	0.280283585451497	0.33333333329749104	0.9619252873494115	12.63207209862487	8.754714679250304	0.6930545111346081
1	1	smote	0.8	500	10	0.1	1	0.7961604304230865	0.2339500935151987	0.25531914890900864	0.9533045976943011	6.9995589223203725	5.467756601816071	0.7811572975526729
1	2	smote	0.8	500	10	0.1	1	0.7973526534605038	0.1960337493848189	0.20212765955296516	0.9619252873494115	6.4002498786683875	5.308709965083385	0.8294535372399237
1	3	smote	0.8	500	10	0.1	1	0.8271999752811766	0.29486367783205836	0.34408602146837786	0.9446839080391906	8.958908286103664	6.220359158932731	0.69432110148869
1	1	smote	0.8	500	10	0.1	3	0.8037264612374664	0.24502296896260686	0.23404255316659123	0.9525862068897085	6.138887580456838	4.936169170445447	0.804082017199806
1	2	smote	0.8	500	10	0.1	3	0.7954038273416484	0.20590520884407554	0.20212765955296516	0.9576149425218563	5.72361445816487	4.768841282538819	0.8331870114870876
1	3	smote	0.8	500	10	0.1	3	0.8325917686318132	0.2941938206670979	0.35483870963926467	0.9360632183840801	8.052245898549597	5.549836028226854	0.6892283243242799
1	1	smote	0.8	500	10	0.3	1	0.7835503790657861	0.2340951886519763	0.25531914890900864	0.9511494252805234	6.67562886854484	5.226532095269136	0.782927291410694
1	2	smote	0.8	500	10	0.3	1	0.7845438982636341	0.19072629469911462	0.23404255316659123	0.9446839080391906	5.21825301437923	4.231002273667197	0.8108081784892126
1	3	smote	0.8	500	10	0.3	1	0.8185174885675442	0.3075805750946777	0.39784946232281193	0.934626436774895	9.446034613544791	6.08578425035559	0.6442686698573769
1	1	smote	0.8	500	10	0.3	3	0.7856902665688432	0.24964884679214636	0.3191489361362608	0.9432471264300055	7.790742270596531	5.623484060376385	0.7218162001960792
1	2	smote	0.8	500	10	0.3	3	0.7738979579359258	0.17364590378103698	0.17021276593933907	0.9489942528667458	3.8165395145293433	3.3371285028600313	0.8743859331183085
1	3	smote	0.8	500	10	0.3	3	0.8131179705846002	0.2646685031235138	0.31182795695571747	0.9418103448208204	7.33391075214034	5.358820264655692	0.7306906741062614
1	1	smote	1.0	100	5	0.1	1	0.8166345683541208	0.2867566046598016	0.5425531914316433	0.8656609195340111	7.642705503639464	4.038684418285559	0.5284364731750135
1	2	smote	1.0	100	5	0.1	1	0.831017669356811	0.21715261105299702	0.5638297871740607	0.8613505747064559	8.030708312998081	4.066585529038316	0.5063794238609404
1	3	smote	1.0	100	5	0.1	1	0.8401850821900877	0.2795312237770509	0.6236559139114349	0.8383620689594946	8.595046995517508	3.8583510152183327	0.4489039945075427
1	1	smote	1.0	100	5	0.1	3	0.820058388359012	0.2804621145061278	0.5638297871740607	0.8591954022926782	7.888003355969096	4.00434187740535	0.5076496063474805
1	2	smote	1.0	100	5	0.1	3	0.8401351186109073	0.2366383422615372	0.5638297871740607	0.8563218390743081	7.704389644124996	3.9242550454352934	0.5093531284965381
1	3	smote	1.0	100	5	0.1	3	0.843066370040786	0.2688262922342497	0.6666666665949821	0.8275862068906065	9.599999317358442	3.8666664418509105	0.402777773000392
1	1	smote	1.0	100	5	0.3	1	0.7830841892883345	0.24060366979392253	0.39361702123472164	0.917385057464674	7.2080845261081	4.764476758204417	0.6609906791279099
1	2	smote	1.0	100	5	0.3	1	0.7770084372707263	0.21051910654713057	0.34042553187867813	0.9195402298784516	5.898616758841275	4.231002512863031	0.7172872262865917
1	3	smote	1.0	100	5	0.3	1	0.8261108021258188	0.29349855038728456	0.5161290322025668	0.9008620689590456	9.69275256976466	5.2061705819505715	0.5371199200176685
1	1	smote	1.0	100	5	0.3	3	0.7914297505502569	0.25264351347420966	0.4042553191059303	0.9109195402233412	6.93893928149103	4.538091459547454	0.6540036172766339
1	2	smote	1.0	100	5	0.3	3	0.7955872462704817	0.20686237420724174	0.35106382974988687	0.9066091953957859	5.251701816920617	3.7590830665486634	0.7157837868707895
1	3	smote	1.0	100	5	0.3	3	0.8230595723643555	0.28082406927820586	0.559139784886114	0.8908045976947501	10.346597159174383	5.120542823933562	0.4949011391563822
1	1	smote	1.0	100	10	0.1	1	0.8144258987527513	0.25364389224542894	0.4255319148483477	0.9066091953957859	7.1908823848526096	4.556464323089289	0.6336446638007218
1	2	smote	1.0	100	10	0.1	1	0.815526412325752	0.22340203030680056	0.36170212762109555	0.9202586206830442	6.539638794633057	4.535939625824717	0.6936070481676876
1	3	smote	1.0	100	10	0.1	1	0.8267210480781115	0.2592887623392887	0.4731182795190196	0.8943965517177127	7.605163748485062	4.480140018277933	0.5890918447507107
1	1	smote	1.0	100	10	0.1	3	0.8225039740767914	0.2694907296517506	0.4468085105907651	0.8994252873498605	7.223076165860622	4.442552749014668	0.6150499558320219
1	2	smote	1.0	100	10	0.1	3	0.8185757520176082	0.2130686354236467	0.4255319148483477	0.9015804597636381	6.785617012081525	4.32365230105605	0.6371789367867043
1	3	smote	1.0	100	10	0.1	3	0.8384779384501297	0.2864808810319022	0.5376344085443404	0.8749999999937141	8.139534169184788	4.3010749240524415	0.5284178127712034
1	1	smote	1.0	100	10	0.3	1	0.8046435558816336	0.23152497728784338	0.34042553187867813	0.9389367816024502	7.936241553907887	5.5749677966967415	0.702469510216603
1	2	smote	1.0	100	10	0.3	1	0.7950140621178772	0.21060323056103172	0.2659574467802173	0.9461206896483756	6.362317643204475	4.936169295465119	0.7758445127483085
1	3	smote	1.0	100	10	0.3	1	0.8188805462859967	0.32715289315420415	0.40860215049369875	0.9231321839014144	8.297365063866145	5.315645976115579	0.6406426440474238
1	1	smote	1.0	100	10	0.3	3	0.8044830643189043	0.2253276025439033	0.35106382974988687	0.925287356315192	6.699872974978676	4.698853707310785	0.7013347354286236
1	2	smote	1.0	100	10	0.3	3	0.7994696135974566	0.2210380463998501	0.24468085103779993	0.9353448275794876	4.686384242587362	3.7843965770046726	0.8075301414148356
1	3	smote	1.0	100	10	0.3	3	0.833665492522556	0.2968773609465319	0.46236559134813277	0.9123563218325262	8.952457938611282	5.27551499732214	0.5892811721621901
1	1	smote	1.0	300	5	0.1	1	0.7685864514551235	0.24197938931130386	0.2659574467802173	0.9396551724070428	5.641820997570025	4.407294101513282	0.7811828923663701
1	2	smote	1.0	300	5	0.1	1	0.7779026045487895	0.1905659734360509	0.18085106381054777	0.951867816085116	4.366155318625265	3.757382514712729	0.8605700431734141
1	3	smote	1.0	300	5	0.1	1	0.8196761834136694	0.29268481144266095	0.4301075268354723	0.9403735632116353	11.902703090540427	7.2133683961091295	0.6060277419517304
1	1	smote	1.0	300	5	0.1	3	0.7782083027635119	0.22837524013580637	0.3085106382650521	0.9432471264300055	7.415188542227595	5.436034591697172	0.7330945783223806
1	2	smote	1.0	300	5	0.1	3	0.7769549400831499	0.19301469993406178	0.19148936168175645	0.9482758620621533	4.342104417372315	3.702126942948502	0.8526112096051
1	3	smote	1.0	300	5	0.1	3	0.8213987764182424	0.2992418135621938	0.44086021500635914	0.9288793103381546	10.297784036623154	6.198760938833544	0.6019509453500249
1	1	smote	1.0	300	5	0.3	1	0.7503056982147225	0.21534202053374724	0.19148936168175645	0.9619252873494115	5.983613114673217	5.029304177447417	0.8405129177349815
1	2	smote	1.0	300	5	0.3	1	0.7270802763511862	0.16270186077222232	0.138297872325713	0.9597701149356339	3.828923206587492	3.437689114138687	0.8978213691867896
1	3	smote	1.0	300	5	0.3	1	0.8044277592386603	0.28010078683339357	0.33333333329749104	0.9504310344759309	9.58695454893303	6.724636322887795	0.7014361226701196
1	1	smote	1.0	300	5	0.3	3	0.7609516385424309	0.21371993775169568	0.276595744651426	0.9576149425218563	8.638582182259059	6.525782807684699	0.7554228904253281
1	2	smote	1.0	300	5	0.3	3	0.7590486671557839	0.19007454160658013	0.1595744680681304	0.9547413793034861	4.005424065091768	3.5258350863103307	0.8802651077534058
1	3	smote	1.0	300	5	0.3	3	0.7997775305895438	0.2570607724484971	0.30107526878483065	0.9533045976943011	8.79431761288434	6.447641297474658	0.7331599213661785
1	1	smote	1.0	300	10	0.1	1	0.8049874663731964	0.23557537056086394	0.24468085103779993	0.9489942528667458	6.027175951812407	4.7971222228612955	0.7959154006690335
1	2	smote	1.0	300	10	0.1	1	0.7917965884079237	0.19838399460318146	0.20212765955296516	0.9511494252805234	4.932548001560755	4.137671242088066	0.8388506693606116
1	3	smote	1.0	300	10	0.1	1	0.8257554690396737	0.2846453962825414	0.39784946232281193	0.9303160919473398	8.820874978868572	5.709344041506917	0.6472536984115025
1	1	smote	1.0	300	10	0.1	3	0.8020145512350207	0.2454915881865837	0.276595744651426	0.9432471264300055	6.3548015436061105	4.873686185659533	0.7669297127012851
1	2	smote	1.0	300	10	0.1	3	0.7913915382734165	0.20530054625019079	0.23404255316659123	0.951867816085116	6.042701882120924	4.8624950190400025	0.8046888715460342
1	3	smote	1.0	300	10	0.1	3	0.8257091212458287	0.26995338417636333	0.39784946232281193	0.9324712643611174	9.123478846068613	5.891557122212156	0.6457577345637284
1	1	smote	1.0	300	10	0.3	1	0.8065006725360724	0.23239893989570354	0.34042553187867813	0.942528735625413	8.46451462263234	5.923403223318974	0.6997924160749734
1	2	smote	1.0	300	10	0.3	1	0.7925761188554659	0.20913193232008603	0.24468085103779993	0.9482758620621533	5.938965974356354	4.730495538211976	0.796518366875303
1	3	smote	1.0	300	10	0.3	1	0.8217000370782349	0.2621016127505519	0.3763440859810383	0.9310344827519323	8.146550506517876	5.456988454932506	0.6698526412008351
1	1	smote	1.0	300	10	0.3	3	0.7930958058204941	0.23237279116056098	0.276595744651426	0.93318965516571	5.340606398234274	4.140013106313646	0.7751953138273519
1	2	smote	1.0	300	10	0.3	3	0.7869054169723649	0.20981636428477335	0.23404255316659123	0.9525862068897085	6.138887580456838	4.936169170445447	0.804082017199806
1	3	smote	1.0	300	10	0.3	3	0.825500556173526	0.28366685602454783	0.33333333329749104	0.9281609195335622	6.45999907874141	4.639999353182506	0.7182662461751492
1	1	smote	1.0	500	5	0.1	1	0.7556401320616288	0.23670719193916084	0.23404255316659123	0.9540229884988936	6.340276384384677	5.090424423447241	0.8028710503191261
1	2	smote	1.0	500	5	0.1	1	0.7574513939838592	0.18044872171927667	0.1489361701969217	0.9619252873494115	4.42122524850104	3.911681026903547	0.8847504397152124
1	3	smote	1.0	500	5	0.1	1	0.8150027808676307	0.2899503175841454	0.3655913978101515	0.9540229884988936	11.957624459485974	7.951611171710056	0.6649825037635969
1	1	smote	1.0	500	5	0.1	3	0.7650785644411837	0.21958535063316642	0.24468085103779993	0.9533045976943011	6.6134330205342495	5.239933410073735	0.792316687516117
1	2	smote	1.0	500	5	0.1	3	0.7598587674247983	0.17871280166682357	0.1595744680681304	0.9554597701080787	4.07309013825121	3.582703381377027	0.8796032542958566
1	3	smote	1.0	500	5	0.1	3	0.8171811271783462	0.3068806421313911	0.40860215049369875	0.9504310344759309	13.24742807967133	8.24310258934633	0.6222417217362664
1	1	smote	1.0	500	5	0.3	1	0.7468283810222548	0.21642337210234086	0.19148936168175645	0.9647988505677817	6.4914052327038405	5.4398595037893385	0.8380095285792907
1	2	smote	1.0	500	5	0.3	1	0.726537662020054	0.16182032186229972	0.138297872325713	0.9626436781540041	4.135801357467838	3.7021266674644515	0.895141305426013
1	3	smote	1.0	500	5	0.3	1	0.8058490915832407	0.29057685375855646	0.31182795695571747	0.9504310344759309	8.68817756388506	6.290788818185357	0.7240630943655062
1	1	smote	1.0	500	5	0.3	3	0.7612420518464171	0.2082429895556182	0.23404255316659123	0.9597701149356339	7.289680709972259	5.817627731619316	0.798063439289462
1	2	smote	1.0	500	5	0.3	3	0.7519029713866471	0.18337179345095816	0.1595744680681304	0.961206896544819	4.704640131130023	4.113474115772944	0.8743440420677859
1	3	smote	1.0	500	5	0.3	3	0.8005036460264491	0.24865212421983057	0.30107526878483065	0.9561781609126712	9.399241201420201	6.870437351578737	0.7309565857878206
1	1	smote	1.0	500	10	0.1	1	0.8047199804353142	0.236926098349512	0.25531914890900864	0.9489942528667458	6.379073180139307	5.005692754290048	0.7847053246048513
1	2	smote	1.0	500	10	0.1	1	0.7931187331865981	0.1973384255452593	0.19148936168175645	0.951867816085116	4.683816772971376	3.9784050155781836	0.8493938088479382
1	3	smote	1.0	500	10	0.1	1	0.8258790631565937	0.3094590691003186	0.39784946232281193	0.9353448275794876	9.55833180592616	6.1534040648935	0.6437738398550963
1	1	smote	1.0	500	10	0.1	3	0.8026030202983614	0.24657941701367286	0.2659574467802173	0.9504310344759309	6.947068522923946	5.365401321459165	0.7723259435665161
1	2	smote	1.0	500	10	0.1	3	0.7891217290291025	0.20507253249336055	0.22340425529538255	0.9540229884988936	5.969176771384513	4.859041495108731	0.8140220371275652
1	3	smote	1.0	500	10	0.1	3	0.8258249907304411	0.28599171260059053	0.3763440859810383	0.9360632183840801	8.834752548796695	5.8861897269072685	0.6662540468506329
1	1	smote	1.0	500	10	0.3	1	0.8065159574468085	0.231956031448592	0.34042553187867813	0.9432471264300055	8.578193636005789	5.99838299773481	0.6992594439434761
1	2	smote	1.0	500	10	0.3	1	0.7925684764000978	0.207577790728104	0.23404255316659123	0.9489942528667458	5.685053646372125	4.588551691432543	0.8071254767332156
1	3	smote	1.0	500	10	0.3	1	0.8223875293536028	0.26261065331344663	0.3763440859810383	0.9295977011427472	7.967979128548014	5.345621359437384	0.6708879621189109
1	1	smote	1.0	500	10	0.3	3	0.7933250794815357	0.23086339276076218	0.276595744651426	0.9339080459703024	5.402812468483782	4.185013241959964	0.7745990097461775
1	2	smote	1.0	500	10	0.3	3	0.7855679872829544	0.21340958054709683	0.23404255316659123	0.9511494252805234	5.949345174332926	4.790987753996708	0.805296642590661
1	3	smote	1.0	500	10	0.3	3	0.824867136324311	0.2776750540247607	0.3225806451266042	0.9281609195335622	6.152380076367188	4.490321954692748	0.7298511856277187
1	1	class_weight		100	5	0.1	1	0.829282831988261	0.3046602902905486	0.6170212765301042	0.8441091953962349	8.723757669171865	3.958034847007603	0.4537075546879281
1	2	class_weight		100	5	0.1	1	0.8585916483247737	0.23916408158148209	0.6808510637573563	0.828304597695199	10.291770523038757	3.9654586841766086	0.38530382817825
1	3	class_weight		100	5	0.1	1	0.862432023235694	0.283337480310882	0.6989247311076425	0.8060344827528303	9.646824757094494	3.6033450944971515	0.37352653217618803
1	1	class_weight		100	5	0.1	3	0.834166360968452	0.3067139053106035	0.5957446807876868	0.837643678154902	7.603166672647935	3.66936524136354	0.48261011803572007
1	2	class_weight		100	5	0.1	3	0.8496041208119344	0.22612086291297268	0.7340425531133998	0.8168103448217183	12.306352036699268	4.007008541661036	0.3256048914128293
1	3	class_weight		100	5	0.1	3	0.8623084291187739	0.29007090392468	0.7419354837911898	0.7902298850517944	10.830478736279188	3.5368977540266098	0.32656891092673196
1	1	class_weight		100	5	0.3	1	0.8146857422352652	0.27076145659883344	0.4042553191059303	0.9137931034417113	7.192856274987398	4.6893611573058065	0.6519470021504717
1	2	class_weight		100	5	0.3	1	0.8056523599902176	0.1848843918155406	0.32978723400746945	0.9181034482692666	5.516290036407123	4.02687520743267	0.7299969953886903
1	3	class_weight		100	5	0.3	1	0.8344225064886912	0.2635698236926627	0.4946236558607932	0.8965517241314903	8.48226862533179	4.781361544158363	0.5636889929489413
1	1	class_weight		100	5	0.3	3	0.8155875519686966	0.27672443118476336	0.4468085105907651	0.8886494252809725	6.445905095645359	4.01262832807033	0.6225081201276262
1	2	class_weight		100	5	0.3	3	0.8292293348006847	0.20447194775909827	0.5425531914316433	0.8771551724074917	8.468787491999414	4.416572988043343	0.521511834784834
1	3	class_weight		100	5	0.3	3	0.8526912618959337	0.27119682495729996	0.6021505375696613	0.872126436775344	10.322501359026303	4.708952150040938	0.456183233407693
1	1	class_weight		100	10	0.1	1	0.8268143189043777	0.2873528325888554	0.36170212762109555	0.9317528735565248	7.736490062465457	5.299887240260559	0.6850506004795016
1	2	class_weight		100	10	0.1	1	0.8434672291513818	0.24642794381125446	0.3191489361362608	0.9317528735565248	6.399670094341846	4.6763710943475525	0.7307206405038568
1	3	class_weight		100	10	0.1	1	0.8565072302558399	0.33316228146143756	0.5376344085443404	0.9123563218325262	12.104459050281736	6.13431976432807	0.5067818080759834
1	1	class_weight		100	10	0.1	3	0.8339447297627783	0.3190105971734388	0.48936170207559987	0.9001436781544531	8.638788044970168	4.900657705237175	0.5672853174934236
1	2	class_weight		100	10	0.1	3	0.8445983125458547	0.22177429732101395	0.46808510633318245	0.9037356321774158	8.261491627886203	4.86249552452171	0.5885735483279692
1	3	class_weight		100	10	0.1	3	0.8649888765294772	0.3243686470006774	0.6451612902532085	0.8757183907983067	12.811349293876441	5.191123952176658	0.40519727508674
1	1	class_weight		100	10	0.3	1	0.8200889581804842	0.3113269710757697	0.2978723403938434	0.9698275861999295	13.63635906382292	9.87233715022746	0.723971623778597
1	2	class_weight		100	10	0.3	1	0.809611151870873	0.2215089576972367	0.1489361701969217	0.9647988505677817	4.796427202613414	4.231001836280597	0.8821152932355552
1	3	class_weight		100	10	0.3	1	0.8432131380546286	0.2947713581081944	0.30107526878483065	0.9576149425218563	9.73246181496077	7.103333478001026	0.7298598767433274
1	1	class_weight		100	10	0.3	3	0.8197679750550257	0.2614306948609632	0.2872340425226347	0.9540229884988936	8.361938452957606	6.247339065139797	0.7471161162769305
1	2	class_weight		100	10	0.3	3	0.8395619344583028	0.23833899464993571	0.3085106382650521	0.9475574712575607	8.061326148473924	5.882831870139594	0.7297598039300272
1	3	class_weight		100	10	0.3	3	0.8557115931281671	0.32217569827248527	0.4301075268354723	0.9374999999932652	11.32075283674643	6.881719327550909	0.6078852982290865
1	1	class_weight		300	5	0.1	1	0.7942803864025434	0.28204838828968265	0.25531914890900864	0.9554597701080787	7.3548370387719375	5.732325410203243	0.7793952886292663
1	2	class_weight		300	5	0.1	1	0.7879830031792614	0.16757183490974878	0.18085106381054777	0.9540229884988936	4.5811678281189	3.933509781754687	0.8586259843613216
1	3	class_weight		300	5	0.1	1	0.8185097639352367	0.2702205614718726	0.31182795695571747	0.9475574712575607	8.187284368983331	5.9460881268009596	0.726258888411675
1	1	class_weight		300	5	0.1	3	0.7970851675226216	0.24939562923780925	0.22340425529538255	0.9568965517172637	6.3862998743519865	5.182977519575502	0.8115775265311067
1	2	class_weight		300	5	0.1	3	0.799018708730741	0.18574308119105543	0.25531914890900864	0.9418103448208204	5.549205382826195	4.387706100779599	0.7906908724025093
1	3	class_weight		300	5	0.1	3	0.8406794586577679	0.2840262157731187	0.4193548386645855	0.9389367816024502	11.10522687485925	6.867551056003655	0.6184070818488727
1	1	class_weight		300	5	0.3	1	0.7717504279775007	0.2055504935293324	0.18085106381054777	0.9676724137861519	6.6086559522789425	5.5943245088255855	0.846514704825853
1	2	class_weight		300	5	0.3	1	0.7428543042308633	0.17115068068015468	0.138297872325713	0.9655172413723743	4.493825851984257	4.010637133554184	0.892477194425552
1	3	class_weight		300	5	0.3	1	0.8153194907922383	0.25736944349179686	0.30107526878483065	0.9590517241310413	10.089066325490592	7.352573188248262	0.728766453718409
1	1	class_weight		300	5	0.3	3	0.7673254463193936	0.20463212391198066	0.18085106381054777	0.9568965517172637	4.901297556710056	4.195743706323025	0.8560475279787741
1	2	class_weight		300	5	0.3	3	0.7533244680851063	0.17161814013283905	0.1489361701969217	0.961206896544819	4.336109988151608	3.839242508054748	0.8854116881685088
1	3	class_weight		300	5	0.3	3	0.8314948708441479	0.29658130754178175	0.2473118279303966	0.9712643678091145	11.105710387599503	8.60644861484391	0.7749570449267845
1	1	class_weight		300	10	0.1	1	0.8119268158473957	0.27009679430746925	0.18085106381054777	0.9841954022917803	13.748515470480699	11.442932792092641	0.8323031442322986
1	2	class_weight		300	10	0.1	1	0.8038410980679873	0.20631221408918618	0.09574468084087823	0.9820402298780027	5.789643828231389	5.331060858791308	0.9207925321588207
1	3	class_weight		300	10	0.1	1	0.8464883821530096	0.2951105879126614	0.17204301073418893	0.9841954022917803	12.939779267988706	10.88562360486252	0.8412526404058771
1	1	class_weight		300	10	0.1	3	0.8211512594766446	0.27764246747812904	0.19148936168175645	0.979885057464225	11.53758822140719	9.519752101884794	0.8251076224791656
1	2	class_weight		300	10	0.1	3	0.8155722670579605	0.2011667726766863	0.09574468084087823	0.9741379310274847	3.988233748400196	3.702126226690052	0.9282620880214836
1	3	class_weight		300	10	0.1	3	0.8576582004696578	0.3188440033791596	0.20430107524684937	0.979885057464225	12.507715757058289	10.156676973683869	0.8120329119947539
1	1	class_weight		300	10	0.3	1	0.7978570555147959	0.2635707424587587	0.18085106381054777	0.9806034482688176	11.16161038181071	9.323872257205629	0.8353518736672605
1	2	class_weight		300	10	0.3	1	0.7871423330887747	0.17383400950575642	0.07446808509846085	0.9791666666596325	3.7816073771052454	3.574466367775378	0.9452240736571377
1	3	class_weight		300	10	0.3	1	0.8376127796316895	0.2622677997461025	0.2365591397595098	0.9727011494182997	11.04076686540608	8.665531627282864	0.7848668142814258
1	1	class_weight		300	10	0.3	3	0.8138297872340426	0.2895184638456865	0.21276595742417384	0.9777298850504474	11.865731344909014	9.553873537132922	0.8051651550812073
1	2	class_weight		300	10	0.3	3	0.8002109317681584	0.20399500371105647	0.138297872325713	0.9755747126366698	6.410309639058249	5.662075276649052	0.8832763987010434
1	3	class_weight		300	10	0.3	3	0.8434835001853912	0.2744476497298558	0.21505376341773616	0.9770114942458549	11.643830520387276	9.354834636462302	0.8034155515785413
1	1	class_weight		500	5	0.1	1	0.794983492296405	0.28040853563573365	0.23404255316659123	0.9676724137861519	9.146293442708833	7.239714070244875	0.7915462175066377
1	2	class_weight		500	5	0.1	1	0.7734929078014184	0.1627318634672188	0.17021276593933907	0.9640804597631891	5.505639484204943	4.738722083577276	0.8607032919819284
1	3	class_weight		500	5	0.1	1	0.8136355209492028	0.26629460274594513	0.2365591397595098	0.9647988505677817	8.492667872718483	6.720208753777469	0.7912953584866457
1	1	class_weight		500	5	0.1	3	0.7911240523355344	0.23849657734721327	0.21276595742417384	0.9633620689585967	7.106516327777468	5.807257487087879	0.8171735838168277
1	2	class_weight		500	5	0.1	3	0.7842152726828077	0.1808077002715497	0.21276595742417384	0.9547413793034861	5.701414430570423	4.701113448413774	0.824552126257078
1	3	class_weight		500	5	0.1	3	0.8405867630700778	0.2867484970647363	0.29032258061394384	0.9561781609126712	8.926227441531484	6.625064589022354	0.7422020717212878
1	1	class_weight		500	5	0.3	1	0.7707339814135485	0.19983976472633436	0.1595744680681304	0.9676724137861519	5.683542536999293	4.936168684257869	0.8685020997535393
1	2	class_weight		500	5	0.3	1	0.7480588163365126	0.17112310800985084	0.138297872325713	0.9662356321769667	4.59285390083672	4.095969813232259	0.8918136426150026
1	3	class_weight		500	5	0.3	1	0.8150877518230132	0.25254659482465575	0.31182795695571747	0.9590517241310413	10.612661841197854	7.615165087828557	0.717554662124466
1	1	class_weight		500	5	0.3	3	0.7699238811445341	0.20707458708666468	0.1595744680681304	0.9619252873494115	4.796989419017896	4.191086814539514	0.8736910592201547
1	2	class_weight		500	5	0.3	3	0.753798300317926	0.17537586692539908	0.1489361701969217	0.9647988505677817	4.796427202613414	4.231001836280597	0.8821152932355552
1	3	class_weight		500	5	0.3	3	0.8312785811395378	0.29962968489030356	0.22580645158862298	0.9698275861999295	9.374996868550587	7.483868484841287	0.7982795616920941
1	1	class_weight		500	10	0.1	1	0.8119573856688678	0.27197556908094717	0.17021276593933907	0.9841954022917803	12.773884662345038	10.769819098440133	0.8431122759741714
1	2	class_weight		500	10	0.1	1	0.805591220347273	0.2084472782190118	0.09574468084087823	0.9806034482688176	5.352938410660382	4.93616766557945	0.922141678712328
1	3	class_weight		500	10	0.1	1	0.8467278457545422	0.2969063743055776	0.17204301073418893	0.9849137930963728	13.56585368463614	11.403986289818278	0.8406390352768731
1	1	class_weight		500	10	0.1	3	0.8205092932257275	0.27898099751213423	0.1595744680681304	0.9813218390734101	9.975651893402873	8.543366943974315	0.8564219096165254
1	2	class_weight		500	10	0.1	3	0.8155493396918562	0.2023632733191732	0.09574468084087823	0.9734195402228921	3.877582003598308	3.602068798774099	0.9289471522860485
1	3	class_weight		500	10	0.1	3	0.8560746508466196	0.31417578700670346	0.19354838707596256	0.979885057464225	11.691422730643666	9.622115027700506	0.8230063297229299
1	1	class_weight		500	10	0.3	1	0.7978723404255319	0.2635725515299675	0.18085106381054777	0.9806034482688176	11.16161038181071	9.323872257205629	0.8353518736672605
1	2	class_weight		500	10	0.3	1	0.7871652604548788	0.17386685579810057	0.07446808509846085	0.9791666666596325	3.7816073771052454	3.574466367775378	0.9452240736571377
1	3	class_weight		500	10	0.3	1	0.8376127796316895	0.2622677997461025	0.2365591397595098	0.9727011494182997	11.04076686540608	8.665531627282864	0.7848668142814258
1	1	class_weight		500	10	0.3	3	0.8137839325018341	0.2880660739175727	0.21276595742417384	0.9777298850504474	11.865731344909014	9.553873537132922	0.8051651550812073
1	2	class_weight		500	10	0.3	3	0.799263267302519	0.20731088003354878	0.138297872325713	0.9755747126366698	6.410309639058249	5.662075276649052	0.8832763987010434
1	3	class_weight		500	10	0.3	3	0.8436302681992338	0.27457727073097854	0.21505376341773616	0.9770114942458549	11.643830520387276	9.354834636462302	0.8034155515785413
2	1	none		100	5	0.1	1	0.8642984507792417	0.3117077347716519	0.1397849462215285	0.9921033740057997	20.415883186188545	17.70183484767367	0.8670619087147905
2	2	none		100	5	0.1	1	0.8698566275372951	0.3331422683166641	0.09574468084087823	0.995689655165261	24.458766717758717	22.21271438472542	0.9081698352357979
2	3	none		100	5	0.1	1	0.8737563341984922	0.3028541102126566	0.06451612902532085	0.9949712643606684	13.645293033355633	12.829467555630064	0.94021193885802
2	1	none		100	5	0.1	3	0.8695937444519062	0.32123747905845773	0.06451612902532085	0.9971284996339044	23.948192384775005	22.467663633421957	0.9381778396027829
2	2	none		100	5	0.1	3	0.8666391538273416	0.3159392731178806	0.03191489361362608	0.9978448275790386	15.263665383410947	14.808441876297886	0.9701759932286993
2	3	none		100	5	0.1	3	0.8745365220615499	0.2936042650521233	0.021505376341773616	0.9964080459698534	6.0966863097690025	5.987080093587727	0.9820219916887454
2	1	none		100	5	0.3	1	0.8515773954256691	0.2615900864365572	0.15053763439241533	0.9813352476598612	9.317424396592193	8.065338933819834	0.8656189197086968
2	2	none		100	5	0.3	1	0.8501773049645389	0.3277341795843582	0.138297872325713	0.9920977011422982	20.14924493495977	17.500944953692198	0.8685657854024538
2	3	none		100	5	0.3	1	0.8478788159683598	0.23903595462529953	0.09677419353798128	0.9827586206825952	6.107139307424248	5.612899967422581	0.9190718638966971
2	1	none		100	5	0.3	3	0.8591575388463053	0.3113877664832819	0.1397849462215285	0.9856424981982367	11.15561720849947	9.736014718397154	0.8727454899961167
2	2	none		100	5	0.3	3	0.8627491440449988	0.36376476671165203	0.12765957445450432	0.9964080459698534	40.59500879230242	35.54032651304014	0.875485119092502
2	3	none		100	5	0.3	3	0.8758265356569028	0.28718892714875455	0.09677419353798128	0.989224137923928	9.83570514215852	8.980636820371169	0.913064858311038
2	1	none		100	10	0.1	1	0.8667222440929687	0.3036382089795667	0.05376344085443404	0.9949748743647167	11.249977589968454	10.698903424007293	0.9510155221151438
2	2	none		100	10	0.1	1	0.8743045365615064	0.36990476141511425	0.08510638296966953	0.9964080459698534	25.80457924617175	23.693551008693426	0.918191710262538
2	3	none		100	10	0.1	1	0.8746910147076998	0.28568805317262014	0.021505376341773616	0.9949712643606684	4.34849997971773	4.276489185210021	0.9834400739729603
2	1	none		100	10	0.1	3	0.8665524241792681	0.30020074992374157	0.032258064512660424	0.9985642498133629	23.183171737001658	22.467585334161193	0.9691333591973498
2	2	none		100	10	0.1	3	0.868312851552947	0.33955721337881684	0.04255319148483477	0.997126436774446	15.42216850686024	14.808459066370602	0.960206011596986
2	3	none		100	10	0.1	3	0.8712921764923989	0.2872851681041445	0.010752688170886808	0.9978448275790386	5.032585326805529	4.989224144696806	0.9913839051662735
2	1	none		100	10	0.3	1	0.8486827378057722	0.2884202376305499	0.10752688170886808	0.9942569992749875	20.85839736408592	18.723085652714524	0.8976281886530764
2	2	none		100	10	0.3	1	0.8480679872829542	0.33051164904904445	0.09574468084087823	0.9913793103377057	12.176456441293244	11.106370084977115	0.9121183996969942
2	3	none		100	10	0.3	1	0.8581294030404153	0.2691157016898017	0.07526881719620766	0.9913793103377057	9.360454243330981	8.731172659386598	0.9327723141216924
2	1	none		100	10	0.3	3	0.8613729168113997	0.30840902129823833	0.10752688170886808	0.989949748736612	11.867458049733838	10.698914077047613	0.9015337499855739
2	2	none		100	10	0.3	3	0.8593253240401075	0.31446843954432147	0.07446808509846085	0.9928160919468908	11.119524731830102	10.365943006021771	0.9322289526596025
2	3	none		100	10	0.3	3	0.8561132740081573	0.24715963023548734	0.021505376341773616	0.9942528735560758	3.8021911808220787	3.741928967861717	0.9841506520539443
2	1	none		300	5	0.1	1	0.8350971447097237	0.23839901466119534	0.09677419353798128	0.9777458722112151	4.707371151718146	4.348593257418908	0.9237837999576474
2	2	none		300	5	0.1	1	0.8391721692345316	0.3268503455466609	0.1489361701969217	0.9899425287285206	17.22498283263094	14.808495902375599	0.8597103331837646
2	3	none		300	5	0.1	1	0.8377286491163021	0.23148339874849921	0.07526881719620766	0.9885057471193355	6.999993900802742	6.548381394932574	0.935483861519034
2	1	none		300	5	0.1	3	0.8507514531181252	0.27437658521126507	0.1290322580506417	0.980617372570132	7.495195023985049	6.657105283918046	0.8881830542985181
2	2	none		300	5	0.1	3	0.8467152726828076	0.3332320681008506	0.12765957445450432	0.9906609195331132	15.523435502155484	13.66937978672989	0.8805640754971727
2	3	none		300	5	0.1	3	0.8478092942775924	0.24235854283981545	0.06451612902532085	0.9870689655101504	5.264363739241022	4.98924345020728	0.9477391085979473
2	1	none		300	5	0.3	1	0.8072698361237833	0.23932915791017242	0.18279569890507574	0.971284996403652	7.566115771236968	6.365857995913454	0.841364064828677
2	2	none		300	5	0.3	1	0.7670197481046711	0.2600484192441186	0.1595744680681304	0.9834770114871877	11.30158917382364	9.657718479148485	0.8545451633033587
2	3	none		300	5	0.3	1	0.8056714250401681	0.24216549233998969	0.1182795698797549	0.9820402298780027	7.3351178561931025	6.585802781342781	0.8978455202912865
2	1	none		300	5	0.3	3	0.825811083065095	0.24535269627066286	0.10752688170886808	0.9720028714933813	4.182883889565241	3.8406382739238842	0.9181794985215885
2	2	none		300	5	0.3	3	0.7853769258987527	0.26017993926309924	0.17021276593933907	0.989224137923928	18.8307517067332	15.795730010316294	0.8388263022108029
2	3	none		300	5	0.3	3	0.8157288963045359	0.20187522206885478	0.07526881719620766	0.979885057464225	3.965114304413392	3.7419336218835304	0.9437139247328652
2	1	none		300	10	0.1	1	0.8488834340674185	0.27778805591008676	0.06451612902532085	0.9942569992749875	11.939634359417077	11.233851391628715	0.9408873784624704
2	2	none		300	10	0.1	1	0.8428023355343605	0.30832296738908116	0.11702127658329561	0.9913793103377057	15.240946144001631	13.57445232608314	0.8906567902948838
2	3	none		300	10	0.1	1	0.8474076133976023	0.24483485647788697	0.032258064512660424	0.9920977011422982	4.1848431841304174	4.08210626710964	0.9754502249310548
2	1	none		300	10	0.1	3	0.8569730372291565	0.2919576162402192	0.07526881719620766	0.9921033740057997	10.226202677607047	9.531757225670438	0.932091551860271
2	2	none		300	10	0.1	3	0.842618916605527	0.3045980919640832	0.06382978722725216	0.9942528735560758	11.79543399867842	11.106363638666101	0.9415815918224066
2	3	none		300	10	0.1	3	0.8449357310592016	0.22778655119872482	0.021505376341773616	0.9920977011422982	2.759237264576027	2.7214041780730933	0.9862885607624179
2	1	none		300	10	0.3	1	0.8454407212714881	0.2613949053379871	0.09677419353798128	0.989949748736612	10.553560909922043	9.629022669342852	0.9123956023937299
2	2	none		300	10	0.3	1	0.8273875030569822	0.32222776588108937	0.1595744680681304	0.989224137923928	17.430363528669552	14.808496884671527	0.8495804855711012
2	3	none		300	10	0.3	1	0.8522509578544062	0.2395120751642896	0.032258064512660424	0.9913793103377057	3.833328882448514	3.741931139737113	0.9761570729130055
2	1	none		300	10	0.3	3	0.8516082717736146	0.29815408165457374	0.09677419353798128	0.9877961234674244	8.672261788227486	7.929784768128072	0.9143848369718338
2	2	none		300	10	0.3	3	0.8362068965517241	0.3408113582984981	0.12765957445450432	0.9942528735560758	25.317029050449683	22.212727277332203	0.8773828469327196
2	3	none		300	10	0.3	3	0.8326921888518107	0.22702018995567316	0.032258064512660424	0.9906609195331132	3.535893646154497	3.4540905912665045	0.9768649460551804
2	1	none		500	5	0.1	1	0.8212259453951788	0.23472173156912673	0.1182795698797549	0.9770279971214859	5.705409094425591	5.148855283394985	0.9024515404813876
2	2	none		500	5	0.1	1	0.8280523966740034	0.311901392337782	0.1595744680681304	0.989224137923928	17.430363528669552	14.808496884671527	0.8495804855711012
2	3	none		500	5	0.1	1	0.8272617723396366	0.23810221401317064	0.09677419353798128	0.9899425287285206	10.545907863859771	9.62211024070309	0.9124022568240368
2	1	none		500	5	0.1	3	0.8405159437741704	0.2589385611235206	0.10752688170886808	0.9777458722112151	5.293429406856568	4.831770286021008	0.9127863737689847
2	2	none		500	5	0.1	3	0.8366578014184398	0.30471550393120245	0.17021276593933907	0.989224137923928	18.8307517067332	15.795730010316294	0.8388263022108029
2	3	none		500	5	0.1	3	0.834345260165616	0.2328096022295969	0.07526881719620766	0.9863505747055579	5.881880628783865	5.5144271958896445	0.9375278903290152
2	1	none		500	5	0.3	1	0.8038039660668936	0.24458596416532016	0.20430107524684937	0.9720028714933813	8.914064709473186	7.297212720455381	0.8186178661637731
2	2	none		500	5	0.3	1	0.7772912081193446	0.2597571790807302	0.17021276593933907	0.9841954022917803	12.773884662345038	10.769819098440133	0.8431122759741714
2	3	none		500	5	0.3	1	0.8073322209862811	0.24053641595478284	0.1182795698797549	0.9791666666596325	6.304875013870935	5.677416627151325	0.9004804300818127
2	1	none		500	5	0.3	3	0.8221908312684775	0.23473234179008381	0.10752688170886808	0.9734386216728397	4.415498170284892	4.0482402645691735	0.9168252514875337
2	2	none		500	5	0.3	3	0.7853005013450722	0.2662619760055836	0.19148936168175645	0.9885057471193355	20.36840327373359	16.659559962203144	0.8179119165419667
2	3	none		500	5	0.3	3	0.8187801260659993	0.2085571549573546	0.08602150536709446	0.9777298850504474	4.132066452004281	3.8626413440407203	0.9347965110402473
2	1	none		500	10	0.1	1	0.8491999166338605	0.27588529843992693	0.06451612902532085	0.992821249095529	9.53791773237299	8.987084245296428	0.9422480254168963
2	2	none		500	10	0.1	1	0.8406395206651992	0.3125636229688159	0.11702127658329561	0.9920977011422982	16.638533125192968	14.808491883893398	0.8900118541751753
2	3	none		500	10	0.1	1	0.8469055122976147	0.24158243385202893	0.032258064512660424	0.9920977011422982	4.1848431841304174	4.08210626710964	0.9754502249310548
2	1	none		500	10	0.1	3	0.8510679356845673	0.27279832741194443	0.06451612902532085	0.9921033740057997	8.664565816589485	8.170077622003232	0.9429298257178511
2	2	none		500	10	0.1	3	0.840845866960137	0.30900682976555555	0.09574468084087823	0.9942528735560758	18.317615143949215	16.659545457999148	0.9094822193775632
2	3	none		500	10	0.1	3	0.8448971078976641	0.2276332338863183	0.032258064512660424	0.9935344827514833	5.122214292571799	4.989239589093182	0.974039595552728
2	1	none		500	10	0.3	1	0.8454407212714881	0.2613949053379871	0.09677419353798128	0.989949748736612	10.553560909922043	9.629022669342852	0.9123956023937299
2	2	none		500	10	0.3	1	0.8273492907801417	0.3221152586787208	0.1595744680681304	0.989224137923928	17.430363528669552	14.808496884671527	0.8495804855711012
2	3	none		500	10	0.3	1	0.8522046100605611	0.23905802895479275	0.032258064512660424	0.9913793103377057	3.833328882448514	3.741931139737113	0.9761570729130055
2	1	none		500	10	0.3	3	0.8520251024708798	0.3004023055719544	0.09677419353798128	0.9877961234674244	8.672261788227486	7.929784768128072	0.9143848369718338
2	2	none		500	10	0.3	3	0.8371239911958913	0.33849943730559706	0.11702127658329561	0.995689655165261	30.61438671348297	27.148873136886625	0.8868011332327635
2	3	none		500	10	0.3	3	0.8310777406995427	0.22657611002856393	0.04301075268354723	0.9899425287285206	4.423751616057917	4.276493440312485	0.9667119149618593
2	1	undersample	0.6	100	5	0.1	1	0.8567954982284696	0.3018323349775881	0.6989247311076425	0.8291457286372639	11.265755464264883	4.090765098380967	0.3631150168933961
2	2	undersample	0.6	100	5	0.1	1	0.8546939960870629	0.2830053572588613	0.7021276594997737	0.8275862068906065	11.3142848759116	4.072340188762532	0.35992907375788274
2	3	undersample	0.6	100	5	0.1	1	0.8693610184155234	0.3162372018125827	0.6559139784240953	0.8663793103386037	12.35987793418385	4.90877521286915	0.39715401037206993
2	1	undersample	0.6	100	5	0.1	3	0.854340828566797	0.3083607775123526	0.7419354837911898	0.8312993539064516	14.167020144377338	4.39794071328193	0.3104351180976615
2	2	undersample	0.6	100	5	0.1	3	0.8500855955001223	0.2725578275753513	0.6808510637573563	0.828304597695199	10.291770523038757	3.9654586841766086	0.38530382817825
2	3	undersample	0.6	100	5	0.1	3	0.86615529600791	0.297103673229252	0.6881720429367557	0.8685344827523813	14.579987341090508	5.234619731456796	0.3590277181451517
2	1	undersample	0.6	100	5	0.3	1	0.8404619101652657	0.2544243656893094	0.6666666665949821	0.8269921033680762	9.560165297453844	3.8533884350922905	0.40306712484531093
2	2	undersample	0.6	100	5	0.3	1	0.8341969307899241	0.24002150026213298	0.6808510637573563	0.8182471264309035	9.604215412917288	3.7460261999008058	0.3900397838661964
2	3	undersample	0.6	100	5	0.3	1	0.8579517364973428	0.2913372690197868	0.5913978493987745	0.853448275855938	8.428791914596298	4.035420343900016	0.47876615065367595
2	1	undersample	0.6	100	5	0.3	3	0.8439818138310601	0.29690609285131764	0.7204301074494162	0.8284278535475347	12.442548133696604	4.198991971340139	0.33747041215320284
2	2	undersample	0.6	100	5	0.3	3	0.845645328931279	0.2717099098092862	0.7234042552421911	0.818965517235496	11.831500967085033	3.9959470938127843	0.3377379578985294
2	3	undersample	0.6	100	5	0.3	3	0.8612501544926461	0.32955377279251136	0.6774193547658689	0.8635057471202335	13.28526197767056	4.962987751086553	0.37357092593097246
2	1	undersample	0.6	100	10	0.1	1	0.8517317771653968	0.2588671679314106	0.6989247311076425	0.8348887293550977	11.73835313671908	4.2330525714399245	0.36061723520779587
2	2	undersample	0.6	100	10	0.1	1	0.8449651504035217	0.25068076599859557	0.6489361701437303	0.8369252873503095	9.486716696364814	3.979379266140127	0.41946853675917256
2	3	undersample	0.6	100	10	0.1	1	0.8510690891113584	0.23424580959604688	0.6344086020823217	0.8678160919477887	11.392582115210445	4.799438626351937	0.421277500033842
2	1	undersample	0.6	100	10	0.1	3	0.8484434461091942	0.2514593786249439	0.6666666665949821	0.8327351040859101	9.95708081695942	3.985693609497461	0.4002873516038969
2	2	undersample	0.6	100	10	0.1	3	0.8465929933969185	0.24343274917794802	0.6382978722725215	0.8426724137870498	9.452054082480018	4.057125943808077	0.4292321874043946
2	3	undersample	0.6	100	10	0.1	3	0.8581912000988753	0.2588505321437402	0.6451612902532085	0.8699712643615664	12.16474023769298	4.961682027197169	0.40787405309122654
2	1	undersample	0.6	100	10	0.3	1	0.8445298690070938	0.24779526671418478	0.6989247311076425	0.8312993539064516	11.439208865552411	4.142987628453992	0.3621743044257138
2	2	undersample	0.6	100	10	0.3	1	0.8401962582538518	0.23616344274157366	0.6489361701437303	0.8275862068906065	8.872726653100129	3.7638295684017344	0.4242021226202643
2	3	undersample	0.6	100	10	0.3	1	0.842880978865406	0.2288807671447148	0.6344086020823217	0.8656609195340111	11.181974492127896	4.722442290488318	0.42232632367326267
2	1	undersample	0.6	100	10	0.3	3	0.8486209851098812	0.25232307200537435	0.6666666665949821	0.8363244795345562	10.219297483299563	4.07309916576524	0.3985693801583277
2	2	undersample	0.6	100	10	0.3	3	0.8427946930789924	0.23351078804465378	0.6595744680149389	0.8297413793043841	9.442246161166794	3.873956141431147	0.41027907776235883
2	3	undersample	0.6	100	10	0.3	3	0.855356260042022	0.24793105463650086	0.6666666665949821	0.8649425287294186	12.808509500836394	4.936169846521469	0.3853820554307309
2	1	undersample	0.6	300	5	0.1	1	0.8341168206624521	0.24415100734886488	0.6774193547658689	0.8198133524707839	9.554581013204679	3.759542266086099	0.3934805896087441
2	2	undersample	0.6	300	5	0.1	1	0.8350376008804109	0.2660474929986855	0.691489361628565	0.837643678154902	11.56392953149143	4.259084655154108	0.3683077216889186
2	3	undersample	0.6	300	5	0.1	1	0.85681621554814	0.28545410288207096	0.6451612902532085	0.8505747126375678	10.349649526975652	4.317617576415891	0.41717523493581327
2	1	undersample	0.6	300	5	0.1	3	0.8383931948529129	0.2887370739816207	0.6236559139114349	0.8305814788167224	8.124212511374322	3.681155240548991	0.4531091664765115
2	2	undersample	0.6	300	5	0.1	3	0.8384384935191979	0.24711774045151202	0.7127659573709824	0.8232758620630513	11.560071417585522	4.033212018231269	0.3488916077538339
2	3	undersample	0.6	300	5	0.1	3	0.8580521567173403	0.26415304837432835	0.6666666665949821	0.8570402298789006	11.989948737203004	4.663316256014505	0.3889354523798296
2	1	undersample	0.6	300	5	0.3	1	0.8244602428424767	0.24590532048019653	0.6451612902532085	0.8255563531886178	8.604563567937118	3.698393521701916	0.4298176666899729
2	2	undersample	0.6	300	5	0.3	1	0.81805606505258	0.24837906039081054	0.6595744680149389	0.8304597701089766	9.490465421312466	3.890371208858136	0.40992416506960627
2	3	undersample	0.6	300	5	0.3	1	0.8578976640711902	0.29283095529926206	0.6451612902532085	0.8570402298789006	10.89995341465528	4.512886699368876	0.414028062202692
2	1	undersample	0.6	300	5	0.3	3	0.8291225713822569	0.2445057549880723	0.6236559139114349	0.8298636037269932	8.08294097247304	3.6656229408695453	0.45350112941856724
2	2	undersample	0.6	300	5	0.3	3	0.8331269870383957	0.24433506579639613	0.7446808509846085	0.8239942528676438	13.654760847734428	4.231002798531239	0.30985549356476866
2	3	undersample	0.6	300	5	0.3	3	0.8536954640959091	0.26731690059095164	0.6451612902532085	0.8591954022926782	11.09461873466218	4.581961490878543	0.4129895302861772
2	1	undersample	0.6	300	10	0.1	1	0.843997252005033	0.2670776614245377	0.6451612902532085	0.838478104803744	9.438383140301637	3.9942649851071894	0.4231937643713526
2	2	undersample	0.6	300	10	0.1	1	0.8367953656150647	0.26402832454714337	0.6702127658861476	0.8275862068906065	9.754838013421333	3.8872338165460536	0.3984929030753117
2	3	undersample	0.6	300	10	0.1	1	0.855294462983562	0.2629816684965816	0.6559139784240953	0.8620689655110484	11.914061471596522	4.755375998596419	0.39913978040089537
2	1	undersample	0.6	300	10	0.1	3	0.8425229063906321	0.24331720863887507	0.6774193547658689	0.8348887293550977	10.618694857407753	4.102804800011003	0.38637560914201047
2	2	undersample	0.6	300	10	0.1	3	0.8388359011983371	0.23912328473673786	0.6595744680149389	0.8354885057411244	9.839791851072821	4.009290845563187	0.40745686573930323
2	3	undersample	0.6	300	10	0.1	3	0.8542593622543567	0.2550261866953329	0.6559139784240953	0.8620689655110484	11.914061471596522	4.755375998596419	0.39913978040089537
2	1	undersample	0.6	300	10	0.3	1	0.8341785733583432	0.21894808969374027	0.6559139784240953	0.8334529791756393	9.539465902046224	3.9383108493589267	0.4128439468628423
2	2	undersample	0.6	300	10	0.3	1	0.8334556126192222	0.27323261376642227	0.6382978722725215	0.8405172413732722	9.300476255745336	4.002299920980611	0.43033278274361936
2	3	undersample	0.6	300	10	0.3	1	0.8490375108144852	0.2458703974838253	0.6451612902532085	0.8635057471202335	11.502391350998304	4.726655001034812	0.4109280185116174
2	1	undersample	0.6	300	10	0.3	3	0.8368030629337162	0.25068193803365757	0.6344086020823217	0.8312993539064516	8.550938072019292	3.760558001212085	0.43978308391779214
2	2	undersample	0.6	300	10	0.3	3	0.8352363047199804	0.25353474068583703	0.6702127658861476	0.8211206896492736	9.328798423676691	3.746731397302216	0.40163064243139257
2	3	undersample	0.6	300	10	0.3	3	0.8465965270053146	0.26106133919369157	0.6451612902532085	0.8649425287294186	11.644099564754324	4.776938561149809	0.41024541383759633
2	1	undersample	0.6	500	5	0.1	1	0.8329358003535342	0.24951385206605875	0.6666666665949821	0.816941852111867	8.92548959577919	3.641829865907329	0.4080257713117085
2	2	undersample	0.6	500	5	0.1	1	0.8357330643189043	0.26485275135886643	0.7021276594997737	0.8347701149365319	11.908694735592166	4.249398447115592	0.3568315774631653
2	3	undersample	0.6	500	5	0.1	1	0.8545528982820417	0.28101937094387996	0.6559139784240953	0.8512931034421604	10.912589700143887	4.410783558119253	0.40419218262510126
2	1	undersample	0.6	500	5	0.1	3	0.8346957521864313	0.28476240308405465	0.6129032257405481	0.8320172289961808	7.842235923571705	3.648607447013354	0.46525090601064906
2	2	undersample	0.6	500	5	0.1	3	0.8370781364636831	0.24672927018862606	0.7127659573709824	0.818965517235496	11.225748751393022	3.937183165962596	0.35072787935116906
2	3	undersample	0.6	500	5	0.1	3	0.8572565195896675	0.2638475035121898	0.6774193547658689	0.8599137930972708	12.890768111882963	4.835731663995498	0.37513137255414164
2	1	undersample	0.6	500	5	0.3	1	0.8250082980185104	0.23799178880832744	0.6559139784240953	0.826274228278347	9.066502466087961	3.77557074099119	0.4164307752022549
2	2	undersample	0.6	500	5	0.3	1	0.8196074834922964	0.2509728482300645	0.6595744680149389	0.8347701149365319	9.788586237846243	3.9918591472904046	0.40780751708255475
2	3	undersample	0.6	500	5	0.3	1	0.8572719688542826	0.2918876603989785	0.6559139784240953	0.8591954022926782	11.632014320710542	4.658327515726518	0.40047469603887326
2	1	undersample	0.6	500	5	0.3	3	0.8294544921226716	0.2452542886232243	0.6344086020823217	0.8284278535475347	8.378783569752885	3.697619795657735	0.4413074620065587
2	2	undersample	0.6	500	5	0.3	3	0.8346096233797995	0.24709761522833307	0.7446808509846085	0.8275862068906065	13.999998896956974	4.319148685051171	0.30851063466797757
2	3	undersample	0.6	500	5	0.3	3	0.8506365097021381	0.2669567212139542	0.6451612902532085	0.862787356315641	11.432650135769611	4.701908118017477	0.4112701733940061
2	1	undersample	0.6	500	10	0.1	1	0.8425537827385776	0.26281829604469586	0.6666666665949821	0.8363244795345562	10.219297483299563	4.07309916576524	0.3985693801583277
2	2	undersample	0.6	500	10	0.1	1	0.8380181584739546	0.26611638652030256	0.6702127658861476	0.8297413793043841	9.904041751172587	3.9364393050026174	0.39745785658629174
2	3	undersample	0.6	500	10	0.1	1	0.8546610431343469	0.2595374349771465	0.6666666665949821	0.864224137924826	12.730157605042743	4.910052547671164	0.3857024062627936
2	1	undersample	0.6	500	10	0.1	3	0.8402612139036195	0.24632118970818148	0.6774193547658689	0.8341708542653685	10.56363557610678	4.085043741342512	0.3867081182680949
2	2	undersample	0.6	500	10	0.1	3	0.8378576669112253	0.23720625196730277	0.6489361701437303	0.836206896545717	9.437000903541787	3.961925849372524	0.41982890491359076
2	3	undersample	0.6	500	10	0.1	3	0.8548541589420344	0.2618154523589614	0.6559139784240953	0.8635057471202335	12.059538422777122	4.805432584385392	0.3984756543180691
2	1	undersample	0.6	500	10	0.3	1	0.8341322588364248	0.2186039038717159	0.6559139784240953	0.8334529791756393	9.539465902046224	3.9383108493589267	0.4128439468628423
2	2	undersample	0.6	500	10	0.3	1	0.8333715456101736	0.27273887703118876	0.6276595744013128	0.8405172413732722	8.8841692293185	3.9355949222976	0.4429896292911797
2	3	undersample	0.6	500	10	0.3	1	0.8489679891237177	0.24615437135124657	0.6559139784240953	0.864224137924826	12.133431477259304	4.830858151740983	0.3981444193640315
2	1	undersample	0.6	500	10	0.3	3	0.836818501107689	0.24948773067654192	0.6344086020823217	0.8334529791756393	8.683949686140984	3.809185903478307	0.43864669353370644
2	2	undersample	0.6	500	10	0.3	3	0.8349841036928345	0.2561128431223333	0.6702127658861476	0.8218390804538661	9.374609132338579	3.7618391843459675	0.4012795666992734
2	3	undersample	0.6	500	10	0.3	3	0.846542454579162	0.2610954336719907	0.6451612902532085	0.8635057471202335	11.502391350998304	4.726655001034812	0.4109280185116174
2	1	undersample	0.8	100	5	0.1	1	0.8523029896023897	0.2835363378491681	0.7741935483038502	0.7932519741508023	13.154760965480875	3.7446234742880367	0.28465917036171257
2	2	undersample	0.8	100	5	0.1	1	0.8487023110785034	0.2651553746656637	0.7340425531133998	0.7866379310288317	10.175756922803533	3.440360895680021	0.33809384599318776
2	3	undersample	0.8	100	5	0.1	1	0.8703343220862687	0.3268444634161993	0.731182795620303	0.846982758614605	15.05577336061562	4.778433732146441	0.3173821408662146
2	1	undersample	0.8	100	5	0.1	3	0.8522721132544444	0.2900947712114958	0.7526881719620766	0.7910983488816146	11.52547359610306	3.6030741351334927	0.3126183049950339
2	2	undersample	0.8	100	5	0.1	3	0.8522484103692834	0.26775857945672565	0.7553191488558172	0.7859195402242392	11.332651711230941	3.5282020337818683	0.3113306585570626
2	3	undersample	0.8	100	5	0.1	3	0.8716861327400816	0.31382938601150834	0.7526881719620766	0.8369252873503095	15.619611793689215	4.615602956314487	0.295500481131241
2	1	undersample	0.8	100	5	0.3	1	0.8411334707330818	0.25241340900260006	0.7419354837911898	0.7867910983432391	10.609426918425076	3.47985212262427	0.32799622856976807
2	2	undersample	0.8	100	5	0.3	1	0.8397835656639765	0.27683085823811754	0.7340425531133998	0.784482758615054	10.04639936122348	3.4059572883206934	0.3390226752285818
2	3	undersample	0.8	100	5	0.3	1	0.850080336175998	0.29968783129695686	0.7096774192785293	0.8369252873503095	12.545275567841058	4.351854215953659	0.3468918691317215
2	1	undersample	0.8	100	5	0.3	3	0.836386232236451	0.24372284192300583	0.7419354837911898	0.7839195979843222	10.43023188696002	3.4336082427377006	0.3291976799411443
2	2	undersample	0.8	100	5	0.3	3	0.8349917461482024	0.24796608002769321	0.7234042552421911	0.7787356321783138	9.204794643994491	3.2694112914333284	0.35518567505668935
2	3	undersample	0.8	100	5	0.3	3	0.8525522185143987	0.27018499601729223	0.7096774192785293	0.8354885057411244	12.414360991782136	4.3138467578643	0.34748841576109335
2	1	undersample	0.8	100	10	0.1	1	0.8429628943488564	0.2278642715496995	0.7419354837911898	0.7961234745097192	11.226671774154143	3.639141120418732	0.3241513675076868
2	2	undersample	0.8	100	10	0.1	1	0.8472196747370995	0.2639854430592012	0.7234042552421911	0.7852011494196466	9.560585971881666	3.3678216601692594	0.3522609989040831
2	3	undersample	0.8	100	10	0.1	1	0.8586237795080954	0.2495098043387486	0.7204301074494162	0.84554597700542	14.107154455800927	4.664365788847333	0.3306383057185413
2	1	undersample	0.8	100	10	0.1	3	0.8466834942762971	0.23101090705063487	0.7741935483038502	0.79540559941999	13.329322348007976	3.784040561563089	0.2838884325455133
2	2	undersample	0.8	100	10	0.1	3	0.8495047688921495	0.26036800345216765	0.7234042552421911	0.7837643678104615	9.479682517566635	3.345444108645608	0.35290675691399986
2	3	undersample	0.8	100	10	0.1	3	0.8584074898034855	0.24147226435176117	0.6774193547658689	0.8570402298789006	12.589446163138124	4.73853103433732	0.3763891474683984
2	1	undersample	0.8	100	10	0.3	1	0.8400373603810142	0.23422854634151663	0.7741935483038502	0.8061737257659285	14.260316385039333	3.994265026351672	0.28009651230031185
2	2	undersample	0.8	100	10	0.3	1	0.840096906334067	0.2570367089046355	0.6595744680149389	0.7945402298793496	7.492569482220183	3.2102364152615297	0.42845599870027284
2	3	undersample	0.8	100	10	0.3	1	0.8404477196885429	0.23138268146520005	0.6666666665949821	0.8304597701089766	9.796609461977694	3.9322031573359837	0.4013840783009099
2	1	undersample	0.8	100	10	0.3	3	0.8387868682892188	0.22915696800693497	0.7419354837911898	0.7975592246891776	11.326683624496887	3.6649506306352304	0.323567836700408
2	2	undersample	0.8	100	10	0.3	3	0.850177304964539	0.27548659020853833	0.691489361628565	0.7974137930977198	8.822449920645603	3.4133090207322088	0.38688901191948427
2	3	undersample	0.8	100	10	0.3	3	0.8523050302805587	0.26762330534247547	0.6989247311076425	0.8369252873503095	11.913938660454473	4.285917030863452	0.3597397161318416
2	1	undersample	0.8	300	5	0.1	1	0.8376212861542737	0.2768551066559208	0.7096774192785293	0.7925340990610731	9.33794635251913	3.4206941085730547	0.36632187485964496
2	2	undersample	0.8	300	5	0.1	1	0.8491455734898509	0.2819866275432846	0.7659574467270258	0.7880747126380168	12.170107022668049	3.6142803915415387	0.2969801549902978
2	3	undersample	0.8	300	5	0.1	1	0.8574959831912001	0.24834944272504733	0.6774193547658689	0.8311781609135692	10.339148177841903	4.012628450829574	0.38810047775866685
2	1	undersample	0.8	300	5	0.1	3	0.8413804815166461	0.29696575979793777	0.7204301074494162	0.7803302225356761	9.153971286418326	3.279604882243625	0.3582712560579948
2	2	undersample	0.8	300	5	0.1	3	0.8442696869650281	0.2566221072955635	0.7553191488558172	0.7816091953966839	11.048054197287708	3.458566470516514	0.31304755554919783
2	3	undersample	0.8	300	5	0.1	3	0.855325361512792	0.2660918606855782	0.731182795620303	0.8311781609135692	13.391658522348301	4.331091026292239	0.32341706482045013
2	1	undersample	0.8	300	5	0.3	1	0.8415580205173332	0.2854604717281854	0.7096774192785293	0.7860732232535099	8.982102355848573	3.3173845597910994	0.3693327395462162
2	2	undersample	0.8	300	5	0.3	1	0.8354732208363903	0.26259118480338056	0.7553191488558172	0.783045977005869	11.141663534163829	3.4814708831720584	0.3124731563720394
2	3	undersample	0.8	300	5	0.3	1	0.84855858361142	0.26985516613010424	0.7204301074494162	0.8254310344768289	12.184709436063239	4.126908033287914	0.338695635960457
2	1	undersample	0.8	300	5	0.3	3	0.8380612741124981	0.2760104111939984	0.7204301074494162	0.7889447236124268	9.63278327260131	3.413466299661636	0.35435928606872985
2	2	undersample	0.8	300	5	0.3	3	0.840861151870873	0.2603044345710652	0.7553191488558172	0.7823275862012764	11.094704394880235	3.4699808807855352	0.31276009223280876
2	3	undersample	0.8	300	5	0.3	3	0.8472376714868372	0.24911270383911666	0.6881720429367557	0.8297413793043841	10.755127972313097	4.041921634898217	0.37581342944054663
2	1	undersample	0.8	300	10	0.1	1	0.8365946475850836	0.22439452645233235	0.7419354837911898	0.7882268485226976	10.700846756422123	3.5034443392899424	0.3273987855380584
2	2	undersample	0.8	300	10	0.1	1	0.8455765468329665	0.2768369974087741	0.7234042552421911	0.7823275862012764	9.399847095600904	3.3233619703298083	0.35355488685413394
2	3	undersample	0.8	300	10	0.1	1	0.8491456556667902	0.24818056585923953	0.6774193547658689	0.8419540229824573	11.187271856064408	4.286216736972112	0.3831333215323553
2	1	undersample	0.8	300	10	0.1	3	0.8381924985912667	0.22610653088659968	0.7526881719620766	0.7932519741508023	11.677233501889498	3.6406061555578133	0.31176956752610885
2	2	undersample	0.8	300	10	0.1	3	0.8498792492051847	0.28767164084160923	0.7127659573709824	0.7895114942472018	9.307672276669448	3.3862462986249975	0.36381235876087065
2	3	undersample	0.8	300	10	0.1	3	0.8521350883697936	0.25107651714470064	0.7204301074494162	0.8347701149365319	13.019062518863368	4.360168038433265	0.33490644214398513
2	1	undersample	0.8	300	10	0.3	1	0.8343406741850573	0.21901693206460285	0.7419354837911898	0.7810480976254053	10.255737052818375	3.3885773170222264	0.3304079655136675
2	2	undersample	0.8	300	10	0.3	1	0.8337001711910003	0.2800030599884055	0.7127659573709824	0.7758620689599436	8.589743081742645	3.180032590928466	0.37021276128620667
2	3	undersample	0.8	300	10	0.3	1	0.8384702138178222	0.22883207189602706	0.6774193547658689	0.8426724137870498	11.247944325929833	4.305788501649453	0.3828066946636548
2	1	undersample	0.8	300	10	0.3	3	0.8331133393542212	0.21441771445720262	0.7419354837911898	0.7817659727151346	10.298930264250616	3.3997239524223533	0.3301045605905387
2	2	undersample	0.8	300	10	0.3	3	0.8323780264123257	0.26105430378407096	0.7127659573709824	0.7873563218334242	9.188187617214764	3.3519262364027123	0.36480819549665583
2	3	undersample	0.8	300	10	0.3	3	0.844418180694599	0.23126416404344372	0.6881720429367557	0.84554597700542	12.081474569650966	4.455513589346706	0.36878887944062283
2	1	undersample	0.8	500	5	0.1	1	0.8366486811939883	0.2711421873461787	0.7204301074494162	0.7882268485226976	9.591394439970133	3.401895228006176	0.35468201765486196
2	2	undersample	0.8	500	5	0.1	1	0.8488551601858647	0.28043694542015546	0.7553191488558172	0.7859195402242392	11.332651711230941	3.5282020337818683	0.3113306585570626
2	3	undersample	0.8	500	5	0.1	1	0.856924360400445	0.2496136004021636	0.6881720429367557	0.8326149425227543	10.977651983140339	4.111310843366034	0.37451640295244687
2	1	undersample	0.8	500	5	0.1	3	0.8399601695111503	0.28408903849645545	0.7204301074494162	0.7839195979843222	9.348836629854896	3.334083366136608	0.3566308199248092
2	2	undersample	0.8	500	5	0.1	3	0.8442544020542919	0.2590831060662601	0.7553191488558172	0.7823275862012764	11.094704394880235	3.4699808807855352	0.31276009223280876
2	3	undersample	0.8	500	5	0.1	3	0.8518261030774935	0.2667506653449234	0.731182795620303	0.8340517241319394	13.67064826055062	4.406088268978202	0.3223027941539806
2	1	undersample	0.8	500	5	0.3	1	0.8414190769515782	0.28554485419311243	0.7096774192785293	0.7839195979843222	8.868216513941508	3.2843209278360614	0.3703473899166416
2	2	undersample	0.8	500	5	0.3	1	0.8374602592320861	0.2694482575071646	0.7553191488558172	0.7816091953966839	11.048054197287708	3.458566470516514	0.31304755554919783
2	3	undersample	0.8	500	5	0.3	1	0.8482109751575825	0.26852370093547306	0.7204301074494162	0.8261494252814214	12.245707913377506	4.143961371286819	0.3384011180197085
2	1	undersample	0.8	500	5	0.3	3	0.8384009139398991	0.27666846158976044	0.7096774192785293	0.7875089734329684	9.059308748610517	3.339799319274615	0.36865938907245804
2	2	undersample	0.8	500	5	0.3	3	0.8420457324529226	0.260346444070816	0.7553191488558172	0.7859195402242392	11.332651711230941	3.5282020337818683	0.3113306585570626
2	3	undersample	0.8	500	5	0.3	3	0.8476084538375973	0.24995020971701312	0.7096774192785293	0.8311781609135692	12.034987262057559	4.203705996107173	0.34929042999573684
2	1	undersample	0.8	500	10	0.1	1	0.8353981891021931	0.22238581524158754	0.731182795620303	0.7882268485226976	10.123931552526592	3.452669783648059	0.3410404015964602
2	2	undersample	0.8	500	10	0.1	1	0.8443843237955491	0.2748005787360036	0.7127659573709824	0.783045977005869	8.956339900184965	3.2853316784863082	0.36681631397833186
2	3	undersample	0.8	500	10	0.1	1	0.8477011494252874	0.2461584558464124	0.6989247311076425	0.8433908045916424	12.50163726470587	4.462858548354168	0.3569819159556934
2	1	undersample	0.8	500	10	0.1	3	0.8385784529405863	0.2275672148703138	0.7419354837911898	0.7910983488816146	10.887456322455705	3.5516016474887286	0.32621040520629974
2	2	undersample	0.8	500	10	0.1	3	0.8491914282220591	0.2769023637947516	0.7127659573709824	0.784482758615054	9.03259203827982	3.3072338886592236	0.3661444892360198
2	3	undersample	0.8	500	10	0.1	3	0.8530697688790013	0.2529012420543001	0.7204301074494162	0.837643678154902	13.295097642391672	4.43733914940114	0.33375753498053473
2	1	undersample	0.8	500	10	0.3	1	0.8344101459679348	0.21897241842441909	0.7419354837911898	0.7803302225356761	10.21282614994421	3.3775035354449274	0.330711928679518
2	2	undersample	0.8	500	10	0.3	1	0.8336390315480559	0.2799560521253722	0.7127659573709824	0.775143678155351	8.554371759264729	3.1698727428473097	0.37055586856749506
2	3	undersample	0.8	500	10	0.3	1	0.8385551847732047	0.22879485841634484	0.6774193547658689	0.8433908045916424	11.309173423923164	4.325539823789424	0.38248062422913626
2	1	undersample	0.8	500	10	0.3	3	0.8324263406124325	0.21346648980884092	0.7419354837911898	0.7810480976254053	10.255737052818375	3.3885773170222264	0.3304079655136675
2	2	undersample	0.8	500	10	0.3	3	0.8320876131083395	0.2632915875992821	0.7021276594997737	0.7887931034426093	8.803206455322805	3.3243593732053767	0.3776305033904162
2	3	undersample	0.8	500	10	0.3	3	0.8432749351130886	0.2300675607850679	0.6989247311076425	0.84554597700542	12.708470726259598	4.525130989180249	0.35607202153326234
2	1	undersample	1.0	100	5	0.1	1	0.8503346224208601	0.3031532108324675	0.7956989246456239	0.7724335965486545	13.219989121201248	3.4965569504646923	0.26449014338879295
2	2	undersample	1.0	100	5	0.1	1	0.8556569454634386	0.27530690983316447	0.7765957445982345	0.7399425287303165	9.89081762649416	2.986246505221256	0.301921086717233
2	3	undersample	1.0	100	5	0.1	1	0.8619299221357064	0.312587538868077	0.7634408601329634	0.7974137930977198	12.703093875388825	3.7684738468719114	0.2966579446556774
2	1	undersample	1.0	100	5	0.1	3	0.8507823294660708	0.2892711453807966	0.784946236474737	0.7724335965486545	12.389273612332303	3.4493061808638177	0.27841067724403445
2	2	undersample	1.0	100	5	0.1	3	0.8511631817070188	0.2708974464642221	0.7872340424694433	0.7420977011440942	10.646517459547358	3.052450542074378	0.2867088179028807
2	3	undersample	1.0	100	5	0.1	3	0.8579053887034976	0.3121275314830262	0.7634408601329634	0.7988505747069049	12.81688220103803	3.795391515867558	0.2961243872079397
2	1	undersample	1.0	100	5	0.3	1	0.8317933754795483	0.27879154150241947	0.7741935483038502	0.7688442211000084	11.403725968994543	3.349228466170065	0.2936959693032771
2	2	undersample	1.0	100	5	0.3	1	0.8363979579359258	0.25148976457357874	0.7872340424694433	0.747126436776242	10.93181750618605	3.1131526811338666	0.28477904703897905
2	3	undersample	1.0	100	5	0.3	1	0.8421162402669633	0.30581767119629555	0.7526881719620766	0.792385057465572	11.61576572069404	3.6254044459406702	0.3121106620912802
2	1	undersample	1.0	100	5	0.3	3	0.8396436869447081	0.2625338158679621	0.7634408601329634	0.773869346728113	11.044443732077783	3.376104987650633	0.30568355990628526
2	2	undersample	1.0	100	5	0.3	3	0.8459510271460015	0.28189755731812716	0.7978723403406519	0.7406609195349091	11.27350855607317	3.076560262896626	0.2729017443734641
2	3	undersample	1.0	100	5	0.3	3	0.857140650105055	0.3199890968356559	0.7741935483038502	0.7966954022931273	13.435637593248376	3.8080472303908275	0.2834288339206214
2	1	undersample	1.0	100	10	0.1	1	0.8482350307605617	0.24265276967199195	0.7741935483038502	0.7803302225356761	12.179270883243861	3.5243515152468805	0.28937293761180277
2	2	undersample	1.0	100	10	0.1	1	0.8367112986060161	0.24713691754730482	0.7765957445982345	0.7413793103395017	9.96507877845697	3.002836762941646	0.30133596834001436
2	3	undersample	1.0	100	10	0.1	1	0.8469055122976147	0.23936832520591017	0.7419354837911898	0.8074712643620153	12.057834961178536	3.8536348498642625	0.31959590935628945
2	1	undersample	1.0	100	10	0.1	3	0.8435186686118766	0.24172626006563327	0.7956989246456239	0.7796123474459469	13.777472016583918	3.6104513085003918	0.26205469090264005
2	2	undersample	1.0	100	10	0.1	3	0.850162020053803	0.25468590535380653	0.7553191488558172	0.7543103448221674	9.47749753637925	3.074281322778106	0.32437689550459314
2	3	undersample	1.0	100	10	0.1	3	0.8462411939191694	0.23462636925188696	0.731182795620303	0.8060344827528303	11.303110324746283	3.7696533296277894	0.33350583231446096
2	1	undersample	1.0	100	10	0.3	1	0.83865564381045	0.22571219341043108	0.7526881719620766	0.77674084708703	10.588563563326145	3.371365197922409	0.31839683181518713
2	2	undersample	1.0	100	10	0.3	1	0.8308189655172414	0.22819074838353934	0.7553191488558172	0.7571839080405375	9.626189291979992	3.1106633487671904	0.3231458636593537
2	3	undersample	1.0	100	10	0.3	1	0.8393199233716475	0.2599452933752506	0.7419354837911898	0.7931034482701645	11.020832595942808	3.5860213315676344	0.32538569024988734
2	1	undersample	1.0	100	10	0.3	3	0.8355680090158937	0.22944665758072003	0.7526881719620766	0.773869346728113	10.415458280421017	3.3285542131766803	0.319578267168437
2	2	undersample	1.0	100	10	0.3	3	0.8419005258009292	0.24357820950476275	0.7978723403406519	0.748563218385427	11.751878947109399	3.17325215302504	0.2700208238859347
2	3	undersample	1.0	100	10	0.3	3	0.8374119391916944	0.23207061280064253	0.7419354837911898	0.8168103448217183	12.81911669264001	4.050094655007596	0.31594177851128835
2	1	undersample	1.0	300	5	0.1	1	0.8384240712008584	0.2877661000831192	0.7634408601329634	0.7652548456513621	10.520711048059255	3.2522112319175167	0.30912465059197103
2	2	undersample	1.0	300	5	0.1	1	0.8417782465150403	0.26183228211580806	0.8191489360830693	0.7528735632129823	13.798904650704646	3.314695560645683	0.24021438705190057
2	3	undersample	1.0	300	5	0.1	1	0.8454919045853416	0.3004035173576598	0.7204301074494162	0.7981321839023123	10.188474553637903	3.5688208536054002	0.35028018502007935
2	1	undersample	1.0	300	5	0.1	3	0.83735111810975	0.28234752673710395	0.784946236474737	0.7638190954719037	11.804254548374749	3.3234956264061686	0.28155064724703127
2	2	undersample	1.0	300	5	0.1	3	0.8350834556126192	0.25279017173551377	0.7978723403406519	0.747126436776242	11.662678683173551	3.15522231196	0.27054009469414964
2	3	undersample	1.0	300	5	0.1	3	0.8374582869855396	0.29456133578755156	0.7204301074494162	0.8081896551666079	10.85782120314019	3.7559500271775583	0.3459211427715432
2	1	undersample	1.0	300	5	0.3	1	0.8275015631151147	0.2521551000592424	0.7634408601329634	0.7602297200232576	10.232579667988308	3.1840511191232945	0.3111679674245304
2	2	undersample	1.0	300	5	0.3	1	0.8340517241379309	0.27070890357555055	0.8085106382118606	0.7349137930981687	11.705509650076765	3.0499912355355483	0.2605603010596339
2	3	undersample	1.0	300	5	0.3	1	0.8391345321962674	0.2639375126046084	0.7419354837911898	0.7945402298793496	11.118006244481666	3.6110984025949473	0.3247972893707651
2	1	undersample	1.0	300	5	0.3	3	0.8348810102741047	0.30597159925945255	0.7419354837911898	0.7587939698437991	9.044270307596951	3.075940732291468	0.3400982652260023
2	2	undersample	1.0	300	5	0.3	3	0.838828258742969	0.26894632363553556	0.7872340424694433	0.7550287356267599	11.403811591521372	3.213576957068066	0.2817984861674859
2	3	undersample	1.0	300	5	0.3	3	0.8369484612532443	0.2691198771074639	0.7419354837911898	0.8010057471206825	11.57265262807931	3.7284265036381763	0.32217560724713895
2	1	undersample	1.0	300	10	0.1	1	0.8339315625747787	0.22015633946995652	0.7419354837911898	0.7810480976254053	10.255737052818375	3.3885773170222264	0.3304079655136675
2	2	undersample	1.0	300	10	0.1	1	0.8358553436047933	0.25615118474585835	0.7553191488558172	0.7514367816037972	9.332243740298775	3.0387404996681964	0.3256173425072235
2	3	undersample	1.0	300	10	0.1	1	0.837713199851687	0.2299649228413405	0.7419354837911898	0.7988505747069049	11.417856359544915	3.688479078800866	0.32304478603278863
2	1	undersample	1.0	300	10	0.1	3	0.8408401454275988	0.24069615648503143	0.7741935483038502	0.7717157214589253	11.59029573643887	3.3913571242751175	0.29260314710607704
2	2	undersample	1.0	300	10	0.1	3	0.8375290413303986	0.2547228567450044	0.7553191488558172	0.7557471264313524	9.551406085505661	3.0923653298182407	0.3237602093996265
2	3	undersample	1.0	300	10	0.1	3	0.840849400568533	0.23260145779604655	0.7741935483038502	0.8103448275803855	14.649349524462016	4.08211122114732	0.2786547667415108
2	1	undersample	1.0	300	10	0.3	1	0.8283043481616994	0.20543774789505445	0.731182795620303	0.7702799712794668	9.120499456102456	3.1829299685510946	0.3489863567961101
2	2	undersample	1.0	300	10	0.3	1	0.8346325507459036	0.24596125292001622	0.7872340424694433	0.7406609195349091	10.567035372864513	3.035539459391338	0.28726499406977096
2	3	undersample	1.0	300	10	0.3	1	0.8318579285626003	0.2445441997493526	0.7419354837911898	0.8045977011436451	11.838234460948717	3.796963752033274	0.3207373233040901
2	1	undersample	1.0	300	10	0.3	3	0.829655188384318	0.23246042169298686	0.7204301074494162	0.7674084709205499	8.502254968919988	3.0974046188469777	0.3643038870449072
2	2	undersample	1.0	300	10	0.3	3	0.8336619589141602	0.26408406837674503	0.7446808509846085	0.7499999999946121	8.74999950573817	2.978723284725306	0.3404255274839606
2	3	undersample	1.0	300	10	0.3	3	0.8377518230132246	0.23405483651080095	0.7741935483038502	0.8067528735574229	14.3133287108986	4.00623555182097	0.2798954379939038
2	1	undersample	1.0	500	5	0.1	1	0.8365637712371381	0.29071229264067144	0.7419354837911898	0.7652548456513621	9.372323600124261	3.16059964791984	0.3372268915421038
2	2	undersample	1.0	500	5	0.1	1	0.8380181584739546	0.2573832002085185	0.8085106382118606	0.7514367816037972	12.764289449852228	3.2527363095039847	0.254830963732082
2	3	undersample	1.0	500	5	0.1	1	0.8436225435669262	0.29498853153663096	0.7419354837911898	0.7995689655114974	11.46908523218525	3.7016994332619446	0.32275453914869834
2	1	undersample	1.0	500	5	0.1	3	0.8378528587638654	0.2804535370338453	0.7741935483038502	0.7587939698437991	10.785713612802123	3.2096772858693576	0.2975859820904654
2	2	undersample	1.0	500	5	0.1	3	0.8336237466373198	0.253098623775237	0.7978723403406519	0.7507183907992047	11.887607302524874	3.2006866085781036	0.2692456444975449
2	3	undersample	1.0	500	5	0.1	3	0.8352876653071314	0.29557457594878095	0.7204301074494162	0.8103448275803855	11.01048874201517	3.7986312752343117	0.34500113974361035
2	1	undersample	1.0	500	5	0.3	1	0.8282734718137539	0.25207038433026274	0.7526881719620766	0.761665470202716	9.726295905842433	3.158116203393253	0.3246987482905248
2	2	undersample	1.0	500	5	0.3	1	0.8322022499388604	0.2676027083882066	0.7978723403406519	0.7363505747073539	11.024665894892706	3.0262622768564933	0.2744992179773704
2	3	undersample	1.0	500	5	0.3	1	0.8395439377085651	0.2645783707672247	0.7419354837911898	0.7945402298793496	11.118006244481666	3.6110984025949473	0.3247972893707651
2	1	undersample	1.0	500	5	0.3	3	0.8348501339261591	0.30471489759117126	0.7526881719620766	0.7595118449335283	9.61193972572171	3.1298345669277787	0.3256194441620241
2	2	undersample	1.0	500	5	0.3	3	0.8365813768647592	0.2653730962852402	0.7872340424694433	0.7514367816037972	11.185548430833284	3.1671379855696693	0.2831455152421386
2	3	undersample	1.0	500	5	0.3	3	0.836987084414782	0.2726932491103436	0.7419354837911898	0.7988505747069049	11.417856359544915	3.688479078800866	0.32304478603278863
2	1	undersample	1.0	500	10	0.1	1	0.8346803140124585	0.222014655436729	0.7419354837911898	0.7788944723562176	10.127840270835849	3.3555716952983032	0.331321535913497
2	2	undersample	1.0	500	10	0.1	1	0.8353356566397652	0.256222944266166	0.7553191488558172	0.7507183907992047	9.296453539801302	3.0299833227872717	0.32592893804614204
2	3	undersample	1.0	500	10	0.1	1	0.8378908663947595	0.23146542621206057	0.7419354837911898	0.7988505747069049	11.417856359544915	3.688479078800866	0.32304478603278863
2	1	undersample	1.0	500	10	0.1	3	0.8404233147303337	0.240678126995636	0.7526881719620766	0.7717157214589253	10.2884871883477	3.2971527597119197	0.320470113483862
2	2	undersample	1.0	500	10	0.1	3	0.8368565052580093	0.25183187545427355	0.7659574467270258	0.756465517235945	10.165727460698145	3.1451702715028262	0.30938958200533473
2	3	undersample	1.0	500	10	0.1	3	0.8422089358546534	0.23517588856275595	0.7634408601329634	0.8081896551666079	13.598058232188023	3.980185849695622	0.2927025054425436
2	1	undersample	1.0	500	10	0.3	1	0.8283429435966314	0.205216248423995	0.731182795620303	0.7702799712794668	9.120499456102456	3.1829299685510946	0.3489863567961101
2	2	undersample	1.0	500	10	0.3	1	0.8346936903888482	0.24756065172006916	0.7872340424694433	0.7435344827532793	10.726890101785735	3.0695511046680415	0.2861547912090704
2	3	undersample	1.0	500	10	0.3	1	0.8320587690025956	0.24528811609608434	0.7419354837911898	0.8031609195344601	11.730838595747086	3.769248689558838	0.3213110931060769
2	1	undersample	1.0	500	10	0.3	3	0.82922291951308	0.2310038036770822	0.7204301074494162	0.7688442211000084	8.57106973552626	3.1166431560193657	0.36362358100885384
2	2	undersample	1.0	500	10	0.3	3	0.8327830765468329	0.26142057615066044	0.7446808509846085	0.7514367816037972	8.81743687874378	2.9959413377010384	0.33977461826225186
2	3	undersample	1.0	500	10	0.3	3	0.8377518230132246	0.23273311696326726	0.784946236474737	0.8096264367757929	15.522828972274784	4.123189070734566	0.2656209717230458
2	1	smote	0.6	100	5	0.1	1	0.8615118603771545	0.2778623524780888	0.6129032257405481	0.8822684852772271	11.865344380657687	5.205939761536053	0.4387516683771169
2	2	smote	0.6	100	5	0.1	1	0.8383926387869893	0.26961524562617634	0.5744680850452694	0.8829022988442321	10.178833387494983	4.905886540182581	0.4819694214094597
2	3	smote	0.6	100	5	0.1	1	0.8274626127796316	0.21811639036160038	0.39784946232281193	0.9102011494187486	6.696999224836881	4.430451118729193	0.6615576473905167
2	1	smote	0.6	100	5	0.1	3	0.8664134806135131	0.29542655421743425	0.6236559139114349	0.8722182340210178	11.311395447152046	4.880632696903628	0.43147926412726617
2	2	smote	0.6	100	5	0.1	3	0.8511555392516509	0.28950043857330227	0.5744680850452694	0.8749999999937141	9.449999154778846	4.5957443124715045	0.486322182965218
2	3	smote	0.6	100	5	0.1	3	0.8247435422073911	0.2280986255914081	0.3870967741519251	0.9058908045911934	6.079549349801165	4.113272155156261	0.6765751633376074
2	1	smote	0.6	100	5	0.3	1	0.8227311673575249	0.22930896416714155	0.35483870963926467	0.9224694903020642	6.543980613104737	4.576761654916545	0.6993849554369832
2	2	smote	0.6	100	5	0.3	1	0.799515468329665	0.2173156567425092	0.3829787233635129	0.9216954022922292	7.305914884604173	4.890883621980103	0.6694416272529483
2	3	smote	0.6	100	5	0.3	1	0.8032536151279198	0.19534639538232196	0.279569892443057	0.9374999999932652	5.820894575848968	4.473117562908091	0.7684587732026994
2	1	smote	0.6	100	5	0.3	3	0.8364479849323422	0.23402207683512294	0.4193548386645855	0.9174443646739595	8.026085942801691	5.079662777856194	0.6328941321829604
2	2	smote	0.6	100	5	0.3	3	0.8125076424553681	0.22983828452182867	0.39361702123472164	0.917385057464674	7.2080845261081	4.764476758204417	0.6609906791279099
2	3	smote	0.6	100	5	0.3	3	0.8096959584723767	0.17938880513015343	0.2688172042721702	0.9317528735565248	5.019349098375957	3.938878878747017	0.7847389674147143
2	1	smote	0.6	100	10	0.1	1	0.8527043821256821	0.26933349692855657	0.39784946232281193	0.9260588657507104	8.274964166621016	5.380623553531691	0.6502292170020553
2	2	smote	0.6	100	10	0.1	1	0.8352286622646122	0.25189961362591995	0.4042553191059303	0.9224137930968218	8.067459238015674	5.2104012186908255	0.645854039579606
2	3	smote	0.6	100	10	0.1	1	0.8426878630577184	0.2183529214071627	0.34408602146837786	0.9410919540162278	8.380646284650487	5.841069030747944	0.6969711820005635
2	1	smote	0.6	100	10	0.1	3	0.8584936973654758	0.2920049761535071	0.4946236558607932	0.9102656137766673	9.928169033710507	5.512085406244492	0.5551965612437544
2	2	smote	0.6	100	10	0.1	3	0.8356948520420641	0.23949402726079327	0.47872340420439113	0.9030172413728232	8.551019470642585	4.936169702936714	0.5772609493374923
2	3	smote	0.6	100	10	0.1	3	0.833804535904091	0.21741728533112972	0.3870967741519251	0.9260057471197846	7.903933489368299	5.231443075236404	0.6618784182880539
2	1	smote	0.6	100	10	0.3	1	0.8376753197631784	0.24162591968978972	0.33333333329749104	0.9411342426350242	7.993901050860874	5.662600662805921	0.7083651082042224
2	2	smote	0.6	100	10	0.3	1	0.8231994375152849	0.2661909710544537	0.39361702123472164	0.9374999999932652	9.736840497864243	6.2978713314174914	0.6468085037883194
2	3	smote	0.6	100	10	0.3	1	0.8216459646520826	0.21053824206139837	0.279569892443057	0.9475574712575607	7.011652701226441	5.330975561959481	0.760302273800653
2	1	smote	0.6	100	10	0.3	3	0.8447768797906583	0.24385782912301726	0.39784946232281193	0.933955491737732	9.343360338973705	6.023958880931193	0.6447315065405338
2	2	smote	0.6	100	10	0.3	3	0.820685069699193	0.2608608310166392	0.34042553187867813	0.9303160919473398	6.890587612758346	4.885281158005756	0.7089788801254746
2	3	smote	0.6	100	10	0.3	3	0.8132724632307502	0.1880610474536466	0.2365591397595098	0.9432471264300055	5.149936682445564	4.168231196001814	0.8093752217790506
2	1	smote	0.6	300	5	0.1	1	0.8277640120726522	0.2374921702646759	0.30107526878483065	0.9483129935323166	7.903417248120457	5.824969003058508	0.7370190312816389
2	2	smote	0.6	300	5	0.1	1	0.8232300073367571	0.29198268240016084	0.32978723400746945	0.9475574712575607	8.890844106201062	6.288544412907841	0.70730565612025
2	3	smote	0.6	300	5	0.1	1	0.7919524780620443	0.1984274490864743	0.17204301073418893	0.9547413793034861	4.38342512328416	3.801330444304424	0.867205505639419
2	1	smote	0.6	300	5	0.1	3	0.8246300627561772	0.2247582624582136	0.29032258061394384	0.9483129935323166	7.505680342713857	5.616934395806418	0.7483577856073043
2	2	smote	0.6	300	5	0.1	3	0.8115905478112008	0.26945088358854286	0.35106382974988687	0.9461206896483756	9.499670327090259	6.515743470013957	0.685891525776034
2	3	smote	0.6	300	5	0.1	3	0.8084213941416388	0.1802624879375669	0.1612903225633021	0.9540229884988936	3.990383742777808	3.5080637522250244	0.8791294117189676
2	1	smote	0.6	300	5	0.3	1	0.8061968830326749	0.20585031058953646	0.19354838707596256	0.9554917444296089	5.152256898280507	4.348594235150781	0.844017344142815
2	2	smote	0.6	300	5	0.3	1	0.7925302641232574	0.26180523645859366	0.3085106382650521	0.9576149425218563	10.080049735438607	7.278757747032934	0.7220954099702882
2	3	smote	0.6	300	5	0.3	1	0.7613706587566432	0.168949361226299	0.1397849462215285	0.961206896544819	4.026387846624552	3.603344350873683	0.8949322439542433
2	1	smote	0.6	300	5	0.3	3	0.8055716369867773	0.20501968108894142	0.18279569890507574	0.9569274946090673	4.969516382361573	4.243905823609194	0.8539876815734081
2	2	smote	0.6	300	5	0.3	3	0.8064395328931279	0.3044415192674848	0.3085106382650521	0.9590517241310413	10.449390121287774	7.534152693285808	0.721013619105208
2	3	smote	0.6	300	5	0.3	3	0.7600806451612903	0.16536599836011392	0.1612903225633021	0.9604885057402265	4.674823985355762	4.082110402653312	0.8732115623374461
2	1	smote	0.6	300	10	0.1	1	0.8393349234652526	0.23984257759069413	0.279569892443057	0.9569274946090673	8.621391006081533	6.490679494931708	0.7528575614003901
2	2	smote	0.6	300	10	0.1	1	0.8288013573000732	0.24822983400802082	0.32978723400746945	0.9468390804529682	8.76404808163336	6.203564099000647	0.7078423068400149
2	3	smote	0.6	300	10	0.1	1	0.8103680014831294	0.18855517766765542	0.15053763439241533	0.9604885057402265	4.307939065617548	3.8099697091430915	0.8844065823659781
2	1	smote	0.6	300	10	0.1	3	0.8385552956796272	0.23085853198851566	0.2580645161012834	0.9511844938912335	6.77749220013358	5.286526429963096	0.780012164688877
2	2	smote	0.6	300	10	0.1	3	0.8274027879677182	0.24995951797868718	0.32978723400746945	0.9482758620621533	9.021162241880731	6.375885290633532	0.7067698185076278
2	3	smote	0.6	300	10	0.1	3	0.8134269558769003	0.20039452592416376	0.2365591397595098	0.9568965517172637	6.878871627090625	5.488170768289748	0.7978300798472987
2	1	smote	0.6	300	10	0.3	1	0.8315154883480381	0.24231127487819726	0.3225806451266042	0.9440057429939411	8.02808156521527	5.760958440472117	0.7176008755507485
2	2	smote	0.6	300	10	0.3	1	0.8117433969185619	0.2329850591579465	0.2978723403938434	0.9410919540162278	6.77753024047281	5.056563748698486	0.7460776273231988
2	3	smote	0.6	300	10	0.3	1	0.8064825114324559	0.1943287053839528	0.18279569890507574	0.9547413793034861	4.718670629521844	4.03891359707345	0.8559430964767333
2	1	smote	0.6	300	10	0.3	3	0.8371427027611175	0.24735065742268425	0.2580645161012834	0.949748743711775	6.573911718442944	5.135482847757681	0.7811913213880094
2	2	smote	0.6	300	10	0.3	3	0.816275372951822	0.24941906755728374	0.3191489361362608	0.943965517234598	7.896633178064083	5.695579996992787	0.7212668728044891
2	3	smote	0.6	300	10	0.3	3	0.7988351254480287	0.19290939995120499	0.19354838707596256	0.9554597701080787	5.148385932249008	4.345472488374907	0.8440455890595563
2	1	smote	0.6	500	5	0.1	1	0.8198982624335195	0.2324878447906647	0.2688172042721702	0.9547738693398796	7.7614361699260845	5.943845757089075	0.7658177622468701
2	2	smote	0.6	500	5	0.1	1	0.8162983003179262	0.28829389100603275	0.2872340425226347	0.9583333333264489	9.268654461056235	6.893615364936533	0.7437557739599246
2	3	smote	0.6	500	5	0.1	1	0.7861821777283401	0.20037659156209747	0.1397849462215285	0.9647988505677817	4.453825260106728	3.971032445413959	0.8916004039144875
2	1	smote	0.6	500	5	0.1	3	0.8164478305506025	0.21564946816442945	0.2473118279303966	0.9547738693398796	6.936506385339557	5.468338096521949	0.788341814074348
2	2	smote	0.6	500	5	0.1	3	0.8059733431156761	0.2780378054100685	0.3085106382650521	0.9561781609126712	9.73492838575316	7.040110006545992	0.7231804518972881
2	3	smote	0.6	500	5	0.1	3	0.792809912248177	0.17473785986475832	0.1290322580506417	0.9655172413723743	4.148146940787618	3.741934397554958	0.9020737233968378
2	1	smote	0.6	500	5	0.3	1	0.8057260187265052	0.20934391635331184	0.17204301073418893	0.9597989949679843	4.9610377196287185	4.279568826736722	0.8626358070598635
2	2	smote	0.6	500	5	0.3	1	0.7867219980435315	0.25353693717897374	0.276595744651426	0.9604885057402265	9.2946500243307	7.000385073494326	0.7531628369247735
2	3	smote	0.6	500	5	0.3	1	0.7613088616981831	0.16754070751039393	0.15053763439241533	0.9619252873494115	4.477190124961858	3.953742113209815	0.8830855867376408
2	1	smote	0.6	500	5	0.3	3	0.8051470872025258	0.20380521539271448	0.18279569890507574	0.9605168700577135	5.441625407031576	4.629715346152121	0.8507963972958204
2	2	smote	0.6	500	5	0.3	3	0.8051479579359256	0.2846280431260714	0.2978723403938434	0.9568965517172637	9.418179600235772	6.910636692767336	0.7337550239976885
2	3	smote	0.6	500	5	0.3	3	0.7539859102706711	0.162131400046524	0.1612903225633021	0.9597701149356339	4.587910941381882	4.009215592167084	0.8738651637994516
2	1	smote	0.6	500	10	0.1	1	0.8397826305104633	0.23826085820506598	0.279569892443057	0.9569274946090673	8.621391006081533	6.490679494931708	0.7528575614003901
2	2	smote	0.6	500	10	0.1	1	0.8274104304230864	0.25243700397972013	0.3191489361362608	0.9454022988437831	8.116774799950846	5.845463653652087	0.7201707225534627
2	3	smote	0.6	500	10	0.1	1	0.8081664812754913	0.18717205565456754	0.1612903225633021	0.9590517241310413	4.504047477152979	3.9388784937044257	0.8745197444396671
2	1	smote	0.6	500	10	0.1	3	0.8364557040193287	0.22859434027027592	0.2365591397595098	0.9504666188015043	5.945701991227072	4.775750943672395	0.8032274223064041
2	2	smote	0.6	500	10	0.1	3	0.824712643678161	0.25045841226525434	0.3191489361362608	0.9454022988437831	8.116774799950846	5.845463653652087	0.7201707225534627
2	3	smote	0.6	500	10	0.1	3	0.8083055246570263	0.19575683584630488	0.19354838707596256	0.9626436781540041	6.184613717449668	5.181140050738367	0.8377467414454401
2	1	smote	0.6	500	10	0.3	1	0.8310986576507732	0.24194776504454593	0.3225806451266042	0.9468772433528581	8.487771858513517	6.072361540754944	0.7154246788321066
2	2	smote	0.6	500	10	0.3	1	0.8120796649547567	0.23474625624226553	0.2978723403938434	0.9410919540162278	6.77753024047281	5.056563748698486	0.7460776273231988
2	3	smote	0.6	500	10	0.3	1	0.8058568162155482	0.19346322574063543	0.18279569890507574	0.9547413793034861	4.718670629521844	4.03891359707345	0.8559430964767333
2	1	smote	0.6	500	10	0.3	3	0.8375749716323553	0.24803905798349787	0.2580645161012834	0.9490308686220458	6.476422472845099	5.063152117624342	0.7817822376611989
2	2	smote	0.6	500	10	0.3	3	0.8159543898263635	0.24909079299661419	0.3191489361362608	0.9432471264300055	7.790742270596531	5.623484060376385	0.7218162001960792
2	3	smote	0.6	500	10	0.3	3	0.7984643430972685	0.19270309571760802	0.19354838707596256	0.9568965517172637	5.327998754766421	4.490321537691612	0.8427782533534919
2	1	smote	0.8	100	5	0.1	1	0.8589336853237	0.29527850414552387	0.6881720429367557	0.8585786073161624	13.39821343273624	4.866109583676218	0.36319091900749834
2	2	smote	0.8	100	5	0.1	1	0.8309794570799707	0.2532010441430035	0.5638297871740607	0.8570402298789006	7.749601060657979	3.9439749186550777	0.5089261770107433
2	3	smote	0.8	100	5	0.1	1	0.8258249907304412	0.21369477602493508	0.44086021500635914	0.8929597701085277	6.5775677571632745	4.118640012889971	0.6261645792441901
2	1	smote	0.8	100	5	0.1	3	0.8589105280627407	0.2814933792084289	0.6774193547658689	0.8506819813291409	11.963941327026795	4.536755278621448	0.37920239116631316
2	2	smote	0.8	100	5	0.1	3	0.8366272315969674	0.2515825441599499	0.5744680850452694	0.8570402298789006	8.093215443284812	4.018389539761777	0.49651334342814296
2	3	smote	0.8	100	5	0.1	3	0.8244963539735509	0.22071390501548516	0.45161290317724595	0.8886494252809725	6.572295390688662	4.055774869227737	0.6171017220636227
2	1	smote	0.8	100	5	0.3	1	0.8280727755521077	0.22742904775084274	0.4301075268354723	0.9038047379691041	7.090959519865581	4.471191959385809	0.630548217903375
2	2	smote	0.8	100	5	0.3	1	0.7991944852042063	0.23684450100879095	0.4042553191059303	0.9008620689590456	6.1661484200034415	4.077705415920737	0.6613050929865513
2	3	smote	0.8	100	5	0.3	1	0.7961778519342481	0.18734628142791643	0.30107526878483065	0.9274425287289696	5.506168304489044	4.14947243910242	0.7536043496269035
2	1	smote	0.8	100	5	0.3	3	0.8244988382774084	0.20769538237303728	0.40860215049369875	0.8916008614437072	5.6828411140506	3.769422139709035	0.6632988688634769
2	2	smote	0.8	100	5	0.3	3	0.811850391293715	0.24661009696768205	0.4574468084619738	0.9008620689590456	7.661550760111399	4.614245602226097	0.6022599954090101
2	3	smote	0.8	100	5	0.3	3	0.8036166728463725	0.19413494483735766	0.31182795695571747	0.925287356315192	5.611778078817912	4.173696711018099	0.7437387217171428
2	1	smote	0.8	100	10	0.1	1	0.8463438544488958	0.24568536363997265	0.44086021500635914	0.900215362520458	7.113170251422552	4.418116675681445	0.6211177925435104
2	2	smote	0.8	100	10	0.1	1	0.8398294203961848	0.26280469463433803	0.4468085105907651	0.9058908045911934	7.774808290576063	4.747766264201754	0.6106602258229948
2	3	smote	0.8	100	10	0.1	1	0.8220785440613028	0.20175347902978627	0.3655913978101515	0.926724137924377	7.288134568835806	4.989246629952761	0.6845711354460333
2	1	smote	0.8	100	10	0.1	3	0.8502033979420914	0.269216379999084	0.5483870967152272	0.8894472361745195	9.769479550254939	4.9604101076732405	0.5077455748243007
2	2	smote	0.8	100	10	0.1	3	0.8455994741990707	0.24571600786649306	0.49999999994680855	0.8872126436717873	7.866241287683703	4.433120625334952	0.5635627467483797
2	3	smote	0.8	100	10	0.1	3	0.8297877271041898	0.20932669550536115	0.40860215049369875	0.9130747126371188	7.257399581402912	4.700612628196541	0.6476992899313226
2	1	smote	0.8	100	10	0.3	1	0.8286285498151279	0.22132468243580875	0.31182795695571747	0.928212491019898	5.858905416448004	4.34376283490379	0.7413949308893549
2	2	smote	0.8	100	10	0.3	1	0.8269442406456347	0.2547085828678592	0.39361702123472164	0.93318965516571	9.066778450826714	5.891557112830958	0.649796071903133
2	3	smote	0.8	100	10	0.3	1	0.7994917191941664	0.1838817142032505	0.2688172042721702	0.9454022988437831	6.366097888457805	4.92359841794505	0.773409149615954
2	1	smote	0.8	100	10	0.3	3	0.8366100857590566	0.24096513387114704	0.33333333329749104	0.9310839913788149	6.755207329538475	4.836804852725821	0.7160113005005584
2	2	smote	0.8	100	10	0.3	3	0.8036347517730495	0.22484866697627257	0.39361702123472164	0.9224137930968218	7.717347897396809	5.07328539714633	0.6573871474271823
2	3	smote	0.8	100	10	0.3	3	0.8110091459646521	0.20186413353539726	0.279569892443057	0.9410919540162278	6.199489283922112	4.745868587482704	0.7655257244811838
2	1	smote	0.8	300	5	0.1	1	0.8080803402573543	0.2020881799280077	0.2688172042721702	0.9440057429939411	6.198151214861575	4.800798700393432	0.774553325982244
2	2	smote	0.8	300	5	0.1	1	0.7976736365859622	0.2991652488062091	0.3191489361362608	0.9475574712575607	8.469604518383955	6.085688141523717	0.7185327300251386
2	3	smote	0.8	300	5	0.1	1	0.7808830799653936	0.18449252558167645	0.1612903225633021	0.951867816085116	3.80309909078979	3.3509863034401564	0.8811198933849672
2	1	smote	0.8	300	5	0.1	3	0.8216118997444982	0.22371874156661986	0.3225806451266042	0.9396984924555658	7.420633664016369	5.349461477298729	0.7208901079476051
2	2	smote	0.8	300	5	0.1	3	0.8049721814624603	0.26887029592610495	0.32978723400746945	0.9389367816024502	7.566198546674943	5.400750053049968	0.713799663605366
2	3	smote	0.8	300	5	0.1	3	0.7892179582251885	0.1804329749901028	0.21505376341773616	0.9468390804529682	4.879673268184264	4.045334896326006	0.8290175643326526
2	1	smote	0.8	300	5	0.3	1	0.8167643131170444	0.21769666796435255	0.22580645158862298	0.9540559942501504	6.056639293792801	4.914817477385229	0.811475998224928
2	2	smote	0.8	300	5	0.3	1	0.7952127659574467	0.2557201481282134	0.2659574467802173	0.9626436781540041	9.336675286980093	7.11947436050856	0.7625277787126054
2	3	smote	0.8	300	5	0.3	1	0.7410394265232975	0.1649082213577311	0.1290322580506417	0.9590517241310413	3.469784724626047	3.1511027949635406	0.9081551192214959
2	1	smote	0.8	300	5	0.3	3	0.8065288037730898	0.2056031041627273	0.21505376341773616	0.9540559942501504	5.6892110792893185	4.680778549890695	0.8227464981987089
2	2	smote	0.8	300	5	0.3	3	0.7935390682318416	0.2731532631606166	0.3191489361362608	0.9604885057402265	11.394883433729449	8.077367392493453	0.7088591406415963
2	3	smote	0.8	300	5	0.3	3	0.7739463601532568	0.16845683274556916	0.19354838707596256	0.9482758620621533	4.3999991427978005	3.741934759535066	0.8504398737577283
2	1	smote	0.8	300	10	0.1	1	0.8449698569653181	0.2671739480893441	0.3225806451266042	0.9440057429939411	8.02808156521527	5.760958440472117	0.7176008755507485
2	2	smote	0.8	300	10	0.1	1	0.8133177427243825	0.2668860203801589	0.35106382974988687	0.9324712643611174	7.47017675082198	5.198731687202355	0.6959315402983665
2	3	smote	0.8	300	10	0.1	1	0.8132570139661353	0.20164730266423295	0.22580645158862298	0.9540229884988936	6.052082004078205	4.911289253115035	0.81150407236464
2	1	smote	0.8	300	10	0.1	3	0.8319245999583169	0.22040690445368225	0.30107526878483065	0.9361091170069196	6.31149423968058	4.7123346486554505	0.7466274081205524
2	2	smote	0.8	300	10	0.1	3	0.8229625213988749	0.2661718903535623	0.36170212762109555	0.9382183907978577	8.605424926508093	5.8545265127747514	0.6803297311543859
2	3	smote	0.8	300	10	0.1	3	0.8071159312816709	0.19762289477888145	0.2365591397595098	0.9511494252805234	6.033138768078855	4.842503751345972	0.8026508053546053
2	1	smote	0.8	300	10	0.3	1	0.8323182733946229	0.23486954667716203	0.29032258061394384	0.9375448671863781	6.141064830181245	4.648497586184726	0.7569530127622646
2	2	smote	0.8	300	10	0.3	1	0.8193170701883101	0.2392097614179088	0.32978723400746945	0.934626436774895	7.03488464834279	5.04465669746844	0.7170915913039121
2	3	smote	0.8	300	10	0.3	1	0.7944166357681375	0.19403150715358602	0.30107526878483065	0.951867816085116	8.518941943814074	6.2551744330882935	0.7342665778396333
2	1	smote	0.8	300	10	0.3	3	0.8279029556384072	0.2333870755144382	0.31182795695571747	0.9418521177247534	7.339504886048693	5.362669991195224	0.7306582666078488
2	2	smote	0.8	300	10	0.3	3	0.8045824162386891	0.23902238352938876	0.32978723400746945	0.9310344827519323	6.642856156965748	4.781914199266994	0.7198581483394129
2	3	smote	0.8	300	10	0.3	3	0.8143925349153379	0.22049744831224694	0.2688172042721702	0.951867816085116	7.2706306024734335	5.5849771724002615	0.7681558045039412
2	1	smote	0.8	500	5	0.1	1	0.8050930535936208	0.19901333683037134	0.2365591397595098	0.9569274946090673	6.884035943976526	5.492113418788368	0.7978042814772869
2	2	smote	0.8	500	5	0.1	1	0.7946625091709464	0.2854112432981951	0.2978723403938434	0.9554597701080787	9.100682187284509	6.687712978570451	0.7348584149996705
2	3	smote	0.8	500	5	0.1	1	0.7712041156840934	0.17804203729967602	0.1290322580506417	0.9568965517172637	3.2888881231493614	2.9935476917944075	0.9102005136127816
2	1	smote	0.8	500	5	0.1	3	0.8129202077978216	0.21252692494996955	0.2688172042721702	0.949748743711775	6.948528009898997	5.349461299747585	0.7698697080362008
2	2	smote	0.8	500	5	0.1	3	0.8062866837857667	0.2700155443318506	0.276595744651426	0.9511494252805234	7.444635132436504	5.662076436541564	0.7605579402307269
2	3	smote	0.8	500	5	0.1	3	0.784135150166852	0.1898738056983797	0.1612903225633021	0.9525862068897085	3.863635544356964	3.4017588124731755	0.880455398751381
2	1	smote	0.8	500	5	0.3	1	0.815274529328671	0.21339055717909625	0.2473118279303966	0.9569274946090673	7.299760191219538	5.741754937824203	0.7865676014580627
2	2	smote	0.8	500	5	0.3	1	0.7946930789924187	0.2605356124820241	0.276595744651426	0.9640804597631891	10.262350050257329	7.700423385813074	0.7503567161009563
2	3	smote	0.8	500	5	0.3	1	0.7399425287356322	0.17064845484871977	0.10752688170886808	0.9590517241310413	2.821812879218057	2.6259189958029503	0.9305787024093819
2	1	smote	0.8	500	5	0.3	3	0.8124107480567198	0.2166934893322858	0.22580645158862298	0.9576453696987965	6.594631196614445	5.33132733468656	0.808434484020463
2	2	smote	0.8	500	5	0.3	3	0.7976965639520666	0.2823596164745139	0.3085106382650521	0.9619252873494115	11.271695109310539	8.102767841443061	0.7188597322893464
2	3	smote	0.8	500	5	0.3	3	0.7737995921394142	0.16887298955747804	0.20430107524684937	0.9540229884988936	5.3277015343419905	4.443547419485031	0.8340458521494158
2	1	smote	0.8	500	10	0.1	1	0.8449389806173725	0.26322252041805916	0.29032258061394384	0.9440057429939411	6.896851894535146	5.184862596424906	0.7517723458096458
2	2	smote	0.8	500	10	0.1	1	0.8136616532159452	0.2659921686117136	0.34042553187867813	0.9317528735565248	7.046518466322631	4.988129167304056	0.7078856204916791
2	3	smote	0.8	500	10	0.1	1	0.8119361018415523	0.2006436340545549	0.20430107524684937	0.9554597701080787	5.5078453095097775	4.5868876266179575	0.832791647873596
2	1	smote	0.8	500	10	0.1	3	0.8332059683980579	0.2191527463181347	0.30107526878483065	0.9432878679042119	7.164945159818513	5.308832600191821	0.7409453122285783
2	2	smote	0.8	500	10	0.1	3	0.8208990584494987	0.26484027973933216	0.34042553187867813	0.942528735625413	8.46451462263234	5.923403223318974	0.6997924160749734
2	3	smote	0.8	500	10	0.1	3	0.8038484118155975	0.19380697300015473	0.21505376341773616	0.9540229884988936	5.684930259204392	4.677418336300033	0.822774962257028
2	1	smote	0.8	500	10	0.3	1	0.8314460165651606	0.2340904881901864	0.30107526878483065	0.9382627422761073	6.546689438493053	4.876718388823557	0.7449136497422134
2	2	smote	0.8	500	10	0.3	1	0.8202723771093176	0.23922127360067352	0.32978723400746945	0.934626436774895	7.03488464834279	5.04465669746844	0.7170915913039121
2	3	smote	0.8	500	10	0.3	1	0.7947565195896675	0.19423221853091235	0.30107526878483065	0.9497126436713383	8.135382970308154	5.987095582160773	0.7359328408580331
2	1	smote	0.8	500	10	0.3	3	0.8274320913322373	0.23404603904142493	0.31182795695571747	0.9418521177247534	7.339504886048693	5.362669991195224	0.7306582666078488
2	2	smote	0.8	500	10	0.3	3	0.8042385057471263	0.23805715476688546	0.3085106382650521	0.9324712643611174	6.1607192000105675	4.568582391783887	0.7415663953924175
2	3	smote	0.8	500	10	0.3	3	0.8140758249907305	0.22063942867307218	0.2688172042721702	0.951867816085116	7.2706306024734335	5.5849771724002615	0.7681558045039412
2	1	smote	1.0	100	5	0.1	1	0.8546032775243343	0.278498938253309	0.6881720429367557	0.8463747307907655	12.158555253340179	4.47954950174235	0.3684277684987436
2	2	smote	1.0	100	5	0.1	1	0.8367800807043287	0.27341391240163754	0.6382978722725215	0.8232758620630513	8.220946360152416	3.6118316581175542	0.43934498750836365
2	3	smote	1.0	100	5	0.1	1	0.8158215918922259	0.21255685283772033	0.5268817203734536	0.8678160919477887	7.311264217104666	3.985974452393981	0.5451826470661765
2	1	smote	1.0	100	5	0.1	3	0.85566079244147	0.2779794236643937	0.7096774192785293	0.8406317300729317	12.89389285951434	4.453065689127717	0.3453623826959981
2	2	smote	1.0	100	5	0.1	3	0.8411362802641233	0.26432412560093094	0.6382978722725215	0.8290229884997916	8.556598513998406	3.7332377571669397	0.4362992683942644
2	3	smote	1.0	100	5	0.1	3	0.8228664565566679	0.22918777075090052	0.559139784886114	0.8649425287294186	8.12246949159972	4.140013419663168	0.509698847465058
2	1	smote	1.0	100	5	0.3	1	0.8109364024423191	0.20560689049265582	0.39784946232281193	0.8987796123409995	5.866767380428709	3.930526568993726	0.6699646083528255
2	2	smote	1.0	100	5	0.3	1	0.8271353020298362	0.2727188530340589	0.4574468084619738	0.898706896545268	7.4805999697567716	4.5160701735800375	0.6037042639670619
2	3	smote	1.0	100	5	0.3	1	0.7781562847608454	0.1697499269419472	0.33333333329749104	0.9195402298784516	5.714284985974987	4.1428566271736464	0.7249999921598118
2	1	smote	1.0	100	5	0.3	3	0.8272082378096318	0.22107547955654933	0.4301075268354723	0.8951902368923533	6.446109460035712	4.10369676493549	0.6366160435090813
2	2	smote	1.0	100	5	0.3	3	0.818430545365615	0.24549909271387937	0.48936170207559987	0.8958333333268979	8.241665820594475	4.6978718886398205	0.5700148378358177
2	3	smote	1.0	100	5	0.3	3	0.7850466567791373	0.1886897174860871	0.3763440859810383	0.9102011494187486	6.116551019386259	4.190967274473561	0.6851847062216733
2	1	smote	1.0	100	10	0.1	1	0.8454330021845015	0.2558727051981837	0.50537634403168	0.8930366116231656	8.530492284253654	4.724759606563996	0.553867158403092
2	2	smote	1.0	100	10	0.1	1	0.8386448398141355	0.251932148750416	0.5319148935604346	0.8843390804534171	8.688593195052691	4.598915948935064	0.5293050047121284
2	3	smote	1.0	100	10	0.1	1	0.8276943517488567	0.21138162775224684	0.4301075268354723	0.9238505747060068	9.156282120543057	5.648203761130192	0.616866496161695
2	1	smote	1.0	100	10	0.1	3	0.8495086801133162	0.2683197596999532	0.6021505375696613	0.8772433596491225	10.815867500249166	4.905237605038291	0.4535223362126629
2	2	smote	1.0	100	10	0.1	3	0.8396612863780875	0.24526762155289922	0.553191489302852	0.8678160919477887	8.128363707719517	4.185013558792736	0.5148654302383868
2	3	smote	1.0	100	10	0.1	3	0.8344225064886912	0.21459185904892722	0.44086021500635914	0.9015804597636381	7.222767335662417	4.479396765658859	0.6201773482740005
2	1	smote	1.0	100	10	0.3	1	0.8302186817343243	0.23210675023805524	0.35483870963926467	0.9289303661096273	7.188887849317494	4.9928308376866966	0.6945206088132022
2	2	smote	1.0	100	10	0.3	1	0.8143800440205429	0.26540417956734486	0.39361702123472164	0.9195402298784516	7.418545410110984	4.892096655497881	0.6594414822405514
2	3	smote	1.0	100	10	0.3	1	0.8060885551847732	0.19782659387381518	0.30107526878483065	0.943965517234598	7.256803415486289	5.3730346064759384	0.7404134060517126
2	1	smote	1.0	100	10	0.3	3	0.8438274320913323	0.2555766728347582	0.3870967741519251	0.9181622397636888	7.0858716794931045	4.730050354917557	0.6675325913321096
2	2	smote	1.0	100	10	0.3	3	0.8253163976522376	0.24227859192063547	0.4468085105907651	0.9123563218325262	8.407943506350785	5.09801127648784	0.606332712459083
2	3	smote	1.0	100	10	0.3	3	0.8005190952910642	0.19082438316735642	0.2688172042721702	0.9360632183840801	5.38251732115787	4.204421233505192	0.7811254342188678
2	1	smote	1.0	300	5	0.1	1	0.8125651297964477	0.21659856111337947	0.30107526878483065	0.9396984924555658	6.712819378962009	4.992830712145482	0.7437755081962775
2	2	smote	1.0	300	5	0.1	1	0.7960534360479335	0.260115103581884	0.3191489361362608	0.943965517234598	7.896633178064083	5.695579996992787	0.7212668728044891
2	3	smote	1.0	300	5	0.1	1	0.7613783833889506	0.17886004729406715	0.22580645158862298	0.9468390804529682	5.194818832540971	4.247601641142307	0.8176611593433499
2	1	smote	1.0	300	5	0.1	3	0.8098943256991564	0.2112863592750725	0.3225806451266042	0.9325197415582734	6.580546115517587	4.780369915172653	0.7264396853164816
2	2	smote	1.0	300	5	0.1	3	0.8022820371729029	0.28015373721936426	0.3085106382650521	0.9295977011427472	5.891050951236611	4.382109667604595	0.7438587180737627
2	3	smote	1.0	300	5	0.1	3	0.778503893214683	0.18189828960610913	0.19354838707596256	0.9410919540162278	3.8341456856137466	3.2856013297957185	0.8569317811220108
2	1	smote	1.0	300	5	0.3	1	0.806474770164185	0.19982793727075593	0.21505376341773616	0.9490308686220458	5.101291677432313	4.219293431353618	0.8271029470842653
2	2	smote	1.0	300	5	0.3	1	0.7813875641966251	0.26579253957912213	0.35106382974988687	0.951867816085116	10.698554127708778	7.293742528560005	0.6817502939657981
2	3	smote	1.0	300	5	0.3	1	0.7605904708935854	0.1745773582607353	0.19354838707596256	0.9561781609126712	5.236720107593801	4.416709726014902	0.8434114451224923
2	1	smote	1.0	300	5	0.3	3	0.7956757674702236	0.20259117254297046	0.2580645161012834	0.9447236180836704	5.944662941773537	4.668620855209019	0.7853465943301318
2	2	smote	1.0	300	5	0.3	3	0.8009904622157007	0.2650029542830665	0.2978723403938434	0.9504310344759309	8.134385683819037	6.009249480034266	0.7387465547206644
2	3	smote	1.0	300	5	0.3	3	0.7570834878259795	0.17595322268165037	0.19354838707596256	0.9568965517172637	5.327998754766421	4.490321537691612	0.8427782533534919
2	1	smote	1.0	300	10	0.1	1	0.8321793298288679	0.2354407163826897	0.34408602146837786	0.9375448671863781	7.874880939366806	5.509330472515231	0.6996080875616907
2	2	smote	1.0	300	10	0.1	1	0.8192024333577892	0.254961772659532	0.37234042549230423	0.93318965516571	8.285947328879091	5.573094566191446	0.6725959340711729
2	3	smote	1.0	300	10	0.1	1	0.8077184526016561	0.1979133809612744	0.2580645161012834	0.9497126436713383	6.568942776289355	5.131796213280662	0.7812210156730985
2	1	smote	1.0	300	10	0.1	3	0.8407166400358166	0.2477989695419437	0.31182795695571747	0.9368269920966489	6.719636698840841	4.936094036741848	0.7345775063102702
2	2	smote	1.0	300	10	0.1	3	0.822473404255319	0.24673189267063217	0.39361702123472164	0.9288793103381546	8.477936034420555	5.534493095628082	0.6528113668679018
2	3	smote	1.0	300	10	0.1	3	0.8064593375355332	0.20869055381734786	0.2365591397595098	0.9533045976943011	6.325892455273431	5.0660038765872315	0.8008362217895677
2	1	smote	1.0	300	10	0.3	1	0.8375440952844098	0.23766559005468957	0.34408602146837786	0.9318018664685442	7.167557162040255	5.0453869218547185	0.7039200017684923
2	2	smote	1.0	300	10	0.3	1	0.8160766691122524	0.24857836844094666	0.36170212762109555	0.9224137930968218	6.73703614264041	4.661937932512844	0.6919864709699114
2	3	smote	1.0	300	10	0.3	1	0.7871632060313929	0.18054350701508312	0.2580645161012834	0.9461206896483756	6.107824938313793	4.789676529271643	0.7841869268629847
2	1	smote	1.0	300	10	0.3	3	0.824745849060973	0.20950005842698202	0.279569892443057	0.9353912419171904	5.618241238795003	4.327119998399131	0.7701911965504701
2	2	smote	1.0	300	10	0.3	3	0.818667461482025	0.23843650167158048	0.37234042549230423	0.9231321839014144	7.124187226825642	4.8439047178824195	0.6799238274369256
2	3	smote	1.0	300	10	0.3	3	0.8049221357063403	0.19532356507552392	0.279569892443057	0.9446839080391906	6.627252127003399	5.054041816632845	0.7626149803124475
2	1	smote	1.0	500	5	0.1	1	0.8004384441408271	0.19870796092340456	0.21505376341773616	0.9511844938912335	5.3384356408840725	4.405438691635913	0.8252302611860266
2	2	smote	1.0	500	5	0.1	1	0.7939211910002445	0.2671214216182458	0.3085106382650521	0.9554597701080787	9.57071741910728	6.926559870662252	0.7237241965922717
2	3	smote	1.0	500	5	0.1	1	0.7585048201705599	0.17481899968137496	0.19354838707596256	0.9533045976943011	4.899691250475276	4.14491226266228	0.8459537554051606
2	1	smote	1.0	500	5	0.1	3	0.8000216134435618	0.20413857970948276	0.2580645161012834	0.9475951184425874	6.289456794825685	4.924435647740222	0.7829667561906095
2	2	smote	1.0	500	5	0.1	3	0.7979181951577403	0.27098480159652494	0.2978723403938434	0.9504310344759309	8.134385683819037	6.009249480034266	0.7387465547206644
2	3	smote	1.0	500	5	0.1	3	0.7656346557903844	0.18293424797953511	0.18279569890507574	0.9482758620621533	4.100876394696645	3.5340494951164514	0.8617790720729862
2	1	smote	1.0	500	5	0.3	1	0.8044292121127914	0.19831894397559297	0.19354838707596256	0.9547738693398796	5.066665537972243	4.279568945104134	0.8446519436430429
2	2	smote	1.0	500	5	0.3	1	0.783152971386647	0.2626186969317768	0.3191489361362608	0.9540229884988936	9.726560347096045	6.94148785015533	0.7136631558516132
2	3	smote	1.0	500	5	0.3	1	0.7613629341243358	0.17103160624126043	0.1397849462215285	0.9619252873494115	4.1054234455303185	3.671331962266257	0.8942638853025251
2	1	smote	1.0	500	5	0.3	3	0.794834386988707	0.1977211573814747	0.2365591397595098	0.9511844938912335	6.037695518521258	4.845982560799505	0.8026212129374518
2	2	smote	1.0	500	5	0.3	3	0.8040780141843972	0.2748540475206167	0.2872340425226347	0.9533045976943011	8.227093504675306	6.15122617704308	0.747679127662341
2	3	smote	1.0	500	5	0.3	3	0.7605518477320479	0.17560114422855735	0.18279569890507574	0.9547413793034861	4.718670629521844	4.03891359707345	0.8559430964767333
2	1	smote	1.0	500	10	0.1	1	0.8317856563925619	0.23207796167434797	0.33333333329749104	0.9389806173658365	7.694116357554523	5.462744201600993	0.709989798802067
2	2	smote	1.0	500	10	0.1	1	0.8202341648324774	0.25501782095739906	0.37234042549230423	0.934626436774895	8.48109384076728	5.695580142303077	0.6715619664664462
2	3	smote	1.0	500	10	0.1	1	0.8074789890001236	0.19920548997588342	0.22580645158862298	0.951867816085116	5.768033615514347	4.691380824816219	0.8133414400563516
2	1	smote	1.0	500	10	0.1	3	0.8408555836015716	0.24509985726701888	0.30107526878483065	0.9411342426350242	6.887053217587927	5.114607050276316	0.7426408392408339
2	2	smote	1.0	500	10	0.1	3	0.8250412692589876	0.25041744099710816	0.37234042549230423	0.9310344827519323	8.008473380074772	5.398935386269186	0.6741528690870224
2	3	smote	1.0	500	10	0.1	3	0.80387158571252	0.20404434233259525	0.2365591397595098	0.9597701149356339	7.392352268947843	5.880182868511723	0.7954413670582731
2	1	smote	1.0	500	10	0.3	1	0.8375518143713963	0.23779048118999768	0.34408602146837786	0.9318018664685442	7.167557162040255	5.0453869218547185	0.7039200017684923
2	2	smote	1.0	500	10	0.3	1	0.8152130716556615	0.2491156366362113	0.36170212762109555	0.9224137930968218	6.73703614264041	4.661937932512844	0.6919864709699114
2	3	smote	1.0	500	10	0.3	1	0.787116858237548	0.18052360194199749	0.2580645161012834	0.9461206896483756	6.107824938313793	4.789676529271643	0.7841869268629847
2	1	smote	1.0	500	10	0.3	3	0.8249697025835784	0.20895684519326674	0.279569892443057	0.933955491737732	5.487669499228152	4.233052186600298	0.7713751953026666
2	2	smote	1.0	500	10	0.3	3	0.8187133162142334	0.2385951693264879	0.37234042549230423	0.9238505747060068	7.196992948845144	4.889601926196757	0.6793951152906759
2	3	smote	1.0	500	10	0.3	3	0.8044895562971203	0.19563306057936813	0.279569892443057	0.9461206896483756	6.8143270740774256	5.18881624004428	0.7614568710151779
2	1	class_weight		100	5	0.1	1	0.852642629429791	0.2538700854513874	0.731182795620303	0.826274228278347	12.936858512674837	4.208832957170507	0.32533654315522853
2	2	class_weight		100	5	0.1	1	0.8531807899241868	0.31841045703562915	0.7234042552421911	0.8182471264309035	11.774398656289694	3.9801528373946065	0.3380344793680386
2	3	class_weight		100	5	0.1	1	0.8627487331603015	0.27725734286611264	0.6774193547658689	0.853448275855938	12.22941074529434	4.622390575740018	0.3779732768583739
2	1	class_weight		100	5	0.1	3	0.8603617164161823	0.2653898808151793	0.784946236474737	0.8162239770221377	16.211131504974947	4.271211124517481	0.2634739568361034
2	2	class_weight		100	5	0.1	3	0.8520879188065541	0.3108728576855897	0.7234042552421911	0.8096264367757929	11.122785870161586	3.799919510835794	0.34163378167710173
2	3	class_weight		100	5	0.1	3	0.8649193548387097	0.2879671690232563	0.7096774192785293	0.837643678154902	12.611601757869654	4.371110206872765	0.3465943632440796
2	1	class_weight		100	5	0.3	1	0.8334529791816223	0.2444257905477308	0.44086021500635914	0.9145728643150426	8.44117543436741	5.160657206459712	0.6113671208676522
2	2	class_weight		100	5	0.3	1	0.8240706774272438	0.25289771704597414	0.46808510633318245	0.9058908045911934	8.470838741451926	4.973850372020885	0.5871732940650887
2	3	class_weight		100	5	0.3	1	0.8236157458904956	0.21856153349122875	0.33333333329749104	0.9216954022922292	5.88532033032116	4.256880189496331	0.7233047466782205
2	1	class_weight		100	5	0.3	3	0.8421987047372037	0.24462203381602032	0.5376344085443404	0.8894472361745195	9.355178780230592	4.863147164385531	0.5198347551743819
2	2	class_weight		100	5	0.3	3	0.8343574223526535	0.28789113997564564	0.5638297871740607	0.8915229884993425	10.623969198782692	5.197688684424686	0.4892416836807614
2	3	class_weight		100	5	0.3	3	0.8295250896057348	0.2337610868636764	0.44086021500635914	0.9022988505682307	7.281673424103402	4.51233350320923	0.6196835765053693
2	1	class_weight		100	10	0.1	1	0.8537387397818585	0.28345261837255364	0.44086021500635914	0.9246231155712519	9.67179353055384	5.848744742635864	0.6047218261474828
2	2	class_weight		100	10	0.1	1	0.8417018219613597	0.29111921690054543	0.4361702127195564	0.9188218390738591	8.755884662196252	5.372998772248774	0.6136442966052285
2	3	class_weight		100	10	0.1	1	0.8537031887282166	0.25054804398126274	0.34408602146837786	0.9324712643611174	7.243807759480147	5.095400754345648	0.7034146751394798
2	1	class_weight		100	10	0.1	3	0.8519247543400567	0.26812284409037257	0.5483870967152272	0.8844221105464148	9.291924582188	4.744740121665333	0.5106304928304559
2	2	class_weight		100	10	0.1	3	0.8501696625091709	0.30150548172559255	0.553191489302852	0.8836206896488247	9.400351843614237	4.753348684573799	0.5056564551676098
2	3	class_weight		100	10	0.1	3	0.8558120133481647	0.26245279971785207	0.5483870967152272	0.9022988505682307	11.214284463206255	5.612902650333432	0.5005136579695618
2	1	class_weight		100	10	0.3	1	0.8401840230337556	0.24223430915411348	0.2473118279303966	0.9540559942501504	6.822989569353515	5.382895332374299	0.7889349982773662
2	2	class_weight		100	10	0.3	1	0.8496881878209831	0.324094454366666	0.276595744651426	0.9669540229815593	11.18797611614241	8.37002521658914	0.7481268298948911
2	3	class_weight		100	10	0.3	1	0.8321360153256704	0.23549909496333685	0.20430107524684937	0.9662356321769667	7.347611379137896	6.050787499110378	0.8235040087741017
2	1	class_weight		100	10	0.3	3	0.8409790889933539	0.232480936542526	0.31182795695571747	0.9468772433528581	8.076645410900754	5.869949489396447	0.7267806261133534
2	2	class_weight		100	10	0.3	3	0.8446135974565907	0.2692328124911467	0.35106382974988687	0.9454022988437831	9.367556483966004	6.4300100190172955	0.6864127199390437
2	3	class_weight		100	10	0.3	3	0.8321978123841305	0.2120701258719546	0.21505376341773616	0.9497126436713383	5.17416725896664	4.276496844400552	0.8265091904881638
2	1	class_weight		300	5	0.1	1	0.8112991995306795	0.21172101971911092	0.21505376341773616	0.9440057429939411	4.618896251918234	3.840638960314745	0.8315057764137395
2	2	class_weight		300	5	0.1	1	0.8018540596722915	0.26835433953302007	0.36170212762109555	0.9497126436713383	10.701902583896391	7.19270373511171	0.6720957859321063
2	3	class_weight		300	5	0.1	1	0.8066679026078358	0.22242830564198282	0.20430107524684937	0.9561781609126712	5.6023469610451	4.6620824885712855	0.8321659591890251
2	1	class_weight		300	5	0.1	3	0.8162548533759427	0.22172203896652304	0.2580645161012834	0.9432878679042119	5.7853594503942105	4.550427943021561	0.7865419468202453
2	2	class_weight		300	5	0.1	3	0.8343497798972855	0.29131331793816045	0.4042553191059303	0.9403735632116353	10.701805375783916	6.77979891273373	0.633519165005283
2	3	class_weight		300	5	0.1	3	0.8226733407489802	0.2022672363033618	0.2580645161012834	0.9468390804529682	6.19506344913965	4.854401875591208	0.7835919443754423
2	1	class_weight		300	5	0.3	1	0.83249581239531	0.23801703995205764	0.20430107524684937	0.9641062455063597	6.896484550786012	5.691826369536907	0.8253228523397977
2	2	class_weight		300	5	0.3	1	0.7916284543898263	0.24680396385463996	0.25531914890900864	0.9626436781540041	8.835162444667267	6.834695386088218	0.7735789059387226
2	3	class_weight		300	5	0.3	1	0.8029987022617723	0.21622322793644605	0.18279569890507574	0.9734195402228921	8.191675422070729	6.877068029192863	0.8395190962702588
2	1	class_weight		300	5	0.3	3	0.8166639649862215	0.2361284322206948	0.19354838707596256	0.9597989949679843	5.729998564380012	4.814514930078813	0.8402296822040756
2	2	class_weight		300	5	0.3	3	0.7963897040841282	0.2195497529076441	0.276595744651426	0.9561781609126712	8.342813885431577	6.311822764489509	0.7565580112104895
2	3	class_weight		300	5	0.3	3	0.8038252379186751	0.19998177465746078	0.17204301073418893	0.9626436781540041	5.354643912890565	4.605457822878549	0.8600866545476733
2	1	class_weight		300	10	0.1	1	0.8431404333495433	0.2524628409674403	0.10752688170886808	0.9798994974804028	5.873491046487687	5.349459701787894	0.9107802498910641
2	2	class_weight		300	10	0.1	1	0.8328977133773539	0.28540672907955206	0.19148936168175645	0.9770114942458549	10.065785071988143	8.329783607157344	0.8275344095792655
2	3	class_weight		300	10	0.1	1	0.825083426028921	0.19650937779998703	0.04301075268354723	0.9849137930963728	2.934187459018758	2.8509965724545694	0.9716477160822288
2	1	class_weight		300	10	0.1	3	0.8457263274899844	0.260617966107733	0.1397849462215285	0.9755922469420274	6.495217917297283	5.727069125077763	0.8817362455036254
2	2	class_weight		300	10	0.1	3	0.8295503179261433	0.29421224290941406	0.23404255316659123	0.9762931034412623	12.583327988397114	9.872336257230057	0.7845568470042186
2	3	class_weight		300	10	0.1	3	0.8396057347670252	0.2336729721770914	0.09677419353798128	0.979885057464225	5.219385154478185	4.811057513850253	0.9217670892765133
2	1	class_weight		300	10	0.3	1	0.8177600753382891	0.23133320885924552	0.18279569890507574	0.9734386216728397	8.197720936768226	6.8820084497675955	0.8395026399256118
2	2	class_weight		300	10	0.3	1	0.8149685130838835	0.2631314659980361	0.18085106381054777	0.979885057464225	10.75509666986279	8.990876985113417	0.8359643017208839
2	3	class_weight		300	10	0.3	1	0.8187724014336917	0.25564565303684045	0.19354838707596256	0.9827586206825952	13.679992030573398	11.225799934845162	0.8205998784909168
2	1	class_weight		300	10	0.3	3	0.8438969038742098	0.26282940411148614	0.17204301073418893	0.9720028714933813	7.214116624125069	6.145021238278215	0.8518050769497116
2	2	class_weight		300	10	0.3	3	0.8335473220836391	0.309552964636688	0.21276595742417384	0.9777298850504474	11.865731344909014	9.553873537132922	0.8051651550812073
2	3	class_weight		300	10	0.3	3	0.8167099246075886	0.22272255964711593	0.1290322580506417	0.9755747126366698	5.9172088983049065	5.282730282922105	0.8927739943849796
2	1	class_weight		500	5	0.1	1	0.8124184671437062	0.22210024823120483	0.19354838707596256	0.9626704953269012	6.1892290996268065	5.184862133111029	0.8377234042817013
2	2	class_weight		500	5	0.1	1	0.7981933235509905	0.2619252484794857	0.3085106382650521	0.9604885057402265	10.845591619303956	7.808121812743671	0.7199350647123905
2	3	class_weight		500	5	0.1	1	0.8035239772586825	0.21727432472745972	0.1397849462215285	0.9655172413723743	4.549998675038905	4.053762264017871	0.8909370107636838
2	1	class_weight		500	5	0.1	3	0.817127110205405	0.2183803388326981	0.22580645158862298	0.9540559942501504	6.056639293792801	4.914817477385229	0.811475998224928
2	2	class_weight		500	5	0.1	3	0.8280523966740034	0.2791410504410871	0.32978723400746945	0.9590517241310413	11.52464208266083	8.053749430753793	0.6988285846746147
2	3	class_weight		500	5	0.1	3	0.817791373130639	0.20547666950846305	0.18279569890507574	0.9640804597631891	6.003682528556831	5.089030839749882	0.8476515464478368
2	1	class_weight		500	5	0.3	1	0.8319631953932489	0.23959582887659775	0.20430107524684937	0.9641062455063597	6.896484550786012	5.691826369536907	0.8253228523397977
2	2	class_weight		500	5	0.3	1	0.7934091464905846	0.24880119760029812	0.24468085103779993	0.9640804597631891	8.69464544297959	6.811912995142334	0.783460688865248
2	3	class_weight		500	5	0.3	1	0.80390248424175	0.21993699507681655	0.17204301073418893	0.970545977004522	6.847004314970192	5.841068038478891	0.8530837284910162
2	1	class_weight		500	5	0.3	3	0.8159692471574462	0.2371377753368552	0.19354838707596256	0.9605168700577135	5.838543965207467	4.902051542984599	0.8396017078591904
2	2	class_weight		500	5	0.3	3	0.7989881389092687	0.22572258429000047	0.2978723403938434	0.9561781609126712	9.256828456543417	6.7973475925271645	0.7343063050016885
2	3	class_weight		500	5	0.3	3	0.8067219750339883	0.2038798826331013	0.1612903225633021	0.9647988505677817	5.270799122853968	4.581960513939183	0.8693103938194116
2	1	class_weight		500	10	0.1	1	0.8434723540899582	0.24815679357055231	0.10752688170886808	0.9798994974804028	5.873491046487687	5.349459701787894	0.9107802498910641
2	2	class_weight		500	10	0.1	1	0.8325767302518953	0.28743920312978577	0.17021276593933907	0.9784482758550399	9.312816172742435	7.897868672398391	0.8480644772508665
2	3	class_weight		500	10	0.1	1	0.8242877889012482	0.19480697608063674	0.032258064512660424	0.9841954022917803	2.0757562611762346	2.0410544259117227	0.983282306949463
2	1	class_weight		500	10	0.1	3	0.8466140224934195	0.26294934510380863	0.1612903225633021	0.9748743718522982	7.461535478568146	6.419352281329221	0.8603258974177963
2	2	class_weight		500	10	0.1	3	0.82987894350697	0.3032846582452818	0.23404255316659123	0.979885057464225	14.884913189091847	11.635252568970303	0.7816809055122919
2	3	class_weight		500	10	0.1	3	0.8403318502039302	0.23633430045870335	0.09677419353798128	0.9813218390734101	5.629117858746908	5.181138662791399	0.9204175035080164
2	1	class_weight		500	10	0.3	1	0.81651730233348	0.23008221497412196	0.17204301073418893	0.974156496762569	7.8326087868816705	6.657106143177419	0.8499219412057049
2	2	class_weight		500	10	0.3	1	0.8151519320127171	0.2633023308478491	0.18085106381054777	0.9791666666596325	10.376618372858267	8.680846893168773	0.8365776284216788
2	3	class_weight		500	10	0.3	1	0.8187878506983067	0.2556831919555634	0.19354838707596256	0.9827586206825952	13.679992030573398	11.225799934845162	0.8205998784909168
2	1	class_weight		500	10	0.3	3	0.8438969038742098	0.26282940411148614	0.17204301073418893	0.9720028714933813	7.214116624125069	6.145021238278215	0.8518050769497116
2	2	class_weight		500	10	0.3	3	0.8336696013695281	0.30937963382304223	0.21276595742417384	0.9777298850504474	11.865731344909014	9.553873537132922	0.8051651550812073
2	3	class_weight		500	10	0.3	3	0.8180849091583241	0.22409084215907188	0.1290322580506417	0.9770114942458549	6.296293548479202	5.612900781877381	0.8914610914654985
3	1	none		100	5	0.1	1	0.8726041883765988	0.28919839372809875	0.021505376341773616	0.9992821249030921	30.59298011762559	29.95657164970018	0.97919755540623
3	2	none		100	5	0.1	1	0.851323673269748	0.2571823088908439	0.03191489361362608	0.995689655165261	7.615366932362601	7.404238128241808	0.9722759412449005
3	3	none		100	5	0.1	1	0.8431281670992462	0.22416402942668204	0.05376344085443404	0.9935344827514833	8.731047087551758	8.315399315155302	0.9523942712095168
3	1	none		100	5	0.1	3	0.8730364572478367	0.2789810203230028	0.0	0.9992821249030921	0.0	0.0	1.0007183807974087
3	2	none		100	5	0.1	3	0.8554200293470287	0.2793036960581807	0.021276595742417383	0.998563218383631	15.108590416354467	14.808407496271027	0.9801316295632445
3	3	none		100	5	0.1	3	0.8366858237547893	0.2069985157722427	0.032258064512660424	0.9942528735560758	5.7666566235887196	5.6128934517925755	0.9733358097248695
3	1	none		100	5	0.3	1	0.8507977676400436	0.21489098845112703	0.010752688170886808	0.989949748736612	1.0706511078351606	1.0698914077047614	0.9992904216589786
3	2	none		100	5	0.3	1	0.83819393494742	0.22773892565696907	0.03191489361362608	0.9885057471193355	2.8351623662216756	2.7765933270338574	0.9793419000487457
3	3	none		100	5	0.3	1	0.8230363984674329	0.19421425459819405	0.06451612902532085	0.9870689655101504	5.264363739241022	4.98924345020728	0.9477391085979473
3	1	none		100	5	0.3	3	0.8656184146539148	0.27708346361763	0.04301075268354723	0.9964106245441752	12.476369704171764	11.982762289781306	0.9604366052899902
3	2	none		100	5	0.3	3	0.8443002567865003	0.2474397612979409	0.021276595742417383	0.9920977011422982	2.7292455551881893	2.6924530697987996	0.9865191636524224
3	3	none		100	5	0.3	3	0.8345383759733037	0.1952169900451084	0.05376344085443404	0.9870689655101504	4.337117853877675	4.157702875172734	0.9586326615690853
3	1	none		100	10	0.1	1	0.8658345490895336	0.24839852518844563	0.010752688170886808	0.9999999999928213	1086176.7875389382	1074497.4673685834	0.9892473019437418
3	2	none		100	10	0.1	1	0.8477393617021276	0.24499342064548707	0.0	0.9964080459698534	0.0	0.0	1.0036048926026098
3	3	none		100	10	0.1	1	0.8316107403287604	0.1998927443406741	0.021505376341773616	0.9928160919468908	3.037358405763874	2.9935442167893447	0.9855748932147853
3	1	none		100	10	0.1	3	0.8739395904252445	0.26412650609867916	0.010752688170886808	0.9999999999928213	1086176.7875389382	1074497.4673685834	0.9892473019437418
3	2	none		100	10	0.1	3	0.8446747370995353	0.26850014317097093	0.0	0.9999999999928162	0.0	0.0	0.999999990007184
3	3	none		100	10	0.1	3	0.8345769991348412	0.20380491637524129	0.010752688170886808	0.9964080459698534	3.0152089904948376	2.9935400467938633	0.9928134421456776
3	1	none		100	10	0.3	1	0.8423762437378907	0.20877315879316316	0.04301075268354723	0.9885139985571536	3.8679741568580916	3.7446203930377218	0.9681089382974807
3	2	none		100	10	0.3	1	0.8047352653460503	0.21250104102877695	0.04255319148483477	0.9885057471193355	3.822218893282757	3.7021244360451426	0.9685799011482937
3	3	none		100	10	0.3	1	0.8190891113582992	0.19483717621343832	0.032258064512660424	0.9928160919468908	4.606660248216908	4.4903163251840175	0.9747443998839449
3	1	none		100	10	0.3	3	0.8582621247558838	0.24273504069420682	0.04301075268354723	0.9964106245441752	12.476369704171764	11.982762289781306	0.9604366052899902
3	2	none		100	10	0.3	3	0.8269671680117389	0.23853901158904683	0.04255319148483477	0.9935344827514833	6.829619056008458	6.581550096258108	0.9636774721968865
3	3	none		100	10	0.3	3	0.8297413793103448	0.18915880521499695	0.010752688170886808	0.9928160919468908	1.5021718204093795	1.4967721083946723	0.9964053865456258
3	1	none		300	5	0.1	1	0.82137260804792	0.22327592985711256	0.06451612902532085	0.9892318736468828	6.335626292320675	5.991392280860609	0.9456669224266636
3	2	none		300	5	0.1	1	0.8176204450966006	0.21493715116562856	0.03191489361362608	0.9899425287285206	3.244894729753903	3.173249121937628	0.977920503981756
3	3	none		300	5	0.1	1	0.8089466691385491	0.18648935322330953	0.08602150536709446	0.9849137930963728	6.1445337347014615	5.701993144909139	0.9279781558137769
3	1	none		300	5	0.1	3	0.8347343476213633	0.21268819063309238	0.04301075268354723	0.9921033740057997	5.646570982957917	5.446718414668821	0.9646063734330114
3	2	none		300	5	0.1	3	0.8227103203717291	0.1939795104135723	0.021276595742417383	0.9913793103377057	2.4999970975424253	2.4680822411060253	0.98723403260438
3	3	none		300	5	0.1	3	0.8238629341243358	0.18624612736254545	0.032258064512660424	0.9813218390734101	1.751281112892517	1.7270462209304664	0.9861616108936195
3	1	none		300	5	0.3	1	0.7712216998973361	0.20477449561520278	0.05376344085443404	0.9885139985571536	4.889910510220492	4.680775491297152	0.9572313097785065
3	2	none		300	5	0.3	1	0.7721707630227439	0.1698397753042197	0.06382978722725216	0.9820402298780027	3.7281797392715275	3.5540405725275392	0.9532910921135439
3	3	none		300	5	0.3	1	0.7844441354591521	0.19614323792457994	0.09677419353798128	0.9806034482688176	5.416663867855611	4.989244737246641	0.9210918020385085
3	1	none		300	5	0.3	3	0.781850882677597	0.1902102107630552	0.07526881719620766	0.9856424981982367	5.587786799470631	5.242469463752315	0.9382014017376433
3	2	none		300	5	0.3	3	0.8038563829787233	0.20190227917922673	0.04255319148483477	0.9863505747055579	3.211693550872307	3.1175789010232435	0.9706962446836072
3	3	none		300	5	0.3	3	0.7874644666913855	0.19362074611195482	0.08602150536709446	0.9806034482688176	4.758167476691489	4.434884210885903	0.9320571806328997
3	1	none		300	10	0.1	1	0.8403615620344426	0.21746988550822458	0.021505376341773616	0.992821249095529	3.0395562018598725	2.995694748432143	0.9855697737069465
3	2	none		300	10	0.1	1	0.8115905478112008	0.2145078250340333	0.03191489361362608	0.9949712643606684	6.522749968863415	6.3464919291221324	0.9729779455275525
3	3	none		300	10	0.1	1	0.8117043628723272	0.1938589805303867	0.021505376341773616	0.9906609195331132	2.3313584482790612	2.302727060844336	0.9877190010101431
3	1	none		300	10	0.1	3	0.8537310206948722	0.23969802562410522	0.021505376341773616	0.9964106245441752	6.1010818897149734	5.991381144890653	0.9820194503502616
3	2	none		300	10	0.1	3	0.8333180484225972	0.2120295132269883	0.010638297871208692	0.995689655165261	2.483865200716544	2.468079376080602	0.9936446432479347
3	3	none		300	10	0.1	3	0.8115266963292548	0.18727120821647864	0.032258064512660424	0.989224137923928	3.0599971575967233	2.9935456067903896	0.9782837767540623
3	1	none		300	10	0.3	1	0.8441053192228423	0.2222967099684355	0.04301075268354723	0.9906676238263413	4.77095426000443	4.6087626340354575	0.966004353670252
3	2	none		300	10	0.3	1	0.8080750183418928	0.1966484126033254	0.04255319148483477	0.9863505747055579	3.211693550872307	3.1175789010232435	0.9706962446836072
3	3	none		300	10	0.3	1	0.8178608948214064	0.18990792404047563	0.04301075268354723	0.9827586206825952	2.561796265371522	2.4946222077433693	0.973778522455464
3	1	none		300	10	0.3	3	0.8467452469721882	0.20456710908613912	0.010752688170886808	0.9942569992749875	1.8817901990503252	1.8723085652714524	0.9949613657242131
3	2	none		300	10	0.3	3	0.8140590608950844	0.1980669134704925	0.021276595742417383	0.9906609195331132	2.3060175955885875	2.2782299644549813	0.9879499383495859
3	3	none		300	10	0.3	3	0.7940690273143	0.18810420325331165	0.032258064512660424	0.9899425287285206	3.280949115624154	3.2073700802343637	0.9775738465894238
3	1	none		500	5	0.1	1	0.8056411087696547	0.22711048345164542	0.06451612902532085	0.9906676238263413	7.320947052383614	6.913143951053185	0.9442963906688652
3	2	none		500	5	0.1	1	0.8030692100758132	0.19689074916160765	0.06382978722725216	0.987787356314743	5.514701360556349	5.226528883260396	0.9477446712701241
3	3	none		500	5	0.1	1	0.8003259794833767	0.1799734841380572	0.07526881719620766	0.9834770114871877	4.844789782834485	4.555396960051924	0.9402671975044607
3	1	none		500	5	0.1	3	0.8167874703780037	0.20040978111051536	0.04301075268354723	0.9913854989160705	5.172278633740373	4.992825740718423	0.9653048574038318
3	2	none		500	5	0.1	3	0.8085488505747126	0.18345694878584154	0.03191489361362608	0.987787356314743	2.666449010437279	2.613264441630198	0.9800541486961158
3	3	none		500	5	0.1	3	0.8142921146953405	0.18365867579592002	0.05376344085443404	0.979885057464225	2.7678557651183047	2.672809729916807	0.9656607601892171
3	1	none		500	5	0.3	1	0.7806081096727879	0.2041343615543852	0.06451612902532085	0.9856424981982367	4.734479456295472	4.4935452546448404	0.9491107203612311
3	2	none		500	5	0.3	1	0.7748838346784055	0.16866198477430638	0.05319148935604346	0.9813218390734101	2.951597380614098	2.847788981324771	0.9648297462631226
3	3	none		500	5	0.3	1	0.7835944259053269	0.18434848205152812	0.08602150536709446	0.9777298850504474	4.132066452004281	3.8626413440407203	0.9347965110402473
3	1	none		500	5	0.3	3	0.781140726674849	0.1998066348209127	0.07526881719620766	0.9870782483776951	6.217695439037136	5.824965619724971	0.9368367451671229
3	2	none		500	5	0.3	3	0.7990951332844217	0.19394635579238503	0.05319148935604346	0.9856321839009654	3.8539298985559967	3.7021250806771335	0.9606103742377252
3	3	none		500	5	0.3	3	0.7858809170683477	0.1930537886767897	0.07526881719620766	0.9806034482688176	4.114984954925153	3.8805236845251656	0.9430225592272908
3	1	none		500	10	0.1	1	0.8422141429111766	0.2229768993713039	0.021505376341773616	0.9921033740057997	2.7612352615329545	2.7233592073344104	0.9862829211481715
3	2	none		500	10	0.1	1	0.8066993763756419	0.20281135428088715	0.03191489361362608	0.9928160919468908	4.556037608148745	4.442547002580759	0.9750900539263817
3	3	none		500	10	0.1	1	0.8110477691261895	0.19009855609358656	0.021505376341773616	0.9899425287285206	2.163263153404599	2.1382467201562423	0.9884357782169882
3	1	none		500	10	0.1	3	0.8561779712695583	0.23619872105021522	0.021505376341773616	0.9949748743647167	4.351639684677434	4.279561369602917	0.9834365058199305
3	2	none		500	10	0.1	3	0.8307348985081927	0.20984959076574883	0.010638297871208692	0.995689655165261	2.483865200716544	2.468079376080602	0.9936446432479347
3	3	none		500	10	0.1	3	0.8120365220615499	0.18935574369374686	0.032258064512660424	0.9899425287285206	3.280949115624154	3.2073700802343637	0.9775738465894238
3	1	none		500	10	0.3	1	0.8443214536584612	0.22224806821070117	0.032258064512660424	0.9906676238263413	3.5384577432480344	3.4565719755265927	0.9768583351709453
3	2	none		500	10	0.3	1	0.8076776106627538	0.19484171276594547	0.03191489361362608	0.9870689655101504	2.5164815685660655	2.4680831961159995	0.9807674340955098
3	3	none		500	10	0.3	1	0.8196993573105922	0.19115493699364078	0.04301075268354723	0.9834770114871877	2.6751327221493764	2.603083977172528	0.9730672160182442
3	1	none		500	10	0.3	3	0.8496553427660576	0.20646977760594187	0.010752688170886808	0.9949748743647167	2.1521696269015647	2.1397806848014587	0.9942435003881926
3	2	none		500	10	0.3	3	0.8150907923697726	0.20042936022351332	0.010638297871208692	0.9899425287285206	1.0583706826997812	1.0577497073125426	0.9994132623086635
3	3	none		500	10	0.3	3	0.7959383883327152	0.1891689510537832	0.032258064512660424	0.9885057471193355	2.866664170276925	2.806449169256817	0.9789947387939296
3	1	undersample	0.6	100	5	0.1	1	0.860099267458645	0.25865520686354077	0.6774193547658689	0.8377602297140148	10.843804485076989	4.175420809691435	0.3850512711659007
3	2	undersample	0.6	100	5	0.1	1	0.8465700660308144	0.2562309551897223	0.6595744680149389	0.8419540229824573	10.321590119634296	4.173307278860093	0.40432793080065227
3	3	undersample	0.6	100	5	0.1	1	0.8115344209615621	0.1875702789380484	0.559139784886114	0.8326149425227543	6.308803095128618	3.340440060234903	0.5294887075689861
3	1	undersample	0.6	100	5	0.1	3	0.866807154049819	0.2745363708718218	0.6881720429367557	0.8391959798934732	11.517240485884022	4.279569625716885	0.371579417464599
3	2	undersample	0.6	100	5	0.1	3	0.8504447909024211	0.25288432720448545	0.6808510637573563	0.8477011494191976	11.874212876975404	4.4704934834107295	0.37648755424766506
3	3	undersample	0.6	100	5	0.1	3	0.8216150661228526	0.1900340898867872	0.6236559139114349	0.8326149425227543	8.243040500558603	3.725875451800469	0.4520025552607165
3	1	undersample	0.6	100	5	0.3	1	0.8502883078989417	0.24092629067965027	0.6989247311076425	0.8348887293550977	11.73835313671908	4.2330525714399245	0.36061723520779587
3	2	undersample	0.6	100	5	0.3	1	0.8317437026167768	0.2538909239331102	0.6808510637573563	0.8369252873503095	10.948604160847138	4.175086443163412	0.3813350334289853
3	3	undersample	0.6	100	5	0.3	1	0.7952817945865778	0.1581826197117894	0.559139784886114	0.8160919540171259	5.628048437650746	3.040322414903794	0.5402089893690393
3	1	undersample	0.6	100	5	0.3	3	0.8660584026121391	0.2523755779664346	0.6989247311076425	0.8277099784578055	11.152528938282185	4.056675391207837	0.36374487814665957
3	2	undersample	0.6	100	5	0.3	3	0.8450874296894106	0.27341477236338174	0.6595744680149389	0.8397988505686796	10.156669636349106	4.117164135117913	0.4053655559314976
3	3	undersample	0.6	100	5	0.3	3	0.8056173526140156	0.182422739116504	0.5376344085443404	0.8247126436722363	5.4708345769961095	3.0671600572686835	0.5606384107202221
3	1	undersample	0.6	100	10	0.1	1	0.8593659541949379	0.25722920376716557	0.6559139784240953	0.835606604444827	9.689409768145506	3.9899044381312514	0.4117799160846923
3	2	undersample	0.6	100	10	0.1	1	0.8362603937393005	0.23495196810558913	0.6595744680149389	0.846982758614605	10.724470986057778	4.3104582133272675	0.40192734090905907
3	3	undersample	0.6	100	10	0.1	1	0.8240019775058707	0.20473778460043723	0.6021505375696613	0.8340517241319394	7.606879077839128	3.6285432803349904	0.47700813528600916
3	1	undersample	0.6	100	10	0.1	3	0.8622528927278482	0.24554272016770193	0.6666666665949821	0.8406317300729317	10.549548743157764	4.183182920089673	0.39652718011349236
3	2	undersample	0.6	100	10	0.1	3	0.8326913670824163	0.2149360329146809	0.6489361701437303	0.8505747126375678	10.522143683046504	4.342880232453081	0.41273720052207447
3	3	undersample	0.6	100	10	0.1	3	0.8249057594858487	0.186185590955363	0.6129032257405481	0.8347701149365319	7.999274798941564	3.709396689413375	0.46371661214982157
3	1	undersample	0.6	100	10	0.3	1	0.8595820886305569	0.2615598510022656	0.6881720429367557	0.8327351040859101	10.987123640919007	4.114264371094153	0.37446236118616966
3	2	undersample	0.6	100	10	0.3	1	0.8239101858645146	0.2158674974471895	0.6595744680149389	0.8498563218329752	10.966805340985031	4.392955015739367	0.4005683304739629
3	3	undersample	0.6	100	10	0.3	1	0.8223952539859104	0.20688350207311368	0.6236559139114349	0.8268678160860139	7.914403730038509	3.602194946026467	0.45514418896910414
3	1	undersample	0.6	100	10	0.3	3	0.8494160510694795	0.2398361289236376	0.6774193547658689	0.8327351040859101	10.454934848988783	4.049978990295807	0.3873748563950333
3	2	undersample	0.6	100	10	0.3	3	0.8299706529713866	0.2298865172205946	0.691489361628565	0.8369252873503095	11.503113197252523	4.2403221688378405	0.36862386565225613
3	3	undersample	0.6	100	10	0.3	3	0.8171425040168088	0.1884213950625466	0.5698924730570009	0.836206896545717	6.764473218614957	3.479343307165756	0.514355386897877
3	1	undersample	0.6	300	5	0.1	1	0.8396822823796402	0.24723441798019408	0.6774193547658689	0.8363244795345562	10.730262348375183	4.1387943136001635	0.38571230338317425
3	2	undersample	0.6	300	5	0.1	1	0.8244910124724872	0.2322497147833731	0.6063829786588955	0.8354885057411244	7.823792675082595	3.6859609386629293	0.471122000991174
3	3	undersample	0.6	300	5	0.1	1	0.8156053021876158	0.1911770180715097	0.5806451612278877	0.8340517241319394	6.959040482634083	3.498952448894455	0.5027923588080139
3	1	undersample	0.6	300	5	0.1	3	0.8461045627523176	0.2393867900666367	0.6666666665949821	0.8241206030091592	9.371427917209076	3.7904759744254766	0.40447153989741697
3	2	undersample	0.6	300	5	0.1	3	0.8295197481046711	0.25423279773447177	0.6702127658861476	0.8419540229824573	10.82639212506332	4.240618686583643	0.3916926829670803
3	3	undersample	0.6	300	5	0.1	3	0.808900321344704	0.19292294327137224	0.5806451612278877	0.8290229884997916	6.7136388554683695	3.396042088773783	0.5058422257657279
3	1	undersample	0.6	300	5	0.3	1	0.8418050313008978	0.23544044915814022	0.6451612902532085	0.8298636037269932	8.868430522055954	3.7920237319340115	0.4275867791734819
3	2	undersample	0.6	300	5	0.3	1	0.8250259843482515	0.23720849994209994	0.6276595744013128	0.8419540229824573	8.980259072674079	3.971373055689443	0.4422336743013679
3	3	undersample	0.6	300	5	0.3	1	0.7933274626127796	0.16860719602006835	0.559139784886114	0.8124999999941631	5.4959346310349035	2.9820786935889125	0.5425971811582537
3	1	undersample	0.6	300	5	0.3	3	0.8391187890296335	0.23879543101600784	0.6451612902532085	0.826274228278347	8.647632760914572	3.7136761386798587	0.42944423692325867
3	2	undersample	0.6	300	5	0.3	3	0.8200889581804843	0.23649986118834582	0.6382978722725215	0.828304597695199	8.513413142812627	3.717617516415571	0.43667767191822526
3	3	undersample	0.6	300	5	0.3	3	0.7921224199728093	0.17329615524216313	0.6129032257405481	0.8254310344768289	7.486625014209649	3.510951610409121	0.46896318820283756
3	1	undersample	0.6	300	10	0.1	1	0.8623069263367529	0.26259635725820357	0.6881720429367557	0.835606604444827	11.217586859620221	4.186129246563936	0.3731755489638162
3	2	undersample	0.6	300	10	0.1	1	0.8366119466862314	0.2469945327490528	0.6489361701437303	0.8426724137870498	9.900787956085392	4.124744709538212	0.4166077113079784
3	3	undersample	0.6	300	10	0.1	1	0.819452169076752	0.20732596511260434	0.5698924730570009	0.8268678160860139	6.3281116207181025	3.2916608989552194	0.5201647873746846
3	1	undersample	0.6	300	10	0.1	3	0.860099267458645	0.2423105310021098	0.6666666665949821	0.8334529791756393	10.008619954881347	4.002873322299237	0.39994257352741014
3	2	undersample	0.6	300	10	0.1	3	0.8320876131083395	0.2251109529447902	0.7021276594997737	0.846982758614605	13.047282627325819	4.5885522916064465	0.35168642331112693
3	3	undersample	0.6	300	10	0.1	3	0.8242337164750958	0.20142754560528753	0.5913978493987745	0.8311781609135692	7.125979359722894	3.503088330089311	0.4915939384598135
3	1	undersample	0.6	300	10	0.3	1	0.8473473357571267	0.24406747564727005	0.6989247311076425	0.8327351040859101	11.557325916922126	4.1785497518925	0.36154986597730604
3	2	undersample	0.6	300	10	0.3	1	0.8210901198337002	0.2482432399941519	0.6489361701437303	0.8426724137870498	9.900787956085392	4.124744709538212	0.4166077113079784
3	3	undersample	0.6	300	10	0.3	1	0.8135968977876653	0.18458872479922325	0.5483870967152272	0.8326149425227543	6.040159010037757	3.2762008283073087	0.5424030662870312
3	1	undersample	0.6	300	10	0.3	3	0.8577449459277956	0.23838994623090995	0.7096774192785293	0.8284278535475347	11.802881493178818	4.136320449379839	0.35045004338487235
3	2	undersample	0.6	300	10	0.3	3	0.8307272560528247	0.24016641233981662	0.691489361628565	0.8491379310283826	12.615762506940106	4.5835863216405714	0.36332216883136886
3	3	undersample	0.6	300	10	0.3	3	0.8110168705969596	0.2063791578941984	0.559139784886114	0.8405172413732722	6.684244751866613	3.5059573501309758	0.5245106086681625
3	1	undersample	0.6	500	5	0.1	1	0.8410099653412995	0.24563703215611882	0.6989247311076425	0.8327351040859101	11.557325916922126	4.1785497518925	0.36154986597730604
3	2	undersample	0.6	500	5	0.1	1	0.8243763756419663	0.23630146285260642	0.6170212765301042	0.8383620689594946	8.356295693377586	3.8173047278267593	0.45681780352615325
3	3	undersample	0.6	500	5	0.1	1	0.8101594364108269	0.1938541275411166	0.5698924730570009	0.8326149425227543	6.590879384210639	3.404679292162497	0.5165743488509412
3	1	undersample	0.6	500	5	0.1	3	0.8452554631838147	0.24029064127279595	0.6774193547658689	0.8248384780988886	9.888933724996436	3.8673979806725503	0.3910834058891023
3	2	undersample	0.6	500	5	0.1	3	0.8260500733675716	0.250781977444425	0.6702127658861476	0.8405172413732722	10.71054843787059	4.202414917029641	0.39236224310093837
3	3	undersample	0.6	500	5	0.1	3	0.8022185143987146	0.1835546425169829	0.5698924730570009	0.8254310344768289	6.265123051740571	3.264569041257604	0.5210702090997898
3	1	undersample	0.6	500	5	0.3	1	0.8412338188639048	0.23333297544227055	0.6451612902532085	0.8291457286372639	8.823528792523389	3.776090860043969	0.42795698417263045
3	2	undersample	0.6	500	5	0.3	1	0.8248884201516262	0.23916543722827943	0.6276595744013128	0.8419540229824573	8.980259072674079	3.971373055689443	0.4422336743013679
3	3	undersample	0.6	500	5	0.3	1	0.7934819552589297	0.16969342197002574	0.559139784886114	0.8160919540171259	5.628048437650746	3.040322414903794	0.5402089893690393
3	1	undersample	0.6	500	5	0.3	3	0.8381847795042802	0.2378372827227688	0.6451612902532085	0.8305814788167224	8.913712774697359	3.808091628154128	0.42721721411382296
3	2	undersample	0.6	500	5	0.3	3	0.8218085106382979	0.2388111241047691	0.6276595744013128	0.828304597695199	8.132336559904552	3.655657224475311	0.4495211328532192
3	3	undersample	0.6	500	5	0.3	3	0.7921224199728092	0.17472680433206705	0.6129032257405481	0.8218390804538661	7.303762962389655	3.440166299659095	0.4710128524620009
3	1	undersample	0.6	500	10	0.1	1	0.8614192313333179	0.2631678371911506	0.6881720429367557	0.8363244795345562	11.27646616870565	4.204489461435086	0.3728552266080208
3	2	undersample	0.6	500	10	0.1	1	0.8356948520420642	0.2526994756976683	0.6595744680149389	0.8441091953962349	10.491070615986098	4.231002767490886	0.4032956041810506
3	3	undersample	0.6	500	10	0.1	1	0.8176832282783338	0.2047377213852018	0.5483870967152272	0.8261494252814214	5.770365628398572	3.1543586557556385	0.5466479597978957
3	1	undersample	0.6	500	10	0.1	3	0.8593119205860331	0.24366683363479166	0.6774193547658689	0.8334529791756393	10.509050943753616	4.067435795239548	0.38704120019197796
3	2	undersample	0.6	500	10	0.1	3	0.8314915015896307	0.2270914884727381	0.691489361628565	0.8512931034421604	12.831083386551223	4.650015104440424	0.36240236588310687
3	3	undersample	0.6	500	10	0.1	3	0.8221789642813002	0.1992980353196649	0.5806451612278877	0.8304597701089766	6.7822681241711935	3.424822104776502	0.5049670662161179
3	1	undersample	0.6	500	10	0.3	1	0.8473164594091811	0.24439331711091541	0.6989247311076425	0.8341708542653685	11.677488285073323	4.214727669639099	0.3609275770588154
3	2	undersample	0.6	500	10	0.3	1	0.8208761310833944	0.24675364753912682	0.6702127658861476	0.8441091953962349	11.004161469665817	4.299244747611707	0.39069261655433113
3	3	undersample	0.6	500	10	0.3	1	0.8139290569768879	0.18506941334679627	0.5483870967152272	0.8333333333273468	6.071428166260438	3.2903223827538355	0.5419354774423947
3	1	undersample	0.6	500	10	0.3	3	0.8567105882716192	0.23666396927361755	0.7096774192785293	0.8269921033680762	11.684646431160248	4.101994140582116	0.3510584635917252
3	2	undersample	0.6	500	10	0.3	3	0.8307501834189289	0.23914929187073972	0.691489361628565	0.8491379310283826	12.615762506940106	4.5835863216405714	0.36332216883136886
3	3	undersample	0.6	500	10	0.3	3	0.8115035224323321	0.20661139659057842	0.559139784886114	0.837643678154902	6.543491886450083	3.4439050114755116	0.5263099589337077
3	1	undersample	0.8	100	5	0.1	1	0.8657342009587107	0.27341584212931336	0.8064516128165107	0.7753050969075714	14.376995766351174	3.589095995621297	0.24964157395465644
3	2	undersample	0.8	100	5	0.1	1	0.8417553191489361	0.2627665735584827	0.7127659573709824	0.8146551724079407	10.906975975794433	3.8456207716978215	0.3525835823937402
3	3	undersample	0.8	100	5	0.1	1	0.8221712396489927	0.1901854620367483	0.7419354837911898	0.7665229885002406	9.438845588128492	3.177766612856822	0.33666898020507235
3	1	undersample	0.8	100	5	0.1	3	0.862584813468263	0.24868609791687532	0.784946236474737	0.7853553481637807	13.354848551362052	3.6569567104989367	0.2738298800533744
3	2	undersample	0.8	100	5	0.1	3	0.8421297994619713	0.24976994698729504	0.7127659573709824	0.8124999999941631	10.753085670033295	3.8014182364512616	0.35351881734879126
3	3	undersample	0.8	100	5	0.1	3	0.8279415399826968	0.19257587298036538	0.7419354837911898	0.7607758620635002	9.143017482382682	3.101423874600364	0.33921227747253024
3	1	undersample	0.8	100	5	0.3	1	0.8510910929455264	0.2418749627042622	0.7634408601329634	0.7867910983432391	11.909396191175468	3.5807174015409156	0.3006632095336761
3	2	undersample	0.8	100	5	0.3	1	0.8325461604304231	0.25770855441201523	0.7021276594997737	0.8038793103390527	9.661694810409536	3.580079311942132	0.3705436039511409
3	3	undersample	0.8	100	5	0.3	1	0.8094873934000741	0.19954300439407488	0.7204301074494162	0.765804597695648	8.42637988401311	3.076192229219123	0.36506687181189257
3	1	undersample	0.8	100	5	0.3	3	0.8647461578244525	0.28575782056042376	0.7634408601329634	0.79540559941999	12.546729578996954	3.7314844426524907	0.29740692932695756
3	2	undersample	0.8	100	5	0.3	3	0.8348083272193692	0.251589415929464	0.691489361628565	0.8132183907987557	9.758620026221013	3.702127460858624	0.37936996761068253
3	3	undersample	0.8	100	5	0.3	3	0.8138286367568903	0.19662390942761032	0.6881720429367557	0.7787356321783138	7.767128974107285	3.1101800014611642	0.4004285153701008
3	1	undersample	0.8	100	10	0.1	1	0.8548194119599534	0.24014295776036093	0.7634408601329634	0.7860732232535099	11.858602003275028	3.5687015718964856	0.3009377878037298
3	2	undersample	0.8	100	10	0.1	1	0.8311017363658596	0.23988146410428351	0.691489361628565	0.8139367816033483	9.804952067040213	3.7164213885101467	0.37903513092670216
3	3	undersample	0.8	100	10	0.1	1	0.8235307749351131	0.22257338045334732	0.731182795620303	0.7758620689599436	9.41538404085208	3.262200019449768	0.34647550340396976
3	1	undersample	0.8	100	10	0.1	3	0.8617048375518144	0.251072670869342	0.7956989246456239	0.7853553481637807	14.250307006132637	3.7070520079030316	0.2601383860575514
3	2	undersample	0.8	100	10	0.1	3	0.8357712765957448	0.23440256374746232	0.7127659573709824	0.8175287356263109	11.117817811717144	3.906181725411118	0.3513442728047035
3	3	undersample	0.8	100	10	0.1	3	0.8291156840934372	0.2110723393514218	0.7634408601329634	0.7636494252818704	10.42732734485638	3.230120462970036	0.30977452341036604
3	1	undersample	0.8	100	10	0.3	1	0.8603385591552232	0.2531847102241409	0.8064516128165107	0.783201722894593	15.052427135992199	3.719824651679167	0.24712456453353887
3	2	undersample	0.8	100	10	0.3	1	0.8287860723893372	0.232382316471805	0.7234042552421911	0.8196839080400885	11.889058276346962	4.011867200872725	0.33744195618619094
3	3	undersample	0.8	100	10	0.3	1	0.8208503275244099	0.20055355506625946	0.7204301074494162	0.7794540229829062	9.107366020972659	3.2665754530078033	0.35867399579766485
3	1	undersample	0.8	100	10	0.3	3	0.859350516020965	0.2548602588737541	0.784946236474737	0.7760229719973006	12.646313237830205	3.5045835210361025	0.2771229312974277
3	2	undersample	0.8	100	10	0.3	3	0.8278766202005381	0.23438305363513248	0.7021276594997737	0.8146551724079407	10.360464397020438	3.788223446747108	0.36564223358867176
3	3	undersample	0.8	100	10	0.3	3	0.8249366580150785	0.20337120058122315	0.7634408601329634	0.7780172413737212	11.311120176233572	3.4391897391741315	0.3040538489980156
3	1	undersample	0.8	300	5	0.1	1	0.8557842978332522	0.26562682722770303	0.7526881719620766	0.7882268485226976	11.327928498166123	3.5542188949318256	0.31375716947965665
3	2	undersample	0.8	300	5	0.1	1	0.8220530692100758	0.26386701418270575	0.7021276594997737	0.8096264367757929	10.024527622703777	3.6881571722818003	0.3679133033344636
3	3	undersample	0.8	300	5	0.1	1	0.8021644419725622	0.1890959031083167	0.7096774192785293	0.784482758615054	8.897777234323573	3.2929030725755664	0.37008152675426326
3	1	undersample	0.8	300	5	0.1	3	0.8498483199407174	0.25484946470226716	0.7741935483038502	0.783201722894593	12.385997258771539	3.5710316656120007	0.28831199193291346
3	2	undersample	0.8	300	5	0.1	3	0.8222823428711176	0.2480411329277709	0.691489361628565	0.8132183907987557	9.758620026221013	3.702127460858624	0.37936996761068253
3	3	undersample	0.8	300	5	0.1	3	0.8040801507848226	0.18315544061367875	0.6666666665949821	0.7808908045920914	7.127868448910836	3.042622811551299	0.42686292011148697
3	1	undersample	0.8	300	5	0.3	1	0.8486595805448133	0.2389690260188752	0.7741935483038502	0.7839195979843222	12.438537350849128	3.58289555763934	0.2880479699656469
3	2	undersample	0.8	300	5	0.3	1	0.8172383223281976	0.248331912962888	0.6489361701437303	0.8096264367757929	7.861291667133356	3.4087513258968154	0.4336121074778682
3	3	undersample	0.8	300	5	0.3	1	0.7856569027314301	0.176818793426627	0.6559139784240953	0.7787356321783138	6.709009369047241	2.964390313892672	0.4418521548768618
3	1	undersample	0.8	300	5	0.3	3	0.8471620776694533	0.24716415981269518	0.7956989246456239	0.7817659727151346	13.951868803576872	3.6460807605689007	0.2613327771628313
3	2	undersample	0.8	300	5	0.3	3	0.8217702983614575	0.2380672949052671	0.6595744680149389	0.8146551724079407	8.515987810377515	3.558634146944253	0.4178768383683983
3	3	undersample	0.8	300	5	0.3	3	0.8015541960202694	0.20257987706345026	0.6666666665949821	0.7808908045920914	7.127868448910836	3.042622811551299	0.42686292011148697
3	1	undersample	0.8	300	10	0.1	1	0.8581000239291696	0.25842845749073406	0.7419354837911898	0.7896625987021562	10.793514646753474	3.5273586339835084	0.32680351502643656
3	2	undersample	0.8	300	10	0.1	1	0.82735693323551	0.2372961092096924	0.7021276594997737	0.8175287356263109	10.560741663582595	3.8478805056288627	0.3643570236445025
3	3	undersample	0.8	300	10	0.1	1	0.8202941539982697	0.19807242390269608	0.7096774192785293	0.7765804597645362	8.496605429107012	3.1764338372832372	0.37384738868014306
3	1	undersample	0.8	300	10	0.1	3	0.8624690271634671	0.2519765045917948	0.784946236474737	0.7810480976254053	13.020326961070754	3.5850165817771384	0.2753399712843346
3	2	undersample	0.8	300	10	0.1	3	0.8289542064074346	0.23071616906362782	0.691489361628565	0.8247126436722363	10.54550517584152	3.9448899034490212	0.3740825813666316
3	3	undersample	0.8	300	10	0.1	3	0.8206031392905697	0.20483789571321	0.7096774192785293	0.775143678155351	8.426694571247165	3.156137136350861	0.37454034027209343
3	1	undersample	0.8	300	10	0.3	1	0.8564944538360003	0.28641600025119784	0.7741935483038502	0.7839195979843222	12.438537350849128	3.58289555763934	0.2880479699656469
3	2	undersample	0.8	300	10	0.3	1	0.8265391905111275	0.24908645551578046	0.7021276594997737	0.8139367816033483	10.311361669451156	3.773597102179534	0.36596495400270207
3	3	undersample	0.8	300	10	0.3	1	0.8103216536892844	0.19399875342622924	0.7204301074494162	0.7765804597645362	8.957085783929232	3.2245616226966196	0.3600011891045252
3	1	undersample	0.8	300	10	0.3	3	0.8606859180696107	0.25475861263086025	0.7526881719620766	0.7745872218178422	10.458321133134081	3.3391547038308387	0.3192820871285458
3	2	undersample	0.8	300	10	0.3	3	0.8326684397163121	0.24424211732866813	0.691489361628565	0.8196839080400885	10.188898858733584	3.8348730596577525	0.3763775665003916
3	3	undersample	0.8	300	10	0.3	3	0.8228587319243604	0.20407752612418636	0.731182795620303	0.7801724137874988	9.653332733594839	3.3261647228016313	0.34456127412793136
3	1	undersample	0.8	500	5	0.1	1	0.853175246431852	0.2618780601821263	0.7634408601329634	0.7839195979843222	11.708244456933844	3.533133119338794	0.30176453995747937
3	2	undersample	0.8	500	5	0.1	1	0.8191947909024212	0.2579286341431974	0.6702127658861476	0.8103448275803855	8.683283890294124	3.5338489427791826	0.4069714753765402
3	3	undersample	0.8	500	5	0.1	1	0.8006040662464468	0.19086483500146262	0.7096774192785293	0.7823275862012764	8.785478016259233	3.260300073355874	0.37110103507939757
3	1	undersample	0.8	500	5	0.1	3	0.8501262070722276	0.25383258108262524	0.7634408601329634	0.7867910983432391	11.909396191175468	3.5807174015409156	0.3006632095336761
3	2	undersample	0.8	500	5	0.1	3	0.8220607116654439	0.24913027681843983	0.6808510637573563	0.8124999999941631	9.2444438264014	3.631205479595235	0.3927986859285533
3	3	undersample	0.8	500	5	0.1	3	0.8006117908787542	0.18394605424159732	0.6451612902532085	0.7823275862012764	6.534653102400971	2.9639091575962486	0.4535679317331649
3	1	undersample	0.8	500	5	0.3	1	0.848381693413303	0.2384220602781319	0.7741935483038502	0.7810480976254053	12.230444133603704	3.53590676558841	0.2891069698416678
3	2	undersample	0.8	500	5	0.3	1	0.8177809366593299	0.2487045471055368	0.6382978722725215	0.8096264367757929	7.504993978602074	3.3528701566198182	0.4467518683065492
3	3	undersample	0.8	500	5	0.3	1	0.785610554937585	0.1765303849701771	0.6559139784240953	0.7787356321783138	6.709009369047241	2.964390313892672	0.4418521548768618
3	1	undersample	0.8	500	5	0.3	3	0.8471389204084941	0.24767404875076382	0.7956989246456239	0.783201722894593	14.070058237494159	3.6702269896567783	0.26085370699999705
3	2	undersample	0.8	500	5	0.3	3	0.8205169356810956	0.23835949500721532	0.6702127658861476	0.8160919540171259	9.018144555008256	3.6442817162319368	0.40410547910619016
3	3	undersample	0.8	500	5	0.3	3	0.8027901371894698	0.2027152937346736	0.6666666665949821	0.7772988505691286	6.98064477238488	2.993548252279854	0.4288354844119485
3	1	undersample	0.8	500	10	0.1	1	0.8585168546264348	0.2606222323336155	0.7741935483038502	0.7896625987021562	12.871768962697713	3.6807220528523565	0.285953075665153
3	2	undersample	0.8	500	10	0.1	1	0.8268525311812179	0.23627883063214333	0.7021276594997737	0.8196839080400885	10.715138679599443	3.89387110672941	0.36339902972899135
3	3	undersample	0.8	500	10	0.1	1	0.819853849956742	0.19972660627405187	0.7096774192785293	0.7808908045920914	8.711839184683598	3.238921057457835	0.37178383366325607
3	1	undersample	0.8	500	10	0.1	3	0.8615195794641409	0.24426840875075284	0.7741935483038502	0.7788944723562176	12.07792126397744	3.501466116833012	0.28990634394156617
3	2	undersample	0.8	500	10	0.1	3	0.8304674125703106	0.22924108328566312	0.691489361628565	0.8254310344768289	10.598126096139952	3.9611240173474083	0.37375700906303305
3	3	undersample	0.8	500	10	0.1	3	0.8200933135582746	0.2054088245787334	0.7096774192785293	0.7765804597645362	8.496605429107012	3.1764338372832372	0.37384738868014306
3	1	undersample	0.8	500	10	0.3	1	0.8565176110969595	0.28416988881568683	0.7634408601329634	0.7839195979843222	11.708244456933844	3.533133119338794	0.30176453995747937
3	2	undersample	0.8	500	10	0.3	1	0.8262793470286134	0.2437488987331753	0.691489361628565	0.8146551724079407	9.851643270946735	3.730826121796394	0.3787008847836034
3	3	undersample	0.8	500	10	0.3	1	0.8106615375108146	0.19476482981081739	0.7204301074494162	0.7765804597645362	8.957085783929232	3.2245616226966196	0.3600011891045252
3	1	undersample	0.8	500	10	0.3	3	0.86098696246208	0.25399765252935375	0.7526881719620766	0.7745872218178422	10.458321133134081	3.3391547038308387	0.3192820871285458
3	2	undersample	0.8	500	10	0.3	3	0.8328289312790412	0.2444750301460157	0.7021276594997737	0.8182471264309035	10.611800492354101	3.8630895186477066	0.3640371316171174
3	3	undersample	0.8	500	10	0.3	3	0.822959152144358	0.2052567355998226	0.7204301074494162	0.7794540229829062	9.107366020972659	3.2665754530078033	0.35867399579766485
3	1	undersample	1.0	100	5	0.1	1	0.8576060023620405	0.2512941915425029	0.8602150536709446	0.7272074658957128	16.404857057328943	3.1533671731954995	0.1922215474433621
3	2	undersample	1.0	100	5	0.1	1	0.8449804353142577	0.23919037915147762	0.7553191488558172	0.7873563218334242	11.430081490653512	3.552041235590934	0.3107625369245755
3	3	undersample	1.0	100	5	0.1	1	0.8285054381411445	0.203752562004466	0.784946236474737	0.7334770114889837	10.044878118371601	2.9451350947572825	0.2931976833966746
3	1	undersample	1.0	100	5	0.1	3	0.8622451736408617	0.25952812892189847	0.8494623655000578	0.7300789662546298	15.262726855608934	3.1470772108505827	0.2061936302730064
3	2	undersample	1.0	100	5	0.1	3	0.8446747370995354	0.24211714932836542	0.7446808509846085	0.7916666666609795	11.083332592672841	3.5744679130540837	0.32250839468481063
3	3	undersample	1.0	100	5	0.1	3	0.8323523050302807	0.2220373896904987	0.7741935483038502	0.7306034482706135	9.298285190877456	2.8738063445722113	0.30906841343271013
3	1	undersample	1.0	100	5	0.3	1	0.8408555836015716	0.2174786021325288	0.8064516128165107	0.7508973438567775	12.560037593023933	3.237426661474745	0.25775611831548123
3	2	undersample	1.0	100	5	0.3	1	0.8308495353387136	0.26049194422199423	0.7340425531133998	0.7808908045920914	9.836458400358307	3.3501219254885077	0.3405821171369861
3	3	undersample	1.0	100	5	0.3	1	0.8210666172290199	0.22298966524389355	0.7419354837911898	0.7370689655119465	8.059425798563069	2.821787306385953	0.3501226137344421
3	1	undersample	1.0	100	5	0.3	3	0.8570579471860068	0.24149411742710314	0.8602150536709446	0.7422828427800268	17.72444684940358	3.337825970036029	0.1883176282538756
3	2	undersample	1.0	100	5	0.3	3	0.8330276351186109	0.24113494119500523	0.7446808509846085	0.7765804597645362	10.137995076628153	3.3331051387391244	0.3287735900605456
3	3	undersample	1.0	100	5	0.3	3	0.8096727845754542	0.19135594929549168	0.731182795620303	0.7406609195349091	7.7681990339706175	2.8194083441451956	0.3629423311804744
3	1	undersample	1.0	100	10	0.1	1	0.8593813923689106	0.2328974436216802	0.8602150536709446	0.7394113424211098	17.461325180761808	3.301045519988027	0.18904895883914558
3	2	undersample	1.0	100	10	0.1	1	0.8321334678405478	0.2186684453454239	0.7446808509846085	0.7837643678104615	10.571704743062513	3.443839523605773	0.3257600833156717
3	3	undersample	1.0	100	10	0.1	1	0.8270841057965641	0.22934482493393202	0.7526881719620766	0.7428160919486867	8.790380854093165	2.926653336900717	0.3329381624726917
3	1	undersample	1.0	100	10	0.1	3	0.8460659673173858	0.22243743970144925	0.8494623655000578	0.7272074658957128	15.042668090542918	3.113950083530556	0.20700782031224665
3	2	undersample	1.0	100	10	0.1	3	0.8305514795793593	0.21008937599687746	0.7446808509846085	0.7880747126380168	10.84604448391731	3.5138837139987182	0.3239783508862348
3	3	undersample	1.0	100	10	0.1	3	0.8314176245210727	0.2531759968281867	0.7956989246456239	0.7356321839027613	10.837527945272221	3.0098175575758344	0.2777217705365698
3	1	undersample	1.0	100	10	0.3	1	0.8530208646921241	0.2106911204230744	0.8064516128165107	0.7422828427800268	12.000927733867567	3.1292118469087775	0.26074748521888164
3	2	undersample	1.0	100	10	0.3	1	0.8281746759598924	0.2247479429090109	0.7553191488558172	0.7909482758563869	11.679515118093473	3.613072869019746	0.3093512629327699
3	3	undersample	1.0	100	10	0.3	1	0.8274548881473243	0.22769118277595476	0.784946236474737	0.7420977011440942	10.5026456058829	3.0435797180602187	0.289791708417634
3	1	undersample	1.0	100	10	0.3	3	0.8549429173517357	0.22369920012192315	0.8172043009873975	0.7386934673313805	12.63800821871853	3.1273778782636517	0.24745811980494814
3	2	undersample	1.0	100	10	0.3	3	0.8251176938126681	0.2071528444539146	0.7340425531133998	0.7916666666609795	10.487999312306393	3.52340408572474	0.3359462444577452
3	3	undersample	1.0	100	10	0.3	3	0.8258249907304412	0.21442648290110095	0.8064516128165107	0.7356321839027613	11.594202170171299	3.0504907678133457	0.26310483525286454
3	1	undersample	1.0	300	5	0.1	1	0.8462898208399912	0.23807821823675385	0.838709677329171	0.740129217510839	14.809943691702907	3.2274103191652563	0.21792183942427393
3	2	undersample	1.0	300	5	0.1	1	0.8348083272193689	0.2678025205026444	0.7553191488558172	0.7837643678104615	11.188934694291408	3.4930372310858555	0.3121867465165075
3	3	undersample	1.0	300	5	0.1	1	0.8098967989123718	0.19232634316404496	0.731182795620303	0.7571839080405375	8.481893011274492	3.0112615667571005	0.35502233734090655
3	1	undersample	1.0	300	5	0.1	3	0.8482890643694664	0.2255640107123896	0.838709677329171	0.7487437185875898	15.49599886008883	3.3380643828437284	0.21541458914798892
3	2	undersample	1.0	300	5	0.1	3	0.8402421129860602	0.2608615252612487	0.7446808509846085	0.7866379310288317	10.753366299917474	3.490221198515963	0.32457009215886984
3	3	undersample	1.0	300	5	0.1	3	0.8072009022370535	0.206622978086057	0.7419354837911898	0.748563218385427	8.559285236124957	2.9507832924009847	0.3447464508314528
3	1	undersample	1.0	300	5	0.3	1	0.8348964484480775	0.2230517320739819	0.784946236474737	0.730796841344359	9.908532758918911	2.915813511388581	0.2942729749446162
3	2	undersample	1.0	300	5	0.3	1	0.826493335778919	0.21793636284193355	0.7234042552421911	0.7837643678104615	9.479682517566635	3.345444108645608	0.35290675691399986
3	3	undersample	1.0	300	5	0.3	1	0.8097191323692992	0.18614354757184853	0.7419354837911898	0.7442528735578718	8.366572573969844	2.901050991666055	0.3467430518712173
3	1	undersample	1.0	300	5	0.3	3	0.8368339392816617	0.23071542045953788	0.8172043009873975	0.7372577171519221	12.544518626156837	3.1102883823120138	0.2479400246081584
3	2	undersample	1.0	300	5	0.3	3	0.8306202616776718	0.24446194416031178	0.7765957445982345	0.7758620689599436	12.032966227193867	3.4648116289220603	0.28794325880863086
3	3	undersample	1.0	300	5	0.3	3	0.8100821900877518	0.22364742088174722	0.731182795620303	0.7557471264313524	8.415999526579473	2.99354826414896	0.35569728474136897
3	1	undersample	1.0	300	10	0.1	1	0.848952905850296	0.22558014175308921	0.8494623655000578	0.7379755922416513	15.892758113425103	3.241920630021101	0.20398727822799806
3	2	undersample	1.0	300	10	0.1	1	0.8259660063585228	0.2468228593154281	0.7127659573709824	0.7909482758563869	9.388697383585964	3.409519467948211	0.3631514825498603
3	3	undersample	1.0	300	10	0.1	1	0.8183166481275491	0.207358180281449	0.7634408601329634	0.7492816091900196	9.644828816532632	3.045013280503395	0.3157145908940876
3	1	undersample	1.0	300	10	0.1	3	0.856841812750388	0.2394805021155551	0.838709677329171	0.740129217510839	14.809943691702907	3.2274103191652563	0.21792183942427393
3	2	undersample	1.0	300	10	0.1	3	0.8324391660552702	0.2172893545603091	0.7553191488558172	0.7808908045920914	11.001709902615643	3.447226908836001	0.31333554777692585
3	3	undersample	1.0	300	10	0.1	3	0.8217772834013101	0.20737882324722495	0.784946236474737	0.7507183907992047	10.992074243895967	3.148833191116534	0.2864639567863524
3	1	undersample	1.0	300	10	0.3	1	0.8473782121050721	0.22570233903114173	0.8172043009873975	0.7573582196643406	13.954054017171941	3.367945397439225	0.24135962593767168
3	2	undersample	1.0	300	10	0.3	1	0.8370704940083149	0.2426657174843142	0.7553191488558172	0.7852011494196466	11.28442559965361	3.5164020275296677	0.31161549904616787
3	3	undersample	1.0	300	10	0.3	1	0.8220399208997653	0.21842356244235606	0.7634408601329634	0.748563218385427	9.608051385602105	3.036313242905361	0.31601757994080204
3	1	undersample	1.0	300	10	0.3	3	0.8560235895298304	0.24021044788890447	0.838709677329171	0.733668341703276	14.324527297764767	3.1491173494049245	0.2198409162619312
3	2	undersample	1.0	300	10	0.3	3	0.8277237710931767	0.2170161022365799	0.7446808509846085	0.7816091953966839	10.438595822553077	3.409854266706422	0.3266583188280279
3	3	undersample	1.0	300	10	0.3	3	0.8187337782721542	0.21588104384144804	0.784946236474737	0.7478448275808345	10.82521300849274	3.1129490536105506	0.28756468283037095
3	1	undersample	1.0	500	5	0.1	1	0.8444295208762708	0.2324583198134123	0.8279569891582842	0.7444364680492145	14.018433012805026	3.239730451527886	0.23110502496136692
3	2	undersample	1.0	500	5	0.1	1	0.8340670090486673	0.2677759785276012	0.7659574467270258	0.7837643678104615	11.862276457363796	3.542234938565938	0.2986134097173435
3	3	undersample	1.0	500	5	0.1	1	0.807641206278581	0.19177375308738168	0.7096774192785293	0.756465517235945	7.5929199416983115	2.914073531120253	0.3837882497861898
3	1	undersample	1.0	500	5	0.1	3	0.84445267813723	0.2191112240817462	0.8279569891582842	0.7437185929594852	13.965685304518699	3.2306555766678735	0.2313280993067858
3	2	undersample	1.0	500	5	0.1	3	0.838331499144045	0.2602760225702575	0.7446808509846085	0.7873563218334242	10.799548840938549	3.5020124857938786	0.3242739515675956
3	3	undersample	1.0	500	5	0.1	3	0.8054165121740205	0.2025987263502136	0.7419354837911898	0.7499999999946121	8.624999515494368	2.967741816391127	0.34408601702640523
3	1	undersample	1.0	500	5	0.3	1	0.8353981891021929	0.22304220118780482	0.7741935483038502	0.7322325915238175	9.375717584816755	2.8912910790627557	0.3083807675678927
3	2	undersample	1.0	500	5	0.3	1	0.8261570677427243	0.21816676955870407	0.7234042552421911	0.7852011494196466	9.560585971881666	3.3678216601692594	0.3522609989040831
3	3	undersample	1.0	500	5	0.3	1	0.809302002224694	0.18602749015794115	0.731182795620303	0.7449712643624643	7.945464360241197	2.86706031428908	0.3608423755798462
3	1	undersample	1.0	500	5	0.3	3	0.8369497255864576	0.23031206945394872	0.8172043009873975	0.7372577171519221	12.544518626156837	3.1102883823120138	0.2479400246081584
3	2	undersample	1.0	500	5	0.3	3	0.830131144534116	0.2440582977410567	0.7659574467270258	0.7729885057415734	11.143842778072814	3.374090882438588	0.3027762360071331
3	3	undersample	1.0	500	5	0.3	3	0.8105379433938944	0.22247236802118184	0.731182795620303	0.7571839080405375	8.481893011274492	3.0112615667571005	0.35502233734090655
3	1	undersample	1.0	500	10	0.1	1	0.8494083319824932	0.22503928827598182	0.8494623655000578	0.7408470926005682	16.131379873716764	3.277842186861372	0.2031966298734455
3	2	undersample	1.0	500	10	0.1	1	0.8247890682318416	0.24551684271885085	0.7127659573709824	0.7902298850517944	9.348046088513104	3.397843031971171	0.3634816202570915
3	3	undersample	1.0	500	10	0.1	1	0.8179072426152516	0.20853333975164529	0.7634408601329634	0.7528735632129823	9.831923305139618	3.089272192671971	0.3142083190109739
3	1	undersample	1.0	500	10	0.1	3	0.855483253440783	0.2374943245099881	0.8494623655000578	0.7408470926005682	16.131379873716764	3.277842186861372	0.2031966298734455
3	2	undersample	1.0	500	10	0.1	3	0.8334708975299584	0.21980988002318397	0.7446808509846085	0.7801724137874988	10.351306530385607	3.387567638526813	0.3272598995179746
3	3	undersample	1.0	500	10	0.1	3	0.8207885304659499	0.20841152593131362	0.7526881719620766	0.7499999999946121	9.13043425800798	3.0107525673533173	0.32974909965627874
3	1	undersample	1.0	500	10	0.3	1	0.84725470671329	0.22550483431329235	0.8494623655000578	0.7559224694848822	17.476259128815425	3.4802971371609805	0.199144275485133
3	2	undersample	1.0	500	10	0.3	1	0.8373303374908291	0.24347282146474578	0.7553191488558172	0.7852011494196466	11.28442559965361	3.5164020275296677	0.31161549904616787
3	3	undersample	1.0	500	10	0.3	1	0.8220553701643802	0.2205146093037909	0.7634408601329634	0.748563218385427	9.608051385602105	3.036313242905361	0.31601757994080204
3	1	undersample	1.0	500	10	0.3	3	0.8569190036202519	0.24098871979587874	0.8279569891582842	0.7358219669724636	13.404380886204834	3.1340870712407494	0.2338106447290227
3	2	undersample	1.0	500	10	0.3	3	0.8278842626559062	0.21765324764919208	0.7446808509846085	0.783045977005869	10.527041264230176	3.4324360820006206	0.3260589457736125
3	3	undersample	1.0	500	10	0.3	3	0.8185792856260041	0.2142920040370981	0.784946236474737	0.7507183907992047	10.992074243895967	3.148833191116534	0.2864639567863524
3	1	smote	0.6	100	5	0.1	1	0.8268222834603123	0.20701201337908942	0.50537634403168	0.8837042354566856	7.763955264343715	4.34561226335401	0.5597162834865703
3	2	smote	0.6	100	5	0.1	1	0.8370246392761067	0.23681702910474958	0.5106382978180173	0.9044540229820083	9.877736712756274	5.344424331728992	0.5410575710172296
3	3	smote	0.6	100	5	0.1	1	0.8091011617846992	0.19961860225164108	0.45161290317724595	0.872126436775344	5.61665518545002	3.531714112530703	0.6287931054612499
3	1	smote	0.6	100	5	0.1	3	0.8320172290021537	0.2165061267609826	0.4838709676899064	0.8829863603669563	7.0743858556730075	4.135166873329155	0.5845266129029804
3	2	smote	0.6	100	5	0.1	3	0.8439181340180972	0.23818795882780636	0.5319148935604346	0.8936781609131202	9.551596074932997	5.002874744266215	0.5237736823775129
3	3	smote	0.6	100	5	0.1	3	0.8219935731059202	0.20847651246572707	0.46236559134813277	0.8656609195340111	5.54171079081358	3.441779974423689	0.6210681229904623
3	1	smote	0.6	100	5	0.3	1	0.8034797644134652	0.20284814676357293	0.35483870963926467	0.9260588657507104	6.888348556656034	4.798934520717453	0.696674161065337
3	2	smote	0.6	100	5	0.3	1	0.7807914526779164	0.1760765194025058	0.276595744651426	0.9310344827519323	5.161763945138147	4.010637715514253	0.7769897474049009
3	3	smote	0.6	100	5	0.3	1	0.7868464961067853	0.19111776255382365	0.31182795695571747	0.9202586206830442	5.229306762256285	3.9104906451562416	0.747802867693292
3	1	smote	0.6	100	5	0.3	3	0.8119861982724683	0.1903975068903658	0.30107526878483065	0.9203158650328764	4.975189938161319	3.778358529278938	0.7594400468102342
3	2	smote	0.6	100	5	0.3	3	0.7970928099779898	0.20615227900096694	0.36170212762109555	0.9202586206830442	6.539638794633057	4.535939625824717	0.6936070481676876
3	3	smote	0.6	100	5	0.3	3	0.7933583611420096	0.1956375740990957	0.33333333329749104	0.9109195402233412	5.112902636872292	3.741935063131339	0.7318611907484631
3	1	smote	0.6	100	10	0.1	1	0.8398675404673136	0.20736017886163313	0.34408602146837786	0.9253409906609811	6.501890657040935	4.608766958295001	0.7088348814794715
3	2	smote	0.6	100	10	0.1	1	0.8230160185864515	0.2209171417486886	0.36170212762109555	0.9324712643611174	7.824821503763658	5.3562690110569715	0.6845228265248537
3	3	smote	0.6	100	10	0.1	1	0.8165786058583611	0.19047007070712113	0.31182795695571747	0.9109195402233412	4.633568016667373	3.500519897768027	0.7554696162526703
3	1	smote	0.6	100	10	0.1	3	0.8439972520050327	0.207692122900443	0.4193548386645855	0.9059583632382918	6.957590405545699	4.459246016046352	0.6409181464485332
3	2	smote	0.6	100	10	0.1	3	0.8328518586451454	0.21943538808091406	0.4574468084619738	0.9209770114876368	9.82638015526544	5.788780697690253	0.5891061110967245
3	3	smote	0.6	100	10	0.1	3	0.8179844889383265	0.20255717571752668	0.35483870963926467	0.9044540229820083	5.206390415850309	3.7138002412644187	0.7133157317388722
3	1	smote	0.6	100	10	0.3	1	0.8173200873800647	0.2047498396625202	0.29032258061394384	0.9375448671863781	6.141064830181245	4.648497586184726	0.7569530127622646
3	2	smote	0.6	100	10	0.3	1	0.8118045365615065	0.2114199386259692	0.2978723403938434	0.9504310344759309	8.134385683819037	6.009249480034266	0.7387465547206644
3	3	smote	0.6	100	10	0.3	1	0.8000015449264615	0.18965366107946421	0.2580645161012834	0.9382183907978577	5.282102267640212	4.177043584062217	0.7907918702807121
3	1	smote	0.6	100	10	0.3	3	0.8227466055314978	0.19958299322099177	0.31182795695571747	0.9318018664685442	6.191117494233418	4.572381897930839	0.7385390182432348
3	2	smote	0.6	100	10	0.3	3	0.8114224137931035	0.19742866983225893	0.2978723403938434	0.9374999999932652	6.363635326668862	4.765956683234859	0.7489361622632947
3	3	smote	0.6	100	10	0.3	3	0.8028364849833147	0.1900219883932921	0.2473118279303966	0.9360632183840801	4.810432624803114	3.868067534824777	0.8040997116925146
3	1	smote	0.6	300	5	0.1	1	0.7885819265297301	0.17963532984005082	0.20430107524684937	0.9597989949679843	6.1300660307159	5.081987981749858	0.8290266197761816
3	2	smote	0.6	300	5	0.1	1	0.778101308388359	0.18831684234571341	0.21276595742417384	0.9554597701080787	5.797731903998552	4.776937841836036	0.823932162258862
3	3	smote	0.6	300	5	0.1	1	0.7932733901866271	0.19017394107754712	0.2688172042721702	0.9418103448208204	5.950434692179991	4.619672641944562	0.7763588412307671
3	1	smote	0.6	300	5	0.1	3	0.7851083373858541	0.1844864941664208	0.19354838707596256	0.949748743711775	4.535999090423435	3.851612135818261	0.8491210014988609
3	2	smote	0.6	300	5	0.1	3	0.7722930423086329	0.1827104175018037	0.22340425529538255	0.951867816085116	5.689019456624897	4.641472518174548	0.8158651058715102
3	3	smote	0.6	300	5	0.1	3	0.7877889012483006	0.19572623654964727	0.2473118279303966	0.9382183907978577	4.98970017873614	4.003000101392958	0.8022526220222497
3	1	smote	0.6	300	5	0.3	1	0.7572269951910088	0.17918903073947612	0.1290322580506417	0.9691313711344643	4.65116127852121	4.180043655721541	0.8987096681667703
3	2	smote	0.6	300	5	0.3	1	0.7350513573000734	0.1737121890209622	0.19148936168175645	0.9597701149356339	5.650374525372968	4.759877234961259	0.8424002970216077
3	3	smote	0.6	300	5	0.3	1	0.7862516994191077	0.18748811613682245	0.22580645158862298	0.9554597701080787	6.256719011762533	5.069717903104058	0.8102837655016756
3	1	smote	0.6	300	5	0.3	3	0.7501949069464064	0.16395529785975352	0.1290322580506417	0.9540559942501504	3.076388216979963	2.808467129934417	0.912910497988956
3	2	smote	0.6	300	5	0.3	3	0.750137564196625	0.16588828948723053	0.1595744680681304	0.9633620689585967	4.992552613930377	4.35544311531591	0.8723880151483411
3	3	smote	0.6	300	5	0.3	3	0.7815705722407613	0.1916743791479721	0.2473118279303966	0.9374999999932652	4.928570629913863	3.9569886133417733	0.8028673749827592
3	1	smote	0.6	300	10	0.1	1	0.8086747099553064	0.18597238831605256	0.21505376341773616	0.9490308686220458	5.101291677432313	4.219293431353618	0.8271029470842653
3	2	smote	0.6	300	10	0.1	1	0.8189273049645389	0.2105646078119056	0.25531914890900864	0.9561781609126712	7.481028717705181	5.826297936451855	0.7788097174192903
3	3	smote	0.6	300	10	0.1	1	0.7915121740205167	0.18761985197831116	0.20430107524684937	0.9489942528667458	4.77712124807607	4.005451280981989	0.8384654743322507
3	1	smote	0.6	300	10	0.1	3	0.8108823688334144	0.20122236479047748	0.21505376341773616	0.949748743711775	5.178081151761764	4.2795690397980675	0.8264777747952438
3	2	smote	0.6	300	10	0.1	3	0.7997982391782832	0.1984517151387143	0.25531914890900864	0.9554597701080787	7.3548370387719375	5.732325410203243	0.7793952886292663
3	3	smote	0.6	300	10	0.1	3	0.8059649610678531	0.181667046687027	0.22580645158862298	0.9475574712575607	5.269976153706574	4.30578795389035	0.8170412494489495
3	1	smote	0.6	300	10	0.3	1	0.8031710009340096	0.18061840868968204	0.20430107524684937	0.9547738693398796	5.420419212043781	4.517322775387697	0.8333899177293039
3	2	smote	0.6	300	10	0.3	1	0.7892592932257275	0.20188681926730154	0.24468085103779993	0.9547413793034861	6.833667151973812	5.406280465675841	0.7911243373592812
3	3	smote	0.6	300	10	0.3	1	0.790932826597454	0.2014795766948827	0.21505376341773616	0.942528735625413	4.493149895665754	3.7419348319310934	0.8328088031537058
3	1	smote	0.6	300	10	0.3	3	0.7927733907633405	0.18291358622550946	0.22580645158862298	0.9454414931733996	5.054275379763836	4.138793807505588	0.8188698569004805
3	2	smote	0.6	300	10	0.3	3	0.7999434458302763	0.22925840800596872	0.24468085103779993	0.9533045976943011	6.6134330205342495	5.239933410073735	0.792316687516117
3	3	smote	0.6	300	10	0.3	3	0.7915430725497465	0.18203025337799222	0.2365591397595098	0.9461206896483756	5.441125739277406	4.390536818499006	0.8069169827107914
3	1	smote	0.6	500	5	0.1	1	0.7772271495727485	0.16331817562924972	0.1397849462215285	0.9641062455063597	4.364748778915996	3.8944075159989358	0.892240921439387
3	2	smote	0.6	500	5	0.1	1	0.7657969552457814	0.18236577685428976	0.17021276593933907	0.9597701149356339	4.893771670205174	4.23100198663223	0.8645687258876804
3	3	smote	0.6	500	5	0.1	1	0.7850543814114449	0.19562090565349466	0.22580645158862298	0.9461206896483756	5.1216657062341335	4.190966963112688	0.8182820106346947
3	1	smote	0.6	500	5	0.1	3	0.7814340519803318	0.1784570124604799	0.18279569890507574	0.9633883704166305	5.885963294384129	4.9928301760107185	0.8482604915179827
3	2	smote	0.6	500	5	0.1	3	0.7559611151870873	0.18148221935452655	0.1595744680681304	0.9604885057402265	4.61564899831477	4.038683696246727	0.8749980017035112
3	3	smote	0.6	500	5	0.1	3	0.7849230626622173	0.189699822863239	0.21505376341773616	0.943965517234598	4.61538378388176	3.837881861768527	0.8315412098594421
3	1	smote	0.6	500	5	0.3	1	0.7578290839759473	0.18724706975106775	0.15053763439241533	0.9669777458652766	5.189321481335295	4.558670894831917	0.8784714647830382
3	2	smote	0.6	500	5	0.3	1	0.7360678038640255	0.16581597773876794	0.17021276593933907	0.9597701149356339	4.893771670205174	4.23100198663223	0.8645687258876804
3	3	smote	0.6	500	5	0.3	1	0.7849925843529848	0.19801869401242653	0.2365591397595098	0.9547413793034861	6.536551189723491	5.226829360918583	0.799631050663305
3	1	smote	0.6	500	5	0.3	3	0.7514685562991609	0.16091885289660235	0.15053763439241533	0.9569274946090673	3.9371298832541926	3.4949812665016893	0.8876977216310808
3	2	smote	0.6	500	5	0.3	3	0.7389566519931523	0.1640416964836539	0.12765957445450432	0.9647988505677817	4.01094957821957	3.626573002526226	0.9041681755636873
3	3	smote	0.6	500	5	0.3	3	0.7776001112347053	0.18913105584149595	0.21505376341773616	0.9403735632116353	4.320844292350443	3.6066841980545647	0.8347174558526307
3	1	smote	0.6	500	10	0.1	1	0.8128430169279578	0.18974386486964748	0.20430107524684937	0.9511844938912335	5.0029798886029875	4.185166757054118	0.836534785310314
3	2	smote	0.6	500	10	0.1	1	0.815786255808266	0.20880144304988554	0.23404255316659123	0.9547413793034861	6.44576575681034	5.171224793255152	0.8022669336585467
3	3	smote	0.6	500	10	0.1	1	0.790855580274379	0.18627252235929895	0.18279569890507574	0.9511494252805234	4.355262260231675	3.74193471694916	0.8591755099490811
3	1	smote	0.6	500	10	0.1	3	0.8107202680067003	0.1946236137629778	0.19354838707596256	0.9533381191604212	4.903383556612671	4.147889928879481	0.8459240098098848
3	2	smote	0.6	500	10	0.1	3	0.7958088774761556	0.19285728520600323	0.24468085103779993	0.9576149425218563	7.318928786941585	5.772807868336465	0.7887503708803679
3	3	smote	0.6	500	10	0.1	3	0.8048680632801879	0.1836137874368564	0.20430107524684937	0.943965517234598	4.325363046821741	3.645987768680101	0.8429321853354084
3	1	smote	0.6	500	10	0.3	1	0.8036804606751112	0.18017694505980625	0.21505376341773616	0.9533381191604212	5.597469811651463	4.608766587643867	0.8233660362179622
3	2	smote	0.6	500	10	0.3	1	0.7891217290291025	0.20117025395977736	0.25531914890900864	0.9554597701080787	7.3548370387719375	5.732325410203243	0.7793952886292663
3	3	smote	0.6	500	10	0.3	1	0.7919215795328144	0.2013370264284964	0.20430107524684937	0.942528735625413	4.210810071831871	3.554838090334539	0.8442171429213718
3	1	smote	0.6	500	10	0.3	3	0.793452670418143	0.1819151603956076	0.22580645158862298	0.9454414931733996	5.054275379763836	4.138793807505588	0.8188698569004805
3	2	smote	0.6	500	10	0.3	3	0.7999281609195402	0.2281169468426463	0.24468085103779993	0.9540229884988936	6.721829507476693	5.321807351785753	0.791720063510687
3	3	smote	0.6	500	10	0.3	3	0.7923464343097268	0.18305316447336964	0.2365591397595098	0.9468390804529682	5.518841736627362	4.449868385958607	0.8063047543540474
3	1	smote	0.8	100	5	0.1	1	0.8118318165327404	0.20255645775055267	0.5483870967152272	0.8549892318675163	7.159476114367635	3.7816988763015518	0.5282088723108773
3	2	smote	0.8	100	5	0.1	1	0.8253698948398142	0.22937829910513752	0.6063829786588955	0.8749999999937141	10.783782801069519	4.851063440942144	0.4498480192519452
3	3	smote	0.8	100	5	0.1	1	0.8149409838091707	0.20001785868733815	0.5698924730570009	0.8433908045916424	7.135549945662284	3.6389462009657065	0.5099741655963504
3	1	smote	0.8	100	5	0.1	3	0.8272468332445638	0.2127969870917411	0.5806451612278877	0.8420674802523901	7.382516952271271	3.67653935611498	0.4980062092723951
3	2	smote	0.8	100	5	0.1	3	0.8381098679383712	0.2363699397918705	0.6170212765301042	0.8706896551661589	10.848147183572207	4.771630835929213	0.4398567466593389
3	3	smote	0.8	100	5	0.1	3	0.8201164874551972	0.19828854066261536	0.5806451612278877	0.8369252873503095	7.106065245624541	3.5606079948711757	0.5010660331331628
3	1	smote	0.8	100	5	0.3	1	0.76952350076033	0.16311107137563025	0.30107526878483065	0.9088298635972087	4.294124292276314	3.3023449085479695	0.7690380251793211
3	2	smote	0.8	100	5	0.3	1	0.7961910002445586	0.18360279158974066	0.3085106382650521	0.9245689655105994	5.468570688261751	4.0899690618549425	0.7479045696434582
3	3	smote	0.8	100	5	0.3	1	0.7941230997404524	0.19424822549976184	0.3763440859810383	0.9058908045911934	5.808764825661306	3.99901459529081	0.6884449030432023
3	1	smote	0.8	100	5	0.3	3	0.7865132112173772	0.17962770208410886	0.33333333329749104	0.897343862161541	4.370628933741455	3.2470859302263	0.7429333250993603
3	2	smote	0.8	100	5	0.3	3	0.7965654805575936	0.17936686976233643	0.3829787233635129	0.915948275855489	6.763924896402892	4.556464268840113	0.6736420452604415
3	3	smote	0.8	100	5	0.3	3	0.7979854158942035	0.18689305812558393	0.3870967741519251	0.8886494252809725	5.040407000057004	3.4763784593380604	0.6897019246451078
3	1	smote	0.8	100	10	0.1	1	0.82436761379864	0.18716051368081169	0.3655913978101515	0.9052404881485626	5.505135506783318	3.858096692207042	0.7008177423429118
3	2	smote	0.8	100	10	0.1	1	0.8257061628760088	0.21390071003129513	0.414893616977139	0.9166666666600815	7.799999024800434	4.9787228058855	0.6382978654299116
3	3	smote	0.8	100	10	0.1	1	0.8132106661722903	0.19319052460078331	0.3655913978101515	0.898706896545268	5.112873621999562	3.609242379281142	0.7059126813975288
3	1	smote	0.8	100	10	0.1	3	0.8402920902515649	0.21350432345461248	0.4838709676899064	0.8844221105464148	7.1739123790230055	4.186535401469412	0.5835777060745813
3	2	smote	0.8	100	10	0.1	3	0.8307654683296649	0.21535474207741123	0.5106382978180173	0.9008620689590456	9.482040559405037	5.150785788531458	0.5432148978314689
3	3	smote	0.8	100	10	0.1	3	0.8168566926214311	0.211188497767242	0.4838709676899064	0.8678160919477887	6.154890804536147	3.660588782810799	0.5947447058791102
3	1	smote	0.8	100	10	0.3	1	0.8172814919451328	0.1854760120031354	0.31182795695571747	0.9260588657507104	5.675059895577168	4.217245487903217	0.7431191051286187
3	2	smote	0.8	100	10	0.3	1	0.8119038884812912	0.18976963559486523	0.2659574467802173	0.9410919540162278	5.78826340754179	4.514789061337933	0.7799902467418425
3	3	smote	0.8	100	10	0.3	1	0.7962164750957854	0.17606954769788352	0.29032258061394384	0.9274425287289696	5.229072173346129	4.001276994848761	0.765198262696303
3	1	smote	0.8	100	10	0.3	3	0.825062331627415	0.20011394524758305	0.34408602146837786	0.918880114853418	5.942259511430337	4.241697068846324	0.7138188766856342
3	2	smote	0.8	100	10	0.3	3	0.7943797383223281	0.18070514325763587	0.3191489361362608	0.926724137924377	5.928307996261062	4.355443710132705	0.734685791223494
3	3	smote	0.8	100	10	0.3	3	0.8011138919787417	0.17300827324191861	0.2580645161012834	0.9181034482692666	3.899313018329948	3.151103180006143	0.8081175135723294
3	1	smote	0.8	300	5	0.1	1	0.77737381222549	0.1564107619901146	0.21505376341773616	0.9461593682631289	4.814610969462319	3.9942644901734714	0.8296131229214203
3	2	smote	0.8	300	5	0.1	1	0.7723465394962093	0.17076156930829808	0.2659574467802173	0.9511494252805234	7.054559491405051	5.44430426590535	0.7717426158207105
3	3	smote	0.8	300	5	0.1	1	0.78568780126066	0.18247463550573867	0.279569892443057	0.9389367816024502	5.96698759348751	4.5783673706691035	0.7672828607849208
3	1	smote	0.8	300	5	0.1	3	0.776370330917259	0.1759230332178653	0.2580645161012834	0.9396984924555658	5.420288943807539	4.279569181838984	0.7895463086936222
3	2	smote	0.8	300	5	0.1	3	0.7690984959647836	0.17180417351180657	0.22340425529538255	0.9482758620621533	5.273971572867946	4.319148100106586	0.8189555039672217
3	3	smote	0.8	300	5	0.1	3	0.7870164380175504	0.188325554370266	0.29032258061394384	0.926724137924377	5.17379607234916	3.962048794374251	0.7657914396377288
3	1	smote	0.8	300	5	0.3	1	0.7468911377162308	0.15196084879890917	0.15053763439241533	0.9583632447885259	4.07900381705586	3.6154978329327703	0.8863678374177947
3	2	smote	0.8	300	5	0.3	1	0.7745857789190511	0.16610946981166558	0.1595744680681304	0.9576149425218563	4.289850945630899	3.7648746967411726	0.8776236520938074
3	3	smote	0.8	300	5	0.3	1	0.7688635520949203	0.187744296741171	0.2473118279303966	0.9511494252805234	6.397477666558085	5.062617558225335	0.7913458644357102
3	1	smote	0.8	300	5	0.3	3	0.7490987965943388	0.1586211045978459	0.15053763439241533	0.9519023689809627	3.5072730251697704	3.129834045973933	0.8923839086492852
3	2	smote	0.8	300	5	0.3	3	0.7359684519442408	0.153346069177964	0.19148936168175645	0.9497126436713383	4.472931434681861	3.8079019774120813	0.8513213288174638
3	3	smote	0.8	300	5	0.3	3	0.769860029662588	0.16853220177556932	0.19354838707596256	0.9461206896483756	4.214399211784763	3.592257396953732	0.852377094406405
3	1	smote	0.8	300	10	0.1	1	0.8157067981999089	0.2018581419804059	0.22580645158862298	0.9440057429939411	4.917199967357264	4.032670908330482	0.8201152863274404
3	2	smote	0.8	300	10	0.1	1	0.7928053925165077	0.19289808409200107	0.23404255316659123	0.951867816085116	6.042701882120924	4.8624950190400025	0.8046888715460342
3	3	smote	0.8	300	10	0.1	1	0.7969425905326906	0.18393859830756118	0.22580645158862298	0.9461206896483756	5.1216657062341335	4.190966963112688	0.8182820106346947
3	1	smote	0.8	300	10	0.1	3	0.8141706998896171	0.19466167951659158	0.29032258061394384	0.9389806173658365	6.295186116161655	4.757873982039575	0.7557955922657801
3	2	smote	0.8	300	10	0.1	3	0.8046817681584739	0.20161545959094018	0.2872340425226347	0.9540229884988936	8.361938452957606	6.247339065139797	0.7471161162769305
3	3	smote	0.8	300	10	0.1	3	0.794671548634285	0.1723439594534575	0.20430107524684937	0.93318965516571	3.586311577280759	3.0579253134275075	0.8526658132372859
3	1	smote	0.8	300	10	0.3	1	0.8037036179360705	0.17563132372466647	0.2473118279303966	0.9353912419171904	4.756983381239586	3.8278369216607695	0.8046773695251945
3	2	smote	0.8	300	10	0.3	1	0.7812347150892638	0.18355887228051826	0.2659574467802173	0.9504310344759309	6.947068522923946	5.365401321459165	0.7723259435665161
3	3	smote	0.8	300	10	0.3	1	0.7913345074774439	0.19422503474800157	0.2688172042721702	0.9374999999932652	5.514704986670964	4.301074579719319	0.7799283071293861
3	1	smote	0.8	300	10	0.3	3	0.807678947734062	0.19250301799637626	0.279569892443057	0.9368269920966489	5.754748056492563	4.425463619147864	0.7690108269131839
3	2	smote	0.8	300	10	0.3	3	0.8005089875275129	0.19696694315297622	0.2659574467802173	0.9511494252805234	7.054559491405051	5.44430426590535	0.7717426158207105
3	3	smote	0.8	300	10	0.3	3	0.7902994067482387	0.1823058307915593	0.21505376341773616	0.9396551724070428	4.266144100368095	3.563747488531394	0.8353556190383871
3	1	smote	0.8	500	5	0.1	1	0.7690063219322418	0.15739470780877415	0.18279569890507574	0.9547738693398796	4.722221171003125	4.0418151148205705	0.8559139695567818
3	2	smote	0.8	500	5	0.1	1	0.7649333577891905	0.16623599886038434	0.18085106381054777	0.9583333333264489	5.077920851265837	4.340424489034114	0.8547640984149868
3	3	smote	0.8	500	5	0.1	1	0.778673835125448	0.18150595998895833	0.21505376341773616	0.9533045976943011	5.593254850308849	4.605458069624755	0.8233949885973642
3	1	smote	0.8	500	5	0.1	3	0.7709360936788396	0.1741885732793766	0.17204301073418893	0.9540559942501504	4.314934120034318	3.7446228399125556	0.8678284980938324
3	2	smote	0.8	500	5	0.1	3	0.763481291269259	0.16659148132690949	0.17021276593933907	0.9547413793034861	4.327227365410603	3.760890758731019	0.8691225114541402
3	3	smote	0.8	500	5	0.1	3	0.7805200222469411	0.18314908939000696	0.21505376341773616	0.9497126436713383	5.17416725896664	4.276496844400552	0.8265091904881638
3	1	smote	0.8	500	5	0.3	1	0.7489752912025566	0.15548898134263095	0.15053763439241533	0.9612347451474428	4.394279217364555	3.8833124180882472	0.8837199872962215
3	2	smote	0.8	500	5	0.3	1	0.7740813768647591	0.1729988663069871	0.18085106381054777	0.961206896544819	5.470417051263955	4.661937331209336	0.8522087498663401
3	3	smote	0.8	500	5	0.3	1	0.7715439995056236	0.19835676278792985	0.2473118279303966	0.9533045976943011	6.707910634803882	5.296276780068469	0.7895568383856695
3	1	smote	0.8	500	5	0.3	3	0.7554670433581115	0.16019033980483055	0.1397849462215285	0.9547738693398796	3.430554793902399	3.090799793686319	0.9009620732117377
3	2	smote	0.8	500	5	0.3	3	0.7377797138664712	0.15836061317008537	0.19148936168175645	0.9547413793034861	4.9962394894543065	4.231002103572397	0.8468373188556091
3	3	smote	0.8	500	5	0.3	3	0.7648853664565567	0.16743006785802755	0.21505376341773616	0.9446839080391906	4.678881907199466	3.8877244743329573	0.8309088591362047
3	1	smote	0.8	500	10	0.1	1	0.8162239770279971	0.20371552338661642	0.22580645158862298	0.9454414931733996	5.054275379763836	4.138793807505588	0.8188698569004805
3	2	smote	0.8	500	10	0.1	1	0.7930270237221815	0.19232141933440897	0.22340425529538255	0.9497126436713383	5.432875621208168	4.442552306980762	0.8177165395264592
3	3	smote	0.8	500	10	0.1	1	0.7955135335558028	0.1920947814873163	0.2473118279303966	0.9468390804529682	5.852122437855584	4.652135130774908	0.7949483493647448
3	1	smote	0.8	500	10	0.1	3	0.8155832928081267	0.1968434954621601	0.2580645161012834	0.9432878679042119	5.7853594503942105	4.550427943021561	0.7865419468202453
3	2	smote	0.8	500	10	0.1	3	0.80343604793348	0.19507003283469543	0.2659574467802173	0.9561781609126712	7.90567648159464	6.069060350470682	0.76768386431489
3	3	smote	0.8	500	10	0.1	3	0.7925395501174144	0.17395832768325692	0.21505376341773616	0.942528735625413	4.493149895665754	3.7419348319310934	0.8328088031537058
3	1	smote	0.8	500	10	0.3	1	0.804483245721696	0.17673806210244927	0.2365591397595098	0.9375448671863781	4.65144816996036	3.787664699854221	0.8142979379628383
3	2	smote	0.8	500	10	0.3	1	0.7812805698214722	0.1836064277617238	0.2659574467802173	0.9504310344759309	6.947068522923946	5.365401321459165	0.7723259435665161
3	3	smote	0.8	500	10	0.3	1	0.7913808552712891	0.19415091592869757	0.2688172042721702	0.9374999999932652	5.514704986670964	4.301074579719319	0.7799283071293861
3	1	smote	0.8	500	10	0.3	3	0.8081420929532455	0.19160128986599034	0.2580645161012834	0.9375448671863781	5.22138845768034	4.131997854386423	0.7913599678826089
3	2	smote	0.8	500	10	0.3	3	0.8004631327953045	0.19698879681879894	0.25531914890900864	0.951867816085116	6.7803823691922345	5.304540020770912	0.7823364028950822
3	3	smote	0.8	500	10	0.3	3	0.7892025089605734	0.1814626416449525	0.21505376341773616	0.9403735632116353	4.320844292350443	3.6066841980545647	0.8347174558526307
3	1	smote	1.0	100	5	0.1	1	0.8141552617156442	0.2083439414954152	0.559139784886114	0.844938980611307	6.91102027851071	3.605933657802006	0.5217657369497494
3	2	smote	1.0	100	5	0.1	1	0.8297260943996088	0.22550618027912628	0.6170212765301042	0.8563218390743081	9.60222144819253	4.294467785570698	0.4472368933291838
3	3	smote	1.0	100	5	0.1	1	0.818007662835249	0.20060023253466197	0.6129032257405481	0.828304597695199	7.638423470290364	3.5697123033928038	0.46733625608647633
3	1	smote	1.0	100	5	0.1	3	0.8186709276026831	0.20739956321928132	0.5806451612278877	0.8363244795345562	7.074898294548835	3.5475379830858547	0.5014259943595553
3	2	smote	1.0	100	5	0.1	3	0.8334632550745903	0.23202072425751225	0.6595744680149389	0.84554597700542	10.606685217976427	4.27036093021983	0.40261031004441267
3	3	smote	1.0	100	5	0.1	3	0.821360153256705	0.2027035335711404	0.6451612902532085	0.8268678160860139	8.683515052592417	3.726408564854965	0.42913594960687207
3	1	smote	1.0	100	5	0.3	1	0.7861581332160033	0.1763727038016839	0.3655913978101515	0.9109834888663965	5.89748428052272	4.107006128238161	0.6963996636374749
3	2	smote	1.0	100	5	0.3	1	0.7832064685742234	0.17977261346827425	0.414893616977139	0.9051724137866008	6.768594295865069	4.375241317342541	0.6464032350601114
3	3	smote	1.0	100	5	0.3	1	0.7862671486837226	0.18895583437341515	0.4193548386645855	0.8929597701085277	6.024980767620687	3.9177307439685087	0.6502478322874122
3	1	smote	1.0	100	5	0.3	3	0.7924569081968985	0.18047360692869532	0.3655913978101515	0.8865757358156026	4.5043977874933105	3.2232200773513258	0.7155717999100306
3	2	smote	1.0	100	5	0.3	3	0.7920182196135974	0.19155326984702542	0.46808510633318245	0.8965517241314903	7.626665883885223	4.524822256872896	0.5932896824767121
3	3	smote	1.0	100	5	0.3	3	0.7908942034359163	0.18326391776372894	0.46236559134813277	0.8764367816028992	6.099999474910457	3.741935180442253	0.6134320395981979
3	1	smote	1.0	100	10	0.1	1	0.8201452732170837	0.19266716459209937	0.44086021500635914	0.8923187365334364	6.533717309212986	4.0941214829080925	0.6266144101150396
3	2	smote	1.0	100	10	0.1	1	0.8207232819760333	0.19863190178599827	0.4255319148483477	0.9015804597636381	6.785617012081525	4.32365230105605	0.6371789367867043
3	3	smote	1.0	100	10	0.1	1	0.8155280558645409	0.19463650830850346	0.39784946232281193	0.8893678160855649	5.311455900620562	3.596145464045627	0.677054554949974
3	1	smote	1.0	100	10	0.1	3	0.8330670248323028	0.2117234222000794	0.4946236558607932	0.8707824838415594	6.595507724142178	3.827837218105449	0.5803703539211951
3	2	smote	1.0	100	10	0.1	3	0.8334097578870139	0.22328778510085154	0.5425531914316433	0.8886494252809725	9.465415423857937	4.872477255513972	0.5147663301262567
3	3	smote	1.0	100	10	0.1	3	0.8228432826597456	0.2016697176811498	0.50537634403168	0.8699712643615664	6.836055159785236	3.886650921304449	0.5685517103208982
3	1	smote	1.0	100	10	0.3	1	0.8191726682567986	0.2193612812661292	0.3763440859810383	0.9174443646739595	6.706146086922496	4.558671723717097	0.6797751790026463
3	2	smote	1.0	100	10	0.3	1	0.8068369405722671	0.19415154365004655	0.34042553187867813	0.9310344827519323	6.967740899796085	4.936169496017542	0.7084318285263151
3	3	smote	1.0	100	10	0.3	1	0.8008203559510566	0.20023053394461346	0.31182795695571747	0.9231321839014144	5.441734089742999	4.056677192298732	0.7454750766906691
3	1	smote	1.0	100	10	0.3	3	0.8204308794355805	0.199706633327649	0.35483870963926467	0.9160086144945011	5.998289862941226	4.2247031080229345	0.7043179213697548
3	2	smote	1.0	100	10	0.3	3	0.7984684519442405	0.18834947540853625	0.3829787233635129	0.9181034482692666	6.958256834052123	4.676371208631487	0.6720607259225937
3	3	smote	1.0	100	10	0.3	3	0.8007276603633667	0.1967014276922806	0.3655913978101515	0.9181034482692666	6.4603024869993835	4.464062838342036	0.6909990333614292
3	1	smote	1.0	300	5	0.1	1	0.7579603084547158	0.15517153156641184	0.18279569890507574	0.9361091170069196	3.2773501637791904	2.861060322397952	0.8729797387061301
3	2	smote	1.0	300	5	0.1	1	0.7648951455123502	0.17343062908786896	0.24468085103779993	0.9396551724070428	5.044264747272557	4.054710573392219	0.8038258747505195
3	3	smote	1.0	300	5	0.1	1	0.7815319490792239	0.18829096742297566	0.279569892443057	0.9260057471197846	4.856396956038473	3.7782644432262917	0.7779974390199724
3	1	smote	1.0	300	5	0.1	3	0.7647453859157539	0.15365577468660718	0.2365591397595098	0.9310839913788149	4.1863256765067005	3.432571185805422	0.8199484247500043
3	2	smote	1.0	300	5	0.1	3	0.7717275006113964	0.17439813601258777	0.2659574467802173	0.9339080459703024	5.119721961070501	4.024051194192273	0.7859901716525344
3	3	smote	1.0	300	5	0.1	3	0.7724091583240638	0.18021118001688977	0.30107526878483065	0.9195402298784516	4.923076298779922	3.741935018092326	0.7600806369360801
3	1	smote	1.0	300	5	0.3	1	0.7560691321430502	0.15643762126182853	0.17204301073418893	0.9511844938912335	4.048891449689656	3.5243509533087307	0.8704483576831763
3	2	smote	1.0	300	5	0.3	1	0.7309626436781609	0.1553587246101817	0.138297872325713	0.9482758620621533	2.9423862602912334	2.6737583476850295	0.9087040523348969
3	3	smote	1.0	300	5	0.3	1	0.7510737238907429	0.16165494728635255	0.21505376341773616	0.9468390804529682	4.879673268184264	4.045334896326006	0.8290175643326526
3	1	smote	1.0	300	5	0.3	3	0.7633713884321762	0.15268510467514615	0.1397849462215285	0.9454414931733996	2.8159534293463624	2.5621104522653644	0.9098553965434526
3	2	smote	1.0	300	5	0.3	3	0.7409666177549523	0.15884740132352246	0.20212765955296516	0.9547413793034861	5.344125793795139	4.466057775993086	0.8356947225563435
3	3	smote	1.0	300	5	0.3	3	0.7646613521196391	0.2007952788718475	0.2580645161012834	0.9432471264300055	5.780956590058444	4.547161304729252	0.7865759197603168
3	1	smote	1.0	300	10	0.1	1	0.8103497518313534	0.19556680338609633	0.31182795695571747	0.9303661162890857	6.054122823572621	4.478105996058098	0.7396787389381501
3	2	smote	1.0	300	10	0.1	1	0.8001345072144779	0.20239936641822534	0.35106382974988687	0.9468390804529682	9.635354813950988	6.603794040871657	0.6853711224994542
3	3	smote	1.0	300	10	0.1	1	0.7980935607465085	0.18370510361979142	0.279569892443057	0.9353448275794876	5.613929465642719	4.3240136672224585	0.7702294155183375
3	1	smote	1.0	300	10	0.1	3	0.8131517804074134	0.20480587036919165	0.2688172042721702	0.9346733668274612	5.260180177948541	4.114970419682793	0.7822869612587721
3	2	smote	1.0	300	10	0.1	3	0.8018769870383957	0.20001437130885547	0.2978723403938434	0.9482758620621533	7.777776248791194	5.7588641334754485	0.7404255241455058
3	3	smote	1.0	300	10	0.1	3	0.7968885181065382	0.18439245608539084	0.2580645161012834	0.9324712643611174	4.8029595007066765	3.821550565759236	0.7956657800606819
3	1	smote	1.0	300	10	0.3	1	0.7909130907996202	0.1721989636211673	0.2473118279303966	0.9260588657507104	4.115117328097018	3.3447119386818613	0.812786521223541
3	2	smote	1.0	300	10	0.3	1	0.7950140621178773	0.18094213341346055	0.2978723403938434	0.934626436774895	6.065267120054886	4.556464113842463	0.7512388099320114
3	3	smote	1.0	300	10	0.3	1	0.788916697565196	0.17159328465309834	0.29032258061394384	0.9224137930968218	4.863635725091948	3.741935000855175	0.7693699042701385
3	1	smote	1.0	300	10	0.3	3	0.7990104130483446	0.19458070769709354	0.22580645158862298	0.9368269920966489	4.325283398974775	3.57441292315789	0.8263996945847066
3	2	smote	1.0	300	10	0.3	3	0.775701577402788	0.16195287068605455	0.21276595742417384	0.9353448275794876	3.909909299561047	3.290779632177976	0.8416511333007975
3	3	smote	1.0	300	10	0.3	3	0.7892488567544185	0.17592938377843206	0.2365591397595098	0.9353448275794876	4.482628406543665	3.6587807953420803	0.8162132612140615
3	1	smote	1.0	500	5	0.1	1	0.7552354707485199	0.1566980496169987	0.18279569890507574	0.9511844938912335	4.358551732593375	3.7446228878905266	0.8591438335588889
3	2	smote	1.0	500	5	0.1	1	0.7561751039373928	0.16642240499443994	0.138297872325713	0.9568965517172637	3.5629621329908963	3.2085098930705485	0.9005175294264417
3	3	smote	1.0	500	5	0.1	1	0.7808985292300087	0.1912091309848705	0.2580645161012834	0.9403735632116353	5.485593619478565	4.3280210376654775	0.7889795130724507
3	1	smote	1.0	500	5	0.1	3	0.7667060340102972	0.1540167368031984	0.15053763439241533	0.9454414931733996	3.0709521328375446	2.7591958716703924	0.8984822040880811
3	2	smote	1.0	500	5	0.1	3	0.7626482636341403	0.16859998899780057	0.21276595742417384	0.9511494252805234	5.262320057706886	4.35544341272428	0.8276659937706281
3	3	smote	1.0	500	5	0.1	3	0.7685931899641578	0.18011828103021252	0.2688172042721702	0.942528735625413	6.029410700196732	4.677418539913867	0.7757671043153755
3	1	smote	1.0	500	5	0.3	1	0.755690896880717	0.1519785522494822	0.1612903225633021	0.9519023689809627	3.805969353683462	3.353393620686356	0.8810879098070532
3	2	smote	1.0	500	5	0.3	1	0.7327739056003912	0.15642419168779337	0.1595744680681304	0.951867816085116	3.7549585960627665	3.31533751298182	0.8829225118243663
3	3	smote	1.0	500	5	0.3	1	0.757060313929057	0.1657707088895813	0.22580645158862298	0.9547413793034861	6.152776405043928	4.989246208149557	0.8108934598259907
3	1	smote	1.0	500	5	0.3	3	0.7659804398335764	0.16588504511804175	0.1397849462215285	0.9483129935323166	2.981423032073421	2.7044498942771646	0.9071003461666199
3	2	smote	1.0	500	5	0.3	3	0.7409742602103204	0.1566644761007118	0.19148936168175645	0.9547413793034861	4.9962394894543065	4.231002103572397	0.8468373188556091
3	3	smote	1.0	500	5	0.3	3	0.7657273513780745	0.19484440614686716	0.2580645161012834	0.9454022988437831	6.022882177351966	4.726654481227248	0.7847828135792219
3	1	smote	1.0	500	10	0.1	1	0.8109209642683464	0.19467480390110992	0.30107526878483065	0.9318018664685442	5.885667136341677	4.414713556622879	0.7500786904014822
3	2	smote	1.0	500	10	0.1	1	0.800027512839325	0.20346732945769685	0.35106382974988687	0.9468390804529682	9.635354813950988	6.603794040871657	0.6853711224994542
3	3	smote	1.0	500	10	0.1	1	0.795853417377333	0.18114926295246525	0.2688172042721702	0.9360632183840801	5.38251732115787	4.204421233505192	0.7811254342188678
3	1	smote	1.0	500	10	0.1	3	0.813614925626597	0.2010579857577677	0.2580645161012834	0.9411342426350242	5.560974652132332	4.383948900236842	0.7883418139563159
3	2	smote	1.0	500	10	0.1	3	0.7998211665443874	0.19561754734659814	0.2978723403938434	0.9497126436713383	8.012119592485469	5.92340307597435	0.7393053645141152
3	3	smote	1.0	500	10	0.1	3	0.7974987640588308	0.18609007942796094	0.22580645158862298	0.9353448275794876	4.219443784916021	3.492472577371986	0.8277092226379924
3	1	smote	1.0	500	10	0.3	1	0.7909362480605795	0.17220138182467498	0.2473118279303966	0.9260588657507104	4.115117328097018	3.3447119386818613	0.812786521223541
3	2	smote	1.0	500	10	0.3	1	0.7950369894839814	0.1815493767153829	0.2978723403938434	0.9339080459703024	5.994728983638071	4.506937337495346	0.7518166859334637
3	3	smote	1.0	500	10	0.3	1	0.7889244221975034	0.17159716280545595	0.29032258061394384	0.9216954022922292	4.815262092526387	3.7076053263355147	0.7699695690370308
3	1	smote	1.0	500	10	0.3	3	0.7990335703093038	0.19373905909249678	0.22580645158862298	0.9375448671863781	4.378351781949097	3.61549812258812	0.8257669230029531
3	2	smote	1.0	500	10	0.3	3	0.7764505380288579	0.1622818852099888	0.21276595742417384	0.9360632183840801	3.9568776019105036	3.327754678437703	0.8410051999743897
3	3	smote	1.0	500	10	0.3	3	0.789333827709801	0.17655607475575144	0.2365591397595098	0.9353448275794876	4.482628406543665	3.6587807953420803	0.8162132612140615
3	1	class_weight		100	5	0.1	1	0.8503191842468873	0.2490135980282814	0.6774193547658689	0.8241206030091592	9.839999304854377	3.8516126836904037	0.3914240708726769
3	2	class_weight		100	5	0.1	1	0.8564211910002445	0.26090735616107286	0.7446808509846085	0.8247126436722363	13.72267652961466	4.2483429729451	0.30958558460152164
3	3	class_weight		100	5	0.1	1	0.8264893091088863	0.19550546541147676	0.6989247311076425	0.8031609195344601	9.472105741106775	3.55074151914963	0.37486294193477654
3	1	class_weight		100	5	0.1	3	0.8598445375880942	0.26469964296153653	0.7204301074494162	0.8068916008556577	10.767514273410956	3.7307029281719055	0.34647762944779853
3	2	class_weight		100	5	0.1	3	0.8570249449743215	0.256675357591553	0.7765957445982345	0.8232758620630513	16.19395918625436	4.394395184043025	0.27136013939280834
3	3	class_weight		100	5	0.1	3	0.8262498455073538	0.19301745103827994	0.731182795620303	0.7895114942472018	10.20232015956905	3.4737419901759305	0.3404854811279968
3	1	class_weight		100	5	0.3	1	0.812055670055346	0.20310916059413248	0.4193548386645855	0.9059583632382918	6.957590405545699	4.459246016046352	0.6409181464485332
3	2	class_weight		100	5	0.3	1	0.8078686720469553	0.2038679730857392	0.414893616977139	0.9123563218325262	7.381519240864737	4.733867613881566	0.641313445863457
3	3	class_weight		100	5	0.3	1	0.7875108144852304	0.1626065663936387	0.39784946232281193	0.8864942528671947	5.160261732514298	3.5051038147546625	0.6792492212297553
3	1	class_weight		100	5	0.3	3	0.826953507939081	0.20954600896282374	0.46236559134813277	0.8743718592902056	5.985599493117421	3.6804298139850355	0.6148807247061895
3	2	class_weight		100	5	0.3	3	0.8198978967962828	0.22375013318690973	0.5212765956892259	0.8893678160855649	8.753534495595034	4.711798412787426	0.5382738055836941
3	3	class_weight		100	5	0.3	3	0.7965795328142381	0.17583428087851613	0.4946236558607932	0.8635057471202335	6.191712836510504	3.6237688341266896	0.5852611172212934
3	1	class_weight		100	10	0.1	1	0.8489065913283776	0.2283819276371794	0.3763440859810383	0.9246231155712519	7.402297836867374	4.992830877859884	0.6744974214587741
3	2	class_weight		100	10	0.1	1	0.8343497798972854	0.22662700879487832	0.414893616977139	0.917385057464674	7.87399110202501	5.022016042431682	0.637798023723982
3	3	class_weight		100	10	0.1	1	0.8259254109504388	0.19346119913907636	0.3870967741519251	0.9058908045911934	6.079549349801165	4.113272155156261	0.6765751633376074
3	1	class_weight		100	10	0.1	3	0.8630788350353921	0.2709882801677318	0.5161290322025668	0.888011485995061	8.458118840453698	4.608767164212326	0.5448926843624156
3	2	class_weight		100	10	0.1	3	0.8418546710687208	0.23845533365485874	0.49999999994680855	0.8979885057406755	8.802815975923272	4.9014079693967965	0.5567999938627092
3	3	class_weight		100	10	0.1	3	0.8287835249042146	0.19233466534055635	0.5376344085443404	0.8742816091891216	8.086378031572604	4.27649735501423	0.5288520098186374
3	1	class_weight		100	10	0.3	1	0.8336459563562822	0.20615283066045897	0.1397849462215285	0.9662598707755474	4.653722019287496	4.1429866454202955	0.8902522715607717
3	2	class_weight		100	10	0.3	1	0.8080062362435804	0.18713402367102364	0.1595744680681304	0.9583333333264489	4.367087553960106	3.82978631385363	0.8769657633059994
3	3	class_weight		100	10	0.3	1	0.8152808676307007	0.19456375235523324	0.1612903225633021	0.9583333333264489	4.423075855823591	3.870966811847628	0.8751753064601425
3	1	class_weight		100	10	0.3	3	0.8431713096974889	0.2099229996500795	0.2365591397595098	0.949748743711775	5.8563368499034825	4.707525943777875	0.8038345480916266
3	2	class_weight		100	10	0.3	3	0.8068980802152115	0.1885156027006886	0.22340425529538255	0.9295977011427472	3.798433897222663	3.1732518282653968	0.8354105602841408
3	3	class_weight		100	10	0.3	3	0.8269296131504141	0.2137131907796606	0.2688172042721702	0.9353448275794876	5.318626615818754	4.157705449252364	0.7817253769422685
3	1	class_weight		300	5	0.1	1	0.7746026599973755	0.2104951301483392	0.2365591397595098	0.949748743711775	5.8563368499034825	4.707525943777875	0.8038345480916266
3	2	class_weight		300	5	0.1	1	0.7449483370017118	0.17344494643294667	0.19148936168175645	0.9554597701080787	5.080644012250046	4.299244057652432	0.8462005990736599
3	3	class_weight		300	5	0.1	1	0.787827524409838	0.1650332100005078	0.18279569890507574	0.9410919540162278	3.5734910452607616	3.103067922584845	0.8683575382021141
3	1	class_weight		300	5	0.1	3	0.8038657187627848	0.21074795291515028	0.2365591397595098	0.9411342426350242	4.953966857387137	4.0186198252171055	0.8111923013140567
3	2	class_weight		300	5	0.1	3	0.7787814869161164	0.1782002160054489	0.22340425529538255	0.9410919540162278	4.595722566294074	3.7924228115238643	0.8252070726333671
3	3	class_weight		300	5	0.1	3	0.7959306637004078	0.1747541935775382	0.2580645161012834	0.9310344827519323	4.6956514833842595	3.7419349405251467	0.7968936593377106
3	1	class_weight		300	5	0.3	1	0.7713529243761047	0.18746046833251356	0.19354838707596256	0.9641062455063597	6.446398191682501	5.3922565606139115	0.8364758638563959
3	2	class_weight		300	5	0.3	1	0.7600039740767914	0.18267856925934836	0.19148936168175645	0.9683908045907444	7.255978551132439	6.058025160787055	0.8349011846626524
3	3	class_weight		300	5	0.3	1	0.7738691138301818	0.15524894562487207	0.1397849462215285	0.9590517241310413	3.805920119294469	3.413694694543836	0.896943327627553
3	1	class_weight		300	5	0.3	3	0.8008784320990514	0.2132536308931186	0.17204301073418893	0.9605168700577135	5.055016421674378	4.357379149319644	0.8619910867324503
3	2	class_weight		300	5	0.3	3	0.7636035705551479	0.1933902949291811	0.19148936168175645	0.9640804597631891	6.3568403235479085	5.331062344024435	0.838633976805734
3	3	class_weight		300	5	0.3	3	0.7919833765912743	0.17925811503457917	0.15053763439241533	0.9626436781540041	4.566697895422527	4.02977559501873	0.8824265676499063
3	1	class_weight		300	10	0.1	1	0.8209326200896958	0.19837378732194288	0.032258064512660424	0.9813352476598612	1.7525631628130578	1.7282869143899642	0.9861481363617394
3	2	class_weight		300	10	0.1	1	0.8110861457569088	0.21625731759899736	0.138297872325713	0.9777298850504474	7.046193559375009	6.2100177991364	0.8813294264975156
3	3	class_weight		300	10	0.1	1	0.8144775058707205	0.19071892467109053	0.07526881719620766	0.9734195402228921	2.980828543532414	2.831733894373532	0.9499821352386529
3	1	class_weight		300	10	0.1	3	0.8420057275625439	0.21532273335089788	0.08602150536709446	0.9763101220317566	3.878786238134133	3.6311486775457693	0.9361559044059744
3	2	class_weight		300	10	0.1	3	0.8191489361702127	0.21611387980184094	0.10638297871208692	0.9770114942458549	5.05952160291731	4.627657559531858	0.9146432947866738
3	3	class_weight		300	10	0.1	3	0.8180076628352491	0.18339033679072322	0.10752688170886808	0.9662356321769667	3.4478328648073013	3.1846249995317772	0.9236599017195796
3	1	class_weight		300	10	0.3	1	0.7931130305907417	0.1660148328234965	0.09677419353798128	0.9734386216728397	3.926639444804563	3.643416238112257	0.9278713388535225
3	2	class_weight		300	10	0.3	1	0.7983308877476154	0.22319957187080902	0.11702127658329561	0.9748563218320773	5.13838005011216	4.654101490670985	0.9057526679416396
3	3	class_weight		300	10	0.3	1	0.798379372141886	0.16409318905744122	0.08602150536709446	0.9762931034412623	3.875934190605563	3.6285419674626147	0.9361722233308511
3	1	class_weight		300	10	0.3	3	0.8081729693011911	0.17897579131351304	0.1182795698797549	0.9720028714933813	4.657284134951493	4.224702101316273	0.9071170949262758
3	2	class_weight		300	10	0.3	3	0.8016400709219859	0.21579542352335268	0.18085106381054777	0.9762931034412623	9.092085874075957	7.628623471495953	0.8390399613719445
3	3	class_weight		300	10	0.3	3	0.8081124088493388	0.17660623934728553	0.10752688170886808	0.9698275861999295	3.8726321036643685	3.5637468975434703	0.920238939155892
3	1	class_weight		500	5	0.1	1	0.7798747964090808	0.19977061396670953	0.18279569890507574	0.961952620237172	5.655410619189447	4.8044215396785415	0.8495265519399228
3	2	class_weight		500	5	0.1	1	0.7443445830276351	0.1780106482750261	0.1489361701969217	0.9655172413723743	4.899998572527442	4.319147682289121	0.8814589574586955
3	3	class_weight		500	5	0.1	1	0.7901449141020889	0.16758144007143627	0.1397849462215285	0.9504310344759309	3.115760238510745	2.8200087805658494	0.905078867928599
3	1	class_weight		500	5	0.1	3	0.7976904491736717	0.20647664132793128	0.18279569890507574	0.9583632447885259	5.148592221653212	4.390247368561221	0.8527082992922658
3	2	class_weight		500	5	0.1	3	0.7750061139642943	0.18164168280442117	0.1595744680681304	0.9561781609126712	4.142974770679676	3.641436210282409	0.8789423953588945
3	3	class_weight		500	5	0.1	3	0.7825593251761217	0.16556434194524183	0.15053763439241533	0.943965517234598	2.985393817395232	2.6865173032379692	0.8998870627152393
3	1	class_weight		500	5	0.3	1	0.7715844969856964	0.18578205186142835	0.18279569890507574	0.9633883704166305	5.885963294384129	4.9928301760107185	0.8482604915179827
3	2	class_weight		500	5	0.3	1	0.7614407556859868	0.18245320830168743	0.18085106381054777	0.9683908045907444	6.763870338771563	5.721468207409997	0.8458867265646628
3	3	class_weight		500	5	0.3	1	0.7722237671486838	0.15534648566578269	0.1182795698797549	0.9597701149356339	3.200347634087517	2.9400914342558613	0.9186787619372679
3	1	class_weight		500	5	0.3	3	0.8061505685107565	0.21345058938277914	0.1397849462215285	0.9633883704166305	4.275979219351159	3.8180466051846675	0.8929057805393705
3	2	class_weight		500	5	0.3	3	0.7636035705551479	0.1933902949291811	0.19148936168175645	0.9640804597631891	6.3568403235479085	5.331062344024435	0.838633976805734
3	3	class_weight		500	5	0.3	3	0.7899826968236312	0.1798984024275144	0.17204301073418893	0.9604885057402265	5.05123838341695	4.354251096163533	0.8620165423089141
3	1	class_weight		500	10	0.1	1	0.8209094628287368	0.19902196726201957	0.032258064512660424	0.9813352476598612	1.7525631628130578	1.7282869143899642	0.9861481363617394
3	2	class_weight		500	10	0.1	1	0.8100314869161165	0.21429351138343825	0.1489361701969217	0.9777298850504474	7.68306105306312	6.687711475993047	0.8704488162951858
3	3	class_weight		500	10	0.1	1	0.8143848102830304	0.19031968614197906	0.07526881719620766	0.9734195402228921	2.980828543532414	2.831733894373532	0.9499821352386529
3	1	class_weight		500	10	0.1	3	0.844159352831747	0.21283823951801417	0.06451612902532085	0.9770279971214859	2.933188376452142	2.8084665182154462	0.957479073430859
3	2	class_weight		500	10	0.1	3	0.8192559305453656	0.2161251069584419	0.10638297871208692	0.9770114942458549	5.05952160291731	4.627657559531858	0.9146432947866738
3	3	class_weight		500	10	0.1	3	0.8180462859967865	0.1842039494953171	0.09677419353798128	0.970545977004522	3.5304866033934643	3.285600771644377	0.9306367947074003
3	1	class_weight		500	10	0.3	1	0.7925649754147078	0.171311123053007	0.09677419353798128	0.9734386216728397	3.926639444804563	3.643416238112257	0.9278713388535225
3	2	class_weight		500	10	0.3	1	0.7984684519442408	0.22336419628685167	0.11702127658329561	0.9748563218320773	5.13838005011216	4.654101490670985	0.9057526679416396
3	3	class_weight		500	10	0.3	1	0.7993912989741688	0.16518688810544355	0.09677419353798128	0.9762931034412623	4.412335796773883	4.082109713395441	0.925158432469431
3	1	class_weight		500	10	0.3	3	0.8083813846498236	0.17945116990482082	0.1182795698797549	0.9727207465831105	4.78337436431312	4.33587843161938	0.9064476358225114
3	2	class_weight		500	10	0.3	3	0.8015483614575691	0.21682056273207007	0.17021276593933907	0.9762931034412623	8.447548867716296	7.179880914349131	0.8499365842454897
3	3	class_weight		500	10	0.3	3	0.8084136695093314	0.17650665085969203	0.10752688170886808	0.970545977004522	3.9700250956657603	3.6506675240493074	0.919557785247917
4	1	none		100	5	0.1	1	0.8802383654061399	0.3163500119640486	0.021505376341773616	0.9949748743647167	4.351639684677434	4.279561369602917	0.9834365058199305
4	2	none		100	5	0.1	1	0.8687408290535584	0.32776121499422817	0.07446808509846085	0.995689655165261	18.586163730254906	17.276555632564218	0.9295385372388321
4	3	none		100	5	0.1	1	0.8549156272927366	0.2729003176228877	0.03191489361362608	0.9949712643606684	6.522749968863415	6.3464919291221324	0.9729779455275525
4	1	none		100	5	0.1	3	0.8768805625670595	0.3115651312951793	0.021505376341773616	0.995692749454446	5.080574275487157	4.9928199407327565	0.9827274672503968
4	2	none		100	5	0.1	3	0.8623670212765957	0.29858189207684716	0.04255319148483477	0.9992816091882236	61.82136101723161	59.233217428602245	0.9581351143964368
4	3	none		100	5	0.1	3	0.8544265101491808	0.2678667204017528	0.010638297871208692	0.9942528735560758	1.8602118144851785	1.8510606064443498	0.9950805458971458
4	1	none		100	5	0.3	1	0.8640591590826637	0.2920209032882317	0.10752688170886808	0.9913854989160705	13.865445724530812	12.482064351796058	0.900228125451335
4	2	none		100	5	0.3	1	0.854464722426021	0.2918721369327567	0.10638297871208692	0.9920977011422982	14.945868501923362	13.462265348993999	0.9007348885615362
4	3	none		100	5	0.3	1	0.8334938248960626	0.26178448442403973	0.05319148935604346	0.9913793103377057	6.460666654340729	6.170205602765064	0.9550416185012146
4	1	none		100	5	0.3	3	0.8665987387011863	0.2901804320370702	0.07526881719620766	0.9942569992749875	14.091545201505173	13.106159956900168	0.9300725810101219
4	2	none		100	5	0.3	3	0.8627644289557348	0.3099481006482007	0.07446808509846085	0.9942528735560758	13.91951598139737	12.95742424511045	0.9308818010074589
4	3	none		100	5	0.3	3	0.84552304964539	0.26126704923323624	0.06382978722725216	0.9913793103377057	7.8408999840978275	7.404246723318077	0.9443108138001595
4	1	none		100	10	0.1	1	0.8756763849971826	0.31962995873775774	0.021505376341773616	0.9985642498133629	15.28560774043431	14.978390222774127	0.9799015076316794
4	2	none		100	10	0.1	1	0.8563753362680362	0.30049236478029173	0.010638297871208692	0.9992816091882236	14.956780896354905	14.808304357150561	0.990072951539436
4	3	none		100	10	0.1	1	0.847884568354121	0.289417724745583	0.03191489361362608	0.998563218383631	22.91192832110618	22.212611244406546	0.9694780248952368
4	1	none		100	10	0.1	3	0.8784784135732426	0.3157065990953442	0.010752688170886808	0.9999999999928213	1086176.7875389382	1074497.4673685834	0.9892473019437418
4	2	none		100	10	0.1	3	0.8593176815847395	0.3152185603605906	0.03191489361362608	0.9999999999928162	3294336.706628325	3189198.302183114	0.9680850967124776
4	3	none		100	10	0.1	3	0.8454389826363414	0.2951255618796834	0.03191489361362608	0.9992816091882236	45.85650405655859	44.42491307145169	0.9687810601107698
4	1	none		100	10	0.3	1	0.8356297617117847	0.2832508762810828	0.06451612902532085	0.9935391241852582	10.605347551058559	9.985647614776742	0.9415672103764823
4	2	none		100	10	0.3	1	0.838828258742969	0.2652032525053853	0.05319148935604346	0.9920977011422982	7.0531064884999894	6.731132674496999	0.95435006049334
4	3	none		100	10	0.3	1	0.8086940572267058	0.25137439372739556	0.07446808509846085	0.9920977011422982	10.101345612105037	9.4235857442958	0.9329039917206184
4	1	none		100	10	0.3	3	0.8733452207272924	0.28502492328324125	0.04301075268354723	0.9971284996339044	15.606687175879104	14.978442422281306	0.9597451462578391
4	2	none		100	10	0.3	3	0.8466847028613353	0.2740210894824274	0.04255319148483477	0.9949712643606684	8.793633290341658	8.461989238829508	0.9622858801932599
4	3	none		100	10	0.3	3	0.8305285522132551	0.2627740969885013	0.06382978722725216	0.9949712643606684	13.490232885372132	12.692983858244265	0.9409017495246744
4	1	none		300	5	0.1	1	0.849701657287976	0.2771519867216618	0.1182795698797549	0.9856424981982367	9.20913991205719	8.238166300182208	0.8945641272432923
4	2	none		300	5	0.1	1	0.8155493396918562	0.24182767487839157	0.08510638296966953	0.9899425287285206	9.156137061400461	8.46199765850034	0.9241886081644871
4	3	none		300	5	0.1	1	0.822954878943507	0.2568230616039552	0.08510638296966953	0.989224137923928	8.539526946346273	7.897865005158147	0.9248597690931887
4	1	none		300	5	0.1	3	0.85688040818532	0.2739966040519191	0.09677419353798128	0.9892318736468828	9.842847986097656	8.987088421290915	0.9130577182088027
4	2	none		300	5	0.1	3	0.8352592320860847	0.27334053815108506	0.08510638296966953	0.9906609195331132	9.867610169428918	9.112919857819925	0.9235184206381379
4	3	none		300	5	0.1	3	0.8345637686475911	0.2469702993148338	0.06382978722725216	0.9863505747055579	4.927029878013082	4.676368351534866	0.9491252170263682
4	1	none		300	5	0.3	1	0.831569521956943	0.27812099527656287	0.17204301073418893	0.9798994974804028	10.129865068817027	8.55913552286063	0.8449407137622931
4	2	none		300	5	0.3	1	0.7891064441183663	0.2532880979185453	0.11702127658329561	0.9856321839009654	9.091559922449079	8.144675177489693	0.8958501242963909
4	3	none		300	5	0.3	1	0.7968406089508437	0.23258562036561803	0.06382978722725216	0.9863505747055579	4.927029878013082	4.676368351534866	0.9491252170263682
4	1	none		300	5	0.3	3	0.837173579109063	0.2663457543276504	0.15053763439241533	0.9827709978393198	10.108643902221033	8.7374501212536	0.8643543194005875
4	2	none		300	5	0.3	3	0.7950446319393495	0.25368529652191174	0.138297872325713	0.9899425287285206	15.797162388479999	13.750746195063055	0.8704567123472183
4	3	none		300	5	0.3	3	0.8142195524578137	0.21512093498004653	0.05319148935604346	0.989224137923928	5.157298579047195	4.936165628223842	0.9571223191740833
4	1	none		300	10	0.1	1	0.8682197469683286	0.305575471944139	0.05376344085443404	0.9964106245441752	15.772683288899005	14.978452862226632	0.9496451827598545
4	2	none		300	10	0.1	1	0.8121331621423331	0.24230909909823106	0.06382978722725216	0.9949712643606684	13.490232885372132	12.692983858244265	0.9409017495246744
4	3	none		300	10	0.1	1	0.8152665688432381	0.22952284976894594	0.021276595742417383	0.995689655165261	5.021727470458682	4.936158752161204	0.9829602922464176
4	1	none		300	10	0.1	3	0.8587793035839721	0.3322015195986454	0.06451612902532085	0.995692749454446	15.942491684506644	14.978459822198268	0.9395306555078735
4	2	none		300	10	0.1	3	0.8166192834433847	0.25742431864596194	0.05319148935604346	0.9949712643606684	11.115547697153819	10.577486548536886	0.9515938148589671
4	3	none		300	10	0.1	3	0.8289618488628026	0.2476224721035368	0.03191489361362608	0.9949712643606684	6.522749968863415	6.3464919291221324	0.9729779455275525
4	1	none		300	10	0.3	1	0.844807756138604	0.28753844632010916	0.06451612902532085	0.995692749454446	15.942491684506644	14.978459822198268	0.9395306555078735
4	2	none		300	10	0.3	1	0.8025800929322573	0.22057155045984841	0.05319148935604346	0.995689655165261	12.977497952867317	12.340396880403011	0.9509072392418663
4	3	none		300	10	0.3	1	0.8071655661530938	0.19802744496980956	0.04255319148483477	0.9920977011422982	5.5797909115588125	5.384906139597599	0.9650730948797008
4	1	none		300	10	0.3	3	0.8447228461817535	0.3148527176950136	0.1182795698797549	0.9971284996339044	46.582154669051896	41.19071666127359	0.8842595729651423
4	2	none		300	10	0.3	3	0.8033749082905356	0.23349939254556887	0.05319148935604346	0.9928160919468908	7.764034124437517	7.404245004301265	0.9536595032929921
4	3	none		300	10	0.3	3	0.7927977500611396	0.22071549293983544	0.05319148935604346	0.9949712643606684	11.115547697153819	10.577486548536886	0.9515938148589671
4	1	none		500	5	0.1	1	0.84678384240712	0.27909975296157763	0.1397849462215285	0.9827709978393198	9.269265436695337	8.113346541164058	0.8752955133156657
4	2	none		500	5	0.1	1	0.7990798483736855	0.2413707330666034	0.08510638296966953	0.9920977011422982	11.67863213478307	10.769812279195198	0.9221809573342576
4	3	none		500	5	0.1	1	0.8154423453167035	0.24677971047069563	0.08510638296966953	0.9885057471193355	7.999993028569307	7.404248872090285	0.925531905546486
4	1	none		500	5	0.1	3	0.846544550710542	0.26006911154942697	0.1182795698797549	0.9863603732879659	9.700891459188089	8.671753682075567	0.8939130616551016
4	2	none		500	5	0.1	3	0.8222288456835412	0.2638013926918316	0.08510638296966953	0.989224137923928	8.539526946346273	7.897865005158147	0.9248597690931887
4	3	none		500	5	0.1	3	0.8282434580582049	0.23314324854980412	0.08510638296966953	0.9899425287285206	9.156137061400461	8.46199765850034	0.9241886081644871
4	1	none		500	5	0.3	1	0.8370732309782399	0.2833692213706083	0.19354838707596256	0.9791816223906735	11.288270412631244	9.296992193057946	0.8235975698962863
4	2	none		500	5	0.3	1	0.786928344338469	0.2503379391676793	0.11702127658329561	0.9856321839009654	9.091559922449079	8.144675177489693	0.8958501242963909
4	3	none		500	5	0.3	1	0.7957477378332111	0.2306987779507488	0.07446808509846085	0.989224137923928	7.386200032106655	6.91063187951338	0.9356139524534869
4	1	none		500	5	0.3	3	0.837883735111811	0.26961911638072317	0.1612903225633021	0.9827709978393198	10.969544892248845	9.36155370134314	0.8534131254855093
4	2	none		500	5	0.3	3	0.7936460626069944	0.25423796810412785	0.138297872325713	0.9856321839009654	11.009868859247593	9.625525209760546	0.8742633743159461
4	3	none		500	5	0.3	3	0.8167644900953779	0.2252734990804479	0.05319148935604346	0.987787356314743	4.543948687145243	4.35544073605033	0.9585144970787881
4	1	none		500	10	0.1	1	0.8707824838478104	0.31387237064816315	0.06451612902532085	0.9971284996339044	23.948192384775005	22.467663633421957	0.9381778396027829
4	2	none		500	10	0.1	1	0.8123012961604305	0.25091275330804924	0.06382978722725216	0.9935344827514833	10.477256503879213	9.872325144387165	0.9422624172615572
4	3	none		500	10	0.1	1	0.8150449376375642	0.23136983111064519	0.04255319148483477	0.9949712643606684	8.793633290341658	8.461989238829508	0.9622858801932599
4	1	none		500	10	0.1	3	0.8604003118511142	0.33585422640948626	0.06451612902532085	0.9971284996339044	23.948192384775005	22.467663633421957	0.9381778396027829
4	2	none		500	10	0.1	3	0.8150907923697726	0.26559094496075075	0.05319148935604346	0.9928160919468908	7.764034124437517	7.404245004301265	0.9536595032929921
4	3	none		500	10	0.1	3	0.8288472120322816	0.24633187510060223	0.03191489361362608	0.9949712643606684	6.522749968863415	6.3464919291221324	0.9729779455275525
4	1	none		500	10	0.3	1	0.84473056526874	0.28571869737532607	0.06451612902532085	0.995692749454446	15.942491684506644	14.978459822198268	0.9395306555078735
4	2	none		500	10	0.3	1	0.8028322939594033	0.2214565564979264	0.05319148935604346	0.9964080459698534	15.584226235914045	14.808469380433392	0.950221653640065
4	3	none		500	10	0.3	1	0.8071579236977258	0.19799396747474612	0.04255319148483477	0.9913793103377057	5.1111051760350135	4.9361644822120505	0.9657724232022697
4	1	none		500	10	0.3	3	0.8464210453187596	0.32407501597619726	0.10752688170886808	0.9964106245441752	33.44568984417186	29.956905724453264	0.8956880701091762
4	2	none		500	10	0.3	3	0.8043531425776475	0.234493568310443	0.05319148935604346	0.9928160919468908	7.764034124437517	7.404245004301265	0.9536595032929921
4	3	none		500	10	0.3	3	0.7962979946197115	0.22463696547903111	0.06382978722725216	0.9942528735560758	11.79543399867842	11.106363638666101	0.9415815918224066
4	1	undersample	0.6	100	5	0.1	1	0.864738438737466	0.3098996940668244	0.7526881719620766	0.8147882268426793	13.388944056328071	4.0639324298429536	0.3035289623181867
4	2	undersample	0.6	100	5	0.1	1	0.8544188676938127	0.2439756463336565	0.6276595744013128	0.8268678160860139	8.050858964861309	3.6253198218763445	0.4503022295125012
4	3	undersample	0.6	100	5	0.1	1	0.8273951455123503	0.24428228547471198	0.5638297871740607	0.84554597700542	7.07668695082681	3.650469827445984	0.515844459709018
4	1	undersample	0.6	100	5	0.1	3	0.8645454615628063	0.29987199029923267	0.7526881719620766	0.8226848528297008	14.120752287326399	4.244917264682402	0.30061550809051163
4	2	undersample	0.6	100	5	0.1	3	0.8558938615798485	0.24727593686239538	0.5957446807876868	0.8347701149365319	7.445308407046572	3.6055501975526236	0.4842714265116387
4	3	undersample	0.6	100	5	0.1	3	0.8367342259721203	0.25375665160593347	0.5851063829164781	0.8412356321778648	7.472444063540972	3.6853757180466307	0.493195480887387
4	1	undersample	0.6	100	5	0.3	1	0.8662590988737853	0.30735465392917355	0.784946236474737	0.7982770997789069	14.4441270348818	3.891210153643022	0.26939738205048225
4	2	undersample	0.6	100	5	0.3	1	0.83819393494742	0.24669988190804992	0.6595744680149389	0.8297413793043841	9.442246161166794	3.873956141431147	0.41027907776235883
4	3	undersample	0.6	100	5	0.3	1	0.824590364392272	0.253877088571773	0.5638297871740607	0.8441091953962349	6.999549906679297	3.6168249464034994	0.5167224928215252
4	1	undersample	0.6	100	5	0.3	3	0.8638970582559495	0.2805280398608858	0.7526881719620766	0.8068916008556577	12.716986309442264	3.897749327940797	0.3064994414499672
4	2	undersample	0.6	100	5	0.3	3	0.8454313401809733	0.23557310491383915	0.6808510637573563	0.8326149425227543	10.611730256990633	4.067573493973176	0.3833091578233719
4	3	undersample	0.6	100	5	0.3	3	0.837949376375642	0.2613792464675669	0.5851063829164781	0.8441091953962349	7.6361804662310595	3.753308906645141	0.49151651756808634
4	1	undersample	0.6	100	10	0.1	1	0.8626928806860725	0.33291873809564915	0.7526881719620766	0.8226848528297008	14.120752287326399	4.244917264682402	0.30061550809051163
4	2	undersample	0.6	100	10	0.1	1	0.8423285033015406	0.20324037415167276	0.6382978722725215	0.8369252873503095	9.056749793703114	3.9141435404656986	0.4321797045359017
4	3	undersample	0.6	100	10	0.1	1	0.8269442406456345	0.2274672596468409	0.6170212765301042	0.8405172413732722	8.490990370512476	3.8688899236145904	0.45564647583873996
4	1	undersample	0.6	100	10	0.1	3	0.8588487753668497	0.3131537482854828	0.6666666665949821	0.8442211055215778	10.838708831527418	4.279569617125699	0.39484126525202756
4	2	undersample	0.6	100	10	0.1	3	0.8475177304964538	0.2153174172129626	0.6063829786588955	0.8426724137870498	8.251387768867383	3.854269646617673	0.4671056156936432
4	3	undersample	0.6	100	10	0.1	3	0.8255227439471754	0.23119609453529416	0.5425531914316433	0.846982758614605	6.565017540150885	3.5456994980595264	0.5400898643033724
4	1	undersample	0.6	100	10	0.3	1	0.8488834340674185	0.31715422537611515	0.6774193547658689	0.8190954773810547	9.508332678835197	3.744623448395156	0.39382544551129
4	2	undersample	0.6	100	10	0.3	1	0.8309794570799706	0.22551347748480627	0.5957446807876868	0.836206896545717	7.523545179075976	3.637177828932153	0.4834393450327377
4	3	undersample	0.6	100	10	0.3	1	0.8151748593788213	0.2281252573938518	0.5212765956892259	0.8304597701089766	5.333709636857955	3.074648213452398	0.5764558570770927
4	1	undersample	0.6	100	10	0.3	3	0.863650047472385	0.34825694574505384	0.7526881719620766	0.8147882268426793	13.388944056328071	4.0639324298429536	0.3035289623181867
4	2	undersample	0.6	100	10	0.3	3	0.839233308877476	0.2058252006464995	0.6063829786588955	0.8441091953962349	8.34163594964522	3.8897928668867823	0.4663105423146476
4	3	undersample	0.6	100	10	0.3	3	0.8144106138420152	0.22047546164947743	0.553191489302852	0.84554597700542	6.777851116897673	3.5815930382488896	0.5284260318939742
4	1	undersample	0.6	300	5	0.1	1	0.8592038533682236	0.2849846640142838	0.7526881719620766	0.8061737257659285	12.658614222194954	3.8833132200641254	0.3067723706019245
4	2	undersample	0.6	300	5	0.1	1	0.8384996331621423	0.24233872459032185	0.6276595744013128	0.8383620689594946	8.743237458863176	3.8831203265823926	0.44412842009839615
4	3	undersample	0.6	300	5	0.1	1	0.8163441550501346	0.2560251137945791	0.5638297871740607	0.8419540229824573	6.886474012249652	3.5675046093481444	0.518045161302799
4	1	undersample	0.6	300	5	0.1	3	0.8563246339222997	0.2748732811168481	0.7526881719620766	0.7925340990610731	11.626296786124005	3.6280089030320277	0.31205196749313086
4	2	undersample	0.6	300	5	0.1	3	0.8319576913670824	0.2220904189400312	0.6382978722725215	0.8347701149365319	8.915600381460859	3.863089497377811	0.4332954868922494
4	3	undersample	0.6	300	5	0.1	3	0.8160460992907802	0.2431848183974712	0.5106382978180173	0.8448275862008274	5.6811590218402594	3.2907799292926954	0.5792444569550431
4	1	undersample	0.6	300	5	0.3	1	0.8401994612077284	0.2515002050549242	0.7204301074494162	0.7975592246891776	10.152345212973232	3.5587201775733397	0.35053182308087366
4	2	undersample	0.6	300	5	0.3	1	0.8241318170701883	0.23138064200731837	0.6702127658861476	0.8239942528676438	9.514285048006531	3.807902518678115	0.4002300124835035
4	3	undersample	0.6	300	5	0.3	1	0.8124082905355833	0.240919804709482	0.5425531914316433	0.8448275862008274	6.457363880320792	3.4964536748734885	0.541467644553144
4	1	undersample	0.6	300	5	0.3	3	0.8554678152668103	0.27547129580293717	0.784946236474737	0.8033022254070116	14.906385724242076	3.990620626963165	0.26771214375657876
4	2	undersample	0.6	300	5	0.3	3	0.8211283321105404	0.2235966922769974	0.6382978722725215	0.8354885057411244	8.962239270247434	3.8799588828030838	0.4329229198400515
4	3	undersample	0.6	300	5	0.3	3	0.8171542553191491	0.23620768859581037	0.5638297871740607	0.8419540229824573	6.886474012249652	3.5675046093481444	0.518045161302799
4	1	undersample	0.6	300	10	0.1	1	0.86070907533057	0.32126302187974143	0.7204301074494162	0.8212491026502423	11.839356558727877	4.0303577650644735	0.34042032830743335
4	2	undersample	0.6	300	10	0.1	1	0.8288624969430178	0.2047603822689321	0.5851063829164781	0.8448275862008274	7.678062115468589	3.77068533564788	0.49109856135061175
4	3	undersample	0.6	300	10	0.1	1	0.8156257642455368	0.20786340254125216	0.5638297871740607	0.854885057465123	7.615309724328139	3.885401037763835	0.51020918416467
4	1	undersample	0.6	300	10	0.1	3	0.8565021729229867	0.2981666120597878	0.6989247311076425	0.8183776022913254	10.460191245340273	3.848229631603219	0.3678928460046643
4	2	undersample	0.6	300	10	0.1	3	0.8341128637808755	0.20924687672796588	0.5957446807876868	0.8462643678100126	8.112148928567034	3.8751240265511235	0.4776938859915819
4	3	undersample	0.6	300	10	0.1	3	0.8154347028613352	0.22479662992934027	0.48936170207559987	0.8484195402237902	5.363941167045456	3.228395470723129	0.6018700273817448
4	1	undersample	0.6	300	10	0.3	1	0.8525500003859544	0.32126079134731655	0.7096774192785293	0.8155061019324085	10.80501437076955	3.846617087316133	0.35600294893379464
4	2	undersample	0.6	300	10	0.3	1	0.8175593054536563	0.18780225134921946	0.6063829786588955	0.8347701149365319	7.783078185592666	3.6699350225089202	0.47152744160679144
4	3	undersample	0.6	300	10	0.3	1	0.8091984592809978	0.20972928678572925	0.5425531914316433	0.837643678154902	6.119159903465376	3.341743344813223	0.5461114493394987
4	1	undersample	0.6	300	10	0.3	3	0.8578066986236869	0.3409183140687389	0.7096774192785293	0.8011486001378239	9.84837480315854	3.5688830155662794	0.36238293001784727
4	2	undersample	0.6	300	10	0.3	3	0.8251176938126681	0.2072850139958224	0.6063829786588955	0.836206896545717	7.864864309195106	3.7021274330202267	0.47071725700890843
4	3	undersample	0.6	300	10	0.3	3	0.8131725360723894	0.2190405290565457	0.5319148935604346	0.8477011494191976	6.325042424673796	3.4925730339146326	0.552181746171344
4	1	undersample	0.6	500	5	0.1	1	0.8585168546264347	0.2891696435688181	0.7419354837911898	0.8025843503172823	11.688181002954915	3.758240278322463	0.3215419200379019
4	2	undersample	0.6	500	5	0.1	1	0.8348618244069453	0.24083907441106894	0.6276595744013128	0.837643678154902	8.697091657865801	3.8659383792937287	0.444509319253453
4	3	undersample	0.6	500	5	0.1	1	0.8120720224993886	0.254855100226885	0.553191489302852	0.8412356321778648	6.560223629041582	3.4843552243349962	0.5311335947920738
4	1	undersample	0.6	500	5	0.1	3	0.856548487444905	0.2789918665880316	0.7526881719620766	0.7896625987021562	11.426026831816557	3.5784797736064577	0.3131867019060087
4	2	undersample	0.6	500	5	0.1	3	0.8287172902910247	0.2210256171885815	0.6276595744013128	0.8412356321778648	8.931996753174497	3.9534030429954763	0.44261132901447153
4	3	undersample	0.6	500	5	0.1	3	0.8154194179505991	0.24217142301337582	0.5212765956892259	0.8462643678100126	5.993976728094151	3.3907335232322326	0.5656901281247692
4	1	undersample	0.6	500	5	0.3	1	0.8394584288570347	0.25532520183458374	0.7204301074494162	0.7968413495994484	10.107365469104243	3.546145195233135	0.35084761751211857
4	2	undersample	0.6	500	5	0.3	1	0.8212582538517975	0.2294668310891564	0.6702127658861476	0.8211206896492736	9.328798423676691	3.746731397302216	0.40163064243139257
4	3	undersample	0.6	500	5	0.3	1	0.8154194179505991	0.2429834612837565	0.5212765956892259	0.8448275862008274	5.928394643635845	3.359337844486293	0.56665218615441
4	1	undersample	0.6	500	5	0.3	3	0.852642629429791	0.2703176021321109	0.784946236474737	0.801866475227553	14.771919169801869	3.9617030876486137	0.26819148510020985
4	2	undersample	0.6	500	5	0.3	3	0.8218849351919785	0.22660931230941272	0.6489361701437303	0.8340517241319394	9.29043616350319	3.9104722700159473	0.42091373411224703
4	3	undersample	0.6	500	5	0.3	3	0.815266568843238	0.23948888181489614	0.5212765956892259	0.8419540229824573	5.800807679097768	3.2982589784539447	0.5685861526370866
4	1	undersample	0.6	500	10	0.1	1	0.8618592192915422	0.3256518054119161	0.731182795620303	0.8176597272015962	12.197164458219602	4.009990466169792	0.3287641449727143
4	2	undersample	0.6	500	10	0.1	1	0.8282511005135731	0.2044635052338293	0.5851063829164781	0.8448275862008274	7.678062115468589	3.77068533564788	0.49109856135061175
4	3	undersample	0.6	500	10	0.1	1	0.8161760210320372	0.2109365474319586	0.5425531914316433	0.8556034482697156	7.027767598072285	3.757383035512078	0.5346481528878461
4	1	undersample	0.6	500	10	0.1	3	0.8575519687531359	0.30562666459215526	0.7096774192785293	0.8119167264837623	10.552162119389179	3.7732083681815416	0.35757679042163315
4	2	undersample	0.6	500	10	0.1	3	0.8326302274394717	0.20491861972408465	0.6063829786588955	0.84554597700542	8.433563166234679	3.9259769842343597	0.46551817096919346
4	3	undersample	0.6	500	10	0.1	3	0.8156181217901687	0.22039432399881378	0.49999999994680855	0.84554597700542	5.474418220961755	3.2372090922634196	0.5913338928187549
4	1	undersample	0.6	500	10	0.3	1	0.8525114049510224	0.32201258602609906	0.7096774192785293	0.8155061019324085	10.80501437076955	3.846617087316133	0.35600294893379464
4	2	undersample	0.6	500	10	0.3	1	0.8172077525067254	0.18765747433976726	0.6063829786588955	0.8347701149365319	7.783078185592666	3.6699350225089202	0.47152744160679144
4	3	undersample	0.6	500	10	0.3	1	0.808839263878699	0.20953608077882696	0.5425531914316433	0.836206896545717	6.055079149736463	3.312429808491782	0.5470497851518848
4	1	undersample	0.6	500	10	0.3	3	0.8574902160572446	0.3450966308240856	0.6989247311076425	0.801866475227553	9.395056324886346	3.5275438451665737	0.37546807908665564
4	2	undersample	0.6	500	10	0.3	3	0.825729090242113	0.20855743597683998	0.5957446807876868	0.8369252873503095	7.563180548133685	3.6532006377679855	0.48302437564281814
4	3	undersample	0.6	500	10	0.3	3	0.8152283565663976	0.2234369261283381	0.5425531914316433	0.8498563218329752	6.71336325289527	3.6135597710114142	0.5382636940313579
4	1	undersample	0.8	100	5	0.1	1	0.8686674540135393	0.3173069414575633	0.8279569891582842	0.7839195979843222	17.459300933268313	3.8317077491420717	0.2194651200064848
4	2	undersample	0.8	100	5	0.1	1	0.8558097945707996	0.2566662291455403	0.6808510637573563	0.8024425287298675	8.665211569505667	3.4463441190890003	0.3977218565055177
4	3	undersample	0.8	100	5	0.1	1	0.8307960381511373	0.24378969925420801	0.6063829786588955	0.8204022988446811	7.037188734278699	3.3763402370673083	0.47978536517700643
4	1	undersample	0.8	100	5	0.1	3	0.870790202934797	0.3157088875902233	0.8172043009873975	0.7760229719973006	15.489440771473411	3.6486075013526547	0.23555449162359773
4	2	undersample	0.8	100	5	0.1	3	0.8597915138175594	0.2602314169303368	0.6489361701437303	0.8038793103390527	7.576756108608722	3.3088611822495464	0.43671210463307014
4	3	undersample	0.8	100	5	0.1	3	0.8345331988261189	0.2407319097945093	0.6808510637573563	0.8081896551666079	8.988763456579267	3.5496053607155287	0.39489361222758435
4	1	undersample	0.8	100	5	0.3	1	0.8506511049873022	0.2507905687034309	0.7741935483038502	0.7753050969075714	11.83021372780615	3.445532155796445	0.29124850292398424
4	2	undersample	0.8	100	5	0.3	1	0.8344262044509659	0.2493258769553143	0.7234042552421911	0.7859195402242392	9.601444931172056	3.3791230746079863	0.3519390053077193
4	3	undersample	0.8	100	5	0.3	1	0.8191030814380044	0.24578533856044602	0.6276595744013128	0.8031609195344601	6.878206050690716	3.1886937341401485	0.46359379783888216
4	1	undersample	0.8	100	5	0.3	3	0.8626928806860724	0.2762768575575029	0.7956989246456239	0.7810480976254053	13.893355346101375	3.6341263979658662	0.2615729727270013
4	2	undersample	0.8	100	5	0.3	3	0.8497034727317192	0.2500106418030578	0.7021276594997737	0.8002873563160899	9.445528678439574	3.515689399486163	0.3722067260306786
4	3	undersample	0.8	100	5	0.3	3	0.8350070310589386	0.24756986685785076	0.6595744680149389	0.8096264367757929	8.239857960661272	3.464632495173812	0.42047234664918737
4	1	undersample	0.8	100	10	0.1	1	0.8565948019668234	0.29598061751079846	0.7741935483038502	0.7788944723562176	12.07792126397744	3.501466116833012	0.28990634394156617
4	2	undersample	0.8	100	10	0.1	1	0.842863475177305	0.21569351387204805	0.6595744680149389	0.8031609195344601	7.905565200961669	3.350830703672698	0.4238571866069027
4	3	undersample	0.8	100	10	0.1	1	0.8245215822939593	0.216881138062543	0.6489361701437303	0.8110632183849781	7.935130267250749	3.434673387838639	0.43284397266452607
4	1	undersample	0.8	100	10	0.1	3	0.8527275393866415	0.2576585994275075	0.7419354837911898	0.7875089734329684	10.654982412029124	3.4916083792416432	0.32769723474624496
4	2	undersample	0.8	100	10	0.1	3	0.8417247493274639	0.21127883906709677	0.6170212765301042	0.8103448275803855	6.883837957993791	3.253384740971311	0.4726120358999691
4	3	undersample	0.8	100	10	0.1	3	0.830497982391783	0.22204959926897555	0.6170212765301042	0.8175287356263109	7.218284750682442	3.3814707473708188	0.46845903036289543
4	1	undersample	0.8	100	10	0.3	1	0.8561779712695583	0.27002463902187673	0.7741935483038502	0.7803302225356761	12.179270883243861	3.5243515152468805	0.28937293761180277
4	2	undersample	0.8	100	10	0.3	1	0.8270665199315236	0.2281779135487105	0.6489361701437303	0.8096264367757929	7.861291667133356	3.4087513258968154	0.4336121074778682
4	3	undersample	0.8	100	10	0.3	1	0.8074330520909758	0.20157105965165556	0.6170212765301042	0.7945402298793496	6.230380374348729	3.0031243884704635	0.4820129985210703
4	1	undersample	0.8	100	10	0.3	3	0.8549043219168035	0.29394205453255773	0.731182795620303	0.7889447236124268	10.167618391924071	3.464413557865541	0.3407300827636361
4	2	undersample	0.8	100	10	0.3	3	0.847036255808266	0.24674645134213102	0.7340425531133998	0.8031609195344601	11.261605062506511	3.7291502992486487	0.33113842706561725
4	3	undersample	0.8	100	10	0.3	3	0.8257061628760087	0.22348106085306688	0.6489361701437303	0.8204022988446811	8.443878220425486	3.613276394054488	0.42791667706378095
4	1	undersample	0.8	300	5	0.1	1	0.8556607924414701	0.2558901769085403	0.7741935483038502	0.7788944723562176	12.07792126397744	3.501466116833012	0.28990634394156617
4	2	undersample	0.8	300	5	0.1	1	0.8369634996331621	0.2629455895577367	0.6595744680149389	0.8017241379252751	7.834238645800612	3.326549322987533	0.42461678729027197
4	3	undersample	0.8	300	5	0.1	1	0.8150831499144044	0.22689516811524804	0.5957446807876868	0.8103448275803855	6.296650335287274	3.1411990602481623	0.49886826010934066
4	1	undersample	0.8	300	5	0.1	3	0.8614269504203043	0.28981806470927396	0.7956989246456239	0.7774587221767592	13.60645065111497	3.575511458698973	0.2627806041645015
4	2	undersample	0.8	300	5	0.1	3	0.8442773294203962	0.25069817521648674	0.691489361628565	0.8024425287298675	9.104074647463294	3.5001932459497658	0.3844644612930862
4	3	undersample	0.8	300	5	0.1	3	0.8250030569821473	0.24099541453640383	0.6170212765301042	0.8139367816033483	7.047833103619985	3.3161913928244386	0.4705263693947022
4	1	undersample	0.8	300	5	0.3	1	0.8493697365475612	0.2702160206592142	0.7956989246456239	0.7638190954719037	12.595743834518274	3.3690229637541984	0.26747311489171843
4	2	undersample	0.8	300	5	0.3	1	0.8313157251161654	0.2741044088840841	0.691489361628565	0.7959770114885347	8.74453563492883	3.389271634441281	0.38758736752789386
4	3	undersample	0.8	300	5	0.3	1	0.8132795304475422	0.22138378112173662	0.5744680850452694	0.8211206896492736	6.196987559465824	3.2114840548304704	0.5182330869706349
4	1	undersample	0.8	300	5	0.3	3	0.8441207573968151	0.24852784169049075	0.784946236474737	0.7781765972664884	12.804529861490776	3.538608602229626	0.27635598592546395
4	2	undersample	0.8	300	5	0.3	3	0.8203717290291025	0.23906392338591403	0.691489361628565	0.7859195402242392	8.228418854980772	3.230044115434105	0.39254735205837604
4	3	undersample	0.8	300	5	0.3	3	0.8122172291513817	0.22597302793148533	0.6063829786588955	0.8045977011436451	6.343401848347717	3.1032539083489685	0.48920972044728067
4	1	undersample	0.8	300	10	0.1	1	0.8568186554894287	0.298353895129731	0.784946236474737	0.7753050969075714	12.594248342472628	3.4933867690713956	0.277379526600875
4	2	undersample	0.8	300	10	0.1	1	0.8310940939104916	0.19918348572623135	0.6702127658861476	0.8096264367757929	8.642847885422224	3.5205136644508093	0.4073325858205064
4	3	undersample	0.8	300	10	0.1	1	0.8222670579603816	0.21816247059408622	0.6382978722725215	0.8204022988446811	8.061175934466135	3.5540423548076934	0.4408838490920874
4	1	undersample	0.8	300	10	0.1	3	0.8489143104153641	0.30358731546709494	0.7419354837911898	0.773869346728113	9.83888828147534	3.281003438702728	0.33347297443058876
4	2	undersample	0.8	300	10	0.1	3	0.8319347640009783	0.20421806490904104	0.6382978722725215	0.8038793103390527	7.233354438419735	3.254617556311029	0.44994580476945606
4	3	undersample	0.8	300	10	0.1	3	0.823726766935681	0.22976497141730498	0.6382978722725215	0.8139367816033483	7.719736046926354	3.4305428201632124	0.4443860155467022
4	1	undersample	0.8	300	10	0.3	1	0.8498637581146902	0.2715259292049045	0.784946236474737	0.7889447236124268	13.644046637689508	3.719149848885066	0.2725840662381672
4	2	undersample	0.8	300	10	0.3	1	0.8171466128637809	0.18574584216316758	0.6382978722725215	0.7974137930977198	6.946182317218148	3.1507467883681928	0.453594013951566
4	3	undersample	0.8	300	10	0.3	1	0.8132795304475422	0.19842529722603894	0.6382978722725215	0.8160919540171259	7.8308818437991565	3.4707444916494636	0.44321246094256117
4	1	undersample	0.8	300	10	0.3	3	0.8560235895298304	0.2925497019630891	0.7741935483038502	0.7717157214589253	11.59029573643887	3.3913571242751175	0.29260314710607704
4	2	undersample	0.8	300	10	0.3	3	0.8200507459036439	0.19381846619340254	0.6382978722725215	0.8038793103390527	7.233354438419735	3.254617556311029	0.44994580476945606
4	3	undersample	0.8	300	10	0.3	3	0.8128439104915628	0.21212936994237402	0.6489361701437303	0.8160919540171259	8.20265097615674	3.528590233176955	0.4301768003304374
4	1	undersample	0.8	500	5	0.1	1	0.8553288717010552	0.26312963107660853	0.7741935483038502	0.7788944723562176	12.07792126397744	3.501466116833012	0.28990634394156617
4	2	undersample	0.8	500	5	0.1	1	0.8350070310589386	0.25471164537375834	0.6702127658861476	0.7988505747069049	8.070967243328838	3.331914727523743	0.4128271799849154
4	3	undersample	0.8	500	5	0.1	1	0.81577097089753	0.22502192967799867	0.5851063829164781	0.8146551724079407	6.198568491101082	3.1568528722892566	0.5092873967329196
4	1	undersample	0.8	500	5	0.1	3	0.8602922446333048	0.28799448709195186	0.7956989246456239	0.77674084708703	13.550176739827437	3.5640146378036897	0.2630234697844473
4	2	undersample	0.8	500	5	0.1	3	0.8402421129860602	0.25334879132618715	0.691489361628565	0.8010057471206825	9.022158017355046	3.474921093820314	0.38515408363657194
4	3	undersample	0.8	500	5	0.1	3	0.8226950354609929	0.24420085787259385	0.6063829786588955	0.8153735632125333	6.803554099188651	3.2843776675014227	0.482744393824627
4	1	undersample	0.8	500	5	0.3	1	0.8498869153756493	0.27236478128490244	0.8064516128165107	0.7638190954719037	13.475176371158295	3.4145503011022282	0.25339558253640565
4	2	undersample	0.8	500	5	0.3	1	0.8305667644900954	0.27508204853693774	0.691489361628565	0.792385057465572	8.554467913482892	3.3306337197167815	0.38934433653349904
4	3	undersample	0.8	500	5	0.3	1	0.8127292736610419	0.22471831445101242	0.5851063829164781	0.8211206896492736	6.473586241211743	3.2709559817717757	0.5052772597996079
4	1	undersample	0.8	500	5	0.3	3	0.8444295208762709	0.24844197415155458	0.7741935483038502	0.773869346728113	11.733332558001317	3.4236557621245858	0.2917888526441335
4	2	undersample	0.8	500	5	0.3	3	0.8218467229151382	0.23909230335823323	0.7021276594997737	0.7880747126380168	8.765374764950442	3.313090358913078	0.37797474267810866
4	3	undersample	0.8	500	5	0.3	3	0.8137304353142578	0.23292059727949024	0.6063829786588955	0.8053160919482377	6.372493884953663	3.114705029193378	0.488773315706538
4	1	undersample	0.8	500	10	0.1	1	0.855521848875715	0.29722350707399386	0.7741935483038502	0.77674084708703	11.928340957614129	3.467689917863049	0.2907101507998172
4	2	undersample	0.8	500	10	0.1	1	0.8298713010516018	0.1993808455844216	0.6702127658861476	0.8132183907987557	8.84813837152489	3.588215846678359	0.40553341364377665
4	3	undersample	0.8	500	10	0.1	1	0.8215333822450477	0.218786363454114	0.6382978722725215	0.8182471264309035	7.9446635092248785	3.511899562407006	0.4420450883643541
4	1	undersample	0.8	500	10	0.1	3	0.8504426896386694	0.30469505544294	0.7526881719620766	0.7731514716383837	10.372866711573353	3.318020814232562	0.3198749972176803
4	2	undersample	0.8	500	10	0.1	3	0.8331193445830276	0.20578177661303418	0.6595744680149389	0.8010057471206825	7.798961613083757	3.3145401202593763	0.4249976095162713
4	3	undersample	0.8	500	10	0.1	3	0.8215180973343116	0.2303178395339307	0.6276595744013128	0.8146551724079407	7.409301852259332	3.3864421720921114	0.45705279195319315
4	1	undersample	0.8	500	10	0.3	1	0.8493234220256428	0.2711711196993027	0.7634408601329634	0.7882268485226976	12.012017669052332	3.604993450573709	0.30011555342125484
4	2	undersample	0.8	500	10	0.3	1	0.816779775006114	0.18521263241277874	0.6276595744013128	0.7974137930977198	6.635257970111241	3.0982343418953895	0.46693501435798246
4	3	undersample	0.8	500	10	0.3	1	0.8134629493763755	0.20055629443650572	0.6382978722725215	0.8146551724079407	7.756497447458197	3.443839497042825	0.4439941407582615
4	1	undersample	0.8	500	10	0.3	3	0.8554523770928374	0.2930915459352761	0.7741935483038502	0.7695620961897376	11.449932500203973	3.3596621992564315	0.2934219991862185
4	2	undersample	0.8	500	10	0.3	3	0.8201118855465884	0.19459470587748837	0.6276595744013128	0.8038793103390527	6.909575720383712	3.2003739303725114	0.463179504905842
4	3	undersample	0.8	500	10	0.3	3	0.8131801785277574	0.21253579053259947	0.6489361701437303	0.8153735632125333	8.1635415006961	3.514860310834856	0.43055581072255605
4	1	undersample	1.0	100	5	0.1	1	0.8625153416853854	0.29938446298552385	0.8494623655000578	0.7322325915238175	15.43086827114509	3.1723888228605235	0.2055871784275445
4	2	undersample	1.0	100	5	0.1	1	0.8591419051112742	0.2669445133679442	0.7446808509846085	0.7801724137874988	10.351306530385607	3.387567638526813	0.3272598995179746
4	3	undersample	1.0	100	5	0.1	1	0.8410522132550746	0.26591315155975453	0.7553191488558172	0.7816091953966839	11.048054197287708	3.458566470516514	0.31304755554919783
4	1	undersample	1.0	100	5	0.1	3	0.8646844051285613	0.3120720273821001	0.838709677329171	0.7386934673313805	14.69999895299329	3.2096772961126945	0.21834539984502066
4	2	undersample	1.0	100	5	0.1	3	0.8657679139153828	0.2725298857176863	0.7446808509846085	0.7837643678104615	10.571704743062513	3.443839523605773	0.3257600833156717
4	3	undersample	1.0	100	5	0.1	3	0.8392791636096844	0.24607287736433106	0.7553191488558172	0.7772988505691286	10.774473360787471	3.3916264773209486	0.31478349391253513
4	1	undersample	1.0	100	5	0.3	1	0.8521177315147164	0.26471307654824366	0.8279569891582842	0.7473079684081314	14.23242087470013	3.276545568837286	0.23021701334995917
4	2	undersample	1.0	100	5	0.3	1	0.8376131083394474	0.25968104791208396	0.7340425531133998	0.7701149425232032	9.245999446141544	3.1930849670672488	0.34534772505743155
4	3	undersample	1.0	100	5	0.3	1	0.8235204206407434	0.2537309268005113	0.7234042552421911	0.7701149425232032	8.761537946593016	3.1468083733416363	0.3591616340542033
4	1	undersample	1.0	100	5	0.3	3	0.8558846459640754	0.28550996332375206	0.8602150536709446	0.7207465900881498	15.882933366209734	3.080410094682035	0.19394464894036154
4	2	undersample	1.0	100	5	0.3	3	0.8476247248716068	0.25007083046624806	0.7978723403406519	0.7701149425232032	13.22368329580559	3.470744529420922	0.2624642710768014
4	3	undersample	1.0	100	5	0.3	3	0.829374541452678	0.23255603754696175	0.7340425531133998	0.7708333333277958	9.283635805893423	3.203094637373307	0.34502587256854317
4	1	undersample	1.0	100	10	0.1	1	0.8530440219530834	0.27438369586531364	0.8172043009873975	0.7516152189465067	13.52805075385449	3.290073830693606	0.2432038255382559
4	2	undersample	1.0	100	10	0.1	1	0.8360387625336269	0.19192417962051211	0.7553191488558172	0.7887931034426093	11.528836845241058	3.57620478026639	0.3101964849519255
4	3	undersample	1.0	100	10	0.1	1	0.8338606627537295	0.23291301401433204	0.7446808509846085	0.7744252873507586	10.013269016254707	3.3012601865970317	0.32968854438099593
4	1	undersample	1.0	100	10	0.1	3	0.850944430292785	0.2640302274848549	0.8494623655000578	0.730796841344359	15.318475076061464	3.1554694164342174	0.20599108250537232
4	2	undersample	1.0	100	10	0.1	3	0.8446670946441672	0.20539495940893301	0.7340425531133998	0.783045977005869	9.961588774423868	3.3834012808291836	0.33964473517518556
4	3	undersample	1.0	100	10	0.1	3	0.8310100269014428	0.22302052896810287	0.7872340424694433	0.7629310344772778	11.907271947792514	3.320696184448605	0.27887966949402787
4	1	undersample	1.0	100	10	0.3	1	0.8461200009262904	0.2319307300199029	0.8064516128165107	0.7372577171519221	11.69171146543184	3.069363535176329	0.26252473192947084
4	2	undersample	1.0	100	10	0.3	1	0.8360846172658352	0.19956193105754816	0.7127659573709824	0.775143678155351	8.554371759264729	3.1698727428473097	0.37055586856749506
4	3	undersample	1.0	100	10	0.3	1	0.826103570555148	0.23116338462699607	0.7340425531133998	0.7794540229829062	9.754396786900529	3.3282970279414186	0.3412099182665114
4	1	undersample	1.0	100	10	0.3	3	0.8585014164524619	0.27071006254036833	0.8279569891582842	0.740129217510839	13.706318119942408	3.1860332637913427	0.23244996204287346
4	2	undersample	1.0	100	10	0.3	3	0.8279071900220102	0.19708944713327683	0.6489361701437303	0.7866379310288317	6.815120518247457	3.041478472992482	0.4462838766677319
4	3	undersample	1.0	100	10	0.3	3	0.8230695157740279	0.2243800002289792	0.7446808509846085	0.7701149425232032	9.77083273608456	3.2393615607928608	0.33153381606065996
4	1	undersample	1.0	300	5	0.1	1	0.8602150537634409	0.26192257966314175	0.8494623655000578	0.7458722182286729	16.561943854464495	3.3426582727497713	0.2018276439350007
4	2	undersample	1.0	300	5	0.1	1	0.8424354976766936	0.26500060403237885	0.7340425531133998	0.7686781609140182	9.171428025234976	3.1732521420428292	0.3459932348154964
4	3	undersample	1.0	300	5	0.1	1	0.8223511249694302	0.2499882856521277	0.691489361628565	0.7801724137874988	7.954698656963558	3.1455985214891835	0.39543904522247797
4	1	undersample	1.0	300	5	0.1	3	0.8617048375518145	0.2764384014823467	0.8064516128165107	0.7444364680492145	12.137171498854219	3.155581608631058	0.2599931530634826
4	2	undersample	1.0	300	5	0.1	3	0.84552304964539	0.25561031950481805	0.7553191488558172	0.7636494252818704	9.973965297268819	3.1957574793250743	0.32040991564914695
4	3	undersample	1.0	300	5	0.1	3	0.8241853142577649	0.24022311099283594	0.691489361628565	0.7679597701094256	7.418063003577471	2.980040711708701	0.4017275987128853
4	1	undersample	1.0	300	5	0.3	1	0.8551667708743409	0.26848367650598354	0.838709677329171	0.752333094036236	15.79594085337053	3.386442125567883	0.21438684780121073
4	2	undersample	1.0	300	5	0.3	1	0.8319576913670824	0.2326803616304868	0.7234042552421911	0.75790229884513	8.187627937436538	2.9880673046901682	0.3649490726308482
4	3	undersample	1.0	300	5	0.3	1	0.8190572267057961	0.25027248153790893	0.7021276594997737	0.7722701149369808	7.993465067163696	3.083159807830569	0.3857100396374046
4	1	undersample	1.0	300	5	0.3	3	0.8573281152305305	0.27424831439073893	0.8172043009873975	0.7444364680492145	13.022471037116992	3.1976560300794725	0.24554908901242467
4	2	undersample	1.0	300	5	0.3	3	0.8403185375397407	0.251847261986432	0.7553191488558172	0.7715517241323884	10.42575816384214	3.306302544522191	0.3171282498889422
4	3	undersample	1.0	300	5	0.3	3	0.815526412325752	0.23643723197601316	0.6595744680149389	0.7794540229829062	6.847515904868124	2.9906437062662015	0.43674869534291927
4	1	undersample	1.0	300	10	0.1	1	0.8463206971879367	0.2572595336213498	0.8279569891582842	0.730796841344359	13.064332463350597	3.0755841147523384	0.23541837998512033
4	2	undersample	1.0	300	10	0.1	1	0.8365202372218148	0.20041255406602	0.7234042552421911	0.7859195402242392	9.601444931172056	3.3791230746079863	0.3519390053077193
4	3	undersample	1.0	300	10	0.1	1	0.8200507459036439	0.24385063193086332	0.7127659573709824	0.7880747126380168	9.22774581521689	3.363288697684488	0.36447564473014027
4	1	undersample	1.0	300	10	0.1	3	0.8457108893160117	0.25596559402920827	0.7956989246456239	0.7437185929594852	11.302372874262026	3.104785878875619	0.2747021178996993
4	2	undersample	1.0	300	10	0.1	3	0.8342580704328686	0.20031728573685634	0.7127659573709824	0.7931034482701645	9.51234507268139	3.445035294021506	0.36216465788146085
4	3	undersample	1.0	300	10	0.1	3	0.8183082660797262	0.22017244745297296	0.7127659573709824	0.7873563218334242	9.188187617214764	3.3519262364027123	0.36480819549665583
4	1	undersample	1.0	300	10	0.3	1	0.8493311411126292	0.2343988572070791	0.8279569891582842	0.743000717869756	13.91323227615434	3.2216313994308043	0.2315516047137359
4	2	undersample	1.0	300	10	0.3	1	0.8103371851308389	0.17806024114917757	0.6595744680149389	0.7852011494196466	7.082566484291001	3.070660925448442	0.43355199861991345
4	3	undersample	1.0	300	10	0.3	1	0.8311705184641722	0.24452041451562542	0.7127659573709824	0.7765804597645362	8.62534187252173	3.1902577756503048	0.3698702888009902
4	1	undersample	1.0	300	10	0.3	3	0.8423453673899451	0.25727542668533093	0.8172043009873975	0.740129217510839	12.732530845408526	3.1446562084174294	0.24697808466147284
4	2	undersample	1.0	300	10	0.3	3	0.8326149425287357	0.21478947091793393	0.7021276594997737	0.7722701149369808	7.993465067163696	3.083159807830569	0.3857100396374046
4	3	undersample	1.0	300	10	0.3	3	0.8244986549278551	0.23045552632703392	0.7446808509846085	0.7859195402242392	10.707493708821096	3.4785090473905744	0.3248667741406149
4	1	undersample	1.0	500	5	0.1	1	0.8598599757620669	0.26564676593341974	0.8494623655000578	0.749461593677319	16.88006419179759	3.3905473578390977	0.2008610364577879
4	2	undersample	1.0	500	5	0.1	1	0.8401656884323796	0.25771649727004986	0.7659574467270258	0.7650862068910554	10.658881733971613	3.2605893591182564	0.3059035022536561
4	3	undersample	1.0	500	5	0.1	1	0.8206697847884569	0.24716693955475127	0.6808510637573563	0.7772988505691286	7.446021082746761	3.0572407682893052	0.4105871659312183
4	1	undersample	1.0	500	5	0.1	3	0.8600220765887812	0.27073728185938645	0.8064516128165107	0.7473079684081314	12.322442376086011	3.191440489127227	0.25899414000071824
4	2	undersample	1.0	500	5	0.1	3	0.842351430667645	0.25275308377491273	0.7659574467270258	0.7665229885002406	10.744614707472596	3.280654523545115	0.3053301123787491
4	3	undersample	1.0	500	5	0.1	3	0.820195952555637	0.23687580162638344	0.7021276594997737	0.7679597701094256	7.801193723104398	3.025887491888835	0.3878749228999763
4	1	undersample	1.0	500	5	0.3	1	0.8543871430887154	0.26395616347327366	0.8494623655000578	0.7508973438567775	17.009879291874874	3.4100894167533977	0.20047698094386276
[truncated: 305 more rows]
