# Supplementary material for: Risk prediction for cardiovascular related diseases using PRS and EHR in the Framingham Heart Study
Source: PLoS One. 2026 Apr 17;21(4):e0345914. doi: 10.1371/journal.pone.0345914 (PMC13089760; doi:10.1371/journal.pone.0345914)
Supplement: S1 File — (ZIP) [file pone.0345914.s003.zip › catboost/ehr_model/chf/chf_catboost_nested_cv_outer_test_results.csv]

outer_fold	AUC	AUPRC	sensitivity	specificity	DOR	LR+	LR-
1	0.8601918965024816	0.26273180674805396	0.032258064512660424	0.9935391241852582	5.125917984845953	4.992823807388371	0.9740350452133186
2	0.83795701883101	0.23745943608580675	0.04255319148483477	0.9964080459698534	12.328854534757914	11.846775504346713	0.9608983014325739
3	0.8740905478112008	0.3425134570188529	0.06382978722725216	0.995689655165261	15.749963422713968	14.808476256483615	0.940222888240349
4	0.8652669632925473	0.3024362076080587	0.09677419353798128	0.9920977011422982	13.451281653319716	12.24631880132892	0.9104202099428768
