# Supplementary material for: Risk prediction for cardiovascular related diseases using PRS and EHR in the Framingham Heart Study
Source: PLoS One. 2026 Apr 17;21(4):e0345914. doi: 10.1371/journal.pone.0345914 (PMC13089760; doi:10.1371/journal.pone.0345914)
Supplement: S1 File — (ZIP) [file pone.0345914.s003.zip › catboost/ehr_model/dem/dem_catboost_nested_cv_all_results.csv]

outer_fold	inner_fold	sampling_method	sampling_ratio	iterations	depth	learning_rate	l2_leaf_reg	AUC	AUPRC	sensitivity	specificity	DOR	LR+	LR-
1	1	none		100	5	0.1	1	0.9033948248581146	0.3497100750530144	0.06172839505410761	0.9976976208672472	28.50864799108622	26.810583048706512	0.9404368376922987
1	2	none		100	5	0.1	1	0.9099798186521134	0.29319124646544314	0.06172839505410761	0.9907904834920125	7.077843181701666	6.702667612777916	0.9469929426139134
1	3	none		100	5	0.1	1	0.9157499786816747	0.3479996850893135	0.06172839505410761	0.9969301611588878	21.36506191333562	20.10795913708344	0.9411608075369938
1	1	none		100	5	0.1	3	0.903375875235686	0.3806268150894312	0.06172839505410761	0.999232540283966	85.65677770619891	80.4310499352323	0.9389922342694405
1	2	none		100	5	0.1	3	0.9096860995044673	0.2925816626457673	0.03703703703246457	0.9907904834920125	4.137816015052223	4.02160056766675	0.9719138095215268
1	3	none		100	5	0.1	3	0.9141392607752291	0.3291629439546502	0.024691358021643045	0.9984650805756067	16.46824705166876	16.086314868452185	0.9768079537123323
1	1	none		100	5	0.3	1	0.8769411519475474	0.27582151595696364	0.12345679010821523	0.9838833461167776	8.59825085445384	7.660195124918822	0.8909015529557829
1	2	none		100	5	0.3	1	0.8927546118643586	0.2844386840524729	0.14814814812985827	0.9815809669916994	9.26811089263689	8.043205505470329	0.8678365533130592
1	3	none		100	5	0.3	1	0.912547492491212	0.34568074953382094	0.13580246911903673	0.990023023783653	15.593390928676259	13.611572289889388	0.8729064894360973
1	1	none		100	5	0.3	3	0.8912007428251992	0.34053171601552273	0.09876543208657218	0.9923254029087313	14.169844521054385	12.869119019648062	0.9082046637017029
1	2	none		100	5	0.3	3	0.8979278587874137	0.29309651229682454	0.13580246911903673	0.9823484267000588	8.74533664504693	7.693500736531063	0.8797260713153955
1	3	none		100	5	0.3	3	0.9113820907118425	0.3240036681391674	0.06172839505410761	0.9907904834920125	7.077843181701666	6.702667612777916	0.9469929426139134
1	1	none		100	10	0.1	1	0.9013861648806647	0.3211733293722245	0.07407407406492914	0.9946277820338095	14.811400967740035	13.788334101066853	0.9309270597011395
1	2	none		100	10	0.1	1	0.9029116094861809	0.27881554789337465	0.07407407406492914	0.9930928626170907	11.502205547727229	10.724264295882069	0.9323658959458491
1	3	none		100	10	0.1	1	0.9201462910851501	0.3596441206247435	0.04938271604328609	0.9946277820338095	9.61779283891162	9.19222273404457	0.95575178128986
1	1	none		100	10	0.1	3	0.9004671081928693	0.29868414635519014	0.012345679010821523	0.9969301611588878	4.059361765717044	4.021591827416688	0.9906955868745285
1	2	none		100	10	0.1	3	0.9053561107794927	0.29970746218226707	0.03703703703246457	0.995395241742169	8.314084491344328	8.043192395073989	0.9674176778341371
1	3	none		100	10	0.1	3	0.9159963237732488	0.3457803568095527	0.04938271604328609	0.9969301611588878	16.87007486379575	16.086367309666752	0.9535445023713776
1	1	none		100	10	0.3	1	0.8853168850610651	0.3021170114891387	0.09876543208657218	0.9915579432003718	12.871715736315823	11.699200495656143	0.9089076084807605
1	2	none		100	10	0.3	1	0.8924703675279271	0.27560646068778616	0.07407407406492914	0.9846508058251371	5.13199665079909	4.82592277886555	0.9403596798517301
1	3	none		100	10	0.3	1	0.9114957884464152	0.38595284814958986	0.13580246911903673	0.9923254029087313	20.318544901733105	17.695038652016084	0.8708811843766088
1	1	none		100	10	0.3	3	0.8908975488663389	0.33696355374810794	0.06172839505410761	0.9884881043669341	5.649117892942241	5.362135255591736	0.9491986714952031
1	2	none		100	10	0.3	3	0.8983826497257041	0.28907654906486774	0.04938271604328609	0.9861857252418559	3.708511020553789	3.5747573550033303	0.963933313965022
1	3	none		100	10	0.3	3	0.917398595832978	0.3540329543942	0.12345679010821523	0.9923254029087313	18.211243832960353	16.086398774560077	0.8833223441516401
1	1	none		300	5	0.1	1	0.8730280549160057	0.2954251496333382	0.14814814812985827	0.9854182655334965	11.752852327339179	10.159837080548055	0.8644571275166951
1	2	none		300	5	0.1	1	0.8960518461669651	0.27957328246809726	0.13580246911903673	0.9815809669916994	8.374400200814204	7.372938380014467	0.8804138946635996
1	3	none		300	5	0.1	1	0.8946779985408791	0.35227637228148	0.17283950615150132	0.9861857252418559	14.917070424960487	12.511650742511657	0.8387471693104978
1	1	none		300	5	0.1	3	0.87945197691936	0.2891150735480324	0.14814814812985827	0.9854182655334965	11.752852327339179	10.159837080548055	0.8644571275166951
1	2	none		300	5	0.1	3	0.9000407416882218	0.28847376157585414	0.1111111110973937	0.9792785878666211	5.90740454877221	5.362137327360928	0.9076976570702855
1	3	none		300	5	0.1	3	0.9072226485887269	0.3422658042572781	0.1111111110973937	0.9884881043669341	10.733323990229701	9.651843460065125	0.8992408466862396
1	1	none		300	5	0.3	1	0.86871701581346	0.28954642161952565	0.13580246911903673	0.9846508058251371	10.080707699173594	8.847525094586842	0.8776690345366402
1	2	none		300	5	0.3	1	0.8767042816671878	0.26516608039686007	0.13580246911903673	0.9746738296164645	6.047616650870566	5.362137798217762	0.8866530481838172
1	3	none		300	5	0.3	1	0.8853453094947082	0.3090726570416158	0.16049382714067978	0.9854182655334965	12.919495754665867	11.006490170593725	0.8519287633516023
1	1	none		300	5	0.3	3	0.8779928559923442	0.26021815746979937	0.1111111110973937	0.9792785878666211	5.90740454877221	5.362137327360928	0.9076976570702855
1	2	none		300	5	0.3	3	0.8863591142946475	0.2719645322201949	0.12345679010821523	0.975441289324824	5.59418785552229	5.0270041237533	0.898611951840163
1	3	none		300	5	0.3	3	0.8899121685000426	0.3090848844140274	0.16049382714067978	0.9838833461167776	11.670861080414062	9.958253662394467	0.8532578253714039
1	1	none		300	10	0.1	1	0.8879887818235221	0.2796089729465083	0.08641975307575066	0.9915579432003718	11.110551929472107	10.236800433699125	0.9213583976363255
1	2	none		300	10	0.1	1	0.9003534104582966	0.29320291621348954	0.08641975307575066	0.9892555640752936	8.709451339782314	8.043202383943497	0.9235027538542991
1	3	none		300	10	0.1	1	0.9099419194072559	0.35571267842049803	0.12345679010821523	0.9907904834920125	15.152565673361249	13.405335225555833	0.8846907753448799
1	1	none		300	10	0.1	3	0.8900163914234008	0.28560798619284494	0.09876543208657218	0.9877206446585748	8.815061300304865	8.043203320401322	0.9124387180350677
1	2	none		300	10	0.1	3	0.8995859507499313	0.276771794576238	0.03703703703246457	0.9877206446585748	3.0937474777884164	3.0162012451504956	0.9749345206316483
1	3	none		300	10	0.1	3	0.9102830126109739	0.35496539307669717	0.1111111110973937	0.9930928626170907	17.972196160192322	16.086396443823105	0.8950712601129878
1	1	none		300	10	0.3	1	0.8839714618686223	0.3129154300269673	0.12345679010821523	0.9884881043669341	12.093886184256428	10.724270511183471	0.8867513904839986
1	2	none		300	10	0.3	1	0.9024283941142472	0.30553951402624646	0.08641975307575066	0.9869531849502153	7.1557973669996136	6.623814816707226	0.9256571148445726
1	3	none		300	10	0.3	1	0.9050529168206323	0.37691553303453346	0.19753086417314436	0.9892555640752936	22.663715100326286	18.38446259187085	0.8111848513736841
1	1	none		300	10	0.3	3	0.886245416560075	0.29697868103907354	0.1111111110973937	0.9846508058251371	8.018744763275981	7.238884168298326	0.9027452926626762
1	2	none		300	10	0.3	3	0.8957770766417479	0.26357316674888276	0.08641975307575066	0.9861857252418559	6.752998105497595	6.2558253712558285	0.9263774705686647
1	3	none		300	10	0.3	3	0.90925973299982	0.35399665235396954	0.12345679010821523	0.9915579432003718	16.542874092539012	14.624000619570179	0.8840060301696303
1	1	none		500	5	0.1	1	0.8713604881422737	0.28115835983166193	0.14814814812985827	0.9846508058251371	11.156514447812938	9.6518455577311	0.8651309054736221
1	2	none		500	5	0.1	1	0.8915797352737747	0.2782515679477588	0.16049382714067978	0.9800460475749806	9.389701157868556	8.043205841634919	0.856598693878315
1	3	none		500	5	0.1	1	0.8920629506457084	0.3359437903257961	0.18518518516232282	0.9861857252418559	16.22473568651864	13.405340081262487	0.8262285548450453
1	1	none		500	5	0.1	3	0.8750367148934556	0.29390415681720383	0.16049382714067978	0.9838833461167776	11.670861080414062	9.958253662394467	0.8532578253714039
1	2	none		500	5	0.1	3	0.8980510313332006	0.28387839144355	0.13580246911903673	0.9815809669916994	8.374400200814204	7.372938380014467	0.8804138946635996
1	3	none		500	5	0.1	3	0.9007892517741583	0.3240588054661216	0.16049382714067978	0.9808135072833399	9.772936062931725	8.364933907486925	0.8559284288664647
1	1	none		500	5	0.3	1	0.8639227613389803	0.2755671512481943	0.1111111110973937	0.9823484267000588	6.956517788056945	6.294682420798143	0.904861101920816
1	2	none		500	5	0.3	1	0.8722132211515685	0.2699706382367654	0.17283950615150132	0.975441289324824	8.299436902459796	7.037805773254619	0.8479859263915095
1	3	none		500	5	0.3	1	0.8861601432591456	0.31698068801998425	0.17283950615150132	0.9831158864084182	12.16688557437274	10.236806501326287	0.8413662080639059
1	1	none		500	5	0.3	3	0.8772538207176221	0.2522680294111669	0.12345679010821523	0.975441289324824	5.59418785552229	5.0270041237533	0.898611951840163
1	2	none		500	5	0.3	3	0.887154998436656	0.27251606181025934	0.14814814812985827	0.9769762087415429	7.379706927044875	6.4345651035986275	0.8719269062326044
1	3	none		500	5	0.3	3	0.884918942990061	0.319035529411297	0.19753086417314436	0.9838833461167776	15.02709686217261	12.256312199870115	0.8156140977870248
1	1	none		500	10	0.1	1	0.888007731445951	0.2838196517737211	0.07407407406492914	0.9915579432003718	9.396352490301695	8.774400371742107	0.9338091867918906
1	2	none		500	10	0.1	1	0.8993396056583572	0.29114124479636544	0.07407407406492914	0.9861857252418559	5.7111069700531125	5.362136032504996	0.938896085034117
1	3	none		500	10	0.1	1	0.9096766246932529	0.3480128030136888	0.12345679010821523	0.9915579432003718	16.542874092539012	14.624000619570179	0.8840060301696303
1	1	none		500	10	0.1	3	0.8927451370531442	0.28634835692627614	0.08641975307575066	0.9877206446585748	7.608946495154147	7.037802905351156	0.9249378785543838
1	2	none		500	10	0.1	3	0.8999080943312205	0.2794620512491547	0.03703703703246457	0.9861857252418559	2.745724505972084	2.681068016252498	0.9764519284304743
1	3	none		500	10	0.1	3	0.9060288223757142	0.3538947511110648	0.1111111110973937	0.9946277820338095	23.142814001606915	20.68250115160028	0.8936899773180589
1	1	none		500	10	0.3	1	0.8833366495172584	0.309397994585207	0.12345679010821523	0.9884881043669341	12.093886184256428	10.724270511183471	0.8867513904839986
1	2	none		500	10	0.3	1	0.9022578475123882	0.30525780709236205	0.08641975307575066	0.9877206446585748	7.608946495154147	7.037802905351156	0.9249378785543838
1	3	none		500	10	0.3	1	0.9049960679533461	0.381123177513985	0.19753086417314436	0.9884881043669341	21.1363918320542	17.158832817893554	0.8118146532705532
1	1	none		500	10	0.3	3	0.8858379996778564	0.2943648232546245	0.1111111110973937	0.9846508058251371	8.018744763275981	7.238884168298326	0.9027452926626762
1	2	none		500	10	0.3	3	0.8953412353258862	0.26824598588794013	0.08641975307575066	0.9854182655334965	6.392598737159198	5.926571630319699	0.9270989483421598
1	3	none		500	10	0.3	3	0.9089754886633884	0.3530767094930286	0.12345679010821523	0.9907904834920125	15.152565673361249	13.405335225555833	0.8846907753448799
1	1	undersample	0.6	100	5	0.1	1	0.8926788133746435	0.3124048728788447	0.8148148147142205	0.829623944736534	21.425223250859926	4.7824488343137155	0.22321581269261845
1	2	undersample	0.6	100	5	0.1	1	0.9080848564092361	0.287086226912475	0.8641975307575065	0.8465080583204413	35.095450452285064	5.630246545836292	0.1604266684804783
1	3	undersample	0.6	100	5	0.1	1	0.9114294647679144	0.3288660650656065	0.851851851746685	0.8372985418201282	29.59079872302563	5.235674030949339	0.17693587064168334
1	1	undersample	0.6	100	5	0.1	3	0.8976436144509821	0.3331388176400757	0.8148148147142205	0.8288564850281747	21.309415083399255	4.76100287666951	0.22342249399817357
1	2	undersample	0.6	100	5	0.1	3	0.9067962820840795	0.28034035375992866	0.851851851746685	0.8518802762789572	33.06994441122123	5.75110304580345	0.1739072386572429
1	3	undersample	0.6	100	5	0.1	3	0.9133718010668637	0.3237873775933258	0.8148148147142205	0.8411358403619253	23.29661609318529	5.12900307583854	0.2201608517888017
1	1	undersample	0.6	100	5	0.3	1	0.8839146130013359	0.2628460399261438	0.8148148147142205	0.8357636224034094	22.390652083704104	4.961231957412679	0.22157602712771987
1	2	undersample	0.6	100	5	0.3	1	0.906294117089717	0.30292732286551766	0.827160493725042	0.8549501151123949	28.207857890440017	5.702592851694133	0.2021632621578199
1	3	undersample	0.6	100	5	0.3	1	0.9094113299792501	0.30390754009782356	0.8641975307575065	0.8388334612368471	33.12120838342878	5.3621395841113015	0.16189443304194198
1	1	undersample	0.6	100	5	0.3	3	0.888547795685171	0.2850207917436548	0.851851851746685	0.825786646194737	27.255503830342867	4.889704401201341	0.17940244873414218
1	2	undersample	0.6	100	5	0.3	3	0.9013387908245928	0.27948244016573964	0.827160493725042	0.8449731389037225	26.084509353617452	5.335594325524021	0.2045502942894717
1	3	undersample	0.6	100	5	0.3	3	0.9095629269586802	0.3122812171498552	0.851851851746685	0.8388334612368471	29.927377731341743	5.285537590052569	0.1766121087596479
1	1	undersample	0.6	100	10	0.1	1	0.8931146546905052	0.2644849892650204	0.827160493725042	0.8326937835699717	23.818805036198068	4.943991095698888	0.20756670412295347
1	2	undersample	0.6	100	10	0.1	1	0.8989132391537098	0.2838742941869398	0.827160493725042	0.8488104374455195	26.868017503961	5.47101549233482	0.20362556421768316
1	3	undersample	0.6	100	10	0.1	1	0.9102356385549017	0.31338074818470335	0.851851851746685	0.8419033000702848	30.62014229087188	5.388169381420976	0.17596812660226638
1	1	undersample	0.6	100	10	0.1	3	0.8946495741072358	0.28699359718929873	0.827160493725042	0.8319263238616122	23.688190802616457	4.921415795236253	0.20775818632002724
1	2	undersample	0.6	100	10	0.1	3	0.8956160048511033	0.2724682571625436	0.8395061727358635	0.849577897153879	29.543167910213803	5.581002399525278	0.1889100763010628
1	3	undersample	0.6	100	10	0.1	3	0.9081606548989511	0.2963455334202738	0.8395061727358635	0.8380660015284876	27.071087262972195	5.184248698960296	0.1915049949006087
1	1	undersample	0.6	100	10	0.3	1	0.8871928976815137	0.2744388181659139	0.8148148147142205	0.8365310821117689	22.516429783437875	4.984524124800862	0.22137274637131713
1	2	undersample	0.6	100	10	0.3	1	0.8962508172024672	0.2742161748679036	0.802469135703399	0.853415195695676	23.651830086473083	5.47443566724038	0.23145927442853606
1	3	undersample	0.6	100	10	0.3	1	0.9105767317586196	0.3256360275822595	0.8765432097683281	0.8411358403619253	37.59226601136374	5.5175639149172175	0.146773901241459
1	1	undersample	0.6	100	10	0.3	3	0.8972267227575489	0.28919301661323843	0.8395061727358635	0.8319263238616122	25.891110860339236	4.994869762329332	0.19291831587919664
1	2	undersample	0.6	100	10	0.3	3	0.8951043650455264	0.2762479296817891	0.802469135703399	0.8626247121959891	25.509773843704874	5.841436914286127	0.22898817900064988
1	3	undersample	0.6	100	10	0.3	3	0.905706678794425	0.29388075732109303	0.8395061727358635	0.8403683806535659	27.53697938678387	5.259021512046082	0.1909803236879463
1	1	undersample	0.6	300	5	0.1	1	0.8805036809641568	0.269041174749414	0.8148148147142205	0.8303914044448935	21.54207945597171	4.804088873011127	0.2230095134227436
1	2	undersample	0.6	300	5	0.1	1	0.8969898524771893	0.26933820774290673	0.802469135703399	0.849577897153879	22.944831926018033	5.334781705428575	0.23250470926008138
1	3	undersample	0.6	300	5	0.1	1	0.9076205906597311	0.32330048219322705	0.8148148147142205	0.8480429777371601	24.555553087041794	5.362139563931705	0.21836768650125937
1	1	undersample	0.6	300	5	0.1	3	0.8882256521038819	0.27510300970485235	0.8148148147142205	0.8365310821117689	22.516429783437875	4.984524124800862	0.22137274637131713
1	2	undersample	0.6	300	5	0.1	3	0.8998796698975773	0.28461463074257803	0.827160493725042	0.8526477359873167	27.692333367641435	5.613489844437992	0.20270915754878338
1	3	undersample	0.6	300	5	0.1	3	0.9082743526335237	0.31581698682762516	0.8395061727358635	0.8511128165705978	29.901662077691043	5.638538502869502	0.18856939086538832
1	1	undersample	0.6	300	5	0.3	1	0.8850231659134191	0.25395989559619314	0.8148148147142205	0.8357636224034094	22.390652083704104	4.961231957412679	0.22157602712771987
1	2	undersample	0.6	300	5	0.3	1	0.8950380413670258	0.2517478800608029	0.8148148147142205	0.8488104374455195	24.70253557823106	5.389358544688032	0.21817024736570004
1	3	undersample	0.6	300	5	0.3	1	0.9075542669812304	0.31979136999410696	0.827160493725042	0.8518802762789572	27.52405334181965	5.584404406794655	0.20289177840929623
1	1	undersample	0.6	300	5	0.3	3	0.8828344845228958	0.24023719063458684	0.8148148147142205	0.8419033000702848	23.431065675404415	5.153901147446151	0.21996015821617293
1	2	undersample	0.6	300	5	0.3	3	0.9002776119685816	0.27695060187994297	0.827160493725042	0.8465080583204413	26.393211565165686	5.388950265300451	0.2041793962081062
1	3	undersample	0.6	300	5	0.3	3	0.9077532380167326	0.29675810609945064	0.8641975307575065	0.8434382194870036	34.28252724898886	5.519849561798211	0.16101056899577737
1	1	undersample	0.6	300	10	0.1	1	0.8908217503766237	0.2946567183159168	0.827160493725042	0.8288564850281747	23.177448148624705	4.833139283891775	0.2085276610748919
1	2	undersample	0.6	300	10	0.1	1	0.8981173550117014	0.27582951687016327	0.8148148147142205	0.8518802762789572	25.305696888177337	5.501055087290257	0.2173840482853229
1	3	undersample	0.6	300	10	0.1	1	0.9123200970220668	0.2968487443874346	0.851851851746685	0.8549501151123949	33.89153046551956	5.87281950398351	0.1732827961559031
1	1	undersample	0.6	300	10	0.1	3	0.8908975488663389	0.2696413292768955	0.827160493725042	0.8342287029866906	24.083661676291396	4.9897687882658195	0.20718479666824358
1	2	undersample	0.6	300	10	0.1	3	0.9031674293889693	0.2880918578634681	0.827160493725042	0.8549501151123949	28.207857890440017	5.702592851694133	0.2021632621578199
1	3	undersample	0.6	300	10	0.1	3	0.9078195616952333	0.2821216526466914	0.851851851746685	0.8511128165705978	32.869841621859806	5.72145818673523	0.17406405311767026
1	1	undersample	0.6	300	10	0.3	1	0.8866054593862217	0.25817859449510744	0.7901234566925774	0.825786646194737	17.845036052858347	4.5353779953171856	0.2541534689777422
1	2	undersample	0.6	300	10	0.3	1	0.894137934301659	0.27645981962320343	0.827160493725042	0.8610897927792703	29.666137197427442	5.954641136372827	0.20072181289001198
1	3	undersample	0.6	300	10	0.3	1	0.9124527443790682	0.29792921367291886	0.8765432097683281	0.849577897153879	40.10050520852619	5.827223093621982	0.14531544334204408
1	1	undersample	0.6	300	10	0.3	3	0.8950380413670257	0.2799511551631879	0.802469135703399	0.8334612432783312	20.33121934978487	4.818512539152768	0.23700065662276967
1	2	undersample	0.6	300	10	0.3	3	0.8984679230266337	0.2862437950907441	0.8395061727358635	0.853415195695676	30.45348032403132	5.72710192880532	0.18806066050030973
1	3	undersample	0.6	300	10	0.3	3	0.9102356385549017	0.29740181852262215	0.827160493725042	0.8396009209452066	25.050578498575014	5.156890220507912	0.20585911699785592
1	1	undersample	0.6	500	5	0.1	1	0.8800109907810086	0.257847410738359	0.7901234566925774	0.8311588641532529	18.532618700514586	4.679685468432871	0.2525107411278443
1	2	undersample	0.6	500	5	0.1	1	0.8965255867276845	0.2702673032851375	0.8148148147142205	0.8503453568622384	25.00102309849199	5.444634013244875	0.21777643825956278
1	3	undersample	0.6	500	5	0.1	1	0.907914309807377	0.31897043965327976	0.8148148147142205	0.8465080583204413	24.26599757910599	5.308518171788505	0.2187636387839822
1	1	undersample	0.6	500	5	0.1	3	0.8877613863543768	0.27661272473778825	0.802469135703399	0.8388334612368471	21.14434326607091	4.979129613817638	0.23548281163047155
1	2	undersample	0.6	500	5	0.1	3	0.8976530892621964	0.2722447605539756	0.851851851746685	0.8488104374455195	32.281722255348235	5.634329387628397	0.17453619792164943
1	3	undersample	0.6	500	5	0.1	3	0.9076490150933743	0.30873210567593495	0.8395061727358635	0.8449731389037225	28.51027877140597	5.415230061725871	0.1899395589935171
1	1	undersample	0.6	500	5	0.3	1	0.8846346986536293	0.25421628157064974	0.8148148147142205	0.83499616269505	22.266044409011474	4.938156461335895	0.22177968156197916
1	2	undersample	0.6	500	5	0.3	1	0.8950569909894545	0.2522875156670473	0.8148148147142205	0.8503453568622384	25.00102309849199	5.444634013244875	0.21777643825956278
1	3	undersample	0.6	500	5	0.3	1	0.9074879433027296	0.31960280529770724	0.827160493725042	0.8526477359873167	27.692333367641435	5.613489844437992	0.20270915754878338
1	1	undersample	0.6	500	5	0.3	3	0.8826260386761794	0.24342896045896206	0.8148148147142205	0.8411358403619253	23.29661609318529	5.12900307583854	0.2201608517888017
1	2	undersample	0.6	500	5	0.3	3	0.8991406346228552	0.27749562188823884	0.8395061727358635	0.8480429777371601	29.19191604866315	5.524628641626605	0.1892519949871686
1	3	undersample	0.6	500	5	0.3	3	0.9068057568952939	0.29701700769286077	0.8765432097683281	0.8465080583204413	39.15649518555549	5.71067863934824	0.14584242590460217
1	1	undersample	0.6	500	10	0.1	1	0.8908406999990526	0.2960342679853508	0.827160493725042	0.8288564850281747	23.177448148624705	4.833139283891775	0.2085276610748919
1	2	undersample	0.6	500	10	0.1	1	0.8977952114304122	0.2752904598705612	0.8148148147142205	0.853415195695676	25.616751280344776	5.558657754428693	0.21699306978579394
1	3	undersample	0.6	500	10	0.1	1	0.9124432695678538	0.29889335027229624	0.851851851746685	0.853415195695676	33.47643594100381	5.811324015993634	0.1735944558575676
1	1	undersample	0.6	500	10	0.1	3	0.8903480098159045	0.26802639030594405	0.8148148147142205	0.8326937835699717	21.89908052256975	4.870200183822786	0.22239289726400288
1	2	undersample	0.6	500	10	0.1	3	0.9021252001553869	0.286735443732102	0.8148148147142205	0.8557175748207544	26.09574195251462	5.647359733719188	0.21640923193669082
1	3	undersample	0.6	500	10	0.1	3	0.9074026700018002	0.2802925585302171	0.8395061727358635	0.8518802762789572	30.083695385337098	5.667753726299052	0.18839950853326956
1	1	undersample	0.6	500	10	0.3	1	0.886785480799295	0.2582788007263109	0.802469135703399	0.8265541059030963	19.35978811799238	4.626624882736129	0.23898116347866472
1	2	undersample	0.6	500	10	0.3	1	0.8943179557147323	0.27758944879256414	0.827160493725042	0.8610897927792703	29.666137197427442	5.954641136372827	0.20072181289001198
1	3	undersample	0.6	500	10	0.3	1	0.9124337947566394	0.2978105688512184	0.8765432097683281	0.8503453568622384	40.34255906015398	5.857106286975548	0.14518429222143653
1	1	undersample	0.6	500	10	0.3	3	0.8945832504287352	0.27214871328787743	0.802469135703399	0.8334612432783312	20.33121934978487	4.818512539152768	0.23700065662276967
1	2	undersample	0.6	500	10	0.3	3	0.8982500023687027	0.28537805719204135	0.8395061727358635	0.8518802762789572	30.083695385337098	5.667753726299052	0.18839950853326956
1	3	undersample	0.6	500	10	0.3	3	0.9105483073249765	0.297349071626373	0.851851851746685	0.8403683806535659	30.27042941247743	5.336360063693817	0.17628952956940488
1	1	undersample	0.8	100	5	0.1	1	0.8866812578759368	0.2746875874953799	0.851851851746685	0.8173445894027833	25.730039480872843	4.663709672351578	0.18125543175004002
1	2	undersample	0.8	100	5	0.1	1	0.9079995831083065	0.30419052556279885	0.8765432097683281	0.8380660015284876	36.745019333135666	5.412965553326192	0.14731153457292465
1	3	undersample	0.8	100	5	0.1	1	0.9091649848876762	0.3049109096834307	0.9135802468007926	0.8135072908609862	46.114044243956506	4.898744846547062	0.10623107267475519
1	1	undersample	0.8	100	5	0.1	3	0.8967719318192585	0.32057311580546605	0.8641975307575065	0.820414428236221	29.071481023078743	4.812176580490987	0.16552910689193898
1	2	undersample	0.8	100	5	0.1	3	0.9065878362373629	0.29009116691383674	0.851851851746685	0.8365310821117689	29.424879493424744	5.2110934032009	0.1770981971265701
1	3	undersample	0.8	100	5	0.1	3	0.9089470642297451	0.2839700462628295	0.9012345677899711	0.8150422102777051	40.21057586194804	4.872649702489599	0.12117830187542558
1	1	undersample	0.8	100	5	0.3	1	0.8904522327392627	0.29963489215018685	0.851851851746685	0.8073676131941109	24.099599306648035	4.422162968802568	0.18349528021350514
1	2	undersample	0.8	100	5	0.3	1	0.8907459518869086	0.3081414003925927	0.827160493725042	0.8388334612368471	24.908500924939574	5.132333601935104	0.2060474601950597
1	3	undersample	0.8	100	5	0.3	1	0.8985626711387775	0.3004516025068016	0.8765432097683281	0.8196469685278616	32.26723047120343	4.860152080683039	0.1506219060959734
1	1	undersample	0.8	100	5	0.3	3	0.8963834645594686	0.32213398549461214	0.827160493725042	0.8073676131941109	20.058051755383918	4.2939843320256825	0.21407782689027052
1	2	undersample	0.8	100	5	0.3	3	0.9052992619122063	0.3105859829149542	0.851851851746685	0.8380660015284876	29.75829064664596	5.260487650415595	0.17677384145804742
1	3	undersample	0.8	100	5	0.3	3	0.9013293160133785	0.2792018796293963	0.9012345677899711	0.8150422102777051	40.21057586194804	4.872649702489599	0.12117830187542558
1	1	undersample	0.8	100	10	0.1	1	0.8891352339804629	0.2968909187338207	0.851851851746685	0.8227168073612993	26.683979997917618	4.805034199899583	0.1800718608481479
1	2	undersample	0.8	100	10	0.1	1	0.9000312668770075	0.2852502315773826	0.8765432097683281	0.8303914044448935	34.76108196754962	5.1680349997543935	0.14867300899805333
1	3	undersample	0.8	100	10	0.1	1	0.9089849634746028	0.2732509568181644	0.8888888887791496	0.8142747505693456	35.0743760966872	4.786041982141049	0.13645407742118992
1	1	undersample	0.8	100	10	0.1	3	0.8977573121855548	0.30273061872368234	0.8641975307575065	0.8181120491111428	28.622935267845257	4.75126295624137	0.1659949486504811
1	2	undersample	0.8	100	10	0.1	3	0.8994912026377874	0.28104604802933	0.8765432097683281	0.8303914044448935	34.76108196754962	5.1680349997543935	0.14867300899805333
1	3	undersample	0.8	100	10	0.1	3	0.9083975251793108	0.2959970872301612	0.9012345677899711	0.805832693777392	37.870548740516746	4.64153589452062	0.122563196736816
1	1	undersample	0.8	100	10	0.3	1	0.8892489317150356	0.3145922660029813	0.851851851746685	0.8211818879445804	26.405576757231778	4.763789273453378	0.18040844376152235
1	2	undersample	0.8	100	10	0.3	1	0.9006471296059425	0.286931424801128	0.827160493725042	0.8388334612368471	24.908500924939574	5.132333601935104	0.2060474601950597
1	3	undersample	0.8	100	10	0.3	1	0.9086533450820992	0.3030223589651882	0.9012345677899711	0.8250191864863775	43.02356897456731	5.150476204724279	0.11971288987050818
1	1	undersample	0.8	100	10	0.3	3	0.8953601849483149	0.30419333128404014	0.851851851746685	0.8188795088195021	25.99681945631026	4.703232633492779	0.18091568399083371
1	2	undersample	0.8	100	10	0.3	3	0.8976246648285533	0.27300716998028096	0.8888888887791496	0.8250191864863775	37.719293702894966	5.079921736166412	0.13467700108561656
1	3	undersample	0.8	100	10	0.3	3	0.9095724017698947	0.2785464124945041	0.9012345677899711	0.8142747505693456	40.00670986324227	4.8525147874485635	0.12129251328012611
1	1	undersample	0.8	300	5	0.1	1	0.8841893825265532	0.25049399556945484	0.8395061727358635	0.8119723714442674	22.588380961292454	4.46480197902942	0.19765921961368163
1	2	undersample	0.8	300	5	0.1	1	0.9040959608879793	0.3002588407340881	0.8148148147142205	0.8365310821117689	22.516429783437875	4.984524124800862	0.22137274637131713
1	3	undersample	0.8	300	5	0.1	1	0.9063888652018608	0.3158782340054037	0.8765432097683281	0.825786646194737	33.6546217401503	5.031434963555003	0.14950204063670205
1	1	undersample	0.8	300	5	0.1	3	0.8874960916403741	0.2645848491748081	0.8148148147142205	0.8089025326108297	18.624898027300485	4.263870072208483	0.22893386474972893
1	2	undersample	0.8	300	5	0.1	3	0.9029021346749665	0.2979631403826405	0.8641975307575065	0.83499616269505	32.2029562540769	5.237438671113828	0.16263843318487892
1	3	undersample	0.8	300	5	0.1	3	0.9090133879082459	0.3041771375591841	0.8888888887791496	0.8127398311526268	34.721307468700815	4.7468121319249645	0.1367117810580969
1	1	undersample	0.8	300	5	0.3	1	0.8878087604104488	0.26801657676010315	0.8148148147142205	0.8173445894027833	19.68907391024513	4.460939686597161	0.22656928964978845
1	2	undersample	0.8	300	5	0.3	1	0.9067868072728651	0.30447341108473897	0.851851851746685	0.8303914044448935	28.151580786956618	5.022456549057087	0.17840761076792952
1	3	undersample	0.8	300	5	0.3	1	0.8928493599765025	0.27962726492012596	0.8641975307575065	0.8119723714442674	27.480516688263055	4.596119684294991	0.1672501089272761
1	1	undersample	0.8	300	5	0.3	3	0.8842462313938395	0.2737920804074262	0.827160493725042	0.8142747505693456	20.98199340104426	4.453677955603476	0.21226189812650909
1	2	undersample	0.8	300	5	0.3	3	0.8989985124546392	0.30670613398940205	0.8641975307575065	0.8388334612368471	33.12120838342878	5.3621395841113015	0.16189443304194198
1	3	undersample	0.8	300	5	0.3	3	0.8992827567910708	0.2678691608973889	0.8395061727358635	0.8150422102777051	23.050109561334462	4.538906572182092	0.19691474045289617
1	1	undersample	0.8	300	10	0.1	1	0.8931336043129341	0.2837445116196743	0.827160493725042	0.8181120491111428	21.525615886562935	4.547637400973883	0.21126629824127466
1	2	undersample	0.8	300	10	0.1	1	0.9008082013965871	0.29558648056020564	0.8641975307575065	0.8411358403619253	33.693452462656325	5.439851747101481	0.16145129135092764
1	3	undersample	0.8	300	10	0.1	1	0.9127559383379286	0.29713290784540847	0.8888888887791496	0.8219493476529398	36.93103008326651	4.992336883569173	0.13517999641501754
1	1	undersample	0.8	300	10	0.1	3	0.8924040438494263	0.30063168921387023	0.827160493725042	0.820414428236221	21.862940607703095	4.605940441327088	0.21067340873051837
1	2	undersample	0.8	300	10	0.1	3	0.898032081710772	0.2814605571328354	0.8395061727358635	0.8334612432783312	26.17794844258925	5.040905425575203	0.1925630335337739
1	3	undersample	0.8	300	10	0.1	3	0.9092502581886056	0.29432715462607756	0.9012345677899711	0.8181120491111428	41.04324373751198	4.954888511508858	0.12072359905968738
1	1	undersample	0.8	300	10	0.3	1	0.8903101105710468	0.2750583923920042	0.8395061727358635	0.8142747505693456	22.933246434337917	4.52015076091099	0.1971003339854453
1	2	undersample	0.8	300	10	0.3	1	0.9031863790113982	0.31411627403576536	0.8641975307575065	0.8434382194870036	34.28252724898886	5.519849561798211	0.16101056899577737
1	3	undersample	0.8	300	10	0.3	1	0.9081511800877368	0.2811875533138196	0.851851851746685	0.8265541059030963	27.401545871404124	4.911340260135275	0.1792358726463394
1	1	undersample	0.8	300	10	0.3	3	0.8910301962233402	0.2961477352392724	0.8395061727358635	0.8142747505693456	22.933246434337917	4.52015076091099	0.1971003339854453
1	2	undersample	0.8	300	10	0.3	3	0.9042570326786239	0.3011114271432502	0.8641975307575065	0.8280890253198152	30.653405779579614	5.027005879613914	0.16399500953426513
1	3	undersample	0.8	300	10	0.3	3	0.9071942241550838	0.2726642013457022	0.8888888887791496	0.820414428236221	36.54700421670219	4.949667339933587	0.13543290566621924
1	1	undersample	0.8	500	5	0.1	1	0.8838103900779777	0.25141731227819814	0.827160493725042	0.8150422102777051	21.088913342280634	4.47215794612059	0.21206202816839026
1	2	undersample	0.8	500	5	0.1	1	0.9025326170376055	0.30024484484499403	0.827160493725042	0.8357636224034094	24.353468907478714	5.036402138585598	0.2068042919957197
1	3	undersample	0.8	500	5	0.1	1	0.9054129596467791	0.3084480401903869	0.8765432097683281	0.8273215656114558	34.0168850149982	5.076158827305717	0.14922467136243558
1	1	undersample	0.8	500	5	0.1	3	0.8855442805302104	0.2620674923324709	0.8395061727358635	0.8104374520275485	22.363124700639844	4.428649738192845	0.19803357419166415
1	2	undersample	0.8	500	5	0.1	3	0.9022388978899596	0.29570745096395146	0.851851851746685	0.8342287029866906	28.936339539026843	5.138717110303605	0.17758696859392153
1	3	undersample	0.8	500	5	0.1	3	0.9086912443269567	0.30379241847405214	0.8765432097683281	0.8119723714442674	30.66040486179696	4.661778536927777	0.1520455535840732
1	1	undersample	0.8	500	5	0.3	1	0.8876571634310186	0.26803030192615396	0.8148148147142205	0.8165771296944239	19.588282813154013	4.442274668006343	0.22678223070888168
1	2	undersample	0.8	500	5	0.3	1	0.9063888652018608	0.3019228662101197	0.8395061727358635	0.8334612432783312	26.17794844258925	5.040905425575203	0.1925630335337739
1	3	undersample	0.8	500	5	0.3	1	0.8929630577110751	0.28046375206557383	0.8765432097683281	0.8104374520275485	30.354652619463796	4.624031344289588	0.1523335186441262
1	1	undersample	0.8	500	5	0.3	3	0.8842557062050538	0.27292635691476275	0.827160493725042	0.8142747505693456	20.98199340104426	4.453677955603476	0.21226189812650909
1	2	undersample	0.8	500	5	0.3	3	0.8982594771799172	0.3044682053542719	0.8641975307575065	0.8357636224034094	32.38317396192261	5.261912682104355	0.16248908659971922
1	3	undersample	0.8	500	5	0.3	3	0.8995954255611457	0.2693998714748649	0.827160493725042	0.8158096699860644	21.196724282977122	4.490791936550311	0.21186253425910617
1	1	undersample	0.8	500	10	0.1	1	0.8936831433633684	0.2851663572958396	0.8148148147142205	0.8173445894027833	19.68907391024513	4.460939686597161	0.22656928964978845
1	2	undersample	0.8	500	10	0.1	1	0.9013861648806647	0.29509871453796227	0.8641975307575065	0.8403683806535659	33.500870320727024	5.413698615341554	0.16159873545086348
1	3	undersample	0.8	500	10	0.1	1	0.9123864207005676	0.29666864090755335	0.8888888887791496	0.8250191864863775	37.719293702894966	5.079921736166412	0.13467700108561656
1	1	undersample	0.8	500	10	0.1	3	0.8917502818756335	0.30437889737491464	0.827160493725042	0.820414428236221	21.862940607703095	4.605940441327088	0.21067340873051837
1	2	undersample	0.8	500	10	0.1	3	0.8981931535014164	0.2840866115593855	0.8641975307575065	0.8334612432783312	31.847503816173255	5.1891673498568265	0.1629379514744434
1	3	undersample	0.8	500	10	0.1	3	0.909382905545607	0.2948583920894084	0.9012345677899711	0.8181120491111428	41.04324373751198	4.954888511508858	0.12072359905968738
1	1	undersample	0.8	500	10	0.3	1	0.8903006357598324	0.2749715805484547	0.8395061727358635	0.8142747505693456	22.933246434337917	4.52015076091099	0.1971003339854453
1	2	undersample	0.8	500	10	0.3	1	0.9031958538226126	0.31433659556095267	0.8641975307575065	0.8419033000702848	33.88790433399707	5.466258792745918	0.16130411606429754
1	3	undersample	0.8	500	10	0.3	1	0.9085112229138834	0.28313797850199796	0.8395061727358635	0.8280890253198152	25.1964260894839	4.883377140196374	0.19381228396793396
1	1	undersample	0.8	500	10	0.3	3	0.8911344191466986	0.29477143409074413	0.8395061727358635	0.8142747505693456	22.933246434337917	4.52015076091099	0.1971003339854453
1	2	undersample	0.8	500	10	0.3	3	0.9045033777701978	0.29996501215618954	0.8765432097683281	0.8288564850281747	34.38564628541174	5.121684912780836	0.14894832938176505
1	3	undersample	0.8	500	10	0.3	3	0.906635210293435	0.2710206193344413	0.8888888887791496	0.8227168073612993	37.125536690858965	5.01394873033	0.1350538956736258
1	1	undersample	1.0	100	5	0.1	1	0.8877519115431625	0.2653692454031616	0.8888888887791496	0.800460475818876	32.09230413604418	4.4547006307647115	0.1388089895620307
1	2	undersample	1.0	100	5	0.1	1	0.9052234634224913	0.286195558782518	0.8641975307575065	0.8280890253198152	30.653405779579614	5.027005879613914	0.16399500953426513
1	3	undersample	1.0	100	5	0.1	1	0.9058772253962839	0.2923880305173535	0.9135802468007926	0.7996930161105166	42.20470162362479	4.560900391250681	0.10806615836020089
1	1	undersample	1.0	100	5	0.1	3	0.8934367982717945	0.2918347664682584	0.8765432097683281	0.8027628549439543	28.89727325042918	4.444107954808286	0.15378986201646377
1	2	undersample	1.0	100	5	0.1	3	0.9040864860767649	0.2785442109655389	0.8765432097683281	0.8288564850281747	34.38564628541174	5.121684912780836	0.14894832938176505
1	3	undersample	1.0	100	5	0.1	3	0.90779113726159	0.2925206124036293	0.9135802468007926	0.7950882578603601	41.0187212719039	4.45840825263268	0.10869202413433812
1	1	undersample	1.0	100	5	0.3	1	0.8826165638649649	0.26744655684226276	0.8641975307575065	0.7989255564021572	25.28452218324177	4.297898192904889	0.1699813786834483
1	2	undersample	1.0	100	5	0.3	1	0.8962981912585392	0.28180862210754565	0.851851851746685	0.8273215656114558	27.548886063863627	4.933168437804147	0.1790696056050779
1	3	undersample	1.0	100	5	0.3	1	0.8966866585183291	0.2955239921953737	0.9012345677899711	0.7981580966937978	36.08364589195963	4.465051648726508	0.12374168899836639
1	1	undersample	1.0	100	5	0.3	3	0.8873255450385151	0.2623669526791919	0.8641975307575065	0.8081350729024702	26.803633677830458	4.5041972954037615	0.16804426897883212
1	2	undersample	1.0	100	5	0.3	3	0.9040959608879793	0.28593537116314527	0.8641975307575065	0.8250191864863775	30.003984038427376	4.938812799050678	0.16460522351583345
1	3	undersample	1.0	100	5	0.3	3	0.9009787479984461	0.29240308883609545	0.9012345677899711	0.7973906369854383	35.91240103524226	4.448138575134917	0.12386078590639964
1	1	undersample	1.0	100	10	0.1	1	0.8939958121334433	0.27359296692213536	0.8888888887791496	0.7973906369854383	31.484845030038326	4.387205169996082	0.13934338412534633
1	2	undersample	1.0	100	10	0.1	1	0.8949053940100243	0.27261123693374306	0.8765432097683281	0.8250191864863775	33.47587341360295	5.009367267608545	0.14964111230072494
1	3	undersample	1.0	100	10	0.1	1	0.9078764105625196	0.28263382948985394	0.9259259258116141	0.7981580966937978	49.429650554670616	4.587381830883399	0.09280626678744407
1	1	undersample	1.0	100	10	0.1	3	0.8900353410458297	0.2734125048347148	0.8765432097683281	0.8042977743606732	29.17960478359238	4.478963701691023	0.15349636991702797
1	2	undersample	1.0	100	10	0.1	3	0.8925366912064278	0.2814054050288221	0.8765432097683281	0.8227168073612993	32.94891406076693	4.944310553519861	0.15005988406513313
1	3	undersample	1.0	100	10	0.1	3	0.9049486938972741	0.2724945645240824	0.9259259258116141	0.7935533384436413	48.0483201863643	4.485061051511513	0.09334479444093309
1	1	undersample	1.0	100	10	0.3	1	0.8887183422870298	0.27392368373402687	0.8765432097683281	0.8081350729024702	29.90519682272914	4.568542971052388	0.1527675172673716
1	2	undersample	1.0	100	10	0.3	1	0.8945643008063063	0.27398210013150087	0.8641975307575065	0.8211818879445804	29.22356306011108	4.832829697706326	0.16537440679392384
1	3	undersample	1.0	100	10	0.3	1	0.9037927669291188	0.2891147255475471	0.9135802468007926	0.7958557175687195	41.21266918676482	4.47516918509159	0.10858721022617167
1	1	undersample	1.0	100	10	0.3	3	0.8890783851131766	0.2623954464852098	0.8765432097683281	0.8050652340690325	29.32243786228688	4.49659741614672	0.15335004354142226
1	2	undersample	1.0	100	10	0.3	3	0.8880740551244515	0.26346384277719376	0.8395061727358635	0.8173445894027833	23.40659120049266	4.596119677100106	0.19636005104995619
1	3	undersample	1.0	100	10	0.3	3	0.9023999696806041	0.27926078024672096	0.9259259258116141	0.7897160399018441	46.94342393431694	4.40321687563447	0.09379836486493177
1	1	undersample	1.0	300	5	0.1	1	0.8816975071771695	0.24924300887751877	0.851851851746685	0.7935533384436413	22.102228488048528	4.126256167390592	0.18668958872629166
1	2	undersample	1.0	300	5	0.1	1	0.8976530892621963	0.2721811959143177	0.8641975307575065	0.8242517267780181	29.845173481429338	4.917245932160639	0.16475848722302044
1	3	undersample	1.0	300	5	0.1	1	0.9093544811119638	0.30802200391101214	0.9135802468007926	0.800460475818876	42.40768672199254	4.578442314952619	0.1079625474714088
1	1	undersample	1.0	300	5	0.1	3	0.884378878750841	0.2550124513905668	0.8641975307575065	0.791250959318563	24.12098702593683	4.139887237505676	0.17163008262656357
1	2	undersample	1.0	300	5	0.1	3	0.9024189193030329	0.29080985607582355	0.851851851746685	0.8234842670696587	26.824997291462527	4.825925651758171	0.17990403991742895
1	3	undersample	1.0	300	5	0.1	3	0.9087007191381712	0.30772816220108995	0.9135802468007926	0.7973906369854383	41.6049729234035	4.509071980273751	0.10837818768745293
1	1	undersample	1.0	300	5	0.3	1	0.8894100035056801	0.2780540469160664	0.8641975307575065	0.800460475818876	25.527969538659857	4.330958946576803	0.1696554316526527
1	2	undersample	1.0	300	5	0.3	1	0.90362222032726	0.28946070840856464	0.8765432097683281	0.8288564850281747	34.38564628541174	5.121684912780836	0.14894832938176505
1	3	undersample	1.0	300	5	0.3	1	0.8995954255611456	0.27258121790927986	0.8765432097683281	0.8150422102777051	31.28713352363706	4.739152450366596	0.15147287730641376
1	1	undersample	1.0	300	5	0.3	3	0.8824365424518917	0.26151620891380317	0.8765432097683281	0.7889485801934847	26.54108826432665	4.153220902468715	0.15648268057795106
1	2	undersample	1.0	300	5	0.3	3	0.9059624986972133	0.29271228653219633	0.8765432097683281	0.8250191864863775	33.47587341360295	5.009367267608545	0.14964111230072494
1	3	undersample	1.0	300	5	0.3	3	0.903574846271188	0.2791325631571699	0.9012345677899711	0.8127398311526268	39.603990963874246	4.8127400782017	0.1215215831796308
1	1	undersample	1.0	300	10	0.1	1	0.8938631647764419	0.2863599370184769	0.8641975307575065	0.8012279355272355	25.65110314306258	4.347680794949482	0.16949292645194847
1	2	undersample	1.0	300	10	0.1	1	0.8938157907203699	0.2734640019843735	0.8641975307575065	0.8234842670696587	29.687743885715097	4.8958666032329266	0.1649120366034699
1	3	undersample	1.0	300	10	0.1	1	0.9051381901215618	0.28254338537117735	0.8888888887791496	0.8012279355272355	32.24710066482948	4.471900246233753	0.13867603076142762
1	1	undersample	1.0	300	10	0.1	3	0.8914470879167733	0.26068876111123696	0.8888888887791496	0.8019953952355949	32.40309716664122	4.4892331920485296	0.13854332642742542
1	2	undersample	1.0	300	10	0.1	3	0.8930388562007902	0.2700459341625218	0.8395061727358635	0.8288564850281747	25.33287090112948	4.90527569111404	0.19363282815161023
1	3	undersample	1.0	300	10	0.1	3	0.9053940100243503	0.28811663941267757	0.9135802468007926	0.7897160399018441	39.70072485569772	4.344507317292677	0.10943142564969864
1	1	undersample	1.0	300	10	0.3	1	0.8964876874828269	0.2620163787276958	0.851851851746685	0.805832693777392	23.863634111887237	4.387205160574285	0.18384479502862214
1	2	undersample	1.0	300	10	0.3	1	0.8893342050159649	0.27221638133247117	0.8641975307575065	0.829623944736534	30.98689261909583	5.072294218211516	0.1636915960142697
1	3	undersample	1.0	300	10	0.3	1	0.9056593047383531	0.2727031961570314	0.9012345677899711	0.8050652340690325	37.68552691048482	4.623262132094514	0.12268003486380782
1	1	undersample	1.0	300	10	0.3	3	0.888377249083312	0.26178929112723437	0.8765432097683281	0.800460475818876	28.481920129091712	4.392829788670757	0.15423221060734163
1	2	undersample	1.0	300	10	0.3	3	0.8863875387282908	0.30585070439699763	0.8765432097683281	0.8280890253198152	34.20044252241911	5.098820249322685	0.14908637231743058
1	3	undersample	1.0	300	10	0.3	3	0.9042665074898383	0.26374257815816127	0.9259259258116141	0.7981580966937978	49.429650554670616	4.587381830883399	0.09280626678744407
1	1	undersample	1.0	500	5	0.1	1	0.8817638308556702	0.2488249527863488	0.8641975307575065	0.7943207981520006	24.57598137157138	4.201676596253024	0.1709667779677584
1	2	undersample	1.0	500	5	0.1	1	0.8977004633182684	0.2714898975886683	0.8641975307575065	0.825786646194737	30.164193807297792	4.960569682378171	0.1644522446854222
1	3	undersample	1.0	500	5	0.1	1	0.9095250277138227	0.30854602642469603	0.9135802468007926	0.800460475818876	42.40768672199254	4.578442314952619	0.1079625474714088
1	1	undersample	1.0	500	5	0.1	3	0.8837251167770481	0.2526427943536651	0.8765432097683281	0.7897160399018441	26.66386594953948	4.168378642267299	0.15633060800399923
1	2	undersample	1.0	500	5	0.1	3	0.9018220061965265	0.2943380091513571	0.8765432097683281	0.8242517267780181	33.29868620771872	4.987492302620077	0.14978044294363488
1	3	undersample	1.0	500	5	0.1	3	0.90671100878315	0.3003307192105038	0.9135802468007926	0.796623177277079	41.40808085939463	4.49205661514774	0.10848259827158296
1	1	undersample	1.0	500	5	0.3	1	0.8894100035056801	0.2779128986317806	0.8641975307575065	0.7996930161105166	25.405779486731383	4.31436523496686	0.16981824876352714
1	2	undersample	1.0	500	5	0.3	1	0.9034327241029723	0.28944149524349483	0.8765432097683281	0.8288564850281747	34.38564628541174	5.121684912780836	0.14894832938176505
1	3	undersample	1.0	500	5	0.3	1	0.8995196270714306	0.27186376771260795	0.8765432097683281	0.8150422102777051	31.28713352363706	4.739152450366596	0.15147287730641376
1	1	undersample	1.0	500	5	0.3	3	0.8824649668855349	0.26183508616661333	0.8765432097683281	0.7881811204851253	26.4192002724397	4.138173001359136	0.15663504930102076
1	2	undersample	1.0	500	5	0.3	3	0.9049202694636308	0.2923965986144387	0.8765432097683281	0.8242517267780181	33.29868620771872	4.987492302620077	0.14978044294363488
1	3	undersample	1.0	500	5	0.3	3	0.904039112020693	0.2772468700864356	0.9012345677899711	0.8142747505693456	40.00670986324227	4.8525147874485635	0.12129251328012611
1	1	undersample	1.0	500	10	0.1	1	0.8942800564698747	0.29078389811180916	0.8641975307575065	0.8027628549439543	25.900245066213444	4.381514885022253	0.16916884820273131
1	2	undersample	1.0	500	10	0.1	1	0.8933894242157225	0.27358767893148833	0.8641975307575065	0.8250191864863775	30.003984038427376	4.938812799050678	0.16460522351583345
1	3	undersample	1.0	500	10	0.1	1	0.9051571397439906	0.28160536284145615	0.8888888887791496	0.8019953952355949	32.40309716664122	4.4892331920485296	0.13854332642742542
1	1	undersample	1.0	500	10	0.1	3	0.8902722113261893	0.25399988442105764	0.8888888887791496	0.8019953952355949	32.40309716664122	4.4892331920485296	0.13854332642742542
1	2	undersample	1.0	500	10	0.1	3	0.892669338563429	0.2676527629944073	0.8395061727358635	0.8273215656114558	25.061194120535994	4.861673243053362	0.19399207272639898
1	3	undersample	1.0	500	10	0.1	3	0.9029400339198241	0.27792329570285157	0.9135802468007926	0.7889485801934847	39.51791704079923	4.32870910961528	0.10953787645151056
1	1	undersample	1.0	500	10	0.3	1	0.8963929393706831	0.2613690616314679	0.851851851746685	0.8050652340690325	23.747045009676427	4.369932700198924	0.18402005221903683
1	2	undersample	1.0	500	10	0.3	1	0.8893626294496082	0.2723183162414442	0.8641975307575065	0.8288564850281747	30.819401471043353	5.049548505558571	0.16384316230504686
1	3	undersample	1.0	500	10	0.3	1	0.9055550818149949	0.27243196928931734	0.9012345677899711	0.8066001534857514	38.05703899768954	4.659954686799747	0.12244658094688515
1	1	undersample	1.0	500	10	0.3	3	0.8884151483281696	0.25943139290346473	0.8641975307575065	0.800460475818876	25.527969538659857	4.330958946576803	0.1696554316526527
1	2	undersample	1.0	500	10	0.3	3	0.8855158560965672	0.3048787081718728	0.8765432097683281	0.825786646194737	33.6546217401503	5.031434963555003	0.14950204063670205
1	3	undersample	1.0	500	10	0.3	3	0.9039348890973348	0.2618280759277228	0.9259259258116141	0.7973906369854383	49.19506856685848	4.5700053854125855	0.09289558946850622
1	1	smote	0.6	100	5	0.1	1	0.8841041092256237	0.327686056029858	0.7037037036168268	0.8802762854882559	17.462337956220527	5.8777298023985045	0.33659465545284156
1	2	smote	0.6	100	5	0.1	1	0.8887088674758156	0.2825127136590317	0.48148148142203934	0.9040675364473979	8.750856172102246	5.018962438803701	0.5735395774525017
1	3	smote	0.6	100	5	0.1	1	0.898325800858418	0.29333792233059897	0.6172839505410761	0.8948580199470848	13.727335465127878	5.870955554773249	0.42768353934484427
1	1	smote	0.6	100	5	0.1	3	0.8884340979505984	0.34366589781570633	0.7283950616384698	0.8679969301545051	17.634512036712454	5.51801565911213	0.3129100182233177
1	2	smote	0.6	100	5	0.1	3	0.8916555337634897	0.286246371131147	0.5555555554869684	0.8948580199470848	10.638685020499539	5.283859999295923	0.49666475534595433
1	3	smote	0.6	100	5	0.1	3	0.9002112882900808	0.29307292795307394	0.6419753085627191	0.8856485034467718	13.887524628729166	5.614052039304732	0.4042514451290822
1	1	smote	0.6	100	5	0.3	1	0.8696076480676121	0.3016459597976185	0.4444444443895748	0.9270913276981805	10.172630120328522	6.095905595299494	0.5992457625478206
1	2	smote	0.6	100	5	0.3	1	0.8890025866234615	0.2773948638496397	0.40740740735711023	0.9301611665316182	9.156592047291083	5.833535996934944	0.6370859240250674
1	3	smote	0.6	100	5	0.3	1	0.8823607439621766	0.25432630844499754	0.4567901234003963	0.926323867989821	10.5726784195597	6.199973436954489	0.586414632621154
1	1	smote	0.6	100	5	0.3	3	0.8756336279999621	0.28184025594148326	0.5185185184545039	0.9071373752808356	10.52002421045715	5.5837153449566665	0.5307701891223863
1	2	smote	0.6	100	5	0.3	3	0.8875055664515884	0.2769951768851749	0.43209876537875325	0.9270913276981805	9.675055824521232	5.926574884318953	0.6125623350459241
1	3	smote	0.6	100	5	0.3	3	0.892422993471855	0.2963154458335286	0.5308641974653254	0.9178818111978675	12.64830134605558	6.46463518695127	0.5111069766284685
1	1	smote	0.6	100	10	0.1	1	0.8896752982196829	0.33456695109668094	0.6172839505410761	0.9086722946975544	16.04770743825117	6.7589991548222415	0.4211815937168993
1	2	smote	0.6	100	10	0.1	1	0.897397269359408	0.3006165557100401	0.48148148142203934	0.9286262471148994	12.081411427304367	6.745917014311563	0.5583715887906495
1	3	smote	0.6	100	10	0.1	1	0.9129738589958595	0.3269556273542312	0.5679012344977901	0.926323867989821	16.524402336759206	7.7080750837812575	0.4664661850668153
1	1	smote	0.6	100	10	0.1	3	0.8935410211951527	0.33688095806324525	0.6172839505410761	0.8940905602387254	13.616174326247581	5.828412402599257	0.4280506496749399
1	2	smote	0.6	100	10	0.1	3	0.8957676018305336	0.30478830918573263	0.4938271604328609	0.9178818111978675	10.904945022063549	6.013614127396531	0.5514575274043079
1	3	smote	0.6	100	10	0.1	3	0.9131159811640752	0.33146062473123655	0.6296296295518976	0.9140445126560703	18.077676212278792	7.325065283871146	0.40519948565728947
1	1	smote	0.6	100	10	0.3	1	0.8851842377040636	0.34336706605980144	0.46913580241121783	0.9393706830319313	13.69207888839133	7.737770248683359	0.5651274853757194
1	2	smote	0.6	100	10	0.3	1	0.8873918687170158	0.3112305559098322	0.37037037032464565	0.946277820407166	10.36134255938733	6.894178609094694	0.6653750193053093
1	3	smote	0.6	100	10	0.3	1	0.9076584899045886	0.32204644992774345	0.4444444443895748	0.9439754412820878	13.479449557720818	7.93302750133401	0.5885275457702648
1	1	smote	0.6	100	10	0.3	3	0.8933988990269368	0.3279296980739218	0.5185185184545039	0.9286262471148994	14.011577730450373	7.264833707720145	0.5184879038865279
1	2	smote	0.6	100	10	0.3	3	0.8800015159697943	0.28901660946911595	0.37037037032464565	0.9401381427402906	9.238309122954384	6.18708348534806	0.6697203255076138
1	3	smote	0.6	100	10	0.3	3	0.9046739243720568	0.3145492136131865	0.46913580241121783	0.9378357636152124	13.332182655288962	7.5467142239179665	0.5660524076005147
1	1	smote	0.6	300	5	0.1	1	0.8684232966658139	0.30906954544663984	0.3950617283462887	0.9424405218653689	10.692787201219065	6.863537900515078	0.6418848205269347
1	2	smote	0.6	300	5	0.1	1	0.8773106695849086	0.2817069209277951	0.3950617283462887	0.9409056024486501	10.398089889951088	6.685264219004156	0.6429319409408091
1	3	smote	0.6	300	5	0.1	1	0.8726301128450015	0.2481241275106164	0.32098765428135956	0.9432079815737283	7.851104240365856	5.6519843220263	0.7198967266866755
1	1	smote	0.6	300	5	0.1	3	0.8670399742285135	0.280646671006298	0.41975308636793174	0.9393706830319313	11.2081855349219	6.923268117243005	0.6176974840030957
1	2	smote	0.6	300	5	0.1	3	0.8798214945567209	0.28081244163473923	0.35802469131382414	0.9439754412820878	9.396731684608703	6.390494376074619	0.6800762750919618
1	3	smote	0.6	300	5	0.1	3	0.8765337350653288	0.2580644884232456	0.37037037032464565	0.946277820407166	10.36134255938733	6.894178609094694	0.6653750193053093
1	1	smote	0.6	300	5	0.3	1	0.8505443279042666	0.3136740808537455	0.37037037032464565	0.951650038365682	11.577962067083975	7.660198295995745	0.6616188700422492
1	2	smote	0.6	300	5	0.3	1	0.8832419014051145	0.25587745472303886	0.3333333332921811	0.951650038365682	9.841267765392208	6.894178466396171	0.7005376270959269
1	3	smote	0.6	300	5	0.3	1	0.8646712714249168	0.23564535643717124	0.25925925922725196	0.9531849577824008	7.126227966693758	5.537946599358662	0.7771217190888905
1	1	smote	0.6	300	5	0.3	3	0.8513496868574894	0.2656440319586326	0.35802469131382414	0.9424405218653689	9.131280424740318	6.220081222341789	0.6811838911634208
1	2	smote	0.6	300	5	0.3	3	0.8738807879253006	0.2951281444240346	0.30864197527053805	0.9562547966158385	9.7587696626225	7.055445645220819	0.7229851499268908
1	3	smote	0.6	300	5	0.3	3	0.8640933079408392	0.25585298818981383	0.3333333332921811	0.9501151189489632	9.523074975348544	6.6820499407556175	0.7016693518450751
1	1	smote	0.6	300	10	0.1	1	0.8831850525378281	0.32334896492934273	0.40740740735711023	0.9470452801155255	12.29528746221192	7.6935036444507565	0.625727828254763
1	2	smote	0.6	300	10	0.1	1	0.8939389632661568	0.29403065864835215	0.40740740735711023	0.9524174980740414	13.76108573586054	8.56212484097229	0.6221983401388935
1	3	smote	0.6	300	10	0.1	1	0.9019546535535278	0.3312588064380824	0.4444444443895748	0.9501151189489632	15.236919916562854	8.90939992100749	0.5847244598925524
1	1	smote	0.6	300	10	0.1	3	0.8875718901300892	0.33932729566523395	0.41975308636793174	0.9501151189489632	13.778065892155572	8.414433258729295	0.6107122136597796
1	2	smote	0.6	300	10	0.1	3	0.8870602503245123	0.30414871613531796	0.37037037032464565	0.9524174980740414	11.774191015220628	7.783749855429353	0.6610857363894728
1	3	smote	0.6	300	10	0.1	3	0.9044370540916972	0.3129267751716408	0.43209876537875325	0.9501151189489632	14.491635795667007	8.661916589868392	0.5977183367761659
1	1	smote	0.6	300	10	0.3	1	0.8861885676927886	0.33261839962174583	0.43209876537875325	0.9386032233235718	11.631791511431471	7.037807493997844	0.6050493056691504
1	2	smote	0.6	300	10	0.3	1	0.8824081180182486	0.29905592776879303	0.38271604933546716	0.9409056024486501	9.871686592383439	6.4763497121602756	0.6560530009573315
1	3	smote	0.6	300	10	0.3	1	0.8973877945481936	0.2716099626196635	0.3950617283462887	0.9447429009904472	11.165530799150071	7.1495185945756035	0.6403205195998852
1	1	smote	0.6	300	10	0.3	3	0.8792056318277859	0.28471377127171127	0.3950617283462887	0.9355333844901341	9.477160775076829	6.128158953904437	0.6466239208739338
1	2	smote	0.6	300	10	0.3	3	0.8840662099807661	0.30086949549655667	0.38271604933546716	0.9524174980740414	12.409997326239445	8.043208183943666	0.6481232709726131
1	3	smote	0.6	300	10	0.3	3	0.8922240224363529	0.3092661661609593	0.37037037032464565	0.9524174980740414	11.774191015220628	7.783749855429353	0.6610857363894728
1	1	smote	0.6	500	5	0.1	1	0.8651165875519929	0.3022824435372982	0.35802469131382414	0.9547198771991197	11.758797868650245	7.906882536944843	0.6724226836518
1	2	smote	0.6	500	5	0.1	1	0.8722605952076404	0.27278922550599977	0.3333333332921811	0.951650038365682	9.841267765392208	6.894178466396171	0.7005376270959269
1	3	smote	0.6	500	5	0.1	1	0.8693328785423949	0.24468687177002016	0.23456790120560891	0.9485801995322443	5.653345060696854	4.561819638613826	0.8069239597269633
1	1	smote	0.6	500	5	0.1	3	0.8658177235818576	0.292311754059676	0.41975308636793174	0.9501151189489632	13.778065892155572	8.414433258729295	0.6107122136597796
1	2	smote	0.6	500	5	0.1	3	0.8768274542129748	0.27643854425197273	0.34567901230300263	0.9501151189489632	10.06211695234439	6.929533271894714	0.6886754749614613
1	3	smote	0.6	500	5	0.1	3	0.8699676908937589	0.25464137109560375	0.35802469131382414	0.9524174980740414	11.16283879271965	7.524291526915042	0.6740482018063326
1	1	smote	0.6	500	5	0.3	1	0.8498337170631874	0.3183350040597703	0.38271604933546716	0.951650038365682	12.20317201496977	7.915538239195603	0.6486459510243567
1	2	smote	0.6	500	5	0.3	1	0.8804278824744416	0.2502079575068786	0.32098765428135956	0.951650038365682	9.304471344271578	6.638838523196312	0.7135105461138195
1	3	smote	0.6	500	5	0.3	1	0.8654671555669254	0.23816135142716638	0.25925925922725196	0.9539524174907602	7.250831738906948	5.630245689288309	0.776496520608647
1	1	smote	0.6	500	5	0.3	3	0.8535573178704415	0.26652116970375606	0.38271604933546716	0.9432079815737283	10.297025162296832	6.738904383954435	0.6544515697270588
1	2	smote	0.6	500	5	0.3	3	0.8710762438058421	0.28911808411929013	0.30864197527053805	0.9547198771991197	9.412830816313681	6.816278049090381	0.7241475054612222
1	3	smote	0.6	500	5	0.3	3	0.8650313142510636	0.25437518700645745	0.30864197527053805	0.9508825786573225	8.642576334553215	6.283756435006468	0.727069811747928
1	1	smote	0.6	500	10	0.1	1	0.882446017263106	0.3245262557024592	0.40740740735711023	0.9470452801155255	12.29528746221192	7.6935036444507565	0.625727828254763
1	2	smote	0.6	500	10	0.1	1	0.893010431767147	0.29396619176292155	0.40740740735711023	0.9524174980740414	13.76108573586054	8.56212484097229	0.6221983401388935
1	3	smote	0.6	500	10	0.1	1	0.9019641283647423	0.32045265450635957	0.40740740735711023	0.9493476592406037	12.885414047438465	8.043208286468994	0.6242102991803969
1	1	smote	0.6	500	10	0.1	3	0.8858664241114996	0.34037308246608455	0.41975308636793174	0.9508825786573225	14.004651316670342	8.545908751608795	0.6102193063093058
1	2	smote	0.6	500	10	0.1	3	0.8866149341974361	0.3058288695640469	0.37037037032464565	0.9531849577824008	11.976853697986154	7.911352284798089	0.6605534612449849
1	3	smote	0.6	500	10	0.1	3	0.9039727883421923	0.30660981128796966	0.3950617283462887	0.9531849577824008	13.296751852298737	8.438775770451295	0.6346494039463393
1	1	smote	0.6	500	10	0.3	1	0.8865201860852923	0.3317757451666737	0.41975308636793174	0.9401381427402906	11.361154608921094	7.012027950061134	0.617193241164375
1	2	smote	0.6	500	10	0.3	1	0.8825597149976787	0.29763430918080547	0.38271604933546716	0.9416730621570095	10.00973507624132	6.561564825330742	0.655518320440632
1	3	smote	0.6	500	10	0.3	1	0.8973972693594079	0.2731037422078618	0.38271604933546716	0.9470452801155255	11.088113791284377	7.227230696302225	0.6517998210932799
1	1	smote	0.6	500	10	0.3	3	0.8801531129492245	0.2804140411760095	0.40740740735711023	0.9370683039068529	10.237041000221703	6.473802041122077	0.6323899590332269
1	2	smote	0.6	500	10	0.3	3	0.8840188359246942	0.29956472190005634	0.38271604933546716	0.9531849577824008	12.623603793805767	8.17506402762469	0.6476014325956623
1	3	smote	0.6	500	10	0.3	3	0.8931051798792908	0.31047060802224397	0.37037037032464565	0.951650038365682	11.577962067083975	7.660198295995745	0.6616188700422492
1	1	smote	0.8	100	5	0.1	1	0.8863401646722189	0.30139474680718453	0.7037037036168268	0.8649270913210674	15.208095189677818	5.209806010703933	0.3425679411948335
1	2	smote	0.8	100	5	0.1	1	0.8877424367319481	0.29616043861169705	0.5802469135086116	0.8825786646133341	10.390233535839347	4.941579502413904	0.4755984917438506
1	3	smote	0.8	100	5	0.1	1	0.8951612139128128	0.25450839773387024	0.7037037036168268	0.8818112049049747	17.719965698223838	5.954063949212786	0.3360087639791501
1	1	smote	0.8	100	5	0.1	3	0.8906038297186928	0.32483224815863215	0.7530864196601128	0.8518802762789572	17.541449183961706	5.084308489768268	0.28984539766545636
1	2	smote	0.8	100	5	0.1	3	0.8879887818235221	0.29749404818624187	0.5925925925194331	0.8825786646133341	10.93285694360704	5.046719491826966	0.46161030081432214
1	3	smote	0.8	100	5	0.1	3	0.9004292089480117	0.2771232479081219	0.7530864196601128	0.8695318495712239	20.327350889710083	5.772185467972703	0.28396151057839686
1	1	smote	0.8	100	5	0.3	1	0.8621604464531045	0.2732375295881684	0.48148148142203934	0.9201841903229457	10.705355724378991	6.032406650337983	0.5634942638614991
1	2	smote	0.8	100	5	0.3	1	0.8794235524857167	0.26329410774973033	0.43209876537875325	0.9240214888647428	9.253402329968432	5.687117344776027	0.6145974258380058
1	3	smote	0.8	100	5	0.3	1	0.8637901139819789	0.2235256583770533	0.46913580241121783	0.9117421335309921	9.129220341834454	5.315512010715063	0.5822525605023071
1	1	smote	0.8	100	5	0.3	3	0.8745724491439507	0.31849803063431786	0.5925925925194331	0.902532617030679	13.468860310646134	6.079906053360415	0.4514046310114374
1	2	smote	0.8	100	5	0.3	3	0.8791961570165714	0.2650011715835797	0.5061728394436824	0.9125095932393515	10.690568869526869	5.785466090857044	0.5411747545486232
1	3	smote	0.8	100	5	0.3	3	0.8791487829604995	0.26031581192782116	0.48148148142203934	0.902532617030679	8.598424257547222	4.939923668355337	0.5745149848863415
1	1	smote	0.8	100	10	0.1	1	0.8913902390494869	0.3200167035424417	0.6049382715302546	0.9063699155724761	14.823000283654098	6.460938389830617	0.4358725034044116
1	2	smote	0.8	100	10	0.1	1	0.8928304103540736	0.3219053182755834	0.5185185184545039	0.922486569448024	12.816449111231824	6.689401409124854	0.521938738483972
1	3	smote	0.8	100	10	0.1	1	0.9085301725363122	0.3210492546182206	0.6419753085627191	0.9209516500313051	20.890522648463108	8.121298263707901	0.38875513990073146
1	1	smote	0.8	100	10	0.1	3	0.8930957050680766	0.33639326546720616	0.6790123455951838	0.878741366071537	15.329842690113082	5.599702615805018	0.3652811431729887
1	2	smote	0.8	100	10	0.1	3	0.8935315463839383	0.3036755952231795	0.5555555554869684	0.9109746738226326	12.79094671266451	6.240420753706805	0.4878779316325822
1	3	smote	0.8	100	10	0.1	3	0.9086154458372417	0.2907252531697854	0.6419753085627191	0.9040675364473979	16.89820488811138	6.6919499184049345	0.3960154225689951
1	1	smote	0.8	100	10	0.3	1	0.88616961807036	0.34346732858194423	0.5061728394436824	0.9240214888647428	12.465654822255605	6.662051746737632	0.5344325442243887
1	2	smote	0.8	100	10	0.3	1	0.8830997792368986	0.26966487488969276	0.4444444443895748	0.931696085948337	10.912357883410037	6.5068654628599445	0.5962840866526836
1	3	smote	0.8	100	10	0.3	1	0.9043991548468397	0.29985235134824767	0.41975308636793174	0.9393706830319313	11.2081855349219	6.923268117243005	0.6176974840030957
1	1	smote	0.8	100	10	0.3	3	0.8802289114389396	0.30744838233215765	0.48148148142203934	0.9178818111978675	10.379170891612743	5.863273774211617	0.5649077109962544
1	2	smote	0.8	100	10	0.3	3	0.8863780639170764	0.2963775073331845	0.4444444443895748	0.9347659247817747	11.463527580329663	6.813070849430788	0.5943258466517847
1	3	smote	0.8	100	10	0.3	3	0.9100366675193996	0.34360202975151377	0.6172839505410761	0.9301611665316182	21.48174068604667	8.838690904446885	0.41145132597986317
1	1	smote	0.8	300	5	0.1	1	0.8704603810769072	0.3354734563548438	0.4567901234003963	0.9355333844901341	12.20319066379287	7.085683790452005	0.5806418881451614
1	2	smote	0.8	300	5	0.1	1	0.8766000587438295	0.2664075281242743	0.3333333332921811	0.9424405218653689	8.1866652128974	5.791110103559597	0.7073832715877448
1	3	smote	0.8	300	5	0.1	1	0.8677032110135205	0.26826788604824814	0.43209876537875325	0.9409056024486501	12.114622379714472	7.312007739535796	0.6035687608912418
1	1	smote	0.8	300	5	0.1	3	0.8703751077759776	0.29702395423466493	0.4444444443895748	0.9339984650734153	11.320928444355852	6.733849107379874	0.5948141998484063
1	2	smote	0.8	300	5	0.1	3	0.8704035322096206	0.27618415946417807	0.4444444443895748	0.9324635456566964	11.045452839328567	6.5808071048901855	0.5957933178623478
1	3	smote	0.8	300	5	0.1	3	0.874799844613096	0.25365324271987594	0.38271604933546716	0.9370683039068529	9.231949707934453	6.081450402266194	0.658739540654122
1	1	smote	0.8	300	5	0.3	1	0.8546658707825247	0.3354726328104908	0.38271604933546716	0.951650038365682	12.20317201496977	7.915538239195603	0.6486459510243567
1	2	smote	0.8	300	5	0.3	1	0.8668599528154403	0.2790600583129705	0.30864197527053805	0.9524174980740414	8.93576997913353	6.486458212857794	0.7258980634737716
1	3	smote	0.8	300	5	0.3	1	0.8615919577802412	0.24272677652928681	0.29629629625971654	0.946277820407166	7.416539949131804	5.5153428872757555	0.7436544333258791
1	1	smote	0.8	300	5	0.3	3	0.860852922505519	0.29158432023090936	0.41975308636793174	0.9470452801155255	12.937401116323601	7.926640118525022	0.6126918318355047
1	2	smote	0.8	300	5	0.3	3	0.8632216253091157	0.2684384344211297	0.34567901230300263	0.9432079815737283	8.774093268318369	6.086752346797555	0.6937186639028287
1	3	smote	0.8	300	5	0.3	3	0.8658556228267151	0.24477626163564783	0.3333333332921811	0.9478127398238848	9.080880576571328	6.387253676371436	0.7033738117910882
1	1	smote	0.8	300	10	0.1	1	0.8808731986015178	0.3385998482989578	0.4567901234003963	0.9447429009904472	14.377206890954968	8.266630874978041	0.5749816910826191
1	2	smote	0.8	300	10	0.1	1	0.8849663170461328	0.28157567703320885	0.40740740735711023	0.9409056024486501	10.946426657897897	6.894178725848036	0.6298108809242866
1	3	smote	0.8	300	10	0.1	1	0.9020209772320287	0.3326796530353571	0.46913580241121783	0.9424405218653689	14.469454741876474	8.150451256861654	0.5632866792539629
1	1	smote	0.8	300	10	0.1	3	0.8854400576068522	0.30701058487890065	0.43209876537875325	0.9363008441984936	11.183864073924038	6.783428949842457	0.6065371318147414
1	2	smote	0.8	300	10	0.1	3	0.8832892754611864	0.2866324979858073	0.43209876537875325	0.9416730621570095	12.284036718008963	7.408218351179871	0.6030768548158696
1	3	smote	0.8	300	10	0.1	3	0.9033948248581146	0.31713299256004235	0.46913580241121783	0.9470452801155255	15.80451324091323	8.859186014822082	0.5605478461584711
1	1	smote	0.8	300	10	0.3	1	0.8867760059880807	0.31272605469618736	0.43209876537875325	0.9370683039068529	11.329531533855404	6.866153679977961	0.606040377412332
1	2	smote	0.8	300	10	0.3	1	0.8746577224448804	0.2716409887297883	0.38271604933546716	0.9393706830319313	9.606074317913018	6.31239151866274	0.6571249829736279
1	3	smote	0.8	300	10	0.3	1	0.8969424784211174	0.3054989591560445	0.4444444443895748	0.9409056024486501	12.737660097348495	7.520922246379675	0.5904477008747194
1	1	smote	0.8	300	10	0.3	3	0.8785139706091356	0.3140518917022122	0.4567901234003963	0.931696085948337	11.470376179836386	6.687611725717165	0.5830333291744574
1	2	smote	0.8	300	10	0.3	3	0.8879698322010934	0.2800672811442864	0.3950617283462887	0.9401381427402906	10.256408489355245	6.599555717704598	0.6434567833359944
1	3	smote	0.8	300	10	0.3	3	0.8982689519911315	0.3184345831704639	0.46913580241121783	0.946277820407166	15.566109940475458	8.732626238186612	0.5610024672778829
1	1	smote	0.8	500	5	0.1	1	0.8642828041651269	0.32648780006765715	0.40740740735711023	0.9470452801155255	12.29528746221192	7.6935036444507565	0.625727828254763
1	2	smote	0.8	500	5	0.1	1	0.8765905839326151	0.27295405847061793	0.30864197527053805	0.946277820407166	7.863518917367494	5.745148840912245	0.7306078643224508
1	3	smote	0.8	500	5	0.1	1	0.8645480988791299	0.26465213472997384	0.35802469131382414	0.9501151189489632	10.621891312760017	7.1770166030338105	0.6756815980778478
1	1	smote	0.8	500	5	0.1	3	0.8628615824829691	0.28938812457434915	0.46913580241121783	0.9432079815737283	14.676930051809396	8.260592470653824	0.5628283499835951
1	2	smote	0.8	500	5	0.1	3	0.8677411102583781	0.27831434126837673	0.37037037032464565	0.9409056024486501	9.365926561074536	6.267435205316396	0.6691740609738539
1	3	smote	0.8	500	5	0.1	3	0.8712373155964868	0.24996073462958537	0.3333333332921811	0.9447429009904472	8.5486095306224	6.032406314173166	0.7056593481171514
1	1	smote	0.8	500	5	0.3	1	0.8536994400386573	0.32414024286498067	0.3950617283462887	0.9501151189489632	12.438301990294969	7.919466596451102	0.6366999674270069
1	2	smote	0.8	500	5	0.3	1	0.8666325573462949	0.2789322116329483	0.32098765428135956	0.9524174980740414	9.46216806277629	6.7459165413721065	0.7129355980569119
1	3	smote	0.8	500	5	0.3	1	0.8625962877689662	0.24260458386378028	0.27160493823807347	0.946277820407166	6.568037500357346	5.055730980002775	0.7697475713327359
1	1	smote	0.8	500	5	0.3	3	0.8604549804345147	0.2849682865263599	0.41975308636793174	0.9485801995322443	13.345186271221992	8.163256195414215	0.6117004211148308
1	2	smote	0.8	500	5	0.3	3	0.8659787953725022	0.27151746639089114	0.34567901230300263	0.9439754412820878	8.90152331596339	6.170132501037563	0.6931546649950612
1	3	smote	0.8	500	5	0.3	3	0.8647186454809888	0.2465909407115471	0.3333333332921811	0.9493476592406037	9.371210233216814	6.580806779838268	0.7022365865616911
1	1	smote	0.8	500	10	0.1	1	0.8808163497342315	0.33826960479151397	0.4567901234003963	0.946277820407166	14.812010122883017	8.502820284550122	0.5740490362813111
1	2	smote	0.8	500	10	0.1	1	0.8846631230872726	0.28217153784001314	0.40740740735711023	0.9416730621570095	11.099504613684445	6.984891588255307	0.6292975876282507
1	3	smote	0.8	500	10	0.1	1	0.901784106951669	0.33253416831073596	0.48148148142203934	0.9424405218653689	15.203806761739239	8.36493681625275	0.5501869890418007
1	1	smote	0.8	500	10	0.1	3	0.8840756847919804	0.3073866682165755	0.41975308636793174	0.9378357636152124	10.913578427617065	6.752323252979233	0.618708445504596
1	2	smote	0.8	500	10	0.1	3	0.8825407653752498	0.2831665207157295	0.41975308636793174	0.9409056024486501	11.518096904948472	7.103093232691916	0.6166898209077643
1	3	smote	0.8	500	10	0.1	3	0.9024189193030329	0.3169966408266116	0.4444444443895748	0.946277820407166	14.091425852160805	8.273014330913632	0.5870956052847395
1	1	smote	0.8	500	10	0.3	1	0.8863306898610045	0.3136435182098705	0.4444444443895748	0.9401381427402906	12.56410038187586	7.424500182417672	0.5909296989927556
1	2	smote	0.8	500	10	0.3	1	0.8746387728224515	0.2715836534818688	0.38271604933546716	0.9393706830319313	9.606074317913018	6.31239151866274	0.6571249829736279
1	3	smote	0.8	500	10	0.3	1	0.8965919104061851	0.30517658067812453	0.4444444443895748	0.9401381427402906	12.56410038187586	7.424500182417672	0.5909296989927556
1	1	smote	0.8	500	10	0.3	3	0.8792056318277859	0.31519768419640914	0.4567901234003963	0.931696085948337	11.470376179836386	6.687611725717165	0.5830333291744574
1	2	smote	0.8	500	10	0.3	3	0.8881972276702387	0.2795009745739925	0.3950617283462887	0.9393706830319313	10.118313959068312	6.516017051522829	0.6439824833167838
1	3	smote	0.8	500	10	0.3	3	0.8988374406639947	0.3178517862920558	0.46913580241121783	0.9455103606988066	15.334422224731755	8.609631525026952	0.5614578264185847
1	1	smote	1.0	100	5	0.1	1	0.8921671735690667	0.331082570319541	0.7530864196601128	0.8580199539458326	18.43189015779101	5.304170463017707	0.287771369799357
1	2	smote	1.0	100	5	0.1	1	0.885705352320855	0.2869516242191796	0.6172839505410761	0.8764389869464587	11.440592005753777	4.995782126808675	0.4366716346400819
1	3	smote	1.0	100	5	0.1	1	0.8915418360289171	0.2767121819547368	0.7160493826276483	0.8656945510294268	16.254408411840558	5.331498720275677	0.3280032359619961
1	1	smote	1.0	100	5	0.1	3	0.8874392427730877	0.33038485828612957	0.7654320986709343	0.8465080583204413	17.996314169786412	4.986789797740716	0.27710060908748624
1	2	smote	1.0	100	5	0.1	3	0.891049145845769	0.30518987937757297	0.6666666665843622	0.8626247121959891	12.558658118922333	4.852886051868475	0.38641755196520333
1	3	smote	1.0	100	5	0.1	3	0.8959097239987494	0.2848583240008036	0.7654320986709343	0.858787413654192	19.844963762736555	5.4204236624649855	0.2731384913986807
1	1	smote	1.0	100	5	0.3	1	0.8671536719630861	0.31320748497585527	0.5802469135086116	0.902532617030679	12.800369090447049	5.953241343915407	0.46508355921976
1	2	smote	1.0	100	5	0.3	1	0.8753304340411018	0.26297207159686126	0.5061728394436824	0.9109746738226326	10.488576326174611	5.685716686710645	0.5420865906878111
1	3	smote	1.0	100	5	0.3	1	0.8685275195891722	0.25210665182735253	0.5061728394436824	0.9094397544059138	10.29343098692401	5.5893486179243626	0.5430015047548611
1	1	smote	1.0	100	5	0.3	3	0.8723742929422131	0.3383021779855339	0.5679012344977901	0.8894858019885689	10.578173543410207	5.138716955190492	0.4857848879412626
1	2	smote	1.0	100	5	0.3	3	0.8744398017869494	0.2738618969722783	0.5555555554869684	0.898695318488882	11.089013952137833	5.484006191618451	0.49454406896756214
1	3	smote	1.0	100	5	0.3	3	0.8898647944439708	0.25407454837403365	0.5555555554869684	0.8994627781972413	11.183204888572691	5.525868830135467	0.4941221030431003
1	1	smote	1.0	100	10	0.1	1	0.8907364770756943	0.32635982041506584	0.6913580246060053	0.8902532616969283	18.17062738639216	6.299576391063378	0.3466900770897326
1	2	smote	1.0	100	10	0.1	1	0.8879414077674502	0.28053507991692583	0.5555555554869684	0.9117421335309921	12.91304188717697	6.294685275846785	0.48746725997746304
1	3	smote	1.0	100	10	0.1	1	0.9101977393100442	0.30487150705793326	0.6419753085627191	0.9017651573223197	16.460127395740674	6.535107358170656	0.3970265257643417
1	1	smote	1.0	100	10	0.1	3	0.8992638071686422	0.3562171038041924	0.7283950616384698	0.8772064466548182	19.158236665903217	5.9318667998166745	0.3096248737124915
1	2	smote	1.0	100	10	0.1	3	0.8960707957893939	0.2978920164094047	0.6049382715302546	0.897160399072163	13.358440705583961	5.8823469485385615	0.4403468147667321
1	3	smote	1.0	100	10	0.1	3	0.9053182115346352	0.2971566947305895	0.6790123455951838	0.8902532616969283	17.15976145905999	6.187083955508675	0.36055768016777484
1	1	smote	1.0	100	10	0.3	1	0.8821807225491031	0.32744988249230017	0.5061728394436824	0.9178818111978675	11.457007858541688	6.163954480581444	0.5380073438123615
1	2	smote	1.0	100	10	0.3	1	0.8905848800962641	0.3083580068254683	0.4444444443895748	0.9363008441984936	11.75903422193221	6.977241205552242	0.5933515419955483
1	3	smote	1.0	100	10	0.3	1	0.8934936471390807	0.25368583051653176	0.4938271604328609	0.9247889485731022	11.996016230778798	6.565884739079793	0.5473387575346224
1	1	smote	1.0	100	10	0.3	3	0.8864349127843626	0.30888649351162323	0.6049382715302546	0.9079048349891949	15.09557109091564	6.568620684626315	0.4351356099156482
1	2	smote	1.0	100	10	0.3	3	0.8844262528069128	0.28245469604892326	0.48148148142203934	0.9293937068232587	12.22282426402563	6.819242188856678	0.5579105057330255
1	3	smote	1.0	100	10	0.3	3	0.8974635930379086	0.2847200001452049	0.5185185184545039	0.926323867989821	13.540062145572639	7.037807685191582	0.519776606202077
1	1	smote	1.0	300	5	0.1	1	0.8687359654358886	0.29843359653300955	0.4938271604328609	0.922486569448024	11.610720460196188	6.370858484880814	0.5487048276301331
1	2	smote	1.0	300	5	0.1	1	0.8710099201273414	0.27340743331185086	0.40740740735711023	0.9424405218653689	11.256664647581973	7.0780234599061735	0.6287851303147728
1	3	smote	1.0	300	5	0.1	1	0.8683380233648844	0.24605909460222375	0.37037037032464565	0.9293937068232587	7.742965621937129	5.245570914505137	0.6774627569330661
1	1	smote	1.0	300	5	0.1	3	0.8702708848526192	0.3016559041586387	0.5061728394436824	0.9178818111978675	11.457007858541688	6.163954480581444	0.5380073438123615
1	2	smote	1.0	300	5	0.1	3	0.8743734781084487	0.2545471899099378	0.43209876537875325	0.9301611665316182	10.133777752840198	6.187083633112819	0.6105406771962198
1	3	smote	1.0	300	5	0.1	3	0.8640175094511242	0.25136772015257963	0.3950617283462887	0.9278587874065399	8.399477735287636	5.476227240735769	0.6519723403437845
1	1	smote	1.0	300	5	0.3	1	0.8618477776830296	0.3010465981991219	0.41975308636793174	0.9401381427402906	11.361154608921094	7.012027950061134	0.617193241164375
1	2	smote	1.0	300	5	0.3	1	0.875339908852316	0.2781452012086163	0.34567901230300263	0.951650038365682	10.398320654935937	7.149518409596029	0.6875647080780343
1	3	smote	1.0	300	5	0.3	1	0.8613740371223103	0.2578534099891976	0.3333333332921811	0.946277820407166	8.807141182928701	6.204760748185225	0.7045147263155943
1	1	smote	1.0	300	5	0.3	3	0.8592801038439309	0.25963351816194463	0.41975308636793174	0.9416730621570095	11.679169260688736	7.196554969717589	0.6161872212220602
1	2	smote	1.0	300	5	0.3	3	0.8729143571814332	0.2614428321086025	0.32098765428135956	0.946277820407166	8.32675166603683	5.974954794548735	0.7175612953190226
1	3	smote	1.0	300	5	0.3	3	0.8388808352993566	0.223863844574611	0.34567901230300263	0.9416730621570095	8.52929343822107	5.926574680943897	0.6948494196592034
1	1	smote	1.0	300	10	0.1	1	0.8849473674237041	0.3259979777162785	0.5061728394436824	0.931696085948337	13.981458508421179	7.410596777146048	0.5300302992615529
1	2	smote	1.0	300	10	0.1	1	0.8840093611134798	0.2990529009975369	0.41975308636793174	0.9339984650734153	10.237009770933662	6.359746379192103	0.6212503865024608
1	3	smote	1.0	300	10	0.1	1	0.8978994343537704	0.2813207951475854	0.48148148142203934	0.9401381427402906	14.583330782532558	8.043208530952478	0.5515343857353263
1	1	smote	1.0	300	10	0.1	3	0.8878277100328775	0.31348570346155835	0.5061728394436824	0.9270913276981805	13.033682314121192	6.942559150202202	0.5326629000573033
1	2	smote	1.0	300	10	0.1	3	0.88979847076547	0.2922154443396315	0.4444444443895748	0.9355333844901341	11.609521933299348	6.894178823142491	0.593838294690916
1	3	smote	1.0	300	10	0.1	3	0.8984584482154193	0.30648505655386316	0.5432098764761469	0.9370683039068529	17.707314078203808	8.631736054829435	0.48746726011830466
1	1	smote	1.0	300	10	0.3	1	0.8800773144595093	0.2952874681070323	0.5185185184545039	0.931696085948337	14.689712496956798	7.591343040003268	0.5167795417833267
1	2	smote	1.0	300	10	0.3	1	0.8784571217418493	0.286555560010898	0.46913580241121783	0.9309286262399776	11.910592505840889	6.792042910869663	0.5702523017585361
1	3	smote	1.0	300	10	0.3	1	0.8878750840889496	0.28271551020185565	0.46913580241121783	0.9339984650734153	12.505676760019874	7.107951835567644	0.5683780131943519
1	1	smote	1.0	300	10	0.3	3	0.8762210662952541	0.3043073530446181	0.48148148142203934	0.9209516500313051	10.81830645881471	6.0909736977809255	0.5630246853133801
1	2	smote	1.0	300	10	0.3	3	0.8789119126801398	0.300878626701356	0.46913580241121783	0.9370683039068529	13.158818005369081	7.454681138261786	0.5665160049809895
1	3	smote	1.0	300	10	0.3	3	0.8897700463318269	0.2904660118538471	0.5061728394436824	0.9293937068232587	13.492117540729867	7.168946916490354	0.5313433387996832
1	1	smote	1.0	500	5	0.1	1	0.8648039187819182	0.2784958850326891	0.46913580241121783	0.9416730621570095	14.267439307583631	8.043208495566716	0.5637457555972979
1	2	smote	1.0	500	5	0.1	1	0.8663483130098633	0.26432340971921214	0.40740740735711023	0.9478127398238848	12.486210770306686	7.806643382231753	0.6252211660509955
1	3	smote	1.0	500	5	0.1	1	0.8639985598286953	0.23995039624335934	0.30864197527053805	0.9432079815737283	7.4143326464394805	5.434600309640674	0.7329857580785989
1	1	smote	1.0	500	5	0.1	3	0.8644533507669859	0.2997473292015252	0.46913580241121783	0.9339984650734153	12.505676760019874	7.107951835567644	0.5683780131943519
1	2	smote	1.0	500	5	0.1	3	0.8697023961797561	0.2578783143495701	0.37037037032464565	0.9363008441984936	8.64634870996685	5.814367671293534	0.6724650809107072
1	3	smote	1.0	500	5	0.1	3	0.864405976710914	0.2424683791055575	0.37037037032464565	0.9439754412820878	9.911359988984364	6.610856251111675	0.666997885188862
1	1	smote	1.0	500	5	0.3	1	0.8628710572941833	0.3024236495471171	0.40740740735711023	0.9439754412820878	11.583901976128999	7.271941876222842	0.6277627154795634
1	2	smote	1.0	500	5	0.3	1	0.8729143571814331	0.27910755367935836	0.35802469131382414	0.9470452801155255	9.973799632117386	6.760957748153695	0.6778718139317966
1	3	smote	1.0	500	5	0.3	1	0.8605307789242299	0.2513601062958834	0.32098765428135956	0.9501151189489632	9.003634524511071	6.43456660961652	0.7146632287286887
1	1	smote	1.0	500	5	0.3	3	0.8597822688382933	0.2627567933067725	0.40740740735711023	0.9401381427402906	10.797273777244325	6.805791833882866	0.6303250122501848
1	2	smote	1.0	500	5	0.3	3	0.8710383445609846	0.2595742519907388	0.29629629625971654	0.9470452801155255	7.53012822577119	5.595275377782369	0.7430517960280886
1	3	smote	1.0	500	5	0.3	3	0.8454468794709266	0.22717394209922823	0.32098765428135956	0.9424405218653689	7.740119839663949	5.5766245441685	0.7204829617999068
1	1	smote	1.0	500	10	0.1	1	0.8844452024293417	0.3250684996661806	0.5061728394436824	0.9339984650734153	14.504939538445939	7.669105927849301	0.5287237332132702
1	2	smote	1.0	500	10	0.1	1	0.8827776356556095	0.2983440532893419	0.41975308636793174	0.9370683039068529	10.771664027509212	6.669977860550019	0.6192151682227794
1	3	smote	1.0	500	10	0.1	1	0.897690988507054	0.27930778026174846	0.48148148142203934	0.9393706830319313	14.38697762282651	7.941395781543447	0.5519849857188753
1	1	smote	1.0	500	10	0.1	3	0.8885383208739566	0.3274206313181243	0.4938271604328609	0.926323867989821	12.266258401382553	6.7026739858967455	0.5464318167697079
1	2	smote	1.0	500	10	0.1	3	0.8879319329562357	0.2936040510112103	0.4567901234003963	0.9355333844901341	12.20319066379287	7.085683790452005	0.5806418881451614
1	3	smote	1.0	500	10	0.1	3	0.8961086950342514	0.30144865808332094	0.4938271604328609	0.9393706830319313	15.115773855865083	8.145021314403536	0.5388424860620312
1	1	smote	1.0	500	10	0.3	1	0.8800773144595094	0.2952294691465547	0.5185185184545039	0.931696085948337	14.689712496956798	7.591343040003268	0.5167795417833267
1	2	smote	1.0	500	10	0.3	1	0.8783623736297054	0.2870491420095691	0.46913580241121783	0.9309286262399776	11.910592505840889	6.792042910869663	0.5702523017585361
1	3	smote	1.0	500	10	0.3	1	0.8879035085225928	0.28292671000686703	0.46913580241121783	0.9339984650734153	12.505676760019874	7.107951835567644	0.5683780131943519
1	1	smote	1.0	500	10	0.3	3	0.8762779151625403	0.30595919271271815	0.48148148142203934	0.9186492709062268	10.485847692518474	5.9185876709372565	0.5644357747348953
1	2	smote	1.0	500	10	0.3	3	0.8789782363586405	0.29948349650751144	0.4567901234003963	0.9355333844901341	12.20319066379287	7.085683790452005	0.5806418881451614
1	3	smote	1.0	500	10	0.3	3	0.8901300891579735	0.2902087943934384	0.5061728394436824	0.9286262471148994	13.336019524962248	7.091861476583951	0.5317824655212351
1	1	class_weight		100	5	0.1	1	0.8920724254569228	0.36158701816805106	0.7901234566925774	0.8219493476529398	17.379308888573554	4.437632785394821	0.2553399930948555
1	2	class_weight		100	5	0.1	1	0.8983731749144898	0.2756003265515292	0.7654320986709343	0.8633921719043486	20.62388914666846	5.603134559050606	0.27168175279476
1	3	class_weight		100	5	0.1	1	0.9127748879603574	0.3364873266347934	0.8395061727358635	0.8426707597786441	28.016507376744592	5.335982797570779	0.19045851953105675
1	1	class_weight		100	5	0.1	3	0.8962981912585392	0.3678189519023795	0.827160493725042	0.8165771296944239	21.305437407226776	4.5095818599458335	0.21166341533836877
1	2	class_weight		100	5	0.1	3	0.9015946107273812	0.28103742813116045	0.8148148147142205	0.8564850345291137	26.258820772922164	5.67755951628557	0.21621531685657436
1	3	class_weight		100	5	0.1	3	0.9144519295453037	0.34524024326738256	0.8641975307575065	0.83499616269505	32.2029562540769	5.237438671113828	0.16263843318487892
1	1	class_weight		100	5	0.3	1	0.8771590726054782	0.2806930170687289	0.5802469135086116	0.8979278587805225	12.160547109332308	5.684674091574239	0.46746860308663307
1	2	class_weight		100	5	0.3	1	0.8854021583619948	0.2660477664092621	0.4444444443895748	0.9232540291563834	9.623998687194781	5.791110355279824	0.6017363932878755
1	3	class_weight		100	5	0.3	1	0.8929441080886462	0.3103221116982612	0.5679012344977901	0.9155794320727891	14.254024133856431	6.727047462141826	0.4719402223841738
1	1	class_weight		100	5	0.3	3	0.887079199946941	0.3088769583078333	0.7160493826276483	0.8656945510294268	16.254408411840558	5.331498720275677	0.3280032359619961
1	2	class_weight		100	5	0.3	3	0.8923756194157832	0.2694716931847347	0.5679012344977901	0.9040675364473979	12.385827153656392	5.919801850896674	0.47794964789984423
1	3	class_weight		100	5	0.3	3	0.902200998645102	0.33264908466166254	0.6913580246060053	0.8940905602387254	18.910142796802997	6.527821890911168	0.34520213686135426
1	1	class_weight		100	10	0.1	1	0.8907649015093374	0.32490854210824627	0.6296296295518976	0.9048349961557572	16.16370775598396	6.616188072881667	0.40932365340465976
1	2	class_weight		100	10	0.1	1	0.9015282870488804	0.27616724409122684	0.4567901234003963	0.926323867989821	10.5726784195597	6.199973436954489	0.586414632621154
1	3	class_weight		100	10	0.1	1	0.9141297859640147	0.3597190204079872	0.6172839505410761	0.9194167306145863	18.402455224013266	7.660198930211445	0.4162596051961121
1	1	class_weight		100	10	0.1	3	0.896070795789394	0.3273928377746237	0.7530864196601128	0.8679969301545051	20.05552125132372	5.705067037387117	0.284463652943219
1	2	class_weight		100	10	0.1	3	0.9004292089480117	0.27339671112204655	0.6296296295518976	0.9056024558641167	16.30894113629677	6.669978214113037	0.40897676895645235
1	3	class_weight		100	10	0.1	3	0.9181755303525576	0.3568000073248017	0.7530864196601128	0.8833461243216935	23.095721126488687	6.455733688433493	0.27952075720520125
1	1	class_weight		100	10	0.3	1	0.8641406819969113	0.24054328268945072	0.29629629625971654	0.9478127398238848	7.647057333435634	5.6775588234412755	0.7424501346611344
1	2	class_weight		100	10	0.3	1	0.8930009569559326	0.2563989617087769	0.23456790120560891	0.9547198771991197	6.461452904590383	5.18037131730869	0.8017347381753555
1	3	class_weight		100	10	0.3	1	0.9033569256132572	0.3239994189978186	0.37037037032464565	0.9547198771991197	12.402788823310468	8.179533658908458	0.6594914781994444
1	1	class_weight		100	10	0.3	3	0.886785480799295	0.2796832414687923	0.46913580241121783	0.9140445126560703	9.39742409386148	5.457891780139286	0.5807859293835862
1	2	class_weight		100	10	0.3	3	0.8951991131576703	0.2829415607739682	0.41975308636793174	0.9439754412820878	12.188863970697183	7.492303751259898	0.6146843255764639
1	3	class_weight		100	10	0.3	3	0.9083785755568821	0.31445600701451676	0.6172839505410761	0.931696085948337	22.000721370296393	9.037313142861034	0.4107734819575177
1	1	class_weight		300	5	0.1	1	0.8669357513051552	0.24309757533031726	0.37037037032464565	0.9416730621570095	9.496902352253024	6.349901443868461	0.6686286868468223
1	2	class_weight		300	5	0.1	1	0.8808447741678747	0.2818446037609099	0.30864197527053805	0.9478127398238848	8.107929090394878	5.914123774417995	0.7294246937044524
1	3	class_weight		300	5	0.1	1	0.8722890196412837	0.3035617165814783	0.37037037032464565	0.9547198771991197	12.402788823310468	8.179533658908458	0.6594914781994444
1	1	class_weight		300	5	0.1	3	0.8745156002766645	0.2693208148247868	0.3950617283462887	0.9409056024486501	10.398089889951088	6.685264219004156	0.6429319409408091
1	2	class_weight		300	5	0.1	3	0.8903669594383332	0.28664496505417375	0.40740740735711023	0.9416730621570095	11.099504613684445	6.984891588255307	0.6292975876282507
1	3	class_weight		300	5	0.1	3	0.8907743763205518	0.3114892970577373	0.48148148142203934	0.9370683039068529	13.82665274787425	7.650856957689728	0.553341214170542
1	1	class_weight		300	5	0.3	1	0.8657608747145713	0.26332192053229214	0.30864197527053805	0.9562547966158385	9.7587696626225	7.055445645220819	0.7229851499268908
1	2	class_weight		300	5	0.3	1	0.8752167363065293	0.27430875897371143	0.25925925922725196	0.9646968534077921	9.564127696550052	7.343798239403769	0.7678481903176102
1	3	class_weight		300	5	0.3	1	0.872810134258075	0.32346791642699896	0.40740740735711023	0.9608595548659951	16.877446563534637	10.408857177625347	0.6167317413607001
1	1	class_weight		300	5	0.3	3	0.8616867058923852	0.25111618083615916	0.25925925922725196	0.9539524174907602	7.250831738906948	5.630245689288309	0.776496520608647
1	2	class_weight		300	5	0.3	3	0.8710762438058421	0.2742253515983125	0.2222222221947874	0.9600920951576356	6.873624635586854	5.568374671354329	0.810107461176874
1	3	class_weight		300	5	0.3	3	0.8645007248230578	0.28076757918763273	0.34567901230300263	0.9508825786573225	10.227592212748918	7.037807207207243	0.6881196432683871
1	1	class_weight		300	10	0.1	1	0.8859137981675714	0.27787179125277306	0.20987654318396587	0.9708365310746675	8.842513394040614	7.196553734940695	0.8138583823198567
1	2	class_weight		300	10	0.1	1	0.8936073448736535	0.2838124289737637	0.2222222221947874	0.9693016116579486	9.02142560965419	7.238886528173753	0.8024104782522258
1	3	class_weight		300	10	0.1	1	0.9095724017698947	0.32167369454477884	0.25925925922725196	0.975441289324824	13.901556792252203	10.556708659881929	0.7593903818563661
1	1	class_weight		300	10	0.1	3	0.889921643311257	0.3090987228150803	0.30864197527053805	0.9639293936994326	11.930087830744478	8.556603876648579	0.7172288987929218
1	2	class_weight		300	10	0.1	3	0.8941379343016591	0.2788501523877226	0.2222222221947874	0.966231772824511	8.175322234207304	6.58080612973453	0.804959836377556
1	3	class_weight		300	10	0.1	3	0.9072889722672276	0.3421340629907653	0.24691358021643045	0.971603990783027	11.218427561450634	8.695358963162121	0.7750960465134442
1	1	class_weight		300	10	0.3	1	0.8639132865277659	0.2768155257958945	0.24691358021643045	0.9677666922412298	9.843868892335909	7.660197503226268	0.7781693852862608
1	2	class_weight		300	10	0.3	1	0.9020209772320286	0.2784404446918573	0.19753086417314436	0.9654643131161516	6.881365514726367	5.719614254129182	0.8311743029890432
1	3	class_weight		300	10	0.3	1	0.8986668940621357	0.3662406045174681	0.30864197527053805	0.970069071366308	14.468859574622861	10.311804084991614	0.7126894754296349
1	1	class_weight		300	10	0.3	3	0.8937778914755123	0.2876746375069617	0.27160493823807347	0.9693016116579486	11.773724938118294	8.84752797887903	0.7514637812284253
1	2	class_weight		300	10	0.3	3	0.8915607856513458	0.27343627858805103	0.27160493823807347	0.9677666922412298	11.195315294649731	8.426217253548895	0.752655634953189
1	3	class_weight		300	10	0.3	3	0.9027126384506788	0.33928172109189914	0.35802469131382414	0.9669992325328703	16.341676538229752	10.848977472437847	0.6638839829953164
1	1	class_weight		500	5	0.1	1	0.8612508645765233	0.22910372121540074	0.24691358021643045	0.9531849577824008	6.675623389429988	5.274234856532059	0.7900737477382134
1	2	class_weight		500	5	0.1	1	0.8828723837677533	0.28481101798643416	0.28395061724889503	0.9585571757409167	9.172092264731543	6.851621572833419	0.747007474778497
1	3	class_weight		500	5	0.1	1	0.874553499521522	0.3053536940513454	0.3333333332921811	0.9631619339910733	13.072913059630212	9.04860865185812	0.6921646674964533
1	1	class_weight		500	5	0.1	3	0.8708583231479112	0.2649278574400625	0.3333333332921811	0.9524174980740414	10.008062371457013	7.005374869886419	0.6999731326400521
1	2	class_weight		500	5	0.1	3	0.8831661029153993	0.28026527303873183	0.30864197527053805	0.9478127398238848	8.107929090394878	5.914123774417995	0.7294246937044524
1	3	class_weight		500	5	0.1	3	0.8858379996778564	0.3000672764562994	0.3333333332921811	0.9493476592406037	9.371210233216814	6.580806779838268	0.7022365865616911
1	1	class_weight		500	5	0.3	1	0.8657324502809282	0.2609641248503408	0.29629629625971654	0.9577897160325574	9.554064688501619	7.019526954449874	0.7347162791724945
1	2	class_weight		500	5	0.3	1	0.8752830599850298	0.27448252785603217	0.25925925922725196	0.9646968534077921	9.564127696550052	7.343798239403769	0.7678481903176102
1	3	class_weight		500	5	0.3	1	0.8736628672673696	0.3323578294281402	0.38271604933546716	0.9623944742827139	15.866934467280654	10.177119991393818	0.6414042897644029
1	1	class_weight		500	5	0.3	3	0.8608623973167334	0.2506655596689147	0.24691358021643045	0.9539524174907602	6.792348234620663	5.362138751703151	0.789438129283301
1	2	class_weight		500	5	0.3	3	0.8713794377647025	0.27443288358937784	0.2222222221947874	0.9600920951576356	6.873624635586854	5.568374671354329	0.810107461176874
1	3	class_weight		500	5	0.3	3	0.8632879489876164	0.28369455630840734	0.37037037032464565	0.9539524174907602	12.186271802042144	8.043208127554726	0.6600220425367623
1	1	class_weight		500	10	0.1	1	0.8859422226012147	0.2778712535670064	0.20987654318396587	0.971603990783027	9.088679209647834	7.391055118687802	0.8132155242045777
1	2	class_weight		500	10	0.1	1	0.8946400992960215	0.28268133524496486	0.19753086417314436	0.9708365310746675	8.194329155865159	6.773227044650066	0.8265749195416175
1	3	class_weight		500	10	0.1	1	0.9098945453511839	0.3225855287555253	0.25925925922725196	0.975441289324824	13.901556792252203	10.556708659881929	0.7593903818563661
1	1	class_weight		500	10	0.1	3	0.8897510967093981	0.3064361657685	0.30864197527053805	0.9623944742827139	11.424924030908304	8.207354831769209	0.7183728045207375
1	2	class_weight		500	10	0.1	3	0.8934178486493657	0.27837092034890487	0.2222222221947874	0.9685341519495893	8.794422269944919	7.062328376323637	0.8030463027133727
1	3	class_weight		500	10	0.1	3	0.907004727930796	0.33869226602565966	0.23456790120560891	0.9731389101997457	11.102299982212433	8.732624611423713	0.7865599483342821
1	1	class_weight		500	10	0.3	1	0.863989085017481	0.27684202354087417	0.24691358021643045	0.9677666922412298	9.843868892335909	7.660197503226268	0.7781693852862608
1	2	class_weight		500	10	0.3	1	0.9020209772320286	0.2784404446918573	0.19753086417314436	0.9654643131161516	6.881365514726367	5.719614254129182	0.8311743029890432
1	3	class_weight		500	10	0.3	1	0.8986763688733501	0.36625197982333296	0.30864197527053805	0.970069071366308	14.468859574622861	10.311804084991614	0.7126894754296349
1	1	class_weight		500	10	0.3	3	0.8937399922306548	0.2876156898444629	0.27160493823807347	0.9693016116579486	11.773724938118294	8.84752797887903	0.7514637812284253
1	2	class_weight		500	10	0.3	3	0.8915607856513458	0.27343627858805103	0.27160493823807347	0.9677666922412298	11.195315294649731	8.426217253548895	0.752655634953189
1	3	class_weight		500	10	0.3	3	0.9027221132618931	0.33939719979928534	0.35802469131382414	0.9669992325328703	16.341676538229752	10.848977472437847	0.6638839829953164
2	1	none		100	5	0.1	1	0.9091353527607362	0.3351737626358148	0.12499999998437501	0.9938650306672251	23.142819357817423	20.37496676094528	0.880401225732016
2	2	none		100	5	0.1	1	0.9199378452384337	0.3599242719892662	0.13580246911903673	0.9930928626170907	22.59361802265433	19.661151209117126	0.8702081695577469
2	3	none		100	5	0.1	1	0.9106620050595491	0.3397130062546287	0.1111111110973937	0.9907904834920125	13.44790203724562	12.06480170300025	0.8971512087986866
2	1	none		100	5	0.1	3	0.9120973926380369	0.3548472912944901	0.062499999992187506	0.9953987729985017	14.422190843794224	13.583303788054183	0.941833580691874
2	2	none		100	5	0.1	3	0.9175312431899795	0.35567582152448746	0.07407407406492914	0.9938603223254501	12.949978881106533	12.06479514780191	0.9316459222882704
2	3	none		100	5	0.1	3	0.9104440844016183	0.33436053325172554	0.06172839505410761	0.9915579432003718	7.727263562205739	7.312000309785089	0.9462599759474557
2	1	none		100	5	0.3	1	0.9020226226993865	0.3145633634276452	0.17499999997812501	0.9861963190108421	15.154871137814657	12.677768584908142	0.8365474254496085
2	2	none		100	5	0.3	1	0.9065120377476478	0.32404672306017596	0.17283950615150132	0.9846508058251371	13.404468846793629	11.260486484019617	0.8400546473475863
2	3	none		100	5	0.3	1	0.9042759823010527	0.32545822647407635	0.12345679010821523	0.9846508058251371	9.035205365644194	8.043204631442585	0.8902071635996582
2	1	none		100	5	0.3	3	0.9095954754601228	0.36583397697584186	0.24999999996875003	0.9877300613421187	26.833311361220513	20.374983379263693	0.7593167625363038
2	2	none		100	5	0.3	3	0.9156457557583164	0.3837400755727385	0.20987654318396587	0.9907904834920125	28.576791788834797	22.789069883444913	0.797467741168233
2	3	none		100	5	0.3	3	0.9099892934633277	0.35322300631771664	0.09876543208657218	0.9915579432003718	12.871715736315823	11.699200495656143	0.9089076084807605
2	1	none		100	10	0.1	1	0.914599309815951	0.339214089051689	0.062499999992187506	0.9900306748390336	6.620506170617518	6.269224475158387	0.9469403467633309
2	2	none		100	10	0.1	1	0.91852609836749	0.4046268558766012	0.09876543208657218	0.9938603223254501	17.73969709212463	16.086393530402546	0.9068020310305623
2	3	none		100	10	0.1	1	0.9191230114739964	0.36236877805979595	0.07407407406492914	0.9938603223254501	12.949978881106533	12.06479514780191	0.9316459222882704
2	1	none		100	10	0.1	3	0.9129121932515338	0.37960925181128685	0.04999999999375	0.9953987729985017	11.385940141448195	10.866643030443345	0.9543913617660912
2	2	none		100	10	0.1	3	0.9169722293283306	0.381504214561827	0.09876543208657218	0.9946277820338095	20.289590360721814	18.38444546808914	0.9061023381124191
2	3	none		100	10	0.1	3	0.9143571814331599	0.3605999283648403	0.03703703703246457	0.9961627014505284	9.984589340468908	9.651826678770696	0.9666723637600826
2	1	none		100	10	0.3	1	0.902569018404908	0.33417375773822877	0.1624999999796875	0.9869631901764804	14.689189750975492	12.464696312403008	0.8485625399919245
2	2	none		100	10	0.3	1	0.9166785101806846	0.3817556240790882	0.19753086417314436	0.9877206446585748	19.799983816720093	16.086406640802643	0.8124454338805388
2	3	none		100	10	0.3	1	0.9203831613655098	0.37409008961105056	0.14814814812985827	0.9884881043669341	14.933320326922196	12.869124613420166	0.8617724780795168
2	1	none		100	10	0.3	3	0.906058282208589	0.3319283823599248	0.17499999997812501	0.9877300613421187	17.075743614206594	14.262488365484584	0.835248438777279
2	2	none		100	10	0.3	3	0.9152857129321699	0.37771436466048736	0.13580246911903673	0.9907904834920125	16.90593398422911	14.745868748111414	0.8722303418910733
2	3	none		100	10	0.3	3	0.9223918213429596	0.3728949529580046	0.1111111110973937	0.9915579432003718	14.681800759463796	13.161600557613161	0.8964568193251954
2	1	none		300	5	0.1	1	0.8877971625766872	0.3035933897183757	0.18749999997656253	0.9838957055139272	14.09889230784385	11.642849906291532	0.8257989004444815
2	2	none		300	5	0.1	1	0.889135233980463	0.3070852223853409	0.18518518516232282	0.9838833461167776	13.874450230468009	11.490292687378233	0.8281620069818177
2	3	none		300	5	0.1	1	0.8998417706527196	0.33045229066444665	0.17283950615150132	0.9877206446585748	16.807822089475906	14.075605810702312	0.837443754919171
2	1	none		300	5	0.1	3	0.9008819018404908	0.36174855463358957	0.18749999997656253	0.9877300613421187	18.576907884517976	15.281237534447769	0.822593159403783
2	2	none		300	5	0.1	3	0.9075163677363729	0.32057002462864653	0.12345679010821523	0.9831158864084182	8.201019457099346	7.312004643804491	0.8915970264482839
2	3	none		300	5	0.1	3	0.9094681788465365	0.3604295941887888	0.18518518516232282	0.9854182655334965	15.358841101413867	12.699796350685068	0.8268720350214164
2	1	none		300	5	0.3	1	0.893299463190184	0.33828779544883636	0.274999999965625	0.9823619631826507	21.12592496997565	15.591295499631318	0.738017166610719
2	2	none		300	5	0.3	1	0.8735207450991539	0.2820617768126481	0.19753086417314436	0.9739063699081052	9.187326774552636	7.570076979581753	0.8239694824697361
2	3	none		300	5	0.3	1	0.8709814956936983	0.29798711374291287	0.17283950615150132	0.9808135072833399	10.68178545380966	9.008390361908997	0.8433412460908676
2	1	none		300	5	0.3	3	0.8923408742331288	0.33534800806466214	0.21249999997343752	0.9808282208513741	13.805072125447975	11.083994212854575	0.8028928769138305
2	2	none		300	5	0.3	3	0.8897321470869693	0.32600157227158705	0.19753086417314436	0.9808135072833399	12.583378024454426	10.29530327075314	0.8181668805396737
2	3	none		300	5	0.3	3	0.8952749116473854	0.3362224406595434	0.2222222221947874	0.9846508058251371	18.32855942954839	14.477768336596652	0.7899021310955143
2	1	none		300	10	0.1	1	0.9079850460122699	0.35685279012976123	0.1374999999828125	0.9892638036733953	14.68942727902005	12.80713091756465	0.871860456327114
2	2	none		300	10	0.1	1	0.9113820907118426	0.36307111402652587	0.19753086417314436	0.9854182655334965	16.634806359012895	13.54644944073074	0.8143436708563235
2	3	none		300	10	0.1	1	0.9128980605061444	0.3374715694374685	0.12345679010821523	0.9930928626170907	20.2503618674131	17.873773826470117	0.8826397148353674
2	1	none		300	10	0.1	3	0.8980924079754601	0.32326744616387665	0.0999999999875	0.9900306748390336	11.034176946112709	10.03075916025342	0.909062732897848
2	2	none		300	10	0.1	3	0.9110504723193389	0.3857439469878847	0.14814814812985827	0.9907904834920125	18.710124564378734	16.086402270667	0.8597699084372664
2	3	none		300	10	0.1	3	0.9172185744199047	0.3680919677712142	0.12345679010821523	0.9907904834920125	15.152565673361249	13.405335225555833	0.8846907753448799
2	1	none		300	10	0.3	1	0.8938746165644171	0.3748608108183418	0.22499999997187503	0.983128834348289	16.917878482413045	13.336355723915228	0.7882995239976591
2	2	none		300	10	0.3	1	0.8945074519390201	0.3631109467172805	0.16049382714067978	0.9846508058251371	12.263962571036489	10.456166020875358	0.8525927764106043
2	3	none		300	10	0.3	1	0.9042570326786238	0.33770010387508287	0.08641975307575066	0.9884881043669341	8.122515454537462	7.50698935782843	0.9242197590907214
2	1	none		300	10	0.3	3	0.8986483895705522	0.3008874370745144	0.12499999998437501	0.9815950920170123	7.6190434672511325	6.791662972903062	0.8914062409415527
2	2	none		300	10	0.3	3	0.8990269368882825	0.35308168536086865	0.18518518516232282	0.9877206446585748	18.281235061503153	15.081006225752477	0.8249445943998549
2	3	none		300	10	0.3	3	0.9138360668163688	0.3625430015727362	0.09876543208657218	0.9907904834920125	11.789941513928389	10.724268180444666	0.9096116422524934
2	1	none		500	5	0.1	1	0.8844804447852761	0.30119068218378103	0.1624999999796875	0.9823619631826507	10.806612928577497	9.213038249782143	0.8525370717547065
2	2	none		500	5	0.1	1	0.8881498536141668	0.30670515136798565	0.18518518516232282	0.9831158864084182	13.23346320347939	10.968006965706737	0.8288085034678115
2	3	none		500	5	0.1	1	0.899945993576078	0.3326179142188701	0.2222222221947874	0.9846508058251371	18.32855942954839	14.477768336596652	0.7899021310955143
2	1	none		500	5	0.1	3	0.9013324386503069	0.36917138881220846	0.23749999997031251	0.9854294478452038	21.065559239851517	16.29998880256893	0.7737743112500548
2	2	none		500	5	0.1	3	0.904456003714126	0.3130457962081781	0.16049382714067978	0.9854182655334965	12.919495754665867	11.006490170593725	0.8519287633516023
2	3	none		500	5	0.1	3	0.9051855641776339	0.34830226778473267	0.19753086417314436	0.9846508058251371	15.790758899377511	12.869127410308135	0.8149783892215503
2	1	none		500	5	0.3	1	0.8935007668711656	0.3350220415988803	0.24999999996875003	0.9815950920170123	17.777768056590183	13.583325945806124	0.7640624922538086
2	2	none		500	5	0.3	1	0.8750082904598125	0.2899549026737825	0.20987654318396587	0.9739063699081052	9.914058675713992	8.043206790805613	0.8112930288952288
2	3	none		500	5	0.3	1	0.8751030385719564	0.30170887438987	0.14814814812985827	0.9815809669916994	9.26811089263689	8.043205505470329	0.8678365533130592
2	1	none		500	5	0.3	3	0.8883723159509203	0.31690037168636404	0.199999999975	0.9785276073544592	11.392851808270077	9.314281372072458	0.8175548506110382
2	2	none		500	5	0.3	3	0.8891826080365349	0.3265581584915533	0.19753086417314436	0.9800460475749806	12.089934738683121	9.899330266627594	0.8188075750362996
2	3	none		500	5	0.3	3	0.8956728537183897	0.3305166982170881	0.19753086417314436	0.9831158864084182	14.332858605382219	11.699207430087187	0.816250798871717
2	1	none		500	10	0.1	1	0.9076974693251534	0.35691112817505977	0.14999999998125002	0.9877300613421187	14.205870742934998	12.224990027558215	0.8605589975242706
2	2	none		500	10	0.1	1	0.9096197758259668	0.3671390564425459	0.18518518516232282	0.9854182655334965	15.358841101413867	12.699796350685068	0.8268720350214164
2	3	none		500	10	0.1	1	0.9130686071080034	0.32744964808860905	0.13580246911903673	0.9907904834920125	16.90593398422911	14.745868748111414	0.8722303418910733
2	1	none		500	10	0.1	3	0.8967983128834356	0.3146571809809702	0.11249999998593752	0.9907975460046718	13.647872465342804	12.224986703892652	0.8957430250361635
2	2	none		500	10	0.1	3	0.9119505793847057	0.389910017243044	0.14814814812985827	0.9923254029087313	22.48692716018469	19.303678529472094	0.8584400246015773
2	3	none		500	10	0.1	3	0.916318467354538	0.35468932484435295	0.09876543208657218	0.9930928626170907	15.756445951103187	14.299019061176093	0.9075028053906082
2	1	none		500	10	0.3	1	0.8938746165644171	0.3748608108183418	0.22499999997187503	0.983128834348289	16.917878482413045	13.336355723915228	0.7882995239976591
2	2	none		500	10	0.3	1	0.894725372596951	0.3633240983315593	0.16049382714067978	0.9846508058251371	12.263962571036489	10.456166020875358	0.8525927764106043
2	3	none		500	10	0.3	1	0.9034327241029722	0.3380794034406061	0.07407407406492914	0.9877206446585748	6.434994751126731	6.032402490300991	0.9374370390736999
2	1	none		500	10	0.3	3	0.8983224693251535	0.30027619250680315	0.12499999998437501	0.9815950920170123	7.6190434672511325	6.791662972903062	0.8914062409415527
2	2	none		500	10	0.3	3	0.8985342467051344	0.35392593479258894	0.18518518516232282	0.9884881043669341	19.515134507715068	16.086405766775208	0.8243041094727941
2	3	none		500	10	0.3	3	0.9143287569995167	0.364646974327566	0.12345679010821523	0.9907904834920125	15.152565673361249	13.405335225555833	0.8846907753448799
2	1	undersample	0.6	100	5	0.1	1	0.911474309815951	0.37361709455656883	0.8374999998953125	0.8320552147175456	25.533892786689503	4.9867576931263695	0.19529953695062807
2	2	undersample	0.6	100	5	0.1	1	0.9078006120728044	0.34765433428639286	0.8888888887791496	0.8388334612368471	41.638089959216295	5.515343572228768	0.13245908160653
2	3	undersample	0.6	100	5	0.1	1	0.9071847493438693	0.2993520014006517	0.7407407406492913	0.8741366078213805	19.843203545643224	5.885275050789318	0.29658894738543634
2	1	undersample	0.6	100	5	0.1	3	0.909288726993865	0.3669117960997914	0.8249999998968751	0.8389570552082902	24.559181245107002	5.122856823907113	0.20859231939321846
2	2	undersample	0.6	100	5	0.1	3	0.9081985541438087	0.33445923902830577	0.8888888887791496	0.8342287029866906	40.259254243964826	5.3621395933602845	0.13319022648243833
2	3	undersample	0.6	100	5	0.1	3	0.9093639559231782	0.30866040009455986	0.7654320986709343	0.8656945510294268	21.033381346997988	5.699188287191241	0.270959194949929
2	1	undersample	0.6	100	5	0.3	1	0.899894555214724	0.3316041874073432	0.8249999998968751	0.8374233128770137	24.283016483763102	5.074527988920685	0.2089743566036623
2	2	undersample	0.6	100	5	0.3	1	0.8966108600286139	0.3136512447680332	0.8395061727358635	0.8319263238616122	25.891110860339236	4.994869762329332	0.19291831587919664
2	3	undersample	0.6	100	5	0.3	1	0.8921103247017804	0.2827798601083137	0.7407407406492913	0.8710667689879428	19.302719154045178	5.745149465218367	0.29763419476510344
2	1	undersample	0.6	100	5	0.3	3	0.9052626533742332	0.35797003950678785	0.7874999999015626	0.84355828220212	19.98269711551374	5.033823206804511	0.251909088041448
2	2	undersample	0.6	100	5	0.3	3	0.8996238499947887	0.3183411842690033	0.851851851746685	0.8380660015284876	29.75829064664596	5.260487650415595	0.17677384145804742
2	3	undersample	0.6	100	5	0.3	3	0.8993301308471428	0.284158521495141	0.6543209875735406	0.8695318495712239	12.61533499002971	5.015177537746775	0.3975461147529633
2	1	undersample	0.6	100	10	0.1	1	0.9111004601226993	0.32057363693417723	0.8499999998937501	0.8404907975395669	29.85897114290552	5.328845818887082	0.17846715128908594
2	2	undersample	0.6	100	10	0.1	1	0.908596496214813	0.32403823246703223	0.8765432097683281	0.8396009209452066	37.164588860653545	5.4647642635233105	0.1470422264690519
2	3	undersample	0.6	100	10	0.1	1	0.9125853917360698	0.34328371044519146	0.7407407406492913	0.8687643898628645	18.91394967811115	5.644357377023477	0.2984229779576984
2	1	undersample	0.6	100	10	0.1	3	0.9070168711656442	0.30357028717665113	0.8374999998953125	0.8420245398708435	27.470497514846667	5.301455974212926	0.19298724737849154
2	2	undersample	0.6	100	10	0.1	3	0.9101977393100442	0.32498620930902905	0.8765432097683281	0.8419033000702848	37.809218740525324	5.54434820407086	0.14664010552632856
2	3	undersample	0.6	100	10	0.1	3	0.9084354244241684	0.32096057241456394	0.7901234566925774	0.8641596316127079	23.9494823912254	5.816558125595547	0.24286779108978954
2	1	undersample	0.6	100	10	0.3	1	0.9115030674846625	0.32379537768865085	0.8499999998937501	0.838190184042652	29.353867328116692	5.253080243209732	0.17895699707817989
2	2	undersample	0.6	100	10	0.3	1	0.9084638488578115	0.33088363610729293	0.8641975307575065	0.8472755180288007	35.30378755429373	5.658539240192573	0.16028135447088857
2	3	undersample	0.6	100	10	0.3	1	0.9076300654709455	0.3203679750246572	0.7530864196601128	0.8679969301545051	20.05552125132372	5.705067037387117	0.284463652943219
2	1	undersample	0.6	100	10	0.3	3	0.9046299846625766	0.30324954012736915	0.7999999999	0.8312883435519074	19.70908914555946	4.741817899985805	0.24059040313201205
2	2	undersample	0.6	100	10	0.3	3	0.9037169684394039	0.3214040623287734	0.851851851746685	0.844205679195363	31.15763203415321	5.467797495243204	0.17548821353539953
2	3	undersample	0.6	100	10	0.3	3	0.9108325516614082	0.3033229163221881	0.7654320986709343	0.8710667689879428	22.04573706002033	5.9366544473923115	0.2692880809914489
2	1	undersample	0.6	300	5	0.1	1	0.9082726226993865	0.37503361944508234	0.8374999998953125	0.8358895705457371	26.250895976787348	5.103270716234486	0.1944036675257923
2	2	undersample	0.6	300	5	0.1	1	0.9003060364022246	0.3100740501756679	0.8765432097683281	0.8334612432783312	35.532714750739395	5.263298311997638	0.148125410444778
2	3	undersample	0.6	300	5	0.1	1	0.8896468737860398	0.2752790336370869	0.7530864196601128	0.8679969301545051	20.05552125132372	5.705067037387117	0.284463652943219
2	1	undersample	0.6	300	5	0.1	3	0.9084451687116565	0.36826797554414076	0.8249999998968751	0.8389570552082902	24.559181245107002	5.122856823907113	0.20859231939321846
2	2	undersample	0.6	300	5	0.1	3	0.8991311598116407	0.3530886948874744	0.8395061727358635	0.8426707597786441	28.016507376744592	5.335982797570779	0.19045851953105675
2	3	undersample	0.6	300	5	0.1	3	0.8966677088959002	0.2770924609099792	0.7037037036168268	0.8656945510294268	15.308570011047975	5.239576328546786	0.34226424621501284
2	1	undersample	0.6	300	5	0.3	1	0.9016008435582823	0.34257920044136314	0.8249999998968751	0.8320552147175456	23.35616214531944	4.912328473825976	0.21032257824296627
2	2	undersample	0.6	300	5	0.3	1	0.8917787063092767	0.3351600382599744	0.827160493725042	0.8411358403619253	25.338851836120448	5.206715243654275	0.20548346167933318
2	3	undersample	0.6	300	5	0.3	1	0.8871549984366561	0.27950099565845554	0.7037037036168268	0.8710667689879428	16.045385365142323	5.457891991957449	0.3401533654255853
2	1	undersample	0.6	300	5	0.3	3	0.9065088190184049	0.3636622751566011	0.7999999999	0.8374233128770137	20.60377168706384	4.9207544134988455	0.2388278360971474
2	2	undersample	0.6	300	5	0.3	3	0.8957486522081046	0.32256672359971156	0.8148148147142205	0.8342287029866906	22.142590509013193	4.915294627246927	0.2219837107054046
2	3	undersample	0.6	300	5	0.3	3	0.8971319746454052	0.27269962699100897	0.7037037036168268	0.8656945510294268	15.308570011047975	5.239576328546786	0.34226424621501284
2	1	undersample	0.6	300	10	0.1	1	0.9110908742331288	0.3258370082824867	0.8374999998953125	0.84355828220212	27.790343995661676	5.353431029458766	0.1926363614783266
2	2	undersample	0.6	300	10	0.1	1	0.9121874496650654	0.35127816083746305	0.8641975307575065	0.8426707597786441	34.084253296641315	5.492923468087566	0.16115720885651058
2	3	undersample	0.6	300	10	0.1	1	0.9088617909288157	0.30626629604548383	0.7530864196601128	0.8710667689879428	20.60565266183688	5.8409019563053395	0.2834611378782762
2	1	undersample	0.6	300	10	0.1	3	0.9144651073619632	0.3436624097042711	0.8249999998968751	0.838190184042652	24.420444445610777	5.098577883115329	0.20878316323302137
2	2	undersample	0.6	300	10	0.1	3	0.9101219408203292	0.3446517634770656	0.8641975307575065	0.8472755180288007	35.30378755429373	5.658539240192573	0.16028135447088857
2	3	undersample	0.6	300	10	0.1	3	0.9069668286859385	0.3198073383068938	0.7283950616384698	0.8726016884046616	18.368837161393614	5.717461992569313	0.31125877804053476
2	1	undersample	0.6	300	10	0.3	1	0.9082055214723926	0.3415390631416132	0.7999999999	0.8404907975395669	21.07692110639714	5.015384300129018	0.23795620166920714
2	2	undersample	0.6	300	10	0.3	1	0.8973593701145505	0.315682998598852	0.827160493725042	0.8449731389037225	26.084509353617452	5.335594325524021	0.2045502942894717
2	3	undersample	0.6	300	10	0.3	1	0.8998512454639341	0.2856191485024372	0.7037037036168268	0.8702993092795833	15.936389011276882	5.425596775562016	0.3404533242981753
2	1	undersample	0.6	300	10	0.3	3	0.9116660276073619	0.3392229795610955	0.8374999998953125	0.8427914110364817	27.629640641937172	5.3273167334164855	0.19281164478969387
2	2	undersample	0.6	300	10	0.3	3	0.9088902153624588	0.3353709027043171	0.8888888887791496	0.8411358403619253	42.357482504343686	5.595276082732953	0.1320965111319905
2	3	undersample	0.6	300	10	0.3	3	0.9000691661218649	0.30039758138295747	0.7530864196601128	0.8641596316127079	19.402822965063912	5.543906963458255	0.28572681302160013
2	1	undersample	0.6	500	5	0.1	1	0.9074386503067485	0.3709562628090206	0.8374999998953125	0.8389570552082902	26.849081493813916	5.200475866693584	0.19369286801863111
2	2	undersample	0.6	500	5	0.1	1	0.8994627782041442	0.32480119018041037	0.8641975307575065	0.8342287029866906	32.02440722860721	5.213191271322498	0.16278805455676051
2	3	undersample	0.6	500	5	0.1	1	0.8886141193636716	0.27239655513013267	0.7530864196601128	0.8695318495712239	20.327350889710083	5.772185467972703	0.28396151057839686
2	1	undersample	0.6	500	5	0.1	3	0.9083780674846627	0.3672448820928633	0.8249999998968751	0.8397239263739286	24.699245669393946	5.147368099046038	0.20840182412663474
2	2	undersample	0.6	500	5	0.1	3	0.8979089091649849	0.35348549171881116	0.851851851746685	0.8434382194870036	30.97671228407893	5.440994568058237	0.17564789343663229
2	3	undersample	0.6	500	5	0.1	3	0.8932473020475067	0.2698636476499758	0.7037037036168268	0.8664620107377863	15.410199715335128	5.269688833925406	0.34196108922452134
2	1	undersample	0.6	500	5	0.3	1	0.9016487730061349	0.34213123217226654	0.8249999998968751	0.8320552147175456	23.35616214531944	4.912328473825976	0.21032257824296627
2	2	undersample	0.6	500	5	0.3	1	0.8917029078195616	0.3354229556008467	0.827160493725042	0.8411358403619253	25.338851836120448	5.206715243654275	0.20548346167933318
2	3	undersample	0.6	500	5	0.3	1	0.8870223510796548	0.2791251079629487	0.7037037036168268	0.8710667689879428	16.045385365142323	5.457891991957449	0.3401533654255853
2	1	undersample	0.6	500	5	0.3	3	0.9074194785276074	0.36925267348327245	0.7999999999	0.8374233128770137	20.60377168706384	4.9207544134988455	0.2388278360971474
2	2	undersample	0.6	500	5	0.3	3	0.8958434003202485	0.31394763663133507	0.827160493725042	0.8342287029866906	24.083661676291396	4.9897687882658195	0.20718479666824358
2	3	undersample	0.6	500	5	0.3	3	0.89636451493704	0.27103959490431884	0.7037037036168268	0.8649270913210674	15.208095189677818	5.209806010703933	0.3425679411948335
2	1	undersample	0.6	500	10	0.1	1	0.9115893404907977	0.3282202431833461	0.8374999998953125	0.8412576687052051	27.312892002411363	5.275845077401375	0.1931631701178575
2	2	undersample	0.6	500	10	0.1	1	0.9116189609922023	0.3500401448416239	0.8765432097683281	0.8426707597786441	38.028288081539756	5.571393803345961	0.14650655351923736
2	3	undersample	0.6	500	10	0.1	1	0.9090323375306746	0.30750627127070007	0.7530864196601128	0.8679969301545051	20.05552125132372	5.705067037387117	0.284463652943219
2	1	undersample	0.6	500	10	0.1	3	0.9147239263803681	0.3416302077379165	0.8124999998984376	0.8366564417113754	22.195616053579165	4.974178098416263	0.22410632191747565
2	2	undersample	0.6	500	10	0.1	3	0.9094966032801797	0.3443463742111229	0.8641975307575065	0.8449731389037225	34.68496447861035	5.574501534129573	0.16071808840160792
2	3	undersample	0.6	500	10	0.1	3	0.9063983400130752	0.31937040701761676	0.7037037036168268	0.8710667689879428	16.045385365142323	5.457891991957449	0.3401533654255853
2	1	undersample	0.6	500	10	0.3	1	0.908090490797546	0.34093092646353124	0.7999999999	0.8427914110364817	21.44390041133685	5.088780163263508	0.2373066397069348
2	2	undersample	0.6	500	10	0.3	1	0.8973877945481936	0.31596767947662713	0.827160493725042	0.8434382194870036	25.781860126214106	5.283284580578288	0.2049225423183421
2	3	undersample	0.6	500	10	0.3	1	0.8997564973517902	0.28555250396094034	0.7037037036168268	0.8695318495712239	15.828674967357832	5.39368150285974	0.34075381266568006
2	1	undersample	0.6	500	10	0.3	3	0.9117139570552149	0.34166743835252766	0.8249999998968751	0.8420245398708435	25.12759803440274	5.222329765642584	0.20783242024234067
2	2	undersample	0.6	500	10	0.3	3	0.9092407833773912	0.33571319292030444	0.8888888887791496	0.8434382194870036	43.09803365233827	5.67755954927816	0.13173592011406743
2	3	undersample	0.6	500	10	0.3	3	0.9007892517741584	0.2998475581239185	0.7530864196601128	0.8626247121959891	19.151953455403934	5.48196387340698	0.28623522371503307
2	1	undersample	0.8	100	5	0.1	1	0.9152990797546012	0.39404211181549637	0.8874999998890626	0.7975460122638226	31.07743769318742	4.3837119040029275	0.14105769067922602
2	2	undersample	0.8	100	5	0.1	1	0.9065688866149342	0.30246940758950613	0.9012345677899711	0.8181120491111428	41.04324373751198	4.954888511508858	0.12072359905968738
2	3	undersample	0.8	100	5	0.1	1	0.9087954672503149	0.3069482619398944	0.7901234566925774	0.8518802762789572	21.65193328523221	5.334356448281461	0.24636858803737624
2	1	undersample	0.8	100	5	0.1	3	0.9102281441717791	0.347789477004123	0.9124999998859376	0.7998466257607374	41.67432407020013	4.559003602932531	0.10939597193009487
2	2	undersample	0.8	100	5	0.1	3	0.908624920648456	0.31703133323013366	0.8888888887791496	0.8119723714442674	34.546934799246934	4.727437389560563	0.13684099824087043
2	3	undersample	0.8	100	5	0.1	3	0.9098187468614688	0.329063397187068	0.851851851746685	0.8465080583204413	31.711246468654842	5.549814452324346	0.17501091105635427
2	1	undersample	0.8	100	5	0.3	1	0.9061349693251534	0.3490212179541025	0.8499999998937501	0.8021472392576523	22.974158083339294	4.296123813199747	0.1869980857567828
2	2	undersample	0.8	100	5	0.3	1	0.8917218574419904	0.29793941148767483	0.851851851746685	0.8073676131941109	24.099599306648035	4.422162968802568	0.18349528021350514
2	3	undersample	0.8	100	5	0.3	1	0.9023336460021035	0.29599614404934477	0.7777777776817559	0.853415195695676	20.37696140450298	5.305991492863753	0.26039168371402033
2	1	undersample	0.8	100	5	0.3	3	0.9007381134969326	0.32111978626877874	0.874999999890625	0.7998466257607374	27.97317720978791	4.371647290483249	0.15627995983315843
2	2	undersample	0.8	100	5	0.3	3	0.9000786409330793	0.3206640541372221	0.8765432097683281	0.8104374520275485	30.354652619463796	4.624031344289588	0.1523335186441262
2	3	undersample	0.8	100	5	0.3	3	0.9026936888282502	0.2772766036115885	0.802469135703399	0.8549501151123949	23.945103396742333	5.532366199404756	0.23104372815973667
2	1	undersample	0.8	100	10	0.1	1	0.9065950920245398	0.3054681285649473	0.874999999890625	0.8075153374171203	29.366530774901022	4.545816496188128	0.15479581968218178
2	2	undersample	0.8	100	10	0.1	1	0.9065688866149342	0.2997767926587577	0.9012345677899711	0.8188795088195021	41.255821023281754	4.975883800651781	0.1206104560441434
2	3	undersample	0.8	100	10	0.1	1	0.9116094861809878	0.33471339962739605	0.7901234566925774	0.8580199539458326	22.751031104351096	5.565031305461201	0.24460566435103623
2	1	undersample	0.8	100	10	0.1	3	0.9058665644171779	0.32503874992898624	0.8874999998890626	0.8052147239202054	32.611544915525585	4.556298977970516	0.13971428411801248
2	2	undersample	0.8	100	10	0.1	3	0.9092407833773912	0.29598085531874196	0.8888888887791496	0.8196469685278616	36.357442512212465	4.928604926889843	0.13555971550143825
2	3	undersample	0.8	100	10	0.1	3	0.9120832267417072	0.33454111948051646	0.827160493725042	0.8518802762789572	27.52405334181965	5.584404406794655	0.20289177840929623
2	1	undersample	0.8	100	10	0.3	1	0.9116276840490797	0.3221136768726623	0.8624999998921876	0.8113496932453118	26.977824335950054	4.571950976439341	0.16947069747832175
2	2	undersample	0.8	100	10	0.3	1	0.9039727883421922	0.2868700040935477	0.8888888887791496	0.8142747505693456	35.0743760966872	4.786041982141049	0.13645407742118992
2	3	undersample	0.8	100	10	0.3	1	0.9135612972911515	0.3531216141305388	0.7777777776817559	0.8618572524876297	21.836108923553823	5.630246505048286	0.2578410973492651
2	1	undersample	0.8	100	10	0.3	3	0.9078700153374233	0.32274538484875775	0.8874999998890626	0.8113496932453118	33.92863208669827	4.704471294597003	0.13865784341936588
2	2	undersample	0.8	100	10	0.3	3	0.9070710516092967	0.3116153559154155	0.8765432097683281	0.8181120491111428	31.93501758212158	4.819138141330533	0.1509044987868831
2	3	undersample	0.8	100	10	0.3	3	0.9119411045734913	0.304987949256994	0.7901234566925774	0.8580199539458326	22.751031104351096	5.565031305461201	0.24460566435103623
2	1	undersample	0.8	300	5	0.1	1	0.9101322852760737	0.35410074258799384	0.8624999998921876	0.8151840490735033	27.6676697521421	4.666804726000982	0.1686735634453989
2	2	undersample	0.8	300	5	0.1	1	0.8969424784211175	0.3185144759368972	0.8395061727358635	0.8089025326108297	22.141487014258033	4.3930782562148	0.19840934947011477
2	3	undersample	0.8	300	5	0.1	1	0.8937873662867267	0.2597444063042355	0.7654320986709343	0.8595548733625514	19.971237641261695	5.450043461788608	0.27289461774848334
2	1	undersample	0.8	300	5	0.1	3	0.9103911042944786	0.35353319142170503	0.8624999998921876	0.8136503067422267	27.388324941826287	4.628394812623399	0.16899151549322616
2	2	undersample	0.8	300	5	0.1	3	0.8974162189818367	0.293340552787114	0.9012345677899711	0.8150422102777051	40.21057586194804	4.872649702489599	0.12117830187542558
2	3	undersample	0.8	300	5	0.1	3	0.8955781056062458	0.264357858513296	0.7654320986709343	0.8572524942374732	19.596489356317438	5.362139541148293	0.27362754867390443
2	1	undersample	0.8	300	5	0.3	1	0.9054639570552148	0.3412041181417205	0.8874999998890626	0.8029141104232906	32.13877724301858	4.503112611278574	0.14011461157468275
2	2	undersample	0.8	300	5	0.3	1	0.8879414077674502	0.28669580793132027	0.8641975307575065	0.8196469685278616	28.920693301180293	4.791699234476235	0.16568409669050868
2	3	undersample	0.8	300	5	0.3	1	0.8881782780478098	0.2717371776682701	0.7530864196601128	0.8518802762789572	17.541449183961706	5.084308489768268	0.28984539766545636
2	1	undersample	0.8	300	5	0.3	3	0.9010256901840492	0.34601223209511434	0.8624999998921876	0.7983128834294608	24.828549291391102	4.276425642816286	0.17223823044762324
2	2	undersample	0.8	300	5	0.3	3	0.8918450299877775	0.29093191767458465	0.851851851746685	0.8150422102777051	25.338171798642225	4.605655198243593	0.18176745273740208
2	3	undersample	0.8	300	5	0.3	3	0.8914281382943445	0.3081695468587506	0.7530864196601128	0.8610897927792703	18.9066280229019	5.4213896913245145	0.286745446924286
2	1	undersample	0.8	300	10	0.1	1	0.9090203220858896	0.3212182189914745	0.874999999890625	0.8067484662514821	29.22221915593021	4.527777542772337	0.1549429639956451
2	2	undersample	0.8	300	10	0.1	1	0.9076584899045886	0.31852400686187216	0.8765432097683281	0.8280890253198152	34.20044252241911	5.098820249322685	0.14908637231743058
2	3	undersample	0.8	300	10	0.1	1	0.907592166226088	0.31602810114414526	0.802469135703399	0.8603223330709109	25.022318821155213	5.745149499520905	0.22960099303188716
2	1	undersample	0.8	300	10	0.1	3	0.9129984662576687	0.34375982563808594	0.8874999998890626	0.8082822085827587	33.25955180432699	4.629199757812626	0.13918405913740725
2	2	undersample	0.8	300	10	0.1	3	0.9065025629364334	0.31370246257395207	0.9012345677899711	0.8265541059030963	43.48506069517204	5.196055637534422	0.11949058181401391
2	3	undersample	0.8	300	10	0.1	3	0.9129928086182882	0.330095485837028	0.7901234566925774	0.858787413654192	22.89513835868464	5.595276038673534	0.24438707126658338
2	1	undersample	0.8	300	10	0.3	1	0.9041602760736196	0.2926432384455521	0.8874999998890626	0.8029141104232906	32.13877724301858	4.503112611278574	0.14011461157468275
2	2	undersample	0.8	300	10	0.3	1	0.9072036989662982	0.31483339007141936	0.8641975307575065	0.8273215656114558	30.488885605284626	5.004663632554931	0.1641471384837568
2	3	undersample	0.8	300	10	0.3	1	0.9041907090001233	0.31549013527550235	0.8148148147142205	0.858787413654192	26.758692808623188	5.770128414882082	0.21563565113448618
2	1	undersample	0.8	300	10	0.3	3	0.9077166411042945	0.3022799245250907	0.8874999998890626	0.8090490797483969	33.42480657297657	4.647790920524263	0.13905213112089818
2	2	undersample	0.8	300	10	0.3	3	0.905289787100992	0.33654967583796724	0.9012345677899711	0.829623944736534	44.432989633250685	5.289678256134867	0.11904843350550802
2	3	undersample	0.8	300	10	0.3	3	0.9048349961627015	0.31920476982290474	0.8148148147142205	0.8572524942374732	26.423653128908143	5.708084027673991	0.21602174898340123
2	1	undersample	0.8	500	5	0.1	1	0.9093941717791412	0.3616026023289226	0.8624999998921876	0.8113496932453118	26.977824335950054	4.571950976439341	0.16947069747832175
2	2	undersample	0.8	500	5	0.1	1	0.895805501075391	0.31879101176363844	0.8395061727358635	0.8119723714442674	22.588380961292454	4.46480197902942	0.19765921961368163
2	3	undersample	0.8	500	5	0.1	1	0.8921292743242092	0.2557452316568696	0.7901234566925774	0.8580199539458326	22.751031104351096	5.565031305461201	0.24460566435103623
2	1	undersample	0.8	500	5	0.1	3	0.9086656441717792	0.3527933838625928	0.8499999998937501	0.8128834355765884	24.617483970416554	4.542622707330836	0.18452829974886872
2	2	undersample	0.8	500	5	0.1	3	0.8960328965445363	0.2977512377880898	0.8888888887791496	0.8119723714442674	34.546934799246934	4.727437389560563	0.13684099824087043
2	3	undersample	0.8	500	5	0.1	3	0.893844215154013	0.2600898188537174	0.7654320986709343	0.8564850345291137	19.474245263179093	5.33346500014705	0.273872734646556
2	1	undersample	0.8	500	5	0.3	1	0.9055310582822086	0.3408730177974499	0.8874999998890626	0.8029141104232906	32.13877724301858	4.503112611278574	0.14011461157468275
2	2	undersample	0.8	500	5	0.3	1	0.8875813649413035	0.2855820896594917	0.8641975307575065	0.8196469685278616	28.920693301180293	4.791699234476235	0.16568409669050868
2	3	undersample	0.8	500	5	0.3	1	0.887079199946941	0.26848539040445035	0.7530864196601128	0.8526477359873167	17.64869630673974	5.110789261353992	0.28958451072192254
2	1	undersample	0.8	500	5	0.3	3	0.9014187116564417	0.35474041962616487	0.8624999998921876	0.7983128834294608	24.828549291391102	4.276425642816286	0.17223823044762324
2	2	undersample	0.8	500	5	0.3	3	0.8914281382943445	0.2916769123606058	0.8641975307575065	0.8150422102777051	28.042245326478294	4.6724038243050945	0.166620165021908
2	3	undersample	0.8	500	5	0.3	3	0.8922334972475673	0.2996231978744053	0.7530864196601128	0.8626247121959891	19.151953455403934	5.48196387340698	0.28623522371503307
2	1	undersample	0.8	500	10	0.1	1	0.909442101226994	0.3219859072820511	0.874999999890625	0.8067484662514821	29.22221915593021	4.527777542772337	0.1549429639956451
2	2	undersample	0.8	500	10	0.1	1	0.9080280075419498	0.3181414910913867	0.8765432097683281	0.8280890253198152	34.20044252241911	5.098820249322685	0.14908637231743058
2	3	undersample	0.8	500	10	0.1	1	0.9077248135830893	0.31256017758246746	0.802469135703399	0.8603223330709109	25.022318821155213	5.745149499520905	0.22960099303188716
2	1	undersample	0.8	500	10	0.1	3	0.9130559815950919	0.35106734322028693	0.9124999998859376	0.8098159509140352	44.405523992410984	4.7979836179302495	0.10804924123167643
2	2	undersample	0.8	500	10	0.1	3	0.9057351032280682	0.31500112166696875	0.9012345677899711	0.825786646194737	43.25329833334397	5.173165525908665	0.11960163253926206
2	3	undersample	0.8	500	10	0.1	3	0.9120548023080639	0.328055616076033	0.7901234566925774	0.8626247121959891	23.63982668236884	5.75156865406634	0.24329994017924564
2	1	undersample	0.8	500	10	0.3	1	0.9042369631901841	0.29332345969053386	0.8874999998890626	0.8021472392576523	31.98363126250322	4.4856586873115	0.140248564356545
2	2	undersample	0.8	500	10	0.3	1	0.9073173967008707	0.3147751497628055	0.8641975307575065	0.8265541059030963	30.325821361648426	4.982519104485061	0.16429954993825804
2	3	undersample	0.8	500	10	0.3	1	0.9043896800356253	0.31644454914274417	0.8148148147142205	0.858787413654192	26.758692808623188	5.770128414882082	0.21563565113448618
2	1	undersample	0.8	500	10	0.3	3	0.9079562883435583	0.30362710293568024	0.8874999998890626	0.8090490797483969	33.42480657297657	4.647790920524263	0.13905213112089818
2	2	undersample	0.8	500	10	0.3	3	0.9052613626673489	0.34134126501166245	0.9012345677899711	0.829623944736534	44.432989633250685	5.289678256134867	0.11904843350550802
2	3	undersample	0.8	500	10	0.3	3	0.9046454999384137	0.3187107826022244	0.8148148147142205	0.8564850345291137	26.258820772922164	5.67755951628557	0.21621531685657436
2	1	undersample	1.0	100	5	0.1	1	0.9105540644171779	0.3478569877595758	0.9249999998843751	0.7806748466197801	43.899760816287774	4.217482324546612	0.09607072583375502
2	2	undersample	1.0	100	5	0.1	1	0.9089944382858172	0.339956325043965	0.9135802468007926	0.7812739831098905	37.760396290465195	4.176824586402724	0.1106138870119179
2	3	undersample	1.0	100	5	0.1	1	0.9044654785253403	0.2991549021663758	0.851851851746685	0.8411358403619253	30.444441134631735	5.3621395792857465	0.17612868146039617
2	1	undersample	1.0	100	5	0.1	3	0.9090586656441718	0.37797615775324306	0.9124999998859376	0.7814417177854185	37.28671217853932	4.175087527633319	0.11197252079439719
2	2	undersample	1.0	100	5	0.1	3	0.9083880503680964	0.3122351284471023	0.9135802468007926	0.7782041442764528	37.091443754017426	4.119013868092138	0.11105023370063791
2	3	undersample	1.0	100	5	0.1	3	0.9050055427645604	0.2938312227194706	0.8641975307575065	0.8357636224034094	32.38317396192261	5.261912682104355	0.16248908659971922
2	1	undersample	1.0	100	5	0.3	1	0.89513995398773	0.26613776940118766	0.9124999998859376	0.7768404907915887	36.30289198070042	4.089003252573524	0.11263573413706066
2	2	undersample	1.0	100	5	0.3	1	0.9042665074898383	0.3229764007249998	0.9012345677899711	0.7782041442764528	32.016432390259816	4.0633515185233255	0.1269145527780657
2	3	undersample	1.0	100	5	0.3	1	0.8848620941227747	0.2497203023893311	0.851851851746685	0.8380660015284876	29.75829064664596	5.260487650415595	0.17677384145804742
2	1	undersample	1.0	100	5	0.3	3	0.8981499233128833	0.3034846468675262	0.9249999998843751	0.782975460116695	44.49587130001198	4.262190615678049	0.09578844162825033
2	2	undersample	1.0	100	5	0.3	3	0.904039112020693	0.29915519782139044	0.9135802468007926	0.7805065234015311	37.59140391028109	4.16222030529796	0.11072265189450857
2	3	undersample	1.0	100	5	0.3	3	0.8978331106752698	0.32323223896113945	0.827160493725042	0.8403683806535659	25.194022202638468	5.181682960398345	0.2056711178064877
2	1	undersample	1.0	100	10	0.1	1	0.9045628834355828	0.3104493914214216	0.8999999998875001	0.78527607361361	32.91428197356518	4.191428375586288	0.12734374852259506
2	2	undersample	1.0	100	10	0.1	1	0.9077816624503757	0.32436557992853454	0.9012345677899711	0.7858787413600471	33.491035580614856	4.208991351089957	0.1256751528643633
2	3	undersample	1.0	100	10	0.1	1	0.9036411699496887	0.3086553709747955	0.851851851746685	0.8472755180288007	31.89949392268358	5.577702965332679	0.1748523866822684
2	1	undersample	1.0	100	10	0.1	3	0.9045820552147239	0.3101537071721272	0.8874999998890626	0.7837423312823333	28.590225544598372	4.103900518823798	0.14354207267514554
2	2	undersample	1.0	100	10	0.1	3	0.9049297442748454	0.30609339682796666	0.9259259258116141	0.7843438219433282	45.462627032212964	4.29352820410742	0.0944408194106102
2	3	undersample	1.0	100	10	0.1	3	0.9063130667121457	0.3318020669278215	0.8641975307575065	0.8434382194870036	34.28252724898886	5.519849561798211	0.16101056899577737
2	1	undersample	1.0	100	10	0.3	1	0.9022526840490797	0.2811394707200351	0.9124999998859376	0.7760736196259505	36.14285273599139	4.074999817402879	0.11274703426817301
2	2	undersample	1.0	100	10	0.3	1	0.9003534104582966	0.2990772852863295	0.9012345677899711	0.7927858787352818	34.911569982363986	4.349291056016999	0.12458020962959837
2	3	undersample	1.0	100	10	0.3	1	0.8998133462190766	0.30776854817277544	0.827160493725042	0.8449731389037225	26.084509353617452	5.335594325524021	0.2045502942894717
2	1	undersample	1.0	100	10	0.3	3	0.9000095858895706	0.29526763901976794	0.9124999998859376	0.7875766871105248	38.66477079151379	4.295667667154963	0.11110029084796945
2	2	undersample	1.0	100	10	0.3	3	0.9007134532844433	0.3138251131276559	0.9012345677899711	0.7851112816516876	33.33883546585388	4.1939592398218455	0.12579800247459166
2	3	undersample	1.0	100	10	0.3	3	0.9013008915797353	0.2974982613121634	0.827160493725042	0.844205679195363	25.932439298517906	5.309310611323111	0.20473624910025942
2	1	undersample	1.0	300	5	0.1	1	0.8963861196319018	0.3045728258435398	0.8999999998875001	0.782975460116695	32.46996099881508	4.1469962747137785	0.12771792211778463
2	2	undersample	1.0	300	5	0.1	1	0.9047307732393431	0.318725778546275	0.9012345677899711	0.7774366845680935	31.874565393392093	4.0493399621929385	0.12703983861335258
2	3	undersample	1.0	300	5	0.1	1	0.8875529405076602	0.26668079295623676	0.827160493725042	0.8472755180288007	26.54988957187621	5.416030415612892	0.20399445110502806
2	1	undersample	1.0	300	5	0.1	3	0.8978431748466258	0.31932377190719696	0.9124999998859376	0.7783742331228652	36.62629308402651	4.1173008516595555	0.11241379180663702
2	2	undersample	1.0	300	5	0.1	3	0.9008176762078015	0.31281988169907654	0.8888888887791496	0.7843438219433282	29.09608234374065	4.121787075943123	0.1416612290372146
2	3	undersample	1.0	300	5	0.1	3	0.8888699392664601	0.25934769314429124	0.7777777776817559	0.8434382194870036	18.855390449024217	4.967864605618391	0.2634718400817617
2	1	undersample	1.0	300	5	0.3	1	0.8932707055214724	0.2932950639499989	0.874999999890625	0.7676380368039292	23.125410403231808	3.7656764050298617	0.16283716085961872
2	2	undersample	1.0	300	5	0.3	1	0.906047771998143	0.3126419688817914	0.9012345677899711	0.776669224859734	31.733673427382097	4.0354247052144565	0.12716537204910125
2	3	undersample	1.0	300	5	0.3	1	0.8940810854343727	0.27557078598425694	0.7654320986709343	0.8480429777371601	18.211056295311177	5.0371614085419045	0.2765990695294411
2	1	undersample	1.0	300	5	0.3	3	0.9007285276073619	0.28144683109274127	0.8999999998875001	0.7883435582761631	33.52173528609041	4.252173711490702	0.1268482475618664
2	2	undersample	1.0	300	5	0.3	3	0.8881782780478099	0.30024714607512765	0.9135802468007926	0.7828089025266094	38.10196392796685	4.206342779999503	0.11039699704015539
2	3	undersample	1.0	300	5	0.3	3	0.8935599708175814	0.2779173613437997	0.827160493725042	0.8426707597786441	25.632750018910436	5.257512462312385	0.20510917486832983
2	1	undersample	1.0	300	10	0.1	1	0.904754601226994	0.3016321787699207	0.9124999998859376	0.7883435582761631	38.84264520457788	4.31123167970585	0.11099221663645321
2	2	undersample	1.0	300	10	0.1	1	0.9010829709218043	0.309807264684036	0.9259259258116141	0.7858787413600471	45.87812969638898	4.324306182626668	0.09425636468754595
2	3	undersample	1.0	300	10	0.1	1	0.9062846422785026	0.29516296970097505	0.827160493725042	0.849577897153879	27.02951612237964	5.498928834826377	0.20344162062073565
2	1	undersample	1.0	300	10	0.1	3	0.9059432515337422	0.2998850683006307	0.9249999998843751	0.7845092024479716	44.90034958752748	4.292526490537384	0.09560117195003479
2	2	undersample	1.0	300	10	0.1	3	0.9057351032280682	0.29935817791308006	0.9012345677899711	0.7843438219433282	33.187718625875746	4.179034118664556	0.12592109249501313
2	3	undersample	1.0	300	10	0.1	3	0.9020209772320287	0.2835424344125451	0.827160493725042	0.849577897153879	27.02951612237964	5.498928834826377	0.20344162062073565
2	1	undersample	1.0	300	10	0.3	1	0.8997795245398774	0.28899255340059793	0.8874999998890626	0.7845092024479716	28.720044447199356	4.118505146326409	0.1434017578453846
2	2	undersample	1.0	300	10	0.3	1	0.9031769042001838	0.2867502804710975	0.9259259258116141	0.7797390636931717	44.25086490527721	4.203768036671281	0.09499854077792963
2	3	undersample	1.0	300	10	0.3	1	0.902589465904892	0.2917926049736334	0.851851851746685	0.8465080583204413	31.711246468654842	5.549814452324346	0.17501091105635427
2	1	undersample	1.0	300	10	0.3	3	0.8998849693251534	0.30395569949237367	0.8874999998890626	0.7799079754541419	27.954700951052793	4.032403997356589	0.14424778590442108
2	2	undersample	1.0	300	10	0.3	3	0.8958907743763205	0.3046413463143857	0.9135802468007926	0.7858787413600471	38.79979028338561	4.266648766858313	0.10996575877595462
2	3	undersample	1.0	300	10	0.3	3	0.900069166121865	0.28614255034904407	0.8148148147142205	0.849577897153879	24.85101789065735	5.416855270127476	0.2179731649404085
2	1	undersample	1.0	500	5	0.1	1	0.8960314417177915	0.31103175417148976	0.8999999998875001	0.7791411042885036	31.749996455367974	4.074999814873448	0.12834645519100596
2	2	undersample	1.0	500	5	0.1	1	0.903574846271188	0.3186355231110536	0.9012345677899711	0.7812739831098905	32.593855955953025	4.120381010910795	0.12641587084818906
2	3	undersample	1.0	500	5	0.1	1	0.8863212150497901	0.26178192382057547	0.8395061727358635	0.8457405986120818	28.678144668212664	5.442171503071189	0.1897672000491
2	1	undersample	1.0	500	5	0.1	3	0.8975460122699386	0.30983375867612406	0.8874999998890626	0.782975460116695	28.461324090026224	4.089399104231642	0.14368266236255187
2	2	undersample	1.0	500	5	0.1	3	0.8999554683872923	0.3095462282257081	0.8888888887791496	0.7812739831098905	28.575435613771543	4.063937435418866	0.14221785468446022
2	3	undersample	1.0	500	5	0.1	3	0.8866717830647224	0.25608554027914243	0.7777777776817559	0.8426707597786441	18.74633977214862	4.94363112127881	0.26371179621742213
2	1	undersample	1.0	500	5	0.3	1	0.8924654907975461	0.2953750871212642	0.8624999998921876	0.7691717791352058	20.902142544523965	3.7365446880602327	0.17876370669081115
2	2	undersample	1.0	500	5	0.3	1	0.9063983400130753	0.31380561446990457	0.9012345677899711	0.7782041442764528	32.016432390259816	4.0633515185233255	0.1269145527780657
2	3	undersample	1.0	500	5	0.3	1	0.8939673876998001	0.2752578477562856	0.7654320986709343	0.8480429777371601	18.211056295311177	5.0371614085419045	0.2765990695294411
2	1	undersample	1.0	500	5	0.3	3	0.9003259202453988	0.28515125090140975	0.8999999998875001	0.7868098159448865	33.21582354608229	4.221582535146218	0.1270955150978307
2	2	undersample	1.0	500	5	0.3	3	0.888424623139384	0.29500277065872205	0.9135802468007926	0.7805065234015311	37.59140391028109	4.16222030529796	0.11072265189450857
2	3	undersample	1.0	500	5	0.3	3	0.8928683095989312	0.27735532719906214	0.8148148147142205	0.8434382194870036	23.703919239061552	5.204429586838313	0.219559866759197
2	1	undersample	1.0	500	10	0.1	1	0.9046108128834356	0.3008366205888792	0.9124999998859376	0.7883435582761631	38.84264520457788	4.31123167970585	0.11099221663645321
2	2	undersample	1.0	500	10	0.1	1	0.9007987265853729	0.30860325779011205	0.9259259258116141	0.7881811204851253	46.51267452531479	4.37130950847796	0.09398102964326648
2	3	undersample	1.0	500	10	0.1	1	0.9059909231308566	0.29153887623209657	0.827160493725042	0.8488104374455195	26.868017503961	5.47101549233482	0.20362556421768316
2	1	undersample	1.0	500	10	0.1	3	0.905416027607362	0.3009730373822175	0.9249999998843751	0.7837423312823333	44.69739328372312	4.277304766098043	0.09569471516992739
2	2	undersample	1.0	500	10	0.1	3	0.9049202694636309	0.2990260607934773	0.8888888887791496	0.7889485801934847	29.905451349770885	4.2117169715175695	0.14083441253580423
2	3	undersample	1.0	500	10	0.1	3	0.9021725742114588	0.28491162797581343	0.827160493725042	0.849577897153879	27.02951612237964	5.498928834826377	0.20344162062073565
2	1	undersample	1.0	500	10	0.3	1	0.8997411809815951	0.2875971945170508	0.8874999998890626	0.78527607361361	28.850790627628996	4.133214092592033	0.14326171706802204
2	2	undersample	1.0	500	10	0.3	1	0.9029684583534674	0.2860667116817002	0.9259259258116141	0.7797390636931717	44.25086490527721	4.203768036671281	0.09499854077792963
2	3	undersample	1.0	500	10	0.3	1	0.9024852429815335	0.2849637380315146	0.8395061727358635	0.8465080583204413	28.847689223875495	5.469382358812399	0.18959515363223023
2	1	undersample	1.0	500	10	0.3	3	0.9002588190184049	0.30514869676718204	0.8874999998890626	0.7799079754541419	27.954700951052793	4.032403997356589	0.14424778590442108
2	2	undersample	1.0	500	10	0.3	3	0.895729702585676	0.30559288989666733	0.9135802468007926	0.7851112816516876	38.6234645168903	4.251410736257761	0.11007325218492366
2	3	undersample	1.0	500	10	0.3	3	0.8997659721630047	0.28473170458541064	0.8148148147142205	0.8503453568622384	25.00102309849199	5.444634013244875	0.21777643825956278
2	1	smote	0.6	100	5	0.1	1	0.9057707055214723	0.329234950064025	0.6374999999203126	0.9010736196249919	16.01844241984199	6.444185393843754	0.4022978679672963
2	2	smote	0.6	100	5	0.1	1	0.9038590906076196	0.34615090080928873	0.7037037036168268	0.8956254796554443	20.379593237225063	6.7421017492849735	0.33082610957975445
2	3	smote	0.6	100	5	0.1	1	0.8868423296665814	0.3143029946636769	0.5679012344977901	0.9086722946975544	13.076589068505488	6.218279222436463	0.4755276057918714
2	1	smote	0.6	100	5	0.1	3	0.9062020705521473	0.3281354155593736	0.6624999999171876	0.8926380368029706	16.320633144453197	6.1707137097916	0.37809277936514823
2	2	smote	0.6	100	5	0.1	3	0.9074879433027296	0.3568350796057289	0.7654320986709343	0.8848810437384124	25.082804161049594	6.649052919148216	0.2650841040590393
2	3	smote	0.6	100	5	0.1	3	0.89489591919881	0.31416202554457157	0.5925925925194331	0.9071373752808356	14.208863819333757	6.381388965664762	0.4491132369706491
2	1	smote	0.6	100	5	0.3	1	0.8970283742331289	0.3253639892541711	0.5249999999343751	0.9325153374161618	15.272724867779703	7.779544299961623	0.5093749946119037
2	2	smote	0.6	100	5	0.3	1	0.8725637891665008	0.30782453698067197	0.5308641974653254	0.9301611665316182	15.07113708652843	7.601274177824321	0.5043596898808296
2	3	smote	0.6	100	5	0.3	1	0.8667652047032963	0.30670104392755426	0.43209876537875325	0.9401381427402906	11.949551998085663	7.218264066239403	0.6040614700785653
2	1	smote	0.6	100	5	0.3	3	0.8977856595092024	0.315461700713443	0.5249999999343751	0.9279141104223321	14.22732152469408	7.282977711455502	0.5119008210042464
2	2	smote	0.6	100	5	0.3	3	0.8825123409416067	0.3291778754908844	0.5555555554869684	0.9201841903229457	14.41105573962192	6.960469211928442	0.48299508332902297
2	3	smote	0.6	100	5	0.3	3	0.8689917853386772	0.30483231160097496	0.48148148142203934	0.9255564082814617	11.544917362418628	6.4677349067883485	0.5602235675062642
2	1	smote	0.6	100	10	0.1	1	0.9035467791411043	0.34629442945692984	0.5624999999296876	0.9256134969254172	15.998524923363576	7.561854651873561	0.4726594813028854
2	2	smote	0.6	100	10	0.1	1	0.9043233563571246	0.3498847839261607	0.6049382715302546	0.9247889485731022	18.828122251674678	8.043208805372746	0.4271912254221802
2	3	smote	0.6	100	10	0.1	1	0.9045507518262699	0.32172640533980074	0.5061728394436824	0.9416730621570095	16.548352279846934	8.678198639953564	0.5244146563787262
2	1	smote	0.6	100	10	0.1	3	0.9075824386503067	0.36442909485106567	0.574999999928125	0.9156441717721193	14.685559594756477	6.816362826895367	0.46415409886549874
2	2	smote	0.6	100	10	0.1	3	0.9050529168206323	0.3325409931794977	0.6419753085627191	0.9109746738226326	18.348392433743662	7.211152870950086	0.3930127782859315
2	3	smote	0.6	100	10	0.1	3	0.9073931951905859	0.32429744211781697	0.5308641974653254	0.9301611665316182	15.07113708652843	7.601274177824321	0.5043596898808296
2	1	smote	0.6	100	10	0.3	1	0.8973830521472392	0.3444115639278773	0.47499999994062503	0.9440184049007362	15.257009550191183	8.484929989027261	0.5561332191963425
2	2	smote	0.6	100	10	0.3	1	0.8967150829519722	0.36122300336833674	0.5308641974653254	0.9401381427402906	17.77158929981596	8.868152995665552	0.49900730139208743
2	3	smote	0.6	100	10	0.3	1	0.8963834645594687	0.31273389457690304	0.34567901230300263	0.9547198771991197	11.139108459089728	7.634231414981228	0.6853538891041555
2	1	smote	0.6	100	10	0.3	3	0.899894555214724	0.37456176762133414	0.49999999993750005	0.9417177914038213	16.15789182557796	8.578945894319174	0.530944619839562
2	2	smote	0.6	100	10	0.3	3	0.8941474091128734	0.3294458476407146	0.48148148142203934	0.9363008441984936	13.64887899095251	7.558677972681595	0.5537947725379687
2	3	smote	0.6	100	10	0.3	3	0.9045886510711274	0.30180607887638305	0.43209876537875325	0.9493476592406037	14.26053727564055	8.530675455345902	0.5982015367199656
2	1	smote	0.6	300	5	0.1	1	0.8838477760736196	0.3122165477010082	0.42499999994687504	0.9524539877227574	14.806448403361468	8.938707794916766	0.6037036974257075
2	2	smote	0.6	300	5	0.1	1	0.8835071961191174	0.3345772490551313	0.46913580241121783	0.9455103606988066	15.334422224731755	8.609631525026952	0.5614578264185847
2	3	smote	0.6	300	5	0.1	1	0.8608150232606615	0.30361203964890315	0.3333333332921811	0.9554873369074791	10.732756164184838	7.48850406263713	0.6977242230004883
2	1	smote	0.6	300	5	0.1	3	0.8889858128834356	0.31406907476832757	0.39999999995	0.9509202453914808	12.91666396130855	8.14999833720817	0.630967735357565
2	2	smote	0.6	300	5	0.1	3	0.8825786646201074	0.3200939404422594	0.4938271604328609	0.9416730621570095	15.750959940649032	8.466535258491282	0.5375250227849168
2	3	smote	0.6	300	5	0.1	3	0.8657229754697137	0.3145293090142996	0.40740740735711023	0.951650038365682	13.53174315295577	8.42621812559532	0.6227001129885715
2	1	smote	0.6	300	5	0.3	1	0.8845187883435583	0.30668894897822974	0.33749999995781255	0.9693251533667997	16.098107883040893	11.002496409144625	0.6834651828712431
2	2	smote	0.6	300	5	0.3	1	0.8695602740115403	0.32678322934006904	0.3950617283462887	0.9577897160325574	14.818549279424467	9.359369272599832	0.6315982049207616
2	3	smote	0.6	300	5	0.3	1	0.8482324739679562	0.2824167929202343	0.29629629625971654	0.9623944742827139	10.775507299185149	7.879060638498441	0.7312008903134599
2	1	smote	0.6	300	5	0.3	3	0.885486963190184	0.3203633427791724	0.37499999995312505	0.9601226993791402	14.446150146376814	9.40384379273969	0.6509584597275372
2	2	smote	0.6	300	5	0.3	3	0.8659219465052159	0.3040037842667482	0.37037037032464565	0.9562547966158385	12.858614126028996	8.466534774264982	0.6584329044092312
2	3	smote	0.6	300	5	0.3	3	0.8438835356205526	0.2620418484933214	0.25925925922725196	0.9608595548659951	8.592154642384601	6.623818203943403	0.7709146766687537
2	1	smote	0.6	300	10	0.1	1	0.8971242331288343	0.3539961150412781	0.4374999999453125	0.9555214723853105	16.708808388373967	9.83620468225159	0.5886837820228739
2	2	smote	0.6	300	10	0.1	1	0.8872213221151569	0.34778240365305396	0.41975308636793174	0.9455103606988066	12.552589768748263	7.7033545223925355	0.6136864614221207
2	3	smote	0.6	300	10	0.1	1	0.8822565210388182	0.3218205376809011	0.34567901230300263	0.9631619339910733	13.812889266739118	9.383742305630642	0.6793468032859297
2	1	smote	0.6	300	10	0.1	3	0.9022814417177913	0.3469192002966228	0.3624999999546875	0.9555214723853105	12.215683468333252	8.149998165294175	0.6671749529418146
2	2	smote	0.6	300	10	0.1	3	0.8902248372701174	0.35465439473034666	0.5185185184545039	0.9363008441984936	15.829469103324396	8.140114739810949	0.5142380030803892
2	3	smote	0.6	300	10	0.1	3	0.893057805823219	0.31486322124904875	0.37037037032464565	0.9570222563241979	13.098736380867615	8.61772286002878	0.6579048908586865
2	1	smote	0.6	300	10	0.3	1	0.8793136503067485	0.3153005441487359	0.41249999994843756	0.9501533742258425	13.383630622426393	8.275382952971396	0.6183212203472184
2	2	smote	0.6	300	10	0.3	1	0.8825597149976787	0.3851808909811436	0.5432098764761469	0.9416730621570095	19.199143023671176	9.313188784340408	0.4850835571601545
2	3	smote	0.6	300	10	0.3	1	0.8898932188776139	0.3177461948156145	0.37037037032464565	0.9593246354492762	13.873470434987743	9.105518373599208	0.6563259191370849
2	1	smote	0.6	300	10	0.3	3	0.8821606595092025	0.3473599220171101	0.44999999994375006	0.951687116557119	16.116879665197445	9.314283783805513	0.5779210254172117
2	2	smote	0.6	300	10	0.3	3	0.8911723183915561	0.35068119208317244	0.48148148142203934	0.9493476592406037	17.40367607567266	9.505609793099719	0.5461840117991027
2	3	smote	0.6	300	10	0.3	3	0.8797077968221483	0.31137157442492497	0.32098765428135956	0.9554873369074791	10.147333103362278	7.211152060317235	0.7106450419425491
2	1	smote	0.6	500	5	0.1	1	0.8816238496932515	0.3290747816940317	0.39999999995	0.9616564417104169	16.71999553848296	10.431997276024743	0.623923438544847
2	2	smote	0.6	500	5	0.1	1	0.8789403371137829	0.3360756482683402	0.46913580241121783	0.9493476592406037	16.563069188285112	9.261876208661265	0.5591883930293186
2	3	smote	0.6	500	5	0.1	1	0.8552722587002454	0.3020127103506729	0.32098765428135956	0.9593246354492762	11.149225343903561	7.891449257119314	0.70780246180441
2	1	smote	0.6	500	5	0.1	3	0.8868673312883435	0.3235529001489673	0.3624999999546875	0.9608895705447785	13.970392358839295	9.268625078215315	0.6634477186066274
2	2	smote	0.6	500	5	0.1	3	0.8783907980633486	0.3272589370726912	0.46913580241121783	0.9524174980740414	17.688668311975487	9.859416483543848	0.5573860130545947
2	3	smote	0.6	500	5	0.1	3	0.8643586026548421	0.3126399290907498	0.35802469131382414	0.9585571757409167	12.899213348780858	8.63900111357257	0.6697308394699072
2	1	smote	0.6	500	5	0.3	1	0.8832917944785276	0.30910029610032186	0.3624999999546875	0.9685582822011615	17.516493618555433	11.529264621649652	0.6581947676030108
2	2	smote	0.6	500	5	0.3	1	0.8707825246581962	0.33516212619731134	0.38271604933546716	0.9585571757409167	14.340366831486726	9.234794293818954	0.6439719610337106
2	3	smote	0.6	500	5	0.3	1	0.847834531896952	0.28094452685604265	0.28395061724889503	0.9631619339910733	10.368172437066269	7.708074036768028	0.7434361243385478
2	1	smote	0.6	500	5	0.3	3	0.8854294478527607	0.3191967074925202	0.37499999995312505	0.9608895705447785	14.741172622411574	9.588232839533086	0.6504389398129697
2	2	smote	0.6	500	5	0.3	3	0.8630510787072567	0.300977760992043	0.3950617283462887	0.9562547966158385	14.275685877892917	9.030970425882648	0.6326120062021675
2	3	smote	0.6	500	5	0.3	3	0.8446130960840605	0.26999455906958997	0.28395061724889503	0.9639293936994326	10.597209057573181	7.872075566516693	0.7428442166023806
2	1	smote	0.6	500	10	0.1	1	0.8974118098159509	0.3530559008198143	0.39999999995	0.9585889570478636	15.432094947231144	9.659256923805511	0.6259199935273625
2	2	smote	0.6	500	10	0.1	1	0.8875718901300892	0.3473211939177541	0.43209876537875325	0.9455103606988066	13.202691919552882	7.929923773051139	0.6006293026712367
2	3	smote	0.6	500	10	0.1	1	0.8829576570686829	0.3192621143624212	0.34567901230300263	0.9623944742827139	13.520211974466186	9.192237411581514	0.6798885471425701
2	1	smote	0.6	500	10	0.1	3	0.8996069785276074	0.34017395764284303	0.37499999995312505	0.957055214716587	13.3714253876938	8.732140821217643	0.6530448650253764
2	2	smote	0.6	500	10	0.1	3	0.8879698322010934	0.35258190178094184	0.4938271604328609	0.9416730621570095	15.750959940649032	8.466535258491282	0.5375250227849168
2	3	smote	0.6	500	10	0.1	3	0.8918166055541343	0.3160214258121009	0.34567901230300263	0.9562547966158385	11.548491184043325	7.902099122647317	0.684253802616295
2	1	smote	0.6	500	10	0.3	1	0.8806556748466259	0.3209790675380644	0.41249999994843756	0.9532208588883956	14.307286704110062	8.818030899370243	0.6163314497475062
2	2	smote	0.6	500	10	0.3	1	0.8825502401864643	0.3857431154491673	0.5432098764761469	0.9416730621570095	19.199143023671176	9.313188784340408	0.4850835571601545
2	3	smote	0.6	500	10	0.3	1	0.8898553196327562	0.3173427907921461	0.37037037032464565	0.9593246354492762	13.873470434987743	9.105518373599208	0.6563259191370849
2	1	smote	0.6	500	10	0.3	3	0.8826974693251534	0.3463421430371961	0.4374999999453125	0.951687116557119	15.320984379057533	9.055553678699804	0.5910555941737087
2	2	smote	0.6	500	10	0.3	3	0.8912954909373431	0.3525265346461704	0.48148148142203934	0.9501151189489632	17.685710595553854	9.65184991442478	0.5457428292417114
2	3	smote	0.6	500	10	0.3	3	0.8809110978463753	0.3127210350340191	0.32098765428135956	0.9570222563241979	10.526620885138424	7.468693145358276	0.7095052744453286
2	1	smote	0.8	100	5	0.1	1	0.8999520705521472	0.3147183204299533	0.6624999999171876	0.8796012269871197	14.340880875500062	5.502547312677681	0.3836965955605569
2	2	smote	0.8	100	5	0.1	1	0.8964592630491837	0.326350738279641	0.7160493826276483	0.8756715272380993	17.76113616725511	5.7593350028966555	0.32426612639248564
2	3	smote	0.8	100	5	0.1	1	0.8858664241114995	0.3067051419978377	0.6419753085627191	0.8910207214052878	14.660513261349351	5.890801058081676	0.4018140979420495
2	1	smote	0.8	100	5	0.1	3	0.9005847392638036	0.291994642742599	0.6999999999125001	0.8734662576620134	16.107069141874653	5.532120773931664	0.34345917088533123
2	2	smote	0.8	100	5	0.1	3	0.9025894659048919	0.34777697949362874	0.7530864196601128	0.8626247121959891	19.151953455403934	5.48196387340698	0.28623522371503307
2	3	smote	0.8	100	5	0.1	3	0.8943274305259468	0.31738827760442484	0.6419753085627191	0.8887183422802094	14.320093637759381	5.768922426461342	0.40285506709598934
2	1	smote	0.8	100	5	0.3	1	0.8910371932515337	0.3526052804233043	0.5249999999343751	0.9302147239192469	14.73279127547214	7.523075843335559	0.5106347843624462
2	2	smote	0.8	100	5	0.3	1	0.8751030385719564	0.3201835532147233	0.48148148142203934	0.9125095932393515	9.684835918313086	5.503248232766456	0.5682334922692895
2	3	smote	0.8	100	5	0.3	1	0.8681864263854543	0.3057197806075946	0.5061728394436824	0.9247889485731022	12.603314546628491	6.730031857556788	0.533989031744351
2	1	smote	0.8	100	5	0.3	3	0.892743481595092	0.2875752485492321	0.54999999993125	0.9202453987659491	14.102562193898262	6.8961529800101395	0.4889999947646583
2	2	smote	0.8	100	5	0.3	3	0.8822375714163895	0.3020457772417514	0.5679012344977901	0.9117421335309921	13.577141176166203	6.434567170865603	0.47392650275962805
2	3	smote	0.8	100	5	0.3	3	0.8719195020039225	0.3017271354831106	0.5061728394436824	0.9217191097396645	12.068870908755569	6.466109073354099	0.5357675130963941
2	1	smote	0.8	100	10	0.1	1	0.9028278374233129	0.36671265882161475	0.5374999999328125	0.9194785276003108	13.270783298327677	6.675237264818254	0.5030024966914803
2	2	smote	0.8	100	10	0.1	1	0.9004765830040837	0.3413723235789739	0.6419753085627191	0.9148119723644298	19.25566691229269	7.535979538688925	0.39136423477087345
2	3	smote	0.8	100	10	0.1	1	0.9090323375306747	0.3305274422983462	0.5802469135086116	0.9332310053650559	19.321159823772504	8.69036339063432	0.44978475809357005
2	1	smote	0.8	100	10	0.1	3	0.9083588957055215	0.37175400503227063	0.6374999999203126	0.9064417177844599	17.0384377299852	6.813933696562533	0.3999153933101866
2	2	smote	0.8	100	10	0.1	3	0.9070615767980822	0.35809281543026855	0.6790123455951838	0.8925556408220066	17.572800262505652	6.319664313634947	0.35962760877621464
2	3	smote	0.8	100	10	0.1	3	0.9104251347791896	0.3185689288667584	0.6172839505410761	0.9240214888647428	19.615507086755336	8.124453349680039	0.41418522180396306
2	1	smote	0.8	100	10	0.3	1	0.9017254601226994	0.3999589912408144	0.46249999994218755	0.9432515337350978	14.302322956473583	8.149998561780503	0.5698373923984413
2	2	smote	0.8	100	10	0.3	1	0.8905280312289777	0.34649238987926545	0.5925925925194331	0.9286262471148994	18.92472829596008	8.302667094537309	0.4387205340782844
2	3	smote	0.8	100	10	0.3	1	0.8954928323053163	0.3105851471143129	0.41975308636793174	0.9493476592406037	13.558346691269179	8.286941870907448	0.6112059179501812
2	1	smote	0.8	100	10	0.3	3	0.896405291411043	0.3442883996942833	0.46249999994218755	0.9371165644099915	12.823026797512739	7.354876877415789	0.5735679153857912
2	2	smote	0.8	100	10	0.3	3	0.8981836786902021	0.3627484334344555	0.5802469135086116	0.9347659247817747	19.808301224404556	8.894842497867973	0.4490461952802994
2	3	smote	0.8	100	10	0.3	3	0.8939484380773713	0.31542531737188306	0.48148148142203934	0.9393706830319313	14.38697762282651	7.941395781543447	0.5519849857188753
2	1	smote	0.8	300	5	0.1	1	0.8848159509202453	0.31608384041324383	0.38749999995156253	0.9555214723853105	13.59112987435963	8.712067004279982	0.6410112293021677
2	2	smote	0.8	300	5	0.1	1	0.8729901556711483	0.32619117637173906	0.4567901234003963	0.9439754412820878	14.168739586379326	8.153389376371065	0.575449155867165
2	3	smote	0.8	300	5	0.1	1	0.8592801038439309	0.26102194010806057	0.34567901230300263	0.9432079815737283	8.774093268318369	6.086752346797555	0.6937186639028287
2	1	smote	0.8	300	5	0.1	3	0.8876725460122699	0.3287715154862103	0.47499999994062503	0.9440184049007362	15.257009550191183	8.484929989027261	0.5561332191963425
2	2	smote	0.8	300	5	0.1	3	0.8756146783775333	0.2962760683259111	0.4938271604328609	0.9401381427402906	15.322073610805445	8.249444647130748	0.5384026146495166
2	3	smote	0.8	300	5	0.1	3	0.85705352320855	0.2664708765470701	0.37037037032464565	0.9424405218653689	9.631370830588795	6.434566781732885	0.6680842009512588
2	1	smote	0.8	300	5	0.3	1	0.8743769171779141	0.3157025662156987	0.34999999995625003	0.9608895705447785	13.229257489575852	8.949017316897546	0.6764564974002851
2	2	smote	0.8	300	5	0.3	1	0.8764579365756138	0.3306973812659859	0.43209876537875325	0.9554873369074791	16.3324549912193	9.707320081196277	0.5943576714640023
2	3	smote	0.8	300	5	0.3	1	0.8571293216982652	0.2738907165564825	0.3333333332921811	0.9562547966158385	10.929822016465792	7.619881296838485	0.697164251719827
2	1	smote	0.8	300	5	0.3	3	0.8701687116564417	0.3268829558784658	0.41249999994843756	0.9578220858822254	15.944676970950692	9.779997678325802	0.6133706902119764
2	2	smote	0.8	300	5	0.3	3	0.8735870687776546	0.35560316238611395	0.46913580241121783	0.9424405218653689	14.469454741876474	8.150451256861654	0.5632866792539629
2	3	smote	0.8	300	5	0.3	3	0.838719763508712	0.25150907841700054	0.30864197527053805	0.9585571757409167	10.325724982469223	7.447414753079802	0.7212485963423004
2	1	smote	0.8	300	10	0.1	1	0.8940184049079755	0.3646573111436102	0.42499999994687504	0.951687116557119	14.55969323521301	8.796823573594095	0.6041901629302057
2	2	smote	0.8	300	10	0.1	1	0.8950096169333825	0.36386667533837647	0.5802469135086116	0.9432079815737283	22.958262765770908	10.217048582124468	0.44502706745628473
2	3	smote	0.8	300	10	0.1	1	0.8907743763205518	0.3012949068529741	0.38271604933546716	0.951650038365682	12.20317201496977	7.915538239195603	0.6486459510243567
2	1	smote	0.8	300	10	0.1	3	0.8978335889570552	0.362590421044276	0.46249999994218755	0.9562883435509488	18.824556951233	10.580699330721279	0.5620689597043971
2	2	smote	0.8	300	10	0.1	3	0.8891068095468198	0.33985418742787904	0.5432098764761469	0.9393706830319313	18.42490268956217	8.959523445843889	0.48627248743465507
2	3	smote	0.8	300	10	0.1	3	0.8896847730308973	0.31261164166655103	0.41975308636793174	0.9493476592406037	13.558346691269179	8.286941870907448	0.6112059179501812
2	1	smote	0.8	300	10	0.3	1	0.894027990797546	0.3893450935984682	0.49999999993750005	0.9509202453914808	19.37499587974195	10.187497921510214	0.5258064461532128
2	2	smote	0.8	300	10	0.3	1	0.9016040855385956	0.3700035946313717	0.5308641974653254	0.9416730621570095	18.269041009239963	9.101525402878128	0.49819392356634506
2	3	smote	0.8	300	10	0.3	1	0.8876666382422329	0.29673478950122484	0.43209876537875325	0.9470452801155255	13.607432754925027	8.159776592599288	0.5996558354162462
2	1	smote	0.8	300	10	0.3	3	0.8886886503067485	0.3755453241064975	0.46249999994218755	0.9478527607289275	15.640215762270188	8.869115943930513	0.5670711914936521
2	2	smote	0.8	300	10	0.3	3	0.8917123826307761	0.3823907600422018	0.5061728394436824	0.9478127398238848	18.615805088132078	9.699162990045512	0.5210176383975387
2	3	smote	0.8	300	10	0.3	3	0.8849378926124897	0.31226575596163686	0.37037037032464565	0.9485801995322443	10.851622068548755	7.202873113600778	0.6637600314113994
2	1	smote	0.8	500	5	0.1	1	0.8798888036809817	0.3110075093241143	0.34999999995625003	0.9624233128760551	13.79120505468986	9.314283232552134	0.6753784790889359
2	2	smote	0.8	500	5	0.1	1	0.8716542072899197	0.3369249543589325	0.4567901234003963	0.951650038365682	16.55122300558471	9.447577898394751	0.5708084369170013
2	3	smote	0.8	500	5	0.1	1	0.8545711226703808	0.2401601123780185	0.3333333332921811	0.9501151189489632	9.523074975348544	6.6820499407556175	0.7016693518450751
2	1	smote	0.8	500	5	0.1	3	0.885208972392638	0.34057816351178977	0.42499999994687504	0.957055214716587	16.472045745228968	9.89642626404666	0.6008012758337952
2	2	smote	0.8	500	5	0.1	3	0.8675705636565192	0.29035171475990945	0.4444444443895748	0.9455103606988066	13.881687498783991	8.156493023709745	0.5875721439203527
2	3	smote	0.8	500	5	0.1	3	0.8532730735340097	0.26509961975762736	0.29629629625971654	0.9531849577824008	8.572905818712684	6.329081827838472	0.738265633140922
2	1	smote	0.8	500	5	0.3	1	0.8734375	0.3214259960508527	0.3624999999546875	0.9616564417104169	14.261172678796848	9.453997531397423	0.6629186534457759
2	2	smote	0.8	500	5	0.3	1	0.8746956216897378	0.3315009660848559	0.4444444443895748	0.9570222563241979	17.814281441411172	10.341267432034536	0.5805043154787236
2	3	smote	0.8	500	5	0.3	1	0.8571387965094796	0.28171341921936194	0.32098765428135956	0.9539524174907602	9.793331168208347	6.970780377214096	0.7117884772353779
2	1	smote	0.8	500	5	0.3	3	0.8686157975460123	0.3257913431500642	0.38749999995156253	0.9608895705447785	15.543413304405194	9.907840600850855	0.6374301610193122
2	2	smote	0.8	500	5	0.3	3	0.8744492765981637	0.35606584225241317	0.4567901234003963	0.9455103606988066	14.591546512890472	8.383062274368347	0.5745149851694686
2	3	smote	0.8	500	5	0.3	3	0.8389755834115006	0.2535225753042598	0.29629629625971654	0.9577897160325574	9.554064688501619	7.019526954449874	0.7347162791724945
2	1	smote	0.8	500	10	0.1	1	0.8927818251533742	0.367804705798816	0.42499999994687504	0.951687116557119	14.55969323521301	8.796823573594095	0.6041901629302057
2	2	smote	0.8	500	10	0.1	1	0.8956254796623178	0.36590438467136743	0.5679012344977901	0.9439754412820878	22.144809878771103	10.136646251704569	0.4577436467392689
2	3	smote	0.8	500	10	0.1	1	0.8905280312289778	0.30291466866172395	0.38271604933546716	0.9524174980740414	12.409997326239445	8.043208183943666	0.6481232709726131
2	1	smote	0.8	500	10	0.1	3	0.8982170245398773	0.3597877112655134	0.4374999999453125	0.9578220858822254	17.662621951488553	10.372724810345547	0.5872698097829776
2	2	smote	0.8	500	10	0.1	3	0.8869276029675108	0.34065447408954264	0.5308641974653254	0.9432079815737283	18.793381995514086	9.347512532581959	0.4973831930239782
2	3	smote	0.8	500	10	0.1	3	0.888500421629099	0.30935636221886	0.3950617283462887	0.9539524174907602	13.529248686037215	8.579422002725043	0.6341388251874547
2	1	smote	0.8	500	10	0.3	1	0.8940759202453987	0.3894516258212345	0.49999999993750005	0.9509202453914808	19.37499587974195	10.187497921510214	0.5258064461532128
2	2	smote	0.8	500	10	0.3	1	0.9016325099722389	0.37007073630738924	0.5185185184545039	0.9416730621570095	17.386636533065257	8.889862021415846	0.5113042899725356
2	3	smote	0.8	500	10	0.3	1	0.8876950626758762	0.2961532036735395	0.43209876537875325	0.9478127398238848	13.818731277561138	8.279773284185193	0.5991702841376313
2	1	smote	0.8	500	10	0.3	3	0.8894171779141105	0.36738982317325136	0.47499999994062503	0.9478527607289275	16.44537486787502	9.10882178025296	0.5538834893689597
2	2	smote	0.8	500	10	0.3	3	0.8913712894270582	0.3867735971101044	0.5185185184545039	0.946277820407166	18.969227058321355	9.651850052732572	0.5088161912641697
2	3	smote	0.8	500	10	0.3	3	0.8854874316629241	0.312139226492218	0.37037037032464565	0.9508825786573225	11.387865272326943	7.540507722007761	0.6621528642820267
2	1	smote	1.0	100	5	0.1	1	0.9028182515337424	0.3207047812464204	0.6749999999156251	0.8749999999932899	14.538460143634826	5.39999956703516	0.3714285672829503
2	2	smote	1.0	100	5	0.1	1	0.9009976976208749	0.3350352972925928	0.8148148147142205	0.858787413654192	26.758692808623188	5.770128414882082	0.21563565113448618
2	3	smote	1.0	100	5	0.1	1	0.8862359417488607	0.29757880848772844	0.6296296295518976	0.8810437451966152	12.59096652186613	5.292950569628024	0.42037681813595046
2	1	smote	1.0	100	5	0.1	3	0.9061253834355829	0.3089434948085722	0.7624999999046875	0.8581288343492476	19.419343806023203	5.3745942148372094	0.27676496561005115
2	2	smote	1.0	100	5	0.1	3	0.9043991548468396	0.3603995756929934	0.8765432097683281	0.8457405986120818	38.926363388519036	5.682267304677271	0.14597476930222483
2	3	smote	1.0	100	5	0.1	3	0.8883109254048114	0.2904843975781221	0.6666666665843622	0.8756715272380993	14.086418404811411	5.362139485455507	0.38066023530579
2	1	smote	1.0	100	5	0.3	1	0.8895130368098161	0.3050156046098765	0.5624999999296876	0.9233128834285023	15.479997816400111	7.334999041922007	0.47383720425018705
2	2	smote	1.0	100	5	0.3	1	0.8753493836635304	0.29134676855170805	0.5555555554869684	0.9117421335309921	12.91304188717697	6.294685275846785	0.48746725997746304
2	3	smote	1.0	100	5	0.3	1	0.8659408961276447	0.29556233532380743	0.5061728394436824	0.9194167306145863	11.694760358922704	6.281363122773385	0.5371091679559996
2	1	smote	1.0	100	5	0.3	3	0.8942963957055214	0.2991798457373633	0.5999999999250001	0.9003067484593535	13.546152327664593	6.018460933594504	0.44429301048400255
2	2	smote	1.0	100	5	0.3	3	0.8786371431549226	0.29673344310016114	0.5802469135086116	0.8956254796554443	11.86180669699751	5.559276880989364	0.468670321847217
2	3	smote	1.0	100	5	0.3	3	0.8630984527633286	0.29336541376315534	0.5555555554869684	0.9109746738226326	12.79094671266451	6.240420753706805	0.4878779316325822
2	1	smote	1.0	100	10	0.1	1	0.9081959355828222	0.3554063590038243	0.624999999921875	0.917177914103396	18.45678763692635	7.546295383566866	0.4088628718846597
2	2	smote	1.0	100	10	0.1	1	0.9027884369403939	0.3717500500827143	0.6790123455951838	0.9009976976139602	19.251637552859233	6.858550363424951	0.3562580145235464
2	3	smote	1.0	100	10	0.1	1	0.8994627782041444	0.3070497594769625	0.5679012344977901	0.9247889485731022	16.160347528172927	7.5507674499417625	0.4672404027929942
2	1	smote	1.0	100	10	0.1	3	0.9102473159509201	0.35123538274819127	0.724999999909375	0.891104294471694	21.57362111011937	6.657745866235859	0.3086058486202278
2	2	smote	1.0	100	10	0.1	3	0.9057824772841401	0.3510077214989542	0.7407407406492913	0.8848810437384124	21.96190234083131	6.434567341111178	0.2929876939453047
2	3	smote	1.0	100	10	0.1	3	0.903404299669329	0.31143955506207777	0.6172839505410761	0.9117421335309921	16.661989475964532	6.994094750940873	0.4197634738882886
2	1	smote	1.0	100	10	0.3	1	0.9032400306748465	0.3710294953747776	0.49999999993750005	0.9440184049007362	16.86301054011277	8.931505251607645	0.5296506849552031
2	2	smote	1.0	100	10	0.3	1	0.8911628435803417	0.34751369531250875	0.5432098764761469	0.9293937068232587	15.65334662819215	7.693504007940867	0.49149258839966964
2	3	smote	1.0	100	10	0.3	1	0.8818775285902428	0.3147850031527572	0.4567901234003963	0.9432079815737283	13.965906532285532	8.043208458268197	0.5759173813755184
2	1	smote	1.0	100	10	0.3	3	0.8927818251533743	0.35233057148592334	0.54999999993125	0.9271472392566937	15.554383671205352	7.549472646265609	0.48535979633172716
2	2	smote	1.0	100	10	0.3	3	0.8926503889410004	0.3285041463278824	0.5308641974653254	0.9201841903229457	13.045797841853839	6.651115024731622	0.5098281435065151
2	3	smote	1.0	100	10	0.3	3	0.8884435727618128	0.28678331605381346	0.5185185184545039	0.9370683039068529	16.035644584416346	8.239384415973554	0.5138168417391996
2	1	smote	1.0	300	5	0.1	1	0.8812020705521473	0.3311628002161795	0.46249999994218755	0.9432515337350978	14.302322956473583	8.149998561780503	0.5698373923984413
2	2	smote	1.0	300	5	0.1	1	0.8644628255782003	0.3021534972713479	0.43209876537875325	0.9324635456566964	10.505186128245258	6.398006907532124	0.6090331693674578
2	3	smote	1.0	300	5	0.1	1	0.8584747448907081	0.28718928777581043	0.4567901234003963	0.9386032233235718	12.855395543758403	7.439967922226293	0.5787428141240365
2	1	smote	1.0	300	5	0.1	3	0.8904620398773005	0.3075241263313008	0.49999999993750005	0.9432515337350978	16.621618548870167	8.810809255978922	0.5300812952636096
2	2	smote	1.0	300	5	0.1	3	0.8727817098244317	0.303033458652304	0.46913580241121783	0.9309286262399776	11.910592505840889	6.792042910869663	0.5702523017585361
2	3	smote	1.0	300	5	0.1	3	0.8613456126886672	0.2940905355734899	0.43209876537875325	0.9324635456566964	10.505186128245258	6.398006907532124	0.6090331693674578
2	1	smote	1.0	300	5	0.3	1	0.8720187883435583	0.29753010054084855	0.33749999995781255	0.9539877300540339	10.562261810280926	7.334998403777236	0.6944533689758564
2	2	smote	1.0	300	5	0.3	1	0.850923320352842	0.27503481328657997	0.40740740735711023	0.9401381427402906	10.797273777244325	6.805791833882866	0.6303250122501848
2	3	smote	1.0	300	5	0.3	1	0.8552533090778165	0.2810075052396695	0.3333333332921811	0.9493476592406037	9.371210233216814	6.580806779838268	0.7022365865616911
2	1	smote	1.0	300	5	0.3	3	0.8801092791411043	0.3152705656740568	0.39999999995	0.951687116557119	13.132272338975309	8.279363363382677	0.6304593004431995
2	2	smote	1.0	300	5	0.3	3	0.8678832324265938	0.30685543003405447	0.43209876537875325	0.946277820407166	13.402171331810708	8.043208377277143	0.6001421742881679
2	3	smote	1.0	300	5	0.3	3	0.8373364410714117	0.3142407193339864	0.37037037032464565	0.9485801995322443	10.851622068548755	7.202873113600778	0.6637600314113994
2	1	smote	1.0	300	10	0.1	1	0.8861579754601228	0.33957302289630453	0.39999999995	0.9424846625694595	10.924442485624622	6.954665455738882	0.6366151275587784
2	2	smote	1.0	300	10	0.1	1	0.8920440010232796	0.38980344116182086	0.5925925925194331	0.931696085948337	19.840650574510164	8.675820617146593	0.4372749969139699
2	3	smote	1.0	300	10	0.1	1	0.8805605298314432	0.29243870970852914	0.38271604933546716	0.9424405218653689	10.1514648523618	6.649052341123981	0.6549845107390969
2	1	smote	1.0	300	10	0.1	3	0.8856882668711656	0.34544750909765815	0.4374999999453125	0.9509202453914808	15.069441272061972	8.914060681321438	0.5915322519059328
2	2	smote	1.0	300	10	0.1	3	0.8902437868925461	0.37521152031813604	0.5555555554869684	0.9355333844901341	18.139877943405384	8.617723528928114	0.4750706357791256
2	3	smote	1.0	300	10	0.1	3	0.8958244506978199	0.29518735159880183	0.4567901234003963	0.9439754412820878	14.168739586379326	8.153389376371065	0.575449155867165
2	1	smote	1.0	300	10	0.3	1	0.8914110429447852	0.3507557707003239	0.49999999993750005	0.9470858895632893	17.89854718495928	9.449273574064945	0.5279352171677932
2	2	smote	1.0	300	10	0.3	1	0.8849757918573472	0.3567605170667213	0.5432098764761469	0.931696085948337	16.221072469795317	7.952835565717709	0.49027802682687455
2	3	smote	1.0	300	10	0.3	1	0.8766853320447591	0.3023891539044589	0.37037037032464565	0.9501151189489632	11.203617608542663	7.424499934172908	0.662687721194234
2	1	smote	1.0	300	10	0.3	3	0.8934720092024541	0.34909221549088937	0.44999999994375006	0.9447852760663744	13.999997367009698	8.149998521856528	0.5821428510452168
2	2	smote	1.0	300	10	0.3	3	0.8886899178533868	0.4028295717944359	0.5555555554869684	0.9370683039068529	18.61280171918411	8.827911874257378	0.4742924693078572
2	3	smote	1.0	300	10	0.3	3	0.8803899832295841	0.2764132418904929	0.4444444443895748	0.946277820407166	14.091425852160805	8.273014330913632	0.5870956052847395
2	1	smote	1.0	500	5	0.1	1	0.8808569785276075	0.3309706418002367	0.41249999994843756	0.9501533742258425	13.383630622426393	8.275382952971396	0.6183212203472184
2	2	smote	1.0	500	5	0.1	1	0.8610803179746643	0.29320405267027627	0.4444444443895748	0.9447429009904472	13.677775209723315	8.043208418897555	0.5880494567860723
2	3	smote	1.0	500	5	0.1	1	0.851927650341567	0.29358608532861713	0.40740740735711023	0.9470452801155255	12.29528746221192	7.6935036444507565	0.625727828254763
2	1	smote	1.0	500	5	0.1	3	0.8884777607361964	0.31980613983512124	0.4374999999453125	0.9501533742258425	14.825637951419692	8.77692131375754	0.5920096790614456
2	2	smote	1.0	500	5	0.1	3	0.8694181518433245	0.3047794548790045	0.4567901234003963	0.9424405218653689	13.768482358693502	7.935965697470558	0.5763863694661248
2	3	smote	1.0	500	5	0.1	3	0.8535762674928702	0.2958962968576064	0.40740740735711023	0.9439754412820878	11.583901976128999	7.271941876222842	0.6277627154795634
2	1	smote	1.0	500	5	0.3	1	0.8728623466257669	0.3043781189084938	0.324999999959375	0.9547546012196721	10.160073043121225	7.183049257821735	0.7069879444502828
2	2	smote	1.0	500	5	0.3	1	0.8529698795751494	0.2745233644080667	0.40740740735711023	0.9432079815737283	11.418072249214507	7.17367240872569	0.6282735069432119
2	3	smote	1.0	500	5	0.3	1	0.8562102650104697	0.2828730072883074	0.35802469131382414	0.9539524174907602	11.55352307726905	7.775101189969569	0.6729636512114163
2	1	smote	1.0	500	5	0.3	3	0.880972009202454	0.3163567091156207	0.38749999995156253	0.9547546012196721	13.350048861315265	8.564404884325915	0.6415260977540459
2	2	smote	1.0	500	5	0.3	3	0.8681959011966687	0.30497358961444254	0.41975308636793174	0.9493476592406037	13.558346691269179	8.286941870907448	0.6112059179501812
2	3	smote	1.0	500	5	0.3	3	0.8387766123759983	0.32317875299728843	0.37037037032464565	0.946277820407166	10.36134255938733	6.894178609094694	0.6653750193053093
2	1	smote	1.0	500	10	0.1	1	0.8858224693251533	0.34139409606764803	0.37499999995312505	0.9440184049007362	10.117806362779136	6.698628938705734	0.6620633561609006
2	2	smote	1.0	500	10	0.1	1	0.8918166055541343	0.38826805982970497	0.5802469135086116	0.9301611665316182	18.411115439753534	8.308369450180072	0.45126919622313444
2	3	smote	1.0	500	10	0.1	1	0.8813848384070948	0.2939684571755636	0.38271604933546716	0.9432079815737283	10.297025162296832	6.738904383954435	0.6544515697270588
2	1	smote	1.0	500	10	0.1	3	0.8871932515337424	0.34654804543793427	0.42499999994687504	0.9509202453914808	14.320649164496581	8.659373233283683	0.6046774130564769
2	2	smote	1.0	500	10	0.1	3	0.8893057805823218	0.378533040253915	0.5555555554869684	0.9393706830319313	19.367085202251598	9.163148978703976	0.47312998777781107
2	3	smote	1.0	500	10	0.1	3	0.8952559620249567	0.2968587845803096	0.4444444443895748	0.9470452801155255	14.307243576950032	8.392913066673554	0.5866198389969879
2	1	smote	1.0	500	10	0.3	1	0.8907016871165644	0.3473265940058013	0.5124999999359375	0.9470858895632893	18.816421390313103	9.685505413416568	0.514736836741898
2	2	smote	1.0	500	10	0.3	1	0.8851747628928494	0.3546783785268805	0.5432098764761469	0.9309286262399776	16.02762514659957	7.864470738901714	0.49068221315957056
2	3	smote	1.0	500	10	0.3	1	0.8767990297793316	0.3055037164635619	0.37037037032464565	0.9493476592406037	11.024953206193937	7.31200753315363	0.663223442871044
2	1	smote	1.0	500	10	0.3	3	0.8942388803680982	0.3486493628687704	0.44999999994375006	0.9447852760663744	13.999997367009698	8.149998521856528	0.5821428510452168
2	2	smote	1.0	500	10	0.3	3	0.8886993926646011	0.40501357388022735	0.5679012344977901	0.9355333844901341	19.072785940301365	8.809228496237628	0.461874229233371
2	3	smote	1.0	500	10	0.3	3	0.8803047099286546	0.2746406617983932	0.4444444443895748	0.9455103606988066	13.881687498783991	8.156493023709745	0.5875721439203527
2	1	class_weight		100	5	0.1	1	0.9123945552147239	0.3604775665134051	0.8624999998921876	0.8374233128770137	32.31045952149987	5.3051883520534435	0.16419413736343477
2	2	class_weight		100	5	0.1	1	0.915636280947102	0.36387714477832706	0.9012345677899711	0.8403683806535659	48.03785398948897	5.645714270284764	0.11752635309523916
2	3	class_weight		100	5	0.1	1	0.9060382971869285	0.36330747443327216	0.7777777776817559	0.8672294704461456	22.861269311859346	5.8580599302774825	0.256243851631891
2	1	class_weight		100	5	0.1	3	0.9134490030674847	0.36959544396860056	0.8624999998921876	0.8220858895642479	28.98432298174511	4.84784455432615	0.16725746078444498
2	2	class_weight		100	5	0.1	3	0.9171522507414039	0.36179213516771824	0.9012345677899711	0.825786646194737	43.25329833334397	5.173165525908665	0.11960163253926206
2	3	class_weight		100	5	0.1	3	0.9109083501511231	0.3430364588908632	0.8148148147142205	0.8572524942374732	26.423653128908143	5.708084027673991	0.21602174898340123
2	1	class_weight		100	5	0.3	1	0.9049175613496933	0.31878469922324937	0.5624999999296876	0.9148773006064811	13.818531052050089	6.608107330433674	0.47820619770348155
2	2	class_weight		100	5	0.3	1	0.8999365187648635	0.3690125487623782	0.6049382715302546	0.9132770529477109	16.12555103523424	6.975526343797417	0.43257598870887704
2	3	class_weight		100	5	0.3	1	0.8902816861374037	0.27415533710979484	0.48148148142203934	0.9186492709062268	10.485847692518474	5.9185876709372565	0.5644357747348953
2	1	class_weight		100	5	0.3	3	0.9001533742331288	0.32272597724579316	0.6874999999140625	0.8934049079686089	18.438846861599675	6.4496396814893195	0.34978540390900065
2	2	class_weight		100	5	0.3	3	0.9012535175236633	0.34580044661373754	0.802469135703399	0.8772064466548182	29.021481033647984	6.535107491323455	0.22518172637474063
2	3	class_weight		100	5	0.3	3	0.9037074936281895	0.31517223980837067	0.5679012344977901	0.9117421335309921	13.577141176166203	6.434567170865603	0.47392650275962805
2	1	class_weight		100	10	0.1	1	0.9099597392638037	0.3385874123959756	0.624999999921875	0.9164110429377577	18.272168812960572	7.477063324116509	0.40920501654359115
2	2	class_weight		100	10	0.1	1	0.9153709862330993	0.3656960600464515	0.6790123455951838	0.9178818111978675	23.64485650387592	8.26871942517023	0.34970477352511053
2	3	class_weight		100	10	0.1	1	0.916687984991899	0.34785249026083115	0.5802469135086116	0.9240214888647428	16.811643463000298	7.636986148699237	0.45426766261077156
2	1	class_weight		100	10	0.1	3	0.9112442484662577	0.3819052307925675	0.724999999909375	0.8811349693183963	19.54310644572082	6.099354324467754	0.31209747262939413
2	2	class_weight		100	10	0.1	3	0.9167543086703996	0.3536851833349497	0.7777777776817559	0.8825786646133341	26.307186538994284	6.623819333022893	0.2517874368713947
2	3	class_weight		100	10	0.1	3	0.9142529585098016	0.33363416834619847	0.6666666665843622	0.8956254796554443	17.161762784518213	6.387254288796291	0.3721793732599932
2	1	class_weight		100	10	0.3	1	0.8922162576687116	0.3452055709176581	0.42499999994687504	0.9631901840416934	19.34057432454233	11.545830192956096	0.5969745161548385
2	2	class_weight		100	10	0.3	1	0.9051002908767043	0.34338022964037485	0.4567901234003963	0.946277820407166	14.812010122883017	8.502820284550122	0.5740490362813111
2	3	class_weight		100	10	0.3	1	0.8990174620770681	0.28027298457710537	0.27160493823807347	0.9554873369074791	8.004089352629311	6.10174405103766	0.7623283177107921
2	1	class_weight		100	10	0.3	3	0.9009585889570553	0.33367194898088026	0.5249999999343751	0.9325153374161618	15.272724867779703	7.779544299961623	0.5093749946119037
2	2	class_weight		100	10	0.3	3	0.9096860995044674	0.3937959151955869	0.5679012344977901	0.9270913276981805	16.71217797408238	7.78921270510491	0.46608003756678607
2	3	class_weight		100	10	0.3	3	0.9068720805737944	0.3427142653147449	0.46913580241121783	0.9393706830319313	13.69207888839133	7.737770248683359	0.5651274853757194
2	1	class_weight		300	5	0.1	1	0.8976898006134969	0.32903551415942633	0.3624999999546875	0.9616564417104169	14.261172678796848	9.453997531397423	0.6629186534457759
2	2	class_weight		300	5	0.1	1	0.8957297025856759	0.352755838694201	0.46913580241121783	0.9547198771991197	18.633026876659017	10.36074263461738	0.5560418345806002
2	3	class_weight		300	5	0.1	1	0.8766474327999014	0.2989570221985327	0.3333333332921811	0.9570222563241979	11.133925933260596	7.755950574025903	0.6966051785486681
2	1	class_weight		300	5	0.1	3	0.8990126533742331	0.3117287736027372	0.37499999995312505	0.9524539877227574	12.019352249453476	7.887095113161853	0.6561996711034872
2	2	class_weight		300	5	0.1	3	0.8877424367319481	0.3119636369703546	0.5061728394436824	0.9370683039068529	15.262497442334432	8.043208596545611	0.5269916325496471
2	3	class_weight		300	5	0.1	3	0.8857716759993557	0.31118855180838056	0.3950617283462887	0.9447429009904472	11.165530799150071	7.1495185945756035	0.6403205195998852
2	1	class_weight		300	5	0.3	1	0.8775881901840491	0.33241410388774506	0.2874999999640625	0.9693251533667997	12.750872988846906	9.372496941123199	0.7350474608140574
2	2	class_weight		300	5	0.3	1	0.8733312488748661	0.2947295539773606	0.37037037032464565	0.9524174980740414	11.774191015220628	7.783749855429353	0.6610857363894728
2	3	class_weight		300	5	0.3	1	0.8701003382507604	0.3472028085946281	0.30864197527053805	0.9685341519495893	13.741284775126982	9.808789411560607	0.7138189357593833
2	1	class_weight		300	5	0.3	3	0.8864455521472392	0.3160399686339977	0.324999999959375	0.9524539877227574	9.645159223555071	6.8354824314069385	0.708695644781267
2	2	class_weight		300	5	0.3	3	0.8802478610613683	0.3182511029130513	0.38271604933546716	0.951650038365682	12.20317201496977	7.915538239195603	0.6486459510243567
2	3	class_weight		300	5	0.3	3	0.8554333304908899	0.3115566353949195	0.3333333332921811	0.966231772824511	14.306813879862084	9.871209194601795	0.6899655740561582
2	1	class_weight		300	10	0.1	1	0.9027415644171779	0.33372886824544823	0.3124999999609375	0.9739263803606295	16.978603039603296	11.985289516004736	0.7059055046085075
2	2	class_weight		300	10	0.1	1	0.9043896800356253	0.3728344686670295	0.34567901230300263	0.9685341519495893	16.261384535921287	10.98584414094788	0.6755786356362448
2	3	class_weight		300	10	0.1	1	0.8972172479463347	0.3488725324054043	0.2222222221947874	0.9746738296164645	10.995666623992708	8.77440730617452	0.797987743378102
2	1	class_weight		300	10	0.1	3	0.905051763803681	0.3721885144159404	0.34999999995625003	0.96472392637297	14.725748261982508	9.921736314517224	0.6737678785990594
2	2	class_weight		300	10	0.1	3	0.9045128525814123	0.3771049015549883	0.43209876537875325	0.9708365310746675	25.328938498985256	14.816434160172017	0.5849607123281624
2	3	class_weight		300	10	0.1	3	0.909629250637181	0.3522653952046335	0.24691358021643045	0.9762087490331834	13.453193667608838	10.378330957775596	0.7714399331239462
2	1	class_weight		300	10	0.3	1	0.8825728527607363	0.3599358279674642	0.324999999959375	0.970092024532438	15.617278658483746	10.86666302923907	0.6958102695544339
2	2	class_weight		300	10	0.3	1	0.9020588764768862	0.38359396580202804	0.38271604933546716	0.9685341519495893	19.0838962632055	12.162898870335152	0.6373383355131066
2	3	class_weight		300	10	0.3	1	0.8978141610528411	0.36597956530634373	0.24691358021643045	0.9808135072833399	16.760646945199724	12.869129088441424	0.767818149437286
2	1	class_weight		300	10	0.3	3	0.8901648773006136	0.3683705027522242	0.34999999995625003	0.9708588956980763	17.93926500772077	12.010522189714102	0.6695102617165373
2	2	class_weight		300	10	0.3	3	0.9090797115867466	0.4132474961186227	0.35802469131382414	0.966231772824511	15.957600087760161	10.602409875683408	0.664411293540292
2	3	class_weight		300	10	0.3	3	0.890461707550477	0.32835350165453564	0.25925925922725196	0.9693016116579486	11.051246364852394	8.445367616202711	0.7642004554843753
2	1	class_weight		500	5	0.1	1	0.8923600460122699	0.32808147010875627	0.324999999959375	0.9662576687042466	13.787874641288335	9.631815323979225	0.6985714213891695
2	2	class_weight		500	5	0.1	1	0.893379949404508	0.34304924161554845	0.37037037032464565	0.9593246354492762	13.873470434987743	9.105518373599208	0.6563259191370849
2	3	class_weight		500	5	0.1	1	0.8706119780563372	0.30095796852156964	0.27160493823807347	0.9616270145743544	9.344404314864622	7.078022844590165	0.7574610978558309
2	1	class_weight		500	5	0.1	3	0.8999904141104295	0.3126259091824913	0.324999999959375	0.9654907975386082	13.470777930826333	9.417775045518022	0.6991262835131995
2	2	class_weight		500	5	0.1	3	0.8919776773447788	0.325746191857611	0.38271604933546716	0.9508825786573225	12.002809993360136	7.791857979408019	0.6491694747888466
2	3	class_weight		500	5	0.1	3	0.8860559203357873	0.3069111839471259	0.3333333332921811	0.9600920951576356	12.02884308721135	8.352562007031494	0.6943778238842618
2	1	class_weight		500	5	0.3	1	0.8757381134969325	0.3327974740827385	0.2874999999640625	0.9723926380293529	14.212470431207816	10.413885112633707	0.7327286991318652
2	2	class_weight		500	5	0.3	1	0.8749419667813119	0.29597554704941376	0.35802469131382414	0.9531849577824008	11.354978605477783	7.647640541971486	0.6735054898943079
2	3	class_weight		500	5	0.3	1	0.8747619453682386	0.350200454461627	0.27160493823807347	0.971603990783027	12.758584559999003	9.564894859478331	0.749683061386022
2	1	class_weight		500	5	0.3	3	0.8865318251533743	0.31113468243763737	0.33749999995781255	0.957055214716587	11.353097037256202	7.858926739095878	0.6922275569190625
2	2	class_weight		500	5	0.3	3	0.8799067678576504	0.3089002832935418	0.37037037032464565	0.9547198771991197	12.402788823310468	8.179533658908458	0.6594914781994444
2	3	class_weight		500	5	0.3	3	0.8592801038439309	0.31367099619745265	0.3333333332921811	0.9669992325328703	14.651158283932265	10.1007721295111	0.6894179823363796
2	1	class_weight		500	10	0.1	1	0.9026361196319017	0.3365967467140927	0.3124999999609375	0.9746932515262677	17.50688005739621	12.348479963773476	0.7053501108261582
2	2	class_weight		500	10	0.1	1	0.9043044067346958	0.3724957980023307	0.34567901230300263	0.971603990783027	18.076485129404695	12.173502548426969	0.673444106003755
2	3	class_weight		500	10	0.1	1	0.8973593701145505	0.3458800429258753	0.2222222221947874	0.975441289324824	11.348209633534509	9.04860742275594	0.7973599009428561
2	1	class_weight		500	10	0.1	3	0.9050996932515337	0.3750898100962066	0.324999999959375	0.9677914110355231	14.46736757820231	10.090473054038153	0.6974643351543502
2	2	class_weight		500	10	0.1	3	0.9044844281477692	0.37657246071088213	0.41975308636793174	0.9708365310746675	24.08173849665959	14.39310746988139	0.5976772495499231
2	3	class_weight		500	10	0.1	3	0.9073363463232995	0.3483216342562914	0.24691358021643045	0.9762087490331834	13.453193667608838	10.378330957775596	0.7714399331239462
2	1	class_weight		500	10	0.3	1	0.8825824386503068	0.35994849801123124	0.324999999959375	0.970092024532438	15.617278658483746	10.86666302923907	0.6958102695544339
2	2	class_weight		500	10	0.3	1	0.9030726812768256	0.3933531232845503	0.35802469131382414	0.970069071366308	18.074944556540892	11.961692738590273	0.6617830843366086
2	3	class_weight		500	10	0.3	1	0.8978141610528411	0.36597956530634373	0.24691358021643045	0.9808135072833399	16.760646945199724	12.869129088441424	0.767818149437286
2	1	class_weight		500	10	0.3	3	0.890327837423313	0.3683746502728539	0.34999999995625003	0.9716257668637146	18.438662845905814	12.335130783053906	0.668981840047377
2	2	class_weight		500	10	0.3	3	0.9090039130970315	0.4120877346326839	0.35802469131382414	0.9685341519495893	17.16603573111655	11.378195717410303	0.6628318689285322
2	3	class_weight		500	10	0.3	3	0.8902343120813317	0.32924069680213414	0.24691358021643045	0.9693016116579486	10.352455613352014	8.043207253526392	0.7769371297403256
3	1	none		100	5	0.1	1	0.9114263803680982	0.3072481731569344	0.07499999999062501	0.9900306748390336	8.05196696310097	7.523069370190065	0.9343144754748366
3	2	none		100	5	0.1	1	0.9150393678405958	0.3371652617512626	0.04938271604328609	0.9930928626170907	7.468964643487902	7.1495095305880465	0.9572289865010901
3	3	none		100	5	0.1	1	0.9158352519826043	0.372475256278511	0.07407407406492914	0.9976976208672472	34.66651595218507	32.17269965844781	0.9280626687769229
3	1	none		100	5	0.1	3	0.9103431748466257	0.32557546037178514	0.0999999999875	0.9930981595015868	15.987631121275308	14.488867878330637	0.9062548171488317
3	2	none		100	5	0.1	3	0.9162521436760372	0.3410966571872217	0.024691358021643045	0.9961627014505284	6.572134756622948	6.4345511191804645	0.9790655991913153
3	3	none		100	5	0.1	3	0.9158542016050331	0.3670449871389737	0.024691358021643045	0.9976976208672472	10.97041644662416	10.724233219482604	0.977559344438426
3	1	none		100	5	0.3	1	0.9042753067484662	0.31343112061584155	0.17499999997812501	0.9823619631826507	11.81422252352129	9.921733499765384	0.839812637849819
3	2	none		100	5	0.3	1	0.900239712723724	0.31780345571971585	0.14814814812985827	0.9884881043669341	14.933320326922196	12.869124613420166	0.8617724780795168
3	3	none		100	5	0.3	1	0.9095913513923235	0.34019826396164565	0.14814814812985827	0.9877206446585748	13.989119011050068	12.064804980601982	0.8624420759578032
3	1	none		100	5	0.3	3	0.9070935582822086	0.3296228512373681	0.1374999999828125	0.9854294478452038	10.781838498389659	9.436835622539906	0.8752529094301474
3	2	none		100	5	0.3	3	0.907838511317662	0.31504172352420495	0.07407407406492914	0.9907904834920125	8.60665730772234	8.0432011353335	0.9345325091601067
3	3	none		100	5	0.3	3	0.9061898941663586	0.31962121603879196	0.03703703703246457	0.9930928626170907	5.5299065156399285	5.362132147941034	0.9696605317787105
3	1	none		100	10	0.1	1	0.9161138803680982	0.35462344704179777	0.08749999998906251	0.9900306748390336	9.5226458590572	8.776914265221741	0.9216886041863422
3	2	none		100	10	0.1	1	0.9084543740465971	0.3517740601890368	0.06172839505410761	0.9930928626170907	9.459050616258752	8.936886913235059	0.9447974412234695
3	3	none		100	10	0.1	1	0.9109083501511233	0.33463591227299927	0.07407407406492914	0.9961627014505284	20.767945819475244	19.303653357541393	0.9294926574663844
3	1	none		100	10	0.1	3	0.9152319785276073	0.37183819164819026	0.07499999999062501	0.9976993864954165	35.162009175846634	32.599858186792396	0.927132965358694
3	2	none		100	10	0.1	3	0.9130022834295027	0.35543127126467816	0.024691358021643045	0.9984650805756067	16.46824705166876	16.086314868452185	0.9768079537123323
3	3	none		100	10	0.1	3	0.9142150592649441	0.3415390169219364	0.03703703703246457	0.9946277820338095	7.120865852853542	6.894167050533427	0.9681641420842202
3	1	none		100	10	0.3	1	0.9136407208588957	0.35160416651005516	0.18749999997656253	0.9854294478452038	15.60727669634659	12.86841221255442	0.8245136103401011
3	2	none		100	10	0.3	1	0.9091555100764617	0.35150333765839153	0.09876543208657218	0.9915579432003718	12.871715736315823	11.699200495656143	0.9089076084807605
3	3	none		100	10	0.3	1	0.9011303449778763	0.28716724591623083	0.07407407406492914	0.9884881043669341	6.869327356840784	6.434562306710083	0.9367092152929622
3	1	none		100	10	0.3	3	0.9086464723926381	0.33641541193745894	0.1374999999828125	0.9892638036733953	14.68942727902005	12.80713091756465	0.871860456327114
3	2	none		100	10	0.3	3	0.893474697516652	0.3308992554959308	0.09876543208657218	0.9915579432003718	12.871715736315823	11.699200495656143	0.9089076084807605
3	3	none		100	10	0.3	3	0.9058014269065688	0.3032289994936037	0.04938271604328609	0.9907904834920125	5.588738513080679	5.362134090222333	0.9594533760677202
3	1	none		300	5	0.1	1	0.9017925613496933	0.33180203571784794	0.24999999996875003	0.9792944785200975	15.765424431317113	12.074068236857823	0.7658574706824341
3	2	none		300	5	0.1	1	0.8858664241114996	0.2855453014857138	0.07407407406492914	0.9861857252418559	5.7111069700531125	5.362136032504996	0.938896085034117
3	3	none		300	5	0.1	1	0.8841609580929101	0.3003441723169264	0.13580246911903673	0.9869531849502153	11.887385822646769	10.40885185482564	0.8756215951300059
3	1	none		300	5	0.1	3	0.9059528374233129	0.32078294352795816	0.21249999997343752	0.9854294478452038	18.249778563744496	14.584200507561674	0.799143960795078
3	2	none		300	5	0.1	3	0.8966582340846858	0.3010791077090318	0.07407407406492914	0.990023023783653	7.938453569828189	7.424493976303303	0.9352569529583398
3	3	none		300	5	0.1	3	0.8973688449257649	0.3430224453037461	0.12345679010821523	0.9915579432003718	16.542874092539012	14.624000619570179	0.8840060301696303
3	1	none		300	5	0.3	1	0.8848638803680982	0.29603569455291945	0.22499999997187503	0.9785276073544592	13.230408546252471	10.478566543581517	0.7920062615334351
3	2	none		300	5	0.3	1	0.8684611959106714	0.25868016926203863	0.17283950615150132	0.9846508058251371	13.404468846793629	11.260486484019617	0.8400546473475863
3	3	none		300	5	0.3	1	0.880854248979089	0.27425570026194146	0.14814814812985827	0.9815809669916994	9.26811089263689	8.043205505470329	0.8678365533130592
3	1	none		300	5	0.3	3	0.8824003067484661	0.3166883816137214	0.199999999975	0.9792944785200975	11.82406833326037	9.659254589486258	0.816914635386087
3	2	none		300	5	0.3	3	0.8802478610613683	0.32620366880034235	0.18518518516232282	0.9884881043669341	19.515134507715068	16.086405766775208	0.8243041094727941
3	3	none		300	5	0.3	3	0.8963645149370398	0.31220519808967234	0.16049382714067978	0.9861857252418559	13.64786590593187	11.617961403760823	0.8512657837759503
3	1	none		300	10	0.1	1	0.9098830521472393	0.35385037175955913	0.1624999999796875	0.9869631901764804	14.689189750975492	12.464696312403008	0.8485625399919245
3	2	none		300	10	0.1	1	0.9060477719981429	0.33880829871587276	0.07407407406492914	0.9915579432003718	9.396352490301695	8.774400371742107	0.9338091867918906
3	3	none		300	10	0.1	1	0.9048255213514871	0.31569540261090995	0.06172839505410761	0.9923254029087313	8.506567849442012	8.043199387280039	0.945528143026797
3	1	none		300	10	0.1	3	0.9171779141104295	0.36717612360154045	0.14999999998125002	0.9900306748390336	17.52486925587233	15.04613874038013	0.8585592477438708
3	2	none		300	10	0.1	3	0.9117800327828467	0.36889070998079704	0.08641975307575066	0.9946277820338095	17.51348087144309	16.086389784577996	0.9185146989067793
3	3	none		300	10	0.1	3	0.9101124660091148	0.3121638331129919	0.09876543208657218	0.9915579432003718	12.871715736315823	11.699200495656143	0.9089076084807605
3	1	none		300	10	0.3	1	0.9031537576687116	0.34376617381964664	0.1624999999796875	0.9877300613421187	15.619390217100669	13.243739196521398	0.8479037181507748
3	2	none		300	10	0.3	1	0.8973498953033361	0.3260045723616634	0.08641975307575066	0.9938603223254501	15.312475026086766	14.075594339102228	0.9192239766594164
3	3	none		300	10	0.3	1	0.9017556825180257	0.3196791520700645	0.07407407406492914	0.9884881043669341	6.869327356840784	6.434562306710083	0.9367092152929622
3	1	none		300	10	0.3	3	0.9142254601226995	0.3442569859160805	0.1374999999828125	0.9900306748390336	15.831645175885521	13.79229384534845	0.8711851190323652
3	2	none		300	10	0.3	3	0.8995480515050738	0.3448039113220594	0.09876543208657218	0.9877206446585748	8.815061300304865	8.043203320401322	0.9124387180350677
3	3	none		300	10	0.3	3	0.9064836133140046	0.34193030926007645	0.14814814812985827	0.9892555640752936	16.012407419425237	13.788346943903138	0.8611039191428463
3	1	none		500	5	0.1	1	0.8962710889570552	0.31958628313504206	0.26249999996718754	0.9785276073544592	16.220331371017153	12.224994300845102	0.7536833779170307
3	2	none		500	5	0.1	1	0.8836114190424754	0.28136420058473893	0.08641975307575066	0.9877206446585748	7.608946495154147	7.037802905351156	0.9249378785543838
3	3	none		500	5	0.1	1	0.8807026519996589	0.29497294301122157	0.13580246911903673	0.9854182655334965	10.619541568979832	9.313183990502383	0.8769854916817882
3	1	none		500	5	0.1	3	0.9005847392638038	0.3252208083186431	0.199999999975	0.9823619631826507	13.923905111760126	11.339123999731868	0.814363770040044
3	2	none		500	5	0.1	3	0.8895616004851102	0.2868226406727115	0.08641975307575066	0.9877206446585748	7.608946495154147	7.037802905351156	0.9249378785543838
3	3	none		500	5	0.1	3	0.8944790275053769	0.3123159777531699	0.1111111110973937	0.9861857252418559	8.923604636698263	8.043204048757493	0.9013402416377598
3	1	none		500	5	0.3	1	0.8824003067484663	0.3021571142178413	0.23749999997031251	0.977760736188821	13.694171301246108	10.679305537887137	0.7798431293154376
3	2	none		500	5	0.3	1	0.8694276266545389	0.25789464862615036	0.16049382714067978	0.9838833461167776	11.670861080414062	9.958253662394467	0.8532578253714039
3	3	none		500	5	0.3	1	0.880484731341728	0.276540738788779	0.14814814812985827	0.9823484267000588	9.678633439544146	8.392909894397524	0.8671585560126851
3	1	none		500	5	0.3	3	0.8802530674846625	0.3087707865444062	0.199999999975	0.9815950920170123	13.333326053488129	10.866660756644897	0.8149999917289064
3	2	none		500	5	0.3	3	0.8798783434240073	0.3306410055936873	0.17283950615150132	0.9892555640752936	19.23878801210918	16.086404767886993	0.8361443852582652
3	3	none		500	5	0.3	3	0.8924987919615701	0.31709385439055915	0.16049382714067978	0.9861857252418559	13.64786590593187	11.617961403760823	0.8512657837759503
3	1	none		500	10	0.1	1	0.9096529907975459	0.3460935174547826	0.1624999999796875	0.9861963190108421	13.86234481726472	11.772213685986133	0.8492223864393488
3	2	none		500	10	0.1	1	0.9062183186000019	0.33566785264275106	0.07407407406492914	0.9915579432003718	9.396352490301695	8.774400371742107	0.9338091867918906
3	3	none		500	10	0.1	1	0.9033664004244715	0.3137798820311927	0.06172839505410761	0.9923254029087313	8.506567849442012	8.043199387280039	0.945528143026797
3	1	none		500	10	0.1	3	0.9162576687116565	0.36236355346110094	0.1624999999796875	0.9915644171703102	22.807299900186297	19.26361350772579	0.8446248948344577
3	2	none		500	10	0.1	3	0.9109083501511233	0.36573617326205116	0.08641975307575066	0.9946277820338095	17.51348087144309	16.086389784577996	0.9185146989067793
3	3	none		500	10	0.1	3	0.9095724017698947	0.31766848690374005	0.1111111110973937	0.990023023783653	12.403833697261598	11.136740964454955	0.8978466748449943
3	1	none		500	10	0.3	1	0.9027128067484662	0.33292544532178503	0.18749999997656253	0.9869631901764804	17.47057478616519	14.382341898926551	0.8232323149213193
3	2	none		500	10	0.3	1	0.896222392768824	0.32136502228108116	0.07407407406492914	0.9938603223254501	12.949978881106533	12.06479514780191	0.9316459222882704
3	3	none		500	10	0.3	1	0.9012914167685209	0.3138383884173272	0.07407407406492914	0.9884881043669341	6.869327356840784	6.434562306710083	0.9367092152929622
3	1	none		500	10	0.3	3	0.9125287576687117	0.33808416139049013	0.14999999998125002	0.9900306748390336	17.52486925587233	15.04613874038013	0.8585592477438708
3	2	none		500	10	0.3	3	0.9007987265853729	0.3416501889714351	0.1111111110973937	0.9884881043669341	10.733323990229701	9.651843460065125	0.8992408466862396
3	3	none		500	10	0.3	3	0.9054508588916366	0.3265615236056339	0.1111111110973937	0.9892555640752936	11.508917838350266	10.341260207927354	0.8985432199697181
3	1	undersample	0.6	100	5	0.1	1	0.9152894938650307	0.35820463632682004	0.874999999890625	0.8466257668646732	38.63999527941089	5.704999627079402	0.14764492592263143
3	2	undersample	0.6	100	5	0.1	1	0.9074784684915154	0.3239361162514198	0.7654320986709343	0.8557175748207544	19.353301639025364	5.305095507433176	0.274118360414669
3	3	undersample	0.6	100	5	0.1	1	0.905829851340212	0.312629155271582	0.827160493725042	0.8365310821117689	24.49027257387692	5.060047217600874	0.2066145632897348
3	1	undersample	0.6	100	5	0.1	3	0.9147430981595093	0.340837033433643	0.8374999998953125	0.8489263803615881	28.960949640254995	5.5436544544526525	0.1914182453857665
3	2	undersample	0.6	100	5	0.1	3	0.9085112229138834	0.3382370540363979	0.7530864196601128	0.8526477359873167	17.64869630673974	5.110789261353992	0.28958451072192254
3	3	undersample	0.6	100	5	0.1	3	0.9098661209175407	0.29941070195492414	0.8765432097683281	0.8365310821117689	36.333329045072254	5.362139588800927	0.14758183096340527
3	1	undersample	0.6	100	5	0.3	1	0.911752300613497	0.36715072904297164	0.8374999998953125	0.8519938650241412	29.667991981062194	5.658548839522283	0.1907290707930066
3	2	undersample	0.6	100	5	0.3	1	0.9089281146073165	0.3375747592783308	0.7777777776817559	0.849577897153879	19.767855293641045	5.170634576030773	0.2615677978994271
3	3	undersample	0.6	100	5	0.3	1	0.8988658650976379	0.3136462360502546	0.8395061727358635	0.8342287029866906	26.323359161245044	5.064242949284712	0.19238588263108256
3	1	undersample	0.6	100	5	0.3	3	0.9093845858895706	0.3109583868018613	0.8249999998968751	0.8450920245333966	25.71852637822311	5.325742229568513	0.2070780376006599
3	2	undersample	0.6	100	5	0.3	3	0.9050623916318467	0.3645870699543719	0.7777777776817559	0.8488104374455195	19.64974436225	5.144387701747667	0.26180429680975065
3	3	undersample	0.6	100	5	0.3	3	0.9008366258302303	0.3107258919098447	0.8395061727358635	0.8273215656114558	25.061194120535994	4.861673243053362	0.19399207272639898
3	1	undersample	0.6	100	10	0.1	1	0.9091641104294479	0.31503249494448116	0.8249999998968751	0.8496932515272263	26.650142998824766	5.488775144108468	0.20595667639941315
3	2	undersample	0.6	100	10	0.1	1	0.9048160465402727	0.32235189099865835	0.7530864196601128	0.8610897927792703	18.9066280229019	5.4213896913245145	0.286745446924286
3	3	undersample	0.6	100	10	0.1	1	0.9104819836464758	0.313206096171666	0.8148148147142205	0.8411358403619253	23.29661609318529	5.12900307583854	0.2201608517888017
3	1	undersample	0.6	100	10	0.1	3	0.9080138036809816	0.31478708722743615	0.8624999998921876	0.8496932515272263	35.460107150065866	5.738264923386126	0.16182310291677715
3	2	undersample	0.6	100	10	0.1	3	0.9043991548468396	0.3261791843575195	0.7654320986709343	0.8557175748207544	19.353301639025364	5.305095507433176	0.274118360414669
3	3	undersample	0.6	100	10	0.1	3	0.9125001184351401	0.32520624163794687	0.8395061727358635	0.8403683806535659	27.53697938678387	5.259021512046082	0.1909803236879463
3	1	undersample	0.6	100	10	0.3	1	0.9121453220858896	0.33624299603770935	0.8374999998953125	0.8519938650241412	29.667991981062194	5.658548839522283	0.1907290707930066
3	2	undersample	0.6	100	10	0.3	1	0.9048728954075591	0.339702143783159	0.7901234566925774	0.853415195695676	21.918076082344545	5.390213580052067	0.24592547907127818
3	3	undersample	0.6	100	10	0.3	1	0.9050244923869891	0.301081160859201	0.851851851746685	0.8380660015284876	29.75829064664596	5.260487650415595	0.17677384145804742
3	1	undersample	0.6	100	10	0.3	3	0.9080713190184049	0.3294548757388404	0.8249999998968751	0.8496932515272263	26.650142998824766	5.488775144108468	0.20595667639941315
3	2	undersample	0.6	100	10	0.3	3	0.8996049003723601	0.31633640358719056	0.7654320986709343	0.8595548733625514	19.971237641261695	5.450043461788608	0.27289461774848334
3	3	undersample	0.6	100	10	0.3	3	0.8984205489705619	0.27047570567099866	0.7777777776817559	0.8518802762789572	20.12953177216378	5.251007128777063	0.2608608579134029
3	1	undersample	0.6	300	5	0.1	1	0.9090203220858897	0.3842934758352719	0.8124999998984376	0.8504601226928646	24.644441950691174	5.433332969080476	0.22046888842145904
3	2	undersample	0.6	300	5	0.1	1	0.9000312668770074	0.3353299720333555	0.7901234566925774	0.8488104374455195	21.13585943390419	5.2260446493944555	0.24725961366173377
3	3	undersample	0.6	300	5	0.1	1	0.8995764759387168	0.2864353774902923	0.802469135703399	0.8419033000702848	21.633796495629106	5.075811736121209	0.23462416875414177
3	1	undersample	0.6	300	5	0.1	3	0.9127108895705521	0.37204171471095165	0.7874999999015626	0.851226993858503	21.20375781537095	5.293298612381271	0.24963963682449228
3	2	undersample	0.6	300	5	0.1	3	0.9016798840283108	0.32960117516122767	0.7901234566925774	0.8472755180288007	20.885602515531048	5.17352159103321	0.24770754773916753
3	3	undersample	0.6	300	5	0.1	3	0.9064267644467184	0.33563781328309833	0.8148148147142205	0.8411358403619253	23.29661609318529	5.12900307583854	0.2201608517888017
3	1	undersample	0.6	300	5	0.3	1	0.9049463190184049	0.37602452881315507	0.7999999999	0.8427914110364817	21.44390041133685	5.088780163263508	0.2373066397069348
3	2	undersample	0.6	300	5	0.3	1	0.8987711169854942	0.2983953139996537	0.7901234566925774	0.8480429777371601	21.010099012844844	5.199650486236806	0.24748337801535014
3	3	undersample	0.6	300	5	0.3	1	0.8952559620249566	0.2893827777106812	0.7901234566925774	0.8380660015284876	19.48368934567633	4.879292893139103	0.25042960867085395
3	1	undersample	0.6	300	5	0.3	3	0.9075824386503069	0.37432238378772686	0.8249999998968751	0.8458588956990349	25.869933391445798	5.35223845784609	0.2068902968616277
3	2	undersample	0.6	300	5	0.3	3	0.898865865097638	0.33108100821483094	0.7777777776817559	0.8457405986120818	19.18905296739309	5.04201183372772	0.262754584627225
3	3	undersample	0.6	300	5	0.3	3	0.8925461660176421	0.29000479089343845	0.8148148147142205	0.8342287029866906	22.142590509013193	4.915294627246927	0.2219837107054046
3	1	undersample	0.6	300	10	0.1	1	0.9097584355828221	0.34348798384889706	0.8124999998984376	0.8535276073554178	25.25130630477348	5.547120039192521	0.2196765474121565
3	2	undersample	0.6	300	10	0.1	1	0.9064551888803616	0.3294303000045807	0.7777777776817559	0.858787413654192	21.28532399192232	5.50784985056926	0.258762781332632
3	3	undersample	0.6	300	10	0.1	1	0.9105672569474053	0.3070380441443508	0.827160493725042	0.8365310821117689	24.49027257387692	5.060047217600874	0.2066145632897348
3	1	undersample	0.6	300	10	0.1	3	0.9130368098159509	0.38291731865640194	0.8249999998968751	0.8496932515272263	26.650142998824766	5.488775144108468	0.20595667639941315
3	2	undersample	0.6	300	10	0.1	3	0.9052992619122064	0.3246181367787112	0.7530864196601128	0.8595548733625514	18.666664894549157	5.362139534985567	0.2872574923592652
3	3	undersample	0.6	300	10	0.1	3	0.9072226485887269	0.3055956481851027	0.802469135703399	0.844205679195363	22.013544690146535	5.150823727403019	0.23398428466511928
3	1	undersample	0.6	300	10	0.3	1	0.9111196319018405	0.34855429738750915	0.8499999998937501	0.8481595091959497	31.65319512398899	5.597979428365247	0.17685352426209758
3	2	undersample	0.6	300	10	0.3	1	0.9012156182788058	0.3691095899221393	0.7530864196601128	0.853415195695676	17.757066435961338	5.137547318487125	0.2893240929995047
3	3	undersample	0.6	300	10	0.3	1	0.8962034431463952	0.26759995226597966	0.802469135703399	0.8457405986120818	22.27300780107535	5.202075701465108	0.233559630795975
3	1	undersample	0.6	300	10	0.3	3	0.9128546779141103	0.3561957333726275	0.8624999998921876	0.8481595091959497	35.03856340368244	5.680302655252971	0.1621157305858709
3	2	undersample	0.6	300	10	0.3	3	0.903546421837545	0.3145095868046249	0.7901234566925774	0.858787413654192	22.89513835868464	5.595276038673534	0.24438707126658338
3	3	undersample	0.6	300	10	0.3	3	0.8996617492396464	0.29033374462949463	0.8148148147142205	0.8372985418201282	22.643394065169883	5.008036029603716	0.2211698382652425
3	1	undersample	0.6	500	5	0.1	1	0.9092791411042944	0.3869563452819978	0.7999999999	0.8504601226928646	22.748715712229295	5.349743231094623	0.2351668143064244
3	2	undersample	0.6	500	5	0.1	1	0.8990553613219257	0.32121208410362617	0.7777777776817559	0.8511128165705978	20.00773007157768	5.223940083540863	0.2610960796039786
3	3	undersample	0.6	500	5	0.1	1	0.8984963474602768	0.28729829482069397	0.7901234566925774	0.83499616269505	19.05116109422212	4.788515356446928	0.25135030575052925
3	1	undersample	0.6	500	5	0.1	3	0.9128163343558282	0.3676065889573788	0.7874999999015626	0.856595092017971	22.136204162481416	5.491443466396665	0.24807519865316627
3	2	undersample	0.6	500	5	0.1	3	0.8994154041480724	0.3281176507472207	0.7901234566925774	0.8465080583204413	20.762350983107826	5.14765398476461	0.24793212393573413
3	3	undersample	0.6	500	5	0.1	3	0.9059340742635702	0.3204486155827173	0.802469135703399	0.8434382194870036	21.885720951549963	5.125574593098339	0.23419719120005192
3	1	undersample	0.6	500	5	0.3	1	0.9049367331288343	0.3792377674875647	0.7999999999	0.8427914110364817	21.44390041133685	5.088780163263508	0.2373066397069348
3	2	undersample	0.6	500	5	0.3	1	0.8985910955724208	0.2975625424973807	0.7901234566925774	0.8472755180288007	20.885602515531048	5.17352159103321	0.24770754773916753
3	3	undersample	0.6	500	5	0.3	1	0.8953696597595293	0.28864039230064653	0.7901234566925774	0.8380660015284876	19.48368934567633	4.879292893139103	0.25042960867085395
3	1	undersample	0.6	500	5	0.3	3	0.9075440950920246	0.3740114895590854	0.8249999998968751	0.8450920245333966	25.71852637822311	5.325742229568513	0.2070780376006599
3	2	undersample	0.6	500	5	0.3	3	0.898894289531281	0.33143249274862263	0.7777777776817559	0.8465080583204413	19.30249822349106	5.067221891252664	0.2625163665116101
3	3	undersample	0.6	500	5	0.3	3	0.8915892100849891	0.29181648487019646	0.8148148147142205	0.8319263238616122	21.778993405865698	4.847961828143175	0.22259805676085784
3	1	undersample	0.6	500	10	0.1	1	0.9095187883435583	0.34369918257916704	0.8124999998984376	0.8527607361897795	25.097219652533674	5.518228790952097	0.21987409826182924
3	2	undersample	0.6	500	10	0.1	1	0.9065688866149342	0.3312751023090032	0.7777777776817559	0.8549501151123949	20.62962764245121	5.362139547115379	0.25992419416165347
3	3	undersample	0.6	500	10	0.1	1	0.909600826203538	0.30722279550048537	0.827160493725042	0.8403683806535659	25.194022202638468	5.181682960398345	0.2056711178064877
3	1	undersample	0.6	500	10	0.1	3	0.913420245398773	0.3816919482560167	0.8374999998953125	0.8466257668646732	28.449227744859208	5.460499643061713	0.19193840365512738
3	2	undersample	0.6	500	10	0.1	3	0.9040770112655505	0.3206990146939034	0.7530864196601128	0.8618572524876297	19.02860927966807	5.451508520761039	0.28649010814993414
3	3	undersample	0.6	500	10	0.1	3	0.9053750604019215	0.30435942088092854	0.8148148147142205	0.8457405986120818	24.12338068699469	5.2821076353338015	0.21896215388035
3	1	undersample	0.6	500	10	0.3	1	0.911215490797546	0.34807400858137144	0.8499999998937501	0.8481595091959497	31.65319512398899	5.597979428365247	0.17685352426209758
3	2	undersample	0.6	500	10	0.3	1	0.9011871938451625	0.37027020796415294	0.7530864196601128	0.853415195695676	17.757066435961338	5.137547318487125	0.2893240929995047
3	3	undersample	0.6	500	10	0.3	1	0.8962602920136816	0.26805105871735757	0.802469135703399	0.8457405986120818	22.27300780107535	5.202075701465108	0.233559630795975
3	1	undersample	0.6	500	10	0.3	3	0.9125191717791411	0.35533758468049714	0.8499999998937501	0.8481595091959497	31.65319512398899	5.597979428365247	0.17685352426209758
3	2	undersample	0.6	500	10	0.3	3	0.9033474508020427	0.315975115513961	0.7901234566925774	0.858787413654192	22.89513835868464	5.595276038673534	0.24438707126658338
3	3	undersample	0.6	500	10	0.3	3	0.8993206560359286	0.28849937157686617	0.8148148147142205	0.8380660015284876	22.77156179973322	5.0317707960497	0.22096730178573135
3	1	undersample	0.8	100	5	0.1	1	0.9112346625766871	0.3343506765509116	0.8499999998937501	0.8274539877237159	27.174812045384343	4.926221935923353	0.18127895994084545
3	2	undersample	0.8	100	5	0.1	1	0.9094587040353221	0.3426098177760451	0.827160493725042	0.8303914044448935	23.430508423027796	4.8768780983597795	0.2081422125378056
3	3	undersample	0.8	100	5	0.1	1	0.9072605478335845	0.3224583677722208	0.9012345677899711	0.7897160399018441	34.2687003996907	4.285797758950884	0.1250644864344655
3	1	undersample	0.8	100	5	0.1	3	0.9060966257668712	0.3163814943748062	0.8499999998937501	0.8282208588893542	27.32142577827961	4.948213996856061	0.181111109054038
3	2	undersample	0.8	100	5	0.1	3	0.9121400756089936	0.34037804923171266	0.851851851746685	0.8273215656114558	27.548886063863627	4.933168437804147	0.1790696056050779
3	3	undersample	0.8	100	5	0.1	3	0.9147551235041642	0.36234864089727664	0.9012345677899711	0.7881811204851253	33.954253320848245	4.254741254918549	0.1253080394721436
3	1	undersample	0.8	100	5	0.3	1	0.9029332822085889	0.3482192007719307	0.8124999998984376	0.832822085883184	21.587153957017176	4.860091451612361	0.22513811896732164
3	2	undersample	0.8	100	5	0.3	1	0.9048634205963446	0.3247720584464821	0.8395061727358635	0.8219493476529398	24.147212535406805	4.714984834481997	0.19525999475493658
3	3	undersample	0.8	100	5	0.3	1	0.8975583411500526	0.2921498848466006	0.8888888887791496	0.7843438219433282	29.09608234374065	4.121787075943123	0.1416612290372146
3	1	undersample	0.8	100	5	0.3	3	0.9040069018404908	0.35058691173908	0.8249999998968751	0.8297546012206308	22.97683179723189	4.845945660514347	0.21090572771350657
3	2	undersample	0.8	100	5	0.3	3	0.90053343187137	0.33234763084800134	0.8148148147142205	0.8280890253198152	21.194640917371924	4.739748400778834	0.22362955840160278
3	3	undersample	0.8	100	5	0.3	3	0.9083785755568821	0.3285884812219576	0.9259259258116141	0.7920184190269224	47.60146915628007	4.4519609715432535	0.09352569520306947
3	1	undersample	0.8	100	10	0.1	1	0.904217791411043	0.31108604877134755	0.874999999890625	0.8243865030611628	32.86025833470736	4.982532466568022	0.15162790527129955
3	2	undersample	0.8	100	10	0.1	1	0.9030821560880399	0.28583123797116244	0.8148148147142205	0.8372985418201282	22.643394065169883	5.008036029603716	0.2211698382652425
3	3	undersample	0.8	100	10	0.1	1	0.9118463564613475	0.3319623074692451	0.9135802468007926	0.7989255564021572	42.00326602974047	4.543492375356598	0.10816996830929557
3	1	undersample	0.8	100	10	0.1	3	0.90486004601227	0.31720240298510355	0.874999999890625	0.8105828220796735	29.955462401465823	4.619432953775406	0.1542100266158715
3	2	undersample	0.8	100	10	0.1	3	0.9067962820840795	0.32400021772966797	0.8395061727358635	0.8396009209452066	27.380195912996598	5.233858731261761	0.19115489436565494
3	3	undersample	0.8	100	10	0.1	3	0.9043707304131965	0.31654959587520093	0.9135802468007926	0.7889485801934847	39.51791704079923	4.32870910961528	0.10953787645151056
3	1	undersample	0.8	100	10	0.3	1	0.9001054447852761	0.34147509224590455	0.8624999998921876	0.8282208588893542	30.243503247525986	5.020981849751003	0.16601851664544526
3	2	undersample	0.8	100	10	0.3	1	0.9034421989141865	0.2961611521481918	0.851851851746685	0.8380660015284876	29.75829064664596	5.260487650415595	0.17677384145804742
3	3	undersample	0.8	100	10	0.3	1	0.9065688866149342	0.3089544062318678	0.9135802468007926	0.7973906369854383	41.6049729234035	4.509071980273751	0.10837818768745293
3	1	undersample	0.8	100	10	0.3	3	0.9023389570552147	0.31563948986582946	0.874999999890625	0.8159509202391415	31.03332996946197	4.754166407601057	0.1531954869795167
3	2	undersample	0.8	100	10	0.3	3	0.9008555754526592	0.33120314547223606	0.851851851746685	0.8342287029866906	28.936339539026843	5.138717110303605	0.17758696859392153
3	3	undersample	0.8	100	10	0.3	3	0.9058867002074984	0.32237739474815114	0.9259259258116141	0.7851112816516876	45.669636395296976	4.308862232693676	0.09434850189525563
3	1	undersample	0.8	300	5	0.1	1	0.904965490797546	0.33538042365184884	0.8624999998921876	0.8266871165580776	29.920350790437364	4.9765483846198295	0.16632652873197068
3	2	undersample	0.8	300	5	0.1	1	0.9007324029068722	0.3096293600726954	0.802469135703399	0.8334612432783312	20.33121934978487	4.818512539152768	0.23700065662276967
3	3	undersample	0.8	300	5	0.1	1	0.9043612556019821	0.3014058845756042	0.9382716048224357	0.7943207981520006	58.7014827489986	4.561820304503283	0.0777121718883034
3	1	undersample	0.8	300	5	0.1	3	0.9097584355828221	0.3739147462533101	0.8374999998953125	0.8259202453924394	24.452386649367178	4.811012938714292	0.19675022987234392
3	2	undersample	0.8	300	5	0.1	3	0.8972361975687635	0.29096653572439485	0.827160493725042	0.8396009209452066	25.050578498575014	5.156890220507912	0.20585911699785592
3	3	undersample	0.8	300	5	0.1	3	0.9063509659570032	0.3164162445214055	0.8888888887791496	0.7958557175687195	31.18796651922357	4.354218666575601	0.13961212738932796
3	1	undersample	0.8	300	5	0.3	1	0.905243481595092	0.3317501569291163	0.8499999998937501	0.8213190183986095	26.04720771079019	4.757081278068839	0.1826330511283986
3	2	undersample	0.8	300	5	0.3	1	0.9024283941142472	0.3218652266468507	0.8148148147142205	0.8419033000702848	23.431065675404415	5.153901147446151	0.21996015821617293
3	3	undersample	0.8	300	5	0.3	1	0.9047118236169144	0.312288151608958	0.8765432097683281	0.7866462010684064	26.17805496461675	4.108401973968832	0.15694067866162534
3	1	undersample	0.8	300	5	0.3	3	0.906355444785276	0.3405890095932372	0.8499999998937501	0.8266871165580776	27.02949577907436	4.904424494987658	0.181447122239313
3	2	undersample	0.8	300	5	0.3	3	0.8990174620770681	0.3058525032767446	0.8148148147142205	0.8357636224034094	22.390652083704104	4.961231957412679	0.22157602712771987
3	3	undersample	0.8	300	5	0.3	3	0.8994722530153587	0.2995650313568569	0.8888888887791496	0.791250959318563	30.323526148144875	4.258169730005839	0.14042461308646598
3	1	undersample	0.8	300	10	0.1	1	0.9044478527607362	0.3472889447696874	0.8499999998937501	0.8266871165580776	27.02949577907436	4.904424494987658	0.181447122239313
3	2	undersample	0.8	300	10	0.1	1	0.9009882228096606	0.2944615936566046	0.802469135703399	0.83499616269505	20.55813765233925	4.863335908891412	0.23656499365625422
3	3	undersample	0.8	300	10	0.1	1	0.9079237846185915	0.2939627228811235	0.9012345677899711	0.8012279355272355	36.78184885916781	4.534009971875889	0.12326758291616728
3	1	undersample	0.8	300	10	0.1	3	0.9039973159509204	0.3298594854846537	0.874999999890625	0.8213190183986095	32.17596210855119	4.8969954333061585	0.1521942092990312
3	2	undersample	0.8	300	10	0.1	3	0.9013387908245929	0.3561723858569685	0.8148148147142205	0.8434382194870036	23.703919239061552	5.204429586838313	0.219559866759197
3	3	undersample	0.8	300	10	0.1	3	0.9066162606710061	0.33294818907758755	0.9012345677899711	0.7881811204851253	33.954253320848245	4.254741254918549	0.1253080394721436
3	1	undersample	0.8	300	10	0.3	1	0.89513995398773	0.3109038211083899	0.7874999999015626	0.8098159509140352	15.779884901874745	4.1407255880767915	0.2624052999135627
3	2	undersample	0.8	300	10	0.3	1	0.8902722113261894	0.2655979689739073	0.802469135703399	0.844205679195363	22.013544690146535	5.150823727403019	0.23398428466511928
3	3	undersample	0.8	300	10	0.3	1	0.9032621775011133	0.28161945386587606	0.8888888887791496	0.7927858787352818	30.607404097388315	4.28971172648252	0.1401527358138325
3	1	undersample	0.8	300	10	0.3	3	0.8961656441717791	0.31651840375650525	0.8374999998953125	0.8144171779078649	22.61728970623914	4.512809673469821	0.1995291878872663
3	2	undersample	0.8	300	10	0.3	3	0.901414589314308	0.30674713052257013	0.8148148147142205	0.8372985418201282	22.643394065169883	5.008036029603716	0.2211698382652425
3	3	undersample	0.8	300	10	0.3	3	0.9116284358034167	0.31884591787647715	0.9012345677899711	0.8012279355272355	36.78184885916781	4.534009971875889	0.12326758291616728
3	1	undersample	0.8	500	5	0.1	1	0.9052914110429449	0.3393652157973201	0.8874999998890626	0.825153374226801	37.230015041362485	5.0758769018597345	0.13633828844603726
3	2	undersample	0.8	500	5	0.1	1	0.8992164331125703	0.3041896565645536	0.827160493725042	0.8380660015284876	24.76777005807799	5.1080097475049975	0.20623614834317003
3	3	undersample	0.8	500	5	0.1	1	0.9045412770150556	0.3013570089374882	0.9382716048224357	0.7943207981520006	58.7014827489986	4.561820304503283	0.0777121718883034
3	1	undersample	0.8	500	5	0.1	3	0.9084355828220859	0.3695391647715966	0.8499999998937501	0.8228527607298861	26.321786688798632	4.7982681266344205	0.18229263538019935
3	2	undersample	0.8	500	5	0.1	3	0.8965919104061851	0.2845437668816037	0.827160493725042	0.8380660015284876	24.76777005807799	5.1080097475049975	0.20623614834317003
3	3	undersample	0.8	500	5	0.1	3	0.904039112020693	0.30374948477536284	0.8765432097683281	0.7958557175687195	27.679320487145098	4.293743407317607	0.15512458597090611
3	1	undersample	0.8	500	5	0.3	1	0.9048888036809815	0.3304025697158928	0.8499999998937501	0.819785276067333	25.777302417244407	4.71659548220587	0.18297474064926028
3	2	undersample	0.8	500	5	0.3	1	0.903451673725401	0.3208836916515885	0.8148148147142205	0.8403683806535659	23.163459295327776	5.104344408750609	0.2203619119250291
3	3	undersample	0.8	500	5	0.3	1	0.9045602266374841	0.31047134436949186	0.8765432097683281	0.7858787413600471	26.058778790789532	4.093676519553247	0.15709394104118063
3	1	undersample	0.8	500	5	0.3	3	0.9064800613496933	0.33867390604043396	0.8499999998937501	0.8289877300549925	27.469354432466606	4.970403295991872	0.18094356871465841
3	2	undersample	0.8	500	5	0.3	3	0.9001828638564376	0.30488195341630775	0.8395061727358635	0.8357636224034094	26.618257534338255	5.111572319758517	0.19203255686371953
3	3	undersample	0.8	500	5	0.3	3	0.9008650502638735	0.31161871333727664	0.8888888887791496	0.7897160399018441	30.043792402326645	4.227088200609091	0.14069754721923236
3	1	undersample	0.8	500	10	0.1	1	0.9039302147239264	0.345186932651186	0.8499999998937501	0.8236196318955245	26.460866910162753	4.819130160783922	0.18212290294708305
3	2	undersample	0.8	500	10	0.1	1	0.9001923386676521	0.2905736551620303	0.802469135703399	0.8365310821117689	20.789317331200625	4.909001032000848	0.23613092945289946
3	3	undersample	0.8	500	10	0.1	1	0.9077911372615901	0.2928028113225283	0.9012345677899711	0.7989255564021572	36.25619796125322	4.482093829743671	0.1236228209028337
3	1	undersample	0.8	500	10	0.1	3	0.9041794478527607	0.3302081035654382	0.874999999890625	0.8190184049016948	31.67796262952581	4.834745494799564	0.15262172111768507
3	2	undersample	0.8	500	10	0.1	3	0.900021792065793	0.3466374014924778	0.8148148147142205	0.844205679195363	23.842362180095297	5.230067169363065	0.21936026688268934
3	3	undersample	0.8	500	10	0.1	3	0.9064551888803617	0.32833914785603285	0.9012345677899711	0.7935533384436413	35.07527469006146	4.365459423471206	0.1244597258693859
3	1	undersample	0.8	500	10	0.3	1	0.8952549846625767	0.310150853974947	0.7874999999015626	0.81211656441095	16.018486117366958	4.191428347679072	0.26166194213259264
3	2	undersample	0.8	500	10	0.3	1	0.8901395639691879	0.2660134091457174	0.802469135703399	0.844205679195363	22.013544690146535	5.150823727403019	0.23398428466511928
3	3	undersample	0.8	500	10	0.3	1	0.9034611485366154	0.2827027036831191	0.8888888887791496	0.7935533384436413	30.75092603446939	4.3056586094510525	0.1400171915836123
3	1	undersample	0.8	500	10	0.3	3	0.895695935582822	0.31492527261301345	0.8374999998953125	0.8136503067422267	22.503005204805607	4.49423844124301	0.19971724555497128
3	2	undersample	0.8	500	10	0.3	3	0.9012156182788057	0.305899577519421	0.8148148147142205	0.8365310821117689	22.516429783437875	4.984524124800862	0.22137274637131713
3	3	undersample	0.8	500	10	0.3	3	0.9119790038183488	0.3196362940959793	0.9012345677899711	0.8012279355272355	36.78184885916781	4.534009971875889	0.12326758291616728
3	1	undersample	1.0	100	5	0.1	1	0.9075153374233129	0.3332336954633702	0.874999999890625	0.8182515337360564	31.514764487855256	4.81434572590259	0.15276475928005853
3	2	undersample	1.0	100	5	0.1	1	0.9078669357513052	0.30387084605897474	0.851851851746685	0.820414428236221	26.26815977294385	4.743431200769687	0.18057720750479878
3	3	undersample	1.0	100	5	0.1	1	0.9053561107794927	0.3293538388908647	0.9259259258116141	0.7689946277761398	41.61129003028276	4.00824395041293	0.09632586568171803
3	1	undersample	1.0	100	5	0.1	3	0.9099693251533743	0.3229386420962814	0.9124999998859376	0.8159509202391415	46.23332700863871	4.957916396498245	0.10723684093162032
3	2	undersample	1.0	100	5	0.1	3	0.9054129596467789	0.30627721431206373	0.851851851746685	0.8158096699860644	25.46770583810785	4.624845427193604	0.18159645795799537
3	3	undersample	1.0	100	5	0.1	3	0.9120453274968496	0.34455399386571645	0.9259259258116141	0.7728319263179368	42.525332007036056	4.075950770916873	0.0958475843290104
3	1	undersample	1.0	100	5	0.3	1	0.9015816717791411	0.3230303381843295	0.8874999998890626	0.8098159509140352	33.59139404129887	4.666532011959558	0.13892045296805366
3	2	undersample	1.0	100	5	0.3	1	0.8911249443354841	0.2759391156539951	0.851851851746685	0.8250191864863775	27.11074285974133	4.868258330492811	0.17956933473094186
3	3	undersample	1.0	100	5	0.3	1	0.8997849217854335	0.3035831093696835	0.9012345677899711	0.7782041442764528	32.016432390259816	4.0633515185233255	0.1269145527780657
3	1	undersample	1.0	100	5	0.3	3	0.9023677147239264	0.34107297624636385	0.8874999998890626	0.8136503067422267	34.44489773585335	4.7625511840037875	0.13826578543148116
3	2	undersample	1.0	100	5	0.3	3	0.9027979117516084	0.29695699841945467	0.8641975307575065	0.8089025326108297	26.93683555550514	4.522286440221118	0.16788483419050063
3	3	undersample	1.0	100	5	0.3	3	0.9039064646636916	0.2880189880951787	0.9382716048224357	0.7720644666095775	51.48551374937505	4.116390058637342	0.07995238357376148
3	1	undersample	1.0	100	10	0.1	1	0.9013036809815951	0.30884084538550316	0.8874999998890626	0.7983128834294608	31.225598619121776	4.400380009274729	0.14092218857652453
3	2	undersample	1.0	100	10	0.1	1	0.8995859507499313	0.29327351979662136	0.8641975307575065	0.8181120491111428	28.622935267845257	4.75126295624137	0.1659949486504811
3	3	undersample	1.0	100	10	0.1	1	0.9055929810598524	0.3013733960905372	0.9382716048224357	0.7697620874844991	50.818658679137165	4.075226159840224	0.08019152330218153
3	1	undersample	1.0	100	10	0.1	3	0.901926763803681	0.3062637118928511	0.9124999998859376	0.7929447852699928	39.937561034626135	4.407036823513175	0.11034816122889013
3	2	undersample	1.0	100	10	0.1	3	0.9043044067346958	0.2973744234118095	0.8888888887791496	0.8181120491111428	35.98311813344841	4.887013326419695	0.13581404892328525
3	3	undersample	1.0	100	10	0.1	3	0.9047781472954151	0.3095478812731546	0.9506172838332572	0.7605525709841862	61.14341816595973	3.9700457342142443	0.06493004875854813
3	1	undersample	1.0	100	10	0.3	1	0.9001054447852759	0.30919710082692314	0.8874999998890626	0.8059815950858438	32.771625668793455	4.5743080639110385	0.13958134950109094
3	2	undersample	1.0	100	10	0.3	1	0.8998607202751485	0.26946740319854545	0.8765432097683281	0.8150422102777051	31.28713352363706	4.739152450366596	0.15147287730641376
3	3	undersample	1.0	100	10	0.3	1	0.9009692731872316	0.2956819892393496	0.9382716048224357	0.7689946277761398	50.599327609370995	4.061687203085102	0.0802715547615222
3	1	undersample	1.0	100	10	0.3	3	0.894392254601227	0.3095403994619627	0.874999999890625	0.7944785276012694	27.05969876856079	4.2574624787546265	0.15733590549441576
3	2	undersample	1.0	100	10	0.3	3	0.8975109670939806	0.2633927796926791	0.8765432097683281	0.8135072908609862	30.971190062567025	4.700147082497857	0.15175867518461084
3	3	undersample	1.0	100	10	0.3	3	0.899235382734999	0.31719325299447576	0.9382716048224357	0.7643898695259832	49.313347394225005	3.982305697601792	0.08075511833809682
3	1	undersample	1.0	300	5	0.1	1	0.9023581288343558	0.36530258626273004	0.8874999998890626	0.7990797545950992	31.37489054443033	4.417175351985018	0.1407869465546311
3	2	undersample	1.0	300	5	0.1	1	0.8938252655315843	0.2854159983397517	0.8148148147142205	0.8242517267780181	20.63580600330203	4.636260450322888	0.2246706643405622
3	3	undersample	1.0	300	5	0.1	1	0.9039633135309778	0.30929239544955855	0.9135802468007926	0.771297006901218	35.65196115346983	3.9946141258416135	0.11204471339252613
3	1	undersample	1.0	300	5	0.1	3	0.9007572852760737	0.3730404331865945	0.8499999998937501	0.8052147239202054	23.425194660765293	4.363779302845002	0.186285712105604
3	2	undersample	1.0	300	5	0.1	3	0.8986195200060638	0.303876262603875	0.827160493725042	0.8250191864863775	22.56422094744737	4.727149393377077	0.20949755716115862
3	3	undersample	1.0	300	5	0.1	3	0.906635210293435	0.31131228839828456	0.9135802468007926	0.7674597083594209	34.88919901092518	3.9286964038295964	0.11260493695218905
3	1	undersample	1.0	300	5	0.3	1	0.8985621165644171	0.35383099354704106	0.8624999998921876	0.8052147239202054	25.930562945173488	4.42795252788684	0.17076190277640677
3	2	undersample	1.0	300	5	0.3	1	0.8902911609486182	0.3117754191389027	0.8148148147142205	0.8181120491111428	19.790715565069274	4.479762215884721	0.22635674810487252
3	3	undersample	1.0	300	5	0.3	1	0.9039538387197634	0.300483235028045	0.9259259258116141	0.7751343054430152	43.088731258828936	4.11768405340339	0.09556288853764658
3	1	undersample	1.0	300	5	0.3	3	0.9031825153374233	0.38595563214911777	0.874999999890625	0.7914110429387162	26.55882088268802	4.194852739423887	0.15794573457777378
3	2	undersample	1.0	300	5	0.3	3	0.8995575263162882	0.3039040988432461	0.851851851746685	0.8219493476529398	26.54417837062547	4.784322846753791	0.18023999516995684
3	3	undersample	1.0	300	5	0.3	3	0.8976625640734108	0.28008187748437585	0.9012345677899711	0.7774366845680935	31.874565393392093	4.0493399621929385	0.12703983861335258
3	1	undersample	1.0	300	10	0.1	1	0.9035276073619632	0.3287510742352781	0.8874999998890626	0.8013803680920141	31.829683320382934	4.468339542673291	0.14038277350736458
3	2	undersample	1.0	300	10	0.1	1	0.9045507518262698	0.3028151040974803	0.827160493725042	0.8265541059030963	22.806255754477238	4.768982571435703	0.20910851806250205
3	3	undersample	1.0	300	10	0.1	1	0.9107662279829075	0.3192702352619786	0.9382716048224357	0.7743668457346558	52.165978106041294	4.158394036964485	0.0797146658853335
3	1	undersample	1.0	300	10	0.1	3	0.9054831288343559	0.3608302748070793	0.8874999998890626	0.8067484662514821	32.932976904160064	4.592460079097656	0.13944866761157484
3	2	undersample	1.0	300	10	0.1	3	0.9001449646115801	0.29301287426603323	0.851851851746685	0.820414428236221	26.26815977294385	4.743431200769687	0.18057720750479878
3	3	undersample	1.0	300	10	0.1	3	0.9084638488578114	0.304179272403254	0.9506172838332572	0.7689946277761398	64.08138326695344	4.115130455757274	0.06421724384132639
3	1	undersample	1.0	300	10	0.3	1	0.8926188650306748	0.3005044015585542	0.8874999998890626	0.8013803680920141	31.829683320382934	4.468339542673291	0.14038277350736458
3	2	undersample	1.0	300	10	0.3	1	0.8994248789592868	0.2946769678021086	0.8641975307575065	0.8142747505693456	27.90007227248282	4.653096371526019	0.16677720570331767
3	3	undersample	1.0	300	10	0.3	1	0.9016798840283108	0.3030123657849944	0.9012345677899711	0.7759017651513745	31.59374647478998	4.021604758211024	0.12729115382003117
3	1	undersample	1.0	300	10	0.3	3	0.893021472392638	0.3113575281626474	0.8874999998890626	0.8059815950858438	32.771625668793455	4.5743080639110385	0.13958134950109094
3	2	undersample	1.0	300	10	0.3	3	0.8966961333295433	0.28238377677130194	0.851851851746685	0.8150422102777051	25.338171798642225	4.605655198243593	0.18176745273740208
3	3	undersample	1.0	300	10	0.3	3	0.9075826914148736	0.3155379477233661	0.9506172838332572	0.7728319263179368	65.48900781995195	4.184642791474657	0.06389838960592226
3	1	undersample	1.0	500	5	0.1	1	0.9024731595092024	0.368386190995562	0.8874999998890626	0.8013803680920141	31.829683320382934	4.468339542673291	0.14038277350736458
3	2	undersample	1.0	500	5	0.1	1	0.8945927252399496	0.2849715395525112	0.8148148147142205	0.8227168073612993	20.419045793814824	4.596119669469166	0.2250898260226699
3	3	undersample	1.0	500	5	0.1	1	0.9031769042001839	0.30490733883053645	0.9135802468007926	0.7674597083594209	34.88919901092518	3.9286964038295964	0.11260493695218905
3	1	undersample	1.0	500	5	0.1	3	0.9000383435582822	0.3744742447065895	0.8624999998921876	0.8059815950858438	26.05784866776675	4.445454315631855	0.1705994271335355
3	2	undersample	1.0	500	5	0.1	3	0.8981647290677733	0.3032921663951136	0.827160493725042	0.8227168073612993	22.209027009400675	4.6657578462793055	0.21008383763116256
3	3	undersample	1.0	500	5	0.1	3	0.9065688866149342	0.31260875049149317	0.9259259258116141	0.7689946277761398	41.61129003028276	4.00824395041293	0.09632586568171803
3	1	undersample	1.0	500	5	0.3	1	0.8979773773006136	0.3515953627897377	0.874999999890625	0.8052147239202054	28.937004853684464	4.492125752928678	0.1552380934472097
3	2	undersample	1.0	500	5	0.3	1	0.890509081606549	0.31308151621169095	0.8148148147142205	0.8181120491111428	19.790715565069274	4.479762215884721	0.22635674810487252
3	3	undersample	1.0	500	5	0.3	1	0.9036790691945463	0.29984883279067387	0.9259259258116141	0.7743668457346558	42.89965395897298	4.103678325951795	0.09565759903051435
3	1	undersample	1.0	500	5	0.3	3	0.9029332822085889	0.38802392087360166	0.874999999890625	0.7921779141043546	26.682654160816647	4.210331900078577	0.15779283454623072
3	2	undersample	1.0	500	5	0.3	3	0.8999649431985068	0.30503475497012833	0.851851851746685	0.8234842670696587	26.824997291462527	4.825925651758171	0.17990403991742895
3	3	undersample	1.0	500	5	0.3	3	0.898231052746274	0.28204005418687894	0.9135802468007926	0.7759017651513745	36.60175675113296	4.0766952343509	0.11137975961241653
3	1	undersample	1.0	500	10	0.1	1	0.9030770705521473	0.32946298619932335	0.8874999998890626	0.8021472392576523	31.98363126250322	4.4856586873115	0.140248564356545
3	2	undersample	1.0	500	10	0.1	1	0.90416228456648	0.2992339251268108	0.8395061727358635	0.8280890253198152	25.1964260894839	4.883377140196374	0.19381228396793396
3	3	undersample	1.0	500	10	0.1	1	0.9107283287380499	0.3188442810166335	0.9259259258116141	0.7743668457346558	42.89965395897298	4.103678325951795	0.09565759903051435
3	1	undersample	1.0	500	10	0.1	3	0.9060486963190184	0.36364592498028087	0.8874999998890626	0.8075153374171203	33.09561380666958	4.6107567318479585	0.13931623772944315
3	2	undersample	1.0	500	10	0.1	3	0.8995859507499313	0.2875124693468445	0.8395061727358635	0.8219493476529398	24.147212535406805	4.714984834481997	0.19525999475493658
3	3	undersample	1.0	500	10	0.1	3	0.9087575680054575	0.304483528325039	0.9259259258116141	0.7720644666095775	42.34006154588031	4.062227031550009	0.09594286025653283
3	1	undersample	1.0	500	10	0.3	1	0.8926859662576687	0.3001934420229128	0.8874999998890626	0.8006134969263757	31.67691959313844	4.451153622217917	0.14051723976383387
3	2	undersample	1.0	500	10	0.3	1	0.8994912026377874	0.2944207510775802	0.8641975307575065	0.8150422102777051	28.042245326478294	4.6724038243050945	0.166620165021908
3	3	undersample	1.0	500	10	0.3	1	0.9019641283647423	0.30379977311182044	0.9012345677899711	0.7774366845680935	31.874565393392093	4.0493399621929385	0.12703983861335258
3	1	undersample	1.0	500	10	0.3	3	0.8936157975460122	0.3122781122019056	0.874999999890625	0.8067484662514821	29.22221915593021	4.527777542772337	0.1549429639956451
3	2	undersample	1.0	500	10	0.3	3	0.8968761547426167	0.28258507803090815	0.851851851746685	0.8142747505693456	25.209708288368223	4.586623566218505	0.18193876984438148
3	3	undersample	1.0	500	10	0.3	3	0.9075447921700159	0.31613702222486517	0.9506172838332572	0.7728319263179368	65.48900781995195	4.184642791474657	0.06389838960592226
3	1	smote	0.6	100	5	0.1	1	0.9085506134969326	0.3410560383941528	0.7374999999078126	0.8980061349624386	24.736481057611883	7.230826357329917	0.29231425816486717
3	2	smote	0.6	100	5	0.1	1	0.8918450299877775	0.2947890721836378	0.6419753085627191	0.9163468917811486	19.641882834313083	7.674254376067581	0.39070868329599917
3	3	smote	0.6	100	5	0.1	1	0.8894479027505378	0.2730735853365919	0.6296296295518976	0.8879508825718501	13.471916429217762	5.619228315326592	0.4171068169945369
3	1	smote	0.6	100	5	0.1	3	0.9080425613496932	0.3216594535609478	0.7374999999078126	0.8926380368029706	23.359180952288625	6.869285073164234	0.29407216175956735
3	2	smote	0.6	100	5	0.1	3	0.8951896383464559	0.302881583840302	0.6419753085627191	0.9086722946975544	17.84062368794957	7.029359121015131	0.3940085876794132
3	3	smote	0.6	100	5	0.1	3	0.8989985124546394	0.28901516866136917	0.6666666665843622	0.8848810437384124	15.373331756810753	5.791110607000061	0.37669846360410086
3	1	smote	0.6	100	5	0.3	1	0.8928776840490797	0.3018849415547967	0.54999999993125	0.9294478527536086	16.10144682760549	7.795651067202226	0.48415841071016846
3	2	smote	0.6	100	5	0.3	1	0.8738997375477294	0.26404459743076947	0.3950617283462887	0.9416730621570095	10.543499747817405	6.773228206793025	0.6424079540344413
3	3	smote	0.6	100	5	0.3	1	0.8645480988791299	0.22197468951180402	0.38271604933546716	0.9186492709062268	7.001319864041	4.704518405103973	0.6719473508492775
3	1	smote	0.6	100	5	0.3	3	0.8896568251533743	0.2886503194977672	0.5374999999328125	0.9248466257597788	14.301707833462961	7.152039863098396	0.500082913408919
3	2	smote	0.6	100	5	0.3	3	0.8822944202836758	0.30071500416110936	0.4938271604328609	0.9370683039068529	14.527064794280825	7.84703277711767	0.5401664233600946
3	3	smote	0.6	100	5	0.3	3	0.8746671972560947	0.23509105181577786	0.43209876537875325	0.9163468917811486	8.33466190131469	5.1653635223531795	0.6197448079077794
3	1	smote	0.6	100	10	0.1	1	0.9135544478527607	0.3602629645796128	0.64999999991875	0.9240797545941406	22.604614264649605	8.561615032035101	0.3787551827140932
3	2	smote	0.6	100	10	0.1	1	0.901414589314308	0.3147314377582577	0.5802469135086116	0.9332310053650559	19.321159823772504	8.69036339063432	0.44978475809357005
3	3	smote	0.6	100	10	0.1	1	0.902324171190889	0.3131745422054747	0.5802469135086116	0.9247889485731022	16.997296462204073	7.714914568418757	0.45389067700272284
3	1	smote	0.6	100	10	0.1	3	0.9138228527607363	0.3856871113419161	0.6749999999156251	0.911809815943928	21.473575783323696	7.653912174027587	0.3564339743190713
3	2	smote	0.6	100	10	0.1	3	0.9011113953554476	0.2933222484776451	0.6296296295518976	0.9232540291563834	20.45099703808339	8.204073003313082	0.4011575955698234
3	3	smote	0.6	100	10	0.1	3	0.9010640212993757	0.3063924803750858	0.6049382715302546	0.9117421335309921	15.818476270679621	6.854212855922055	0.4333042311061235
3	1	smote	0.6	100	10	0.3	1	0.9067772239263804	0.34406230968622853	0.574999999928125	0.9340490797474383	19.161419579369692	8.71860332714247	0.45500820538971093
3	2	smote	0.6	100	10	0.3	1	0.8973877945481936	0.3249981114827014	0.4567901234003963	0.9493476592406037	15.760671704193284	9.018142624222811	0.5721927742595341
3	3	smote	0.6	100	10	0.3	1	0.8899595425561145	0.2634565208798232	0.4444444443895748	0.9386032233235718	12.229997927468466	7.2388877081120695	0.5918960598965936
3	1	smote	0.6	100	10	0.3	3	0.9096625766871166	0.37481435403704294	0.4874999999390625	0.9355828220787149	13.815328756236223	7.567855966248723	0.547786879460202
3	2	smote	0.6	100	10	0.3	3	0.8935599708175814	0.30154951086242826	0.4938271604328609	0.9455103606988066	16.928887165163125	9.06277002634416	0.5353435089168166
3	3	smote	0.6	100	10	0.3	3	0.8911912680139848	0.2763890147608976	0.46913580241121783	0.9393706830319313	13.69207888839133	7.737770248683359	0.5651274853757194
3	1	smote	0.6	300	5	0.1	1	0.8878738496932516	0.3435051715085087	0.46249999994218755	0.9455521472320128	14.943004023601171	8.494364634898314	0.568450926738169
3	2	smote	0.6	300	5	0.1	1	0.8643965018996996	0.27607937391018667	0.37037037032464565	0.9501151189489632	11.203617608542663	7.424499934172908	0.662687721194234
3	3	smote	0.6	300	5	0.1	1	0.8597159451597928	0.23413732207583302	0.37037037032464565	0.946277820407166	10.36134255938733	6.894178609094694	0.6653750193053093
3	1	smote	0.6	300	5	0.1	3	0.8974022239263805	0.31341923402600996	0.41249999994843756	0.9447852760663744	12.01418215099401	7.4708319783684844	0.6218344090620062
3	2	smote	0.6	300	5	0.1	3	0.8711994163516291	0.2639628965202795	0.34567901230300263	0.9447429009904472	9.032493086512849	6.255828770253653	0.692591582413698
3	3	smote	0.6	300	5	0.1	3	0.8710099201273414	0.24997189013244073	0.40740740735711023	0.9363008441984936	10.105420045257773	6.395804438422888	0.6329083114531278
3	1	smote	0.6	300	5	0.3	1	0.8688362730061349	0.28804577657013664	0.3124999999609375	0.946319018397651	8.012985492060116	5.821427485465132	0.7264991819969717
3	2	smote	0.6	300	5	0.3	1	0.8612034905204513	0.2631572088062824	0.34567901230300263	0.9554873369074791	11.340270660938089	7.765856064957023	0.6848034040584274
3	3	smote	0.6	300	5	0.3	1	0.8537373392835147	0.26128873212977705	0.3333333332921811	0.9562547966158385	10.929822016465792	7.619881296838485	0.697164251719827
3	1	smote	0.6	300	5	0.3	3	0.8725076687116564	0.3080968540445744	0.37499999995312505	0.9478527607289275	10.905880207457384	7.191175089673389	0.6593851063664993
3	2	smote	0.6	300	5	0.3	3	0.8580673280084894	0.23338338210311	0.27160493823807347	0.9524174980740414	7.463639743799269	5.708083227314859	0.764785459724351
3	3	smote	0.6	300	5	0.3	3	0.8467544034185118	0.24843789134438649	0.30864197527053805	0.9470452801155255	7.9839529160056335	5.828411851856634	0.7300157996088302
3	1	smote	0.6	300	10	0.1	1	0.906336273006135	0.3767621007808808	0.47499999994062503	0.9378834355756298	13.660785469355094	7.646912347347157	0.5597710488824696
3	2	smote	0.6	300	10	0.1	1	0.8877424367319481	0.3140583376865006	0.43209876537875325	0.9508825786573225	14.729956142972487	8.797259009009053	0.5972359168161254
3	3	smote	0.6	300	10	0.1	1	0.8849568422349184	0.29715335565119544	0.37037037032464565	0.9478127398238848	10.683388904562374	7.096948529301594	0.6642974889210418
3	1	smote	0.6	300	10	0.1	3	0.9104390337423314	0.35999355664898697	0.47499999994062503	0.9409509202381829	14.41743715106659	8.04415447988454	0.5579462044067289
3	2	smote	0.6	300	10	0.1	3	0.8880645803132372	0.29883307332987197	0.4938271604328609	0.9501151189489632	18.581609622938775	9.899333245563877	0.5327489523580977
3	3	smote	0.6	300	10	0.1	3	0.8884625223842415	0.2954235066201639	0.38271604933546716	0.9485801995322443	11.437609656759225	7.442968884054137	0.6507451288372573
3	1	smote	0.6	300	10	0.3	1	0.8946990030674847	0.31972683930487894	0.46249999994218755	0.9409509202381829	13.71156508091803	7.832466204098105	0.5712306378418215
3	2	smote	0.6	300	10	0.3	1	0.8785613446652075	0.29349170004806535	0.37037037032464565	0.9478127398238848	10.683388904562374	7.096948529301594	0.6642974889210418
3	3	smote	0.6	300	10	0.3	1	0.8874392427730877	0.3138427752098618	0.48148148142203934	0.9478127398238848	16.86449242994996	9.226033088092072	0.5470685203109028
3	1	smote	0.6	300	10	0.3	3	0.9064033742331288	0.3541217097482225	0.46249999994218755	0.9409509202381829	13.71156508091803	7.832466204098105	0.5712306378418215
3	2	smote	0.6	300	10	0.3	3	0.8844831016741991	0.2923199537712482	0.41975308636793174	0.946277820407166	12.74224679056542	7.813402423640653	0.6131887432915961
3	3	smote	0.6	300	10	0.3	3	0.8887846659655306	0.29073987469348883	0.40740740735711023	0.946277820407166	12.109819104760543	7.583596470004164	0.6262353122950244
3	1	smote	0.6	500	5	0.1	1	0.8849980828220859	0.3428138944127419	0.39999999995	0.9524539877227574	13.35483582413488	8.412901454039309	0.6299516842645974
3	2	smote	0.6	500	5	0.1	1	0.862444690789536	0.27936048298948807	0.3333333332921811	0.9554873369074791	10.732756164184838	7.48850406263713	0.6977242230004883
3	3	smote	0.6	500	5	0.1	1	0.8517855281733511	0.2358909545348369	0.29629629625971654	0.9508825786573225	8.151314102792076	6.032406177606209	0.7400532012411082
3	1	smote	0.6	500	5	0.1	3	0.8907783742331288	0.3185011043346472	0.34999999995625003	0.951687116557119	10.606835363822332	7.244442942959843	0.6829975754691874
3	2	smote	0.6	500	5	0.1	3	0.8671631467743005	0.27445113343969263	0.3333333332921811	0.951650038365682	9.841267765392208	6.894178466396171	0.7005376270959269
3	3	smote	0.6	500	5	0.1	3	0.8644912500118436	0.24660029331386066	0.37037037032464565	0.9455103606988066	10.20712318157472	6.797077519758119	0.6659150964256568
3	1	smote	0.6	500	5	0.3	1	0.8705138036809816	0.29431143505028534	0.3124999999609375	0.9478527607289275	8.262030471736024	5.992645908061157	0.7253236169899616
3	2	smote	0.6	500	5	0.3	1	0.8604928796793725	0.2641570446115218	0.3333333332921811	0.9570222563241979	11.133925933260596	7.755950574025903	0.6966051785486681
3	3	smote	0.6	500	5	0.3	1	0.8501369110220478	0.25450892657612834	0.30864197527053805	0.9593246354492762	10.528973112489576	7.58793197799934	0.7206715974712412
3	1	smote	0.6	500	5	0.3	3	0.871041027607362	0.30293646697562776	0.34999999995625003	0.9470858895632893	9.637679296123524	6.61449150184546	0.6863157822785361
3	2	smote	0.6	500	5	0.3	3	0.8589769098850705	0.2348258853040338	0.29629629625971654	0.951650038365682	8.287383387690019	6.128158636796596	0.7394563841496045
3	3	smote	0.6	500	5	0.3	3	0.8462238139905063	0.2457564605039008	0.30864197527053805	0.9485801995322443	8.235606045388776	6.002394261333982	0.7288345442821103
3	1	smote	0.6	500	10	0.1	1	0.9053489263803681	0.3750155067105109	0.47499999994062503	0.9363496932443532	13.30980848016288	7.462649428189771	0.5606879547676527
3	2	smote	0.6	500	10	0.1	1	0.8868991785338678	0.3148733562457156	0.43209876537875325	0.9508825786573225	14.729956142972487	8.797259009009053	0.5972359168161254
3	3	smote	0.6	500	10	0.1	1	0.8846441734648437	0.29800345852001503	0.37037037032464565	0.9485801995322443	10.851622068548755	7.202873113600778	0.6637600314113994
3	1	smote	0.6	500	10	0.1	3	0.9090107361963191	0.3538607085953995	0.44999999994375006	0.9440184049007362	13.797008647723345	8.03835472644688	0.5826157534374821
3	2	smote	0.6	500	10	0.1	3	0.8867002074983655	0.2966386892741595	0.4444444443895748	0.9501151189489632	15.236919916562854	8.90939992100749	0.5847244598925524
3	3	smote	0.6	500	10	0.1	3	0.8870507755132979	0.2911580253384952	0.3950617283462887	0.9470452801155255	11.679382528260573	7.460367170376491	0.6387638246740214
3	1	smote	0.6	500	10	0.3	1	0.8946223159509201	0.3202364583786646	0.46249999994218755	0.9409509202381829	13.71156508091803	7.832466204098105	0.5712306378418215
3	2	smote	0.6	500	10	0.3	1	0.8782960499512047	0.29308170117626453	0.37037037032464565	0.9485801995322443	10.851622068548755	7.202873113600778	0.6637600314113994
3	3	smote	0.6	500	10	0.3	1	0.8873539694721584	0.3133535490429863	0.48148148142203934	0.9470452801155255	16.606621988475545	9.092322488896349	0.5475118497392126
3	1	smote	0.6	500	10	0.3	3	0.9067388803680982	0.3550827133088122	0.47499999994062503	0.9417177914038213	14.619044998332205	8.149998599603215	0.5574918508249032
3	2	smote	0.6	500	10	0.3	3	0.8850705399694911	0.29404575450472376	0.41975308636793174	0.9470452801155255	12.937401116323601	7.926640118525022	0.6126918318355047
3	3	smote	0.6	500	10	0.3	3	0.8889173133225321	0.29149829354314605	0.41975308636793174	0.9478127398238848	13.138295274091307	8.043208333208472	0.6121957250943134
3	1	smote	0.8	100	5	0.1	1	0.9080233895705522	0.3458647892973961	0.7874999999015626	0.8819018404840345	27.673793595380012	6.668181252336024	0.24095651912036029
3	2	smote	0.8	100	5	0.1	1	0.8877045374870904	0.2717931216729361	0.6543209875735406	0.897160399072163	16.513057844139023	6.3625385361743625	0.3853034629380917
3	3	smote	0.8	100	5	0.1	1	0.8917881811204912	0.2922736683945295	0.6543209875735406	0.8741366078213805	13.146122461364605	5.19865962819723	0.3954519298001709
3	1	smote	0.8	100	5	0.1	3	0.9085506134969326	0.3467679685331749	0.7874999999015626	0.8796012269871197	27.074182008807398	6.54076378676781	0.24158674540557643
3	2	smote	0.8	100	5	0.1	3	0.8920534758344939	0.2796904823363746	0.6666666665843622	0.8902532616969283	16.22377448728041	6.074591519953972	0.3744252832458171
3	3	smote	0.8	100	5	0.1	3	0.8968003562529017	0.29001048448601763	0.7283950616384698	0.8641596316127079	17.060604450567585	5.362139522033394	0.3142994943094738
3	1	smote	0.8	100	5	0.3	1	0.896232745398773	0.3026898122405564	0.5624999999296876	0.9210122699315874	14.99167616814727	7.121358320196231	0.4750208109090683
3	2	smote	0.8	100	5	0.3	1	0.860606577413945	0.24490080947723286	0.46913580241121783	0.9232540291563834	10.631161332178548	6.112838708350925	0.5749925535921353
3	3	smote	0.8	100	5	0.3	1	0.8775285902428394	0.2608072076578221	0.46913580241121783	0.9178818111978675	9.877851371452065	5.712933421026704	0.578357894588201
3	1	smote	0.8	100	5	0.3	3	0.893299463190184	0.34356359608820397	0.6749999999156251	0.9133435582752045	21.8903987217846	7.7893796304895755	0.35583542860888395
3	2	smote	0.8	100	5	0.3	3	0.8766474327999013	0.270968898303779	0.5185185184545039	0.9178818111978675	12.037381609164044	6.314294833766357	0.524557160220415
3	3	smote	0.8	100	5	0.3	3	0.883744066399477	0.2592490029563776	0.4938271604328609	0.9102072141142732	9.889513105946877	5.49963007122889	0.5561072535539345
3	1	smote	0.8	100	10	0.1	1	0.912519171779141	0.38419368207173904	0.574999999928125	0.9125766871095662	14.122805248207582	6.577192228769008	0.4657142806933283
3	2	smote	0.8	100	10	0.1	1	0.8964687378603982	0.31261731887341926	0.5679012344977901	0.926323867989821	16.524402336759206	7.7080750837812575	0.4664661850668153
3	3	smote	0.8	100	10	0.1	1	0.8977573121855547	0.28014057302007894	0.5555555554869684	0.9094397544059138	12.552964592164948	6.134650922112105	0.48870135429295003
3	1	smote	0.8	100	10	0.1	3	0.9095858895705522	0.3643690481681319	0.6749999999156251	0.8980061349624386	18.286290551788582	6.618044462640942	0.3619128910281219
3	2	smote	0.8	100	10	0.1	3	0.9025610414712486	0.3146650744558842	0.6419753085627191	0.9178818111978675	20.042536732964372	7.81769836561549	0.3900553243009501
3	3	smote	0.8	100	10	0.1	3	0.9033474508020427	0.2989079095643606	0.6790123455951838	0.9002302379056007	19.08727586127885	6.805792288998336	0.3565617297925712
3	1	smote	0.8	100	10	0.3	1	0.9012845092024541	0.3677555540898918	0.4874999999390625	0.9271472392566937	12.105518143006105	6.691578027371789	0.5527708791368529
3	2	smote	0.8	100	10	0.3	1	0.8815459101977393	0.2980734795811859	0.46913580241121783	0.9393706830319313	13.69207888839133	7.737770248683359	0.5651274853757194
3	3	smote	0.8	100	10	0.3	1	0.8916744833859185	0.2982984178969719	0.4938271604328609	0.9301611665316182	12.993833468632236	7.070952723557508	0.5441775601241009
3	1	smote	0.8	100	10	0.3	3	0.9000191717791411	0.345474524627224	0.5374999999328125	0.9279141104223321	14.95974476120382	7.456381942680632	0.49842974677083757
3	2	smote	0.8	100	10	0.3	3	0.8880551055020228	0.29102020680221463	0.4938271604328609	0.9386032233235718	14.91463159395716	8.043208564568966	0.5392830768063658
3	3	smote	0.8	100	10	0.3	3	0.8949053940100244	0.3134451842838692	0.5061728394436824	0.9309286262399776	13.814720105140804	7.328256824885688	0.5304672574590533
3	1	smote	0.8	300	5	0.1	1	0.8824194785276074	0.3082931782130133	0.47499999994062503	0.9340490797474383	12.813951450087375	7.202324487639432	0.5620689595675662
3	2	smote	0.8	300	5	0.1	1	0.8620751731521749	0.24397369478908862	0.35802469131382414	0.9432079815737283	9.262212465396955	6.304136359183182	0.6806296325109055
3	3	smote	0.8	300	5	0.1	1	0.8705835536226941	0.274437492046645	0.40740740735711023	0.9378357636152124	10.371911854784804	6.55372551024455	0.6318724549806163
3	1	smote	0.8	300	5	0.1	3	0.8875287576687116	0.3073487135539388	0.4874999999390625	0.9332822085818001	13.30613751421794	7.306895454832507	0.5491372168642876
3	2	smote	0.8	300	5	0.1	3	0.8650597386847066	0.2751988057089027	0.41975308636793174	0.9363008441984936	10.633169250962876	6.589616694132673	0.6197227216339346
3	3	smote	0.8	300	5	0.1	3	0.8595074993130762	0.2570412367594711	0.3950617283462887	0.9309286262399776	8.801812740974995	5.719615082837611	0.6498223903575014
3	1	smote	0.8	300	5	0.3	1	0.8762653374233129	0.3369826384002931	0.39999999995	0.9455521472320128	11.577462598339913	7.346477522074218	0.6345498716923516
3	2	smote	0.8	300	5	0.3	1	0.8445846716504173	0.23943951954688997	0.30864197527053805	0.9524174980740414	8.93576997913353	6.486458212857794	0.7258980634737716
3	3	smote	0.8	300	5	0.3	1	0.8334896677183706	0.21618630590340987	0.28395061724889503	0.9416730621570095	6.4022221146920915	4.868257773632487	0.7604012516901563
3	1	smote	0.8	300	5	0.3	3	0.8740318251533743	0.30048372286029185	0.42499999994687504	0.9455521472320128	12.835882437074362	7.805632367203857	0.6081102937106786
3	2	smote	0.8	300	5	0.3	3	0.8546184967264526	0.26538805169368845	0.30864197527053805	0.9493476592406037	8.36715199825428	6.093339610961358	0.7282453490221225
3	3	smote	0.8	300	5	0.3	3	0.8585789678140663	0.2644716377104554	0.3333333332921811	0.9485801995322443	9.223878766087147	6.482585802240701	0.7028047391338259
3	1	smote	0.8	300	10	0.1	1	0.9094516871165644	0.38522844706059745	0.4874999999390625	0.9386503067412681	14.553656047467245	7.946248702835853	0.5459967262784232
3	2	smote	0.8	300	10	0.1	1	0.8901869380252599	0.3122035503258038	0.48148148142203934	0.9531849577824008	18.9063189896939	10.284757970237516	0.5439852034010794
3	3	smote	0.8	300	10	0.1	1	0.8909354481111963	0.2956908186315779	0.4444444443895748	0.9393706830319313	12.394934582525103	7.330519182963182	0.5914124846894075
3	1	smote	0.8	300	10	0.1	3	0.9103623466257669	0.38920352357695276	0.5249999999343751	0.9371165644099915	16.47111404158822	8.348779158147652	0.5068739717517907
3	2	smote	0.8	300	10	0.1	3	0.8906796282084078	0.3216432297403929	0.4444444443895748	0.9493476592406037	14.993936329888196	8.774409039784357	0.5851971554897499
3	3	smote	0.8	300	10	0.1	3	0.8878087604104488	0.2728540558188063	0.43209876537875325	0.9432079815737283	12.636601689876084	7.608440433496943	0.6020954441593652
3	1	smote	0.8	300	10	0.3	1	0.8998562116564417	0.3791969458849281	0.5124999999359375	0.9424846625694595	17.227005394825266	8.910665115165441	0.5172497911663752
3	2	smote	0.8	300	10	0.3	1	0.8782771003287759	0.28909038469890636	0.40740740735711023	0.9324635456566964	9.49218604388733	6.032406512816003	0.6355128723776777
3	3	smote	0.8	300	10	0.3	1	0.8989511383985674	0.31757542335434963	0.48148148142203934	0.9455103606988066	16.112672969816764	8.836200775685555	0.5484006676677006
3	1	smote	0.8	300	10	0.3	3	0.8923888036809816	0.34219482828205045	0.4374999999453125	0.9302147239192469	10.36751981845051	6.269229869446298	0.6046990867202484
3	2	smote	0.8	300	10	0.3	3	0.8920155765896365	0.318099079085171	0.41975308636793174	0.9470452801155255	12.937401116323601	7.926640118525022	0.6126918318355047
3	3	smote	0.8	300	10	0.3	3	0.8796130487100045	0.2740003211390691	0.40740740735711023	0.9424405218653689	11.256664647581973	7.0780234599061735	0.6287851303147728
3	1	smote	0.8	500	5	0.1	1	0.8786426380368099	0.3207069393454271	0.41249999994843756	0.9424846625694595	11.505529847984938	7.171998751230722	0.6233523124040669
3	2	smote	0.8	500	5	0.1	1	0.8637522147371213	0.2500761175217916	0.3333333332921811	0.9485801995322443	9.223878766087147	6.482585802240701	0.7028047391338259
3	3	smote	0.8	500	5	0.1	1	0.8623404678661778	0.26167990707993277	0.38271604933546716	0.9432079815737283	10.297025162296832	6.738904383954435	0.6544515697270588
3	1	smote	0.8	500	5	0.1	3	0.8859950153374232	0.3031921910884294	0.41249999994843756	0.9432515337350978	11.670498163282744	7.268917636182611	0.6228455219115502
3	2	smote	0.8	500	5	0.1	3	0.859943340628938	0.2541364445629202	0.37037037032464565	0.9424405218653689	9.631370830588795	6.434566781732885	0.6680842009512588
3	3	smote	0.8	500	5	0.1	3	0.8525814123153596	0.25819615172566723	0.37037037032464565	0.9416730621570095	9.496902352253024	6.349901443868461	0.6686286868468223
3	1	smote	0.8	500	5	0.3	1	0.8758243865030675	0.3207533435050342	0.38749999995156253	0.9470858895632893	11.323570707951154	7.323187019900331	0.6467206410008504
3	2	smote	0.8	500	5	0.3	1	0.8447836426859195	0.24503159848084424	0.32098765428135956	0.9531849577824008	9.625035164388795	6.856505313491677	0.7123615758422763
3	3	smote	0.8	500	5	0.3	1	0.8363321110826867	0.2194257240488825	0.27160493823807347	0.9432079815737283	6.192852763954564	4.7824482724837925	0.772252852254369
3	1	smote	0.8	500	5	0.3	3	0.8770417944785277	0.3130848238359366	0.42499999994687504	0.9440184049007362	12.463964343358166	7.591779463866498	0.6090982876786216
3	2	smote	0.8	500	5	0.3	3	0.8536141667377277	0.2694636619038552	0.25925925922725196	0.9501151189489632	6.666152492367846	5.197149953921035	0.7796326131467568
3	3	smote	0.8	500	5	0.3	3	0.8565513582141876	0.26341272583211195	0.32098765428135956	0.9485801995322443	8.72075810840421	6.242490031787341	0.7158196417079681
3	1	smote	0.8	500	10	0.1	1	0.9095763036809815	0.3880855608688585	0.47499999994062503	0.9378834355756298	13.660785469355094	7.646912347347157	0.5597710488824696
3	2	smote	0.8	500	10	0.1	1	0.8904143334944051	0.31323333000673975	0.48148148142203934	0.9547198771991197	19.578688006644136	10.633393756580995	0.5431106291282446
3	3	smote	0.8	500	10	0.1	1	0.8912291672588424	0.2965246104672441	0.43209876537875325	0.9401381427402906	11.949551998085663	7.218264066239403	0.6040614700785653
3	1	smote	0.8	500	10	0.1	3	0.9101131134969326	0.3910713347262289	0.5249999999343751	0.9417177914038213	17.85872252612184	9.007893189035133	0.5043973888542206
3	2	smote	0.8	500	10	0.1	3	0.8897605715206124	0.3154868155845538	0.43209876537875325	0.9493476592406037	14.26053727564055	8.530675455345902	0.5982015367199656
3	3	smote	0.8	500	10	0.1	3	0.8868518044777958	0.2782237426432644	0.4567901234003963	0.9439754412820878	14.168739586379326	8.153389376371065	0.575449155867165
3	1	smote	0.8	500	10	0.3	1	0.8998466257668711	0.37914946468858657	0.5124999999359375	0.9424846625694595	17.227005394825266	8.910665115165441	0.5172497911663752
3	2	smote	0.8	500	10	0.3	1	0.8773296192073372	0.289072169521623	0.3950617283462887	0.931696085948337	8.908047264120212	5.783880411431062	0.6492871165655881
3	3	smote	0.8	500	10	0.3	1	0.8989037643424954	0.31751687488231095	0.46913580241121783	0.9455103606988066	15.334422224731755	8.609631525026952	0.5614578264185847
3	1	smote	0.8	500	10	0.3	3	0.8922546012269938	0.3411795099666743	0.4374999999453125	0.9309815950848852	10.491356440164436	6.338887969006393	0.6042009820413151
3	2	smote	0.8	500	10	0.3	3	0.8917218574419905	0.3171636445917017	0.41975308636793174	0.9470452801155255	12.937401116323601	7.926640118525022	0.6126918318355047
3	3	smote	0.8	500	10	0.3	3	0.8796035738987901	0.2763096866158249	0.41975308636793174	0.9416730621570095	11.679169260688736	7.196554969717589	0.6161872212220602
3	1	smote	1.0	100	5	0.1	1	0.9099405674846626	0.36272403653105934	0.7624999999046875	0.8688650306681837	21.272081550088245	5.814619438611431	0.2733450984662333
3	2	smote	1.0	100	5	0.1	1	0.8838861885676927	0.28625829724588414	0.6172839505410761	0.8864159631551312	12.58718269552517	5.43460078847298	0.4317567158640822
3	3	smote	1.0	100	5	0.1	1	0.8932094028026492	0.2860280475914899	0.7283950616384698	0.8603223330709109	16.518230245996712	5.214828007257436	0.3157013653650322
3	1	smote	1.0	100	5	0.1	3	0.9072948619631902	0.34927015003455086	0.8124999998984376	0.8588957055148858	26.376808804710425	5.7581517648467795	0.2183035690068159
3	2	smote	1.0	100	5	0.1	3	0.8928209355428594	0.3108771406604208	0.6666666665843622	0.8741366078213805	13.890242587494148	5.296747545710386	0.38132864659806587
3	3	smote	1.0	100	5	0.1	3	0.8960707957893939	0.2810605924392097	0.7777777776817559	0.8511128165705978	20.00773007157768	5.223940083540863	0.2610960796039786
3	1	smote	1.0	100	5	0.3	1	0.8765625000000001	0.29529222179650727	0.574999999928125	0.9110429447782896	13.855982065014377	6.4637923755132345	0.46649831146030046
3	2	smote	1.0	100	5	0.3	1	0.8797551708782202	0.28107778472185957	0.5061728394436824	0.9186492709062268	11.574762634811899	6.222104987395578	0.5375578807062997
3	3	smote	1.0	100	5	0.3	1	0.8549122158740987	0.23881961440920088	0.41975308636793174	0.9063699155724761	7.002789591103018	4.483100107229408	0.6401877393113811
3	1	smote	1.0	100	5	0.3	3	0.8881039110429448	0.33191731471025	0.6124999999234375	0.9056748466188216	15.176761900866676	6.493495245253457	0.4278577430350952
3	2	smote	1.0	100	5	0.3	3	0.8780307552372019	0.31801818887017885	0.5679012344977901	0.9125095932393515	13.707767712404975	6.491010736083513	0.4735279102469569
3	3	smote	1.0	100	5	0.3	3	0.8725543143552865	0.2332809053826681	0.5308641974653254	0.8879508825718501	8.967374758837124	4.737780736451833	0.5283353014893373
3	1	smote	1.0	100	10	0.1	1	0.9110333588957055	0.38164585848875915	0.64999999991875	0.9079754601157365	18.323807251001693	7.063332564367175	0.38547296882000204
3	2	smote	1.0	100	10	0.1	1	0.8960328965445363	0.30043095482577814	0.6543209875735406	0.9186492709062268	21.374997027471586	8.043208886145502	0.3762905165347267
3	3	smote	1.0	100	10	0.1	1	0.9031484797665408	0.29508526413312824	0.6049382715302546	0.898695318488882	13.58404205656242	5.971473408651202	0.43959472798642996
3	1	smote	1.0	100	10	0.1	3	0.9114455521472392	0.35922662041198217	0.6999999999125001	0.8957055214655238	20.03921338046209	6.7117640610616185	0.33493150321026804
3	2	smote	1.0	100	10	0.1	3	0.9000312668770074	0.3054755635268325	0.6790123455951838	0.9009976976139602	19.251637552859233	6.858550363424951	0.3562580145235464
3	3	smote	1.0	100	10	0.1	3	0.9017556825180257	0.29274274967737357	0.7407407406492913	0.8894858019885689	22.99602912223001	6.702674289378901	0.29147093282027586
3	1	smote	1.0	100	10	0.3	1	0.8997603527607362	0.3546452802620966	0.5124999999359375	0.922546012262864	12.521704294410329	6.616830827445013	0.5284289220263502
3	2	smote	1.0	100	10	0.3	1	0.8884056735169552	0.30835712492045003	0.5555555554869684	0.9370683039068529	18.61280171918411	8.827911874257378	0.4742924693078572
3	3	smote	1.0	100	10	0.3	1	0.8899974418009721	0.27540898591681795	0.5185185184545039	0.9247889485731022	13.241756365248929	6.894178976033782	0.5206393059540796
3	1	smote	1.0	100	10	0.3	3	0.9098926380368099	0.36287210033741846	0.5624999999296876	0.9217791410972257	15.151258406547187	7.191175549697034	0.4746256188909686
3	2	smote	1.0	100	10	0.3	3	0.8881782780478098	0.3027337378007911	0.5802469135086116	0.9301611665316182	18.411115439753534	8.308369450180072	0.45126919622313444
3	3	smote	1.0	100	10	0.3	3	0.8837440663994769	0.24943041332866242	0.4938271604328609	0.9140445126560703	10.374563175662724	5.7451492422518795	0.5537726303487712
3	1	smote	1.0	300	5	0.1	1	0.8821319018404907	0.3266904886674174	0.44999999994375006	0.9355828220787149	11.883114959163478	6.985713199614207	0.5878688462401968
3	2	smote	1.0	300	5	0.1	1	0.8625583885241086	0.2573001271432797	0.48148148142203934	0.9347659247817747	13.30588021096559	7.38082675355002	0.5547041235504705
3	3	smote	1.0	300	5	0.1	1	0.8565703078366163	0.24665978295608548	0.4444444443895748	0.9255564082814617	9.946390355000911	5.970216837035399	0.600239536604327
3	1	smote	1.0	300	5	0.1	3	0.8818539110429447	0.3224844414596493	0.47499999994062503	0.9256134969254172	11.258221282601202	6.385566150471006	0.5671913775364534
3	2	smote	1.0	300	5	0.1	3	0.8605118293018011	0.2589977994989867	0.46913580241121783	0.9386032233235718	13.509881420750059	7.641048136340517	0.5655895683514798
3	3	smote	1.0	300	5	0.1	3	0.8585315937579944	0.2645460039107497	0.41975308636793174	0.9217191097396645	8.517729362816036	5.362139231561936	0.6295268278648233
3	1	smote	1.0	300	5	0.3	1	0.8662768404907976	0.2739644442571073	0.39999999995	0.9348159509130767	9.560782797187269	6.136469645386731	0.6418375649726317
3	2	smote	1.0	300	5	0.3	1	0.8472376187904456	0.257612230181388	0.34567901230300263	0.9485801995322443	9.745985108686842	6.72268157269406	0.6897898365596837
3	3	smote	1.0	300	5	0.3	1	0.8513117876126318	0.2506948351441301	0.35802469131382414	0.9416730621570095	9.003793963509617	6.138238062406179	0.681739053253013
3	1	smote	1.0	300	5	0.3	3	0.8733991564417177	0.31469092439715274	0.42499999994687504	0.9440184049007362	12.463964343358166	7.591779463866498	0.6090982876786216
3	2	smote	1.0	300	5	0.3	3	0.8508569966743413	0.24426502615855764	0.32098765428135956	0.9439754412820878	7.965129309036844	5.729408750963451	0.7193114448012604
3	3	smote	1.0	300	5	0.3	3	0.8265351562870109	0.21365214823731904	0.32098765428135956	0.9370683039068529	7.039023247563443	5.100571305126485	0.7246134947063593
3	1	smote	1.0	300	10	0.1	1	0.9031633435582822	0.3620545903658238	0.574999999928125	0.9286809815879703	17.6173281307394	8.062364459120102	0.4576383105948566
3	2	smote	1.0	300	10	0.1	1	0.8879508825786646	0.32533878336073563	0.5555555554869684	0.9409056024486501	19.902593816732246	9.401152807974594	0.47235816072601766
3	3	smote	1.0	300	10	0.1	1	0.8905754052850496	0.2870733593407994	0.4567901234003963	0.9363008441984936	12.360348467120545	7.1710534612620265	0.580165952176355
3	1	smote	1.0	300	10	0.1	3	0.9071510736196319	0.37849435317103003	0.574999999928125	0.9317484662505234	18.469924376401956	8.424717864825363	0.4561316824279982
3	2	smote	1.0	300	10	0.1	3	0.8896563485972542	0.3048184649732744	0.48148148142203934	0.9409056024486501	14.784784023444857	8.147665766911315	0.5510845208251521
3	3	smote	1.0	300	10	0.1	3	0.8886993926646011	0.2810136821700354	0.4567901234003963	0.9370683039068529	12.52133938699268	7.258505318833844	0.5796907957914369
3	1	smote	1.0	300	10	0.3	1	0.8963094325153373	0.3730040760658842	0.5624999999296876	0.9294478527536086	16.93788561371483	7.972824955093186	0.47070956597195507
3	2	smote	1.0	300	10	0.3	1	0.8788834882464966	0.3373070248924114	0.5061728394436824	0.9347659247817747	14.687644680997993	7.7593306896295084	0.5282896414829278
3	3	smote	1.0	300	10	0.3	1	0.8906796282084078	0.3333638265034164	0.4444444443895748	0.926323867989821	10.0583319057138	6.0324065873070705	0.5997422379049695
3	1	smote	1.0	300	10	0.3	3	0.8979390337423313	0.40530548717230686	0.54999999993125	0.9248466257597788	15.040814172978006	7.318366371542544	0.4865671589961145
3	2	smote	1.0	300	10	0.3	3	0.8825881394313219	0.304220684830143	0.5432098764761469	0.9424405218653689	19.470987405252988	9.437364613208231	0.4846885379809908
3	3	smote	1.0	300	10	0.3	3	0.8802857603062259	0.2814608370664653	0.43209876537875325	0.9401381427402906	11.949551998085663	7.218264066239403	0.6040614700785653
3	1	smote	1.0	500	5	0.1	1	0.8732841257668712	0.31129469603315335	0.34999999995625003	0.9455521472320128	9.35102749476015	6.428167831814941	0.6874290276556978
3	2	smote	1.0	500	5	0.1	1	0.8576978103711284	0.24760859683052935	0.41975308636793174	0.9416730621570095	11.679169260688736	7.196554969717589	0.6161872212220602
3	3	smote	1.0	500	5	0.1	1	0.8505348530930522	0.23997330961586694	0.38271604933546716	0.9401381427402906	9.737177812647898	6.393319601526328	0.6565885544218043
3	1	smote	1.0	500	5	0.1	3	0.875709355828221	0.30795193872129123	0.47499999994062503	0.9378834355756298	13.660785469355094	7.646912347347157	0.5597710488824696
3	2	smote	1.0	500	5	0.1	3	0.8558502221843229	0.2541934534226927	0.43209876537875325	0.9416730621570095	12.284036718008963	7.408218351179871	0.6030768548158696
3	3	smote	1.0	500	5	0.1	3	0.8495399979155416	0.2463739792255007	0.34567901230300263	0.9293937068232587	6.954059694570407	4.895866186871461	0.7040299238664085
3	1	smote	1.0	500	5	0.3	1	0.8649156441717791	0.2729827419375853	0.37499999995312505	0.9340490797474383	8.497673091413464	5.6860456481363935	0.6691297137454215
3	2	smote	1.0	500	5	0.3	1	0.8462048643680774	0.25086773363368897	0.32098765428135956	0.9501151189489632	9.003634524511071	6.43456660961652	0.7146632287286887
3	3	smote	1.0	500	5	0.3	1	0.8519181755303525	0.2473228668004629	0.3333333332921811	0.9401381427402906	7.852562761110731	5.568375136813255	0.7091156387650431
3	1	smote	1.0	500	5	0.3	3	0.8725364263803681	0.31294248042768635	0.42499999994687504	0.9440184049007362	12.463964343358166	7.591779463866498	0.6090982876786216
3	2	smote	1.0	500	5	0.3	3	0.8482703732128136	0.24621812474635918	0.3333333332921811	0.9416730621570095	8.072367006210236	5.714911299481615	0.7079597860653941
3	3	smote	1.0	500	5	0.3	3	0.8302871815279079	0.21600225510306797	0.3333333332921811	0.9416730621570095	8.072367006210236	5.714911299481615	0.7079597860653941
3	1	smote	1.0	500	10	0.1	1	0.9033742331288344	0.36407188034803317	0.574999999928125	0.9294478527536086	17.823526680269513	8.149998842984145	0.45726072123374184
3	2	smote	1.0	500	10	0.1	1	0.8868802289114389	0.32412102944197557	0.5555555554869684	0.9432079815737283	20.760131250622713	9.782280557353213	0.47120513024013155
3	3	smote	1.0	500	10	0.1	1	0.8900827151019016	0.2862717220340029	0.4567901234003963	0.9355333844901341	12.20319066379287	7.085683790452005	0.5806418881451614
3	1	smote	1.0	500	10	0.1	3	0.9063266871165644	0.3758930496649621	0.54999999993125	0.9340490797474383	17.310074713892156	8.33953361726671	0.48177339393417473
3	2	smote	1.0	500	10	0.1	3	0.8881972276702387	0.302605925406967	0.4567901234003963	0.9447429009904472	14.377206890954968	8.266630874978041	0.5749816910826191
3	3	smote	1.0	500	10	0.1	3	0.8875529405076604	0.2834579056622152	0.4444444443895748	0.9363008441984936	11.75903422193221	6.977241205552242	0.5933515419955483
3	1	smote	1.0	500	10	0.3	1	0.8967599693251533	0.3737910551183593	0.5624999999296876	0.9309815950848852	17.34285444042519	8.149998817293934	0.4699340971730821
3	2	smote	1.0	500	10	0.3	1	0.8794046028632879	0.33757746382725146	0.5061728394436824	0.9347659247817747	14.687644680997993	7.7593306896295084	0.5282896414829278
3	3	smote	1.0	500	10	0.3	1	0.8907743763205518	0.32986543110559413	0.43209876537875325	0.9270913276981805	9.675055824521232	5.926574884318953	0.6125623350459241
3	1	smote	1.0	500	10	0.3	3	0.8981499233128835	0.4089789229641043	0.54999999993125	0.9263803680910554	15.379627384099344	7.470832316890506	0.4857615842382606
3	2	smote	1.0	500	10	0.3	3	0.882569189808893	0.30422909978800233	0.5555555554869684	0.9432079815737283	20.760131250622713	9.782280557353213	0.47120513024013155
3	3	smote	1.0	500	10	0.3	3	0.880285760306226	0.28059005585214053	0.43209876537875325	0.9401381427402906	11.949551998085663	7.218264066239403	0.6040614700785653
3	1	class_weight		100	5	0.1	1	0.9091065950920245	0.3122143161627496	0.8499999998937501	0.8458588956990349	31.096182307228332	5.514427502023244	0.17733454018822073
3	2	class_weight		100	5	0.1	1	0.8987900666079228	0.29453369451498546	0.7407407406492913	0.8580199539458326	17.266407670941533	5.217216848869875	0.30215993828213056
3	3	class_weight		100	5	0.1	1	0.9117326587267749	0.3564012230961414	0.8148148147142205	0.8465080583204413	24.26599757910599	5.308518171788505	0.2187636387839822
3	1	class_weight		100	5	0.1	3	0.910400690184049	0.30185460240322337	0.8999999998875001	0.8320552147175456	44.589035208972554	5.358903789628338	0.12018433048893655
3	2	class_weight		100	5	0.1	3	0.9041907090001231	0.3074241707510309	0.7654320986709343	0.853415195695676	18.998069318341507	5.221769405675439	0.27485788835676256
3	3	class_weight		100	5	0.1	3	0.9157215542480317	0.4030971616133848	0.8641975307575065	0.83499616269505	32.2029562540769	5.237438671113828	0.16263843318487892
3	1	class_weight		100	5	0.3	1	0.9123849693251533	0.354592326556704	0.5999999999250001	0.9079754601157365	14.7999982129243	6.519999290185086	0.44054053577462093
3	2	class_weight		100	5	0.3	1	0.8842746558274827	0.2643992847650462	0.5061728394436824	0.9194167306145863	11.694760358922704	6.281363122773385	0.5371091679559996
3	3	class_weight		100	5	0.3	1	0.8907364770756943	0.2709545509579026	0.5432098764761469	0.9094397544059138	11.942279834915974	5.998325346065169	0.5022763919084278
3	1	class_weight		100	5	0.3	3	0.9077933282208589	0.3491881254565245	0.6999999999125001	0.8903374233060558	18.94405385790594	6.383216199943564	0.3369509007090957
3	2	class_weight		100	5	0.3	3	0.8904143334944051	0.28253338685857005	0.6296296295518976	0.8879508825718501	13.471916429217762	5.619228315326592	0.4171068169945369
3	3	class_weight		100	5	0.3	3	0.8991595842452839	0.3025152870444155	0.6296296295518976	0.8856485034467718	13.166441630168519	5.5060895000873336	0.4181911501287265
3	1	class_weight		100	10	0.1	1	0.9097200920245399	0.3613137479401774	0.5874999999265625	0.9141104294408428	15.15800671715408	6.840177773623152	0.4512583844089581
3	2	class_weight		100	10	0.1	1	0.9115242128800584	0.3579157079590747	0.6543209875735406	0.9056024558641167	18.159115098603003	6.931545987215508	0.38171165103511057
3	3	class_weight		100	10	0.1	1	0.9078385113176619	0.3110100893590299	0.6049382715302546	0.9079048349891949	15.09557109091564	6.568620684626315	0.4351356099156482
3	1	class_weight		100	10	0.1	3	0.9080809049079756	0.3263033506626857	0.7374999999078126	0.8765337423245665	19.945871937072106	5.973291440594469	0.2994750623076838
3	2	class_weight		100	10	0.1	3	0.9107851776053363	0.34617610652414565	0.7283950616384698	0.8864159631551312	20.929051753585142	6.412828930398117	0.3064079919439773
3	3	class_weight		100	10	0.1	3	0.9116758098594886	0.31401616304490654	0.7777777776817559	0.8856485034467718	27.107379388656717	6.801639970696119	0.2509146901329946
3	1	class_weight		100	10	0.3	1	0.8947373466257669	0.2883813005817747	0.3624999999546875	0.9562883435509488	12.439969573161616	8.292980556511273	0.6666399289274079
3	2	class_weight		100	10	0.3	1	0.8988374406639947	0.29734772351591715	0.41975308636793174	0.9585571757409167	16.732068352129307	10.128484064188532	0.6053336433794155
3	3	class_weight		100	10	0.3	1	0.902617890338535	0.29553053493409714	0.37037037032464565	0.951650038365682	11.577962067083975	7.660198295995745	0.6616188700422492
3	1	class_weight		100	10	0.3	3	0.9038822852760736	0.3246512011443294	0.5374999999328125	0.922546012262864	13.84238502304211	6.939603062930136	0.5013300029550243
3	2	class_weight		100	10	0.3	3	0.9080753815980217	0.30599060511085224	0.5061728394436824	0.9339984650734153	14.504939538445939	7.669105927849301	0.5287237332132702
3	3	class_weight		100	10	0.3	3	0.9057635276617113	0.3128448002761197	0.5802469135086116	0.9240214888647428	16.811643463000298	7.636986148699237	0.45426766261077156
3	1	class_weight		300	5	0.1	1	0.8864263803680982	0.37936920797176177	0.38749999995156253	0.9532208588883956	12.891599716681748	8.283604784256893	0.6425583199439476
3	2	class_weight		300	5	0.1	1	0.8699961153274021	0.2402239182595663	0.29629629625971654	0.9547198771991197	8.877785698407111	6.543626927126766	0.7370787109135777
3	3	class_weight		300	5	0.1	1	0.881830154534171	0.28664465138787015	0.3950617283462887	0.9493476592406037	12.239948041694806	7.7994747020305395	0.6372146804106126
3	1	class_weight		300	5	0.1	3	0.8875766871165645	0.3746641165740991	0.46249999994218755	0.9424846625694595	14.100152484419706	8.041331933198082	0.5703010517852211
3	2	class_weight		300	5	0.1	3	0.8840188359246942	0.27047278829369487	0.40740740735711023	0.9439754412820878	11.583901976128999	7.271941876222842	0.6277627154795634
3	3	class_weight		300	5	0.1	3	0.8932946761035786	0.31612495560336457	0.4938271604328609	0.9301611665316182	12.993833468632236	7.070952723557508	0.5441775601241009
3	1	class_weight		300	5	0.3	1	0.8935103527607362	0.33574839489627406	0.34999999995625003	0.9670245398698849	15.790692807458973	10.613950265916296	0.6721649415531475
3	2	class_weight		300	5	0.3	1	0.8717394805908493	0.27912551736359903	0.29629629625971654	0.971603990783027	14.406822749916728	10.434430755794544	0.7242700762585996
3	3	class_weight		300	5	0.3	1	0.8749230171588831	0.2721139051826311	0.32098765428135956	0.9593246354492762	11.149225343903561	7.891449257119314	0.70780246180441
3	1	class_weight		300	5	0.3	3	0.8797354294478528	0.30895756881898556	0.38749999995156253	0.9501533742258425	12.059338175582441	7.773844592185251	0.6446327616329913
3	2	class_weight		300	5	0.3	3	0.8745629743327363	0.24374471313501642	0.29629629625971654	0.9593246354492762	9.930484116965047	7.284414698879367	0.7335407331380724
3	3	class_weight		300	5	0.3	3	0.8733501984972949	0.3057180852028883	0.27160493823807347	0.9616270145743544	9.344404314864622	7.078022844590165	0.7574610978558309
3	1	class_weight		300	10	0.1	1	0.9000575153374234	0.3301235576148404	0.22499999997187503	0.970092024532438	9.416870275781	7.523074404857819	0.7988932724322977
3	2	class_weight		300	10	0.1	1	0.8968856295538312	0.33005271681549203	0.27160493823807347	0.9800460475749806	18.31420196459124	13.61157911661294	0.7432253373522694
3	3	class_weight		300	10	0.1	1	0.908994438285817	0.3204414188767373	0.25925925922725196	0.9777436684499022	15.375855106874445	11.64878147846869	0.7576021784636904
3	1	class_weight		300	10	0.1	3	0.9002971625766871	0.3327666023731212	0.24999999996875003	0.9654907975386082	9.32592319639187	7.244442342706171	0.7768069816669475
3	2	class_weight		300	10	0.1	3	0.9009976976208749	0.32851279601494554	0.24691358021643045	0.9731389101997457	11.878215681654648	9.192236433077593	0.7738734975567431
3	3	class_weight		300	10	0.1	3	0.8982215779350595	0.2866108841471027	0.30864197527053805	0.9623944742827139	11.424924030908304	8.207354831769209	0.7183728045207375
3	1	class_weight		300	10	0.3	1	0.9043807515337424	0.33576258447710033	0.29999999996250004	0.9685582822011615	13.202086341484817	9.541460376537644	0.7227236663749669
3	2	class_weight		300	10	0.3	1	0.8921292743242091	0.3074156898069418	0.27160493823807347	0.9677666922412298	11.195315294649731	8.426217253548895	0.752655634953189
3	3	class_weight		300	10	0.3	1	0.9017272580843827	0.33046251930025444	0.38271604933546716	0.9646968534077921	16.942169017766396	10.84084502007223	0.6398734919526711
3	1	class_weight		300	10	0.3	3	0.8914206288343559	0.31116780588675513	0.26249999996718754	0.9662576687042466	10.192600953346922	7.779543146290914	0.7632539603947069
3	2	class_weight		300	10	0.3	3	0.9003249860246535	0.28938312103183716	0.30864197527053805	0.9677666922412298	13.403482181578712	9.575246879032836	0.7143850094535811
3	3	class_weight		300	10	0.3	3	0.8951138398567409	0.29398477600162354	0.29629629625971654	0.9669992325328703	12.337817511797942	8.978464115120977	0.7277189813479746
3	1	class_weight		500	5	0.1	1	0.8816813650306748	0.37777337967626196	0.34999999995625003	0.9639570552073317	14.400977931214179	9.71063560048204	0.6743038912256382
3	2	class_weight		500	5	0.1	1	0.8663862122547207	0.2461711864639632	0.20987654318396587	0.9685341519495893	8.176064455700525	6.669976799861212	0.8157930694210854
3	3	class_weight		500	5	0.1	1	0.8799636167249367	0.2884581177966755	0.37037037032464565	0.9623944742827139	15.05401752580022	9.84882579812305	0.6542323755571252
3	1	class_weight		500	5	0.1	3	0.8823523773006136	0.3498533961565531	0.38749999995156253	0.9532208588883956	12.891599716681748	8.283604784256893	0.6425583199439476
3	2	class_weight		500	5	0.1	3	0.8771116985494065	0.2791626879158217	0.25925925922725196	0.9585571757409167	8.095368393834981	6.255828392587034	0.7727663532146937
3	3	class_weight		500	5	0.1	3	0.8895331760514672	0.3276580329835617	0.37037037032464565	0.9501151189489632	11.203617608542663	7.424499934172908	0.662687721194234
3	1	class_weight		500	5	0.3	1	0.8932707055214724	0.3334294845834502	0.34999999995625003	0.9685582822011615	16.587236667572814	11.131703772627251	0.671100547357402
3	2	class_weight		500	5	0.3	1	0.8738902627365149	0.2785994129180221	0.27160493823807347	0.9731389101997457	13.508953760770709	10.11146007638535	0.7485005960016652
3	3	class_weight		500	5	0.3	1	0.8740229100935164	0.27318512977356685	0.32098765428135956	0.9600920951576356	11.372724376379619	8.04320785862292	0.7072366724723299
3	1	class_weight		500	5	0.3	3	0.8797354294478528	0.30895756881898556	0.38749999995156253	0.9501533742258425	12.059338175582441	7.773844592185251	0.6446327616329913
3	2	class_weight		500	5	0.3	3	0.8749798660261694	0.24040139508836236	0.29629629625971654	0.9608595548659951	10.336426630307644	7.570077947363889	0.7323689428417404
3	3	class_weight		500	5	0.3	3	0.8775001658091962	0.3081637778486526	0.27160493823807347	0.9608595548659951	9.153869350623152	6.939238118416898	0.7580660987264161
3	1	class_weight		500	10	0.1	1	0.8996644938650307	0.33004790623595737	0.22499999997187503	0.970092024532438	9.416870275781	7.523074404857819	0.7988932724322977
3	2	class_weight		500	10	0.1	1	0.8975299167164095	0.3314783395019231	0.27160493823807347	0.9800460475749806	18.31420196459124	13.61157911661294	0.7432253373522694
3	3	class_weight		500	10	0.1	1	0.9080564319755928	0.3194645958954173	0.23456790120560891	0.9777436684499022	13.462730283713196	10.539373718614529	0.7828555844082713
3	1	class_weight		500	10	0.1	3	0.900364263803681	0.33482489872204874	0.24999999996875003	0.9662576687042466	9.545451688579094	7.4090887107532515	0.7761904681958144
3	2	class_weight		500	10	0.1	3	0.8995670011275024	0.3242243380838127	0.25925925922725196	0.9769762087415429	14.851660164805226	11.260488931297598	0.7581973097839646
3	3	class_weight		500	10	0.1	3	0.8982215779350595	0.2866108841471027	0.30864197527053805	0.9623944742827139	11.424924030908304	8.207354831769209	0.7183728045207375
3	1	class_weight		500	10	0.3	1	0.9043424079754602	0.33385698679445797	0.3124999999609375	0.970092024532438	14.743584751421823	10.448714451191414	0.7086956449141669
3	2	class_weight		500	10	0.3	1	0.8923850942269975	0.3103254161632305	0.27160493823807347	0.9677666922412298	11.195315294649731	8.426217253548895	0.752655634953189
3	3	class_weight		500	10	0.3	1	0.9017462077068114	0.33079363907843	0.38271604933546716	0.9646968534077921	16.942169017766396	10.84084502007223	0.6398734919526711
3	1	class_weight		500	10	0.3	3	0.8927530674846625	0.3092500675128551	0.26249999996718754	0.9670245398698849	10.43791560325368	7.9604626994372225	0.7626486836679012
3	2	class_weight		500	10	0.3	3	0.9003249860246535	0.28938312103183716	0.30864197527053805	0.9677666922412298	13.403482181578712	9.575246879032836	0.7143850094535811
3	3	class_weight		500	10	0.3	3	0.8957012781520328	0.2943628787660729	0.29629629625971654	0.9677666922412298	12.64160003966468	9.192237003871522	0.727141884620117
4	1	none		100	5	0.1	1	0.9152894938650307	0.42762530397742377	0.12499999998437501	0.9946319018328633	26.469338370150687	23.285670871838878	0.8797224275694251
4	2	none		100	5	0.1	1	0.9211790455075183	0.38754731635065814	0.14814814812985827	0.9907904834920125	18.710124564378734	16.086402270667	0.8597699084372664
4	3	none		100	5	0.1	1	0.9108230768501937	0.34084769675000093	0.09876543208657218	0.9892555640752936	10.090010161207005	9.192231295935425	0.9110229869120087
4	1	none		100	5	0.1	3	0.9176476226993865	0.40489583871460366	0.062499999992187506	0.9961656441641399	17.3199547824373	16.29995745519876	0.9411085356023919
4	2	none		100	5	0.1	3	0.922202325118672	0.3963224192526567	0.1111111110973937	0.9930928626170907	17.972196160192322	16.086396443823105	0.8950712601129878
4	3	none		100	5	0.1	3	0.9109178249623376	0.33359062597481004	0.1111111110973937	0.9907904834920125	13.44790203724562	12.06480170300025	0.8971512087986866
4	1	none		100	5	0.3	1	0.910189800613497	0.43927079874658376	0.3124999999609375	0.9861963190108421	32.47472378812173	22.638872473050256	0.6971228545624653
4	2	none		100	5	0.3	1	0.9111641700539116	0.3555105510375934	0.13580246911903673	0.9877206446585748	12.640168251390158	11.059404565551816	0.8749412364771194
4	3	none		100	5	0.3	1	0.9077342883943037	0.3397424587702108	0.29629629625971654	0.9808135072833399	21.524199214968217	15.442954906129708	0.7174694183348981
4	1	none		100	5	0.3	3	0.9140912576687117	0.3650865500589012	0.12499999998437501	0.9892638036733953	13.163253018448817	11.642846288695138	0.8844961151126322
4	2	none		100	5	0.3	3	0.9132012544650047	0.35645769332680444	0.1111111110973937	0.9869531849502153	9.455875089233551	8.516333335766433	0.9006393549872892
4	3	none		100	5	0.3	3	0.9031769042001838	0.31771181433906825	0.14814814812985827	0.9869531849502153	13.156000117720541	11.355111114355244	0.8631127152013641
4	1	none		100	10	0.1	1	0.9119823619631902	0.39099243744406187	0.11249999998593752	0.9930981595015868	18.239410149570503	16.29997636312197	0.8936679446901794
4	2	none		100	10	0.1	1	0.9216054120121657	0.3998031809783632	0.08641975307575066	0.9923254029087313	12.231065120522938	11.260479142192056	0.9206458234767343
4	3	none		100	10	0.1	1	0.9129170101285732	0.34596485281384864	0.12345679010821523	0.9923254029087313	18.211243832960353	16.086398774560077	0.8833223441516401
4	1	none		100	10	0.1	3	0.918663726993865	0.4527282650796413	0.08749999998906251	0.9961656441641399	24.91226372081986	22.819940437278266	0.9160123079896743
4	2	none		100	10	0.1	3	0.918895616004851	0.3874867538804837	0.08641975307575066	0.9907904834920125	10.176790733992576	9.383734657889082	0.9220720757063
4	3	none		100	10	0.1	3	0.9085206977250978	0.3261700832221197	0.07407407406492914	0.990023023783653	7.938453569828189	7.424493976303303	0.9352569529583398
4	1	none		100	10	0.3	1	0.9012365797546013	0.34909926295584365	0.18749999997656253	0.9877300613421187	18.576907884517976	15.281237534447769	0.822593159403783
4	2	none		100	10	0.3	1	0.9031958538226126	0.32251891430615875	0.13580246911903673	0.9846508058251371	10.080707699173594	8.847525094586842	0.8776690345366402
4	3	none		100	10	0.3	1	0.9028547606188946	0.3357503393001429	0.16049382714067978	0.9877206446585748	15.377744792580279	13.070205395652145	0.8499429154384872
4	1	none		100	10	0.3	3	0.9101226993865031	0.3993738140786135	0.17499999997812501	0.9861963190108421	15.154871137814657	12.677768584908142	0.8365474254496085
4	2	none		100	10	0.3	3	0.9117989824052756	0.34977433218587445	0.17283950615150132	0.9831158864084182	12.16688557437274	10.236806501326287	0.8413662080639059
4	3	none		100	10	0.3	3	0.9023052215684603	0.3300900731399722	0.09876543208657218	0.990023023783653	10.874593928046183	9.899325301737738	0.9103167675494427
4	1	none		300	5	0.1	1	0.8697756901840491	0.39335540368460387	0.24999999996875003	0.9892638036733953	30.714256984440702	23.285692577390275	0.7581395272574499
4	2	none		300	5	0.1	1	0.892422993471855	0.33963410675377703	0.16049382714067978	0.9854182655334965	12.919495754665867	11.006490170593725	0.8519287633516023
4	3	none		300	5	0.1	1	0.9081985541438087	0.3307846794907675	0.18518518516232282	0.9838833461167776	13.874450230468009	11.490292687378233	0.8281620069818177
4	1	none		300	5	0.1	3	0.8945168711656442	0.42539209669366107	0.274999999965625	0.9861963190108421	27.099597112518584	19.922207776284225	0.7351477375316862
4	2	none		300	5	0.1	3	0.8994627782041443	0.33507022576852097	0.14814814812985827	0.9831158864084182	10.12647619586751	8.774405572565389	0.8664816172560948
4	3	none		300	5	0.1	3	0.9052897871009921	0.3442000904874422	0.17283950615150132	0.9854182655334965	14.120964358507603	11.853143260639397	0.8394003991865093
4	1	none		300	5	0.3	1	0.8716641104294478	0.3820156293747639	0.26249999996718754	0.9846625766795656	22.85083247056405	17.11498883046179	0.7489875313733372
4	2	none		300	5	0.3	1	0.8884340979505982	0.33788051612733866	0.17283950615150132	0.9831158864084182	12.16688557437274	10.236806501326287	0.8413662080639059
4	3	none		300	5	0.3	1	0.8960423713557507	0.31123578796106194	0.19753086417314436	0.9808135072833399	12.583378024454426	10.29530327075314	0.8181668805396737
4	1	none		300	5	0.3	3	0.8743194018404907	0.39616867018899526	0.23749999997031251	0.9869631901764804	23.580502561213176	18.21763307197363	0.7725718647801091
4	2	none		300	5	0.3	3	0.8907080526420511	0.3579912519220213	0.18518518516232282	0.9823484267000588	12.648214147236496	10.491137367996904	0.8294560101045543
4	3	none		300	5	0.3	3	0.8842462313938395	0.3362160442787245	0.2222222221947874	0.9846508058251371	18.32855942954839	14.477768336596652	0.7899021310955143
4	1	none		300	10	0.1	1	0.8950632668711657	0.36357133182304363	0.11249999998593752	0.9946319018328633	23.48687771253281	20.957103784654993	0.8922898908186215
4	2	none		300	10	0.1	1	0.9109178249623376	0.35796784271344495	0.1111111110973937	0.9869531849502153	9.455875089233551	8.516333335766433	0.9006393549872892
4	3	none		300	10	0.1	1	0.9018220061965264	0.33738605569280206	0.13580246911903673	0.9884881043669341	13.49332158337658	11.796697562301818	0.8742619342817578
4	1	none		300	10	0.1	3	0.9034413343558283	0.399877732833523	0.18749999997656253	0.9900306748390336	22.91713670674248	18.807673425475162	0.8206816338783879
4	2	none		300	10	0.1	3	0.9071847493438693	0.3411273691672203	0.1111111110973937	0.9869531849502153	9.455875089233551	8.516333335766433	0.9006393549872892
4	3	none		300	10	0.1	3	0.8998038714078622	0.3367107700781101	0.1111111110973937	0.9846508058251371	8.018744763275981	7.238884168298326	0.9027452926626762
4	1	none		300	10	0.3	1	0.8978431748466258	0.39901059582119625	0.18749999997656253	0.9907975460046718	24.84612676995315	20.374977839821085	0.8200464313817971
4	2	none		300	10	0.3	1	0.8829102830126109	0.3128383271341565	0.08641975307575066	0.9838833461167776	5.77477118463857	5.3621365874431755	0.9285452805401618
4	3	none		300	10	0.3	1	0.8915513108401315	0.3329830269450302	0.17283950615150132	0.9869531849502153	15.806835956800697	13.247629633414451	0.8380949553440808
4	1	none		300	10	0.3	3	0.9049846625766871	0.3898847782542353	0.18749999997656253	0.9854294478452038	15.60727669634659	12.86841221255442	0.8245136103401011
4	2	none		300	10	0.3	3	0.9031769042001838	0.35680608120838037	0.09876543208657218	0.9869531849502153	8.290082271289663	7.570074076236829	0.9131482349159309
4	3	none		300	10	0.3	3	0.8997185981069327	0.3348475517254471	0.08641975307575066	0.9869531849502153	7.1557973669996136	6.623814816707226	0.9256571148445726
4	1	none		500	5	0.1	1	0.8637557515337423	0.3896033265795186	0.26249999996718754	0.9869631901764804	26.94614073817342	20.13527865849717	0.7472416397095037
4	2	none		500	5	0.1	1	0.8933704745932938	0.325149758346115	0.17283950615150132	0.9861857252418559	14.917070424960487	12.511650742511657	0.8387471693104978
4	3	none		500	5	0.1	1	0.9060856712430004	0.3285934715891161	0.19753086417314436	0.9838833461167776	15.02709686217261	12.256312199870115	0.8156140977870248
4	1	none		500	5	0.1	3	0.8858991564417178	0.40435546107006903	0.3124999999609375	0.9838957055139272	27.770545392924053	19.40474984381922	0.6987529157802607
4	2	none		500	5	0.1	3	0.8965445363501132	0.33828951723104234	0.17283950615150132	0.9838833461167776	12.75621096048944	10.724273174886351	0.8407099161766107
4	3	none		500	5	0.1	3	0.9044654785253403	0.3441893774346196	0.18518518516232282	0.9854182655334965	15.358841101413867	12.699796350685068	0.8268720350214164
4	1	none		500	5	0.3	1	0.8714628067484663	0.39621357567086657	0.24999999996875003	0.9838957055139272	20.365066646073597	15.523799875055376	0.762275908112371
4	2	none		500	5	0.3	1	0.8867096823095799	0.33535642522021214	0.18518518516232282	0.9831158864084182	13.23346320347939	10.968006965706737	0.8288085034678115
4	3	none		500	5	0.3	1	0.8944127038268763	0.3029490376617882	0.19753086417314436	0.9808135072833399	12.583378024454426	10.29530327075314	0.8181668805396737
4	1	none		500	5	0.3	3	0.8719996165644172	0.39852263411817795	0.199999999975	0.9861963190108421	17.861098119953386	14.488878382752162	0.8111975034701279
4	2	none		500	5	0.3	3	0.8892205072813925	0.35873152936289326	0.2222222221947874	0.9831158864084182	16.636353731838526	13.161608358848085	0.7911353896795282
4	3	none		500	5	0.3	3	0.8861127692030737	0.33100035801309596	0.25925925922725196	0.9823484267000588	19.47824976296592	14.687592315195667	0.7540509182882925
4	1	none		500	10	0.1	1	0.8957055214723927	0.3720543501038976	0.11249999998593752	0.9930981595015868	18.239410149570503	16.29997636312197	0.8936679446901794
4	2	none		500	10	0.1	1	0.9103967103455464	0.35622344895143543	0.1111111110973937	0.9861857252418559	8.923604636698263	8.043204048757493	0.9013402416377598
4	3	none		500	10	0.1	1	0.9017746321404545	0.3379980378118307	0.18518518516232282	0.9861857252418559	16.22473568651864	13.405340081262487	0.8262285548450453
4	1	none		500	10	0.1	3	0.9019171779141104	0.40059383233530094	0.18749999997656253	0.988496932507757	19.83075193431633	16.299985817100023	0.821954995593789
4	2	none		500	10	0.1	3	0.9043138815459102	0.3382024541449713	0.12345679010821523	0.9869531849502153	10.654507141111337	9.462592595296037	0.8881304750586476
4	3	none		500	10	0.1	3	0.8995670011275025	0.341692959150229	0.12345679010821523	0.9846508058251371	9.035205365644194	8.043204631442585	0.8902071635996582
4	1	none		500	10	0.3	1	0.8987250766871165	0.40197208019604663	0.18749999997656253	0.9907975460046718	24.84612676995315	20.374977839821085	0.8200464313817971
4	2	none		500	10	0.3	1	0.8829387074462541	0.3132952037126022	0.08641975307575066	0.9831158864084182	5.507981989263439	5.118403250663143	0.9292701402365673
4	3	none		500	10	0.3	1	0.8914755123504164	0.33180892261489886	0.17283950615150132	0.9861857252418559	14.917070424960487	12.511650742511657	0.8387471693104978
4	1	none		500	10	0.3	3	0.9048888036809816	0.3934921635972024	0.18749999997656253	0.9854294478452038	15.60727669634659	12.86841221255442	0.8245136103401011
4	2	none		500	10	0.3	3	0.9043896800356253	0.3590481792600324	0.09876543208657218	0.9877206446585748	8.815061300304865	8.043203320401322	0.9124387180350677
4	3	none		500	10	0.3	3	0.8998986195200059	0.3372063130364233	0.09876543208657218	0.9861857252418559	7.823434203240729	7.1495147100066605	0.9138588561032123
4	1	undersample	0.6	100	5	0.1	1	0.9018788343558283	0.36787219909685165	0.7874999999015626	0.8527607361897795	21.463233213036457	5.348437135845879	0.24919064467719543
4	2	undersample	0.6	100	5	0.1	1	0.9088996901736732	0.3712599680532236	0.7160493826276483	0.8764389869464587	17.8871167479893	5.795107267098063	0.323982180575767
4	3	undersample	0.6	100	5	0.1	1	0.9083975251793108	0.314937752498416	0.8148148147142205	0.8603223330709109	27.101095997246944	5.833536414898149	0.215250930976363
4	1	undersample	0.6	100	5	0.1	3	0.904409509202454	0.3641568461428231	0.7874999999015626	0.8573619631836092	22.275140100122396	5.520967353929511	0.24785330670704847
4	2	undersample	0.6	100	5	0.1	3	0.9152288640648836	0.36877296103528645	0.7530864196601128	0.8841135840300529	23.268871581116215	6.498486887976089	0.27927811766176064
4	3	undersample	0.6	100	5	0.1	3	0.9142150592649441	0.33191304036186803	0.8395061727358635	0.8626247121959891	32.845720305612744	6.111041694945486	0.18605289546486262
4	1	undersample	0.6	100	5	0.3	1	0.8969037576687117	0.35513824904128843	0.7874999999015626	0.8473926380303115	20.577887507924192	5.160301168530569	0.250769227928015
4	2	undersample	0.6	100	5	0.3	1	0.8996806988620751	0.3302384282139526	0.7283950616384698	0.8687643898628645	17.75332097528881	5.550284754073085	0.31263359594891704
4	3	undersample	0.6	100	5	0.3	1	0.9018220061965265	0.2951602441881573	0.7530864196601128	0.8557175748207544	18.089094065431073	5.219529450861674	0.28854564253416354
4	1	undersample	0.6	100	5	0.3	3	0.9002875766871166	0.33150079279999306	0.7874999999015626	0.8527607361897795	21.463233213036457	5.348437135845879	0.24919064467719543
4	2	undersample	0.6	100	5	0.3	3	0.9003344608358679	0.3629766945428844	0.7037037036168268	0.8779739063631775	17.088048594194372	5.766829249184334	0.33747733373505945
4	3	undersample	0.6	100	5	0.3	3	0.9047876221066294	0.3136665359288488	0.827160493725042	0.8557175748207544	28.383355600070786	5.7329257902906905	0.20198194981719628
4	1	undersample	0.6	100	10	0.1	1	0.90625	0.34146820485125284	0.8124999998984376	0.8573619631836092	26.046592250045418	5.696236158816162	0.21869409417043056
4	2	undersample	0.6	100	10	0.1	1	0.9112115441099836	0.3479675340970637	0.7530864196601128	0.8710667689879428	20.60565266183688	5.8409019563053395	0.2834611378782762
4	3	undersample	0.6	100	10	0.1	1	0.9125853917360697	0.32544174604459675	0.8148148147142205	0.8610897927792703	27.2751351868372	5.8657658955314425	0.21505908522905764
4	1	undersample	0.6	100	10	0.1	3	0.8980540644171779	0.2988087330066965	0.7874999999015626	0.8581288343492476	22.415578047792653	5.550810418602365	0.24763181135064208
4	2	undersample	0.6	100	10	0.1	3	0.9124527443790682	0.3457881996464069	0.7777777776817559	0.8687643898628645	23.16958822444716	5.926575245874651	0.25579112398404225
4	3	undersample	0.6	100	10	0.1	3	0.9148309219938793	0.32874106416185733	0.802469135703399	0.8633921719043486	25.67591019943392	5.874253973198217	0.2287846339550068
4	1	undersample	0.6	100	10	0.3	1	0.8971434049079755	0.2980758420230294	0.8124999998984376	0.8573619631836092	26.046592250045418	5.696236158816162	0.21869409417043056
4	2	undersample	0.6	100	10	0.3	1	0.9060667216205717	0.3055035698848322	0.7777777776817559	0.8610897927792703	21.69613043280839	5.599140173007286	0.2580709022461946
4	3	undersample	0.6	100	10	0.3	1	0.9067394332167931	0.30889010872759526	0.802469135703399	0.8687643898628645	26.89327191294369	6.114720491775433	0.22736988800160493
4	1	undersample	0.6	100	10	0.3	3	0.8979102760736196	0.3138311146076496	0.7874999999015626	0.8542944785210561	21.72817125027199	5.404736470251065	0.2487432647099418
4	2	undersample	0.6	100	10	0.3	3	0.906000397942071	0.3360444375982121	0.7407407406492913	0.8672294704461456	18.662260768266417	5.579104695502364	0.29895116021348
4	3	undersample	0.6	100	10	0.3	3	0.9125380176799978	0.3156359629748483	0.851851851746685	0.8549501151123949	33.89153046551956	5.87281950398351	0.1732827961559031
4	1	undersample	0.6	300	5	0.1	1	0.8988688650306749	0.3451555714071555	0.7749999999031251	0.8504601226928646	19.58917195722342	5.182563755122916	0.264562666076355
4	2	undersample	0.6	300	5	0.1	1	0.9043612556019821	0.3650822455241283	0.7037037036168268	0.8695318495712239	15.828674967357832	5.39368150285974	0.34075381266568006
4	3	undersample	0.6	300	5	0.1	1	0.9066352102934349	0.3089239111166674	0.7654320986709343	0.8618572524876297	20.35847753478847	5.540877512904663	0.27216560274959967
4	1	undersample	0.6	300	5	0.1	3	0.8969133435582822	0.32370062866481847	0.7999999999	0.8496932515272263	22.612242683715383	5.322448624590029	0.23537905872117057
4	2	undersample	0.6	300	5	0.1	3	0.9026747392058213	0.3479302564644005	0.7407407406492913	0.8618572524876297	17.825395139812272	5.362139528617416	0.30081461355026856
4	3	undersample	0.6	300	5	0.1	3	0.9017651573292402	0.3285962410080886	0.802469135703399	0.858787413654192	24.706179512417933	5.682702226777808	0.23001136120053478
4	1	undersample	0.6	300	5	0.3	1	0.887777990797546	0.3066459196266422	0.7499999999062501	0.8427914110364817	16.082925446058514	4.770731403059539	0.2966332995965893
4	2	undersample	0.6	300	5	0.3	1	0.8953128108922429	0.3799002026584906	0.7160493826276483	0.8626247121959891	15.834829729832467	5.21235909274762	0.3291705072508203
4	3	undersample	0.6	300	5	0.3	1	0.9046454999384137	0.302618597565849	0.827160493725042	0.8541826554040355	28.03420752499213	5.672579207166152	0.20234490030677865
4	1	undersample	0.6	300	5	0.3	3	0.8912768404907975	0.33148940165248214	0.7749999999031251	0.8496932515272263	19.471653515356735	5.15612210507159	0.26480144104292785
4	2	undersample	0.6	300	5	0.3	3	0.89180713074292	0.32051867132524586	0.7283950616384698	0.8633921719043486	16.949691972959226	5.332015144902996	0.31457887163451304
4	3	undersample	0.6	300	5	0.3	3	0.9052803122897776	0.2969187871863875	0.827160493725042	0.8557175748207544	28.383355600070786	5.7329257902906905	0.20198194981719628
4	1	undersample	0.6	300	10	0.1	1	0.9034700920245399	0.3111112727773954	0.7624999999046875	0.8542944785210561	18.82382095511997	5.233157534687539	0.27800717818801507
4	2	undersample	0.6	300	10	0.1	1	0.910927299773552	0.37283000845385494	0.7407407406492913	0.8764389869464587	20.26619132893362	5.994938552170409	0.29580981705968834
4	3	undersample	0.6	300	10	0.1	1	0.9076395402821599	0.29214306633544507	0.7777777776817559	0.8656945510294268	22.559997688171492	5.791110678920132	0.2566981846969121
4	1	undersample	0.6	300	10	0.1	3	0.9015337423312884	0.31488854194663146	0.7999999999	0.8573619631836092	24.043008300524807	5.6086017563728365	0.2332737004387396
4	2	undersample	0.6	300	10	0.1	3	0.9128696360725013	0.36898161693829934	0.7160493826276483	0.8749040675297399	17.636701360393182	5.724001662147273	0.3245505703597542
4	3	undersample	0.6	300	10	0.1	3	0.9125380176799978	0.3163253302550563	0.802469135703399	0.8687643898628645	26.89327191294369	6.114720491775433	0.22736988800160493
4	1	undersample	0.6	300	10	0.3	1	0.897258435582822	0.3141171981499127	0.7874999999015626	0.8550613496866943	21.862742951577644	5.4333329575371305	0.24852017658276612
4	2	undersample	0.6	300	10	0.3	1	0.9053750604019215	0.3318365281477853	0.7407407406492913	0.8756715272380993	20.123454710845092	5.957932761617229	0.2960690719358335
4	3	undersample	0.6	300	10	0.3	1	0.9051002908767042	0.3179234216062864	0.8148148147142205	0.8664620107377863	28.549422122454224	6.101744965597839	0.21372568081875723
4	1	undersample	0.6	300	10	0.3	3	0.9016104294478527	0.3204211697454443	0.8124999998984376	0.8573619631836092	26.046592250045418	5.696236158816162	0.21869409417043056
4	2	undersample	0.6	300	10	0.3	3	0.8969235287986886	0.32449446371223983	0.7037037036168268	0.873369148113021	16.380301433661536	5.557126383968695	0.33925665181873765
4	3	undersample	0.6	300	10	0.3	3	0.911050472319339	0.31876203602555825	0.8395061727358635	0.8679969301545051	34.39534473916583	6.359746861349573	0.18490137446287347
4	1	undersample	0.6	500	5	0.1	1	0.8976993865030675	0.3374905779427549	0.7749999999031251	0.851226993858503	19.707901929335918	5.20927799948633	0.26432432133494205
4	2	undersample	0.6	500	5	0.1	1	0.9034895729702584	0.35949392386323503	0.7160493826276483	0.8679969301545051	16.581899329812373	5.424489969974636	0.32713320086336706
4	3	undersample	0.6	500	5	0.1	1	0.9053276863458496	0.30928756163508486	0.7777777776817559	0.8595548733625514	21.42076290969946	5.537947388591651	0.25853174313770144
4	1	undersample	0.6	500	5	0.1	3	0.8953891871165643	0.3345955530097961	0.7874999999015626	0.8504601226928646	21.076016080999977	5.26615349310877	0.24986474019138963
4	2	undersample	0.6	500	5	0.1	3	0.8986289948172782	0.346872584080577	0.7283950616384698	0.858787413654192	16.309534084082006	5.158145098152164	0.3162656215968265
4	3	undersample	0.6	500	5	0.1	3	0.9020683512881006	0.3252554039050998	0.802469135703399	0.8580199539458326	24.55067314955854	5.651984919609032	0.23021709586826267
4	1	undersample	0.6	500	5	0.3	1	0.8881710122699387	0.3058849206782563	0.7624999999046875	0.8420245398708435	17.112415468203764	4.826698722790873	0.2820582845615869
4	2	undersample	0.6	500	5	0.3	1	0.8954644078716731	0.37978372663419957	0.7160493826276483	0.8633921719043486	15.937956512760065	5.241642006853793	0.32887791124776405
4	3	undersample	0.6	500	5	0.3	1	0.9054034848355647	0.3032298406393645	0.8148148147142205	0.858787413654192	26.758692808623188	5.770128414882082	0.21563565113448618
4	1	undersample	0.6	500	5	0.3	3	0.8913822852760735	0.33296454603787357	0.7624999999046875	0.8473926380303115	17.827292762416565	4.9964820838153114	0.2802714900198391
4	2	undersample	0.6	500	5	0.3	3	0.8944600778829481	0.3293792139173657	0.7283950616384698	0.8656945510294268	17.286232119016386	5.423421112004568	0.3137422257089793
4	3	undersample	0.6	500	5	0.3	3	0.9058109017177832	0.2978292837710949	0.827160493725042	0.8580199539458326	28.92123236336618	5.825892147904694	0.20143995890271557
4	1	undersample	0.6	500	10	0.1	1	0.9038055981595092	0.30980287187409966	0.7749999999031251	0.8542944785210561	20.195319708716415	5.318947002469302	0.26337522144897846
4	2	undersample	0.6	500	10	0.1	1	0.9105577821361909	0.3762919659283609	0.7407407406492913	0.8795088257798964	20.855320808440407	6.147675827437847	0.29477732207296464
4	3	undersample	0.6	500	10	0.1	1	0.9078006120728045	0.2953090065610631	0.7777777776817559	0.8649270913210674	22.411929532018956	5.758206643409611	0.2569259559318092
4	1	undersample	0.6	500	10	0.1	3	0.9008819018404908	0.30909909561696863	0.7749999999031251	0.8581288343492476	20.834232201190392	5.4627023167197875	0.2621983884803466
4	2	undersample	0.6	500	10	0.1	3	0.9121590252314222	0.36346089531031045	0.7160493826276483	0.8756715272380993	17.76113616725511	5.7593350028966555	0.32426612639248564
4	3	undersample	0.6	500	10	0.1	3	0.9124906436239258	0.32043813348919836	0.802469135703399	0.8695318495712239	27.07536467281667	6.150689433085668	0.22716920849111358
4	1	undersample	0.6	500	10	0.3	1	0.8968845858895707	0.31296291993181935	0.7874999999015626	0.8558282208523327	21.998746266626195	5.4622336627519354	0.24829748825509684
4	2	undersample	0.6	500	10	0.3	1	0.9054319092692078	0.3328659337811131	0.7407407406492913	0.8764389869464587	20.26619132893362	5.994938552170409	0.29580981705968834
4	3	undersample	0.6	500	10	0.3	1	0.9051287153103473	0.3173965250465525	0.8148148147142205	0.8672294704461456	28.739881193113217	6.137015165052601	0.21353654305030215
4	1	undersample	0.6	500	10	0.3	3	0.9014282975460123	0.31935792552365383	0.8124999998984376	0.8573619631836092	26.046592250045418	5.696236158816162	0.21869409417043056
4	2	undersample	0.6	500	10	0.3	3	0.8968666799314023	0.3262807078900126	0.7037037036168268	0.8695318495712239	15.828674967357832	5.39368150285974	0.34075381266568006
4	3	undersample	0.6	500	10	0.3	3	0.9112683929772699	0.32019684060224196	0.8395061727358635	0.8679969301545051	34.39534473916583	6.359746861349573	0.18490137446287347
4	1	undersample	0.8	100	5	0.1	1	0.9015337423312885	0.3997569840609067	0.7749999999031251	0.8351226993800989	17.446510120606895	4.700464830420278	0.26942148449524217
4	2	undersample	0.8	100	5	0.1	1	0.9093165818671063	0.355392575896887	0.8641975307575065	0.8334612432783312	31.847503816173255	5.1891673498568265	0.1629379514744434
4	3	undersample	0.8	100	5	0.1	1	0.9134191751229357	0.32881822599467037	0.8641975307575065	0.8518802762789572	36.59914777089515	5.834452365307848	0.15941496878121622
4	1	undersample	0.8	100	5	0.1	3	0.8988976226993866	0.35280620684586045	0.7749999999031251	0.8351226993800989	17.446510120606895	4.700464830420278	0.26942148449524217
4	2	undersample	0.8	100	5	0.1	3	0.9189429900609231	0.36659648200125877	0.8641975307575065	0.8303914044448935	31.15589952405159	5.09524577440574	0.1635403098829915
4	3	undersample	0.8	100	5	0.1	3	0.9130780819192178	0.3140083279752907	0.8641975307575065	0.8411358403619253	33.693452462656325	5.439851747101481	0.16145129135092764
4	1	undersample	0.8	100	5	0.3	1	0.8835314417177914	0.31185911655379006	0.7499999999062501	0.8266871165580776	14.309733379737777	4.327433377930286	0.30241187029805106
4	2	undersample	0.8	100	5	0.3	1	0.8970846005893331	0.3311190551085695	0.8148148147142205	0.8334612432783312	22.020274432907957	4.89264350129358	0.22218811559310442
4	3	undersample	0.8	100	5	0.3	1	0.9027505376955365	0.28821087175626525	0.827160493725042	0.8396009209452066	25.050578498575014	5.156890220507912	0.20585911699785592
4	1	undersample	0.8	100	5	0.3	3	0.8962231595092025	0.33989171042764205	0.7874999999015626	0.8351226993800989	18.77072337089752	4.776278779298025	0.2544536242538219
4	2	undersample	0.8	100	5	0.3	3	0.8995859507499313	0.32313747689292827	0.827160493725042	0.8227168073612993	22.209027009400675	4.6657578462793055	0.21008383763116256
4	3	undersample	0.8	100	5	0.3	3	0.9104819836464759	0.31959735282401186	0.8641975307575065	0.8449731389037225	34.68496447861035	5.574501534129573	0.16071808840160792
4	1	undersample	0.8	100	10	0.1	1	0.9010161042944784	0.3246480480171245	0.7999999999	0.838190184042652	20.72037723127114	4.944075523020924	0.238609329387863
4	2	undersample	0.8	100	10	0.1	1	0.9112494433548411	0.33017090894508194	0.9012345677899711	0.820414428236221	41.68642629413455	5.018412719654887	0.12038480505335944
4	3	undersample	0.8	100	10	0.1	1	0.9145372028462332	0.34878187294034946	0.8765432097683281	0.8411358403619253	37.59226601136374	5.5175639149172175	0.146773901241459
4	1	undersample	0.8	100	10	0.1	3	0.8990414110429448	0.3206378495953884	0.8374999998953125	0.8420245398708435	27.470497514846667	5.301455974212926	0.19298724737849154
4	2	undersample	0.8	100	10	0.1	3	0.9143666562443744	0.3332546502425879	0.8888888887791496	0.8196469685278616	36.357442512212465	4.928604926889843	0.13555971550143825
4	3	undersample	0.8	100	10	0.1	3	0.91234852145571	0.32236140924809703	0.8641975307575065	0.844205679195363	34.48275463916154	5.54704093720325	0.16086419575296962
4	1	undersample	0.8	100	10	0.3	1	0.8956192484662576	0.296448056755511	0.7749999999031251	0.8351226993800989	17.446510120606895	4.700464830420278	0.26942148449524217
4	2	undersample	0.8	100	10	0.3	1	0.9091934093213192	0.3707676954129876	0.8888888887791496	0.8234842670696587	37.32173466015586	5.03574850618244	0.13492802997555162
4	3	undersample	0.8	100	10	0.3	1	0.9152762381209555	0.33261038916943286	0.8888888887791496	0.8449731389037225	43.6039547328253	5.7337730065332755	0.13149661780969862
4	1	undersample	0.8	100	10	0.3	3	0.8965011503067485	0.28352503825791525	0.8124999998984376	0.8366564417113754	22.195616053579165	4.974178098416263	0.22410632191747565
4	2	undersample	0.8	100	10	0.3	3	0.9071184256653686	0.3436113596656936	0.8148148147142205	0.8089025326108297	18.624898027300485	4.263870072208483	0.22893386474972893
4	3	undersample	0.8	100	10	0.3	3	0.9112115441099835	0.316891513124985	0.851851851746685	0.8488104374455195	32.281722255348235	5.634329387628397	0.17453619792164943
4	1	undersample	0.8	300	5	0.1	1	0.8922162576687117	0.3301044909607871	0.7874999999015626	0.8282208588893542	17.867645526705267	4.584374732381351	0.25657407109700137
4	2	undersample	0.8	300	5	0.1	1	0.8969614280435462	0.3269135467905068	0.7777777776817559	0.8234842670696587	16.328259527962313	4.406279942909634	0.2698560598011833
4	3	undersample	0.8	300	5	0.1	1	0.9033190263683996	0.3028977169258052	0.8765432097683281	0.8342287029866906	35.73008841375236	5.287665432341392	0.14798914051959935
4	1	undersample	0.8	300	5	0.1	3	0.894564800613497	0.33572866398646783	0.7874999999015626	0.8266871165580776	17.67672936437667	4.543805046826801	0.2570500897760243
4	2	undersample	0.8	300	5	0.1	3	0.900656604417157	0.3525948973426633	0.8148148147142205	0.8196469685278616	19.996593980649493	4.517887849649022	0.22593285906864927
4	3	undersample	0.8	300	5	0.1	3	0.9062277934112163	0.30798773859525336	0.8765432097683281	0.8434382194870036	38.24950516104999	5.598704555538186	0.14637324455492234
4	1	undersample	0.8	300	5	0.3	1	0.8955329754601227	0.3185238586960192	0.8249999998968751	0.8266871165580776	22.486723558949627	4.760176715723315	0.21168830925399748
4	2	undersample	0.8	300	5	0.3	1	0.8937589418530836	0.3483556567192073	0.7777777776817559	0.8188795088195021	15.824151269358483	4.2942558827542765	0.27137352591086894
4	3	undersample	0.8	300	5	0.3	1	0.8988753399088523	0.2823110210405436	0.9012345677899711	0.83499616269505	46.1767379767333	5.461900328447277	0.11828249690205361
4	1	undersample	0.8	300	5	0.3	3	0.8890912576687117	0.3128587785645906	0.8249999998968751	0.8220858895642479	21.783249232337944	4.6370687041380565	0.2128731318660067
4	2	undersample	0.8	300	5	0.3	3	0.8931904531802203	0.35883816921732936	0.7654320986709343	0.8250191864863775	15.38550198907294	4.374377050587743	0.28431811323670064
4	3	undersample	0.8	300	5	0.3	3	0.906464663691576	0.30899119912941353	0.9012345677899711	0.8326937835699717	45.4157049521932	5.386736566955506	0.11860954527665703
4	1	undersample	0.8	300	10	0.1	1	0.9059815950920245	0.3483695043462267	0.7999999999	0.838190184042652	20.72037723127114	4.944075523020924	0.238609329387863
4	2	undersample	0.8	300	10	0.1	1	0.9062562178448593	0.3405418970782205	0.851851851746685	0.8242517267780181	26.967246177018055	4.846999561701201	0.17973653150240587
4	3	undersample	0.8	300	10	0.1	1	0.9137413187042248	0.33216559689698455	0.851851851746685	0.8449731389037225	31.3403430687631	5.494865797927722	0.17532882369756253
4	1	undersample	0.8	300	10	0.1	3	0.9007572852760737	0.31939299677055916	0.8499999998937501	0.8420245398708435	30.20388021978611	5.380582182783269	0.17814207451464226
4	2	undersample	0.8	300	10	0.1	3	0.9074595188690865	0.3480264000646011	0.8641975307575065	0.8227168073612993	29.531677316723506	4.8746723767097215	0.1650658724566406
4	3	undersample	0.8	300	10	0.1	3	0.9101029911979004	0.3731606891527625	0.8395061727358635	0.8449731389037225	28.51027877140597	5.415230061725871	0.1899395589935171
4	1	undersample	0.8	300	10	0.3	1	0.8939992331288343	0.29650625973837674	0.7999999999	0.8297546012206308	19.495493763423056	4.699098822316942	0.24103511736534378
4	2	undersample	0.8	300	10	0.3	1	0.9005997555498705	0.3479066736465896	0.827160493725042	0.8242517267780181	22.444788924671442	4.706506820782326	0.20969262006117675
4	3	undersample	0.8	300	10	0.3	1	0.9069099798186521	0.31797105969487344	0.8641975307575065	0.8372985418201282	32.74870987845553	5.311553364731213	0.16219121476716364
4	1	undersample	0.8	300	10	0.3	3	0.9009010736196319	0.3176831520743347	0.8249999998968751	0.8312883435519074	23.2285692101237	4.889999709360362	0.21051660275930656
4	2	undersample	0.8	300	10	0.3	3	0.9065594118037198	0.3402103866862976	0.8641975307575065	0.8303914044448935	31.15589952405159	5.09524577440574	0.1635403098829915
4	3	undersample	0.8	300	10	0.3	3	0.9097903224278256	0.3574056998899573	0.8641975307575065	0.8488104374455195	35.72680705032702	5.715986335275185	0.15999151477363255
4	1	undersample	0.8	500	5	0.1	1	0.8910851226993866	0.3316510757586858	0.7874999999015626	0.8259202453924394	17.582532843682106	4.523788285656723	0.25728876209418927
4	2	undersample	0.8	500	5	0.1	1	0.8969140539874743	0.3275155770692554	0.7901234566925774	0.8250191864863775	17.750256489696262	4.515485987703477	0.2543898908064838
4	3	undersample	0.8	500	5	0.1	1	0.9018504306301698	0.30203833986873774	0.8765432097683281	0.8334612432783312	35.532714750739395	5.263298311997638	0.148125410444778
4	1	undersample	0.8	500	5	0.1	3	0.8937020705521472	0.3263397675257516	0.7874999999015626	0.8274539877237159	17.77176318742767	4.563999734752518	0.2568118598532536
4	2	undersample	0.8	500	5	0.1	3	0.8993111812247141	0.35596085033677155	0.802469135703399	0.820414428236221	18.55902618734319	4.468449681884488	0.240769609956238
4	3	undersample	0.8	500	5	0.1	3	0.9051097656879186	0.30627211909038965	0.9012345677899711	0.8449731389037225	49.735760387435604	5.813408742735127	0.11688588251374404
4	1	undersample	0.8	500	5	0.3	1	0.8955329754601227	0.3185238586960192	0.8249999998968751	0.8266871165580776	22.486723558949627	4.760176715723315	0.21168830925399748
4	2	undersample	0.8	500	5	0.3	1	0.8937115677970116	0.34990730076544635	0.7901234566925774	0.8181120491111428	16.933232658380405	4.344011845706396	0.2565376478320682
4	3	undersample	0.8	500	5	0.3	1	0.8983921245369186	0.2783087305540682	0.8888888887791496	0.8342287029866906	40.259254243964826	5.3621395933602845	0.13319022648243833
4	1	undersample	0.8	500	5	0.3	3	0.8890912576687117	0.3128587785645906	0.8249999998968751	0.8220858895642479	21.783249232337944	4.6370687041380565	0.2128731318660067
4	2	undersample	0.8	500	5	0.3	3	0.8934557478942232	0.35854325320844344	0.7654320986709343	0.8227168073612993	15.143311617642434	4.317566962228611	0.2851137795886993
4	3	undersample	0.8	500	5	0.3	3	0.9060288223757141	0.3061561632768291	0.8765432097683281	0.8311588641532529	34.95135959720268	5.191526066542717	0.1485357301363642
4	1	undersample	0.8	500	10	0.1	1	0.9053680981595092	0.3472728707332735	0.7999999999	0.838190184042652	20.72037723127114	4.944075523020924	0.238609329387863
4	2	undersample	0.8	500	10	0.1	1	0.9060477719981429	0.34668272251500176	0.851851851746685	0.8242517267780181	26.967246177018055	4.846999561701201	0.17973653150240587
4	3	undersample	0.8	500	10	0.1	1	0.9132202040874335	0.33022782567370657	0.851851851746685	0.844205679195363	31.15763203415321	5.467797495243204	0.17548821353539953
4	1	undersample	0.8	500	10	0.1	3	0.9000575153374233	0.31486962175569505	0.8374999998953125	0.8420245398708435	27.470497514846667	5.301455974212926	0.19298724737849154
4	2	undersample	0.8	500	10	0.1	3	0.9069384042522952	0.35139126738139037	0.8641975307575065	0.8242517267780181	29.845173481429338	4.917245932160639	0.16475848722302044
4	3	undersample	0.8	500	10	0.1	3	0.9096008262035379	0.36316130001246966	0.851851851746685	0.8449731389037225	31.3403430687631	5.494865797927722	0.17532882369756253
4	1	undersample	0.8	500	10	0.3	1	0.8939800613496932	0.29677048509936793	0.7999999999	0.8297546012206308	19.495493763423056	4.699098822316942	0.24103511736534378
4	2	undersample	0.8	500	10	0.3	1	0.9007892517741583	0.34805574226713887	0.827160493725042	0.8234842670696587	22.326395441163285	4.686043748808659	0.2098880465453471
4	3	undersample	0.8	500	10	0.3	1	0.906957353874724	0.317578078371122	0.8641975307575065	0.8365310821117689	32.565083854711546	5.286616496000914	0.16234001404498774
4	1	undersample	0.8	500	10	0.3	3	0.9009298312883436	0.31711273207783947	0.8249999998968751	0.8312883435519074	23.2285692101237	4.889999709360362	0.21051660275930656
4	2	undersample	0.8	500	10	0.3	3	0.9059245994523559	0.33878087424818615	0.8641975307575065	0.829623944736534	30.98689261909583	5.072294218211516	0.1636915960142697
4	3	undersample	0.8	500	10	0.3	3	0.909723998749325	0.35164670595347397	0.8641975307575065	0.849577897153879	35.941554192225084	5.74514952892308	0.15984698766171707
4	1	undersample	1.0	100	5	0.1	1	0.8884106595092025	0.3342880475697526	0.8124999998984376	0.81211656441095	18.730610654081833	4.32448956506571	0.2308781842527487
4	2	undersample	1.0	100	5	0.1	1	0.9161668703751077	0.3558539965005423	0.8888888887791496	0.800460475818876	32.09230413604418	4.4547006307647115	0.1388089895620307
4	3	undersample	1.0	100	5	0.1	1	0.9089754886633884	0.3106710103687732	0.8888888887791496	0.8326937835699717	39.81650882976121	5.312945655079403	0.13343573841770642
4	1	undersample	1.0	100	5	0.1	3	0.8904045245398773	0.31283608266515006	0.8624999998921876	0.8128834355765884	27.250369820242206	4.609425982438643	0.1691509414492774
4	2	undersample	1.0	100	5	0.1	3	0.9157689283041035	0.35515411530944546	0.9259259258116141	0.8042977743606732	51.37254136762062	4.731299684884883	0.09209782201161533
4	3	undersample	1.0	100	5	0.1	3	0.9122821977772093	0.31599200241691366	0.9012345677899711	0.8326937835699717	45.4157049521932	5.386736566955506	0.11860954527665703
4	1	undersample	1.0	100	5	0.3	1	0.8903278374233128	0.2909060025349521	0.8499999998937501	0.81211656441095	24.493875201415012	4.524081391145666	0.18470254743298267
4	2	undersample	1.0	100	5	0.3	1	0.9036790691945463	0.3729016763993561	0.827160493725042	0.8181120491111428	21.525615886562935	4.547637400973883	0.21126629824127466
4	3	undersample	1.0	100	5	0.3	1	0.8983068512359891	0.30170218213783373	0.8395061727358635	0.8188795088195021	23.64928067770985	4.635069841703029	0.19599199097750625
4	1	undersample	1.0	100	5	0.3	3	0.8841736963190184	0.29309177116567364	0.8624999998921876	0.8090490797483969	26.577215310394596	4.516867232622171	0.16995260466898612
4	2	undersample	1.0	100	5	0.3	3	0.9101124660091148	0.3864269771644748	0.8888888887791496	0.8050652340690325	33.03936636233303	4.559929774120617	0.13801503920261504
4	3	undersample	1.0	100	5	0.3	3	0.9046644495608425	0.3023003991197779	0.8888888887791496	0.8288564850281747	38.744389887418855	5.193821320003101	0.13405349645848338
4	1	undersample	1.0	100	10	0.1	1	0.885851226993865	0.25796184109650433	0.874999999890625	0.8090490797483969	29.658631401058994	4.582329076573217	0.15450236789494223
4	2	undersample	1.0	100	10	0.1	1	0.9146887998256634	0.3341421740709622	0.9382716048224357	0.7935533384436413	58.42675607529535	4.544861865531667	0.07778732872670668
4	3	undersample	1.0	100	10	0.1	1	0.9158731512274618	0.3316553242689459	0.8765432097683281	0.8403683806535659	37.37739936600137	5.491037166989291	0.14690794133232196
4	1	undersample	1.0	100	10	0.1	3	0.8866180981595092	0.24917861867479962	0.8874999998890626	0.7998466257607374	31.525326469105195	4.4340993946330105	0.14065196386547055
4	2	undersample	1.0	100	10	0.1	3	0.912471694001497	0.33085252552391614	0.9506172838332572	0.7920184190269224	73.30625852053942	4.570679930784407	0.0623504635206717
4	3	undersample	1.0	100	10	0.1	3	0.9180618326179849	0.32320953208200337	0.9012345677899711	0.8357636224034094	46.43515729006002	5.487423225623114	0.11817388120371862
4	1	undersample	1.0	100	10	0.3	1	0.8928393404907975	0.2848929736363153	0.8624999998921876	0.8067484662514821	26.186144594452493	4.463095006447018	0.17043726037971524
4	2	undersample	1.0	100	10	0.3	1	0.9045128525814123	0.33055531925337067	0.8765432097683281	0.8012279355272355	28.619302049591337	4.409790520591618	0.15408447860668797
4	3	undersample	1.0	100	10	0.3	1	0.9108988753399088	0.3251818222827384	0.9012345677899711	0.8319263238616122	45.16666065924663	5.362139597794724	0.1187189636750435
4	1	undersample	1.0	100	10	0.3	3	0.8783167177914111	0.25297227657306265	0.8374999998953125	0.8013803680920141	20.79447396471642	4.216602103649443	0.20277511721909078
4	2	undersample	1.0	100	10	0.3	3	0.9076490150933741	0.32254836861359276	0.9135802468007926	0.7943207981520006	40.826220729464495	4.441772401753196	0.10879704058145502
4	3	undersample	1.0	100	10	0.3	3	0.9100366675193996	0.30352651937291797	0.9135802468007926	0.83499616269505	53.49633766572036	5.536720880891761	0.10349718480777854
4	1	undersample	1.0	300	5	0.1	1	0.8817292944785275	0.28715993594422223	0.8124999998984376	0.8075153374171203	18.17928135341881	4.221115317888977	0.23219372944587477
4	2	undersample	1.0	300	5	0.1	1	0.8986384696284926	0.34261725347616356	0.7901234566925774	0.8073676131941109	15.778766043229076	4.101716376860353	0.25995164690541855
4	3	undersample	1.0	300	5	0.1	1	0.904872895407559	0.2918053912258576	0.9135802468007926	0.8250191864863775	49.84335131987229	5.221030673282145	0.1047487786553998
4	1	undersample	1.0	300	5	0.1	3	0.8804064417177914	0.2929101699881175	0.8624999998921876	0.8021472392576523	25.43128716455279	4.3593021045703315	0.1714149119567035
4	2	undersample	1.0	300	5	0.1	3	0.9017651573292402	0.337056833338556	0.827160493725042	0.8073676131941109	20.058051755383918	4.2939843320256825	0.21407782689027052
4	3	undersample	1.0	300	5	0.1	3	0.9057540528504969	0.2963728088526991	0.9259259258116141	0.8196469685278616	56.8085017984406	5.133963465510253	0.0903731437178328
4	1	undersample	1.0	300	5	0.3	1	0.8853431748466257	0.30196593479031164	0.7874999999015626	0.8021472392576523	15.024622654359188	3.9802323563468245	0.2649139547571791
4	2	undersample	1.0	300	5	0.3	1	0.896563485972542	0.3215823168263067	0.7901234566925774	0.8104374520275485	16.09525949426391	4.1681409300638546	0.2589669815883812
4	3	undersample	1.0	300	5	0.3	1	0.9010640212993757	0.29848873144610716	0.9012345677899711	0.8173445894027833	40.83245281538431	4.934069653357467	0.12083695455037534
4	1	undersample	1.0	300	5	0.3	3	0.8777128067484663	0.3140740825064022	0.8124999998984376	0.8128834355765884	18.825135008079496	4.342212882007417	0.23066037464764252
4	2	undersample	1.0	300	5	0.3	3	0.8882067024814531	0.30158904968721817	0.8148148147142205	0.7889485801934847	16.44799871684268	3.860740557224439	0.2347240207886854
4	3	undersample	1.0	300	5	0.3	3	0.9006755540395857	0.3116649804703795	0.8888888887791496	0.8196469685278616	36.357442512212465	4.928604926889843	0.13555971550143825
4	1	undersample	1.0	300	10	0.1	1	0.8842791411042945	0.2746748976289209	0.8874999998890626	0.8090490797483969	33.42480657297657	4.647790920524263	0.13905213112089818
4	2	undersample	1.0	300	10	0.1	1	0.9092786826222488	0.35597984114229236	0.9259259258116141	0.8035303146523137	51.12303927629222	4.71281804643221	0.09218578554634833
4	3	undersample	1.0	300	10	0.1	1	0.9102451133661161	0.33111927468938684	0.8641975307575065	0.8326937835699717	31.672223370725465	5.165363831327197	0.16308812469980533
4	1	undersample	1.0	300	10	0.1	3	0.886493481595092	0.2621800409641213	0.874999999890625	0.8067484662514821	29.22221915593021	4.527777542772337	0.1549429639956451
4	2	undersample	1.0	300	10	0.1	3	0.9112020692987692	0.3414049773273635	0.9506172838332572	0.7989255564021572	76.48567160823757	4.727688012195379	0.061811410528681124
4	3	undersample	1.0	300	10	0.1	3	0.9131728300313617	0.3281821033473961	0.9012345677899711	0.8303914044448935	44.67533345645424	5.313613450451701	0.11893840722817726
4	1	undersample	1.0	300	10	0.3	1	0.8963286042944785	0.29144341687820674	0.8374999998953125	0.8159509202391415	22.848715821480624	4.550416418703868	0.19915413302741308
4	2	undersample	1.0	300	10	0.3	1	0.8992638071686422	0.3295149390076186	0.8395061727358635	0.8035303146523137	21.39302693516245	4.272955028765203	0.1997358685045047
4	3	undersample	1.0	300	10	0.3	1	0.9098282216726832	0.331330317824272	0.8395061727358635	0.8372985418201282	26.918720027326817	5.159794697167465	0.19168052651620307
4	1	undersample	1.0	300	10	0.3	3	0.8840586656441718	0.24482505878261612	0.874999999890625	0.8013803680920141	28.243240333679346	4.405405182917328	0.15598085943529616
4	2	undersample	1.0	300	10	0.3	3	0.9024757681703192	0.3123949888516691	0.8888888887791496	0.7996930161105166	31.93869378749258	4.43763281310877	0.13894220356186393
4	3	undersample	1.0	300	10	0.3	3	0.9124527443790682	0.3244521181675668	0.9012345677899711	0.8311588641532529	44.91988040518624	5.337766237431244	0.11882858413879852
4	1	undersample	1.0	500	5	0.1	1	0.8818826687116564	0.2869714270763212	0.8124999998984376	0.8082822085827587	18.269331805959915	4.237999778279164	0.2319734317925795
4	2	undersample	1.0	500	5	0.1	1	0.898941663587353	0.34409700042766755	0.802469135703399	0.8073676131941109	17.02689105000681	4.165805695248796	0.24466037356703588
4	3	undersample	1.0	500	5	0.1	1	0.9041528097552656	0.29082660542480265	0.9012345677899711	0.825786646194737	43.25329833334397	5.173165525908665	0.11960163253926206
4	1	undersample	1.0	500	5	0.1	3	0.8800613496932516	0.2976900804274611	0.8374999998953125	0.8013803680920141	20.79447396471642	4.216602103649443	0.20277511721909078
4	2	undersample	1.0	500	5	0.1	3	0.9009882228096606	0.3364048454176384	0.827160493725042	0.8035303146523137	19.572821983388543	4.2101174548127736	0.2151001660699556
4	3	undersample	1.0	500	5	0.1	3	0.9042854571122669	0.2931392210129866	0.9135802468007926	0.8188795088195021	47.795392861326434	5.044046592441531	0.10553414905747087
4	1	undersample	1.0	500	5	0.3	1	0.8850555981595092	0.30458927528738255	0.7874999999015626	0.7975460122638226	14.598929386171463	3.889772534537809	0.2664423044769997
[truncated: 305 more rows]
