# Supplementary material for: Risk prediction for cardiovascular related diseases using PRS and EHR in the Framingham Heart Study
Source: PLoS One. 2026 Apr 17;21(4):e0345914. doi: 10.1371/journal.pone.0345914 (PMC13089760; doi:10.1371/journal.pone.0345914)
Supplement: S1 File — (ZIP) [file pone.0345914.s003.zip › catboost/ehr_model/dem/dem_catboost_nested_cv_outer_test_results.csv]

outer_fold	AUC	AUPRC	sensitivity	specificity	DOR	LR+	LR-
1	0.9139570552147239	0.38417241682302533	0.0999999999875	0.9930981595015868	15.987631121275308	14.488867878330637	0.9062548171488317
2	0.9159394749059624	0.3247794680705044	0.08641975307575066	0.9938603223254501	15.312475026086766	14.075594339102228	0.9192239766594164
3	0.8989511383985674	0.37434522520954294	0.06172839505410761	0.9969301611588878	21.36506191333562	20.10795913708344	0.9411608075369938
4	0.9004197341367972	0.3185961328789514	0.07407407406492914	0.9907904834920125	8.60665730772234	8.0432011353335	0.9345325091601067
