# Supplementary material for: Risk prediction for cardiovascular related diseases using PRS and EHR in the Framingham Heart Study
Source: PLoS One. 2026 Apr 17;21(4):e0345914. doi: 10.1371/journal.pone.0345914 (PMC13089760; doi:10.1371/journal.pone.0345914)
Supplement: S1 File — (ZIP) [file pone.0345914.s003.zip › catboost/ehr_model/dia/dia_catboost_nested_cv_all_results.csv]

outer_fold	inner_fold	sampling_method	sampling_ratio	iterations	depth	learning_rate	l2_leaf_reg	AUC	AUPRC	sensitivity	specificity	DOR	LR+	LR-
1	1	none		100	5	0.1	1	0.9622428927027381	0.8481480345993206	0.6470588234913495	0.9888641425316343	162.79985075510135	58.1058301321823	0.35691573570047047
1	2	none		100	5	0.1	1	0.9745140463839143	0.8796075330697554	0.7543859648681646	0.9873699851338235	240.11324784581745	59.729570833104624	0.2487558223789716
1	3	none		100	5	0.1	1	0.962053142207849	0.8855800558409379	0.7235294117221452	0.9873699851338235	204.58931947357797	57.28645979627257	0.280007079048805
1	1	none		100	5	0.1	3	0.9580243678763265	0.8454504094653049	0.6470588234913495	0.9888641425316343	162.79985075510135	58.1058301321823	0.35691573570047047
1	2	none		100	5	0.1	3	0.9747312809016101	0.88400213479221	0.7602339180841968	0.9858841010327944	221.45041375345272	53.85653306849683	0.2431990527412279
1	3	none		100	5	0.1	3	0.9611179092736648	0.8848167491362505	0.705882352899654	0.9895988112853671	228.34263202348038	67.86548091871221	0.29720897072040103
1	1	none		100	5	0.3	1	0.9559849775099349	0.8490134187527131	0.6647058823138408	0.9896065330290305	188.75795991963275	63.95414009868483	0.33881558286778957
1	2	none		100	5	0.3	1	0.971168634811397	0.8800058413371579	0.783625730948326	0.9836552748812508	217.95563275590382	47.94361763926185	0.21996960965628848
1	3	none		100	5	0.3	1	0.9571803164059086	0.8815934747793965	0.6999999999588234	0.9918276374369107	283.181464850619	85.65444056238822	0.3024719071064807
1	1	none		100	5	0.3	3	0.957928293811957	0.8469089960764132	0.6588235293730104	0.9896065330290305	183.86188842596695	63.38817425710356	0.34475971589951493
1	2	none		100	5	0.3	3	0.9719333003136865	0.8698106147933783	0.7660818713002291	0.9843982169317653	206.6367655707347	49.102168446265026	0.2376255079500313
1	3	none		100	5	0.3	3	0.9581242898348047	0.8857741570313598	0.7294117646629757	0.9903417533358816	276.40773296944684	75.52209368931234	0.2732271275984271
1	1	none		100	10	0.1	1	0.9612646840473384	0.8572026103528876	0.6470588234913495	0.9896065330290305	174.5593525741922	62.256242573940995	0.3566479819629657
1	2	none		100	10	0.1	1	0.9756566999469947	0.8857796119139469	0.7543859648681646	0.9843982169317653	193.7923868583045	48.35251701960449	0.2495067833445625
1	3	none		100	10	0.1	1	0.9606634035486408	0.8831717407958279	0.7176470587813149	0.9918276374369107	308.46552357111665	87.81379620681817	0.2846794419860587
1	1	none		100	10	0.1	3	0.9584567011659898	0.8507376359388154	0.6352941176096886	0.9888641425316343	154.6837293038397	57.04936049341535	0.36881292688850326
1	2	none		100	10	0.1	3	0.976178062789465	0.8921486972908343	0.7309941520040354	0.9888558692348526	241.12296539976205	65.59448300313761	0.2720374663738798
1	3	none		100	10	0.1	3	0.962035661218425	0.8881621228013616	0.7176470587813149	0.9895988112853671	241.82118982272328	68.99657226735741	0.2853206118939627
1	1	none		100	10	0.3	1	0.9538145770557666	0.845263923514052	0.6529411764321799	0.9910913140238227	209.3006084426483	73.29256472307554	0.35017844991192554
1	2	none		100	10	0.3	1	0.9638391421843364	0.8708621564916909	0.7602339180841968	0.9829123328307362	182.38588964043367	44.490184976788775	0.24393434843364503
1	3	none		100	10	0.3	1	0.9574425312472686	0.8774611694360677	0.7352941176038061	0.9918276374369107	337.1207899939487	89.97315185124812	0.2668869768656369
1	1	none		100	10	0.3	3	0.9544783615005022	0.8437815904676558	0.6294117646688581	0.9896065330290305	161.71299351104028	60.55834504919714	0.374480381058142
1	2	none		100	10	0.3	3	0.97282396183624	0.8832774512662178	0.7485380116521323	0.9858841010327944	207.90192730124303	53.02797102128919	0.2550624211647357
1	3	none		100	10	0.3	3	0.9587973079276286	0.8876417371743281	0.7235294117221452	0.9895988112853671	248.99063544512953	69.56211794168	0.2793764324807435
1	1	none		300	5	0.1	1	0.9488667627407311	0.8332752152880549	0.6470588234913495	0.9888641425316343	162.79985075510135	58.1058301321823	0.35691573570047047
1	2	none		300	5	0.1	1	0.9687833998070957	0.8804190062448719	0.7543859648681646	0.9873699851338235	240.11324784581745	59.729570833104624	0.2487558223789716
1	3	none		300	5	0.1	1	0.9590333012848528	0.8765795856607	0.7176470587813149	0.9910846953863962	282.548286824986	80.49598807048987	0.284892844863955
1	1	none		300	5	0.1	3	0.9516660116162278	0.8348112565625521	0.6529411764321799	0.9903489235264266	193.05585880511808	67.65468097504467	0.3504409524954158
1	2	none		300	5	0.1	3	0.9692786945074424	0.8850307290573692	0.7602339180841968	0.9829123328307362	182.38588964043367	44.490184976788775	0.24393434843364503
1	3	none		300	5	0.1	3	0.9580674766191766	0.8778505510233319	0.7176470587813149	0.9910846953863962	282.548286824986	80.49598807048987	0.284892844863955
1	1	none		300	5	0.3	1	0.9420411371675619	0.8330103060036002	0.6588235293730104	0.9896065330290305	183.86188842596695	63.38817425710356	0.34475971589951493
1	2	none		300	5	0.3	1	0.9642127855547734	0.8751255841057202	0.7602339180841968	0.9821693907802217	174.6543681011209	42.63642830984358	0.24411886760607318
1	3	none		300	5	0.3	1	0.9567695131544446	0.8637965284310677	0.7176470587813149	0.9858841010327944	177.51522059357865	50.83959243776445	0.28639567070707456
1	1	none		300	5	0.3	3	0.9456919516136076	0.8313373588144232	0.641176470550519	0.9888641425316343	158.67526444564865	57.57759531279882	0.3628643312944869
1	2	none		300	5	0.3	3	0.964238853696897	0.8779727536831852	0.7602339180841968	0.986627043083309	233.92935692610678	56.84856044437938	0.24301592092626084
1	3	none		300	5	0.3	3	0.9537278209946682	0.8675780138856359	0.7117647058404843	0.9910846953863962	274.51329057578573	79.83618488958422	0.29082811246405094
1	1	none		300	10	0.1	1	0.9573125463994061	0.8428389863878397	0.641176470550519	0.9910913140238227	198.79075678074292	71.97197797130842	0.36204890583913135
1	2	none		300	10	0.1	1	0.9701345985071644	0.8774426024462167	0.7485380116521323	0.9858841010327944	207.90192730124303	53.02797102128919	0.2550624211647357
1	3	none		300	10	0.1	1	0.961839000087405	0.8891818997839518	0.7176470587813149	0.9903417533358816	260.6183131391364	74.30399540400086	0.28510656792621103
1	1	none		300	10	0.1	3	0.956950085156557	0.851886883331528	0.641176470550519	0.9918337045212189	217.02506551975674	78.51487704158473	0.36177791115186425
1	2	none		300	10	0.1	3	0.9701085303650409	0.8810200878399976	0.7426900584360999	0.9829123328307362	166.02855420069582	43.46348840040134	0.26178320319272913
1	3	none		300	10	0.1	3	0.9575168254523205	0.8783146903718542	0.705882352899654	0.9910846953863962	266.79969416565916	79.17638170867856	0.29676338006414676
1	1	none		300	10	0.3	1	0.9528713044237739	0.8437236230291716	0.6588235293730104	0.9896065330290305	183.86188842596695	63.38817425710356	0.34475971589951493
1	2	none		300	10	0.3	1	0.9679274958073738	0.8681844010844165	0.7543859648681646	0.9836552748812508	184.84403710154925	46.154676682572976	0.24969523257478002
1	3	none		300	10	0.3	1	0.9599379424875447	0.8852748010680955	0.7235294117221452	0.9910846953863962	290.92519779586513	81.15579125139553	0.27895757726385917
1	1	none		300	10	0.3	3	0.9492030219660247	0.8366405654782026	0.641176470550519	0.9910913140238227	198.79075678074292	71.97197797130842	0.36204890583913135
1	2	none		300	10	0.3	3	0.9705864463039718	0.8877472629809846	0.7309941520040354	0.9851411589822798	180.16291733032494	49.195873296816565	0.27306324866502796
1	3	none		300	10	0.3	3	0.9558124289834803	0.8695915167860023	0.7294117646629757	0.9910846953863962	299.6663222737981	81.81559443230118	0.27302230966376323
1	1	none		500	5	0.1	1	0.9472990086903358	0.8295176205564548	0.6470588234913495	0.9881217520342382	152.51028542497056	54.474218808553495	0.3571838917726631
1	2	none		500	5	0.1	1	0.9674104776552575	0.8768455538908797	0.7543859648681646	0.986627043083309	226.6029981687846	56.41126382557647	0.24894313850838248
1	3	none		500	5	0.1	1	0.9580062931561926	0.8741958034141587	0.7294117646629757	0.9903417533358816	276.40773296944684	75.52209368931234	0.2732271275984271
1	1	none		500	5	0.1	3	0.948382025415957	0.8335545913989986	0.6529411764321799	0.9903489235264266	193.05585880511808	67.65468097504467	0.3504409524954158
1	2	none		500	5	0.1	3	0.9664589904677495	0.880049171515343	0.7602339180841968	0.9829123328307362	182.38588964043367	44.490184976788775	0.24393434843364503
1	3	none		500	5	0.1	3	0.9561664190193165	0.8732822313594321	0.7117647058404843	0.9918276374369107	299.6935032106065	87.09401099200818	0.2906102636928661
1	1	none		500	5	0.3	1	0.9425564435128172	0.8330211746921905	0.6588235293730104	0.9896065330290305	183.86188842596695	63.38817425710356	0.34475971589951493
1	2	none		500	5	0.3	1	0.9645777395445027	0.8774070330993836	0.7602339180841968	0.9829123328307362	182.38588964043367	44.490184976788775	0.24393434843364503
1	3	none		500	5	0.3	1	0.9567607726597325	0.8639952628262466	0.7176470587813149	0.9858841010327944	177.51522059357865	50.83959243776445	0.28639567070707456
1	1	none		500	5	0.3	3	0.9459845408096423	0.8321767624936426	0.641176470550519	0.9888641425316343	158.67526444564865	57.57759531279882	0.3628643312944869
1	2	none		500	5	0.3	3	0.9645864289252104	0.8804183364738942	0.7660818713002291	0.986627043083309	241.62203360575285	57.2858570631823	0.23708870334413917
1	3	none		500	5	0.3	3	0.9534568656585962	0.8691692163825038	0.7176470587813149	0.9903417533358816	260.6183131391364	74.30399540400086	0.28510656792621103
1	1	none		500	10	0.1	1	0.9578322197475873	0.843526322195981	0.6470588234913495	0.9910913140238227	203.9581005169871	72.63227134719199	0.3561136778755284
1	2	none		500	10	0.1	1	0.9697218529235422	0.8768869041812681	0.7426900584360999	0.9858841010327944	201.58956427729782	52.61368999768536	0.26099410537648976
1	3	none		500	10	0.1	1	0.961581155493401	0.8883388225836542	0.7176470587813149	0.9895988112853671	241.82118982272328	68.99657226735741	0.2853206118939627
1	1	none		500	10	0.1	3	0.9569762871741124	0.8518571238766698	0.641176470550519	0.9918337045212189	217.02506551975674	78.51487704158473	0.36177791115186425
1	2	none		500	10	0.1	3	0.9702953520502593	0.8806209561912032	0.7426900584360999	0.9836552748812508	173.70650030041804	45.43910029989742	0.2615854817421767
1	3	none		500	10	0.1	3	0.9569923957696005	0.8781104764303896	0.7176470587813149	0.9918276374369107	308.46552357111665	87.81379620681817	0.2846794419860587
1	1	none		500	10	0.3	1	0.9528669374208479	0.8437213501275965	0.6588235293730104	0.9896065330290305	183.86188842596695	63.38817425710356	0.34475971589951493
1	2	none		500	10	0.3	1	0.9681316962540081	0.8685477689980593	0.7543859648681646	0.9836552748812508	184.84403710154925	46.154676682572976	0.24969523257478002
1	3	none		500	10	0.3	1	0.9602088978236168	0.8858378664859843	0.7235294117221452	0.9903417533358816	268.3450505089579	74.9130445466566	0.27916684776231915
1	1	none		500	10	0.3	3	0.9498930084283156	0.8387284882045196	0.6470588234913495	0.9918337045212189	222.66638974965107	79.2351970144433	0.35584712572411736
1	2	none		500	10	0.3	3	0.9703301095730907	0.8876332503977551	0.7309941520040354	0.986627043083309	200.48293639472269	54.66207735036479	0.27265200883686924
1	3	none		500	10	0.3	3	0.9558036884887684	0.8703965198801944	0.7294117646629757	0.9910846953863962	299.6663222737981	81.81559443230118	0.27302230966376323
1	1	undersample	0.6	100	5	0.1	1	0.9591466876282808	0.8235750357909447	0.7411764705446366	0.9599109131331856	68.56816285725114	18.488230677957198	0.26963286198531167
1	2	undersample	0.6	100	5	0.1	1	0.9717073764152828	0.87150398068287	0.8771929824048424	0.9323922733957475	98.50861317197905	12.974742632482496	0.13171174813662948
1	3	undersample	0.6	100	5	0.1	1	0.9613276811467528	0.8632203504029685	0.8647058823020761	0.9517087667091255	125.95782583782251	17.90605963680952	0.14215915730624215
1	1	undersample	0.6	100	5	0.1	3	0.9595440848945369	0.8300612156491051	0.7529411764262975	0.9613956941279779	75.89741404042573	19.50406734113322	0.25697932964844494
1	2	undersample	0.6	100	5	0.1	3	0.9709861578165324	0.8674204192238731	0.8654970759727779	0.931649331345233	87.70886667441879	12.662596670683023	0.14437076060506818
1	3	undersample	0.6	100	5	0.1	3	0.9631981470151211	0.8777357768705005	0.8647058823020761	0.9517087667091255	125.95782583782251	17.90605963680952	0.14215915730624215
1	1	undersample	0.6	100	5	0.3	1	0.9528931394384034	0.8113174410902215	0.7823529411304498	0.9539717891540166	74.5008531370157	16.997244880446445	0.22814831535120833
1	2	undersample	0.6	100	5	0.3	1	0.9691222856547014	0.8633911456392183	0.8713450291888102	0.9346210995472911	96.81919401452112	13.327616247430248	0.13765468112902704
1	3	undersample	0.6	100	5	0.3	1	0.9540992920199284	0.8413708652163362	0.8470588234795847	0.9457652303050093	96.58164210072445	15.618369397706266	0.16171156435300132
1	1	undersample	0.6	100	5	0.3	3	0.9598716101139787	0.8354774099144302	0.7882352940712802	0.9554565701488089	79.84164594001237	17.695878376357655	0.22163718407354333
1	2	undersample	0.6	100	5	0.3	3	0.971698687034575	0.8704518222420218	0.8830409356208747	0.9309063892947185	101.72202122301502	12.78035405594796	0.12563998321177816
1	3	undersample	0.6	100	5	0.3	3	0.9606546630539289	0.8655932558119617	0.8647058823020761	0.9531946508101546	130.15938459926687	18.474505852946816	0.14193755301034996
1	1	undersample	0.6	100	10	0.1	1	0.958972007511245	0.8306208241227871	0.758823529367128	0.9636228656201662	83.34591784121861	20.85989822191191	0.250280972706938
1	2	undersample	0.6	100	10	0.1	1	0.9710947750753804	0.8551120812012041	0.8538011695407134	0.9368499256988347	86.63809925577762	13.520190495216156	0.1560536270413798
1	3	undersample	0.6	100	10	0.1	1	0.9617166331614369	0.8647143621320742	0.8529411764204152	0.9554234769616983	124.31329859991877	19.134309428854372	0.15392004235445403
1	1	undersample	0.6	100	10	0.1	3	0.9543953884449102	0.8071787704211362	0.7117647058404843	0.9665924276097507	71.44759597369949	21.305483812807367	0.29819734041400286
1	2	undersample	0.6	100	10	0.1	3	0.9706516166592807	0.8358759800505501	0.847953216324681	0.9472511144060384	100.14894652693539	16.075279051373155	0.16051370091606695
1	3	undersample	0.6	100	10	0.1	3	0.962424613233109	0.870521158468375	0.8529411764204152	0.9576523031132419	131.1613652891431	20.141378108176273	0.153561811072653
1	1	undersample	0.6	100	10	0.3	1	0.9550591728896459	0.8111933168396365	0.7823529411304498	0.9495174461696398	67.61007973098684	15.497488276535266	0.22921859672547773
1	2	undersample	0.6	100	10	0.3	1	0.9676407462440152	0.8506917914581199	0.8771929824048424	0.9405646359514075	113.03568774401654	14.758769444063342	0.1305673332755717
1	3	undersample	0.6	100	10	0.3	1	0.9624770562013809	0.8652535951214063	0.8588235293612456	0.9450222882544947	104.56754259673171	15.621300812296017	0.14938956562137704
1	1	undersample	0.6	100	10	0.3	3	0.9537097689855453	0.8033319678166914	0.7647058823079584	0.9554565701488089	69.71248221931732	17.167643200943996	0.2462635378526519
1	2	undersample	0.6	100	10	0.3	3	0.9711208432175038	0.8665147505491811	0.8713450291888102	0.9361069836483202	99.22830806275346	13.637560762778023	0.13743618163750557
1	3	undersample	0.6	100	10	0.3	3	0.962359059522769	0.864185115152411	0.8588235293612456	0.9494799405575819	114.33085317254492	16.999650610934285	0.14868820616575265
1	1	undersample	0.6	300	5	0.1	1	0.9511594392768243	0.8125030548473976	0.758823529367128	0.9569413511436011	69.9247083487719	17.62301821563494	0.25202847366180503
1	2	undersample	0.6	300	5	0.1	1	0.9683098285585185	0.8570216595893744	0.8713450291888102	0.9294205051936894	89.18610623238911	12.345581505282842	0.13842493113505072
1	3	undersample	0.6	300	5	0.1	1	0.9554584389476445	0.8211647698746011	0.8411764705387543	0.941307578001922	84.94184727005563	14.331940965852297	0.1687264943846616
1	1	undersample	0.6	300	5	0.1	3	0.9519367657976332	0.8196698270870346	0.7764705881896193	0.956198960646205	75.8322727993519	17.7272142938362	0.2337687224859886
1	2	undersample	0.6	300	5	0.1	3	0.9685922334315233	0.8547419207215158	0.8888888888369071	0.9309063892947185	107.78492269585875	12.864992162278744	0.11935798405433015
1	3	undersample	0.6	300	5	0.1	3	0.9533694607114762	0.834006333708547	0.8529411764204152	0.9502228826080965	110.71937469227805	17.135202875510863	0.1547624507087483
1	1	undersample	0.6	300	5	0.3	1	0.9539193851259881	0.8099671810904471	0.7764705881896193	0.9539717891540166	71.99488863147401	16.869446046758878	0.23431448603470964
1	2	undersample	0.6	300	5	0.3	1	0.9673235838481792	0.8337024434291492	0.8654970759727779	0.931649331345233	87.70886667441879	12.662596670683023	0.14437076060506818
1	3	undersample	0.6	300	5	0.3	1	0.9564854470763045	0.8258781157271863	0.8588235293612456	0.9427934621029511	100.25647029449725	15.012678809195368	0.149742732439431
1	1	undersample	0.6	300	5	0.3	3	0.9501026245687584	0.8184192592804049	0.7764705881896193	0.9510022271644322	67.42103668413051	15.847055586073864	0.23504614718559438
1	2	undersample	0.6	300	5	0.3	3	0.9660723130262506	0.8448926585575722	0.8771929824048424	0.9279346210926603	91.97347165292668	12.1721813439836	0.13234447069892197
1	3	undersample	0.6	300	5	0.3	3	0.9535311598636482	0.791813430257469	0.8411764705387543	0.941307578001922	84.94184727005563	14.331940965852297	0.1687264943846616
1	1	undersample	0.6	300	10	0.1	1	0.9560897855801564	0.8092145630337764	0.7647058823079584	0.9591685226357894	76.3454334985545	18.728337654881393	0.24531050559535633
1	2	undersample	0.6	300	10	0.1	1	0.9692700051267347	0.853031383921261	0.8596491227567457	0.9383358097998639	93.20329285033664	13.940813632005037	0.14957425079774697
1	3	undersample	0.6	300	10	0.1	1	0.9605759986015209	0.871120434839169	0.8529411764204152	0.9487369985070674	107.34200219388941	16.63853042535369	0.15500483512390492
1	1	undersample	0.6	300	10	0.1	3	0.9545220315297611	0.8243220667025126	0.758823529367128	0.9613956941279779	78.35598111249085	19.656442867235825	0.2508607741820815
1	2	undersample	0.6	300	10	0.1	3	0.9690831834415161	0.8522754379175737	0.8771929824048424	0.9368499256988347	105.96636275891377	13.890606673167282	0.13108504672474655
1	3	undersample	0.6	300	10	0.1	3	0.9606240713224369	0.8641285271022429	0.8647058823020761	0.9494799405575819	120.11889482011897	17.11608657402288	0.14249286424476096
1	1	undersample	0.6	300	10	0.3	1	0.949268527009913	0.7995178171710451	0.7705882352487889	0.9599109131331856	80.4287523033076	19.22189062549518	0.23899276403939895
1	2	undersample	0.6	300	10	0.3	1	0.9703648670959221	0.8583107219476799	0.8771929824048424	0.9338781574967766	100.88280313233376	13.266309838522446	0.13150218290715254
1	3	undersample	0.6	300	10	0.3	1	0.9649287649680972	0.8590815111694406	0.8705882352429065	0.9435364041534656	112.41624096239318	15.418573117861573	0.13715608938442594
1	1	undersample	0.6	300	10	0.3	3	0.9533909777719551	0.8192498111300228	0.758823529367128	0.9547141796514127	66.33105096772945	16.756312593278963	0.2526164094417941
1	2	undersample	0.6	300	10	0.3	3	0.966532850203766	0.8451442736629168	0.8713450291888102	0.9346210995472911	96.81919401452112	13.327616247430248	0.13765468112902704
1	3	undersample	0.6	300	10	0.3	3	0.9598068350668647	0.8541648621100678	0.8529411764204152	0.9420505200524365	94.28715812768634	14.718700323198917	0.15610502715963565
1	1	undersample	0.6	500	5	0.1	1	0.9513297523909341	0.8129279031490669	0.758823529367128	0.9554565701488089	67.48900724392841	17.03558440709058	0.252420126297429
1	2	undersample	0.6	500	5	0.1	1	0.966954285168096	0.8495357120070001	0.8713450291888102	0.9279346210926603	87.20757387777346	12.091033468357043	0.13864658834825055
1	3	undersample	0.6	500	5	0.1	1	0.9535180491215802	0.8164370377992209	0.8411764705387543	0.941307578001922	84.94184727005563	14.331940965852297	0.1687264943846616
1	1	undersample	0.6	500	5	0.1	3	0.9522773920258527	0.8187621706362928	0.7823529411304498	0.9547141796514127	75.78110609041887	17.27588817756668	0.22797090608763018
1	2	undersample	0.6	500	5	0.1	3	0.9678883935941885	0.8523978438371919	0.8830409356208747	0.9294205051936894	99.42155796986269	12.511294008709458	0.12584084649212984
1	3	undersample	0.6	500	5	0.1	3	0.9529848789441482	0.8246123672382379	0.8470588234795847	0.9494799405575819	104.09047171263195	16.766778684757107	0.16107889000773593
1	1	undersample	0.6	500	5	0.3	1	0.9539150181230621	0.8099109919203586	0.7764705881896193	0.9539717891540166	71.99488863147401	16.869446046758878	0.23431448603470964
1	2	undersample	0.6	500	5	0.3	1	0.9677146059800318	0.8351345755594154	0.8713450291888102	0.9323922733957475	93.40407626834151	12.888244348265946	0.13798373614014894
1	3	undersample	0.6	500	5	0.3	1	0.9563849313871166	0.8286374561651872	0.8588235293612456	0.9435364041534656	101.65567797824909	15.210214021674254	0.1496248247773425
1	1	undersample	0.6	500	5	0.3	3	0.9497488973317613	0.8198610841696949	0.7764705881896193	0.9532293986566205	70.79697503787358	16.601677119183744	0.23449697395026772
1	2	undersample	0.6	500	5	0.3	3	0.9661852749754525	0.841079840516188	0.8830409356208747	0.9279346210926603	97.21595916754504	12.253329219610157	0.12604235304959338
1	3	undersample	0.6	500	5	0.3	3	0.9529848789441482	0.7858941449853378	0.8411764705387543	0.941307578001922	84.94184727005563	14.331940965852297	0.1687264943846616
1	1	undersample	0.6	500	10	0.1	1	0.9560155465304162	0.8097707272167745	0.758823529367128	0.9599109131331856	75.33737733548703	18.928426646479988	0.251248803217764
1	2	undersample	0.6	500	10	0.1	1	0.9690397365379769	0.8523943722042346	0.8654970759727779	0.9375928677493494	96.67492698769934	13.86855806498261	0.14345557354284777
1	3	undersample	0.6	500	10	0.1	1	0.9606634035486409	0.8712687513909411	0.8529411764204152	0.9479940564565529	105.72568819857878	16.400837179301906	0.15512631226613754
1	1	undersample	0.6	500	10	0.1	3	0.9549893008428316	0.8250928362813331	0.7529411764262975	0.9591685226357894	71.59132239487829	18.440209383267835	0.25757603087205777
1	2	undersample	0.6	500	10	0.1	3	0.9694872396444305	0.8536677620767374	0.8830409356208747	0.9375928677493494	113.42973577557198	14.149677485218742	0.12474397700191622
1	3	undersample	0.6	500	10	0.1	3	0.9597238003671008	0.8658443422021469	0.8647058823020761	0.9479940564565529	116.50431842227265	16.627055623154344	0.14271620728981058
1	1	undersample	0.6	500	10	0.3	1	0.9498624394078344	0.8005695872559602	0.7647058823079584	0.9599109131331856	77.8194226349118	19.075158635987584	0.24512078362858156
1	2	undersample	0.6	500	10	0.3	1	0.9702692839081359	0.8573296449169133	0.8771929824048424	0.9346210995472911	102.11036725335326	13.417063336339176	0.13139765017146085
1	3	undersample	0.6	500	10	0.3	1	0.9648151385368412	0.8591897780282703	0.876470588183737	0.9435364041534656	118.56513403711612	15.522752665955233	0.13092172168796762
1	1	undersample	0.6	500	10	0.3	3	0.953111489584698	0.8190969602256716	0.7647058823079584	0.9554565701488089	69.71248221931732	17.167643200943996	0.2462635378526519
1	2	undersample	0.6	500	10	0.3	3	0.9667327059600461	0.8455615991290774	0.8713450291888102	0.9346210995472911	96.81919401452112	13.327616247430248	0.13765468112902704
1	3	undersample	0.6	500	10	0.3	3	0.9598986102613408	0.8537302282539404	0.8529411764204152	0.9420505200524365	94.28715812768634	14.718700323198917	0.15610502715963565
1	1	undersample	0.8	100	5	0.1	1	0.9603083104065679	0.8302010006199139	0.7882352940712802	0.9532293986566205	75.86241499021718	16.853217681595616	0.2221550279561331
1	2	undersample	0.8	100	5	0.1	1	0.9708688511769765	0.8620127463751854	0.8888888888369071	0.9257057949411167	99.6799792927525	11.964442832223227	0.12002853451930182
1	3	undersample	0.8	100	5	0.1	1	0.9608294729481689	0.8692333439005674	0.876470588183737	0.9420505200524365	115.34307379749134	15.124733435563025	0.13112822282408468
1	1	undersample	0.8	100	5	0.1	3	0.9610288658893402	0.8363936862623564	0.7705882352487889	0.9554565701488089	72.04998154764039	17.29970199479741	0.2401069494078747
1	2	undersample	0.8	100	5	0.1	3	0.9706776848014042	0.8591779746147499	0.8771929824048424	0.9242199108400876	87.11482877910674	11.575505866702226	0.13287640184549337
1	3	undersample	0.8	100	5	0.1	3	0.9592867756315007	0.8648399019792758	0.8823529411245674	0.941307578001922	120.28478121084684	15.033504509635275	0.1249825884492842
1	1	undersample	0.8	100	5	0.3	1	0.9545482335473164	0.8067660611781413	0.8176470587754325	0.9420935411956787	72.94911588855716	14.120133305631906	0.19356139418758384
1	2	undersample	0.8	100	5	0.3	1	0.9681447303250698	0.8419667839345192	0.8888888888369071	0.9153046062339131	86.45612391242895	10.495125465035319	0.12139249512393764
1	3	undersample	0.8	100	5	0.3	1	0.9529368062232323	0.8413071781839166	0.8882352940653979	0.9286775631431748	103.48133759072758	12.453797271544378	0.12034823405536384
1	1	undersample	0.8	100	5	0.3	3	0.9566443949517447	0.8158900506018063	0.8352941175979238	0.9435783221904709	84.81295089140329	14.804486537477352	0.1745545407128198
1	2	undersample	0.8	100	5	0.3	3	0.9685748546701076	0.8644710355403766	0.8947368420529394	0.9197622585370003	97.43516552444208	11.151070733400758	0.11444604931934768
1	3	undersample	0.8	100	5	0.3	3	0.9593392185997729	0.8724152589306204	0.8823529411245674	0.9338781574967766	105.92694293313248	13.344346955215046	0.1259768811072871
1	1	undersample	0.8	100	10	0.1	1	0.9571684353028516	0.8170091715753041	0.8058823528937716	0.9510022271644322	80.57711540427367	16.447322843122116	0.20411902256404957
1	2	undersample	0.8	100	10	0.1	1	0.9708167148927296	0.8473185866838043	0.847953216324681	0.9257057949411167	69.48844867163217	11.413448754423472	0.16424957352945468
1	3	undersample	0.8	100	10	0.1	1	0.9601171226291408	0.8640550959241254	0.8705882352429065	0.9427934621029511	110.86892288624189	15.218331943567907	0.13726417140801117
1	1	undersample	0.8	100	10	0.1	3	0.9573431154198874	0.8183442281257435	0.7764705881896193	0.9584261321383933	80.08080517192447	18.676886259549228	0.2332254954060965
1	2	undersample	0.8	100	10	0.1	3	0.9684401692691361	0.8342375724690902	0.8421052631086487	0.9323922733957475	73.55309908383862	12.455752927183196	0.16934367615774648
1	3	undersample	0.8	100	10	0.1	3	0.9594615855257408	0.851245060618652	0.8647058823020761	0.9487369985070674	118.28541404372105	16.86802739673788	0.1426044483189527
1	1	undersample	0.8	100	10	0.3	1	0.95529935805057	0.8136910188534942	0.7941176470121107	0.9413511506982826	61.90957133229019	13.540206177357934	0.21870940578133274
1	2	undersample	0.8	100	10	0.3	1	0.9685270630762146	0.8419169740824038	0.8888888888369071	0.9175334323854567	89.00899178070459	10.778777470209315	0.12109761457219455
1	3	undersample	0.8	100	10	0.3	1	0.9566995891967486	0.8553675904100528	0.8882352940653979	0.9301634472442039	105.852160754947	12.71877164360696	0.12015598448226238
1	1	undersample	0.8	100	10	0.3	3	0.9573518494257391	0.8103584061579098	0.8235294117162629	0.9458054936826593	81.44290380434605	15.195807023980343	0.18658232331765667
1	2	undersample	0.8	100	10	0.3	3	0.9649991745088328	0.8425992671406305	0.847953216324681	0.921991084688544	65.91390765073307	10.869951264411977	0.1649113365099059
1	3	undersample	0.8	100	10	0.3	3	0.9579319989511406	0.8585014858825458	0.8705882352429065	0.9353640415978057	97.35212099808176	13.469098657665532	0.13835443487060461
1	1	undersample	0.8	300	5	0.1	1	0.9551596139569413	0.8028676064898883	0.7882352940712802	0.9465478841800554	65.91433724303361	14.746565865808206	0.2237231810780799
1	2	undersample	0.8	300	5	0.1	1	0.9672888263253477	0.8532301474384262	0.9005847952689716	0.9205052005875148	104.89607491662578	11.328850297583443	0.10800069742959562
1	3	undersample	0.8	300	5	0.1	1	0.9527882178131283	0.8256311907875925	0.8647058823020761	0.9323922733957475	88.14379449432477	12.790043355003935	0.14510428722681654
1	1	undersample	0.8	300	5	0.1	3	0.955216384994978	0.8148051659335482	0.8176470587754325	0.9465478841800554	79.4018635463307	15.29681086080105	0.19265051704808894
1	2	undersample	0.8	300	5	0.1	3	0.9681577643961315	0.851132145800801	0.9005847952689716	0.921991084688544	107.06664410030247	11.544637894616859	0.1078266431245864
1	3	undersample	0.8	300	5	0.1	3	0.9529149549864523	0.8294582844676558	0.876470588183737	0.9309063892947185	95.59496201043271	12.685260654124898	0.13269799403017576
1	1	undersample	0.8	300	5	0.3	1	0.9468142713655618	0.7927025223356576	0.8176470587754325	0.9458054936826593	78.25274411404051	15.087265545237628	0.1928017340928387
1	2	undersample	0.8	300	5	0.3	1	0.9666023652494288	0.8424507845785442	0.9122807017010361	0.9130757800823694	109.24442161962195	10.495125496832285	0.09607011734595505
1	3	undersample	0.8	300	5	0.3	1	0.951061970107508	0.8149022959605811	0.8647058823020761	0.9323922733957475	88.14379449432477	12.790043355003935	0.14510428722681654
1	1	undersample	0.8	300	5	0.3	3	0.9480807022140706	0.8017735461901436	0.7999999999529411	0.9465478841800554	70.83331744690535	14.966663863805344	0.21129411546608354
1	2	undersample	0.8	300	5	0.3	3	0.9671932431375616	0.8397846861894993	0.9181286549170684	0.9153046062339131	121.19295582461994	10.840359855332533	0.08944710168708331
1	3	undersample	0.8	300	5	0.3	3	0.9524604492614283	0.8211577131922346	0.8588235293612456	0.931649331345233	82.91846150405239	12.564959796508886	0.15153391343024614
1	1	undersample	0.8	300	10	0.1	1	0.9580986069260667	0.8083765627465195	0.811764705834602	0.9435783221904709	72.12087249247881	14.387458747689259	0.1994909036628882
1	2	undersample	0.8	300	10	0.1	1	0.9696175803550481	0.8538833741894863	0.8888888888369071	0.9190193164864858	90.78897303696158	10.976553179166935	0.12090182214979436
1	3	undersample	0.8	300	10	0.1	1	0.9587754566908487	0.8628137338335462	0.876470588183737	0.9323922733957475	97.85188912761178	12.96405755031011	0.13248652312562284
1	1	undersample	0.8	300	10	0.1	3	0.9552382200096073	0.8210322334911709	0.811764705834602	0.9480326651748476	78.67230312152563	15.62066926001009	0.19855359324052974
1	2	undersample	0.8	300	10	0.1	3	0.9695393759286776	0.8581600882225277	0.8947368420529394	0.9190193164864858	96.46328340569302	11.048767344819348	0.11453856835578587
1	3	undersample	0.8	300	10	0.1	3	0.9589764880692248	0.8641285925027242	0.8705882352429065	0.9301634472442039	89.60152903140882	12.46608081625053	0.13912798202210808
1	1	undersample	0.8	300	10	0.3	1	0.9547316476702039	0.8072121210461598	0.8058823528937716	0.9398663697034904	64.88663095063976	13.401522823499306	0.20653749436964508
1	2	undersample	0.8	300	10	0.3	1	0.96450822449884	0.8418650228979682	0.8888888888369071	0.9182763744359713	89.8908915859367	10.876766344302954	0.12099963915694094
1	3	undersample	0.8	300	10	0.3	1	0.9567170701861725	0.8367748625160477	0.876470588183737	0.9309063892947185	95.59496201043271	12.685260654124898	0.13269799403017576
1	1	undersample	0.8	300	10	0.3	3	0.9507489410017904	0.8052416325860962	0.7882352940712802	0.9420935411956787	60.557679773985235	13.612214841400542	0.22478097388518786
1	2	undersample	0.8	300	10	0.3	3	0.9679274958073738	0.8399139089173141	0.8830409356208747	0.9175334323854567	84.00223634208733	10.707864460536884	0.12747117323053458
1	3	undersample	0.8	300	10	0.3	3	0.9563674503976924	0.848457262278655	0.8705882352429065	0.9279346210926603	86.62228818358642	12.08053197856592	0.139462156514957
1	1	undersample	0.8	500	5	0.1	1	0.954605004585353	0.8016410882165391	0.7941176470121107	0.9458054936826593	67.31505366301305	14.65309963026676	0.21767937719356703
1	2	undersample	0.8	500	5	0.1	1	0.9674104776552576	0.8498955979582585	0.9005847952689716	0.9167904903349422	99.80880335138322	10.82309811298135	0.10843830154730859
1	3	undersample	0.8	500	5	0.1	1	0.951110042828424	0.8205146321142728	0.8588235293612456	0.9271916790421457	77.46937282237886	11.795676649398583	0.1522624418523419
1	1	undersample	0.8	500	5	0.1	3	0.9552163849949779	0.8153754368605353	0.8235294117162629	0.9450631031852632	80.27926117889304	14.99045831781981	0.18672889230535766
1	2	undersample	0.8	500	5	0.1	3	0.9683532754620578	0.8498172740403603	0.9064327484850039	0.921991084688544	114.49699900919553	11.619603075750735	0.10148389941510648
1	3	undersample	0.8	500	5	0.1	3	0.9521501616991521	0.8239498214110365	0.8588235293612456	0.9264487369916312	76.62540621645759	11.676528416626144	0.15238454485170744
1	1	undersample	0.8	500	5	0.3	1	0.9468623083977465	0.792851244911779	0.8176470587754325	0.9458054936826593	78.25274411404051	15.087265545237628	0.1928017340928387
1	2	undersample	0.8	500	5	0.3	1	0.9662982369246543	0.840721035722712	0.9122807017010361	0.9138187221328841	110.27583890887666	10.585600706126531	0.09599201156034963
1	3	undersample	0.8	500	5	0.3	1	0.950795385018792	0.8132100278629592	0.8588235293612456	0.9323922733957475	83.89650305193597	12.703036257350846	0.15141316927741347
1	1	undersample	0.8	500	5	0.3	3	0.9484999344949562	0.8019339784665825	0.7999999999529411	0.9458054936826593	69.80820370377215	14.761641109009476	0.21145996641838502
1	2	undersample	0.8	500	5	0.3	3	0.9670064214523432	0.8404802276352747	0.9122807017010361	0.9138187221328841	110.27583890887666	10.585600706126531	0.09599201156034963
1	3	undersample	0.8	500	5	0.3	3	0.9519054278472162	0.818669220495007	0.8529411764204152	0.931649331345233	79.0565059727687	12.478898428039647	0.15784782648720888
1	1	undersample	0.8	500	10	0.1	1	0.9579282938119569	0.8094717053578518	0.7999999999529411	0.9435783221904709	66.89472251034535	14.17894485279521	0.21195908513792242
1	2	undersample	0.8	500	10	0.1	1	0.9696523378778794	0.8523042405359158	0.8888888888369071	0.9190193164864858	90.78897303696158	10.976553179166935	0.12090182214979436
1	3	undersample	0.8	500	10	0.1	1	0.9589502665850886	0.8620419535223857	0.876470588183737	0.9309063892947185	95.59496201043271	12.685260654124898	0.13269799403017576
1	1	undersample	0.8	500	10	0.1	3	0.9548801257696844	0.8202295449115772	0.8058823528937716	0.9472902746774515	74.61031159708716	15.289060890977888	0.20491886198571604
1	2	undersample	0.8	500	10	0.1	3	0.9689528427308985	0.8531919548563508	0.8947368420529394	0.9190193164864858	96.46328340569302	11.048767344819348	0.11453856835578587
1	3	undersample	0.8	500	10	0.1	3	0.9584170964076567	0.862322132528547	0.8705882352429065	0.9301634472442039	89.60152903140882	12.46608081625053	0.13912798202210808
1	1	undersample	0.8	500	10	0.3	1	0.9547403816760557	0.8070210200337913	0.8058823528937716	0.9398663697034904	64.88663095063976	13.401522823499306	0.20653749436964508
1	2	undersample	0.8	500	10	0.3	1	0.9643909178592841	0.8414529361527107	0.8888888888369071	0.9182763744359713	89.8908915859367	10.876766344302954	0.12099963915694094
1	3	undersample	0.8	500	10	0.3	1	0.9567126999388166	0.8369777698725377	0.876470588183737	0.9301634472442039	94.50251324109159	12.550311092036008	0.13280398284215947
1	1	undersample	0.8	500	10	0.3	3	0.951010961177344	0.805932184257069	0.7882352940712802	0.9458054936826593	64.96041195162695	14.544558151524043	0.22389878796874918
1	2	undersample	0.8	500	10	0.3	3	0.9679883214723286	0.8387823123662327	0.8830409356208747	0.9153046062339131	81.59296728057278	10.426078586975875	0.12778157381130864
1	3	undersample	0.8	500	10	0.3	3	0.9563543396556246	0.8484688620809208	0.8705882352429065	0.9279346210926603	86.62228818358642	12.08053197856592	0.139462156514957
1	1	undersample	1.0	100	5	0.1	1	0.9609065898074152	0.824855045186067	0.8352941175979238	0.9368968077139058	75.29578287203111	13.236952917395676	0.17579938290746905
1	2	undersample	1.0	100	5	0.1	1	0.9721288113796129	0.8692087506312592	0.9064327484850039	0.9130757800823694	101.76012897780417	10.427849051339772	0.10247479183141557
1	3	undersample	1.0	100	5	0.1	1	0.9578751857355127	0.855978515277104	0.876470588183737	0.9286775631431748	92.3858937408866	12.28884631430538	0.13301646921241886
1	1	undersample	1.0	100	5	0.1	3	0.9597930040613127	0.8179196666515708	0.8176470587754325	0.9435783221904709	74.98682569532083	14.491715695136282	0.19325681292537106
1	2	undersample	1.0	100	5	0.1	3	0.9721505348313826	0.8655590973000737	0.9122807017010361	0.9153046062339131	112.39295860141225	10.77131297727309	0.09583618037445417
1	3	undersample	1.0	100	5	0.1	3	0.9586399790228127	0.8660237605137089	0.8823529411245674	0.931649331345233	102.22823885271092	12.909205270385842	0.126278261202395
1	1	undersample	1.0	100	5	0.3	1	0.9557142233285296	0.8121978772617429	0.8470588234795847	0.9346696362217174	79.23774607480807	12.96577341428234	0.16363126494870187
1	2	undersample	1.0	100	5	0.3	1	0.968127351563654	0.839280802059356	0.9239766081331008	0.8937592867689914	102.2452725822996	8.697009772081623	0.08506025295818417
1	3	undersample	1.0	100	5	0.3	1	0.9530853946333362	0.8396256928090562	0.876470588183737	0.9234769687895731	85.62504107764681	11.453682110902703	0.13376555631974324
1	1	undersample	1.0	100	5	0.3	3	0.9570854622472597	0.7983561691253025	0.8470588234795847	0.938381588708698	84.34474566302379	13.74684397503633	0.1629839893822266
1	2	undersample	1.0	100	5	0.3	3	0.9702692839081358	0.855397614212112	0.9122807017010361	0.9019316493246514	95.64846625011656	9.30249772116723	0.09725714514184625
1	3	undersample	1.0	100	5	0.3	3	0.9613407918888209	0.8658607982370269	0.8823529411245674	0.9264487369916312	94.46967764924483	11.99643330475289	0.12698712072033846
1	1	undersample	1.0	100	10	0.1	1	0.9549849338399056	0.8018363485147418	0.7941176470121107	0.9413511506982826	61.90957133229019	13.540206177357934	0.21870940578133274
1	2	undersample	1.0	100	10	0.1	1	0.9684575480305518	0.8421254692660388	0.8771929824048424	0.9153046062339131	77.19296838843862	10.357031708916432	0.1341706524986795
1	3	undersample	1.0	100	10	0.1	1	0.9608906564111529	0.8657720675733938	0.876470588183737	0.9331352154462621	99.01796813251049	13.108102612643716	0.1323810402261755
1	1	undersample	1.0	100	10	0.1	3	0.9536224289270273	0.7838905055920171	0.7705882352487889	0.9510022271644322	65.1946233453757	15.727002134664215	0.24123157210990326
1	2	undersample	1.0	100	10	0.1	3	0.9690310471572691	0.8360546511970587	0.8713450291888102	0.9249628528906021	83.48558228814154	11.612180721591864	0.13909203922969413
1	3	undersample	1.0	100	10	0.1	3	0.961734114150861	0.8707770758581637	0.876470588183737	0.9331352154462621	99.01796813251049	13.108102612643716	0.1323810402261755
1	1	undersample	1.0	100	10	0.3	1	0.9555832132407529	0.805346113349576	0.7999999999529411	0.938381588708698	60.91565053044718	12.983130420867644	0.2131329091728544
1	2	undersample	1.0	100	10	0.3	1	0.9690093237054995	0.8391014649010016	0.9181286549170684	0.904160475476195	105.79676684637407	9.579853027030515	0.09054957211474722
1	3	undersample	1.0	100	10	0.3	1	0.9556594703260205	0.8518104917331112	0.8823529411245674	0.9234769687895731	90.50969073153956	11.530552460640305	0.1273957679265983
1	1	undersample	1.0	100	10	0.3	3	0.9530940215729944	0.8090619838805295	0.8176470587754325	0.9331848552269252	62.624719249090155	12.237449146865227	0.19540923563974025
1	2	undersample	1.0	100	10	0.3	3	0.967440890487735	0.8416584173661099	0.9005847952689716	0.9115898959813404	93.40482612277476	10.186445354870791	0.10905693895766254
1	3	undersample	1.0	100	10	0.3	3	0.9579101477143606	0.8679231992034542	0.8882352940653979	0.9242199108400876	96.92670876867479	11.721221058196681	0.12092869176960759
1	1	undersample	1.0	300	5	0.1	1	0.9549543648194245	0.7968173527499826	0.8352941175979238	0.9391239792060941	78.23604620077825	13.721231603055548	0.1753824673793216
1	2	undersample	1.0	300	5	0.1	1	0.970899264009454	0.8502869046989087	0.9239766081331008	0.9049034175267096	115.65141756033408	9.716190497494598	0.08401271290869905
1	3	undersample	1.0	300	5	0.1	1	0.9507298313084521	0.82055343865544	0.8588235293612456	0.9242199108400876	74.19279657447579	11.333101155607386	0.15275203169222892
1	1	undersample	1.0	300	5	0.1	3	0.9544958295122059	0.8027532381136964	0.8058823528937716	0.9331848552269252	57.98281741464602	12.061370741874361	0.20801628309630185
1	2	undersample	1.0	300	5	0.1	3	0.969191800700364	0.8513059285530648	0.9181286549170684	0.9078751857287677	110.51495383668961	9.966137381320044	0.09017907468791676
1	3	undersample	1.0	300	5	0.1	3	0.9542828424088804	0.8319874847611385	0.8705882352429065	0.9227340267390585	80.33914553948644	11.267419354553075	0.14024817510193358
1	1	undersample	1.0	300	5	0.3	1	0.9502642036770165	0.7965045533163762	0.8235294117162629	0.9324424647295291	64.41024413501063	12.190043442508319	0.18925627378238574
1	2	undersample	1.0	300	5	0.3	1	0.9680448024469296	0.8397437510586236	0.9239766081331008	0.8982169390720787	107.25545234642144	9.07790067355527	0.08463811771247105
1	3	undersample	1.0	300	5	0.3	1	0.9442006817585875	0.8082808152389482	0.8470588234795847	0.9234769687895731	66.83792668172873	11.069330362214691	0.16561449828546837
1	1	undersample	1.0	300	5	0.3	3	0.9541333682693567	0.8182553038929172	0.8470588234795847	0.931700074232133	75.55182457421184	12.402044217999093	0.16415279885529127
1	2	undersample	1.0	300	5	0.3	3	0.9655552948741343	0.8412077655215782	0.9064327484850039	0.904160475476195	91.3929089356585	9.457816682737134	0.10348522526475702
1	3	undersample	1.0	300	5	0.3	3	0.9504850974565161	0.7919609672605158	0.8588235293612456	0.9197622585370003	69.7330121801157	10.703484503267495	0.1534923484775187
1	1	undersample	1.0	300	10	0.1	1	0.9560199135333421	0.8107224238086128	0.8352941175979238	0.9406087602008865	80.31873270463595	14.064262335331277	0.17510562055135825
1	2	undersample	1.0	300	10	0.1	1	0.9672062772086234	0.8343462140244208	0.8947368420529394	0.9049034175267096	80.88279788408538	9.40871611466249	0.11632529477180442
1	3	undersample	1.0	300	10	0.1	1	0.9590376715322086	0.857347622317237	0.8882352940653979	0.9227340267390585	94.90989987850156	11.49581299011834	0.12112342396036292
1	1	undersample	1.0	300	10	0.1	3	0.9572732433730731	0.8105437298611375	0.8411764705387543	0.9391239792060941	81.70504129427239	13.817859994626362	0.16911880783229707
1	2	undersample	1.0	300	10	0.1	3	0.9690223577765612	0.8456467533031494	0.9005847952689716	0.9011887072741368	82.61918005775344	9.114188057691194	0.1103156340347155
1	3	undersample	1.0	300	10	0.1	3	0.9596975788829648	0.8691339632143157	0.876470588183737	0.9301634472442039	94.50251324109159	12.550311092036008	0.13280398284215947
1	1	undersample	1.0	300	10	0.3	1	0.9547622166906852	0.7989500956867467	0.8294117646570934	0.9376391982113019	73.1046648076539	13.300207948983298	0.181933769246202
1	2	undersample	1.0	300	10	0.3	1	0.9631570257987713	0.8208695382873027	0.8830409356208747	0.9056463595772241	72.46809770257846	9.35884230937734	0.12914429771713698
1	3	undersample	1.0	300	10	0.3	1	0.9561052355563325	0.8386398393184264	0.876470588183737	0.9182763744359713	79.72466046579773	10.724811520371503	0.134523128232398
1	1	undersample	1.0	300	10	0.3	3	0.9516048735752652	0.8090930042334554	0.8235294117162629	0.9406087602008865	73.90831770149582	13.866174133425202	0.18761316487198829
1	2	undersample	1.0	300	10	0.3	3	0.9651382046001581	0.8347232335623875	0.9181286549170684	0.895988112920535	96.60304236697047	8.827150361613146	0.09137548030889772
1	3	undersample	1.0	300	10	0.3	3	0.9546412026920723	0.847839446563846	0.8882352940653979	0.9190193164864858	90.19167720534362	10.96848218417848	0.12161300933886897
1	1	undersample	1.0	500	5	0.1	1	0.954360452421503	0.7937497159454963	0.8294117646570934	0.9368968077139058	72.18740926797612	13.143734939104158	0.18207793229477912
1	2	undersample	1.0	500	5	0.1	1	0.9699217086798224	0.8436089738159066	0.9239766081331008	0.9026745913751659	112.7245798273518	9.493682341041932	0.08422015170370643
1	3	undersample	1.0	500	5	0.1	1	0.949309500917752	0.8145024229053209	0.8588235293612456	0.9182763744359713	68.3545333540277	10.508875717947916	0.15374071797073224
1	1	undersample	1.0	500	5	0.1	3	0.9548582907550549	0.7965026714660408	0.8058823528937716	0.9339272457243213	58.68095587256382	12.19689174091988	0.20785092834203397
1	2	undersample	1.0	500	5	0.1	3	0.9682012112996706	0.8442904556250929	0.9181286549170684	0.9071322436782532	109.54112004517505	9.886408290861095	0.09025293142312872
1	3	undersample	1.0	500	5	0.1	3	0.9529936194388602	0.824232010544321	0.8588235293612456	0.9234769687895731	73.41341678213749	11.223071061689897	0.15287492149917833
1	1	undersample	1.0	500	5	0.3	1	0.9499803484868334	0.7954651051234327	0.8294117646570934	0.931700074232133	66.32494986722958	12.14366829679078	0.18309350640823224
1	2	undersample	1.0	500	5	0.3	1	0.9678188785485259	0.8407842116923129	0.9181286549170684	0.8974739970215642	98.16561215092345	8.955080064511796	0.0912241964027872
1	3	undersample	1.0	500	5	0.3	1	0.9443448999213355	0.8063084259094463	0.8470588234795847	0.9249628528906021	68.27112228363187	11.288524993619411	0.16534845090154074
1	1	undersample	1.0	500	5	0.3	3	0.9543866544390585	0.8180483598230446	0.8529411764204152	0.9302152932373408	77.3127507802811	12.22246382859594	0.15809116778426432
1	2	undersample	1.0	500	5	0.3	3	0.9654553669959942	0.84047965646073	0.9064327484850039	0.8989598811225933	86.19024144036987	8.971017342869686	0.10408390011500093
1	3	undersample	1.0	500	5	0.3	3	0.949449348833144	0.7858730006514448	0.8588235293612456	0.9153046062339131	65.74267871896407	10.140143280185047	0.15423987614050846
1	1	undersample	1.0	500	10	0.1	1	0.9559587754923795	0.8095194192204903	0.8352941175979238	0.9406087602008865	80.31873270463595	14.064262335331277	0.17510562055135825
1	2	undersample	1.0	500	10	0.1	1	0.9671237280918988	0.8336506846030006	0.8947368420529394	0.9049034175267096	80.88279788408538	9.40871611466249	0.11632529477180442
1	3	undersample	1.0	500	10	0.1	1	0.9590333012848526	0.8570497806911808	0.8882352940653979	0.9227340267390585	94.90989987850156	11.49581299011834	0.12112342396036292
1	1	undersample	1.0	500	10	0.1	3	0.9568976811214464	0.8085289420243956	0.8411764705387543	0.9391239792060941	81.70504129427239	13.817859994626362	0.16911880783229707
1	2	undersample	1.0	500	10	0.1	3	0.9687877444974496	0.8451798018523738	0.9005847952689716	0.8989598811225933	80.59687139169422	8.913139811625367	0.11058914386812269
1	3	undersample	1.0	500	10	0.1	3	0.9589415260903766	0.8678024163695834	0.876470588183737	0.9249628528906021	87.46108594382581	11.680487667008975	0.13355067189424355
1	1	undersample	1.0	500	10	0.3	1	0.9548189877287218	0.7992332493229393	0.8235294117162629	0.9376391982113019	70.16665240337657	13.20588023303306	0.1882073474939078
1	2	undersample	1.0	500	10	0.3	1	0.9634220519103602	0.8220451970111291	0.8830409356208747	0.9071322436782532	73.74838710907228	9.508583770191244	0.12893275914826968
1	3	undersample	1.0	500	10	0.3	1	0.9558211694781925	0.8380648507362142	0.876470588183737	0.9197622585370003	81.33243614493769	10.923419116348335	0.1343058049258232
1	1	undersample	1.0	500	10	0.3	3	0.9514520284728591	0.8087877173596231	0.8294117646570934	0.9406087602008865	77.00300081259238	13.965218234378241	0.18135939271167323
1	2	undersample	1.0	500	10	0.3	3	0.9655335714223647	0.8338300969986145	0.9181286549170684	0.8974739970215642	98.16561215092345	8.955080064511796	0.0912241964027872
1	3	undersample	1.0	500	10	0.3	3	0.9545712787343764	0.8472724588644973	0.8882352940653979	0.9190193164864858	90.19167720534362	10.96848218417848	0.12161300933886897
1	1	smote	0.6	100	5	0.1	1	0.9579894318529193	0.8382392010824491	0.6941176470179931	0.9710467705941275	76.10648092328047	23.97374736856583	0.31500269512747386
1	2	smote	0.6	100	5	0.1	1	0.9687920891878036	0.8697531972081194	0.847953216324681	0.9457652303050093	97.25234791327003	15.634860528492199	0.1607658826901736
1	3	smote	0.6	100	5	0.1	1	0.9597980945721527	0.8814668306602894	0.8294117646570934	0.9658246656689018	137.40625021116767	24.26930235498349	0.17662443261222557
1	1	smote	0.6	100	5	0.1	3	0.9622210576881087	0.8401119871818444	0.7117647058404843	0.9695619895993352	78.65900663320845	23.384066916025112	0.2972840254451256
1	2	smote	0.6	100	5	0.1	3	0.9696914400910647	0.8714920507425283	0.8538011695407134	0.9427934621029511	96.2462117051229	14.924885365871875	0.15506983744083666
1	3	smote	0.6	100	5	0.1	3	0.9570841709640765	0.883033109007888	0.8352941175979238	0.9635958395173582	134.2375659195204	22.945011698486773	0.17092838505331187
1	1	smote	0.6	100	5	0.3	1	0.9528494694091446	0.8231040406587917	0.6823529411363322	0.9777282850706925	94.30365937428182	30.637633290739004	0.3248827516449251
1	2	smote	0.6	100	5	0.3	1	0.959768167322715	0.8572717969090962	0.8128654970284873	0.9561664190122128	94.75262279253303	18.54435100366213	0.19571331652465124
1	3	smote	0.6	100	5	0.3	1	0.9565204090551526	0.8791373530515204	0.811764705834602	0.9710252600225036	144.52398253300416	28.01627991492827	0.1938521066099913
1	1	smote	0.6	100	5	0.3	3	0.9535831259006943	0.8369165616993461	0.6999999999588234	0.9703043800967313	76.2416392781142	23.572492054858582	0.30918132815133303
1	2	smote	0.6	100	5	0.3	3	0.964934004153524	0.8590842418664841	0.8187134502445197	0.9539375928606691	93.52755115143893	17.77400104228254	0.19004025966880642
1	3	smote	0.6	100	5	0.3	3	0.9611485010051569	0.8846289220894782	0.8176470587754325	0.970282317971989	146.39833146901773	27.51381426272082	0.18793802171550195
1	1	smote	0.6	100	10	0.1	1	0.9576182366042185	0.8455186415314953	0.6882352940771626	0.9777282850706925	96.91127514290942	30.90175081910744	0.31886640439335545
1	2	smote	0.6	100	10	0.1	1	0.9730716091864131	0.8699552332950311	0.8304093566765842	0.9583952451637564	112.79553413480156	19.959477236443384	0.17695271591723252
1	3	smote	0.6	100	10	0.1	1	0.962236692596801	0.8801492328228415	0.7941176470121107	0.9695393759214745	122.76998995849175	26.070292724863478	0.21235068526093295
1	1	smote	0.6	100	10	0.1	3	0.9577754487095507	0.8445509936905813	0.6941176470179931	0.9755011135785041	90.3566044746238	28.332608745957973	0.3135643266713171
1	2	smote	0.6	100	10	0.1	3	0.9730976773285368	0.8725516900781244	0.8362573098926165	0.9524517087596401	102.30242891255142	17.58753284718374	0.17191705036830898
1	3	smote	0.6	100	10	0.1	3	0.9613276811467529	0.8814633206079413	0.8176470587754325	0.9695393759214745	142.71827897174902	26.84274584263721	0.18808203552376024
1	1	smote	0.6	100	10	0.3	1	0.9529018734442551	0.8311874743268476	0.6941176470179931	0.9777282850706925	99.61918382248996	31.165868347475882	0.31285005714178576
1	2	smote	0.6	100	10	0.3	1	0.965889836031386	0.864637621496332	0.8304093566765842	0.9569093610627274	108.73718730820573	19.271219560545898	0.1772274872123692
1	3	smote	0.6	100	10	0.3	1	0.9549121580281443	0.8763082798619181	0.7941176470121107	0.9739970282245618	144.47749002427696	30.53948404341134	0.21137882858779458
1	1	smote	0.6	100	10	0.3	3	0.9543167823922443	0.8358241219630306	0.6764705881955017	0.9762435040759003	85.92325753117512	28.475171826899814	0.3314023674828172
1	2	smote	0.6	100	10	0.3	3	0.9676233674825995	0.8620094671382177	0.8304093566765842	0.9606240713153	119.45734859093159	21.08925867967309	0.1765421527755268
1	3	smote	0.6	100	10	0.3	3	0.9596495061620487	0.8847434948422354	0.7999999999529411	0.9769687964266199	169.67733902569088	34.73546877606124	0.20471482685161949
1	1	smote	0.6	300	5	0.1	1	0.9502074326389799	0.8255408521994143	0.6705882352546713	0.9762435040759003	83.65509705163184	28.22756163710069	0.33742786507231826
1	2	smote	0.6	300	5	0.1	1	0.9611628129263228	0.8543262699406385	0.8011695905964228	0.9665676077194164	116.4947318789316	23.963865470167395	0.2057077081401825
1	3	smote	0.6	300	5	0.1	1	0.9550432654488243	0.8708870434262408	0.7999999999529411	0.9777117384771344	175.46658104744026	35.89331721538928	0.20455926847414396
1	1	smote	0.6	300	5	0.1	3	0.9511245032534171	0.8234679748614867	0.6823529411363322	0.9792130660654847	101.19307087107146	32.82603461508997	0.3243901318597437
1	2	smote	0.6	300	5	0.1	3	0.9619100996671966	0.8544562546214693	0.8011695905964228	0.9658246656689018	113.87464257549135	23.442912025538547	0.20586594483711354
1	3	smote	0.6	300	5	0.1	3	0.9541386242461324	0.8708564657166956	0.7823529411304498	0.9769687964266199	152.4803120292984	33.96924520011871	0.22277789980380258
1	1	smote	0.6	300	5	0.3	1	0.9423031573431154	0.8068303987848965	0.6647058823138408	0.980697847060277	100.72396743426846	34.43685997209691	0.3418933928246067
1	2	smote	0.6	300	5	0.3	1	0.9529817609898942	0.8533623190127879	0.7894736841643583	0.9710252600225036	125.67302898036073	27.246954150683322	0.216808277122142
1	3	smote	0.6	300	5	0.3	1	0.9479809457215278	0.8647348760984575	0.7705882352487889	0.9725111441235327	118.83501872656777	28.03274019058292	0.2358962812698703
1	1	smote	0.6	300	5	0.3	3	0.9489977728285077	0.8087780721290845	0.6882352940771626	0.9769858945732964	93.71389517280583	29.90492058098372	0.31910870409026243
1	2	smote	0.6	300	5	0.3	3	0.9576696818817723	0.8485063598176421	0.8128654970284873	0.9665676077194164	125.5825960713883	24.313702922286627	0.19360725472373078
1	3	smote	0.6	300	5	0.3	3	0.950624945371908	0.8635374285846108	0.7764705881896193	0.9754829123255908	138.21046524975094	31.67057530631348	0.2291474373302994
1	1	smote	0.6	300	10	0.1	1	0.9554522031529761	0.8351607902533221	0.6823529411363322	0.9777282850706925	94.30365937428182	30.637633290739004	0.3248827516449251
1	2	smote	0.6	300	10	0.1	1	0.9670498683558822	0.8572123831203308	0.824561403460552	0.9613670133658145	116.95765677971394	21.34344926095938	0.18248867734741409
1	3	smote	0.6	300	10	0.1	1	0.9578882964775807	0.8708428764420394	0.7999999999529411	0.9754829123255908	159.15144401101657	32.6302897095351	0.20502665445977336
1	1	smote	0.6	300	10	0.1	3	0.9523603650814446	0.833111032572291	0.6882352940771626	0.9814402375576732	116.73502888865752	37.08209765048601	0.3176604043890272
1	2	smote	0.6	300	10	0.1	3	0.9670542130462362	0.8662644430936357	0.807017543812455	0.9613670133658145	104.062905973526	20.88933331923684	0.2007375450760726
1	3	smote	0.6	300	10	0.1	3	0.9567126999388165	0.8722048776500083	0.7882352940712802	0.9777117384771344	163.28140225415308	35.36547431516297	0.21659216661614275
1	1	smote	0.6	300	10	0.3	1	0.9541683042927639	0.8348595331719103	0.6941176470179931	0.9755011135785041	90.3566044746238	28.332608745957973	0.3135643266713171
1	2	smote	0.6	300	10	0.3	1	0.9618753421443652	0.8458295907309992	0.8011695905964228	0.9569093610627274	89.48070604435382	18.59265549151259	0.20778395051430995
1	3	smote	0.6	300	10	0.3	1	0.9545275762608164	0.8655614539293741	0.7882352940712802	0.9784546805276491	169.04014523902384	36.58497286304301	0.21642770787324028
1	1	smote	0.6	300	10	0.3	3	0.9540241931962095	0.8291419726506633	0.6941176470179931	0.9755011135785041	90.3566044746238	28.332608745957973	0.3135643266713171
1	2	smote	0.6	300	10	0.3	3	0.9679752874012669	0.8685260021303857	0.807017543812455	0.9628528974668437	108.39269375656569	21.724906426902944	0.2004277649171355
1	3	smote	0.6	300	10	0.3	3	0.9555895463683244	0.867842811006869	0.7647058823079584	0.9710252600225036	108.91662564814203	26.39214774594692	0.2423151332473444
1	1	smote	0.6	500	5	0.1	1	0.947901655094109	0.8165199654877373	0.6705882352546713	0.980697847060277	103.42988938748066	34.74161094530131	0.3358952631269816
1	2	smote	0.6	500	5	0.1	1	0.9604980753021731	0.8611364691123019	0.807017543812455	0.9747399702750763	161.36891348263484	31.948387753966323	0.19798352390663648
1	3	smote	0.6	500	5	0.1	1	0.9540512192990123	0.8684531979475612	0.7705882352487889	0.9762258543761054	137.92782206459012	32.41285400160743	0.23499865463800781
1	1	smote	0.6	500	5	0.1	3	0.9513646884143412	0.8195843060767648	0.6823529411363322	0.9784706755680886	97.62958222105074	31.69410291313652	0.32463625487077896
1	2	smote	0.6	500	5	0.1	3	0.9590947403178575	0.8560572651898466	0.7894736841643583	0.970282317971989	122.43745435410253	26.565780526301488	0.21697428652098402
1	3	smote	0.6	500	5	0.1	3	0.9520321650205402	0.8669941670834213	0.7705882352487889	0.9762258543761054	137.92782206459012	32.41285400160743	0.23499865463800781
1	1	smote	0.6	500	5	0.3	1	0.9427791606620376	0.8058554103305935	0.6647058823138408	0.980697847060277	100.72396743426846	34.43685997209691	0.3418933928246067
1	2	smote	0.6	500	5	0.3	1	0.9540983464108512	0.8558141963579918	0.7894736841643583	0.9710252600225036	125.67302898036073	27.246954150683322	0.216808277122142
1	3	smote	0.6	500	5	0.3	1	0.9482606415523119	0.8651942921310101	0.7705882352487889	0.9747399702750763	129.61683734914476	30.50621628628958	0.23535688429079307
1	1	smote	0.6	500	5	0.3	3	0.9487139176383248	0.808644148818424	0.6882352940771626	0.9755011135785041	87.90047680786559	28.092501892178667	0.31959440987537513
1	2	smote	0.6	500	5	0.3	3	0.9583474535769836	0.8474950267421407	0.8187134502445197	0.9665676077194164	130.5662635081806	24.488621648346246	0.18755702801550478
1	3	smote	0.6	500	5	0.3	3	0.95039332226204	0.8620655506364425	0.7823529411304498	0.9762258543761054	147.60297326046785	32.9077067344564	0.2229474415827385
1	1	smote	0.6	500	10	0.1	1	0.9552775230359405	0.8349826724399166	0.6823529411363322	0.9784706755680886	97.62958222105074	31.69410291313652	0.32463625487077896
1	2	smote	0.6	500	10	0.1	1	0.9672323453507468	0.8561473118128975	0.824561403460552	0.9628528974668437	121.82396171923749	22.197187001400835	0.18220705902109907
1	3	smote	0.6	500	10	0.1	1	0.9583515426973166	0.8717198397163438	0.7999999999529411	0.9762258543761054	164.24992447798482	33.64998583372984	0.20487062199983455
1	1	smote	0.6	500	10	0.1	3	0.9518668937508189	0.8321016246261348	0.6882352940771626	0.9821826280550693	121.6909667683645	38.62718418476597	0.3174202982657054
1	2	smote	0.6	500	10	0.1	3	0.9676103334115378	0.8670848036223772	0.807017543812455	0.9628528974668437	108.39269375656569	21.724906426902944	0.2004277649171355
1	3	smote	0.6	500	10	0.1	3	0.9567258106808846	0.872550424741931	0.7882352940712802	0.9777117384771344	163.28140225415308	35.36547431516297	0.21659216661614275
1	1	smote	0.6	500	10	0.3	1	0.954805886719944	0.8345908581796102	0.6882352940771626	0.9755011135785041	87.90047680786559	28.092501892178667	0.31959440987537513
1	2	smote	0.6	500	10	0.3	1	0.9618536186925958	0.8456272108696296	0.8011695905964228	0.9569093610627274	89.48070604435382	18.59265549151259	0.20778395051430995
1	3	smote	0.6	500	10	0.3	1	0.9545537977449524	0.8656790288031382	0.7882352940712802	0.9784546805276491	169.04014523902384	36.58497286304301	0.21642770787324028
1	1	smote	0.6	500	10	0.3	3	0.9540285601991353	0.8292168121145181	0.6941176470179931	0.9755011135785041	90.3566044746238	28.332608745957973	0.3135643266713171
1	2	smote	0.6	500	10	0.3	3	0.9676972272186162	0.8682031987123012	0.807017543812455	0.9621099554163292	106.18535097642693	21.29892798202113	0.2005825353903663
1	3	smote	0.6	500	10	0.3	3	0.9555414736474084	0.8679505540739291	0.7647058823079584	0.9710252600225036	108.91662564814203	26.39214774594692	0.2423151332473444
1	1	smote	0.8	100	5	0.1	1	0.957640071618848	0.8287791047289756	0.7294117646629757	0.9673348181071468	79.82803673878281	22.329939681834965	0.27972551744725616
1	2	smote	0.8	100	5	0.1	1	0.9685357524569224	0.8725330090914889	0.8713450291888102	0.9390787518503784	104.39908937654124	14.302807519976044	0.13700125701670182
1	3	smote	0.8	100	5	0.1	1	0.9553972554846605	0.8780483739725716	0.8411764705387543	0.9606240713153	129.2096042492495	21.362702671659846	0.16533369561564837
1	1	smote	0.8	100	5	0.1	3	0.9604480545001965	0.8413410825108553	0.7705882352487889	0.9643652561175623	90.90221515946945	21.624626278913826	0.2378888713762989
1	2	smote	0.8	100	5	0.1	3	0.9687573316649722	0.8658166123486306	0.8713450291888102	0.9383358097998639	103.05967012815704	14.130484565773813	0.1371097299031283
1	3	smote	0.8	100	5	0.1	3	0.9555764356262565	0.8748082987828255	0.8294117646570934	0.9561664190122128	106.05900072123144	18.921830175587974	0.1784085177714681
1	1	smote	0.8	100	5	0.3	1	0.9521114459146688	0.8355561781326839	0.7352941176038061	0.9703043800967313	90.76385588968053	24.761021066027922	0.2728070542583084
1	2	smote	0.8	100	5	0.3	1	0.9576957500238957	0.8501527069152529	0.807017543812455	0.9554234769616983	89.63027938182148	18.104089501959184	0.20198630117545077
1	3	smote	0.8	100	5	0.3	1	0.9528799930076043	0.8770735977663138	0.811764705834602	0.9673105497699309	127.6107511098981	24.83261271741367	0.19459654633582063
1	1	smote	0.8	100	5	0.3	3	0.9542993143805406	0.8356488760566256	0.7235294117221452	0.974758723081108	101.0631613885262	28.66452150585932	0.2836297628275264
1	2	smote	0.8	100	5	0.3	3	0.9629180678293059	0.8625990548801807	0.8538011695407134	0.9420505200524365	94.93741435486156	14.73354071473776	0.15519213226401865
1	3	smote	0.8	100	5	0.3	3	0.9532165020540162	0.867529638466451	0.8235294117162629	0.9665676077194164	134.918472094023	24.632672363916278	0.18257448837372955
1	1	smote	0.8	100	10	0.1	1	0.9615529062404471	0.8507058927991797	0.7235294117221452	0.9725315515889197	92.65666316903666	26.340371960236602	0.28427929662884954
1	2	smote	0.8	100	10	0.1	1	0.9714510396844017	0.8754260684364534	0.8421052631086487	0.9494799405575819	100.23526925325973	16.66872734742508	0.16629602004616062
1	3	smote	0.8	100	10	0.1	1	0.9577615593042567	0.8707747065496564	0.8058823528937716	0.9673105497699309	122.84706494121058	24.65266624844691	0.2006776884069146
1	1	smote	0.8	100	10	0.1	3	0.9617232193545568	0.8474444445528756	0.7352941176038061	0.9703043800967313	90.76385588968053	24.761021066027922	0.2728070542583084
1	2	smote	0.8	100	10	0.1	3	0.9727761702423469	0.8764024707599537	0.8538011695407134	0.9472511144060384	104.87321381049007	16.186143044830903	0.15434009703705415
1	3	smote	0.8	100	10	0.1	3	0.9603006730180929	0.8729405151895114	0.8235294117162629	0.9628528974668437	120.95996202955442	22.169405791128625	0.18327886525057197
1	1	smote	0.8	100	10	0.3	1	0.9565657888990786	0.8409088325849866	0.7294117646629757	0.9717891610915236	92.85808823005895	25.855718380874805	0.27844335313296065
1	2	smote	0.8	100	10	0.3	1	0.9683749989138274	0.8623761894804531	0.8362573098926165	0.9546805349111838	107.58486567262821	18.452493288012175	0.17151568760900734
1	3	smote	0.8	100	10	0.3	1	0.9588541211432566	0.8783963160417793	0.8235294117162629	0.970282317971989	152.36660849923092	27.711755372524564	0.18187550488792534
1	1	smote	0.8	100	10	0.3	3	0.9557971963841216	0.8435976285188038	0.705882352899654	0.974758723081108	92.68231405599248	27.965386834984706	0.30173379023819735
1	2	smote	0.8	100	10	0.3	3	0.9660505895744811	0.861412380740901	0.8362573098926165	0.9546805349111838	107.58486567262821	18.452493288012175	0.17151568760900734
1	3	smote	0.8	100	10	0.3	3	0.9593129971156368	0.8772727619460923	0.8176470587754325	0.9695393759214745	142.71827897174902	26.84274584263721	0.18808203552376024
1	1	smote	0.8	300	5	0.1	1	0.9452115812917594	0.8182175407527456	0.6941176470179931	0.9740163325837119	85.06370165035959	26.713603155451704	0.3140423210668232
1	2	smote	0.8	300	5	0.1	1	0.9580911168461025	0.8504863303348454	0.8011695905964228	0.9635958395173582	106.65602901203646	22.007632091999866	0.2063421189528437
1	3	smote	0.8	300	5	0.1	1	0.9551962241062845	0.871880312136712	0.7941176470121107	0.9710252600225036	129.2636868157184	27.407230351560266	0.21202574159899867
1	1	smote	0.8	300	5	0.1	3	0.9482859513515874	0.8237219205700442	0.6882352940771626	0.9732739420863158	80.3914776329628	25.751460944420266	0.3203257471902302
1	2	smote	0.8	300	5	0.1	3	0.9619274784286124	0.8608076308521512	0.824561403460552	0.9635958395173582	124.4060826665926	22.650190693226143	0.18206657555376662
1	3	smote	0.8	300	5	0.1	3	0.9559566471462285	0.8802012034681491	0.8176470587754325	0.9762258543761054	184.11886608020254	34.392264933003304	0.18679380241693053
1	1	smote	0.8	300	5	0.3	1	0.9464998471548975	0.832123158522565	0.6823529411363322	0.9784706755680886	97.62958222105074	31.69410291313652	0.32463625487077896
1	2	smote	0.8	300	5	0.3	1	0.9561533849482547	0.843080943970525	0.807017543812455	0.96879643387096	129.83545097833684	25.862982514411065	0.19919814674015202
1	3	smote	0.8	300	5	0.3	1	0.949567345511756	0.857679334370351	0.7941176470121107	0.9777117384771344	169.1999176763518	35.62939576527613	0.2105757175451433
1	1	smote	0.8	300	5	0.3	3	0.9452770863356478	0.8228679551166388	0.705882352899654	0.974758723081108	92.68231405599248	27.965386834984706	0.30173379023819735
1	2	smote	0.8	300	5	0.3	3	0.9588123354448528	0.844260644680848	0.807017543812455	0.9673105497699309	123.74375880961857	24.68739276001039	0.19950413467360956
1	3	smote	0.8	300	5	0.3	3	0.9513635171750722	0.863251238023644	0.7941176470121107	0.970282317971989	125.93566720372762	26.722049823505834	0.21218808902580863
1	1	smote	0.8	300	10	0.1	1	0.9569762871741124	0.8346009560646551	0.7176470587813149	0.9710467705941275	85.24355820838001	24.786416770890096	0.29077171858386647
1	2	smote	0.8	300	10	0.1	1	0.9641476151994647	0.8651762345747953	0.8304093566765842	0.959138187214271	114.9353897071609	20.32237673368319	0.1768156495236831
1	3	smote	0.8	300	10	0.1	1	0.9591119657372608	0.8734842384143949	0.811764705834602	0.9717682020730182	148.44073067321412	28.753550177662504	0.19370390163704393
1	1	smote	0.8	300	10	0.1	3	0.9567885060482991	0.8366708192204577	0.7117647058404843	0.9710467705941275	82.8194356680937	24.583249420309027	0.29682946271976834
1	2	smote	0.8	300	10	0.1	3	0.9648166975139683	0.8609335134422816	0.8187134502445197	0.9606240713153	110.17647366250793	20.79222686728333	0.1887174736523992
1	3	smote	0.8	300	10	0.1	3	0.9599204614981208	0.8668628627026379	0.8058823528937716	0.9717682020730182	142.89946515054646	28.54519111840408	0.19975714856130986
1	1	smote	0.8	300	10	0.3	1	0.9523690990872964	0.8144747789288739	0.6999999999588234	0.9710467705941275	78.25638146532657	24.176914719146897	0.30894495099157204
1	2	smote	0.8	300	10	0.3	1	0.9631570257987713	0.8637105039422028	0.8362573098926165	0.9531946508101546	104.00734237617537	17.86669997554567	0.17178305422757265
1	3	smote	0.8	300	10	0.3	1	0.9551350406433005	0.857322282896983	0.7999999999529411	0.9710252600225036	134.05123058477653	27.610246872682932	0.2059678632693296
1	1	smote	0.8	300	10	0.3	3	0.9585178392069522	0.8288031075099481	0.6999999999588234	0.9725315515889197	82.61258066998879	25.48377449811509	0.3084732793155188
1	2	smote	0.8	300	10	0.3	3	0.9662721687825309	0.8561771144626945	0.8187134502445197	0.9628528974668437	117.05802794146572	22.039760143234872	0.18828062765311118
1	3	smote	0.8	300	10	0.3	3	0.9572065378900446	0.8677417053059469	0.7941176470121107	0.9717682020730182	132.76686529256006	28.128472999887233	0.21186364240984182
1	1	smote	0.8	500	5	0.1	1	0.9428665007205554	0.8179005994326763	0.6941176470179931	0.9732739420863158	82.63778777332152	25.971558901210184	0.3142818651689133
1	2	smote	0.8	500	5	0.1	1	0.9566660584100171	0.852263047474855	0.807017543812455	0.9665676077194164	120.90096907009132	24.13878419622701	0.19965748143195663
1	3	smote	0.8	500	5	0.1	1	0.9547154968971244	0.8727774643831346	0.7882352940712802	0.9747399702750763	143.6339248460031	31.204831926433613	0.21725250858075887
1	1	smote	0.8	500	5	0.1	3	0.947696405956592	0.8222347065629921	0.6941176470179931	0.9732739420863158	82.63778777332152	25.971558901210184	0.3142818651689133
1	2	smote	0.8	500	5	0.1	3	0.9602200151195224	0.8604231568160046	0.8128654970284873	0.9680534918204454	131.62568002119258	25.444572471397283	0.1933100831923052
1	3	smote	0.8	500	5	0.1	3	0.9541211432567084	0.8761030956340684	0.7999999999529411	0.9762258543761054	164.24992447798482	33.64998583372984	0.20487062199983455
1	1	smote	0.8	500	5	0.3	1	0.945875365736495	0.8303273644097763	0.6823529411363322	0.9784706755680886	97.62958222105074	31.69410291313652	0.32463625487077896
1	2	smote	0.8	500	5	0.3	1	0.9561533849482547	0.843080943970525	0.807017543812455	0.96879643387096	129.83545097833684	25.862982514411065	0.19919814674015202
1	3	smote	0.8	500	5	0.3	1	0.9496722314483	0.8577612029258708	0.7941176470121107	0.9769687964266199	163.6174342902185	34.48006091741373	0.21073585116901383
1	1	smote	0.8	500	5	0.3	3	0.945718153631163	0.8217235811551059	0.7117647058404843	0.974758723081108	95.36190470360714	28.198431725276244	0.29569911443464036
1	2	smote	0.8	500	5	0.3	3	0.9588775058001617	0.8436998118777024	0.807017543812455	0.9658246656689018	118.18177884825599	23.61402817171036	0.19981106410839106
1	3	smote	0.8	500	5	0.3	3	0.950825976750284	0.8636086806516667	0.7941176470121107	0.9725111441235327	136.4594046992042	28.888701723119805	0.21170179088942065
1	1	smote	0.8	500	10	0.1	1	0.9573343814140355	0.8348828377830138	0.7176470587813149	0.9717891610915236	87.55369488098488	25.438690665054242	0.2905495858752402
1	2	smote	0.8	500	10	0.1	1	0.9641736833415883	0.8654753476746327	0.8304093566765842	0.9606240713153	119.45734859093159	21.08925867967309	0.1765421527755268
1	3	smote	0.8	500	10	0.1	1	0.9590201905427848	0.8736907844695355	0.811764705834602	0.9717682020730182	148.44073067321412	28.753550177662504	0.19370390163704393
1	1	smote	0.8	500	10	0.1	3	0.9571247652735928	0.8380679653180358	0.7117647058404843	0.9710467705941275	82.8194356680937	24.583249420309027	0.29682946271976834
1	2	smote	0.8	500	10	0.1	3	0.9648644891078613	0.8616172841179309	0.8304093566765842	0.9613670133658145	121.84876912066254	21.49482124153356	0.1764057214378613
1	3	smote	0.8	500	10	0.1	3	0.9597325408618127	0.8675119813044463	0.8058823528937716	0.9710252600225036	139.12892850705433	27.813263393805602	0.1999099849396604
1	1	smote	0.8	500	10	0.3	1	0.9523953011048517	0.8147011856080232	0.6999999999588234	0.9710467705941275	78.25638146532657	24.176914719146897	0.30894495099157204
1	2	smote	0.8	500	10	0.3	1	0.9631657151794791	0.8638003179565594	0.8362573098926165	0.9531946508101546	104.00734237617537	17.86669997554567	0.17178305422757265
1	3	smote	0.8	500	10	0.3	1	0.9554016257320164	0.8576763205832045	0.7999999999529411	0.970282317971989	130.59995099211162	26.919990933309577	0.20612557219823202
1	1	smote	0.8	500	10	0.3	3	0.958369361107472	0.8280314726884798	0.6999999999588234	0.974758723081108	90.10780539112383	27.732341944693164	0.3077684660417544
1	2	smote	0.8	500	10	0.3	3	0.9661896196658064	0.8566363679489422	0.8187134502445197	0.9628528974668437	117.05802794146572	22.039760143234872	0.18828062765311118
1	3	smote	0.8	500	10	0.3	3	0.9571497246744165	0.8679505095041429	0.7882352940712802	0.9710252600225036	124.74211768822684	27.204213830437595	0.21808361992866787
1	1	smote	1.0	100	5	0.1	1	0.9558146643958252	0.8346229727775264	0.7529411764262975	0.9591685226357894	71.59132239487829	18.440209383267835	0.25757603087205777
1	2	smote	1.0	100	5	0.1	1	0.967862325452065	0.8701360377843181	0.8771929824048424	0.9309063892947185	96.23653889401659	12.69571594961718	0.13192198236922603
1	3	smote	1.0	100	5	0.1	1	0.9586618302595927	0.8823045665732702	0.8529411764204152	0.959138187214271	136.14177732506204	20.873791678189782	0.15332391516332436
1	1	smote	1.0	100	5	0.1	3	0.9572819773789248	0.8368819438238656	0.7705882352487889	0.9599109131331856	80.4287523033076	19.22189062549518	0.23899276403939895
1	2	smote	1.0	100	5	0.1	3	0.9691744219389484	0.8692941158070208	0.8713450291888102	0.9271916790421457	86.24859135478007	11.967655592780938	0.13875768336976732
1	3	smote	1.0	100	5	0.1	3	0.9586312385281007	0.8800088042239061	0.8588235293612456	0.950965824658611	117.97976714554505	17.514791433402813	0.1484558808460617
1	1	smote	1.0	100	5	0.3	1	0.9518450587361894	0.83181289156971	0.7294117646629757	0.9658500371123546	76.24005132415242	21.35907302365265	0.28015553361105494
1	2	smote	1.0	100	5	0.3	1	0.9576523031203565	0.8519864627201349	0.8421052631086487	0.9375928677493494	80.12696734496845	13.493732171334429	0.16840436893075664
1	3	smote	1.0	100	5	0.3	1	0.9485665588672318	0.8681028309087673	0.8352941175979238	0.9643387815678728	137.13983581122767	23.423032641394006	0.17079669908776424
1	1	smote	1.0	100	5	0.3	3	0.9555613782261234	0.8338294766954523	0.758823529367128	0.9613956941279779	78.35598111249085	19.656442867235825	0.2508607741820815
1	2	smote	1.0	100	5	0.3	3	0.9605936584899594	0.8489529596855719	0.8421052631086487	0.9368499256988347	79.1215522096714	13.33498240624059	0.16853791719969655
1	3	smote	1.0	100	5	0.3	3	0.950104885936544	0.8695889503787122	0.8235294117162629	0.9613670133658145	116.12816988941213	21.31673655849778	0.18356214015527694
1	1	smote	1.0	100	10	0.1	1	0.9591161186077996	0.84739981669048	0.7235294117221452	0.9710467705941275	87.77083489567175	24.98958412147116	0.28471397444796465
1	2	smote	1.0	100	10	0.1	1	0.9723025989937697	0.867911303561351	0.8830409356208747	0.9450222882544947	129.77834557759152	16.06179571624516	0.12376328536919684
1	3	smote	1.0	100	10	0.1	1	0.9607901407219648	0.883811465815804	0.8235294117162629	0.9628528974668437	120.95996202955442	22.169405791128625	0.18327886525057197
1	1	smote	1.0	100	10	0.1	3	0.9585527752303594	0.8444049854086809	0.7352941176038061	0.9658500371123546	78.56277683943203	21.53132361255307	0.27406519592518214
1	2	smote	1.0	100	10	0.1	3	0.9719028874812092	0.8716770713312921	0.8713450291888102	0.9405646359514075	107.17838429999497	14.660377647769586	0.1367848253333525
1	3	smote	1.0	100	10	0.1	3	0.9638886460973691	0.8837129801524094	0.8352941175979238	0.9546805349111838	106.83252399106313	18.43123990207147	0.17252460341841275
1	1	smote	1.0	100	10	0.3	1	0.9518974627713002	0.8410997540338154	0.7294117646629757	0.9695619895993352	85.86635344026924	23.96383717014144	0.27908296266648547
1	2	smote	1.0	100	10	0.3	1	0.9680404577565757	0.8563497967251789	0.8362573098926165	0.9531946508101546	104.00734237617537	17.86669997554567	0.17178305422757265
1	3	smote	1.0	100	10	0.3	1	0.9607071060222008	0.8714557910461646	0.8235294117162629	0.9606240713153	113.84902261873015	20.914534084142506	0.1837041062328055
1	1	smote	1.0	100	10	0.3	3	0.9611904449975982	0.8516514679253507	0.7352941176038061	0.9695619895993352	88.48235338459224	24.157093921513543	0.27301594174027216
1	2	smote	1.0	100	10	0.3	3	0.9670759364980057	0.8661184980814762	0.8362573098926165	0.9472511144060384	91.71275489023375	15.853551064457664	0.17286090867409237
1	3	smote	1.0	100	10	0.3	3	0.9599641639716808	0.8775447228974123	0.8176470587754325	0.9680534918204454	135.87166951362343	25.594246427102583	0.1883707262890417
1	1	smote	1.0	300	5	0.1	1	0.9468142713655618	0.8293969936976565	0.705882352899654	0.9732739420863158	87.39996526190802	26.41175481479002	0.3021941011262797
1	2	smote	1.0	300	5	0.1	1	0.9584039345515845	0.8498925139446503	0.8128654970284873	0.9539375928606691	89.95763807551741	17.64704389198052	0.19617059062388725
1	3	smote	1.0	300	5	0.1	1	0.9522331963989161	0.867278791993719	0.7941176470121107	0.9717682020730182	132.76686529256006	28.128472999887233	0.21186364240984182
1	1	smote	1.0	300	5	0.1	3	0.9477095069653696	0.8349225205207299	0.705882352899654	0.9717891610915236	82.67365298573093	25.021662949233683	0.3026558186175198
1	2	smote	1.0	300	5	0.1	3	0.9589035739422851	0.85340340241569	0.8128654970284873	0.9539375928606691	89.95763807551741	17.64704389198052	0.19617059062388725
1	3	smote	1.0	300	5	0.1	3	0.950026221484136	0.8725990172475107	0.8058823528937716	0.9673105497699309	122.84706494121058	24.65266624844691	0.2006776884069146
1	1	smote	1.0	300	5	0.3	1	0.9380234944757413	0.810974305853801	0.6999999999588234	0.9732739420863158	84.97218850454458	26.191656858000098	0.3082379831475966
1	2	smote	1.0	300	5	0.3	1	0.9561707637096704	0.8522488854000003	0.8011695905964228	0.9643387815678728	108.96197503961498	22.466124298585537	0.20618314967948997
1	3	smote	1.0	300	5	0.3	1	0.9561620487719605	0.877828792506476	0.7999999999529411	0.96879643387096	124.19043159044493	25.63808701427693	0.20644171571061018
1	1	smote	1.0	300	5	0.3	3	0.9424909384689288	0.8181218104406364	0.7176470587813149	0.9717891610915236	87.55369488098488	25.438690665054242	0.2905495858752402
1	2	smote	1.0	300	5	0.3	3	0.9544459216391648	0.8376786929466961	0.8304093566765842	0.9546805349111838	103.1486440269188	18.32345487341069	0.17764124787856989
1	3	smote	1.0	300	5	0.3	3	0.9516650642426361	0.8731607379324303	0.7999999999529411	0.9673105497699309	118.3635955923399	24.47271977948014	0.20675883047800872
1	1	smote	1.0	300	10	0.1	1	0.9524913751692214	0.8365552981005867	0.7176470587813149	0.9710467705941275	85.24355820838001	24.786416770890096	0.29077171858386647
1	2	smote	1.0	300	10	0.1	1	0.9654553669959942	0.8613791046090257	0.8421052631086487	0.9524517087596401	106.83330548596619	17.710522587373834	0.16577715571449078
1	3	smote	1.0	300	10	0.1	1	0.9583253212131807	0.8622499465929953	0.811764705834602	0.9673105497699309	127.6107511098981	24.83261271741367	0.19459654633582063
1	1	smote	1.0	300	10	0.1	3	0.9541639372898381	0.8321531503986107	0.6999999999588234	0.9703043800967313	76.2416392781142	23.572492054858582	0.30918132815133303
1	2	smote	1.0	300	10	0.1	3	0.9656204652294431	0.8536530460497247	0.8304093566765842	0.9517087667091255	96.49971031561665	17.195857884104328	0.1781959434164685
1	3	smote	1.0	300	10	0.1	3	0.9599772747137488	0.8731380168686151	0.7941176470121107	0.9665676077194164	111.51424822088302	23.752934065204983	0.21300356975920806
1	1	smote	1.0	300	10	0.3	1	0.9499585134722042	0.8245386456558133	0.7176470587813149	0.9658500371123546	71.88494097301086	21.014571845851798	0.2923362089828006
1	2	smote	1.0	300	10	0.3	1	0.9626486970273629	0.8490542783434163	0.8187134502445197	0.9524517087596401	90.46368680543272	17.218563626613452	0.19033673432976356
1	3	smote	1.0	300	10	0.3	1	0.9529499169653003	0.8568856212650499	0.8058823528937716	0.9628528974668437	107.60723948537888	21.694347095604442	0.20160675176951978
1	1	smote	1.0	300	10	0.3	3	0.9526704222891829	0.8281088994741035	0.7294117646629757	0.9725315515889197	95.44062080836024	26.554521325766984	0.27823080095718217
1	2	smote	1.0	300	10	0.3	3	0.9615972819617146	0.8439253107685195	0.8421052631086487	0.950965824658611	103.43431714408109	17.173840194258126	0.16603618251757085
1	3	smote	1.0	300	10	0.3	3	0.9560702735774845	0.8633249583839756	0.7941176470121107	0.9673105497699309	114.13632447986588	24.292773310513375	0.2128399725491027
1	1	smote	1.0	500	5	0.1	1	0.9474562207956679	0.8295994247609051	0.7117647058404843	0.9762435040759003	101.47635789608519	29.96083296569459	0.2952493819458104
1	2	smote	1.0	500	5	0.1	1	0.9573568641762901	0.8490196231336167	0.8187134502445197	0.9628528974668437	117.05802794146572	22.039760143234872	0.18828062765311118
1	3	smote	1.0	500	5	0.1	1	0.9542828424088803	0.8721011477452594	0.7882352940712802	0.9725111441235327	131.68613351524598	28.67471133998558	0.2177504134845331
1	1	smote	1.0	500	5	0.1	3	0.9475697628717411	0.8320048303029673	0.705882352899654	0.9732739420863158	87.39996526190802	26.41175481479002	0.3021941011262797
1	2	smote	1.0	500	5	0.1	3	0.9582344916277816	0.8506751918170832	0.7953216373803905	0.959138187214271	91.20828600136441	19.46368475902052	0.21339819768838214
1	3	smote	1.0	500	5	0.1	3	0.9494493488331439	0.8704142220887819	0.7941176470121107	0.970282317971989	125.93566720372762	26.722049823505834	0.21218808902580863
1	1	smote	1.0	500	5	0.3	1	0.938123935543037	0.8126129705985945	0.6999999999588234	0.9740163325837119	87.46663102056966	26.939989622870783	0.30800304566285347
1	2	smote	1.0	500	5	0.3	1	0.9556450561768464	0.8502020816405345	0.7953216373803905	0.9643387815678728	105.076157098144	22.30213798983674	0.21224735996239724
1	3	smote	1.0	500	5	0.3	1	0.9562494537190805	0.8788271286840555	0.7999999999529411	0.9673105497699309	118.3635955923399	24.47271977948014	0.20675883047800872
1	1	smote	1.0	500	5	0.3	3	0.9431110528844054	0.8190463495796574	0.7176470587813149	0.9725315515889197	89.98870376066537	26.126222594706228	0.2903277923005168
1	2	smote	1.0	500	5	0.3	3	0.955184518999331	0.8395691435882595	0.8304093566765842	0.9546805349111838	103.1486440269188	18.32345487341069	0.17764124787856989
1	3	smote	1.0	500	5	0.3	3	0.9513635171750722	0.872164005077495	0.7941176470121107	0.96879643387096	119.75505920039011	25.449571668583722	0.21251353087678343
1	1	smote	1.0	500	10	0.1	1	0.9525787152277393	0.8365545266255755	0.7117647058404843	0.9703043800967313	80.68721580524223	23.968668391915028	0.2970565701869915
1	2	smote	1.0	500	10	0.1	1	0.9654032307117472	0.8616595960342958	0.8421052631086487	0.9524517087596401	106.83330548596619	17.710522587373834	0.16577715571449078
1	3	smote	1.0	500	10	0.1	1	0.9586924219910846	0.8647045279027766	0.8176470587754325	0.96879643387096	139.21346701337748	26.203633051356572	0.18822627021209026
1	1	smote	1.0	500	10	0.1	3	0.953997991178654	0.8325842182735639	0.6999999999588234	0.9710467705941275	78.25638146532657	24.176914719146897	0.30894495099157204
1	2	smote	1.0	500	10	0.1	3	0.9651729621229894	0.8539539860801353	0.8304093566765842	0.950965824658611	94.96340363690976	16.93531463600454	0.17833515899579866
1	3	smote	1.0	500	10	0.1	3	0.9594178830521807	0.8729956070178616	0.7941176470121107	0.9665676077194164	111.51424822088302	23.752934065204983	0.21300356975920806
1	1	smote	1.0	500	10	0.3	1	0.9499716144809818	0.8245387501053346	0.7176470587813149	0.9658500371123546	71.88494097301086	21.014571845851798	0.2923362089828006
1	2	smote	1.0	500	10	0.3	1	0.9626486970273628	0.8491129092416099	0.8187134502445197	0.9524517087596401	90.46368680543272	17.218563626613452	0.19033673432976356
1	3	smote	1.0	500	10	0.3	1	0.9529499169653003	0.8567371308524674	0.8058823528937716	0.9628528974668437	107.60723948537888	21.694347095604442	0.20160675176951978
1	1	smote	1.0	500	10	0.3	3	0.9523778330931483	0.8268583776846351	0.7294117646629757	0.9725315515889197	95.44062080836024	26.554521325766984	0.27823080095718217
1	2	smote	1.0	500	10	0.3	3	0.9615060434642823	0.8440125308197624	0.8304093566765842	0.950965824658611	94.96340363690976	16.93531463600454	0.17833515899579866
1	3	smote	1.0	500	10	0.3	3	0.9560484223407045	0.8632490955058854	0.7941176470121107	0.9673105497699309	114.13632447986588	24.292773310513375	0.2128399725491027
1	1	class_weight		100	5	0.1	1	0.9605310275557885	0.8410798279574269	0.8176470587754325	0.9554565701488089	96.17900658605461	18.356172345624735	0.19085424184965752
1	2	class_weight		100	5	0.1	1	0.9728934768819026	0.8720519515714005	0.8830409356208747	0.9309063892947185	101.72202122301502	12.78035405594796	0.12563998321177816
1	3	class_weight		100	5	0.1	1	0.961576785246045	0.8828301351558513	0.8705882352429065	0.9420505200524365	109.36127962569438	15.023225157471996	0.13737242390797247
1	1	class_weight		100	5	0.1	3	0.9612384820297829	0.8424385080584305	0.7941176470121107	0.9510022271644322	74.8636183810615	16.207215940302817	0.21648987241266748
1	2	class_weight		100	5	0.1	3	0.9731758817549073	0.8722179657173397	0.8830409356208747	0.9212481426380295	88.32073745139357	11.212952342604352	0.12695717656986177
1	3	class_weight		100	5	0.1	3	0.9602045275762607	0.8767151261560284	0.8705882352429065	0.9420505200524365	109.36127962569438	15.023225157471996	0.13737242390797247
1	1	class_weight		100	5	0.3	1	0.9556050482553824	0.8362821810704858	0.7352941176038061	0.9680772086045429	84.2376974613626	23.0335085099532	0.2734346778429103
1	2	class_weight		100	5	0.3	1	0.9658768019603242	0.8642960245913809	0.8538011695407134	0.9524517087596401	116.98246893913817	17.95650206775403	0.15349736640685427
1	3	class_weight		100	5	0.3	1	0.9599729044663927	0.8766005708006425	0.7999999999529411	0.9628528974668437	103.67996812349337	21.53599419709638	0.2077160472758358
1	1	class_weight		100	5	0.3	3	0.9613563911087821	0.85109080651068	0.7764705881896193	0.9613956941279779	86.50807189679414	20.113569445543632	0.23250510778299166
1	2	class_weight		100	5	0.3	3	0.9698087467306206	0.8687658716878327	0.8362573098926165	0.9375928677493494	76.7287255900573	13.400025697922386	0.17464156777773382
1	3	class_weight		100	5	0.3	3	0.961629228214317	0.8805788821204217	0.8411764705387543	0.9539375928606691	109.68455850499389	18.261665860789304	0.1664925766475349
1	1	class_weight		100	10	0.1	1	0.9642604480545002	0.8546670353174423	0.6999999999588234	0.9740163325837119	87.46663102056966	26.939989622870783	0.30800304566285347
1	2	class_weight		100	10	0.1	1	0.9725198335114656	0.8756020514922329	0.8362573098926165	0.9524517087596401	102.30242891255142	17.58753284718374	0.17191705036830898
1	3	class_weight		100	10	0.1	1	0.9646359583952452	0.8870230636506967	0.8352941175979238	0.9717682020730182	174.56383933085127	29.5869864146962	0.16949091393998
1	1	class_weight		100	10	0.1	3	0.9583737281103979	0.8433005658808159	0.7235294117221452	0.968819599101939	81.3145615401074	23.20461439997059	0.2853684893249973
1	2	class_weight		100	10	0.1	3	0.9739448919475509	0.8789250163589923	0.8596491227567457	0.9435364041534656	102.35194970498478	15.224835712640006	0.14874982580208754
1	3	class_weight		100	10	0.1	3	0.9628223057425049	0.8819236049371	0.8411764705387543	0.9650817236183873	146.38056527298716	24.08985542262181	0.16457002959300407
1	1	class_weight		100	10	0.3	1	0.9565221188698197	0.843586975291345	0.6882352940771626	0.9799554565628809	107.92447210821133	34.33527697367737	0.31814170802712943
1	2	class_weight		100	10	0.3	1	0.9683098285585187	0.8773957170630179	0.8187134502445197	0.9613670133658145	112.38210005682944	21.1920772803852	0.18857163325696688
1	3	class_weight		100	10	0.3	1	0.9595271392360808	0.8780002192174489	0.7941176470121107	0.9791976225781636	181.56113031299537	38.17435138134764	0.21025617928202545
1	1	class_weight		100	10	0.3	3	0.9554391021441985	0.8460995432290527	0.6882352940771626	0.974758723081108	85.25024186333624	27.266252164110085	0.3198378176488684
1	2	class_weight		100	10	0.3	3	0.9708731958673306	0.8633024736985295	0.8011695905964228	0.9561664190122128	87.89578916178843	18.277525809364832	0.20794539880361937
1	3	class_weight		100	10	0.3	3	0.9613626431256009	0.8905383880746116	0.7999999999529411	0.9762258543761054	164.24992447798482	33.64998583372984	0.20487062199983455
1	1	class_weight		300	5	0.1	1	0.9526966243067382	0.8328699717184204	0.6764705881955017	0.9792130660654847	98.49670383443384	32.54305155806333	0.33039735652270064
1	2	class_weight		300	5	0.1	1	0.9655639842548421	0.8733950723521099	0.8128654970284873	0.9695393759214745	138.2583329431033	26.68577072075962	0.19301382253146462
1	3	class_weight		300	5	0.1	1	0.9645441832007692	0.8815854835939219	0.747058823485467	0.9784546805276491	134.12904371414993	34.673817564227335	0.25851087328134725
1	1	class_weight		300	5	0.1	3	0.954849556749203	0.835851514791061	0.7117647058404843	0.9740163325837119	92.56672600040032	27.392762557708945	0.29592449485491384
1	2	class_weight		300	5	0.1	3	0.9663286497571318	0.8724828722833787	0.8304093566765842	0.9583952451637564	112.79553413480156	19.959477236443384	0.17695271591723252
1	3	class_weight		300	5	0.1	3	0.961860851324185	0.8758846371186432	0.7705882352487889	0.9769687964266199	142.4854586692789	33.458429482823696	0.23481994843859136
1	1	class_weight		300	5	0.3	1	0.938560635835626	0.7975501369667172	0.6588235293730104	0.9799554565628809	94.4060813705725	32.867957444887736	0.3481550767032711
1	2	class_weight		300	5	0.3	1	0.9605545562767741	0.8634157576214343	0.807017543812455	0.970282317971989	136.5363121587566	27.15613120466374	0.19889309598259128
1	3	class_weight		300	5	0.3	1	0.9587623459487806	0.8716498553890631	0.758823529367128	0.9806835066791926	159.73724817327428	39.28369005324765	0.24592691376066753
1	1	class_weight		300	5	0.3	3	0.9434473121096991	0.8217383766963771	0.6882352940771626	0.9777282850706925	96.91127514290942	30.90175081910744	0.31886640439335545
1	2	class_weight		300	5	0.3	3	0.9641128576766334	0.8725160061074677	0.8011695905964228	0.9762258543761054	165.45764446340414	33.69918171946327	0.2036725481870401
1	3	class_weight		300	5	0.3	3	0.9525391137138361	0.8655185005870999	0.7352941176038061	0.9814264487297072	146.7776947149459	39.58821396195358	0.26971545350306886
1	1	class_weight		300	10	0.1	1	0.9544390584741691	0.8391840933211017	0.6764705881955017	0.9851521900446537	138.73172183523556	45.560263407687884	0.32840551113811023
1	2	class_weight		300	10	0.1	1	0.969834814872744	0.8763975644400979	0.7660818713002291	0.9762258543761054	134.47962662408102	32.22330514780794	0.2396147625624171
1	3	class_weight		300	10	0.1	1	0.961769076129709	0.8823749049533957	0.758823529367128	0.9829123328307362	180.9829213019721	44.40764662455412	0.2453692563655232
1	1	class_weight		300	10	0.1	3	0.9569282501419276	0.846965565747991	0.6705882352546713	0.9821826280550693	112.2186847470685	37.63674356464377	0.3353874849566005
1	2	class_weight		300	10	0.1	3	0.9701172197457487	0.8689436531591497	0.783625730948326	0.9725111441235327	128.12704895196003	28.507022969586117	0.2224902697868586
1	3	class_weight		300	10	0.1	3	0.9581723625557206	0.8858563146778475	0.7411764705446366	0.9851411589822798	189.8589576966927	49.88114287307506	0.2627273507641004
1	1	class_weight		300	10	0.3	1	0.95294991047644	0.8281060807999495	0.6764705881955017	0.9821826280550693	115.26129655135489	37.966890438017835	0.32939842272630215
1	2	class_weight		300	10	0.3	1	0.9637522483772581	0.8655520882859178	0.7894736841643583	0.9717682020730182	129.07889694762997	27.963979005745465	0.21664252156029867
1	3	class_weight		300	10	0.3	1	0.9582772484922647	0.8796760554745972	0.7529411764262975	0.9821693907802217	167.87291664987512	42.22742727807852	0.25154400389326154
1	1	class_weight		300	10	0.3	3	0.953150792611031	0.8459599612201839	0.6823529411363322	0.9814402375576732	113.59401045083276	36.76515664492631	0.3236539969235383
1	2	class_weight		300	10	0.3	3	0.9686704378578939	0.865684867206849	0.783625730948326	0.9725111441235327	128.12704895196003	28.507022969586117	0.2224902697868586
1	3	class_weight		300	10	0.3	3	0.962817935495149	0.8862171838041781	0.7705882352487889	0.9799405646286781	164.09203051827683	38.415231377756015	0.23410783336340615
1	1	class_weight		500	5	0.1	1	0.952827634394515	0.8320666994918796	0.6764705881955017	0.980697847060277	106.23420849962723	35.0463619185057	0.32989713342935667
1	2	class_weight		500	5	0.1	1	0.9635741160727475	0.870434429972532	0.7953216373803905	0.9739970282245618	145.54769361358265	30.58578605518358	0.21014269508735348
1	3	class_weight		500	5	0.1	1	0.9635914692771611	0.8783784070322596	0.7411764705446366	0.9821693907802217	157.73854341727304	41.56762372685854	0.2635222897900887
1	1	class_weight		500	5	0.1	3	0.9521551159439277	0.8298587690422679	0.6823529411363322	0.9755011135785041	85.53531682965834	27.852395038399365	0.3256244930794331
1	2	class_weight		500	5	0.1	3	0.9626443523370088	0.8706878383274729	0.807017543812455	0.9680534918204454	126.71877128630145	25.261517993185794	0.19935102329017693
1	3	class_weight		500	5	0.1	3	0.9610785770474608	0.8731725022030733	0.747058823485467	0.9836552748812508	177.74618623561514	45.706389125175214	0.25714412396520453
1	1	class_weight		500	5	0.3	1	0.9392025852657322	0.8019652573278491	0.6588235293730104	0.980697847060277	98.11135313191717	34.13210899889251	0.3478915225222316
1	2	class_weight		500	5	0.3	1	0.9604633177793418	0.862761940868923	0.807017543812455	0.9710252600225036	140.14446808995584	27.852442020698504	0.19874092070031563
1	3	class_weight		500	5	0.3	1	0.9592474434052968	0.8725323882732864	0.7529411764262975	0.9806835066791926	154.72518996489782	38.97916532415271	0.25192513116800136
1	1	class_weight		500	5	0.3	3	0.9438490763788812	0.8221392245647109	0.6823529411363322	0.9784706755680886	97.62958222105074	31.69410291313652	0.32463625487077896
1	2	class_weight		500	5	0.3	3	0.964082444844156	0.8708399381302048	0.8011695905964228	0.9754829123255908	160.32167517098256	32.67799481146087	0.203827668176453
1	3	class_weight		500	5	0.3	3	0.9527576260816363	0.8660818790805003	0.7352941176038061	0.9799405646286781	135.69951710940794	36.65575513144657	0.2701244231023876
1	1	class_weight		500	10	0.1	1	0.9545700685619458	0.8393012981170828	0.6764705881955017	0.9851521900446537	138.73172183523556	45.560263407687884	0.32840551113811023
1	2	class_weight		500	10	0.1	1	0.9696349591164638	0.8762861772041297	0.7660818713002291	0.9762258543761054	134.47962662408102	32.22330514780794	0.2396147625624171
1	3	class_weight		500	10	0.1	1	0.9613320513941088	0.8818309634835707	0.7529411764262975	0.9843982169317653	192.2901203385805	48.25991301982394	0.25097447030532655
1	1	class_weight		500	10	0.1	3	0.9568976811214462	0.8472034818968335	0.6647058823138408	0.9821826280550693	109.28283124855834	37.3065966912697	0.3413765471868989
1	2	class_weight		500	10	0.1	3	0.9702475604563663	0.868146315949294	0.783625730948326	0.9732540861740472	131.78673286726496	29.298884422453092	0.22232042988800302
1	3	class_weight		500	10	0.1	3	0.9579800716720567	0.885737701254388	0.7411764705446366	0.9843982169317653	180.6816972098327	47.50585187888919	0.2629256355551156
1	1	class_weight		500	10	0.3	1	0.9529761124939954	0.8282287080075816	0.6764705881955017	0.9821826280550693	115.26129655135489	37.966890438017835	0.32939842272630215
1	2	class_weight		500	10	0.3	1	0.9639173466107069	0.8659048517274337	0.7894736841643583	0.9717682020730182	129.07889694762997	27.963979005745465	0.21664252156029867
1	3	class_weight		500	10	0.3	1	0.9584695393759286	0.8802976732430681	0.7529411764262975	0.9821693907802217	167.87291664987512	42.22742727807852	0.25154400389326154
1	1	class_weight		500	10	0.3	3	0.9531333245993274	0.8458916693604951	0.6823529411363322	0.9814402375576732	113.59401045083276	36.76515664492631	0.3236539969235383
1	2	class_weight		500	10	0.3	3	0.9685270630762145	0.8654561490704646	0.783625730948326	0.9725111441235327	128.12704895196003	28.507022969586117	0.2224902697868586
1	3	class_weight		500	10	0.3	3	0.962817935495149	0.8862171838041781	0.7705882352487889	0.9799405646286781	164.09203051827683	38.415231377756015	0.23410783336340615
2	1	none		100	5	0.1	1	0.9566574959605223	0.853207702285013	0.6882352940771626	0.9910913140238227	245.58934138722523	77.25432497837693	0.31456708213030793
2	2	none		100	5	0.1	1	0.9721852923542139	0.9070533332187719	0.7602339180841968	0.9895988112853671	301.67217413964147	73.09099065809238	0.24228614339331622
2	3	none		100	5	0.1	1	0.962192990123241	0.8768378084281148	0.758823529367128	0.9858841010327944	219.74694908511262	53.75661823337389	0.24462963540432742
2	1	none		100	5	0.1	3	0.9583999301279532	0.8493779023115953	0.6823529411363322	0.9888641425316343	190.7553800853737	61.27523904848315	0.321224162136372
2	2	none		100	5	0.1	3	0.9715162100397104	0.9049204978802251	0.7660818713002291	0.9903417533358816	335.81310267398476	79.31885618098305	0.2361993983893375
2	3	none		100	5	0.1	3	0.962411502491041	0.8718180299942403	0.7352941176038061	0.9873699851338235	217.1566847313597	58.217946947431464	0.26809188419819957
2	1	none		100	5	0.3	1	0.954080964234246	0.8503395718160652	0.705882352899654	0.9910913140238227	266.99969371381826	79.23520510602762	0.29676139823949904
2	2	none		100	5	0.3	1	0.9696088909743403	0.8961865681121959	0.7543859648681646	0.9910846953863962	341.44008251024275	84.61686407757887	0.24782345423853291
2	3	none		100	5	0.3	1	0.9561445677825364	0.8696626944930236	0.747058823485467	0.9836552748812508	177.74618623561514	45.706389125175214	0.25714412396520453
2	1	none		100	5	0.3	3	0.9557229573343814	0.8580139965124656	0.6941176470179931	0.9910913140238227	252.45163380854146	77.9146183542605	0.3086318541667049
2	2	none		100	5	0.3	3	0.9722330839481069	0.903958826133327	0.7719298245162614	0.9895988112853671	322.02165739007256	74.21546743744764	0.2304673071331103
2	3	none		100	5	0.3	3	0.9631500742942051	0.8801088661959824	0.7411764705446366	0.9851411589822798	189.8589576966927	49.88114287307506	0.2627273507641004
2	1	none		100	10	0.1	1	0.9556312502729377	0.8570118729073566	0.6941176470179931	0.9881217520342382	188.77147135145287	58.4359801764483	0.3095593728775788
2	2	none		100	10	0.1	1	0.969465516192661	0.9029566038754202	0.7660818713002291	0.9918276374369107	397.4654094316896	93.74044873581217	0.23584554161629198
2	3	none		100	10	0.1	1	0.9595009177519447	0.8791980890648621	0.7411764705446366	0.9836552748812508	172.33873262004485	45.34649629741793	0.2631242198699813
2	1	none		100	10	0.1	3	0.9535263548626578	0.8516404181799678	0.6882352940771626	0.9888641425316343	196.03000824126204	61.80347386786662	0.31527556654235567
2	2	none		100	10	0.1	3	0.9681707984671932	0.8973607006653366	0.7660818713002291	0.9910846953863962	364.07041282147014	85.92875344312272	0.23602233737284117
2	3	none		100	10	0.1	3	0.962210471112665	0.8820568678907217	0.7411764705446366	0.9858841010327944	200.00224491835303	52.50646432096984	0.2625293648197905
2	1	none		100	10	0.3	1	0.9492597930040612	0.8451595739346291	0.6999999999588234	0.9910913140238227	259.5830357276326	78.57491173014405	0.30269662620310206
2	2	none		100	10	0.3	1	0.9673583413710105	0.8927327999920018	0.7602339180841968	0.9881129271843381	263.56684302148756	63.9546245175094	0.24265048345488208
2	3	none		100	10	0.3	1	0.9532689450222882	0.8724230645817557	0.7235294117221452	0.9881129271843381	217.53970485613755	60.86686051929015	0.2797965474125531
2	1	none		100	10	0.3	3	0.9489322677846194	0.8434192325434349	0.6941176470179931	0.9896065330290305	216.06297392699523	66.78396930659125	0.3090949177091625
2	2	none		100	10	0.3	3	0.9668673913610177	0.8962082581390532	0.7602339180841968	0.9895988112853671	301.67217413964147	73.09099065809238	0.24228614339331622
2	3	none		100	10	0.3	3	0.9577921510357486	0.8784287898530799	0.7529411764262975	0.9881129271843381	253.3331124299358	63.34112314202553	0.2500309572686146
2	1	none		300	5	0.1	1	0.9468317393772654	0.8369544951401914	0.7176470587813149	0.9888641425316343	225.6997915019916	64.44464796478401	0.2855325885722736
2	2	none		300	5	0.1	1	0.9666414674626139	0.8950132181261032	0.783625730948326	0.9910846953863962	402.60313719409817	87.89658749143851	0.21832066207430345
2	3	none		300	5	0.1	1	0.9555458438947645	0.8739729288874952	0.747058823485467	0.9873699851338235	230.89310717651685	59.14943409859037	0.2561766893475941
2	1	none		300	5	0.1	3	0.9545351325385387	0.8472313616070536	0.6999999999588234	0.9903489235264266	239.43564362612904	72.53069401829113	0.3029235352159556
2	2	none		300	5	0.1	3	0.9713598011869694	0.9010997044086547	0.7719298245162614	0.9918276374369107	410.7687139370249	94.45602468036034	0.22994940307735873
2	3	none		300	5	0.1	3	0.9558167992308364	0.873199131760931	0.758823529367128	0.9843982169317653	198.51903029266546	48.63694359029132	0.24499888768043196
2	1	none		300	5	0.3	1	0.94729464168741	0.8391069331752415	0.6941176470179931	0.9888641425316343	201.50750670424105	62.33170868725011	0.3093269709483392
2	2	none		300	5	0.3	1	0.9615060434642823	0.8819457494795714	0.7660818713002291	0.9888558692348526	290.6013962879566	68.74301818728821	0.23655431859369622
2	3	none		300	5	0.3	1	0.9465562450834717	0.847593454223964	0.7529411764262975	0.9843982169317653	192.2901203385805	48.25991301982394	0.25097447030532655
2	1	none		300	5	0.3	3	0.9404777501200926	0.8331473788561149	0.6999999999588234	0.9851521900446537	154.8165587775178	47.14496822186834	0.30452147396877205
2	2	none		300	5	0.3	3	0.9629702041135528	0.8921405622366705	0.7602339180841968	0.9910846953863962	352.4792680393897	85.27280876035078	0.24192289580568704
2	3	none		300	5	0.3	3	0.948728258019404	0.8570841887400892	0.7352941176038061	0.9851411589822798	184.16653760499435	49.48526078678081	0.26869842691647294
2	1	none		300	10	0.1	1	0.9495654832088737	0.8494717816828043	0.6941176470179931	0.9910913140238227	252.45163380854146	77.9146183542605	0.3086318541667049
2	2	none		300	10	0.1	1	0.9722634967805844	0.9001261035671598	0.7602339180841968	0.9895988112853671	301.67217413964147	73.09099065809238	0.24228614339331622
2	3	none		300	10	0.1	1	0.9566821082073246	0.8769758029917574	0.7529411764262975	0.986627043083309	224.8463858326982	56.30322583738226	0.25040750991128685
2	1	none		300	10	0.1	3	0.9490938468928775	0.8519328764112182	0.6999999999588234	0.9896065330290305	222.16644762496887	67.34993514817252	0.3031507846774371
2	2	none		300	10	0.1	3	0.9714206268519242	0.9011631973891037	0.7602339180841968	0.9940564635884543	530.303968368758	127.9091413516014	0.24119965845629393
2	3	none		300	10	0.1	3	0.9580893278559567	0.8845651744939121	0.747058823485467	0.9888558692348526	262.0726252195998	67.0360182295835	0.2557917506747812
2	1	none		300	10	0.3	1	0.943124153893183	0.8391233937848236	0.6882352940771626	0.9873793615368421	172.70796140830618	54.53248270770363	0.3157496651338584
2	2	none		300	10	0.3	1	0.9671975878279154	0.8960538606644072	0.7719298245162614	0.9895988112853671	322.02165739007256	74.21546743744764	0.2304673071331103
2	3	none		300	10	0.3	1	0.9523118608513241	0.8811934628196133	0.747058823485467	0.9881129271843381	245.50850707950713	62.846270617478446	0.2559840752974023
2	1	none		300	10	0.3	3	0.9482728503428097	0.8464451418136342	0.705882352899654	0.9896065330290305	228.51406026259824	67.91590098975381	0.2972066516457117
2	2	none		300	10	0.3	3	0.9624792541035601	0.8834040544573128	0.7602339180841968	0.9918276374369107	384.8110465825386	93.02487279126399	0.24174168015522524
2	3	none		300	10	0.3	3	0.9505375404247881	0.8680452014920346	0.747058823485467	0.986627043083309	217.9016393808309	55.86335688552771	0.25636959347918375
2	1	none		500	5	0.1	1	0.9451984802829818	0.8387916173903742	0.705882352899654	0.9881217520342382	199.64982706812316	59.42642051842199	0.2976532431538077
2	2	none		500	5	0.1	1	0.9663807860413788	0.8938174343828041	0.7719298245162614	0.9910846953863962	376.25597525869995	86.58469812589465	0.2301217789399953
2	3	none		500	5	0.1	1	0.9544663927978324	0.8728546532215591	0.747058823485467	0.9895988112853671	281.0030436744029	71.82430063897041	0.2555997148278668
2	1	none		500	5	0.1	3	0.9505698938818289	0.8432996835635698	0.6999999999588234	0.9888641425316343	207.1998090213907	62.85994350663358	0.3033783753543229
2	2	none		500	5	0.1	3	0.967862325452065	0.8951248402426989	0.7719298245162614	0.9903417533358816	347.0528831831008	79.92434363274627	0.23029441343108034
2	3	none		500	5	0.1	3	0.9561576785246044	0.8736151465692202	0.758823529367128	0.9873699851338235	245.96966834161964	60.08092124974928	0.24426149449698845
2	1	none		500	5	0.3	1	0.9448971570810953	0.8379802097093443	0.6999999999588234	0.9881217520342382	194.1039986670798	58.93120034743514	0.3036063080156933
2	2	none		500	5	0.3	1	0.961410460276496	0.882466186374079	0.7660818713002291	0.9888558692348526	290.6013962879566	68.74301818728821	0.23655431859369622
2	3	none		500	5	0.3	1	0.9464513591469278	0.8484290837667818	0.7529411764262975	0.9843982169317653	192.2901203385805	48.25991301982394	0.25097447030532655
2	1	none		500	5	0.3	3	0.9394646054412857	0.8337919700184911	0.6999999999588234	0.9851521900446537	154.8165587775178	47.14496822186834	0.30452147396877205
2	2	none		500	5	0.3	3	0.9634437753621299	0.8926191580196297	0.7660818713002291	0.9918276374369107	397.4654094316896	93.74044873581217	0.23584554161629198
2	3	none		500	5	0.3	3	0.9495760860064679	0.8583735018153362	0.7411764705446366	0.986627043083309	211.27256321012544	55.42348793367316	0.2623316770470805
2	1	none		500	10	0.1	1	0.949596052229355	0.8479067314459642	0.6941176470179931	0.9910913140238227	252.45163380854146	77.9146183542605	0.3086318541667049
2	2	none		500	10	0.1	1	0.972124466689259	0.9000592516228535	0.7602339180841968	0.9895988112853671	301.67217413964147	73.09099065809238	0.24228614339331622
2	3	none		500	10	0.1	1	0.9561401975351805	0.8769846370997023	0.747058823485467	0.986627043083309	217.9016393808309	55.86335688552771	0.25636959347918375
2	1	none		500	10	0.1	3	0.9482815843486615	0.850800798643821	0.6999999999588234	0.9903489235264266	239.43564362612904	72.53069401829113	0.3029235352159556
2	2	none		500	10	0.1	3	0.9704039693091073	0.8984017272368736	0.7543859648681646	0.9918276374369107	372.7592724160131	92.3092968467158	0.24763781869415846
2	3	none		500	10	0.1	3	0.9583690236867406	0.8836547730372222	0.758823529367128	0.9895988112853671	299.3516190262052	72.95539198761563	0.24371135600142832
2	1	none		500	10	0.3	1	0.9433425040394777	0.8390560183705722	0.6882352940771626	0.9873793615368421	172.70796140830618	54.53248270770363	0.3157496651338584
2	2	none		500	10	0.3	1	0.9671758643761459	0.8960774996417946	0.7719298245162614	0.9903417533358816	347.0528831831008	79.92434363274627	0.23029441343108034
2	3	none		500	10	0.3	1	0.9523118608513241	0.8811934628196133	0.747058823485467	0.9881129271843381	245.50850707950713	62.846270617478446	0.2559840752974023
2	1	none		500	10	0.3	3	0.9460937158827897	0.8448925501470316	0.705882352899654	0.9896065330290305	228.51406026259824	67.91590098975381	0.2972066516457117
2	2	none		500	10	0.3	3	0.9623141558701112	0.8841469533731445	0.7543859648681646	0.9918276374369107	372.7592724160131	92.3092968467158	0.24763781869415846
2	3	none		500	10	0.3	3	0.949812079363692	0.8676364760945084	0.747058823485467	0.986627043083309	217.9016393808309	55.86335688552771	0.25636959347918375
2	1	undersample	0.6	100	5	0.1	1	0.9594611118389449	0.8476632403946525	0.7941176470121107	0.9613956941279779	96.05766389274912	20.570696023851443	0.21414944138390166
2	2	undersample	0.6	100	5	0.1	1	0.9702562498370741	0.8924643953969189	0.8713450291888102	0.9569093610627274	150.40120930594992	20.221209257192527	0.1344484385896522
2	3	undersample	0.6	100	5	0.1	1	0.962359059522769	0.8644085739112733	0.8588235293612456	0.9539375928606691	125.98383635211353	18.644777731994672	0.14799340147132709
2	1	undersample	0.6	100	5	0.1	3	0.9571203982706668	0.8445493457375106	0.7764705881896193	0.9658500371123546	98.24481921483991	22.737077734856044	0.23143283212407206
2	2	undersample	0.6	100	5	0.1	3	0.969465516192661	0.8912325225881143	0.8538011695407134	0.9598811292647855	139.72736477905204	21.281779398977267	0.15230930630772327
2	3	undersample	0.6	100	5	0.1	3	0.9610305043265449	0.844020828380253	0.8411764705387543	0.9539375928606691	109.68455850499389	18.261665860789304	0.1664925766475349
2	1	undersample	0.6	100	5	0.3	1	0.9530940215729944	0.844889234223916	0.7999999999529411	0.9584261321383933	92.21426003298818	19.2428525098386	0.2086754432645469
2	2	undersample	0.6	100	5	0.3	1	0.9702128029335351	0.8892563322681427	0.8888888888369071	0.9546805349111838	168.52454014710776	19.613839019425527	0.11638564518294425
2	3	undersample	0.6	100	5	0.3	1	0.9588453806485447	0.8513380937711981	0.8647058823020761	0.9450222882544947	109.86131304374636	15.72829602333914	0.1431650003897465
2	1	undersample	0.6	100	5	0.3	3	0.9549456308135725	0.8446350980421272	0.8058823528937716	0.9584261321383933	95.70722428834188	19.384344072410943	0.20253793022915945
2	2	undersample	0.6	100	5	0.3	3	0.9725806591764204	0.8921307102640599	0.8830409356208747	0.9576523031132419	170.7359122824451	20.852154710105374	0.12213103104079792
2	3	undersample	0.6	100	5	0.3	3	0.9601433441132768	0.8658468811974751	0.8588235293612456	0.9487369985070674	112.58572038734995	16.753278911045783	0.14880464172142888
2	1	undersample	0.6	100	10	0.1	1	0.9570636272326303	0.8429589997881384	0.7882352940712802	0.9636228656201662	98.60087641324215	21.668421408807717	0.21975890287207298
2	2	undersample	0.6	100	10	0.1	1	0.9696566825682333	0.884611190850195	0.8538011695407134	0.9517087667091255	115.09289289723667	17.680248247036847	0.15361719260887927
2	3	undersample	0.6	100	10	0.1	1	0.9573988287737086	0.8592541740379803	0.8411764705387543	0.9502228826080965	101.10389947155731	16.89885524964175	0.16714344676049575
2	1	undersample	0.6	100	10	0.1	3	0.9576226036071445	0.8403050741619936	0.7823529411304498	0.9680772086045429	109.00813303684481	24.507653054590207	0.2248240684594174
2	2	undersample	0.6	100	10	0.1	3	0.968983255563376	0.8848840039436778	0.8596491227567457	0.9598811292647855	146.54625118427546	21.427545011299028	0.1462169340578513
2	3	undersample	0.6	100	10	0.1	3	0.9578664452408007	0.8621525900505725	0.8294117646570934	0.9583952451637564	112.00119942438766	19.93549940545654	0.17799361424609617
2	1	undersample	0.6	100	10	0.3	1	0.9551552469540154	0.8438587526753399	0.811764705834602	0.9547141796514127	90.91595982830934	17.92535765792633	0.19716402689492532
2	2	undersample	0.6	100	10	0.3	1	0.9687486422842645	0.8804579494478882	0.8713450291888102	0.9450222882544947	116.41766185417161	15.849056700135954	0.13613961389992832
2	3	undersample	0.6	100	10	0.3	1	0.9551743728695045	0.8564739410365216	0.8235294117162629	0.9487369985070674	86.36712913638753	16.064787996893216	0.1860058021362856
2	1	undersample	0.6	100	10	0.3	3	0.9570767282414079	0.8400416041482786	0.7823529411304498	0.9613956941279779	89.5192045157783	20.265944971646235	0.22638655231662827
2	2	undersample	0.6	100	10	0.3	3	0.9687833998070957	0.8822421897014673	0.8596491227567457	0.9457652303050093	106.80990568560291	15.850513777161058	0.14839927633414735
2	3	undersample	0.6	100	10	0.3	3	0.9555982868630365	0.8577262506654637	0.8529411764204152	0.9472511144060384	104.1549041663209	16.16983951637567	0.15524797996074813
2	1	undersample	0.6	300	5	0.1	1	0.9549761998340539	0.8518235545889773	0.7999999999529411	0.9554565701488089	85.79997749746143	17.959995964064486	0.20932400718398902
2	2	undersample	0.6	300	5	0.1	1	0.9710513281718411	0.8839690935545069	0.8830409356208747	0.9524517087596401	151.23589486597137	18.57145076870451	0.1227978931377633
2	3	undersample	0.6	300	5	0.1	1	0.9524211170352241	0.8436331716626828	0.8470588234795847	0.9531946508101546	112.79117878566721	18.09747512125402	0.16045114687321582
2	1	undersample	0.6	300	5	0.1	3	0.9525001091750731	0.8456822430628825	0.7999999999529411	0.9591685226357894	93.96360977966192	19.592722469722073	0.20851392976525204
2	2	undersample	0.6	300	5	0.1	3	0.973084643257475	0.8975034898561984	0.8771929824048424	0.9524517087596401	143.08031736616906	18.448461028514412	0.1289377877915815
2	3	undersample	0.6	300	5	0.1	3	0.9525828161873963	0.8434238744256619	0.8411764705387543	0.9524517087596401	106.09140756862739	17.690988922749323	0.16675231545393035
2	1	undersample	0.6	300	5	0.3	1	0.9543429844097996	0.8486332370525179	0.8058823528937716	0.9539717891540166	86.04347745107883	17.508440215196714	0.20348363261720329
2	2	undersample	0.6	300	5	0.3	1	0.9721418454506747	0.8917622260903139	0.8888888888369071	0.9457652303050093	139.50681310017427	16.389646898833202	0.11748276044408185
2	3	undersample	0.6	300	5	0.3	1	0.950541910672144	0.8384522675922761	0.8352941175979238	0.9517087667091255	99.94612837360135	17.297009989298992	0.1730633219245974
2	1	undersample	0.6	300	5	0.3	3	0.9512205773177869	0.838157077410778	0.7823529411304498	0.9532293986566205	73.261243125814	16.727447400389682	0.22832600095320035
2	2	undersample	0.6	300	5	0.3	3	0.9731194007803063	0.8969435040002798	0.8830409356208747	0.9472511144060384	135.5809505761244	16.74046301211963	0.12347207764199061
2	3	undersample	0.6	300	5	0.3	3	0.9513329254435801	0.8423201686222817	0.8352941175979238	0.9502228826080965	96.81127657526204	16.780681436707187	0.17333394478636954
2	1	undersample	0.6	300	10	0.1	1	0.9555264422027162	0.8490661009594936	0.7941176470121107	0.9613956941279779	96.05766389274912	20.570696023851443	0.21414944138390166
2	2	undersample	0.6	300	10	0.1	1	0.9705560334714944	0.8872148983428316	0.8771929824048424	0.9494799405575819	134.2436618578181	17.36325765356779	0.12934134893847854
2	3	undersample	0.6	300	10	0.1	1	0.9551219299012325	0.856288089441175	0.8470588234795847	0.9502228826080965	105.72672410846351	17.017029062576302	0.1609529487346221
2	1	undersample	0.6	300	10	0.1	3	0.9561552906240447	0.8494913623378095	0.7882352940712802	0.962138084625374	94.58820695243656	20.818679617374475	0.22009803697791866
2	2	undersample	0.6	300	10	0.1	3	0.9709818131261785	0.883209897736313	0.8771929824048424	0.9479940564565529	130.20404783819424	16.867164673214052	0.12954407832339093
2	3	undersample	0.6	300	10	0.1	3	0.9579363691984968	0.8653746670593132	0.8411764705387543	0.9531946508101546	107.85946597198824	17.97179821068976	0.16662234482750438
2	1	undersample	0.6	300	10	0.3	1	0.9468011703567842	0.8256846325528324	0.7941176470121107	0.9584261321383933	88.92089372573459	19.101360947266258	0.21481295629993424
2	2	undersample	0.6	300	10	0.3	1	0.9693395201723973	0.8741705058240318	0.8771929824048424	0.9442793462039801	121.04758922422461	15.742687230289247	0.13005369310290119
2	3	undersample	0.6	300	10	0.3	1	0.9541910672144044	0.8472372379264048	0.8294117646570934	0.9479940564565529	88.6285503529785	15.948400291597025	0.17994652221879145
2	1	undersample	0.6	300	10	0.3	3	0.9519498668064107	0.8343630134069864	0.7941176470121107	0.9643652561175623	104.38389542013265	22.284920211094402	0.2134900127798577
2	2	undersample	0.6	300	10	0.3	3	0.9675886099597683	0.8808058163255907	0.8771929824048424	0.9457652303050093	124.55965556972068	16.173993650164345	0.1298493668001081
2	3	undersample	0.6	300	10	0.3	3	0.9551044489118085	0.8592377698369285	0.8352941175979238	0.9457652303050093	88.43735719759295	15.401447600515901	0.17415091545229397
2	1	undersample	0.6	500	5	0.1	1	0.9530197825232543	0.8486099711928605	0.8058823528937716	0.9569413511436011	92.26382029453423	18.71591857009292	0.20285218613003242
2	2	undersample	0.6	500	5	0.1	1	0.9704908631161857	0.8808699222769366	0.8771929824048424	0.9494799405575819	134.2436618578181	17.36325765356779	0.12934134893847854
2	3	undersample	0.6	500	5	0.1	1	0.9514159601433441	0.8387798028715048	0.8470588234795847	0.9517087667091255	109.15026755149361	17.5406298483032	0.1607016560772553
2	1	undersample	0.6	500	5	0.1	3	0.9520546748766321	0.844329220038658	0.7941176470121107	0.9576837416409972	87.29320926465371	18.766249430951124	0.21497947796974579
2	2	undersample	0.6	500	5	0.1	3	0.9728152724555321	0.8961128636805492	0.8771929824048424	0.9524517087596401	143.08031736616906	18.448461028514412	0.1289377877915815
2	3	undersample	0.6	500	5	0.1	3	0.9521632724412201	0.840544412944636	0.8411764705387543	0.950965824658611	102.71602331120258	17.15489845874385	0.16701286594408726
2	1	undersample	0.6	500	5	0.3	1	0.9541071662518014	0.8492106372295951	0.7999999999529411	0.9539717891540166	82.90320467197256	17.380641381509147	0.2096498033007046
2	2	undersample	0.6	500	5	0.3	1	0.9722200498770452	0.8924649151077693	0.8947368420529394	0.9442793462039801	144.046629319406	16.057540974895034	0.11147459409704816
2	3	undersample	0.6	500	5	0.3	1	0.950148588410104	0.8359861157725207	0.8411764705387543	0.950965824658611	102.71602331120258	17.15489845874385	0.16701286594408726
2	1	undersample	0.6	500	5	0.3	3	0.9505174898467182	0.8375762532619254	0.7882352940712802	0.9495174461696398	70.01060461518213	15.614010744779891	0.22302349951835543
2	2	undersample	0.6	500	5	0.3	3	0.9732062945873847	0.8955147880038492	0.8830409356208747	0.9457652303050093	131.65955542708966	16.281820274498774	0.12366606362209505
2	3	undersample	0.6	500	5	0.3	3	0.9515121055851761	0.8405070359211436	0.8352941175979238	0.9494799405575819	95.31300180499449	16.533906758579924	0.17346957384971917
2	1	undersample	0.6	500	10	0.1	1	0.955819031398751	0.8490410240345467	0.7999999999529411	0.9613956941279779	99.61535501038504	20.723071549954046	0.20803088591753838
2	2	undersample	0.6	500	10	0.1	1	0.9704778290451239	0.8872088193004822	0.8771929824048424	0.9479940564565529	130.20404783819424	16.867164673214052	0.12954407832339093
2	3	undersample	0.6	500	10	0.1	1	0.9553011100428285	0.8554488181583043	0.8470588234795847	0.950965824658611	107.41255990010147	17.274862783630173	0.16082720424474545
2	1	undersample	0.6	500	10	0.1	3	0.9562338966767108	0.8480960215698984	0.7941176470121107	0.9613956941279779	96.05766389274912	20.570696023851443	0.21414944138390166
2	2	undersample	0.6	500	10	0.1	3	0.9711599454306891	0.8840701594445548	0.8771929824048424	0.9450222882544947	122.77989222328804	15.955426208190557	0.12995144963456257
2	3	undersample	0.6	500	10	0.1	3	0.9577047460886287	0.8628536138085579	0.8411764705387543	0.9531946508101546	107.85946597198824	17.97179821068976	0.16662234482750438
2	1	undersample	0.6	500	10	0.3	1	0.9471068605615965	0.8264168267680142	0.7941176470121107	0.9576837416409972	87.29320926465371	18.766249430951124	0.21497947796974579
2	2	undersample	0.6	500	10	0.3	1	0.9693308307916895	0.8740925457641305	0.8771929824048424	0.9442793462039801	121.04758922422461	15.742687230289247	0.13005369310290119
2	3	undersample	0.6	500	10	0.3	1	0.9543702473560003	0.8476521633843482	0.8294117646570934	0.9479940564565529	88.6285503529785	15.948400291597025	0.17994652221879145
2	1	undersample	0.6	500	10	0.3	3	0.9521769509585571	0.8346031407895994	0.7941176470121107	0.9636228656201662	102.17489525405823	21.83012604618688	0.2136544889050999
2	2	undersample	0.6	500	10	0.3	3	0.9677841210256944	0.8805460075237477	0.8771929824048424	0.9457652303050093	124.55965556972068	16.173993650164345	0.1298493668001081
2	3	undersample	0.6	500	10	0.3	3	0.9548466043178043	0.8584824186218	0.8352941175979238	0.9427934621029511	83.57975881693089	14.60137254045029	0.17469985450227069
2	1	undersample	0.8	100	5	0.1	1	0.9586051792654701	0.8448670867630053	0.7999999999529411	0.9532293986566205	81.52378902602284	17.104758244007492	0.2098130819619985
2	2	undersample	0.8	100	5	0.1	1	0.9711512560499813	0.8828186090255442	0.8771929824048424	0.9450222882544947	122.77989222328804	15.955426208190557	0.12995144963456257
2	3	undersample	0.8	100	5	0.1	1	0.9596888383882528	0.8663544061654167	0.8705882352429065	0.9450222882544947	115.63633531421853	15.835291234382263	0.13694043515811608
2	1	undersample	0.8	100	5	0.1	3	0.9569457181536312	0.8367918213694882	0.8058823528937716	0.9510022271644322	80.57711540427367	16.447322843122116	0.20411902256404957
2	2	undersample	0.8	100	5	0.1	3	0.9694959290251385	0.8874291732671964	0.8713450291888102	0.9479940564565529	123.45711124971115	16.75471690872596	0.13571284395490057
2	3	undersample	0.8	100	5	0.1	3	0.9597806135827288	0.8486997745340277	0.8588235293612456	0.9442793462039801	103.09219786019115	15.413016838873183	0.14950710265051892
2	1	undersample	0.8	100	5	0.3	1	0.9545482335473164	0.843727226020047	0.8176470587754325	0.9480326651748476	81.7985983432671	15.73386251551741	0.19234879345370215
2	2	undersample	0.8	100	5	0.3	1	0.9690136683958533	0.883638925357611	0.8830409356208747	0.9346210995472911	107.93065777352224	13.506510425248104	0.12514061921389466
2	3	undersample	0.8	100	5	0.3	1	0.9547897911021764	0.8438841166395188	0.8588235293612456	0.9450222882544947	104.56754259673171	15.621300812296017	0.14938956562137704
2	1	undersample	0.8	100	5	0.3	3	0.954849556749203	0.8398599881709349	0.811764705834602	0.944320712687867	73.13998393675863	14.579291496513038	0.1993340711931159
2	2	undersample	0.8	100	5	0.3	3	0.9715596569432496	0.880315024645467	0.8888888888369071	0.9346210995472911	114.36361040185204	13.595957514157032	0.11888358825632835
2	3	undersample	0.8	100	5	0.3	3	0.9578620749934446	0.8676594168237813	0.8529411764204152	0.9427934621029511	95.58699111305313	14.9098522420091	0.1559820129551409
2	1	undersample	0.8	100	10	0.1	1	0.9576488056246997	0.8417768574579594	0.7941176470121107	0.9495174461696398	72.5483023435374	15.73053321302452	0.21682840231123304
2	2	undersample	0.8	100	10	0.1	1	0.9689137405177133	0.8838836613829748	0.8830409356208747	0.9398216939008929	117.91046594006811	14.673739527151318	0.1244481414864824
2	3	undersample	0.8	100	10	0.1	1	0.9575736386679486	0.864988596259545	0.8588235293612456	0.9442793462039801	103.09219786019115	15.413016838873183	0.14950710265051892
2	1	undersample	0.8	100	10	0.1	3	0.955980610507009	0.8400516839055422	0.7941176470121107	0.9547141796514127	81.31613833877272	17.535675969710542	0.21564815441054822
2	2	undersample	0.8	100	10	0.1	3	0.967645090934369	0.8793783709597106	0.8713450291888102	0.9494799405575819	127.28739982981352	17.247502602544003	0.13550046078975886
2	3	undersample	0.8	100	10	0.1	3	0.9572589808583166	0.8625506917549975	0.8470588234795847	0.9479940564565529	100.95821709931505	16.287727957375683	0.16133136475430107
2	1	undersample	0.8	100	10	0.3	1	0.9553997991178655	0.8451340867869569	0.811764705834602	0.9413511506982826	69.21833987157085	13.841099647965887	0.19996288529114614
2	2	undersample	0.8	100	10	0.3	1	0.9619622359514437	0.8666918995743129	0.8830409356208747	0.9368499256988347	112.00644500627689	13.983210717655062	0.12484290164558823
2	3	undersample	0.8	100	10	0.3	1	0.9567476619176645	0.8481589042681954	0.8882352940653979	0.9383358097998639	120.93402344316536	14.404391708358473	0.1191094953174016
2	1	undersample	0.8	100	10	0.3	3	0.9550504388837942	0.8434619319869925	0.7999999999529411	0.9450631031852632	68.81079573242944	14.562159508739244	0.21162607793777297
2	2	undersample	0.8	100	10	0.3	3	0.9674104776552576	0.8723851849689244	0.8947368420529394	0.9309063892947185	114.52147982795748	12.949630268609525	0.11307598489688227
2	3	undersample	0.8	100	10	0.3	3	0.9583821344288087	0.8629325064008244	0.8647058823020761	0.9427934621029511	105.33199111542172	15.11550537638164	0.14350345192372102
2	1	undersample	0.8	300	5	0.1	1	0.9531813616315122	0.8421536860266848	0.811764705834602	0.9458054936826593	75.26196939429842	14.97872406649491	0.19902114486802083
2	2	undersample	0.8	300	5	0.1	1	0.9689224298984211	0.8840833983642773	0.8888888888369071	0.9323922733957475	110.32964586533913	13.147739200915597	0.1191677721295904
2	3	undersample	0.8	300	5	0.1	1	0.9521545319465082	0.8487271553889968	0.8647058823020761	0.9479940564565529	116.50431842227265	16.627055623154344	0.14271620728981058
2	1	undersample	0.8	300	5	0.1	3	0.9532031966461417	0.8422471829929813	0.811764705834602	0.9465478841800554	76.36717014514983	15.18676186180248	0.19886504985408718
2	2	undersample	0.8	300	5	0.1	3	0.9720028153593493	0.8964932977191058	0.9005847952689716	0.9427934621029511	149.2940788678521	15.742687303727868	0.1054474894796179
2	3	undersample	0.8	300	5	0.1	3	0.9535792325845642	0.8421274810928228	0.8529411764204152	0.941307578001922	93.02023230088791	14.532387692647434	0.15622823554598234
2	1	undersample	0.8	300	5	0.3	1	0.9537141359884712	0.8442387755868206	0.811764705834602	0.9428359316930748	71.12823147068467	14.200608666793805	0.19964798311292525
2	2	undersample	0.8	300	5	0.3	1	0.9680708705890531	0.8837124697389822	0.9005847952689716	0.9323922733957475	124.93209775346128	13.320735769348698	0.10662379612255143
2	3	undersample	0.8	300	5	0.3	1	0.9462809195000437	0.8172648329964779	0.8529411764204152	0.9420505200524365	94.28715812768634	14.718700323198917	0.15610502715963565
2	1	undersample	0.8	300	5	0.3	3	0.9490982138958034	0.8431076571156754	0.811764705834602	0.9420935411956787	70.16104277837965	14.018549612785632	0.1998053101271047
2	2	undersample	0.8	300	5	0.3	3	0.9689962896344377	0.879879881872666	0.8771929824048424	0.9361069836483202	104.65113949039129	13.729088016219487	0.13118908247500402
2	3	undersample	0.8	300	5	0.3	3	0.9471462284765318	0.8324577846604722	0.8529411764204152	0.9361069836483202	84.97672634087883	13.349519112237063	0.1570961701786327
2	1	undersample	0.8	300	10	0.1	1	0.9540896982400978	0.8303819687420493	0.8058823528937716	0.9435783221904709	69.42861341464673	14.283201800242235	0.20572499440040526
2	2	undersample	0.8	300	10	0.1	1	0.9685096843147988	0.8768972074035363	0.8830409356208747	0.9390787518503784	116.38046052404081	14.49479151353277	0.12454659729357201
2	3	undersample	0.8	300	10	0.1	1	0.9544139498295604	0.8458792256857486	0.8529411764204152	0.9368499256988347	86.04468764928377	13.50657225337507	0.15697158955333393
2	1	undersample	0.8	300	10	0.1	3	0.9539062841172103	0.8364988543763381	0.7823529411304498	0.9480326651748476	65.57566086529452	15.054702982473493	0.22957759217466744
2	2	undersample	0.8	300	10	0.1	3	0.9696002015936324	0.8748538748168242	0.8830409356208747	0.9338781574967766	106.6331225028955	13.354751904112595	0.12524017420027006
2	3	undersample	0.8	300	10	0.1	3	0.9565422602919326	0.8539820448391365	0.8588235293612456	0.9420505200524365	98.89313972463752	14.820208601289941	0.14986082607574797
2	1	undersample	0.8	300	10	0.3	1	0.9513996244377484	0.8229012753143098	0.8058823528937716	0.9420935411956787	67.54194378783986	13.91696591993936	0.20604922606662543
2	2	undersample	0.8	300	10	0.3	1	0.9705082418776013	0.8862817253432781	0.8947368420529394	0.9323922733957475	117.22524818199562	13.234237485132146	0.11289578412607092
2	3	undersample	0.8	300	10	0.3	1	0.9474958482650118	0.8297160168364782	0.8529411764204152	0.941307578001922	93.02023230088791	14.532387692647434	0.15622823554598234
2	1	undersample	0.8	300	10	0.3	3	0.944180968601249	0.8250497767562829	0.7999999999529411	0.9450631031852632	68.81079573242944	14.562159508739244	0.21162607793777297
2	2	undersample	0.8	300	10	0.3	3	0.9698435042534518	0.883526543034768	0.9005847952689716	0.9338781574967766	127.94312919835308	13.620078100883045	0.10645414807962252
2	3	undersample	0.8	300	10	0.3	3	0.950340879293768	0.8435535460191474	0.8411764705387543	0.9420505200524365	86.09874633868269	14.515683767016862	0.16859342932741114
2	1	undersample	0.8	500	5	0.1	1	0.9523865670989999	0.8416019255891739	0.8176470587754325	0.9450631031852632	77.13468195804171	14.883383615549668	0.19295318871346143
2	2	undersample	0.8	500	5	0.1	1	0.968826846710635	0.884952201785416	0.8888888888369071	0.9361069836483202	117.20927528290247	13.912142523102414	0.1186948841500008
2	3	undersample	0.8	500	5	0.1	1	0.9523730443143081	0.8490881295761443	0.8588235293612456	0.9442793462039801	103.09219786019115	15.413016838873183	0.14950710265051892
2	1	undersample	0.8	500	5	0.1	3	0.9530110485174025	0.8451570205811796	0.811764705834602	0.9480326651748476	78.67230312152563	15.62066926001009	0.19855359324052974
2	2	undersample	0.8	500	5	0.1	3	0.9724676972272186	0.8943215957612101	0.9005847952689716	0.9427934621029511	149.2940788678521	15.742687303727868	0.1054474894796179
2	3	undersample	0.8	500	5	0.1	3	0.9534524954112402	0.8428974987395416	0.8529411764204152	0.9383358097998639	88.25781227583796	13.83203177292701	0.15672302013467918
2	1	undersample	0.8	500	5	0.3	1	0.9536748329621382	0.8453084725718175	0.811764705834602	0.9413511506982826	69.21833987157085	13.841099647965887	0.19996288529114614
2	2	undersample	0.8	500	5	0.3	1	0.968183832538255	0.8834264770372852	0.9005847952689716	0.9346210995472911	129.4999693125485	13.774851691974888	0.10636952634119597
2	3	undersample	0.8	500	5	0.3	1	0.9466873525041517	0.8177039149262476	0.8529411764204152	0.9435364041534656	96.92103022354331	15.106034473580596	0.15585919247380073
2	1	undersample	0.8	500	5	0.3	3	0.9496266212498363	0.8427874713435699	0.811764705834602	0.9420935411956787	70.16104277837965	14.018549612785632	0.1998053101271047
2	2	undersample	0.8	500	5	0.3	3	0.9686400250254165	0.8788790093734481	0.8771929824048424	0.9375928677493494	107.31290086213134	14.055971011806697	0.1309811758488934
2	3	undersample	0.8	500	5	0.3	3	0.9474477755440959	0.8313627001228229	0.8529411764204152	0.9368499256988347	86.04468764928377	13.50657225337507	0.15697158955333393
2	1	undersample	0.8	500	10	0.1	1	0.9539805231669506	0.8309992377523057	0.8058823528937716	0.944320712687867	70.40968161379801	14.473644456683234	0.20556326091595412
2	2	undersample	0.8	500	10	0.1	1	0.9684401692691361	0.8772988044788166	0.8830409356208747	0.9390787518503784	116.38046052404081	14.49479151353277	0.12454659729357201
2	3	undersample	0.8	500	10	0.1	1	0.9544663927978325	0.8454788417281158	0.8529411764204152	0.9383358097998639	88.25781227583796	13.83203177292701	0.15672302013467918
2	1	undersample	0.8	500	10	0.1	3	0.9526747892921088	0.8353268612111756	0.7882352940712802	0.9472902746774515	66.89513366430405	14.954263937160853	0.22354784943331787
2	2	undersample	0.8	500	10	0.1	3	0.9696610272585873	0.8771135840975053	0.8888888888369071	0.9353640415978057	115.77008844904752	13.752232863687256	0.11878916126110567
2	3	undersample	0.8	500	10	0.1	3	0.9564461148501006	0.8538115498183018	0.8647058823020761	0.9420505200524365	103.89964143239183	14.92171687938097	0.14361662499186018
2	1	undersample	0.8	500	10	0.3	1	0.9513341193938599	0.8226126525218119	0.8058823528937716	0.9420935411956787	67.54194378783986	13.91696591993936	0.20604922606662543
2	2	undersample	0.8	500	10	0.3	1	0.9704126586898151	0.8863370846151343	0.8947368420529394	0.9323922733957475	117.22524818199562	13.234237485132146	0.11289578412607092
2	3	undersample	0.8	500	10	0.3	1	0.9474696267808759	0.8295924611060291	0.8529411764204152	0.9398216939008929	90.58022698920352	14.173563364845803	0.15647523670627272
2	1	undersample	0.8	500	10	0.3	3	0.9443774837329141	0.8260048404408729	0.7999999999529411	0.944320712687867	67.83998530220462	14.367997416853429	0.21179245063879243
2	2	undersample	0.8	500	10	0.3	3	0.9699043299184067	0.8834309804994276	0.8947368420529394	0.9323922733957475	117.22524818199562	13.234237485132146	0.11289578412607092
2	3	undersample	0.8	500	10	0.3	3	0.9505462809195	0.8448513986512108	0.8411764705387543	0.9405646359514075	83.81387067326821	14.152791733943403	0.16885976965527044
2	1	undersample	1.0	100	5	0.1	1	0.9573824184462203	0.8386907819926555	0.8294117646570934	0.9368968077139058	72.18740926797612	13.143734939104158	0.18207793229477912
2	2	undersample	1.0	100	5	0.1	1	0.9699738449640694	0.8746100019297152	0.8947368420529394	0.9353640415978057	123.00571839824073	13.842708079895726	0.11253710014539069
2	3	undersample	1.0	100	5	0.1	1	0.962372170264837	0.8652238392297998	0.8823529411245674	0.9331352154462621	104.66664376909998	13.196076455681593	0.1260771811707881
2	1	undersample	1.0	100	5	0.1	3	0.9571203982706669	0.8334375226030561	0.8176470587754325	0.9428359316930748	73.9547389123957	14.303511628147383	0.19340898364259596
2	2	undersample	1.0	100	5	0.1	3	0.9696479931875255	0.87606623314798	0.8947368420529394	0.9398216939008929	132.7468809916032	14.868093693073853	0.11200332734405649
2	3	undersample	1.0	100	5	0.1	3	0.9611965737260728	0.860865045826886	0.876470588183737	0.9346210995472911	101.42963151680632	13.40601399005758	0.1321705775253651
2	1	undersample	1.0	100	5	0.3	1	0.9546574086204638	0.8386775627048378	0.8352941175979238	0.9287305122425484	66.08704125322444	11.720218941918809	0.1773451808220656
2	2	undersample	1.0	100	5	0.3	1	0.9695871675225707	0.8819266000938666	0.9005847952689716	0.9182763744359713	101.7882144763287	11.019881690938519	0.10826283504186131
2	3	undersample	1.0	100	5	0.3	1	0.9522506773883401	0.8390911093487692	0.876470588183737	0.9190193164864858	80.5211731884888	10.82320427445426	0.1344143787362229
2	1	undersample	1.0	100	5	0.3	3	0.9570592602297043	0.8463627483570211	0.8470588234795847	0.9294729027399445	72.99107908167682	12.010400771950202	0.16454613622850825
2	2	undersample	1.0	100	5	0.3	3	0.9705560334714944	0.877759133296441	0.8947368420529394	0.9286775631431748	110.67705916982706	12.544954379496561	0.11334736725771255
2	3	undersample	1.0	100	5	0.3	3	0.9587623459487806	0.8504892667152048	0.8882352940653979	0.9279346210926603	102.33258821739007	12.325407626780096	0.12044458972610717
2	1	undersample	1.0	100	10	0.1	1	0.9589021354644307	0.8393420481173282	0.8176470587754325	0.9391239792060941	69.171897661091	13.431346428343108	0.1941734460203949
2	2	undersample	1.0	100	10	0.1	1	0.9692178688424875	0.8716156584596801	0.8947368420529394	0.9353640415978057	123.00571839824073	13.842708079895726	0.11253710014539069
2	3	undersample	1.0	100	10	0.1	1	0.9599423127349007	0.8683150576343494	0.876470588183737	0.9338781574967766	100.21025115601547	13.25538464218028	0.13227572515950198
2	1	undersample	1.0	100	10	0.1	3	0.957880256779772	0.8349400448932696	0.8176470587754325	0.9472902746774515	80.58335253394307	15.512258860189243	0.1924995370206482
2	2	undersample	1.0	100	10	0.1	3	0.9689745661826682	0.8647338974617884	0.8771929824048424	0.9383358097998639	108.6918856613549	14.225320032658201	0.130877469455819
2	3	undersample	1.0	100	10	0.1	3	0.9580106634035487	0.8682424414816922	0.8647058823020761	0.9368499256988347	94.81685917493495	13.692869801697485	0.1444138623940903
2	1	undersample	1.0	100	10	0.3	1	0.9537228699943229	0.8381869861106075	0.8294117646570934	0.9324424647295291	67.10722467772068	12.27711518138338	0.1829477313250757
2	2	undersample	1.0	100	10	0.3	1	0.9685400971472763	0.8711870956301977	0.9005847952689716	0.921991084688544	107.06664410030247	11.544637894616859	0.1078266431245864
2	3	undersample	1.0	100	10	0.3	1	0.9559916091250765	0.8447310054618246	0.876470588183737	0.9264487369916312	89.37131443083373	11.916457082721204	0.13333647675318064
2	1	undersample	1.0	100	10	0.3	3	0.9550024018516092	0.8318857795806697	0.811764705834602	0.9339272457243213	60.95644905094547	12.285920147787905	0.20155241536388105
2	2	undersample	1.0	100	10	0.3	3	0.9678623254520651	0.8609051473347314	0.9064327484850039	0.9227340267390585	115.6910805573582	11.731330013931393	0.1014021893520507
2	3	undersample	1.0	100	10	0.3	3	0.9553404422690324	0.861534626535676	0.8705882352429065	0.921991084688544	79.50994167153054	11.16011061256161	0.14036118732883188
2	1	undersample	1.0	300	5	0.1	1	0.953032883532032	0.8411275037328507	0.8235294117162629	0.9287305122425484	60.812488894989926	11.5551454356946	0.19001269373340332
2	2	undersample	1.0	300	5	0.1	1	0.9720853644760737	0.8856765710678615	0.8947368420529394	0.9323922733957475	117.22524818199562	13.234237485132146	0.11289578412607092
2	3	undersample	1.0	300	5	0.1	1	0.9550388952014685	0.8380433449378856	0.8823529411245674	0.921991084688544	88.64283974148117	11.310922918136768	0.12760107939564722
2	1	undersample	1.0	300	5	0.1	3	0.9547403816760557	0.8447261597037456	0.8176470587754325	0.9354120267191136	64.93880819246762	12.659430086546765	0.19494397555985754
2	2	undersample	1.0	300	5	0.1	3	0.969943432131592	0.8864663706444101	0.9005847952689716	0.9271916790421457	115.36131909873569	12.369254773746741	0.1072218462546092
2	3	undersample	1.0	300	5	0.1	3	0.9538938903941963	0.8570932417192049	0.8823529411245674	0.9264487369916312	94.46967764924483	11.99643330475289	0.12698712072033846
2	1	undersample	1.0	300	5	0.3	1	0.9434691471243286	0.8266963092612664	0.8058823528937716	0.9346696362217174	59.394961111182	12.335492762199172	0.2076858362641005
2	2	undersample	1.0	300	5	0.3	1	0.964721114326182	0.8773451598958157	0.9005847952689716	0.9123328380318549	94.27316202352381	10.272771153108602	0.10896813037642289
2	3	undersample	1.0	300	5	0.3	1	0.9470588235294117	0.8158163098645937	0.876470588183737	0.921991084688544	83.8589407687929	11.235516765349189	0.13398113336223946
2	1	undersample	1.0	300	5	0.3	3	0.9523690990872964	0.8448929570637106	0.8235294117162629	0.9294729027399445	61.501743061069526	11.676778528284919	0.18986092640777305
2	2	undersample	1.0	300	5	0.3	3	0.9653424050467923	0.8753382590538502	0.8888888888369071	0.9205052005875148	92.63549564017578	11.181722371640802	0.1207066618256033
2	3	undersample	1.0	300	5	0.3	3	0.950747312297876	0.8241341854401747	0.8647058823020761	0.921991084688544	75.53911638287693	11.084704459774033	0.14674124129542412
2	1	undersample	1.0	300	10	0.1	1	0.9553211930651994	0.8257966691978964	0.8235294117162629	0.9302152932373408	62.20566220729905	11.800999558644355	0.18970940132846997
2	2	undersample	1.0	300	10	0.1	1	0.966372096660671	0.8596719503966492	0.8947368420529394	0.9227340267390585	101.50959438256763	11.579958013751632	0.11407746301313494
2	3	undersample	1.0	300	10	0.1	1	0.9530198409229963	0.8517693580087092	0.8823529411245674	0.9197622585370003	85.97220567002375	10.996730654041947	0.12791029040859145
2	1	undersample	1.0	300	10	0.1	3	0.9530547185466615	0.8302869687531539	0.8058823528937716	0.9324424647295291	57.30002265682366	11.92882822588314	0.20818190115431573
2	2	undersample	1.0	300	10	0.1	3	0.9668022210057089	0.8648340367280458	0.9005847952689716	0.9338781574967766	127.94312919835308	13.620078100883045	0.10645414807962252
2	3	undersample	1.0	300	10	0.1	3	0.9557293942837165	0.8631203439155909	0.8705882352429065	0.9286775631431748	87.59467929655057	12.20637083568588	0.13935058679094642
2	1	undersample	1.0	300	10	0.3	1	0.9507664090134941	0.8094900605572144	0.8176470587754325	0.931700074232133	61.1658370768301	11.971417682651904	0.1957206447768596
2	2	undersample	1.0	300	10	0.3	1	0.9670759364980057	0.8640250452602904	0.8888888888369071	0.9138187221328841	84.82757026375764	10.314175046995082	0.12158988129271085
2	3	undersample	1.0	300	10	0.3	1	0.949200244733852	0.8234492296885683	0.8647058823020761	0.9093610698297968	64.12258372806733	9.540114664605722	0.14877931406878178
2	1	undersample	1.0	300	10	0.3	3	0.9505786278876807	0.8304632582935365	0.8235294117162629	0.9294729027399445	61.501743061069526	11.676778528284919	0.18986092640777305
2	2	undersample	1.0	300	10	0.3	3	0.9659941085998801	0.8607724326225439	0.8888888888369071	0.9294205051936894	105.3473457498559	12.594150260422767	0.11954880417066927
2	3	undersample	1.0	300	10	0.3	3	0.9526396294030242	0.8479087784935784	0.8882352940653979	0.9264487369916312	100.10471063535184	12.076409526784575	0.12063776468749617
2	1	undersample	1.0	500	5	0.1	1	0.951818856718634	0.837223321258152	0.8235294117162629	0.9294729027399445	61.501743061069526	11.676778528284919	0.18986092640777305
2	2	undersample	1.0	500	5	0.1	1	0.9717247551766985	0.8807740728763582	0.8947368420529394	0.9294205051936894	111.93155433579165	12.677006512136074	0.11325676184920883
2	3	undersample	1.0	500	5	0.1	1	0.9542478804300323	0.8338276275965908	0.876470588183737	0.9175334323854567	78.9424993219463	10.6281916084895	0.13463205384111562
2	1	undersample	1.0	500	5	0.1	3	0.9539543211493952	0.8445969124627033	0.8176470587754325	0.9361544172165097	65.74604851592068	12.806632738898564	0.1947893808148318
2	2	undersample	1.0	500	5	0.1	3	0.9684618927209058	0.8820016315281066	0.9005847952689716	0.9264487369916312	114.10455016939146	12.244312823334841	0.10730783009189651
2	3	undersample	1.0	500	5	0.1	3	0.9533432392273403	0.855483041167248	0.8823529411245674	0.9264487369916312	94.46967764924483	11.99643330475289	0.12698712072033846
2	1	undersample	1.0	500	5	0.3	1	0.9436045242150313	0.8268868581402224	0.8058823528937716	0.9339272457243213	58.68095587256382	12.19689174091988	0.20785092834203397
2	2	undersample	1.0	500	5	0.3	1	0.9648384209657378	0.8776709770897335	0.8947368420529394	0.9130757800823694	89.28630769032054	10.293296160354743	0.11528414080233663
2	3	undersample	1.0	500	5	0.3	1	0.9470063805611397	0.8172384768038486	0.8705882352429065	0.921991084688544	79.50994167153054	11.16011061256161	0.14036118732883188
2	1	undersample	1.0	500	5	0.3	3	0.951530634525525	0.8439773454624204	0.8235294117162629	0.9294729027399445	61.501743061069526	11.676778528284919	0.18986092640777305
2	2	undersample	1.0	500	5	0.3	3	0.9656812908943979	0.8759309587228395	0.8888888888369071	0.921991084688544	94.55236195254295	11.39470753234911	0.12051213054354623
2	3	undersample	1.0	500	5	0.3	3	0.951171226291408	0.8251943369585418	0.8647058823020761	0.921991084688544	75.53911638287693	11.084704459774033	0.14674124129542412
2	1	undersample	1.0	500	10	0.1	1	0.955456570155902	0.8263103505888937	0.8235294117162629	0.9302152932373408	62.20566220729905	11.800999558644355	0.18970940132846997
2	2	undersample	1.0	500	10	0.1	1	0.9665545736555355	0.8586308109591629	0.8947368420529394	0.9242199108400876	103.66664493862054	11.807015984036271	0.11389405873374776
2	3	undersample	1.0	500	10	0.1	1	0.9529018442443843	0.8508245182957095	0.8823529411245674	0.9190193164864858	85.11466261550136	10.89584322931637	0.12801369403754598
2	1	undersample	1.0	500	10	0.1	3	0.9528538364120704	0.8327099351257613	0.811764705834602	0.9324424647295291	59.521966876141114	12.0158999647582	0.20187335869700576
2	2	undersample	1.0	500	10	0.1	3	0.9662678240921769	0.8650748024977446	0.9005847952689716	0.9331352154462621	126.42088552594679	13.46874392241181	0.10653890456603876
2	3	undersample	1.0	500	10	0.1	3	0.9555720653789005	0.862867985610438	0.8647058823020761	0.9294205051936894	84.16336988145024	12.251515290098226	0.14556824977091112
2	1	undersample	1.0	500	10	0.3	1	0.9505393248613477	0.8098408043642061	0.8176470587754325	0.9309576837347369	60.45992634490065	11.842692779991259	0.19587672184438312
2	2	undersample	1.0	500	10	0.3	1	0.9672410347314546	0.8641906059904243	0.8888888888369071	0.9145616641833986	85.6347664208896	10.403863515159351	0.12149110803522652
2	3	undersample	1.0	500	10	0.3	1	0.949549864522332	0.8249489021907347	0.8588235293612456	0.9101040118803113	61.58745538944785	9.553523486304663	0.15512124685162706
2	1	undersample	1.0	500	10	0.3	3	0.9507358399930128	0.8308449160804912	0.8235294117162629	0.9279881217451523	60.137446153036066	11.436020241572056	0.19016470388675197
2	2	undersample	1.0	500	10	0.3	3	0.966107070549082	0.8604997546571551	0.8888888888369071	0.9286775631431748	104.16664441127503	12.462961213617499	0.11964444321297596
2	3	undersample	1.0	500	10	0.3	3	0.9528712525128922	0.8484969320012336	0.8882352940653979	0.9249628528906021	97.96506581703075	11.8372727363648	0.12083156029132469
2	1	smote	0.6	100	5	0.1	1	0.9552949910476439	0.853941593757042	0.7705882352487889	0.968819599101939	104.36809501392501	24.713857612976813	0.23679512945022604
2	2	smote	0.6	100	5	0.1	1	0.9693482095531051	0.8928585375666408	0.8421052631086487	0.9606240713153	130.11316786903558	21.38629049206285	0.16436683189865442
2	3	smote	0.6	100	5	0.1	1	0.9583865046761647	0.8610032647262751	0.8294117646570934	0.9502228826080965	92.81469662073957	16.66250762377263	0.17952444281224322
2	1	smote	0.6	100	5	0.1	3	0.9566749639722258	0.8501577090793919	0.7764705881896193	0.9665924276097507	100.50522971825794	23.242345977608036	0.23125508033472508
2	2	smote	0.6	100	5	0.1	3	0.9673409626095948	0.8890294484320556	0.8362573098926165	0.9569093610627274	113.41376128090306	19.406932374352557	0.17111619455198107
2	3	smote	0.6	100	5	0.1	3	0.9588278996591207	0.8628311777700026	0.8294117646570934	0.9502228826080965	92.81469662073957	16.66250762377263	0.17952444281224322
2	1	smote	0.6	100	5	0.3	1	0.9401414908947989	0.8191689803428364	0.7529411764262975	0.9710467705941275	102.2124158945286	26.005420874376494	0.2544252537684553
2	2	smote	0.6	100	5	0.3	1	0.969356898933813	0.8952712986532925	0.8187134502445197	0.9665676077194164	130.5662635081806	24.488621648346246	0.18755702801550478
2	3	smote	0.6	100	5	0.3	1	0.9556113976051044	0.8614656146474391	0.8235294117162629	0.9554234769616983	100.02219536551837	18.4745056554456	0.1847040508130313
2	1	smote	0.6	100	5	0.3	3	0.9478929210882571	0.8337492285314358	0.7529411764262975	0.9732739420863158	110.98408216849161	28.17253846910935	0.25384304495574517
2	2	smote	0.6	100	5	0.3	3	0.9697566104463734	0.8932517940139144	0.8362573098926165	0.9643387815678728	138.10560925529154	23.450042151078335	0.16979788798204626
2	3	smote	0.6	100	5	0.3	3	0.9564767065815926	0.8575257025701627	0.8294117646570934	0.9569093610627274	107.97143250363432	19.2480685511252	0.17827000184296884
2	1	smote	0.6	100	10	0.1	1	0.95400235818158	0.843751340023458	0.7529411764262975	0.9717891610915236	104.98241582511179	26.689773812515927	0.25423088764840157
2	2	smote	0.6	100	10	0.1	1	0.9679448745687894	0.8925187499104534	0.8304093566765842	0.9635958395173582	129.6086845560892	22.81083034353271	0.1759976897039974
2	3	smote	0.6	100	10	0.1	1	0.9574818634734726	0.8694604341209659	0.8529411764204152	0.959138187214271	136.14177732506204	20.873791678189782	0.15332391516332436
2	1	smote	0.6	100	10	0.1	3	0.9592427616926503	0.8509801455402366	0.7705882352487889	0.9703043800967313	109.75444665313027	25.949550077197266	0.23643278036528373
2	2	smote	0.6	100	10	0.1	3	0.966906493574203	0.8882465947003506	0.8304093566765842	0.9613670133658145	121.84876912066254	21.49482124153356	0.1764057214378613
2	3	smote	0.6	100	10	0.1	3	0.9581286600821607	0.8690836098093869	0.8294117646570934	0.9531946508101546	99.01639466250803	17.72044438956123	0.1789647407360816
2	1	smote	0.6	100	10	0.3	1	0.94462640289969	0.8216393462455895	0.7352941176038061	0.9762435040759003	114.14925440422533	30.951273724891102	0.2711473915878059
2	2	smote	0.6	100	10	0.3	1	0.9675929546501221	0.8881068473616907	0.807017543812455	0.9695393759214745	133.10416377612452	26.493786758739766	0.19904550448368796
2	3	smote	0.6	100	10	0.3	1	0.9541648457302683	0.871795018539203	0.8294117646570934	0.9613670133658145	120.99067923738673	21.46899896248705	0.17744340215214058
2	1	smote	0.6	100	10	0.3	3	0.9491899209572471	0.831691339166867	0.7705882352487889	0.9732739420863158	122.32259980557437	28.832832339479104	0.23571139889179468
2	2	smote	0.6	100	10	0.3	3	0.9632612983672654	0.8838998754510592	0.8304093566765842	0.9650817236183873	135.3323099677089	23.781503696981577	0.17572671558870817
2	3	smote	0.6	100	10	0.3	3	0.9592474434052968	0.8768853906482221	0.8294117646570934	0.9643387815678728	131.47840526529953	23.258081707299684	0.17689658119586293
2	1	smote	0.6	300	5	0.1	1	0.9410716625180139	0.8354906565894922	0.747058823485467	0.9769858945732964	125.38028697743133	32.460896699016516	0.25889951465062977
2	2	smote	0.6	300	5	0.1	1	0.9684575480305518	0.8948132147556912	0.7953216373803905	0.9777117384771344	170.4532503522648	35.68341477554548	0.20934428060050692
2	3	smote	0.6	300	5	0.1	1	0.9573289048160126	0.8595131073015082	0.811764705834602	0.9717682020730182	148.44073067321412	28.753550177662504	0.19370390163704393
2	1	smote	0.6	300	5	0.1	3	0.9433643390541071	0.8285694565223064	0.747058823485467	0.974758723081108	114.05672307386688	29.596701067025478	0.2594910596132983
2	2	smote	0.6	300	5	0.1	3	0.9711208432175039	0.9001430412480131	0.8011695905964228	0.9754829123255908	160.32167517098256	32.67799481146087	0.203827668176453
2	3	smote	0.6	300	5	0.1	3	0.9592692946420768	0.8680498587462232	0.8176470587754325	0.9665676077194164	129.6336473806843	24.456724704174018	0.1886603046508252
2	1	smote	0.6	300	5	0.3	1	0.9311017948382024	0.8225030253509071	0.7352941176038061	0.9740163325837119	104.12694123767056	28.298308427385276	0.2717673932390346
2	2	smote	0.6	300	5	0.3	1	0.9657377718689988	0.8878569547243764	0.7777777777322936	0.9806835066791926	177.69220955754065	40.26493640256743	0.2265993243367637
2	3	smote	0.6	300	5	0.3	1	0.95030591731492	0.8516471920504147	0.7999999999529411	0.9695393759214745	127.31702644620988	26.26340600430691	0.20628352282663984
2	1	smote	0.6	300	5	0.3	3	0.9396829555875803	0.8300391421038547	0.7294117646629757	0.980697847060277	136.95979161527185	37.78912067734528	0.27591396615073155
2	2	smote	0.6	300	5	0.3	3	0.9607848248655319	0.8833157897713342	0.783625730948326	0.9747399702750763	139.75192701528135	31.02234752921368	0.2219815267971384
2	3	smote	0.6	300	5	0.3	3	0.9543789878507123	0.8530825806297354	0.7823529411304498	0.9725111441235327	127.17087697828157	28.46072095685136	0.22379903607964546
2	1	smote	0.6	300	10	0.1	1	0.9473819817459278	0.8314562117709995	0.7294117646629757	0.9740163325837119	101.04840566500577	28.071921959966197	0.27780666864300435
2	2	smote	0.6	300	10	0.1	1	0.9692873838881503	0.8970916018309871	0.8187134502445197	0.9747399702750763	174.26937303548073	32.41140786634265	0.18598452246138542
2	3	smote	0.6	300	10	0.1	1	0.9587186434752207	0.873171397147723	0.8352941175979238	0.9665676077194164	146.6205838924107	24.984567683400794	0.17040285581953812
2	1	smote	0.6	300	10	0.1	3	0.9471810996113367	0.8338224749738812	0.7294117646629757	0.9740163325837119	101.04840566500577	28.071921959966197	0.27780666864300435
2	2	smote	0.6	300	10	0.1	3	0.9681230068733001	0.8938696317265593	0.824561403460552	0.9717682020730182	161.7788826718653	29.20682251711193	0.18053543464361196
2	3	smote	0.6	300	10	0.1	3	0.9554191067214404	0.868403793410058	0.8176470587754325	0.9621099554163292	113.85512003363195	21.579463734206573	0.18953440643934996
2	1	smote	0.6	300	10	0.3	1	0.9372199659373772	0.8111881025559349	0.747058823485467	0.9769858945732964	125.38028697743133	32.460896699016516	0.25889951465062977
2	2	smote	0.6	300	10	0.3	1	0.9618232058601184	0.8859367090663606	0.8304093566765842	0.9680534918204454	148.37685110301268	25.99373590603176	0.1751872628986899
2	3	smote	0.6	300	10	0.3	1	0.9537671532208722	0.8525058325545254	0.8176470587754325	0.9658246656689018	126.71805001984207	23.925056931508546	0.1888054279605925
2	1	smote	0.6	300	10	0.3	3	0.9484693654744749	0.8230506094739737	0.7294117646629757	0.9740163325837119	101.04840566500577	28.071921959966197	0.27780666864300435
2	2	smote	0.6	300	10	0.3	3	0.9681621090864854	0.8931493286493583	0.8421052631086487	0.9732540861740472	194.07399141763668	31.485368334576453	0.16223382723180946
2	3	smote	0.6	300	10	0.3	3	0.9504632462197361	0.8647575739176293	0.8352941175979238	0.9680534918204454	153.67602409464075	26.146640234881776	0.17014130117017626
2	1	smote	0.6	500	5	0.1	1	0.9384339927507751	0.8357675414000711	0.747058823485467	0.9777282850706925	129.65807755929714	33.54292610279184	0.2587029318776589
2	2	smote	0.6	500	5	0.1	1	0.9684749267919674	0.8933462398561633	0.7953216373803905	0.9799405646286781	189.8242367177638	39.64823666148942	0.20886813743493252
2	3	smote	0.6	500	5	0.1	1	0.9558036884887684	0.8557914624744877	0.8058823528937716	0.970282317971989	135.54691863224303	27.117932043113328	0.20006305537065527
2	1	smote	0.6	500	5	0.1	3	0.9412245076204201	0.8318501768155561	0.7411764705446366	0.9762435040759003	117.67750398658019	31.198883914690235	0.2651218939983047
2	2	smote	0.6	500	5	0.1	3	0.9707819573698983	0.8998222179553407	0.8128654970284873	0.9777117384771344	190.54573971229976	36.470548925006035	0.19140048512559033
2	3	smote	0.6	500	5	0.1	3	0.9578795559828687	0.8622991800847215	0.811764705834602	0.9665676077194164	124.6791241948653	24.28077704443176	0.19474612092792098
2	1	smote	0.6	500	5	0.3	1	0.9315821651600507	0.822097378886374	0.7352941176038061	0.974758723081108	107.27119642666375	29.1306112864424	0.27156041122041236
2	2	smote	0.6	500	5	0.3	1	0.9657290824882909	0.8876173560012609	0.7719298245162614	0.9806835066791926	171.83422482267213	39.96219251984136	0.2325624644493198
2	3	smote	0.6	500	5	0.3	1	0.949982519010576	0.8513410155530273	0.8058823528937716	0.970282317971989	135.54691863224303	27.117932043113328	0.20006305537065527
2	1	smote	0.6	500	5	0.3	3	0.9408882483951264	0.8331870018343533	0.7294117646629757	0.9792130660654847	126.98440758961058	35.08989907130307	0.2763323345560887
2	2	smote	0.6	500	5	0.3	3	0.9611628129263228	0.8826982464597596	0.7777777777322936	0.9754829123255908	139.25751419316742	31.723892773170036	0.22780739383721818
2	3	smote	0.6	500	5	0.3	3	0.9542566209247444	0.8522132938889724	0.7941176470121107	0.9739970282245618	144.47749002427696	30.53948404341134	0.21137882858779458
2	1	smote	0.6	500	10	0.1	1	0.9477837460151098	0.832278175067668	0.7235294117221452	0.974758723081108	101.0631613885262	28.66452150585932	0.2836297628275264
2	2	smote	0.6	500	10	0.1	1	0.9687225741421409	0.8958761123686544	0.8187134502445197	0.9747399702750763	174.26937303548073	32.41140786634265	0.18598452246138542
2	3	smote	0.6	500	10	0.1	1	0.9586050170439647	0.8735360668936646	0.8294117646570934	0.9658246656689018	137.40625021116767	24.26930235498349	0.17662443261222557
2	1	smote	0.6	500	10	0.1	3	0.947495523822001	0.8339397847234138	0.7235294117221452	0.9732739420863158	95.3031534075422	27.072048685159764	0.2840624550623293
2	2	smote	0.6	500	10	0.1	3	0.9682924497971029	0.894403470198259	0.8187134502445197	0.9739970282245618	169.16121781336753	31.4853679979831	0.186126387084232
2	3	smote	0.6	500	10	0.1	3	0.9556769513154445	0.869085228474893	0.8176470587754325	0.9650817236183873	123.92652059623694	23.416013312898123	0.18895077470886365
2	1	smote	0.6	500	10	0.3	1	0.9372680029695619	0.8109674985431157	0.7411764705446366	0.9769858945732964	121.56592617101653	32.20529908721324	0.264920433594593
2	2	smote	0.6	500	10	0.3	1	0.9617276226723321	0.8856380871224508	0.8304093566765842	0.9680534918204454	148.37685110301268	25.99373590603176	0.1751872628986899
2	3	smote	0.6	500	10	0.3	1	0.9540118870728083	0.8535097184941434	0.8176470587754325	0.9665676077194164	129.6336473806843	24.456724704174018	0.1886603046508252
2	1	smote	0.6	500	10	0.3	3	0.9485698065417704	0.8231935427647956	0.7294117646629757	0.9740163325837119	101.04840566500577	28.071921959966197	0.27780666864300435
2	2	smote	0.6	500	10	0.3	3	0.9682055559900246	0.8927931286450875	0.8421052631086487	0.9732540861740472	194.07399141763668	31.485368334576453	0.16223382723180946
2	3	smote	0.6	500	10	0.3	3	0.9504676164670921	0.8646350311490177	0.8352941175979238	0.9680534918204454	153.67602409464075	26.146640234881776	0.17014130117017626
2	1	smote	0.8	100	5	0.1	1	0.9545438665443906	0.8468740263366301	0.7823529411304498	0.9658500371123546	101.66447905987226	22.90932832375647	0.22534249443819915
2	2	smote	0.8	100	5	0.1	1	0.9714944865879409	0.8969646972395908	0.8771929824048424	0.9502228826080965	136.35390796927098	17.622410700773433	0.1292402220052672
2	3	smote	0.8	100	5	0.1	1	0.9579975526614806	0.8620582570679219	0.8352941175979238	0.9472511144060384	91.07140698474822	15.835291112588587	0.17387773754858604
2	1	smote	0.8	100	5	0.1	3	0.95488449277261	0.8425507850908602	0.7882352940712802	0.9628804751227701	96.55441499905207	21.235053097467667	0.21992833918709978
2	2	smote	0.8	100	5	0.1	3	0.9711903582631666	0.8942341633628114	0.8771929824048424	0.9442793462039801	121.04758922422461	15.742687230289247	0.13005369310290119
2	3	smote	0.8	100	5	0.1	3	0.9592824053841447	0.8671197788979291	0.8352941175979238	0.9472511144060384	91.07140698474822	15.835291112588587	0.17387773754858604
2	1	smote	0.8	100	5	0.3	1	0.9429451067732215	0.832077733436874	0.7647058823079584	0.9665924276097507	94.03330225155455	22.890189220371553	0.2434264003491392
2	2	smote	0.8	100	5	0.3	1	0.9670542130462362	0.8892727452821049	0.8128654970284873	0.9606240713153	105.97107718809781	20.643710961088445	0.1948051340908355
2	3	smote	0.8	100	5	0.3	1	0.9539419631151124	0.8531409662641265	0.8529411764204152	0.950965824658611	112.4848193916657	17.394827108516495	0.15464154254540352
2	1	smote	0.8	100	5	0.3	3	0.9489191667758418	0.8327390510379542	0.7764705881896193	0.9658500371123546	98.24481921483991	22.737077734856044	0.23143283212407206
2	2	smote	0.8	100	5	0.3	3	0.9676755037668465	0.8900906014938104	0.847953216324681	0.9546805349111838	117.48105235607599	18.710570117215138	0.15926456706988226
2	3	smote	0.8	100	5	0.3	3	0.9588016781749846	0.8637725687237442	0.8529411764204152	0.9487369985070674	107.34200219388941	16.63853042535369	0.15500483512390492
2	1	smote	0.8	100	10	0.1	1	0.9539281191318398	0.8429115666723248	0.7529411764262975	0.9703043800967313	99.58091591379514	25.355285571612594	0.25461991731179606
2	2	smote	0.8	100	10	0.1	1	0.9691570431775327	0.8878358994376769	0.8421052631086487	0.9576523031132419	120.6081525325933	19.885498531491216	0.16487689188370422
2	3	smote	0.8	100	10	0.1	1	0.9596626169041167	0.8732188171316974	0.8411764705387543	0.9502228826080965	101.10389947155731	16.89885524964175	0.16714344676049575
2	1	smote	0.8	100	10	0.1	3	0.9567404690161142	0.8462880222988673	0.7823529411304498	0.968819599101939	111.68914949328462	25.091168416228367	0.22465178948153325
2	2	smote	0.8	100	10	0.1	3	0.9661983090465143	0.8826859860050611	0.8654970759727779	0.9546805349111838	135.55234954757265	19.097685361019593	0.14088788626119453
2	3	smote	0.8	100	10	0.1	3	0.9599991259505288	0.871427972516609	0.8529411764204152	0.9472511144060384	104.1549041663209	16.16983951637567	0.15524797996074813
2	1	smote	0.8	100	10	0.3	1	0.9511812742914537	0.8362939719074951	0.7235294117221452	0.9695619895993352	83.36167263858553	23.770580418769327	0.2851499835926989
2	2	smote	0.8	100	10	0.3	1	0.9648471103464455	0.8854960320221305	0.8362573098926165	0.9658246656689018	144.33224880190755	24.469608902569433	0.16953666046477858
2	3	smote	0.8	100	10	0.3	1	0.9565247793025086	0.8709240302115218	0.8235294117162629	0.9576523031132419	105.53213414368167	19.446847828583987	0.18427417327489867
2	1	smote	0.8	100	10	0.3	3	0.9548932267784619	0.8401534378073604	0.758823529367128	0.9695619895993352	100.22245064408852	24.93012092700198	0.24874785803541855
2	2	smote	0.8	100	10	0.3	3	0.9633612262454054	0.8845424498987645	0.824561403460552	0.9628528974668437	121.82396171923749	22.197187001400835	0.18220705902109907
2	3	smote	0.8	100	10	0.3	3	0.9588847128747487	0.8698600777857486	0.8411764705387543	0.9539375928606691	109.68455850499389	18.261665860789304	0.1664925766475349
2	1	smote	0.8	300	5	0.1	1	0.9423293593606707	0.8342668918477247	0.7294117646629757	0.974758723081108	104.09970026832161	28.89756639615086	0.2775950870239693
2	2	smote	0.8	300	5	0.1	1	0.9679579086398513	0.8887144532826663	0.8187134502445197	0.9717682020730182	155.44985322425518	28.999681931884187	0.18655328246305974
2	3	smote	0.8	300	5	0.1	1	0.9579407394458526	0.8663602929657456	0.8235294117162629	0.9658246656689018	131.88401345545822	24.09717964324602	0.1827149302864091
2	1	smote	0.8	300	5	0.1	3	0.9429363727673696	0.8418809738152019	0.7529411764262975	0.974758723081108	117.69182662524945	29.82974595731702	0.2534563838097413
2	2	smote	0.8	300	5	0.1	3	0.9691309750354091	0.8982835312338608	0.824561403460552	0.9717682020730182	161.7788826718653	29.20682251711193	0.18053543464361196
2	3	smote	0.8	300	5	0.1	3	0.9585787955598286	0.8639816941194515	0.8235294117162629	0.9635958395173582	123.52377006324272	22.621842519634846	0.18313755540990231
2	1	smote	0.8	300	5	0.3	1	0.932053801476047	0.8153109865194079	0.7294117646629757	0.9755011135785041	107.33592174174865	29.773249868633805	0.2773838274469691
2	2	smote	0.8	300	5	0.3	1	0.9601939469773989	0.881152960017692	0.8128654970284873	0.9710252600225036	145.5712577245776	28.054271310703566	0.1927184685597068
2	3	smote	0.8	300	5	0.3	1	0.9486583340617079	0.8531934631135557	0.7823529411304498	0.9673105497699309	106.36728564791042	23.932880372579845	0.22500225669129076
2	1	smote	0.8	300	5	0.3	3	0.9347307742696185	0.8192839647614918	0.7352941176038061	0.9762435040759003	114.14925440422533	30.951273724891102	0.2711473915878059
2	2	smote	0.8	300	5	0.3	3	0.963230885534788	0.8798116464641388	0.8128654970284873	0.9710252600225036	145.5712577245776	28.054271310703566	0.1927184685597068
2	3	smote	0.8	300	5	0.3	3	0.9550520059435365	0.8437018437005303	0.811764705834602	0.9621099554163292	109.5036430557241	21.424215793672712	0.19564841954832451
2	1	smote	0.8	300	10	0.1	1	0.9470413555177082	0.8257880041474728	0.7411764705446366	0.9695619895993352	91.21726241281225	24.350350672885654	0.2669489208140587
2	2	smote	0.8	300	10	0.1	1	0.9668717360513717	0.8891574636409273	0.8304093566765842	0.96879643387096	152.02621665323414	26.612634181495444	0.1750529168395715
2	3	smote	0.8	300	10	0.1	1	0.9545363167555283	0.8619168451418435	0.8352941175979238	0.959138187214271	119.04022485271176	20.441920126227235	0.17172278497556379
2	1	smote	0.8	300	10	0.1	3	0.9486920826236953	0.8351531264893463	0.7352941176038061	0.9762435040759003	114.14925440422533	30.951273724891102	0.2711473915878059
2	2	smote	0.8	300	10	0.1	3	0.966054934264835	0.886780332378354	0.8128654970284873	0.9665676077194164	125.5825960713883	24.313702922286627	0.19360725472373078
2	3	smote	0.8	300	10	0.1	3	0.9567039594441046	0.8683036266380637	0.8352941175979238	0.9569093610627274	112.62065809365096	19.384579675601262	0.17212276040222763
2	1	smote	0.8	300	10	0.3	1	0.9420717061880431	0.8133522968372389	0.7647058823079584	0.9717891610915236	111.95390415448377	27.106801528336486	0.24212465490612206
2	2	smote	0.8	300	10	0.3	1	0.9585125518104324	0.8744852441301808	0.8187134502445197	0.9621099554163292	114.67422158101765	21.6076080977026	0.18842601809766418
2	3	smote	0.8	300	10	0.3	1	0.950769163534656	0.8473235881208381	0.8352941175979238	0.9531946508101546	103.28001833877398	17.846121300125496	0.17279354278179304
2	1	smote	0.8	300	10	0.3	3	0.9411633695794576	0.8195066737820718	0.7529411764262975	0.9717891610915236	104.98241582511179	26.689773812515927	0.25423088764840157
2	2	smote	0.8	300	10	0.3	3	0.9665762971073051	0.8807200337739707	0.8187134502445197	0.9680534918204454	136.84916349616668	25.62762694960878	0.18726914309443335
2	3	smote	0.8	300	10	0.3	3	0.9534874573900882	0.8610198266098669	0.8411764705387543	0.9583952451637564	122.00393277334679	20.21827244666869	0.16571819257818451
2	1	smote	0.8	500	5	0.1	1	0.93848202978296	0.831584855669771	0.7294117646629757	0.9769858945732964	114.43472986269092	31.69410386360668	0.2769622714825195
2	2	smote	0.8	500	5	0.1	1	0.9670889705690674	0.8877548585812237	0.8187134502445197	0.9725111441235327	159.77325656302426	29.783456833895944	0.18641076658793004
2	3	smote	0.8	500	5	0.1	1	0.9554628091950004	0.8570246336388	0.8235294117162629	0.9650817236183873	128.97868067939197	23.584473840329043	0.1828555884298988
2	1	smote	0.8	500	5	0.1	3	0.9403685750469453	0.834342334521708	0.7529411764262975	0.9755011135785041	121.35059620438129	30.73367728375102	0.25326349463073705
2	2	smote	0.8	500	5	0.1	3	0.9677276400510935	0.8940732826119243	0.8187134502445197	0.9754829123255908	179.6871132961923	33.39357134017899	0.1858428739308791
2	3	smote	0.8	500	5	0.1	3	0.9567389214229526	0.8585409590300609	0.8176470587754325	0.9658246656689018	126.71805001984207	23.925056931508546	0.1888054279605925
2	1	smote	0.8	500	5	0.3	1	0.9323158216516005	0.815517905883183	0.7294117646629757	0.974758723081108	104.09970026832161	28.89756639615086	0.2775950870239693
2	2	smote	0.8	500	5	0.3	1	0.9596074137796199	0.8800008663860783	0.8011695905964228	0.9695393759214745	128.25318101585952	26.301802796719915	0.2050771864359113
2	3	smote	0.8	500	5	0.3	1	0.9486583340617079	0.8530483251992904	0.7823529411304498	0.9673105497699309	106.36728564791042	23.932880372579845	0.22500225669129076
2	1	smote	0.8	500	5	0.3	3	0.9351587405563563	0.8187968399559611	0.7352941176038061	0.9755011135785041	110.60601245835602	30.013356722413107	0.27135374424291114
2	2	smote	0.8	500	5	0.3	3	0.9637913505904434	0.8797624868448152	0.8128654970284873	0.9725111441235327	153.6747686810612	29.570717856510967	0.1924240171210849
2	3	smote	0.8	500	5	0.3	3	0.9556332488418845	0.8442882120454032	0.811764705834602	0.9635958395173582	114.14919862002502	22.298673340782923	0.19534672576649273
2	1	smote	0.8	500	10	0.1	1	0.9469365474474868	0.8266808893988618	0.7352941176038061	0.9703043800967313	90.76385588968053	24.761021066027922	0.2728070542583084
2	2	smote	0.8	500	10	0.1	1	0.9669021488838491	0.8889658746918219	0.8304093566765842	0.9680534918204454	148.37685110301268	25.99373590603176	0.1751872628986899
2	3	smote	0.8	500	10	0.1	1	0.9548029018442443	0.8609921253750819	0.8411764705387543	0.9576523031132419	119.77059596026464	19.863565996339357	0.16584675595355122
2	1	smote	0.8	500	10	0.1	3	0.9478710860736277	0.8349140951484628	0.7352941176038061	0.9755011135785041	110.60601245835602	30.013356722413107	0.27135374424291114
2	2	smote	0.8	500	10	0.1	3	0.9653684731889158	0.8863353199372515	0.8128654970284873	0.9680534918204454	131.62568002119258	25.444572471397283	0.1933100831923052
2	3	smote	0.8	500	10	0.1	3	0.9571715759111966	0.8696693339044932	0.8411764705387543	0.9554234769616983	113.51725278330788	18.870387919490863	0.16623364573788493
2	1	smote	0.8	500	10	0.3	1	0.9424429014367439	0.8134973601546671	0.7647058823079584	0.9732739420863158	118.35411864045943	28.612734382689187	0.24175528091311155
2	2	smote	0.8	500	10	0.3	1	0.9587993013737911	0.8747103343165109	0.824561403460552	0.959138187214271	110.32178624506412	20.179261404572745	0.18291274088446624
2	3	smote	0.8	500	10	0.3	1	0.9503671007779041	0.8496216806262259	0.8294117646570934	0.9539375928606691	100.6918533804814	18.00625794665239	0.17882536009834016
2	1	smote	0.8	500	10	0.3	3	0.941185204594087	0.8195228986777078	0.7529411764262975	0.9717891610915236	104.98241582511179	26.689773812515927	0.25423088764840157
2	2	smote	0.8	500	10	0.3	3	0.966372096660671	0.8811469621063357	0.8187134502445197	0.9695393759214745	143.74502913522196	26.877754682779475	0.18698214057924115
2	3	smote	0.8	500	10	0.3	3	0.9531465780963203	0.8619069299442044	0.8411764705387543	0.9598811292647855	126.71875487237165	20.967097165310722	0.16546166287098366
2	1	smote	1.0	100	5	0.1	1	0.9525918162365169	0.8475843833022622	0.7941176470121107	0.9628804751227701	100.05425507079936	21.393523642971157	0.2138192186558217
2	2	smote	1.0	100	5	0.1	1	0.9699781896544233	0.8919107571381206	0.8888888888369071	0.941307578001922	128.30376601766048	15.144863802304451	0.11803911131635968
2	3	smote	1.0	100	5	0.1	1	0.9580587361244647	0.8665073165875568	0.8588235293612456	0.9375928677493494	91.39482148093994	13.761622442378247	0.15057331810971336
2	1	smote	1.0	100	5	0.1	3	0.9537141359884712	0.8427230633426409	0.7941176470121107	0.9613956941279779	96.05766389274912	20.570696023851443	0.21414944138390166
2	2	smote	1.0	100	5	0.1	3	0.9691005622029318	0.8907098194101682	0.8888888888369071	0.9383358097998639	121.73491095551655	14.414990966426977	0.1184129485612002
2	3	smote	1.0	100	5	0.1	3	0.9586574600122367	0.8647633833025393	0.8647058823020761	0.9361069836483202	93.64002025885155	13.533650410336884	0.14452847656936918
2	1	smote	1.0	100	5	0.3	1	0.9402550329708721	0.8228402834970896	0.7705882352487889	0.9658500371123546	95.0005265339196	22.564827145955622	0.23752316980994487
2	2	smote	1.0	100	5	0.3	1	0.9646168417576879	0.8768910748726169	0.8421052631086487	0.9539375928606691	110.45158335062045	18.28182964349061	0.1655189358484835
2	3	smote	1.0	100	5	0.3	1	0.9532470937855083	0.8573112502054641	0.8294117646570934	0.9524517087596401	97.39329401844499	17.443562504249332	0.17910433881631332
2	1	smote	1.0	100	5	0.3	3	0.9442071706188043	0.8304405967463115	0.7764705881896193	0.9651076466149584	96.08059636482571	22.253310262224694	0.2316108573777075
2	2	smote	1.0	100	5	0.3	3	0.9667109825082767	0.884213996445378	0.847953216324681	0.9517087667091255	109.90825548037016	17.559150656303714	0.15976188031077665
2	3	smote	1.0	100	5	0.3	3	0.9553404422690325	0.8560786651798812	0.8294117646570934	0.9465081723555238	86.03158920613623	15.505389255265966	0.180229012831535
2	1	smote	1.0	100	10	0.1	1	0.9511987423031574	0.8343087298474099	0.7647058823079584	0.968819599101939	100.9821073058484	24.525202211351033	0.24286679943457248
2	2	smote	1.0	100	10	0.1	1	0.965520537351303	0.8872197585021019	0.8713450291888102	0.9487369985070674	125.34449983083783	16.997538845507318	0.13560656921525732
2	3	smote	1.0	100	10	0.1	1	0.9608425836902369	0.872625756358231	0.8529411764204152	0.9494799405575819	109.00585482669548	16.883214647845698	0.15488354808674423
2	1	smote	1.0	100	10	0.1	3	0.9552338530066814	0.838565925554564	0.7764705881896193	0.962138084625374	88.27241958354075	20.507953055921124	0.23232570569551755
2	2	smote	1.0	100	10	0.1	3	0.9656943249654597	0.8866389483180769	0.8830409356208747	0.9465081723555238	133.59302109595097	16.50795662489379	0.12356899449939839
2	3	smote	1.0	100	10	0.1	3	0.9594309937942488	0.8681546676607498	0.8647058823020761	0.9420505200524365	103.89964143239183	14.92171687938097	0.14361662499186018
2	1	smote	1.0	100	10	0.3	1	0.9476702039390368	0.8348310012736181	0.758823529367128	0.9695619895993352	100.22245064408852	24.93012092700198	0.24874785803541855
2	2	smote	1.0	100	10	0.3	1	0.9634915669560231	0.8805092834893027	0.8304093566765842	0.9635958395173582	129.6086845560892	22.81083034353271	0.1759976897039974
2	3	smote	1.0	100	10	0.3	1	0.9545712787343764	0.8685897859093585	0.8352941175979238	0.9524517087596401	101.58702734632031	17.567275713499328	0.1729283271351219
2	1	smote	1.0	100	10	0.3	3	0.9518013887069304	0.8348160505344091	0.758823529367128	0.9665924276097507	91.03411634280317	22.71411084175331	0.2495120603563462
2	2	smote	1.0	100	10	0.3	3	0.966211343117576	0.8861755135222285	0.8421052631086487	0.9583952451637564	122.8571070847956	20.240596634139767	0.16474908034094193
2	3	smote	1.0	100	10	0.3	3	0.9570360982431606	0.8731258891420889	0.8470588234795847	0.9517087667091255	109.15026755149361	17.5406298483032	0.1607016560772553
2	1	smote	1.0	300	5	0.1	1	0.941346783702345	0.8317173170449121	0.7529411764262975	0.9710467705941275	102.2124158945286	26.005420874376494	0.2544252537684553
2	2	smote	1.0	300	5	0.1	1	0.9654423329249324	0.8884657481104363	0.8011695905964228	0.96879643387096	125.10359649296295	25.67556959763997	0.2052344542152971
2	3	smote	1.0	300	5	0.1	1	0.9529630277073683	0.8499037079994175	0.811764705834602	0.9583952451637564	99.34148990951455	19.511339843638314	0.1964067467479637
2	1	smote	1.0	300	5	0.1	3	0.9377920433206689	0.8276265200657369	0.747058823485467	0.968819599101939	91.76907094746008	23.9592360064737	0.2610818093876117
2	2	smote	1.0	300	5	0.1	3	0.9654466776152865	0.8853649454796703	0.824561403460552	0.9658246656689018	132.82604208023503	24.127376610225806	0.18164642192222352
2	3	smote	1.0	300	5	0.1	3	0.9525434839611923	0.851743670655671	0.8235294117162629	0.9546805349111838	98.30598489981091	18.17164497387328	0.18484778937246968
2	1	smote	1.0	300	5	0.3	1	0.9358050569893882	0.8183818786264477	0.7411764705446366	0.9732739420863158	104.28404898681028	27.732342555529517	0.26593080899837884
2	2	smote	1.0	300	5	0.3	1	0.9666067099397826	0.8834992812353836	0.824561403460552	0.9650817236183873	129.89995692817106	23.61402831883382	0.18178625750347066
2	3	smote	1.0	300	5	0.3	1	0.9558211694781925	0.8606956814262158	0.8058823528937716	0.9650817236183873	114.74077494455396	23.07909225803628	0.20114114726679344
2	1	smote	1.0	300	5	0.3	3	0.9337787676317744	0.815183074550116	0.7529411764262975	0.9703043800967313	99.58091591379514	25.355285571612594	0.25461991731179606
2	2	smote	1.0	300	5	0.3	3	0.9637261802351347	0.8808926973577269	0.824561403460552	0.9673105497699309	139.0772238738294	25.224075211314965	0.1813673951633228
2	3	smote	1.0	300	5	0.3	3	0.950607464382484	0.840419529556878	0.811764705834602	0.9665676077194164	124.6791241948653	24.28077704443176	0.19474612092792098
2	1	smote	1.0	300	10	0.1	1	0.9456832176077559	0.8170123241870745	0.7411764705446366	0.9695619895993352	91.21726241281225	24.350350672885654	0.2669489208140587
2	2	smote	1.0	300	10	0.1	1	0.9630093063267381	0.8792417958262118	0.8362573098926165	0.9628528974668437	132.3771007381708	22.51204071773276	0.1700599217570749
2	3	smote	1.0	300	10	0.1	1	0.9530548029018442	0.8598239840438391	0.8294117646570934	0.9517087667091255	95.82013492230463	17.175200059796886	0.17924415484826836
2	1	smote	1.0	300	10	0.1	3	0.9481200052404035	0.8262514512745956	0.7529411764262975	0.9732739420863158	110.98408216849161	28.17253846910935	0.25384304495574517
2	2	smote	1.0	300	10	0.1	3	0.9631961280119565	0.8850332772108699	0.8654970759727779	0.9650817236183873	177.84637651757092	24.786355965868122	0.13936946410013312
2	3	smote	1.0	300	10	0.1	3	0.9551918538589284	0.8665350598211117	0.8235294117162629	0.9561664190122128	101.7965824438933	18.787632798456144	0.18456053562353533
2	1	smote	1.0	300	10	0.3	1	0.9457705576662736	0.8120933883350995	0.758823529367128	0.968819599101939	97.76128972319789	24.336546809725256	0.2489384694189188
2	2	smote	1.0	300	10	0.3	1	0.965086068315911	0.8849250005868226	0.8421052631086487	0.9621099554163292	135.4247939387273	22.22496832906553	0.1641129835122602
2	3	smote	1.0	300	10	0.3	1	0.9521501616991522	0.8463878698005028	0.8470588234795847	0.9539375928606691	114.69972094572044	18.38936981785776	0.16032618492213233
2	1	smote	1.0	300	10	0.3	3	0.9419232280885628	0.8180287565066987	0.7705882352487889	0.968819599101939	104.36809501392501	24.713857612976813	0.23679512945022604
2	2	smote	1.0	300	10	0.3	3	0.9617797589565792	0.8795074747152406	0.847953216324681	0.9606240713153	136.05583627351697	21.534806398257732	0.15827917146021822
2	3	smote	1.0	300	10	0.3	3	0.9573813477842846	0.8719678973420144	0.8411764705387543	0.9546805349111838	111.56949012422083	18.561037366170567	0.16636301044138424
2	1	smote	1.0	500	5	0.1	1	0.9406873662605354	0.8313741621124936	0.747058823485467	0.974758723081108	114.05672307386688	29.596701067025478	0.2594910596132983
2	2	smote	1.0	500	5	0.1	1	0.965889836031386	0.8877592282982099	0.8128654970284873	0.9717682020730182	149.51638809645578	28.79254134665644	0.1925711302825076
2	3	smote	1.0	500	5	0.1	1	0.9537015995105323	0.8535585882183232	0.8058823528937716	0.9613670133658145	103.30882697482865	20.85994934652997	0.20191835416468584
2	1	smote	1.0	500	5	0.1	3	0.9362985283200139	0.8247696919181862	0.758823529367128	0.9725315515889197	111.39745109745334	27.62526815341888	0.24798832259884546
2	2	smote	1.0	500	5	0.1	3	0.964768905920075	0.8847896642313072	0.8187134502445197	0.970282317971989	147.45155682911818	27.549698323571914	0.18683896895699603
2	3	smote	1.0	500	5	0.1	3	0.9523074906039682	0.8455477067651024	0.8235294117162629	0.9569093610627274	103.63215526937516	19.111557426649135	0.18441724328371015
2	1	smote	1.0	500	5	0.3	1	0.93605834315909	0.8174688018668794	0.7411764705446366	0.9732739420863158	104.28404898681028	27.732342555529517	0.26593080899837884
2	2	smote	1.0	500	5	0.3	1	0.9668239444574785	0.8834228217610209	0.824561403460552	0.9643387815678728	127.0957919565543	23.12206953358074	0.1819263085478608
2	3	smote	1.0	500	5	0.3	1	0.9559347959094485	0.8588789618506768	0.811764705834602	0.9665676077194164	124.6791241948653	24.28077704443176	0.19474612092792098
2	1	smote	1.0	500	5	0.3	3	0.9335822525001091	0.8143687226348109	0.7529411764262975	0.9703043800967313	99.58091591379514	25.355285571612594	0.25461991731179606
2	2	smote	1.0	500	5	0.3	3	0.9639825169660158	0.880502377218864	0.8304093566765842	0.9650817236183873	135.3323099677089	23.781503696981577	0.17572671558870817
2	3	smote	1.0	500	5	0.3	3	0.95019666113102	0.8400943526104744	0.811764705834602	0.9665676077194164	124.6791241948653	24.28077704443176	0.19474612092792098
2	1	smote	1.0	500	10	0.1	1	0.9452858203414997	0.8167833939236077	0.7411764705446366	0.968819599101939	88.97724173743478	23.770580604847925	0.26715347937195805
2	2	smote	1.0	500	10	0.1	1	0.9630353744688616	0.8793605527825704	0.8362573098926165	0.9635958395173582	135.18290084426258	22.97146999383928	0.16992880385422815
2	3	smote	1.0	500	10	0.1	1	0.9529499169653003	0.8607154499229828	0.8235294117162629	0.9531946508101546	95.0370125492119	17.594767478996967	0.18513593869037026
2	1	smote	1.0	500	10	0.1	3	0.9474081837634831	0.8247089406938849	0.7529411764262975	0.9740163325837119	114.2421295129686	28.977467829642524	0.25364956702712504
2	2	smote	1.0	500	10	0.1	3	0.963387294387529	0.885337280348566	0.8713450291888102	0.9665676077194164	195.8069993215815	26.062890182882786	0.13310498764147186
2	3	smote	1.0	500	10	0.1	3	0.9546324621973604	0.8661557740736563	0.8176470587754325	0.9546805349111838	94.45528980460942	18.041847509774186	0.19100938234949807
2	1	smote	1.0	500	10	0.3	1	0.9457618236604218	0.8119663038537183	0.758823529367128	0.968819599101939	97.76128972319789	24.336546809725256	0.2489384694189188
2	2	smote	1.0	500	10	0.3	1	0.9652424771686522	0.8855533607335649	0.8362573098926165	0.9621099554163292	129.68133197971824	22.070628271224795	0.17019124215861117
2	3	smote	1.0	500	10	0.3	1	0.9523074906039681	0.8460748036660293	0.8470588234795847	0.9546805349111838	116.67083824473596	18.69083483026966	0.16020141746435584
2	1	smote	1.0	500	10	0.3	3	0.9420848071968209	0.818568954832654	0.7705882352487889	0.968819599101939	104.36809501392501	24.713857612976813	0.23679512945022604
2	2	smote	1.0	500	10	0.3	3	0.961996993474275	0.8800342473749542	0.8538011695407134	0.9606240713153	142.47391811892896	21.683322304452613	0.1521915110217819
2	3	smote	1.0	500	10	0.3	3	0.9574643824840485	0.8721243088823566	0.8411764705387543	0.9554234769616983	113.51725278330788	18.870387919490863	0.16623364573788493
2	1	class_weight		100	5	0.1	1	0.9577841827154024	0.8441780167758985	0.7941176470121107	0.9569413511436011	85.72165184090545	18.442693481478425	0.21514625801297557
2	2	class_weight		100	5	0.1	1	0.9739492366379048	0.8956127785635453	0.8771929824048424	0.9435364041534656	119.36087313809837	15.535546645551026	0.13015609758457405
2	3	class_weight		100	5	0.1	1	0.961734114150861	0.8638498490450512	0.8705882352429065	0.9375928677493494	101.06924157161023	13.950137818301236	0.13802554160579883
2	1	class_weight		100	5	0.1	3	0.9575265295427748	0.8413819967403859	0.7999999999529411	0.9539717891540166	82.90320467197256	17.380641381509147	0.2096498033007046
2	2	class_weight		100	5	0.1	3	0.9721852923542139	0.8967261667699836	0.8771929824048424	0.9442793462039801	121.04758922422461	15.742687230289247	0.13005369310290119
2	3	class_weight		100	5	0.1	3	0.9619569967660169	0.8521947408143481	0.8647058823020761	0.9346210995472911	91.36658143138433	13.22606749354674	0.14475825156940572
2	1	class_weight		100	5	0.3	1	0.9502685706799423	0.8498992929693145	0.7529411764262975	0.9680772086045429	92.42078782899979	23.58631271419208	0.2552056993241004
2	2	class_weight		100	5	0.3	1	0.9712424945474136	0.8973731404873295	0.807017543812455	0.9635958395173582	110.69013213560991	22.168271742306437	0.20027323310307446
2	3	class_weight		100	5	0.3	1	0.9595009177519448	0.8599141881573901	0.8294117646570934	0.9561664190122128	106.05900072123144	18.921830175587974	0.1784085177714681
2	1	class_weight		100	5	0.3	3	0.9572688763701471	0.8403039822071444	0.7882352940712802	0.9584261321383933	85.81049220499673	18.959869384693913	0.2209504693353217
2	2	class_weight		100	5	0.3	3	0.9734322184857884	0.9049304463863086	0.8654970759727779	0.9621099554163292	163.39295616230947	22.84232856042846	0.13979994892685607
2	3	class_weight		100	5	0.3	3	0.9564067826238964	0.8595730977234295	0.8529411764204152	0.9479940564565529	105.72568819857878	16.400837179301906	0.15512631226613754
2	1	class_weight		100	10	0.1	1	0.958364994104546	0.8541042365623056	0.7705882352487889	0.9755011135785041	133.74819276369743	31.45399784508894	0.235173245018563
2	2	class_weight		100	10	0.1	1	0.9715683463239575	0.8940019371773189	0.8128654970284873	0.9710252600225036	145.5712577245776	28.054271310703566	0.1927184685597068
2	3	class_weight		100	10	0.1	1	0.9569749147801766	0.8690325272287832	0.8176470587754325	0.9613670133658145	111.57937080531204	21.16447415450851	0.18968087815841322
2	1	class_weight		100	10	0.1	3	0.9583693611074718	0.8454580666857269	0.7941176470121107	0.9643652561175623	104.38389542013265	22.284920211094402	0.2134900127798577
2	2	class_weight		100	10	0.1	3	0.9707689232988365	0.8920673914626283	0.8362573098926165	0.9613670133658145	127.08924660818504	21.64619322210774	0.1703227655283085
2	3	class_weight		100	10	0.1	3	0.9602438598024647	0.866488701669663	0.8352941175979238	0.9517087667091255	99.94612837360135	17.297009989298992	0.1730633219245974
2	1	class_weight		100	10	0.3	1	0.952871304423774	0.8539094392611556	0.7529411764262975	0.9792130660654847	143.56455247604634	36.22183129940962	0.2523034359042612
2	2	class_weight		100	10	0.3	1	0.9665502289651817	0.8923982167932142	0.783625730948326	0.9777117384771344	158.86839153987236	35.15865867590511	0.22130681091711796
2	3	class_weight		100	10	0.3	1	0.9552923695481165	0.8634437992788657	0.7823529411304498	0.970282317971989	117.36346993709793	26.326167603898337	0.22431312268096196
2	1	class_weight		100	10	0.3	3	0.952299227040482	0.8481825737999894	0.7529411764262975	0.9799554565628809	148.99463018285428	37.56337993701456	0.2521122969396175
2	2	class_weight		100	10	0.3	3	0.9661418280719133	0.897953180447519	0.8304093566765842	0.9710252600225036	164.09719462376532	28.65975918071875	0.17465111213788032
2	3	class_weight		100	10	0.3	3	0.9537103400052444	0.8737765308368208	0.811764705834602	0.9710252600225036	144.52398253300416	28.01627991492827	0.1938521066099913
2	1	class_weight		300	5	0.1	1	0.952832001397441	0.8560793350669986	0.747058823485467	0.9777282850706925	129.65807755929714	33.54292610279184	0.2587029318776589
2	2	class_weight		300	5	0.1	1	0.9702779732888438	0.8998037453799937	0.7894736841643583	0.9791976225781636	176.51776576867164	37.951109560417144	0.21499879986570195
2	3	class_weight		300	5	0.1	1	0.9517087667161961	0.8529947182947158	0.8058823528937716	0.9725111441235327	146.87381451137068	29.316682489388246	0.19960454569919583
2	1	class_weight		300	5	0.1	3	0.9538451460762478	0.8535244992818157	0.758823529367128	0.9740163325837119	117.94280813690757	29.203854297061607	0.2476102916231552
2	2	class_weight		300	5	0.1	3	0.9730542304249976	0.9000217948596323	0.7894736841643583	0.9754829123255908	149.2044791266321	32.20094379231546	0.21581753100683554
2	3	class_weight		300	5	0.1	3	0.9524823004982083	0.8582717249583953	0.8176470587754325	0.9695393759214745	142.71827897174902	26.84274584263721	0.18808203552376024
2	1	class_weight		300	5	0.3	1	0.9438185073583999	0.844056949903846	0.7294117646629757	0.9792130660654847	126.98440758961058	35.08989907130307	0.2763323345560887
2	2	class_weight		300	5	0.3	1	0.959181634124936	0.8779513256104061	0.7660818713002291	0.9814264487297072	173.05090121964835	41.245825727860094	0.23834504013936908
2	3	class_weight		300	5	0.3	1	0.9460711476269558	0.8515113447945468	0.7764705881896193	0.9717682020730182	119.56782065324163	27.50339582211196	0.23002338318263982
2	1	class_weight		300	5	0.3	3	0.9438054063496222	0.8456687778603206	0.7352941176038061	0.9777282850706925	121.94438636670183	33.014691046054956	0.27073562638079823
2	2	class_weight		300	5	0.3	3	0.9643257475039753	0.8818641627810138	0.7894736841643583	0.9777117384771344	164.49992013674694	35.421036725725294	0.21532554575881244
2	3	class_weight		300	5	0.3	3	0.9522637881304081	0.8504918742854781	0.7823529411304498	0.9732540861740472	130.80324982057266	29.251296243179166	0.2236281971225614
2	1	class_weight		300	10	0.1	1	0.9536879339709158	0.8481622597907534	0.7176470587813149	0.9821826280550693	140.1092928288089	40.27791855163631	0.2874749871142134
2	2	class_weight		300	10	0.1	1	0.96802307899516	0.8963127833307449	0.7719298245162614	0.9843982169317653	213.55296947136313	49.47699415959529	0.23168487025276568
2	3	class_weight		300	10	0.1	1	0.9525697054453282	0.869203758560875	0.7823529411304498	0.9769687964266199	152.4803120292984	33.96924520011871	0.22277789980380258
2	1	class_weight		300	10	0.1	3	0.9555832132407529	0.8496849987865054	0.7294117646629757	0.9829250185524654	155.17570836433248	42.71813352903861	0.2752887834543335
2	2	class_weight		300	10	0.1	3	0.9700346706290243	0.8951670809333695	0.7777777777322936	0.9829123328307362	201.32596213995004	45.516881553176205	0.22608549367456102
2	3	class_weight		300	10	0.1	3	0.9561358272878245	0.8777047923817956	0.7941176470121107	0.9791976225781636	181.56113031299537	38.17435138134764	0.21025617928202545
2	1	class_weight		300	10	0.3	1	0.9448054500196515	0.8333689808672842	0.7294117646629757	0.9844097995472576	170.2110663646519	46.786524586951195	0.2748735665905962
2	2	class_weight		300	10	0.3	1	0.9645342926409635	0.8959382803277677	0.7777777777322936	0.9821693907802217	192.7915518536578	43.620345886224584	0.22625651144413186
2	3	class_weight		300	10	0.3	1	0.9517000262214842	0.8626400677775358	0.7705882352487889	0.9814264487297072	177.48810366761012	41.48844823212736	0.23375339304398446
2	1	class_weight		300	10	0.3	3	0.9473470457225206	0.83675796069293	0.7117647058404843	0.980697847060277	125.4638251863579	36.87486775773209	0.29390835524360664
2	2	class_weight		300	10	0.3	3	0.9639825169660158	0.8950994420833719	0.7953216373803905	0.9858841010327944	271.38626337001955	56.34221921011976	0.20760894747070435
2	3	class_weight		300	10	0.3	3	0.949226466217988	0.858657730386968	0.7764705881896193	0.9791976225781636	163.511193998937	37.32603246176214	0.22827813750105
2	1	class_weight		500	5	0.1	1	0.9508362810603084	0.8507669966402074	0.7411764705446366	0.9792130660654847	134.89765857247878	35.65586518535635	0.2643178852301749
2	2	class_weight		500	5	0.1	1	0.9699173639894685	0.8964940020649396	0.7894736841643583	0.9836552748812508	225.6816716900435	48.30140583059963	0.2140244850725902
2	3	class_weight		500	5	0.1	1	0.9520277947731841	0.8513194859550903	0.7823529411304498	0.9747399702750763	138.70900222335106	30.9719600463856	0.22328730048410356
2	1	class_weight		500	5	0.1	3	0.9522162539848902	0.8526572636182049	0.7529411764262975	0.9777282850706925	133.79041211579099	33.80704363116028	0.2526865846260892
2	2	class_weight		500	5	0.1	3	0.9722287392577531	0.8985573243673702	0.7894736841643583	0.9829123328307362	215.70638747388463	46.201345937434496	0.21418625716850492
2	3	class_weight		500	5	0.1	3	0.9525959269294642	0.8593675314638707	0.8058823528937716	0.9717682020730182	142.89946515054646	28.54519111840408	0.19975714856130986
2	1	class_weight		500	5	0.3	1	0.9434822481331062	0.8439322550707912	0.7294117646629757	0.9792130660654847	126.98440758961058	35.08989907130307	0.2763323345560887
2	2	class_weight		500	5	0.3	1	0.9594553496172328	0.8777043194365236	0.7660818713002291	0.9806835066791926	166.26913931219426	39.65944863711529	0.23852560456187588
2	3	class_weight		500	5	0.3	1	0.9461847740582118	0.8508447200414311	0.7764705881896193	0.9717682020730182	119.56782065324163	27.50339582211196	0.23002338318263982
2	1	class_weight		500	5	0.3	3	0.9439931874754355	0.84524217117121	0.7294117646629757	0.9784706755680886	122.51268347619451	33.879903114042484	0.27654199489882914
2	2	class_weight		500	5	0.3	3	0.9636957674026572	0.8802049692825232	0.7953216373803905	0.9791976225781636	182.9060275234013	38.232228890494305	0.20902661098220252
2	3	class_weight		500	5	0.3	3	0.9528799930076043	0.8519638291789376	0.7823529411304498	0.9732540861740472	130.80324982057266	29.251296243179166	0.2236281971225614
2	1	class_weight		500	10	0.1	1	0.953836412070396	0.8484126767627953	0.7176470587813149	0.9821826280550693	140.1092928288089	40.27791855163631	0.2874749871142134
2	2	class_weight		500	10	0.1	1	0.9679970108530365	0.8962811831905201	0.7719298245162614	0.9843982169317653	213.55296947136313	49.47699415959529	0.23168487025276568
2	3	class_weight		500	10	0.1	1	0.9524211170352241	0.8688464926463823	0.7823529411304498	0.9769687964266199	152.4803120292984	33.96924520011871	0.22277789980380258
2	1	class_weight		500	10	0.1	3	0.9559238394689725	0.8500624652796044	0.7235294117221452	0.9814402375576732	138.3880069555523	38.98374368384427	0.2816988491819603
2	2	class_weight		500	10	0.1	3	0.9694698608830148	0.8953149626175667	0.7777777777322936	0.9829123328307362	201.32596213995004	45.516881553176205	0.22608549367456102
2	3	class_weight		500	10	0.1	3	0.9561576785246045	0.8776978347715604	0.7941176470121107	0.9791976225781636	181.56113031299537	38.17435138134764	0.21025617928202545
2	1	class_weight		500	10	0.3	1	0.9448534870518364	0.8334235842489918	0.7294117646629757	0.9844097995472576	170.2110663646519	46.786524586951195	0.2748735665905962
2	2	class_weight		500	10	0.3	1	0.9645603607830869	0.895567850672395	0.7777777777322936	0.9821693907802217	192.7915518536578	43.620345886224584	0.22625651144413186
2	3	class_weight		500	10	0.3	1	0.9517043964688402	0.8626480588191575	0.7705882352487889	0.9814264487297072	177.48810366761012	41.48844823212736	0.23375339304398446
2	1	class_weight		500	10	0.3	3	0.9473208437049652	0.8366331403273095	0.7117647058404843	0.980697847060277	125.4638251863579	36.87486775773209	0.29390835524360664
2	2	class_weight		500	10	0.3	3	0.9640607213923863	0.8949067866745226	0.7953216373803905	0.9858841010327944	271.38626337001955	56.34221921011976	0.20760894747070435
2	3	class_weight		500	10	0.3	3	0.949003583602832	0.8588297524861487	0.7764705881896193	0.9784546805276491	157.75309743539358	36.038928491952824	0.22845146941841368
3	1	none		100	5	0.1	1	0.9678937944888424	0.8671493255726864	0.747058823485467	0.9829250185524654	170.0180956401373	43.75163675957986	0.2573351671459974
3	2	none		100	5	0.1	1	0.9625835189309577	0.874240562656232	0.6882352940771626	0.9918337045212189	268.1163036374796	84.27743682445332	0.31433162772988965
3	3	none		100	5	0.1	1	0.9650117996678612	0.8779207258078865	0.7176470587813149	0.9881129271843381	211.2758584992212	60.37200799474308	0.28574966544134073
3	1	none		100	5	0.1	3	0.9687759290798725	0.8654856189522921	0.7352941176038061	0.9814402375576732	146.88880570432548	39.61762569496369	0.26971166411293795
3	2	none		100	5	0.1	3	0.9616446133018909	0.8727336662624591	0.6882352940771626	0.9910913140238227	245.58934138722523	77.25432497837693	0.31456708213030793
3	3	none		100	5	0.1	3	0.9650030591731492	0.8745777375803461	0.7176470587813149	0.9910846953863962	282.548286824986	80.49598807048987	0.284892844863955
3	1	none		100	5	0.3	1	0.9674352591816237	0.8737542399505075	0.758823529367128	0.9844097995472576	198.6688558811817	48.67307799771536	0.2449960050111569
3	2	none		100	5	0.3	1	0.9624743438578105	0.8651977120319133	0.6941176470179931	0.9896065330290305	216.06297392699523	66.78396930659125	0.3090949177091625
3	3	none		100	5	0.3	1	0.9597281706144568	0.8685518575411667	0.7235294117221452	0.9858841010327944	182.77814119310023	51.256310408565795	0.2804290942352536
3	1	none		100	5	0.3	3	0.966898117821739	0.8710954513891678	0.7294117646629757	0.9836674090498615	162.35167489204665	44.659865681515356	0.2750810183368575
3	2	none		100	5	0.3	3	0.9627669330538452	0.8697423388458175	0.6941176470179931	0.992576095018615	303.3957380219274	93.49752101936087	0.30817017600506347
3	3	none		100	5	0.3	3	0.9603837077178569	0.8745282788565655	0.7294117646629757	0.9858841010327944	188.2698844189968	51.673028379367146	0.27446251776343256
3	1	none		100	10	0.1	1	0.9675269662430674	0.8811006728969191	0.7294117646629757	0.9844097995472576	170.2110663646519	46.786524586951195	0.2748735665905962
3	2	none		100	10	0.1	1	0.9614175291497445	0.8695847222652932	0.6764705881955017	0.9933184855160111	310.84801279627186	101.24494639158237	0.32570561533381154
3	3	none		100	10	0.1	1	0.9636395419980771	0.8728625729860515	0.7176470587813149	0.9873699851338235	198.69836699517745	56.820716220693114	0.2859646764741077
3	1	none		100	10	0.1	3	0.9676710773396218	0.8834132041552071	0.7352941176038061	0.9851521900446537	184.30542630430128	49.52202544313901	0.2686954182147648
3	2	none		100	10	0.1	3	0.9618804314598891	0.8708629719044954	0.6764705881955017	0.9910913140238227	232.61337024021307	75.9337382266098	0.3264375380575138
3	3	none		100	10	0.1	3	0.963814351892317	0.8703678719727428	0.7117647058404843	0.9881129271843381	205.2676793317293	59.877155470196	0.2917027834701285
3	1	none		100	10	0.3	1	0.9631861653347307	0.8716785605462243	0.7411764705446366	0.9873793615368421	224.03724917806795	58.72728906983468	0.2621317974797348
3	2	none		100	10	0.3	1	0.9578060177300319	0.8602214982431743	0.6999999999588234	0.9903489235264266	239.43564362612904	72.53069401829113	0.3029235352159556
3	3	none		100	10	0.3	1	0.962380910759549	0.8657367622046128	0.7117647058404843	0.9843982169317653	155.80650464864922	45.620699026552316	0.29280354867958835
3	1	none		100	10	0.3	3	0.9680772086117297	0.8815526386443258	0.7352941176038061	0.9836674090498615	167.29787273667006	45.020025888624346	0.2691009962003998
3	2	none		100	10	0.3	3	0.9594261758155378	0.8696112886036477	0.6882352940771626	0.9933184855160111	328.1881804778924	103.00572806795772	0.31386177477837185
3	3	none		100	10	0.3	3	0.9582466567607726	0.8708687066248775	0.7235294117221452	0.9851411589822798	173.50838932214882	48.69349661419232	0.28064057922121793
3	1	none		300	5	0.1	1	0.965924276169265	0.8558835681679827	0.7235294117221452	0.986636971039446	193.2232545743272	54.144077096378616	0.28021510808016364
3	2	none		300	5	0.1	1	0.9583169570723613	0.8573595895744611	0.705882352899654	0.9896065330290305	228.51406026259824	67.91590098975381	0.2972066516457117
3	3	none		300	5	0.1	1	0.9547810506074644	0.8691821035387426	0.7352941176038061	0.9836552748812508	167.17161026729343	44.98660346966064	0.2691043157747582
3	1	none		300	5	0.1	3	0.9670378619153674	0.8640240522620195	0.7352941176038061	0.9858945805420498	194.15190373293834	52.12844598569633	0.26849308732960714
3	2	none		300	5	0.1	3	0.9618236604218525	0.8606701597845946	0.6882352940771626	0.9903489235264266	226.52806204335843	71.31169075747951	0.31480288953582064
3	3	none		300	5	0.1	3	0.9607202167642689	0.8768802022121021	0.7294117646629757	0.986627043083309	198.8790729462213	54.54375002996406	0.27425584418287413
3	1	none		300	5	0.3	1	0.9545001965151317	0.8467071273030606	0.7411764705446366	0.9851521900446537	190.00213931930915	49.918201646684125	0.2627244089224302
3	2	none		300	5	0.3	1	0.9548102537228701	0.8433119974710939	0.705882352899654	0.986636971039446	177.19986311326278	52.82348985012548	0.29810117880487913
3	3	none		300	5	0.3	1	0.9572458701162486	0.8738156904222061	0.758823529367128	0.986627043083309	232.12990039022748	56.743094789236814	0.24444542634339
3	1	none		300	5	0.3	3	0.9672911480850692	0.8546222518029123	0.7411764705446366	0.9851521900446537	190.00213931930915	49.918201646684125	0.2627244089224302
3	2	none		300	5	0.3	3	0.9521070789117428	0.8576680362834488	0.7176470587813149	0.9933184855160111	377.86053559214514	107.40768225889609	0.2842521733897725
3	3	none		300	5	0.3	3	0.9563761908924044	0.8693200157109069	0.7352941176038061	0.9851411589822798	184.16653760499435	49.48526078678081	0.26869842691647294
3	1	none		300	10	0.1	1	0.9709943665662256	0.8772804994165543	0.7294117646629757	0.9858945805420498	188.41176064560037	51.71141841781076	0.27445960038005024
3	2	none		300	10	0.1	1	0.9591204856107254	0.8690484301349788	0.6941176470179931	0.9903489235264266	232.8577414774132	71.92119238788533	0.30886321237588804
3	3	none		300	10	0.1	1	0.9537321912420244	0.8604818151568	0.7294117646629757	0.9873699851338235	210.7364003112029	57.75220337185202	0.27404948162350223
3	1	none		300	10	0.1	3	0.9692038953666098	0.8779435486374494	0.7294117646629757	0.9858945805420498	188.41176064560037	51.71141841781076	0.27445960038005024
3	2	none		300	10	0.1	3	0.9608061487401197	0.8696367308731946	0.6882352940771626	0.9903489235264266	226.52806204335843	71.31169075747951	0.31480288953582064
3	3	none		300	10	0.1	3	0.9589721178218688	0.8629753880283991	0.705882352899654	0.9851411589822798	159.11988908643877	47.50585035530958	0.29855380767833534
3	1	none		300	10	0.3	1	0.9684440368575048	0.8685372230750187	0.7411764705446366	0.9829250185524654	164.84574856776652	43.40713568273278	0.26331970591544274
3	2	none		300	10	0.3	1	0.9566880649810036	0.8608461926931662	0.6882352940771626	0.9903489235264266	226.52806204335843	71.31169075747951	0.31480288953582064
3	3	none		300	10	0.3	1	0.9513591469277162	0.8487232181651718	0.6999999999588234	0.9851411589822798	154.69989226957847	47.10996826901533	0.3045248838307079
3	1	none		300	10	0.3	3	0.9689025721647233	0.87863026475029	0.7294117646629757	0.9851521900446537	178.8563964547876	49.1258492395939	0.2746664275070993
3	2	none		300	10	0.3	3	0.9612122800122276	0.8644949191145641	0.705882352899654	0.9903489235264266	246.2766618518814	73.14019564869695	0.296983858056023
3	3	none		300	10	0.3	3	0.9570972817061446	0.8657458343495079	0.7117647058404843	0.9851411589822798	163.72029393043735	47.901732441603826	0.2925827315259629
3	1	none		500	5	0.1	1	0.9643215860954627	0.8505780345556831	0.7235294117221452	0.9858945805420498	182.91587895747182	51.29439084992519	0.28042611343049345
3	2	none		500	5	0.1	1	0.9554565701559021	0.8548911594124387	0.7117647058404843	0.9903489235264266	253.39690530168696	73.74969727910275	0.2910441808960905
3	3	none		500	5	0.1	1	0.9532733152696443	0.866024487945538	0.7294117646629757	0.9858841010327944	188.2698844189968	51.673028379367146	0.27446251776343256
3	1	none		500	5	0.1	3	0.9668107777632211	0.8614820727782608	0.7352941176038061	0.986636971039446	205.09243338987122	55.024468593880705	0.2682910609303533
3	2	none		500	5	0.1	3	0.9580942399231407	0.8572574524095992	0.6999999999588234	0.9903489235264266	239.43564362612904	72.53069401829113	0.3029235352159556
3	3	none		500	5	0.1	3	0.9595009177519448	0.8730447147678053	0.7352941176038061	0.9858841010327944	194.00570511245505	52.08974635016849	0.2684959412916116
3	1	none		500	5	0.3	1	0.9569850211799641	0.8452906142151694	0.747058823485467	0.9844097995472576	186.49156923543362	47.91845663340969	0.2569470296429327
3	2	none		500	5	0.3	1	0.952832001397441	0.8410415404621394	0.705882352899654	0.9873793615368421	187.7645525567738	55.93075149508065	0.2978770425824838
3	3	none		500	5	0.3	1	0.9579363691984967	0.8725768865783425	0.758823529367128	0.9843982169317653	198.51903029266546	48.63694359029132	0.24499888768043196
3	1	none		500	5	0.3	3	0.9658544041224508	0.8535332415581222	0.7411764705446366	0.9836674090498615	172.4688977474535	45.38018609573335	0.26312097406394197
3	2	none		500	5	0.3	3	0.9513166513821564	0.8556116441592722	0.7176470587813149	0.9933184855160111	377.86053559214514	107.40768225889609	0.2842521733897725
3	3	none		500	5	0.3	3	0.9554365877108645	0.8680578800133323	0.7411764705446366	0.9851411589822798	189.8589576966927	49.88114287307506	0.2627273507641004
3	1	none		500	10	0.1	1	0.970334949124416	0.8775938076943401	0.7294117646629757	0.9858945805420498	188.41176064560037	51.71141841781076	0.27445960038005024
3	2	none		500	10	0.1	1	0.959255862701428	0.8695558060928349	0.6941176470179931	0.9918337045212189	275.6080476523422	84.99775679731191	0.30840084230214276
3	3	none		500	10	0.1	1	0.9538414474259242	0.8603674776121429	0.7294117646629757	0.9858841010327944	188.2698844189968	51.673028379367146	0.27446251776343256
3	1	none		500	10	0.1	3	0.9686187169745404	0.8758542685807932	0.7352941176038061	0.9858945805420498	194.15190373293834	52.12844598569633	0.26849308732960714
3	2	none		500	10	0.1	3	0.9606882396611207	0.869647097926901	0.6823529411363322	0.9903489235264266	220.43281517358298	70.70218912707371	0.32074256669575313
3	3	none		500	10	0.1	3	0.9583515426973168	0.8620121151668417	0.6999999999588234	0.9843982169317653	147.2221244255914	44.866637885617564	0.3047547139293775
3	1	none		500	10	0.3	1	0.9679767675444343	0.8676941146481749	0.7411764705446366	0.9829250185524654	164.84574856776652	43.40713568273278	0.26331970591544274
3	2	none		500	10	0.3	1	0.9562033276562295	0.8604772477798055	0.6823529411363322	0.9903489235264266	220.43281517358298	70.70218912707371	0.32074256669575313
3	3	none		500	10	0.3	1	0.951031378376016	0.8488689587742582	0.6999999999588234	0.9851411589822798	154.69989226957847	47.10996826901533	0.3045248838307079
3	1	none		500	10	0.3	3	0.9686973230272065	0.8779248573251778	0.7294117646629757	0.9844097995472576	170.2110663646519	46.786524586951195	0.2748735665905962
3	2	none		500	10	0.3	3	0.9612341150268571	0.8652840848801082	0.705882352899654	0.9903489235264266	246.2766618518814	73.14019564869695	0.296983858056023
3	3	none		500	10	0.3	3	0.9564504850974564	0.8653336345791018	0.7176470587813149	0.9851411589822798	168.51238230287478	48.29761452789808	0.28661165537359035
3	1	undersample	0.6	100	5	0.1	1	0.967138302982663	0.8318094958269091	0.8470588234795847	0.9420935411956787	90.10648867486482	14.628051769863267	0.16234181448997992
3	2	undersample	0.6	100	5	0.1	1	0.9620332765622953	0.843203900532326	0.8411764705387543	0.9376391982113019	79.63358122281717	13.48886338088377	0.16938661275079053
3	3	undersample	0.6	100	5	0.1	1	0.9636657634822131	0.8496075376342825	0.8294117646570934	0.9479940564565529	88.6285503529785	15.948400291597025	0.17994652221879145
3	1	undersample	0.6	100	5	0.1	3	0.9670727979387745	0.8549108464399466	0.8470588234795847	0.9495174461696398	104.1719196404509	16.77923542722615	0.161072527447132
3	2	undersample	0.6	100	5	0.1	3	0.9642953840779074	0.8518360676333018	0.8470588234795847	0.9450631031852632	95.27648500486018	15.418757126900376	0.1618317066729424
3	3	undersample	0.6	100	5	0.1	3	0.9628179354951489	0.8499788310651263	0.8058823528937716	0.950965824658611	80.51421368722262	16.435112509425927	0.20412683614013852
3	1	undersample	0.6	100	5	0.3	1	0.9650552425870125	0.8646476743321198	0.8588235293612456	0.9331848552269252	84.96387142209642	12.85372356433326	0.15128456954177466
3	2	undersample	0.6	100	5	0.3	1	0.9583256910782131	0.813979019751261	0.8235294117162629	0.9272457312477562	59.476179791672095	11.319326173525772	0.19031695745107213
3	3	undersample	0.6	100	5	0.3	1	0.9528450310287563	0.8340058258000327	0.8235294117162629	0.9338781574967766	65.91009958001854	12.454723824867378	0.18896532162943638
3	1	undersample	0.6	100	5	0.3	3	0.965767064063933	0.8564741083155397	0.8529411764204152	0.9376391982113019	87.20712419738389	13.67751881278424	0.15683945625537907
3	2	undersample	0.6	100	5	0.3	3	0.9606576706406393	0.8484728765214004	0.8294117646570934	0.9376391982113019	73.1046648076539	13.300207948983298	0.181933769246202
3	3	undersample	0.6	100	5	0.3	3	0.9587973079276287	0.8246817736816101	0.8352941175979238	0.9405646359514075	80.25533987143065	14.053821162377364	0.17511383519574197
3	1	undersample	0.6	100	10	0.1	1	0.9684571378662824	0.8784399557632079	0.8470588234795847	0.9465478841800554	98.076899643232	15.847055855793894	0.1615778530180981
3	2	undersample	0.6	100	10	0.1	1	0.9628324380977336	0.8481626267055646	0.8529411764204152	0.9495174461696398	109.09114890643761	16.89575789547078	0.1548774302400096
3	3	undersample	0.6	100	10	0.1	1	0.9595227689887248	0.8437089931374705	0.8058823528937716	0.950965824658611	80.51421368722262	16.435112509425927	0.20412683614013852
3	1	undersample	0.6	100	10	0.1	3	0.9677234813747325	0.8740324560670477	0.8411764705387543	0.9517446176618283	104.45923239520323	17.431761089907333	0.16687620275980006
3	2	undersample	0.6	100	10	0.1	3	0.9619110004803703	0.8408405776745572	0.8529411764204152	0.9517446176618283	114.39381618309662	17.67556194431163	0.15451500255994866
3	3	undersample	0.6	100	10	0.1	3	0.9580936981033126	0.834712875920798	0.7941176470121107	0.9531946508101546	78.55100077809273	16.966382926175648	0.21599192846181323
3	1	undersample	0.6	100	10	0.3	1	0.9688195991091314	0.8765069773213922	0.8647058823020761	0.944320712687867	108.39649579159772	15.53011485498128	0.14327136368757162
3	2	undersample	0.6	100	10	0.3	1	0.9589982095288003	0.8414985988845626	0.8411764705387543	0.9413511506982826	85.00888896957258	14.342588765645813	0.16871868447416832
3	3	undersample	0.6	100	10	0.3	1	0.9541823267196924	0.8253092586030466	0.8352941175979238	0.9442793462039801	85.94379004049752	14.990742404931453	0.17442495308188963
3	1	undersample	0.6	100	10	0.3	3	0.9688021310974279	0.8783022590418559	0.8588235293612456	0.944320712687867	103.17330893802804	15.424467815151475	0.14950055341040994
3	2	undersample	0.6	100	10	0.3	3	0.9593912397921307	0.8374768948304239	0.8235294117162629	0.9502598366670361	89.15420702613643	16.556625289652768	0.185707718686309
3	3	undersample	0.6	100	10	0.3	3	0.9579014072196487	0.8434661715926836	0.8352941175979238	0.9442793462039801	85.94379004049752	14.990742404931453	0.17442495308188963
3	1	undersample	0.6	300	5	0.1	1	0.9642560810515743	0.8415234308378474	0.876470588183737	0.9346696362217174	101.51025919282597	13.415973880056034	0.1321637140091313
3	2	undersample	0.6	300	5	0.1	1	0.9588409974234683	0.8176091423294178	0.8352941175979238	0.9324424647295291	69.99684667679239	12.364186920258438	0.17663918886776575
3	3	undersample	0.6	300	5	0.1	1	0.9565553710340005	0.8240965833044022	0.8411764705387543	0.9405646359514075	83.81387067326821	14.152791733943403	0.16885976965527044
3	1	undersample	0.6	300	5	0.1	3	0.9638979868116512	0.8417537121996916	0.876470588183737	0.9324424647295291	97.9298587491669	12.973689092383854	0.13247939166659561
3	2	undersample	0.6	300	5	0.1	3	0.9580287348792523	0.8271921175077617	0.8294117646570934	0.931700074232133	66.32494986722958	12.14366829679078	0.18309350640823224
3	3	undersample	0.6	300	5	0.1	3	0.9583996154182326	0.8467073943908593	0.8235294117162629	0.9479940564565529	85.06664659663875	15.835291069670804	0.186151574706955
3	1	undersample	0.6	300	5	0.3	1	0.9591903576575397	0.8229730209672608	0.876470588183737	0.931700074232133	96.78828178849464	12.832670753346285	0.13258495293372285
3	2	undersample	0.6	300	5	0.3	1	0.9514738634874885	0.8106111981902061	0.8058823528937716	0.9361544172165097	60.87278589957265	12.622364641935995	0.20735643763754125
3	3	undersample	0.6	300	5	0.3	1	0.9562887859452845	0.8279074956962449	0.8470588234795847	0.9435364041534656	92.55058611966754	15.001854925486937	0.16209356017025908
3	1	undersample	0.6	300	5	0.3	3	0.9638368487706886	0.8387970998088867	0.8647058823020761	0.9339272457243213	90.33999077935789	13.087175809600161	0.14486579856050405
3	2	undersample	0.6	300	5	0.3	3	0.9590069435346522	0.830976105557476	0.8294117646570934	0.9302152932373408	64.81033267378554	11.885292412634671	0.1833857546196288
3	3	undersample	0.6	300	5	0.3	3	0.9539332226204004	0.8347853218865139	0.8529411764204152	0.9472511144060384	104.1549041663209	16.16983951637567	0.15524797996074813
3	1	undersample	0.6	300	10	0.1	1	0.9653652997947509	0.8765573487600771	0.8588235293612456	0.9480326651748476	110.97735325329262	16.526215304068646	0.14891519494590932
3	2	undersample	0.6	300	10	0.1	1	0.9611686099829686	0.8423858820697345	0.8352941175979238	0.9420935411956787	82.50822362610731	14.424884384170722	0.1748296463690215
3	3	undersample	0.6	300	10	0.1	1	0.9566252949916966	0.8214074889915114	0.8352941175979238	0.9465081723555238	89.736090082185	15.615356554948702	0.1740142192877631
3	1	undersample	0.6	300	10	0.1	3	0.9674832962138085	0.8757563912049627	0.8705882352429065	0.9435783221904709	112.50475767233974	15.430028222159494	0.1371499962877172
3	2	undersample	0.6	300	10	0.1	3	0.9609196908161929	0.8510804935423336	0.8529411764204152	0.9420935411956787	94.36151707278094	14.729635462709542	0.15609789855045908
3	3	undersample	0.6	300	10	0.1	3	0.9593479590944848	0.834953143128877	0.8470588234795847	0.9465081723555238	97.99997659859719	15.835291154314175	0.16158463220021915
3	1	undersample	0.6	300	10	0.3	1	0.9612035460063758	0.8444670129712903	0.8588235293612456	0.938381588708698	92.6425500259089	13.9377723635785	0.15044675943456964
3	2	undersample	0.6	300	10	0.3	1	0.9583387920869907	0.8235091328833817	0.8352941175979238	0.9376391982113019	76.25253522878634	13.394535664933532	0.17566019099849634
3	3	undersample	0.6	300	10	0.3	1	0.9539201118783323	0.7806992299482549	0.8294117646570934	0.9405646359514075	76.94222497334523	13.954850590811327	0.1813679007362134
3	1	undersample	0.6	300	10	0.3	3	0.9690554172671295	0.873707104607583	0.8588235293612456	0.9368968077139058	90.31958845198227	13.609824830561752	0.15068518535822856
3	2	undersample	0.6	300	10	0.3	3	0.9574086204637757	0.8256465784422172	0.8470588234795847	0.9361544172165097	81.20928546191242	13.267302981304987	0.16337173875805824
3	3	undersample	0.6	300	10	0.3	3	0.9557993182414125	0.7960992917723968	0.8411764705387543	0.9383358097998639	80.59302181015613	13.64124512778319	0.1692608617404384
3	1	undersample	0.6	500	5	0.1	1	0.9643565221188699	0.8530476421146569	0.876470588183737	0.9324424647295291	97.9298587491669	12.973689092383854	0.13247939166659561
3	2	undersample	0.6	500	5	0.1	1	0.9579326608148828	0.8146536912848957	0.8352941175979238	0.9309576837347369	68.38247541245282	12.098290465890349	0.17692091005910604
3	3	undersample	0.6	500	5	0.1	1	0.9560047198671445	0.8233484972082233	0.8411764705387543	0.9398216939008929	82.71374534583771	13.978065939123793	0.16899325563776732
3	1	undersample	0.6	500	5	0.1	3	0.9637364077033932	0.846341608502905	0.8823529411245674	0.9302152932373408	99.97338303873144	12.643928098547523	0.12647293424005882
3	2	undersample	0.6	500	5	0.1	3	0.9581946809904363	0.8260823413675581	0.8352941175979238	0.9346696362217174	72.55599201221565	12.785693227972864	0.17621828532453007
3	3	undersample	0.6	500	5	0.1	3	0.9578358535093087	0.8414858277026949	0.8411764705387543	0.9479940564565529	96.54389198619474	16.174618735449467	0.1675364172424645
3	1	undersample	0.6	500	5	0.3	1	0.9594261758155378	0.8240608286666526	0.876470588183737	0.9331848552269252	99.09680408293389	13.11784117181956	0.13237399835693217
3	2	undersample	0.6	500	5	0.3	1	0.9520852438971136	0.8097141093750418	0.8058823528937716	0.9368968077139058	61.63777755059805	12.770863025938084	0.2071921298440196
3	3	undersample	0.6	500	5	0.3	1	0.9562319727296567	0.8264594243257682	0.8470588234795847	0.9427934621029511	91.27670261559369	14.807025674822828	0.16222129347085085
3	1	undersample	0.6	500	5	0.3	3	0.9638324817677628	0.8430028358525103	0.876470588183737	0.9324424647295291	97.9298587491669	12.973689092383854	0.13247939166659561
3	2	undersample	0.6	500	5	0.3	3	0.9586270142800996	0.8280356228007206	0.8235294117162629	0.9287305122425484	60.812488894989926	11.5551454356946	0.19001269373340332
3	3	undersample	0.6	500	5	0.3	3	0.9538807796521283	0.8328363449202479	0.8529411764204152	0.9472511144060384	104.1549041663209	16.16983951637567	0.15524797996074813
3	1	undersample	0.6	500	10	0.1	1	0.965439538844491	0.8765997876709143	0.8588235293612456	0.9465478841800554	107.72566814631062	16.06715385379103	0.14914878740610174
3	2	undersample	0.6	500	10	0.1	1	0.9613301890912267	0.8428828594055777	0.8352941175979238	0.9420935411956787	82.50822362610731	14.424884384170722	0.1748296463690215
3	3	undersample	0.6	500	10	0.1	1	0.9566952189493926	0.8206514693469928	0.8352941175979238	0.9457652303050093	88.43735719759295	15.401447600515901	0.17415091545229397
3	1	undersample	0.6	500	10	0.1	3	0.9674134241669942	0.8760927102794004	0.8705882352429065	0.9450631031852632	115.72724436680512	15.847055935980942	0.1369345210405271
3	2	undersample	0.6	500	10	0.1	3	0.9610113978776366	0.851422342733878	0.8470588234795847	0.9420935411956787	90.10648867486482	14.628051769863267	0.16234181448997992
3	3	undersample	0.6	500	10	0.1	3	0.9587099029805087	0.8318186212677777	0.8470588234795847	0.9465081723555238	97.99997659859719	15.835291154314175	0.16158463220021915
3	1	undersample	0.6	500	10	0.3	1	0.9614699331848553	0.844710821166023	0.8588235293612456	0.9376391982113019	91.46724208894257	13.771846528734477	0.1505658780076734
3	2	undersample	0.6	500	10	0.3	1	0.9585615092362112	0.8236968985937868	0.8352941175979238	0.938381588708698	77.2323418554486	13.555915586494159	0.17552121932988357
3	3	undersample	0.6	500	10	0.3	1	0.9538982606415523	0.779788030313548	0.8294117646570934	0.9405646359514075	76.94222497334523	13.954850590811327	0.1813679007362134
3	1	undersample	0.6	500	10	0.3	3	0.9692082623695358	0.8744513799412139	0.8588235293612456	0.938381588708698	92.6425500259089	13.9377723635785	0.15044675943456964
3	2	undersample	0.6	500	10	0.3	3	0.9576531726276256	0.8239605376906491	0.8411764705387543	0.9376391982113019	79.63358122281717	13.48886338088377	0.16938661275079053
3	3	undersample	0.6	500	10	0.3	3	0.9557425050257845	0.796241105397043	0.8411764705387543	0.9368499256988347	78.57209701325625	13.320274705052656	0.16952931671257754
3	1	undersample	0.8	100	5	0.1	1	0.9649941045460501	0.8318403663851002	0.8823529411245674	0.925760950252964	93.5249809968682	11.885292514898744	0.12708146479117627
3	2	undersample	0.8	100	5	0.1	1	0.9628237040918818	0.8562394327418544	0.8647058823020761	0.9235337787607756	77.19204959272777	11.308336611972491	0.14649612103468942
3	3	undersample	0.8	100	5	0.1	1	0.9596407656673368	0.8516353413172869	0.8470588234795847	0.9309063892947185	74.62033281760303	12.259580766402584	0.1642927544985059
3	1	undersample	0.8	100	5	0.1	3	0.9651993536835669	0.8397016467319681	0.8941176470062283	0.9250185597555679	104.17599566508933	11.924517918651793	0.1144651107077241
3	2	undersample	0.8	100	5	0.1	3	0.964273549063278	0.8664652911278884	0.8705882352429065	0.9287305122425484	87.66475503044349	12.215439460591433	0.13934264208805247
3	3	undersample	0.8	100	5	0.1	3	0.9609081374005769	0.8461555079276356	0.876470588183737	0.9338781574967766	100.21025115601547	13.25538464218028	0.13227572515950198
3	1	undersample	0.8	100	5	0.3	1	0.966736538713481	0.8480055687014607	0.8941176470062283	0.913882702294626	89.61300960246095	10.38255457387496	0.1158598927075845
3	2	undersample	0.8	100	5	0.3	1	0.957880256779772	0.8404351977079063	0.8705882352429065	0.9153674832894183	72.76075256182399	10.286686089617314	0.1413768412203998
3	3	undersample	0.8	100	5	0.3	1	0.9563674503976924	0.8364279247354414	0.876470588183737	0.921991084688544	83.8589407687929	11.235516765349189	0.13398113336223946
3	1	undersample	0.8	100	5	0.3	3	0.9619372024979257	0.8335530180898514	0.876470588183737	0.9220489977659834	83.92651444348286	11.243864102142584	0.13397271812651287
3	2	undersample	0.8	100	5	0.3	3	0.962452508843181	0.8502731477568112	0.876470588183737	0.919821826273795	81.39813277357864	10.931534582733093	0.1342971072709923
3	3	undersample	0.8	100	5	0.3	3	0.9595795822043528	0.8401822613758437	0.8588235293612456	0.9227340267390585	72.64902506078123	11.115156930842899	0.15299800919631396
3	1	undersample	0.8	100	10	0.1	1	0.9684353028516529	0.8777372337630823	0.8941176470062283	0.931700074232133	115.19321087274592	13.0910466745546	0.1136442453807819
3	2	undersample	0.8	100	10	0.1	1	0.9605615965762697	0.8468982058794776	0.8705882352429065	0.9302152932373408	89.67309573793503	12.475342390566889	0.13912022765774107
3	3	undersample	0.8	100	10	0.1	1	0.9591993706843808	0.8396982128416166	0.8529411764204152	0.9309063892947185	78.14407056475423	12.344716743947048	0.1579738024048398
3	1	undersample	0.8	100	10	0.1	3	0.9652561247216035	0.8680511263109387	0.8823529411245674	0.9331848552269252	104.7499770720621	13.205880374314994	0.12607047462865142
3	2	undersample	0.8	100	10	0.1	3	0.960836717760601	0.8430923109641469	0.8647058823020761	0.9354120267191136	92.5636983484049	13.388030379297657	0.14463585285096145
3	3	undersample	0.8	100	10	0.1	3	0.9585875360545407	0.8295762203472813	0.8294117646570934	0.9361069836483202	71.23494958338235	12.98125651603742	0.1822315573971598
3	1	undersample	0.8	100	10	0.3	1	0.9649722695314206	0.8669744380744776	0.8882352940653979	0.9213066072685873	93.04417212399481	11.287290461908484	0.12131108562527503
3	2	undersample	0.8	100	10	0.3	1	0.9629154111533255	0.8333144470589635	0.8823529411245674	0.9220489977659834	88.71426828994157	11.31932627732475	0.1275930648854312
3	3	undersample	0.8	100	10	0.3	1	0.9565466305392886	0.8298137492206301	0.8705882352429065	0.9279346210926603	86.62228818358642	12.08053197856592	0.139462156514957
3	1	undersample	0.8	100	10	0.3	3	0.965967946198524	0.8731200994636212	0.8941176470062283	0.9116555308024377	87.14097326266416	10.120809530233775	0.1161429380449706
3	2	undersample	0.8	100	10	0.3	3	0.9605135595440849	0.8291112394427134	0.8647058823020761	0.9287305122425484	83.28666823110161	12.13290270747933	0.14567639854372127
3	3	undersample	0.8	100	10	0.3	3	0.9547941613495324	0.8204869236789745	0.8647058823020761	0.9227340267390585	76.32690877946257	11.191288142697987	0.1466230921491237
3	1	undersample	0.8	300	5	0.1	1	0.9625791519280319	0.8443126797679394	0.876470588183737	0.9109131403050416	72.5487967862633	9.838381247257336	0.1356105263985882
3	2	undersample	0.8	300	5	0.1	1	0.959618323944277	0.8466388623640149	0.8588235293612456	0.9116555308024377	62.77589986170446	9.721303890882442	0.1548572507051195
3	3	undersample	0.8	300	5	0.1	1	0.9535486408530723	0.84312080735146	0.8588235293612456	0.9212481426380295	71.1635090684784	10.90543701540179	0.15324478017621
3	1	undersample	0.8	300	5	0.1	3	0.9641949430106117	0.8511671109326145	0.8941176470062283	0.9116555308024377	87.14097326266416	10.120809530233775	0.1161429380449706
3	2	undersample	0.8	300	5	0.1	3	0.9590855495873182	0.8397914443733244	0.8647058823020761	0.9175946547816066	71.16802487794992	10.493321459635776	0.14744431598250926
3	3	undersample	0.8	300	5	0.1	3	0.9579319989511406	0.8391263880386296	0.876470588183737	0.9227340267390585	84.73350005745412	11.343550566408164	0.13387325805474332
3	1	undersample	0.8	300	5	0.3	1	0.9634874885366173	0.7927266007162884	0.8999999999470588	0.9123979212998338	93.73726984696499	10.273727639388477	0.10960130072903355
3	2	undersample	0.8	300	5	0.3	1	0.9589327044849121	0.8191388649134694	0.8588235293612456	0.9116555308024377	62.77589986170446	9.721303890882442	0.1548572507051195
3	3	undersample	0.8	300	5	0.3	1	0.9520714972467441	0.8259371105738413	0.8647058823020761	0.9153046062339131	69.07092610556693	10.2095963163507	0.14781321463733166
3	1	undersample	0.8	300	5	0.3	3	0.9630376872352505	0.8425276762978374	0.8941176470062283	0.907943578315457	83.28672302636686	9.71271241612071	0.11661776607753718
3	2	undersample	0.8	300	5	0.3	3	0.9546574086204638	0.8322655767133157	0.8647058823020761	0.913882702294626	67.82495076825685	10.041023173418548	0.1480431962195894
3	3	undersample	0.8	300	5	0.3	3	0.9520933484835242	0.8239958567069962	0.876470588183737	0.9167904903349422	78.1743053396906	10.533297051969328	0.13474115599052616
3	1	undersample	0.8	300	10	0.1	1	0.9653085287567144	0.8669164696246808	0.9058823528878892	0.9190794357763988	109.31878426591923	11.194709893984923	0.10240425628559699
3	2	undersample	0.8	300	10	0.1	1	0.9596794619852396	0.8500393364073917	0.876470588183737	0.9168522642842105	78.23765566073259	10.541122680338622	0.1347320776541704
3	3	undersample	0.8	300	10	0.1	1	0.9566646272179005	0.8296491598418906	0.8823529411245674	0.9205052005875148	86.84577756466007	11.099503824786684	0.12780705369429038
3	1	undersample	0.8	300	10	0.1	3	0.964146905978427	0.8628652076762766	0.876470588183737	0.9213066072685873	83.06781878403622	11.137789925989166	0.13408067357910947
3	2	undersample	0.8	300	10	0.1	3	0.962330232761256	0.851314088769221	0.876470588183737	0.9213066072685873	83.06781878403622	11.137789925989166	0.13408067357910947
3	3	undersample	0.8	300	10	0.1	3	0.9559697578882965	0.8261115542081382	0.876470588183737	0.9234769687895731	85.62504107764681	11.453682110902703	0.13376555631974324
3	1	undersample	0.8	300	10	0.3	1	0.9625922529368094	0.8475201264112745	0.9117647058287197	0.9131403117972299	108.63245599147943	10.496982198812681	0.09662840646179859
3	2	undersample	0.8	300	10	0.3	1	0.9564085767937464	0.8275277209713457	0.8529411764204152	0.9183370452790027	65.22362498190957	10.444651125935746	0.160136000975052
3	3	undersample	0.8	300	10	0.3	1	0.9525391137138363	0.8076097320557639	0.8647058823020761	0.9175334323854567	71.11044557657605	10.48553131844266	0.1474541542008304
3	1	undersample	0.8	300	10	0.3	3	0.9637014716799861	0.8603646779606585	0.8941176470062283	0.9123979212998338	87.95101907053075	10.206579092725807	0.11604843606224316
3	2	undersample	0.8	300	10	0.3	3	0.958364994104546	0.8421496603672247	0.8647058823020761	0.9205642167711912	74.06743865677707	10.88559510964227	0.1469686891619259
3	3	undersample	0.8	300	10	0.3	3	0.9538545581679924	0.8208967964630081	0.8588235293612456	0.921991084688544	71.8991931798627	11.009298306986453	0.1531212952620165
3	1	undersample	0.8	500	5	0.1	1	0.9622341586968863	0.8354233102851832	0.8941176470062283	0.907943578315457	83.28672302636686	9.71271241612071	0.11661776607753718
3	2	undersample	0.8	500	5	0.1	1	0.9590724485785406	0.8442363203742058	0.8411764705387543	0.9101707498076455	53.66329117937852	9.364170079298367	0.17449860671728376
3	3	undersample	0.8	500	5	0.1	1	0.9545581679923083	0.8380308524568083	0.876470588183737	0.921991084688544	83.8589407687929	11.235516765349189	0.13398113336223946
3	1	undersample	0.8	500	5	0.1	3	0.9636053976156164	0.8474208770690745	0.8882352940653979	0.907943578315457	78.38411156992572	9.648812992330441	0.12309653085602319
3	2	undersample	0.8	500	5	0.1	3	0.9583518930957684	0.8383247937017015	0.8647058823020761	0.9153674832894183	69.12699016252745	10.217181453876657	0.14780306127295145
3	3	undersample	0.8	500	5	0.1	3	0.9572852023424526	0.8344083285679625	0.8823529411245674	0.9205052005875148	86.84577756466007	11.099503824786684	0.12780705369429038
3	1	undersample	0.8	500	5	0.3	1	0.9639896938730949	0.7940620703685259	0.8999999999470588	0.9146250927920222	96.417372181437	10.54173789421794	0.10933441444770876
3	2	undersample	0.8	500	5	0.3	1	0.9589327044849121	0.8191388649134694	0.8588235293612456	0.9116555308024377	62.77589986170446	9.721303890882442	0.1548572507051195
3	3	undersample	0.8	500	5	0.3	1	0.9522856393671882	0.826424118642452	0.8647058823020761	0.9145616641833986	68.41473288167774	10.120817228346386	0.14793329035871353
3	1	undersample	0.8	500	5	0.3	3	0.9630245862264727	0.8432177171181438	0.8941176470062283	0.9049740163258726	80.42012439012238	9.409190185081627	0.11700043306618
3	2	undersample	0.8	500	5	0.3	3	0.9543866544390586	0.8304820720065198	0.8588235293612456	0.913882702294626	64.55674187215159	9.972716893327265	0.15447985692199043
3	3	undersample	0.8	500	5	0.3	3	0.9513198147015121	0.8239680686804718	0.876470588183737	0.9175334323854567	78.9424993219463	10.6281916084895	0.13463205384111562
3	1	undersample	0.8	500	10	0.1	1	0.9654220708327874	0.8669672988349741	0.9058823528878892	0.9190794357763988	109.31878426591923	11.194709893984923	0.10240425628559699
3	2	undersample	0.8	500	10	0.1	1	0.9598366740905716	0.8494597841828833	0.876470588183737	0.9146250927920222	76.01158045991167	10.266136903519431	0.13506015900850743
3	3	undersample	0.8	500	10	0.1	1	0.9567258106808845	0.8309553885609566	0.8823529411245674	0.9197622585370003	85.97220567002375	10.996730654041947	0.12791029040859145
3	1	undersample	0.8	500	10	0.1	3	0.9640770339316127	0.8629819351514673	0.8823529411245674	0.9183370452790027	84.34089304801762	10.804811509588703	0.12810880079285256
3	2	undersample	0.8	500	10	0.1	3	0.9616227782872614	0.8483629780699479	0.876470588183737	0.9205642167711912	82.22517350871746	11.033698444467337	0.13418880315340187
3	3	undersample	0.8	500	10	0.1	3	0.9557687265099205	0.8199641605685583	0.876470588183737	0.9264487369916312	89.37131443083373	11.916457082721204	0.13333647675318064
3	1	undersample	0.8	500	10	0.3	1	0.9624612428490328	0.8475386073918194	0.9117647058287197	0.9131403117972299	108.63245599147943	10.496982198812681	0.09662840646179859
3	2	undersample	0.8	500	10	0.3	1	0.9564085767937464	0.8273109961800998	0.8529411764204152	0.9175946547816066	64.58377258884393	10.350555181273384	0.1602655608449791
3	3	undersample	0.8	500	10	0.3	1	0.9526352591556683	0.8080909421674535	0.8647058823020761	0.9167904903349422	70.41846575752146	10.391910514359001	0.14757364703113224
3	1	undersample	0.8	500	10	0.3	3	0.963539892571728	0.8599670849022452	0.8999999999470588	0.9123979212998338	93.73726984696499	10.273727639388477	0.10960130072903355
3	2	undersample	0.8	500	10	0.3	3	0.9587667583737282	0.8429894618894819	0.8705882352429065	0.9190794357763988	76.40699175917112	10.758552365647848	0.14080585236869483
3	3	undersample	0.8	500	10	0.3	3	0.9539944060833843	0.8218884071240401	0.8588235293612456	0.921991084688544	71.8991931798627	11.009298306986453	0.1531212952620165
3	1	undersample	1.0	100	5	0.1	1	0.9665181885671864	0.8374222213945911	0.9117647058287197	0.9057164068232687	99.2650721678096	9.670448255139856	0.09742044257159305
3	2	undersample	1.0	100	5	0.1	1	0.9617974584042971	0.8520270336558373	0.8823529411245674	0.9109131403050416	76.6874862512403	9.904410651601346	0.12915288228744484
3	3	undersample	1.0	100	5	0.1	1	0.9595795822043527	0.8468667218000053	0.876470588183737	0.9160475482844277	77.41970770947488	10.44008204492187	0.134850435110169
3	1	undersample	1.0	100	5	0.1	3	0.9661338923097079	0.85344875378782	0.9176470587695501	0.9027468448336842	103.43291256904597	9.435652373886771	0.09122484425118493
3	2	undersample	1.0	100	5	0.1	3	0.9618585964452596	0.8535377267219609	0.8882352940653979	0.9161098737868144	86.78805982038591	10.58807786183792	0.12199923602244483
3	3	undersample	1.0	100	5	0.1	3	0.9600777904029368	0.8379888150228533	0.8705882352429065	0.9227340267390585	80.33914553948644	11.267419354553075	0.14024817510193358
3	1	undersample	1.0	100	5	0.3	1	0.962452508843181	0.8482725048305347	0.9058823528878892	0.8997772828440997	86.41109512814037	9.038691907462814	0.10460104723760584
3	2	undersample	1.0	100	5	0.3	1	0.9571684353028517	0.8380573879820271	0.8941176470062283	0.9057164068232687	81.11984531889053	9.483278288911343	0.11690453107292233
3	3	undersample	1.0	100	5	0.3	1	0.9527182938554323	0.8345571866195933	0.8882352940653979	0.9049034175267096	75.6241643463162	9.340348281300138	0.12351009238640902
3	1	undersample	1.0	100	5	0.3	3	0.9669548888597755	0.867353871819903	0.9176470587695501	0.8997772828440997	100.03807535943368	9.156077516650644	0.09152591634107708
3	2	undersample	1.0	100	5	0.3	3	0.9628062360801782	0.8508185071361651	0.8882352940653979	0.9020044543362881	73.15190127395586	9.064036507058802	0.12390704298436113
3	3	undersample	1.0	100	5	0.3	3	0.9546674241762083	0.8202766304425887	0.8823529411245674	0.9108469539308258	76.62498626932306	9.897057712076036	0.12916226713620277
3	1	undersample	1.0	100	10	0.1	1	0.9665400235818158	0.8684654837272573	0.9176470587695501	0.9094283593102493	111.88522233405023	10.13172501308286	0.09055462091303573
3	2	undersample	1.0	100	10	0.1	1	0.9630682562557318	0.845947015126131	0.8705882352429065	0.9205642167711912	77.96090303120324	10.959646777054804	0.14057874615766394
3	3	undersample	1.0	100	10	0.1	1	0.9564417446027444	0.8251830878272733	0.8882352940653979	0.9167904903349422	87.56295312015159	10.674683589579653	0.1219086649499201
3	1	undersample	1.0	100	10	0.1	3	0.965845670116599	0.8594401387824373	0.9058823528878892	0.9175946547816066	107.17565331210098	10.993003433904144	0.10256995896386494
3	2	undersample	1.0	100	10	0.1	3	0.9608192497488974	0.8387144285689162	0.876470588183737	0.9213066072685873	83.06781878403622	11.137789925989166	0.13408067357910947
3	3	undersample	1.0	100	10	0.1	3	0.9541342539987764	0.8037712552945333	0.8647058823020761	0.9227340267390585	76.32690877946257	11.191288142697987	0.1466230921491237
3	1	undersample	1.0	100	10	0.3	1	0.9675619022664744	0.8763048793079444	0.9176470587695501	0.901262063838892	101.70996887505547	9.293762878885998	0.09137513229605972
3	2	undersample	1.0	100	10	0.3	1	0.9603956504650858	0.8291022601698098	0.8705882352429065	0.9116555308024377	69.42091998484496	9.854472437332886	0.1419524798184032
3	3	undersample	1.0	100	10	0.3	1	0.9561795297613845	0.7822926102587694	0.8705882352429065	0.9130757800823694	70.66510028553259	10.015484014846912	0.14173167897203706
3	1	undersample	1.0	100	10	0.3	3	0.9667103366959255	0.8739893068153461	0.929411764651211	0.9049740163258726	125.39189908326499	9.780605587124324	0.07800028873245345
3	2	undersample	1.0	100	10	0.3	3	0.958447967160138	0.817453539363965	0.8647058823020761	0.907943578315457	63.03680585311829	9.39321529716937	0.14901158996996752
3	3	undersample	1.0	100	10	0.3	3	0.9579888121667687	0.8215939866396588	0.8941176470062283	0.9101040118803113	85.49126042680484	9.94613404053636	0.11634093515487878
3	1	undersample	1.0	300	5	0.1	1	0.9627363640333639	0.8344809585480251	0.9058823528878892	0.9034892353310803	90.1047906404403	9.386333867855887	0.10417129766455795
3	2	undersample	1.0	300	5	0.1	1	0.9560941525830823	0.8321869407882625	0.8823529411245674	0.9020044543362881	69.03407929720134	9.004009775223976	0.13042846629589522
3	3	undersample	1.0	300	5	0.1	1	0.951206188270256	0.8120356188941403	0.8882352940653979	0.9034175334256804	74.33844861065418	9.196650630323264	0.12371323398348019
3	1	undersample	1.0	300	5	0.1	3	0.9633128084195817	0.8490238116993883	0.9176470587695501	0.9027468448336842	103.43291256904597	9.435652373886771	0.09122484425118493
3	2	undersample	1.0	300	5	0.1	3	0.9604480545001965	0.8458455577988685	0.8705882352429065	0.9049740163258726	64.06675081524955	9.161579917053164	0.14300052928866439
3	3	undersample	1.0	300	5	0.1	3	0.9535486408530723	0.8041906848674159	0.8882352940653979	0.9026745913751659	73.71031267720187	9.126447197615763	0.12381505557410813
3	1	undersample	1.0	300	5	0.3	1	0.9631730643259531	0.8392740856384451	0.929411764651211	0.9057164068232687	126.48291126952223	9.85761822136837	0.0779363540702639
3	2	undersample	1.0	300	5	0.3	1	0.9565832569107822	0.8313073460722659	0.8882352940653979	0.9020044543362881	73.15190127395586	9.064036507058802	0.12390704298436113
3	3	undersample	1.0	300	5	0.3	1	0.949632899222096	0.8131881488982908	0.8941176470062283	0.9004457652236223	76.37809608546655	8.981210685838935	0.11758881645868814
3	1	undersample	1.0	300	5	0.3	3	0.9631424953054719	0.8507607524539471	0.9117647058287197	0.8997772828440997	92.77035261603373	9.09738471205673	0.0980634817893414
3	2	undersample	1.0	300	5	0.3	3	0.9581859469845844	0.8277940280325079	0.8823529411245674	0.8982925018493074	66.24086504117005	8.675396312111488	0.1309674268944239
3	3	undersample	1.0	300	5	0.3	3	0.9478935407744077	0.7748349388616366	0.8941176470062283	0.8997028231731078	75.74978104379146	8.914683205915132	0.11768591704923456
3	1	undersample	1.0	300	10	0.1	1	0.9634743875278396	0.8559170832712508	0.9117647058287197	0.9027468448336842	95.91855637853979	9.375167422772112	0.0977409045501866
3	2	undersample	1.0	300	10	0.1	1	0.9602078693392726	0.8361851625255758	0.876470588183737	0.9064587973206648	68.75622415228135	9.369886952271296	0.13627691718435006
3	3	undersample	1.0	300	10	0.1	1	0.9527794773184163	0.7941024513966944	0.8823529411245674	0.9056463595772241	71.98817655833814	9.351550651945704	0.1299039700566048
3	1	undersample	1.0	300	10	0.1	3	0.9645355692388313	0.8593271321936335	0.929411764651211	0.9049740163258726	125.39189908326499	9.780605587124324	0.07800028873245345
3	2	undersample	1.0	300	10	0.1	3	0.9615267042228919	0.8498537055612436	0.8882352940653979	0.9109131403050416	81.26182720311046	9.970440055945355	0.12269523817630136
3	3	undersample	1.0	300	10	0.1	3	0.9520933484835242	0.7937482407646299	0.8882352940653979	0.9093610698297968	79.73423921087264	9.799709621465743	0.12290465076372176
3	1	undersample	1.0	300	10	0.3	1	0.9630376872352505	0.8528063157536143	0.9117647058287197	0.9049740163258726	98.40883473162482	9.594897886102975	0.09750036089931667
3	2	undersample	1.0	300	10	0.3	1	0.9532905367046595	0.8075566670356442	0.8705882352429065	0.9020044543362881	61.921477622202126	8.883956311554321	0.1434713129189633
3	3	undersample	1.0	300	10	0.3	1	0.9531247268595403	0.7817476346124349	0.8705882352429065	0.9071322436782532	65.71198900721333	9.374493106969895	0.14266030585105177
3	1	undersample	1.0	300	10	0.3	3	0.9649504345167912	0.8592548210552057	0.929411764651211	0.8990348923467036	117.24139622206587	9.205275903730572	0.0785155672650041
3	2	undersample	1.0	300	10	0.3	3	0.9589545394995415	0.8337920163049647	0.876470588183737	0.9086859688128531	70.60625958859201	9.59842075532965	0.1359429051361034
3	3	undersample	1.0	300	10	0.3	3	0.9517175072109082	0.7922294742079279	0.8941176470062283	0.9049034175267096	80.35415218667683	9.402204892434574	0.11700956121159836
3	1	undersample	1.0	500	5	0.1	1	0.96305952224988	0.8366106772584253	0.9058823528878892	0.9020044543362881	88.59373338887215	9.24411670256328	0.10434277304975904
3	2	undersample	1.0	500	5	0.1	1	0.9564478798200794	0.8307379999475656	0.876470588183737	0.9005196733414959	64.22777916267984	8.810490772588388	0.13717569321515657
3	3	undersample	1.0	500	5	0.1	1	0.9502316231098681	0.8087489138973726	0.8882352940653979	0.9034175334256804	74.33844861065418	9.196650630323264	0.12371323398348019
3	1	undersample	1.0	500	5	0.1	3	0.9635748285951352	0.8520778103126323	0.9176470587695501	0.8982925018493074	98.41499624816524	9.022412164595947	0.09167719884574187
3	2	undersample	1.0	500	5	0.1	3	0.9604262194855671	0.8444230245967372	0.8705882352429065	0.9057164068232687	64.62418400488738	9.233718333939992	0.14288331574136126
3	3	undersample	1.0	500	5	0.1	3	0.9524954112402764	0.796356637575205	0.8823529411245674	0.9034175334256804	70.15383423914322	9.13574565926152	0.13022445682128908
3	1	undersample	1.0	500	5	0.3	1	0.9630071182147691	0.8380385414011581	0.929411764651211	0.9049740163258726	125.39189908326499	9.780605587124324	0.07800028873245345
3	2	undersample	1.0	500	5	0.3	1	0.9567186340014847	0.8294281893755598	0.8882352940653979	0.901262063838892	72.54213240035531	8.995885863537088	0.12400910809277096
3	3	undersample	1.0	500	5	0.3	1	0.9495935669958919	0.8129857919132322	0.8941176470062283	0.9004457652236223	76.37809608546655	8.981210685838935	0.11758881645868814
3	1	undersample	1.0	500	5	0.3	3	0.963090091270361	0.8509877382238008	0.9117647058287197	0.8990348923467036	92.01223736885376	9.030492184039485	0.09814445906489762
3	2	undersample	1.0	500	5	0.3	3	0.9584698021747674	0.8286148625680627	0.8823529411245674	0.8975501113519113	65.70651100718834	8.61253112758476	0.13107575396260857
3	3	undersample	1.0	500	5	0.3	3	0.9478891705270519	0.7792151176829075	0.8882352940653979	0.8982169390720787	70.13406427786686	8.726748819500743	0.1244295223443099
3	1	undersample	1.0	500	10	0.1	1	0.9637102056858377	0.8562896857358183	0.9117647058287197	0.9020044543362881	95.11361791838185	9.304143434398108	0.09782134973822494
3	2	undersample	1.0	500	10	0.1	1	0.9600462902310145	0.8343783504727412	0.876470588183737	0.9057164068232687	68.15896861564934	9.29610832268283	0.13638861957425147
3	3	undersample	1.0	500	10	0.1	1	0.9527357748448563	0.7942836528198836	0.8823529411245674	0.9056463595772241	71.98817655833814	9.351550651945704	0.1299039700566048
3	1	undersample	1.0	500	10	0.1	3	0.9643521551159439	0.8579594224853486	0.929411764651211	0.9020044543362881	121.19315519785046	9.484223629902587	0.07825707980362287
3	2	undersample	1.0	500	10	0.1	3	0.9610943709332285	0.8464386940869516	0.8823529411245674	0.9109131403050416	76.6874862512403	9.904410651601346	0.12915288228744484
3	3	undersample	1.0	500	10	0.1	3	0.9516126212743642	0.7864455635356405	0.8882352940653979	0.9078751857287677	78.32001990747301	9.641649806031337	0.12310580403607849
3	1	undersample	1.0	500	10	0.3	1	0.9630507882440281	0.8525481145901389	0.9117647058287197	0.9042316258284765	97.56587229305	9.520518840494656	0.09758041045581999
3	2	undersample	1.0	500	10	0.3	1	0.9532512336783266	0.8071181885683719	0.8705882352429065	0.9020044543362881	61.921477622202126	8.883956311554321	0.1434713129189633
3	3	undersample	1.0	500	10	0.3	1	0.9530766541386243	0.7812054422334861	0.876470588183737	0.904160475476195	66.9372350358726	9.145188283088293	0.13662332495232152
3	1	undersample	1.0	500	10	0.3	3	0.9648805624699768	0.8589045800973526	0.929411764651211	0.8990348923467036	117.24139622206587	9.205275903730572	0.0785155672650041
3	2	undersample	1.0	500	10	0.3	3	0.9589938425258745	0.8332372053497268	0.876470588183737	0.9086859688128531	70.60625958859201	9.59842075532965	0.1359429051361034
3	3	undersample	1.0	500	10	0.3	3	0.9515426973166682	0.7896795114659414	0.8941176470062283	0.9056463595772241	81.05335364938718	9.476237993971647	0.11691357305743955
3	1	smote	0.6	100	5	0.1	1	0.9668719158041836	0.8652032490048402	0.8294117646570934	0.9584261321383933	112.08802203934407	19.950310322700314	0.17798787808760982
3	2	smote	0.6	100	5	0.1	1	0.9609982968688588	0.8628567631726999	0.811764705834602	0.9532293986566205	87.89283478024635	17.356298806419368	0.19747113596786386
3	3	smote	0.6	100	5	0.1	1	0.9579363691984967	0.8567729735772769	0.7882352940712802	0.9598811292647855	89.05758782008563	19.647489651410044	0.22061555047421758
3	1	smote	0.6	100	5	0.1	3	0.9670378619153674	0.8675525253272809	0.8176470587754325	0.9576837416409972	101.47705149532013	19.322286451127454	0.19041039478022315
3	2	smote	0.6	100	5	0.1	3	0.9624175728197739	0.8598564242558825	0.8294117646570934	0.9547141796514127	102.50195116935556	18.31503934614212	0.17867989937930231
3	3	smote	0.6	100	5	0.1	3	0.9590682632637008	0.8559591358936428	0.7941176470121107	0.9583952451637564	88.85201620983098	19.087180281820093	0.21481987924983115
3	1	smote	0.6	100	5	0.3	1	0.9573518494257391	0.843855421014983	0.7941176470121107	0.9628804751227701	100.05425507079936	21.393523642971157	0.2138192186558217
3	2	smote	0.6	100	5	0.3	1	0.953714135988471	0.8519507582756913	0.7823529411304498	0.9628804751227701	93.24375546330305	21.07658255196418	0.22603745971837771
3	3	smote	0.6	100	5	0.3	1	0.9493226116598199	0.8471555160527238	0.7647058823079584	0.9680534918204454	98.48252423022045	23.937065003765007	0.2430590016456383
3	1	smote	0.6	100	5	0.3	3	0.9641731079959823	0.8714945297916995	0.8176470587754325	0.9599109131331856	107.36376791416	20.395746541555955	0.1899686073259387
3	2	smote	0.6	100	5	0.3	3	0.9561421896152672	0.8558978978380123	0.7882352940712802	0.9599109131331856	89.12651782495901	19.66208659401797	0.22060870527185142
3	3	smote	0.6	100	5	0.3	3	0.9518180229000961	0.8571293070162176	0.7882352940712802	0.9673105497699309	110.14390175173646	24.11282684154661	0.21892111462019678
3	1	smote	0.6	100	10	0.1	1	0.9678937944888423	0.8732585896219315	0.8058823528937716	0.9643652561175623	112.35034278562932	22.61506717718469	0.20129058348163711
3	2	smote	0.6	100	10	0.1	1	0.963539892571728	0.8707528618220798	0.8176470587754325	0.9665924276097507	129.7332888945957	24.474894627935736	0.1886554602842756
3	3	smote	0.6	100	10	0.1	1	0.9557949479940565	0.8524864206496436	0.7764705881896193	0.9643387815678728	93.93418106293593	21.773523300450766	0.23179552016875185
3	1	smote	0.6	100	10	0.1	3	0.9679811345473602	0.8670428312579885	0.8176470587754325	0.9628804751227701	116.31157657444383	22.02740582498512	0.18938273653070964
3	2	smote	0.6	100	10	0.1	3	0.9618978994715927	0.8639410175196369	0.7999999999529411	0.9665924276097507	115.73329423472855	23.946659492081007	0.20691244030589684
3	3	smote	0.6	100	10	0.1	3	0.9569443230486846	0.8573041238565329	0.7764705881896193	0.9635958395173582	91.9462659977168	21.32916580422714	0.231974236836264
3	1	smote	0.6	100	10	0.3	1	0.9652430237128259	0.8539954709599775	0.8058823528937716	0.9628804751227701	107.69026974103653	21.71046473397814	0.20160097759326567
3	2	smote	0.6	100	10	0.3	1	0.9592689637102056	0.8650595107922848	0.7823529411304498	0.968819599101939	111.68914949328462	25.091168416228367	0.22465178948153325
3	3	smote	0.6	100	10	0.3	1	0.9523861550563761	0.8479848695028539	0.7705882352487889	0.9695393759214745	106.91365749191925	25.297839607089745	0.23661933499810567
3	1	smote	0.6	100	10	0.3	3	0.9665574915935193	0.8645217279353274	0.8176470587754325	0.9658500371123546	126.81552541515507	23.942831857159018	0.188800468322962
3	2	smote	0.6	100	10	0.3	3	0.9614874011965587	0.8631759724858434	0.7705882352487889	0.9703043800967313	109.75444665313027	25.949550077197266	0.23643278036528373
3	3	smote	0.6	100	10	0.3	3	0.9524298575299363	0.8544345429422826	0.758823529367128	0.9710252600225036	105.44273713199459	26.189131224824255	0.2483730115770135
3	1	smote	0.6	300	5	0.1	1	0.9579413948207345	0.8476843154566985	0.7823529411304498	0.9710467705941275	120.55712671788086	27.021257627281827	0.22413653308894602
3	2	smote	0.6	300	5	0.1	1	0.9552556880213109	0.848734679762875	0.747058823485467	0.9717891610915236	101.73986310437606	26.481259954605644	0.26028400401954144
3	3	smote	0.6	300	5	0.1	1	0.9459050782274276	0.8433050555980138	0.7647058823079584	0.9695393759214745	103.44508474431488	25.10472632764631	0.24268649743239892
3	1	smote	0.6	300	5	0.1	3	0.9587798593825057	0.8409420292228623	0.7764705881896193	0.9680772086045429	105.3414567429578	24.32338498651058	0.23090039463235407
3	2	smote	0.6	300	5	0.1	3	0.9579020917944016	0.8537121206318501	0.7529411764262975	0.9710467705941275	102.2124158945286	26.005420874376494	0.2544252537684553
3	3	smote	0.6	300	5	0.1	3	0.9494449785857879	0.8486083020863928	0.7999999999529411	0.9695393759214745	127.31702644620988	26.26340600430691	0.20628352282663984
3	1	smote	0.6	300	5	0.3	1	0.959417441809686	0.8477366744269114	0.8176470587754325	0.9695619895993352	142.82764160258003	26.862688440723065	0.1880776487732848
3	2	smote	0.6	300	5	0.3	1	0.9545220315297611	0.8421425932433585	0.7352941176038061	0.9732739420863158	101.15736682709777	27.5122445987396	0.2719746910196957
3	3	smote	0.6	300	5	0.3	1	0.9426667249366315	0.8402640117709053	0.758823529367128	0.9717682020730182	108.30034344381679	26.87831864433669	0.2481831239554377
3	1	smote	0.6	300	5	0.3	3	0.9611642429800428	0.8375469186278892	0.7941176470121107	0.9732739420863158	140.46422788110706	29.71322416663877	0.21153587080652742
3	2	smote	0.6	300	5	0.3	3	0.9473077426961876	0.8394855159462479	0.7235294117221452	0.9732739420863158	95.3031534075422	27.072048685159764	0.2840624550623293
3	3	smote	0.6	300	5	0.3	3	0.9466829822567958	0.8452890534383701	0.7529411764262975	0.970282317971989	99.50472549049452	25.336462054879604	0.2546257068188454
3	1	smote	0.6	300	10	0.1	1	0.966893750818813	0.8554660311769157	0.8058823528937716	0.9695619895993352	132.2408972863933	26.476174937978847	0.20021169062571154
3	2	smote	0.6	300	10	0.1	1	0.9621337176295909	0.8670802583809424	0.7823529411304498	0.9710467705941275	120.55712671788086	27.021257627281827	0.22413653308894602
3	3	smote	0.6	300	10	0.1	1	0.9477799143431518	0.8377082525047562	0.758823529367128	0.9665676077194164	90.96419768698868	22.697248106751427	0.2495184674217823
3	1	smote	0.6	300	10	0.1	3	0.9639678588584655	0.8603223483314991	0.811764705834602	0.968819599101939	133.99548715276754	26.03444542435725	0.19429343955980136
3	2	smote	0.6	300	10	0.1	3	0.9605965325996768	0.8609523655443417	0.7764705881896193	0.9740163325837119	130.21347931242235	29.88301369931885	0.22949246541124582
3	3	smote	0.6	300	10	0.1	3	0.9519797220522682	0.8437379940513268	0.758823529367128	0.970282317971989	102.72801108764413	25.53440316468335	0.24856318999126864
3	1	smote	0.6	300	10	0.3	1	0.9624612428490327	0.851259746604027	0.7823529411304498	0.9717891610915236	123.82427611128757	27.732343102067333	0.22396530579270268
3	2	smote	0.6	300	10	0.3	1	0.9552906240447181	0.8546837239640476	0.7823529411304498	0.9680772086045429	109.00813303684481	24.507653054590207	0.2248240684594174
3	3	smote	0.6	300	10	0.3	1	0.9422602919325234	0.8239922069958211	0.758823529367128	0.9650817236183873	86.95949505184113	21.731408038588906	0.2499026374985126
3	1	smote	0.6	300	10	0.3	3	0.9596576269706101	0.8400046377087952	0.7705882352487889	0.968819599101939	104.36809501392501	24.713857612976813	0.23679512945022604
3	2	smote	0.6	300	10	0.3	3	0.9599502161666447	0.8669213265407798	0.7999999999529411	0.9710467705941275	134.15379461339026	27.630759679025026	0.2059633006812405
3	3	smote	0.6	300	10	0.3	3	0.9420636308015035	0.822425705805077	0.7705882352487889	0.9665676077194164	97.11164873118247	23.049143426235947	0.2373468348675909
3	1	smote	0.6	500	5	0.1	1	0.9558539674221581	0.8436872922116048	0.7823529411304498	0.974758723081108	138.8147255072414	30.994970408774716	0.22328300479195615
3	2	smote	0.6	500	5	0.1	1	0.9553211930651995	0.8493598577032448	0.7647058823079584	0.9740163325837119	121.82852068433758	29.43024076448069	0.24157101621918545
3	3	smote	0.6	500	5	0.1	1	0.9463945459312998	0.8453824853282992	0.758823529367128	0.9739970282245618	117.8529127376672	29.182173641481945	0.2476151991924918
3	1	smote	0.6	500	5	0.1	3	0.9556923883139002	0.8425830640730576	0.7764705881896193	0.9710467705941275	116.50198013170296	26.818090276700758	0.23019427722484792
3	2	smote	0.6	500	5	0.1	3	0.9567404690161142	0.8479231111213454	0.758823529367128	0.974758723081108	121.5042522938797	30.06279084760856	0.24742170800618418
3	3	smote	0.6	500	5	0.1	3	0.948715147277336	0.8510597917796935	0.7882352940712802	0.9717682020730182	128.122757004825	27.920113940628806	0.21791688933410786
3	1	smote	0.6	500	5	0.3	1	0.9591117516048735	0.8464977238329237	0.811764705834602	0.9695619895993352	137.36885157311823	26.669431689350954	0.19414466969949823
3	2	smote	0.6	500	5	0.3	1	0.9550679068954976	0.8455256818109208	0.747058823485467	0.9740163325837119	110.71357546952142	28.75108136222344	0.25968884243109497
3	3	smote	0.6	500	5	0.3	1	0.9427585001311074	0.8380603002089858	0.758823529367128	0.9717682020730182	108.30034344381679	26.87831864433669	0.2481831239554377
3	1	smote	0.6	500	5	0.3	3	0.9608541857723044	0.8324090411105489	0.7882352940712802	0.9740163325837119	139.53009996718356	30.335786634157017	0.21741391460330617
3	2	smote	0.6	500	5	0.3	3	0.9482553823311061	0.8418142905488174	0.7352941176038061	0.9732739420863158	101.15736682709777	27.5122445987396	0.2719746910196957
3	3	smote	0.6	500	5	0.3	3	0.9458657460012238	0.8428923862601916	0.758823529367128	0.9710252600225036	105.44273713199459	26.189131224824255	0.2483730115770135
3	1	smote	0.6	500	10	0.1	1	0.9671077339621817	0.8560662734227774	0.811764705834602	0.9695619895993352	137.36885157311823	26.669431689350954	0.19414466969949823
3	2	smote	0.6	500	10	0.1	1	0.9624743438578105	0.8667888731358558	0.7823529411304498	0.9703043800967313	117.45333473908646	26.345726414253715	0.2243080224009422
3	3	smote	0.6	500	10	0.1	1	0.9475395507385718	0.8369939302439734	0.758823529367128	0.9680534918204454	95.34143068310871	23.752933734505277	0.24913547668526007
3	1	smote	0.6	500	10	0.1	3	0.9634918555395431	0.8576158855227317	0.811764705834602	0.9703043800967313	140.91088415763681	27.33616725689483	0.1939961274900884
3	2	smote	0.6	500	10	0.1	3	0.9617319533604088	0.8615858618687183	0.7764705881896193	0.9740163325837119	130.21347931242235	29.88301369931885	0.22949246541124582
3	3	smote	0.6	500	10	0.1	3	0.9517306179529762	0.8441295411569345	0.758823529367128	0.9710252600225036	105.44273713199459	26.189131224824255	0.2483730115770135
3	1	smote	0.6	500	10	0.3	1	0.9625005458753657	0.8512393848952987	0.7823529411304498	0.9717891610915236	123.82427611128757	27.732343102067333	0.22396530579270268
3	2	smote	0.6	500	10	0.3	1	0.9553168260622734	0.854726061700117	0.7823529411304498	0.9680772086045429	109.00813303684481	24.507653054590207	0.2248240684594174
3	3	smote	0.6	500	10	0.3	1	0.9423039944060835	0.8235074976190192	0.758823529367128	0.9643387815678728	85.08229065649046	21.278670498167795	0.2500951664930481
3	1	smote	0.6	500	10	0.3	3	0.9600899602602734	0.8402989441457369	0.7764705881896193	0.968819599101939	107.93229259360314	24.902513014602587	0.23072345946587972
3	2	smote	0.6	500	10	0.3	3	0.9602690073802349	0.866675721576912	0.7999999999529411	0.9703043800967313	130.69995092173656	26.939990919838383	0.20612088545442994
3	3	smote	0.6	500	10	0.3	3	0.9424263613320514	0.8228134380840626	0.7705882352487889	0.9680534918204454	101.78469949085843	24.121196273024736	0.2369825266060164
3	1	smote	0.8	100	5	0.1	1	0.9677584173981396	0.8620521103604022	0.8294117646570934	0.9532293986566205	99.09357032437431	17.73360965003718	0.17895821697666187
3	2	smote	0.8	100	5	0.1	1	0.9646709463295341	0.862959984015625	0.8294117646570934	0.9502598366670361	92.8872647822588	16.674886898864575	0.17951746139882874
3	3	smote	0.8	100	5	0.1	1	0.9575430469364566	0.855235859646081	0.7999999999529411	0.9576523031132419	90.45611556134924	18.89122360491016	0.2088440630366952
3	1	smote	0.8	100	5	0.1	3	0.9668762828071095	0.8643107480896858	0.8294117646570934	0.9502598366670361	92.8872647822588	16.674886898864575	0.17951746139882874
3	2	smote	0.8	100	5	0.1	3	0.9648325254377921	0.8615795488987175	0.8352941175979238	0.944320712687867	86.01140906106333	15.001879655832257	0.17441731230176294
3	3	smote	0.8	100	5	0.1	3	0.9573944585263526	0.8562422642058062	0.7823529411304498	0.9576523031132419	81.28826632874248	18.47450543715479	0.22727148035804254
3	1	smote	0.8	100	5	0.3	1	0.9608017817371939	0.8477259047241735	0.811764705834602	0.9576837416409972	97.59865715238935	19.18327719608337	0.19655266557760387
3	2	smote	0.8	100	5	0.3	1	0.9581990479933622	0.8452562886118749	0.7999999999529411	0.9576837416409972	90.52629096465897	18.905258685995204	0.20883720717236517
3	3	smote	0.8	100	5	0.3	1	0.9482912332838038	0.8375798898055394	0.7764705881896193	0.9643387815678728	93.93418106293593	21.773523300450766	0.23179552016875185
3	1	smote	0.8	100	5	0.3	3	0.9656185859644525	0.8641053815542924	0.8470588234795847	0.9547141796514127	116.76163265194413	18.70472103435791	0.16019577186367942
3	2	smote	0.8	100	5	0.3	3	0.9609415258308223	0.8554028707540107	0.811764705834602	0.9502598366670361	82.3880398076108	16.320102071229154	0.19808823326126943
3	3	smote	0.8	100	5	0.3	3	0.9489686216239839	0.8416448503538009	0.7823529411304498	0.9650817236183873	99.34844426017926	22.405250148312593	0.22552189238265302
3	1	smote	0.8	100	10	0.1	1	0.9652473907157517	0.8644527820908028	0.8058823528937716	0.9554565701488089	89.04997651538469	18.092054757917904	0.20316741873921182
3	2	smote	0.8	100	10	0.1	1	0.9644001921481288	0.8665167066823672	0.8235294117162629	0.9547141796514127	98.38248759544287	18.18514545007019	0.18484127521784335
3	3	smote	0.8	100	10	0.1	1	0.9583122104711127	0.8532827311015869	0.7941176470121107	0.9613670133658145	95.98348810913697	20.55542453855143	0.2141558301709585
3	1	smote	0.8	100	10	0.1	3	0.9662387003799292	0.8684017866291313	0.8235294117162629	0.9554565701488089	100.09997310550501	18.48823113947815	0.18469765340488042
3	2	smote	0.8	100	10	0.1	3	0.9650159395606795	0.8700879581552073	0.8294117646570934	0.9584261321383933	112.08802203934407	19.950310322700314	0.17798787808760982
3	3	smote	0.8	100	10	0.1	3	0.9563543396556246	0.8527788425190481	0.7941176470121107	0.9598811292647855	92.28568789800552	19.79411270851012	0.21448734074052486
3	1	smote	0.8	100	10	0.3	1	0.960229704353902	0.8559954395075593	0.7999999999529411	0.962138084625374	101.64702809347418	21.129406178827825	0.20787036826031974
3	2	smote	0.8	100	10	0.3	1	0.9617144853487052	0.8643051613285871	0.8176470587754325	0.9636228656201662	118.7767891017084	22.47694459570353	0.1892368330372078
3	3	smote	0.8	100	10	0.3	1	0.9429245695306355	0.8366492971966804	0.7823529411304498	0.9598811292647855	86.00397963052689	19.500866594309972	0.22674376020791015
3	1	smote	0.8	100	10	0.3	3	0.964146905978427	0.8616363109170835	0.8235294117162629	0.9599109131331856	111.74070789564445	20.54247853106355	0.18384058773675624
3	2	smote	0.8	100	10	0.3	3	0.9632866064020263	0.8622949145830994	0.8176470587754325	0.9599109131331856	107.36376791416	20.395746541555955	0.1899686073259387
3	3	smote	0.8	100	10	0.3	3	0.95004370247356	0.846141815049228	0.7705882352487889	0.9665676077194164	97.11164873118247	23.049143426235947	0.2373468348675909
3	1	smote	0.8	300	5	0.1	1	0.9575964015895891	0.8435940114263528	0.811764705834602	0.9703043800967313	140.91088415763681	27.33616725689483	0.1939961274900884
3	2	smote	0.8	300	5	0.1	1	0.956709899995633	0.8603642633630811	0.7823529411304498	0.9695619895993352	114.50094719727815	25.703147932490413	0.22447977433056504
3	3	smote	0.8	300	5	0.1	1	0.9458570055065117	0.8397858285056367	0.7647058823079584	0.96879643387096	100.90472640485922	24.506994940117657	0.24287260670764996
3	1	smote	0.8	300	5	0.1	3	0.9602559063714573	0.8502864621581246	0.7705882352487889	0.9673348181071468	99.47141155552028	23.590500792906294	0.23715859088844907
3	2	smote	0.8	300	5	0.1	3	0.9600157212105332	0.8578627960547245	0.7882352940712802	0.968819599101939	115.65472065556392	25.27982381785414	0.21858011949718692
3	3	smote	0.8	300	5	0.1	3	0.9488855869242199	0.8503211331534498	0.7941176470121107	0.9673105497699309	114.13632447986588	24.292773310513375	0.2128399725491027
3	1	smote	0.8	300	5	0.3	1	0.959172889645836	0.8428973626792847	0.7999999999529411	0.968819599101939	124.28566962171384	25.657134621105694	0.20643677952849412
3	2	smote	0.8	300	5	0.3	1	0.9540722302283943	0.8542145212915034	0.7529411764262975	0.974758723081108	117.69182662524945	29.82974595731702	0.2534563838097413
3	3	smote	0.8	300	5	0.3	1	0.9415697928502754	0.8352704923392108	0.747058823485467	0.970282317971989	96.43136014789165	25.138520945075854	0.2606882236464221
3	1	smote	0.8	300	5	0.3	3	0.9544128564566139	0.8418283074084922	0.7941176470121107	0.9651076466149584	106.68689556630815	22.75906731363889	0.21332578969480556
3	2	smote	0.8	300	5	0.3	3	0.9526616882833312	0.8435053233136102	0.7647058823079584	0.9695619895993352	103.52435298311238	25.123377678374087	0.2426808371092052
3	3	smote	0.8	300	5	0.3	3	0.950179180141596	0.8440647183160123	0.7647058823079584	0.9695393759214745	103.44508474431488	25.10472632764631	0.24268649743239892
3	1	smote	0.8	300	10	0.1	1	0.9634787545307656	0.8493802673814637	0.811764705834602	0.962138084625374	109.58820183176555	21.440132740281175	0.19564269954272084
3	2	smote	0.8	300	10	0.1	1	0.9643827241364251	0.8589442844143566	0.7941176470121107	0.9643652561175623	104.38389542013265	22.284920211094402	0.2134900127798577
3	3	smote	0.8	300	10	0.1	1	0.9486801852984879	0.8346774481067768	0.7647058823079584	0.9658246656689018	91.84779634941414	22.375952525871302	0.24361990702824377
3	1	smote	0.8	300	10	0.1	3	0.9631381283025461	0.8585571873355102	0.8058823528937716	0.962138084625374	105.4972941544035	21.284769459554504	0.20175653390152024
3	2	smote	0.8	300	10	0.1	3	0.9626228219572907	0.8632917455127336	0.7823529411304498	0.9628804751227701	93.24375546330305	21.07658255196418	0.22603745971837771
3	3	smote	0.8	300	10	0.1	3	0.950506948693296	0.8359319618212983	0.7823529411304498	0.9650817236183873	99.34844426017926	22.405250148312593	0.22552189238265302
3	1	smote	0.8	300	10	0.3	1	0.9619808725271846	0.8521385986581139	0.8176470587754325	0.9643652561175623	121.34471878875502	22.945214143274978	0.1890911541834165
3	2	smote	0.8	300	10	0.3	1	0.9619284684920738	0.8558189497690302	0.7823529411304498	0.9651076466149584	99.42492495039549	22.421895946029426	0.22551583481674017
3	3	smote	0.8	300	10	0.3	1	0.9436194388602395	0.8222577069373977	0.7529411764262975	0.9635958395173582	80.66858579729669	20.68282744652329	0.25639257754944483
3	1	smote	0.8	300	10	0.3	3	0.9630202192235469	0.8498117504123758	0.8058823528937716	0.9613956941279779	103.38866376076999	20.87544707605665	0.20191233045117501
3	2	smote	0.8	300	10	0.3	3	0.9592252936809468	0.8554573587479918	0.7882352940712802	0.9613956941279779	92.69762227262044	20.418320497748837	0.22026799685026502
3	3	smote	0.8	300	10	0.3	3	0.949493051306704	0.8345529692119292	0.7823529411304498	0.9650817236183873	99.34844426017926	22.405250148312593	0.22552189238265302
3	1	smote	0.8	500	5	0.1	1	0.9561683916328224	0.842163172416462	0.7941176470121107	0.968819599101939	119.84689587353124	25.46847921947992	0.21250844951284048
3	2	smote	0.8	500	5	0.1	1	0.9567011659897813	0.8583104403596921	0.7705882352487889	0.9725315515889197	118.92580174908926	28.053566884479636	0.2358913312555108
3	3	smote	0.8	500	5	0.1	1	0.9445415610523555	0.8381167285905952	0.7647058823079584	0.9695393759214745	103.44508474431488	25.10472632764631	0.24268649743239892
3	1	smote	0.8	500	5	0.1	3	0.9589239704790603	0.8429276043789751	0.7823529411304498	0.9680772086045429	109.00813303684481	24.507653054590207	0.2248240684594174
3	2	smote	0.8	500	5	0.1	3	0.9580767719114371	0.8586857123547704	0.7823529411304498	0.9725315515889197	127.26802811026091	28.481865615540396	0.22379433991217612
3	3	smote	0.8	500	5	0.1	3	0.9473166681234158	0.8479876067994704	0.7647058823079584	0.9725111441235327	114.97968427215187	27.818749807448697	0.24194490386498277
3	1	smote	0.8	500	5	0.3	1	0.9587580243678764	0.8432809121054421	0.7882352940712802	0.9703043800967313	121.62356577085846	26.543814582781934	0.21824564341877148
3	2	smote	0.8	500	5	0.3	1	0.9546661426263156	0.8553920812476926	0.747058823485467	0.9755011135785041	117.6024856017659	30.493570429971715	0.2592935778347951
3	3	smote	0.8	500	5	0.3	1	0.9418844506599074	0.8351855769719787	0.7411764705446366	0.9732540861740472	104.20450359328946	27.71175433564342	0.2659362344045844
3	1	smote	0.8	500	5	0.3	3	0.9534259137953622	0.8367529725732294	0.7882352940712802	0.9665924276097507	107.69626020379432	23.59450273484452	0.21908376032031096
3	2	smote	0.8	500	5	0.3	3	0.9543473514127254	0.8426331811442144	0.7529411764262975	0.9695619895993352	97.07778174357212	24.736864175629872	0.25481487896163196
3	3	smote	0.8	500	5	0.3	3	0.950214142120444	0.8429567976744139	0.7647058823079584	0.970282317971989	106.11246095796494	25.732344274487097	0.24250067316369203
3	1	smote	0.8	500	10	0.1	1	0.9634350845015066	0.8504136451226705	0.811764705834602	0.962138084625374	109.58820183176555	21.440132740281175	0.19564269954272084
3	2	smote	0.8	500	10	0.1	1	0.9638193807589851	0.8580344345838105	0.7882352940712802	0.9643652561175623	100.7326070290716	22.119846728049257	0.21958972742896807
3	3	smote	0.8	500	10	0.1	1	0.9481732366051919	0.8324539785499524	0.7705882352487889	0.9665676077194164	97.11164873118247	23.049143426235947	0.2373468348675909
3	1	smote	0.8	500	10	0.1	3	0.9635049565483208	0.8582727238590087	0.8058823528937716	0.9636228656201662	109.97275451065659	22.153535320945203	0.20144566097115385
3	2	smote	0.8	500	10	0.1	3	0.9624306738285514	0.8626326863133384	0.7823529411304498	0.9665924276097507	104.00356887772574	23.418424356226282	0.22516942032751797
3	3	smote	0.8	500	10	0.1	3	0.9508434577397081	0.8343770283222198	0.7764705881896193	0.9643387815678728	93.93418106293593	21.773523300450766	0.23179552016875185
3	1	smote	0.8	500	10	0.3	1	0.9622297916939604	0.8530776742238564	0.811764705834602	0.9628804751227701	111.86621524540095	21.868935279481626	0.1954918570619877
3	2	smote	0.8	500	10	0.3	1	0.9619939735359623	0.8562780510688435	0.7823529411304498	0.9665924276097507	104.00356887772574	23.418424356226282	0.22516942032751797
3	3	smote	0.8	500	10	0.3	1	0.9437767677650555	0.8224526614841824	0.758823529367128	0.9635958395173582	83.28170682763805	20.844412035949254	0.25028799237114957
3	1	smote	0.8	500	10	0.3	3	0.9633259094283593	0.8513014482005135	0.7999999999529411	0.9636228656201662	105.95915048708392	21.99183068356604	0.20755007493812694
3	2	smote	0.8	500	10	0.3	3	0.9593868727892048	0.8552497966006877	0.7882352940712802	0.9613956941279779	92.69762227262044	20.418320497748837	0.22026799685026502
3	3	smote	0.8	500	10	0.3	3	0.949340092649244	0.8346015916742004	0.7823529411304498	0.9650817236183873	99.34844426017926	22.405250148312593	0.22552189238265302
3	1	smote	1.0	100	5	0.1	1	0.9656447879820079	0.857038457434569	0.8294117646570934	0.9458054936826593	84.85307449550207	15.30434850272306	0.18036291254247452
3	2	smote	1.0	100	5	0.1	1	0.9613476571029302	0.8623960158870034	0.8470588234795847	0.9413511506982826	88.89579331778928	14.442886589181796	0.16246984431077283
3	3	smote	1.0	100	5	0.1	1	0.9567476619176645	0.8562328014185461	0.8176470587754325	0.9517087667091255	88.3667273554456	16.931580200792677	0.19160582069561044
3	1	smote	1.0	100	5	0.1	3	0.9656360539761563	0.8581643678598877	0.8352941175979238	0.9406087602008865	80.31873270463595	14.064262335331277	0.17510562055135825
3	2	smote	1.0	100	5	0.1	3	0.9613738591204856	0.8617604934317281	0.8529411764204152	0.9376391982113019	87.20712419738389	13.67751881278424	0.15683945625537907
3	3	smote	1.0	100	5	0.1	3	0.9561882702560964	0.8520296289256173	0.8235294117162629	0.950965824658611	90.50502807820422	16.79500548408489	0.18556985104211296
3	1	smote	1.0	100	5	0.3	1	0.9610070308747107	0.8456686431069348	0.8235294117162629	0.9480326651748476	85.13331323519179	15.84705577102473	0.18614399366687465
3	2	smote	1.0	100	5	0.3	1	0.9493034630333201	0.8410760647453689	0.811764705834602	0.9495174461696398	81.11303212843538	16.080100617758397	0.19824311068986605
3	3	smote	1.0	100	5	0.3	1	0.9503714710252601	0.8452876083287902	0.7705882352487889	0.9606240713153	81.94627555798604	19.570028321590488	0.23881533808427666
3	1	smote	1.0	100	5	0.3	3	0.9605004585353072	0.8562083087147663	0.8294117646570934	0.9502598366670361	92.8872647822588	16.674886898864575	0.17951746139882874
3	2	smote	1.0	100	5	0.3	3	0.9586663173064326	0.8530547446566196	0.811764705834602	0.9495174461696398	81.11303212843538	16.080100617758397	0.19824311068986605
3	3	smote	1.0	100	5	0.3	3	0.9497159339218599	0.8415538693579991	0.7823529411304498	0.9531946508101546	73.2041860946457	16.71502910504712	0.22833432437039045
3	1	smote	1.0	100	10	0.1	1	0.9629590811825844	0.8527233851488131	0.8411764705387543	0.9524870081592244	106.1741621598482	17.704132299568943	0.1667461355727324
3	2	smote	1.0	100	10	0.1	1	0.9612253810210054	0.8563804234672852	0.8235294117162629	0.9472902746774515	83.86852503308266	15.623857844794921	0.18628987453811435
3	3	smote	1.0	100	10	0.1	1	0.9549777117384844	0.8526152975116325	0.7941176470121107	0.9576523031132419	87.22554012565082	18.7523175489917	0.21498653547714427
3	1	smote	1.0	100	10	0.1	3	0.9653478317830472	0.8580850739235305	0.8411764705387543	0.9502598366670361	101.18294863481155	16.911410117288185	0.16713694682386832
3	2	smote	1.0	100	10	0.1	3	0.961557273243373	0.8546841271041571	0.8352941175979238	0.9465478841800554	89.8065265608859	15.626957857796755	0.17400691863009446
3	3	smote	1.0	100	10	0.1	3	0.9572196486321126	0.8500714234309171	0.811764705834602	0.9546805349111838	90.84526314057669	17.91205004567509	0.19717097532652658
3	1	smote	1.0	100	10	0.3	1	0.9612603170444124	0.8482352281105425	0.811764705834602	0.9584261321383933	99.41849879847132	19.525835634983284	0.1964004171937721
3	2	smote	1.0	100	10	0.3	1	0.9587885933883575	0.8528093318578764	0.8058823528937716	0.9547141796514127	87.5220835537267	17.7954637618544	0.20332540273346625
3	3	smote	1.0	100	10	0.3	1	0.948933659645136	0.8399273309471038	0.8058823528937716	0.9621099554163292	105.41589194211424	21.26896785313885	0.20176243265729898
3	1	smote	1.0	100	10	0.3	3	0.9627669330538451	0.8565355272280034	0.811764705834602	0.9547141796514127	90.91595982830934	17.92535765792633	0.19716402689492532
3	2	smote	1.0	100	10	0.3	3	0.960993929865933	0.8606079053078822	0.8058823528937716	0.9524870081592244	83.22488453869472	16.961301573712902	0.20380083235294896
3	3	smote	1.0	100	10	0.3	3	0.950091775194476	0.8391827861485696	0.7999999999529411	0.9598811292647855	95.70367620663365	19.940735765610196	0.20835913100683226
3	1	smote	1.0	300	5	0.1	1	0.9558408664133805	0.8281667453879717	0.7764705881896193	0.9613956941279779	86.50807189679414	20.113569445543632	0.23250510778299166
3	2	smote	1.0	300	5	0.1	1	0.9505393248613476	0.8408156150553411	0.7705882352487889	0.9651076466149584	92.90777180202625	22.084724578419962	0.23770587993867476
3	3	smote	1.0	300	5	0.1	1	0.9481295341316318	0.845890484967021	0.7941176470121107	0.9665676077194164	111.51424822088302	23.752934065204983	0.21300356975920806
3	1	smote	1.0	300	5	0.1	3	0.9579064587973274	0.8386424764919989	0.7999999999529411	0.9599109131331856	95.7777502415148	19.955550573033165	0.20835266609348635
3	2	smote	1.0	300	5	0.1	3	0.9526878903008864	0.8477585277578704	0.7764705881896193	0.962138084625374	88.27241958354075	20.507953055921124	0.23232570569551755
3	3	smote	1.0	300	5	0.1	3	0.948806922471812	0.8436403481512087	0.8058823528937716	0.9628528974668437	107.60723948537888	21.694347095604442	0.20160675176951978
3	1	smote	1.0	300	5	0.3	1	0.951133237259269	0.826370530424262	0.7764705881896193	0.9658500371123546	98.24481921483991	22.737077734856044	0.23143283212407206
3	2	smote	1.0	300	5	0.3	1	0.9507838770251976	0.8464925112681583	0.7411764705446366	0.9658500371123546	80.99108078326056	21.703574201453495	0.2679748582393092
3	3	smote	1.0	300	5	0.3	1	0.9452539113713837	0.8327940133344561	0.7882352940712802	0.9650817236183873	102.87585339005167	22.573710675743513	0.21942670610368817
3	1	smote	1.0	300	5	0.3	3	0.9556661862963447	0.8250275249692309	0.7999999999529411	0.9665924276097507	115.73329423472855	23.946659492081007	0.20691244030589684
3	2	smote	1.0	300	5	0.3	3	0.9567404690161143	0.8577049580491023	0.7823529411304498	0.9613956941279779	89.5192045157783	20.265944971646235	0.22638655231662827
3	3	smote	1.0	300	5	0.3	3	0.9466130582990998	0.8402071739234988	0.7705882352487889	0.9680534918204454	101.78469949085843	24.121196273024736	0.2369825266060164
3	1	smote	1.0	300	10	0.1	1	0.9650508755840866	0.8496411584213271	0.8235294117162629	0.9554565701488089	100.09997310550501	18.48823113947815	0.18469765340488042
3	2	smote	1.0	300	10	0.1	1	0.959015677540504	0.8581608985788007	0.811764705834602	0.9576837416409972	97.59865715238935	19.18327719608337	0.19655266557760387
3	3	smote	1.0	300	10	0.1	1	0.9468228301721877	0.8339050217446032	0.7941176470121107	0.9621099554163292	97.94114701570885	20.95847197207113	0.21399045887524798
3	1	smote	1.0	300	10	0.1	3	0.9669592558627014	0.8523156239556561	0.8235294117162629	0.9576837416409972	105.614005446995	19.461295706171533	0.18426812398284254
3	2	smote	1.0	300	10	0.1	3	0.9595222498799074	0.8522438590350778	0.8058823528937716	0.9584261321383933	95.70722428834188	19.384344072410943	0.20253793022915945
3	3	smote	1.0	300	10	0.1	3	0.950069923957696	0.8400259678956341	0.7823529411304498	0.9621099554163292	91.27448258594816	20.64797609100341	0.226218485093197
3	1	smote	1.0	300	10	0.3	1	0.95723394034674	0.8262918811328168	0.8294117646570934	0.9539717891540166	100.77027381054631	18.019635549946983	0.17881894988319824
3	2	smote	1.0	300	10	0.3	1	0.9575134285339972	0.8448174896786326	0.7882352940712802	0.956198960646205	81.25798235921525	17.995808449803416	0.22146510551627963
3	3	smote	1.0	300	10	0.3	1	0.9426011712262913	0.8199686405480235	0.7941176470121107	0.9643387815678728	104.30353832469005	22.26837610273374	0.2134958738444555
3	1	smote	1.0	300	10	0.3	3	0.9623040307437005	0.8457150804932791	0.8058823528937716	0.9599109131331856	99.40569518095802	20.10228256254076	0.20222464650430377
3	2	smote	1.0	300	10	0.3	3	0.9593868727892049	0.8448842176896136	0.7882352940712802	0.9569413511436011	82.72315795393179	18.306080937171174	0.22129329395444722
3	3	smote	1.0	300	10	0.3	3	0.9483436762520758	0.8257153903719087	0.7823529411304498	0.9613670133658145	89.45007773427179	20.250899730572893	0.2263933061772311
3	1	smote	1.0	500	5	0.1	1	0.9563212367352286	0.8322023435033862	0.7823529411304498	0.9636228656201662	95.2200477714322	21.506716771428557	0.22586331683904592
3	2	smote	1.0	500	5	0.1	1	0.9503515437355343	0.8417318864021213	0.7705882352487889	0.968819599101939	104.36809501392501	24.713857612976813	0.23679512945022604
3	3	smote	1.0	500	5	0.1	1	0.9460973691110917	0.843857924165188	0.7705882352487889	0.9665676077194164	97.11164873118247	23.049143426235947	0.2373468348675909
3	1	smote	1.0	500	5	0.1	3	0.9580287348792523	0.8355821332263175	0.7823529411304498	0.9636228656201662	95.2200477714322	21.506716771428557	0.22586331683904592
3	2	smote	1.0	500	5	0.1	3	0.9527883313681821	0.8470682119635269	0.7823529411304498	0.9651076466149584	99.42492495039549	22.421895946029426	0.22551583481674017
3	3	smote	1.0	500	5	0.1	3	0.9469888995717157	0.8402318265001634	0.7999999999529411	0.9673105497699309	118.3635955923399	24.47271977948014	0.20675883047800872
3	1	smote	1.0	500	5	0.3	1	0.951133237259269	0.826370530424262	0.7764705881896193	0.9658500371123546	98.24481921483991	22.737077734856044	0.23143283212407206
3	2	smote	1.0	500	5	0.3	1	0.9501681296126469	0.8460662791603835	0.747058823485467	0.9695619895993352	94.07937650720665	24.54360742425776	0.2608818998878454
3	3	smote	1.0	500	5	0.3	1	0.9458613757538676	0.8339262542904234	0.7823529411304498	0.9665676077194164	103.92368904775735	23.401038745720466	0.22517520231339946
3	1	smote	1.0	500	5	0.3	3	0.9548451897462771	0.8231263752513013	0.7999999999529411	0.9658500371123546	113.1303973051631	23.42608009045774	0.20707148138058062
3	2	smote	1.0	500	5	0.3	3	0.955779728372418	0.8553990746948392	0.7823529411304498	0.9613956941279779	89.5192045157783	20.265944971646235	0.22638655231662827
3	3	smote	1.0	500	5	0.3	3	0.9466392797832358	0.8381812475629246	0.7647058823079584	0.9673105497699309	96.17042212071894	23.393040965679546	0.24324568290457294
3	1	smote	1.0	500	10	0.1	1	0.9650159395606795	0.8495966405850456	0.8235294117162629	0.9547141796514127	98.38248759544287	18.18514545007019	0.18484127521784335
3	2	smote	1.0	500	10	0.1	1	0.9589763745141708	0.8575614074471125	0.811764705834602	0.9576837416409972	97.59865715238935	19.18327719608337	0.19655266557760387
3	3	smote	1.0	500	10	0.1	1	0.9468752731404597	0.8341043822432147	0.7941176470121107	0.9621099554163292	97.94114701570885	20.95847197207113	0.21399045887524798
3	1	smote	1.0	500	10	0.1	3	0.966819511769073	0.8523296717373219	0.8235294117162629	0.9576837416409972	105.614005446995	19.461295706171533	0.18426812398284254
3	2	smote	1.0	500	10	0.1	3	0.9595964889296477	0.8530227364898194	0.7941176470121107	0.9576837416409972	87.29320926465371	18.766249430951124	0.21497947796974579
3	3	smote	1.0	500	10	0.1	3	0.94986889257932	0.838760763840838	0.7823529411304498	0.9613670133658145	89.45007773427179	20.250899730572893	0.2263933061772311
3	1	smote	1.0	500	10	0.3	1	0.9572688763701472	0.8263692749390793	0.8294117646570934	0.9532293986566205	99.09357032437431	17.73360965003718	0.17895821697666187
3	2	smote	1.0	500	10	0.3	1	0.9579719638412157	0.8457575280975077	0.7941176470121107	0.9576837416409972	87.29320926465371	18.766249430951124	0.21497947796974579
3	3	smote	1.0	500	10	0.3	1	0.9423870291058475	0.8192335627644941	0.7941176470121107	0.9643387815678728	104.30353832469005	22.26837610273374	0.2134958738444555
3	1	smote	1.0	500	10	0.3	3	0.9623345997641818	0.845770009288341	0.8058823528937716	0.9599109131331856	99.40569518095802	20.10228256254076	0.20222464650430377
3	2	smote	1.0	500	10	0.3	3	0.9594392768243154	0.844881592305175	0.7882352940712802	0.956198960646205	81.25798235921525	17.995808449803416	0.22146510551627963
3	3	smote	1.0	500	10	0.3	3	0.94866707455642	0.8267414643781306	0.7823529411304498	0.9613670133658145	89.45007773427179	20.250899730572893	0.2263933061772311
3	1	class_weight		100	5	0.1	1	0.9672431110528844	0.8494897719908044	0.8588235293612456	0.9413511506982826	97.64132803607829	14.643482236253766	0.14997216398398172
3	2	class_weight		100	5	0.1	1	0.9642473470457226	0.8645803884736325	0.8647058823020761	0.9406087602008865	101.22225954756897	14.559482840096464	0.14383675974978313
3	3	class_weight		100	5	0.1	1	0.9630058561314571	0.8638080537269288	0.8058823528937716	0.9368499256988347	61.58893621289815	12.761382060085412	0.20720249819030842
3	1	class_weight		100	5	0.1	3	0.9686361849862439	0.8501581585604083	0.8588235293612456	0.9354120267191136	88.10342969246305	13.296955342703795	0.15092436818957353
3	2	class_weight		100	5	0.1	3	0.9638499497794664	0.8648174295446711	0.8647058823020761	0.9361544172165097	93.7143377239712	13.543705126748842	0.144521153523994
3	3	class_weight		100	5	0.1	3	0.9640066427759811	0.863213521187952	0.8176470587754325	0.9375928677493494	67.36480977936694	13.101818626647784	0.19449053587341417
3	1	class_weight		100	5	0.3	1	0.9627057950128828	0.8668917638141396	0.8352941175979238	0.956198960646205	110.71183380286352	19.070185073672278	0.17225063763744375
3	2	class_weight		100	5	0.3	1	0.9566793309751518	0.8577221633700505	0.7941176470121107	0.9613956941279779	96.05766389274912	20.570696023851443	0.21414944138390166
3	3	class_weight		100	5	0.3	1	0.9567126999388165	0.845464736064042	0.811764705834602	0.9531946508101546	87.82438243084643	17.34341365786844	0.19747833459894748
3	1	class_weight		100	5	0.3	3	0.9663347744442989	0.8584016739687405	0.8529411764204152	0.9502598366670361	110.8059418174742	17.147933335711794	0.1547564322489079
3	2	class_weight		100	5	0.3	3	0.9598934451286082	0.8604693853967991	0.8235294117162629	0.9502598366670361	89.15420702613643	16.556625289652768	0.185707718686309
3	3	class_weight		100	5	0.3	3	0.961541823267197	0.8603484886409896	0.8235294117162629	0.9524517087596401	93.47914289724505	17.319849294999337	0.18528035049750488
3	1	class_weight		100	10	0.1	1	0.9693567404690161	0.8766770299660464	0.8176470587754325	0.968819599101939	139.32022577371626	26.22310082598303	0.1882217695754549
3	2	class_weight		100	10	0.1	1	0.9632429363727674	0.8664739411318336	0.8058823528937716	0.968819599101939	128.99345994718763	25.845790022731475	0.20036510954414768
3	3	class_weight		100	10	0.1	1	0.9631500742942052	0.8649776564547265	0.7823529411304498	0.9628528974668437	93.17186361202664	21.060935501572196	0.22604393379478363
3	1	class_weight		100	10	0.1	3	0.969120922311018	0.8731568537771551	0.8352941175979238	0.9599109131331856	121.43250351393456	20.835942510078745	0.17158454855839117
3	2	class_weight		100	10	0.1	3	0.9620376435652211	0.8650176529194157	0.8235294117162629	0.9576837416409972	105.614005446995	19.461295706171533	0.18426812398284254
3	3	class_weight		100	10	0.1	3	0.9603618564810769	0.8561510833788353	0.8058823528937716	0.9524517087596401	83.16001714381389	16.948709667249354	0.20380838554107927
3	1	class_weight		100	10	0.3	1	0.9651644176601598	0.872204079563296	0.7999999999529411	0.9725315515889197	141.62156455342952	29.12431371213153	0.2056488528971742
3	2	class_weight		100	10	0.3	1	0.9583606271016202	0.8616527724768711	0.747058823485467	0.974758723081108	114.05672307386688	29.596701067025478	0.2594910596132983
3	3	class_weight		100	10	0.3	1	0.9593741805786207	0.8548830930605237	0.747058823485467	0.9739970282245618	110.62919015408026	28.72973684083881	0.2596939893940577
3	1	class_weight		100	10	0.3	3	0.9661469933184854	0.8800448206013307	0.8235294117162629	0.9643652561175623	126.29162556574825	23.11028762632012	0.18299143953430624
3	2	class_weight		100	10	0.3	3	0.9644176601598323	0.8716418683044808	0.7823529411304498	0.9732739420863158	130.90309959308743	29.27302825305894	0.22362363484916103
3	3	class_weight		100	10	0.3	3	0.9571497246744167	0.8639969321401189	0.7999999999529411	0.9665676077194164	115.64440540174233	23.92888172494724	0.2069177534821124
3	1	class_weight		300	5	0.1	1	0.9620158085505918	0.8562864964951737	0.7941176470121107	0.9710467705941275	129.3625878434522	27.42759232844396	0.2120210448171423
3	2	class_weight		300	5	0.1	1	0.9602471723656055	0.8612639991201324	0.7352941176038061	0.9799554565628809	135.80239766334185	36.68298821974078	0.27012031814530263
3	3	class_weight		300	5	0.1	1	0.9531072458701163	0.8603016402447677	0.7823529411304498	0.9695393759214745	114.41327421828807	25.68406616597661	0.22448501012951932
3	1	class_weight		300	5	0.1	3	0.9635573605834316	0.8541029994161549	0.811764705834602	0.9680772086045429	130.7790233539364	25.428993394988332	0.19444243759473448
3	2	class_weight		300	5	0.1	3	0.9600899602602734	0.8624457858089892	0.7529411764262975	0.9762435040759003	125.23803878587523	31.694104294288493	0.25307089881930245
3	3	class_weight		300	5	0.1	3	0.9543090638930164	0.8554430231131528	0.7882352940712802	0.9628528974668437	96.47997059676062	21.219288400080256	0.21993463828846774
3	1	class_weight		300	5	0.3	1	0.9606358356260098	0.8484287591848623	0.7764705881896193	0.9725315515889197	122.98714879814843	28.267716250010015	0.22984283558384352
3	2	class_weight		300	5	0.3	1	0.9510022271714922	0.8437434952945975	0.7294117646629757	0.9814402375576732	142.5460063469107	39.30068468940398	0.27570525664744905
3	3	class_weight		300	5	0.3	1	0.9534743466480202	0.8550610606525767	0.7529411764262975	0.9762258543761054	125.14280077278623	31.67057490233397	0.2530754742209118
3	1	class_weight		300	5	0.3	3	0.9602384383597536	0.8585217760279962	0.7823529411304498	0.9725315515889197	127.26802811026091	28.481865615540396	0.22379433991217612
3	2	class_weight		300	5	0.3	3	0.9499803484868334	0.8484726755756227	0.7294117646629757	0.980697847060277	136.95979161527185	37.78912067734528	0.27591396615073155
3	3	class_weight		300	5	0.3	3	0.9580893278559567	0.8593890906712633	0.7352941176038061	0.9717682020730182	95.61399864763379	26.04488240730299	0.2723961116525017
3	1	class_weight		300	10	0.1	1	0.9674876632167343	0.8636098575453292	0.7705882352487889	0.9784706755680886	152.65951732984297	35.79247828983521	0.23445951742337304
3	2	class_weight		300	10	0.1	1	0.9594043408009083	0.8686261793974716	0.747058823485467	0.9784706755680886	134.23088804415227	34.69957818938222	0.25850664740934803
3	3	class_weight		300	10	0.1	1	0.9566689974652565	0.8652609918567135	0.7647058823079584	0.9777117384771344	142.56659815275265	34.30978851471034	0.24065796290014033
3	1	class_weight		300	10	0.1	3	0.9683697978077646	0.8737307564664177	0.7823529411304498	0.9740163325837119	134.74588936635294	30.109400166737938	0.22345319000727593
3	2	class_weight		300	10	0.1	3	0.9602384383597538	0.8669143125977512	0.7411764705446366	0.980697847060277	145.49467574899572	38.39862262375408	0.26391770675548154
3	3	class_weight		300	10	0.1	3	0.9605454068700288	0.8661052468666114	0.7764705881896193	0.9777117384771344	152.37887380371893	34.83763141493665	0.22862506475814154
3	1	class_weight		300	10	0.3	1	0.9661338923097078	0.8638286626855263	0.758823529367128	0.974758723081108	121.5042522938797	30.06279084760856	0.24742170800618418
3	2	class_weight		300	10	0.3	1	0.9560068125245644	0.8516373816323979	0.7176470587813149	0.9799554565628809	124.25919415119255	35.802596502467004	0.28812833935098764
3	3	class_weight		300	10	0.3	1	0.9467878681933397	0.8536113819019874	0.7705882352487889	0.9747399702750763	129.61683734914476	30.50621628628958	0.23535688429079307
3	1	class_weight		300	10	0.3	3	0.9687540940652429	0.8671875660372058	0.7705882352487889	0.9740163325837119	125.91350053338086	29.656627231899773	0.23553174081521558
3	2	class_weight		300	10	0.3	3	0.9606140006113804	0.8712353088448036	0.7294117646629757	0.9844097995472576	170.2110663646519	46.786524586951195	0.2748735665905962
3	3	class_weight		300	10	0.3	3	0.9521326807097281	0.8505801028046083	0.7647058823079584	0.9769687964266199	137.8628389746137	33.20302162417619	0.24084097275598582
3	1	class_weight		500	5	0.1	1	0.9608934887986376	0.8555393793455812	0.7823529411304498	0.9740163325837119	134.74588936635294	30.109400166737938	0.22345319000727593
3	2	class_weight		500	5	0.1	1	0.9589676405083192	0.8585153348477138	0.7235294117221452	0.9821826280550693	144.26321315754967	40.60806542501038	0.28148592488391505
3	3	class_weight		500	5	0.1	1	0.9532951665064242	0.8597540636660796	0.7705882352487889	0.9739970282245618	125.81752991356609	29.634610442125076	0.23553640899092607
3	1	class_weight		500	5	0.1	3	0.9639241888292065	0.8561033170817366	0.7882352940712802	0.9725315515889197	131.7867340398357	28.69601498107077	0.21774584424050886
3	2	class_weight		500	5	0.1	3	0.9579981658587712	0.8576461246625289	0.747058823485467	0.9792130660654847	139.13032769209937	35.93884824238298	0.2583106605672181
3	3	class_weight		500	5	0.1	3	0.9548422340704484	0.8592345991183786	0.7764705881896193	0.96879643387096	107.84958588180059	24.88402563150408	0.23072897637530337
3	1	class_weight		500	5	0.3	1	0.9605746975850473	0.8479954228127712	0.7764705881896193	0.9732739420863158	126.49994839128283	29.052930296269018	0.22966751687047793
3	2	class_weight		500	5	0.3	1	0.9511114022446396	0.8442717883038054	0.7294117646629757	0.9814402375576732	142.5460063469107	39.30068468940398	0.27570525664744905
3	3	class_weight		500	5	0.3	1	0.9533825714535442	0.8546250406743684	0.747058823485467	0.9762258543761054	121.2775617621971	31.423148535909487	0.25910108074854654
3	1	class_weight		500	5	0.3	3	0.9602952093977902	0.857718610149035	0.7705882352487889	0.9725315515889197	118.92580174908926	28.053566884479636	0.2358913312555108
3	2	class_weight		500	5	0.3	3	0.9512598803441198	0.8503764520478475	0.747058823485467	0.980697847060277	150.05984632053756	38.70337359695847	0.2579195770578566
3	3	class_weight		500	5	0.3	3	0.9580150336509047	0.8588613273694705	0.7529411764262975	0.9725111441235327	107.81977740642562	27.390769041180256	0.2540421490552076
3	1	class_weight		500	10	0.1	1	0.9676710773396218	0.8642963932717223	0.7705882352487889	0.9784706755680886	152.65951732984297	35.79247828983521	0.23445951742337304
3	2	class_weight		500	10	0.1	1	0.9594654788418707	0.8685870986682868	0.747058823485467	0.9777282850706925	129.65807755929714	33.54292610279184	0.2587029318776589
3	3	class_weight		500	10	0.1	1	0.9567695131544445	0.8652002129858791	0.7647058823079584	0.9777117384771344	142.56659815275265	34.30978851471034	0.24065796290014033
3	1	class_weight		500	10	0.1	3	0.9683435957902091	0.8729015647524151	0.7823529411304498	0.9740163325837119	134.74588936635294	30.109400166737938	0.22345319000727593
3	2	class_weight		500	10	0.1	3	0.9602995764007162	0.8669364984012361	0.747058823485467	0.980697847060277	150.05984632053756	38.70337359695847	0.2579195770578566
3	3	class_weight		500	10	0.1	3	0.9600034961978848	0.8646739297539773	0.7764705881896193	0.9777117384771344	152.37887380371893	34.83763141493665	0.22862506475814154
3	1	class_weight		500	10	0.3	1	0.9661338923097078	0.8638286626855263	0.758823529367128	0.974758723081108	121.5042522938797	30.06279084760856	0.24742170800618418
3	2	class_weight		500	10	0.3	1	0.956583256910782	0.8524146677717556	0.7235294117221452	0.9814402375576732	138.3880069555523	38.98374368384427	0.2816988491819603
3	3	class_weight		500	10	0.3	1	0.9468490516563237	0.8537423451623614	0.7705882352487889	0.9747399702750763	129.61683734914476	30.50621628628958	0.23535688429079307
3	1	class_weight		500	10	0.3	3	0.9688239661120573	0.8676951702239598	0.7705882352487889	0.9740163325837119	125.91350053338086	29.656627231899773	0.23553174081521558
3	2	class_weight		500	10	0.3	3	0.9606358356260098	0.8710094518075366	0.7294117646629757	0.9844097995472576	170.2110663646519	46.786524586951195	0.2748735665905962
3	3	class_weight		500	10	0.3	3	0.9522419368936281	0.8513235978104163	0.7647058823079584	0.9769687964266199	137.8628389746137	33.20302162417619	0.24084097275598582
4	1	none		100	5	0.1	1	0.9810079042752959	0.9158063219458251	0.747058823485467	0.9918337045212189	358.7141376173104	91.48063655303908	0.25502377345242144
4	2	none		100	5	0.1	1	0.9601117952749029	0.8721690018648595	0.747058823485467	0.9829250185524654	170.0180956401373	43.75163675957986	0.2573351671459974
4	3	none		100	5	0.1	1	0.9638000399711513	0.860744382362539	0.6725146198437125	0.9895988112853671	195.38246111076498	64.65741481292787	0.3309274153448609
4	1	none		100	5	0.1	3	0.9820123149482509	0.9203422998058943	0.747058823485467	0.992576095018615	394.88085144028054	100.62868787676975	0.25483303016829045
4	2	none		100	5	0.1	3	0.9591335866195029	0.8711743686164646	0.7529411764262975	0.9836674090498615	183.54966559811555	46.10050650995134	0.25116092979102644
4	3	none		100	5	0.1	3	0.9610020593832278	0.8574199538854121	0.660818713411648	0.9903417533358816	199.77299870330296	68.42008204924491	0.3424891276379669
4	1	none		100	5	0.3	1	0.9761605310275558	0.8962427655884857	0.7705882352487889	0.9903489235264266	344.6820768629898	79.84471358316084	0.2316474092967652
4	2	none		100	5	0.3	1	0.9567011659897813	0.8694411329964219	0.747058823485467	0.9829250185524654	170.0180956401373	43.75163675957986	0.2573351671459974
4	3	none		100	5	0.3	1	0.967597299340476	0.8616110452266525	0.6725146198437125	0.9910846953863962	228.2884295762778	75.43363851877184	0.33043127229837543
4	1	none		100	5	0.3	3	0.9777108170662474	0.904518802194514	0.7647058823079584	0.9881217520342382	270.359138537143	64.3786222282905	0.23812259453495233
4	2	none		100	5	0.3	3	0.9613083540765972	0.8714357837892234	0.7529411764262975	0.9844097995472576	192.4352448659548	48.29576731556253	0.2509715173270448
4	3	none		100	5	0.3	3	0.9599202314851021	0.8586259846337044	0.6491228069795835	0.9925705794874252	247.1596625331159	87.37181213027057	0.3535035157566108
4	1	none		100	10	0.1	1	0.9822830691296562	0.9112362134621093	0.7352941176038061	0.9918337045212189	337.3733146234754	90.03999660732192	0.26688534430791505
4	2	none		100	10	0.1	1	0.9570767282414079	0.8683217182217549	0.7352941176038061	0.9844097995472576	175.396708028813	47.16383526910403	0.2688980542747084
4	3	none		100	10	0.1	1	0.9665111267519964	0.8698850348881259	0.660818713411648	0.9925705794874252	260.28929952318725	88.94607901550066	0.3417200652333544
4	1	none		100	10	0.1	3	0.9846761867330451	0.9190467453439044	0.7352941176038061	0.9933184855160111	412.9623330062156	110.0488547734591	0.266486412556613
4	2	none		100	10	0.1	3	0.9576706406393294	0.8716174134684527	0.7529411764262975	0.9836674090498615	183.54966559811555	46.10050650995134	0.25116092979102644
4	3	none		100	10	0.1	3	0.963013651017092	0.8586111077369146	0.6491228069795835	0.9910846953863962	205.65809871391943	72.80985978768413	0.3540335060297589
4	1	none		100	10	0.3	1	0.9821869950652868	0.907734668474111	0.7529411764262975	0.986636971039446	225.01569774510145	56.345055840133845	0.2504049902056377
4	2	none		100	10	0.3	1	0.9592121926721691	0.8732947494239718	0.747058823485467	0.9858945805420498	206.43314007444252	52.962501121467476	0.2565600612287208
4	3	none		100	10	0.3	1	0.9631787492505409	0.8645020258383452	0.6549707601956157	0.9910846953863962	211.02800774041825	73.46580447045606	0.34813294759691304
4	1	none		100	10	0.3	3	0.98261932835495	0.9149524082551536	0.747058823485467	0.9903489235264266	303.0730221194384	77.40670706153759	0.2554061179364954
4	2	none		100	10	0.3	3	0.9556792873051223	0.8692313299720249	0.7294117646629757	0.9836674090498615	162.35167489204665	44.659865681515356	0.2750810183368575
4	3	none		100	10	0.3	3	0.9609021315050876	0.8618514790301427	0.6549707601956157	0.9933135215379398	282.003339085895	97.95436930938989	0.3473517966378431
4	1	none		300	5	0.1	1	0.9725708546224726	0.8894509860117924	0.7705882352487889	0.9858945805420498	234.77445454531875	54.630611393009765	0.23269400902694812
4	2	none		300	5	0.1	1	0.9592471286955763	0.8718954772515082	0.7411764705446366	0.9829250185524654	164.84574856776652	43.40713568273278	0.26331970591544274
4	3	none		300	5	0.1	1	0.9606110372513751	0.857846395843462	0.6666666666276803	0.9903417533358816	205.07670652780916	69.02556950100815	0.33658414267970976
4	1	none		300	5	0.1	3	0.974457399886458	0.8929015203212058	0.7647058823079584	0.986636971039446	239.9581459414904	57.22544733763594	0.23848094305582737
4	2	none		300	5	0.1	3	0.9626708589894756	0.8754967364710835	0.7411764705446366	0.9844097995472576	180.8180606686902	47.541145951256865	0.26292254195882053
4	3	none		300	5	0.1	3	0.9658637678892624	0.8605366701113685	0.6666666666276803	0.9925705794874252	267.19963477077044	89.73321245811572	0.33582833997172623
4	1	none		300	5	0.3	1	0.968994279226167	0.8770388859709296	0.7647058823079584	0.9858945805420498	227.1577263036695	54.21358382512419	0.2386605220773913
4	2	none		300	5	0.3	1	0.9490589108694703	0.8632060366781158	0.747058823485467	0.9851521900446537	195.96381571998245	50.314377850229235	0.2567533996300957
4	3	none		300	5	0.3	1	0.9562185553035635	0.8523061617742579	0.660818713411648	0.9925705794874252	260.28929952318725	88.94607901550066	0.3417200652333544
4	1	none		300	5	0.3	3	0.9649198654963098	0.8739913511206592	0.7529411764262975	0.9881217520342382	253.52358829575286	63.388181886316794	0.2500287242587234
4	2	none		300	5	0.3	3	0.9577448796890694	0.8708876655443154	0.7411764705446366	0.9844097995472576	180.8180606686902	47.541145951256865	0.26292254195882053
4	3	none		300	5	0.3	3	0.9582562150795513	0.8529613809931783	0.6432748537635512	0.9910846953863962	200.464252273533	72.15391510491222	0.3599340644626048
4	1	none		300	10	0.1	1	0.97938774618979	0.893002093752687	0.7352941176038061	0.9903489235264266	285.042431626168	76.18770380072597	0.26728547225636046
4	2	none		300	10	0.1	1	0.9597668020437573	0.8745736166440472	0.7411764705446366	0.9829250185524654	164.84574856776652	43.40713568273278	0.26331970591544274
4	3	none		300	10	0.1	1	0.9609803359314582	0.8625749334388993	0.6491228069795835	0.9910846953863962	205.65809871391943	72.80985978768413	0.3540335060297589
4	1	none		300	10	0.1	3	0.9806061400061139	0.9059970380970431	0.7352941176038061	0.9888641425316343	246.66643822064353	66.02935242293442	0.2676868017902244
4	2	none		300	10	0.1	3	0.9573518494257391	0.8718403387527952	0.7352941176038061	0.9881217520342382	231.07618786853325	61.90252137335624	0.26788791884438007
4	3	none		300	10	0.1	3	0.9625661479106384	0.8657554974869746	0.6491228069795835	0.9925705794874252	247.1596625331159	87.37181213027057	0.3535035157566108
4	1	none		300	10	0.3	1	0.9744923359098651	0.8888444347007024	0.758823529367128	0.9888641425316343	279.39486216997136	68.14229170046833	0.24389241941415868
4	2	none		300	10	0.3	1	0.9573212804052579	0.8678395173188077	0.747058823485467	0.9836674090498615	177.88043554002675	45.74034630284234	0.25714095192748426
4	3	none		300	10	0.3	1	0.9587254416377745	0.8574872725408182	0.6549707601956157	0.9918276374369107	230.3849215566099	80.14450578939666	0.347872173856024
4	1	none		300	10	0.3	3	0.9763352111445915	0.8939094028212735	0.747058823485467	0.9896065330290305	281.21400671942973	71.87766188082277	0.2555977204236339
4	2	none		300	10	0.3	3	0.9545438665443906	0.8693028224845327	0.7235294117221452	0.9858945805420498	182.91587895747182	51.29439084992519	0.28042611343049345
4	3	none		300	10	0.3	3	0.9570223230190384	0.8569001602920209	0.660818713411648	0.9925705794874252	260.28929952318725	88.94607901550066	0.3417200652333544
4	1	none		500	5	0.1	1	0.971749858072405	0.8870378417007839	0.7705882352487889	0.9851521900446537	222.86779113966824	51.89908266440969	0.2328693624607574
4	2	none		500	5	0.1	1	0.9575745665749595	0.8697824754378067	0.7411764705446366	0.9829250185524654	164.84574856776652	43.40713568273278	0.26331970591544274
4	3	none		500	5	0.1	1	0.9579564314451309	0.852197348304812	0.6783625730597449	0.9903417533358816	216.26270846702934	70.23654440453461	0.3247741727631953
4	1	none		500	5	0.1	3	0.9717935281016639	0.8859308008353027	0.758823529367128	0.9858945805420498	219.91254576584626	53.79655625723862	0.2446270351278344
4	2	none		500	5	0.1	3	0.9606795056552688	0.8703470478111888	0.7411764705446366	0.9858945805420498	200.1529624051575	52.54547355358191	0.2625265742791639
4	3	none		500	5	0.1	3	0.962644352337009	0.856644324354511	0.6666666666276803	0.9925705794874252	267.19963477077044	89.73321245811572	0.33582833997172623
4	1	none		500	5	0.3	1	0.9696318616533474	0.8776602669495017	0.758823529367128	0.9851521900446537	208.75960893435814	51.10673025731946	0.2448113810454265
4	2	none		500	5	0.3	1	0.9498231363815013	0.8640714604401583	0.747058823485467	0.9836674090498615	177.88043554002675	45.74034630284234	0.25714095192748426
4	3	none		500	5	0.3	1	0.9562055212325018	0.8531545830673052	0.6666666666276803	0.9918276374369107	242.72697067944677	81.57565767849303	0.33607989677815747
4	1	none		500	5	0.3	3	0.9649023974846063	0.8716093699672702	0.7529411764262975	0.9881217520342382	253.52358829575286	63.388181886316794	0.2500287242587234
4	2	none		500	5	0.3	3	0.958203414996288	0.8698931484001716	0.7352941176038061	0.9829250185524654	159.90328357891377	43.06263460588569	0.26930424468488817
4	3	none		500	5	0.3	3	0.9568398460241738	0.8516668466479729	0.6491228069795835	0.9918276374369107	224.52244821448915	79.42892984484848	0.3537683123949572
4	1	none		500	10	0.1	1	0.9794707192453819	0.8921357368220094	0.7411764705446366	0.9903489235264266	293.85283380690265	76.79720543113179	0.26134579509642786
4	2	none		500	10	0.1	1	0.9596925629940172	0.8748691488239426	0.7411764705446366	0.9829250185524654	164.84574856776652	43.40713568273278	0.26331970591544274
4	3	none		500	10	0.1	1	0.9618753421443653	0.8632833931490851	0.660818713411648	0.9918276374369107	236.4495491459611	80.86008173394485	0.3419760353170907
4	1	none		500	10	0.1	3	0.9806891130617057	0.9050123262876228	0.747058823485467	0.9873793615368421	231.0668415078899	59.193378665627016	0.25617425662927673
4	2	none		500	10	0.1	3	0.9570417922180008	0.8725938201352664	0.7294117646629757	0.9873793615368421	210.8949678321347	57.79510987825	0.2740468791806511
4	3	none		500	10	0.1	3	0.962848552783643	0.8655113518815545	0.660818713411648	0.9933135215379398	289.4267642775463	98.82896189250944	0.3414644780517589
4	1	none		500	10	0.3	1	0.9743831608367177	0.8886944856323081	0.7529411764262975	0.9888641425316343	270.6283200642186	67.61405688108486	0.24984101500817513
4	2	none		500	10	0.3	1	0.9572252063408883	0.8679421944752059	0.747058823485467	0.9844097995472576	186.49156923543362	47.91845663340969	0.2569470296429327
4	3	none		500	10	0.3	1	0.9586298584499883	0.8575565305044668	0.6549707601956157	0.9918276374369107	230.3849215566099	80.14450578939666	0.347872173856024
4	1	none		500	10	0.3	3	0.9764443862177388	0.8932988989398535	0.747058823485467	0.9903489235264266	303.0730221194384	77.40670706153759	0.2554061179364954
4	2	none		500	10	0.3	3	0.9544434254770952	0.869178565688765	0.7235294117221452	0.986636971039446	193.2232545743272	54.144077096378616	0.28021510808016364
4	3	none		500	10	0.3	3	0.9568441907145278	0.8581424969303607	0.660818713411648	0.9925705794874252	260.28929952318725	88.94607901550066	0.3417200652333544
4	1	undersample	0.6	100	5	0.1	1	0.9801869077252282	0.8903325206170543	0.8647058823020761	0.956198960646205	139.52538338827605	19.741670463590317	0.14149159521317126
4	2	undersample	0.6	100	5	0.1	1	0.9613651251146339	0.8510252245905594	0.811764705834602	0.9435783221904709	72.12087249247881	14.387458747689259	0.1994909036628882
4	3	undersample	0.6	100	5	0.1	1	0.9650035191991866	0.8620840025469404	0.7953216373803905	0.9606240713153	94.79673791658264	20.198163242503803	0.21306811540614407
4	1	undersample	0.6	100	5	0.1	3	0.981767762784401	0.9008294099101672	0.8823529411245674	0.9539717891540166	155.44350353784048	19.169825053135085	0.12332341373168698
4	2	undersample	0.6	100	5	0.1	3	0.959255862701428	0.855668463729431	0.8176470587754325	0.9458054936826593	78.25274411404051	15.087265545237628	0.1928017340928387
4	3	undersample	0.6	100	5	0.1	3	0.9614973540835745	0.8482922197046189	0.783625730948326	0.9621099554163292	91.96075686719315	20.681567750658203	0.2248955699757703
4	1	undersample	0.6	100	5	0.3	1	0.9744006288484215	0.8559666340454176	0.8352941175979238	0.9450631031852632	87.24225798615919	15.204607722360093	0.17428029948915003
4	2	undersample	0.6	100	5	0.3	1	0.9628062360801781	0.8436001348205121	0.8294117646570934	0.9391239792060941	75.00629213496156	13.624603211484734	0.181646126926346
4	3	undersample	0.6	100	5	0.3	1	0.9634698435042535	0.8438398856465879	0.8128654970284873	0.9524517087596401	87.01072033226255	17.095573886423356	0.19647662898358187
4	1	undersample	0.6	100	5	0.3	3	0.9791999650639767	0.888189225980336	0.8705882352429065	0.9495174461696398	126.532052469571	17.245325300204655	0.13629213861864262
4	2	undersample	0.6	100	5	0.3	3	0.9584130311367308	0.8519785966644895	0.8176470587754325	0.9420935411956787	72.94911588855716	14.120133305631906	0.19356139418758384
4	3	undersample	0.6	100	5	0.3	3	0.9621447129463082	0.851132228037333	0.8128654970284873	0.9524517087596401	87.01072033226255	17.095573886423356	0.19647662898358187
4	1	undersample	0.6	100	10	0.1	1	0.9800034936023407	0.8976762008266762	0.8529411764204152	0.9495174461696398	109.09114890643761	16.89575789547078	0.1548774302400096
4	2	undersample	0.6	100	10	0.1	1	0.9598454080964235	0.8590328112024324	0.8235294117162629	0.9480326651748476	85.13331323519179	15.84705577102473	0.18614399366687465
4	3	undersample	0.6	100	10	0.1	1	0.9639912063467236	0.8602084516853571	0.807017543812455	0.9628528974668437	108.39269375656569	21.724906426902944	0.2004277649171355
4	1	undersample	0.6	100	10	0.1	3	0.9815057426088475	0.8961288936672815	0.8647058823020761	0.9517446176618283	126.05615355094002	17.91936279871593	0.14215380236009723
4	2	undersample	0.6	100	10	0.1	3	0.9590506135639111	0.8424978244709638	0.8176470587754325	0.9487750556722437	83.04906866191662	15.961889463948046	0.19219828579217915
4	3	undersample	0.6	100	10	0.1	3	0.9630918554434625	0.8583130951595249	0.7894736841643583	0.96879643387096	116.42852989993342	25.30074376409778	0.2173070691655873
4	1	undersample	0.6	100	10	0.3	1	0.9778374601510983	0.8853606098904319	0.8470588234795847	0.9465478841800554	98.076899643232	15.847055855793894	0.1615778530180981
4	2	undersample	0.6	100	10	0.3	1	0.9576706406393292	0.8505111499365499	0.8176470587754325	0.944320712687867	76.04643478750575	14.684938536342843	0.19310488147027763
4	3	undersample	0.6	100	10	0.3	1	0.9643518156460988	0.8565904999876067	0.8187134502445197	0.9569093610627274	100.289182664296	18.999793932932576	0.18945007253314544
4	1	undersample	0.6	100	10	0.3	3	0.97995108956723	0.887378288099064	0.8647058823020761	0.9472902746774515	114.8634128310083	16.405050737034667	0.14282223716037684
4	2	undersample	0.6	100	10	0.3	3	0.9577448796890694	0.8555249700814608	0.8058823528937716	0.9435783221904709	69.42861341464673	14.283201800242235	0.20572499440040526
4	3	undersample	0.6	100	10	0.3	3	0.9620447850681682	0.8563085001307708	0.8011695905964228	0.959138187214271	94.5812566544323	19.606800088130964	0.207301106327599
4	1	undersample	0.6	300	5	0.1	1	0.9783833355168349	0.8795569988793661	0.8705882352429065	0.9428359316930748	110.95629002892954	15.229638280329588	0.137257988409633
4	2	undersample	0.6	300	5	0.1	1	0.9630726232586575	0.8524613316196709	0.8176470587754325	0.9391239792060941	69.171897661091	13.431346428343108	0.1941734460203949
4	3	undersample	0.6	300	5	0.1	1	0.9616320394845459	0.8532544876646588	0.824561403460552	0.950965824658611	91.15149253558316	16.81605185687775	0.18448464723491256
4	1	undersample	0.6	300	5	0.1	3	0.975339534477488	0.8693915100105306	0.8411764705387543	0.9391239792060941	81.70504129427239	13.817859994626362	0.16911880783229707
4	2	undersample	0.6	300	5	0.1	3	0.9605572295733439	0.8447361811915522	0.8235294117162629	0.9428359316930748	76.96968017342375	14.406414589500962	0.1871699841722668
4	3	undersample	0.6	300	5	0.1	3	0.9624010496771894	0.8546709566988412	0.8187134502445197	0.9517087667091255	89.00245917959961	16.95366270263807	0.19048531882026304
4	1	undersample	0.6	300	5	0.3	1	0.9744049958513472	0.857625488698173	0.8529411764204152	0.9346696362217174	82.97952832421893	13.05581350743708	0.1573377547607877
4	2	undersample	0.6	300	5	0.3	1	0.9596794619852396	0.8417075951244645	0.8352941175979238	0.9324424647295291	69.99684667679239	12.364186920258438	0.17663918886776575
4	3	undersample	0.6	300	5	0.3	1	0.9610237828349975	0.8494692497774495	0.824561403460552	0.9465081723555238	83.16386969446063	15.4147144643048	0.1853534917182052
4	1	undersample	0.6	300	5	0.3	3	0.9754356085418578	0.861078330908872	0.8529411764204152	0.9406087602008865	91.85747958651324	14.36139463819039	0.15634430407041316
4	2	undersample	0.6	300	5	0.3	3	0.9592776977160575	0.830038994009493	0.811764705834602	0.9435783221904709	72.12087249247881	14.387458747689259	0.1994909036628882
4	3	undersample	0.6	300	5	0.3	3	0.954858667222787	0.8376327543550517	0.824561403460552	0.9487369985070674	86.98403717413915	16.084919310178066	0.18491804890748198
4	1	undersample	0.6	300	10	0.1	1	0.9777981571247651	0.8742320694442152	0.8470588234795847	0.9472902746774515	99.53627064071684	16.070253783217634	0.16145122460797867
4	2	undersample	0.6	300	10	0.1	1	0.9599283811520154	0.8492474650037048	0.8411764705387543	0.9420935411956787	86.1666475468706	14.526468077016997	0.16858573042950065
4	3	undersample	0.6	300	10	0.1	1	0.9619839594032132	0.8526719976459389	0.8011695905964228	0.9613670133658145	100.27033218240142	20.73796133866266	0.2068205009856254
4	1	undersample	0.6	300	10	0.1	3	0.9802742477837461	0.8887855288326562	0.8647058823020761	0.9510022271644322	124.04937430933785	17.647857357218623	0.1422647733209601
4	2	undersample	0.6	300	10	0.1	3	0.9608367177606009	0.8544019668001624	0.8294117646570934	0.9398663697034904	75.99232111362325	13.792808161411696	0.18150264657485018
4	3	undersample	0.6	300	10	0.1	3	0.9616103160327764	0.8577401381424197	0.8011695905964228	0.9583952451637564	92.82035229175403	19.256678742202418	0.20746180485795915
4	1	undersample	0.6	300	10	0.3	1	0.9764924232499236	0.8567191787703895	0.8470588234795847	0.9450631031852632	95.27648500486018	15.418757126900376	0.1618317066729424
4	2	undersample	0.6	300	10	0.3	1	0.9597537010349796	0.8511049820651664	0.8235294117162629	0.9361544172165097	68.42634294190482	12.898766787379849	0.18850585240347714
4	3	undersample	0.6	300	10	0.3	1	0.9614843200125127	0.8435737938346072	0.783625730948326	0.9598811292647855	86.65062607143476	19.532592051116122	0.22541777330618706
4	1	undersample	0.6	300	10	0.3	3	0.9780689113061707	0.8729468116124263	0.8647058823020761	0.9420935411956787	103.98158119898937	14.932802848402087	0.14361006667141749
4	2	undersample	0.6	300	10	0.3	3	0.959216559675095	0.8539448355530418	0.8235294117162629	0.9435783221904709	78.0438424347392	14.595972642583305	0.187022722187854
4	3	undersample	0.6	300	10	0.3	3	0.9659636957674026	0.8568207680513151	0.7953216373803905	0.959138187214271	91.20828600136441	19.46368475902052	0.21339819768838214
4	1	undersample	0.6	500	5	0.1	1	0.9774968339228787	0.8759654457164352	0.8588235293612456	0.9458054936826593	106.16664102787225	15.847055896436643	0.1492658586665642
4	2	undersample	0.6	500	5	0.1	1	0.9627145290187346	0.8453350225217171	0.8176470587754325	0.9376391982113019	67.41818917666448	13.111552517082824	0.19448092574161346
4	3	undersample	0.6	500	5	0.1	1	0.962266364276218	0.8536433981843714	0.824561403460552	0.9502228826080965	89.72087353925112	16.565066058727027	0.18462888855257747
4	1	undersample	0.6	500	5	0.1	3	0.9760469889514826	0.8697242367515927	0.8470588234795847	0.9420935411956787	90.10648867486482	14.628051769863267	0.16234181448997992
4	2	undersample	0.6	500	5	0.1	3	0.9605965325996769	0.8395758065272939	0.8235294117162629	0.9420935411956787	75.92306052942834	14.221716998478177	0.1873174782480631
4	3	undersample	0.6	500	5	0.1	3	0.9608022036269475	0.8516899180950439	0.8187134502445197	0.950965824658611	87.5855111697493	16.696789077750957	0.19063413547402647
4	1	undersample	0.6	500	5	0.3	1	0.974776191100048	0.8589585846129172	0.8470588234795847	0.9331848552269252	77.35383064731604	12.677645159342394	0.16389161699833626
4	2	undersample	0.6	500	5	0.3	1	0.9599633171754225	0.8390050352507975	0.8411764705387543	0.9361544172165097	77.65846811630479	13.175168932823702	0.1696552671694129
4	3	undersample	0.6	500	5	0.3	1	0.9607109651295151	0.8494431903377149	0.8304093566765842	0.9472511144060384	87.9310137871892	15.742687070999917	0.17903451255310507
4	1	undersample	0.6	500	5	0.3	3	0.9750076422551204	0.8628506036312217	0.8588235293612456	0.9398663697034904	95.08022573251228	14.28191483380218	0.15020908683135661
4	2	undersample	0.6	500	5	0.3	3	0.9591073846019478	0.8292899331428676	0.811764705834602	0.9428359316930748	71.12823147068467	14.200608666793805	0.19964798311292525
4	3	undersample	0.6	500	5	0.3	3	0.9551063145729605	0.8387442991549429	0.8304093566765842	0.9472511144060384	87.9310137871892	15.742687070999917	0.17903451255310507
4	1	undersample	0.6	500	10	0.1	1	0.977723918075025	0.8742400534698455	0.8470588234795847	0.9480326651748476	101.03733794437835	16.299828793054008	0.16132479451956444
4	2	undersample	0.6	500	10	0.1	1	0.9599589501724966	0.8487547358871095	0.8411764705387543	0.9428359316930748	87.3544777702561	14.715123473561697	0.16845298576127907
4	3	undersample	0.6	500	10	0.1	1	0.962214227991971	0.8535613323941957	0.7953216373803905	0.9613670133658145	96.69447688338569	20.586589358088478	0.2129034568951782
4	1	undersample	0.6	500	10	0.1	3	0.9800602646403773	0.8861498486945177	0.8647058823020761	0.9495174461696398	120.212884547613	17.12880283196003	0.14248723582576492
4	2	undersample	0.6	500	10	0.1	3	0.9611642429800428	0.8536758712706022	0.8294117646570934	0.9398663697034904	75.99232111362325	13.792808161411696	0.18150264657485018
4	3	undersample	0.6	500	10	0.1	3	0.9624140837482512	0.8585045635520788	0.8011695905964228	0.9576523031132419	91.12123403245842	18.91884235287706	0.20762275272661052
4	1	undersample	0.6	500	10	0.3	1	0.9765360932791824	0.8568850586772742	0.8470588234795847	0.9450631031852632	95.27648500486018	15.418757126900376	0.1618317066729424
4	2	undersample	0.6	500	10	0.3	1	0.9597755360496091	0.8509280468470959	0.8235294117162629	0.9361544172165097	68.42634294190482	12.898766787379849	0.18850585240347714
4	3	undersample	0.6	500	10	0.3	1	0.9615103881546362	0.8436833671703291	0.7894736841643583	0.9598811292647855	89.7221966604917	19.678357663437883	0.2193254010563151
4	1	undersample	0.6	500	10	0.3	3	0.9779597362330233	0.8725552407347608	0.8588235293612456	0.9428359316930748	100.3354745918296	15.023832357622432	0.14973598735029145
4	2	undersample	0.6	500	10	0.3	3	0.9591466876282808	0.8538045895239523	0.8235294117162629	0.9435783221904709	78.0438424347392	14.595972642583305	0.187022722187854
4	3	undersample	0.6	500	10	0.3	3	0.9658854913410322	0.8570264078955918	0.7953216373803905	0.9583952451637564	89.51017926835644	19.116119043354228	0.21356362264610446
4	1	undersample	0.8	100	5	0.1	1	0.9785667496397221	0.888420100656991	0.8941176470062283	0.9406087602008865	133.7388558206961	15.054703344861649	0.1125678989482081
4	2	undersample	0.8	100	5	0.1	1	0.9591597886370584	0.8408203371770159	0.8411764705387543	0.9287305122425484	69.01734810166663	11.802755695030914	0.17101142436639669
4	3	undersample	0.8	100	5	0.1	1	0.964021619179201	0.8667074952192552	0.8304093566765842	0.9450222882544947	84.16773481153388	15.104470143753728	0.17945676375748856
4	1	undersample	0.8	100	5	0.1	3	0.9786278876806848	0.8957835363394538	0.8882352940653979	0.9420935411956787	129.29753891050854	15.339137619787177	0.1186344029133343
4	2	undersample	0.8	100	5	0.1	3	0.9566400279488187	0.8326994644478082	0.8352941175979238	0.9331848552269252	70.8309384926636	12.501566754351527	0.17649866445489787
4	3	undersample	0.8	100	5	0.1	3	0.9640085851081394	0.8617861247045765	0.8128654970284873	0.950965824658611	84.2424036278845	16.57752629862416	0.19678362371314048
4	1	undersample	0.8	100	5	0.3	1	0.9735141272544652	0.8586907007543132	0.8941176470062283	0.9235337787607756	101.98919131768139	11.692973911699447	0.11464913821490787
4	2	undersample	0.8	100	5	0.3	1	0.9567448360190401	0.8223236189372778	0.8352941175979238	0.9242761692581717	61.90124949744753	11.030794389388708	0.17819985638304545
4	3	undersample	0.8	100	5	0.3	1	0.9682446582032098	0.8578723449377496	0.8713450291888102	0.9375928677493494	101.75214180913493	13.962264538394653	0.1372183746958706
4	1	undersample	0.8	100	5	0.3	3	0.976680204375737	0.8726625211502116	0.876470588183737	0.9324424647295291	97.9298587491669	12.973689092383854	0.13247939166659561
4	2	undersample	0.8	100	5	0.3	3	0.9560985195860082	0.8183820297335895	0.8235294117162629	0.9265033407503601	58.82827234487638	11.204989561078621	0.19046945501148635
4	3	undersample	0.8	100	5	0.3	3	0.9667891869346471	0.8654690116269893	0.8596491227567457	0.9383358097998639	93.20329285033664	13.940813632005037	0.14957425079774697
4	1	undersample	0.8	100	10	0.1	1	0.9798812175204157	0.8826362794444916	0.8999999999470588	0.9354120267191136	130.34479651441856	13.934480598860826	0.10690476081928939
4	2	undersample	0.8	100	10	0.1	1	0.9577361456832175	0.8474514525375528	0.8352941175979238	0.9361544172165097	74.36128056659126	13.083034884342418	0.1759387955807677
4	3	undersample	0.8	100	10	0.1	1	0.9645125691891938	0.860204109275339	0.8187134502445197	0.9479940564565529	82.32256134092037	15.742687028333117	0.1912317346384876
4	1	undersample	0.8	100	10	0.1	3	0.9789641469059784	0.8817801604043989	0.8647058823020761	0.9391239792060941	98.5975389301539	14.204373560909618	0.1440641696441992
4	2	undersample	0.8	100	10	0.1	3	0.9557884623782699	0.8302622001858675	0.8352941175979238	0.9398663697034904	79.26453336531952	13.890629495889792	0.1752439346261515
4	3	undersample	0.8	100	10	0.1	3	0.9635263244788544	0.8565597765317962	0.8187134502445197	0.9598811292647855	108.05253711425884	20.407185725046695	0.18886353980695517
4	1	undersample	0.8	100	10	0.3	1	0.977081968644919	0.8721261393501786	0.8882352940653979	0.931700074232133	108.41244758009094	13.004921367485162	0.11995781456509551
4	2	undersample	0.8	100	10	0.3	1	0.9586401152888774	0.843204723309693	0.8352941175979238	0.9287305122425484	66.08704125322444	11.720218941918809	0.1773451808220656
4	3	undersample	0.8	100	10	0.3	1	0.9630918554434625	0.8527651827900337	0.8362573098926165	0.9427934621029511	84.16834863941386	14.618209639175877	0.17367821792629376
4	1	undersample	0.8	100	10	0.3	3	0.9790427529586445	0.8773698936540989	0.9117647058287197	0.9331848552269252	144.32218679265262	13.64607638679216	0.09455285598724734
4	2	undersample	0.8	100	10	0.3	3	0.956714266998559	0.8477568334500012	0.8352941175979238	0.9250185597555679	62.56434522575576	11.140010160845755	0.17805683884335313
4	3	undersample	0.8	100	10	0.3	3	0.9634872222656691	0.8569225757396806	0.8421052631086487	0.9457652303050093	93.00454442689863	15.52703390415777	0.1669491858681867
4	1	undersample	0.8	300	5	0.1	1	0.974937770208306	0.8549124036783636	0.876470588183737	0.9220489977659834	83.92651444348286	11.243864102142584	0.13397271812651287
4	2	undersample	0.8	300	5	0.1	1	0.9598104720730163	0.8213288344155916	0.8529411764204152	0.9235337787607756	70.05047260041621	11.15448169208171	0.15923491416260208
4	3	undersample	0.8	300	5	0.1	1	0.9626921439309021	0.8520245028433739	0.847953216324681	0.9383358097998639	84.86328121340182	13.75114269823626	0.16203877169236575
4	1	undersample	0.8	300	5	0.1	3	0.976881086510328	0.8633878044025062	0.8882352940653979	0.9339272457243213	112.33468792997007	13.443289437072275	0.11967174664789205
4	2	undersample	0.8	300	5	0.1	3	0.957683741648107	0.8077359205830378	0.8294117646570934	0.9294729027399445	64.07693908198085	11.76018408920124	0.18353222886295678
4	3	undersample	0.8	300	5	0.1	3	0.9622402961340945	0.8497431383261237	0.8421052631086487	0.9398216939008929	83.2921631164664	13.993499946422448	0.16800499098497276
4	1	undersample	0.8	300	5	0.3	1	0.9726669286868422	0.8508282747300197	0.9117647058287197	0.9190794357763988	117.36388883256028	11.267402815374435	0.09600399027174729
4	2	undersample	0.8	300	5	0.3	1	0.9566138259312634	0.819092552845643	0.8470588234795847	0.925760950252964	69.06460261365731	11.409880814302793	0.1652059042094669
4	3	undersample	0.8	300	5	0.3	1	0.9654684010670559	0.8491690177223412	0.8538011695407134	0.9309063892947185	78.68299516004015	12.357163524294057	0.15704997899901757
4	1	undersample	0.8	300	5	0.3	3	0.9749115681907508	0.8623891931757413	0.8823529411245674	0.9272457312477562	95.58671499514853	12.127849471634756	0.12687797165519446
4	2	undersample	0.8	300	5	0.3	3	0.9571640682999257	0.7968142326761931	0.8529411764204152	0.9190794357763988	65.87521778439985	10.540473601479311	0.16000665041024367
4	3	undersample	0.8	300	5	0.3	3	0.9627573142862108	0.8496952412517997	0.8421052631086487	0.9353640415978057	77.1800609031728	13.028431134019506	0.16880565018682578
4	1	undersample	0.8	300	10	0.1	1	0.9785623826367964	0.8800765234773317	0.8941176470062283	0.9309576837347369	113.8637739275184	12.950282752220655	0.11373487077484892
4	2	undersample	0.8	300	10	0.1	1	0.9594043408009083	0.8308674548594828	0.8470588234795847	0.9265033407503601	69.81816880882049	11.525132119966582	0.16507352768508682
4	3	undersample	0.8	300	10	0.1	1	0.9623706368447121	0.8519407293832795	0.8362573098926165	0.9442793462039801	86.54902796934118	15.00802849287575	0.17340492411655808
4	1	undersample	0.8	300	10	0.1	3	0.977610375998952	0.8759264129216555	0.8882352940653979	0.9331848552269252	110.99822085215236	13.293919576810428	0.11976695090037057
4	2	undersample	0.8	300	10	0.1	3	0.959255862701428	0.8503962464743464	0.8529411764204152	0.9235337787607756	70.05047260041621	11.15448169208171	0.15923491416260208
4	3	undersample	0.8	300	10	0.1	3	0.9649644169860013	0.8561023191483194	0.8362573098926165	0.9420505200524365	83.02379126134116	14.430796727448627	0.17381518812825172
4	1	undersample	0.8	300	10	0.3	1	0.9740600026202018	0.8575015170076915	0.8999999999470588	0.9213066072685873	105.36790250276803	11.436790997827801	0.1085414976714406
4	2	undersample	0.8	300	10	0.3	1	0.9519542338093367	0.8025238108165121	0.8411764705387543	0.9213066072685873	62.00662788198575	10.689288318231213	0.17238943744061272
4	3	undersample	0.8	300	10	0.3	1	0.961362668682603	0.8562141620106736	0.807017543812455	0.9427934621029511	68.91852129636311	14.107083428015882	0.20469218540205553
4	1	undersample	0.8	300	10	0.3	3	0.9766845713786629	0.8682089140737524	0.8882352940653979	0.9287305122425484	103.56412264945793	12.463049719927747	0.12034137272104584
4	2	undersample	0.8	300	10	0.3	3	0.9593213677453163	0.8463625870167822	0.8352941175979238	0.931700074232133	69.18088728903923	12.229793603860218	0.17677993722391863
4	3	undersample	0.8	300	10	0.3	3	0.9648427656560917	0.8562071184356916	0.8304093566765842	0.9479940564565529	89.25712160289994	15.967582557309303	0.1788942033754683
4	1	undersample	0.8	500	5	0.1	1	0.975064413293157	0.8565579248673965	0.876470588183737	0.9213066072685873	83.06781878403622	11.137789925989166	0.13408067357910947
4	2	undersample	0.8	500	5	0.1	1	0.9590244115463558	0.8099820203831577	0.8529411764204152	0.9235337787607756	70.05047260041621	11.15448169208171	0.15923491416260208
4	3	undersample	0.8	500	5	0.1	1	0.9625444244588688	0.8548039249389802	0.8596491227567457	0.9346210995472911	87.55964075792659	13.148722069612393	0.15016874304415942
4	1	undersample	0.8	500	5	0.1	3	0.9766889383815888	0.8652711616710448	0.8882352940653979	0.9346696362217174	113.7015292548916	13.596054066365511	0.11957669363330307
4	2	undersample	0.8	500	5	0.1	3	0.958609546268396	0.8101747457676474	0.8352941175979238	0.9279881217451523	65.35344888866447	11.5993919593088	0.1774870569651944
4	3	undersample	0.8	500	5	0.1	3	0.962370636844712	0.8519021670032991	0.8538011695407134	0.9353640415978057	84.51216628595203	13.209381566436443	0.15630152795539567
4	1	undersample	0.8	500	5	0.3	1	0.9727324337307306	0.8513674070712555	0.9117647058287197	0.919821826273795	118.54627035169881	11.371730606198854	0.09592650521183765
4	2	undersample	0.8	500	5	0.3	1	0.9565221188698196	0.8188534121489894	0.8470588234795847	0.9250185597555679	68.32595851937175	11.296911712406962	0.16533849321622732
4	3	undersample	0.8	500	5	0.3	1	0.9654292988538707	0.8500975133132649	0.8596491227567457	0.931649331345233	83.48639613948005	12.5770385850703	0.15064775019386373
4	1	undersample	0.8	500	5	0.3	3	0.9749115681907508	0.8623891931757413	0.8823529411245674	0.9272457312477562	95.58671499514853	12.127849471634756	0.12687797165519446
4	2	undersample	0.8	500	5	0.3	3	0.9578496877592908	0.8020409060784885	0.8588235293612456	0.919821826273795	69.78933932369799	10.711436571000212	0.1534824083005697
4	3	undersample	0.8	500	5	0.3	3	0.9625183563167453	0.8499826496637589	0.847953216324681	0.9361069836483202	81.70839088426709	13.27145174901217	0.1624245782875119
4	1	undersample	0.8	500	10	0.1	1	0.9787326957509062	0.8803590454581797	0.8941176470062283	0.9302152932373408	112.56262287067361	12.812513806528155	0.1138256408223766
4	2	undersample	0.8	500	10	0.1	1	0.9592514956985021	0.8309953106836107	0.8470588234795847	0.9242761692581717	67.60179764070176	11.186157690647704	0.16547129521737383
4	3	undersample	0.8	500	10	0.1	1	0.9626660757887785	0.8529663622649366	0.8362573098926165	0.9442793462039801	86.54902796934118	15.00802849287575	0.17340492411655808
4	1	undersample	0.8	500	10	0.1	3	0.9777108170662474	0.87307243040247	0.8882352940653979	0.931700074232133	108.41244758009094	13.004921367485162	0.11995781456509551
4	2	undersample	0.8	500	10	0.1	3	0.959177256648762	0.8480015928661475	0.8529411764204152	0.9235337787607756	70.05047260041621	11.15448169208171	0.15923491416260208
4	3	undersample	0.8	500	10	0.1	3	0.9649426935342317	0.8559785804925448	0.8421052631086487	0.9435364041534656	89.12278680751699	14.914124779728985	0.16734355401960116
4	1	undersample	0.8	500	10	0.3	1	0.9743176557928293	0.8584282247416016	0.8999999999470588	0.9220489977659834	106.45712046615655	11.545712802871245	0.10845410516218595
4	2	undersample	0.8	500	10	0.3	1	0.9519935368356697	0.8035256094804759	0.8411764705387543	0.9205642167711912	61.3776286756007	10.589388439992142	0.172528461178974
4	3	undersample	0.8	500	10	0.3	1	0.9613800474440186	0.8565070746702313	0.807017543812455	0.941307578001922	67.06788011650046	13.749942136302725	0.20501529855632153
4	1	undersample	0.8	500	10	0.3	3	0.9767195074020699	0.8681582477579826	0.8882352940653979	0.9279881217451523	102.41451982214448	12.334564689124146	0.12043764581818524
4	2	undersample	0.8	500	10	0.3	3	0.9590680815756146	0.8455353314262214	0.8352941175979238	0.931700074232133	69.18088728903923	12.229793603860218	0.17677993722391863
4	3	undersample	0.8	500	10	0.3	3	0.9646863568033507	0.8538141196301334	0.8187134502445197	0.9450222882544947	77.62857895750656	14.89173112764452	0.19183309228822004
4	1	undersample	1.0	100	5	0.1	1	0.9781475173588365	0.894596284579535	0.929411764651211	0.9123979212998338	137.13414878839237	10.609470372701827	0.07736562406298592
4	2	undersample	1.0	100	5	0.1	1	0.9589370714878379	0.8416725471676867	0.8647058823020761	0.9101707498076455	64.75816374414278	9.626104906691328	0.14864696128726085
4	3	undersample	1.0	100	5	0.1	1	0.9630744766820468	0.8583516344911487	0.8596491227567457	0.9398216939008929	95.65584286293458	14.28503119530625	0.14933776977133395
4	1	undersample	1.0	100	5	0.1	3	0.9770251976068824	0.8829512736335494	0.9235294117103806	0.9205642167711912	139.95683249686414	11.626111783767596	0.08306925911930571
4	2	undersample	1.0	100	5	0.1	3	0.9561072535918599	0.8352275814943309	0.8588235293612456	0.919821826273795	69.78933932369799	10.711436571000212	0.1534824083005697
4	3	undersample	1.0	100	5	0.1	3	0.9630918554434625	0.8546742184520562	0.8362573098926165	0.9457652303050093	89.06015545763469	15.419207279823341	0.17313248904619977
4	1	undersample	1.0	100	5	0.3	1	0.9755840866413381	0.8688892075073954	0.9352941175920415	0.9020044543362881	133.04748988134077	9.544250361737415	0.07173565649208877
4	2	undersample	1.0	100	5	0.3	1	0.9600244552163849	0.8108866200174111	0.8647058823020761	0.901262063838892	58.33866359176115	8.75758425125796	0.15011628873014002
4	3	undersample	1.0	100	5	0.3	1	0.9605241434442967	0.8534873871143428	0.8713450291888102	0.9257057949411167	84.38816525239923	11.72830251316619	0.13898040838079592
4	1	undersample	1.0	100	5	0.3	3	0.9774225948731385	0.8726834536128947	0.929411764651211	0.907943578315457	129.86152964115877	10.096108958862315	0.0777451774066207
4	2	undersample	1.0	100	5	0.3	3	0.9577405126861436	0.8170189369701931	0.8705882352429065	0.9049740163258726	64.06675081524955	9.161579917053164	0.14300052928866439
4	3	undersample	1.0	100	5	0.3	3	0.9640563767020325	0.8473869793035679	0.8771929824048424	0.9294205051936894	94.06013088784098	12.42843775699615	0.13213288881359028
4	1	undersample	1.0	100	10	0.1	1	0.9778592951657279	0.8772529808596888	0.929411764651211	0.9190794357763988	149.54430604492387	11.485481579542972	0.07680319223019842
4	2	undersample	1.0	100	10	0.1	1	0.9563125027293768	0.8337018246210255	0.8352941175979238	0.9220489977659834	59.98774467171753	10.715628875867429	0.17863029081408505
4	3	undersample	1.0	100	10	0.1	1	0.9603633899012017	0.8524015324531421	0.847953216324681	0.9487369985070674	103.21346386800076	16.54122907784269	0.1602623090613697
4	1	undersample	1.0	100	10	0.1	3	0.9763221101358137	0.8636036034115996	0.9117647058287197	0.9250185597555679	127.47851876968602	12.159870245993606	0.09538759226703532
4	2	undersample	1.0	100	10	0.1	3	0.9545569675531683	0.8083366366561103	0.8470588234795847	0.9250185597555679	68.32595851937175	11.296911712406962	0.16533849321622732
4	3	undersample	1.0	100	10	0.1	3	0.9617971377179948	0.8398741195336967	0.8362573098926165	0.9494799405575819	95.98422009501661	16.552972296401293	0.17245513189744097
4	1	undersample	1.0	100	10	0.3	1	0.9763221101358137	0.8644080831530722	0.929411764651211	0.9109131403050416	134.62913553573713	10.432645886353416	0.07749172939829752
4	2	undersample	1.0	100	10	0.3	1	0.9547578496877593	0.8118941926327057	0.8470588234795847	0.9168522642842105	61.07141820254524	10.18739373133397	0.1668111437470305
4	3	undersample	1.0	100	10	0.3	1	0.9598898186526246	0.8514481260141663	0.8304093566765842	0.9390787518503784	75.47853760572349	13.630863542527505	0.1805925660476563
4	1	undersample	1.0	100	10	0.3	3	0.9757369317437443	0.8575471162093093	0.9235294117103806	0.9146250927920222	129.3805726815456	10.817338884916449	0.08360866988691008
4	2	undersample	1.0	100	10	0.3	3	0.9548233547316476	0.8070462245989962	0.8647058823020761	0.9101707498076455	64.75816374414278	9.626104906691328	0.14864696128726085
4	3	undersample	1.0	100	10	0.3	3	0.9635784607631013	0.8532499808086051	0.8421052631086487	0.9427934621029511	87.89608417143873	14.720434881407876	0.16747542443114144
4	1	undersample	1.0	300	5	0.1	1	0.9764924232499236	0.8690127242122305	0.929411764651211	0.9101707498076455	133.407682789213	10.346425682021971	0.07755493635469793
4	2	undersample	1.0	300	5	0.1	1	0.958893401458579	0.8004628912115045	0.8647058823020761	0.9109131403050416	65.35107590444655	9.70632243856932	0.14852581462087502
4	3	undersample	1.0	300	5	0.1	1	0.9621925045402014	0.8392553037862632	0.847953216324681	0.9249628528906021	68.74522727503397	11.300444326381344	0.16438150089632514
4	1	undersample	1.0	300	5	0.1	3	0.9769334905454388	0.8714914896554908	0.929411764651211	0.9072011878180609	128.71730422126322	10.015340095901532	0.07780879866402629
4	2	undersample	1.0	300	5	0.1	3	0.9582470850255469	0.8009160879286955	0.8705882352429065	0.9116555308024377	69.42091998484496	9.854472437332886	0.1419524798184032
4	3	undersample	1.0	300	5	0.1	3	0.9626617310984246	0.8465165971715011	0.8596491227567457	0.9249628528906021	75.50122336344099	11.456312523986604	0.15173677006300956
4	1	undersample	1.0	300	5	0.3	1	0.9749901742434168	0.8481919625739734	0.9470588234737024	0.9005196733414959	161.934451979117	9.5200604992398	0.05878958284382241
4	2	undersample	1.0	300	5	0.3	1	0.960670771649417	0.838615134471163	0.8705882352429065	0.913882702294626	71.39026954289157	10.10932945350983	0.14160653551718846
4	3	undersample	1.0	300	5	0.3	1	0.9563662747755968	0.8193031874555395	0.8713450291888102	0.921991084688544	80.04717097360229	11.169811988947481	0.1395403616719861
4	1	undersample	1.0	300	5	0.3	3	0.9744442988776802	0.8525069629549332	0.9117647058287197	0.8990348923467036	92.01223736885376	9.030492184039485	0.09814445906489762
4	2	undersample	1.0	300	5	0.3	3	0.9569675531682607	0.8295163406731589	0.8588235293612456	0.9086859688128531	60.536575475961676	9.40516396159818	0.155363320146299
4	3	undersample	1.0	300	5	0.3	3	0.9584256580033541	0.8370215980401481	0.8538011695407134	0.9190193164864858	66.27595164098537	10.543268185252451	0.15908134491384546
4	1	undersample	1.0	300	10	0.1	1	0.9761779990392593	0.8631828828192879	0.929411764651211	0.9109131403050416	134.62913553573713	10.432645886353416	0.07749172939829752
4	2	undersample	1.0	300	10	0.1	1	0.9589676405083193	0.8313814937569242	0.8647058823020761	0.9161098737868144	69.79529356636509	10.307598978080625	0.14768328569786265
4	3	undersample	1.0	300	10	0.1	1	0.9628398634029353	0.8553275386342656	0.8713450291888102	0.9368499256988347	100.47537885744032	13.7980026286795	0.13732719180390485
4	1	undersample	1.0	300	10	0.1	3	0.9768592514956985	0.8733960281840535	0.9352941175920415	0.9116555308024377	149.16115533776022	10.586899442810331	0.0709762399414635
4	2	undersample	1.0	300	10	0.1	3	0.9579108258002533	0.833877665004377	0.8647058823020761	0.9101707498076455	64.75816374414278	9.626104906691328	0.14864696128726085
4	3	undersample	1.0	300	10	0.1	3	0.9626617310984246	0.8391197495377698	0.8596491227567457	0.9346210995472911	87.55964075792659	13.148722069612393	0.15016874304415942
4	1	undersample	1.0	300	10	0.3	1	0.975383204506747	0.8469944767915935	0.929411764651211	0.9005196733414959	119.18778497434091	9.342668067576946	0.07838611043665601
4	2	undersample	1.0	300	10	0.3	1	0.9577274116773659	0.8222042581371195	0.8705882352429065	0.9064587973206648	65.19046533943973	9.307001804940615	0.14276629419003853
4	3	undersample	1.0	300	10	0.3	1	0.9617319673626861	0.8311417993297422	0.847953216324681	0.9338781574967766	78.76618975855908	12.824099510571697	0.162812226441565
4	1	undersample	1.0	300	10	0.3	3	0.9752041573867856	0.8589826621203718	0.9352941175920415	0.8960653303571191	124.61880318969908	8.998864679293842	0.07221112065574428
4	2	undersample	1.0	300	10	0.3	3	0.9567754050395214	0.8106545727733863	0.8705882352429065	0.9094283593102493	67.54842367299302	9.612149371386304	0.14230011854066646
4	3	undersample	1.0	300	10	0.3	3	0.9604285602565105	0.855813901057212	0.8654970759727779	0.9390787518503784	99.1897975183851	14.206815523197681	0.14322858687826673
4	1	undersample	1.0	500	5	0.1	1	0.9761998340538889	0.8631922179835655	0.9176470587695501	0.9101707498076455	112.90198318777735	10.215458268325492	0.09048075906970937
4	2	undersample	1.0	500	5	0.1	1	0.9588890344556531	0.7979535327340407	0.8705882352429065	0.9086859688128531	66.94455629647297	9.534001824085827	0.14241637680616864
4	3	undersample	1.0	500	5	0.1	1	0.9619100996671966	0.8372309336547995	0.8538011695407134	0.9242199108400876	71.22508487286447	11.266825710256834	0.158186192661154
4	1	undersample	1.0	500	5	0.1	3	0.9765404602821084	0.8705972570917571	0.9235294117103806	0.9049740163258726	115.01379757437809	9.718703020117207	0.08450031278807449
4	2	undersample	1.0	500	5	0.1	3	0.9576007685925151	0.7898949534608237	0.8705882352429065	0.9072011878180609	65.76580717436165	9.381457811350803	0.1426494641633476
4	3	undersample	1.0	500	5	0.1	3	0.9621447129463083	0.8417169568426397	0.8538011695407134	0.9279346210926603	75.19751133827472	11.847589841477372	0.1575529412962363
4	1	undersample	1.0	500	5	0.3	1	0.9750294772697499	0.8485693805354437	0.9470588234737024	0.8997772828440997	160.6024274101599	9.449541539620215	0.05883808909975512
[truncated: 305 more rows]
