# Supplementary material for: Risk prediction for cardiovascular related diseases using PRS and EHR in the Framingham Heart Study
Source: PLoS One. 2026 Apr 17;21(4):e0345914. doi: 10.1371/journal.pone.0345914 (PMC13089760; doi:10.1371/journal.pone.0345914)
Supplement: S1 File — (ZIP) [file pone.0345914.s003.zip › catboost/ehr_model/dia/dia_catboost_nested_cv_outer_test_results.csv]

outer_fold	AUC	AUPRC	sensitivity	specificity	DOR	LR+	LR-
1	0.9635529935805057	0.8834205041910864	0.8294117646570934	0.9717891610915236	167.48541365507768	29.400453965349577	0.17554037482358453
2	0.964998471548976	0.8572301698856313	0.8058823528937716	0.9524870081592244	83.22488453869472	16.961301573712902	0.20380083235294896
3	0.966002797980588	0.884743890921783	0.8421052631086487	0.9405646359514075	84.39998162759596	14.168418666300807	0.1678722856222565
4	0.9652783847565772	0.8682811474975841	0.8529411764204152	0.9465081723555238	102.62775301567663	15.945258453996914	0.15536983865644713
