# Supplementary material for: Risk prediction for cardiovascular related diseases using PRS and EHR in the Framingham Heart Study
Source: PLoS One. 2026 Apr 17;21(4):e0345914. doi: 10.1371/journal.pone.0345914 (PMC13089760; doi:10.1371/journal.pone.0345914)
Supplement: S1 File — (ZIP) [file pone.0345914.s003.zip › catboost/ehr_model/stroke/stroke_catboost_nested_cv_all_results.csv]

outer_fold	inner_fold	sampling_method	sampling_ratio	iterations	depth	learning_rate	l2_leaf_reg	AUC	AUPRC	sensitivity	specificity	DOR	LR+	LR-
1	1	none		100	5	0.1	1	0.7722491197183099	0.1071585322986403	0.0	0.9999999999929579	0.0	0.0	0.9999999900070423
1	2	none		100	5	0.1	1	0.7312830105633803	0.09594125872116752	0.0	0.9992957746408501	0.0	0.0	1.000704711627902
1	3	none		100	5	0.1	1	0.7649537852112676	0.11918152329884629	0.0	0.9999999999929579	0.0	0.0	0.9999999900070423
1	1	none		100	5	0.1	3	0.784694102112676	0.12143591393713872	0.0	0.9999999999929579	0.0	0.0	0.9999999900070423
1	2	none		100	5	0.1	3	0.7415602992957746	0.10097214693448825	0.0	0.9999999999929579	0.0	0.0	0.9999999900070423
1	3	none		100	5	0.1	3	0.7716879401408451	0.12967900968620097	0.0	0.9999999999929579	0.0	0.0	0.9999999900070423
1	1	none		100	5	0.3	1	0.7389854753521127	0.10344625613695807	0.015624999997558595	0.9964788732324192	4.492050724548789	4.437487387998829	0.987853346986426
1	2	none		100	5	0.3	1	0.706062940140845	0.08311643772261838	0.0	0.9964788732324192	0.0	0.0	1.0035335588408645
1	3	none		100	5	0.3	1	0.7347821302816901	0.11349960027666217	0.015624999997558595	0.9971830985845269	5.619027655987646	5.5468552939690055	0.9871557104489402
1	1	none		100	5	0.3	3	0.7736355633802817	0.12738171479487023	0.015624999997558595	0.9992957746408501	22.523489458194906	22.187184716795745	0.9850687005111591
1	2	none		100	5	0.3	3	0.7120708626760562	0.08184889288952382	0.0	0.9978873239366347	0.0	0.0	1.002117138870809
1	3	none		100	5	0.3	3	0.7327684859154929	0.09940046305360294	0.015624999997558595	0.9978873239366347	7.497318982993502	7.395798300798921	0.9864590585783992
1	1	none		100	10	0.1	1	0.7775638204225352	0.11726589311450514	0.0	0.9999999999929579	0.0	0.0	0.9999999900070423
1	2	none		100	10	0.1	1	0.7166703345070423	0.09197717059511057	0.0	0.9999999999929579	0.0	0.0	0.9999999900070423
1	3	none		100	10	0.1	1	0.7658340669014085	0.12912350574654335	0.0	0.9999999999929579	0.0	0.0	0.9999999900070423
1	1	none		100	10	0.1	3	0.7865096830985916	0.11804177536560323	0.0	0.9999999999929579	0.0	0.0	0.9999999900070423
1	2	none		100	10	0.1	3	0.747337147887324	0.10922723603673434	0.0	0.9999999999929579	0.0	0.0	0.9999999900070423
1	3	none		100	10	0.1	3	0.7723921654929577	0.11378232656223336	0.0	0.9999999999929579	0.0	0.0	0.9999999900070423
1	1	none		100	10	0.3	1	0.7371258802816902	0.1027355435524648	0.015624999997558595	0.9978873239366347	7.497318982993502	7.395798300798921	0.9864590585783992
1	2	none		100	10	0.3	1	0.7167803697183099	0.08713338952736288	0.0	0.9992957746408501	0.0	0.0	1.000704711627902
1	3	none		100	10	0.3	1	0.7344960387323944	0.11447082907982514	0.0	0.9999999999929579	0.0	0.0	0.9999999900070423
1	1	none		100	10	0.3	3	0.7581205985915493	0.11071732926792788	0.0	0.9999999999929579	0.0	0.0	0.9999999900070423
1	2	none		100	10	0.3	3	0.7034661091549296	0.08271013052767946	0.0	0.9999999999929579	0.0	0.0	0.9999999900070423
1	3	none		100	10	0.3	3	0.7462477992957747	0.09915090742706745	0.0	0.9999999999929579	0.0	0.0	0.9999999900070423
1	1	none		300	5	0.1	1	0.703950264084507	0.08607465957186239	0.03124999999511719	0.9964788732324192	9.1290063096659	8.874974775997657	0.9721731351319876
1	2	none		300	5	0.1	1	0.678312059859155	0.08219512383279758	0.0	0.9971830985845269	0.0	0.0	1.0028248487075473
1	3	none		300	5	0.1	1	0.696456866197183	0.10467101307389551	0.0	0.9992957746408501	0.0	0.0	1.000704711627902
1	1	none		300	5	0.1	3	0.7207196302816902	0.08631709830867293	0.0	0.9971830985845269	0.0	0.0	1.0028248487075473
1	2	none		300	5	0.1	3	0.7058758802816901	0.08047116596516528	0.0	0.9971830985845269	0.0	0.0	1.0028248487075473
1	3	none		300	5	0.1	3	0.721137764084507	0.09930029481795774	0.0	0.9992957746408501	0.0	0.0	1.000704711627902
1	1	none		300	5	0.3	1	0.6503741197183099	0.07100476293924081	0.0	0.9964788732324192	0.0	0.0	1.0035335588408645
1	2	none		300	5	0.3	1	0.647568221830986	0.07010244874397023	0.0	0.9950704225282038	0.0	0.0	1.0049539884923235
1	3	none		300	5	0.3	1	0.6602882922535211	0.07114022503242695	0.0	0.9950704225282038	0.0	0.0	1.0049539884923235
1	1	none		300	5	0.3	3	0.6694542253521127	0.08220485765023396	0.015624999997558595	0.9964788732324192	4.492050724548789	4.437487387998829	0.987853346986426
1	2	none		300	5	0.3	3	0.650187059859155	0.07299417018977568	0.015624999997558595	0.9936619718239884	2.4885322256159323	2.4652738850164386	0.9906537816768438
1	3	none		300	5	0.3	3	0.6977552816901408	0.09194888938219861	0.015624999997558595	0.9964788732324192	4.492050724548789	4.437487387998829	0.987853346986426
1	1	none		300	10	0.1	1	0.7454225352112676	0.0896664375451851	0.0	0.9992957746408501	0.0	0.0	1.000704711627902
1	2	none		300	10	0.1	1	0.6994278169014084	0.07541792767461392	0.0	0.9992957746408501	0.0	0.0	1.000704711627902
1	3	none		300	10	0.1	1	0.736630721830986	0.10261968606095533	0.0	0.9999999999929579	0.0	0.0	0.9999999900070423
1	1	none		300	10	0.1	3	0.741043133802817	0.08806323174288475	0.0	0.9999999999929579	0.0	0.0	0.9999999900070423
1	2	none		300	10	0.1	3	0.6931778169014085	0.0743406083057158	0.0	0.9992957746408501	0.0	0.0	1.000704711627902
1	3	none		300	10	0.1	3	0.7436069542253521	0.09754266210480028	0.0	0.9999999999929579	0.0	0.0	0.9999999900070423
1	1	none		300	10	0.3	1	0.7263644366197184	0.09974612732104614	0.015624999997558595	0.9971830985845269	5.619027655987646	5.5468552939690055	0.9871557104489402
1	2	none		300	10	0.3	1	0.6865647007042254	0.07917837546079334	0.0	0.9992957746408501	0.0	0.0	1.000704711627902
1	3	none		300	10	0.3	1	0.7321632922535212	0.10487258479380095	0.0	0.9999999999929579	0.0	0.0	0.9999999900070423
1	1	none		300	10	0.3	3	0.7312389964788732	0.11301544116262323	0.015624999997558595	0.9985915492887424	11.253888291839589	11.093671177811585	0.9857633892915869
1	2	none		300	10	0.3	3	0.6858054577464788	0.073628635728242	0.0	0.9978873239366347	0.0	0.0	1.002117138870809
1	3	none		300	10	0.3	3	0.7188270246478873	0.08995627316185124	0.0	0.9992957746408501	0.0	0.0	1.000704711627902
1	1	none		500	5	0.1	1	0.6942011443661971	0.08485480439420487	0.03124999999511719	0.9929577464718806	4.548380631977732	4.437493693659378	0.9756205575622758
1	2	none		500	5	0.1	1	0.6811729753521127	0.07996381414174009	0.0	0.9964788732324192	0.0	0.0	1.0035335588408645
1	3	none		500	5	0.1	1	0.6961157570422535	0.09054239123416741	0.0	0.9992957746408501	0.0	0.0	1.000704711627902
1	1	none		500	5	0.1	3	0.7030039612676056	0.08330066072948825	0.0	0.9985915492887424	0.0	0.0	1.0014104272143665
1	2	none		500	5	0.1	3	0.6991967429577465	0.08060989437316736	0.0	0.9950704225282038	0.0	0.0	1.0049539884923235
1	3	none		500	5	0.1	3	0.7104423415492958	0.09506215028699477	0.015624999997558595	0.9978873239366347	7.497318982993502	7.395798300798921	0.9864590585783992
1	1	none		500	5	0.3	1	0.6464128521126761	0.07141541151103685	0.0	0.9943661971760961	0.0	0.0	1.0056657122730501
1	2	none		500	5	0.3	1	0.6512544014084508	0.071008440515719	0.0	0.9957746478803116	0.0	0.0	1.0042432713930307
1	3	none		500	5	0.3	1	0.660706426056338	0.07018540323724676	0.0	0.9957746478803116	0.0	0.0	1.0042432713930307
1	1	none		500	5	0.3	3	0.6711377640845071	0.08139718859577907	0.03124999999511719	0.9957746478803116	7.602132530226436	7.39581581647289	0.972860669166902
1	2	none		500	5	0.3	3	0.6561949823943662	0.07205283406371644	0.015624999997558595	0.9943661971760961	2.801582324706414	2.773432573276611	0.9899521855212389
1	3	none		500	5	0.3	3	0.6915272887323943	0.09121931357322685	0.015624999997558595	0.9950704225282038	3.204075127682594	3.16963642230801	0.9892515824245846
1	1	none		500	10	0.1	1	0.7450264084507042	0.089150193274291	0.0	0.9992957746408501	0.0	0.0	1.000704711627902
1	2	none		500	10	0.1	1	0.6958516725352112	0.0744564245094797	0.0	0.9992957746408501	0.0	0.0	1.000704711627902
1	3	none		500	10	0.1	1	0.7340448943661971	0.09828786614198928	0.0	0.9999999999929579	0.0	0.0	0.9999999900070423
1	1	none		500	10	0.1	3	0.7451474471830986	0.08919793888764571	0.0	0.9999999999929579	0.0	0.0	0.9999999900070423
1	2	none		500	10	0.1	3	0.6939040492957748	0.07469485554882092	0.0	0.9992957746408501	0.0	0.0	1.000704711627902
1	3	none		500	10	0.1	3	0.7367077464788732	0.09216400703895217	0.0	0.9999999999929579	0.0	0.0	0.9999999900070423
1	1	none		500	10	0.3	1	0.7277618838028168	0.09862493245638106	0.015624999997558595	0.9971830985845269	5.619027655987646	5.5468552939690055	0.9871557104489402
1	2	none		500	10	0.3	1	0.6881492077464788	0.07931663164954335	0.0	0.9992957746408501	0.0	0.0	1.000704711627902
1	3	none		500	10	0.3	1	0.7336157570422536	0.10609462471092665	0.0	0.9999999999929579	0.0	0.0	0.9999999900070423
1	1	none		500	10	0.3	3	0.7267825704225352	0.10989673054764265	0.015624999997558595	0.9985915492887424	11.253888291839589	11.093671177811585	0.9857633892915869
1	2	none		500	10	0.3	3	0.6841659330985915	0.07305469488602985	0.0	0.9978873239366347	0.0	0.0	1.002117138870809
1	3	none		500	10	0.3	3	0.7139524647887324	0.08849684789026566	0.0	0.9992957746408501	0.0	0.0	1.000704711627902
1	1	undersample	0.6	100	5	0.1	1	0.7635343309859155	0.11332641316319945	0.5312499999169923	0.8161971830928437	5.032694462079391	2.89032551270466	0.5743097428536325
1	2	undersample	0.6	100	5	0.1	1	0.7259793133802817	0.11268802721104261	0.5468749999145508	0.7964788732338277	4.723183133417199	2.6870673415256205	0.5689102493787298
1	3	undersample	0.6	100	5	0.1	1	0.759375	0.10259611327901613	0.5624999999121094	0.8063380281633357	5.353246442444187	2.904545304026297	0.5425764125978991
1	1	undersample	0.6	100	5	0.1	3	0.7682548415492958	0.11254801031845074	0.46874999992675787	0.8302816901349981	4.316572831010045	2.7619292973181273	0.6398430797485534
1	2	undersample	0.6	100	5	0.1	3	0.7267715669014084	0.10707041425515078	0.45312499992919925	0.8112676056280897	3.561620270286617	2.4008860663709086	0.6740993841439187
1	3	undersample	0.6	100	5	0.1	3	0.7707416373239437	0.10898761568483233	0.578124999909668	0.8239436619660286	6.413332919005511	3.2837498128617018	0.5120192246682197
1	1	undersample	0.6	100	5	0.3	1	0.735519366197183	0.11039984303077673	0.5312499999169923	0.7929577464732891	4.340589339230927	2.565901236142807	0.5911412004692302
1	2	undersample	0.6	100	5	0.3	1	0.7138864436619718	0.09649647962174551	0.46874999992675787	0.7873239436564273	3.2664587398625247	2.2040561873544546	0.6747540165722801
1	3	undersample	0.6	100	5	0.3	1	0.7439590669014085	0.0906143414067268	0.5624999999121094	0.7845070422479965	4.680672025607249	2.61029399604099	0.5576750378906589
1	1	undersample	0.6	100	5	0.3	3	0.7486355633802818	0.10986235441811168	0.49999999992187505	0.8028169014027972	4.071428348873316	2.5357141566484453	0.6228070098877875
1	2	undersample	0.6	100	5	0.3	3	0.711487676056338	0.1029930624228076	0.4374999999316407	0.7823943661916734	2.7964759552054335	2.0105177065949786	0.7189468855928437
1	3	undersample	0.6	100	5	0.3	3	0.7368727992957746	0.09000604678147847	0.5156249999194337	0.7619718309805495	3.4077112420556275	2.166235115705773	0.635686220972739
1	1	undersample	0.6	100	10	0.1	1	0.7670114436619718	0.11736011569110893	0.46874999992675787	0.8302816901349981	4.316572831010045	2.7619292973181273	0.6398430797485534
1	2	undersample	0.6	100	10	0.1	1	0.7240096830985916	0.0945745568090124	0.4062499999365235	0.8183098591491669	3.0815991718547475	2.2359494889189295	0.7255808862244626
1	3	undersample	0.6	100	10	0.1	1	0.7657790492957747	0.09834899419730765	0.5468749999145508	0.7971830985859354	4.743773686714719	2.6963974360011234	0.5684076784933569
1	1	undersample	0.6	100	10	0.1	3	0.7780589788732394	0.11866903130096522	0.42187499993408206	0.8535211267545527	4.252078697481282	2.8801079758859673	0.6773411637633169
1	2	undersample	0.6	100	10	0.1	3	0.7185299295774648	0.09463508510699777	0.42187499993408206	0.8274647887265673	3.499724002283388	2.4451529190407864	0.6986702044070363
1	3	undersample	0.6	100	10	0.1	3	0.7792583626760563	0.1101804530470617	0.5156249999194337	0.823239436613921	4.957845728893968	2.9170815077251966	0.5883768107479017
1	1	undersample	0.6	100	10	0.3	1	0.7646786971830987	0.10875228904196366	0.5156249999194337	0.815492957740736	4.704998490556976	2.794608626638793	0.5939658822840521
1	2	undersample	0.6	100	10	0.3	1	0.7163952464788733	0.09342753758575502	0.45312499992919925	0.8133802816844129	3.611320550723514	2.4280659071742563	0.6723484766741621
1	3	undersample	0.6	100	10	0.3	1	0.7496258802816902	0.11832003082897606	0.49999999992187505	0.7873239436564273	3.7019865683471287	2.3509932665114186	0.6350626038444082
1	1	undersample	0.6	100	10	0.3	3	0.7517385563380282	0.10148457333351249	0.46874999992675787	0.8169014084449514	3.936651355055713	2.5600960135450745	0.6503232679954533
1	2	undersample	0.6	100	10	0.3	3	0.7078125	0.10041609074766068	0.4062499999365235	0.8218309859097055	3.156022283862253	2.280138211514475	0.7224721421053725
1	3	undersample	0.6	100	10	0.3	3	0.7645136443661972	0.11554554238358777	0.5624999999121094	0.790845070416966	4.861471600731608	2.689393810318298	0.5532056921403906
1	1	undersample	0.6	300	5	0.1	1	0.7515735035211267	0.1023280758847975	0.5312499999169923	0.7936619718253968	4.359271668133144	2.574658577820967	0.5906166741222729
1	2	undersample	0.6	300	5	0.1	1	0.7199713908450704	0.11549623715173549	0.45312499992919925	0.7929577464732891	3.1733720457451198	2.188562819062982	0.6896647338479276
1	3	undersample	0.6	300	5	0.1	1	0.7363336267605634	0.10573450082346286	0.5468749999145508	0.7809859154874579	4.303691988148262	2.496985416083499	0.5801961153174789
1	1	undersample	0.6	300	5	0.1	3	0.7422095070422536	0.09403685363164865	0.5156249999194337	0.8035211267549048	4.353451024869489	2.624327822935677	0.6028155053104888
1	2	undersample	0.6	300	5	0.1	3	0.7255941901408451	0.12333801124943172	0.5312499999169923	0.7802816901353502	4.024786124720929	2.4178684792613163	0.6007445772490843
1	3	undersample	0.6	300	5	0.1	3	0.7401738556338028	0.10076981842104121	0.5312499999169923	0.7866197183043196	4.177997585450289	2.4896863515148473	0.5959042002334097
1	1	undersample	0.6	300	5	0.3	1	0.738831426056338	0.12253545369252615	0.5624999999121094	0.785915492952212	4.7199245649876564	2.6274669820543255	0.5566756202727471
1	2	undersample	0.6	300	5	0.3	1	0.7113556338028169	0.09795880493534245	0.48437499992431643	0.7838028168958888	3.4056853527031477	2.2404314920548596	0.6578503960208006
1	3	undersample	0.6	300	5	0.3	1	0.7242297535211268	0.08798100850748347	0.5156249999194337	0.7711267605579498	3.5866003277161025	2.252884516545425	0.628139261369562
1	1	undersample	0.6	300	5	0.3	3	0.733637764084507	0.11744642201138156	0.49999999992187505	0.7978873239380431	3.9477349814233342	2.4738674729630867	0.6266548907479593
1	2	undersample	0.6	300	5	0.3	3	0.7132922535211268	0.09840743499686247	0.49999999992187505	0.7838028168958888	3.6254069866048995	2.3127034756695326	0.6379155355413627
1	3	undersample	0.6	300	5	0.3	3	0.7145466549295775	0.08685752973474867	0.5156249999194337	0.7704225352058421	3.572333100048039	2.2459738281455954	0.6287134288770724
1	1	undersample	0.6	300	10	0.1	1	0.7583296654929577	0.10092642525142895	0.4374999999316407	0.8316901408392136	3.8433284441412217	2.5993722300009448	0.6763336075349347
1	2	undersample	0.6	300	10	0.1	1	0.7256602112676056	0.10440864070896086	0.46874999992675787	0.8161971830928437	3.918187738172647	2.5502872170923467	0.6508843752085919
1	3	undersample	0.6	300	10	0.1	1	0.7471610915492959	0.1012665994994719	0.5624999999121094	0.7845070422479965	4.680672025607249	2.61029399604099	0.5576750378906589
1	1	undersample	0.6	300	10	0.1	3	0.7607174295774648	0.09974407546193209	0.45312499992919925	0.8161971830928437	3.679364868158624	2.4652776431892685	0.6700280332973318
1	2	undersample	0.6	300	10	0.1	3	0.717605633802817	0.09813594931534077	0.4062499999365235	0.8176056337970592	3.067059366941511	2.227316479782853	0.7262058482204574
1	3	undersample	0.6	300	10	0.1	3	0.7617517605633803	0.10302935299130594	0.49999999992187505	0.7943661971775046	3.863013496688964	2.431506730624494	0.629432616292548
1	1	undersample	0.6	300	10	0.3	1	0.744256161971831	0.08984496129234225	0.45312499992919925	0.8021126760506894	3.3585153276596436	2.2898130511236685	0.6817932312770341
1	2	undersample	0.6	300	10	0.3	1	0.710618397887324	0.09228124047353398	0.45312499992919925	0.7922535211211814	3.1598061363983727	2.1811439624065723	0.6902777691591656
1	3	undersample	0.6	300	10	0.3	1	0.7273547535211268	0.10118963496626862	0.42187499993408206	0.7901408450648583	2.747505760622087	2.0102767494784666	0.7316733419871864
1	1	undersample	0.6	300	10	0.3	3	0.7720400528169014	0.1156787578043875	0.578124999909668	0.8147887323886283	6.028587152480595	3.1214351920985393	0.5177722495938843
1	2	undersample	0.6	300	10	0.3	3	0.7098811619718309	0.0991944770580156	0.4374999999316407	0.8190140845012747	3.5196712185356107	2.4173150410788264	0.6868013674549576
1	3	undersample	0.6	300	10	0.3	3	0.770125440140845	0.11197983580911806	0.5624999999121094	0.7852112676001042	4.700233946875303	2.6188523366128815	0.5571748809123733
1	1	undersample	0.6	500	5	0.1	1	0.7494828345070422	0.10434086420320665	0.5468749999145508	0.7964788732338277	4.723183133417199	2.6870673415256205	0.5689102493787298
1	2	undersample	0.6	500	5	0.1	1	0.714249559859155	0.1088963415725949	0.45312499992919925	0.790845070416966	3.132948376466229	2.166456124978629	0.691507115126095
1	3	undersample	0.6	500	5	0.1	1	0.7335167253521127	0.10330246181054173	0.5624999999121094	0.7753521126705961	4.437527768584674	2.5039183833860195	0.5642597566909092
1	1	undersample	0.6	500	5	0.1	3	0.7386223591549295	0.09293385612008626	0.46874999992675787	0.7999999999943662	3.5294115780418256	2.3437498823802745	0.6640624917954479
1	2	undersample	0.6	500	5	0.1	3	0.7202794894366197	0.11789666649616731	0.49999999992187505	0.7774647887269193	3.4936707184921416	2.246835341666242	0.643115933862039
1	3	undersample	0.6	500	5	0.1	3	0.7371148767605634	0.09827327918771396	0.5156249999194337	0.7866197183043196	3.9243051346103592	2.416460282352646	0.6157676735679023
1	1	undersample	0.6	500	5	0.3	1	0.7399977992957746	0.12328965955221526	0.5624999999121094	0.7852112676001042	4.700233946875303	2.6188523366128815	0.5571748809123733
1	2	undersample	0.6	500	5	0.3	1	0.7109485035211268	0.09749556160283099	0.48437499992431643	0.7788732394311347	3.308820532744707	2.190485569333036	0.6620140060687414
1	3	undersample	0.6	500	5	0.3	1	0.7254511443661972	0.08870926241802408	0.5312499999169923	0.7697183098537345	3.788175152424991	2.306957085949791	0.6089890132432885
1	1	undersample	0.6	500	5	0.3	3	0.7352442781690142	0.11754491146301918	0.5156249999194337	0.7957746478817199	4.147941937344554	2.5247843586674703	0.6086836207751686
1	2	undersample	0.6	500	5	0.3	3	0.7137323943661972	0.09947439496628693	0.5156249999194337	0.7852112676001042	3.8915915543065878	2.4006146418951415	0.6168721895602357
1	3	undersample	0.6	500	5	0.3	3	0.7141285211267606	0.0871375985975942	0.5312499999169923	0.7690140845016267	3.773170554147666	2.299923680504653	0.6095466954825964
1	1	undersample	0.6	500	10	0.1	1	0.7566021126760564	0.09944938939463668	0.4374999999316407	0.8295774647828904	3.7860420070248715	2.5671486092071216	0.6780560190783528
1	2	undersample	0.6	500	10	0.1	1	0.7216109154929576	0.10255088989753802	0.46874999992675787	0.8112676056280897	3.792800488983616	2.4836752410733536	0.6548394017453095
1	3	undersample	0.6	500	10	0.1	1	0.7481404049295775	0.09892174593602537	0.5624999999121094	0.7823943661916734	4.62274594803018	2.5849513370506867	0.5591809110610356
1	1	undersample	0.6	500	10	0.1	3	0.7602662852112676	0.1002640988993087	0.49999999992187505	0.8183098591491669	4.503875700849925	2.751937832515605	0.6110154831665383
1	2	undersample	0.6	500	10	0.1	3	0.7163402288732394	0.09967719148582822	0.42187499993408206	0.8190140845012747	3.302239793232218	2.330982361040297	0.7058791832122959
1	3	undersample	0.6	500	10	0.1	3	0.7642055457746478	0.10357115880498335	0.5624999999121094	0.7887323943606428	4.79999974524766	2.6624998734889913	0.5546874930826938
1	1	undersample	0.6	500	10	0.3	1	0.7444762323943662	0.09014266209543462	0.45312499992919925	0.800704225346474	3.32892461019344	2.273630627546655	0.6829925157497906
1	2	undersample	0.6	500	10	0.3	1	0.7106294014084507	0.09246683073710375	0.45312499992919925	0.7915492957690736	3.146331888596791	2.1737752331575955	0.6908918952805523
1	3	undersample	0.6	500	10	0.3	1	0.7266395246478873	0.10096850483213962	0.42187499993408206	0.7880281690085351	2.712848930328965	1.990240769532539	0.7336349326914822
1	1	undersample	0.6	500	10	0.3	3	0.7700154049295775	0.11423631780052901	0.578124999909668	0.8176056337970592	6.142856759636983	3.1696426827679063	0.5159883658961716
1	2	undersample	0.6	500	10	0.3	3	0.7089898767605634	0.09634712213342134	0.4374999999316407	0.8190140845012747	3.5196712185356107	2.4173150410788264	0.6868013674549576
1	3	undersample	0.6	500	10	0.3	3	0.7686949823943662	0.10984489572456818	0.5624999999121094	0.7866197183043196	4.739745154170425	2.63613848983925	0.5561772535644248
1	1	undersample	0.8	100	5	0.1	1	0.753444102112676	0.10595835060963232	0.6406249998999024	0.745774647882072	5.229314459014174	2.5199098727322675	0.48188148564968386
1	2	undersample	0.8	100	5	0.1	1	0.7278829225352113	0.10640554115378462	0.5624999999121094	0.7295774647835945	3.4687498600989226	2.080078047715915	0.5996621540675453
1	3	undersample	0.8	100	5	0.1	1	0.7745488556338027	0.11646174707733842	0.6874999998925782	0.7380281690088872	6.1978491601199925	2.6243278563511763	0.42342556693036343
1	1	undersample	0.8	100	5	0.1	3	0.7583076584507042	0.11009715706215596	0.5937499999072267	0.7577464788679033	4.571556135086619	2.450944665832197	0.5361291752070318
1	2	undersample	0.8	100	5	0.1	3	0.7482504401408451	0.11970048407816403	0.578124999909668	0.735915492952564	3.818765271255772	2.1891665833852074	0.5732655425761908
1	3	undersample	0.8	100	5	0.1	3	0.7790602992957747	0.11722525947607612	0.7187499998876954	0.7338028168962408	7.04467924369495	2.7000660356607846	0.38327734618017917
1	1	undersample	0.8	100	5	0.3	1	0.737037852112676	0.10511825330981324	0.578124999909668	0.716197183093548	3.458229808458287	2.037065684691828	0.5890486644719755
1	2	undersample	0.8	100	5	0.3	1	0.7140624999999999	0.10467478188546929	0.5937499999072267	0.7119718309809017	3.612751412146285	2.06143024591999	0.5705984095284897
1	3	undersample	0.8	100	5	0.3	1	0.7585717429577464	0.10343279768732248	0.6406249998999024	0.7105633802766862	4.376282483439861	2.213351504653389	0.5057606471396741
1	1	undersample	0.8	100	5	0.3	3	0.745081426056338	0.09476329423898931	0.6406249998999024	0.7401408450652104	5.077294452289842	2.465277682473366	0.48554947026729756
1	2	undersample	0.8	100	5	0.3	3	0.7491417253521127	0.12355422420953496	0.578124999909668	0.7253521126709482	3.6191831403103234	2.104967871707478	0.5816140697801654
1	3	undersample	0.8	100	5	0.3	3	0.7495708626760564	0.09462351623111444	0.6406249998999024	0.7232394366146251	4.658369088837007	2.3147263790636283	0.4968962931741041
1	1	undersample	0.8	100	10	0.1	1	0.7704335387323944	0.1049323750178283	0.6249999999023438	0.7591549295721187	5.253411048426305	2.595029131556183	0.49397030902415895
1	2	undersample	0.8	100	10	0.1	1	0.7309088908450705	0.11590737023886151	0.578124999909668	0.7394366197131026	3.8888887225247464	2.218749914456956	0.5705357066960791
1	3	undersample	0.8	100	10	0.1	1	0.7630061619718309	0.11139835876336474	0.5624999999121094	0.7338028168962408	3.544217541426159	2.113095158343223	0.5962092050508723
1	1	undersample	0.8	100	10	0.1	3	0.7774537852112676	0.10943125202298981	0.6093749999047852	0.7774647887269193	5.450126296642078	2.738330572655732	0.5024343233736811
1	2	undersample	0.8	100	10	0.1	3	0.7326144366197184	0.11122316797724233	0.6406249998999024	0.7274647887272714	4.758229204732398	2.3506136084290654	0.4940101579194463
1	3	undersample	0.8	100	10	0.1	3	0.7729533450704225	0.10741789997463858	0.6406249998999024	0.7556338028115801	5.512216243140405	2.621577702050861	0.4755941224532113
1	1	undersample	0.8	100	10	0.3	1	0.7541153169014084	0.10607066149239958	0.5937499999072267	0.7647887323889804	4.752187700494112	2.524326239531508	0.5311924425348692
1	2	undersample	0.8	100	10	0.3	1	0.7259573063380281	0.10677257800298023	0.5468749999145508	0.7528169014031493	3.675704720283764	2.21242868502997	0.6019059790260094
1	3	undersample	0.8	100	10	0.3	1	0.7589458626760563	0.10362096062406978	0.7031249998901368	0.7274647887272714	6.321909121257985	2.5799417653489742	0.4080953478838534
1	1	undersample	0.8	100	10	0.3	3	0.7621038732394367	0.10415708348319778	0.6718749998950196	0.768309859149519	6.790128450360833	2.899885892554007	0.42707378009890523
1	2	undersample	0.8	100	10	0.3	3	0.7234485035211269	0.09707435868558664	0.5156249999194337	0.7422535211215335	3.065573644805814	2.0005122171133163	0.6525735207331156
1	3	undersample	0.8	100	10	0.3	3	0.749130721830986	0.10532655345059211	0.578124999909668	0.7330985915441331	3.763998670740284	2.166061923740818	0.5754682919892798
1	1	undersample	0.8	300	5	0.1	1	0.7320312499999999	0.09871375136898837	0.5937499999072267	0.7443661971778567	4.25577433946357	2.3226583109345045	0.5457663125694597
1	2	undersample	0.8	300	5	0.1	1	0.7249119718309859	0.10087780478531397	0.578124999909668	0.7204225352061943	3.5312061302541067	2.0678525705121538	0.5855938336432626
1	3	undersample	0.8	300	5	0.1	1	0.7592319542253521	0.10522365211585698	0.6874999998925782	0.7197183098540866	5.6492459750179576	2.452889359293413	0.434197645782835
1	1	undersample	0.8	300	5	0.1	3	0.7340338908450705	0.09524069333535143	0.656249999897461	0.7338028168962408	5.2626260217743415	2.46527768473376	0.46845008972845636
1	2	undersample	0.8	300	5	0.1	3	0.7245048415492958	0.11407475346969256	0.578124999909668	0.7204225352061943	3.5312061302541067	2.0678525705121538	0.5855938336432626
1	3	undersample	0.8	300	5	0.1	3	0.7493507922535211	0.10862255675909199	0.656249999897461	0.716197183093548	4.817730451266284	2.3123448312718047	0.47996557849904775
1	1	undersample	0.8	300	5	0.3	1	0.7260453345070422	0.10217790760043231	0.6093749999047852	0.7366197183046718	4.362994461845691	2.313669697843964	0.5302939699894234
1	2	undersample	0.8	300	5	0.3	1	0.7242077464788732	0.1028699184103959	0.5937499999072267	0.7330985915441331	4.014410221978624	2.2246041378959753	0.5541546515531264
1	3	undersample	0.8	300	5	0.3	1	0.7323173415492958	0.10108934684354953	0.6249999999023438	0.7077464788682554	4.036144419283041	2.1385541433222266	0.5298507389239216
1	1	undersample	0.8	300	5	0.3	3	0.7198503521126761	0.08786788268136274	0.5624999999121094	0.748591549290503	3.8283311644183264	2.237394868592268	0.5844308483821838
1	2	undersample	0.8	300	5	0.3	3	0.7376540492957746	0.1082282205321116	0.578124999909668	0.7197183098540866	3.518890611966836	2.0626569612240067	0.5861668217308427
1	3	undersample	0.8	300	5	0.3	3	0.7581976232394366	0.10299134461335253	0.6093749999047852	0.7133802816851171	3.8827516891549583	2.1260748640279243	0.5475690941398125
1	1	undersample	0.8	300	10	0.1	1	0.7555567781690141	0.10507729520692244	0.578124999909668	0.7563380281636878	4.253692803066212	2.3726516363067347	0.5577863055976952
1	2	undersample	0.8	300	10	0.1	1	0.7294894366197182	0.10232369650626337	0.5468749999145508	0.7330985915441331	3.3149848538706363	2.0489774954305036	0.6180955728615869
1	3	undersample	0.8	300	10	0.1	1	0.7477882922535212	0.0983904607368063	0.6406249998999024	0.7380281690088872	5.021972655420453	2.44539641159996	0.486939401938161
1	1	undersample	0.8	300	10	0.1	3	0.7729973591549295	0.10559871814692669	0.6249999999023438	0.7647887323889804	5.419161404168904	2.6571855152963235	0.49033148543251814
1	2	undersample	0.8	300	10	0.1	3	0.7331095950704226	0.09500698182858945	0.5468749999145508	0.7387323943609949	3.4124917259521435	2.0931602968741867	0.6133817839998548
1	3	undersample	0.8	300	10	0.1	3	0.7509903169014084	0.10577040602423064	0.6093749999047852	0.7330985915441331	4.284854696932052	2.2831463520511326	0.532841011116973
1	1	undersample	0.8	300	10	0.3	1	0.7363336267605634	0.09621434163368968	0.5468749999145508	0.7577464788679033	3.775059973794424	2.2574490343191287	0.5979902338609737
1	2	undersample	0.8	300	10	0.3	1	0.7200484154929577	0.0889564196091746	0.5468749999145508	0.7316901408399177	3.291247944697338	2.0382217084540692	0.6192853622059835
1	3	undersample	0.8	300	10	0.3	1	0.7551056338028169	0.11131359054607712	0.6249999999023438	0.7345070422483486	4.610963545637722	2.354111316752405	0.5105464936650638
1	1	undersample	0.8	300	10	0.3	3	0.7804137323943662	0.1161413163833829	0.6249999999023438	0.7823943661916734	5.992448432932748	2.8721681522785407	0.47929792379513164
1	2	undersample	0.8	300	10	0.3	3	0.7264634683098592	0.0988813054864745	0.5624999999121094	0.7408450704173181	3.675465682644668	2.170516220211373	0.5905418172466594
1	3	undersample	0.8	300	10	0.3	3	0.7594740316901409	0.11594905900905228	0.6406249998999024	0.7380281690088872	5.021972655420453	2.44539641159996	0.486939401938161
1	1	undersample	0.8	500	5	0.1	1	0.7309749119718311	0.09816105531759563	0.5468749999145508	0.7450704225299644	3.527338390338002	2.1452001917150176	0.6081639806143104
1	2	undersample	0.8	500	5	0.1	1	0.7247689260563381	0.10286876216798267	0.578124999909668	0.7232394366146251	3.581094947312555	2.0888994152525426	0.5833130397755063
1	3	undersample	0.8	500	5	0.1	1	0.7582966549295774	0.10712009139880634	0.6718749998950196	0.7147887323893325	5.131687020306367	2.355709793538298	0.45905171786583143
1	1	undersample	0.8	500	5	0.1	3	0.7309198943661972	0.09235351034688585	0.6093749999047852	0.7373239436567794	4.378873802802024	2.319872565430294	0.5297874810087192
1	2	undersample	0.8	500	5	0.1	3	0.7221720950704226	0.11452043851251456	0.5624999999121094	0.7169014084456556	3.2558634152578816	1.9869402279761188	0.6102652175475575
1	3	undersample	0.8	500	5	0.1	3	0.7469300176056339	0.1088712937176835	0.6249999999023438	0.7133802816851171	4.148238980914219	2.1805896041312045	0.525666330382981
1	1	undersample	0.8	500	5	0.3	1	0.7252860915492958	0.10198763727556066	0.6093749999047852	0.7338028168962408	4.300317274757455	2.289186421538491	0.5323296473896644
1	2	undersample	0.8	500	5	0.3	1	0.724174735915493	0.1031135080495952	0.5937499999072267	0.7330985915441331	4.014410221978624	2.2246041378959753	0.5541546515531264
1	3	undersample	0.8	500	5	0.3	1	0.732581426056338	0.10114561957578916	0.6093749999047852	0.7042253521077168	3.7142855729144246	2.060267787129723	0.5546874922625489
1	1	undersample	0.8	500	5	0.3	3	0.720631602112676	0.09001084672954136	0.578124999909668	0.7471830985862875	4.050035929196544	2.2867338924318146	0.5646206334730227
1	2	undersample	0.8	500	5	0.3	3	0.7373239436619718	0.10848535634441339	0.5937499999072267	0.7176056337977634	3.7139841232061763	2.1025560349049335	0.5661187361108091
1	3	undersample	0.8	500	5	0.3	3	0.7547645246478873	0.10040572386893809	0.6249999999023438	0.7190140845019788	4.264828562390552	2.2243106973937925	0.5215474953344245
1	1	undersample	0.8	500	10	0.1	1	0.7547645246478873	0.10669862923951018	0.578124999909668	0.7542253521073646	4.20534842288108	2.3522563508651784	0.5593487322033035
1	2	undersample	0.8	500	10	0.1	1	0.7289282570422535	0.10168363036277416	0.5468749999145508	0.7288732394314869	3.244513978036758	2.017045379797185	0.6216787355536532
1	3	undersample	0.8	500	10	0.1	1	0.7470400528169014	0.0974937079768444	0.6249999999023438	0.7323943661920255	4.561403309493007	2.3355262281046074	0.512019223915143
1	1	undersample	0.8	500	10	0.1	3	0.7712037852112675	0.10493307776176349	0.656249999897461	0.7661971830931958	6.256297590532612	2.8068522890830914	0.44864429575210824
1	2	undersample	0.8	500	10	0.1	3	0.7315470950704226	0.09429285783302473	0.5624999999121094	0.7436619718257489	3.7299841412226513	2.194368045875963	0.588304916453835
1	3	undersample	0.8	500	10	0.1	3	0.7515845070422535	0.10847843420977224	0.6093749999047852	0.7373239436567794	4.378873802802024	2.319872565430294	0.5297874810087192
1	1	undersample	0.8	500	10	0.3	1	0.7359154929577465	0.0957070888284934	0.5468749999145508	0.7577464788679033	3.775059973794424	2.2574490343191287	0.5979902338609737
1	2	undersample	0.8	500	10	0.3	1	0.7205435739436621	0.08935583172423613	0.5624999999121094	0.7316901408399177	3.506186583918492	2.0964566144099	0.597930694551072
1	3	undersample	0.8	500	10	0.3	1	0.7549955985915493	0.1111637136309827	0.6249999999023438	0.7352112676004563	4.6276593698638955	2.3603722508688527	0.5100574644632239
1	1	undersample	0.8	500	10	0.3	3	0.7798085387323944	0.11622348870319188	0.656249999897461	0.7816901408395657	6.835776741651941	3.0060482488548774	0.4397522467608656
1	2	undersample	0.8	500	10	0.3	3	0.7273767605633803	0.09863923347481203	0.5624999999121094	0.7366197183046718	3.5958745638855967	2.135695105702121	0.5939292463627001
1	3	undersample	0.8	500	10	0.3	3	0.7596610915492957	0.11539610117586865	0.6406249998999024	0.7345070422483486	4.931726222784177	2.412964099671215	0.48927372310454975
1	1	undersample	1.0	100	5	0.1	1	0.7626760563380282	0.11920716386742293	0.7031249998901368	0.688732394361347	5.2405332436222185	2.2589082980813093	0.4310454949265117
1	2	undersample	1.0	100	5	0.1	1	0.7395136443661973	0.1123326234806222	0.6249999999023438	0.6774647887276235	3.5007276803956784	1.9377728653533315	0.5535342955116785
1	3	undersample	1.0	100	5	0.1	1	0.7741087147887324	0.10358509602464487	0.734374999885254	0.6718309859107618	5.659934125181913	2.237794995805446	0.3953747322340401
1	1	undersample	1.0	100	5	0.1	3	0.7754731514084506	0.12312580819094521	0.734374999885254	0.6992957746429628	6.42939769363771	2.44218375911235	0.37984641970974453
1	2	undersample	1.0	100	5	0.1	3	0.733274647887324	0.10534765478655193	0.6249999999023438	0.688732394361347	3.687782671147528	2.007918487183386	0.5444785198474711
1	3	undersample	1.0	100	5	0.1	3	0.7753961267605634	0.10463105624516672	0.7499999998828126	0.6711267605586541	6.122055411281935	2.2805138488971997	0.3725078645113267
1	1	undersample	1.0	100	5	0.3	1	0.7704555457746478	0.1340194201150653	0.6874999998925782	0.6725352112628695	4.518279399502931	2.09946230112038	0.4646596791177974
1	2	undersample	1.0	100	5	0.3	1	0.7300726232394367	0.11253966848247729	0.6249999999023438	0.6922535211218855	3.749046390845823	2.0308923821707037	0.5417090462361682
1	3	undersample	1.0	100	5	0.3	1	0.7649537852112677	0.09914519309854687	0.734374999885254	0.6577464788686075	5.313241136655297	2.145704669452554	0.40384100046151317
1	1	undersample	1.0	100	5	0.3	3	0.7633802816901408	0.11327139182713887	0.7812499998779298	0.6683098591502232	7.195935364708559	2.3553608627702656	0.3273182250027486
1	2	undersample	1.0	100	5	0.3	3	0.7293023767605635	0.1304218616419417	0.656249999897461	0.6816901408402698	4.088495423725464	2.061670288859784	0.5042613563931111
1	3	undersample	1.0	100	5	0.3	3	0.7543683978873239	0.09459572286474899	0.7187499998876954	0.6619718309812538	5.004629436500403	2.1263020200686737	0.42486701503103547
1	1	undersample	1.0	100	10	0.1	1	0.7814480633802817	0.10768343642962391	0.7499999998828126	0.716197183093548	7.570719220120357	2.642679807167777	0.3490658753315345
1	2	undersample	1.0	100	10	0.1	1	0.71953125	0.09832749909174231	0.6249999999023438	0.6950704225303165	3.7990760704525566	2.0496535121062402	0.5395136701938477
1	3	undersample	1.0	100	10	0.1	1	0.7508472711267605	0.10213293670569225	0.6874999998925782	0.6725352112628695	4.518279399502931	2.09946230112038	0.4646596791177974
1	1	undersample	1.0	100	10	0.1	3	0.7841219190140845	0.1236284561432833	0.734374999885254	0.7140845070372248	6.90495475081677	2.568503604300415	0.37197977799160026
1	2	undersample	1.0	100	10	0.1	3	0.7186619718309858	0.09258017514005518	0.6718749998950196	0.6915492957697779	4.590780422984496	2.178224814851763	0.474478099200371
1	3	undersample	1.0	100	10	0.1	3	0.7484375	0.09600064545723208	0.6718749998950196	0.6978873239387473	4.730047538292928	2.2239218374259146	0.47016901460742005
1	1	undersample	1.0	100	10	0.3	1	0.7639414612676056	0.11974000467672588	0.734374999885254	0.6943661971782087	6.281105707697788	2.402793699771212	0.3825430981069813
1	2	undersample	1.0	100	10	0.3	1	0.7204775528169014	0.08659789813800138	0.6093749999047852	0.7021126760513936	3.676879293914809	2.0456559593430677	0.5563565619246219
1	3	undersample	1.0	100	10	0.3	1	0.7501210387323944	0.1065171443262991	0.7031249998901368	0.6725352112628695	4.864176381387075	2.147177353418571	0.44142669517352395
1	1	undersample	1.0	100	10	0.3	3	0.7584397007042254	0.09997858502427955	0.7187499998876954	0.6922535211218855	5.748537763125674	2.335526239496309	0.4062817847335541
1	2	undersample	1.0	100	10	0.3	3	0.7213688380281691	0.10555953540986066	0.6249999999023438	0.6908450704176702	3.724373439501652	2.021640025376022	0.5428134479454341
1	3	undersample	1.0	100	10	0.3	3	0.75	0.10101288443887707	0.734374999885254	0.678873239431839	5.844684993664196	2.2868694459385743	0.39127333465717234
1	1	undersample	1.0	300	5	0.1	1	0.7602332746478873	0.11730509357581222	0.7499999998828126	0.6732394366149772	6.181034214959004	2.2952585500548923	0.37133890679486775
1	2	undersample	1.0	300	5	0.1	1	0.7280149647887324	0.10153347057849049	0.6406249998999024	0.6774647887276235	3.7442565595013417	1.9862171869871648	0.5304703665416353
1	3	undersample	1.0	300	5	0.1	1	0.760849471830986	0.10387726552193738	0.7187499998876954	0.6711267605586541	5.215084255157802	2.1854924385264827	0.41907134754614045
1	1	undersample	1.0	300	5	0.1	3	0.756943221830986	0.13039180368768669	0.7656249998803711	0.6830985915444853	7.041481152286539	2.4159721455707093	0.3431056652578518
1	2	undersample	1.0	300	5	0.1	3	0.7329005281690141	0.1224885480906733	0.6093749999047852	0.6852112676008084	3.395704578671438	1.9358220858229462	0.570079642388469
1	3	undersample	1.0	300	5	0.1	3	0.7602992957746479	0.09865291054653051	0.7499999998828126	0.6732394366149772	6.181034214959004	2.2952585500548923	0.37133890679486775
1	1	undersample	1.0	300	5	0.3	1	0.7561509683098593	0.10851570953882775	0.7031249998901368	0.6633802816854693	4.667473949492949	2.0887813183461157	0.44751857091742114
1	2	undersample	1.0	300	5	0.3	1	0.72734375	0.11715555416281541	0.6249999999023438	0.6619718309812538	3.263888782593717	1.8489582783205858	0.566489353296035
1	3	undersample	1.0	300	5	0.3	1	0.7503521126760564	0.10147777061992784	0.7187499998876954	0.6619718309812538	5.004629436500403	2.1263020200686737	0.42486701503103547
1	1	undersample	1.0	300	5	0.3	3	0.7663952464788732	0.13170932013122466	0.7499999998828126	0.6873239436571316	6.594594294057291	2.3986485715231933	0.36372950307781465
1	2	undersample	1.0	300	5	0.3	3	0.7287962147887324	0.12662027169199289	0.6093749999047852	0.6830985915444853	3.3626665495586887	1.9229166056583198	0.5718427752772617
1	3	undersample	1.0	300	5	0.3	3	0.7447513204225353	0.09182962575874071	0.7187499998876954	0.6619718309812538	5.004629436500403	2.1263020200686737	0.42486701503103547
1	1	undersample	1.0	300	10	0.1	1	0.7833846830985915	0.12654950265398454	0.7499999998828126	0.7098591549245785	7.339805462492245	2.5849513667692605	0.3521825348888036
1	2	undersample	1.0	300	10	0.1	1	0.7224911971830986	0.09571978162680143	0.6406249998999024	0.6774647887276235	3.7442565595013417	1.9862171869871648	0.5304703665416353
1	3	undersample	1.0	300	10	0.1	1	0.7527728873239437	0.10038646465691611	0.734374999885254	0.6697183098544387	5.606045172446164	2.223480742534634	0.3966219711183633
1	1	undersample	1.0	300	10	0.1	3	0.7656910211267606	0.12049878568640192	0.7187499998876954	0.693661971826101	5.786717500689189	2.346264290821378	0.4054568471114698
1	2	undersample	1.0	300	10	0.1	3	0.7273107394366197	0.10355389970787535	0.6249999999023438	0.7021126760513936	3.9282898409186315	2.0981086762493004	0.5341022994565388
1	3	undersample	1.0	300	10	0.1	3	0.7447953345070423	0.09642054379553947	0.7031249998901368	0.6619718309812538	4.6381577216310665	2.0800780631106592	0.4484707380752021
1	1	undersample	1.0	300	10	0.3	1	0.7862125880281691	0.1199741639903536	0.734374999885254	0.6950704225303165	6.301996726512908	2.4083428767248325	0.38215551645287454
1	2	undersample	1.0	300	10	0.3	1	0.7153279049295775	0.10612078141127324	0.6249999999023438	0.6830985915444853	3.592592464799654	1.9722221596495588	0.5489690642753207
1	3	undersample	1.0	300	10	0.3	1	0.7223591549295774	0.10374351033583178	0.6406249998999024	0.6654929577417924	3.546452969225146	1.9151315213689453	0.5400132195529571
1	1	undersample	1.0	300	10	0.3	3	0.7751210387323944	0.12181926093631841	0.7499999998828126	0.6992957746429628	6.976580464339192	2.4941451156892085	0.3575025126811383
1	2	undersample	1.0	300	10	0.3	3	0.724174735915493	0.09205776094929659	0.5937499999072267	0.693661971826101	3.3094605361080855	1.938218327200269	0.5856598901720103
1	3	undersample	1.0	300	10	0.3	3	0.7345070422535211	0.1039813168425669	0.6718749998950196	0.6570422535164997	3.922851140855486	1.9590605174936278	0.4993970986719341
1	1	undersample	1.0	500	5	0.1	1	0.7578235035211268	0.12148238819724162	0.734374999885254	0.6697183098544387	5.606045172446164	2.223480742534634	0.3966219711183633
1	2	undersample	1.0	500	5	0.1	1	0.7254511443661972	0.10048051303541461	0.5937499999072267	0.6746478873191927	3.030635930848218	1.8249458310426823	0.6021659619885635
1	3	undersample	1.0	500	5	0.1	1	0.753312059859155	0.09962760663974843	0.7187499998876954	0.6704225352065464	5.198480324705979	2.1808225830303978	0.41951154853489603
1	1	undersample	1.0	500	5	0.1	3	0.7556338028169014	0.12541823670907631	0.734374999885254	0.678873239431839	5.844684993664196	2.2868694459385743	0.39127333465717234
1	2	undersample	1.0	500	5	0.1	3	0.7301716549295774	0.12950889004702404	0.6406249998999024	0.6859154929529161	3.8929614476805163	2.03965800645903	0.5239347974392794
1	3	undersample	1.0	500	5	0.1	3	0.7566461267605633	0.09791532165359958	0.7031249998901368	0.6725352112628695	4.864176381387075	2.147177353418571	0.44142669517352395
1	1	undersample	1.0	500	5	0.3	1	0.7563490316901408	0.11040913003142858	0.7031249998901368	0.6669014084460078	4.74184915756246	2.110861458468677	0.4451557485087253
1	2	undersample	1.0	500	5	0.3	1	0.7279819542253522	0.11796908904443497	0.6249999999023438	0.6640845070375769	3.294898563994642	1.8605869463912743	0.5646871602586045
1	3	undersample	1.0	500	5	0.3	1	0.7498459507042253	0.10127625941493729	0.7187499998876954	0.6612676056291461	4.988911796901541	2.121881433878961	0.4253194825588374
1	1	undersample	1.0	500	5	0.3	3	0.7670884683098592	0.13270910444621734	0.7499999998828126	0.6845070422487007	6.508928277778417	2.3772320670996128	0.36522633228672025
1	2	undersample	1.0	500	5	0.3	3	0.7290492957746478	0.12966301652689544	0.6093749999047852	0.6823943661923776	3.3517515465890657	1.9186529326093809	0.5724329122916035
1	3	undersample	1.0	500	5	0.3	3	0.7409220950704225	0.09114622026015097	0.7187499998876954	0.6542253521080689	4.835256664250577	2.0786659273113486	0.42989773310843615
1	1	undersample	1.0	500	10	0.1	1	0.7818551936619719	0.12667119112891762	0.7499999998828126	0.7105633802766862	7.364963138727464	2.591240785935675	0.35183349372930667
1	2	undersample	1.0	500	10	0.1	1	0.7240977112676057	0.09615232984503128	0.6406249998999024	0.6802816901360544	3.7929514054400375	2.0037168973379975	0.5282738019091555
1	3	undersample	1.0	500	10	0.1	1	0.7524867957746479	0.10065356773854667	0.7499999998828126	0.6704225352065464	6.10256384083013	2.275640956205633	0.37289915427913656
1	1	undersample	1.0	500	10	0.1	3	0.7652948943661971	0.12186516248446361	0.7031249998901368	0.6971830985866396	5.452876144077803	2.3219475973398844	0.4258207011235561
1	2	undersample	1.0	500	10	0.1	3	0.7282350352112676	0.10180658598458046	0.6093749999047852	0.6957746478824242	3.5677776467230298	2.0030381282586043	0.5614245872134435
1	3	undersample	1.0	500	10	0.1	3	0.742143485915493	0.09626905650561252	0.6874999998925782	0.6654929577417924	4.376841944698235	2.0552630961032583	0.46957671268536993
1	1	undersample	1.0	500	10	0.3	1	0.7857284330985916	0.11954328314569898	0.734374999885254	0.6978873239387473	6.386534742008805	2.430798287419023	0.3806130118677
1	2	undersample	1.0	500	10	0.3	1	0.715437940140845	0.1058516559579505	0.6249999999023438	0.6802816901360544	3.546255381931243	1.954845753500485	0.5512422280691326
1	3	undersample	1.0	500	10	0.3	1	0.7223041373239436	0.10360070535889182	0.6406249998999024	0.6676056337981155	3.58032412242985	1.9273039671128782	0.5383043169850327
1	1	undersample	1.0	500	10	0.3	3	0.7749229753521126	0.1218941424496775	0.7656249998803711	0.7007042253471782	7.647842756948196	2.5580881493820025	0.334484920022644
1	2	undersample	1.0	500	10	0.3	3	0.7241197183098591	0.09151157025325105	0.5937499999072267	0.6922535211218855	3.2876253013617003	1.9293477630621685	0.5868514667370395
1	3	undersample	1.0	500	10	0.3	3	0.733505721830986	0.10299663125401651	0.6718749998950196	0.6577464788686075	3.9351360584087445	1.96309150609489	0.4988624122789154
1	1	smote	0.6	100	5	0.1	1	0.7136223591549296	0.08260579887710669	0.17187499997314454	0.9119718309794932	2.1501884343045936	1.952499777748498	0.908059835638584
1	2	smote	0.6	100	5	0.1	1	0.7119828345070423	0.08278966654521783	0.23437499996337893	0.9007042253457698	2.7768125705485294	2.360372102194713	0.8500293103903376
1	3	smote	0.6	100	5	0.1	1	0.726837588028169	0.10286152137083071	0.2968749999536133	0.9049295774584161	4.018929609917071	3.1226848560277647	0.7769941548946173
1	1	smote	0.6	100	5	0.1	3	0.7206756161971831	0.08424452156490954	0.20312499996826175	0.9042253521063084	2.4065741418472095	2.120863748672716	0.8812791959025486
1	2	smote	0.6	100	5	0.1	3	0.7146676936619718	0.0871796582106945	0.24999999996093752	0.8922535211204772	2.7603483250310625	2.3202612220661414	0.8405682621364635
1	3	smote	0.6	100	5	0.1	3	0.7286861795774648	0.11604650478982818	0.2968749999536133	0.9014084506978775	3.860317060973439	3.0111604082036463	0.7800292882785034
1	1	smote	0.6	100	5	0.3	1	0.7000220070422534	0.08439070272371056	0.09374999998535158	0.9457746478806637	1.804298816088075	1.7288957845782849	0.9582092229510737
1	2	smote	0.6	100	5	0.3	1	0.6812830105633803	0.07362224890239952	0.12499999998046876	0.9380281690074788	2.162337312654194	2.0170451285375526	0.932807797890851
1	3	smote	0.6	100	5	0.3	1	0.6667473591549296	0.09659547813529201	0.10937499998291017	0.94999999999331	2.3333328656012853	2.1874995618656023	0.9374999901561704
1	1	smote	0.6	100	5	0.3	3	0.662544014084507	0.07279610200936862	0.10937499998291017	0.9345070422469401	1.7523106170504699	1.6700266262983654	0.9530425670685526
1	2	smote	0.6	100	5	0.3	3	0.6916593309859155	0.07475738064189351	0.14062499997802735	0.9330985915427247	2.2822963085977013	2.1019733694859326	0.9209905561975312
1	3	smote	0.6	100	5	0.3	3	0.6722271126760564	0.12064595290690158	0.20312499996826175	0.9338028168948325	3.5957441329470323	3.0684835782320397	0.8533653755167787
1	1	smote	0.6	100	10	0.1	1	0.7087588028169014	0.07648617134340154	0.06249999999023438	0.9464788732327714	1.1789471483462248	1.1677629393795603	0.9905133824091905
1	2	smote	0.6	100	10	0.1	1	0.7025968309859155	0.07808223106270991	0.09374999998535158	0.9408450704159096	1.6453199188337748	1.5848211602360496	0.963229780203593
1	3	smote	0.6	100	10	0.1	1	0.7311289612676057	0.09921110654453065	0.07812499998779297	0.9366197183032633	1.2523538516663508	1.232638694085017	0.9842575083083428
1	1	smote	0.6	100	10	0.1	3	0.7249009683098591	0.0808798835652813	0.09374999998535158	0.9359154929511556	1.5107993096446335	1.4629118592544992	0.9683032251918414
1	2	smote	0.6	100	10	0.1	3	0.7079665492957746	0.07958553367171034	0.17187499997314454	0.9281690140779707	2.681834622863431	2.3927692741405178	0.8922135716062087
1	3	smote	0.6	100	10	0.1	3	0.7490206866197183	0.10547214965483977	0.18749999997070316	0.9197183098526781	2.6437243651289535	2.3355260243197273	0.8834226550575227
1	1	smote	0.6	100	10	0.3	1	0.6951144366197183	0.07639277965648221	0.04687499999267579	0.9661971830917874	1.4057372888297806	1.3867183392666838	0.9864704708542645
1	2	smote	0.6	100	10	0.3	1	0.6886663732394366	0.07213610224291549	0.04687499999267579	0.9492957746412022	0.9207648459770825	0.9244789840725286	1.0040337431473683
1	3	smote	0.6	100	10	0.3	1	0.7009683098591549	0.08566602209853941	0.07812499998779297	0.9570422535143871	1.8880240112269355	1.8186471170569167	0.9632542210068746
1	1	smote	0.6	100	10	0.3	3	0.6942671654929577	0.07348651387418823	0.04687499999267579	0.9661971830917874	1.4057372888297806	1.3867183392666838	0.9864704708542645
1	2	smote	0.6	100	10	0.3	3	0.695444542253521	0.0728978342816773	0.07812499998779297	0.9485915492890945	1.5637331528995588	1.5196914847757732	0.9718355502795009
1	3	smote	0.6	100	10	0.3	3	0.7057108274647887	0.07919265606899094	0.07812499998779297	0.9584507042186026	1.9548975467193814	1.8802961570243926	0.9618387115124488
1	1	smote	0.6	300	5	0.1	1	0.6383362676056339	0.07339227600163625	0.04687499999267579	0.9725352112607568	1.741487385501651	1.7067301471136673	0.980041626432542
1	2	smote	0.6	300	5	0.1	1	0.6752200704225352	0.07776925838149656	0.03124999999511719	0.9690140845002183	1.0087973283203862	1.0085224014153573	0.9997274606253568
1	3	smote	0.6	300	5	0.1	1	0.675	0.09020722804292582	0.07812499998779297	0.9767605633734031	3.56188855166613	3.36174097615479	0.9438085700248529
1	1	smote	0.6	300	5	0.1	3	0.640536971830986	0.07035873684218671	0.03124999999511719	0.9683098591481105	0.9856627713549583	0.9861107995720996	1.0004545351346665
1	2	smote	0.6	300	5	0.1	3	0.6802596830985915	0.06962038336562786	0.03124999999511719	0.9626760563312489	0.8320143845919494	0.8372639263369555	1.0063094262816583
1	3	smote	0.6	300	5	0.1	3	0.6522007042253521	0.10375208603235607	0.07812499998779297	0.9732394366128646	3.082068426807948	2.9194068025967628	0.9472232174934753
1	1	smote	0.6	300	5	0.3	1	0.6430127640845069	0.07154278740238444	0.03124999999511719	0.9760563380212954	1.3149899627568251	1.3051465131543252	0.9925144198578039
1	2	smote	0.6	300	5	0.3	1	0.670631602112676	0.07467556454365143	0.06249999999023438	0.9725352112607568	2.360682899938773	2.2756401961515564	0.9639753702641505
1	3	smote	0.6	300	5	0.3	1	0.654181338028169	0.09543883632602551	0.06249999999023438	0.9823943661902649	3.7199978838184715	3.5499979816514697	0.9543010655714458
1	1	smote	0.6	300	5	0.3	3	0.6404489436619718	0.06888942486050528	0.015624999997558595	0.9732394366128646	0.5772763089063936	0.5838813605193526	1.0114417407024874
1	2	smote	0.6	300	5	0.3	3	0.6798635563380282	0.0740731896118872	0.04687499999267579	0.969718309852326	1.5749136998637705	1.5479646044998017	0.9828885156593425
1	3	smote	0.6	300	5	0.3	3	0.6433208626760563	0.0683656592584955	0.04687499999267579	0.9788732394297264	2.2786874447545618	2.21874894872154	0.9736960332326963
1	1	smote	0.6	300	10	0.1	1	0.6739766725352112	0.06700064135802031	0.03124999999511719	0.97464788731708	1.2401428797107308	1.2326384021552013	0.9939486892359461
1	2	smote	0.6	300	10	0.1	1	0.6905589788732394	0.07589359160289771	0.06249999999023438	0.9633802816833565	1.7538456744642974	1.706730302579238	0.9731359548280054
1	3	smote	0.6	300	10	0.1	1	0.7082746478873239	0.10257885498871043	0.09374999998535158	0.9711267605565415	3.4793932411538906	3.24695009368235	0.9331943341395964
1	1	smote	0.6	300	10	0.1	3	0.6894036091549295	0.07696544593438757	0.03124999999511719	0.9732394366128646	1.1731744340390375	1.1677627210387052	0.9953871099002344
1	2	smote	0.6	300	10	0.1	3	0.693386883802817	0.07554932338955374	0.07812499998779297	0.9640845070354642	2.274841505832959	2.175244491631826	0.9562180324676819
1	3	smote	0.6	300	10	0.1	3	0.6862786091549296	0.0896070164139943	0.09374999998535158	0.9711267605565415	3.4793932411538906	3.24695009368235	0.9331943341395964
1	1	smote	0.6	300	10	0.3	1	0.6674955985915494	0.07519650647654837	0.04687499999267579	0.9711267605565415	1.6541377712704106	1.623475046841175	0.9814630065867707
1	2	smote	0.6	300	10	0.3	1	0.6950154049295774	0.07681830609046725	0.07812499998779297	0.9598591549228179	2.026463960725485	1.9462714443321076	0.9604273561177433
1	3	smote	0.6	300	10	0.3	1	0.7253851232394366	0.10879027539196456	0.09374999998535158	0.9683098591481105	3.1609185404069593	2.958332398716299	0.9359090812654212
1	1	smote	0.6	300	10	0.3	3	0.7024867957746479	0.07898059403993896	0.03124999999511719	0.9683098591481105	0.9856627713549583	0.9861107995720996	1.0004545351346665
1	2	smote	0.6	300	10	0.3	3	0.6783340669014085	0.08172546418428045	0.06249999999023438	0.9577464788664948	1.5111107533181873	1.4791663161300757	0.9788602839142838
1	3	smote	0.6	300	10	0.3	3	0.6934969190140845	0.0904533125728402	0.09374999998535158	0.9654929577396797	2.894439694090419	2.7168359464060856	0.9386396693662872
1	1	smote	0.6	500	5	0.1	1	0.6346720950704227	0.07113774716306487	0.03124999999511719	0.979577464781834	1.5472739914577496	1.5301716637806813	0.988946790778991
1	2	smote	0.6	500	5	0.1	1	0.6812389964788732	0.07689565249231031	0.03124999999511719	0.9739436619649723	1.2057536782268878	1.1993238635401866	0.9946673795317021
1	3	smote	0.6	500	5	0.1	1	0.6768705985915493	0.08668579616665768	0.06249999999023438	0.9823943661902649	3.7199978838184715	3.5499979816514697	0.9543010655714458
1	1	smote	0.6	500	5	0.1	3	0.6339128521126761	0.07155012479915815	0.03124999999511719	0.9753521126691878	1.276497177624385	1.2678566279181827	0.9932310367601012
1	2	smote	0.6	500	5	0.1	3	0.6766615316901409	0.06817382440707667	0.03124999999511719	0.9690140845002183	1.0087973283203862	1.0085224014153573	0.9997274606253568
1	3	smote	0.6	500	5	0.1	3	0.6552706866197183	0.09589463070603843	0.06249999999023438	0.9753521126691878	2.6380941661908546	2.5357132558363653	0.9611913259020398
1	1	smote	0.6	500	5	0.3	1	0.643981073943662	0.07263473218175005	0.015624999997558595	0.979577464781834	0.7613570435398683	0.7650858318903406	1.004897545466402
1	2	smote	0.6	500	5	0.3	1	0.6770026408450704	0.07549681452488995	0.06249999999023438	0.9732394366128646	2.4245604961890432	2.3355254420774103	0.9632778482957284
1	3	smote	0.6	500	5	0.3	1	0.6558978873239437	0.11518645825875012	0.06249999999023438	0.9852112675986958	4.441266833678857	4.2261876158396445	0.9515725421807805
1	1	smote	0.6	500	5	0.3	3	0.6328014964788732	0.06737675379870532	0.015624999997558595	0.97464788731708	0.6102290361471511	0.6163192010776006	1.009980119704908
1	2	smote	0.6	500	5	0.3	3	0.6730413732394366	0.07204189131460564	0.04687499999267579	0.9661971830917874	1.4057372888297806	1.3867183392666838	0.9864704708542645
1	3	smote	0.6	500	5	0.3	3	0.6543463908450704	0.0733309226078398	0.06249999999023438	0.9774647887255109	2.8916653815385502	2.77343626800715	0.9591138230575114
1	1	smote	0.6	500	10	0.1	1	0.6780039612676056	0.06801622369754073	0.03124999999511719	0.9732394366128646	1.1731744340390375	1.1677627210387052	0.9953871099002344
1	2	smote	0.6	500	10	0.1	1	0.6929577464788732	0.0769939604225698	0.04687499999267579	0.9640845070354642	1.3201539235171516	1.3051466949790957	0.9886322030543129
1	3	smote	0.6	500	10	0.1	1	0.7085387323943662	0.09986062414626491	0.09374999998535158	0.9718309859086491	3.5689642472032923	3.328123817187439	0.9325181063681928
1	1	smote	0.6	500	10	0.1	3	0.6921434859154929	0.07752534729039876	0.03124999999511719	0.9753521126691878	1.276497177624385	1.2678566279181827	0.9932310367601012
1	2	smote	0.6	500	10	0.1	3	0.6928587147887324	0.07599828150939611	0.07812499998779297	0.9669014084438952	2.4756573827144073	2.3603716264375914	0.9534322552715327
1	3	smote	0.6	500	10	0.1	3	0.6865757042253521	0.08912408363069364	0.09374999998535158	0.9704225352044337	3.394087519663702	3.169641784274454	0.9338715433736482
1	1	smote	0.6	500	10	0.3	1	0.6675066021126761	0.07523657215469813	0.04687499999267579	0.9704225352044337	1.6135825921789708	1.584820892137227	0.9821752438846467
1	2	smote	0.6	500	10	0.3	1	0.6947953345070422	0.07682246874963786	0.07812499998779297	0.9598591549228179	2.026463960725485	1.9462714443321076	0.9604273561177433
1	3	smote	0.6	500	10	0.3	1	0.7255941901408451	0.10926696131494192	0.09374999998535158	0.9690140845002183	3.2351086713114663	3.025567204246072	0.9352289147889625
1	1	smote	0.6	500	10	0.3	3	0.7017605633802817	0.07904292230033601	0.03124999999511719	0.9690140845002183	1.0087973283203862	1.0085224014153573	0.9997274606253568
1	2	smote	0.6	500	10	0.3	3	0.6781690140845071	0.07919228013838464	0.06249999999023438	0.9591549295707102	1.5655168578718177	1.5301720386726432	0.9774228973155924
1	3	smote	0.6	500	10	0.3	3	0.6946192781690141	0.09232861551860466	0.09374999998535158	0.9654929577396797	2.894439694090419	2.7168359464060856	0.9386396693662872
1	1	smote	0.8	100	5	0.1	1	0.7047095070422535	0.08311972352279529	0.21874999996582034	0.8866197183036154	2.1895650235473423	1.9293476555131823	0.8811556692167887
1	2	smote	0.8	100	5	0.1	1	0.7056998239436619	0.07975022152362436	0.23437499996337893	0.8683098591488148	2.018443587694873	1.7797458537976116	0.881741676836112
1	3	smote	0.8	100	5	0.1	1	0.7220180457746479	0.09699558190330881	0.2968749999536133	0.8746478873177842	2.946067176922288	2.368328462264901	0.8038949184038586
1	1	smote	0.8	100	5	0.1	3	0.7020686619718309	0.07859038780626	0.23437499996337893	0.8767605633741073	2.17784238821235	1.9017855595769664	0.8732429619755887
1	2	smote	0.8	100	5	0.1	3	0.7072953345070422	0.08472849052413901	0.2812499999560547	0.8661971830924916	2.5331805867424806	2.1019735266914026	0.829776413241272
1	3	smote	0.8	100	5	0.1	3	0.7283450704225352	0.10790410521794667	0.3437499999462891	0.8640845070361685	3.330125581428234	2.5291448911296333	0.7594743189065172
1	1	smote	0.8	100	5	0.3	1	0.6652178697183098	0.07169045561360031	0.09374999998535158	0.9330985915427247	1.4428310005120855	1.4013155796572885	0.9712264047082628
1	2	smote	0.8	100	5	0.3	1	0.6842099471830986	0.07479233828092492	0.14062499997802735	0.9316901408385093	2.2318647145701362	2.0586337187321675	0.9223828321556754
1	3	smote	0.8	100	5	0.3	1	0.6867517605633803	0.11058082529977455	0.17187499997314454	0.9401408450638019	3.2597108838467546	2.871323048965692	0.8808520505904993
1	1	smote	0.8	100	5	0.3	3	0.6697293133802817	0.07076499122988819	0.10937499998291017	0.9330985915427247	1.7128344622816374	1.6348681762668364	0.9544811218713524
1	2	smote	0.8	100	5	0.3	3	0.68046875	0.07426235490975257	0.12499999998046876	0.9197183098526781	1.6365912749969926	1.5570173495464847	0.951378243895033
1	3	smote	0.8	100	5	0.3	3	0.7120928697183099	0.12063838000940691	0.3124999999511719	0.9246478873174321	5.577739260285528	4.147195710300357	0.743526267721354
1	1	smote	0.8	100	10	0.1	1	0.6994278169014084	0.07528695865338894	0.07812499998779297	0.9394366197116942	1.314544521048068	1.2899707168949257	0.9813062114632716
1	2	smote	0.8	100	10	0.1	1	0.7072843309859155	0.08273581974022522	0.15624999997558595	0.9239436619653244	2.249656767772452	2.0543978775361196	0.9132050206368857
1	3	smote	0.8	100	10	0.1	1	0.7353653169014085	0.09584222444703298	0.18749999997070316	0.932394366190617	3.182691833586796	2.7734370890597155	0.8714123773985427
1	1	smote	0.8	100	10	0.1	3	0.7128411091549295	0.08132062458705587	0.10937499998291017	0.9211267605568936	1.4342103448356258	1.3867185738531738	0.9668864574184908
1	2	smote	0.8	100	10	0.1	3	0.7127200704225353	0.07847804972964516	0.14062499997802735	0.9056338028105237	1.5704204581225822	1.4902050656297852	0.9489210626478349
1	3	smote	0.8	100	10	0.1	3	0.7448393485915492	0.1009542373664915	0.21874999996582034	0.9147887323879241	3.0059500572710838	2.5671484584667206	0.8540223155729257
1	1	smote	0.8	100	10	0.3	1	0.6937610035211267	0.07450108595380112	0.06249999999023438	0.9626760563312489	1.7194963942445456	1.674527852673911	0.9738478318907116
1	2	smote	0.8	100	10	0.3	1	0.6870158450704226	0.0754522670067393	0.12499999998046876	0.9478873239369868	2.5984550982820505	2.398648187685477	0.9231054880597224
1	3	smote	0.8	100	10	0.3	1	0.712731073943662	0.08355388312556039	0.09374999998535158	0.9542253521059563	2.156498201817433	2.048076475030313	0.9497232373016923
1	1	smote	0.8	100	10	0.3	3	0.6995818661971831	0.07240041892854789	0.06249999999023438	0.9464788732327714	1.1789471483462248	1.1677629393795603	0.9905133824091905
1	2	smote	0.8	100	10	0.3	3	0.6827574823943662	0.07321078232386119	0.10937499998291017	0.9345070422469401	1.7523106170504699	1.6700266262983654	0.9530425670685526
1	3	smote	0.8	100	10	0.3	3	0.7146346830985916	0.08738980060114684	0.10937499998291017	0.9450704225285559	2.1129100959683838	1.9911855343856393	0.9423900794718589
1	1	smote	0.8	300	5	0.1	1	0.6310519366197184	0.08080091659289379	0.03124999999511719	0.9661971830917874	0.9220427379877815	0.9244788928444557	1.002642117914798
1	2	smote	0.8	300	5	0.1	1	0.6721390845070423	0.07224886352011534	0.04687499999267579	0.9570422535143871	1.0956729511566285	1.0911882702341502	0.9959069064592004
1	3	smote	0.8	300	5	0.1	1	0.6634132922535211	0.0785699272769248	0.03124999999511719	0.9732394366128646	1.1731744340390375	1.1677627210387052	0.9953871099002344
1	1	smote	0.8	300	5	0.1	3	0.6377640845070423	0.07194127720327846	0.06249999999023438	0.9626760563312489	1.7194963942445456	1.674527852673911	0.9738478318907116
1	2	smote	0.8	300	5	0.1	3	0.675638204225352	0.07536007562722367	0.06249999999023438	0.9605633802749257	1.6238091117645252	1.5848210261866298	0.975989725926824
1	3	smote	0.8	300	5	0.1	3	0.6934419014084507	0.08868057438228334	0.06249999999023438	0.9676056337960028	1.991303732381716	1.929347229798562	0.9688864528857747
1	1	smote	0.8	300	5	0.3	1	0.6234264964788732	0.07743493250143221	0.06249999999023438	0.9753521126691878	2.6380941661908546	2.5357132558363653	0.9611913259020398
1	2	smote	0.8	300	5	0.3	1	0.6736245598591548	0.07576290995190865	0.04687499999267579	0.9725352112607568	1.741487385501651	1.7067301471136673	0.980041626432542
1	3	smote	0.8	300	5	0.3	1	0.6426606514084507	0.07586506321018158	0.07812499998779297	0.9676056337960028	2.5313183034250977	2.4116840372482025	0.9527383453403697
1	1	smote	0.8	300	5	0.3	3	0.6237015845070423	0.07135199749791606	0.06249999999023438	0.9739436619649723	2.491890934153754	2.398647727080373	0.9625813350358547
1	2	smote	0.8	300	5	0.3	3	0.6677706866197184	0.08046912579304588	0.07812499998779297	0.9669014084438952	2.4756573827144073	2.3603716264375914	0.9534322552715327
1	3	smote	0.8	300	5	0.3	3	0.6624339788732394	0.09504517210565237	0.06249999999023438	0.969718309852326	2.1348830150030476	2.0639528059997354	0.9667755891757652
1	1	smote	0.8	300	10	0.1	1	0.6704115316901408	0.06732231759366746	0.04687499999267579	0.969718309852326	1.5749136998637705	1.5479646044998017	0.9828885156593425
1	2	smote	0.8	300	10	0.1	1	0.6879181338028169	0.07571224984247557	0.07812499998779297	0.9556338028101716	1.8253964135381375	1.7609123009664056	0.9646739029684475
1	3	smote	0.8	300	10	0.1	1	0.7213358274647887	0.08692053163101444	0.09374999998535158	0.9640845070354642	2.776875492818322	2.6102933899581915	0.9400109471743664
1	1	smote	0.8	300	10	0.1	3	0.6750550176056338	0.06722875529747725	0.015624999997558595	0.9683098591481105	0.4850086653480924	0.4930553997860498	1.0165908986019778
1	2	smote	0.8	300	10	0.1	3	0.6911201584507043	0.07517713065464472	0.06249999999023438	0.9584507042186026	1.537852737023402	1.504236925619514	0.9781410625522696
1	3	smote	0.8	300	10	0.1	3	0.7255171654929577	0.08643921832423486	0.04687499999267579	0.9626760563312489	1.268480946790843	1.2558958895054333	0.990078629086185
1	1	smote	0.8	300	10	0.3	1	0.6753411091549295	0.08449840283005529	0.06249999999023438	0.964788732387572	1.8266661473586696	1.774999495280305	0.9717153184123244
1	2	smote	0.8	300	10	0.3	1	0.6883912852112676	0.07694221339615606	0.07812499998779297	0.9429577464722327	1.400920449229223	1.3695985249562015	0.9776418865900207
1	3	smote	0.8	300	10	0.3	1	0.7106954225352112	0.09234613940563097	0.10937499998291017	0.9584507042186026	2.8328866192834203	2.6324146198341496	0.9292340094328073
1	1	smote	0.8	300	10	0.3	3	0.6846390845070423	0.07738107929046224	0.07812499998779297	0.9598591549228179	2.026463960725485	1.9462714443321076	0.9604273561177433
1	2	smote	0.8	300	10	0.3	3	0.6943221830985915	0.07796928743805989	0.12499999998046876	0.9521126760496331	2.840335539325415	2.610293571783006	0.9190088661143183
1	3	smote	0.8	300	10	0.3	3	0.7248349471830986	0.123414868415466	0.09374999998535158	0.9683098591481105	3.1609185404069593	2.958332398716299	0.9359090812654212
1	1	smote	0.8	500	5	0.1	1	0.6161421654929577	0.0768349087076493	0.03124999999511719	0.9739436619649723	1.2057536782268878	1.1993238635401866	0.9946673795317021
1	2	smote	0.8	500	5	0.1	1	0.6701584507042254	0.0715066251076091	0.015624999997558595	0.9704225352044337	0.5207859161653108	0.5282736307124091	1.014377710891979
1	3	smote	0.8	500	5	0.1	1	0.6650308098591549	0.07671853655132684	0.03124999999511719	0.9809859154860495	1.664276304347709	1.6435176532960498	0.9875269102611189
1	1	smote	0.8	500	5	0.1	3	0.635706426056338	0.07315454538796459	0.06249999999023438	0.97464788731708	2.562961950528875	2.4652768043104025	0.9618858282980226
1	2	smote	0.8	500	5	0.1	3	0.6605633802816901	0.0700122429434351	0.06249999999023438	0.9669014084438952	1.947517141414608	1.888297301150073	0.9695921240022096
1	3	smote	0.8	500	5	0.1	3	0.6887323943661972	0.08566910481538512	0.06249999999023438	0.9753521126691878	2.6380941661908546	2.5357132558363653	0.9611913259020398
1	1	smote	0.8	500	5	0.3	1	0.6176166373239437	0.07101725289928709	0.06249999999023438	0.9781690140776186	2.987095403820572	2.8629019130619953	0.9584233163525061
1	2	smote	0.8	500	5	0.3	1	0.6701914612676056	0.0744799824733867	0.04687499999267579	0.9732394366128646	1.7886102024159514	1.751644081558058	0.9793324790979814
1	3	smote	0.8	500	5	0.3	1	0.6412962147887324	0.08317385020582518	0.04687499999267579	0.9690140845002183	1.538002483904322	1.512783602123036	0.9836028241662582
1	1	smote	0.8	500	5	0.3	3	0.6187500000000001	0.07014079977325109	0.06249999999023438	0.97464788731708	2.562961950528875	2.4652768043104025	0.9618858282980226
1	2	smote	0.8	500	5	0.3	3	0.664480633802817	0.0783222591990378	0.04687499999267579	0.9661971830917874	1.4057372888297806	1.3867183392666838	0.9864704708542645
1	3	smote	0.8	500	5	0.3	3	0.6634022887323943	0.08311788991941976	0.06249999999023438	0.969718309852326	2.1348830150030476	2.0639528059997354	0.9667755891757652
1	1	smote	0.8	500	10	0.1	1	0.6730523767605634	0.06783666000526606	0.04687499999267579	0.969718309852326	1.5749136998637705	1.5479646044998017	0.9828885156593425
1	2	smote	0.8	500	10	0.1	1	0.687544014084507	0.07707192023567958	0.07812499998779297	0.9556338028101716	1.8253964135381375	1.7609123009664056	0.9646739029684475
1	3	smote	0.8	500	10	0.1	1	0.7206536091549296	0.08817359722289783	0.09374999998535158	0.9669014084438952	3.0220093562753747	2.8324459517251097	0.9372723865408559
1	1	smote	0.8	500	10	0.1	3	0.6759683098591549	0.06754865737829001	0.015624999997558595	0.9711267605565415	0.5338751538659137	0.5411583489470583	1.0136421215515534
1	2	smote	0.8	500	10	0.1	3	0.6883142605633803	0.07505587358635682	0.06249999999023438	0.9584507042186026	1.537852737023402	1.504236925619514	0.9781410625522696
1	3	smote	0.8	500	10	0.1	3	0.7256161971830986	0.08819642505188632	0.07812499998779297	0.9683098591481105	2.5894530420528348	2.465276998930249	0.9520454447327326
1	1	smote	0.8	500	10	0.3	1	0.6751320422535211	0.0845345157036849	0.06249999999023438	0.9661971830917874	1.9055549911976586	1.8489577856889114	0.9702988237937309
1	2	smote	0.8	500	10	0.3	1	0.6883362676056337	0.07688834608686064	0.07812499998779297	0.9457746478806637	1.4780979004509167	1.4407464871485705	0.9747300716197955
1	3	smote	0.8	500	10	0.3	1	0.7110805457746479	0.09227576537402123	0.10937499998291017	0.9577464788664948	2.7836250703808	2.5885410532276323	0.9299172697267268
1	1	smote	0.8	500	10	0.3	3	0.6849141725352113	0.0770592637238441	0.07812499998779297	0.9619718309791411	2.143753358841902	2.0543976072306918	0.9583180720486354
1	2	smote	0.8	500	10	0.3	3	0.6934529049295775	0.07764183412740867	0.12499999998046876	0.9535211267538485	2.9307352980149717	2.6893933599581232	0.9176513936527582
1	3	smote	0.8	500	10	0.3	3	0.7255171654929577	0.1241777706299565	0.10937499998291017	0.9683098591481105	3.7524354595344422	3.4513877985023487	0.91977271779811
1	1	smote	1.0	100	5	0.1	1	0.6967209507042254	0.07919783206741496	0.24999999996093752	0.8584507042193068	2.021558729376963	1.7661690291033318	0.873666929989252
1	2	smote	1.0	100	5	0.1	1	0.7030479753521127	0.08068608723040095	0.3281249999487305	0.8507042253461219	2.782799283756697	2.19781824858246	0.7897868285302552
1	3	smote	1.0	100	5	0.1	1	0.7259242957746478	0.09632860869917095	0.3906249999389649	0.8499999999940141	3.6324783812780863	2.6041664925447447	0.7169117563484811
1	1	smote	1.0	100	5	0.1	3	0.7033340669014084	0.07930479197081447	0.2812499999560547	0.8591549295714145	2.3869563508771994	1.9968748578240936	0.836577859172282
1	2	smote	1.0	100	5	0.1	3	0.709837147887324	0.08380141497819656	0.3437499999462891	0.8394366197123984	2.7385127753043994	2.1408989890569887	0.781774319615467
1	3	smote	1.0	100	5	0.1	3	0.7354533450704226	0.1120299250251904	0.4062499999365235	0.842957746472937	3.6726454963429513	2.586883242844463	0.7043650710894654
1	1	smote	1.0	100	5	0.3	1	0.6537301936619718	0.07526781518777398	0.18749999997070316	0.9211267605568936	2.6950546013061696	2.377231840891155	0.8820718559054327
1	2	smote	1.0	100	5	0.3	1	0.6787852112676056	0.0730033699136372	0.10937499998291017	0.8978873239373389	1.0798547045621956	1.0711205845255372	0.9919117536847268
1	3	smote	1.0	100	5	0.3	1	0.7090228873239437	0.1169575928516774	0.20312499996826175	0.9302816901342938	3.4012670857240592	2.9135096823837436	0.8565953731183821
1	1	smote	1.0	100	5	0.3	3	0.6808648767605634	0.07620310814118414	0.18749999997070316	0.912676056331601	2.411910392448171	2.1471771729748887	0.8902391878150693
1	2	smote	1.0	100	5	0.3	3	0.6833296654929577	0.07201802062924062	0.17187499997314454	0.8922535211204772	1.7187074496235895	1.5951795901704722	0.9281274560907702
1	3	smote	1.0	100	5	0.3	3	0.6968419894366198	0.1010045417744463	0.26562499995849614	0.9140845070358163	3.8482730017267426	3.0917004591037496	0.8033994519707296
1	1	smote	1.0	100	10	0.1	1	0.7144036091549295	0.07600761751748182	0.12499999998046876	0.9246478873174321	1.7530037726558731	1.658878284120143	0.9463061588720006
1	2	smote	1.0	100	10	0.1	1	0.7057988556338028	0.07413966913366866	0.14062499997802735	0.8943661971768003	1.3854544150261787	1.3312498736876304	0.9608759735396503
1	3	smote	1.0	100	10	0.1	1	0.7367847711267606	0.09762018877495945	0.18749999997070316	0.9112676056273855	2.3699631016552005	2.113094999469792	0.8916151370856192
1	1	smote	1.0	100	10	0.1	3	0.7053036971830986	0.07761656953060463	0.14062499997802735	0.9056338028105237	1.5704204581225822	1.4902050656297852	0.9489210626478349
1	2	smote	1.0	100	10	0.1	3	0.7118507922535211	0.07877460733585084	0.24999999996093752	0.8795774647825383	2.434697652048217	2.0760232189867933	0.852682136072764
1	3	smote	1.0	100	10	0.1	3	0.7513644366197183	0.11781498524332551	0.2968749999536133	0.8929577464725849	3.522221886870881	2.7734372403062943	0.7874112688420033
1	1	smote	1.0	100	10	0.3	1	0.6962588028169014	0.08691457694875909	0.06249999999023438	0.9507042253454177	1.285714024985635	1.267856885293023	0.9861111007558996
1	2	smote	1.0	100	10	0.3	1	0.6750990316901408	0.07196144712960277	0.12499999998046876	0.9338028168948325	2.0151972634656987	1.888297586604332	0.9370286476098623
1	3	smote	1.0	100	10	0.3	1	0.7232724471830986	0.09991175082595223	0.15624999997558595	0.9485915492890945	3.417046515989785	3.0393829695515464	0.8894766053545192
1	1	smote	1.0	100	10	0.3	3	0.6962477992957746	0.08701364996215287	0.07812499998779297	0.9436619718243405	1.4194912735579872	1.3867185034772196	0.9769123031002969
1	2	smote	1.0	100	10	0.3	3	0.6786861795774648	0.07147642479392831	0.12499999998046876	0.9211267605568936	1.6683671355158447	1.58482122726077	0.9499235371158792
1	3	smote	1.0	100	10	0.3	3	0.7170224471830986	0.10308712429894519	0.14062499997802735	0.9492957746412022	3.063635756867509	2.7734369522175855	0.9052763258048004
1	1	smote	1.0	300	5	0.1	1	0.647194102112676	0.08421673764853205	0.07812499998779297	0.9626760563312489	2.1858005007717223	2.0931598158423883	0.9576170346952382
1	2	smote	1.0	300	5	0.1	1	0.6649647887323944	0.08211750009526281	0.03124999999511719	0.9542253521059563	0.6724564289880057	0.6826921583434377	1.0152213915870678
1	3	smote	1.0	300	5	0.1	1	0.6806558098591549	0.08358621698836624	0.09374999998535158	0.9661971830917874	2.9568956749285435	2.7734366785333675	0.9379555296726637
1	1	smote	1.0	300	5	0.1	3	0.6522227112676057	0.07033611006479701	0.09374999998535158	0.9514084506975253	2.025486838914907	1.9293474284653607	0.9525351491516387
1	2	smote	1.0	300	5	0.1	3	0.6818441901408451	0.07057925698782942	0.06249999999023438	0.9422535211201251	1.0878046899703986	1.0823168854516465	0.9949551464087286
1	3	smote	1.0	300	5	0.1	3	0.6651958626760563	0.07939827033143348	0.06249999999023438	0.9521126760496331	1.3254899193291758	1.305146785891503	0.9846523565393333
1	1	smote	1.0	300	5	0.3	1	0.6216439260563381	0.07804972098926333	0.04687499999267579	0.9718309859086491	1.6967207085960363	1.6640619085937196	0.9807518015168522
1	2	smote	1.0	300	5	0.3	1	0.6714788732394366	0.0765352017320756	0.07812499998779297	0.9626760563312489	2.1858005007717223	2.0931598158423883	0.9576170346952382
1	3	smote	1.0	300	5	0.3	1	0.6663842429577466	0.07772715058038537	0.03124999999511719	0.9781690140776186	1.4453687442783927	1.4314509565309976	0.9903707602255983
1	1	smote	1.0	300	5	0.3	3	0.6359154929577464	0.07004762728729295	0.07812499998779297	0.9640845070354642	2.274841505832959	2.175244491631826	0.9562180324676819
1	2	smote	1.0	300	5	0.3	3	0.6906249999999999	0.08012715493217447	0.04687499999267579	0.9598591549228179	1.1760135120421344	1.1677628665992648	0.9929842156416403
1	3	smote	1.0	300	5	0.3	3	0.650550176056338	0.10150002225826185	0.06249999999023438	0.97464788731708	2.562961950528875	2.4652768043104025	0.9618858282980226
1	1	smote	1.0	300	10	0.1	1	0.6941021126760563	0.07117075419641056	0.03124999999511719	0.9661971830917874	0.9220427379877815	0.9244788928444557	1.002642117914798
1	2	smote	1.0	300	10	0.1	1	0.6861245598591549	0.07351625433225478	0.09374999998535158	0.9443661971764482	1.7560014300976485	1.6851262789176267	0.9596383194653235
1	3	smote	1.0	300	10	0.1	1	0.7183318661971831	0.09683405155417465	0.09374999998535158	0.9633802816833565	2.7214846662921954	2.560095453868857	0.9406980896724783
1	1	smote	1.0	300	10	0.1	3	0.7062499999999999	0.08188758898079049	0.04687499999267579	0.9626760563312489	1.268480946790843	1.2558958895054333	0.990078629086185
1	2	smote	1.0	300	10	0.1	3	0.6912411971830986	0.07865715049912494	0.12499999998046876	0.9457746478806637	2.4916507450823606	2.305194379437713	0.9251675256136301
1	3	smote	1.0	300	10	0.1	3	0.6988886443661972	0.08681706389030364	0.07812499998779297	0.9683098591481105	2.5894530420528348	2.465276998930249	0.9520454447327326
1	1	smote	1.0	300	10	0.3	1	0.6618397887323944	0.06227860012718824	0.03124999999511719	0.9563380281622794	0.7065555095370426	0.7157256423051233	1.0129786344862475
1	2	smote	1.0	300	10	0.3	1	0.6638864436619718	0.06499910414371221	0.04687499999267579	0.937323943655371	0.7354944492804263	0.7478931389045718	1.0168576150116855
1	3	smote	1.0	300	10	0.3	1	0.7252970950704226	0.11164275496530558	0.14062499997802735	0.9521126760496331	3.253475253482149	2.9365802682558817	0.9025979935080645
1	1	smote	1.0	300	10	0.3	3	0.6998789612676056	0.07857764224862027	0.06249999999023438	0.9570422535143871	1.4852455557597022	1.4549176936455335	0.9795805637330376
1	2	smote	1.0	300	10	0.3	3	0.6841329225352113	0.07060418542026359	0.04687499999267579	0.937323943655371	0.7354944492804263	0.7478931389045718	1.0168576150116855
1	3	smote	1.0	300	10	0.3	3	0.7259022887323944	0.09928312074544349	0.14062499997802735	0.9584507042186026	3.7747294418556265	3.3845330826439066	0.8966293073531657
1	1	smote	1.0	500	5	0.1	1	0.6480633802816902	0.08410809139209192	0.07812499998779297	0.9683098591481105	2.5894530420528348	2.465276998930249	0.9520454447327326
1	2	smote	1.0	500	5	0.1	1	0.6644036091549295	0.08212936637571817	0.03124999999511719	0.9690140845002183	1.0087973283203862	1.0085224014153573	0.9997274606253568
1	3	smote	1.0	500	5	0.1	1	0.6716329225352112	0.08154430963074044	0.015624999997558595	0.97464788731708	0.6102290361471511	0.6163192010776006	1.009980119704908
1	1	smote	1.0	500	5	0.1	3	0.6332526408450704	0.06583703682751402	0.04687499999267579	0.9676056337960028	1.468994556927602	1.4470104223489215	0.9850345604311797
1	2	smote	1.0	500	5	0.1	3	0.6795114436619718	0.07045601052246514	0.03124999999511719	0.9598591549228179	0.7713637015743235	0.7785085777328431	1.0092626454035887
1	3	smote	1.0	500	5	0.1	3	0.6652618838028169	0.08245815572524356	0.07812499998779297	0.964788732387572	2.32203323775622	2.2187493691003812	0.9555200631081515
1	1	smote	1.0	500	5	0.3	1	0.6119828345070423	0.07210511852206294	0.04687499999267579	0.9760563380212954	2.0048207625551147	1.957719769731488	0.9765061227659052
1	2	smote	1.0	500	5	0.3	1	0.674768926056338	0.07666181303925715	0.06249999999023438	0.9626760563312489	1.7194963942445456	1.674527852673911	0.9738478318907116
1	3	smote	1.0	500	5	0.3	1	0.6667033450704225	0.07536464738633854	0.015624999997558595	0.9774647887255109	0.6884917578564723	0.6933590670017875	1.0070695142023942
1	1	smote	1.0	500	5	0.3	3	0.6337147887323945	0.06911774175636311	0.07812499998779297	0.9640845070354642	2.274841505832959	2.175244491631826	0.9562180324676819
1	2	smote	1.0	500	5	0.3	3	0.6909661091549296	0.07940495918751911	0.04687499999267579	0.9591549295707102	1.15488948551213	1.1476290290044824	0.9937132789348039
1	3	smote	1.0	500	5	0.3	3	0.6514964788732394	0.09336697795126306	0.06249999999023438	0.9739436619649723	2.491890934153754	2.398647727080373	0.9625813350358547
1	1	smote	1.0	500	10	0.1	1	0.6935849471830987	0.07077871027344226	0.015624999997558595	0.9676056337960028	0.4741199365181454	0.4823368074496405	1.0173307755219894
1	2	smote	1.0	500	10	0.1	1	0.6861905809859155	0.07379669102729884	0.09374999998535158	0.9443661971764482	1.7560014300976485	1.6851262789176267	0.9596383194653235
1	3	smote	1.0	500	10	0.1	1	0.7158670774647887	0.09485951520074562	0.09374999998535158	0.9626760563312489	2.6681840590745343	2.5117917790108666	0.9413862374997648
1	1	smote	1.0	500	10	0.1	3	0.6998789612676056	0.08070655799217538	0.03124999999511719	0.9626760563312489	0.8320143845919494	0.8372639263369555	1.0063094262816583
1	2	smote	1.0	500	10	0.1	3	0.6917913732394366	0.07840906959208209	0.09374999998535158	0.9464788732327714	1.829400746786414	1.7516444090693406	0.9574962696677203
1	3	smote	1.0	500	10	0.1	3	0.7001430457746479	0.08814916481839671	0.07812499998779297	0.9683098591481105	2.5894530420528348	2.465276998930249	0.9520454447327326
1	1	smote	1.0	500	10	0.3	1	0.6622359154929577	0.06214932260286424	0.03124999999511719	0.9556338028101716	0.6948283126042185	0.7043649203865623	1.0137251183653089
1	2	smote	1.0	500	10	0.3	1	0.6644586267605634	0.06510951774086185	0.04687499999267579	0.9366197183032633	0.7267758420328393	0.7395832164510103	1.0176221696012757
1	3	smote	1.0	500	10	0.3	1	0.725319102112676	0.11149847789098094	0.14062499997802735	0.9514084506975253	3.2039519069642095	2.894021142698041	0.9032660897212555
1	1	smote	1.0	500	10	0.3	3	0.6983274647887324	0.07833495832918236	0.06249999999023438	0.9591549295707102	1.5655168578718177	1.5301720386726432	0.9774228973155924
1	2	smote	1.0	500	10	0.3	3	0.6842099471830987	0.07063945359214724	0.04687499999267579	0.9380281690074788	0.7444112066607274	0.7563919232015822	1.0160942084019473
1	3	smote	1.0	500	10	0.3	3	0.7257152288732395	0.09893159828517961	0.14062499997802735	0.9584507042186026	3.7747294418556265	3.3845330826439066	0.8966293073531657
1	1	class_weight		100	5	0.1	1	0.7486465669014084	0.10074222314355064	0.5312499999169923	0.8161971830928437	5.032694462079391	2.89032551270466	0.5743097428536325
1	2	class_weight		100	5	0.1	1	0.7403058978873239	0.11092922414927561	0.48437499992431643	0.8147887323886283	4.132618726195794	2.615256512298776	0.6328327494610214
1	3	class_weight		100	5	0.1	1	0.7464788732394365	0.11137890681858666	0.42187499993408206	0.8260563380223518	3.4654774155010184	2.4253541111187595	0.6998614579380664
1	1	class_weight		100	5	0.1	3	0.7563930457746479	0.10133353323307644	0.5468749999145508	0.8042253521070125	4.957826560498894	2.7933901445685505	0.563430378393308
1	2	class_weight		100	5	0.1	3	0.7418023767605634	0.11434335360614933	0.5156249999194337	0.7880281690085351	3.957453446857365	2.432516496095326	0.6146671058006925
1	3	class_weight		100	5	0.1	3	0.7518595950704225	0.11593140977297024	0.4374999999316407	0.8133802816844129	3.38993691685756	2.344339496582041	0.6915584331450783
1	1	class_weight		100	5	0.3	1	0.6805567781690142	0.0736032988078336	0.07812499998779297	0.9457746478806637	1.4780979004509167	1.4407464871485705	0.9747300716197955
1	2	class_weight		100	5	0.3	1	0.7200924295774648	0.08761462439612423	0.18749999997070316	0.9429577464722327	3.814814141022846	3.287036459894884	0.861650476336288
1	3	class_weight		100	5	0.3	1	0.682449383802817	0.0864850738521708	0.15624999997558595	0.9415492957680174	2.9830427713785945	2.673192313022075	0.896129384680679
1	1	class_weight		100	5	0.3	3	0.6956426056338028	0.07403570601625982	0.12499999998046876	0.9211267605568936	1.6683671355158447	1.58482122726077	0.9499235371158792
1	2	class_weight		100	5	0.3	3	0.7122469190140844	0.08380953975965773	0.24999999996093752	0.8978873239373389	2.93103419246047	2.4482756217726562	0.8352941083935626
1	3	class_weight		100	5	0.3	3	0.7157900528169014	0.09575407186617707	0.24999999996093752	0.9105633802752778	3.3937004030421676	2.7952752773714176	0.8236658842744881
1	1	class_weight		100	10	0.1	1	0.7668573943661972	0.13640747229029207	0.06249999999023438	0.9739436619649723	2.491890934153754	2.398647727080373	0.9625813350358547
1	2	class_weight		100	10	0.1	1	0.7295994718309858	0.09548181625498749	0.07812499998779297	0.9732394366128646	3.082068426807948	2.9194068025967628	0.9472232174934753
1	3	class_weight		100	10	0.1	1	0.7527288732394366	0.11946073154196254	0.07812499998779297	0.9690140845002183	2.6502302679465917	2.521306003538393	0.9513535512480611
1	1	class_weight		100	10	0.1	3	0.7833516725352113	0.11208411071220208	0.17187499997314454	0.9316901408385093	2.8307718066105916	2.516107878450427	0.8888416382652037
1	2	class_weight		100	10	0.1	3	0.7458296654929578	0.10051862214036987	0.18749999997070316	0.9429577464722327	3.814814141022846	3.287036459894884	0.861650476336288
1	3	class_weight		100	10	0.1	3	0.766219190140845	0.11341256433342771	0.24999999996093752	0.9302816901342938	4.447810801108609	3.585858070626146	0.8062074100036514
1	1	class_weight		100	10	0.3	1	0.7352772887323944	0.0884191398825693	0.015624999997558595	0.9894366197113421	1.4867710781509875	1.479165265183419	0.9948843315914254
1	2	class_weight		100	10	0.3	1	0.7040382922535211	0.08073540349310246	0.03124999999511719	0.984507042246588	2.0498520480744946	2.017044151417348	0.9839949828640144
1	3	class_weight		100	10	0.3	1	0.7110145246478874	0.10207882730198169	0.03124999999511719	0.987323943655019	2.5125428187900365	2.465275831211654	0.9811875792323518
1	1	class_weight		100	10	0.3	3	0.7493617957746479	0.09683705335916544	0.04687499999267579	0.9816901408381572	2.636820752344581	2.5600947542739316	0.9709020704685237
1	2	class_weight		100	10	0.3	3	0.7075374119718308	0.100664392332946	0.04687499999267579	0.9725352112607568	1.741487385501651	1.7067301471136673	0.980041626432542
1	3	class_weight		100	10	0.3	3	0.735662411971831	0.10237331571358745	0.07812499998779297	0.9830985915423727	4.929375609210609	4.622393095801757	0.9377238443487635
1	1	class_weight		300	5	0.1	1	0.664931778169014	0.07293779224747089	0.03124999999511719	0.9816901408381572	1.7295275905394103	1.706729836182621	0.9868184978506443
1	2	class_weight		300	5	0.1	1	0.6749119718309858	0.07727715216194461	0.03124999999511719	0.9823943661902649	1.7999989766593236	1.7749989908257349	0.9861111010851923
1	3	class_weight		300	5	0.1	1	0.6562610035211267	0.09425731764920803	0.07812499998779297	0.9823943661902649	4.728810868407535	4.437497477064337	0.9383960478145725
1	1	class_weight		300	5	0.1	3	0.6566131161971831	0.06794674096841447	0.015624999997558595	0.9823943661902649	0.8857137823105362	0.8874994954128674	1.0020161188420655
1	2	class_weight		300	5	0.1	3	0.6852442781690141	0.0784599036340313	0.03124999999511719	0.97464788731708	1.2401428797107308	1.2326384021552013	0.9939486892359461
1	3	class_weight		300	5	0.1	3	0.6635013204225351	0.0838755237606859	0.07812499998779297	0.9816901408381572	4.543674176157272	4.266824590456553	0.9390692157042824
1	1	class_weight		300	5	0.3	1	0.6542583626760563	0.06519541961527722	0.0	0.9887323943592343	0.0	0.0	1.011396001173915
1	2	class_weight		300	5	0.3	1	0.6776848591549296	0.0724246381315318	0.06249999999023438	0.9809859154860495	3.4395043611391243	3.2870353065920996	0.9556712034836402
1	3	class_weight		300	5	0.3	1	0.657119278169014	0.0841461825178814	0.04687499999267579	0.984507042246588	3.125184269486292	3.0255662271260224	0.968124096046187
1	1	class_weight		300	5	0.3	3	0.6345950704225352	0.06765399483796733	0.03124999999511719	0.9852112675986958	2.1490000815524097	2.1130938079198223	0.9832916269148533
1	2	class_weight		300	5	0.3	3	0.683549735915493	0.08819603716991842	0.06249999999023438	0.9760563380212954	2.717645922103447	2.6102930263086503	0.9604978256740064
1	3	class_weight		300	5	0.3	3	0.6511883802816902	0.07538191545987633	0.06249999999023438	0.9711267605565415	2.242275645112992	2.164633395788233	0.9653734491043793
1	1	class_weight		300	10	0.1	1	0.7377640845070423	0.09343444763091484	0.0	0.9971830985845269	0.0	0.0	1.0028248487075473
1	2	class_weight		300	10	0.1	1	0.7058318661971831	0.08379975590164342	0.0	0.9943661971760961	0.0	0.0	1.0056657122730501
1	3	class_weight		300	10	0.1	1	0.7438050176056338	0.10119879192847779	0.015624999997558595	0.9964788732324192	4.492050724548789	4.437487387998829	0.987853346986426
1	1	class_weight		300	10	0.1	3	0.7435519366197183	0.08750904337234847	0.0	0.9971830985845269	0.0	0.0	1.0028248487075473
1	2	class_weight		300	10	0.1	3	0.6949713908450704	0.07894359043897814	0.015624999997558595	0.9929577464718806	2.2380920573747756	2.218746846829689	0.9913563730042907
1	3	class_weight		300	10	0.1	3	0.7182218309859154	0.10264168040468949	0.015624999997558595	0.9985915492887424	11.253888291839589	11.093671177811585	0.9857633892915869
1	1	class_weight		300	10	0.3	1	0.6971830985915494	0.08348102356726539	0.03124999999511719	0.9915492957676653	3.7849417533786602	3.6979122871704933	0.9770063822039277
1	2	class_weight		300	10	0.3	1	0.7136113556338028	0.08631341956694427	0.0	0.9922535211197729	0.0	0.0	1.0078069451377865
1	3	class_weight		300	10	0.3	1	0.7354203345070423	0.1021832064255745	0.03124999999511719	0.9915492957676653	3.7849417533786602	3.6979122871704933	0.9770063822039277
1	1	class_weight		300	10	0.3	3	0.7194872359154929	0.08994589289446782	0.0	0.9915492957676653	0.0	0.0	1.0085227171086486
1	2	class_weight		300	10	0.3	3	0.6865426936619718	0.08065547977749406	0.015624999997558595	0.9922535211197729	2.0331864063551612	2.017042848591891	0.992059961622469
1	3	class_weight		300	10	0.3	3	0.7392165492957746	0.10870021369107882	0.015624999997558595	0.9950704225282038	3.204075127682594	3.16963642230801	0.9892515824245846
1	1	class_weight		500	5	0.1	1	0.6595510563380282	0.07089320924696907	0.03124999999511719	0.9915492957676653	3.7849417533786602	3.6979122871704933	0.9770063822039277
1	2	class_weight		500	5	0.1	1	0.6795994718309859	0.08100579348744863	0.015624999997558595	0.9823943661902649	0.8857137823105362	0.8874994954128674	1.0020161188420655
1	3	class_weight		500	5	0.1	1	0.6532460387323943	0.08385528587887855	0.04687499999267579	0.9887323943592343	4.315569935898367	4.160152554643802	0.9639868136262955
1	1	class_weight		500	5	0.1	3	0.6615977112676057	0.06688135716225514	0.015624999997558595	0.9908450704155575	1.7179468398738034	1.7067289033901416	0.9934701392366982
1	2	class_weight		500	5	0.1	3	0.6825594190140845	0.07806454888162428	0.015624999997558595	0.9816901408381572	0.8510373859600482	0.8533649180913105	1.002734925232765
1	3	class_weight		500	5	0.1	3	0.6615316901408451	0.08220201803765406	0.03124999999511719	0.9880281690071266	2.6622368632306666	2.610291935360636	0.9804882295749736
1	1	class_weight		500	5	0.3	1	0.6503631161971831	0.06517882578268222	0.0	0.9908450704155575	0.0	0.0	1.0092395065236666
1	2	class_weight		500	5	0.3	1	0.6802926936619718	0.07444323669397909	0.06249999999023438	0.9802816901339417	3.314284030888428	3.1696412480769967	0.9563577488814382
1	3	class_weight		500	5	0.3	1	0.6599691901408451	0.08635730382386597	0.04687499999267579	0.9866197183029112	3.626399357208588	3.5032868530717063	0.9660510251977209
1	1	class_weight		500	5	0.3	3	0.6323173415492958	0.06698863947320526	0.03124999999511719	0.9887323943592343	2.830642646607982	2.773435036429201	0.9797898761421685
1	2	class_weight		500	5	0.3	3	0.686531690140845	0.08697160132734598	0.04687499999267579	0.9781690140776186	2.2035949704145064	2.1471764347964966	0.9743970382890522
1	3	class_weight		500	5	0.3	3	0.6511883802816902	0.07538191545987633	0.06249999999023438	0.9711267605565415	2.242275645112992	2.164633395788233	0.9653734491043793
1	1	class_weight		500	10	0.1	1	0.7376100352112677	0.09310091890625102	0.0	0.9978873239366347	0.0	0.0	1.002117138870809
1	2	class_weight		500	10	0.1	1	0.7057438380281689	0.08413099312273713	0.0	0.9936619718239884	0.0	0.0	1.0063784448755675
1	3	class_weight		500	10	0.1	1	0.7413402288732394	0.10144894574613164	0.015624999997558595	0.9964788732324192	4.492050724548789	4.437487387998829	0.987853346986426
1	1	class_weight		500	10	0.1	3	0.7417143485915493	0.08798044098556294	0.0	0.9971830985845269	0.0	0.0	1.0028248487075473
1	2	class_weight		500	10	0.1	3	0.6947403169014085	0.07901482993412322	0.0	0.9929577464718806	0.0	0.0	1.0070921884463055
1	3	class_weight		500	10	0.1	3	0.7166373239436619	0.09583716550144962	0.015624999997558595	0.9978873239366347	7.497318982993502	7.395798300798921	0.9864590585783992
1	1	class_weight		500	10	0.3	1	0.6971390845070423	0.08349338084929242	0.03124999999511719	0.9915492957676653	3.7849417533786602	3.6979122871704933	0.9770063822039277
1	2	class_weight		500	10	0.3	1	0.7136553697183098	0.08638432578830785	0.0	0.9922535211197729	0.0	0.0	1.0078069451377865
1	3	class_weight		500	10	0.3	1	0.7334507042253521	0.10072796788929217	0.015624999997558595	0.9922535211197729	2.0331864063551612	2.017042848591891	0.992059961622469
1	1	class_weight		500	10	0.3	3	0.7192451584507042	0.08966234147186014	0.0	0.9908450704155575	0.0	0.0	1.0092395065236666
1	2	class_weight		500	10	0.3	3	0.6865426936619718	0.08065547977749406	0.015624999997558595	0.9922535211197729	2.0331864063551612	2.017042848591891	0.992059961622469
1	3	class_weight		500	10	0.3	3	0.7390184859154929	0.10730597516799967	0.015624999997558595	0.9950704225282038	3.204075127682594	3.16963642230801	0.9892515824245846
2	1	none		100	5	0.1	1	0.7895738036593948	0.10383702064083776	0.0	0.9999999999929627	0.0	0.0	0.9999999900070374
2	2	none		100	5	0.1	1	0.7718419894366197	0.11616932687528492	0.0	0.9992957746408501	0.0	0.0	1.000704711627902
2	3	none		100	5	0.1	1	0.7729423415492958	0.10131555683161221	0.0	0.9992957746408501	0.0	0.0	1.000704711627902
2	1	none		100	5	0.1	3	0.777027621393385	0.10170817934955544	0.0	0.9999999999929627	0.0	0.0	0.9999999900070374
2	2	none		100	5	0.1	3	0.7649647887323944	0.11878834591543552	0.0	0.9999999999929579	0.0	0.0	0.9999999900070423
2	3	none		100	5	0.1	3	0.772469190140845	0.10703454266110728	0.0	0.9999999999929579	0.0	0.0	0.9999999900070423
2	1	none		100	5	0.3	1	0.7388062983814215	0.1064870441231144	0.0	0.9999999999929627	0.0	0.0	0.9999999900070374
2	2	none		100	5	0.3	1	0.7429907570422535	0.10650113351358767	0.0	0.9985915492887424	0.0	0.0	1.0014104272143665
2	3	none		100	5	0.3	1	0.7375110035211268	0.08937202466097059	0.0	0.9978873239366347	0.0	0.0	1.002117138870809
2	1	none		100	5	0.3	3	0.7851535010555947	0.10761626941579316	0.0	0.9999999999929627	0.0	0.0	0.9999999900070374
2	2	none		100	5	0.3	3	0.7496258802816901	0.10168080789726977	0.0	0.9978873239366347	0.0	0.0	1.002117138870809
2	3	none		100	5	0.3	3	0.747381161971831	0.09161492988582948	0.0	0.9999999999929579	0.0	0.0	0.9999999900070423
2	1	none		100	10	0.1	1	0.7928505453905701	0.11644502621980456	0.0	0.9999999999929627	0.0	0.0	0.9999999900070374
2	2	none		100	10	0.1	1	0.7530699823943662	0.09414774580299455	0.0	0.9999999999929579	0.0	0.0	0.9999999900070423
2	3	none		100	10	0.1	1	0.7600022007042253	0.0993520852965483	0.0	0.9999999999929579	0.0	0.0	0.9999999900070423
2	1	none		100	10	0.1	3	0.7843288177339902	0.10306420897671527	0.0	0.9999999999929627	0.0	0.0	0.9999999900070374
2	2	none		100	10	0.1	3	0.7630171654929578	0.1296548749709238	0.0	0.9999999999929579	0.0	0.0	0.9999999900070423
2	3	none		100	10	0.1	3	0.7729533450704225	0.1044528394010128	0.0	0.9999999999929579	0.0	0.0	0.9999999900070423
2	1	none		100	10	0.3	1	0.7438093771991555	0.10991406992560758	0.015624999997558595	0.9999999999929627	1586185.346970343	1561401.2011866337	0.9843749901656188
2	2	none		100	10	0.3	1	0.7310959507042254	0.08905056628092009	0.0	0.9999999999929579	0.0	0.0	0.9999999900070423
2	3	none		100	10	0.3	1	0.7527178697183099	0.09043161037221337	0.0	0.9999999999929579	0.0	0.0	0.9999999900070423
2	1	none		100	10	0.3	3	0.7920698451794511	0.13512341147402082	0.0	0.9999999999929627	0.0	0.0	0.9999999900070374
2	2	none		100	10	0.3	3	0.7432878521126761	0.10047530150959716	0.0	0.9992957746408501	0.0	0.0	1.000704711627902
2	3	none		100	10	0.3	3	0.747975352112676	0.09312112675575407	0.0	0.9992957746408501	0.0	0.0	1.000704711627902
2	1	none		300	5	0.1	1	0.7333743842364532	0.08775474839104878	0.0	0.9971850809219058	0.0	0.0	1.0028228551587066
2	2	none		300	5	0.1	1	0.704225352112676	0.0851163345378404	0.0	0.9985915492887424	0.0	0.0	1.0014104272143665
2	3	none		300	5	0.1	1	0.6952134683098592	0.07910050199973034	0.0	0.9985915492887424	0.0	0.0	1.0014104272143665
2	1	none		300	5	0.1	3	0.7610617522871217	0.09537563418343924	0.0	0.9985925404574343	0.0	0.0	1.0014094332487469
2	2	none		300	5	0.1	3	0.7201034330985916	0.08483118184069298	0.0	0.9978873239366347	0.0	0.0	1.002117138870809
2	3	none		300	5	0.1	3	0.7208956866197184	0.08020439866685967	0.0	0.9978873239366347	0.0	0.0	1.002117138870809
2	1	none		300	5	0.3	1	0.6952410274454609	0.0803975406723676	0.0	0.9922589725475564	0.0	0.0	1.0078014082901714
2	2	none		300	5	0.3	1	0.6825594190140845	0.10975027164469299	0.04687499999267579	0.9957746478803116	11.590136478525485	11.093723724709335	0.9571693680538377
2	3	none		300	5	0.3	1	0.6670444542253521	0.07364191077691545	0.015624999997558595	0.9943661971760961	2.801582324706414	2.773432573276611	0.9899521855212389
2	1	none		300	5	0.3	3	0.7324177515833921	0.09377870901185312	0.015624999997558595	0.9985925404574343	11.261824687076038	11.101483566795599	0.98576241085668
2	2	none		300	5	0.3	3	0.6703895246478874	0.07601981196229156	0.015624999997558595	0.9943661971760961	2.801582324706414	2.773432573276611	0.9899521855212389
2	3	none		300	5	0.3	3	0.6637103873239437	0.07324777065298733	0.0	0.9985915492887424	0.0	0.0	1.0014104272143665
2	1	none		300	10	0.1	1	0.7504288353272343	0.1078878073249079	0.015624999997558595	0.9999999999929627	1586185.346970343	1561401.2011866337	0.9843749901656188
2	2	none		300	10	0.1	1	0.7045994718309859	0.09340031502574493	0.0	0.9999999999929579	0.0	0.0	0.9999999900070423
2	3	none		300	10	0.1	1	0.7046324823943663	0.07656258986323042	0.0	0.9999999999929579	0.0	0.0	0.9999999900070423
2	1	none		300	10	0.1	3	0.7689677163969036	0.097810498159401	0.0	0.9999999999929627	0.0	0.0	0.9999999900070374
2	2	none		300	10	0.1	3	0.7249229753521127	0.09362223257108117	0.0	0.9999999999929579	0.0	0.0	0.9999999900070423
2	3	none		300	10	0.1	3	0.7129291373239437	0.0822287915412897	0.0	0.9992957746408501	0.0	0.0	1.000704711627902
2	1	none		300	10	0.3	1	0.7354305946516537	0.0848669645853325	0.0	0.9978888106896701	0.0	0.0	1.002115645818009
2	2	none		300	10	0.3	1	0.6876650528169014	0.07061369569839743	0.0	0.9999999999929579	0.0	0.0	0.9999999900070423
2	3	none		300	10	0.3	1	0.6905149647887323	0.08281919251964041	0.0	0.9992957746408501	0.0	0.0	1.000704711627902
2	1	none		300	10	0.3	3	0.7401917663617171	0.09349107351425003	0.0	0.9992962702251985	0.0	0.0	1.0007042153450654
2	2	none		300	10	0.3	3	0.6915052816901408	0.08623646774220936	0.0	0.9999999999929579	0.0	0.0	0.9999999900070423
2	3	none		300	10	0.3	3	0.7395136443661972	0.08992318200308756	0.0	0.9978873239366347	0.0	0.0	1.002117138870809
2	1	none		500	5	0.1	1	0.7364751935256861	0.0947459363213705	0.0	0.9957776213863774	0.0	0.0	1.004240272607594
2	2	none		500	5	0.1	1	0.6811069542253521	0.08711517362962057	0.0	0.9985915492887424	0.0	0.0	1.0014104272143665
2	3	none		500	5	0.1	1	0.6812610035211267	0.07548383873998588	0.0	0.9992957746408501	0.0	0.0	1.000704711627902
2	1	none		500	5	0.1	3	0.7520012315270935	0.09294944972732327	0.015624999997558595	0.9964813511541416	4.495225309709697	4.440612370235851	0.9878508905197398
2	2	none		500	5	0.1	3	0.7015294894366196	0.08135661724614911	0.0	0.9971830985845269	0.0	0.0	1.0028248487075473
2	3	none		500	5	0.1	3	0.6981183978873239	0.07408771193947325	0.0	0.9992957746408501	0.0	0.0	1.000704711627902
2	1	none		500	5	0.3	1	0.6968574067558059	0.07806974107318224	0.0	0.9950738916186133	0.0	0.0	1.004950484957322
2	2	none		500	5	0.3	1	0.6818992077464788	0.1037868651677857	0.04687499999267579	0.9971830985845269	17.409774206941186	16.64056588190702	0.955817433931726
2	3	none		500	5	0.3	1	0.6572843309859155	0.06974199590232155	0.015624999997558595	0.9950704225282038	3.204075127682594	3.16963642230801	0.9892515824245846
2	1	none		500	5	0.3	3	0.728844123856439	0.09216496985273714	0.015624999997558595	0.9971850809219058	5.622995881800006	5.550761516214614	0.9871537480493
2	2	none		500	5	0.3	3	0.6609925176056337	0.07618628526642325	0.015624999997558595	0.9943661971760961	2.801582324706414	2.773432573276611	0.9899521855212389
2	3	none		500	5	0.3	3	0.6554797535211268	0.070484072026572	0.0	0.9957746478803116	0.0	0.0	1.0042432713930307
2	1	none		500	10	0.1	1	0.748042751583392	0.1075398901253349	0.015624999997558595	0.9985925404574343	11.261824687076038	11.101483566795599	0.98576241085668
2	2	none		500	10	0.1	1	0.7046985035211267	0.09050185833878256	0.0	0.9999999999929579	0.0	0.0	0.9999999900070423
2	3	none		500	10	0.1	1	0.7044674295774648	0.07800862700073181	0.0	0.9992957746408501	0.0	0.0	1.000704711627902
2	1	none		500	10	0.1	3	0.7695614883884588	0.09969964322755241	0.0	0.9999999999929627	0.0	0.0	0.9999999900070374
2	2	none		500	10	0.1	3	0.713325264084507	0.091572250022291	0.0	0.9999999999929579	0.0	0.0	0.9999999900070423
2	3	none		500	10	0.1	3	0.7120158450704226	0.07921125347160872	0.0	0.9992957746408501	0.0	0.0	1.000704711627902
2	1	none		500	10	0.3	1	0.7351447044334976	0.08542477376015871	0.0	0.9978888106896701	0.0	0.0	1.002115645818009
2	2	none		500	10	0.3	1	0.6880391725352112	0.07076910977553333	0.0	0.9999999999929579	0.0	0.0	0.9999999900070423
2	3	none		500	10	0.3	1	0.6900418133802817	0.08025498214862906	0.0	0.9992957746408501	0.0	0.0	1.000704711627902
2	1	none		500	10	0.3	3	0.7384874208304011	0.09158042051283229	0.0	0.9992962702251985	0.0	0.0	1.0007042153450654
2	2	none		500	10	0.3	3	0.6935519366197183	0.08469827105113624	0.0	0.9999999999929579	0.0	0.0	0.9999999900070423
2	3	none		500	10	0.3	3	0.7382152288732394	0.08836108181019517	0.0	0.9978873239366347	0.0	0.0	1.002117138870809
2	1	undersample	0.6	100	5	0.1	1	0.7599291871921182	0.1146626995900939	0.5312499999169923	0.7783251231472321	3.9792590633509524	2.3965276692340804	0.6022547392085005
2	2	undersample	0.6	100	5	0.1	1	0.7434088908450706	0.09204406156244316	0.4374999999316407	0.7985915492901509	3.083915924668127	2.172202688952115	0.7043650706355477
2	3	undersample	0.6	100	5	0.1	1	0.7453565140845071	0.09633580169556182	0.5156249999194337	0.7880281690085351	3.957453446857365	2.432516496095326	0.6146671058006925
2	1	undersample	0.6	100	5	0.1	3	0.7631289584799437	0.1089329583662075	0.5312499999169923	0.7881773398959313	4.217054045532358	2.5079940671883167	0.594726555063908
2	2	undersample	0.6	100	5	0.1	3	0.7643265845070423	0.10498672073770723	0.5156249999194337	0.8112676056280897	4.575830260461881	2.7320427651806893	0.5970594545494823
2	3	undersample	0.6	100	5	0.1	3	0.7539282570422535	0.09501191477838491	0.5156249999194337	0.8063380281633357	4.432257815243557	2.662499862024106	0.6007095996411979
2	1	undersample	0.6	100	5	0.3	1	0.7428307529908516	0.10226280603401292	0.578124999909668	0.765657987327476	4.4773660395080785	2.4670137831726233	0.5509966611240054
2	2	undersample	0.6	100	5	0.3	1	0.7165162852112676	0.07896211396187479	0.48437499992431643	0.7654929577410882	3.066429929182338	2.065502914554285	0.6735855478819798
2	3	undersample	0.6	100	5	0.3	1	0.7329115316901409	0.09062035926940215	0.5624999999121094	0.7852112676001042	4.700233946875303	2.6188523366128815	0.5571748809123733
2	1	undersample	0.6	100	5	0.3	3	0.7578839725545391	0.0975969051858275	0.5312499999169923	0.7663617170952403	3.7174697067856934	2.273813908294352	0.611656328219472
2	2	undersample	0.6	100	5	0.3	3	0.7486025528169014	0.10573896704600393	0.49999999992187505	0.7873239436564273	3.7019865683471287	2.3509932665114186	0.6350626038444082
2	3	undersample	0.6	100	5	0.3	3	0.7441351232394364	0.09218831505724318	0.5468749999145508	0.7887323943606428	4.50574689015798	2.588541543669853	0.574497760685715
2	1	undersample	0.6	100	10	0.1	1	0.7651081984517946	0.10179312049621309	0.5156249999194337	0.7987332864123946	4.224565528642304	2.561898910700941	0.6064289572704608
2	2	undersample	0.6	100	10	0.1	1	0.7391285211267606	0.08471170486205683	0.4374999999316407	0.8014084506985817	3.1386917187889116	2.203014073058422	0.7018892707696551
2	3	undersample	0.6	100	10	0.1	1	0.7492407570422535	0.090496296540954	0.48437499992431643	0.8211267605575978	4.312335699289227	2.7079230764479787	0.6279481056567442
2	1	undersample	0.6	100	10	0.1	3	0.7714197748064743	0.10149452223221353	0.5468749999145508	0.7945109078058092	4.666390867565013	2.6613333460270048	0.5703194127738845
2	2	undersample	0.6	100	10	0.1	3	0.7500990316901409	0.10207449961222441	0.45312499992919925	0.8140845070365206	3.628138322372831	2.4372631260245656	0.6717668603520036
2	3	undersample	0.6	100	10	0.1	3	0.7601452464788733	0.097045785945404	0.46874999992675787	0.8295774647828904	4.29508966803863	2.7505163670076302	0.6403862402511303
2	1	undersample	0.6	100	10	0.3	1	0.7493952322308234	0.1050237212324437	0.48437499992431643	0.7741027445406468	3.219106807102677	2.144226929614924	0.6660937414977368
2	2	undersample	0.6	100	10	0.3	1	0.7114986795774648	0.0754442364154521	0.46874999992675787	0.7887323943606428	3.2941174829164415	2.2187498945741595	0.6735490987008205
2	3	undersample	0.6	100	10	0.3	1	0.7438050176056338	0.09469612929154413	0.5156249999194337	0.8028169014027972	4.334101143286299	2.6149552240437095	0.6033442908348762
2	1	undersample	0.6	100	10	0.3	3	0.771716660802252	0.10585409261798215	0.5624999999121094	0.7867698803604029	4.743988435234203	2.6379949253083996	0.5560711021712854
2	2	undersample	0.6	100	10	0.3	3	0.7274207746478872	0.08358456617005264	0.5156249999194337	0.7936619718253968	4.094572062481344	2.4989333255321147	0.610303896586453
2	3	undersample	0.6	100	10	0.3	3	0.7427156690140845	0.09380346956338917	0.48437499992431643	0.8021126760506894	3.8077211360589267	2.447731192580473	0.642833618072335
2	1	undersample	0.6	300	5	0.1	1	0.7352216748768473	0.11327914922476508	0.5312499999169923	0.762139338488655	3.6313607813648554	2.2334503494902216	0.6150450058936766
2	2	undersample	0.6	300	5	0.1	1	0.7239876760563381	0.08449642218234772	0.46874999992675787	0.7774647887269193	3.082650636839912	2.106408132812102	0.6833106797158556
2	3	undersample	0.6	300	5	0.1	1	0.7423085387323944	0.09590540070682636	0.49999999992187505	0.7943661971775046	3.863013496688964	2.431506730624494	0.629432616292548
2	1	undersample	0.6	300	5	0.1	3	0.7297457776213934	0.1216127674829791	0.42187499993408206	0.7684729063985329	2.422081550105247	1.8221408784185598	0.7523036761989151
2	2	undersample	0.6	300	5	0.1	3	0.7337367957746479	0.08711783374583604	0.5468749999145508	0.7887323943606428	4.50574689015798	2.588541543669853	0.574497760685715
2	3	undersample	0.6	300	5	0.1	3	0.7389304577464789	0.09216323494934076	0.5312499999169923	0.7852112676001042	4.143169187857195	2.4733605401343883	0.5969730866776148
2	1	undersample	0.6	300	5	0.3	1	0.732252814919071	0.10175386613958079	0.48437499992431643	0.7543983110432485	2.885473525240353	1.972197268918775	0.6834917121271318
2	2	undersample	0.6	300	5	0.3	1	0.7018045774647887	0.08154646225382231	0.5312499999169923	0.7823943661916734	4.074864951737315	2.4413429294367597	0.5991224046939876
2	3	undersample	0.6	300	5	0.3	1	0.7279709507042254	0.09574233977570529	0.5468749999145508	0.790845070416966	4.563450356077898	2.6146884266983457	0.5729630382812055
2	1	undersample	0.6	300	5	0.3	3	0.742676812104152	0.10549928283797445	0.5156249999194337	0.7551020408110127	3.282257921637442	2.1054686636520326	0.6414695862106669
2	2	undersample	0.6	300	5	0.3	3	0.7094080105633803	0.08030710619144443	0.46874999992675787	0.7760563380227039	3.0577135086966662	2.0931602835121894	0.684550807975222
2	3	undersample	0.6	300	5	0.3	3	0.7380061619718311	0.09437230799323111	0.5312499999169923	0.7845070422479965	4.125925716491736	2.465277662927602	0.5975089691543366
2	1	undersample	0.6	300	10	0.1	1	0.7544312983814215	0.10709042606151511	0.5156249999194337	0.7853624208248744	3.8950817707978134	2.4023052155078415	0.6167534644760408
2	2	undersample	0.6	300	10	0.1	1	0.7301276408450705	0.08466108796432933	0.4374999999316407	0.8112676056280897	3.3432833968839835	2.3180968916684637	0.6933593665425278
2	3	undersample	0.6	300	10	0.1	1	0.7272997359154929	0.08677113887130092	0.48437499992431643	0.8119718309801974	4.056633522214815	2.5760766415405403	0.635028179614247
2	1	undersample	0.6	300	10	0.1	3	0.7632938951442647	0.1054732359523606	0.49999999992187505	0.7888810696636954	3.7366664767919224	2.3683332207209538	0.6338090910879468
2	2	undersample	0.6	300	10	0.1	3	0.7351782570422535	0.0892327624251603	0.48437499992431643	0.8098591549238743	4.0011221092277305	2.547453569252067	0.6366847748449591
2	3	undersample	0.6	300	10	0.1	3	0.75	0.09922290666289695	0.46874999992675787	0.8147887323886283	3.8816817275823388	2.5308933989988156	0.6520094994388775
2	1	undersample	0.6	300	10	0.3	1	0.7549590957072484	0.09774429744414685	0.49999999992187505	0.7959183673413377	3.899999794465146	2.449999879499953	0.6282051204148724
2	2	undersample	0.6	300	10	0.3	1	0.728125	0.08716163892708913	0.42187499993408206	0.815492957740736	3.2252938145403673	2.2864979672499217	0.7089270207535586
2	3	undersample	0.6	300	10	0.3	1	0.7402948943661972	0.0963690499539361	0.4374999999316407	0.8035211267549048	3.1808042916349955	2.22670239521815	0.7000438125872682
2	1	undersample	0.6	300	10	0.3	3	0.7566634412385644	0.10916031739851621	0.48437499992431643	0.7712878254695898	3.167925262042902	2.1178364454820406	0.6685247405227791
2	2	undersample	0.6	300	10	0.3	3	0.7434969190140845	0.09345831016106312	0.49999999992187505	0.7957746478817199	3.8965515189392104	2.448275741738153	0.6283185762777111
2	3	undersample	0.6	300	10	0.3	3	0.7293353873239437	0.09269669127532536	0.49999999992187505	0.8147887323886283	4.399239286962114	2.6996196255987366	0.6136559994831653
2	1	undersample	0.6	500	5	0.1	1	0.7394880365939479	0.11431603576569095	0.5312499999169923	0.7628430682564191	3.6454993388615873	2.2400777983188496	0.6144776212093307
2	2	undersample	0.6	500	5	0.1	1	0.7233824823943662	0.08474754441233683	0.48437499992431643	0.7823943661916734	3.377561863619256	2.225930318015869	0.6590346451434157
2	3	undersample	0.6	500	5	0.1	1	0.7376100352112677	0.09510394985281703	0.49999999992187505	0.7845070422479965	3.6405226949059846	2.3202613298142136	0.6373429004180144
2	1	undersample	0.6	500	5	0.1	3	0.7270847994370161	0.11328360937109389	0.45312499992919925	0.7628430682564191	2.6651970019614137	1.9106545926837244	0.7168905580434148
2	2	undersample	0.6	500	5	0.1	3	0.7293904049295774	0.08601549125196091	0.5468749999145508	0.7887323943606428	4.50574689015798	2.588541543669853	0.574497760685715
2	3	undersample	0.6	500	5	0.1	3	0.7352112676056338	0.09143348630570056	0.5312499999169923	0.7873239436564273	4.195584772968291	2.497930345668382	0.5953711911165362
2	1	undersample	0.6	500	5	0.3	1	0.7317909922589726	0.10162314557377285	0.49999999992187505	0.7565095003465412	3.1069362815851878	2.053468123392104	0.6609302239294855
2	2	undersample	0.6	500	5	0.3	1	0.700594190140845	0.08117651448182628	0.5468749999145508	0.785915492952212	4.430580533151444	2.554481788108372	0.5765568924182447
2	3	undersample	0.6	500	5	0.3	1	0.7254071302816901	0.09428295246550557	0.5312499999169923	0.790845070416966	4.285297194059279	2.539983043078393	0.5927203844220204
2	1	undersample	0.6	500	5	0.3	3	0.7407085679099226	0.10499847701792549	0.5156249999194337	0.755805770578777	3.294784647398223	2.1115362964398434	0.6408723147230286
2	2	undersample	0.6	500	5	0.3	3	0.7102772887323944	0.0804657041663481	0.48437499992431643	0.7753521126705961	3.242234102426531	2.1561519412490724	0.6650204274925856
2	3	undersample	0.6	500	5	0.3	3	0.736212588028169	0.09469085037899161	0.5312499999169923	0.785915492952212	4.160526103107803	2.4814965941624187	0.5964381645637423
2	1	undersample	0.6	500	10	0.1	1	0.7551790112596762	0.10715455260316101	0.5156249999194337	0.7825475017538175	3.830879859641946	2.371207414796448	0.6189720020896908
2	2	undersample	0.6	500	10	0.1	1	0.727574823943662	0.08402788388409041	0.42187499993408206	0.8112676056280897	3.1367485164694444	2.2353077169660183	0.712619348941137
2	3	undersample	0.6	500	10	0.1	1	0.7240977112676055	0.08649954925203589	0.48437499992431643	0.8098591549238743	4.0011221092277305	2.547453569252067	0.6366847748449591
2	1	undersample	0.6	500	10	0.1	3	0.7611717100633357	0.10352263100242516	0.49999999992187505	0.7867698803604029	3.68976879141894	2.3448843780519106	0.6355098310245266
2	2	undersample	0.6	500	10	0.1	3	0.733406690140845	0.08814740038118406	0.46874999992675787	0.8063380281633357	3.673796590328375	2.4204544200219145	0.6588427866844966
2	3	undersample	0.6	500	10	0.1	3	0.7453124999999999	0.09714465691528182	0.46874999992675787	0.8091549295717666	3.7410460259816603	2.456180682650762	0.6565491651752114
2	1	undersample	0.6	500	10	0.3	1	0.7550580577058409	0.09806355916668094	0.49999999992187505	0.7952146375735735	3.8831613081322014	2.4415806363392023	0.6287610541427618
2	2	undersample	0.6	500	10	0.3	1	0.7278719190140844	0.08630605541982066	0.42187499993408206	0.815492957740736	3.2252938145403673	2.2864979672499217	0.7089270207535586
2	3	undersample	0.6	500	10	0.3	1	0.739249559859155	0.09591327908932326	0.4374999999316407	0.8021126760506894	3.1526293318712066	2.210853980395266	0.7012730378793837
2	1	undersample	0.6	500	10	0.3	3	0.7569823187895849	0.10765980557286638	0.49999999992187505	0.7712878254695898	3.3723075354051018	2.18615375017501	0.6482664150585308
2	2	undersample	0.6	500	10	0.3	3	0.7411861795774648	0.09256779676060646	0.48437499992431643	0.7964788732338277	3.6763131135639613	2.3799739310655497	0.6473806285763235
2	3	undersample	0.6	500	10	0.3	3	0.7273987676056337	0.09179647667970058	0.48437499992431643	0.8119718309801974	4.056633522214815	2.5760766415405403	0.635028179614247
2	1	undersample	0.8	100	5	0.1	1	0.7613916256157636	0.10295962970317202	0.6718749998950196	0.7037297677642244	4.863702999200741	2.2677775358901315	0.4662656185268238
2	2	undersample	0.8	100	5	0.1	1	0.7509242957746478	0.0981983816783626	0.5937499999072267	0.7232394366146251	3.819338267637949	2.145356156205314	0.5617088531251557
2	3	undersample	0.8	100	5	0.1	1	0.7462808098591549	0.09485665146828687	0.6249999999023438	0.7443661971778567	4.853075993576933	2.444903485194215	0.5037842885418021
2	1	undersample	0.8	100	5	0.1	3	0.7670874384236452	0.10569214779475529	0.6874999998925782	0.7135819845129234	5.481080838491776	2.4003377536152968	0.43793145358260893
2	2	undersample	0.8	100	5	0.1	3	0.762037852112676	0.10079143506710396	0.656249999897461	0.7232394366146251	4.988896380943646	2.3711831200163997	0.47529210652375353
2	3	undersample	0.8	100	5	0.1	3	0.7461157570422535	0.09646124291269942	0.578124999909668	0.7415492957694257	3.9318799392057753	2.236886834036371	0.5689102488641639
2	1	undersample	0.8	100	5	0.3	1	0.7593134236453203	0.13349165950211997	0.6718749998950196	0.6959887403188179	4.687720269939177	2.2100332023862723	0.47145158589800934
2	2	undersample	0.8	100	5	0.3	1	0.7239986795774648	0.08501247880046803	0.5937499999072267	0.7147887323893325	3.6628678530722527	2.0817900501036117	0.568349745877078
2	3	undersample	0.8	100	5	0.3	1	0.7140955105633803	0.08528589348249767	0.5937499999072267	0.7401408450652104	4.162809908132481	2.2848915105850716	0.5488820098398439
2	1	undersample	0.8	100	5	0.3	3	0.7553109605911329	0.10069239796306574	0.6249999999023438	0.7100633356741024	4.0817150479731135	2.155643129160766	0.5281218955777078
2	2	undersample	0.8	100	5	0.3	3	0.7481954225352112	0.09309701476609597	0.6093749999047852	0.7323943661920255	4.269473501092012	2.277138072401992	0.5333533582360515
2	3	undersample	0.8	100	5	0.3	3	0.721786971830986	0.09423207580282938	0.5312499999169923	0.735915492952564	3.158222094826869	2.011666590137758	0.6369617139499542
2	1	undersample	0.8	100	10	0.1	1	0.7532767417311752	0.10003820435644839	0.656249999897461	0.7114707952096307	4.707538605982551	2.274466384190104	0.48315404874730594
2	2	undersample	0.8	100	10	0.1	1	0.7384793133802816	0.08708839330550061	0.5312499999169923	0.748591549290503	3.374603030342986	2.1130951536704754	0.6261759089660023
2	3	undersample	0.8	100	10	0.1	1	0.7405039612676056	0.09315032303192243	0.5468749999145508	0.7697183098537345	4.03406075836541	2.374808764948314	0.5886893794752789
2	1	undersample	0.8	100	10	0.1	3	0.7643714813511612	0.10134333759549743	0.6874999998925782	0.7044334975319886	5.243333109426176	2.32604158756647	0.44361887497697017
2	2	undersample	0.8	100	10	0.1	3	0.7310849471830986	0.08972230773830292	0.5937499999072267	0.7387323943609949	4.132489972280829	2.2725740366062603	0.5499284960217502
2	3	undersample	0.8	100	10	0.1	3	0.7532900528169014	0.0910431473203729	0.48437499992431643	0.783098591543781	3.391577953148602	2.2331573641695033	0.6584419880959987
2	1	undersample	0.8	100	10	0.3	1	0.7472730471498944	0.08851765141551257	0.6093749999047852	0.7079521463708097	3.7815902152366982	2.0865586631323603	0.5517675122252387
2	2	undersample	0.8	100	10	0.3	1	0.7333846830985915	0.08826306201352532	0.5937499999072267	0.7415492957694257	4.193460306486877	2.297343234956273	0.5478394989140358
2	3	undersample	0.8	100	10	0.3	1	0.7424515845070422	0.09121252599271681	0.6249999999023438	0.7605633802763341	5.294117385824167	2.6102940081626484	0.49305554920466016
2	1	undersample	0.8	100	10	0.3	3	0.7738608374384237	0.10638858708459333	0.656249999897461	0.718508092887273	4.872954335971739	2.331328041773425	0.4784218837911561
2	2	undersample	0.8	100	10	0.3	3	0.7273657570422536	0.08251963909424663	0.5156249999194337	0.7507042253468261	3.205576681242996	2.0683261878526475	0.6452274774456075
2	3	undersample	0.8	100	10	0.3	3	0.7334617077464789	0.09244475884071714	0.6093749999047852	0.7549295774594724	4.805517014014626	2.4865300705094735	0.517432362678705
2	1	undersample	0.8	300	5	0.1	1	0.743820372976777	0.1005188375653485	0.6406249998999024	0.7093596059063382	4.350773589421649	2.204184245812755	0.5066189166138666
2	2	undersample	0.8	300	5	0.1	1	0.7287301936619719	0.08296634308143341	0.578124999909668	0.7147887323893325	3.4343848703722606	2.0270061014166747	0.5902093514793274
2	3	undersample	0.8	300	5	0.1	1	0.7244608274647888	0.09006422411846816	0.5312499999169923	0.7507042253468261	3.412805879038704	2.1310027389996975	0.624413687857302
2	1	undersample	0.8	300	5	0.1	3	0.7268868754398311	0.0910031290160719	0.5624999999121094	0.7037297677642244	3.0539530627478664	1.898604448652203	0.6216874912950882
2	2	undersample	0.8	300	5	0.1	3	0.7282020246478873	0.10029310834325639	0.5937499999072267	0.7154929577414403	3.6755520265434183	2.08694299559094	0.5677903465287181
2	3	undersample	0.8	300	5	0.1	3	0.7283890845070424	0.09009553339475974	0.5156249999194337	0.745774647882072	3.122777101567862	2.028220141467435	0.6494924371071343
2	1	undersample	0.8	300	5	0.3	1	0.7222686488388459	0.09318761403089632	0.656249999897461	0.6882477128734114	4.214652004640253	2.105036613831228	0.4994567924865688
2	2	undersample	0.8	300	5	0.3	1	0.7072953345070423	0.08631815432403775	0.5624999999121094	0.7239436619667329	3.3717199839705767	2.037627476852383	0.6043287855522478
2	3	undersample	0.8	300	5	0.3	1	0.7149647887323944	0.08228792054574594	0.5624999999121094	0.7366197183046718	3.5958745638855967	2.135695105702121	0.5939292463627001
2	1	undersample	0.8	300	5	0.3	3	0.7408625087966222	0.09371958996573367	0.656249999897461	0.7051372272997528	4.565415305508118	2.2256114993142226	0.4874937557104381
2	2	undersample	0.8	300	5	0.3	3	0.7436399647887324	0.08989811088373338	0.6093749999047852	0.7190140845019788	3.9918795375256533	2.1687029299589478	0.5432786409643042
2	3	undersample	0.8	300	5	0.3	3	0.7003301056338028	0.08781918590806483	0.5624999999121094	0.7408450704173181	3.675465682644668	2.170516220211373	0.5905418172466594
2	1	undersample	0.8	300	10	0.1	1	0.7596762843068262	0.10192311687483287	0.6093749999047852	0.7156931738162161	3.9270295460960805	2.1433709019605427	0.5457995254507327
2	2	undersample	0.8	300	10	0.1	1	0.723206426056338	0.08497843329171775	0.46874999992675787	0.7464788732341798	2.598039110669689	1.848958260074964	0.7116745188712622
2	3	undersample	0.8	300	10	0.1	1	0.7443111795774647	0.09154952947998009	0.5312499999169923	0.7767605633748116	3.9434277778942692	2.379731754168623	0.6034678073919452
2	1	undersample	0.8	300	10	0.1	3	0.7580818965517241	0.09472095361968702	0.6718749998950196	0.712174524977395	5.066480164497451	2.334313793798532	0.46073677727805207
2	2	undersample	0.8	300	10	0.1	3	0.7354093309859155	0.08688630079751215	0.5312499999169923	0.745774647882072	3.324653599321126	2.089681357875539	0.628541068174953
2	3	undersample	0.8	300	10	0.1	3	0.7436729753521126	0.09296384011916912	0.5468749999145508	0.7725352112621653	4.098964251096379	2.4042181601244303	0.5865428366426261
2	1	undersample	0.8	300	10	0.3	1	0.7345069493314568	0.10757593675213618	0.6406249998999024	0.705840957067517	4.277407775959349	2.17781840644878	0.5091444346070687
2	2	undersample	0.8	300	10	0.3	1	0.7084176936619718	0.08301057364187701	0.48437499992431643	0.7450704225299644	2.745521402049026	1.9000344555190156	0.6920486675666689
2	3	undersample	0.8	300	10	0.3	1	0.7315911091549295	0.08744969818018712	0.49999999992187505	0.7605633802763341	3.17647044793143	2.088235206530119	0.6574073988710669
2	1	undersample	0.8	300	10	0.3	3	0.755783779028853	0.10160055153370592	0.6874999998925782	0.7107670654418666	5.406325797407949	2.3769768030501672	0.43966583555259386
2	2	undersample	0.8	300	10	0.3	3	0.7341549295774648	0.09001493340267165	0.5624999999121094	0.7330985915441331	3.5314736585700075	2.107519709585661	0.5967819324254333
2	3	undersample	0.8	300	10	0.3	3	0.7421324823943661	0.09492526156482223	0.5312499999169923	0.7654929577410882	3.699499328312403	2.2653902933821195	0.6123504980930831
2	1	undersample	0.8	500	5	0.1	1	0.7420720443349753	0.10119622876060859	0.6406249998999024	0.7065446868352813	4.291940188894906	2.1830409923772782	0.5086373186435219
2	2	undersample	0.8	500	5	0.1	1	0.7302706866197184	0.08446247539848134	0.5624999999121094	0.7176056337977634	3.2671890449272567	1.9918951909625686	0.609666331179507
2	3	undersample	0.8	500	5	0.1	1	0.7207966549295773	0.08892763817088215	0.5156249999194337	0.7499999999947183	3.193548251366863	2.0624999171341645	0.6458333248341922
2	1	undersample	0.8	500	5	0.1	3	0.7274256685432794	0.09526125936750611	0.578124999909668	0.7002111189254032	3.200747580612004	1.9284403696126706	0.6024968508252263
2	2	undersample	0.8	500	5	0.1	3	0.7279709507042254	0.0953922054665028	0.578124999909668	0.711267605628794	3.375790296867543	2.0022865156707774	0.5931311799109181
2	3	undersample	0.8	500	5	0.1	3	0.7229093309859156	0.08850461705859021	0.49999999992187505	0.748591549290503	2.9775909121601956	1.9887954387486826	0.6679209695498208
2	1	undersample	0.8	500	5	0.3	1	0.720707248416608	0.09282417941417588	0.656249999897461	0.6924700914799967	4.29873085091369	2.1339387174284807	0.4964113242836793
2	2	undersample	0.8	500	5	0.3	1	0.7072513204225352	0.08323655344160157	0.578124999909668	0.726056338023056	3.632009755427963	2.110379099971782	0.5810499436290794
2	3	undersample	0.8	500	5	0.3	1	0.7149427816901408	0.08174085380843862	0.578124999909668	0.7394366197131026	3.8888887225247464	2.218749914456956	0.5705357066960791
2	1	undersample	0.8	500	5	0.3	3	0.7400378254750176	0.09421291428339379	0.656249999897461	0.7037297677642244	4.534657557684843	2.21503852342757	0.4884687432080045
2	2	undersample	0.8	500	5	0.3	3	0.7410431338028168	0.08748151442665317	0.5937499999072267	0.7197183098540866	3.752995598188753	2.1184044466624936	0.5644569394525558
2	3	undersample	0.8	500	5	0.3	3	0.7011113556338029	0.08803050177054127	0.5468749999145508	0.7422535211215335	3.4755981201934794	2.1217553817868504	0.6104720032800441
2	1	undersample	0.8	500	10	0.1	1	0.7599181914144968	0.10128840272828692	0.6249999999023438	0.7149894440484519	4.181069789063095	2.1929011572454966	0.5244832605212719
2	2	undersample	0.8	500	10	0.1	1	0.7234044894366197	0.08486286840006546	0.48437499992431643	0.7471830985862875	2.776314565013773	1.9159121801455743	0.6900918853094459
2	3	undersample	0.8	500	10	0.1	1	0.7418463908450704	0.09077597882407615	0.5156249999194337	0.7739436619663808	3.644558162190292	2.2809578426116555	0.6258530402476202
2	1	undersample	0.8	500	10	0.1	3	0.7590715165376496	0.09428143691114302	0.7031249998901368	0.7079521463708097	5.7412806575649284	2.407567688229647	0.419343309344151
2	2	undersample	0.8	500	10	0.1	3	0.7341549295774649	0.08652037560413506	0.5468749999145508	0.7443661971778567	3.5142964214216152	2.139290549544938	0.6087393486109463
2	3	undersample	0.8	500	10	0.1	3	0.7408230633802817	0.09180896628543635	0.5624999999121094	0.7690140845016267	4.280487598326906	2.435213308769632	0.5689102491306356
2	1	undersample	0.8	500	10	0.3	1	0.7347928395496129	0.108437687453583	0.6406249998999024	0.7065446868352813	4.291940188894906	2.1830409923772782	0.5086373186435219
2	2	undersample	0.8	500	10	0.3	1	0.7089898767605634	0.08337560273008747	0.49999999992187505	0.7450704225299644	2.9226518137370254	1.9613258895680163	0.6710774958285792
2	3	undersample	0.8	500	10	0.3	1	0.7315140845070424	0.08728024091393732	0.49999999992187505	0.7612676056284419	3.1887904191471113	2.0943951921318797	0.6567992514240406
2	1	undersample	0.8	500	10	0.3	3	0.7553989268121042	0.10106194352037431	0.6874999998925782	0.7142857142806877	5.499999755900256	2.406249915362943	0.43749999402846945
2	2	undersample	0.8	500	10	0.3	3	0.7339458626760563	0.08991424528867452	0.5624999999121094	0.7338028168962408	3.544217541426159	2.113095158343223	0.5962092050508723
2	3	undersample	0.8	500	10	0.3	3	0.7415823063380282	0.09441177762912668	0.5312499999169923	0.7626760563326572	3.6421363322229268	2.238501388956489	0.6146121804201897
2	1	undersample	1.0	100	5	0.1	1	0.7440292927515834	0.11462429487928856	0.656249999897461	0.6608022519306066	3.719162453532709	1.934712079562757	0.5202010040011599
2	2	undersample	1.0	100	5	0.1	1	0.7625	0.10890612553941266	0.7656249998803711	0.6556338028122843	6.219358972542381	2.2232872561244816	0.3574785124554477
2	3	undersample	1.0	100	5	0.1	1	0.7349581866197183	0.08495362030698386	0.656249999897461	0.6908450704176702	4.266100477940992	2.1227220266448232	0.49757899396882876
2	1	undersample	1.0	100	5	0.1	3	0.7418411330049262	0.11390657618317988	0.7031249998901368	0.6474313863430864	4.3491961907484615	1.9942926077686125	0.45854279200346876
2	2	undersample	1.0	100	5	0.1	3	0.7580545774647887	0.10316748750081871	0.7499999998828126	0.6549295774601765	5.693877320114519	2.1734693244001937	0.3817204244607269
2	3	undersample	1.0	100	5	0.1	3	0.7440250880281689	0.08600921475648018	0.6874999998925782	0.6845070422487007	4.773214097105877	2.1791293948413113	0.4565329153013339
2	1	undersample	1.0	100	5	0.3	1	0.7184091308937368	0.10268666914732591	0.6406249998999024	0.6453201970397937	3.2433573870230865	1.8062065459918861	0.556894075498765
2	2	undersample	1.0	100	5	0.3	1	0.7789392605633803	0.10376982211547031	0.7499999998828126	0.6633802816854693	5.912133644003823	2.228033406235857	0.3768577439676497
2	3	undersample	1.0	100	5	0.3	1	0.7152948943661972	0.08404077197402537	0.6093749999047852	0.7021126760513936	3.676879293914809	2.0456559593430677	0.5563565619246219
2	1	undersample	1.0	100	5	0.3	3	0.7405326354679803	0.10228524875840259	0.6874999998925782	0.6530612244852002	4.141176325939959	1.9816175896057335	0.47851561784058666
2	2	undersample	1.0	100	5	0.3	3	0.7776408450704225	0.10873578743804643	0.7656249998803711	0.6654929577417924	6.498947082789942	2.288815720660447	0.3521825345727245
2	3	undersample	1.0	100	5	0.3	3	0.7217539612676056	0.08490159923473521	0.6406249998999024	0.7014084506992859	4.187448564278787	2.1454893145680773	0.5123619406327236
2	1	undersample	1.0	100	10	0.1	1	0.7484385995777623	0.096955986055351	0.6718749998950196	0.6418015482009726	3.6688182926112205	1.8757059885756435	0.5112561599643731
2	2	undersample	1.0	100	10	0.1	1	0.742737676056338	0.08511896784353769	0.7031249998901368	0.6619718309812538	4.6381577216310665	2.0800780631106592	0.4484707380752021
2	3	undersample	1.0	100	10	0.1	1	0.7309088908450704	0.08455568059859445	0.6093749999047852	0.6999999999950705	3.6399998638964255	2.031249931940909	0.5580357064537266
2	1	undersample	1.0	100	10	0.1	3	0.7538155348346235	0.09710552424900049	0.7031249998901368	0.652357494717436	4.444385094828387	2.0225518139478322	0.455080225126639
2	2	undersample	1.0	100	10	0.1	3	0.7545224471830986	0.09509389582260733	0.6874999998925782	0.651408450699638	4.111110968452315	1.9722221653112308	0.47972972253351553
2	3	undersample	1.0	100	10	0.1	3	0.7307328345070423	0.08283756545726569	0.7031249998901368	0.6971830985866396	5.452876144077803	2.3219475973398844	0.4258207011235561
2	1	undersample	1.0	100	10	0.3	1	0.7312302076002815	0.08485996403406107	0.6874999998925782	0.6495425756463791	4.0775098997143635	1.9617218312420568	0.48110779341194976
2	2	undersample	1.0	100	10	0.3	1	0.7512544014084508	0.0959762067416406	0.734374999885254	0.6612676056291461	5.397211475963523	2.168009291137199	0.40169062242980685
2	3	undersample	1.0	100	10	0.3	1	0.73671875	0.0865570616566962	0.6718749998950196	0.6964788732345318	4.698596650708405	2.2136020148546685	0.4711198113877169
2	1	undersample	1.0	100	10	0.3	3	0.7448869634060521	0.11272190408001645	0.6718749998950196	0.6657283603049562	4.077994841962737	2.0099670447911797	0.4928812031169306
2	2	undersample	1.0	100	10	0.3	3	0.7298965669014085	0.0876377751346194	0.6874999998925782	0.6626760563333615	4.321920511253667	2.0381001480019476	0.47157278794827884
2	3	undersample	1.0	100	10	0.3	3	0.7248679577464788	0.08229485299532863	0.6718749998950196	0.693661971826101	4.636562486200579	2.1932470544634626	0.47303298825917245
2	1	undersample	1.0	300	5	0.1	1	0.7350347466572836	0.10192248154004634	0.734374999885254	0.6600985221628424	5.3691387466119265	2.1605524723006906	0.40240204631937865
2	2	undersample	1.0	300	5	0.1	1	0.746137764084507	0.10152516754585311	0.7812499998779298	0.6669014084460078	7.1504074011055305	2.3454016205207524	0.3280094989628219
2	3	undersample	1.0	300	5	0.1	1	0.7198393485915493	0.08686247812210511	0.6249999999023438	0.6866197183050239	3.6516852614508206	1.9943819584885636	0.5461538383456792
2	1	undersample	1.0	300	5	0.1	3	0.7359473961998592	0.12298352579025164	0.7499999998828126	0.652357494717436	5.629554429699121	2.1573886015443544	0.3832254527760405
2	2	undersample	1.0	300	5	0.1	3	0.7436509683098591	0.08901034334454806	0.734374999885254	0.6556338028122843	5.263683181772219	2.132540837507156	0.4051423140843981
2	3	undersample	1.0	300	5	0.1	3	0.7172645246478873	0.08488977400950976	0.6093749999047852	0.7007042253471782	3.652235157151651	2.0360293433856755	0.5574748665557469
2	1	undersample	1.0	300	5	0.3	1	0.7222686488388459	0.09700553555116995	0.6249999999023438	0.6572836030917856	3.196440691916694	1.8236652442196324	0.5705299700591954
2	2	undersample	1.0	300	5	0.3	1	0.7235145246478873	0.08085308248106858	0.7187499998876954	0.6570422535164997	4.895961484649634	2.095739158248997	0.4280546560384876
2	3	undersample	1.0	300	5	0.3	1	0.7218639964788732	0.0900913884149319	0.6249999999023438	0.6999999999950705	3.8888887405105694	2.0833332635291377	0.535714278204506
2	1	undersample	1.0	300	5	0.3	3	0.7319559289232934	0.11302910073330756	0.6874999998925782	0.662209711466135	4.312916510475454	2.0352863977342834	0.4719048814559012
2	2	undersample	1.0	300	5	0.3	3	0.7670224471830986	0.09954200878513701	0.7812499998779298	0.6781690140797313	7.525788947433551	2.4275163355349365	0.32255970466789136
2	3	undersample	1.0	300	5	0.3	3	0.7074713908450705	0.07968385175062975	0.6249999999023438	0.6950704225303165	3.7990760704525566	2.0496535121062402	0.5395136701938477
2	1	undersample	1.0	300	10	0.1	1	0.7290860309641097	0.0865544702775506	0.6406249998999024	0.6615059816983708	3.4836842372836654	1.892574008215728	0.5432679440702074
2	2	undersample	1.0	300	10	0.1	1	0.7618948063380283	0.09529596125107344	0.7187499998876954	0.6816901408402698	5.472959457881603	2.2580198401797635	0.4125774734542199
2	3	undersample	1.0	300	10	0.1	1	0.7229973591549296	0.08637807256165879	0.6406249998999024	0.7049295774598245	4.2586902944330625	2.171091811487001	0.5098026902163177
2	1	undersample	1.0	300	10	0.1	3	0.7481417135819844	0.1011084997838647	0.6718749998950196	0.6572836030917856	3.9270556971450854	1.9604401375361051	0.4992137238315109
2	2	undersample	1.0	300	10	0.1	3	0.75078125	0.09065702088924646	0.7031249998901368	0.6732394366149772	4.879763875145501	2.1518048906764613	0.4409649517753893
2	3	undersample	1.0	300	10	0.1	3	0.7289722711267606	0.0865427390258714	0.6406249998999024	0.6943661971782087	4.049889647355973	2.096054078523823	0.5175583091241424
2	1	undersample	1.0	300	10	0.3	1	0.7461844651653765	0.09186193795538192	0.7187499998876954	0.658691062627314	4.931958574911677	2.10586334000459	0.42698316676812653
2	2	undersample	1.0	300	10	0.3	1	0.7404269366197184	0.09125840505521261	0.6249999999023438	0.6774647887276235	3.5007276803956784	1.9377728653533315	0.5535342955116785
2	3	undersample	1.0	300	10	0.3	1	0.7205655809859154	0.08419543705911112	0.6093749999047852	0.7035211267556091	3.701757579237352	2.0553740395820044	0.555242734989654
2	1	undersample	1.0	300	10	0.3	3	0.7501319493314568	0.09928479530775619	0.7187499998876954	0.6544686840207287	4.840461461353061	2.080129776513559	0.4297378968342169
2	2	undersample	1.0	300	10	0.3	3	0.7559859154929578	0.09201392966059944	0.7499999998828126	0.6704225352065464	6.10256384083013	2.275640956205633	0.37289915427913656
2	3	undersample	1.0	300	10	0.3	3	0.7357834507042254	0.09051357359623138	0.6249999999023438	0.7126760563330093	4.1339867618431825	2.1752450219542805	0.5261857635084821
2	1	undersample	1.0	500	5	0.1	1	0.7327366291344124	0.10042944925908255	0.7187499998876954	0.6600985221628424	4.96296277279481	2.114583270762378	0.42607275491247704
2	2	undersample	1.0	500	5	0.1	1	0.7462367957746479	0.09452054831380244	0.7812499998779298	0.6647887323896846	7.082832808043643	2.3306196779755615	0.32905190201587947
2	3	undersample	1.0	500	5	0.1	1	0.7156360035211267	0.0862172942737415	0.6249999999023438	0.688732394361347	3.687782671147528	2.007918487183386	0.5444785198474711
2	1	undersample	1.0	500	5	0.1	3	0.7311092540464462	0.11677645209733947	0.7499999998828126	0.6467276565753222	5.492031656352712	2.123007907672917	0.38656147407615304
2	2	undersample	1.0	500	5	0.1	3	0.7439920774647887	0.08957727831243267	0.7031249998901368	0.6626760563333615	4.65278523407257	2.084420605911083	0.4479941485626542
2	3	undersample	1.0	500	5	0.1	3	0.7159441021126761	0.08521280441688114	0.6249999999023438	0.6971830985866396	3.8372091576194616	2.063953419857675	0.5378787803076193
2	1	undersample	1.0	500	5	0.3	1	0.7218398135116115	0.09704525643969078	0.6249999999023438	0.6558761435562571	3.176550683090075	1.8162064908814406	0.571754283280999
2	2	undersample	1.0	500	5	0.3	1	0.7234705105633803	0.08071724318741481	0.7187499998876954	0.659154929572823	4.942148571635695	2.1087292766170913	0.42668268600789616
2	3	undersample	1.0	500	5	0.3	1	0.7208956866197183	0.08952552226494834	0.6249999999023438	0.6999999999950705	3.8888887405105694	2.0833332635291377	0.535714278204506
2	1	undersample	1.0	500	5	0.3	3	0.7290420478536241	0.11114819536742665	0.6874999998925782	0.658691062627314	4.245773044233929	2.0143040643522165	0.4744257408271171
2	2	undersample	1.0	500	5	0.3	3	0.7654489436619718	0.09915991888719093	0.7656249998803711	0.6746478873191927	6.773737066299991	2.353219624239248	0.3474034397067723
2	3	undersample	1.0	500	5	0.3	3	0.7066901408450704	0.07933967354235957	0.6249999999023438	0.6908450704176702	3.724373439501652	2.021640025376022	0.5428134479454341
2	1	undersample	1.0	500	10	0.1	1	0.7306144440534835	0.08740903747709121	0.6406249998999024	0.662209711466135	3.494655680430513	1.896516870616037	0.5426906136388935
2	2	undersample	1.0	500	10	0.1	1	0.7611025528169014	0.09511326007939779	0.7499999998828126	0.6774647887276235	6.30130976648058	2.325327438423998	0.369022863751332
2	3	undersample	1.0	500	10	0.1	1	0.7220950704225352	0.0864872848976401	0.656249999897461	0.7028169014035014	4.514864100486154	2.2082345224690636	0.48910319960298326
2	1	undersample	1.0	500	10	0.1	3	0.7481417135819846	0.10086548561186023	0.6718749998950196	0.658691062627314	3.951693530079075	1.9685244265260302	0.49814702785661213
2	2	undersample	1.0	500	10	0.1	3	0.749537852112676	0.089994924860645	0.7031249998901368	0.6746478873191927	4.911141297639276	2.1611200630768606	0.4400443569001509
2	3	undersample	1.0	500	10	0.1	3	0.72615536971831	0.08561314444195019	0.6406249998999024	0.6929577464739933	4.023135068992092	2.086439151871485	0.5186102568917343
2	1	undersample	1.0	500	10	0.3	1	0.7461624736101338	0.09171013517239761	0.7187499998876954	0.6579873328595498	4.9165521679356905	2.101530287991445	0.42743983324970825
2	2	undersample	1.0	500	10	0.3	1	0.7400638204225353	0.09108418108295403	0.6249999999023438	0.6767605633755158	3.4894697411229014	1.933551138108533	0.5541102937295064
2	3	undersample	1.0	500	10	0.3	1	0.7203455105633803	0.08430154228922704	0.6093749999047852	0.7056338028119322	3.739521387922492	2.070125527402883	0.5535803316150404
2	1	undersample	1.0	500	10	0.3	3	0.7501539408866995	0.0993523063893322	0.7187499998876954	0.6579873328595498	4.9165521679356905	2.101530287991445	0.42743983324970825
2	2	undersample	1.0	500	10	0.3	3	0.7555017605633804	0.09173150387798121	0.734374999885254	0.6690140845023309	5.588235064657329	2.218749932587166	0.3970394679238264
2	3	undersample	1.0	500	10	0.3	3	0.7336047535211269	0.089538566819312	0.6249999999023438	0.711267605628794	4.105690892753003	2.164634070995435	0.5272277155007804
2	1	smote	0.6	100	5	0.1	1	0.7422039936664322	0.08794020001840062	0.24999999996093752	0.9042927515770283	3.1495094708104645	2.612132079429958	0.8293774227840891
2	2	smote	0.6	100	5	0.1	1	0.7261883802816901	0.08190013104705338	0.18749999997070316	0.8929577464725849	1.9251010346344344	1.7516445728250278	0.9098974661902068
2	3	smote	0.6	100	5	0.1	1	0.7295004401408451	0.08026290070457374	0.15624999997558595	0.90985915492317	1.8692127554922846	1.7333982448070748	0.9273413211105717
2	1	smote	0.6	100	5	0.1	3	0.7541124208304011	0.09686688264249238	0.2812499999560547	0.897255453899386	3.417212288419656	2.7373713083215505	0.8010539126954177
2	2	smote	0.6	100	5	0.1	3	0.7361025528169014	0.08591829494898374	0.23437499996337893	0.8816901408388614	2.2813409140455425	1.9810266178568683	0.8683606132020265
2	3	smote	0.6	100	5	0.1	3	0.7222491197183099	0.07783182367872697	0.17187499997314454	0.8908450704162617	1.6938525536451001	1.5745966296036518	0.9295948512617936
2	1	smote	0.6	100	5	0.3	1	0.699408427163969	0.07693919837135918	0.12499999998046876	0.9422941590362964	2.3327522079249965	2.166158160618627	0.9285847549225649
2	2	smote	0.6	100	5	0.3	1	0.6735585387323944	0.07134779313944964	0.10937499998291017	0.9408450704159096	1.9532160436339918	1.848958020275391	0.9466223702029462
2	3	smote	0.6	100	5	0.3	1	0.6709947183098592	0.06710039042564521	0.09374999998535158	0.9485915492890945	1.9088328828504089	1.823629781730928	0.9553637612945045
2	1	smote	0.6	100	5	0.3	3	0.7018824771287825	0.07519497876083162	0.07812499998779297	0.925404644609955	1.0513270102161052	1.047317076326286	0.9961858257572351
2	2	smote	0.6	100	5	0.3	3	0.706525088028169	0.07641287236045073	0.14062499997802735	0.9345070422469401	2.3348970031121157	2.147177090955041	0.9196024770018384
2	3	smote	0.6	100	5	0.3	3	0.6799955985915493	0.07467067903585986	0.09374999998535158	0.9352112675990478	1.4932531429704798	1.4470106458490817	0.9690323691789183
2	1	smote	0.6	100	10	0.1	1	0.7463603976073189	0.08580547438589113	0.10937499998291017	0.9437016185718249	2.0585522653114174	1.942773091882201	0.9437569810756182
2	2	smote	0.6	100	10	0.1	1	0.7115977112676056	0.08669912595048078	0.07812499998779297	0.9464788732327714	1.4986616289929986	1.4597036742244502	0.9740048260384554
2	3	smote	0.6	100	10	0.1	1	0.7294014084507042	0.07950114209869187	0.07812499998779297	0.9514084506975253	1.6592971282247406	1.6077895237211337	0.9689581689617666
2	1	smote	0.6	100	10	0.1	3	0.7576420654468684	0.08961940146293118	0.12499999998046876	0.9303307529843046	1.9076476335219565	1.794191661213039	0.9405257085261978
2	2	smote	0.6	100	10	0.1	3	0.726375440140845	0.08284786813191901	0.10937499998291017	0.9359154929511556	1.7935219871424906	1.7067305024635822	0.9516083420017571
2	3	smote	0.6	100	10	0.1	3	0.7380721830985916	0.08604465410468647	0.14062499997802735	0.9352112675990478	2.362054970256069	2.170515968773622	0.9189100052645126
2	1	smote	0.6	100	10	0.3	1	0.7259412385643913	0.07848684803916503	0.06249999999023438	0.959887403230402	1.5953212394560554	1.5581136461468805	0.9766770426280579
2	2	smote	0.6	100	10	0.3	1	0.701474471830986	0.08135391851596585	0.04687499999267579	0.9683098591481105	1.5027317659139057	1.4791661993581495	0.9843181716673554
2	3	smote	0.6	100	10	0.3	1	0.7136223591549297	0.08681174767880773	0.09374999998535158	0.9661971830917874	2.9568956749285435	2.7734366785333675	0.9379555296726637
2	1	smote	0.6	100	10	0.3	3	0.7335833040112598	0.07866020617781097	0.03124999999511719	0.9542575650882882	0.6729527066913832	0.683172927363924	1.0151871206421952
2	2	smote	0.6	100	10	0.3	3	0.6933758802816901	0.07231419988457223	0.06249999999023438	0.9591549295707102	1.5655168578718177	1.5301720386726432	0.9774228973155924
2	3	smote	0.6	100	10	0.3	3	0.7222821302816902	0.08849117136471293	0.10937499998291017	0.9570422535143871	2.735978653852815	2.5461059638796835	0.9306015355545488
2	1	smote	0.6	300	5	0.1	1	0.7197396199859254	0.08074640351692203	0.03124999999511719	0.9760731878889791	1.3159387285762176	1.306065630032966	0.9924972861667191
2	2	smote	0.6	300	5	0.1	1	0.6276738556338027	0.05981085696571247	0.03124999999511719	0.9683098591481105	0.9856627713549583	0.9861107995720996	1.0004545351346665
2	3	smote	0.6	300	5	0.1	1	0.6724031690140845	0.0692976433874851	0.015624999997558595	0.9640845070354642	0.42608142518954606	0.43504889832636523	1.0210463736409436
2	1	smote	0.6	300	5	0.1	3	0.6982428747361014	0.07400823499196288	0.03124999999511719	0.969035890211337	1.009530465683743	1.0092326282292325	0.9997049642780088
2	2	smote	0.6	300	5	0.1	3	0.6538842429577465	0.06534586847921732	0.06249999999023438	0.9669014084438952	1.947517141414608	1.888297301150073	0.9695921240022096
2	3	smote	0.6	300	5	0.1	3	0.6766725352112676	0.06943611569624678	0.015624999997558595	0.9690140845002183	0.49639233623773515	0.5042612007076787	1.0158520970844553
2	1	smote	0.6	300	5	0.3	1	0.6727216748768472	0.07490220444104492	0.07812499998779297	0.972554539050158	3.0030410593171233	2.8465534488575677	0.9478902760904805
2	2	smote	0.6	300	5	0.3	1	0.6022337147887324	0.05927353426552187	0.015624999997558595	0.97464788731708	0.6102290361471511	0.6163192010776006	1.009980119704908
2	3	smote	0.6	300	5	0.3	1	0.647150088028169	0.06383227902422471	0.015624999997558595	0.9788732394297264	0.7354493871749773	0.7395829829071799	1.0056204933334527
2	1	smote	0.6	300	5	0.3	3	0.6796380190007038	0.06741758891129276	0.015624999997558595	0.9774806474245076	0.6889877891667703	0.6938473478180555	1.0070531754521865
2	2	smote	0.6	300	5	0.3	3	0.6371588908450704	0.06903071559894766	0.06249999999023438	0.9739436619649723	2.491890934153754	2.398647727080373	0.9625813350358547
2	3	smote	0.6	300	5	0.3	3	0.6462147887323944	0.061995537845698	0.015624999997558595	0.97464788731708	0.6102290361471511	0.6163192010776006	1.009980119704908
2	1	smote	0.6	300	10	0.1	1	0.7168917135819846	0.07754383266122009	0.03124999999511719	0.972554539050158	1.1430930489781188	1.1386213795430271	0.9960880867309798
2	2	smote	0.6	300	10	0.1	1	0.687180897887324	0.06864777688195563	0.03124999999511719	0.9760563380212954	1.3149899627568251	1.3051465131543252	0.9925144198578039
2	3	smote	0.6	300	10	0.1	1	0.681943221830986	0.07469379064493709	0.015624999997558595	0.9767605633734031	0.6671473799744022	0.6723481952309581	1.0077955917106078
2	1	smote	0.6	300	10	0.1	3	0.7129112420830401	0.07377718037349415	0.03124999999511719	0.9767769176567433	1.3567931592273352	1.3456433593431985	0.9917822304923634
2	2	smote	0.6	300	10	0.1	3	0.6951694542253521	0.07577611649882085	0.04687499999267579	0.9767605633734031	2.0670631930079395	2.0170445856928745	0.9758020808677303
2	3	smote	0.6	300	10	0.1	3	0.7053257042253521	0.07805943035357615	0.03124999999511719	0.9760563380212954	1.3149899627568251	1.3051465131543252	0.9925144198578039
2	1	smote	0.6	300	10	0.3	1	0.7284922589725544	0.09530253947342233	0.06249999999023438	0.9577762139271093	1.5122218639132101	1.4802079823031784	0.9788298942792645
2	2	smote	0.6	300	10	0.3	1	0.689887764084507	0.07922832935797704	0.04687499999267579	0.9669014084438952	1.4366929734215461	1.4162229758625549	0.9857519927328865
2	3	smote	0.6	300	10	0.3	1	0.6993067781690141	0.08009321639766508	0.07812499998779297	0.969718309852326	2.7138343406221233	2.579941007499669	0.9506626626921879
2	1	smote	0.6	300	10	0.3	3	0.7205643033075299	0.07758505173072586	0.04687499999267579	0.9648135116047516	1.3485242067490133	1.3321871209272076	0.9878852012998469
2	2	smote	0.6	300	10	0.3	3	0.686630721830986	0.07093776581701756	0.03124999999511719	0.9739436619649723	1.2057536782268878	1.1993238635401866	0.9946673795317021
2	3	smote	0.6	300	10	0.3	3	0.6870048415492959	0.07674929746577752	0.04687499999267579	0.9704225352044337	1.6135825921789708	1.584820892137227	0.9821752438846467
2	1	smote	0.6	500	5	0.1	1	0.713021199859254	0.07961008052922532	0.015624999997558595	0.978888106960036	0.7359784872079667	0.7401038157470271	1.005605219786961
2	2	smote	0.6	500	5	0.1	1	0.615669014084507	0.058254138921577	0.03124999999511719	0.9774647887255109	1.3991929270290275	1.386718134003575	0.9910842838207665
2	3	smote	0.6	500	5	0.1	1	0.667000440140845	0.06686465870032611	0.015624999997558595	0.9767605633734031	0.6671473799744022	0.6723481952309581	1.0077955917106078
2	1	smote	0.6	500	5	0.1	3	0.6896991555242786	0.07216465566897702	0.03124999999511719	0.9774806474245076	1.4002009906594652	1.387694695636111	0.9910682044158002
2	2	smote	0.6	500	5	0.1	3	0.6313490316901408	0.0629302205019642	0.0	0.9774647887255109	0.0	0.0	1.023054744584022
2	3	smote	0.6	500	5	0.1	3	0.6728653169014084	0.06916293352937533	0.0	0.9788732394297264	0.0	0.0	1.021582723383831
2	1	smote	0.6	500	5	0.3	1	0.6711272871217453	0.07421278919867322	0.06249999999023438	0.972554539050158	2.362392300418188	2.2772427590860542	0.9639562129706469
2	2	smote	0.6	500	5	0.3	1	0.6096280809859155	0.05889907203388259	0.015624999997558595	0.9774647887255109	0.6884917578564723	0.6933590670017875	1.0070695142023942
2	3	smote	0.6	500	5	0.3	1	0.6506602112676056	0.06478355211813652	0.015624999997558595	0.9816901408381572	0.8510373859600482	0.8533649180913105	1.002734925232765
2	1	smote	0.6	500	5	0.3	3	0.6784174876847291	0.06638596382056812	0.015624999997558595	0.9774806474245076	0.6889877891667703	0.6938473478180555	1.0070531754521865
2	2	smote	0.6	500	5	0.3	3	0.6314040492957746	0.06621095822798476	0.04687499999267579	0.9767605633734031	2.0670631930079395	2.0170445856928745	0.9758020808677303
2	3	smote	0.6	500	5	0.3	3	0.6439040492957746	0.06174072900236642	0.03124999999511719	0.9774647887255109	1.3991929270290275	1.386718134003575	0.9910842838207665
2	1	smote	0.6	500	10	0.1	1	0.7177603800140745	0.07717670143969646	0.03124999999511719	0.9739619985856864	1.2066255171470397	1.2001684574859086	0.9946486530944136
2	2	smote	0.6	500	10	0.1	1	0.6861905809859155	0.06876214831723643	0.03124999999511719	0.9753521126691878	1.276497177624385	1.2678566279181827	0.9932310367601012
2	3	smote	0.6	500	10	0.1	1	0.6818221830985915	0.0756729876198542	0.015624999997558595	0.9753521126691878	0.6281176589330354	0.6339283139590913	1.0092508921891319
2	1	smote	0.6	500	10	0.1	3	0.7138568789584799	0.07418159760436686	0.015624999997558595	0.9753694581212149	0.6285711733084032	0.634374742167949	1.0092329442078736
2	2	smote	0.6	500	10	0.1	3	0.6901958626760563	0.07376374060706586	0.03124999999511719	0.979577464781834	1.5472739914577496	1.5301716637806813	0.988946790778991
2	3	smote	0.6	500	10	0.1	3	0.698756602112676	0.07744834667819511	0.03124999999511719	0.979577464781834	1.5472739914577496	1.5301716637806813	0.988946790778991
2	1	smote	0.6	500	10	0.3	1	0.7286022167487685	0.09537020208021407	0.07812499998779297	0.9577762139271093	1.9223159283649396	1.8502599778789728	0.9625160627106624
2	2	smote	0.6	500	10	0.3	1	0.6905919894366197	0.08075942893273678	0.04687499999267579	0.9654929577396797	1.3760451012018668	1.3584179732030428	0.987189997083759
2	3	smote	0.6	500	10	0.3	1	0.7008802816901408	0.08002089096128034	0.07812499998779297	0.9704225352044337	2.7804671776383927	2.641368153562045	0.9499727768773144
2	1	smote	0.6	500	10	0.3	3	0.7215869106263194	0.07805753814608025	0.04687499999267579	0.9648135116047516	1.3485242067490133	1.3321871209272076	0.9878852012998469
2	2	smote	0.6	500	10	0.3	3	0.6839678697183098	0.07032264128151355	0.03124999999511719	0.97464788731708	1.2401428797107308	1.2326384021552013	0.9939486892359461
2	3	smote	0.6	500	10	0.3	3	0.6856294014084506	0.07664438901068128	0.04687499999267579	0.9704225352044337	1.6135825921789708	1.584820892137227	0.9821752438846467
2	1	smote	0.8	100	5	0.1	1	0.7537385643912737	0.09602902403379791	0.3124999999511719	0.8676988036532886	2.9811409697920093	2.3620343954553786	0.7923256194787612
2	2	smote	0.8	100	5	0.1	1	0.7334176936619718	0.08768122937857693	0.24999999996093752	0.8584507042193068	2.021558729376963	1.7661690291033318	0.873666929989252
2	3	smote	0.8	100	5	0.1	1	0.7174515845070423	0.07667012842105342	0.24999999996093752	0.8704225352051379	2.239130261130098	1.929347676798918	0.8616504755886181
2	1	smote	0.8	100	5	0.1	3	0.7643165024630543	0.09853868265417219	0.3281249999487305	0.8529204785302399	2.832090601722165	2.230935852662774	0.7877346236682042
2	2	smote	0.8	100	5	0.1	3	0.7375660211267605	0.09258268595032783	0.3124999999511719	0.8457746478813678	2.492735411424319	2.0262555759849197	0.8128642702194322
2	3	smote	0.8	100	5	0.1	3	0.7147227112676056	0.0768608558431826	0.26562499995849614	0.8619718309798453	2.258792714302998	1.9244258806001486	0.8519709869021986
2	1	smote	0.8	100	5	0.3	1	0.7257872976776917	0.08638975462833265	0.14062499997802735	0.9275158339132477	2.0939096840354816	1.9400786153617997	0.9265340378404917
2	2	smote	0.8	100	5	0.3	1	0.6716329225352113	0.07538104485574777	0.10937499998291017	0.9295774647821862	1.6210524014620933	1.553124779069233	0.958096580627426
2	3	smote	0.8	100	5	0.3	1	0.699449823943662	0.07427484305542646	0.09374999998535158	0.9366197183032633	1.5287353910721841	1.4791664329020207	0.9675751776618764
2	1	smote	0.8	100	5	0.3	3	0.711679714989444	0.07812129467126773	0.17187499997314454	0.9141449683257274	2.2098667383843766	2.0019208729200217	0.9059011641059177
2	2	smote	0.8	100	5	0.3	3	0.6802486795774647	0.07934826562614018	0.14062499997802735	0.9140845070358163	1.740983403987099	1.6367825959961024	0.9401482948302688
2	3	smote	0.8	100	5	0.3	3	0.6946742957746479	0.0743401071779081	0.15624999997558595	0.9211267605568936	2.162698137774122	1.9810265340759625	0.9159976965106559
2	1	smote	0.8	100	10	0.1	1	0.7418741203377903	0.08565240750831185	0.14062499997802735	0.9275158339132477	2.0939096840354816	1.9400786153617997	0.9265340378404917
2	2	smote	0.8	100	10	0.1	1	0.713050176056338	0.07950461870848054	0.09374999998535158	0.9394366197116942	1.6046508978203284	1.547964860273911	0.9646739027972215
2	3	smote	0.8	100	10	0.1	1	0.7172645246478873	0.07957664676547604	0.14062499997802735	0.9380281690074788	2.476859103094894	2.2691757696047463	0.9161505157886317
2	1	smote	0.8	100	10	0.1	3	0.7657459535538353	0.09292770728825543	0.18749999997070316	0.9071076706480852	2.253496259983851	2.0184656913459262	0.8957040242993028
2	2	smote	0.8	100	10	0.1	3	0.7322843309859155	0.08965724883653825	0.17187499997314454	0.9225352112611089	2.4716977927003927	2.218749713046824	0.8976622040455058
2	3	smote	0.8	100	10	0.1	3	0.7338138204225353	0.0858077021843931	0.21874999996582034	0.9183098591484626	3.1475858179657545	2.677801395707713	0.8507476901654374
2	1	smote	0.8	100	10	0.3	1	0.7087768296973962	0.07689147428563992	0.12499999998046876	0.9500351864817028	2.7162972413098925	2.501760061950256	0.9210185088509858
2	2	smote	0.8	100	10	0.3	1	0.694256161971831	0.07126697138280563	0.03124999999511719	0.9570422535143871	0.7186672046403804	0.7274588468227667	1.0122332491853634
2	3	smote	0.8	100	10	0.3	1	0.7057548415492957	0.07707998496940502	0.06249999999023438	0.954929577458064	1.4124996865495756	1.386718441898264	0.9817477773469201
2	1	smote	0.8	100	10	0.3	3	0.7300756509500351	0.08428890106561748	0.09374999998535158	0.940886699500768	1.6465514455215826	1.5859372312868443	0.9631871625602005
2	2	smote	0.8	100	10	0.3	3	0.705699823943662	0.07368299352275287	0.04687499999267579	0.9485915492890945	0.9074779283873369	0.911814890865464	1.0047791282494936
2	3	smote	0.8	100	10	0.3	3	0.7054137323943661	0.08341769228306603	0.10937499998291017	0.9514084506975253	2.4045253112441642	2.2509053332095874	0.9361121293415111
2	1	smote	0.8	300	5	0.1	1	0.7082050492610836	0.08456719323401621	0.03124999999511719	0.9697396199791011	1.0337580978937893	1.0327031467054721	0.9989794889848529
2	2	smote	0.8	300	5	0.1	1	0.6506272007042253	0.06479673180330871	0.04687499999267579	0.9690140845002183	1.538002483904322	1.512783602123036	0.9836028241662582
2	3	smote	0.8	300	5	0.1	1	0.667143485915493	0.06699194142619645	0.015624999997558595	0.9704225352044337	0.5207859161653108	0.5282736307124091	1.014377710891979
2	1	smote	0.8	300	5	0.1	3	0.7068635643912737	0.07739235163451	0.015624999997558595	0.9704433497468653	0.521163844862599	0.5286456542701387	1.0143559540241587
2	2	smote	0.8	300	5	0.1	3	0.6466329225352112	0.06488390277329945	0.06249999999023438	0.9605633802749257	1.6238091117645252	1.5848210261866298	0.975989725926824
2	3	smote	0.8	300	5	0.1	3	0.6722161091549296	0.06624836681370498	0.0	0.9669014084438952	0.0	0.0	1.0342315989249171
2	1	smote	0.8	300	5	0.3	1	0.7149674524982408	0.09844154722144861	0.015624999997558595	0.972554539050158	0.5624743575247498	0.5693106897715136	1.0121540236111464
2	2	smote	0.8	300	5	0.3	1	0.6328785211267606	0.060576073019742736	0.03124999999511719	0.9753521126691878	1.276497177624385	1.2678566279181827	0.9932310367601012
2	3	smote	0.8	300	5	0.3	1	0.6327244718309859	0.06647228842655661	0.03124999999511719	0.9788732394297264	1.4946229478862452	1.4791659658143599	0.9896582632830744
2	1	smote	0.8	300	5	0.3	3	0.7173535362420831	0.08783042801287956	0.04687499999267579	0.9718508092823938	1.6979502159306894	1.6652337827609178	0.9807317965848951
2	2	smote	0.8	300	5	0.3	3	0.6348701584507043	0.06212759448530794	0.04687499999267579	0.9788732394297264	2.2786874447545618	2.21874894872154	0.9736960332326963
2	3	smote	0.8	300	5	0.3	3	0.6374339788732394	0.06408496885685538	0.0	0.9760563380212954	0.0	0.0	1.0245310140416013
2	1	smote	0.8	300	10	0.1	1	0.7446560520760028	0.08965439175623054	0.07812499998779297	0.9718508092823938	2.925846416254139	2.775389637934863	0.9485766557185304
2	2	smote	0.8	300	10	0.1	1	0.6845070422535211	0.07505702833072593	0.04687499999267579	0.969718309852326	1.5749136998637705	1.5479646044998017	0.9828885156593425
2	3	smote	0.8	300	10	0.1	1	0.7095070422535211	0.0782534740232615	0.03124999999511719	0.9711267605565415	1.084972086713374	1.0823166978941166	0.997552564069162
2	1	smote	0.8	300	10	0.1	3	0.7190138986629134	0.07873124578131402	0.03124999999511719	0.9627023223014589	0.8326230269980991	0.8378535486622015	1.006281970553625
2	2	smote	0.8	300	10	0.1	3	0.6805787852112676	0.07029613434976564	0.06249999999023438	0.9661971830917874	1.9055549911976586	1.8489577856889114	0.9702988237937309
2	3	smote	0.8	300	10	0.1	3	0.6883582746478873	0.07307898411359291	0.04687499999267579	0.97464788731708	1.8907096359634556	1.8489576032328021	0.9779172587669844
2	1	smote	0.8	300	10	0.3	1	0.7497251055594651	0.09172655282715508	0.09374999998535158	0.9577762139271093	2.346551167301046	2.2203119734547676	0.9462022311420603
2	2	smote	0.8	300	10	0.3	1	0.68984375	0.07807482218384285	0.06249999999023438	0.964788732387572	1.8266661473586696	1.774999495280305	0.9717153184123244
2	3	smote	0.8	300	10	0.3	1	0.7037081866197182	0.08194398206781825	0.06249999999023438	0.9605633802749257	1.6238091117645252	1.5848210261866298	0.975989725926824
2	1	smote	0.8	300	10	0.3	3	0.751231527093596	0.09072620299787543	0.04687499999267579	0.9584799436948735	1.135315091990995	1.128972185357232	0.9944130770112548
2	2	smote	0.8	300	10	0.3	3	0.6721830985915493	0.0693613863303668	0.07812499998779297	0.9669014084438952	2.4756573827144073	2.3603716264375914	0.9534322552715327
2	3	smote	0.8	300	10	0.3	3	0.6953345070422535	0.07739676144391096	0.03124999999511719	0.9669014084438952	0.942347004228877	0.9441486505750365	1.0019118614635634
2	1	smote	0.8	500	5	0.1	1	0.70714945460943	0.07755638832140399	0.03124999999511719	0.9802955664955645	1.6048378945215076	1.5859366943340847	0.9882223517401193
2	2	smote	0.8	500	5	0.1	1	0.6303807218309859	0.06000848948478134	0.03124999999511719	0.9760563380212954	1.3149899627568251	1.3051465131543252	0.9925144198578039
2	3	smote	0.8	500	5	0.1	1	0.6622029049295775	0.06874622182473011	0.0	0.9739436619649723	0.0	0.0	1.0267534240275498
2	1	smote	0.8	500	5	0.1	3	0.7079851337086559	0.07662901399930279	0.015624999997558595	0.9753694581212149	0.6285711733084032	0.634374742167949	1.0092329442078736
2	2	smote	0.8	500	5	0.1	3	0.6308538732394366	0.06089298491295805	0.03124999999511719	0.969718309852326	1.0330079108355796	1.0319764029998677	0.9990014421429196
2	3	smote	0.8	500	5	0.1	3	0.6638754401408451	0.06637983269302167	0.0	0.9802816901339417	0.0	0.0	1.0201149321295746
2	1	smote	0.8	500	5	0.3	1	0.7158251231527093	0.09182054040129659	0.015624999997558595	0.9739619985856864	0.5937363656765604	0.6000842287429543	1.0106913733030263
2	2	smote	0.8	500	5	0.3	1	0.6326804577464789	0.060474013082908576	0.03124999999511719	0.97464788731708	1.2401428797107308	1.2326384021552013	0.9939486892359461
2	3	smote	0.8	500	5	0.3	1	0.6281470070422536	0.0641839374496086	0.03124999999511719	0.979577464781834	1.5472739914577496	1.5301716637806813	0.988946790778991
2	1	smote	0.8	500	5	0.3	3	0.7143516889514427	0.0816321676261384	0.04687499999267579	0.9753694581212149	1.9475401920668112	1.9031242265038473	0.9771938031269949
2	2	smote	0.8	500	5	0.3	3	0.6326584507042253	0.061890312122833205	0.03124999999511719	0.9802816901339417	1.6036858219471737	1.5848206240384983	0.9882363405055063
2	3	smote	0.8	500	5	0.3	3	0.6425726232394366	0.06522846913834052	0.015624999997558595	0.9760563380212954	0.6470585532077038	0.6525732565771626	1.0085227169497026
2	1	smote	0.8	500	10	0.1	1	0.7422699683321605	0.08790411172170624	0.07812499998779297	0.972554539050158	3.0030410593171233	2.8465534488575677	0.9478902760904805
2	2	smote	0.8	500	10	0.1	1	0.6847711267605634	0.0742198042478652	0.04687499999267579	0.9690140845002183	1.538002483904322	1.512783602123036	0.9836028241662582
2	3	smote	0.8	500	10	0.1	1	0.706569102112676	0.07774723657145183	0.03124999999511719	0.9718309859086491	1.112902830555409	1.1093746057291463	0.9968296998997385
2	1	smote	0.8	500	10	0.1	3	0.7207292399718508	0.07864593018230547	0.03124999999511719	0.9669247009080443	0.9430333456186146	0.9448135437899061	1.0018877261861725
2	2	smote	0.8	500	10	0.1	3	0.681338028169014	0.07080618535136987	0.06249999999023438	0.9718309859086491	2.299999182366375	2.2187492114582925	0.9646739031339656
2	3	smote	0.8	500	10	0.1	3	0.6889194542253521	0.07352710421361788	0.03124999999511719	0.9760563380212954	1.3149899627568251	1.3051465131543252	0.9925144198578039
2	1	smote	0.8	500	10	0.3	1	0.7491863124560169	0.09095212077820147	0.09374999998535158	0.9577762139271093	2.346551167301046	2.2203119734547676	0.9462022311420603
2	2	smote	0.8	500	10	0.3	1	0.6891505281690141	0.0775135502732518	0.04687499999267579	0.9640845070354642	1.3201539235171516	1.3051466949790957	0.9886322030543129
2	3	smote	0.8	500	10	0.3	1	0.7034661091549296	0.0821868645481823	0.06249999999023438	0.9619718309791411	1.6864193092536885	1.6435180857845535	0.9745607512331474
2	1	smote	0.8	500	10	0.3	3	0.7511985397607319	0.09081756213639529	0.04687499999267579	0.959887403230402	1.1768763243896465	1.1685852346101604	0.9929549933358126
2	2	smote	0.8	500	10	0.3	3	0.6703345070422535	0.06931795778207875	0.07812499998779297	0.9661971830917874	2.4223156663467127	2.311197232111139	0.9541271767331972
2	3	smote	0.8	500	10	0.3	3	0.6950594190140845	0.0771231936940814	0.03124999999511719	0.9654929577396797	0.9025672170672044	0.9056119821353618	1.0033734396562495
2	1	smote	1.0	100	5	0.1	1	0.7416212174524983	0.08724668238803879	0.3906249999389649	0.8289936664262563	3.107523290460136	2.2842719853285103	0.7350779835716184
2	2	smote	1.0	100	5	0.1	1	0.7279599471830985	0.0884720554927639	0.3749999999414063	0.8309859154871058	2.949999820875393	2.2187498683004643	0.7521186350926851
2	3	smote	1.0	100	5	0.1	1	0.7212257922535211	0.08273384220003169	0.2968749999536133	0.8408450704166138	2.2306783251776485	1.8653206788977565	0.836212301673941
2	1	smote	1.0	100	5	0.1	3	0.7438093771991555	0.09451933054401755	0.4062499999365235	0.831104855729549	3.366885757921071	2.405338398791461	0.7144104487251186
2	2	smote	1.0	100	5	0.1	3	0.7414832746478872	0.09477516613402844	0.4374999999316407	0.8176056337970592	3.486486286198246	2.398648516689226	0.6879844877978599
2	3	smote	1.0	100	5	0.1	3	0.7195972711267605	0.08010156969479329	0.2968749999536133	0.8401408450645061	2.2189915394016904	1.857103407698945	0.8369132340224076
2	1	smote	1.0	100	5	0.3	1	0.6978030436312457	0.07687465017535924	0.17187499997314454	0.9169598873967844	2.2918129625283954	2.0697825892478736	0.9031201935633957
2	2	smote	1.0	100	5	0.3	1	0.6578235035211267	0.06435601065847754	0.09374999998535158	0.9133802816837087	1.0908325072026448	1.0823169479708377	0.9921935126759562
2	3	smote	1.0	100	5	0.3	1	0.6623129401408451	0.07543023017963717	0.15624999997558595	0.912676056331601	1.9354836490798912	1.789314310812407	0.9244791565706028
2	1	smote	1.0	100	5	0.3	3	0.706423733286418	0.07603942932124819	0.17187499997314454	0.8993666432026787	1.8548619346943587	1.7079325222150825	0.9207868638200792
2	2	smote	1.0	100	5	0.3	3	0.6661531690140845	0.08141712164448828	0.09374999998535158	0.9049295774584161	0.9846742267348952	0.9861110071666626	1.0014591329254035
2	3	smote	1.0	100	5	0.3	3	0.6974141725352113	0.07748147064666722	0.18749999997070316	0.9014084506978775	2.1098898953294674	1.901785520970724	0.9013671775393065
2	1	smote	1.0	100	10	0.1	1	0.7266999472202674	0.08333167534483793	0.15624999997558595	0.9092188599513779	1.8547227356126825	1.7211722906341114	0.9279943783717721
2	2	smote	1.0	100	10	0.1	1	0.7123899647887324	0.08377555858767786	0.12499999998046876	0.9246478873174321	1.7530037726558731	1.658878284120143	0.9463061588720006
2	3	smote	1.0	100	10	0.1	1	0.7169564260563379	0.07941657036069706	0.17187499997314454	0.9211267605568936	2.4238541388089176	2.1791291874835585	0.8990347762080443
2	1	smote	1.0	100	10	0.1	3	0.7629860133708656	0.0927620662631245	0.26562499995849614	0.8979591836671502	3.1829784071024707	2.6031247443258314	0.8178266954898146
2	2	smote	1.0	100	10	0.1	3	0.7254731514084507	0.09650722185538144	0.21874999996582034	0.8929577464725849	2.335789254311643	2.0435853349625326	0.8749014098050059
2	3	smote	1.0	100	10	0.1	3	0.718474911971831	0.07912823517231247	0.18749999997070316	0.8978873239373389	2.029177519758458	1.8362067163294922	0.904901950745191
2	1	smote	1.0	100	10	0.3	1	0.7114488036593948	0.07780551840540946	0.07812499998779297	0.9486277269461744	1.5648940533171296	1.5207616898384098	0.9717984875499319
2	2	smote	1.0	100	10	0.3	1	0.6775858274647887	0.07187227787749505	0.06249999999023438	0.9535211267538485	1.3676764734168751	1.3446966799790616	0.9831979217591075
2	3	smote	1.0	100	10	0.3	1	0.7029709507042253	0.08212911621873567	0.09374999998535158	0.9464788732327714	1.829400746786414	1.7516444090693406	0.9574962696677203
2	1	smote	1.0	100	10	0.3	3	0.7322308233638284	0.08120674472897711	0.10937499998291017	0.9465165376428817	2.173360627000024	2.0450242881126814	0.9409502688938941
2	2	smote	1.0	100	10	0.3	3	0.6836817781690141	0.07331014270673088	0.07812499998779297	0.9429577464722327	1.400920449229223	1.3695985249562015	0.9776418865900207
2	3	smote	1.0	100	10	0.3	3	0.7023107394366198	0.07509869056883275	0.10937499998291017	0.9352112675990478	1.7726923272936266	1.6881790868239284	0.9523249145407832
2	1	smote	1.0	300	5	0.1	1	0.6996173469387754	0.07668938740903333	0.06249999999023438	0.9619985925336947	1.6876538765165139	1.644675492582644	0.9745336402158952
2	2	smote	1.0	300	5	0.1	1	0.6372139084507042	0.0633131566815266	0.06249999999023438	0.9577464788664948	1.5111107533181873	1.4791663161300757	0.9788602839142838
2	3	smote	1.0	300	5	0.1	1	0.664931778169014	0.0680965690945397	0.06249999999023438	0.9521126760496331	1.3254899193291758	1.305146785891503	0.9846523565393333
2	1	smote	1.0	300	5	0.1	3	0.7029710591133005	0.07641512174612614	0.06249999999023438	0.9641097818369874	1.7908491737316135	1.7414210828184413	0.972399624967484
2	2	smote	1.0	300	5	0.1	3	0.6554027288732394	0.06528451553448851	0.06249999999023438	0.9492957746412022	1.2481479021138904	1.232638645430038	0.9875741735902736
2	3	smote	1.0	300	5	0.1	3	0.6664612676056338	0.07007122756695885	0.09374999998535158	0.9563380281622794	2.2658504255681944	2.1471769269153698	0.9476251742073531
2	1	smote	1.0	300	5	0.3	1	0.6889074595355383	0.06854472704515177	0.03124999999511719	0.9676284306758085	0.9642353262271626	0.9653529623055449	1.0011590805746582
2	2	smote	1.0	300	5	0.3	1	0.6290382922535211	0.07598173750889708	0.06249999999023438	0.9732394366128646	2.4245604961890432	2.3355254420774103	0.9632778482957284
2	3	smote	1.0	300	5	0.3	1	0.6411971830985914	0.061839703733311796	0.03124999999511719	0.9626760563312489	0.8320143845919494	0.8372639263369555	1.0063094262816583
2	1	smote	1.0	300	5	0.3	3	0.6946582512315271	0.07793831264307197	0.06249999999023438	0.9676284306758085	1.9927530068619397	1.9307059246110898	0.9688636263677816
2	2	smote	1.0	300	5	0.3	3	0.6354203345070422	0.06427606498782287	0.03124999999511719	0.969718309852326	1.0330079108355796	1.0319764029998677	0.9990014421429196
2	3	smote	1.0	300	5	0.3	3	0.648206426056338	0.06506733557779451	0.04687499999267579	0.9676056337960028	1.468994556927602	1.4470104223489215	0.9850345604311797
2	1	smote	1.0	300	10	0.1	1	0.7345619282195637	0.07812698362206906	0.03124999999511719	0.9669247009080443	0.9430333456186146	0.9448135437899061	1.0018877261861725
2	2	smote	1.0	300	10	0.1	1	0.6724361795774647	0.07003344517677308	0.06249999999023438	0.9669014084438952	1.947517141414608	1.888297301150073	0.9695921240022096
2	3	smote	1.0	300	10	0.1	1	0.6956316021126759	0.07470476115997608	0.04687499999267579	0.9654929577396797	1.3760451012018668	1.3584179732030428	0.987189997083759
2	1	smote	1.0	300	10	0.1	3	0.7265570021111893	0.07558159027435798	0.015624999997558595	0.9549612948560524	0.3365574651095522	0.34692375099111417	1.0308009287882325
2	2	smote	1.0	300	10	0.1	3	0.687224911971831	0.07492413317602348	0.06249999999023438	0.9661971830917874	1.9055549911976586	1.8489577856889114	0.9702988237937309
2	3	smote	1.0	300	10	0.1	3	0.6904819542253522	0.0758148970121829	0.06249999999023438	0.9633802816833565	1.7538456744642974	1.706730302579238	0.9731359548280054
2	1	smote	1.0	300	10	0.3	1	0.7447220267417312	0.08438043082670056	0.07812499998779297	0.9521463757849955	1.6861910731184957	1.6325823789428493	0.9682072145368369
2	2	smote	1.0	300	10	0.3	1	0.6632042253521127	0.06557904440937037	0.06249999999023438	0.9577464788664948	1.5111107533181873	1.4791663161300757	0.9788602839142838
2	3	smote	1.0	300	10	0.3	1	0.7045664612676056	0.08813497764723993	0.12499999998046876	0.9542253521059563	2.978021325181092	2.7307686333737506	0.9169741601590045
2	1	smote	1.0	300	10	0.3	3	0.7333194053483463	0.08294915701671664	0.07812499998779297	0.9479239971784101	1.5426016276783068	1.5002108601410364	0.9725199415048674
2	2	smote	1.0	300	10	0.3	3	0.700506161971831	0.07526484841378667	0.04687499999267579	0.9640845070354642	1.3201539235171516	1.3051466949790957	0.9886322030543129
2	3	smote	1.0	300	10	0.3	3	0.6866197183098591	0.08502015432358945	0.14062499997802735	0.9619718309791411	4.139392846062295	3.6979156930152453	0.8933473553105874
2	1	smote	1.0	500	5	0.1	1	0.7024102744546095	0.07767537924650218	0.04687499999267579	0.972554539050158	1.742748418642427	1.7079320693145408	0.9800221498508134
2	2	smote	1.0	500	5	0.1	1	0.6274097711267606	0.05931641870080472	0.04687499999267579	0.9676056337960028	1.468994556927602	1.4470104223489215	0.9850345604311797
2	3	smote	1.0	500	5	0.1	1	0.6579225352112676	0.06971360946703166	0.06249999999023438	0.9704225352044337	2.187300846798796	2.1130945228496363	0.9660740103809805
2	1	smote	1.0	500	5	0.1	3	0.6965275334271639	0.07438755031192938	0.04687499999267579	0.969035890211337	1.5391202179171164	1.5138489423438488	0.9835806906632223
2	2	smote	1.0	500	5	0.1	3	0.631844190140845	0.06268333839518406	0.06249999999023438	0.9626760563312489	1.7194963942445456	1.674527852673911	0.9738478318907116
2	3	smote	1.0	500	5	0.1	3	0.6549515845070423	0.06853389945148006	0.04687499999267579	0.9683098591481105	1.5027317659139057	1.4791661993581495	0.9843181716673554
2	1	smote	1.0	500	5	0.3	1	0.6912165728360309	0.06915914989860228	0.03124999999511719	0.9711470795146295	1.0857588682368602	1.083078892487615	0.9975316926389134
2	2	smote	1.0	500	5	0.3	1	0.6318551936619718	0.07579879843206544	0.03124999999511719	0.97464788731708	1.2401428797107308	1.2326384021552013	0.9939486892359461
2	3	smote	1.0	500	5	0.3	1	0.6417253521126761	0.06269185236265393	0.03124999999511719	0.964788732387572	0.8838707167620433	0.8874997476401525	1.0041058290206701
2	1	smote	1.0	500	5	0.3	3	0.6974951618578465	0.07954879506798326	0.06249999999023438	0.9697396199791011	2.1364334015894726	2.0654062934109443	0.9667543441840876
2	2	smote	1.0	500	5	0.3	3	0.6318221830985915	0.06365598479619966	0.03124999999511719	0.9711267605565415	1.084972086713374	1.0823166978941166	0.997552564069162
2	3	smote	1.0	500	5	0.3	3	0.6477772887323943	0.06462906752466248	0.04687499999267579	0.9669014084438952	1.4366929734215461	1.4162229758625549	0.9857519927328865
2	1	smote	1.0	500	10	0.1	1	0.7309992962702323	0.07751252973353431	0.03124999999511719	0.9676284306758085	0.9642353262271626	0.9653529623055449	1.0011590805746582
2	2	smote	1.0	500	10	0.1	1	0.6738336267605634	0.07028950111170457	0.06249999999023438	0.9669014084438952	1.947517141414608	1.888297301150073	0.9695921240022096
2	3	smote	1.0	500	10	0.1	1	0.6958736795774648	0.075028588484608	0.04687499999267579	0.9669014084438952	1.4366929734215461	1.4162229758625549	0.9857519927328865
2	1	smote	1.0	500	10	0.1	3	0.7255124032371569	0.07510251269023802	0.015624999997558595	0.9605911329981662	0.3869046638494125	0.39648427426215505	1.024759604726358
2	2	smote	1.0	500	10	0.1	3	0.6820642605633803	0.07300132163954955	0.06249999999023438	0.9718309859086491	2.299999182366375	2.2187492114582925	0.9646739031339656
2	3	smote	1.0	500	10	0.1	3	0.691912411971831	0.07652492013528314	0.04687499999267579	0.9612676056270334	1.2205660037645425	1.2102269598680615	0.9915292937290956
2	1	smote	1.0	500	10	0.3	1	0.7454477480647431	0.0846690016548051	0.07812499998779297	0.953553835320524	1.7398558141035816	1.6820545615851414	0.966778126412286
2	2	smote	1.0	500	10	0.3	1	0.6622579225352112	0.06538081963382984	0.04687499999267579	0.9570422535143871	1.0956729511566285	1.0911882702341502	0.9959069064592004
2	3	smote	1.0	500	10	0.3	1	0.7047205105633801	0.08896208525848023	0.10937499998291017	0.9528169014017408	2.479968051247751	2.3180965229354453	0.9347283715890842
2	1	smote	1.0	500	10	0.3	3	0.7341001055594651	0.08301433804301303	0.07812499998779297	0.9472202674106459	1.5209036666104583	1.4802080524650216	0.9732424674567528
2	2	smote	1.0	500	10	0.3	3	0.7012323943661971	0.07516695278244195	0.04687499999267579	0.9661971830917874	1.4057372888297806	1.3867183392666838	0.9864704708542645
2	3	smote	1.0	500	10	0.3	3	0.6866197183098591	0.08509226454931913	0.14062499997802735	0.9626760563312489	4.220582054596369	3.767687668516299	0.8926938459133447
2	1	class_weight		100	5	0.1	1	0.7757741027445461	0.122495718984581	0.5312499999169923	0.8022519352512157	4.597864513096672	2.6864989739691936	0.5842927559823169
2	2	class_weight		100	5	0.1	1	0.7644806338028168	0.1022040177076649	0.5468749999145508	0.785915492952212	4.430580533151444	2.554481788108372	0.5765568924182447
2	3	class_weight		100	5	0.1	1	0.7545444542253521	0.09807214134498432	0.42187499993408206	0.8359154929518599	3.7175499311869724	2.5710835338005094	0.6916069842279405
2	1	class_weight		100	5	0.1	3	0.7820966748768473	0.13245460338286827	0.578124999909668	0.7769176636117037	4.7725199119091215	2.591531823425354	0.5430112023699195
2	2	class_weight		100	5	0.1	3	0.7663842429577465	0.10626475139083484	0.6093749999047852	0.7626760563326572	5.013293523000128	2.5676927696853844	0.51217681705097
2	3	class_weight		100	5	0.1	3	0.765900088028169	0.1003798861414941	0.48437499992431643	0.8176056337970592	4.210950963374019	2.655646572048786	0.6306524471639638
2	1	class_weight		100	5	0.3	1	0.7353866115411681	0.087194519387568	0.10937499998291017	0.9437016185718249	2.0585522653114174	1.942773091882201	0.9437569810756182
2	2	class_weight		100	5	0.3	1	0.706943221830986	0.08092870434255627	0.12499999998046876	0.9450704225285559	2.457875009122438	2.275640610726445	0.9258569201857795
2	3	class_weight		100	5	0.3	1	0.6924845950704226	0.07394451464337735	0.07812499998779297	0.9359154929511556	1.237660451624052	1.2190932160454158	0.9849981083819258
2	1	class_weight		100	5	0.3	3	0.733561312456017	0.08448510490632005	0.15624999997558595	0.9176636171645486	2.0639440349795266	1.897702760525959	0.9194545528969942
2	2	class_weight		100	5	0.3	3	0.7174955985915493	0.09127116853167663	0.17187499997314454	0.90985915492317	2.0949290123257183	1.9067380692877824	0.9101683336857782
2	3	class_weight		100	5	0.3	3	0.7024647887323944	0.07614000497873191	0.15624999997558595	0.9183098591484626	2.0817366539371487	1.9127152826483662	0.9188075053650604
2	1	class_weight		100	10	0.1	1	0.7473610133708657	0.0841896657377548	0.06249999999023438	0.972554539050158	2.362392300418188	2.2772427590860542	0.9639562129706469
2	2	class_weight		100	10	0.1	1	0.7519806338028169	0.09032287568730465	0.015624999997558595	0.97464788731708	0.6102290361471511	0.6163192010776006	1.009980119704908
2	3	class_weight		100	10	0.1	1	0.7519256161971831	0.09342897800513669	0.04687499999267579	0.9704225352044337	1.6135825921789708	1.584820892137227	0.9821752438846467
2	1	class_weight		100	10	0.1	3	0.7755102040816326	0.10017360772737408	0.14062499997802735	0.9331456720553615	2.284018796134868	2.1034536322007655	0.9209440889541487
2	2	class_weight		100	10	0.1	3	0.7649757922535212	0.0965966186017897	0.15624999997558595	0.9401408450638019	2.908496243784557	2.6102936808779016	0.897471900598505
2	3	class_weight		100	10	0.1	3	0.754093309859155	0.09043440571719655	0.12499999998046876	0.9302816901342938	1.9062046324810071	1.792929035313073	0.9405753116429333
2	1	class_weight		100	10	0.3	1	0.7284372800844475	0.08481997738759775	0.015624999997558595	0.9887403237087352	1.3938479674425102	1.387694078979838	0.9955849543530609
2	2	class_weight		100	10	0.3	1	0.7126540492957747	0.08674592105116312	0.03124999999511719	0.9922535211197729	4.1319594702974864	4.034085697183782	0.9763129781071516
2	3	class_weight		100	10	0.3	1	0.6994828345070422	0.08285531902177654	0.0	0.9915492957676653	0.0	0.0	1.0085227171086486
2	1	class_weight		100	10	0.3	3	0.7670984342012667	0.09501867443146889	0.015624999997558595	0.9802955664955645	0.7896821387029371	0.7929683471670423	1.0041614219269053
2	2	class_weight		100	10	0.3	3	0.7203345070422535	0.08938457842504695	0.03124999999511719	0.987323943655019	2.5125428187900365	2.465275831211654	0.9811875792323518
2	3	class_weight		100	10	0.3	3	0.7300946302816902	0.09536301208701373	0.03124999999511719	0.9823943661902649	1.7999989766593236	1.7749989908257349	0.9861111010851923
2	1	class_weight		300	5	0.1	1	0.6936466396903589	0.07256106244239949	0.0	0.9838142153343856	0.0	0.0	1.0164520640673933
2	2	class_weight		300	5	0.1	1	0.6674295774647887	0.0707253866512178	0.015624999997558595	0.9852112675986958	1.0574444847468156	1.0565469039599111	0.9991511692818896
2	3	class_weight		300	5	0.1	1	0.6826474471830986	0.07941204391428724	0.04687499999267579	0.9866197183029112	3.626399357208588	3.5032868530717063	0.9660510251977209
2	1	class_weight		300	5	0.1	3	0.7127353096410978	0.07874499484383739	0.015624999997558595	0.9781843771922718	0.7117252240504992	0.7162295100614011	1.0063286767722175
2	2	class_weight		300	5	0.1	3	0.6755721830985915	0.06946070686790838	0.015624999997558595	0.9866197183029112	1.1704251897543305	1.1677622843572353	0.9977248292973717
2	3	class_weight		300	5	0.1	3	0.6613556338028168	0.06918637045631436	0.04687499999267579	0.9767605633734031	2.0670631930079395	2.0170445856928745	0.9758020808677303
2	1	class_weight		300	5	0.3	1	0.6575145144264604	0.06867500481586715	0.015624999997558595	0.9795918367278003	0.7619043883837028	0.7656246244656868	1.0048828022513852
2	2	class_weight		300	5	0.3	1	0.674724911971831	0.07577888084716476	0.0	0.9859154929508035	0.0	0.0	1.014285704005102
2	3	class_weight		300	5	0.3	1	0.6106954225352114	0.06240333787143927	0.03124999999511719	0.9866197183029112	2.3786060304004484	2.3355245687144706	0.9818879272475463
2	1	class_weight		300	5	0.3	3	0.708853800140746	0.07864903879835786	0.015624999997558595	0.9795918367278003	0.7619043883837028	0.7656246244656868	1.0048828022513852
2	2	class_weight		300	5	0.3	3	0.6776958626760563	0.07674430444963418	0.015624999997558595	0.9887323943592343	1.3928559057029832	1.3867175182146005	0.9955929386580418
2	3	class_weight		300	5	0.3	3	0.6522007042253521	0.06803945939165709	0.03124999999511719	0.9838028168944803	1.9593255773984621	1.929346633798412	0.9846993457651325
2	1	class_weight		300	10	0.1	1	0.7217958304011259	0.08367720607914962	0.0	0.9964813511541416	0.0	0.0	1.0035310633826438
2	2	class_weight		300	10	0.1	1	0.6811729753521126	0.07321521305218857	0.0	0.9999999999929579	0.0	0.0	0.9999999900070423
2	3	class_weight		300	10	0.1	1	0.7114326584507042	0.08442602839889489	0.0	0.9985915492887424	0.0	0.0	1.0014104272143665
2	1	class_weight		300	10	0.1	3	0.726183145672062	0.0800323640038493	0.0	0.9936664320830848	0.0	0.0	1.0063739275562509
2	2	class_weight		300	10	0.1	3	0.7055897887323944	0.07962582154668699	0.0	0.9978873239366347	0.0	0.0	1.002117138870809
2	3	class_weight		300	10	0.1	3	0.7274537852112677	0.08122902809091205	0.0	0.9950704225282038	0.0	0.0	1.0049539884923235
2	1	class_weight		300	10	0.3	1	0.7010687895847995	0.08343987307235613	0.03124999999511719	0.9957776213863774	7.607508848897594	7.401024125135196	0.9728577640935102
2	2	class_weight		300	10	0.3	1	0.6771897007042254	0.07713705404663866	0.0	0.9957746478803116	0.0	0.0	1.0042432713930307
2	3	class_weight		300	10	0.3	1	0.6813600352112676	0.0711952700878937	0.0	0.9901408450634498	0.0	0.0	1.0099573155537738
2	1	class_weight		300	10	0.3	3	0.6762403237156932	0.06549001132854743	0.0	0.9915552427797921	0.0	0.0	1.008516668331425
2	2	class_weight		300	10	0.3	3	0.6541043133802816	0.07074915270829948	0.0	0.9971830985845269	0.0	0.0	1.0028248487075473
2	3	class_weight		300	10	0.3	3	0.6917033450704225	0.08084176581787406	0.015624999997558595	0.9985915492887424	11.253888291839589	11.093671177811585	0.9857633892915869
2	1	class_weight		500	5	0.1	1	0.69996921182266	0.07528386413129312	0.0	0.9894440534764994	0.0	0.0	1.010668553092745
2	2	class_weight		500	5	0.1	1	0.66796875	0.07029375988962275	0.0	0.9936619718239884	0.0	0.0	1.0063784448755675
2	3	class_weight		500	5	0.1	1	0.672700264084507	0.07508597339314477	0.015624999997558595	0.9901408450634498	1.5941026901881306	1.584819819742857	0.9941767325007117
2	1	class_weight		500	5	0.1	3	0.7118226600985221	0.07680842426202107	0.03124999999511719	0.9838142153343856	1.96072810022296	1.930705327771499	0.9846879370702505
2	2	class_weight		500	5	0.1	3	0.669113116197183	0.0697928025295983	0.015624999997558595	0.9957746478803116	3.740731880572599	3.697907908236445	0.9885519702799662
2	3	class_weight		500	5	0.1	3	0.6641615316901408	0.06924356894312998	0.03124999999511719	0.9887323943592343	2.830642646607982	2.773435036429201	0.9797898761421685
2	1	class_weight		500	5	0.3	1	0.65806430330753	0.06891450331027799	0.015624999997558595	0.9795918367278003	0.7619043883837028	0.7656246244656868	1.0048828022513852
2	2	class_weight		500	5	0.3	1	0.6761993838028169	0.07600939838078238	0.0	0.9852112675986958	0.0	0.0	1.0150107116489262
2	3	class_weight		500	5	0.3	1	0.6163292253521128	0.06242560702659729	0.03124999999511719	0.9880281690071266	2.6622368632306666	2.610291935360636	0.9804882295749736
2	1	class_weight		500	5	0.3	3	0.7069405348346235	0.07800279856257183	0.015624999997558595	0.9809992962633287	0.8195174990732467	0.8223375297424969	1.0034410765813595
2	2	class_weight		500	5	0.3	3	0.6734485035211267	0.0762335791138625	0.015624999997558595	0.9894366197113421	1.4867710781509875	1.479165265183419	0.9948843315914254
2	3	class_weight		500	5	0.3	3	0.6578014964788732	0.06909478743823082	0.015624999997558595	0.9838028168944803	0.9641125858618851	0.964673316899206	1.0005815932749118
2	1	class_weight		500	10	0.1	1	0.7219717628430682	0.08343319787067871	0.0	0.9957776213863774	0.0	0.0	1.004240272607594
2	2	class_weight		500	10	0.1	1	0.6811289612676057	0.07321683020598156	0.0	0.9999999999929579	0.0	0.0	0.9999999900070423
2	3	class_weight		500	10	0.1	1	0.7119608274647887	0.08435187922159389	0.0	0.9985915492887424	0.0	0.0	1.0014104272143665
2	1	class_weight		500	10	0.1	3	0.7245447748064744	0.08065886425882625	0.0	0.9936664320830848	0.0	0.0	1.0063739275562509
2	2	class_weight		500	10	0.1	3	0.7068001760563379	0.07931695874094305	0.0	0.9985915492887424	0.0	0.0	1.0014104272143665
2	3	class_weight		500	10	0.1	3	0.7270356514084507	0.08146537333822239	0.0	0.9950704225282038	0.0	0.0	1.0049539884923235
2	1	class_weight		500	10	0.3	1	0.7014096586910626	0.08366844653642487	0.03124999999511719	0.9950738916186133	6.516115792735398	6.343737112204777	0.9735457823073127
2	2	class_weight		500	10	0.3	1	0.6770576584507042	0.076698050540149	0.0	0.9950704225282038	0.0	0.0	1.0049539884923235
2	3	class_weight		500	10	0.3	1	0.6813820422535212	0.0712493109420029	0.0	0.9901408450634498	0.0	0.0	1.0099573155537738
2	1	class_weight		500	10	0.3	3	0.6762403237156932	0.06549001132854743	0.0	0.9915552427797921	0.0	0.0	1.008516668331425
2	2	class_weight		500	10	0.3	3	0.6537411971830985	0.07040893949217653	0.0	0.9971830985845269	0.0	0.0	1.0028248487075473
2	3	class_weight		500	10	0.3	3	0.6928036971830985	0.08156335394955977	0.015624999997558595	0.9985915492887424	11.253888291839589	11.093671177811585	0.9857633892915869
3	1	none		100	5	0.1	1	0.8131817382125264	0.16816560648054701	0.0	0.9999999999929627	0.0	0.0	0.9999999900070374
3	2	none		100	5	0.1	1	0.7889304577464789	0.177042162277955	0.0	0.9999999999929579	0.0	0.0	0.9999999900070423
3	3	none		100	5	0.1	1	0.7860475352112677	0.09901420655432056	0.0	0.9999999999929579	0.0	0.0	0.9999999900070423
3	1	none		100	5	0.1	3	0.8131487508796621	0.1768176491148785	0.0	0.9999999999929627	0.0	0.0	0.9999999900070374
3	2	none		100	5	0.1	3	0.7820642605633803	0.17007585243962087	0.0	0.9999999999929579	0.0	0.0	0.9999999900070423
3	3	none		100	5	0.1	3	0.7855193661971831	0.09944064845216792	0.0	0.9999999999929579	0.0	0.0	0.9999999900070423
3	1	none		100	5	0.3	1	0.7917949507389163	0.13858129578958003	0.0	0.9971850809219058	0.0	0.0	1.0028228551587066
3	2	none		100	5	0.3	1	0.7733274647887325	0.14997512123930373	0.04687499999267579	0.9978873239366347	23.229398152580853	22.187394902396765	0.9551428979935797
3	3	none		100	5	0.3	1	0.7627420774647887	0.0878397146606151	0.015624999997558595	0.9950704225282038	3.204075127682594	3.16963642230801	0.9892515824245846
3	1	none		100	5	0.3	3	0.7928505453905701	0.14698106725908575	0.015624999997558595	0.9999999999929627	1586185.346970343	1561401.2011866337	0.9843749901656188
3	2	none		100	5	0.3	3	0.7829995598591549	0.14962925454900558	0.015624999997558595	0.9999999999929579	1586184.5726670336	1561400.438981821	0.9843749901656237
3	3	none		100	5	0.3	3	0.780149647887324	0.09437042720565603	0.0	0.9971830985845269	0.0	0.0	1.0028248487075473
3	1	none		100	10	0.1	1	0.7991511259676284	0.15266774899962168	0.0	0.9999999999929627	0.0	0.0	0.9999999900070374
3	2	none		100	10	0.1	1	0.7879071302816902	0.15135017397404468	0.0	0.9999999999929579	0.0	0.0	0.9999999900070423
3	3	none		100	10	0.1	1	0.7828345070422535	0.10534569173543286	0.0	0.9999999999929579	0.0	0.0	0.9999999900070423
3	1	none		100	10	0.1	3	0.7932793807178043	0.17306878646546972	0.0	0.9999999999929627	0.0	0.0	0.9999999900070374
3	2	none		100	10	0.1	3	0.7958846830985915	0.13932494071720483	0.0	0.9999999999929579	0.0	0.0	0.9999999900070423
3	3	none		100	10	0.1	3	0.7936839788732394	0.11168054081482558	0.0	0.9999999999929579	0.0	0.0	0.9999999900070423
3	1	none		100	10	0.3	1	0.7720355383532723	0.12572702451080306	0.0	0.9992962702251985	0.0	0.0	1.0007042153450654
3	2	none		100	10	0.3	1	0.726793573943662	0.1280689405970363	0.015624999997558595	0.9992957746408501	22.523489458194906	22.187184716795745	0.9850687005111591
3	3	none		100	10	0.3	1	0.7448283450704225	0.09544374802907234	0.0	0.9978873239366347	0.0	0.0	1.002117138870809
3	1	none		100	10	0.3	3	0.7910032547501759	0.15927308442327173	0.015624999997558595	0.9992962702251985	22.5393620231201	22.202809272740254	0.985068211982742
3	2	none		100	10	0.3	3	0.7882372359154929	0.14259596773695166	0.0	0.9999999999929579	0.0	0.0	0.9999999900070423
3	3	none		100	10	0.3	3	0.7793463908450705	0.09933386629941003	0.0	0.9992957746408501	0.0	0.0	1.000704711627902
3	1	none		300	5	0.1	1	0.7726513019000704	0.10358371876872598	0.0	0.9950738916186133	0.0	0.0	1.004950484957322
3	2	none		300	5	0.1	1	0.7164612676056338	0.09627980727014823	0.0	0.9992957746408501	0.0	0.0	1.000704711627902
3	3	none		300	5	0.1	1	0.7572843309859155	0.08951372674470538	0.0	0.9943661971760961	0.0	0.0	1.0056657122730501
3	1	none		300	5	0.1	3	0.7806782195636874	0.10244141356931395	0.0	0.9971850809219058	0.0	0.0	1.0028228551587066
3	2	none		300	5	0.1	3	0.7517275528169014	0.12328112419611525	0.0	0.9985915492887424	0.0	0.0	1.0014104272143665
3	3	none		300	5	0.1	3	0.7620818661971831	0.09066606469240668	0.0	0.9978873239366347	0.0	0.0	1.002117138870809
3	1	none		300	5	0.3	1	0.7555748592540464	0.09162021796357711	0.0	0.9901477832442637	0.0	0.0	1.0099502385633312
3	2	none		300	5	0.3	1	0.7130281690140845	0.09181241816142055	0.0	0.9971830985845269	0.0	0.0	1.0028248487075473
3	3	none		300	5	0.3	1	0.7145576584507042	0.08783754602263043	0.015624999997558595	0.9957746478803116	3.740731880572599	3.697907908236445	0.9885519702799662
3	1	none		300	5	0.3	3	0.7458985749472202	0.09357994128043902	0.0	0.9936664320830848	0.0	0.0	1.0063739275562509
3	2	none		300	5	0.3	3	0.7489546654929577	0.1255596307769491	0.03124999999511719	0.9957746478803116	7.602132530226436	7.39581581647289	0.972860669166902
3	3	none		300	5	0.3	3	0.6890074823943663	0.07328360833993729	0.0	0.9901408450634498	0.0	0.0	1.0099573155537738
3	1	none		300	10	0.1	1	0.7778742962702323	0.10878390736889697	0.0	0.9999999999929627	0.0	0.0	0.9999999900070374
3	2	none		300	10	0.1	1	0.7671434859154929	0.11507193349974325	0.0	0.9999999999929579	0.0	0.0	0.9999999900070423
3	3	none		300	10	0.1	1	0.752574823943662	0.09279838851837247	0.0	0.9999999999929579	0.0	0.0	0.9999999900070423
3	1	none		300	10	0.1	3	0.780942118226601	0.11580908951000699	0.0	0.9999999999929627	0.0	0.0	0.9999999900070374
3	2	none		300	10	0.1	3	0.786256602112676	0.136116992047971	0.0	0.9999999999929579	0.0	0.0	0.9999999900070423
3	3	none		300	10	0.1	3	0.7458516725352112	0.09136728473826108	0.0	0.9985915492887424	0.0	0.0	1.0014104272143665
3	1	none		300	10	0.3	1	0.7483726249120337	0.10292996820169877	0.0	0.9992962702251985	0.0	0.0	1.0007042153450654
3	2	none		300	10	0.3	1	0.7594960387323944	0.10812992525213547	0.0	0.9999999999929579	0.0	0.0	0.9999999900070423
3	3	none		300	10	0.3	1	0.7002640845070423	0.08005396004379087	0.0	0.9985915492887424	0.0	0.0	1.0014104272143665
3	1	none		300	10	0.3	3	0.7714307705840957	0.10203028158934602	0.0	0.9992962702251985	0.0	0.0	1.0007042153450654
3	2	none		300	10	0.3	3	0.7472931338028169	0.1286234882779912	0.0	0.9999999999929579	0.0	0.0	0.9999999900070423
3	3	none		300	10	0.3	3	0.6856183978873239	0.0743518032210548	0.0	0.9985915492887424	0.0	0.0	1.0014104272143665
3	1	none		500	5	0.1	1	0.7695504926108374	0.10494273361515123	0.0	0.9957776213863774	0.0	0.0	1.004240272607594
3	2	none		500	5	0.1	1	0.7247139084507043	0.09542364708422231	0.0	0.9992957746408501	0.0	0.0	1.000704711627902
3	3	none		500	5	0.1	1	0.7384352992957747	0.08476705419272768	0.0	0.9936619718239884	0.0	0.0	1.0063784448755675
3	1	none		500	5	0.1	3	0.7755321956368754	0.09830068910677778	0.0	0.9964813511541416	0.0	0.0	1.0035310633826438
3	2	none		500	5	0.1	3	0.7449933978873239	0.11970157985089587	0.0	0.9992957746408501	0.0	0.0	1.000704711627902
3	3	none		500	5	0.1	3	0.7386553697183098	0.08496791094897181	0.0	0.9957746478803116	0.0	0.0	1.0042432713930307
3	1	none		500	5	0.3	1	0.7555198803659395	0.09402654179880215	0.0	0.9901477832442637	0.0	0.0	1.0099502385633312
3	2	none		500	5	0.3	1	0.7155699823943662	0.08989671974734768	0.0	0.9978873239366347	0.0	0.0	1.002117138870809
3	3	none		500	5	0.3	1	0.7157130281690142	0.09035530083377388	0.015624999997558595	0.9950704225282038	3.204075127682594	3.16963642230801	0.9892515824245846
3	1	none		500	5	0.3	3	0.7503958479943701	0.09621397763332357	0.015624999997558595	0.9950738916186133	3.206342692194432	3.1718685561023885	0.9892481336323173
3	2	none		500	5	0.3	3	0.7441681338028169	0.12006946479299972	0.015624999997558595	0.9957746478803116	3.740731880572599	3.697907908236445	0.9885519702799662
3	3	none		500	5	0.3	3	0.6908230633802817	0.07480147121315789	0.0	0.9915492957676653	0.0	0.0	1.0085227171086486
3	1	none		500	10	0.1	1	0.7787099753694582	0.11214645448985346	0.0	0.9999999999929627	0.0	0.0	0.9999999900070374
3	2	none		500	10	0.1	1	0.7630171654929577	0.1163971171220594	0.0	0.9999999999929579	0.0	0.0	0.9999999900070423
3	3	none		500	10	0.1	1	0.7412632042253521	0.09026694137287672	0.0	0.9992957746408501	0.0	0.0	1.000704711627902
3	1	none		500	10	0.1	3	0.7807112068965517	0.11429659999036353	0.0	0.9999999999929627	0.0	0.0	0.9999999900070374
3	2	none		500	10	0.1	3	0.7828675176056339	0.13575580814255991	0.0	0.9999999999929579	0.0	0.0	0.9999999900070423
3	3	none		500	10	0.1	3	0.7456316021126761	0.09095366027682811	0.0	0.9985915492887424	0.0	0.0	1.0014104272143665
3	1	none		500	10	0.3	1	0.748405612244898	0.10293865021721767	0.0	0.9992962702251985	0.0	0.0	1.0007042153450654
3	2	none		500	10	0.3	1	0.7588028169014085	0.1096215154741812	0.0	0.9999999999929579	0.0	0.0	0.9999999900070423
3	3	none		500	10	0.3	1	0.698712588028169	0.07971929973377512	0.0	0.9985915492887424	0.0	0.0	1.0014104272143665
3	1	none		500	10	0.3	3	0.771969563687544	0.10247074692548173	0.0	0.9992962702251985	0.0	0.0	1.0007042153450654
3	2	none		500	10	0.3	3	0.7468089788732394	0.1293994141189071	0.0	0.9999999999929579	0.0	0.0	0.9999999900070423
3	3	none		500	10	0.3	3	0.6873019366197183	0.07417412346680477	0.0	0.9985915492887424	0.0	0.0	1.0014104272143665
3	1	undersample	0.6	100	5	0.1	1	0.7794466924700916	0.10948138190751515	0.5937499999072267	0.7726952850051183	4.9683255410150675	2.612132237552899	0.525757051607364
3	2	undersample	0.6	100	5	0.1	1	0.7586157570422535	0.10701439476386834	0.5468749999145508	0.8028169014027972	4.913792826526441	2.773437358834237	0.5644188527290538
3	3	undersample	0.6	100	5	0.1	1	0.7825374119718309	0.10062249377649497	0.5468749999145508	0.7809859154874579	4.303691988148262	2.496985416083499	0.5801961153174789
3	1	undersample	0.6	100	5	0.1	3	0.789551812104152	0.11063921596519927	0.6406249998999024	0.7839549612893459	6.4684885215716	2.965238054392452	0.45841280846659455
3	2	undersample	0.6	100	5	0.1	3	0.770400528169014	0.1289829765618463	0.5468749999145508	0.805633802811228	5.002498464495522	2.813632101095721	0.5624453602614903
3	3	undersample	0.6	100	5	0.1	3	0.7872909330985915	0.10834043236546227	0.5937499999072267	0.7753521126705961	5.044369165820221	2.6430249602407985	0.5239554883702385
3	1	undersample	0.6	100	5	0.3	1	0.7711668719211822	0.12217374957351804	0.5624999999121094	0.762139338488655	4.11961096557351	2.364829781813176	0.5740420055144326
3	2	undersample	0.6	100	5	0.3	1	0.7501650528169015	0.1057578033211475	0.49999999992187505	0.7929577464732891	3.82993177403873	2.414965869310877	0.6305506138207092
3	3	undersample	0.6	100	5	0.3	1	0.7779379401408452	0.11415231747036893	0.656249999897461	0.773239436614273	6.509881070436886	2.894021610984193	0.4445582821824364
3	1	undersample	0.6	100	5	0.3	3	0.7732010907811401	0.10691902154763833	0.5937499999072267	0.7783251231472321	5.131623665610089	2.678472100908678	0.5219541073408006
3	2	undersample	0.6	100	5	0.3	3	0.7370048415492958	0.11486842188932322	0.49999999992187505	0.7985915492901509	3.9650347531133763	2.482517358802417	0.6261022850311154
3	3	undersample	0.6	100	5	0.3	3	0.778356073943662	0.10741359168821824	0.656249999897461	0.783098591543781	6.892561593337098	3.0255680417780373	0.4389613254638417
3	1	undersample	0.6	100	10	0.1	1	0.7744875967628431	0.1069273262687422	0.6093749999047852	0.7931034482702808	5.979999662356662	2.9453123571035777	0.4925271678264378
3	2	undersample	0.6	100	10	0.1	1	0.7682658450704226	0.11235776546564559	0.5468749999145508	0.8119718309801974	5.211803901874688	2.9084736275457708	0.5580550669570573
3	3	undersample	0.6	100	10	0.1	1	0.7918243838028168	0.1072705507121998	0.6093749999047852	0.7894366197127505	5.84869532776199	2.894021601160006	0.4948148912691702
3	1	undersample	0.6	100	10	0.1	3	0.7749494194229415	0.11043381301441343	0.6093749999047852	0.7881773398959313	5.804650842766572	2.8768167241277744	0.4956054625862971
3	2	undersample	0.6	100	10	0.1	3	0.7737345950704225	0.12212516100003958	0.5468749999145508	0.8161971830928437	5.359360225101215	2.9753350866077377	0.5551660847648927
3	3	undersample	0.6	100	10	0.1	3	0.7871368838028169	0.11063314675362933	0.5312499999169923	0.7852112676001042	4.143169187857195	2.4733605401343883	0.5969730866776148
3	1	undersample	0.6	100	10	0.3	1	0.7655040464461647	0.10429202300618255	0.5624999999121094	0.7825475017538175	4.626906835294646	2.5867717252324884	0.5590714857777532
3	2	undersample	0.6	100	10	0.3	1	0.7678367077464788	0.10579660606887742	0.5312499999169923	0.8161971830928437	5.032694462079391	2.89032551270466	0.5743097428536325
3	3	undersample	0.6	100	10	0.3	1	0.78790713028169	0.10717056601906773	0.578124999909668	0.7767605633748116	4.76819697738689	2.5897080854187955	0.5431210266728662
3	1	undersample	0.6	100	10	0.3	3	0.7586096938775511	0.09324814980853179	0.578124999909668	0.7860661505926386	5.035209284499848	2.70235390279588	0.5366914659858502
3	2	undersample	0.6	100	10	0.3	3	0.7628961267605634	0.11416159410802278	0.5468749999145508	0.8084507042196588	5.093813091678126	2.8550090415972518	0.5604856203545063
3	3	undersample	0.6	100	10	0.3	3	0.7878521126760563	0.10132615898946282	0.6093749999047852	0.7809859154874579	5.562829285604746	2.7823551779216134	0.5001690649564567
3	1	undersample	0.6	300	5	0.1	1	0.7648772871217452	0.10239623282060295	0.5312499999169923	0.7684729063985329	3.7617019510985044	2.2945477728233716	0.6099759537132629
3	2	undersample	0.6	300	5	0.1	1	0.7563820422535211	0.11063568531055239	0.5468749999145508	0.8070422535154435	5.047822513041674	2.8341695606225614	0.5614637802382926
3	3	undersample	0.6	300	5	0.1	1	0.7793573943661972	0.1100770675624293	0.5624999999121094	0.7816901408395657	4.60368639991249	2.576612784732752	0.5596846776411325
3	1	undersample	0.6	300	5	0.1	3	0.7521991555242786	0.11106884360659396	0.5468749999145508	0.7719915552373541	4.08631312737961	2.398485619683889	0.5869558949729364
3	2	undersample	0.6	300	5	0.1	3	0.7620048415492958	0.11457318822191244	0.5937499999072267	0.7950704225296122	5.67036711452444	2.8973366278455193	0.5109610211515979
3	3	undersample	0.6	300	5	0.1	3	0.7886113556338028	0.10981869685746236	0.6249999999023438	0.773239436614273	5.683229516805562	2.7562110580801833	0.48497267145337875
3	1	undersample	0.6	300	5	0.3	1	0.753408691062632	0.10743631400266174	0.5468749999145508	0.7628430682564191	3.8821240401750794	2.305962439445874	0.593995033842514
3	2	undersample	0.6	300	5	0.3	1	0.7550726232394367	0.10730906566285098	0.5468749999145508	0.7901408450648583	4.544086776916423	2.6059143048794935	0.5734737005192
3	3	undersample	0.6	300	5	0.3	1	0.7675506161971831	0.1069132393791072	0.578124999909668	0.7816901408395657	4.90680978095689	2.6481853620864397	0.539695939161088
3	1	undersample	0.6	300	5	0.3	3	0.7505937719915553	0.09918125477471608	0.578124999909668	0.7677691766307687	4.530527276849684	2.4894411802350485	0.5494815465851949
3	2	undersample	0.6	300	5	0.3	3	0.7400968309859155	0.10186399181535494	0.49999999992187505	0.7978873239380431	3.9477349814233342	2.4738674729630867	0.6266548907479593
3	3	undersample	0.6	300	5	0.3	3	0.7819762323943662	0.12072923328336685	0.5624999999121094	0.7774647887269193	4.491862342168609	2.527689759374522	0.5627264421544059
3	1	undersample	0.6	300	10	0.1	1	0.7553769352568613	0.09435592758674673	0.5468749999145508	0.7909922589669881	4.567513980436438	2.6165297564881898	0.5728564208057516
3	2	undersample	0.6	300	10	0.1	1	0.7626760563380282	0.1246333414131595	0.5468749999145508	0.8077464788675511	5.0707335705353485	2.8445511335643205	0.5609742738971529
3	3	undersample	0.6	300	10	0.1	1	0.7857174295774648	0.1030019273395817	0.6093749999047852	0.7838028168958888	5.655634873784522	2.818607360972243	0.4983715121852971
3	1	undersample	0.6	300	10	0.1	3	0.7681430330752992	0.09937760568766704	0.6093749999047852	0.7973258268768662	6.137082979563535	3.0066730281802196	0.4899189039518613
3	2	undersample	0.6	300	10	0.1	3	0.7618067781690141	0.11306984363298082	0.5156249999194337	0.8077464788675511	4.472527219070264	2.6820053545035023	0.5996621548422365
3	3	undersample	0.6	300	10	0.1	3	0.7778279049295774	0.10069960996634522	0.578124999909668	0.7809859154874579	4.886625923036481	2.6396702970025565	0.5401825901369678
3	1	undersample	0.6	300	10	0.3	1	0.7738828289936663	0.1393599684752852	0.5937499999072267	0.7952146375735735	5.675389582953999	2.899377005652803	0.5108683565278355
3	2	undersample	0.6	300	10	0.3	1	0.7526408450704226	0.09908475671610692	0.5156249999194337	0.8133802816844129	4.639683234624094	2.7629715495431197	0.5955086507904979
3	3	undersample	0.6	300	10	0.3	1	0.7671764964788732	0.1002311536824696	0.5624999999121094	0.7873239436564273	4.759697005526897	2.6448674248253456	0.5556797783886643
3	1	undersample	0.6	300	10	0.3	3	0.762381245601689	0.10843686996712419	0.5468749999145508	0.7916959887347523	4.587022123045168	2.625369383619233	0.5723472151048005
3	2	undersample	0.6	300	10	0.3	3	0.7792363556338028	0.11415490191651517	0.5937499999072267	0.7985915492901509	5.795050771234506	2.9479893635778702	0.5087081066244669
3	3	undersample	0.6	300	10	0.3	3	0.7845400528169015	0.10498341680052534	0.5624999999121094	0.7809859154874579	4.5847494212303355	2.568327856543028	0.5601893527272234
3	1	undersample	0.6	500	5	0.1	1	0.7620073891625616	0.10117525249181873	0.5312499999169923	0.7719915552373541	3.8372426151721375	2.3299574591214927	0.6071957534132997
3	2	undersample	0.6	500	5	0.1	1	0.7579775528169013	0.1156018905406272	0.5468749999145508	0.8028169014027972	4.913792826526441	2.773437358834237	0.5644188527290538
3	3	undersample	0.6	500	5	0.1	1	0.7811179577464789	0.10980022741132006	0.5937499999072267	0.7866197183043196	5.387915424063946	2.782590628163653	0.5164503068954398
3	1	undersample	0.6	500	5	0.1	3	0.7536945812807883	0.10565655966594575	0.5624999999121094	0.7755102040761752	4.4415582205236035	2.505681706112661	0.56414472968491
3	2	undersample	0.6	500	5	0.1	3	0.7598481514084506	0.11170014311030338	0.5624999999121094	0.7985915492901509	5.097901813572066	2.792832028652719	0.5478394994266831
3	3	undersample	0.6	500	5	0.1	3	0.789524647887324	0.11422905485039074	0.6249999999023438	0.773239436614273	5.683229516805562	2.7562110580801833	0.48497267145337875
3	1	undersample	0.6	500	5	0.3	1	0.7541564039408867	0.10739580002885252	0.5468749999145508	0.7607318789531266	3.837220919545124	2.2856157128899715	0.5956434936742464
3	2	undersample	0.6	500	5	0.3	1	0.7549075704225352	0.10760019157940731	0.5468749999145508	0.790845070416966	4.563450356077898	2.6146884266983457	0.5729630382812055
3	3	undersample	0.6	500	5	0.3	1	0.7691681338028169	0.10832026316073509	0.578124999909668	0.7809859154874579	4.886625923036481	2.6396702970025565	0.5401825901369678
3	1	undersample	0.6	500	5	0.3	3	0.7510775862068966	0.09840904701999614	0.578124999909668	0.7691766361662972	4.566508358197017	2.504620698968638	0.5484760908863084
3	2	undersample	0.6	500	5	0.3	3	0.73984375	0.10349503356533456	0.49999999992187505	0.7964788732338277	3.913494602835477	2.4567472836805675	0.627763033776925
3	3	undersample	0.6	500	5	0.3	3	0.7813490316901409	0.12294052200348582	0.578124999909668	0.7746478873184884	4.710647911534407	2.565429573196112	0.5446022658173981
3	1	undersample	0.6	500	10	0.1	1	0.75757609078114	0.09717452783642051	0.5624999999121094	0.7931034482702808	4.92857116122664	2.7187498680956104	0.551630427941969
3	2	undersample	0.6	500	10	0.1	1	0.7635673415492957	0.12255705021040436	0.5468749999145508	0.8077464788675511	5.0707335705353485	2.8445511335643205	0.5609742738971529
3	3	undersample	0.6	500	10	0.1	1	0.7856404049295775	0.10301463572413466	0.6093749999047852	0.7845070422479965	5.6792153786062505	2.8278184957110724	0.4979241409951422
3	1	undersample	0.6	500	10	0.1	3	0.7699683321604504	0.10094618358810045	0.6093749999047852	0.7945109078058092	6.031643492706951	2.965485728430091	0.491654666211509
3	2	undersample	0.6	500	10	0.1	3	0.7628741197183099	0.11400235021769312	0.5312499999169923	0.8049295774591203	4.676534032359552	2.7233753111490206	0.5823490742372717
3	3	undersample	0.6	500	10	0.1	3	0.7790162852112676	0.10083006445653919	0.5937499999072267	0.778169014079027	5.126983861406481	2.676587180444114	0.5220588169434981
3	1	undersample	0.6	500	10	0.3	1	0.7734649894440534	0.1387730898324389	0.5937499999072267	0.7959183673413377	5.699999678253075	2.909374856906194	0.5104166603738927
3	2	undersample	0.6	500	10	0.3	1	0.753125	0.09970462468434815	0.5156249999194337	0.8112676056280897	4.575830260461881	2.7320427651806893	0.5970594545494823
3	3	undersample	0.6	500	10	0.3	1	0.7673525528169014	0.10023456314378942	0.5624999999121094	0.7873239436564273	4.759697005526897	2.6448674248253456	0.5556797783886643
3	1	undersample	0.6	500	10	0.3	3	0.762436224489796	0.10882388704194705	0.5312499999169923	0.7923997185025166	4.325875477716077	2.5590041135536277	0.5915574970840225
3	2	undersample	0.6	500	10	0.3	3	0.7795884683098592	0.11329750247955157	0.578124999909668	0.7992957746422585	5.457439586789064	2.8804823120907246	0.5278083635573668
3	3	undersample	0.6	500	10	0.3	3	0.7839348591549296	0.10492002399339034	0.5624999999121094	0.783098591543781	4.641929259441491	2.593344035809746	0.5586780505359273
3	1	undersample	0.8	100	5	0.1	1	0.7874956016889514	0.11901233847345247	0.7187499998876954	0.7255453905649153	6.755840124591291	2.6188300323277947	0.387639422554841
3	2	undersample	0.8	100	5	0.1	1	0.7699053697183098	0.14074891490563082	0.6406249998999024	0.7514084506989338	5.388224890682431	2.577018309475461	0.4782685036122957
3	3	undersample	0.8	100	5	0.1	1	0.7758362676056338	0.1026764063970301	0.7187499998876954	0.73098591548781	6.944153230002645	2.6717930939307206	0.384754330152961
3	1	undersample	0.8	100	5	0.1	3	0.7881113652357493	0.12089027449133505	0.7187499998876954	0.7093596059063382	6.237287847985637	2.472987202619189	0.3964843695717801
3	2	undersample	0.8	100	5	0.1	3	0.7677706866197183	0.13040435905952186	0.5937499999072267	0.7514084506989338	4.417737866842528	2.3884559941479884	0.5406513518824286
3	3	undersample	0.8	100	5	0.1	3	0.7924295774647887	0.10950179406980663	0.7656249998803711	0.7225352112625174	8.506598527791402	2.7593590371251056	0.32437865064916166
3	1	undersample	0.8	100	5	0.3	1	0.7934773047149895	0.13660110708308165	0.7499999998828126	0.7234342012616226	7.847327836821013	2.7118319625412886	0.3455739253486554
3	2	undersample	0.8	100	5	0.3	1	0.7424625880281689	0.1307140098926454	0.6093749999047852	0.7239436619667329	4.09102023891887	2.2074297665900815	0.5395792728376319
3	3	undersample	0.8	100	5	0.3	1	0.7489766725352113	0.09980888380978255	0.6093749999047852	0.7288732394314869	4.193766056586163	2.247564851774006	0.535929944472373
3	1	undersample	0.8	100	5	0.3	3	0.7851315095003519	0.11129287520416821	0.6718749998950196	0.7346938775458502	5.6703294039683145	2.532451827177923	0.4466145774004455
3	2	undersample	0.8	100	5	0.3	3	0.7438380281690141	0.12791540871318074	0.6093749999047852	0.7401408450652104	4.443251835479219	2.345020234547836	0.5277711633156619
3	3	undersample	0.8	100	5	0.3	3	0.7593419894366197	0.08565864751419516	0.6718749998950196	0.7176056337977634	5.203301042482477	2.3792081447608457	0.45724974843906463
3	1	undersample	0.8	100	10	0.1	1	0.7727392681210415	0.10355593871942011	0.7187499998876954	0.7325826882425576	7.000876840322693	2.6877466095469638	0.38391570096729605
3	2	undersample	0.8	100	10	0.1	1	0.7654269366197183	0.12158132581994346	0.656249999897461	0.7514084506989338	5.7705379593675366	2.6398724145846186	0.45747422085558465
3	3	undersample	0.8	100	10	0.1	1	0.7960167253521127	0.10700947589813845	0.7187499998876954	0.7345070422483486	7.0701440561685835	2.7072280142652656	0.3829098703019797
3	1	undersample	0.8	100	10	0.1	3	0.7670654468684026	0.10681312714840145	0.7187499998876954	0.712174524977395	6.323281422237446	2.4971728956914525	0.39491723769824444
3	2	undersample	0.8	100	10	0.1	3	0.7626980633802817	0.1194480558502467	0.6249999999023438	0.7450704225299644	4.87108633152562	2.45165736196002	0.5033081219238624
3	3	undersample	0.8	100	10	0.1	3	0.7932108274647887	0.1042154952088646	0.7187499998876954	0.7352112676004563	7.095744319766934	2.7144280884991807	0.38254309840054884
3	1	undersample	0.8	100	10	0.3	1	0.768868754398311	0.11521014462901234	0.6874999998925782	0.7213230119583299	5.6944441846182725	2.4670137999325568	0.43323170146297457
3	2	undersample	0.8	100	10	0.3	1	0.7534000880281689	0.10920004863472792	0.5937499999072267	0.753521126755257	4.468131661428058	2.408928473266646	0.5391355069907255
3	3	undersample	0.8	100	10	0.3	1	0.797469190140845	0.10481915911902258	0.7499999998828126	0.7352112676004563	8.32978678236427	2.8324467010426235	0.3400383097129904
3	1	undersample	0.8	100	10	0.3	3	0.7693965517241379	0.11021431163982322	0.7499999998828126	0.7199155524228015	7.711054881115187	2.677763723023057	0.3472629474432226
3	2	undersample	0.8	100	10	0.3	3	0.7584617077464788	0.11698532323101266	0.5937499999072267	0.753521126755257	4.468131661428058	2.408928473266646	0.5391355069907255
3	3	undersample	0.8	100	10	0.3	3	0.7860695422535211	0.1006330029300379	0.7031249998901368	0.735915492952564	6.599999672508907	2.6624998987117383	0.4034090855794885
3	1	undersample	0.8	300	5	0.1	1	0.7773464989444053	0.1141505503878872	0.6874999998925782	0.7100633356741024	5.387863842471656	2.3712074420768423	0.44010157968476504
3	2	undersample	0.8	300	5	0.1	1	0.7539062500000001	0.13419692717852597	0.6093749999047852	0.7507042253468261	4.697626900493577	2.444385494734947	0.5203447399157748
3	3	undersample	0.8	300	5	0.1	1	0.7732614436619718	0.09948671189723086	0.7187499998876954	0.7323943661920255	6.994151694718071	2.6858551623202986	0.38401441798969255
3	1	undersample	0.8	300	5	0.1	3	0.7745755629838142	0.10619908569846802	0.6874999998925782	0.7135819845129234	5.481080838491776	2.4003377536152968	0.43793145358260893
3	2	undersample	0.8	300	5	0.1	3	0.7525418133802817	0.1330030297666388	0.5937499999072267	0.7521126760510415	4.434440355582258	2.395241380221078	0.5401451240315917
3	3	undersample	0.8	300	5	0.1	3	0.7693221830985915	0.09735344897294915	0.6406249998999024	0.7267605633751637	4.741371375897538	2.344555326154991	0.4944888499263475
3	1	undersample	0.8	300	5	0.3	1	0.7797655700211119	0.11819337672553257	0.6406249998999024	0.7178043631195088	4.534316192793491	2.27014486928356	0.5006586941485023
3	2	undersample	0.8	300	5	0.3	1	0.7416483274647887	0.1286703624266629	0.6093749999047852	0.7521126760510415	4.733181597011968	2.4582740481216323	0.5193703115768284
3	3	undersample	0.8	300	5	0.3	1	0.7645576584507043	0.09404166662620779	0.6718749998950196	0.7211267605583019	5.29485305939098	2.40924865056117	0.4550170836827253
3	1	undersample	0.8	300	5	0.3	3	0.7621613300492611	0.10256840942577904	0.656249999897461	0.7178043631195088	4.856041505737511	2.325514256339257	0.47889092484716206
3	2	undersample	0.8	300	5	0.3	3	0.7533230633802818	0.12050448906052182	0.6406249998999024	0.7338028168962408	4.91396343285714	2.4065805970020038	0.4897432756155257
3	3	undersample	0.8	300	5	0.3	3	0.7645906690140845	0.09957510306167218	0.6406249998999024	0.7380281690088872	5.021972655420453	2.44539641159996	0.486939401938161
3	1	undersample	0.8	300	10	0.1	1	0.7681760204081632	0.1005732607770316	0.7031249998901368	0.7283603096359722	6.350558734177883	2.588447119282896	0.4075935935914776
3	2	undersample	0.8	300	10	0.1	1	0.7534551056338029	0.10796442168323808	0.6093749999047852	0.7528169014031493	4.7511108884122875	2.465277677604824	0.5188844647062225
3	3	undersample	0.8	300	10	0.1	1	0.7809419014084507	0.09729535855992917	0.6874999998925782	0.7274647887272714	5.872351146651224	2.522609726118997	0.42957405039275165
3	1	undersample	0.8	300	10	0.1	3	0.77990851513019	0.10601299222346593	0.7031249998901368	0.7163969035839803	5.982760597291893	2.479257046143624	0.4144001662774636
3	2	undersample	0.8	300	10	0.1	3	0.7541483274647887	0.10563820898858287	0.6249999999023438	0.7521126760510415	5.056817941384477	2.521306716022187	0.49859549912206524
3	3	undersample	0.8	300	10	0.1	3	0.7883142605633803	0.10249556966413866	0.7187499998876954	0.7218309859104097	6.631504602066076	2.58386066615457	0.3896341411019319
3	1	undersample	0.8	300	10	0.3	1	0.7624692118226601	0.10103724853756593	0.6249999999023438	0.7311752287070291	4.533158616237984	2.324934468080923	0.5128729478870018
3	2	undersample	0.8	300	10	0.3	1	0.7540382922535211	0.10419441706556899	0.6093749999047852	0.748591549290503	4.645041803090925	2.423844440974957	0.5218132575064562
3	3	undersample	0.8	300	10	0.3	1	0.7638974471830986	0.09743324673821063	0.6093749999047852	0.7422535211215335	4.49245881533641	2.364241711133919	0.5262689683739011
3	1	undersample	0.8	300	10	0.3	3	0.7737068965517242	0.10009589137409389	0.7031249998901368	0.7304714989392649	6.418853611557481	2.608722161239913	0.4064155774411551
3	2	undersample	0.8	300	10	0.3	3	0.7474801936619718	0.11419757104421478	0.6249999999023438	0.745774647882072	4.88919644973585	2.458448656324163	0.5028328545818652
3	3	undersample	0.8	300	10	0.3	3	0.7841219190140845	0.1089726192346896	0.656249999897461	0.7288732394314869	5.132231174791379	2.420454455756622	0.47161835116141276
3	1	undersample	0.8	500	5	0.1	1	0.7803373504574243	0.11409064560515553	0.7031249998901368	0.7178043631195088	6.024412374040594	2.4916224175063464	0.4135876169431415
3	2	undersample	0.8	500	5	0.1	1	0.7523657570422535	0.1325309099546983	0.6406249998999024	0.745774647882072	5.229314459014174	2.5199098727322675	0.48188148564968386
3	3	undersample	0.8	500	5	0.1	1	0.7689700704225353	0.09602175627482552	0.6874999998925782	0.7295774647835945	5.935416386840726	2.542317613875007	0.4283301101094367
3	1	undersample	0.8	500	5	0.1	3	0.7749164320900774	0.10545519877861881	0.6874999998925782	0.7213230119583299	5.6944441846182725	2.4670137999325568	0.43323170146297457
3	2	undersample	0.8	500	5	0.1	3	0.7481294014084507	0.12658481178336292	0.5937499999072267	0.745774647882072	4.287449201080079	2.335526223507955	0.5447355924462277
3	3	undersample	0.8	500	5	0.1	3	0.7659551056338028	0.09612178365843375	0.6406249998999024	0.7274647887272714	4.758229204732398	2.3506136084290654	0.4940101579194463
3	1	undersample	0.8	500	5	0.3	1	0.7793697220267417	0.11788692230751416	0.6406249998999024	0.718508092887273	4.550108504273138	2.2758202312550098	0.5001683330445057
3	2	undersample	0.8	500	5	0.3	1	0.7427706866197182	0.12920613517714688	0.6093749999047852	0.753521126755257	4.769142632902001	2.4723213278262937	0.5183995259605962
3	3	undersample	0.8	500	5	0.3	1	0.7665933098591549	0.09540879771798044	0.6718749998950196	0.7225352112625174	5.332124489599772	2.4214783387016237	0.45413011082232524
3	1	undersample	0.8	500	5	0.3	3	0.7629750175932442	0.10300644549691808	0.6406249998999024	0.7149894440484519	4.471926814079364	2.2477236861766343	0.5026297913419912
3	2	undersample	0.8	500	5	0.3	3	0.7539722711267606	0.11966203634143421	0.656249999897461	0.7373239436567794	5.358761632700319	2.498324301232625	0.4662129833131026
3	3	undersample	0.8	500	5	0.3	3	0.7646456866197182	0.09940422285000987	0.6249999999023438	0.7394366197131026	4.729729516813518	2.398648556169682	0.5071428504199936
3	1	undersample	0.8	500	10	0.1	1	0.7684948979591837	0.1017972898015985	0.6874999998925782	0.7283603096359722	5.8989634538056865	2.5309260721877203	0.42904588797973847
3	2	undersample	0.8	500	10	0.1	1	0.7534881161971831	0.1078299706770404	0.6093749999047852	0.7549295774594724	4.805517014014626	2.4865300705094735	0.517432362678705
3	3	undersample	0.8	500	10	0.1	1	0.7801276408450705	0.09695646566664096	0.6874999998925782	0.7288732394314869	5.914285436236065	2.5357141917450323	0.4287439556207728
3	1	undersample	0.8	500	10	0.1	3	0.781030084447572	0.10947049640018025	0.7031249998901368	0.7178043631195088	6.024412374040594	2.4916224175063464	0.4135876169431415
3	2	undersample	0.8	500	10	0.1	3	0.7559529049295775	0.10690460371227767	0.6249999999023438	0.753521126755257	5.095237851484284	2.5357141823859424	0.4976635449304667
3	3	undersample	0.8	500	10	0.1	3	0.7876980633802817	0.10311525323704095	0.7031249998901368	0.7190140845019788	6.060545820573847	2.5023495345680167	0.41289176718502585
3	1	undersample	0.8	500	10	0.3	1	0.7621943173821253	0.10078455215661891	0.6249999999023438	0.7318789584747933	4.549431122762369	2.331036658058109	0.5123798008284639
3	2	undersample	0.8	500	10	0.3	1	0.7541483274647887	0.10432544648786617	0.5937499999072267	0.748591549290503	4.351863625499828	2.3616945835140606	0.5426857877983653
3	3	undersample	0.8	500	10	0.3	1	0.7639634683098592	0.09768818813571432	0.6093749999047852	0.7443661971778567	4.542479133670404	2.3837808980643596	0.5247753005556309
3	1	undersample	0.8	500	10	0.3	3	0.7736739092188599	0.10037547612761913	0.7031249998901368	0.733990147778086	6.535087397477338	2.643229066836504	0.404467276521193
3	2	undersample	0.8	500	10	0.3	3	0.7490426936619718	0.11518844312164701	0.6249999999023438	0.7471830985862875	4.925719362214175	2.4721447485749346	0.5018850075548111
3	3	undersample	0.8	500	10	0.3	3	0.782900528169014	0.10820364139220377	0.656249999897461	0.726056338023056	5.059826838081916	2.3955654648328335	0.47344810225613937
3	1	undersample	1.0	100	5	0.1	1	0.7889470443349753	0.11642796571795551	0.7656249998803711	0.665024630537192	6.485293833085572	2.2856157402021173	0.3524305504384108
3	2	undersample	1.0	100	5	0.1	1	0.778125	0.1566499791670142	0.7187499998876954	0.7021126760513936	6.0233777176467465	2.4128249776866952	0.4005767246480396
3	3	undersample	1.0	100	5	0.1	1	0.7853983274647888	0.10295698575101601	0.7968749998754884	0.6802816901360544	8.347339460240905	2.492428335713119	0.29858954030938534
3	1	undersample	1.0	100	5	0.1	3	0.7901125967628431	0.11083733716315344	0.812499999873047	0.6636171710016635	8.54881406969318	2.4154026474491617	0.28254241375116385
3	2	undersample	1.0	100	5	0.1	3	0.7771236795774649	0.13906406124028092	0.6874999998925782	0.673943661967085	4.5473000435522595	2.1085312524667543	0.46368860352276464
3	3	undersample	1.0	100	5	0.1	3	0.794487235915493	0.10061268639514877	0.812499999873047	0.673943661967085	8.95680298432607	2.4919005710970734	0.27821316220639636
3	1	undersample	1.0	100	5	0.3	1	0.7783031315974666	0.10671623048622095	0.7812499998779298	0.6720619282148342	7.319129023955473	2.382309476304528	0.32549083303709375
3	2	undersample	1.0	100	5	0.3	1	0.7584727112676056	0.13892862197394737	0.6406249998999024	0.6894366197134547	3.957310312663018	2.062783379936771	0.5212589302797298
3	3	undersample	1.0	100	5	0.3	1	0.7481624119718311	0.09087130621789043	0.7031249998901368	0.6767605633755158	4.958720134344151	2.1752450303721	0.43867064925062565
3	1	undersample	1.0	100	5	0.3	3	0.7660868226600985	0.10695874856777504	0.7499999998828126	0.6720619282148342	6.1480684042822915	2.287017097252347	0.3719895234377509
3	2	undersample	1.0	100	5	0.3	3	0.7585607394366197	0.1388906817768782	0.6874999998925782	0.6816901408402698	4.7115042406403775	2.1598450645197738	0.4584194149236656
3	3	undersample	1.0	100	5	0.3	3	0.7666373239436619	0.0958424965837194	0.7656249998803711	0.683802816896593	7.064439164090606	2.4213529296889935	0.3427523123636806
3	1	undersample	1.0	100	10	0.1	1	0.7715847114707952	0.10406657051372602	0.7812499998779298	0.6685432793760131	7.203518014983488	2.357019567553148	0.3272039426590329
3	2	undersample	1.0	100	10	0.1	1	0.7623899647887324	0.11378087984965017	0.7031249998901368	0.693661971826101	5.3629761805259895	2.2952585453687395	0.4279822274940374
3	3	undersample	1.0	100	10	0.1	1	0.7910541373239437	0.0996122130173025	0.7656249998803711	0.6845070422487007	7.087499667015113	2.426757735164188	0.342399686533067
3	1	undersample	1.0	100	10	0.1	3	0.765570021111893	0.11190981731596218	0.7968749998754884	0.6692470091437773	7.937970150900089	2.409275192704563	0.30351274539016415
3	2	undersample	1.0	100	10	0.1	3	0.7592209507042252	0.11283046704906372	0.734374999885254	0.6704225352065464	5.62393139180412	2.228231769618015	0.3962053514070163
3	3	undersample	1.0	100	10	0.1	3	0.8071082746478873	0.11111042732371645	0.7968749998754884	0.6845070422487007	8.511675385162885	2.5258090712933385	0.29674639502576017
3	1	undersample	1.0	100	10	0.3	1	0.7555858550316679	0.09332644875298808	0.7499999998828126	0.6643209007694277	5.937106669140617	2.2342766626196284	0.37632414705662826
3	2	undersample	1.0	100	10	0.3	1	0.7669784330985916	0.11786792227175572	0.7187499998876954	0.6830985915444853	5.508641745145979	2.2680554835969926	0.4117267982636747
3	3	undersample	1.0	100	10	0.3	1	0.7914282570422535	0.10558153230486746	0.7499999998828126	0.6774647887276235	6.30130976648058	2.325327438423998	0.369022863751332
3	1	undersample	1.0	100	10	0.3	3	0.7724203905700211	0.1077739875739082	0.8281249998706055	0.662209711466135	9.44564342969096	2.4515949790890232	0.25954768490692426
3	2	undersample	1.0	100	10	0.3	3	0.7677706866197184	0.11905017556081976	0.656249999897461	0.6957746478824242	4.36616144493687	2.157117984278497	0.4940536367747785
3	3	undersample	1.0	100	10	0.3	3	0.7749889964788732	0.09576012104109782	0.7656249998803711	0.678873239431839	6.905847635105995	2.3841830393827688	0.3452411776657593
3	1	undersample	1.0	300	5	0.1	1	0.7806232406755806	0.10318126360902646	0.7656249998803711	0.6840253342668261	7.071714590365893	2.423058107754516	0.3426408130693522
3	2	undersample	1.0	300	5	0.1	1	0.772150088028169	0.13394923978293058	0.656249999897461	0.6985915492908551	4.424808660519831	2.177277964770649	0.4920614850421065
3	3	undersample	1.0	300	5	0.1	1	0.7682548415492958	0.09565396041322784	0.734374999885254	0.6781690140797313	5.825846064855784	2.2818653554028403	0.3916796413330681
3	1	undersample	1.0	300	5	0.1	3	0.7782811400422238	0.10676271500646839	0.7656249998803711	0.6706544686793058	6.651994004283878	2.3246860935483493	0.3494720568796835
3	2	undersample	1.0	300	5	0.1	3	0.767418573943662	0.1390521758863269	0.7031249998901368	0.6915492957697779	5.310021407439879	2.279537596937891	0.42928970882185397
3	3	undersample	1.0	300	5	0.1	3	0.759187940140845	0.09630506225482995	0.734374999885254	0.6823943661923776	5.940132781485077	2.3122227649395106	0.3892543804315617
3	1	undersample	1.0	300	5	0.3	1	0.7713647959183674	0.09563013541626465	0.7499999998828126	0.6692470091437773	6.070212506710611	2.267553122545471	0.3735541481186317
3	2	undersample	1.0	300	5	0.3	1	0.7505721830985915	0.12914697405797748	0.7031249998901368	0.688732394361347	5.2405332436222185	2.2589082980813093	0.4310454949265117
3	3	undersample	1.0	300	5	0.3	1	0.7729973591549295	0.1058284019579007	0.734374999885254	0.6823943661923776	5.940132781485077	2.3122227649395106	0.3892543804315617
3	1	undersample	1.0	300	5	0.3	3	0.7686268472906403	0.09698066715516818	0.7031249998901368	0.6833216044990619	5.110526108766831	2.2203124295068295	0.43445867042783376
3	2	undersample	1.0	300	5	0.3	3	0.7492847711267606	0.10535017503885968	0.7031249998901368	0.7021126760513936	5.582306587925553	2.360372260780463	0.4228309871161228
3	3	undersample	1.0	300	5	0.3	3	0.7520686619718311	0.09120733353731991	0.7187499998876954	0.6746478873191927	5.299182084681665	2.2091449533674576	0.4168841276018062
3	1	undersample	1.0	300	10	0.1	1	0.7587526389866291	0.09389722968572334	0.7812499998779298	0.6769880365891838	7.4852159504180085	2.4186409922467886	0.32312239665704784
3	2	undersample	1.0	300	10	0.1	1	0.7705325704225352	0.11564637051440489	0.734374999885254	0.6915492957697779	6.198495560202797	2.38085037902402	0.38410131844333684
3	3	undersample	1.0	300	10	0.1	1	0.789381602112676	0.10186871156925546	0.7499999998828126	0.6880281690092392	6.616252519383197	2.4040631279443723	0.3633572108589904
3	1	undersample	1.0	300	10	0.1	3	0.7663727128782548	0.09573274275904407	0.7656249998803711	0.6875439831056471	7.188137796813872	2.4503447972832446	0.3408872777157913
3	2	undersample	1.0	300	10	0.1	3	0.761993838028169	0.1155891034544221	0.6718749998950196	0.6901408450655624	4.560605881307151	2.168323793285831	0.47544642183776953
3	3	undersample	1.0	300	10	0.1	3	0.781205985915493	0.09676364115196523	0.734374999885254	0.6823943661923776	5.940132781485077	2.3122227649395106	0.3892543804315617
3	1	undersample	1.0	300	10	0.3	1	0.756652445460943	0.1042621118454171	0.7968749998754884	0.680506685428005	8.355980598081283	2.4941835668805017	0.2984908179290669
3	2	undersample	1.0	300	10	0.3	1	0.7753961267605634	0.12468549952236668	0.6874999998925782	0.7070422535161477	5.309615155555511	2.3467547271801723	0.4419820656170504
3	3	undersample	1.0	300	10	0.3	1	0.7719960387323943	0.09775694483992997	0.7031249998901368	0.6809859154881621	5.055768357490744	2.204056221923591	0.43594880451758167
3	1	undersample	1.0	300	10	0.3	3	0.7544532899366643	0.09570633801118654	0.7968749998754884	0.6565798733240213	7.500472535230253	2.3204084873664534	0.3093682966589911
3	2	undersample	1.0	300	10	0.3	3	0.7691351232394366	0.12071299063293901	0.7187499998876954	0.6915492957697779	5.72957864686514	2.3301939879809557	0.40669551363259543
3	3	undersample	1.0	300	10	0.3	3	0.788050176056338	0.10099834735744817	0.7499999998828126	0.6915492957697779	6.726027086049632	2.431506770067084	0.3615071232540783
3	1	undersample	1.0	500	5	0.1	1	0.77943569669247	0.10245794445401107	0.7656249998803711	0.6861365235701187	7.141255267950611	2.439356704372223	0.3415865336598889
3	2	undersample	1.0	500	5	0.1	1	0.7729093309859155	0.1264975889718159	0.6874999998925782	0.7028169014035014	5.202843381114795	2.3133885473485427	0.44463927238655937
3	3	undersample	1.0	500	5	0.1	1	0.7658010563380282	0.09498523405076582	0.734374999885254	0.6802816901360544	5.882611823899685	2.2969437603630705	0.39046324494929335
3	1	undersample	1.0	500	5	0.1	3	0.7776653764954258	0.10608170305956523	0.7656249998803711	0.6685432793760131	6.588817824776469	2.3098791762020845	0.35057565283226977
3	2	undersample	1.0	500	5	0.1	3	0.7646676936619718	0.13850771756640418	0.7031249998901368	0.6894366197134547	5.257787107431474	2.2640305389549926	0.43060520331397406
3	3	undersample	1.0	500	5	0.1	3	0.7562169894366197	0.09572017861854584	0.7187499998876954	0.6795774647839466	5.420024196534855	2.2431317977424445	0.4138600977051519
3	1	undersample	1.0	500	5	0.3	1	0.7707160450387052	0.09534633136353453	0.7499999998828126	0.6706544686793058	6.108974096746732	2.2772435202106283	0.37277019398946354
3	2	undersample	1.0	500	5	0.3	1	0.7502420774647888	0.13122706959547958	0.7031249998901368	0.6901408450655624	5.275119397891619	2.2691760627409856	0.4301658102557347
3	3	undersample	1.0	500	5	0.3	1	0.7711597711267605	0.10628638012535188	0.7499999998828126	0.6816901408402698	6.424778474123393	2.3561946158397533	0.36673553198477427
3	1	undersample	1.0	500	5	0.3	3	0.7708260028149191	0.0985944328384379	0.7031249998901368	0.6790992258924765	5.012118913790053	2.1910977931875113	0.43715996782076805
3	2	undersample	1.0	500	5	0.3	3	0.750231073943662	0.10554406811920225	0.7031249998901368	0.7014084506992859	5.563554872687634	2.354805345257646	0.4232555162136005
3	3	undersample	1.0	500	5	0.3	3	0.7509573063380283	0.09120928417153626	0.7187499998876954	0.6781690140797313	5.385120129229356	2.2333150286921417	0.4147196202214604
3	1	undersample	1.0	500	10	0.1	1	0.7587526389866291	0.09421003246440302	0.7968749998754884	0.6798029556602407	8.328993659901807	2.4887018449268083	0.29879981463045224
3	2	undersample	1.0	500	10	0.1	1	0.7697953345070422	0.11347929819457135	0.734374999885254	0.6908450704176702	6.178078245836248	2.375427029816826	0.3844928590273159
3	3	undersample	1.0	500	10	0.1	1	0.7883252640845071	0.10163749382067545	0.734374999885254	0.6859154929529161	6.037720654158271	2.33814454398962	0.38725615468845803
3	1	undersample	1.0	500	10	0.1	3	0.7669884764250529	0.09636551561461992	0.7656249998803711	0.6861365235701187	7.141255267950611	2.439356704372223	0.3415865336598889
3	2	undersample	1.0	500	10	0.1	3	0.7619058098591549	0.11650405155383421	0.656249999897461	0.6901408450655624	4.252065952690906	2.1178976585582534	0.49808672762878703
3	3	undersample	1.0	500	10	0.1	3	0.7813710387323943	0.09667168520376555	0.734374999885254	0.678873239431839	5.844684993664196	2.2868694459385743	0.39127333465717234
3	1	undersample	1.0	500	10	0.3	1	0.7564435256861366	0.10379125628815809	0.7968749998754884	0.6812104151957692	8.383086683886349	2.4996894906963654	0.29818245965060897
3	2	undersample	1.0	500	10	0.3	1	0.7750660211267606	0.12426693821850363	0.6874999998925782	0.7070422535161477	5.309615155555511	2.3467547271801723	0.4419820656170504
3	3	undersample	1.0	500	10	0.3	1	0.771875	0.09785919433607898	0.7031249998901368	0.6809859154881621	5.055768357490744	2.204056221923591	0.43594880451758167
3	1	undersample	1.0	500	10	0.3	3	0.7546842012667135	0.09513219126002984	0.7812499998779298	0.658691062627314	6.8924886444318645	2.288981891309337	0.3320980186501457
3	2	undersample	1.0	500	10	0.3	3	0.768937059859155	0.12002779519274075	0.7031249998901368	0.6922535211218855	5.327592213157833	2.2847539299420414	0.4288529949839898
3	3	undersample	1.0	500	10	0.3	3	0.786806778169014	0.10029521201131032	0.7499999998828126	0.6908450704176702	6.7038721279551785	2.4259680304512266	0.3618756320390133
3	1	smote	0.6	100	5	0.1	1	0.7683739444053483	0.10478418728512676	0.2968749999536133	0.8937368050605649	3.5511402039056046	2.793770431851906	0.7867248928295952
3	2	smote	0.6	100	5	0.1	1	0.7340118838028169	0.09792616301647485	0.20312499996826175	0.9140845070358163	2.7119893960665666	2.364241527549926	0.8717738734004993
3	3	smote	0.6	100	5	0.1	1	0.7607614436619718	0.08551611205889578	0.24999999996093752	0.8859154929515077	2.5884771373073696	2.191357832147141	0.8465818664876837
3	1	smote	0.6	100	5	0.1	3	0.7666805946516537	0.1087442816462676	0.3124999999511719	0.8930330752928006	3.7948560966493603	2.9214635420429524	0.769848297192053
3	2	smote	0.6	100	5	0.1	3	0.7359595070422535	0.10057429047540782	0.20312499996826175	0.90985915492317	2.5729163794292895	2.2534177182491977	0.8758223588361915
3	3	smote	0.6	100	5	0.1	3	0.7708296654929577	0.0893101255365458	0.3124999999511719	0.872535211261461	3.1115015090958775	2.4516572657223175	0.7879338086259489
3	1	smote	0.6	100	5	0.3	1	0.7532547501759325	0.11567726078516036	0.10937499998291017	0.9401829697330037	1.9302370349992075	1.82849234088998	0.9472890056678248
3	2	smote	0.6	100	5	0.3	1	0.7019476232394366	0.08623615664730316	0.10937499998291017	0.9570422535143871	2.735978653852815	2.5461059638796835	0.9306015355545488
3	3	smote	0.6	100	5	0.3	1	0.7396786971830986	0.08493494170513272	0.12499999998046876	0.9260563380216476	1.7891154041966892	1.6904759614462133	0.9448669099767104
3	1	smote	0.6	100	5	0.3	3	0.7656250000000001	0.1094636632632212	0.18749999997070316	0.9268121041454834	2.9223368761673574	2.5618986877888945	0.8766609624847406
3	2	smote	0.6	100	5	0.3	3	0.7016175176056338	0.09842482850995195	0.12499999998046876	0.9464788732327714	2.526315316032899	2.3355258787591207	0.9244791569262502
3	3	smote	0.6	100	5	0.3	3	0.743155809859155	0.08522395754706699	0.15624999997558595	0.9154929577400318	2.0061726017164183	1.8489581141099996	0.9216346053506876
3	1	smote	0.6	100	10	0.1	1	0.7703092012667137	0.11305429283172164	0.20312499996826175	0.9345531315908899	3.639889803743747	3.103662159385545	0.8526802431750621
3	2	smote	0.6	100	10	0.1	1	0.7597381161971831	0.11415183048892957	0.17187499997314454	0.9507042253454177	4.0026946006382085	3.486606434555813	0.8710648056868856
3	3	smote	0.6	100	10	0.1	1	0.7579005281690141	0.08769035678919565	0.10937499998291017	0.9253521126695399	1.522343391123367	1.465212067510971	0.9624714508113235
3	1	smote	0.6	100	10	0.1	3	0.7768406931738213	0.12081989647833553	0.2812499999560547	0.9211822660033696	4.573368974601039	3.5683589214134157	0.7802473177863402
3	2	smote	0.6	100	10	0.1	3	0.7708956866197183	0.11215307697389029	0.20312499996826175	0.9415492957680174	4.106070635510509	3.475150006928698	0.8463444188743052
3	3	smote	0.6	100	10	0.1	3	0.7665823063380282	0.08785165702383754	0.17187499997314454	0.9035211267542006	1.9436714689052184	1.7814779171444008	0.9165529906713666
3	1	smote	0.6	100	10	0.3	1	0.7602370689655172	0.09908153811139558	0.17187499997314454	0.9429978888040607	3.433495783366867	3.0152386677390592	0.8781832929607896
3	2	smote	0.6	100	10	0.3	1	0.7363886443661971	0.09404861258919035	0.07812499998779297	0.9661971830917874	2.4223156663467127	2.311197232111139	0.9541271767331972
3	3	smote	0.6	100	10	0.3	1	0.7165272887323944	0.079464857427376	0.07812499998779297	0.9443661971764482	1.4385322452535263	1.404271899098022	0.9761838077291144
3	1	smote	0.6	100	10	0.3	3	0.7583897783251231	0.10613448920564984	0.18749999997070316	0.9479239971784101	4.200622887921389	3.600506064338488	0.8571362196509651
3	2	smote	0.6	100	10	0.3	3	0.7393155809859155	0.10486070263557265	0.10937499998291017	0.9661971830917874	3.5102328765871684	3.2356761249555954	0.9217838826121302
3	3	smote	0.6	100	10	0.3	3	0.7488776408450704	0.08758063236063415	0.09374999998535158	0.9394366197116942	1.6046508978203284	1.547964860273911	0.9646739027972215
3	1	smote	0.6	300	5	0.1	1	0.7384874208304012	0.095840821546654	0.07812499998779297	0.9683321604435727	2.5913362800517863	2.4670131089446463	0.9520235185307488
3	2	smote	0.6	300	5	0.1	1	0.7059749119718309	0.08979831578991916	0.07812499998779297	0.9774647887255109	3.675845823329715	3.4667953350089373	0.9431285926758837
3	3	smote	0.6	300	5	0.1	1	0.7249339788732394	0.08193334018412127	0.03124999999511719	0.9669014084438952	0.942347004228877	0.9441486505750365	1.0019118614635634
3	1	smote	0.6	300	5	0.1	3	0.7328465869106262	0.09545538763361233	0.06249999999023438	0.9570724841593451	1.4863384514354234	1.4559422833319497	0.979549622135185
3	2	smote	0.6	300	5	0.1	3	0.7105633802816901	0.09051648118949426	0.07812499998779297	0.9760563380212954	3.4546346461222988	3.262866282885813	0.9444895285821077
3	3	smote	0.6	300	5	0.1	3	0.7359925176056338	0.08772214325936405	0.09374999998535158	0.9640845070354642	2.776875492818322	2.6102933899581915	0.9400109471743664
3	1	smote	0.6	300	5	0.3	1	0.736442206192822	0.09523555682354921	0.06249999999023438	0.9683321604435727	2.038517874003371	1.973610487155717	0.9681595103675182
3	2	smote	0.6	300	5	0.3	1	0.7111135563380282	0.08877989155764762	0.03124999999511719	0.9781690140776186	1.4453687442783927	1.4314509565309976	0.9903707602255983
3	3	smote	0.6	300	5	0.3	1	0.740206866197183	0.08612286397678677	0.06249999999023438	0.964788732387572	1.8266661473586696	1.774999495280305	0.9717153184123244
3	1	smote	0.6	300	5	0.3	3	0.733594299788881	0.10313075621262027	0.06249999999023438	0.9704433497468653	2.1888881473265887	2.1145826170805546	0.9660532895544849
3	2	smote	0.6	300	5	0.3	3	0.699955985915493	0.09264936748705184	0.07812499998779297	0.9802816901339417	4.213072919862316	3.962051560096246	0.9404184530694041
3	3	smote	0.6	300	5	0.3	3	0.6962477992957747	0.07777693500000285	0.03124999999511719	0.9626760563312489	0.8320143845919494	0.8372639263369555	1.0063094262816583
3	1	smote	0.6	300	10	0.1	1	0.7507916959887403	0.09050434110731216	0.09374999998535158	0.9619985925336947	2.618773255721883	2.467013238873966	0.9420491855474461
3	2	smote	0.6	300	10	0.1	1	0.7386773767605634	0.11149801692484294	0.07812499998779297	0.9774647887255109	3.675845823329715	3.4667953350089373	0.9431285926758837
3	3	smote	0.6	300	10	0.1	1	0.744487235915493	0.0855675117468978	0.04687499999267579	0.9514084506975253	0.9629363665468518	0.9646737142326803	1.001804208582022
3	1	smote	0.6	300	10	0.1	3	0.7510226073187896	0.10149636346109023	0.15624999997558595	0.9591836734626378	4.351850779990273	3.8281240608783866	0.8796542461799287
3	2	smote	0.6	300	10	0.1	3	0.7571082746478873	0.10591685732800277	0.06249999999023438	0.9739436619649723	2.491890934153754	2.398647727080373	0.9625813350358547
3	3	smote	0.6	300	10	0.1	3	0.7488556338028168	0.08498522815675892	0.07812499998779297	0.9485915492890945	1.5637331528995588	1.5196914847757732	0.9718355502795009
3	1	smote	0.6	300	10	0.3	1	0.7503518648838845	0.11737878716413366	0.17187499997314454	0.9605911329981662	5.058960972564901	4.361327016883705	0.8620993500337076
3	2	smote	0.6	300	10	0.3	1	0.7453785211267606	0.11742140120060736	0.14062499997802735	0.969718309852326	5.240167395455127	4.643893813499404	0.8862109567578789
3	3	smote	0.6	300	10	0.3	1	0.736575704225352	0.08116930622296292	0.10937499998291017	0.9436619718243405	2.0570171781242075	1.9414059048681076	0.9437966318143742
3	1	smote	0.6	300	10	0.3	3	0.742006069669247	0.10495736007145368	0.15624999997558595	0.9570724841593451	4.128717915894258	3.639855708329874	0.8815946599379924
3	2	smote	0.6	300	10	0.3	3	0.7639304577464788	0.11931923019495703	0.10937499998291017	0.9725352112607568	4.348626392211626	3.9823703432652238	0.9157766017589761
3	3	smote	0.6	300	10	0.3	3	0.7435739436619719	0.08589975324812064	0.09374999998535158	0.9485915492890945	1.9088328828504089	1.823629781730928	0.9553637612945045
3	1	smote	0.6	500	5	0.1	1	0.734935784658691	0.09769753886397527	0.06249999999023438	0.9732582688179222	2.4263148808579498	2.337170177689164	0.9632592092084877
3	2	smote	0.6	500	5	0.1	1	0.7186399647887325	0.09475239300827891	0.06249999999023438	0.9816901408381572	3.57435701922153	3.413459672365242	0.9549856430864031
3	3	smote	0.6	500	5	0.1	1	0.7270026408450704	0.08133409748492051	0.03124999999511719	0.9690140845002183	1.0087973283203862	1.0085224014153573	0.9997274606253568
3	1	smote	0.6	500	5	0.1	3	0.7231153237156932	0.09484465226484244	0.04687499999267579	0.972554539050158	1.742748418642427	1.7079320693145408	0.9800221498508134
3	2	smote	0.6	500	5	0.1	3	0.7119608274647887	0.09001159470268649	0.04687499999267579	0.9767605633734031	2.0670631930079395	2.0170445856928745	0.9758020808677303
3	3	smote	0.6	500	5	0.1	3	0.727937940140845	0.08222510834143708	0.04687499999267579	0.9683098591481105	1.5027317659139057	1.4791661993581495	0.9843181716673554
3	1	smote	0.6	500	5	0.3	1	0.7312192118226601	0.09437823667927542	0.06249999999023438	0.9704433497468653	2.1888881473265887	2.1145826170805546	0.9660532895544849
3	2	smote	0.6	500	5	0.3	1	0.7125880281690141	0.08886397973682256	0.03124999999511719	0.979577464781834	1.5472739914577496	1.5301716637806813	0.988946790778991
3	3	smote	0.6	500	5	0.3	1	0.7405039612676056	0.08775967636671612	0.06249999999023438	0.9619718309791411	1.6864193092536885	1.6435180857845535	0.9745607512331474
3	1	smote	0.6	500	5	0.3	3	0.7360463581984518	0.10511964718578698	0.06249999999023438	0.972554539050158	2.362392300418188	2.2772427590860542	0.9639562129706469
3	2	smote	0.6	500	5	0.3	3	0.701419454225352	0.09273415308960282	0.07812499998779297	0.9802816901339417	4.213072919862316	3.962051560096246	0.9404184530694041
3	3	smote	0.6	500	5	0.3	3	0.6999009683098592	0.07535078976772455	0.03124999999511719	0.9654929577396797	0.9025672170672044	0.9056119821353618	1.0033734396562495
3	1	smote	0.6	500	10	0.1	1	0.74913133356791	0.09145159878830761	0.09374999998535158	0.9619985925336947	2.618773255721883	2.467013238873966	0.9420491855474461
3	2	smote	0.6	500	10	0.1	1	0.7408670774647887	0.11362799453316495	0.07812499998779297	0.9788732394297264	3.926551810193907	3.6979149145359	0.9417715731319397
3	3	smote	0.6	500	10	0.1	1	0.7444652288732394	0.08511209486692423	0.07812499998779297	0.9535211267538485	1.73857178793717	1.680870849973827	0.9668112897325202
3	1	smote	0.6	500	10	0.1	3	0.7506157635467979	0.10033089740366893	0.15624999997558595	0.9634060520692231	4.875354786169161	4.269830562497694	0.8757989317735769
3	2	smote	0.6	500	10	0.1	3	0.7579995598591549	0.10881691984505501	0.06249999999023438	0.9760563380212954	2.717645922103447	2.6102930263086503	0.9604978256740064
3	3	smote	0.6	500	10	0.1	3	0.7490867077464789	0.0855445385640038	0.09374999998535158	0.9492957746412022	1.9367812267307165	1.8489579681450572	0.9546550344760842
3	1	smote	0.6	500	10	0.3	1	0.7506047677691767	0.11659085941785813	0.17187499997314454	0.9619985925336947	5.254016778145342	4.522857604602271	0.8608380488763233
3	2	smote	0.6	500	10	0.3	1	0.7447733274647887	0.11817770730824038	0.14062499997802735	0.969718309852326	5.240167395455127	4.643893813499404	0.8862109567578789
3	3	smote	0.6	500	10	0.3	1	0.7370818661971831	0.08064186010668926	0.10937499998291017	0.9450704225285559	2.1129100959683838	1.9911855343856393	0.9423900794718589
3	1	smote	0.6	500	10	0.3	3	0.7415992258972555	0.1047076631590392	0.17187499997314454	0.9556650246238166	4.473793533808384	3.876735235498134	0.866543161069856
3	2	smote	0.6	500	10	0.3	3	0.7647337147887323	0.11916365609586957	0.10937499998291017	0.9739436619649723	4.59032540246993	4.197633522390653	0.9144522682920836
3	3	smote	0.6	500	10	0.3	3	0.741318221830986	0.0850109567931986	0.09374999998535158	0.9485915492890945	1.9088328828504089	1.823629781730928	0.9553637612945045
3	1	smote	0.8	100	5	0.1	1	0.7696384588318085	0.10808340417754483	0.3593749999438477	0.8606615059756464	3.465015757808657	2.5791506982236303	0.7443402408087684
3	2	smote	0.8	100	5	0.1	1	0.7395466549295775	0.12700398694642195	0.3124999999511719	0.8887323943599386	3.6306095630010686	2.808544050787205	0.773573683907658
3	3	smote	0.8	100	5	0.1	1	0.7687279929577464	0.09238650316566215	0.3593749999438477	0.8521126760503372	3.2322878125986794	2.4300593590129242	0.7518078424879926
3	1	smote	0.8	100	5	0.1	3	0.7734429978888107	0.11005015124294543	0.4062499999365235	0.8599577762078822	4.201533672386736	2.900910596296051	0.6904408676636439
3	2	smote	0.8	100	5	0.1	3	0.7401958626760563	0.11314745603348289	0.3437499999462891	0.8845070422472923	4.011614044596368	2.9763716928836983	0.7419386859453045
3	3	smote	0.8	100	5	0.1	3	0.7805457746478873	0.09638180556346283	0.4374999999316407	0.8443661971771524	4.219708110318354	2.8110857916822445	0.6661801423210484
3	1	smote	0.8	100	5	0.3	1	0.7543543279380717	0.10023953372500527	0.20312499996826175	0.9169598873967844	2.8147221577267643	2.446106696383851	0.8690401862655469
3	2	smote	0.8	100	5	0.3	1	0.7062610035211268	0.08967578927157398	0.15624999997558595	0.9345070422469401	2.6423731511290844	2.385752323283379	0.9028824319684814
3	3	smote	0.8	100	5	0.3	1	0.7384903169014084	0.08535811182742532	0.20312499996826175	0.9091549295710624	2.550995309484743	2.235949365768393	0.8765007649935911
3	1	smote	0.8	100	5	0.3	3	0.7660648311048558	0.11494661323985758	0.2812499999560547	0.912737508790199	4.092916773663438	3.223033904103424	0.7874662597376546
3	2	smote	0.8	100	5	0.3	3	0.7070202464788733	0.10674969676679637	0.18749999997070316	0.9267605633737552	2.920117941845692	2.5600958036664636	0.8767097170216173
3	3	smote	0.8	100	5	0.3	3	0.7421764964788733	0.08603865638896387	0.18749999997070316	0.895070422528908	1.9685078142588122	1.7869125809949387	0.9077497932019506
3	1	smote	0.8	100	10	0.1	1	0.757125263898663	0.11132354086633801	0.23437499996337893	0.9239971850744265	3.7216548333836323	3.08376695462166	0.8286010002172691
3	2	smote	0.8	100	10	0.1	1	0.7498349471830986	0.10624597747867237	0.18749999997070316	0.9345070422469401	3.292803463827026	2.862902787940055	0.8694423419017672
3	3	smote	0.8	100	10	0.1	1	0.7653829225352112	0.09171102769571822	0.17187499997314454	0.9112676056273855	2.1314762491172368	1.9370037495139756	0.9087615820262761
3	1	smote	0.8	100	10	0.1	3	0.7645694053483463	0.11712742460453199	0.26562499995849614	0.9078114004158494	3.561799185531817	2.8813212516892475	0.8089510570318807
3	2	smote	0.8	100	10	0.1	3	0.7615647007042253	0.10931127956744628	0.23437499996337893	0.9239436619653244	3.7188203669900335	3.0815968163041796	0.8286490002232029
3	3	smote	0.8	100	10	0.1	3	0.7662411971830987	0.09051696733296286	0.21874999996582034	0.8838028168951846	2.1296967858633615	1.8825755951651724	0.8839641334693679
3	1	smote	0.8	100	10	0.3	1	0.7504398311048558	0.11010991157771616	0.17187499997314454	0.9472202674106459	3.7247791640116685	3.256457715423047	0.8742686572236887
3	2	smote	0.8	100	10	0.3	1	0.7462698063380282	0.10475482503834323	0.14062499997802735	0.9584507042186026	3.7747294418556265	3.3845330826439066	0.8966293073531657
3	3	smote	0.8	100	10	0.3	1	0.7488996478873239	0.08740032283032288	0.17187499997314454	0.932394366190617	2.862420957881178	2.5423173316380723	0.8881703077299075
3	1	smote	0.8	100	10	0.3	3	0.74913133356791	0.09266677371248958	0.15624999997558595	0.9366643208941826	2.7386826931889874	2.4670134987326504	0.90080295810873
3	2	smote	0.8	100	10	0.3	3	0.7339018485915493	0.1015045939464871	0.15624999997558595	0.9436619718243405	3.101851298489924	2.773437006954439	0.8941231248854902
3	3	smote	0.8	100	10	0.3	3	0.7299295774647887	0.08084358758530683	0.14062499997802735	0.9197183098526781	1.8746409146322054	1.7516445182397953	0.9343893466856554
3	1	smote	0.8	300	5	0.1	1	0.7295148662913441	0.08939102006874526	0.07812499998779297	0.953553835320524	1.7398558141035816	1.6820545615851414	0.966778126412286
3	2	smote	0.8	300	5	0.1	1	0.703543133802817	0.0863699141153968	0.06249999999023438	0.97464788731708	2.562961950528875	2.4652768043104025	0.9618858282980226
3	3	smote	0.8	300	5	0.1	1	0.7231294014084507	0.08288345941000887	0.07812499998779297	0.9577464788664948	1.9209034996427121	1.8489578951625945	0.9625459458517648
3	1	smote	0.8	300	5	0.1	3	0.729064039408867	0.09827896200497754	0.10937499998291017	0.9514426460172313	2.4063051223748975	2.2524904774839807	0.9360784850085174
3	2	smote	0.8	300	5	0.1	3	0.6980633802816901	0.0863033983182293	0.07812499998779297	0.9683098591481105	2.5894530420528348	2.465276998930249	0.9520454447327326
3	3	smote	0.8	300	5	0.1	3	0.7234705105633803	0.07949438396139794	0.06249999999023438	0.9478873239369868	1.2126123800884747	1.1993240938427385	0.9890415943379282
3	1	smote	0.8	300	5	0.3	1	0.7279094827586207	0.09004207985253673	0.04687499999267579	0.9648135116047516	1.3485242067490133	1.3321871209272076	0.9878852012998469
3	2	smote	0.8	300	5	0.3	1	0.732537411971831	0.09938546680786592	0.06249999999023438	0.9767605633734031	2.8020189944800786	2.6893927809238325	0.9598053254462916
3	3	smote	0.8	300	5	0.3	1	0.7062279929577465	0.07837262176893224	0.06249999999023438	0.9612676056270334	1.6545450270426345	1.6136359464907486	0.9752747151460375
3	1	smote	0.8	300	5	0.3	3	0.7277005629838142	0.087297963395454	0.06249999999023438	0.9619985925336947	1.6876538765165139	1.644675492582644	0.9745336402158952
3	2	smote	0.8	300	5	0.3	3	0.7236465669014084	0.09764434501187147	0.07812499998779297	0.97464788731708	3.2580024789025708	3.081596005388003	0.9458543978290608
3	3	smote	0.8	300	5	0.3	3	0.7021236795774648	0.07484621028416355	0.06249999999023438	0.9577464788664948	1.5111107533181873	1.4791663161300757	0.9788602839142838
3	1	smote	0.8	300	10	0.1	1	0.7662627551020408	0.11447475412977298	0.15624999997558595	0.9627023223014589	4.779872925615564	4.1892677433110075	0.8764391356644222
3	2	smote	0.8	300	10	0.1	1	0.744212147887324	0.11636249094886168	0.14062499997802735	0.9704225352044337	5.368829346099909	4.754462676411681	0.8855678428626498
3	3	smote	0.8	300	10	0.1	1	0.7299625880281689	0.08009957546594142	0.09374999998535158	0.9457746478806637	1.804298816088075	1.7288957845782849	0.9582092229510737
3	1	smote	0.8	300	10	0.1	3	0.754695197044335	0.10838112570998941	0.17187499997314454	0.9619985925336947	5.254016778145342	4.522857604602271	0.8608380488763233
3	2	smote	0.8	300	10	0.1	3	0.7481514084507043	0.10361077079523986	0.14062499997802735	0.9704225352044337	5.368829346099909	4.754462676411681	0.8855678428626498
3	3	smote	0.8	300	10	0.1	3	0.7335717429577464	0.08318860359036491	0.12499999998046876	0.9457746478806637	2.4916507450823606	2.305194379437713	0.9251675256136301
3	1	smote	0.8	300	10	0.3	1	0.7456346762843068	0.1127583398907028	0.18749999997070316	0.950738916249467	4.453845242952712	3.8062492262197205	0.8545984366439022
3	2	smote	0.8	300	10	0.3	1	0.7179137323943662	0.10804452695490598	0.15624999997558595	0.9563380281622794	4.056151993165088	3.5786282115256163	0.8822717139284587
3	3	smote	0.8	300	10	0.3	1	0.7304907570422534	0.08327641726013922	0.14062499997802735	0.9345070422469401	2.3348970031121157	2.147177090955041	0.9196024770018384
3	1	smote	0.8	300	10	0.3	3	0.7480647431386348	0.0994863319711524	0.17187499997314454	0.9563687543915809	4.549299011632589	3.939263208826366	0.8659055281397535
3	2	smote	0.8	300	10	0.3	3	0.7281580105633803	0.10834118804406556	0.14062499997802735	0.9626760563312489	4.220582054596369	3.767687668516299	0.8926938459133447
3	3	smote	0.8	300	10	0.3	3	0.7459727112676057	0.08701100321187515	0.14062499997802735	0.9443661971764482	2.7776749878222473	2.52768941837644	0.9100018546739511
3	1	smote	0.8	500	5	0.1	1	0.7220927163969036	0.08887198842667793	0.06249999999023438	0.96622097114028	1.9069438792769635	1.8502598682511047	0.9702749353500691
3	2	smote	0.8	500	5	0.1	1	0.7053147007042253	0.08832739430516576	0.07812499998779297	0.9830985915423727	4.929375609210609	4.622393095801757	0.9377238443487635
3	3	smote	0.8	500	5	0.1	1	0.7230523767605634	0.08237932138765793	0.04687499999267579	0.9619718309791411	1.2440798185145718	1.2326385643384152	0.9908034304176595
3	1	smote	0.8	500	5	0.1	3	0.7342870337790289	0.10173136336572815	0.06249999999023438	0.9619985925336947	1.6876538765165139	1.644675492582644	0.9745336402158952
3	2	smote	0.8	500	5	0.1	3	0.7072183098591549	0.0908718185668097	0.07812499998779297	0.97464788731708	3.2580024789025708	3.081596005388003	0.9458543978290608
3	3	smote	0.8	500	5	0.1	3	0.7225022007042254	0.08037815550132048	0.06249999999023438	0.9535211267538485	1.3676764734168751	1.3446966799790616	0.9831979217591075
3	1	smote	0.8	500	5	0.3	1	0.7273377023223083	0.08963080021725782	0.03124999999511719	0.9634060520692231	0.8492553511203302	0.853966112499539	1.0055469216419313
3	2	smote	0.8	500	5	0.3	1	0.7398217429577465	0.10246559996656912	0.09374999998535158	0.9767605633734031	4.347960507088912	4.034089171385749	0.9278118146034141
3	3	smote	0.8	500	5	0.3	1	0.7096170774647887	0.07826521162887141	0.06249999999023438	0.964788732387572	1.8266661473586696	1.774999495280305	0.9717153184123244
3	1	smote	0.8	500	5	0.3	3	0.7239510028149192	0.08754639327719259	0.06249999999023438	0.9641097818369874	1.7908491737316135	1.7414210828184413	0.972399624967484
3	2	smote	0.8	500	5	0.3	3	0.7256161971830984	0.10047650055737675	0.07812499998779297	0.9753521126691878	3.3535095326926454	3.1696415697954565	0.9451714704730091
3	3	smote	0.8	500	5	0.3	3	0.7094850352112676	0.07549262934360751	0.04687499999267579	0.9598591549228179	1.1760135120421344	1.1677628665992648	0.9929842156416403
3	1	smote	0.8	500	10	0.1	1	0.7658888986629134	0.11494581508861655	0.17187499997314454	0.9619985925336947	5.254016778145342	4.522857604602271	0.8608380488763233
3	2	smote	0.8	500	10	0.1	1	0.7461707746478874	0.11693652763008579	0.14062499997802735	0.9704225352044337	5.368829346099909	4.754462676411681	0.8855678428626498
3	3	smote	0.8	500	10	0.1	1	0.7304467429577464	0.08030836562301329	0.09374999998535158	0.9464788732327714	1.829400746786414	1.7516444090693406	0.9574962696677203
3	1	smote	0.8	500	10	0.1	3	0.7554978888106968	0.1076928577220508	0.14062499997802735	0.9648135116047516	4.486907810148003	3.9965613627816228	0.8907161651223486
3	2	smote	0.8	500	10	0.1	3	0.7469520246478873	0.1057200960201471	0.14062499997802735	0.9718309859086491	5.64545253312994	4.992185725781158	0.8842844112195334
3	3	smote	0.8	500	10	0.1	3	0.7356073943661973	0.08421450675186495	0.12499999998046876	0.947183098584879	2.5619042753669468	2.3666662179091844	0.9237918118354205
3	1	smote	0.8	500	10	0.3	1	0.7458985749472202	0.1132515529802517	0.18749999997070316	0.9521463757849955	4.591627992618522	3.918197709462839	0.8533351721536311
3	2	smote	0.8	500	10	0.3	1	0.7178917253521127	0.10593432207371983	0.15624999997558595	0.9570422535143871	4.125682094576458	3.6372942341138335	0.8816225073760601
3	3	smote	0.8	500	10	0.3	1	0.7295554577464789	0.08328682161998752	0.14062499997802735	0.9359154929511556	2.3898098157055605	2.1943677888817485	0.9182185756215884
3	1	smote	0.8	500	10	0.3	3	0.7486805066854327	0.09989017309965742	0.17187499997314454	0.9563687543915809	4.549299011632589	3.939263208826366	0.8659055281397535
3	2	smote	0.8	500	10	0.3	3	0.7287411971830986	0.10609444502352008	0.14062499997802735	0.9633802816833565	4.304893924143746	3.8401431808032855	0.8920412919391875
3	3	smote	0.8	500	10	0.3	3	0.7452134683098591	0.08722810075690621	0.14062499997802735	0.9450704225285559	2.8153841007964076	2.5600956870672507	0.9093237608997
3	1	smote	1.0	100	5	0.1	1	0.758774630541872	0.10000008938886788	0.3906249999389649	0.8388458831749555	3.336692205456174	2.423921792353746	0.7264445174245369
3	2	smote	1.0	100	5	0.1	1	0.7311509683098592	0.10834835203573025	0.3437499999462891	0.8542253521066604	3.0694729844442	2.3580916252110438	0.7682398921465997
3	3	smote	1.0	100	5	0.1	1	0.7620268485915493	0.09055247895838615	0.4062499999365235	0.8309859154871058	3.3640348810560554	2.4036456906588364	0.7145127033474523
3	1	smote	1.0	100	5	0.1	3	0.7626121569317382	0.10611319565747827	0.4062499999365235	0.8198451794453213	3.1136922554206774	2.255004757217558	0.7242220942531687
3	2	smote	1.0	100	5	0.1	3	0.7341329225352112	0.09961270511712186	0.3124999999511719	0.8464788732334756	2.5062550474911283	2.0355503257276113	0.8121880104352254
3	3	smote	1.0	100	5	0.1	3	0.7627530809859154	0.08951135739561054	0.45312499992919925	0.8211267605575978	3.8035993253886717	2.533218361838432	0.6660055665941051
3	1	smote	1.0	100	5	0.3	1	0.7288221323011963	0.10541398292110053	0.21874999996582034	0.9057002111125567	2.6892534439395845	2.3197292310975284	0.8625922593620401
3	2	smote	1.0	100	5	0.3	1	0.6877970950704226	0.09479076335886526	0.17187499997314454	0.9232394366132167	2.496278018467016	2.2391052123476998	0.8969774884129179
3	3	smote	1.0	100	5	0.3	1	0.7256161971830986	0.08002103576328289	0.12499999998046876	0.8978873239373389	1.2561575132402307	1.2241378108863281	0.9745097930968197
3	1	smote	1.0	100	5	0.3	3	0.7485595531315975	0.09666683470713826	0.2968749999536133	0.8979591836671502	3.7155551842757357	2.9093747142465176	0.783025559518929
3	2	smote	1.0	100	5	0.3	3	0.6931338028169014	0.09123107571252431	0.20312499996826175	0.9169014084442473	2.812561972122838	2.444385298493629	0.8690956126819349
3	3	smote	1.0	100	5	0.3	3	0.7422645246478873	0.08433569452595978	0.23437499996337893	0.8887323943599386	2.4451044028541493	2.106408038090404	0.8614797843317314
3	1	smote	1.0	100	10	0.1	1	0.7584667487684729	0.09757624714177934	0.26562499995849614	0.9049964813447925	3.44554730728262	2.795948779150281	0.8114672344754054
3	2	smote	1.0	100	10	0.1	1	0.751287411971831	0.10414547641480006	0.17187499997314454	0.9246478873174321	2.5468168002339273	2.2809576406651964	0.8956111860843389
3	3	smote	1.0	100	10	0.1	1	0.7564480633802817	0.08437451668333427	0.23437499996337893	0.8816901408388614	2.2813409140455425	1.9810266178568683	0.8683606132020265
3	1	smote	1.0	100	10	0.1	3	0.774399630541872	0.1076654582604297	0.2968749999536133	0.88458831807963	3.2361785763393627	2.5723130387729403	0.7948612679220111
3	2	smote	1.0	100	10	0.1	3	0.7657460387323943	0.10584675011251313	0.21874999996582034	0.9063380281626315	2.709473392644583	2.3355260659084767	0.8619852275183817
3	3	smote	1.0	100	10	0.1	3	0.7626650528169014	0.08949437446703286	0.3124999999511719	0.8690140845009225	3.015640039214553	2.3857525055497115	0.7911264091103855
3	1	smote	1.0	100	10	0.3	1	0.7487464813511612	0.10227010322527898	0.18749999997070316	0.9331456720553615	3.2210521463437196	2.804604842934354	0.8707107750203285
3	2	smote	1.0	100	10	0.3	1	0.736949823943662	0.10263671230242634	0.18749999997070316	0.9464788732327714	4.08097089167836	3.503288818138681	0.8584449314433097
3	3	smote	1.0	100	10	0.3	1	0.7469080105633803	0.08502644152283155	0.15624999997558595	0.9232394366132167	2.2273187711536804	2.0355501930433633	0.9139015919646855
3	1	smote	1.0	100	10	0.3	3	0.757466133004926	0.10533409704577833	0.24999999996093752	0.9296270232165403	4.403332699049297	3.5524994943044974	0.8067751616947257
3	2	smote	1.0	100	10	0.3	3	0.747469190140845	0.10158520575020254	0.18749999997070316	0.9443661971764482	3.9172339546606834	3.3702525578352533	0.8603653898825785
3	3	smote	1.0	100	10	0.3	3	0.7579995598591549	0.09077567661514244	0.15624999997558595	0.9147887323879241	1.9880622089436792	1.8336774703333718	0.9223441008050954
3	1	smote	1.0	300	5	0.1	1	0.7271397783251232	0.10433983553153954	0.12499999998046876	0.9486277269461744	2.63796425982786	2.4332187037414554	0.922385005140514
3	2	smote	1.0	300	5	0.1	1	0.7022007042253522	0.08621971783177772	0.10937499998291017	0.9626760563312489	3.1674933560792433	2.930423742179344	0.9251554403042914
3	3	smote	1.0	300	5	0.1	1	0.7357284330985916	0.08986214459968431	0.14062499997802735	0.9457746478806637	2.8540726710696327	2.593343676867427	0.9086466769449083
3	1	smote	1.0	300	5	0.1	3	0.7313071780436312	0.09458014273053869	0.12499999998046876	0.9429978888040607	2.3633152809258817	2.1929008492647704	0.9278917812322101
3	2	smote	1.0	300	5	0.1	3	0.6960277288732394	0.08494715354283607	0.07812499998779297	0.9535211267538485	1.73857178793717	1.680870849973827	0.9668112897325202
3	3	smote	1.0	300	5	0.1	3	0.7145026408450704	0.08030813922470753	0.14062499997802735	0.9387323943595864	2.50720962070233	2.2952582454550066	0.9154632310879347
3	1	smote	1.0	300	5	0.3	1	0.7029930506685433	0.09053846167888376	0.10937499998291017	0.9641097818369874	3.298932686638471	3.0474868949322724	0.9237796437272132
3	2	smote	1.0	300	5	0.3	1	0.6750330105633803	0.0845590922690621	0.07812499998779297	0.9725352112607568	3.0008680926064013	2.844550245189445	0.9479091140957591
3	3	smote	1.0	300	5	0.3	1	0.713050176056338	0.08388766558825839	0.04687499999267579	0.9577464788664948	1.1147538346047952	1.1093747370975569	0.9951746219768028
3	1	smote	1.0	300	5	0.3	3	0.7210811048557354	0.09949208266550953	0.14062499997802735	0.96622097114028	4.680680426496103	4.163084703564985	0.8894186907510394
3	2	smote	1.0	300	5	0.3	3	0.7050946302816901	0.1052019065767254	0.09374999998535158	0.9760563380212954	4.217036774139572	3.915439539462976	0.9284812314902089
3	3	smote	1.0	300	5	0.3	3	0.7189260563380282	0.08479142471508341	0.10937499998291017	0.9514084506975253	2.4045253112441642	2.2509053332095874	0.9361121293415111
3	1	smote	1.0	300	10	0.1	1	0.7501869282195638	0.11097320171810429	0.17187499997314454	0.9458128078751175	3.62264083666528	3.17187441375978	0.8755696522355639
3	2	smote	1.0	300	10	0.1	1	0.7336597711267606	0.09891110020848827	0.14062499997802735	0.9676056337960028	4.887745520276788	4.341031267046764	0.8881459151587502
3	3	smote	1.0	300	10	0.1	1	0.733549735915493	0.08138043455017552	0.10937499998291017	0.9401408450638019	1.928792247028105	1.8272055766145314	0.9473314506225222
3	1	smote	1.0	300	10	0.1	3	0.7544642857142858	0.10311103523727753	0.15624999997558595	0.9528501055527597	3.742398317571048	3.313898549899	0.8855012832054331
3	2	smote	1.0	300	10	0.1	3	0.7545884683098593	0.1020715516965827	0.10937499998291017	0.9640845070354642	3.296524707223434	3.045342288284557	0.9238038618810511
3	3	smote	1.0	300	10	0.1	3	0.7449823943661972	0.08434598423952623	0.10937499998291017	0.937323943655371	1.8365855533473239	1.7450839907773341	0.9501784271529978
3	1	smote	1.0	300	10	0.3	1	0.7320658866995075	0.09465678705373583	0.14062499997802735	0.9415904292685322	2.6378965894109974	2.4075673582478996	0.912684500800127
3	2	smote	1.0	300	10	0.3	1	0.7442891725352113	0.09829972928770003	0.10937499998291017	0.9577464788664948	2.7836250703808	2.5885410532276323	0.9299172697267268
3	3	smote	1.0	300	10	0.3	1	0.7333186619718309	0.08939409994468128	0.12499999998046876	0.9316901408385093	1.9484533226273124	1.8298966388730378	0.9391534291009112
3	1	smote	1.0	300	10	0.3	3	0.7512315270935961	0.11484138665053831	0.20312499996826175	0.9472202674106459	4.574639648545265	3.8485409364090564	0.8412773871460008
3	2	smote	1.0	300	10	0.3	3	0.7384463028169014	0.09610666826632798	0.12499999998046876	0.9528169014017408	2.884860793748444	2.6492531690690804	0.918329628230749
3	3	smote	1.0	300	10	0.3	3	0.7166923415492958	0.07739272224246109	0.09374999998535158	0.9330985915427247	1.4428310005120855	1.4013155796572885	0.9712264047082628
3	1	smote	1.0	500	5	0.1	1	0.7262601161154116	0.09654997057084645	0.10937499998291017	0.9619985925336947	3.108836086613636	2.8781821120196267	0.9258069582132216
3	2	smote	1.0	500	5	0.1	1	0.7052706866197183	0.08781635093697059	0.04687499999267579	0.97464788731708	1.8907096359634556	1.8489576032328021	0.9779172587669844
3	3	smote	1.0	500	5	0.1	1	0.7262213908450704	0.08632778407138748	0.09374999998535158	0.9507042253454177	1.9950734863375637	1.9017853279395347	0.9532407307361812
3	1	smote	1.0	500	5	0.1	3	0.7279314743138635	0.09086774413385143	0.09374999998535158	0.9528501055527597	2.0905811307808033	1.9883391299394002	0.9510939708381332
3	2	smote	1.0	500	5	0.1	3	0.7064480633802817	0.094667872610008	0.06249999999023438	0.9683098591481105	2.0370363934439246	1.9722215991441991	0.968181808200044
3	3	smote	1.0	500	5	0.1	3	0.7174955985915493	0.07871996829174072	0.09374999998535158	0.9478873239369868	1.8816398994704437	1.7989861407641077	0.9560735411988251
3	1	smote	1.0	500	5	0.3	1	0.7073143912737508	0.09149049129361046	0.12499999998046876	0.9648135116047516	3.917141739816127	3.5524989891392202	0.9069110044852651
3	2	smote	1.0	500	5	0.3	1	0.6811399647887324	0.08829815098761727	0.09374999998535158	0.9739436619649723	3.866727310210486	3.5979715906205603	0.9304952905400072
3	3	smote	1.0	500	5	0.3	1	0.712962147887324	0.08265217524838644	0.06249999999023438	0.9612676056270334	1.6545450270426345	1.6136359464907486	0.9752747151460375
3	1	smote	1.0	500	5	0.3	3	0.7207402357494722	0.09825838901712614	0.14062499997802735	0.96622097114028	4.680680426496103	4.163084703564985	0.8894186907510394
3	2	smote	1.0	500	5	0.3	3	0.7107394366197183	0.10706939518500601	0.09374999998535158	0.9760563380212954	4.217036774139572	3.915439539462976	0.9284812314902089
3	3	smote	1.0	500	5	0.3	3	0.7160431338028169	0.08141429434983621	0.07812499998779297	0.9556338028101716	1.8253964135381375	1.7609123009664056	0.9646739029684475
3	1	smote	1.0	500	10	0.1	1	0.7509236453201971	0.11145158402259604	0.17187499997314454	0.9493314567139386	3.888626062028184	3.3921434267677473	0.8723243978137235
3	2	smote	1.0	500	10	0.1	1	0.7358714788732394	0.09935160590745776	0.12499999998046876	0.9676056337960028	4.267079423335659	3.858694459597124	0.9042940227041552
3	3	smote	1.0	500	10	0.1	1	0.7332746478873239	0.08138771615462315	0.10937499998291017	0.9408450704159096	1.9532160436339918	1.848958020275391	0.9466223702029462
3	1	smote	1.0	500	10	0.1	3	0.7539035010555946	0.10310074337964925	0.10937499998291017	0.950738916249467	2.3701749563248495	2.22031204862817	0.936771363228475
3	2	smote	1.0	500	10	0.1	3	0.7544674295774648	0.102853865315457	0.10937499998291017	0.9626760563312489	3.1674933560792433	2.930423742179344	0.9251554403042914
3	3	smote	1.0	500	10	0.1	3	0.745587588028169	0.0839777569640991	0.10937499998291017	0.9415492957680174	1.97822836535852	1.8712346191154527	0.945914350487053
3	1	smote	1.0	500	10	0.3	1	0.7311092540464461	0.0944978819091504	0.14062499997802735	0.9422941590362964	2.6720616194549454	2.4369279306959557	0.9120028843019087
3	2	smote	1.0	500	10	0.3	1	0.7439810739436621	0.09730756965097029	0.10937499998291017	0.9570422535143871	2.735978653852815	2.5461059638796835	0.9306015355545488
3	3	smote	1.0	500	10	0.3	1	0.732944542253521	0.08915915550610802	0.12499999998046876	0.932394366190617	1.9702378033862493	1.8489580593731436	0.9384440987240016
3	1	smote	1.0	500	10	0.3	3	0.7491973082336383	0.11176950778429212	0.20312499996826175	0.9493314567139386	4.775870508936044	4.008896777089156	0.839406496015643
3	2	smote	1.0	500	10	0.3	3	0.7382152288732394	0.09615072266464442	0.12499999998046876	0.9521126760496331	2.840335539325415	2.610293571783006	0.9190088661143183
3	3	smote	1.0	500	10	0.3	3	0.7160651408450704	0.07728150321768504	0.09374999998535158	0.9330985915427247	1.4428310005120855	1.4013155796572885	0.9712264047082628
3	1	class_weight		100	5	0.1	1	0.7950167135819846	0.12360473468121033	0.5937499999072267	0.821956368748614	6.747339180643305	3.3348565314325964	0.4942476396512281
3	2	class_weight		100	5	0.1	1	0.7683978873239437	0.16493512393530158	0.48437499992431643	0.8169014084449514	4.191141945715483	2.6454325473299103	0.6311961130600363
3	3	class_weight		100	5	0.1	1	0.7826254401408451	0.09849424098592872	0.5312499999169923	0.8126760563323051	4.91679169090915	2.8359960886764557	0.5767980865962093
3	1	class_weight		100	5	0.1	3	0.8037253694581281	0.14001579039192158	0.6406249998999024	0.8008444757156873	7.168228173012628	3.216706993366058	0.44874505164250017
3	2	class_weight		100	5	0.1	3	0.7727772887323944	0.1757198391007808	0.5624999999121094	0.800704225346474	5.165572651712984	2.822438020402744	0.5463940126388607
3	3	class_weight		100	5	0.1	3	0.7831866197183098	0.11120155867135223	0.5624999999121094	0.7971830985859354	5.053571148732054	2.773437362744013	0.5488074137244826
3	1	class_weight		100	5	0.3	1	0.7819317382125264	0.10765786390611275	0.24999999996093752	0.9345531315908899	4.759855893656136	3.8198918884745168	0.802522581821658
3	2	class_weight		100	5	0.3	1	0.7633582746478873	0.13075758132360454	0.14062499997802735	0.9514084506975253	3.2039519069642095	2.894021142698041	0.9032660897212555
3	3	class_weight		100	5	0.3	1	0.726243397887324	0.08197177658370794	0.04687499999267579	0.9366197183032633	0.7267758420328393	0.7395832164510103	1.0176221696012757
3	1	class_weight		100	5	0.3	3	0.8088274102744546	0.13001114167534253	0.3437499999462891	0.9120337790224348	5.430856507820326	3.9077495548713292	0.7195457097670841
3	2	class_weight		100	5	0.3	3	0.7696522887323943	0.12830866027968735	0.2812499999560547	0.9190140845005704	4.440453128090196	3.472825657317897	0.7820881141486118
3	3	class_weight		100	5	0.3	3	0.7367847711267606	0.08776001561731603	0.15624999997558595	0.9084507042189547	1.837606636844734	1.7067305824173327	0.9287790595770873
3	1	class_weight		100	10	0.1	1	0.7761149718508092	0.136134179469987	0.18749999997070316	0.969035890211337	7.222025625005544	6.055395769375395	0.8384622281301433
3	2	class_weight		100	10	0.1	1	0.7839458626760564	0.12954208307350393	0.12499999998046876	0.9683098591481105	4.3650779826789226	3.9444431982883983	0.9036363543307986
3	3	class_weight		100	10	0.1	1	0.7748789612676056	0.09906443497790793	0.07812499998779297	0.9598591549228179	2.026463960725485	1.9462714443321076	0.9604273561177433
3	1	class_weight		100	10	0.1	3	0.8016801548205489	0.14526399084983638	0.24999999996093752	0.9359605911264184	4.871794100749015	3.903845543234166	0.801315780959632
3	2	class_weight		100	10	0.1	3	0.7879071302816902	0.12565935323095428	0.21874999996582034	0.9415492957680174	4.5103606662310884	3.7424692382309055	0.8297494302721806
3	3	class_weight		100	10	0.1	3	0.7869278169014085	0.09786453313990101	0.17187499997314454	0.9190140845005704	2.3552088958831883	2.122282346138715	0.9011015227975281
3	1	class_weight		100	10	0.3	1	0.7541783954961295	0.13337639061751635	0.06249999999023438	0.9866291344054425	4.919294561179309	4.674338606192299	0.9502050545797703
3	2	class_weight		100	10	0.3	1	0.7498679577464789	0.1037114941903648	0.015624999997558595	0.9866197183029112	1.1704251897543305	1.1677622843572353	0.9977248292973717
3	3	class_weight		100	10	0.3	1	0.7610585387323943	0.09421466155059001	0.015624999997558595	0.9823943661902649	0.8857137823105362	0.8874994954128674	1.0020161188420655
3	1	class_weight		100	10	0.3	3	0.7656909746657283	0.14339457508189163	0.12499999998046876	0.9831104855666214	8.315471253229001	7.401037280447781	0.8900322028555091
3	2	class_weight		100	10	0.3	3	0.763974471830986	0.12027107967611693	0.10937499998291017	0.9816901408381572	6.584341873826797	5.973554426639174	0.9072363609400411
3	3	class_weight		100	10	0.3	3	0.7526408450704225	0.09295168889037529	0.06249999999023438	0.9711267605565415	2.242275645112992	2.164633395788233	0.9653734491043793
3	1	class_weight		300	5	0.1	1	0.7269418543279381	0.10670152074842357	0.09374999998535158	0.9845179451021498	6.578365648158703	6.055393812382854	0.9205012415650858
3	2	class_weight		300	5	0.1	1	0.7224581866197183	0.0948456739939821	0.04687499999267579	0.987323943655019	3.830598067341232	3.697913746817481	0.9653619731182536
3	3	class_weight		300	5	0.1	1	0.7305567781690141	0.08536807297099458	0.04687499999267579	0.9781690140776186	2.2035949704145064	2.1471764347964966	0.9743970382890522
3	1	class_weight		300	5	0.1	3	0.7682969739619986	0.10759961181777802	0.06249999999023438	0.972554539050158	2.362392300418188	2.2772427590860542	0.9639562129706469
3	2	class_weight		300	5	0.1	3	0.7332086267605634	0.11417895638681638	0.04687499999267579	0.984507042246588	3.125184269486292	3.0255662271260224	0.968124096046187
3	3	class_weight		300	5	0.1	3	0.7297425176056338	0.08789844155286076	0.07812499998779297	0.9690140845002183	2.6502302679465917	2.521306003538393	0.9513535512480611
3	1	class_weight		300	5	0.3	1	0.7430616643209008	0.09957955008469521	0.015624999997558595	0.9795918367278003	0.7619043883837028	0.7656246244656868	1.0048828022513852
3	2	class_weight		300	5	0.3	1	0.706481073943662	0.08681192577485507	0.03124999999511719	0.9830985915423727	1.876342974812147	1.8489572383207031	0.9854047177821446
3	3	class_weight		300	5	0.3	1	0.6765955105633803	0.07715493838108023	0.03124999999511719	0.9774647887255109	1.3991929270290275	1.386718134003575	0.9910842838207665
3	1	class_weight		300	5	0.3	3	0.7739597994370162	0.11324075923432088	0.06249999999023438	0.978888106960036	3.091109644711987	2.9604152629881084	0.9577192569475638
3	2	class_weight		300	5	0.3	3	0.7242737676056338	0.10566503290803207	0.015624999997558595	0.9809859154860495	0.8189296102095841	0.8217588266480249	1.0034547636498583
3	3	class_weight		300	5	0.3	3	0.711124559859155	0.09522157757146604	0.03124999999511719	0.969718309852326	1.0330079108355796	1.0319764029998677	0.9990014421429196
3	1	class_weight		300	10	0.1	1	0.7838010204081634	0.12253511923972066	0.015624999997558595	0.9978888106896701	7.502609938212345	7.401006584791227	0.986457588854549
3	2	class_weight		300	10	0.1	1	0.7579775528169014	0.11880982918246102	0.0	0.9985915492887424	0.0	0.0	1.0014104272143665
3	3	class_weight		300	10	0.1	1	0.7288842429577465	0.08471559642016233	0.0	0.9901408450634498	0.0	0.0	1.0099573155537738
3	1	class_weight		300	10	0.1	3	0.7811510380014075	0.13123841886332072	0.03124999999511719	0.9957776213863774	7.607508848897594	7.401024125135196	0.9728577640935102
3	2	class_weight		300	10	0.1	3	0.7515294894366198	0.10721897594716075	0.0	0.9957746478803116	0.0	0.0	1.0042432713930307
3	3	class_weight		300	10	0.1	3	0.7461047535211267	0.09744323653849873	0.03124999999511719	0.9894366197113421	3.021502513164104	2.958330530366838	0.9790925168067666
3	1	class_weight		300	10	0.3	1	0.7311532371569318	0.10425169661520188	0.015624999997558595	0.9929627023153206	2.2396793544663707	2.220309342388854	0.9913514251780361
3	2	class_weight		300	10	0.3	1	0.7173965669014084	0.0900339339871404	0.015624999997558595	0.9901408450634498	1.5941026901881306	1.584819819742857	0.9941767325007117
3	3	class_weight		300	10	0.3	1	0.7145796654929577	0.0854668035186608	0.015624999997558595	0.9880281690071266	1.3099895678368656	1.305145967680318	0.9963025558558902
3	1	class_weight		300	10	0.3	3	0.7316590429275158	0.12398779789213255	0.03124999999511719	0.9915552427797921	3.7876299190807763	3.700516447669228	0.9770005224509923
3	2	class_weight		300	10	0.3	3	0.7305787852112676	0.0923209024372568	0.0	0.9929577464718806	0.0	0.0	1.0070921884463055
3	3	class_weight		300	10	0.3	3	0.7315030809859155	0.08946320363591148	0.03124999999511719	0.9894366197113421	3.021502513164104	2.958330530366838	0.9790925168067666
3	1	class_weight		500	5	0.1	1	0.7378056826178747	0.10856241825901956	0.07812499998779297	0.988036593940971	6.998997131209834	6.530325418953441	0.9330372947066273
3	2	class_weight		500	5	0.1	1	0.7327134683098592	0.1054395710346601	0.03124999999511719	0.9922535211197729	4.1319594702974864	4.034085697183782	0.9763129781071516
3	3	class_weight		500	5	0.1	1	0.7359815140845071	0.08673875344441068	0.03124999999511719	0.9809859154860495	1.664276304347709	1.6435176532960498	0.9875269102611189
3	1	class_weight		500	5	0.1	3	0.7723654116819141	0.11879429240130006	0.07812499998779297	0.9852216748699141	5.6497136844687335	5.286454752859481	0.9357031155215881
3	2	class_weight		500	5	0.1	3	0.7367957746478874	0.1119219038764455	0.04687499999267579	0.9894366197113421	4.606553011089662	4.437495795550257	0.9633007020221078
3	3	class_weight		500	5	0.1	3	0.7265074823943662	0.08640031608272458	0.07812499998779297	0.97464788731708	3.2580024789025708	3.081596005388003	0.9458543978290608
3	1	class_weight		500	5	0.3	1	0.7448099929627023	0.10135178727156947	0.015624999997558595	0.9831104855666214	0.9239412515305531	0.9251296600559726	1.001286228192581
3	2	class_weight		500	5	0.3	1	0.7134793133802817	0.09047399933844376	0.03124999999511719	0.9852112675986958	2.1490000815524097	2.1130938079198223	0.9832916269148533
3	3	class_weight		500	5	0.3	1	0.676793573943662	0.07721174957089416	0.03124999999511719	0.9781690140776186	1.4453687442783927	1.4314509565309976	0.9903707602255983
3	1	class_weight		500	5	0.3	3	0.775576178747361	0.11573667917226338	0.06249999999023438	0.9802955664955645	3.316664980874553	3.1718733886681694	0.9563442113665475
3	2	class_weight		500	5	0.3	3	0.7283450704225352	0.10252358235789924	0.015624999997558595	0.9823943661902649	0.8857137823105362	0.8874994954128674	1.0020161188420655
3	3	class_weight		500	5	0.3	3	0.7190470950704225	0.09711955279524533	0.04687499999267579	0.9711267605565415	1.6541377712704106	1.623475046841175	0.9814630065867707
3	1	class_weight		500	10	0.1	1	0.7842958304011259	0.12377967572337445	0.015624999997558595	0.9978888106896701	7.502609938212345	7.401006584791227	0.986457588854549
3	2	class_weight		500	10	0.1	1	0.7590008802816901	0.11942887410179591	0.0	0.9985915492887424	0.0	0.0	1.0014104272143665
3	3	class_weight		500	10	0.1	1	0.7292253521126759	0.08541558224910838	0.0	0.9915492957676653	0.0	0.0	1.0085227171086486
3	1	class_weight		500	10	0.1	3	0.7840099401829698	0.1305032178801165	0.03124999999511719	0.9957776213863774	7.607508848897594	7.401024125135196	0.9728577640935102
3	2	class_weight		500	10	0.1	3	0.7528279049295775	0.10752679701005163	0.0	0.9971830985845269	0.0	0.0	1.0028248487075473
3	3	class_weight		500	10	0.1	3	0.7435849471830986	0.09546870444847136	0.03124999999511719	0.9887323943592343	2.830642646607982	2.773435036429201	0.9797898761421685
3	1	class_weight		500	10	0.3	1	0.7318569669247009	0.10389153320472513	0.015624999997558595	0.9929627023153206	2.2396793544663707	2.220309342388854	0.9913514251780361
3	2	class_weight		500	10	0.3	1	0.7204555457746479	0.09027491211717709	0.015624999997558595	0.9901408450634498	1.5941026901881306	1.584819819742857	0.9941767325007117
3	3	class_weight		500	10	0.3	1	0.7145906690140844	0.08547384357697853	0.015624999997558595	0.9880281690071266	1.3099895678368656	1.305145967680318	0.9963025558558902
3	1	class_weight		500	10	0.3	3	0.731999912033779	0.12418305657224135	0.03124999999511719	0.9915552427797921	3.7876299190807763	3.700516447669228	0.9770005224509923
3	2	class_weight		500	10	0.3	3	0.7329005281690141	0.09338243751041936	0.0	0.9929577464718806	0.0	0.0	1.0070921884463055
3	3	class_weight		500	10	0.3	3	0.732306338028169	0.09042048166958659	0.03124999999511719	0.9901408450634498	3.2396280472678094	3.169639639485714	0.9783961494476497
4	1	none		100	5	0.1	1	0.8263986629134412	0.18183647788204665	0.0	0.9999999999929627	0.0	0.0	0.9999999900070374
4	2	none		100	5	0.1	1	0.7557988556338028	0.10450654749512564	0.0	0.9999999999929579	0.0	0.0	0.9999999900070423
4	3	none		100	5	0.1	1	0.7818111795774648	0.13264762809664712	0.0	0.9999999999929579	0.0	0.0	0.9999999900070423
4	1	none		100	5	0.1	3	0.8291366115411681	0.1601010567062298	0.0	0.9999999999929627	0.0	0.0	0.9999999900070374
4	2	none		100	5	0.1	3	0.7603213028169014	0.11593518841351541	0.0	0.9999999999929579	0.0	0.0	0.9999999900070423
4	3	none		100	5	0.1	3	0.7760893485915493	0.13991166638805363	0.0	0.9999999999929579	0.0	0.0	0.9999999900070423
4	1	none		100	5	0.3	1	0.7707380365939479	0.1513756779884087	0.03124999999511719	0.9971850809219058	11.427378725632678	11.101523032429228	0.9714846409398935
4	2	none		100	5	0.3	1	0.7286641725352113	0.08325618068705076	0.0	0.9971830985845269	0.0	0.0	1.0028248487075473
4	3	none		100	5	0.3	1	0.7587037852112677	0.11678834885042859	0.015624999997558595	0.9971830985845269	5.619027655987646	5.5468552939690055	0.9871557104489402
4	1	none		100	5	0.3	3	0.7784460767065448	0.1297526660698645	0.0	0.9992962702251985	0.0	0.0	1.0007042153450654
4	2	none		100	5	0.3	3	0.7448283450704225	0.10252687726603534	0.015624999997558595	0.9985915492887424	11.253888291839589	11.093671177811585	0.9857633892915869
4	3	none		100	5	0.3	3	0.7783560739436619	0.1300024483251502	0.015624999997558595	0.9964788732324192	4.492050724548789	4.437487387998829	0.987853346986426
4	1	none		100	10	0.1	1	0.797908603096411	0.12346699078308698	0.0	0.9999999999929627	0.0	0.0	0.9999999900070374
4	2	none		100	10	0.1	1	0.7522447183098591	0.10664636451500362	0.0	0.9999999999929579	0.0	0.0	0.9999999900070423
4	3	none		100	10	0.1	1	0.7787301936619717	0.1197045096031849	0.0	0.9999999999929579	0.0	0.0	0.9999999900070423
4	1	none		100	10	0.1	3	0.8147761259676285	0.14668727468381068	0.0	0.9999999999929627	0.0	0.0	0.9999999900070374
4	2	none		100	10	0.1	3	0.7567561619718309	0.11097020720433153	0.0	0.9999999999929579	0.0	0.0	0.9999999900070423
4	3	none		100	10	0.1	3	0.7793904049295776	0.13413738375426199	0.0	0.9999999999929579	0.0	0.0	0.9999999900070423
4	1	none		100	10	0.3	1	0.7239619985925405	0.09964711269326287	0.0	0.9985925404574343	0.0	0.0	1.0014094332487469
4	2	none		100	10	0.3	1	0.7075484154929578	0.0730848720597673	0.0	0.9985915492887424	0.0	0.0	1.0014104272143665
4	3	none		100	10	0.3	1	0.7515624999999999	0.10353196727701594	0.0	0.9999999999929579	0.0	0.0	0.9999999900070423
4	1	none		100	10	0.3	3	0.7864729943701618	0.12775634552013054	0.015624999997558595	0.9985925404574343	11.261824687076038	11.101483566795599	0.98576241085668
4	2	none		100	10	0.3	3	0.7476672535211267	0.09004486642900336	0.0	0.9985915492887424	0.0	0.0	1.0014104272143665
4	3	none		100	10	0.3	3	0.7758582746478874	0.1114569429734402	0.0	0.9992957746408501	0.0	0.0	1.000704711627902
4	1	none		300	5	0.1	1	0.7275796094299789	0.11277017169265946	0.015624999997558595	0.9978888106896701	7.502609938212345	7.401006584791227	0.986457588854549
4	2	none		300	5	0.1	1	0.6917363556338028	0.07529349065014282	0.0	0.9992957746408501	0.0	0.0	1.000704711627902
4	3	none		300	5	0.1	1	0.7389524647887324	0.11795724375684401	0.015624999997558595	0.9978873239366347	7.497318982993502	7.395798300798921	0.9864590585783992
4	1	none		300	5	0.1	3	0.7542553659394793	0.11109849615650727	0.0	0.9999999999929627	0.0	0.0	0.9999999900070374
4	2	none		300	5	0.1	3	0.7132592429577466	0.08059775117381561	0.0	0.9992957746408501	0.0	0.0	1.000704711627902
4	3	none		300	5	0.1	3	0.7562940140845071	0.11560801449978256	0.015624999997558595	0.9964788732324192	4.492050724548789	4.437487387998829	0.987853346986426
4	1	none		300	5	0.3	1	0.6774278676988037	0.08884559863991844	0.03124999999511719	0.994370161850849	5.697570515626625	5.550771382675744	0.9742347743614647
4	2	none		300	5	0.3	1	0.6753521126760562	0.06932322311048741	0.0	0.9936619718239884	0.0	0.0	1.0063784448755675
4	3	none		300	5	0.3	1	0.7215889084507042	0.08416450532749452	0.015624999997558595	0.9936619718239884	2.4885322256159323	2.4652738850164386	0.9906537816768438
4	1	none		300	5	0.3	3	0.6995073891625616	0.0947158843076373	0.015624999997558595	0.9936664320830848	2.4902958884940887	2.4670099906450416	0.9906493349406414
4	2	none		300	5	0.3	3	0.6494938380281691	0.07610980184295016	0.015624999997558595	0.9936619718239884	2.4885322256159323	2.4652738850164386	0.9906537816768438
4	3	none		300	5	0.3	3	0.7150198063380281	0.10041368149922338	0.03124999999511719	0.9957746478803116	7.602132530226436	7.39581581647289	0.972860669166902
4	1	none		300	10	0.1	1	0.7303065622800844	0.11184421027679217	0.0	0.9999999999929627	0.0	0.0	0.9999999900070374
4	2	none		300	10	0.1	1	0.7222491197183099	0.08284164054412492	0.0	0.9999999999929579	0.0	0.0	0.9999999900070423
4	3	none		300	10	0.1	1	0.7427156690140845	0.09512389731480547	0.0	0.9992957746408501	0.0	0.0	1.000704711627902
4	1	none		300	10	0.1	3	0.7362662737508796	0.10030021669942221	0.0	0.9992962702251985	0.0	0.0	1.0007042153450654
4	2	none		300	10	0.1	3	0.7302596830985916	0.08783014518150821	0.0	0.9999999999929579	0.0	0.0	0.9999999900070423
4	3	none		300	10	0.1	3	0.7572513204225352	0.1079425635775476	0.0	0.9992957746408501	0.0	0.0	1.000704711627902
4	1	none		300	10	0.3	1	0.6955049261083743	0.09870448768271678	0.015624999997558595	0.9985925404574343	11.261824687076038	11.101483566795599	0.98576241085668
4	2	none		300	10	0.3	1	0.680105633802817	0.06874939258174351	0.0	0.9971830985845269	0.0	0.0	1.0028248487075473
4	3	none		300	10	0.3	1	0.7425396126760564	0.09871503447234317	0.0	0.9978873239366347	0.0	0.0	1.002117138870809
4	1	none		300	10	0.3	3	0.7309223258268824	0.09462765724672803	0.015624999997558595	0.9985925404574343	11.261824687076038	11.101483566795599	0.98576241085668
4	2	none		300	10	0.3	3	0.7126100352112676	0.08785007812424173	0.0	0.9985915492887424	0.0	0.0	1.0014104272143665
4	3	none		300	10	0.3	3	0.753631161971831	0.10477048098875498	0.0	0.9999999999929579	0.0	0.0	0.9999999900070423
4	1	none		500	5	0.1	1	0.7158251231527094	0.10047223116924991	0.015624999997558595	0.9971850809219058	5.622995881800006	5.550761516214614	0.9871537480493
4	2	none		500	5	0.1	1	0.6821412852112676	0.07319743794225042	0.0	0.9985915492887424	0.0	0.0	1.0014104272143665
4	3	none		500	5	0.1	1	0.7184859154929578	0.11069640889062532	0.015624999997558595	0.9957746478803116	3.740731880572599	3.697907908236445	0.9885519702799662
4	1	none		500	5	0.1	3	0.7327146375791697	0.10769409080719809	0.0	0.9999999999929627	0.0	0.0	0.9999999900070374
4	2	none		500	5	0.1	3	0.6969410211267606	0.07484657153353255	0.0	0.9978873239366347	0.0	0.0	1.002117138870809
4	3	none		500	5	0.1	3	0.746324823943662	0.10917599533414815	0.015624999997558595	0.9964788732324192	4.492050724548789	4.437487387998829	0.987853346986426
4	1	none		500	5	0.3	1	0.6847730471498944	0.09314083226021895	0.03124999999511719	0.9950738916186133	6.516115792735398	6.343737112204777	0.9735457823073127
4	2	none		500	5	0.3	1	0.6698283450704225	0.06702986484276888	0.0	0.9929577464718806	0.0	0.0	1.0070921884463055
4	3	none		500	5	0.3	1	0.7083516725352113	0.08007137757395233	0.015624999997558595	0.9936619718239884	2.4885322256159323	2.4652738850164386	0.9906537816768438
4	1	none		500	5	0.3	3	0.6934377199155524	0.09088955953900864	0.015624999997558595	0.9950738916186133	3.206342692194432	3.1718685561023885	0.9892481336323173
4	2	none		500	5	0.3	3	0.6545884683098592	0.0712411167861208	0.015624999997558595	0.9901408450634498	1.5941026901881306	1.584819819742857	0.9941767325007117
4	3	none		500	5	0.3	3	0.7118177816901408	0.09556328126186772	0.03124999999511719	0.9957746478803116	7.602132530226436	7.39581581647289	0.972860669166902
4	1	none		500	10	0.1	1	0.7244568085855031	0.10972741211982505	0.0	0.9999999999929627	0.0	0.0	0.9999999900070374
4	2	none		500	10	0.1	1	0.7204885563380281	0.08122853351545918	0.0	0.9999999999929579	0.0	0.0	0.9999999900070423
4	3	none		500	10	0.1	1	0.7403169014084507	0.0927700580900232	0.0	0.9992957746408501	0.0	0.0	1.000704711627902
4	1	none		500	10	0.1	3	0.7301306298381421	0.09942063465857924	0.0	0.9992962702251985	0.0	0.0	1.0007042153450654
4	2	none		500	10	0.1	3	0.7271786971830987	0.08768561096333753	0.0	0.9999999999929579	0.0	0.0	0.9999999900070423
4	3	none		500	10	0.1	3	0.7535211267605634	0.1056750905738462	0.0	0.9992957746408501	0.0	0.0	1.000704711627902
4	1	none		500	10	0.3	1	0.6955049261083743	0.09870448768271678	0.015624999997558595	0.9985925404574343	11.261824687076038	11.101483566795599	0.98576241085668
4	2	none		500	10	0.3	1	0.6870488556338029	0.07001223681232405	0.0	0.9971830985845269	0.0	0.0	1.0028248487075473
4	3	none		500	10	0.3	1	0.7413842429577464	0.09818111228447798	0.0	0.9978873239366347	0.0	0.0	1.002117138870809
4	1	none		500	10	0.3	3	0.7306804187192119	0.09670211479228147	0.015624999997558595	0.9985925404574343	11.261824687076038	11.101483566795599	0.98576241085668
4	2	none		500	10	0.3	3	0.7110695422535211	0.08525102795910047	0.0	0.9992957746408501	0.0	0.0	1.000704711627902
4	3	none		500	10	0.3	3	0.7523767605633802	0.10158090086484248	0.0	0.9985915492887424	0.0	0.0	1.0014104272143665
4	1	undersample	0.6	100	5	0.1	1	0.806936136523575	0.15396985944042563	0.6249999999023438	0.8184377199097929	7.512919407252628	3.442344770997434	0.45819002031955225
4	2	undersample	0.6	100	5	0.1	1	0.7406580105633803	0.0910593003713331	0.5312499999169923	0.778169014079027	3.9756611800798995	2.3948411614499965	0.6023755579808375
4	3	undersample	0.6	100	5	0.1	1	0.7661531690140845	0.13108703856945741	0.49999999992187505	0.7957746478817199	3.8965515189392104	2.448275741738153	0.6283185762777111
4	1	undersample	0.6	100	5	0.1	3	0.8189655172413792	0.17661237116089065	0.578124999909668	0.8346235045683701	6.915996372898798	3.4958109581573966	0.5054674266019293
4	2	undersample	0.6	100	5	0.1	3	0.7533890845070422	0.10006606561203647	0.5156249999194337	0.7901408450648583	4.008010184790844	2.457004916029237	0.6130236108861965
4	3	undersample	0.6	100	5	0.1	3	0.7684859154929577	0.14159869850067683	0.5156249999194337	0.805633802811228	4.412341968774348	2.6528531238902513	0.6012346954385622
4	1	undersample	0.6	100	5	0.3	1	0.7809311224489796	0.12313489447455983	0.5468749999145508	0.8121041519999149	5.216324113190374	2.910521848301218	0.557964139685688
4	2	undersample	0.6	100	5	0.3	1	0.7188600352112676	0.07927777620517408	0.46874999992675787	0.7619718309805495	2.8245734934053917	1.9693046506416116	0.697204242337353
4	3	undersample	0.6	100	5	0.3	1	0.761443661971831	0.13552954270544196	0.5156249999194337	0.7894366197127505	3.9910452147651125	2.4487875086738518	0.6135704651262688
4	1	undersample	0.6	100	5	0.3	3	0.7936642329345531	0.13809435125929542	0.6093749999047852	0.8064743138578011	6.50094506217973	3.148806654890048	0.484361359735106
4	2	undersample	0.6	100	5	0.3	3	0.7128851232394366	0.07382564737767265	0.4374999999316407	0.7626760563326572	2.4995053329522046	1.8434717320818146	0.7375346164632536
4	3	undersample	0.6	100	5	0.3	3	0.7467099471830987	0.11942885897727062	0.48437499992431643	0.7880281690085351	3.4922982242921403	2.28509125390773	0.6543230480976224
4	1	undersample	0.6	100	10	0.1	1	0.7956654644616468	0.1220115733309322	0.5156249999194337	0.828289936658492	5.13498116454392	3.0028814843840044	0.5847891816563077
4	2	undersample	0.6	100	10	0.1	1	0.7447403169014084	0.09059128288719608	0.4374999999316407	0.7936619718253968	2.9916570357585837	2.120307064087855	0.7087400089073532
4	3	undersample	0.6	100	10	0.1	1	0.7657570422535211	0.1285355520919129	0.5468749999145508	0.8126760563323051	5.235934353254448	2.9194077383434096	0.557571483716078
4	1	undersample	0.6	100	10	0.1	3	0.8073209887403237	0.12056771738621494	0.49999999992187505	0.8515130189947114	5.734596737816563	3.3672983507630434	0.5871900758446649
4	2	undersample	0.6	100	10	0.1	3	0.7593860035211267	0.10136407146676639	0.46874999992675787	0.8070422535154435	3.6904248723289634	2.4292881948193386	0.6582678802459967
4	3	undersample	0.6	100	10	0.1	3	0.7642385563380282	0.1382943297309478	0.46874999992675787	0.8345070422476444	4.4493113526247035	2.8324466368153924	0.63660336799118
4	1	undersample	0.6	100	10	0.3	1	0.7485155700211119	0.10228830011761275	0.42187499993408206	0.8226600985163782	3.3851349361807714	2.378906115406764	0.702750740045648
4	2	undersample	0.6	100	10	0.3	1	0.7527398767605633	0.08978269032697171	0.5624999999121094	0.7880281690085351	4.779781427317883	2.6536543593767186	0.5551831923552978
4	3	undersample	0.6	100	10	0.3	1	0.7595070422535213	0.13439506508535903	0.48437499992431643	0.7999999999943662	3.7575755570963523	2.421874878459617	0.6445312420425028
4	1	undersample	0.6	100	10	0.3	3	0.7813599577762139	0.10644014136080802	0.5156249999194337	0.8205489092130855	4.867551886017988	2.873345427575293	0.590306060661303
4	2	undersample	0.6	100	10	0.3	3	0.752068661971831	0.10186081718673605	0.46874999992675787	0.7950704225296122	3.423286664161315	2.2873710219833048	0.6681797968300824
4	3	undersample	0.6	100	10	0.3	3	0.767880721830986	0.14538986333890014	0.5468749999145508	0.8077464788675511	5.0707335705353485	2.8445511335643205	0.5609742738971529
4	1	undersample	0.6	300	5	0.1	1	0.7922127902885292	0.14725346819328616	0.5312499999169923	0.8128078817676792	4.921052342079094	2.83799326891389	0.5767045384655151
4	2	undersample	0.6	300	5	0.1	1	0.7286421654929577	0.08817623411894948	0.46874999992675787	0.7753521126705961	3.045362203842953	2.086598652821683	0.6851725616529208
4	3	undersample	0.6	300	5	0.1	1	0.7556778169014085	0.1513027910917705	0.5468749999145508	0.7704225352058421	4.050137313703458	2.382093454093813	0.5881512721884103
4	1	undersample	0.6	300	5	0.1	3	0.7985463581984518	0.1496166568118375	0.5468749999145508	0.8121041519999149	5.216324113190374	2.910521848301218	0.557964139685688
4	2	undersample	0.6	300	5	0.1	3	0.718012764084507	0.08065999148512727	0.45312499992919925	0.7669014084453035	2.726024911878918	1.9439198558335138	0.713096868668531
4	3	undersample	0.6	300	5	0.1	3	0.7549735915492958	0.12117880460278285	0.5156249999194337	0.7711267605579498	3.5866003277161025	2.252884516545425	0.628139261369562
4	1	undersample	0.6	300	5	0.3	1	0.7666366115411682	0.16322435547935565	0.5468749999145508	0.8036593947867442	4.940056573659813	2.7853381192707443	0.5638271603449829
4	2	undersample	0.6	300	5	0.3	1	0.7402618838028169	0.08743224807940135	0.5624999999121094	0.7647887323889804	4.180495952787503	2.391466963766691	0.5720533996372204
4	3	undersample	0.6	300	5	0.3	1	0.7507042253521127	0.12670646100227656	0.5468749999145508	0.7901408450648583	4.544086776916423	2.6059143048794935	0.5734737005192
4	1	undersample	0.6	300	5	0.3	3	0.7861211294862773	0.14927520531041671	0.5624999999121094	0.7987332864123946	5.1023973176105635	2.7947988116737537	0.5477422840051538
4	2	undersample	0.6	300	5	0.3	3	0.7246698943661971	0.0824463355264316	0.5468749999145508	0.768309859149519	4.002200837135359	2.3603722381253545	0.5897685533924433
4	3	undersample	0.6	300	5	0.3	3	0.748712588028169	0.12860205351972012	0.5624999999121094	0.7570422535157956	4.006210997280478	2.3152172955987913	0.5779069692306051
4	1	undersample	0.6	300	10	0.1	1	0.775268296973962	0.10359026949902231	0.45312499992919925	0.8402533427104839	4.35821242304579	2.836522398980508	0.6508453650398356
4	2	undersample	0.6	300	10	0.1	1	0.7411421654929577	0.08813883219040625	0.42187499993408206	0.8028169014027972	2.9710423152092456	2.139508819672126	0.7201206051523439
4	3	undersample	0.6	300	10	0.1	1	0.7603543133802817	0.12606226271823567	0.5156249999194337	0.8070422535154435	4.452319032847227	2.6722170143012725	0.6001854202413742
4	1	undersample	0.6	300	10	0.1	3	0.7855933321604504	0.11558161467536164	0.5312499999169923	0.8339197748006059	5.69067758831868	3.198755103394328	0.5621044237427321
4	2	undersample	0.6	300	10	0.1	3	0.7439590669014083	0.09784142797883864	0.4374999999316407	0.790845070416966	2.9408902396500043	2.0917507413586764	0.7112644612669099
4	3	undersample	0.6	300	10	0.1	3	0.743331866197183	0.1253322464764047	0.49999999992187505	0.8021126760506894	4.0533805621829115	2.5266902633088755	0.6233538114699853
4	1	undersample	0.6	300	10	0.3	1	0.7713538001407461	0.10634786382969254	0.5156249999194337	0.8254750175874351	5.034989279037198	2.954447914832348	0.586783347639503
4	2	undersample	0.6	300	10	0.3	1	0.7505281690140845	0.09102606080186988	0.48437499992431643	0.7929577464732891	3.5978146985873702	2.3394981858949118	0.6502553204964487
4	3	undersample	0.6	300	10	0.3	1	0.7390735035211268	0.1315752633431995	0.49999999992187505	0.800704225346474	4.017667627369672	2.5088337959135503	0.6244503001308206
4	1	undersample	0.6	300	10	0.3	3	0.7611497185080929	0.10249905921564606	0.5468749999145508	0.8071780436255653	5.052227244518387	2.836165454575814	0.5613693261978172
4	2	undersample	0.6	300	10	0.3	3	0.7481183978873239	0.09780936268152894	0.49999999992187505	0.7915492957690736	3.7972971016727377	2.398648533139416	0.6316725899877105
4	3	undersample	0.6	300	10	0.3	3	0.7512213908450703	0.12707504184706486	0.5468749999145508	0.7971830985859354	4.743773686714719	2.6963974360011234	0.5684076784933569
4	1	undersample	0.6	500	5	0.1	1	0.7948847642505278	0.14908659811407426	0.5624999999121094	0.8142153413032076	5.6347399185587195	3.027698700101733	0.5373271326653836
4	2	undersample	0.6	500	5	0.1	1	0.7288402288732394	0.0860426273042625	0.46874999992675787	0.7746478873184884	3.033088094641076	2.080078032321172	0.6857954457918372
4	3	undersample	0.6	500	5	0.1	1	0.7531249999999999	0.14625094248010972	0.5468749999145508	0.773239436614273	4.115442078820238	2.4116846758201604	0.5860086446307343
4	1	undersample	0.6	500	5	0.1	3	0.7974687719915552	0.1454426821008654	0.578124999909668	0.8149190710709717	6.033797685628192	3.123633385777007	0.5176894367670237
4	2	undersample	0.6	500	5	0.1	3	0.7148107394366198	0.07880871999031556	0.46874999992675787	0.7612676056284419	2.8136386077014452	1.9634954926236372	0.697849204625215
4	3	undersample	0.6	500	5	0.1	3	0.7563930457746479	0.12191173480968408	0.5156249999194337	0.7676056337974113	3.516128869802343	2.218749904128231	0.6310206340906007
4	1	undersample	0.6	500	5	0.3	1	0.7668675228712175	0.1547930403226207	0.5312499999169923	0.8036593947867442	4.638948366251645	2.7057570301487237	0.5832694762122436
4	2	undersample	0.6	500	5	0.3	1	0.7407240316901409	0.08795688195752038	0.5468749999145508	0.7669014084453035	3.9707259300421622	2.3461101708335512	0.5908516912174243
4	3	undersample	0.6	500	5	0.3	1	0.7502420774647887	0.1267614329604312	0.5468749999145508	0.7915492957690736	4.5829447702273	2.6235218331212358	0.5724532846948687
4	1	undersample	0.6	500	5	0.3	3	0.7841528852920479	0.14849469399728393	0.5624999999121094	0.8001407459479231	5.147384016455795	2.814480492460634	0.5467787971499919
4	2	undersample	0.6	500	5	0.3	3	0.7256272007042254	0.08303415943947488	0.5468749999145508	0.7704225352058421	4.050137313703458	2.382093454093813	0.5881512721884103
4	3	undersample	0.6	500	5	0.3	3	0.7486795774647887	0.12897161924263958	0.5624999999121094	0.7584507042200109	4.037067702929232	2.3287171043432955	0.5768337901004084
4	1	undersample	0.6	500	10	0.1	1	0.7768187016185785	0.1052090124857911	0.49999999992187505	0.840957072478248	5.287610259061375	3.143805111456088	0.5945606624831034
4	2	undersample	0.6	500	10	0.1	1	0.7414612676056338	0.08975327790428596	0.46874999992675787	0.8021126760506894	3.576512264190392	2.368772121852071	0.6623134246746845
4	3	undersample	0.6	500	10	0.1	1	0.7585167253521126	0.1254856980122927	0.5156249999194337	0.8049295774591203	4.392569919023061	2.6432760372916966	0.6017607100387102
4	1	undersample	0.6	500	10	0.1	3	0.7858462350457425	0.11705213139303085	0.5156249999194337	0.8325123152650774	5.291271002014329	3.0785843744252186	0.5818232179641762
4	2	undersample	0.6	500	10	0.1	3	0.7431668133802817	0.09674852355452636	0.4374999999316407	0.7887323943606428	2.9037035614577067	2.0708332349358822	0.7131696339068628
4	3	undersample	0.6	500	10	0.1	3	0.7432658450704225	0.12751382344300413	0.49999999992187505	0.8028169014027972	4.071428348873316	2.5357141566484453	0.6228070098877875
4	1	undersample	0.6	500	10	0.3	1	0.7717276565798733	0.10635657473432908	0.5156249999194337	0.8254750175874351	5.034989279037198	2.954447914832348	0.586783347639503
4	2	undersample	0.6	500	10	0.3	1	0.750143045774648	0.09114294396042	0.46874999992675787	0.7929577464732891	3.3793515685429805	2.2640305024789473	0.669960027172188
4	3	undersample	0.6	500	10	0.3	1	0.738787411971831	0.13130032761990895	0.49999999992187505	0.8021126760506894	4.0533805621829115	2.5266902633088755	0.6233538114699853
4	1	undersample	0.6	500	10	0.3	3	0.7633708655876144	0.10413883670237688	0.5468749999145508	0.8085855031610938	5.098250210882852	2.8570196112398047	0.5603921820389743
4	2	undersample	0.6	500	10	0.3	3	0.7486685739436619	0.09791361546252156	0.49999999992187505	0.7936619718253968	3.8464161819150102	2.423208073243263	0.6299911190506331
4	3	undersample	0.6	500	10	0.3	3	0.751925616197183	0.12664670973291317	0.5468749999145508	0.7964788732338277	4.723183133417199	2.6870673415256205	0.5689102493787298
4	1	undersample	0.8	100	5	0.1	1	0.7981505102040817	0.13018487019593047	0.6718749998950196	0.7705840957018256	6.8777384500456025	2.928632923964361	0.42581335077776306
4	2	undersample	0.8	100	5	0.1	1	0.7558648767605635	0.09292635069527487	0.6406249998999024	0.7443661971778567	5.19068127551287	2.5060260723240706	0.4827932765279732
4	3	undersample	0.8	100	5	0.1	1	0.7673415492957747	0.13668883417537772	0.5937499999072267	0.7408450704173181	4.178093462748374	2.29110045466756	0.5483602588869628
4	1	undersample	0.8	100	5	0.1	3	0.7980185608726249	0.1235371533384412	0.6406249998999024	0.7733990147728825	6.08412065939061	2.8271058529898214	0.4646695801118086
4	2	undersample	0.8	100	5	0.1	3	0.7594410211267606	0.09894312152988635	0.5937499999072267	0.7507042253468261	4.40112974244203	2.3817089435878973	0.5411585295040802
4	3	undersample	0.8	100	5	0.1	3	0.7712477992957747	0.13108221548894897	0.6093749999047852	0.7338028168962408	4.300317274757455	2.289186421538491	0.5323296473896644
4	1	undersample	0.8	100	5	0.3	1	0.7979745777621394	0.1245806735773814	0.6874999998925782	0.762139338488655	7.049112046521854	2.8903475111049923	0.41003000399745615
4	2	undersample	0.8	100	5	0.3	1	0.7407460387323943	0.08759525987127356	0.6249999999023438	0.7352112676004563	4.6276593698638955	2.3603722508688527	0.5100574644632239
4	3	undersample	0.8	100	5	0.3	1	0.7366527288732395	0.14597848299021463	0.5937499999072267	0.7169014084456556	3.701109689500632	2.0973257961970146	0.5666748448811569
4	1	undersample	0.8	100	5	0.3	3	0.8049898838845884	0.14166434068976397	0.6718749998950196	0.7536945812754843	6.2657139673751185	2.7278123887658565	0.43535538652293015
4	2	undersample	0.8	100	5	0.3	3	0.7404269366197183	0.08796602255734895	0.6093749999047852	0.7345070422483486	4.315861882170204	2.2952585338335947	0.5318192642255778
4	3	undersample	0.8	100	5	0.3	3	0.7610145246478873	0.13954794173740173	0.6406249998999024	0.7225352112625174	4.64202143025909	2.308851439227129	0.4973805975467132
4	1	undersample	0.8	100	10	0.1	1	0.7769066678395496	0.10358984407767803	0.578124999909668	0.7635467980241833	4.425154109934744	2.4449868753265065	0.5525201541762849
4	2	undersample	0.8	100	10	0.1	1	0.7470950704225352	0.08908201189725068	0.5468749999145508	0.7591549295721187	3.8041942210324424	2.27065049011166	0.5968807900279793
4	3	undersample	0.8	100	10	0.1	1	0.7600902288732395	0.14571193208469008	0.578124999909668	0.7338028168962408	3.777581656983511	2.171792246074979	0.5749160191638029
4	1	undersample	0.8	100	10	0.1	3	0.7846366995073891	0.09811427371726089	0.6406249998999024	0.7726952850051183	6.059765461461057	2.818353203675496	0.46509277644523134
4	2	undersample	0.8	100	10	0.1	3	0.748206426056338	0.08481223801523748	0.578124999909668	0.7570422535157956	4.269994434637588	2.379528887143202	0.5572674346225976
4	3	undersample	0.8	100	10	0.1	3	0.7680017605633803	0.11877112099545911	0.578124999909668	0.7507042253468261	4.1265953364397925	2.3190323924408474	0.5619723190923857
4	1	undersample	0.8	100	10	0.3	1	0.7656909746657283	0.09913597765193802	0.6718749998950196	0.7543983110432485	6.289534404570482	2.735628469790559	0.4349492714289451
4	2	undersample	0.8	100	10	0.3	1	0.7406029929577466	0.09023688808216972	0.6093749999047852	0.7647887323889804	5.072335078524516	2.5907558774139154	0.5107619639836937
4	3	undersample	0.8	100	10	0.3	1	0.7571302816901408	0.11184461397831048	0.6093749999047852	0.7380281690088872	4.394838516555789	2.3261087817658153	0.5292819586100261
4	1	undersample	0.8	100	10	0.3	3	0.7628540640394089	0.09771888668482712	0.5468749999145508	0.7473610133656062	3.57026206888534	2.164649983573044	0.6063000155465454
4	2	undersample	0.8	100	10	0.3	3	0.7480743838028169	0.08693796232824001	0.5624999999121094	0.7528169014031493	3.9157507404612604	2.2756409331736838	0.5811506004460627
4	3	undersample	0.8	100	10	0.3	3	0.7709286971830986	0.11520094243415566	0.6249999999023438	0.7373239436567794	4.6782839735952475	2.379356477364404	0.5085959817768471
4	1	undersample	0.8	300	5	0.1	1	0.7924766889514426	0.12855006586868992	0.656249999897461	0.75299085150772	5.819735531122446	2.6567840800039466	0.45651284454401664
4	2	undersample	0.8	300	5	0.1	1	0.7232174295774648	0.08448696090122323	0.49999999992187505	0.7330985915441331	2.7467017403191116	1.8733508529650318	0.6820364941700472
4	3	undersample	0.8	300	5	0.1	1	0.7476342429577465	0.10744227631116544	0.578124999909668	0.7253521126709482	3.6191831403103234	2.104967871707478	0.5816140697801654
4	1	undersample	0.8	300	5	0.1	3	0.7821956368754399	0.11952570558150123	0.6093749999047852	0.7508796622044274	4.702033679781371	2.446106892901564	0.520223165648393
4	2	undersample	0.8	300	5	0.1	3	0.7274537852112676	0.08168060208552771	0.578124999909668	0.7316901408399177	3.737046603540661	2.1546915203657306	0.5765760268961603
4	3	undersample	0.8	300	5	0.1	3	0.7561509683098592	0.13853481351805574	0.6406249998999024	0.7190140845019788	4.561512284584603	2.2799184648286372	0.4998163497045447
4	1	undersample	0.8	300	5	0.3	1	0.7796336206896552	0.11505529373677399	0.6406249998999024	0.7424349049912566	5.138393678977535	2.4872352172013192	0.48404916423459127
4	2	undersample	0.8	300	5	0.3	1	0.7284551056338029	0.08306207845553246	0.5312499999169923	0.7204225352061943	2.920402912818909	1.900188848578736	0.6506598151350821
4	3	undersample	0.8	300	5	0.3	1	0.7437279929577465	0.12912014932726645	0.6093749999047852	0.7239436619667329	4.09102023891887	2.2074297665900815	0.5395792728376319
4	1	undersample	0.8	300	5	0.3	3	0.7810190886699507	0.14925125958606297	0.6249999999023438	0.7572132301143054	5.198067380119733	2.5742752558298165	0.4952369824397787
4	2	undersample	0.8	300	5	0.3	3	0.7138534330985916	0.07905690610247888	0.49999999992187505	0.7394366197131026	2.8378377243730597	1.9189188449357457	0.6761904671562217
4	3	undersample	0.8	300	5	0.3	3	0.7639964788732394	0.13576642788977142	0.6406249998999024	0.7190140845019788	4.561512284584603	2.2799184648286372	0.4998163497045447
4	1	undersample	0.8	300	10	0.1	1	0.7695504926108374	0.10079411366550863	0.6093749999047852	0.7586206896498339	4.9028569070464085	2.5245534663896314	0.5149147660688939
4	2	undersample	0.8	300	10	0.1	1	0.7407020246478874	0.08480246642152428	0.5312499999169923	0.7598591549242264	3.5861190955148254	2.2122433092418308	0.6168906314760996
4	3	undersample	0.8	300	10	0.1	1	0.7613556338028169	0.12209947499881221	0.6406249998999024	0.7281690140793792	4.775174379827257	2.356703280765581	0.4935323918158339
4	1	undersample	0.8	300	10	0.1	3	0.7665706368754398	0.09747597386216605	0.5624999999121094	0.765657987327476	4.200772001235792	2.4003377349787685	0.5714039448617807
4	2	undersample	0.8	300	10	0.1	3	0.7423855633802816	0.0849145655245551	0.5312499999169923	0.7563380281636878	3.517918919243333	2.1802744766061886	0.6197625617522626
4	3	undersample	0.8	300	10	0.1	3	0.7694652288732395	0.115199798681684	0.6406249998999024	0.7366197183046718	4.985584521631077	2.4323194259385263	0.48787045240723886
4	1	undersample	0.8	300	10	0.3	1	0.7740037825475019	0.10767124765743585	0.6406249998999024	0.7649542575597118	5.80148369137734	2.725533191937382	0.4697993270193045
4	2	undersample	0.8	300	10	0.3	1	0.734881161971831	0.08347208042837319	0.5468749999145508	0.7450704225299644	3.527338390338002	2.1452001917150176	0.6081639806143104
4	3	undersample	0.8	300	10	0.3	1	0.7435519366197183	0.12139880398648602	0.6093749999047852	0.7330985915441331	4.284854696932052	2.2831463520511326	0.532841011116973
4	1	undersample	0.8	300	10	0.3	3	0.7655920126671358	0.10364060763574079	0.6249999999023438	0.7600281491853623	5.278592115514379	2.604472031765069	0.4934027714178389
4	2	undersample	0.8	300	10	0.3	3	0.7403389084507042	0.09973557818731169	0.5624999999121094	0.7521126760510415	3.900973851905833	2.2691760444199685	0.5816947489411181
4	3	undersample	0.8	300	10	0.3	3	0.7655149647887324	0.1021233602976838	0.6406249998999024	0.7154929577414403	4.482995939471208	2.2517016531375926	0.5022760758006023
4	1	undersample	0.8	500	5	0.1	1	0.792960503166784	0.13012887393039593	0.6718749998950196	0.7565095003465412	6.361821858451573	2.75934779080814	0.43373545952472314
4	2	undersample	0.8	500	5	0.1	1	0.7234375	0.08274913454139846	0.5312499999169923	0.73098591548781	3.0795810303537743	1.974803591166185	0.6412572167791001
4	3	undersample	0.8	500	5	0.1	1	0.7441021126760563	0.10614008364490646	0.578124999909668	0.7239436619667329	3.5937262358091795	2.094228240098283	0.5827456146473757
4	1	undersample	0.8	500	5	0.1	3	0.7824595355383533	0.12024585678752579	0.6406249998999024	0.7494722026688989	5.332803848174175	2.5571013721971525	0.47950410172026203
4	2	undersample	0.8	500	5	0.1	3	0.7231073943661972	0.07974927130159748	0.5624999999121094	0.7253521126709482	3.3956042611856336	2.0480768481478164	0.603155331615897
4	3	undersample	0.8	500	5	0.1	3	0.7523547535211268	0.12854111021429165	0.6249999999023438	0.7197183098540866	4.279731816040413	2.2298994175394666	0.5210371748959822
4	1	undersample	0.8	500	5	0.3	1	0.7800514602392681	0.11537001982712122	0.6406249998999024	0.7459535538300778	5.234252432819694	2.5216844570798194	0.48176591349050824
4	2	undersample	0.8	500	5	0.3	1	0.7273657570422536	0.08249300827710604	0.49999999992187505	0.7232394366146251	2.613231455190091	1.8066157104886855	0.691333973027259
4	3	undersample	0.8	500	5	0.3	1	0.7440140845070422	0.1286664580698869	0.5937499999072267	0.7211267605583019	3.779331627583758	2.1291034586354525	0.5633544845079755
4	1	undersample	0.8	500	5	0.3	3	0.7859122097114708	0.1501506409519204	0.6406249998999024	0.7593244194175981	5.624078030668406	2.661778032203755	0.47328254719229595
4	2	undersample	0.8	500	5	0.3	3	0.7114766725352112	0.07801368299890701	0.5312499999169923	0.7401408450652104	3.22800348062897	2.0443766147340114	0.6333253959365724
4	3	undersample	0.8	500	5	0.3	3	0.7625770246478873	0.1346113302848541	0.656249999897461	0.7183098591498711	4.868181609072663	2.329687416890248	0.47855391505252665
4	1	undersample	0.8	500	10	0.1	1	0.7696384588318086	0.09951528659725598	0.6093749999047852	0.7572132301143054	4.865391071802907	2.509918374434071	0.515871856699505
4	2	undersample	0.8	500	10	0.1	1	0.7404489436619718	0.08540019225644607	0.5312499999169923	0.7584507042200109	3.5586004238166273	2.1993439318797794	0.6180362036642937
4	3	undersample	0.8	500	10	0.1	1	0.7636993838028169	0.12187013243895953	0.656249999897461	0.7316901408399177	5.206155812474125	2.4458660501448835	0.4698026886216021
4	1	undersample	0.8	500	10	0.1	3	0.7674942821956369	0.09827524862318383	0.578124999909668	0.7635467980241833	4.425154109934744	2.4449868753265065	0.5525201541762849
4	2	undersample	0.8	500	10	0.1	3	0.7418904049295776	0.08462155122142719	0.5468749999145508	0.7577464788679033	3.775059973794424	2.2574490343191287	0.5979902338609737
4	3	undersample	0.8	500	10	0.1	3	0.769806338028169	0.11724617697021213	0.6718749998950196	0.7316901408399177	5.583926750002192	2.5041009561007144	0.4484480209666905
4	1	undersample	0.8	500	10	0.3	1	0.7742786769880367	0.10756919802182437	0.6249999999023438	0.7642505277919476	5.40298480361462	2.6511192900554157	0.49067678929097813
4	2	undersample	0.8	500	10	0.3	1	0.7350132042253521	0.08338048937398523	0.5468749999145508	0.745774647882072	3.540452613926877	2.1511425742836425	0.6075896992427717
4	3	undersample	0.8	500	10	0.3	1	0.7436399647887324	0.12001831312919405	0.5937499999072267	0.7330985915441331	4.014410221978624	2.2246041378959753	0.5541546515531264
4	1	undersample	0.8	500	10	0.3	3	0.7641625615763548	0.1015598770339917	0.6093749999047852	0.7614356087208908	4.979114801732198	2.5543417066314302	0.5130111994910511
4	2	undersample	0.8	500	10	0.3	3	0.7407790492957746	0.09877259836116677	0.5624999999121094	0.753521126755257	3.9306120683763144	2.2821427641473484	0.5806074690509846
4	3	undersample	0.8	500	10	0.3	3	0.7646676936619718	0.10255108840362734	0.6406249998999024	0.7147887323893325	4.467525311462406	2.2461418961644233	0.5027709290703302
4	1	undersample	1.0	100	5	0.1	1	0.8234188071780436	0.15215052341134308	0.7499999998828126	0.7149894440484519	7.525925546999576	2.631481388694596	0.34965550708702603
4	2	undersample	1.0	100	5	0.1	1	0.7474581866197183	0.09033501674629787	0.656249999897461	0.6915492957697779	4.2801990877790015	2.1275684238086985	0.4970722943896295
4	3	undersample	1.0	100	5	0.1	1	0.7615206866197183	0.12174461254552216	0.6718749998950196	0.6725352112628695	4.205324986631154	2.05174724882219	0.48789266306207063
4	1	undersample	1.0	100	5	0.1	3	0.821582512315271	0.1360930583115499	0.7968749998754884	0.7044334975319886	9.349999484718047	2.6960936583156814	0.2883522688126638
4	2	undersample	1.0	100	5	0.1	3	0.7490867077464789	0.09158247384039322	0.6874999998925782	0.6894366197134547	4.883900030035841	2.213718749200437	0.45326863505541304
4	3	undersample	1.0	100	5	0.1	3	0.7549075704225352	0.1120561677645561	0.6406249998999024	0.6690140845023309	3.6031451121696936	1.9355052603419958	0.5371710447556879
4	1	undersample	1.0	100	5	0.3	1	0.8208238036593948	0.1392942735448345	0.7968749998754884	0.705840957067517	9.413507023860937	2.7089936275338484	0.287777289221981
4	2	undersample	1.0	100	5	0.3	1	0.741043133802817	0.08817970212972508	0.7031249998901368	0.6866197183050239	5.1892369249100145	2.243679703299634	0.4323717887377385
4	3	undersample	1.0	100	5	0.3	1	0.7463908450704225	0.11344090795672858	0.6874999998925782	0.6661971830939001	4.390717138058319	2.0595990940663143	0.4690803313897709
4	1	undersample	1.0	100	5	0.3	3	0.7947858022519352	0.13223809632788106	0.7187499998876954	0.7128782547451592	6.345043276495861	2.5032934172813	0.39452738850559044
4	2	undersample	1.0	100	5	0.3	3	0.7315580985915493	0.08816011413766721	0.6718749998950196	0.6654929577417924	4.073684065310827	2.008552571191821	0.4930555483078989
4	3	undersample	1.0	100	5	0.3	3	0.7430787852112676	0.10907887860795439	0.6874999998925782	0.6584507042207152	4.241236962065287	2.012886538662306	0.4745989234399564
4	1	undersample	1.0	100	10	0.1	1	0.7982274806474314	0.10969753739782638	0.7187499998876954	0.7178043631195088	6.500415318129393	2.546991804562043	0.3918198476418012
4	2	undersample	1.0	100	10	0.1	1	0.739425616197183	0.0878995321728085	0.6874999998925782	0.6802816901360544	4.681057086775487	2.1503303288505338	0.4593685234292245
4	3	undersample	1.0	100	10	0.1	1	0.7667583626760563	0.1135927182107643	0.7031249998901368	0.6830985915444853	5.105262951261491	2.2187499296057536	0.4346005092656157
4	1	undersample	1.0	100	10	0.1	3	0.7955994897959183	0.10686941202581307	0.7656249998803711	0.7156931738162161	8.223266895599446	2.6929531845145283	0.32747971535776754
4	2	undersample	1.0	100	10	0.1	3	0.7429027288732395	0.0906122942113	0.6874999998925782	0.6873239436571316	4.8360358428379016	2.198761190562927	0.45466187879043574
4	3	undersample	1.0	100	10	0.1	3	0.763831426056338	0.10927086778849235	0.7187499998876954	0.6894366197134547	5.673217192385185	2.314342328709548	0.4079417715725351
4	1	undersample	1.0	100	10	0.3	1	0.7973698099929627	0.11087768192349952	0.7968749998754884	0.705840957067517	9.413507023860937	2.7089936275338484	0.287777289221981
4	2	undersample	1.0	100	10	0.3	1	0.7366197183098592	0.08619066782845834	0.6718749998950196	0.6894366197134547	4.545621244960374	2.163406959445882	0.47593206679685185
4	3	undersample	1.0	100	10	0.3	1	0.770268485915493	0.10800773847181828	0.7656249998803711	0.673943661967085	6.752051530155988	2.3481370766107035	0.34776645270003453
4	1	undersample	1.0	100	10	0.3	3	0.764030612244898	0.08956077164078388	0.7187499998876954	0.7002111189254032	5.968961653743977	2.3975204595184554	0.40166456729119976
4	2	undersample	1.0	100	10	0.3	3	0.7504401408450704	0.0920889290182217	0.734374999885254	0.6852112676008084	6.018028425719016	2.3329137957353456	0.38765415689712895
4	3	undersample	1.0	100	10	0.3	3	0.7576804577464789	0.10132159167476976	0.734374999885254	0.6654929577417924	5.500309374587861	2.1953946708375716	0.3991402058177826
4	1	undersample	1.0	300	5	0.1	1	0.8049568965517242	0.14576277437390184	0.7187499998876954	0.7002111189254032	5.968961653743977	2.3975204595184554	0.40166456729119976
4	2	undersample	1.0	300	5	0.1	1	0.7345510563380282	0.08400257828554596	0.6406249998999024	0.683802816896593	3.8550400452640727	2.0260300023928317	0.5255535455024428
4	3	undersample	1.0	300	5	0.1	1	0.7534330985915493	0.11377169709502022	0.7031249998901368	0.6774647887276235	4.974718258471569	2.179994473522498	0.43821465066146204
4	1	undersample	1.0	300	5	0.1	3	0.8099159922589725	0.13879240826366837	0.7499999998828126	0.7269528501004437	7.987112981967285	2.746778249437604	0.343901253903375
4	2	undersample	1.0	300	5	0.1	3	0.7334176936619718	0.08489226600773402	0.6249999999023438	0.6908450704176702	3.724373439501652	2.021640025376022	0.5428134479454341
4	3	undersample	1.0	300	5	0.1	3	0.7497579225352113	0.11220934497904902	0.6874999998925782	0.659154929572823	4.25454530231135	2.0170453950250438	0.4740918733157685
4	1	undersample	1.0	300	5	0.3	1	0.7867368930330753	0.12841408734300963	0.7031249998901368	0.7283603096359722	6.350558734177883	2.588447119282896	0.4075935935914776
4	2	undersample	1.0	300	5	0.3	1	0.7212698063380282	0.07800233593817545	0.6718749998950196	0.6802816901360544	4.356828029108117	2.101459185013022	0.4823369495892014
4	3	undersample	1.0	300	5	0.3	1	0.7579225352112677	0.11880978355545661	0.7187499998876954	0.6676056337981155	5.132768159249875	2.1623410362729856	0.42128163943047015
4	1	undersample	1.0	300	5	0.3	3	0.786055154820549	0.1181840331632684	0.7187499998876954	0.7149894440484519	6.410973634928303	2.521836330832321	0.39336244544558757
4	2	undersample	1.0	300	5	0.3	3	0.726518485915493	0.08214436043554955	0.6093749999047852	0.6929577464739933	3.520733817149494	1.984661632267998	0.5637068009496694
4	3	undersample	1.0	300	5	0.3	3	0.7629841549295775	0.13076981705756432	0.7499999998828126	0.6584507042207152	5.783504917082687	2.195876223995243	0.3796791387994249
4	1	undersample	1.0	300	10	0.1	1	0.7861651125967628	0.10409090669524429	0.7812499998779298	0.712174524977395	8.836883909840886	2.7143183648820135	0.30715785159183423
4	2	undersample	1.0	300	10	0.1	1	0.7340448943661972	0.088403854003757	0.6718749998950196	0.6866197183050239	4.486356166351888	2.1439606053752063	0.4778846085809147
4	3	undersample	1.0	300	10	0.1	1	0.7704005281690142	0.10957885612228618	0.7499999998828126	0.6626760563333615	5.8935279379106795	2.223381979638489	0.37725823040578016
4	1	undersample	1.0	300	10	0.1	3	0.7860771463757917	0.10838982631325757	0.734374999885254	0.7093596059063382	6.747756408433094	2.5267477939804754	0.3744574601633628
4	2	undersample	1.0	300	10	0.1	3	0.7428147007042254	0.08941919672536872	0.6874999998925782	0.6880281690092392	4.851918541526884	2.2037245339490075	0.45419651351696366
4	3	undersample	1.0	300	10	0.1	3	0.7700594190140845	0.11126385996493197	0.6718749998950196	0.6640845070375769	4.048018225283033	2.00013096737062	0.49410126525568965
4	1	undersample	1.0	300	10	0.3	1	0.7645584095707249	0.09882663633101535	0.6874999998925782	0.6861365235701187	4.8094168491102725	2.1904427549464858	0.4554487114706105
4	2	undersample	1.0	300	10	0.3	1	0.7380721830985916	0.10396855665253406	0.6718749998950196	0.683802816896593	4.428147035655328	2.124860734216872	0.47985323721775214
4	3	undersample	1.0	300	10	0.3	1	0.7592209507042254	0.1032921565063784	0.6718749998950196	0.6830985915444853	4.4137564450053075	2.120138821623276	0.4803479312694976
4	1	undersample	1.0	300	10	0.3	3	0.7729701794510908	0.09371443418673016	0.734374999885254	0.708655876138574	6.724779447527694	2.5206445386490937	0.37482931463692715
4	2	undersample	1.0	300	10	0.3	3	0.7420114436619718	0.0984505814689479	0.656249999897461	0.6992957746429628	4.439642148295765	2.1823769762280576	0.49156595485277566
4	3	undersample	1.0	300	10	0.3	3	0.7598041373239437	0.11016333347297558	0.6874999998925782	0.6612676056291461	4.294802339842969	2.029625719362484	0.47257720281689847
4	1	undersample	1.0	500	5	0.1	1	0.8060234869809993	0.14776976343129333	0.7187499998876954	0.705840957067517	6.132110300444902	2.4434060169913145	0.39846086191452484
4	2	undersample	1.0	500	5	0.1	1	0.7321742957746479	0.08313678028580675	0.6249999999023438	0.6802816901360544	3.546255381931243	1.954845753500485	0.5512422280691326
4	3	undersample	1.0	500	5	0.1	1	0.7500550176056338	0.1168009421965462	0.7031249998901368	0.6753521126713004	4.9269321046174435	2.16580795894771	0.43958549939192954
4	1	undersample	1.0	500	5	0.1	3	0.8092122624912034	0.14013244408723763	0.7656249998803711	0.7269528501004437	8.697078563142354	2.804002796300887	0.3224074255478478
4	2	undersample	1.0	500	5	0.1	3	0.7291813380281691	0.08305036533871306	0.6249999999023438	0.6894366197134547	3.6999242790915985	2.012471590182215	0.5439223620211687
4	3	undersample	1.0	500	5	0.1	3	0.7513204225352113	0.11370301518517273	0.6874999998925782	0.6521126760517457	4.123886496173051	1.9762145177577486	0.4792116558864562
4	1	undersample	1.0	500	5	0.3	1	0.7897937192118226	0.1310289497662453	0.7187499998876954	0.7297677691715007	6.901330674617521	2.6597492500676267	0.3853965715389701
[truncated: 305 more rows]
