# Supplementary material for: Risk prediction for cardiovascular related diseases using PRS and EHR in the Framingham Heart Study
Source: PLoS One. 2026 Apr 17;21(4):e0345914. doi: 10.1371/journal.pone.0345914 (PMC13089760; doi:10.1371/journal.pone.0345914)
Supplement: S1 File — (ZIP) [file pone.0345914.s003.zip › catboost/ehr_model/stroke/stroke_catboost_nested_cv_outer_test_results.csv]

outer_fold	AUC	AUPRC	sensitivity	specificity	DOR	LR+	LR-
1	0.8013502814919071	0.12776379808229885	0.0	0.9999999999929627	0.0	0.0	0.9999999900070374
2	0.8067011443661971	0.15998027068791293	0.0	0.9999999999929579	0.0	0.0	0.9999999900070423
3	0.7520246478873239	0.10620577294452027	0.0	0.9992957746408501	0.0	0.0	1.000704711627902
4	0.784562059859155	0.1310563837949376	0.0	0.9999999999929579	0.0	0.0	0.9999999900070423
