# Supplementary material for: Risk prediction for cardiovascular related diseases using PRS and EHR in the Framingham Heart Study
Source: PLoS One. 2026 Apr 17;21(4):e0345914. doi: 10.1371/journal.pone.0345914 (PMC13089760; doi:10.1371/journal.pone.0345914)
Supplement: S1 File — (ZIP) [file pone.0345914.s003.zip › catboost/prs_ehr_model/af/af_catboost_nested_cv_all_results.csv]

outer_fold	inner_fold	sampling_method	sampling_ratio	iterations	depth	learning_rate	l2_leaf_reg	AUC	AUPRC	sensitivity	specificity	DOR	LR+	LR-
1	1	none		100	5	0.1	1	0.831213282247765	0.4044147285592063	0.15757575756620754	0.983908045969472	11.436786291652908	9.792201701872518	0.8562022003201593
1	2	none		100	5	0.1	1	0.8574665919072985	0.4290926923255689	0.12195121950475907	0.9892720306437605	12.807527719222122	11.367585213876325	0.8875706018375472
1	3	none		100	5	0.1	1	0.8166947014297729	0.3478078706304706	0.11585365852952112	0.9854406130192688	8.868959411536581	7.957311603141858	0.8972091476821438
1	1	none		100	5	0.1	3	0.8304609311505863	0.40508769650562104	0.13333333332525252	0.9869731800690654	11.656099627200916	10.23528625399709	0.8781055811800731
1	2	none		100	5	0.1	3	0.8601205494813569	0.43393186781064264	0.09756097560380725	0.9892720306437605	9.969102660178605	9.094068171101059	0.9122253407757669
1	3	none		100	5	0.1	3	0.8123726754508925	0.34312592313986184	0.0914634146285693	0.9885057471188621	8.657710575630555	7.957310144581841	0.9191009549802596
1	1	none		100	5	0.3	1	0.8204528039010798	0.37892634814785653	0.16363636362644626	0.9770114942453869	8.31521375878524	7.118178719024497	0.8560427720035239
1	2	none		100	5	0.3	1	0.8332772638071207	0.40505609825207634	0.18902439023237655	0.9777777777702853	10.255634459638296	8.506093729846837	0.8294068651497639
1	3	none		100	5	0.3	1	0.8086300345762079	0.3357940970512944	0.18902439023237655	0.9685823754715052	7.185767000197924	6.016506114135906	0.8372809808768524
1	1	none		100	5	0.3	3	0.8277951933124346	0.3761714113398265	0.13333333332525252	0.9800766283449803	7.568043526897512	6.692304330357459	0.8842845883340876
1	2	none		100	5	0.3	3	0.8565087375011681	0.42828616231390204	0.15243902438094883	0.9846743294943704	11.55574783205318	9.946639845777364	0.8607525773996234
1	3	none		100	5	0.3	3	0.8201616671339128	0.34721630955616045	0.15243902438094883	0.9747126436706919	6.932632956871543	6.028268123923669	0.8695495769211599
1	1	none		100	10	0.1	1	0.8272750493440147	0.379991177756161	0.12727272726501376	0.9885057471188621	12.541655731014385	11.072717631494944	0.882875255353769
1	2	none		100	10	0.1	1	0.8549855153723951	0.42155925046188286	0.09756097560380725	0.9923371647433539	13.999981702212917	12.73169068880659	0.9094076563538886
1	3	none		100	10	0.1	1	0.8068685169610317	0.31811056535183946	0.09756097560380725	0.981609195394777	5.770267125912245	5.304875161761446	0.9193465377428442
1	1	none		100	10	0.1	3	0.8310089399744571	0.4012901030956405	0.09696969696382002	0.9946360153180488	19.9117557349729	18.07788834879052	0.9079002570286184
1	2	none		100	10	0.1	3	0.8554994860293431	0.4310104119099796	0.07926829267809339	0.9954022988429472	18.63903226123258	17.2408161301079	0.9249845003797132
1	3	none		100	10	0.1	3	0.8081534436034016	0.33113170321130037	0.07317073170285544	0.9885057471188621	6.789467768671983	6.365848115665473	0.9376063433343248
1	1	none		100	10	0.3	1	0.8077789388134217	0.33468035275700364	0.12121212120477502	0.983908045969472	8.433492282826405	7.532462847594244	0.8931605686766441
1	2	none		100	10	0.3	1	0.8282310064479955	0.3984123433690961	0.12804878047999702	0.9892720306437605	13.541945391558539	11.93596447457014	0.8814069171029922
1	3	none		100	10	0.3	1	0.7787122698813195	0.29729246086403527	0.12804878047999702	0.9808429118698787	7.518877182572669	6.684142849310877	0.8889815077196207
1	1	none		100	10	0.3	3	0.817285498664809	0.3560434864729375	0.10909090908429751	0.9854406130192688	8.287856808482147	7.492817815784193	0.9040718132626465
1	2	none		100	10	0.3	3	0.8349686945145313	0.4126805569393997	0.12195121950475907	0.9908045976935571	14.965261471716738	13.262180687570941	0.8861977161563724
1	3	none		100	10	0.3	3	0.8029903747313336	0.3133788866035847	0.11585365852952112	0.979310344820082	6.202295844708082	5.599590787093635	0.9028254803176399
1	1	none		300	5	0.1	1	0.8159804946011844	0.3506592502122363	0.16363636362644626	0.9785440612951837	8.92313247009958	7.6266198189462475	0.8547020628989734
1	2	none		300	5	0.1	1	0.820605550883095	0.38230890269996665	0.14024390243047294	0.981609195394777	8.70655553454458	7.62575804503208	0.875863931230918
1	3	none		300	5	0.1	1	0.7960517708625361	0.3336598029166384	0.18902439023237655	0.9693486589964035	7.371238182176031	6.166918717879597	0.8366190986853589
1	1	none		300	5	0.1	3	0.8166167421339834	0.3571811476963537	0.14545454544573003	0.9770114942453869	7.234039394794887	6.327269972466221	0.8746523974805129
1	2	none		300	5	0.1	3	0.8361554994860294	0.3918262445742875	0.14024390243047294	0.9846743294943704	10.480489595801332	9.150908658115176	0.87313750656995
1	3	none		300	5	0.1	3	0.7990514905149051	0.3150668601387299	0.1707317073066627	0.9701149425213019	6.683255670734504	5.712943677586119	0.8548144635211444
1	1	none		300	5	0.3	1	0.797691861140137	0.3588946726121005	0.21212121210835627	0.9662835248968101	7.715906785314796	6.291320446338215	0.8153701883948397
1	2	none		300	5	0.3	1	0.804667788057191	0.36387773228514547	0.16463414633142473	0.9731800766208952	7.151196487030979	6.138499451295806	0.8583877384597515
1	3	none		300	5	0.3	1	0.769563592187646	0.2909937407866496	0.1829268292571386	0.9609195402225218	5.504827379659676	4.680773550029278	0.8503034104714076
1	1	none		300	5	0.3	3	0.7942273307790549	0.35706305255601045	0.21212121210835627	0.9632183907972168	7.050478837372376	5.767043885123622	0.8179648429053561
1	2	none		300	5	0.3	3	0.8110036445192037	0.35401171539596293	0.17682926828190065	0.9739463601457936	8.03028012667328	6.787120778525062	0.845191025862005
1	3	none		300	5	0.3	3	0.7723203438930941	0.2976418479284135	0.18902439023237655	0.9655172413719119	6.526313884795795	5.481705725868126	0.8399390157092493
1	1	none		300	10	0.1	1	0.8166074538488332	0.36357213933394195	0.12727272726501376	0.986206896544167	10.427075755086653	9.227266031890105	0.8849332396111153
1	2	none		300	10	0.1	1	0.8206008784225773	0.37269862345664634	0.10365853657904521	0.9900383141686588	11.493447363896644	10.405711872161175	0.9053603699368084
1	3	none		300	10	0.1	1	0.7894168769273899	0.31383425940280196	0.11585365852952112	0.9831417624445737	7.641688245811821	6.872224301406147	0.8993070646078403
1	1	none		300	10	0.1	3	0.8105932892139789	0.3457814063858578	0.10303030302405876	0.9885057471188621	9.878369768011416	8.96362855882924	0.9073995680007818
1	2	none		300	10	0.1	3	0.818119801887674	0.3924659466266781	0.12804878047999702	0.9900383141686588	14.594928836412768	12.854114665610863	0.8807247136136731
1	3	none		300	10	0.1	3	0.8037566582562377	0.33480671757864844	0.10365853657904521	0.9854406130192688	7.827420319646752	7.119699855442715	0.9095844462700095
1	1	none		300	10	0.3	1	0.8107326134912342	0.33032477256734794	0.10303030302405876	0.979310344820082	5.436934302861936	4.979795570788779	0.9159197516508765
1	2	none		300	10	0.3	1	0.7968133819269227	0.35333978777974684	0.11585365852952112	0.9877394635939638	10.556456888747128	9.449306310890295	0.8951209960795091
1	3	none		300	10	0.3	1	0.7848051583964115	0.3059651564690055	0.13414634145523496	0.9777777777702853	6.8168983307532205	6.0365826469880774	0.8855321417346257
1	1	none		300	10	0.3	3	0.7994101938929525	0.32742576339045715	0.13333333332525252	0.9808429118698787	7.876918952631086	6.959996363729454	0.883593741006495
1	2	none		300	10	0.3	3	0.8182272684795813	0.3647044777115049	0.14024390243047294	0.9900383141686588	16.211658539406606	14.078316062335709	0.8684068854521055
1	3	none		300	10	0.3	3	0.7839267358190822	0.3056416254287032	0.10975609755428316	0.9800766283449803	6.06480200625667	5.50890905242636	0.9083411109043872
1	1	none		500	5	0.1	1	0.8091721815859747	0.3504921963073309	0.16363636362644626	0.9747126436706919	7.541498980614324	6.471071818846999	0.8580617407847055
1	2	none		500	5	0.1	1	0.8083169797215214	0.37160916434099833	0.16463414633142473	0.9785440612951837	8.988264823765563	7.673123598327231	0.8536824024317062
1	3	none		500	5	0.1	1	0.7872628726287263	0.314288309442932	0.18902439023237655	0.9701149425213019	7.56622070363449	6.325044785898917	0.8359582621213293
1	1	none		500	5	0.1	3	0.8098409381168001	0.34431850391726976	0.15151515150596878	0.9754789271955903	7.103791734268096	6.178974750606083	0.869813602468286
1	2	none		500	5	0.1	3	0.8233389402859547	0.38110454851595077	0.15853658535618678	0.981609195394777	10.056153932472919	8.62042213786235	0.8572285284400926
1	3	none		500	5	0.1	3	0.7967993645453697	0.3082657063748512	0.15853658535618678	0.9647509578470135	5.156583281036656	4.497612720708422	0.872207898916821
1	1	none		500	5	0.3	1	0.802651805410426	0.3669174096925177	0.21212121210835627	0.9701149425213019	8.739642025559876	7.097899720639921	0.8121499270204717
1	2	none		500	5	0.3	1	0.7971311092421268	0.3543305245063687	0.1707317073066627	0.9739463601457936	7.696363813763258	6.553082130989715	0.8514517001271856
1	3	none		500	5	0.3	1	0.7782590412111018	0.3001306189892002	0.20731707315809042	0.9632183907972168	6.849036585383494	5.636431392949749	0.8229524334105723
1	1	none		500	5	0.3	3	0.7933681644026471	0.35574209680377816	0.21818181816859503	0.9678160919466069	8.392023950728452	6.779218670847703	0.8078168778747357
1	2	none		500	5	0.3	3	0.8119474815437808	0.35033056860783096	0.20121951218285247	0.972413793095997	8.879767753523055	7.294204670508969	0.8214409187466991
1	3	none		500	5	0.3	3	0.7749369217830109	0.30030183026929447	0.1829268292571386	0.9616858237474201	5.6194015091607	4.774388996577501	0.8496258778804677
1	1	none		500	10	0.1	1	0.8151677696505284	0.36068220392639705	0.12121212120477502	0.986206896544167	9.862061798687773	8.78787241132391	0.8910786093302102
1	2	none		500	10	0.1	1	0.8219418745911597	0.3738138622373489	0.09756097560380725	0.9869731800690654	8.190772714722897	7.489233844385347	0.9143500892187788
1	3	none		500	10	0.1	1	0.7881226053639846	0.31997004725317585	0.10975609755428316	0.9823754789196754	6.871943679431449	6.227461999077565	0.9062155077023794
1	1	none		500	10	0.1	3	0.8100499245326832	0.34614211026014324	0.09696969696382002	0.9869731800690654	8.135801085826976	7.443844548361521	0.9149491719962409
1	2	none		500	10	0.1	3	0.8156854499579479	0.38693168975704945	0.12804878047999702	0.9892720306437605	13.541945391558539	11.93596447457014	0.8814069171029922
1	3	none		500	10	0.1	3	0.8003784693019343	0.32969680797715134	0.10365853657904521	0.9823754789196754	6.446018221329238	5.8814918880177	0.9124224632341623
1	1	none		500	10	0.3	1	0.8105979333565542	0.33004236729237424	0.10303030302405876	0.9800766283449803	5.650464932727326	5.171326073458036	0.9152036298820684
1	2	none		500	10	0.3	1	0.7980095318194561	0.3550183529077289	0.12195121950475907	0.9885057471188621	11.944434030357451	10.609746859442456	0.8882586410568175
1	3	none		500	10	0.3	1	0.7862302588543127	0.30653643148461274	0.12195121950475907	0.9777777777702853	6.111108353028582	5.487802406352798	0.8980044254201505
1	1	none		500	10	0.3	3	0.8012678509230233	0.3317466782433111	0.13939393938549127	0.981609195394777	8.645241763276353	7.579541329610444	0.8767298186332675
1	2	none		500	10	0.3	3	0.8177927296514343	0.3616372354249079	0.14024390243047294	0.9900383141686588	16.211658539406606	14.078316062335709	0.8684068854521055
1	3	none		500	10	0.3	3	0.7815811606391927	0.3063384146784556	0.10975609755428316	0.979310344820082	5.83561361064306	5.304875482509759	0.9090518629400908
1	1	undersample	0.6	100	5	0.1	1	0.8256356670149774	0.3684181614424714	0.6242424242045913	0.8107279693424466	7.115971869754793	3.2981227551406938	0.46348169221959334
1	2	undersample	0.6	100	5	0.1	1	0.8570647603027755	0.4104124528411803	0.6097560975237953	0.8613026819857372	9.70303787089808	4.396307457783843	0.4530856644329017
1	3	undersample	0.6	100	5	0.1	1	0.7999486029343053	0.32280254198315705	0.5548780487466537	0.8137931034420399	5.447995614941446	2.9799004720264683	0.54697188253492
1	1	undersample	0.6	100	5	0.1	3	0.8222036456519214	0.3654618473804605	0.6424242423853076	0.8099616858175482	7.6573259244203005	3.380498355523961	0.4414724294508364
1	2	undersample	0.6	100	5	0.1	3	0.854714512662368	0.39868981154329874	0.6097560975237953	0.8567049808363472	9.341576790200124	4.255249474337394	0.45551725115460584
1	3	undersample	0.6	100	5	0.1	3	0.8034716381646574	0.3219936003949845	0.5548780487466537	0.81839080459143	5.617478413488766	3.0553409861484333	0.5438990068278896
1	1	undersample	0.6	100	5	0.3	1	0.8175687913618949	0.3335328446472588	0.7090909090479338	0.782375478921208	8.762983626461903	3.258322513242792	0.3718279714427036
1	2	undersample	0.6	100	5	0.3	1	0.8348425380805531	0.38723286101379073	0.6280487804495092	0.8291187739400068	8.192751033947909	3.6753525134205662	0.44861029174006073
1	3	undersample	0.6	100	5	0.3	1	0.7895663956639566	0.3083904056318453	0.5670731706971297	0.8176245210665317	5.872351395455269	3.1093716267102183	0.5294934445498458
1	1	undersample	0.6	100	5	0.3	3	0.8100731452455591	0.3275310046039761	0.6727272726865013	0.7885057471203947	7.663646891491094	3.180829888844107	0.4150543282127594
1	2	undersample	0.6	100	5	0.3	3	0.8373516493785628	0.3829001485803929	0.5792682926476056	0.8498084291122621	7.790224199674794	3.8568626098994523	0.49509005557994296
1	3	undersample	0.6	100	5	0.3	3	0.793808989814036	0.28121115456758805	0.5609756097218918	0.8191570881163284	5.787899829886346	3.102004788900408	0.5359465129309817
1	1	undersample	0.6	100	10	0.1	1	0.818256124463021	0.3492345864560643	0.654545454505785	0.7999999999938698	7.578946907078065	3.272727108792258	0.43181817647335036
1	2	undersample	0.6	100	10	0.1	1	0.8430987758153442	0.39026467478927734	0.5731707316723677	0.8597701149359406	8.23325461048637	4.087364762061139	0.4964458009743411
1	3	undersample	0.6	100	10	0.1	1	0.7940145780768153	0.28095573199285406	0.5365853658209399	0.82298850574082	5.383458311352181	3.031358713472501	0.5630876073184491
1	1	undersample	0.6	100	10	0.1	3	0.8207546731684664	0.33831063859696786	0.654545454505785	0.8084291187677516	7.9957889663700605	3.416727094056558	0.4273158069165248
1	2	undersample	0.6	100	10	0.1	3	0.8469956078871135	0.3962910576273364	0.5731707316723677	0.8628352490355339	8.447245917755076	4.178702515443112	0.494682227989543
1	3	undersample	0.6	100	10	0.1	3	0.7904448182412858	0.26919924203099854	0.5670731706971297	0.8191570881163284	5.933217582770707	3.135722232258021	0.5285028113635297
1	1	undersample	0.6	100	10	0.3	1	0.8134122837571114	0.3343733757587593	0.6909090908672176	0.7999999999938698	8.941175901779722	3.4545452815029396	0.38636363158939313
1	2	undersample	0.6	100	10	0.3	1	0.8294551911036352	0.3702712399019523	0.5731707316723677	0.847509578537567	7.463316031915414	3.7587324409503826	0.503627656961562
1	3	undersample	0.6	100	10	0.3	1	0.7820904588356228	0.2510572748591889	0.5426829267961778	0.8199233716412268	5.403120235405311	3.0136220430490868	0.5577558628568664
1	1	undersample	0.6	100	10	0.3	3	0.8096458841286427	0.30357057602279996	0.6666666666262626	0.7900383141701913	7.525547002079116	3.175182330241089	0.4219204602812789
1	2	undersample	0.6	100	10	0.3	3	0.8324175310718623	0.35523821161272023	0.5731707316723677	0.842911877388177	7.205574396001842	3.648720766760383	0.5063747168760349
1	3	undersample	0.6	100	10	0.3	3	0.7875525651808242	0.26382966830387483	0.5731707316723677	0.8191570881163284	6.082687271371489	3.1694396756156342	0.5210591097960777
1	1	undersample	0.6	300	5	0.1	1	0.810231046093115	0.3412429107529625	0.6424242423853076	0.7831417624461062	6.488111277053634	2.962415539328989	0.4565913480745912
1	2	undersample	0.6	300	5	0.1	1	0.8252967012428745	0.38199456390777287	0.5853658536228435	0.842911877388177	7.575322264205927	3.7263531234999654	0.49190686782450077
1	3	undersample	0.6	300	5	0.1	1	0.7806653583777218	0.29848933087886453	0.5487804877714157	0.8168582375416333	5.424629321617183	2.9964790686743474	0.5523841053041294
1	1	undersample	0.6	300	5	0.1	3	0.8131615000580518	0.3158634568318492	0.6666666666262626	0.7854406130208013	7.321428149302943	3.107142712052342	0.42439023855391994
1	2	undersample	0.6	300	5	0.1	3	0.8215634052892253	0.39315064869416566	0.5792682926476056	0.8490421455873637	7.7436910264242265	3.8372846284059943	0.4955368877548065
1	3	undersample	0.6	300	5	0.1	3	0.7923278198299225	0.29713197231243516	0.5487804877714157	0.8214559386910234	5.59563820886046	3.073641615473932	0.5492924032598402
1	1	undersample	0.6	300	5	0.3	1	0.8123023336816442	0.3457043604423712	0.6787878787467401	0.7777777777718179	7.396225996616939	3.05454531682387	0.41298700773323727
1	2	undersample	0.6	300	5	0.3	1	0.8124801420427998	0.37302164105972546	0.5792682926476056	0.8467432950126687	7.606883496883743	3.779725362738524	0.49688223675544685
1	3	undersample	0.6	300	5	0.3	1	0.7841510139239325	0.2930097863219877	0.518292682895226	0.816091954016735	4.774525033653971	2.81821630990645	0.5902610714775963
1	1	undersample	0.6	300	5	0.3	3	0.8098548705445258	0.3220249131197547	0.6606060605660239	0.782375478921208	6.997547391813491	3.0355312302860202	0.4337993000035767
1	2	undersample	0.6	300	5	0.3	3	0.8048406690963461	0.3846690091768035	0.5792682926476056	0.8252873563155151	6.50362276616353	3.3155485903940947	0.5098002520391723
1	3	undersample	0.6	300	5	0.3	3	0.7857489954209887	0.27592666571786123	0.5365853658209399	0.816091954016735	5.138157586934843	2.9176827679031483	0.5678460940825503
1	1	undersample	0.6	300	10	0.1	1	0.807189132706374	0.3168683031728544	0.6727272726865013	0.7793103448216145	7.258680145347144	3.048295316152344	0.41995172435301714
1	2	undersample	0.6	300	10	0.1	1	0.8276936734884589	0.3591326883929793	0.5670731706971297	0.8544061302616521	7.686804449584734	3.894897036305632	0.5066991081902704
1	3	undersample	0.6	300	10	0.1	1	0.7867115222876366	0.28265133632275524	0.5487804877714157	0.8137931034420399	5.315314998377588	2.9471543129932103	0.5544646480480706
1	1	undersample	0.6	300	10	0.1	3	0.804802043422733	0.30818692226303823	0.6666666666262626	0.7923371647448864	7.630995855743901	3.2103319484391304	0.4206963196962994
1	2	undersample	0.6	300	10	0.1	3	0.8301280254181852	0.35311759139321863	0.5548780487466537	0.8597701149359406	7.642936740384848	3.9569169505059953	0.5177220495844878
1	3	undersample	0.6	300	10	0.1	3	0.7868890757873095	0.27567795371609044	0.5731707316723677	0.8199233716412268	6.114285330732337	3.1829266522091486	0.5205721386713663
1	1	undersample	0.6	300	10	0.3	1	0.7965494020666435	0.3045860987616905	0.5939393939033976	0.7885057471203947	5.453276797205812	2.808300262222725	0.5149748146158458
1	2	undersample	0.6	300	10	0.3	1	0.8263012802541818	0.3768280687833074	0.5609756097218918	0.8567049808363472	7.63933392719704	3.9148295163904034	0.5124569075400347
1	3	undersample	0.6	300	10	0.3	1	0.7740304644425754	0.2707292978042758	0.5365853658209399	0.8176245210665317	5.19106558640808	2.9422011091451523	0.566781715287541
1	1	undersample	0.6	300	10	0.3	3	0.8187762684314408	0.3375234562680732	0.6666666666262626	0.7992337164689715	7.96183157146245	3.3206105213235353	0.4170661501566129
1	2	undersample	0.6	300	10	0.3	3	0.8217503037099336	0.3634451480117775	0.5548780487466537	0.8436781609130753	6.727839971839271	3.5495872905015795	0.5275968569527058
1	3	undersample	0.6	300	10	0.3	3	0.7802168021680216	0.27830851582792476	0.5487804877714157	0.8168582375416333	5.424629321617183	2.9964790686743474	0.5523841053041294
1	1	undersample	0.6	500	5	0.1	1	0.8099709741089052	0.34518784602112396	0.6727272726865013	0.7785440612967162	7.226450957866997	3.037747581971032	0.4203650626590791
1	2	undersample	0.6	500	5	0.1	1	0.8145033174469675	0.37126327076197896	0.5914634145980815	0.8344827586142952	7.299128849193285	3.5734245804976217	0.48956862953601316
1	3	undersample	0.6	500	5	0.1	1	0.7765909728062798	0.2950533390554315	0.5426829267961778	0.8145593869669383	5.212506576202434	2.92645116221069	0.561428761250156
1	1	undersample	0.6	500	5	0.1	3	0.812172297689539	0.31727522847336603	0.6727272726865013	0.782375478921208	7.3898665562501185	3.091229051025213	0.41830646786335846
1	2	undersample	0.6	500	5	0.1	3	0.8167320811139146	0.3748360553566963	0.5792682926476056	0.8467432950126687	7.606883496883743	3.779725362738524	0.49688223675544685
1	3	undersample	0.6	500	5	0.1	3	0.7879357069432763	0.2972295022868012	0.5609756097218918	0.816091954016735	5.6701385436296405	3.0503047118987463	0.5379594575558221
1	1	undersample	0.6	500	5	0.3	1	0.8120329734122839	0.345014959043114	0.6787878787467401	0.7770114942469195	7.363547532650203	3.044048597993159	0.41339429274548395
1	2	undersample	0.6	500	5	0.3	1	0.8123726754508924	0.3745592904029799	0.5670731706971297	0.8459770114877704	7.194449759775963	3.681743481004257	0.5117477405491548
1	3	undersample	0.6	500	5	0.3	1	0.7834688346883468	0.29262301417531167	0.5121951219199881	0.8153256704918367	4.635684374886866	2.7735045555549265	0.5982945094845397
1	1	undersample	0.6	500	5	0.3	3	0.8081318936491351	0.32484581840678767	0.654545454505785	0.7854406130208013	6.936089831434284	3.0506492081968446	0.4398226108621658
1	2	undersample	0.6	500	5	0.3	3	0.8059620596205963	0.37798460527884165	0.5853658536228435	0.8306513409898035	6.924673476382844	3.4565719178318357	0.49916748571236136
1	3	undersample	0.6	500	5	0.3	3	0.7825810671899823	0.27621099343112787	0.5487804877714157	0.8168582375416333	5.424629321617183	2.9964790686743474	0.5523841053041294
1	1	undersample	0.6	500	10	0.1	1	0.8064925113200975	0.31368701944994265	0.6606060605660239	0.7800766283465129	6.904056359064816	3.0038009401241372	0.43507768692236626
1	2	undersample	0.6	500	10	0.1	1	0.8259321558732828	0.3556580465816751	0.5548780487466537	0.8521072796869571	7.182340293068817	3.751895360726315	0.5223778233570481
1	3	undersample	0.6	500	10	0.1	1	0.786080740117746	0.2820053327886782	0.5487804877714157	0.8137931034420399	5.315314998377588	2.9471543129932103	0.5544646480480706
1	1	undersample	0.6	500	10	0.1	3	0.8064460698943458	0.31060688741786174	0.6727272726865013	0.786973180070598	7.593724575727646	3.1579462216540803	0.41586261316492823
1	2	undersample	0.6	500	10	0.1	3	0.8297308662741799	0.3574558782589768	0.5426829267961778	0.8605363984608388	7.322123963032554	3.8912152123910353	0.5314325677652414
1	3	undersample	0.6	500	10	0.1	3	0.7866647976824594	0.27665023240486364	0.5487804877714157	0.8222222222159218	5.624999648503342	3.086890069967248	0.5487804811754233
1	1	undersample	0.6	500	10	0.3	1	0.7971902937420179	0.30517682174349614	0.5939393939033976	0.7900383141701913	5.50375827879447	2.828798803305697	0.5139758334168206
1	2	undersample	0.6	500	10	0.3	1	0.8258059994393048	0.3764795217131708	0.5487804877714157	0.8567049808363472	7.271281415177803	3.8297245269036546	0.526691821636392
1	3	undersample	0.6	500	10	0.3	1	0.7744182786655452	0.2697674861211231	0.5365853658209399	0.8168582375416333	5.164500900486223	2.9298906449260285	0.5673134054454668
1	1	undersample	0.6	500	10	0.3	3	0.8185022640195055	0.3358386859086049	0.6787878787467401	0.7977011494191748	8.332761061776338	3.3553717346595806	0.4026722507049408
1	2	undersample	0.6	500	10	0.3	3	0.8220119614989253	0.36299651389242227	0.5426829267961778	0.8444444444379737	6.44190430394084	3.4886757335582974	0.5415596855428377
1	3	undersample	0.6	500	10	0.3	3	0.7809129987851602	0.27865137346372953	0.5609756097218918	0.8176245210665317	5.728524391465115	3.0759375231972053	0.5369510986973848
1	1	undersample	0.8	100	5	0.1	1	0.8282178102867759	0.3765277853265362	0.7757575757105601	0.7348659003775107	9.588501248332818	2.925906352883531	0.30514740325108214
1	2	undersample	0.8	100	5	0.1	1	0.8548406690963462	0.4209793880429065	0.7439024389790303	0.7984674329440731	11.508599609417999	3.6912267477857506	0.3207363847882117
1	3	undersample	0.8	100	5	0.1	1	0.7998925334080926	0.32573072824387683	0.6402439023999851	0.7716475095726311	6.013820637612891	2.8037525369844793	0.4662181740689869
1	1	undersample	0.8	100	5	0.1	3	0.8276512248926042	0.3668261141785649	0.7696969696503213	0.7340996168526123	9.226906807830543	2.8946815780888326	0.31372176462898194
1	2	undersample	0.8	100	5	0.1	3	0.8531398934679002	0.4150694452635875	0.7073170731276026	0.8084291187677516	10.198332642906278	3.692194928874117	0.3620390662054934
1	3	undersample	0.8	100	5	0.1	3	0.799663582842725	0.3182296869214566	0.6219512194742712	0.7685823754730378	5.4638963261304765	2.687570550730041	0.49187801811649884
1	1	undersample	0.8	100	5	0.3	1	0.8180796470451643	0.32944058249287766	0.7090909090479338	0.7394636015269007	6.918198179933144	2.7216576493229288	0.3934055529133813
1	2	undersample	0.8	100	5	0.3	1	0.839898140360714	0.3832161066153821	0.6890243902018888	0.7977011494191748	8.736853283930897	3.4059726694634564	0.38983973650551035
1	3	undersample	0.8	100	5	0.3	1	0.791164377161013	0.3059999015151057	0.6341463414247471	0.7693486589979361	5.781616534527844	2.7493718925542856	0.47553687075558493
1	1	undersample	0.8	100	5	0.3	3	0.8043747823058167	0.32577827038317664	0.7515151514696051	0.7203065134044422	7.788840229891314	2.6869239385866397	0.3449709817369987
1	2	undersample	0.8	100	5	0.3	3	0.8436781609195402	0.4081481156915119	0.7195121950780785	0.7839080459710046	9.305734855799153	3.3296573443218547	0.35780701931234676
1	3	undersample	0.8	100	5	0.3	3	0.7974021119521539	0.28623579780929476	0.6341463414247471	0.7616858237489527	5.539978287600006	2.6609676553485504	0.4803209438392104
1	1	undersample	0.8	100	10	0.1	1	0.817889237199582	0.32676020019774316	0.7696969696503213	0.7318007662779173	9.1191724245016	2.8698700226310407	0.3147072780122552
1	2	undersample	0.8	100	10	0.1	1	0.8401411083076348	0.3766548105867234	0.6829268292266508	0.8022988505685649	8.740607672627089	3.4543390195114014	0.39520580965134244
1	3	undersample	0.8	100	10	0.1	1	0.7962900663489392	0.2869702680842369	0.6280487804495092	0.7816091953963096	6.04314031089409	2.875802178718996	0.47587876010479624
1	1	undersample	0.8	100	10	0.1	3	0.8140717520027865	0.33095461981995195	0.7757575757105601	0.7264367816036289	9.186463265013558	2.8357523789218844	0.3086881431134822
1	2	undersample	0.8	100	10	0.1	3	0.839879450518643	0.36754355004560746	0.6829268292266508	0.8053639846681582	8.912173864070999	3.508738056391692	0.3937016962174921
1	3	undersample	0.8	100	10	0.1	3	0.7934912624988318	0.27542507283742185	0.6219512194742712	0.7785440612967162	5.783680907302822	2.8084647222892536	0.48558430339860364
1	1	undersample	0.8	100	10	0.3	1	0.7922024846162778	0.2799546681729779	0.7575757575298439	0.7226053639791372	8.140538248315499	2.731039579880236	0.3354863542395345
1	2	undersample	0.8	100	10	0.3	1	0.8240818615082702	0.3586236290964858	0.6890243902018888	0.7900383141701913	8.337125586017162	3.2816671035101566	0.3936209172190998
1	3	undersample	0.8	100	10	0.3	1	0.7916923651995141	0.2554845573391398	0.652439024350461	0.7662835248983427	6.154730770019881	2.7915832469698327	0.45356706730707375
1	1	undersample	0.8	100	10	0.3	3	0.8005898061070476	0.29761400491311507	0.7454545454093664	0.7318007662779173	7.99081590591983	2.7794804156190396	0.34783435989956424
1	2	undersample	0.8	100	10	0.3	3	0.8274226707784319	0.3481266525935257	0.6646341463009369	0.7839080459710046	7.1893612915289316	3.0757004282295095	0.4278127404669352
1	3	undersample	0.8	100	10	0.3	3	0.780034576207831	0.24165547348749378	0.5853658536228435	0.7831417624461062	5.0983160911227	2.6993017799674326	0.5294496615626393
1	1	undersample	0.8	300	5	0.1	1	0.8066318355973529	0.31044257229516975	0.7454545454093664	0.7256704980787305	7.7468072630647145	2.717369123681109	0.35077277050236283
1	2	undersample	0.8	300	5	0.1	1	0.8305205121016728	0.4021053722088828	0.6646341463009369	0.7877394635954963	7.35490603787746	3.1312184838832335	0.42573193922648755
1	3	undersample	0.8	300	5	0.1	1	0.7807027380618634	0.27397022597263326	0.6158536584990333	0.7655172413734443	5.233893297281951	2.6264346079939904	0.501812781895842
1	1	undersample	0.8	300	5	0.1	3	0.8073470335539301	0.314788650543817	0.7393939393491276	0.7241379310289339	7.447674042590202	2.6803029329256924	0.3598845549793662
1	2	undersample	0.8	300	5	0.1	3	0.831366227455378	0.4013396836251379	0.6585365853256989	0.7862068965456996	7.092165492279408	3.0802516259087334	0.4343174955999358
1	3	undersample	0.8	300	5	0.1	3	0.7799925240631717	0.2710573317724107	0.6097560975237953	0.7716475095726311	5.27999134253615	2.67024051141379	0.5057281888138994
1	1	undersample	0.8	300	5	0.3	1	0.8005387205387204	0.301711807428852	0.7454545454093664	0.7325670498028156	8.022103547056505	2.7874445425863956	0.3474705164318327
1	2	undersample	0.8	300	5	0.3	1	0.8203111858704794	0.3776986907943074	0.7012195121523647	0.8022988505685649	9.524204409752324	3.546865957534028	0.3724054744835343
1	3	undersample	0.8	300	5	0.3	1	0.7736333052985702	0.2726499406404191	0.6280487804495092	0.762452107273851	5.419618979849023	2.6438826579476866	0.48783551271442865
1	1	undersample	0.8	300	5	0.3	3	0.7914640659468245	0.28602457567914596	0.7333333332888888	0.7126436781554587	6.819999674373524	2.551999910987239	0.3741935432015494
1	2	undersample	0.8	300	5	0.3	3	0.8145453695916269	0.3920711174740936	0.6585365853256989	0.7785440612967162	6.7800292838198875	2.973668529482739	0.4385922740450279
1	3	undersample	0.8	300	5	0.3	3	0.7775254649098214	0.2636867802043697	0.5975609755733194	0.7701149425228344	4.974242176346272	2.5993901306037417	0.5225700697127393
1	1	undersample	0.8	300	10	0.1	1	0.8058794845001742	0.3018448698924358	0.7636363635900826	0.7218390804542388	8.383979213024947	2.7453041835785723	0.3274464344417514
1	2	undersample	0.8	300	10	0.1	1	0.8276282590412111	0.3590665751339669	0.6707317072761748	0.793869731794683	7.845242539861517	3.2539213215832827	0.4147636260571614
1	3	undersample	0.8	300	10	0.1	1	0.7856275114475284	0.2673326945855546	0.5853658536228435	0.7685823754730378	4.688741492492683	2.52947816539298	0.5394791166362243
1	1	undersample	0.8	300	10	0.1	3	0.8068454661558109	0.309899967932232	0.7333333332888888	0.7180076628297472	7.002037702379156	2.600543385832166	0.3713980738675793
1	2	undersample	0.8	300	10	0.1	3	0.8292262405382673	0.3498637199754486	0.6646341463009369	0.7984674329440731	7.851917943837232	3.2978993074479246	0.4200119324371164
1	3	undersample	0.8	300	10	0.1	3	0.7842911877394635	0.25636208178107583	0.6280487804495092	0.7701149425228344	5.65655708620642	2.7320120760427082	0.48298142807383315
1	1	undersample	0.8	300	10	0.3	1	0.8011749680715198	0.2958468736147149	0.7515151514696051	0.7318007662779173	8.252264368155348	2.80207781737204	0.339552589427737
1	2	undersample	0.8	300	10	0.3	1	0.8129707503971592	0.35336471692303195	0.6280487804495092	0.7977011494191748	6.658159073692068	3.104559158891469	0.4662789005112106
1	3	undersample	0.8	300	10	0.3	1	0.7784225773292216	0.2558355077001419	0.5853658536228435	0.7770114942469195	4.9193448072325	2.62509417422658	0.5336267791543451
1	1	undersample	0.8	300	10	0.3	3	0.8013421572042263	0.3019908810537184	0.7272727272286501	0.7409961685766974	7.629190920693448	2.807961160854108	0.3680548977934048
1	2	undersample	0.8	300	10	0.3	3	0.8192458648724419	0.34512349650006363	0.652439024350461	0.7900383141701913	7.06345201762156	3.107419292704307	0.4399292604122669
1	3	undersample	0.8	300	10	0.3	3	0.7830763480048594	0.2677997355421508	0.5914634145980815	0.7632183907987493	4.66656983834255	2.4979279075516914	0.5352813624178385
1	1	undersample	0.8	500	5	0.1	1	0.8073981191222571	0.3062056424213219	0.7575757575298439	0.7287356321783239	8.39512666966763	2.792757986188144	0.3326641767452266
1	2	undersample	0.8	500	5	0.1	1	0.8233623025885433	0.38797386629378383	0.6646341463009369	0.7862068965456996	7.2879761189579515	3.108772474296777	0.4265618260370362
1	3	undersample	0.8	500	5	0.1	1	0.7777076908700122	0.2719866164468567	0.6097560975237953	0.760153256699156	4.952076438600583	2.5422737190816487	0.5133752883425422
1	1	undersample	0.8	500	5	0.1	3	0.806738650876582	0.31236932596214645	0.7515151514696051	0.7195402298795438	7.7592958858695695	2.679582616612025	0.34533836296909953
1	2	undersample	0.8	500	5	0.1	3	0.8276656387253528	0.39343276799057497	0.6646341463009369	0.7908045976950897	7.491707850029765	3.1770971407929696	0.4240818154519024
1	3	undersample	0.8	500	5	0.1	3	0.7784973366975048	0.271035043298782	0.5853658536228435	0.7693486589979361	4.709008953891722	2.537881746973187	0.538941786845762
1	1	undersample	0.8	500	5	0.3	1	0.8004644142575177	0.30155767182943066	0.7393939393491276	0.7302681992281206	7.6814213790520816	2.7412189064138826	0.3568634884521784
1	2	undersample	0.8	500	5	0.3	1	0.8204420147649752	0.3778422707590392	0.6707317072761748	0.8030651340934631	8.306671908369086	3.405855383352702	0.4100144242912178
1	3	undersample	0.8	500	5	0.3	1	0.7706662928698252	0.2669062209879707	0.6219512194742712	0.7609195402240543	5.2360419270262994	2.6014304725816078	0.49683147241309744
1	1	undersample	0.8	500	5	0.3	3	0.7954208754208755	0.2933616042104977	0.7454545454093664	0.7134099616803571	7.290106593435228	2.6011180422354983	0.3568010887079141
1	2	undersample	0.8	500	5	0.3	3	0.815120082235305	0.39190596209711087	0.6707317072761748	0.7800766283465129	7.225448036272142	3.0498426417113973	0.4220973639484419
1	3	undersample	0.8	500	5	0.3	3	0.7776048967386225	0.26446853295149214	0.5792682926476056	0.7708812260477328	4.632349149359361	2.528244444455003	0.5457801898376247
1	1	undersample	0.8	500	10	0.1	1	0.8069522814350399	0.3028665090631775	0.7515151514696051	0.7233716475040355	7.908654411676886	2.716695947909421	0.34350924030916796
1	2	undersample	0.8	500	10	0.1	1	0.8267638538454349	0.35671412565163985	0.6707317072761748	0.7969348658942764	7.994409015198528	3.3030371126960416	0.41316838136157413
1	3	undersample	0.8	500	10	0.1	1	0.7864498644986451	0.2653949249417042	0.6036585365485574	0.7708812260477328	5.1244659114676	2.634696842116266	0.5141407585472754
1	1	undersample	0.8	500	10	0.1	3	0.8065157320329734	0.3076322548786453	0.7272727272286501	0.7203065134044422	6.867579575383203	2.6002489728257805	0.378626687264107
1	2	undersample	0.8	500	10	0.1	3	0.828366507803009	0.3447267475663535	0.6646341463009369	0.7977011494191748	7.814668945562619	3.285407265234661	0.42041540210779055
1	3	undersample	0.8	500	10	0.1	3	0.7839874778058126	0.2548137517820359	0.6341463414247471	0.7685823754730378	5.756732595886372	2.7402680125090613	0.4760109852765903
1	1	undersample	0.8	500	10	0.3	1	0.8008034366655057	0.296136250444748	0.7454545454093664	0.7325670498028156	8.022103547056505	2.7874445425863956	0.3474705164318327
1	2	undersample	0.8	500	10	0.3	1	0.8130221474628538	0.3514096735524078	0.6280487804495092	0.7954022988444798	6.564376116579825	3.0696764734191597	0.46762652737435817
1	3	undersample	0.8	500	10	0.3	1	0.7779459863564152	0.25409989781673026	0.5975609755733194	0.7793103448216145	5.243370939300441	2.707698047800768	0.5164040512701765
1	1	undersample	0.8	500	10	0.3	3	0.8014861256240566	0.3017176458127224	0.7272727272286501	0.7379310344771041	7.508771540003485	2.7751195111040956	0.36958368239488243
1	2	undersample	0.8	500	10	0.3	3	0.8198299224371554	0.34622749206752024	0.6585365853256989	0.7923371647448864	7.358460293655781	3.171181558822847	0.4309572055409922
1	3	undersample	0.8	500	10	0.3	3	0.7836557331090552	0.26734782553734565	0.5853658536228435	0.7632183907987493	4.550542329977462	2.47217607345322	0.543270636482584
1	1	undersample	1.0	100	5	0.1	1	0.8150377336584232	0.3436698288661681	0.7999999999515152	0.6942528735578986	9.082706282413675	2.6165412676007485	0.28807946612123136
1	2	undersample	1.0	100	5	0.1	1	0.8523549201009251	0.4165490511991391	0.780487804830458	0.7662835248983427	11.657558441315343	3.3394640711414825	0.28646341096009986
1	3	undersample	1.0	100	5	0.1	1	0.8068591720399962	0.346625904270086	0.7256097560533165	0.7249042145538322	6.96836858301214	2.637662109217179	0.37851930593392064
1	1	undersample	1.0	100	5	0.1	3	0.8219575060954372	0.3648748170876793	0.8242424241924701	0.6827586206844234	10.09295295711588	2.598155385621997	0.25742270827297165
1	2	undersample	1.0	100	5	0.1	3	0.853046444257546	0.41842697622890623	0.780487804830458	0.7616858237489527	11.36405786685482	3.275037114275139	0.2881925663355477
1	3	undersample	1.0	100	5	0.1	3	0.8096813381926923	0.3441455238110647	0.7317073170285544	0.7203065134044422	7.023660926267538	2.6161041494883857	0.3724701557656211
1	1	undersample	1.0	100	5	0.3	1	0.8047602461395565	0.33277150070848943	0.8121212120719926	0.6927203065081018	9.74467004247769	2.642938023055614	0.2712188215802243
1	2	undersample	1.0	100	5	0.3	1	0.8426735819082329	0.3879408837334676	0.7682926828799821	0.7478927203007825	9.836505579980972	3.0474830132703086	0.3098135704926981
1	3	undersample	1.0	100	5	0.3	1	0.7894542566115317	0.28886836510181696	0.7134146341028406	0.7295019157032223	6.71351904930286	2.6374109435318824	0.39285073253356806
1	1	undersample	1.0	100	5	0.3	3	0.8151399047950771	0.3685072859991495	0.7818181817707989	0.6919540229832035	8.049128950551426	2.537991776299847	0.31531258989641187
1	2	undersample	1.0	100	5	0.3	3	0.8432903466965704	0.39309912033326044	0.77439024385522	0.7417624521015957	9.859330565241308	2.9987514215878717	0.3041536444235422
1	3	undersample	1.0	100	5	0.3	3	0.7954443509952341	0.30410942199496455	0.7073170731276026	0.7325670498028156	6.619865960194462	2.644838813458452	0.3995305589513929
1	1	undersample	1.0	100	10	0.1	1	0.8096598165563683	0.32550556455439594	0.8060606060117539	0.6934865900330002	9.403515114384302	2.6297726412714226	0.2796584591238206
1	2	undersample	1.0	100	10	0.1	1	0.833225866741426	0.3652529465838104	0.7256097560533165	0.7593869731742576	8.346000945368882	3.01567099449736	0.3613312448413654
1	3	undersample	1.0	100	10	0.1	1	0.7945565834968695	0.28275250668392965	0.7317073170285544	0.7203065134044422	7.023660926267538	2.6161041494883857	0.3724701557656211
1	1	undersample	1.0	100	10	0.1	3	0.8086334610472542	0.32909176464174705	0.8060606060117539	0.6850574712591184	9.040601712305108	2.5593894341308365	0.28309944682567423
1	2	undersample	1.0	100	10	0.1	3	0.8429866367629193	0.37194880045032425	0.7560975609295062	0.7632183907987493	9.992232403131094	3.193227428210409	0.3195709626697112
1	3	undersample	1.0	100	10	0.1	3	0.7939958882347444	0.2733581237805984	0.7317073170285544	0.7287356321783239	7.326656024020973	2.6973955183660885	0.36816187852356136
1	1	undersample	1.0	100	10	0.3	1	0.7919609892023685	0.2835473156175006	0.7696969696503213	0.6789272030599316	7.06707667399645	2.397266143420216	0.3392160837267086
1	2	undersample	1.0	100	10	0.3	1	0.8224044481824129	0.3180291441611741	0.7134146341028406	0.7593869731742576	7.8565519452050525	2.964987448371354	0.37739041127519074
1	3	undersample	1.0	100	10	0.3	1	0.787814222969816	0.26167146811411757	0.7378048780037924	0.7157088122550521	7.084184447408682	2.595243482233012	0.3663432863242966
1	1	undersample	1.0	100	10	0.3	3	0.791947056774643	0.29135592640685926	0.7939393938912763	0.6942528735578986	8.748783266335066	2.5967189852704395	0.2968091469101386
1	2	undersample	1.0	100	10	0.3	3	0.8198486122792263	0.3236257095852797	0.7317073170285544	0.7425287356264941	7.865259321002884	2.841898844090423	0.3613229582715735
1	3	undersample	1.0	100	10	0.3	3	0.7974581814783666	0.27364282191378747	0.7317073170285544	0.7249042145538322	7.186629168350263	2.659827337025727	0.37010776580392496
1	1	undersample	1.0	300	5	0.1	1	0.8001996981307326	0.3066646203041016	0.8121212120719926	0.6850574712591184	9.402401187921678	2.5786329637107674	0.27425258911513656
1	2	undersample	1.0	300	5	0.1	1	0.8292963274460331	0.38746449692113216	0.7378048780037924	0.7448275862011892	8.213701627068886	2.8913973815035368	0.35202122388250606
1	3	undersample	1.0	300	5	0.1	1	0.787669376693767	0.29694945217543217	0.7012195121523647	0.7157088122550521	5.908465544025028	2.4665537227834413	0.41746095417161283
1	1	undersample	1.0	300	5	0.1	3	0.802438174851968	0.3199709296727574	0.8242424241924701	0.67969348658483	9.951492600154078	2.5732926554359183	0.25858357728981785
1	2	undersample	1.0	300	5	0.1	3	0.8418138491729744	0.4066720731023987	0.7987804877561718	0.7371647509522057	11.133668367892529	3.039091827519688	0.27296409554888407
1	3	undersample	1.0	300	5	0.1	3	0.7960844780861602	0.2947619376588426	0.7134146341028406	0.7203065134044422	6.410958601225716	2.550701545751176	0.3978658481984144
1	1	undersample	1.0	300	5	0.3	1	0.7893324045048182	0.2980976497906249	0.7818181817707989	0.6727969348607449	7.368071473797114	2.3893974145507744	0.32429073867801267
1	2	undersample	1.0	300	5	0.3	1	0.823619287917017	0.38586401720683217	0.7560975609295062	0.7586206896493592	9.742856561871623	3.1324040511472058	0.3215077563573305
1	3	undersample	1.0	300	5	0.3	1	0.7849500046724606	0.29657709806066856	0.7378048780037924	0.7149425287301537	7.057576551080494	2.588267021504193	0.3667359372151864
1	1	undersample	1.0	300	5	0.3	3	0.8027725531173807	0.31311839721655643	0.8242424241924701	0.681992337159525	10.05733221663743	2.591894770431977	0.2577119472667901
1	2	undersample	1.0	300	5	0.3	3	0.8308429118773946	0.38344240162174975	0.7439024389790303	0.7494252873505792	8.687636035151645	2.968784844350899	0.34172526858426544
1	3	undersample	1.0	300	5	0.3	3	0.7843285674236052	0.3045545322465203	0.7073170731276026	0.7203065134044422	6.223744001484978	2.528900677838773	0.4063310790093455
1	1	undersample	1.0	300	10	0.1	1	0.8012121212121213	0.31005010707967934	0.8060606060117539	0.6812260536346266	8.881985714662104	2.5286275428594323	0.2846916821612757
1	2	undersample	1.0	300	10	0.1	1	0.8268199233716477	0.3649730546671878	0.7195121950780785	0.7547892720248676	7.896059350765005	2.9342605508207655	0.371610741701921
1	3	undersample	1.0	300	10	0.1	1	0.7913512755817214	0.2709862488268009	0.7195121950780785	0.7363984674273073	7.166202871139141	2.729544706209982	0.3808913428254738
1	1	undersample	1.0	300	10	0.1	3	0.7988018112156042	0.2978905553582819	0.8181818181322313	0.6743295019105416	9.317646561994287	2.512299387906151	0.2696280952506927
1	2	undersample	1.0	300	10	0.1	3	0.8252032520325203	0.3439539704289131	0.7134146341028406	0.7517241379252743	7.5372336396953665	2.8734754937770113	0.38123740828084673
1	3	undersample	1.0	300	10	0.1	3	0.7888094570600878	0.2671833986283807	0.7134146341028406	0.7264367816036289	6.610405544678003	2.607860121716213	0.3945083305383177
1	1	undersample	1.0	300	10	0.3	1	0.7881249274352723	0.2677642299515095	0.7878787878310376	0.6858237547840167	8.108013532772954	2.507760452136662	0.30929405345958627
1	2	undersample	1.0	300	10	0.3	1	0.8232875432202599	0.35606480745730185	0.7012195121523647	0.7494252873505792	7.019284413955751	2.7984447303307656	0.3986794800014158
1	3	undersample	1.0	300	10	0.3	1	0.7844874310812072	0.2902386129855769	0.6768292682514128	0.7195402298795438	5.373182564646563	2.4132845998835117	0.4491350362874609
1	1	undersample	1.0	300	10	0.3	3	0.794125159642401	0.3078153288292195	0.7878787878310376	0.6911877394583051	8.3133636329027	2.5513195652782867	0.30689376704839627
1	2	undersample	1.0	300	10	0.3	3	0.8223951032613775	0.3555874647241801	0.7317073170285544	0.7563218390746642	8.464836573470805	3.0027610362060426	0.3547334819160562
1	3	undersample	1.0	300	10	0.3	3	0.7856368563685637	0.27363065637682327	0.6890243902018888	0.733333333327714	6.093136964441209	2.5838413663085835	0.4240576439453423
1	1	undersample	1.0	500	5	0.1	1	0.7969255776152329	0.30366544808437207	0.7999999999515152	0.6735632183856433	8.253520715800828	2.450704150090449	0.29692832331098756
1	2	undersample	1.0	500	5	0.1	1	0.8256377908606672	0.3860336125838802	0.7560975609295062	0.7386973180020023	8.763635879021612	2.8935697338139175	0.33017912726202886
1	3	undersample	1.0	500	5	0.1	1	0.7838005793851042	0.29455272021098056	0.6890243902018888	0.7164750957799504	5.599098849515079	2.4302075607617417	0.43403547072244064
1	1	undersample	1.0	500	5	0.1	3	0.8005619412515963	0.31288399530602423	0.8242424241924701	0.6773946360101349	9.847161386700467	2.5549556537094897	0.2594611233536385
1	2	undersample	1.0	500	5	0.1	3	0.8379543967853471	0.40409013303182567	0.77439024385522	0.7386973180020023	9.70341546538857	2.9635754531803835	0.30541569272356756
1	3	undersample	1.0	500	5	0.1	3	0.7926735819082329	0.2919071743611159	0.7073170731276026	0.7264367816036289	6.417366639739374	2.585570718966502	0.40290212480330445
1	1	undersample	1.0	500	5	0.3	1	0.7903773365842333	0.2963998443447696	0.7757575757105601	0.6804597701097284	7.366906126821517	2.4277304666759685	0.3295454497740915
1	2	undersample	1.0	500	5	0.3	1	0.8226754508924399	0.385343517751383	0.7499999999542682	0.7563218390746642	9.311320211456618	3.0778300621111936	0.3305471081545493
1	3	undersample	1.0	500	5	0.3	1	0.7839314082796	0.29226124143958704	0.7256097560533165	0.7218390804542388	6.862442274013911	2.608596963053879	0.3801266065737937
1	1	undersample	1.0	500	5	0.3	3	0.8004365494020665	0.3059226410424459	0.8242424241924701	0.6766283524852367	9.812713956021971	2.5489012566131892	0.2597549638060949
1	2	undersample	1.0	500	5	0.3	3	0.8335295766750771	0.38743267684934357	0.7560975609295062	0.7563218390746642	9.621697544502736	3.1028530707462436	0.3224849835673803
1	3	undersample	1.0	500	5	0.3	3	0.7816372301654051	0.3009871836079242	0.6890243902018888	0.7241379310289339	5.816176203332981	2.497713323889498	0.4294425028417145
1	1	undersample	1.0	500	10	0.1	1	0.8006223151050736	0.3084645503485565	0.8060606060117539	0.6835249042093217	8.976694443538058	2.546995296827218	0.2837341989393153
1	2	undersample	1.0	500	10	0.1	1	0.8255910662554902	0.3644578259392323	0.7317073170285544	0.755555555549766	8.429751593256931	2.9933479925907718	0.35509325217692944
1	3	undersample	1.0	500	10	0.1	1	0.7913466031212035	0.2705503077692343	0.7256097560533165	0.7386973180020023	7.475789771627179	2.7768935348698083	0.3714515181594643
1	1	undersample	1.0	500	10	0.1	3	0.7996470451642865	0.29545183877127573	0.8181818181322313	0.6758620689603383	9.382978220621737	2.524177871642981	0.2690166936832068
1	2	undersample	1.0	500	10	0.1	3	0.825577048873937	0.3447446874195924	0.7256097560533165	0.7463601532509858	7.781537012504981	2.8607875960572455	0.3676378475929076
1	3	undersample	1.0	500	10	0.1	3	0.7885477992710961	0.26552115979190916	0.7073170731276026	0.7241379310289339	6.343749699192287	2.564024297090104	0.40418117915009627
1	1	undersample	1.0	500	10	0.3	1	0.7879670265877161	0.26837433726670035	0.7818181817707989	0.6865900383089151	7.850040364254891	2.4945542656230617	0.31777596946909914
1	2	undersample	1.0	500	10	0.3	1	0.8230071955891972	0.35605432935775005	0.7012195121523647	0.7509578544003759	7.0769227074619225	2.815665927979235	0.39786584842041073
1	3	undersample	1.0	500	10	0.3	1	0.7849593495934959	0.2883494301332696	0.6768292682514128	0.7264367816036289	5.561439417251688	2.4741237052179454	0.4448710961282386
1	1	undersample	1.0	500	10	0.3	3	0.7942737722048067	0.30759559293222033	0.7878787878310376	0.6904214559334068	8.283592225191336	2.545004418043627	0.30723438165727907
1	2	undersample	1.0	500	10	0.3	3	0.8226333987477806	0.3560900428026287	0.7378048780037924	0.7570881225995626	8.770302485076263	3.037335413674217	0.34632047539290556
1	3	undersample	1.0	500	10	0.3	3	0.7859078590785908	0.27293417860764047	0.6890243902018888	0.7348659003775107	6.141164842015116	2.5987768649720504	0.42317326930889854
1	1	smote	0.6	100	5	0.1	1	0.8077278532450946	0.35540118900099943	0.509090909060055	0.8574712643612455	6.23894815099118	3.571847256344829	0.5725079143970588
1	2	smote	0.6	100	5	0.1	1	0.829698159050556	0.38283003091724355	0.5060975609447501	0.8865900383073825	8.010593165947899	4.462549045655875	0.5570809643060791
1	3	smote	0.6	100	5	0.1	1	0.786753574432296	0.2907199239814824	0.4756097560685604	0.8773946360086025	6.4905517604126395	3.879191756324898	0.5976674764508401
1	1	smote	0.6	100	5	0.1	3	0.8066875653082549	0.34472247929989286	0.5454545454214875	0.8444444444379737	6.514285250442669	3.506493280717705	0.5382775056306558
1	2	smote	0.6	100	5	0.1	3	0.8317446967573123	0.3901115077178441	0.5304878048457019	0.8842911877326874	8.63490070937998	4.584678976510189	0.5309474937194014
1	3	smote	0.6	100	5	0.1	3	0.7854826651714792	0.2942357694094732	0.4695121950933224	0.8704980842845174	5.9492615656508026	3.6255228831488315	0.6094071984645731
1	1	smote	0.6	100	5	0.3	1	0.7823151050737258	0.33995154171522646	0.38787878785528007	0.8980842911808576	5.583860073091201	3.805877958272582	0.6815854718091213
1	2	smote	0.6	100	5	0.3	1	0.8093776282590411	0.37451651556358895	0.390243902415229	0.9180076628282146	7.165606571488666	4.759516172864443	0.6642167768666066
1	3	smote	0.6	100	5	0.3	1	0.7850481263433324	0.2961691695722947	0.35975609753903925	0.9088122605294344	5.600159431014127	3.945223998045534	0.7044842188233028
1	1	smote	0.6	100	5	0.3	3	0.7921188900499246	0.3323204993938424	0.4060606060359963	0.8812260536330941	5.072415617591575	3.4187680402059715	0.6739920872464064
1	2	smote	0.6	100	5	0.3	3	0.8274834127651621	0.39006670425885687	0.4329268292418947	0.9126436781539262	7.9759469787882376	4.955872345976402	0.6213522080070124
1	3	smote	0.6	100	5	0.3	3	0.7740631716661994	0.2932629469075669	0.3536585365638013	0.8865900383073825	4.27753658263782	3.118407766843865	0.7290195335151234
1	1	smote	0.6	100	10	0.1	1	0.7940137002205967	0.3243300890273937	0.3696969696745638	0.9057471264298411	5.6364909394388745	3.922394261809221	0.6958929318947499
1	2	smote	0.6	100	10	0.1	1	0.8178020745724698	0.3381198438315999	0.39634146339046694	0.9134099616788245	6.925895299301738	4.577217256195271	0.660884548369911
1	3	smote	0.6	100	10	0.1	1	0.7791561536305017	0.28634157356009904	0.40243902436570494	0.8996168582306544	6.03551892523341	4.009029575903387	0.6642394076153374
1	1	smote	0.6	100	10	0.1	3	0.8060559619180309	0.3335756569594243	0.43636363633719005	0.8896551724069759	6.241934888728282	3.95454509568082	0.6335447427371613
1	2	smote	0.6	100	10	0.1	3	0.822530604616391	0.3572441290093944	0.4329268292418947	0.9057471264298411	7.3364796456295265	4.593247578676334	0.6260833161375726
1	3	smote	0.6	100	10	0.1	3	0.7818848705728436	0.2784924091930996	0.4451219511923706	0.8911877394567725	6.570112348819439	4.090733048489588	0.6226275542340632
1	1	smote	0.6	100	10	0.3	1	0.7825798212005107	0.2930867290433752	0.30303030301193756	0.9134099616788245	4.586378836317845	3.499597342733343	0.7630414803848152
1	2	smote	0.6	100	10	0.3	1	0.8124100551350341	0.3352323672405004	0.31707317071237356	0.9295019157016897	6.121505324186732	4.497613359173785	0.7347234152011881
1	3	smote	0.6	100	10	0.3	1	0.7687832912811887	0.2761350054667649	0.3536585365638013	0.9203065134029096	6.318758255719583	4.437733964062424	0.7023110746257645
1	1	smote	0.6	100	10	0.3	3	0.7872796934865901	0.29625065223088276	0.33939393937337003	0.9065134099547394	4.981801227541283	3.630401995676983	0.7287327976453044
1	2	smote	0.6	100	10	0.3	3	0.808723483786562	0.3370844695903084	0.37195121948951515	0.9249042145522997	7.294134128462539	4.953023232153611	0.6790419633065166
1	3	smote	0.6	100	10	0.3	3	0.7799364545369593	0.2876704833446546	0.3414634146133254	0.9111111111041295	5.314814200748726	3.8414629819336032	0.7227840492042589
1	1	smote	0.6	300	5	0.1	1	0.7944270289097874	0.3664368682013075	0.35151515149384754	0.9333333333261814	7.588783878916534	5.2727264809330885	0.6948051873890033
1	2	smote	0.6	300	5	0.1	1	0.7992524063171665	0.3798303661255086	0.30487804876189767	0.9402298850502665	6.899459013169232	5.100843423337315	0.7393106248774826
1	3	smote	0.6	300	5	0.1	1	0.7761143818334735	0.2889583007845856	0.262195121935232	0.9287356321767913	4.631297661260247	3.6791890976117236	0.7944186101606744
1	1	smote	0.6	300	5	0.1	3	0.7990990363404157	0.3536820400419417	0.3454545454336088	0.9295019157016897	6.958634253279134	4.9001969325841594	0.7041894550915196
1	2	smote	0.6	300	5	0.1	3	0.8077002149331838	0.35395787034749165	0.3353658536380874	0.9379310344755715	7.624871322601136	5.403115659708242	0.7086172808508877
1	3	smote	0.6	300	5	0.1	3	0.7833753854779927	0.2934650664651318	0.25609756095999403	0.9218390804527062	4.060269483167393	3.2765419045462356	0.8069764525549493
1	1	smote	0.6	300	5	0.3	1	0.7686613259027052	0.3245122191846901	0.2606060605902663	0.9486590038241483	6.512599644865081	5.0759827280682	0.7794095967413579
1	2	smote	0.6	300	5	0.3	1	0.7880992430613961	0.359903701190564	0.2926829268114218	0.9494252873490466	7.768023518121868	5.787138544118235	0.7449949723938526
1	3	smote	0.6	300	5	0.3	1	0.7574479020652276	0.2745777716354655	0.24390243900951813	0.9432950191498599	5.366171666687647	4.301251712642073	0.80154939613316
1	1	smote	0.6	300	5	0.3	3	0.7743596888424474	0.3501022593951657	0.31515151513241507	0.9402298850502665	7.238936818006478	5.272726389604448	0.7283840776313238
1	2	smote	0.6	300	5	0.3	3	0.8005233155779833	0.3618395144737325	0.2865853658361838	0.9540229884984367	8.335468246308718	6.233230350218301	0.7477960544836751
1	3	smote	0.6	300	5	0.3	3	0.7485188300158864	0.25338857016674227	0.24999999998475608	0.9279693486518931	4.294325637291689	3.4707441984541276	0.8082163414369693
1	1	smote	0.6	300	10	0.1	1	0.7788691512829443	0.29952784980461505	0.28484848483122127	0.9348659003759782	5.7168485592029334	4.37326135991529	0.7649776371470897
1	2	smote	0.6	300	10	0.1	1	0.8056723670684983	0.3327905088502889	0.2804878048609459	0.9386973180004698	5.969278671740422	4.575456569885962	0.7665007384986335
1	3	smote	0.6	300	10	0.1	1	0.7691056910569105	0.28596455871816395	0.2804878048609459	0.9348659003759782	5.5952134839184975	4.306312107128281	0.7696421349342876
1	1	smote	0.6	300	10	0.1	3	0.7901497735980495	0.31769270146946865	0.3272727272528925	0.9333333333261814	6.810809766273556	4.9090901719032205	0.7207792130833609
1	2	smote	0.6	300	10	0.1	3	0.8061349406597513	0.34482718754691033	0.2743902438857079	0.9463601532494532	6.671667405648293	5.115417163803497	0.766737426502416
1	3	smote	0.6	300	10	0.1	3	0.7746519016914307	0.2794581873954538	0.2865853658361838	0.9287356321767913	5.235179842611387	4.021439246226768	0.7681568379261282
1	1	smote	0.6	300	10	0.3	1	0.7915848136537791	0.31760176326124245	0.31515151513241507	0.9348659003759782	6.604892249830077	4.838501930119045	0.7325633304910616
1	2	smote	0.6	300	10	0.3	1	0.7981590505560227	0.36196976104754097	0.2987804877866597	0.9448275861996566	7.296737785164672	5.415395358882165	0.742166629164758
1	3	smote	0.6	300	10	0.3	1	0.7552238108587982	0.2695185633959437	0.2926829268114218	0.9118773946290278	4.281858575579984	3.3213145749170807	0.7756712356266035
1	1	smote	0.6	300	10	0.3	3	0.7864019505398815	0.3222330667151322	0.3212121211926538	0.9379310344755715	7.150792474632572	5.175083340407868	0.7237076571944361
1	2	smote	0.6	300	10	0.3	3	0.7929772918418839	0.3394116602939278	0.262195121935232	0.9417624521000632	5.7467367117099775	4.502165464866038	0.7834299069634988
1	3	smote	0.6	300	10	0.3	3	0.7690776562938043	0.28087993488433477	0.2926829268114218	0.9264367816020963	5.211206175155447	3.97865799510999	0.7634811997971366
1	1	smote	0.6	500	5	0.1	1	0.7943248577731336	0.36446787638094974	0.3090909090721763	0.9486590038241483	8.26629844015368	6.020351607708795	0.7283007707297204
1	2	smote	0.6	500	5	0.1	1	0.7872722175497617	0.3691090091679014	0.2926829268114218	0.9494252873490466	7.768023518121868	5.787138544118235	0.7449949723938526
1	3	smote	0.6	500	5	0.1	1	0.7717503037099337	0.2784063291371263	0.262195121935232	0.9379310344755715	5.370063401859201	4.224254061226444	0.7866301924970394
1	1	smote	0.6	500	5	0.1	3	0.7952258214327179	0.35748990159697536	0.28484848483122127	0.950191570873945	7.59843391450781	5.718879969523396	0.7526392882906975
1	2	smote	0.6	500	5	0.1	3	0.8003037099336511	0.3519622799482519	0.31707317071237356	0.9494252873490466	8.715907336068492	6.26940008946142	0.7193054905893826
1	3	smote	0.6	500	5	0.1	3	0.7829735538734697	0.2924360414894457	0.2743902438857079	0.9363984674257748	5.567479115150533	4.314207372651143	0.7748942075483124
1	1	smote	0.6	500	5	0.3	1	0.7737187971670731	0.33301114599506965	0.27272727271074376	0.9517241379237417	7.392855590624497	5.64934947793245	0.7641633648529953
1	2	smote	0.6	500	5	0.3	1	0.7854032333426783	0.37523933664116516	0.2987804877866597	0.9563218390731317	9.329059616907417	6.840499074169503	0.7332463572728815
1	3	smote	0.6	500	5	0.3	1	0.7614895804130455	0.27752315575529013	0.24390243900951813	0.9440613026747582	5.444099766496265	4.360172958438377	0.8008987878639696
1	1	smote	0.6	500	5	0.3	3	0.7746569139672589	0.34382802791965184	0.29090909089146005	0.9417624521000632	6.634276844417663	4.995214452352156	0.7529402982651462
1	2	smote	0.6	500	5	0.3	3	0.792640874684609	0.3711462359266449	0.25609756095999403	0.9578544061229284	7.824141192465301	6.07649523084229	0.776634138255657
1	3	smote	0.6	500	5	0.3	3	0.7544201476497524	0.25435752676529116	0.24999999998475608	0.9310344827514864	4.499999339105509	3.624999473779042	0.8055555469258381
1	1	smote	0.6	500	10	0.1	1	0.7821061186578429	0.3052282032048852	0.2545454545300275	0.9363984674257748	5.027328026586805	4.002189950549773	0.7960868833525652
1	2	smote	0.6	500	10	0.1	1	0.8040977478740304	0.3323548927809076	0.2743902438857079	0.9402298850502665	5.9486092029922695	4.590759081003583	0.7717365294745278
1	3	smote	0.6	500	10	0.1	1	0.7678301093355762	0.2870823255020793	0.2682926829104699	0.9340996168510798	5.1972860213008785	4.071184860827586	0.7833289898168255
1	1	smote	0.6	500	10	0.1	3	0.790400557297109	0.31963385842098396	0.30303030301193756	0.9409961685751649	6.9339344329879316	5.135772446239238	0.7406721864092989
1	2	smote	0.6	500	10	0.1	3	0.8052611905429399	0.3461193982752229	0.2804878048609459	0.9509578543988433	7.559055639812516	5.719320478937721	0.756618376140041
1	3	smote	0.6	500	10	0.1	3	0.7744883655733109	0.28099692334646176	0.2743902438857079	0.9287356321767913	4.928164111821774	3.8503141719192455	0.7812877240434013
1	1	smote	0.6	500	10	0.3	1	0.7917055613607338	0.3176954497551364	0.31515151513241507	0.9348659003759782	6.604892249830077	4.838501930119045	0.7325633304910616
1	2	smote	0.6	500	10	0.3	1	0.7977665638725353	0.3615102451591008	0.2987804877866597	0.9440613026747582	7.190945684499914	5.341211874087012	0.7427690371365951
1	3	smote	0.6	500	10	0.3	1	0.7552938977665637	0.269389060977411	0.2987804877866597	0.9126436781539262	4.4514868946712	3.4202499289132913	0.7683387518208231
1	1	smote	0.6	500	10	0.3	3	0.7862672704052014	0.32167304227653504	0.3212121211926538	0.9386973180004698	7.246092543415113	5.239771871602566	0.7231168754397546
1	2	smote	0.6	500	10	0.3	3	0.7936034015512569	0.3381416005982508	0.24999999998475608	0.9409961685751649	5.3160164037289945	4.237012268145805	0.7970276788486824
1	3	smote	0.6	500	10	0.3	3	0.7690963461358751	0.28210673670715086	0.2987804877866597	0.9272030651269947	5.4270015285588675	4.104299820657089	0.7562739285752449
1	1	smote	0.8	100	5	0.1	1	0.8019180308835481	0.32196660387580706	0.5999999999636363	0.8007662835187681	6.028845804695172	3.0115383101071354	0.4995215249116734
1	2	smote	0.8	100	5	0.1	1	0.8246191944678066	0.367984122356374	0.5609756097218918	0.8513409961620587	7.31758249738508	3.7735727907722576	0.5156857088997506
1	3	smote	0.8	100	5	0.1	1	0.7795159330903654	0.273915926435578	0.5365853658209399	0.8383141762387869	6.003491733309579	3.3186912751639075	0.5527935012745452
1	1	smote	0.8	100	5	0.1	3	0.7988528967839312	0.31709404714310413	0.5999999999636363	0.7999999999938698	5.9999996538610425	2.999999849726237	0.49999999379928606
1	2	smote	0.8	100	5	0.1	3	0.8302027847864686	0.36276802653402623	0.6036585365485574	0.8490421455873637	8.566340621107944	3.9988545074967727	0.4668101116572419
1	3	smote	0.8	100	5	0.1	3	0.7782029716848892	0.2907995861096163	0.5365853658209399	0.8291187739400068	5.618125670048778	3.140107001757377	0.5589242978875651
1	1	smote	0.8	100	5	0.3	1	0.7836526181353767	0.31712388933304436	0.4181818181564738	0.8789272030583991	5.21776062465769	3.453969794870475	0.6619640093051347
1	2	smote	0.8	100	5	0.3	1	0.8087047939444911	0.34411393615308844	0.42682926826665674	0.901149425280451	6.788717736796241	4.317923555815304	0.6360440447426613
1	3	smote	0.8	100	5	0.3	1	0.760569105691057	0.26233653264413126	0.37195121948951515	0.8796934865832975	4.330467749868687	3.0916961850954467	0.7139404610239896
1	1	smote	0.8	100	5	0.3	3	0.7950586323000115	0.34666378070245213	0.4727272726986226	0.8636015325604323	5.676481539344083	3.4657811551310576	0.6105509327115177
1	2	smote	0.8	100	5	0.3	3	0.8068778618820671	0.3410730644904735	0.4817073170437983	0.8842911877326874	7.102921042448965	4.163099300509253	0.5861108696830842
1	3	smote	0.8	100	5	0.3	3	0.7738856181665265	0.28793668431680625	0.40243902436570494	0.8766283524837041	4.785396984485353	3.2620054919222237	0.6816582730009528
1	1	smote	0.8	100	10	0.1	1	0.7915290839428771	0.31762671064457587	0.4727272726986226	0.8712643678094156	6.067733487136046	3.6720776364231904	0.6051810916763034
1	2	smote	0.8	100	10	0.1	1	0.8106345201383048	0.3542208734107331	0.48780487801903627	0.8927203065065693	7.925169278424002	4.547037903110043	0.5737464606891745
1	3	smote	0.8	100	10	0.1	1	0.7703952901597981	0.26819772825905647	0.4329268292418947	0.8773946360086025	5.463373187115682	3.531059162808561	0.6463148291795542
1	1	smote	0.8	100	10	0.1	3	0.7890676883780332	0.3081235919968369	0.49696969693957754	0.847509578537567	5.4908272434001395	3.2590221705944176	0.5935393650571363
1	2	smote	0.8	100	10	0.1	3	0.8228903840762546	0.34058802736806004	0.4939024389942742	0.8750957854339074	6.8373118512040305	3.954249271472221	0.5783338962962133
1	3	smote	0.8	100	10	0.1	3	0.7789505653677226	0.2738709709625789	0.4695121950933224	0.8704980842845174	5.9492615656508026	3.6255228831488315	0.6094071984645731
1	1	smote	0.8	100	10	0.3	1	0.7850179960524789	0.3101540094162646	0.37575757573480256	0.9072796934796378	5.890073963880666	4.052591598436604	0.688037461734321
1	2	smote	0.8	100	10	0.3	1	0.7939865433137091	0.3260370914575898	0.35975609753903925	0.9180076628282146	6.2912319646270465	4.387678971859409	0.6974276157066158
1	3	smote	0.8	100	10	0.3	1	0.7504812634333239	0.27262013152799275	0.3353658536380874	0.9019157088053493	4.639836097216012	3.4191593308346637	0.7369138074700229
1	1	smote	0.8	100	10	0.3	3	0.7926622547312202	0.3072122879500694	0.42424242421671254	0.8865900383073825	5.76031241187887	3.740785910489111	0.649406765711486
1	2	smote	0.8	100	10	0.3	3	0.7990328006728343	0.31845097881447276	0.3658536585142772	0.9157088122535195	6.267481750700323	4.340354251634219	0.6925196373287267
1	3	smote	0.8	100	10	0.3	3	0.759541164377161	0.2730255130922099	0.40243902436570494	0.896551724131061	5.836734106162473	3.890243525886588	0.6665103115476675
1	1	smote	0.8	300	5	0.1	1	0.7868617206548241	0.3197462791630203	0.28484848483122127	0.9310344827514864	5.3771178510836934	4.130302430731586	0.7681256932332242
1	2	smote	0.8	300	5	0.1	1	0.7962526866647976	0.3572364656938417	0.41463414631618084	0.925670498077198	8.821304609112689	5.578324619524161	0.6323695619294823
1	3	smote	0.8	300	5	0.1	1	0.7649845808802916	0.27196870296958725	0.2926829268114218	0.921072796927808	4.828924719993095	3.708263796717549	0.767927429697766
1	1	smote	0.8	300	5	0.1	3	0.7897178683385578	0.33363717341887394	0.3272727272528925	0.925670498077198	6.058511286194085	4.402998469743692	0.7267459283589967
1	2	smote	0.8	300	5	0.1	3	0.7949724324829455	0.3720954026427554	0.4085365853409429	0.9226053639776046	8.233948063365181	5.278615593418779	0.6410795247258275
1	3	smote	0.8	300	5	0.1	3	0.7758573965049996	0.2893827428293495	0.2804878048609459	0.9195402298780112	4.455205248130391	3.4860622839844373	0.7824695037103614
1	1	smote	0.8	300	5	0.3	1	0.7736259143155695	0.3367155752416322	0.2969696969516988	0.9340996168510798	5.987469002595555	4.50634181014085	0.7526288233496776
1	2	smote	0.8	300	5	0.3	1	0.7793664143537986	0.35516284981208296	0.2682926829104699	0.94789272029925	6.670096741568561	5.148851234659556	0.7719305082744224
1	3	smote	0.8	300	5	0.3	1	0.7718624427623587	0.2848262487313003	0.262195121935232	0.9394636015253681	5.5150111068492	4.331197184337526	0.7853469458671473
1	1	smote	0.8	300	5	0.3	3	0.7765749448508069	0.3264368487796006	0.3090909090721763	0.9295019157016897	5.898454523837327	4.384386729154247	0.7433110914818707
1	2	smote	0.8	300	5	0.3	3	0.7821979254275301	0.3484744155050218	0.3231707316876115	0.9432950191498599	7.942900932794836	5.699158519250747	0.7175159917066217
1	3	smote	0.8	300	5	0.3	3	0.7661246612466125	0.2943603346409467	0.31707317071237356	0.9279693486518931	5.981382130339957	4.401919471210113	0.7359368312330355
1	1	smote	0.8	300	10	0.1	1	0.7790084755601997	0.30703263460961144	0.30303030301193756	0.9218390804527062	5.1278765686397785	3.877004850979663	0.7560643763173325
1	2	smote	0.8	300	10	0.1	1	0.8025745257452576	0.3277045969684841	0.2804878048609459	0.9325670498012831	5.391177923895515	4.159506034354445	0.7715393628554412
1	3	smote	0.8	300	10	0.1	1	0.7636389122511915	0.2811389416051667	0.3109756097371356	0.9226053639776046	5.380179786029376	4.018050675587428	0.7468246009583613
1	1	smote	0.8	300	10	0.1	3	0.7848600952049227	0.31772559570660197	0.33939393937337003	0.925670498077198	6.398183171153922	4.566072487141606	0.7136514071284827
1	2	smote	0.8	300	10	0.1	3	0.8026913372582002	0.3219200479334857	0.2865853658361838	0.9363984674257748	5.914323016927451	4.505949922546751	0.7618707754897712
1	3	smote	0.8	300	10	0.1	3	0.7779786935800393	0.3045646731844804	0.32926829266284946	0.9180076628282146	5.496345957294048	4.015841770854374	0.7306384545466251
1	1	smote	0.8	300	10	0.3	1	0.7597352838732149	0.28473809669441963	0.3212121211926538	0.9172413793033163	5.24479101827473	3.8813126617563207	0.7400318898855125
1	2	smote	0.8	300	10	0.3	1	0.7874778058125409	0.3279990451090817	0.2987804877866597	0.9318007662763848	5.821591704841315	4.380994149986468	0.752542313836138
1	3	smote	0.8	300	10	0.3	1	0.764064106158303	0.28109486781969373	0.3231707316876115	0.9126436781539262	4.988382535431291	3.6994540047429476	0.7416139256728576
1	1	smote	0.8	300	10	0.3	3	0.7896389179147799	0.32074378481188015	0.26666666665050504	0.9187739463531129	4.113207033286882	3.2830184632580663	0.7981651289511001
1	2	smote	0.8	300	10	0.3	3	0.8007756284459395	0.31393301962677156	0.262195121935232	0.9310344827514864	4.797519955576195	3.80182871640241	0.7924570827492472
1	3	smote	0.8	300	10	0.3	3	0.7658489860760676	0.2678907858153124	0.2682926829104699	0.9157088122535195	3.983332853720974	3.1829264511984268	0.7990611199844403
1	1	smote	0.8	500	5	0.1	1	0.7869778242192036	0.32263713701288166	0.27272727271074376	0.9409961685751649	5.980518451838111	4.622195201615313	0.7728753249460334
1	2	smote	0.8	500	5	0.1	1	0.7899215026633024	0.35579276728923054	0.3353658536380874	0.9363984674257748	7.42898078801986	5.272920122129176	0.7097770472556069
1	3	smote	0.8	500	5	0.1	1	0.7649238388935614	0.26974440720767795	0.2682926829104699	0.9371647509506732	5.46869830385692	4.26977921265281	0.7807669980540837
1	1	smote	0.8	500	5	0.1	3	0.786833855799373	0.33936196150481535	0.31515151513241507	0.9356321839008764	6.689000203757703	4.8961031346172215	0.7319633605298319
1	2	smote	0.8	500	5	0.1	3	0.7869264554714513	0.37102694840496453	0.3414634146133254	0.9356321839008764	7.537035837980784	5.3048772237155735	0.7038413061024296
1	3	smote	0.8	500	5	0.1	3	0.7792309129987852	0.2905525562289355	0.2682926829104699	0.9333333333261814	5.1333325518371185	4.024389639566871	0.7839721170593741
1	1	smote	0.8	500	5	0.3	1	0.7764820619993035	0.3397235478502553	0.30303030301193756	0.9425287356249615	7.130433519568113	5.2727263542907075	0.739467841403525
1	2	smote	0.8	500	5	0.3	1	0.77485748995421	0.3568435568872893	0.2987804877866597	0.9486590038241483	7.873067876565387	5.819529262112342	0.7391691872368846
1	3	smote	0.8	500	5	0.3	1	0.773941687692739	0.28917606078793157	0.262195121935232	0.9379310344755715	5.370063401859201	4.224254061226444	0.7866301924970394
1	1	smote	0.8	500	5	0.3	3	0.7781353767560664	0.3297169129331676	0.29090909089146005	0.9333333333261814	5.743588866839405	4.3636357083584185	0.7597402516248976
1	2	smote	0.8	500	5	0.3	3	0.7791748434725726	0.35860173365472137	0.31707317071237356	0.9402298850502665	7.303570182165044	5.304877160270807	0.7263402630386645
1	3	smote	0.8	500	5	0.3	3	0.7623025885431268	0.29219321326049225	0.3109756097371356	0.9318007662763848	6.1664503053659905	4.559810237741018	0.7394546214227345
1	1	smote	0.8	500	10	0.1	1	0.7793660745384884	0.30302312102505274	0.30303030301193756	0.921072796927808	5.073870175819612	3.8393640319564573	0.7566933816152599
1	2	smote	0.8	500	10	0.1	1	0.8034436034015511	0.3280780039294791	0.2743902438857079	0.9363984674257748	5.567479115150533	4.314207372651143	0.7748942075483124
1	3	smote	0.8	500	10	0.1	1	0.7639332772638072	0.27892250207408564	0.2987804877866597	0.923371647502503	5.134347143089593	3.8990848564253104	0.7594119946349333
1	1	smote	0.8	500	10	0.1	3	0.784237780099849	0.3182644873958772	0.30303030301193756	0.9287356321767913	5.6661983477935225	4.252198816127876	0.7504500369496849
1	2	smote	0.8	500	10	0.1	3	0.8004485562097001	0.32181427391907586	0.262195121935232	0.9402298850502665	5.590272414742535	4.38672534407009	0.7847068913133458
1	3	smote	0.8	500	10	0.1	3	0.7764227642276422	0.30178712171741545	0.2926829268114218	0.9249042145522997	5.096410287030547	3.8974609039897268	0.7647462887640668
1	1	smote	0.8	500	10	0.3	1	0.7607523510971786	0.2840798744862873	0.3272727272528925	0.9164750957784179	5.337961160493189	3.9182647513372504	0.734037693446915
1	2	smote	0.8	500	10	0.3	1	0.7864592094196804	0.32544908771320125	0.2987804877866597	0.9318007662763848	5.821591704841315	4.380994149986468	0.752542313836138
1	3	smote	0.8	500	10	0.3	1	0.7642743668815998	0.28094478644982107	0.3231707316876115	0.9126436781539262	4.988382535431291	3.6994540047429476	0.7416139256728576
1	1	smote	0.8	500	10	0.3	3	0.7888029722512482	0.32014970253411057	0.26666666665050504	0.9172413793033163	4.030302536130908	3.2222218324014738	0.7994987381745743
1	2	smote	0.8	500	10	0.3	3	0.8009204747219886	0.3141464807911875	0.262195121935232	0.9340996168510798	5.037189307430582	3.9786579321724136	0.7898567313980884
1	3	smote	0.8	500	10	0.3	3	0.7663909914961218	0.26934711911150383	0.2987804877866597	0.9149425287286213	4.5833131991622	3.5126891053050415	0.7664082524654885
1	1	smote	1.0	100	5	0.1	1	0.7913851155230465	0.3111501428508815	0.6606060605660239	0.7670498084232411	6.409127951695277	2.8358252368729935	0.44246661857197134
1	2	smote	1.0	100	5	0.1	1	0.8255957387160079	0.37008133525656295	0.6280487804495092	0.8275862068902101	8.104917478613926	3.6426827151975734	0.44944105152954095
1	3	smote	1.0	100	5	0.1	1	0.7769787870292496	0.27540377015021295	0.5304878048457019	0.8091954022926499	4.791738106783201	2.7802672651351625	0.580221029459441
1	1	smote	1.0	100	5	0.1	3	0.7912225705329153	0.31424383908264747	0.6727272726865013	0.7593869731742576	6.487437738887219	2.795888708115622	0.43096963019498963
1	2	smote	1.0	100	5	0.1	3	0.8252967012428745	0.366268319948654	0.652439024350461	0.8176245210665317	8.41581840082801	3.5774490758924014	0.4250862864842998
1	3	smote	1.0	100	5	0.1	3	0.7737407718904774	0.26911063177130795	0.5670731706971297	0.8084291187677516	5.5276053094166775	2.960121796424939	0.5355161187261512
1	1	smote	1.0	100	5	0.3	1	0.7946824567514222	0.33887080520421287	0.5272727272407713	0.8559386973114488	6.627045322728534	3.6600577726283245	0.552291032898946
1	2	smote	1.0	100	5	0.3	1	0.7994953742640873	0.36547589237430705	0.48780487801903627	0.8888888888820775	7.619046885390465	4.390243506780279	0.5762195057505302
1	3	smote	1.0	100	5	0.3	1	0.7598682366134006	0.2837387475425397	0.40243902436570494	0.8727969348592124	4.620973312106422	3.1637523221847257	0.6846506271062685
1	1	smote	1.0	100	5	0.3	3	0.7790502728433762	0.29669590910919974	0.5151515151202938	0.8413793103383803	5.6358691781177725	3.2476941295760864	0.5762543399387485
1	2	smote	1.0	100	5	0.3	3	0.8129286982524998	0.3605954377364428	0.518292682895226	0.872030651334314	7.331917818636996	4.050131127477489	0.5523972246201786
1	3	smote	1.0	100	5	0.3	3	0.7598215120082235	0.2832835804473714	0.41463414631618084	0.8536398467367537	4.131326057762071	2.832971329571502	0.6857292909465622
1	1	smote	1.0	100	10	0.1	1	0.7867084639498433	0.3153317663178796	0.4848484848191001	0.8567049808363472	5.626926284971735	3.3835680668683183	0.6013172803837524
1	2	smote	1.0	100	10	0.1	1	0.8101859639286048	0.3373717205861408	0.4939024389942742	0.8789272030583991	7.084565483669064	4.079383731745037	0.575812824414277
1	3	smote	1.0	100	10	0.1	1	0.7672413793103449	0.27367031281474374	0.4695121950933224	0.8704980842845174	5.9492615656508026	3.6255228831488315	0.6094071984645731
1	1	smote	1.0	100	10	0.1	3	0.7933960292580982	0.3124831392107158	0.5575757575419651	0.8245210727906168	5.92163628023042	3.17745118821104	0.5365832987079439
1	2	smote	1.0	100	10	0.1	3	0.8170778431922251	0.3315785670280059	0.5731707316723677	0.8536398467367537	7.832160954173889	3.9161662497017824	0.5000109413345473
1	3	smote	1.0	100	10	0.1	3	0.7777684328567422	0.2818408535455324	0.5365853658209399	0.8498084291122621	6.551556984633879	3.5726727333805446	0.5453165829503391
1	1	smote	1.0	100	10	0.3	1	0.7838476721235342	0.3308886979211725	0.37575757573480256	0.8911877394567725	4.929987224187866	3.453264727028435	0.7004611818841845
1	2	smote	1.0	100	10	0.3	1	0.8034763106251752	0.33248593765706996	0.390243902415229	0.9118773946290278	6.62260791647838	4.428419433222774	0.6686820996873296
1	3	smote	1.0	100	10	0.3	1	0.7538501074665919	0.24942834785603735	0.35975609753903925	0.8980842911808576	4.95152116028566	3.5299373021884426	0.7128995592274888
1	1	smote	1.0	100	10	0.3	3	0.7861372344130964	0.32012354933358744	0.43636363633719005	0.874329501909009	5.386309540669839	3.472283537051061	0.6446498213610192
1	2	smote	1.0	100	10	0.3	3	0.7961078403887487	0.3306299665516922	0.4207317072914188	0.898850574705756	6.454305552485972	4.159506240123923	0.6444544872807844
1	3	smote	1.0	100	10	0.3	3	0.7673395009812167	0.26629112995102483	0.3780487804647531	0.8873563218322809	4.788314885895443	3.3561470386326753	0.700903568525842
1	1	smote	1.0	300	5	0.1	1	0.7864576802507838	0.3321478057725481	0.36363636361432505	0.9049808429049427	5.44239572237981	3.8269790688708407	0.7031791162685705
1	2	smote	1.0	300	5	0.1	1	0.7891365292963275	0.38281479706562344	0.40243902436570494	0.9264367816020963	8.48150390739301	5.470654743276236	0.6450099791491731
1	3	smote	1.0	300	5	0.1	1	0.7596159237454442	0.28222875730807084	0.3414634146133254	0.9157088122535195	5.632995946871978	4.050997301525271	0.7191550079926551
1	1	smote	1.0	300	5	0.1	3	0.7754789272030651	0.3144263862505753	0.37575757573480256	0.898850574705756	5.349072709575422	3.71487566531363	0.6944896458731756
1	2	smote	1.0	300	5	0.1	3	0.7944257546023736	0.3715836005648594	0.3780487804647531	0.9164750957784179	6.669544056892588	4.526179810994271	0.678634057394266
1	3	smote	1.0	300	5	0.1	3	0.7592701616671339	0.27933722075562967	0.35975609753903925	0.9049808429049427	5.3516891274680685	3.786142401976003	0.7074667938065321
1	1	smote	1.0	300	5	0.3	1	0.7685963079066528	0.31697115709408114	0.29090909089146005	0.9371647509506732	6.1188232745300475	4.629711014051701	0.7566341999343084
1	2	smote	1.0	300	5	0.3	1	0.7630081300813008	0.34522044079608993	0.2926829268114218	0.9432950191498599	6.883502959583286	5.161502055170488	0.749836531870675
1	3	smote	1.0	300	5	0.3	1	0.7687692738996356	0.29841072389128104	0.30487804876189767	0.9333333333261814	6.140349938239674	4.573170044962354	0.744773511209672
1	1	smote	1.0	300	5	0.3	3	0.7683362359224427	0.3078141625477276	0.27878787877098254	0.9249042145522997	4.760932300158472	3.712429931781485	0.779769517841829
1	2	smote	1.0	300	5	0.3	3	0.7841369965423793	0.3583521771476942	0.30487804876189767	0.9356321839008764	6.375312273767083	4.736497521174619	0.7429436008822774
1	3	smote	1.0	300	5	0.3	3	0.7669750490608355	0.26765999289314235	0.23170731705904224	0.9226053639776046	3.59515904658223	2.9938416798494565	0.8327424753972952
1	1	smote	1.0	300	10	0.1	1	0.7764774178567282	0.2949331025466138	0.2969696969516988	0.9103448275792312	4.289124180872427	3.31235394244098	0.7722681274469395
1	2	smote	1.0	300	10	0.1	1	0.795430333613681	0.34601547885439177	0.32926829266284946	0.9272030651269947	6.252630699807335	4.523105924805772	0.7233924534226589
1	3	smote	1.0	300	10	0.1	1	0.7578684235118214	0.2538304737105737	0.2987804877866597	0.9134099616788245	4.494651259948484	3.4505176239010513	0.7676941723380974
1	1	smote	1.0	300	10	0.1	3	0.778070358760014	0.29635138361318936	0.2969696969516988	0.9042145593800444	3.987585782742804	3.100363312273535	0.7775038435073204
1	2	smote	1.0	300	10	0.1	3	0.7963554807961871	0.3343014599266939	0.31707317071237356	0.9287356321767913	6.050690376864636	4.449251931995573	0.7353296226329457
1	3	smote	1.0	300	10	0.1	3	0.7691477432015699	0.28293987667420967	0.32926829266284946	0.9134099616788245	5.178438647058147	3.802611258992995	0.7343161648480393
1	1	smote	1.0	300	10	0.3	1	0.7813723441309648	0.30819933432605434	0.37575757573480256	0.9103448275792312	6.112023193597042	4.191141723088587	0.6857208373094847
1	2	smote	1.0	300	10	0.3	1	0.7801373703392206	0.30595533276383735	0.3353658536380874	0.9172413793033163	5.592506952258242	4.052336908125356	0.7246011291168732
1	3	smote	1.0	300	10	0.3	1	0.7507102139986918	0.2627102822096796	0.31707317071237356	0.8980842911808576	4.091299267406554	3.1111311815898137	0.7604261965047951
1	1	smote	1.0	300	10	0.3	3	0.7753535353535354	0.3030290547749241	0.30303030301193756	0.9049808429049427	4.140953272183195	3.189149224059034	0.7701485559068183
1	2	smote	1.0	300	10	0.3	3	0.7873843566021866	0.32782673915113325	0.3658536585142772	0.9218390804527062	6.804297745562947	4.680774149351765	0.6879143530074209
1	3	smote	1.0	300	10	0.3	3	0.7665545276142416	0.2698019681978959	0.3109756097371356	0.9187739463531129	5.105108725224157	3.8285200066943483	0.7499389653988529
1	1	smote	1.0	500	5	0.1	1	0.7797376059445024	0.31711927575645515	0.3090909090721763	0.921072796927808	5.220745364510457	3.916151312595586	0.7501134391670038
1	2	smote	1.0	500	5	0.1	1	0.7775955518175871	0.366384658857724	0.31707317071237356	0.9363984674257748	6.835627130274454	4.985306297285766	0.7293121953434186
1	3	smote	1.0	500	5	0.1	1	0.7631389589757966	0.2860842298924272	0.2987804877866597	0.9264367816020963	5.3660318652514025	4.061546703341448	0.756899465316694
1	1	smote	1.0	500	5	0.1	3	0.7750655985138745	0.3136881415199275	0.3090909090721763	0.925670498077198	5.5713502929897984	4.15838744364682	0.7463877102047676
1	2	smote	1.0	500	5	0.1	3	0.7890570974675264	0.3649301335550223	0.3414634146133254	0.9325670498012831	7.170874331334238	5.06374647660541	0.706154671093572
1	3	smote	1.0	500	5	0.1	3	0.7603214652836184	0.27995856272447944	0.3353658536380874	0.921072796927808	5.888482356196643	4.249052267072191	0.7215869813579301
1	1	smote	1.0	500	5	0.3	1	0.7654475792406827	0.31627793583602065	0.2606060605902663	0.9409961685751649	5.62103373735381	4.416764303765745	0.7857565803607272
1	2	smote	1.0	500	5	0.3	1	0.7672974488365571	0.3571189238893943	0.2865853658361838	0.9448275861996566	6.879272237564533	5.194358813621668	0.7550738748882401
1	3	smote	1.0	500	5	0.3	1	0.7765115409774788	0.3014248167347447	0.3109756097371356	0.9371647509506732	6.731382460353453	4.949062269211212	0.7352222565047241
1	1	smote	1.0	500	5	0.3	3	0.7691396725879485	0.31183812059162236	0.2606060605902663	0.9379310344755715	5.326046488878329	4.1986525214629875	0.7883244122953127
1	2	smote	1.0	500	5	0.3	3	0.7863423979067377	0.3633608223477902	0.31707317071237356	0.9363984674257748	6.835627130274454	4.985306297285766	0.7293121953434186
1	3	smote	1.0	500	5	0.3	3	0.7663255770488739	0.2703087062293826	0.24999999998475608	0.925670498077198	4.151202183499048	3.363401608830744	0.8102235012036229
1	1	smote	1.0	500	10	0.1	1	0.7758133054684779	0.28822235154786613	0.29090909089146005	0.9164750957784179	4.501528503182747	3.4829020011886676	0.7737154066026333
1	2	smote	1.0	500	10	0.1	1	0.7991869918699187	0.3475801896447773	0.3109756097371356	0.9356321839008764	6.560365584997864	4.831227471598111	0.7364265517523026
1	3	smote	1.0	500	10	0.1	1	0.7570927950658817	0.2524368580634715	0.2865853658361838	0.9126436781539262	4.196805629005153	3.280647890998463	0.7817011648948059
1	1	smote	1.0	500	10	0.1	3	0.7799651689306862	0.3031007689732501	0.27272727271074376	0.9111111111041295	3.843749560960359	3.068181472584466	0.7982261553430621
1	2	smote	1.0	500	10	0.1	3	0.7961685823754789	0.33272251404858477	0.3109756097371356	0.9295019157016897	5.95065323621406	4.411120794574289	0.74128344569347
1	3	smote	1.0	500	10	0.1	3	0.7653864124848145	0.2791546568789033	0.2987804877866597	0.9172413793033163	4.722463186349633	3.610263790875317	0.7644874297985464
1	1	smote	1.0	500	10	0.3	1	0.781901776384535	0.31056130780694646	0.37575757573480256	0.9118773946290278	6.228787787702559	4.264031136081989	0.6845683653266451
1	2	smote	1.0	500	10	0.3	1	0.7796747967479675	0.3047483727769903	0.31707317071237356	0.9187739463531129	5.251683975108894	3.9035890264334534	0.7433023373870611
1	3	smote	1.0	500	10	0.3	1	0.7513830483132418	0.263674254008795	0.3109756097371356	0.9034482758551461	4.223134825073745	3.220818481318911	0.7626605762062829
1	1	smote	1.0	500	10	0.3	3	0.7757807964704516	0.3042589223271643	0.3090909090721763	0.9049808429049427	4.26082297167889	3.252932208540215	0.7634516119429936
1	2	smote	1.0	500	10	0.3	3	0.7880992430613962	0.3277007103712182	0.35975609753903925	0.921072796927808	6.557373162350808	4.5580742501319875	0.6951067251637382
1	3	smote	1.0	500	10	0.3	3	0.7660031772731519	0.2694131771354207	0.3109756097371356	0.9180076628282146	5.05317942177944	3.792739450251353	0.7505649578506305
1	1	class_weight		100	5	0.1	1	0.8233089515848138	0.37764892215009177	0.7515151514696051	0.7318007662779173	8.252264368155348	2.80207781737204	0.339552589427737
1	2	class_weight		100	5	0.1	1	0.8495234090271938	0.4226499216646642	0.6890243902018888	0.8099616858175482	9.443468694684844	3.625712830115104	0.3839386620428054
1	3	class_weight		100	5	0.1	1	0.8058452481076536	0.3257035300559353	0.6585365853256989	0.7747126436722245	6.631923837604443	2.9230959376904413	0.4407613752734338
1	1	class_weight		100	5	0.1	3	0.8266155810983398	0.3909610433597571	0.7636363635900826	0.7203065134044422	8.320336759160515	2.7302614214670693	0.32814312897344466
1	2	class_weight		100	5	0.1	3	0.854635080833567	0.4363550894851985	0.7073170731276026	0.7908045976950897	9.13553056528246	3.381130902128298	0.37010776622238273
1	3	class_weight		100	5	0.1	3	0.8066909634613588	0.32938574729624426	0.6829268292266508	0.7724137930975294	7.310022903734532	3.0007389661884103	0.4104965104220356
1	1	class_weight		100	5	0.3	1	0.8096969696969698	0.34067614414218966	0.5999999999636363	0.8275862068902101	7.199999519023602	3.4799997978211032	0.48333332754069874
1	2	class_weight		100	5	0.3	1	0.8257966545182693	0.39408550228964073	0.5487804877714157	0.872030651334314	8.287748112289254	4.2883741349761655	0.5174353749650993
1	3	class_weight		100	5	0.3	1	0.7736987197458182	0.27615324633156774	0.4573170731428465	0.8436781609130753	4.54808296977896	2.92548403063317	0.6432345242141704
1	1	class_weight		100	5	0.3	3	0.8164216881458262	0.36510319046677236	0.6363636363250689	0.7908045976950897	6.615384237598067	3.041957896273292	0.45983086104518284
1	2	class_weight		100	5	0.3	3	0.8342304457527334	0.4123623796694569	0.6280487804495092	0.8482758620624654	9.440386753130044	4.139412143596807	0.43847907479219334
1	3	class_weight		100	5	0.3	3	0.7891458742173629	0.3081323342204961	0.5731707316723677	0.8045977011432599	5.5294114452134675	2.933285358939079	0.5304877983323454
1	1	class_weight		100	10	0.1	1	0.8105468477882272	0.3406433568074448	0.4787878787588613	0.8643678160853305	5.854157992879802	3.530045964309049	0.6029980588260403
1	2	class_weight		100	10	0.1	1	0.8321558732828707	0.3887220450235233	0.4634146341180845	0.9034482758551461	8.081167946016542	4.7996510702007305	0.5939303602463735
1	3	class_weight		100	10	0.1	1	0.7978553406223717	0.31403746572370844	0.4329268292418947	0.8750957854339074	5.348769257212379	3.466070349068243	0.6480126789741092
1	1	class_weight		100	10	0.1	3	0.8142482294206433	0.34476676040991644	0.6242424242045913	0.8153256704918367	7.334492906548054	3.3802336906530397	0.4608680736865014
1	2	class_weight		100	10	0.1	3	0.8399261751238203	0.38010669038786016	0.5426829267961778	0.8681992337098223	7.816821052486547	4.117448637793955	0.5267420773712065
1	3	class_weight		100	10	0.1	3	0.8005747126436781	0.3215003498454337	0.5487804877714157	0.8406130268134819	6.414370655063237	3.443069671061037	0.5367743449935364
1	1	class_weight		100	10	0.3	1	0.802884012539185	0.31360985548296716	0.30303030301193756	0.9348659003759782	6.240408230845602	4.652405702037543	0.7455290531534728
1	2	class_weight		100	10	0.3	1	0.8176011587702083	0.3566294852633319	0.25609756095999403	0.95249042144864	6.901902284299044	5.390439462197011	0.7810077817880089
1	3	class_weight		100	10	0.3	1	0.7955284552845528	0.3348073179552742	0.32926829266284946	0.9310344827514864	6.627271744168939	4.774389550830933	0.7204155297779968
1	1	class_weight		100	10	0.3	3	0.8053036108208522	0.30837379953128924	0.41212121209623503	0.9026819923302477	6.502475153152643	4.234788397506865	0.6512579029892839
1	2	class_weight		100	10	0.3	3	0.8213858517895525	0.3840035343060139	0.38414634143999105	0.9302681992265881	8.321400139578348	5.508911028974205	0.6620173111924581
1	3	class_weight		100	10	0.3	3	0.7824081861508271	0.2964554766214334	0.35975609753903925	0.901149425280451	5.122480085810165	3.6393927113300424	0.7104747308216504
1	1	class_weight		300	5	0.1	1	0.7835736677115988	0.3212001165058103	0.38787878785528007	0.9003831417555527	5.727341368386408	3.8937059023324654	0.6798452536025532
1	2	class_weight		300	5	0.1	1	0.794533221194281	0.3761550544698345	0.39634146339046694	0.9172413793033163	7.276935114994993	4.789125436875421	0.6581239613140847
1	3	class_weight		300	5	0.1	1	0.7742547425474255	0.2875596692658587	0.34756097558856336	0.8973180076559594	4.655251312196974	3.384828574184255	0.727098990072423
1	1	class_weight		300	5	0.1	3	0.7967119470567747	0.33529254527468777	0.41212121209623503	0.8773946360086025	5.016752149614042	3.3613633618143934	0.6700277812021218
1	2	class_weight		300	5	0.1	3	0.8157742267077843	0.3913672690127155	0.41463414631618084	0.9141762452037229	7.545013965065573	4.8312276593833	0.6403205622020571
1	3	class_weight		300	5	0.1	3	0.780660685917204	0.28578149514306733	0.3536585365638013	0.8858237547824842	4.245156005751837	3.097478857491435	0.7296501732428787
1	1	class_weight		300	5	0.3	1	0.7806339254615117	0.3264134681796321	0.27878787877098254	0.9379310344755715	5.84126888527748	4.491581767146451	0.7689393857650497
1	2	class_weight		300	5	0.3	1	0.780020558826278	0.36420603633747195	0.30487804876189767	0.945593869724555	7.622929139911493	5.603743386654048	0.7351168045213942
1	3	class_weight		300	5	0.3	1	0.7574432296047099	0.26629783129068574	0.25609756095999403	0.9302681992265881	4.592685334956398	3.67260735264947	0.799664474892113
1	1	class_weight		300	5	0.3	3	0.7728689190758155	0.31825770593332636	0.31515151513241507	0.9272030651269947	5.861200854338824	4.329186007492467	0.7386175728265184
1	2	class_weight		300	5	0.3	3	0.7801607326418092	0.3645083636262414	0.2682926829104699	0.950191570873945	6.994870371638346	5.386490474665868	0.7700629344837358
1	3	class_weight		300	5	0.3	3	0.7724605177086254	0.29699265121141005	0.262195121935232	0.9310344827514864	4.797519955576195	3.80182871640241	0.7924570827492472
1	1	class_weight		300	10	0.1	1	0.8065203761755484	0.3338559770032175	0.20606060604811752	0.9716475095710986	8.894570805740825	7.267810702087758	0.8171063867917252
1	2	class_weight		300	10	0.1	1	0.8082889449584151	0.363616200837435	0.17682926828190065	0.9770114942453869	9.129625639608971	7.692069821707235	0.842539446200166
1	3	class_weight		300	10	0.1	1	0.7895991028875805	0.31492885009993615	0.20121951218285247	0.9601532566976234	6.0700219532458926	5.049834566342224	0.8319301881505796
1	1	class_weight		300	10	0.1	3	0.803199814234297	0.3212507547722069	0.21818181816859503	0.9655172413719119	7.813951204414829	6.327270890623143	0.8097402513735644
1	2	class_weight		300	10	0.1	3	0.8146014391178394	0.3992966798954768	0.23170731705904224	0.9701149425213019	9.789984488119794	7.753280705295447	0.7919604588550937
1	3	class_weight		300	10	0.1	3	0.7818755256518083	0.30370166875414784	0.20731707315809042	0.9555555555482333	5.623075647544513	4.664633095746091	0.8295518915083934
1	1	class_weight		300	10	0.3	1	0.7849158249158248	0.32544435150501777	0.20606060604811752	0.9678160919466069	7.804795813166857	6.402595411356164	0.8203411705539934
1	2	class_weight		300	10	0.3	1	0.7950191570881227	0.3807241637084821	0.20731707315809042	0.9716475095710986	8.962990580990468	7.312126621000226	0.8158132562225991
1	3	class_weight		300	10	0.3	1	0.7744509858891693	0.2756038784094796	0.23170731705904224	0.9532567049735383	6.150402001661066	4.957016131569457	0.8059661902956382
1	1	class_weight		300	10	0.3	3	0.8033344943689771	0.3335443117493906	0.27272727271074376	0.9517241379237417	7.392855590624497	5.64934947793245	0.7641633648529953
1	2	class_weight		300	10	0.3	3	0.8076067657228296	0.3700589977034113	0.22560975608380426	0.9716475095710986	9.984248421028868	7.957314264029657	0.7969867964650642
1	3	class_weight		300	10	0.3	3	0.7721241005513504	0.29642543814460964	0.25609756095999403	0.9540229884984367	7.143441050741762	5.57012073849295	0.7797531508264001
1	1	class_weight		500	5	0.1	1	0.7781307326134913	0.3201172214047531	0.30303030301193756	0.9371647509506732	6.484622490528992	4.822615639637188	0.7437002819878188
1	2	class_weight		500	5	0.1	1	0.7864545369591627	0.37076816446920996	0.2926829268114218	0.9440613026747582	6.983465901315311	5.232207550126053	0.7492278983285257
1	3	class_weight		500	5	0.1	1	0.7732968881412953	0.27008076299791073	0.23170731705904224	0.9203065134029096	3.482752916248479	2.9074808730064157	0.8348225981275585
1	1	class_weight		500	5	0.1	3	0.7903169627307558	0.3242651092826631	0.35151515149384754	0.9080459770045362	5.352803139249637	3.8227268564847834	0.7141541923943473
1	2	class_weight		500	5	0.1	3	0.8045603214652837	0.36984618488612486	0.3353658536380874	0.9394636015253681	7.830680363622195	5.539903375315441	0.7074612983495695
1	3	class_weight		500	5	0.1	3	0.7765816278852443	0.27853076659482834	0.2804878048609459	0.9149425287286213	4.193311454801897	3.2976265070210595	0.7864015112237194
1	1	class_weight		500	5	0.3	1	0.7813630558458146	0.32820076419405897	0.29090909089146005	0.9379310344755715	6.1994291834336135	4.686867930935428	0.7560160347448744
1	2	class_weight		500	5	0.3	1	0.7806419960751332	0.3701889727773093	0.30487804876189767	0.9494252873490466	8.23365065687661	6.028269316789827	0.7321502314916176
1	3	class_weight		500	5	0.3	1	0.7573871600784974	0.26702822368762436	0.2378048780342802	0.9348659003759782	4.478116951626175	3.651003743000064	0.815298871748554
1	1	class_weight		500	5	0.3	3	0.7755718100545688	0.32245052688971587	0.3090909090721763	0.9340996168510798	6.341186289123674	4.690274128922109	0.7396524643275261
1	2	class_weight		500	5	0.3	3	0.7805158396411551	0.3746339347617938	0.2987804877866597	0.9547892720233351	8.998376755808426	6.608617800949684	0.7344233177056153
1	3	class_weight		500	5	0.3	3	0.7710587795533128	0.29474007174189865	0.25609756095999403	0.9379310344755715	5.202184943025285	4.126015594686294	0.793131268467552
1	1	class_weight		500	10	0.1	1	0.807003367003367	0.3335666023916357	0.18787878786740128	0.9701149425213019	7.509756370156215	6.286711181138217	0.8371391555422562
1	2	class_weight		500	10	0.1	1	0.8092094196804036	0.3615184587147195	0.1829268292571386	0.9770114942453869	9.514921213875677	7.957313608662656	0.8362984132658121
1	3	class_weight		500	10	0.1	1	0.7891692365199514	0.31555412648747433	0.20121951218285247	0.9639846743221151	6.742567547651853	5.587050860292568	0.8286236294084474
1	1	class_weight		500	10	0.1	3	0.8051503541158713	0.32541440974064384	0.1999999999878788	0.9708812260462002	8.335523435065406	6.868418691700899	0.8239936774038679
1	2	class_weight		500	10	0.1	3	0.8165825623773479	0.39791243046788244	0.2378048780342802	0.9693486589964035	9.866996753939159	7.758381612816267	0.78629614538476
1	3	class_weight		500	10	0.1	3	0.781623212783852	0.3025048206836923	0.21951219510856632	0.9555555555482333	6.046873627187488	4.939023277848802	0.8167895547169383
1	1	class_weight		500	10	0.3	1	0.7855938697318008	0.3257496480071112	0.1999999999878788	0.9678160919466069	7.517854791322572	6.214283781610395	0.8266033168936221
1	2	class_weight		500	10	0.3	1	0.7950425193907112	0.38076482589723926	0.20731707315809042	0.972413793095997	9.21922740570275	7.515241175675907	0.8151703773826992
1	3	class_weight		500	10	0.3	1	0.7743715540603682	0.27566325437787936	0.23170731705904224	0.9509578543988433	5.8479650651388395	4.724656047818117	0.8079145372299339
1	1	class_weight		500	10	0.3	3	0.8033762916521535	0.3333217423315634	0.27272727271074376	0.9517241379237417	7.392855590624497	5.64934947793245	0.7641633648529953
1	2	class_weight		500	10	0.3	3	0.8087328287075974	0.37080816218490076	0.22560975608380426	0.972413793095997	10.269681289601548	8.178350691176723	0.7963587532906993
1	3	class_weight		500	10	0.3	3	0.7721848425380806	0.2965101887392086	0.25609756095999403	0.9540229884984367	7.143441050741762	5.57012073849295	0.7797531508264001
2	1	none		100	5	0.1	1	0.8614745152676188	0.41777959919679425	0.13333333332525252	0.9869731800690654	11.656099627200916	10.23528625399709	0.8781055811800731
2	2	none		100	5	0.1	1	0.8604102420334547	0.4407237346878676	0.10975609755428316	0.9885057471188621	10.602730483387184	9.54877217349821	0.9005955666261943
2	3	none		100	5	0.1	1	0.8391692365199512	0.40047308724576985	0.13414634145523496	0.9831417624445737	9.035205892652884	7.957312348996591	0.8807007115482716
2	1	none		100	5	0.1	3	0.861609195402299	0.40338631095627187	0.10909090908429751	0.9885057471188621	10.53060306522506	9.490900826995667	0.9012684898390286
2	2	none		100	5	0.1	3	0.8594290253247361	0.4322846992230749	0.08536585365333135	0.9892720306437605	8.606658631219922	7.9573096497134275	0.9245527102448767
2	3	none		100	5	0.1	3	0.8398934679001963	0.39819548362575435	0.08536585365333135	0.9892720306437605	8.606658631219922	7.9573096497134275	0.9245527102448767
2	1	none		100	5	0.3	1	0.8446534308603273	0.37665512653475675	0.19393939392764004	0.9716475095710986	8.245475635685597	6.840292425494361	0.8295812934593488
2	2	none		100	5	0.3	1	0.8382721241005513	0.41447345258168083	0.20731707315809042	0.9777777777702853	11.507687100124205	9.329264090799757	0.8106984396214765
2	3	none		100	5	0.3	1	0.8346790019624334	0.37963700452400917	0.22560975608380426	0.9647509578470135	7.973808057741223	6.40044887177737	0.8026840808922573
2	1	none		100	5	0.3	3	0.8562034134447927	0.3823048479739341	0.15151515150596878	0.9708812260462002	5.953945314915759	5.203347493712802	0.8739326881518342
2	2	none		100	5	0.3	3	0.845766750770956	0.41733542034170695	0.17682926828190065	0.9808429118698787	10.998512753162123	9.230482982381687	0.839248276522001
2	3	none		100	5	0.3	3	0.8359545836837678	0.38103216597787976	0.20121951218285247	0.9731800766208952	9.140672688862923	7.502610440472653	0.8207941148803165
2	1	none		100	10	0.1	1	0.8683757111343319	0.4187382993110489	0.12121212120477502	0.986206896544167	9.862061798687773	8.78787241132391	0.8910786093302102
2	2	none		100	10	0.1	1	0.8571161573684702	0.45178370836053244	0.12804878047999702	0.9892720306437605	13.541945391558539	11.93596447457014	0.8814069171029922
2	3	none		100	10	0.1	1	0.8328567423605271	0.38481575852094363	0.10365853657904521	0.9908045976935571	12.46087077933712	11.272853584435301	0.9046601685750147
2	1	none		100	10	0.1	3	0.8692766747939162	0.421770911721399	0.07878787878310377	0.9900383141686588	8.499991454723403	7.909082963085856	0.9304812740359759
2	2	none		100	10	0.1	3	0.8596065788244089	0.454768329634311	0.08536585365333135	0.9954022988429472	20.206622665327377	18.567032755500815	0.9188587752120414
2	3	none		100	10	0.1	3	0.8319736473226801	0.40190980578858443	0.07926829267809339	0.9938697317931505	13.957758659762112	12.930619133977546	0.9264108450074277
2	1	none		100	10	0.3	1	0.8513688610240334	0.3823078919018027	0.17575757574692377	0.9800766283449803	10.489530911652166	8.82167389001665	0.8409979301669146
2	2	none		100	10	0.3	1	0.8426829268292682	0.41406112098458825	0.15243902438094883	0.9831417624445737	10.488875379662717	9.042400396587036	0.862094358488703
2	3	none		100	10	0.3	1	0.8271189608447809	0.35392458904724816	0.1707317073066627	0.9777777777702853	9.058819434989058	7.682923368893917	0.848115290678051
2	1	none		100	10	0.3	3	0.8566446069894346	0.3966889544922399	0.12727272726501376	0.9785440612951837	6.651038557364459	5.93181541473597	0.8918630221527577
2	2	none		100	10	0.3	3	0.8441874591159705	0.4051699930062744	0.16463414633142473	0.9869731800690654	14.931718859084667	12.638082112400273	0.8463916366462992
2	3	none		100	10	0.3	3	0.8265863003457621	0.3826286818004934	0.1463414634057109	0.979310344820082	8.114281778568682	7.073167310013012	0.8716935672053856
2	1	none		300	5	0.1	1	0.8364472309299895	0.3644304526775423	0.17575757574692377	0.9731800766208952	7.737392058412859	6.553244307603512	0.8469577579572505
2	2	none		300	5	0.1	1	0.8237921689561722	0.41266890487138813	0.21951219510856632	0.981609195394777	15.011710544084035	11.935969113963255	0.7951105191373407
2	3	none		300	5	0.1	1	0.8234230445752734	0.34895454660000297	0.1951219512076145	0.9678160919466069	7.2900410103018425	6.062715884495705	0.8316435810207149
2	1	none		300	5	0.1	3	0.8520561941251596	0.3794848745779953	0.1999999999878788	0.9731800766208952	9.07142516866647	7.457140074169514	0.8220472356662218
2	2	none		300	5	0.1	3	0.8297028315110737	0.4086156739589709	0.23170731705904224	0.9762452107204886	12.394259979878022	9.75412649598311	0.786987394800194
2	3	none		300	5	0.1	3	0.8291141014858423	0.3583690452955236	0.20121951218285247	0.9708812260462002	8.399153384790923	6.910299293477009	0.8227375894811678
2	1	none		300	5	0.3	1	0.8235225821432719	0.35951872824071607	0.1999999999878788	0.9655172413719119	6.999997955931999	5.799998316404548	0.8285714200086992
2	2	none		300	5	0.3	1	0.7962153069806559	0.36110206633698755	0.23170731705904224	0.9655172413719119	8.444441974348127	6.719510244612542	0.7957316990962968
2	3	none		300	5	0.3	1	0.8161246612466124	0.3523765833167332	0.21341463413332837	0.9639846743221151	7.262079445657245	5.925660003340602	0.8159728869756964
2	1	none		300	5	0.3	3	0.8214977359804946	0.37834494175416566	0.21818181816859503	0.9655172413719119	7.813951204414829	6.327270890623143	0.8097402513735644
2	2	none		300	5	0.3	3	0.8012895991028874	0.3383602597105004	0.17682926828190065	0.972413793095997	7.572219463047908	6.410058649841215	0.846523084202699
2	3	none		300	5	0.3	3	0.8189888795439678	0.37127137318282327	0.22560975608380426	0.9616858237474201	7.312596499797842	5.888413095778917	0.8052424365019645
2	1	none		300	10	0.1	1	0.8431115755253686	0.4017992385503434	0.13939393938549127	0.9869731800690654	12.271738691027652	10.700526538269687	0.8719649827107118
2	2	none		300	10	0.1	1	0.834524810765349	0.40167742182044913	0.12804878047999702	0.9885057471188621	12.629359617111806	11.140234202414577	0.882090178272129
2	3	none		300	10	0.1	1	0.8214699560788713	0.3612320199262262	0.12195121950475907	0.9869731800690654	10.522867720559368	9.361542305481684	0.889637924646968
2	1	none		300	10	0.1	3	0.8445233948682225	0.39730800528257476	0.13939393938549127	0.986206896544167	11.580977496752764	10.106053273022496	0.8726425001729256
2	2	none		300	10	0.1	3	0.8360900850387815	0.3999848419828924	0.12195121950475907	0.9885057471188621	11.944434030357451	10.609746859442456	0.8882586410568175
2	3	none		300	10	0.1	3	0.8183534249135596	0.3813555383470306	0.15243902438094883	0.9854406130192688	12.173410772910556	10.470146846239286	0.8600832519185465
2	1	none		300	10	0.3	1	0.8361546499477533	0.3999846078034174	0.15151515150596878	0.9831417624445737	10.413954841373437	8.987597969944375	0.8630340732896343
2	2	none		300	10	0.3	1	0.8276703111858704	0.3712255054656149	0.11585365852952112	0.981609195394777	6.99396170447885	6.299539254591718	0.9007111349520187
2	3	none		300	10	0.3	1	0.8103354826651714	0.3263851977801643	0.11585365852952112	0.9731800766208952	4.754678024975994	4.3196847990600125	0.9085125698989979
2	1	none		300	10	0.3	3	0.8472773714153025	0.4028658290136134	0.17575757574692377	0.9823754789196754	11.885543101657058	9.9723263527353	0.8390299163098022
2	2	none		300	10	0.3	3	0.8340061676478833	0.3827827207106117	0.13414634145523496	0.9831417624445737	9.035205892652884	7.957312348996591	0.8807007115482716
2	3	none		300	10	0.3	3	0.8136996542379217	0.36361203898550487	0.15243902438094883	0.9823754789196754	10.025017752158076	8.649252776496617	0.8627668189798988
2	1	none		500	5	0.1	1	0.8272611169162893	0.35000762473889585	0.16969696968668502	0.9701149425213019	6.6344727827272365	5.6783197765119375	0.8558810769335946
2	2	none		500	5	0.1	1	0.8171152228763667	0.4091291802062379	0.20121951218285247	0.983908045969472	15.402389514416928	12.504347623516923	0.8118446464289661
2	3	none		500	5	0.1	1	0.8187552565180823	0.3462235922939967	0.20731707315809042	0.9639846743221151	7.000325373994365	5.756355431816585	0.8222982581920719
2	1	none		500	5	0.1	3	0.8397399280157901	0.36322967081084584	0.19393939392764004	0.9708812260462002	8.022157893130352	6.660284791952387	0.8302360537473636
2	2	none		500	5	0.1	3	0.8175170544808896	0.3835325902102874	0.20121951218285247	0.9770114942453869	10.706102187319273	8.753044969528922	0.8175753144627509
2	3	none		500	5	0.1	3	0.825707877768433	0.3536213437999341	0.1829268292571386	0.9647509578470135	6.127512851934353	5.189553139278949	0.8469265105442523
2	1	none		500	5	0.3	1	0.8306884941367699	0.3664119253950091	0.20606060604811752	0.9639846743221151	6.946887775857375	5.721468429201629	0.8236016680183976
2	2	none		500	5	0.3	1	0.8001541911970844	0.3596093163494561	0.21951219510856632	0.9662835248968101	8.06036690871339	6.510530217985225	0.8077213123317705
2	3	none		500	5	0.3	1	0.8137089991589571	0.3475638691751364	0.21951219510856632	0.9639846743221151	7.527923424639024	6.094964574864619	0.8096475157593208
2	1	none		500	5	0.3	3	0.8225148032044585	0.3727796992194783	0.23030303028907254	0.9693486589964035	9.462595313361513	7.513633910037116	0.7940352056271128
2	2	none		500	5	0.3	3	0.7990888701990468	0.33845625526925904	0.1829268292571386	0.9655172413719119	6.268654887497218	5.304876508904639	0.8462543466539566
2	3	none		500	5	0.3	3	0.8163629567330155	0.37243513965284286	0.22560975608380426	0.9647509578470135	7.973808057741223	6.40044887177737	0.8026840808922573
2	1	none		500	10	0.1	1	0.8436224312086381	0.39994291252895897	0.14545454544573003	0.9854406130192688	11.520708749597235	9.990423754378924	0.867170922927906
2	2	none		500	10	0.1	1	0.8357536678815063	0.40934662693701207	0.14024390243047294	0.9869731800690654	12.358772298619144	10.765773651303938	0.8711038012181099
2	3	none		500	10	0.1	1	0.8217643210914868	0.35890423606983146	0.12195121950475907	0.9854406130192688	9.400578322899497	8.376117476991428	0.8910214983882109
2	1	none		500	10	0.1	3	0.8457030070823175	0.3947191158397318	0.15151515150596878	0.986206896544167	12.767847859223782	10.984840514154888	0.8603517607347358
2	2	none		500	10	0.1	3	0.8355667694607981	0.3986399842567897	0.12195121950475907	0.9915708812184555	16.338364419420074	14.467832045913216	0.885512864759758
2	3	none		500	10	0.1	3	0.8168442201663395	0.3711690739602131	0.16463414633142473	0.983908045969472	12.050044623327478	10.230829873786572	0.8490283706900499
2	1	none		500	10	0.3	1	0.8366747939161733	0.40092699830421064	0.15757575756620754	0.9831417624445737	10.908430394077678	9.34710188874215	0.8568695441951486
2	2	none		500	10	0.3	1	0.8276656387253528	0.3711514341564051	0.11585365852952112	0.981609195394777	6.99396170447885	6.299539254591718	0.9007111349520187
2	3	none		500	10	0.3	1	0.8106765722829642	0.3258713944357456	0.11585365852952112	0.9739463601457936	4.898375396392243	4.446734303171593	0.9077977685138122
2	1	none		500	10	0.3	3	0.8469569255776153	0.40318199695902196	0.17575757574692377	0.9831417624445737	12.435487247493617	10.425613645135474	0.8383759569116918
2	2	none		500	10	0.3	3	0.834122979160826	0.38381127888969085	0.12804878047999702	0.9846743294943704	9.435308512669318	8.355177470452986	0.8855224357402767
2	3	none		500	10	0.3	3	0.8125922810952247	0.362396935129926	0.14024390243047294	0.981609195394777	8.70655553454458	7.62575804503208	0.875863931230918
2	1	undersample	0.6	100	5	0.1	1	0.859384651108789	0.3910868967757243	0.6666666666262626	0.8444444444379737	10.85714201019869	4.285714009766084	0.3947368374816196
2	2	undersample	0.6	100	5	0.1	1	0.8575133165124754	0.4452705572578205	0.6951219511771267	0.8344827586142952	11.494999125799259	4.199694867801329	0.3653497235528783
2	3	undersample	0.6	100	5	0.1	1	0.8421175591066254	0.4308733117674241	0.6646341463009369	0.8337164750893968	9.936488589469768	3.996993127781746	0.4022540752125141
2	1	undersample	0.6	100	5	0.1	3	0.856235922442819	0.3811422291388578	0.654545454505785	0.8390804597636853	9.879698509738523	4.067532214355356	0.4117060972608588
2	2	undersample	0.6	100	5	0.1	3	0.8541958695449022	0.43074751024720714	0.6707317072761748	0.8352490421391936	10.32730328067071	4.0711852317787764	0.39421570354437574
2	3	undersample	0.6	100	5	0.1	3	0.8382861414821045	0.4180602341482462	0.6707317072761748	0.8398467432885837	10.682260393811662	4.188061355531267	0.39205758840468335
2	1	undersample	0.6	100	5	0.3	1	0.8434273772204807	0.3808740492088379	0.654545454505785	0.8306513409898035	9.293640680755173	3.8650758717588443	0.4158839266108116
2	2	undersample	0.6	100	5	0.3	1	0.8445425661153163	0.3854598229987583	0.7317073170285544	0.8045977011432599	11.229945749153684	3.7446196071562707	0.3334494732656226
2	3	undersample	0.6	100	5	0.3	1	0.8264134193066067	0.4020126749870937	0.6646341463009369	0.816091954016735	8.794317595418864	3.6139479738800357	0.41094125231722783
2	1	undersample	0.6	100	5	0.3	3	0.8535283873214907	0.3903236628069907	0.654545454505785	0.8398467432885837	9.93603551702879	4.086994089762932	0.41133045301600596
2	2	undersample	0.6	100	5	0.3	3	0.8405990094383703	0.39568691245394466	0.6402439023999851	0.8137931034420399	7.777777278079681	3.438346698492079	0.44207316535081187
2	3	undersample	0.6	100	5	0.3	3	0.8274647229230914	0.3959771760105735	0.6646341463009369	0.8314176245147018	9.773966235401396	3.9424886792748497	0.4033662984485722
2	1	undersample	0.6	100	10	0.1	1	0.8509230233368164	0.3572246504107164	0.6484848484455463	0.8383141762387869	9.565124312723373	4.010770970840067	0.41931194452473153
2	2	undersample	0.6	100	10	0.1	1	0.8518409494439771	0.4082298146605943	0.652439024350461	0.8291187739400068	9.10817338005691	3.8180846498640832	0.41919322343405957
2	3	undersample	0.6	100	10	0.1	1	0.831478366507803	0.3854161007299967	0.6280487804495092	0.8421455938632787	9.008196051742598	3.978658284134046	0.44167091515314333
2	1	undersample	0.6	100	10	0.1	3	0.8561894810170674	0.35129225935701014	0.6363636363250689	0.8513409961620587	10.021906423241331	4.280693244869716	0.4271336174845434
2	2	undersample	0.6	100	10	0.1	3	0.8542986636762919	0.41079677618477617	0.6768292682514128	0.8406130268134819	11.04562686980046	4.246452594308612	0.38444649035379336
2	3	undersample	0.6	100	10	0.1	3	0.8306700308382395	0.3874867608729994	0.6158536584990333	0.8521072796869571	9.236943104610893	4.1641915542127235	0.45081921742752895
2	1	undersample	0.6	100	10	0.3	1	0.85521421107628	0.3831086149042402	0.6484848484455463	0.8352490421391936	9.352846152394228	3.936151980566412	0.4208507039357573
2	2	undersample	0.6	100	10	0.3	1	0.8472666105971405	0.40091760400170023	0.6890243902018888	0.8275862068902101	10.635293343719251	3.996341231236173	0.37576219063513727
2	3	undersample	0.6	100	10	0.3	1	0.8245864872441829	0.37711740718207604	0.6402439023999851	0.8306513409898035	8.729196410517707	3.78062553512857	0.43310120084838216
2	1	undersample	0.6	100	10	0.3	3	0.8506165099268548	0.3764855049558765	0.6060606060238751	0.8421455938632787	8.207617025485769	3.839364275364664	0.4677806215088673
2	2	undersample	0.6	100	10	0.3	3	0.8427436688159985	0.35793432599336444	0.7073170731276026	0.8099616858175482	10.300066501866903	3.7219706928615226	0.36135403486824524
2	3	undersample	0.6	100	10	0.3	3	0.8221194280908326	0.38746325277371113	0.6341463414247471	0.8260536398404135	8.231423814758932	3.6456428544208865	0.44289333827885474
2	1	undersample	0.6	300	5	0.1	1	0.8359967491001974	0.3457091907036636	0.6484848484455463	0.8390804597636853	9.619457413204275	4.029869879037251	0.41892901124662424
2	2	undersample	0.6	300	5	0.1	1	0.8436127464722923	0.4065345134672418	0.6768292682514128	0.8199233716412268	9.535928688255515	3.7585623233533556	0.3941474764406667
2	3	undersample	0.6	300	5	0.1	1	0.8253480983085693	0.36698537986869983	0.646341463375223	0.8306513409898035	8.964268362805491	3.816631492605985	0.4257605025301623
2	1	undersample	0.6	300	5	0.1	3	0.8423963775687914	0.36891647973219904	0.6484848484455463	0.8329501915644986	9.198749735239652	3.881984754721112	0.4220122054046162
2	2	undersample	0.6	300	5	0.1	3	0.8455518175871413	0.4117356765478553	0.6646341463009369	0.81839080459143	8.930724368665244	3.659694148243728	0.4097869229708911
2	3	undersample	0.6	300	5	0.1	3	0.8339734604242593	0.39814803038079666	0.652439024350461	0.8298850574649052	9.157657009004318	3.835283228356204	0.4188061567504189
2	1	undersample	0.6	300	5	0.3	1	0.8247532799256937	0.34310912116780345	0.6363636363250689	0.8252873563155151	8.266446806089565	3.6423442887787822	0.4406178726549287
2	2	undersample	0.6	300	5	0.3	1	0.8351883001588636	0.4039749289489735	0.6585365853256989	0.8222222222159218	8.919642247138531	3.704268083960698	0.4152933371237646
2	3	undersample	0.6	300	5	0.3	1	0.8148677693673488	0.3681149392021729	0.6219512194742712	0.8237547892657184	7.689340301400253	3.5288969362293474	0.4589336303263001
2	1	undersample	0.6	300	5	0.3	3	0.8243120863810518	0.3610478740489649	0.6303030302648301	0.8283524904151085	8.227751190357784	3.672077707788268	0.44630392200169045
2	2	undersample	0.6	300	5	0.3	3	0.833851976450799	0.3924130213959448	0.6585365853256989	0.816091954016735	8.55803514738817	3.580792487881136	0.41841291144890985
2	3	undersample	0.6	300	5	0.3	3	0.8292262405382675	0.3912830118446744	0.6646341463009369	0.8275862068902101	9.512726599035538	3.8548778248207327	0.40523373499289883
2	1	undersample	0.6	300	10	0.1	1	0.8423220712875884	0.3654948251223003	0.5939393939033976	0.8459770114877704	8.033859952396039	3.856173426309695	0.479990112949507
2	2	undersample	0.6	300	10	0.1	1	0.8434865900383142	0.3954399874919033	0.6585365853256989	0.842911877388177	10.348431261946534	4.192147263937461	0.40509977351529586
2	3	undersample	0.6	300	10	0.1	1	0.8295766750770956	0.39685678625436926	0.6158536584990333	0.8375478927138886	8.26542318755782	3.790985730363792	0.4586559649379164
2	1	undersample	0.6	300	10	0.1	3	0.8446627191454779	0.3585813295639204	0.5939393939033976	0.8436781609130753	7.8942048663590825	3.799464997200298	0.4812979879011698
2	2	undersample	0.6	300	10	0.1	3	0.8442855807868423	0.3797280639916196	0.652439024350461	0.8321839080396002	9.308819327405715	3.887821351638947	0.41764923367937523
2	3	undersample	0.6	300	10	0.1	3	0.826553593122138	0.3898451506017607	0.6219512194742712	0.8398467432885837	8.627256663367335	3.8834750751289935	0.45014019408350997
2	1	undersample	0.6	300	10	0.3	1	0.8396609775920121	0.3362471119585564	0.6060606060238751	0.8352490421391936	7.799641671273359	3.6786467108097307	0.47164303026407406
2	2	undersample	0.6	300	10	0.3	1	0.8391832539015045	0.3992825134832065	0.646341463375223	0.8252873563155151	8.632939516053115	3.6994542166502526	0.42852774810267724
2	3	undersample	0.6	300	10	0.3	1	0.8117512382020373	0.3632249963589074	0.5914634145980815	0.8298850574649052	7.062726431099869	3.476845543463101	0.4922809210797072
2	1	undersample	0.6	300	10	0.3	3	0.8508162080575874	0.3936397279302182	0.6181818181443526	0.8421455938632787	8.63753981615476	3.916151560871957	0.4533873716185012
2	2	undersample	0.6	300	10	0.3	3	0.8348845902252127	0.400303574549295	0.6280487804495092	0.8298850574649052	8.237261281547996	3.691908154398963	0.4481960624821342
2	3	undersample	0.6	300	10	0.3	3	0.8217830109335575	0.3835520608784393	0.6341463414247471	0.8329501915644986	8.642812843429072	3.7961510366417635	0.4392263281623366
2	1	undersample	0.6	500	5	0.1	1	0.8348264251712527	0.3469923725011175	0.654545454505785	0.8337164750893968	9.49987804034736	3.9363215056600747	0.41435494160484654
2	2	undersample	0.6	500	5	0.1	1	0.8442388561816652	0.41249498507495774	0.6951219511771267	0.8107279693424466	9.766153188581388	3.672607685541885	0.3760546775135962
2	3	undersample	0.6	500	5	0.1	1	0.8232221287730119	0.37854790144174577	0.6646341463009369	0.8252873563155151	9.361482598714451	3.8041557510837505	0.40636251975636034
2	1	undersample	0.6	500	5	0.1	3	0.8389457796354348	0.3662136981290784	0.6181818181443526	0.8298850574649052	7.898326355926848	3.6339064199357853	0.4600856152551438
2	2	undersample	0.6	500	5	0.1	3	0.8428511354079058	0.3997252975174096	0.6707317072761748	0.81839080459143	9.179558682607192	3.693269323915689	0.40233625164550224
2	3	undersample	0.6	500	5	0.1	3	0.8298616951686759	0.39220649626567733	0.652439024350461	0.8260536398404135	8.914598655109502	3.7508056290676426	0.4207486713686028
2	1	undersample	0.6	500	5	0.3	1	0.8233832578660165	0.34544138033136207	0.6363636363250689	0.8252873563155151	8.266446806089565	3.6423442887787822	0.4406178726549287
2	2	undersample	0.6	500	5	0.3	1	0.8356368563685638	0.40671618240897306	0.646341463375223	0.8260536398404135	8.679021124138902	3.715751370852057	0.4281302270053534
2	3	undersample	0.6	500	5	0.3	1	0.8147789926175124	0.3688904874829425	0.6158536584990333	0.8237547892657184	7.49309819236623	3.494299907442785	0.4663357856529497
2	1	undersample	0.6	500	5	0.3	3	0.8236386857076512	0.36216175327758116	0.6303030302648301	0.8298850574649052	8.31723469091693	3.70515948699335	0.4454797227096798
2	2	undersample	0.6	500	5	0.3	3	0.8349546771329782	0.39611287225137004	0.646341463375223	0.8137931034420399	7.987228091625146	3.471092857525337	0.4345803998376613
2	3	undersample	0.6	500	5	0.3	3	0.8287403046444258	0.3951251432664187	0.6646341463009369	0.8268199233653117	9.46186578479445	3.8378208442806585	0.4056092991542444
2	1	undersample	0.6	500	10	0.1	1	0.8445559038662488	0.3655450851691071	0.5939393939033976	0.8459770114877704	8.033859952396039	3.856173426309695	0.479990112949507
2	2	undersample	0.6	500	10	0.1	1	0.8433978132884776	0.39489104475341547	0.6768292682514128	0.8421455938632787	11.173199350867902	4.287680286785234	0.38374686071632524
2	3	undersample	0.6	500	10	0.1	1	0.8272264274366882	0.390404222583972	0.6219512194742712	0.8413793103383803	8.726507071407498	3.920996571072119	0.4493202665994781
2	1	undersample	0.6	500	10	0.1	3	0.8469847904330663	0.3585160532517614	0.6060606060238751	0.8375478927138886	7.931784632154129	3.7307030289822483	0.47034849314248345
2	2	undersample	0.6	500	10	0.1	3	0.8434865900383142	0.38249377345550745	0.6707317072761748	0.8306513409898035	9.991619855776653	3.9606553225156444	0.3963977092572826
2	3	undersample	0.6	500	10	0.1	3	0.8256611531632558	0.3889589999467923	0.6341463414247471	0.8398467432885837	9.089632503905227	3.9596216452295616	0.4356195426638033
2	1	undersample	0.6	500	10	0.3	1	0.8400882387089283	0.3357100168234935	0.6060606060238751	0.8352490421391936	7.799641671273359	3.6786467108097307	0.47164303026407406
2	2	undersample	0.6	500	10	0.3	1	0.8392580132697879	0.4001680637117297	0.6402439023999851	0.8252873563155151	8.40655607190781	3.66455370517242	0.4359161575514495
2	3	undersample	0.6	500	10	0.3	1	0.811914774320157	0.36413403100592173	0.5914634145980815	0.8329501915644986	7.21888215690057	3.5406408707139527	0.4904693997727353
2	1	undersample	0.6	500	10	0.3	3	0.8509183791942413	0.39397797557632475	0.6181818181443526	0.8383141762387869	8.394492737272083	3.823351766595204	0.45545952594304495
2	2	undersample	0.6	500	10	0.3	3	0.835407905803196	0.4022738489885913	0.6219512194742712	0.8329501915644986	8.20316604232587	3.7231481320909605	0.45386720576530765
2	3	undersample	0.6	500	10	0.3	3	0.8217876833940753	0.3845449314999691	0.6341463414247471	0.8344827586142952	8.73888826444853	3.831300581152089	0.43841966824884004
2	1	undersample	0.8	100	5	0.1	1	0.8606757227446883	0.40666214884342006	0.7757575757105601	0.7800766283465129	12.270834463956941	3.5273992691366014	0.2874620431714948
2	2	undersample	0.8	100	5	0.1	1	0.8565928417904869	0.4406625039338308	0.77439024385522	0.7754789271971229	11.855363110060315	3.449075847078075	0.29092957309739426
2	3	undersample	0.8	100	5	0.1	1	0.8333473507148864	0.40283926053546276	0.7560975609295062	0.796168582369378	12.10864577583198	3.709425821712276	0.3063452155838579
2	1	undersample	0.8	100	5	0.1	3	0.8604435156159295	0.3921975854544995	0.7575757575298439	0.791570881219988	11.868105807246527	3.6346923386578682	0.30625714659179304
2	2	undersample	0.8	100	5	0.1	3	0.8579712176432109	0.4237666145928244	0.7560975609295062	0.7777777777718179	10.849999302168955	3.402438870981777	0.3135888462040384
2	3	undersample	0.8	100	5	0.1	3	0.8385758340342023	0.4019223891481366	0.7378048780037924	0.7923371647448864	10.736633634223692	3.552897857570042	0.33091356855826964
2	1	undersample	0.8	100	5	0.3	1	0.8391315453384419	0.3650898721120578	0.7454545454093664	0.7793103448216145	10.341517201808946	3.377840755736381	0.3266291189585175
2	2	undersample	0.8	100	5	0.3	1	0.8377254462199794	0.40715146253038603	0.7256097560533165	0.7716475095726311	8.93609193919492	3.1775862085824103	0.35559013278323204
2	3	undersample	0.8	100	5	0.3	1	0.8301981123259509	0.3939310798284765	0.7012195121523647	0.7831417624461062	8.475516908655862	3.2335385905859866	0.38151519732424516
2	1	undersample	0.8	100	5	0.3	3	0.8396981307326136	0.352690439485723	0.7575757575298439	0.7670498084232411	10.289884232358357	3.2520931615515978	0.31604758471684014
2	2	undersample	0.8	100	5	0.3	3	0.8426034950004673	0.42211544777151655	0.7317073170285544	0.7739463601473261	9.337441654585485	3.236874598155927	0.34665539282828367
2	3	undersample	0.8	100	5	0.3	3	0.8338005793851042	0.40707300923588935	0.7256097560533165	0.7793103448216145	9.338193873515497	3.28791905804379	0.3520936713454705
2	1	undersample	0.8	100	10	0.1	1	0.8441286427493324	0.35872725719473963	0.7212121211684114	0.7754789271971229	8.935153050085415	3.212224492083063	0.3595041276546266
2	2	undersample	0.8	100	10	0.1	1	0.8512662368002991	0.4024861185296906	0.77439024385522	0.7739463601473261	11.751717044778777	3.4256922830483556	0.2915056712544999
2	3	undersample	0.8	100	10	0.1	1	0.8308616017194654	0.40160524492376776	0.6951219511771267	0.7977011494191748	8.990453976374347	3.4361140205206553	0.38219582010494035
2	1	undersample	0.8	100	10	0.1	3	0.8481690467897365	0.3581371900576969	0.7272727272286501	0.784674329495903	9.717674360789841	3.37754756202808	0.34756746722029624
2	2	undersample	0.8	100	10	0.1	3	0.843794972432483	0.3612372374735872	0.77439024385522	0.7716475095726311	11.598856488647733	3.391205449495513	0.2923741091913722
2	3	undersample	0.8	100	10	0.1	3	0.8327352583870665	0.37713507306079647	0.7195121950780785	0.7984674329440731	10.16333211334488	3.5702029199894967	0.3512827071417208
2	1	undersample	0.8	100	10	0.3	1	0.8463949843260188	0.3806854439544977	0.7151515151081727	0.7800766283465129	8.905329732255632	3.2518212012353045	0.3651544872509008
2	2	undersample	0.8	100	10	0.3	1	0.8331464349126251	0.37270327545797655	0.7378048780037924	0.7655172413734443	9.186729963718994	3.1465206689828995	0.3425071368748296
2	3	undersample	0.8	100	10	0.3	1	0.8212596953555743	0.35052680925522606	0.7134146341028406	0.7770114942469195	8.674270158701908	3.1993335248386443	0.36883027385150274
2	1	undersample	0.8	100	10	0.3	3	0.8410774410774411	0.3434379335336728	0.7333333332888888	0.7862068965456996	10.112902580595485	3.4301073661366717	0.339181282294689
2	2	undersample	0.8	100	10	0.3	3	0.8452667974955612	0.3714617248555692	0.7621951219047441	0.757854406124461	10.031239252715496	3.1476727626098326	0.3137870190311085
2	3	undersample	0.8	100	10	0.3	3	0.8248014204279974	0.34797096055975035	0.7499999999542682	0.7862068965456996	11.032257338782065	3.5080643517293906	0.3179824521564414
2	1	undersample	0.8	300	5	0.1	1	0.8343852316266109	0.35104545028896705	0.7151515151081727	0.7747126436722245	8.633520984983294	3.1743968903595023	0.36768275765422664
2	2	undersample	0.8	300	5	0.1	1	0.8409634613587514	0.4209217872463855	0.7378048780037924	0.7609195402240543	8.955947602463633	3.0860106586507308	0.34457666637557643
2	3	undersample	0.8	300	5	0.1	1	0.8284926642369873	0.392236628425959	0.7317073170285544	0.7908045976950897	10.309689640630666	3.497721622891343	0.33926545237694306
2	1	undersample	0.8	300	5	0.1	3	0.8384117032392895	0.3629012358222664	0.7333333332888888	0.7831417624461062	9.931094780955497	3.3816252854604496	0.34050880197360744
2	2	undersample	0.8	300	5	0.1	3	0.8411036351742829	0.3958220544151959	0.7621951219047441	0.7632183907987493	10.331092219861143	3.2189792623088804	0.3115816886049657
2	3	undersample	0.8	300	5	0.1	3	0.8334407999252407	0.38896347221739785	0.7317073170285544	0.793869731794683	10.503547805288655	3.549732350818127	0.33795554717191073
2	1	undersample	0.8	300	5	0.3	1	0.8186044351561593	0.3923377332865713	0.6787878787467401	0.7739463601473261	7.235049165764249	3.002773364593436	0.4150314978441141
2	2	undersample	0.8	300	5	0.3	1	0.8367629193533315	0.39248928421654194	0.7682926828799821	0.7563218390746642	10.291459156305498	3.1528990880163446	0.3063607343930424
2	3	undersample	0.8	300	5	0.3	1	0.8188019811232596	0.3608841983259413	0.7256097560533165	0.7992337164689715	10.527310578730635	3.614201085707512	0.34331664800851736
2	1	undersample	0.8	300	5	0.3	3	0.8322767908974805	0.3590760288951588	0.7212121211684114	0.7877394635954963	9.600690025274545	3.397768136307355	0.35390873274270623
2	2	undersample	0.8	300	5	0.3	3	0.8381039155219139	0.4132186069183673	0.7682926828799821	0.760153256699156	10.508827332732663	3.203264886042877	0.3048165774859718
2	3	undersample	0.8	300	5	0.3	3	0.8121997944117372	0.357451285237908	0.6890243902018888	0.782375478921208	7.96554772465174	3.1661154502496047	0.397476166114183
2	1	undersample	0.8	300	10	0.1	1	0.8408963195170092	0.3527916423813362	0.7151515151081727	0.7747126436722245	8.633520984983294	3.1743968903595023	0.36768275765422664
2	2	undersample	0.8	300	10	0.1	1	0.8430754135127557	0.404815382293796	0.7499999999542682	0.7754789271971229	10.361774091844994	3.3404435369338836	0.32238141882915256
2	3	undersample	0.8	300	10	0.1	1	0.8188066535837772	0.36491163584075237	0.6951219511771267	0.7793103448216145	8.051249530799398	3.149771198462118	0.39121519037516234
2	1	undersample	0.8	300	10	0.1	3	0.8475327992569371	0.3469227262473165	0.7030303029876951	0.784674329495903	8.626915014180812	3.2649626432938104	0.3784623531885682
2	2	undersample	0.8	300	10	0.1	3	0.8448462760489673	0.38337023626968814	0.77439024385522	0.7685823754730378	11.399766580888892	3.346288822967796	0.29354010761764254
2	3	undersample	0.8	300	10	0.1	3	0.8273479114101485	0.38178090449545815	0.7256097560533165	0.786973180070598	9.769224003137653	3.4061895222014367	0.3486653006845995
2	1	undersample	0.8	300	10	0.3	1	0.8357645419714386	0.3363950498602521	0.7090909090479338	0.7762452107220211	8.456121078669966	3.1690534072835863	0.3747644213274232
2	2	undersample	0.8	300	10	0.3	1	0.8420287823567891	0.3730274645910978	0.7195121950780785	0.7762452107220211	8.899195418370361	3.215627988315021	0.36133917148118083
2	3	undersample	0.8	300	10	0.3	1	0.8195028502009158	0.32745669582095566	0.6951219511771267	0.7892720306452929	8.539635843494578	3.298669466227194	0.3862775229863852
2	1	undersample	0.8	300	10	0.3	3	0.8414025310577035	0.36451906746296137	0.7090909090479338	0.7877394635954963	9.046028322361561	3.34066278947866	0.3692960689455659
2	2	undersample	0.8	300	10	0.3	3	0.8436547986169517	0.3851991112915965	0.7499999999542682	0.7685823754730378	9.963575548957706	3.2408938994097554	0.32527417329745956
2	3	undersample	0.8	300	10	0.3	3	0.8253667881506401	0.3705743870855469	0.6951219511771267	0.784674329495903	8.308611603868895	3.228235246022597	0.38854086781878905
2	1	undersample	0.8	500	5	0.1	1	0.8325275745965401	0.3436646470191777	0.7151515151081727	0.7839080459710046	9.107740501104002	3.3094776028423394	0.36336976348456274
2	2	undersample	0.8	500	5	0.1	1	0.8410989627137649	0.4154142809781899	0.7682926828799821	0.7593869731742576	10.464799893200505	3.193063405938381	0.3051241623229769
2	3	undersample	0.8	500	5	0.1	1	0.8259134660312121	0.39981265817190553	0.7073170731276026	0.7946360153195814	9.351056620088103	3.444211699467127	0.3683232543537
2	1	undersample	0.8	500	5	0.1	3	0.8333960292580983	0.35692610652327683	0.7151515151081727	0.7877394635954963	9.317458517568523	3.3692154628930076	0.361602400844136
2	2	undersample	0.8	500	5	0.1	3	0.8409494439771984	0.3943708461816782	0.7682926828799821	0.7655172413734443	10.825076718289202	3.2765421842301268	0.30268072561957654
2	3	undersample	0.8	500	5	0.1	3	0.8295206055508832	0.38801990541865156	0.7134146341028406	0.793869731794683	9.587280887329236	3.460989042047674	0.36099797083748586
2	1	undersample	0.8	500	5	0.3	1	0.8178288633461048	0.3914422329300462	0.6727272726865013	0.7716475095726311	6.946121917330115	2.946003531502703	0.4241220492677216
2	2	undersample	0.8	500	5	0.3	1	0.8362676385384544	0.394180700935978	0.7621951219047441	0.7540229884999692	9.82506531634906	3.0986435938474384	0.3153814652448768
2	3	undersample	0.8	500	5	0.3	1	0.8196663863190357	0.35983893769361197	0.7378048780037924	0.7923371647448864	10.736633634223692	3.552897857570042	0.33091356855826964
2	1	undersample	0.8	500	5	0.3	3	0.8329223267154302	0.36242211291395426	0.7212121211684114	0.7831417624461062	9.342294707149229	3.3257306526429216	0.3559864747870719
2	2	undersample	0.8	500	5	0.3	3	0.8395710681244742	0.4150302409457255	0.7682926828799821	0.757854406124461	10.37758097814132	3.1728541447107115	0.3057411980323739
2	3	undersample	0.8	500	5	0.3	3	0.8161246612466124	0.3677514705932951	0.7012195121523647	0.7892720306452929	8.790351964545456	3.3276051632993626	0.37855197252820255
2	1	undersample	0.8	500	10	0.1	1	0.8418762336003716	0.3554358117777203	0.7090909090479338	0.7777777777718179	8.531249495617303	3.190908947039221	0.37402596927518866
2	2	undersample	0.8	500	10	0.1	1	0.8428511354079058	0.3994579159790968	0.7439024389790303	0.7731800766224278	9.901704666592329	3.2797048650071905	0.331226276325494
2	3	undersample	0.8	500	10	0.1	1	0.8187692738996356	0.3661669659803417	0.6890243902018888	0.7839080459710046	8.037755053840506	3.1885701687149965	0.3966990866204514
2	1	undersample	0.8	500	10	0.1	3	0.8477835829559968	0.34891117912259334	0.6969696969274564	0.7854406130208013	8.419642351705912	3.248376471691085	0.3858093077833056
2	2	undersample	0.8	500	10	0.1	3	0.8448322586674143	0.38449330998595477	0.7682926828799821	0.7647509578485461	10.779015267570793	3.2658694088397575	0.30298401291583066
2	3	undersample	0.8	500	10	0.1	3	0.8271376506868516	0.38070658483554126	0.7317073170285544	0.7908045976950897	10.309689640630666	3.497721622891343	0.33926545237694306
2	1	undersample	0.8	500	10	0.3	1	0.8359038662486937	0.3365728326254487	0.7030303029876951	0.7770114942469195	8.249105346326473	3.1527646193500574	0.38219472348756056
2	2	undersample	0.8	500	10	0.3	1	0.842318474908887	0.3751033518065331	0.7256097560533165	0.7777777777718179	9.255554993324633	3.265243755216383	0.3527874519697435
2	3	undersample	0.8	500	10	0.3	1	0.8197504906083544	0.3274305028922689	0.6951219511771267	0.7900383141701913	8.579123563236267	3.3107084053111318	0.38590286002023866
2	1	undersample	0.8	500	10	0.3	3	0.8426285846975503	0.36625339104892524	0.7151515151081727	0.7862068965456996	9.23266929805235	3.3450633818522917	0.36230727880952546
2	2	undersample	0.8	500	10	0.3	3	0.8436594710774693	0.38420387353821017	0.7499999999542682	0.7678160919481394	9.920791473693354	3.2301978804007785	0.3255987982166822
2	3	undersample	0.8	500	10	0.3	3	0.8251565274273432	0.3693897892124234	0.6890243902018888	0.7877394635954963	8.222835211466991	3.2461255842092243	0.3947696163792815
2	1	undersample	1.0	100	5	0.1	1	0.8525949146638803	0.3675283687772307	0.8424242423731864	0.7302681992281206	14.474103005805473	3.1231920327174563	0.215777923282965
2	2	undersample	1.0	100	5	0.1	1	0.8594243528642183	0.4496924787734153	0.8353658536075996	0.7463601532509858	14.930960101167361	3.293511770250779	0.22058270858842347
2	3	undersample	1.0	100	5	0.1	1	0.837557237641342	0.40312528210038984	0.7865853658056959	0.7440613026762908	10.715054951471929	3.073334916905824	0.28682398958048183
2	1	undersample	1.0	100	5	0.1	3	0.8535701846046674	0.3698492403046337	0.8363636363129476	0.7256704980787305	13.520172893600646	3.0487556021788054	0.22549678106706092
2	2	undersample	1.0	100	5	0.1	3	0.8610550415848987	0.4514180603240541	0.8231707316571237	0.733333333327714	12.80172329674945	3.086890127890786	0.24113081718125876
2	3	undersample	1.0	100	5	0.1	3	0.8357162881973647	0.40512249998565325	0.7926829267809339	0.7432950191513924	11.07111433031818	3.087913967548923	0.27891626485886306
2	1	undersample	1.0	100	5	0.3	1	0.833284569836294	0.34266937239332046	0.7999999999515152	0.7195402298795438	10.262294486083604	2.8524589144579617	0.2779552677720516
2	2	undersample	1.0	100	5	0.3	1	0.8446640500887767	0.40738196952182826	0.7682926828799821	0.7379310344771041	9.336564567136097	2.9316430201134565	0.3139958927791215
2	3	undersample	1.0	100	5	0.3	1	0.815858330997103	0.353758738099382	0.7256097560533165	0.735632183902409	7.3584537288411775	2.7446976690176315	0.3729992327974228
2	1	undersample	1.0	100	5	0.3	3	0.8427214675490537	0.3490310101627189	0.8121212120719926	0.7302681992281206	11.702895161822594	3.0108469955693464	0.25727367774449833
2	2	undersample	1.0	100	5	0.3	3	0.8437108681431642	0.3973538479956963	0.7865853658056959	0.7432950191513924	10.672067583060437	3.064160783183162	0.28711968441112273
2	3	undersample	1.0	100	5	0.3	3	0.8203485655546211	0.3773677358690982	0.7499999999542682	0.7478927203007825	8.89969554593506	2.97492389390673	0.33427253657779027
2	1	undersample	1.0	100	10	0.1	1	0.8465900383141762	0.36536214479384943	0.8060606060117539	0.7279693486534256	11.122358477574489	2.9631240905774616	0.266411479663085
2	2	undersample	1.0	100	10	0.1	1	0.8567984300532661	0.3968443278176142	0.8597560975085514	0.7180076628297472	15.609285246914919	3.048863226736695	0.1953236821811833
2	3	undersample	1.0	100	10	0.1	1	0.8198906644238856	0.34132393664627336	0.7682926828799821	0.7432950191513924	9.600942099503538	2.9929012300858795	0.3117299430679017
2	1	undersample	1.0	100	10	0.1	3	0.8461024033437827	0.34696475388652304	0.8121212120719926	0.7287356321783239	11.612355755728302	2.99383656119369	0.25781473699626295
2	2	undersample	1.0	100	10	0.1	3	0.8483132417531072	0.362860430264313	0.8170731706818858	0.7295019157032223	12.046080443737774	3.0206244994296774	0.250755786753787
2	3	undersample	1.0	100	10	0.1	3	0.8260069152415663	0.36097540412194845	0.7499999999542682	0.7425287356264941	8.651785235438751	2.9129463151926833	0.3366873020313835
2	1	undersample	1.0	100	10	0.3	1	0.8414861256240568	0.35125941668527033	0.7999999999515152	0.731034482753019	10.871794215318028	2.9743588635316263	0.27358490198636237
2	2	undersample	1.0	100	10	0.3	1	0.8479581347537615	0.37933912445251244	0.8231707316571237	0.7386973180020023	13.160075972907242	3.1502573714909587	0.2393798672876707
2	3	undersample	1.0	100	10	0.3	1	0.8188814129520604	0.3301524795426062	0.780487804830458	0.7409961685766974	10.172254493358567	3.013421733598417	0.29623930799640585
2	1	undersample	1.0	100	10	0.3	3	0.8387367932195519	0.32565978302391424	0.7999999999515152	0.7256704980787305	10.581004959279907	2.916201010779727	0.27560717684118163
2	2	undersample	1.0	100	10	0.3	3	0.8440893374450985	0.3681797110903264	0.7865853658056959	0.7371647509522057	10.337192222935442	2.992693479007937	0.2895073740619851
2	3	undersample	1.0	100	10	0.3	3	0.8204046350808335	0.3466269897434083	0.780487804830458	0.7494252873505792	10.63404624210678	3.114790656368156	0.2929073730838509
2	1	undersample	1.0	300	5	0.1	1	0.8298989898989899	0.34044250357436046	0.7757575757105601	0.731034482753019	9.402632872332534	2.8842267767579406	0.3067467082776906
2	2	undersample	1.0	300	5	0.1	1	0.8437669376693768	0.41363189682743345	0.8048780487314099	0.7340996168526123	11.388327824754002	3.0269908186456447	0.2657976439862234
2	3	undersample	1.0	300	5	0.1	1	0.8265208858985141	0.3662246008043802	0.7621951219047441	0.7417624521015957	9.206421147134316	2.951526989751842	0.32059438195550644
2	1	undersample	1.0	300	5	0.1	3	0.8293370486473935	0.3527864814742624	0.7878787878310376	0.7233716475040355	9.712702258550637	2.8481489776469733	0.29323959539813604
2	2	undersample	1.0	300	5	0.1	3	0.8442715634052891	0.4161719124887498	0.8109756097066478	0.7325670498028156	11.752286903499646	3.032444501637708	0.2580301526855871
2	3	undersample	1.0	300	5	0.1	3	0.8291795159330904	0.3545285033032836	0.7865853658056959	0.7524904214501725	11.205483596516615	3.177999569286764	0.283611093609548
2	1	undersample	1.0	300	5	0.3	1	0.832100313479624	0.34024585186524153	0.7696969696503213	0.7279693486534256	8.943661480607135	2.829449319573967	0.31636363208430346
2	2	undersample	1.0	300	5	0.3	1	0.838935613494066	0.41763020138030776	0.8231707316571237	0.731034482753019	12.652519068767441	3.06050645256571	0.2418890901808901
2	3	undersample	1.0	300	5	0.3	1	0.8194935052798804	0.3667639277583866	0.7317073170285544	0.7295019157032223	7.355137407110131	2.705036865160905	0.3677751538665479
2	1	undersample	1.0	300	5	0.3	3	0.8231231858818064	0.33108752319152124	0.7454545454093664	0.7363984674273073	8.181270325983554	2.827959723353267	0.3456626573698487
2	2	undersample	1.0	300	5	0.3	3	0.8352023175404167	0.37291608360861955	0.780487804830458	0.7379310344771041	10.011695320444522	2.9781770363057336	0.29746979316351674
2	3	undersample	1.0	300	5	0.3	3	0.8132417531071862	0.32124535518433606	0.7256097560533165	0.7471264367758842	7.813130894019561	2.8694566490355475	0.36726078313888477
2	1	undersample	1.0	300	10	0.1	1	0.8388854057819575	0.3571066641253259	0.7999999999515152	0.7325670498028156	10.957019392194045	2.99140389936101	0.27301254864273944
2	2	undersample	1.0	300	10	0.1	1	0.8499672927763761	0.40090668444246735	0.8170731706818858	0.7340996168526123	12.331603431577216	3.072854315897851	0.24918529124227584
2	3	undersample	1.0	300	10	0.1	1	0.821040089711242	0.3333211837315305	0.77439024385522	0.7264367816036289	9.114694022545164	2.8307541492133255	0.3105703878884497
2	1	undersample	1.0	300	10	0.1	3	0.8378358295599675	0.3488008611049586	0.7878787878310376	0.7287356321783239	9.978207655598823	2.9044683056356697	0.29108115466246903
2	2	undersample	1.0	300	10	0.1	3	0.8460470984020185	0.3999819330030756	0.8414634145828376	0.7164750957799504	13.412681015135622	2.9678641007532773	0.2212729851159036
2	3	undersample	1.0	300	10	0.1	3	0.8307961872722177	0.35810502386236853	0.7926829267809339	0.7509578544003759	11.529411033913235	3.1829267011939173	0.2760701805614679
2	1	undersample	1.0	300	10	0.3	1	0.8266805990943922	0.35540370520581926	0.7818181817707989	0.7241379310289339	9.406249473854968	2.8340908061263472	0.3012986972056521
2	2	undersample	1.0	300	10	0.3	1	0.830389683207177	0.3879405511572852	0.77439024385522	0.733333333327714	9.439188654297293	2.9039633054972573	0.3076496632772892
2	3	undersample	1.0	300	10	0.3	1	0.809942995981684	0.31362090350949207	0.7682926828799821	0.7302681992281206	8.97712271030616	2.848357710132125	0.31729070797827563
2	1	undersample	1.0	300	10	0.3	3	0.841258562637873	0.3363710413921019	0.7878787878310376	0.733333333327714	10.214285114201413	2.954545343508681	0.28925619447003525
2	2	undersample	1.0	300	10	0.3	3	0.8446547051677413	0.38085231712932704	0.8231707316571237	0.7249042145538322	12.266832373100941	2.992305754153943	0.24393466385398987
2	3	undersample	1.0	300	10	0.3	3	0.8140594336977853	0.3440878798562084	0.7378048780037924	0.7371647509522057	7.892195663924624	2.8071000849609336	0.3556804881143893
2	1	undersample	1.0	500	5	0.1	1	0.8246371763613143	0.3414909922810468	0.7696969696503213	0.7379310344771041	9.410664284095411	2.9370014825851674	0.3120928873684543
2	2	undersample	1.0	500	5	0.1	1	0.8455144379029996	0.4193382017268543	0.7926829267809339	0.7417624521015957	10.982718823553505	3.0695880693419157	0.2794925381255959
2	3	undersample	1.0	500	5	0.1	1	0.8265535931221382	0.3637266199447386	0.7499999999542682	0.7471264367758842	8.863635864435484	2.9659089733728767	0.33461538020046067
2	1	undersample	1.0	500	5	0.1	3	0.8269313827934517	0.3457727998109703	0.7818181817707989	0.7210727969293405	9.26350681338483	2.8029469522313835	0.30257945679344034
2	2	undersample	1.0	500	5	0.1	3	0.8454116437716103	0.41266054328840973	0.8292682926323617	0.733333333327714	13.357141959517582	3.1097559806899766	0.23281596141925495
2	3	undersample	1.0	500	5	0.1	3	0.829777590879357	0.3636443125326767	0.780487804830458	0.7478927203007825	10.547787269517872	3.0958557595126943	0.2935075931026366
2	1	undersample	1.0	500	5	0.3	1	0.8308324625566006	0.33864378755558644	0.7696969696503213	0.7249042145538322	8.806772721998714	2.7979234230097125	0.3177013218421051
2	2	undersample	1.0	500	5	0.3	1	0.839818708531913	0.4164098398978293	0.8231707316571237	0.7318007662779173	12.701969612910382	3.0692507563896108	0.24163580317892622
2	3	undersample	1.0	500	5	0.3	1	0.8202083917390899	0.3698840689447269	0.7195121950780785	0.7318007662779173	6.999378532319318	2.6827525129924004	0.38328437740738347
2	1	undersample	1.0	500	5	0.3	3	0.8231742714501334	0.33514633828292745	0.7333333332888888	0.7348659003775107	7.622109430830736	2.765895849210213	0.36287799303973817
2	2	undersample	1.0	500	5	0.3	3	0.8360760676572283	0.37628612942941364	0.780487804830458	0.7379310344771041	10.011695320444522	2.9781770363057336	0.29746979316351674
2	3	undersample	1.0	500	5	0.3	3	0.8145033174469676	0.32725693685374835	0.7560975609295062	0.7471264367758842	9.159090386351153	2.990022054457209	0.32645402946585467
2	1	undersample	1.0	500	10	0.1	1	0.8390479507720887	0.353635522294408	0.7999999999515152	0.7295019157032223	10.787534762786676	2.9575069725770162	0.2741596601759339
2	2	undersample	1.0	500	10	0.1	1	0.8496916176058312	0.39691847304336586	0.8170731706818858	0.7394636015269007	12.67745014817089	3.136118961147995	0.24737772956858955
2	3	undersample	1.0	500	10	0.1	1	0.8210120549481356	0.33474327994039577	0.7682926828799821	0.7325670498028156	9.082792436785532	2.8728421594462494	0.31629502585386016
2	1	undersample	1.0	500	10	0.1	3	0.8368652037617554	0.34810508716618044	0.7818181817707989	0.7302681992281206	9.701467248522784	2.8985019584212366	0.29876943220603164
2	2	undersample	1.0	500	10	0.1	3	0.8451499859826185	0.39754754221301575	0.8292682926323617	0.7118773946305604	12.000759125497837	2.8781784157034975	0.2398330193613072
2	3	undersample	1.0	500	10	0.1	3	0.82950658816933	0.35640831711948207	0.7865853658056959	0.7494252873505792	11.023328281200937	3.139124958371032	0.28477105716711515
2	1	undersample	1.0	500	10	0.3	1	0.826100081272495	0.35316323917754133	0.7818181817707989	0.7264367816036289	9.515405625894994	2.8579066943822116	0.3003452203288862
2	2	undersample	1.0	500	10	0.3	1	0.8305064947201197	0.3881644737526249	0.77439024385522	0.731034482753019	9.329174804860662	2.8791431072284825	0.30861711503536743
2	3	undersample	1.0	500	10	0.3	1	0.8102560508363703	0.3141839834376467	0.7560975609295062	0.731034482753019	8.425640572753187	2.8111318527270224	0.3336401243557964
2	1	undersample	1.0	500	10	0.3	3	0.8407523510971788	0.33250387352659894	0.7878787878310376	0.7379310344771041	10.458645992059523	3.00637947036277	0.28745397521427074
2	2	undersample	1.0	500	10	0.3	3	0.8450985889169237	0.38111472099841603	0.8231707316571237	0.7272030651285273	12.409433528569085	3.017521812954898	0.24316353215588796
2	3	undersample	1.0	500	10	0.3	3	0.8142696944210822	0.34447260873103824	0.7439024389790303	0.735632183902409	8.08281530478905	2.8138917279004287	0.34813261728312056
2	1	smote	0.6	100	5	0.1	1	0.8448345524207593	0.38015511406427344	0.5757575757226814	0.8927203065065693	11.293366180677964	5.366882615945505	0.47522434118838236
2	2	smote	0.6	100	5	0.1	1	0.8364732268012335	0.43080243958311853	0.5609756097218918	0.8773946360086025	9.144096396038403	4.5754569433575725	0.500372770993412
2	3	smote	0.6	100	5	0.1	1	0.8132838052518456	0.33069431018267775	0.5609756097218918	0.8735632183841107	8.828282053681725	4.436806743927168	0.5025673883849272
2	1	smote	0.6	100	5	0.1	3	0.8484755601996982	0.38782221857628946	0.5757575757226814	0.8842911877326874	10.371806003505688	4.9759176909825955	0.4797542092074097
2	2	smote	0.6	100	5	0.1	3	0.8411503597794598	0.42860406488617503	0.5792682926476056	0.8681992337098223	9.069345368242603	4.395029444836244	0.48460271118712844
2	3	smote	0.6	100	5	0.1	3	0.8181057845061208	0.32819753340705105	0.5853658536228435	0.8704980842845174	9.489731162509614	4.520132425743998	0.4763182700795616
2	1	smote	0.6	100	5	0.3	1	0.8254127481713689	0.3426931627757671	0.3939393939155188	0.9080459770045362	6.41874927530117	4.284090442612257	0.6674338246719806
2	2	smote	0.6	100	5	0.3	1	0.8192178301093355	0.3902889474639239	0.4451219511923706	0.9003831417555527	7.250633215071237	4.468339138107585	0.616268804814636
2	3	smote	0.6	100	5	0.3	1	0.8011774600504626	0.3275443793644899	0.4451219511923706	0.9095785440543328	8.069565089621381	4.92274645779175	0.6100386232000852
2	1	smote	0.6	100	5	0.3	3	0.8365865552072449	0.3582737353175377	0.46060606057814507	0.9019157088053493	7.852176120008081	4.696022247883086	0.5980535965559177
2	2	smote	0.6	100	5	0.3	3	0.8156620876553593	0.4056438840230187	0.4512195121676085	0.8973180076559594	7.1852397258416625	4.394338850695348	0.611578589791339
2	3	smote	0.6	100	5	0.3	3	0.7993645453695916	0.32488728709440656	0.4329268292418947	0.896551724131061	6.616486783593415	4.184958944514359	0.6325046834109505
2	1	smote	0.6	100	10	0.1	1	0.8437060257749913	0.3849166223351691	0.4666666666383838	0.9072796934796378	8.561982494691106	5.033057307735781	0.5878378313943907
2	2	smote	0.6	100	10	0.1	1	0.833739837398374	0.40032440115937945	0.4817073170437983	0.9088122605294344	9.262875837301994	5.282588065179613	0.5702967485840249
2	3	smote	0.6	100	10	0.1	1	0.8163442668909447	0.34274771870589676	0.4207317072914188	0.9065134099547394	7.042881007450484	4.500449338062628	0.6390068585388433
2	1	smote	0.6	100	10	0.1	3	0.8513224195982817	0.3911278179885097	0.5030303029998163	0.9042145593800444	9.555120883557144	5.2516358146674165	0.5496147859472342
2	2	smote	0.6	100	10	0.1	3	0.8330109335576115	0.3901839706629011	0.5121951219199881	0.894252873556366	8.879346921171882	4.843583846764506	0.5454887393150518
2	3	smote	0.6	100	10	0.1	3	0.8171198953368843	0.34348393312635045	0.5060975609447501	0.8911877394567725	8.392365714791756	4.651107438693641	0.5542069438861904
2	1	smote	0.6	100	10	0.3	1	0.8275072564727737	0.3685828129648841	0.37575757573480256	0.9180076628282146	6.739496474344791	4.582837163418897	0.6799969572607384
2	2	smote	0.6	100	10	0.3	1	0.8220913933277263	0.36650963160264427	0.3658536585142772	0.9287356321767913	7.518609336116099	5.133752229225661	0.6828060781638534
2	3	smote	0.6	100	10	0.3	1	0.7886178861788617	0.3121693180907679	0.3658536585142772	0.9118773946290278	5.96989896662837	4.151643218646351	0.695429383672148
2	1	smote	0.6	100	10	0.3	3	0.8421966794380588	0.3794322387134142	0.42424242421671254	0.9195402298780112	8.421051540360748	5.272726616621361	0.6261363568598901
2	2	smote	0.6	100	10	0.3	3	0.8284879917764694	0.40148007835720806	0.40243902436570494	0.9187739463531129	7.617827289815505	4.954555302780922	0.650389545221974
2	3	smote	0.6	100	10	0.3	3	0.8129333707130175	0.3360979336879981	0.37195121948951515	0.9134099616788245	6.24727135731513	4.2955423481217165	0.6875869543619575
2	1	smote	0.6	300	5	0.1	1	0.819096714269128	0.35597961213199897	0.33939393937337003	0.9363984674257748	7.564053165334045	5.336253267399697	0.7054753681815912
2	2	smote	0.6	300	5	0.1	1	0.8195542472666106	0.41866630675611033	0.35975609753903925	0.9379310344755715	8.491003887292646	5.796069525868842	0.6826129769688373
2	3	smote	0.6	300	5	0.1	1	0.7931641902625923	0.3234553858424583	0.34756097558856336	0.9264367816020963	6.708819157304812	4.724656369193113	0.7042455894731549
2	1	smote	0.6	300	5	0.1	3	0.8167932195518401	0.3443487274258573	0.3333333333131313	0.9333333333261814	6.999998925559204	4.9999992491606875	0.7142857066597715
2	2	smote	0.6	300	5	0.1	3	0.8151901691430707	0.4122671728018207	0.40243902436570494	0.9272030651269947	8.577872033873234	5.52824057476261	0.6444769130564518
2	3	smote	0.6	300	5	0.1	3	0.7937856275114474	0.31304135401616917	0.31707317071237356	0.9272030651269947	5.913533004594035	4.355583483146299	0.7365450434836933
2	1	smote	0.6	300	5	0.3	1	0.8095344247068385	0.3450658880365643	0.30303030301193756	0.9348659003759782	6.240408230845602	4.652405702037543	0.7455290531534728
2	2	smote	0.6	300	5	0.3	1	0.8008877674983645	0.36906911930035446	0.3109756097371356	0.9448275861996566	7.728980874068835	5.636431904142661	0.7292593834412758
2	3	smote	0.6	300	5	0.3	1	0.7758387066629286	0.29225351353481915	0.2865853658361838	0.9318007662763848	5.488523141786416	4.202178062231918	0.7656300062495415
2	1	smote	0.6	300	5	0.3	3	0.8060652502031813	0.3441454393185866	0.30303030301193756	0.9287356321767913	5.6661983477935225	4.252198816127876	0.7504500369496849
2	2	smote	0.6	300	5	0.3	3	0.7955845248107654	0.35626921695663694	0.3109756097371356	0.9402298850502665	7.099726495174018	5.202860291804061	0.7328254439580734
2	3	smote	0.6	300	5	0.3	3	0.7808756191010185	0.2871345820861292	0.30487804876189767	0.9333333333261814	6.140349938239674	4.573170044962354	0.744773511209672
2	1	smote	0.6	300	10	0.1	1	0.8361267850923023	0.4080883994901759	0.3212121211926538	0.9432950191498599	7.871982174789209	5.664618164590714	0.7195923415594594
2	2	smote	0.6	300	10	0.1	1	0.8237874964956546	0.3798578787314565	0.32926829266284946	0.9432950191498599	8.166337596072228	5.806689812066798	0.7110518836738112
2	3	smote	0.6	300	10	0.1	1	0.7966872254929445	0.335106291217205	0.32926829266284946	0.9379310344755715	7.418180596797587	5.3048771931680925	0.7151183568214005
2	1	smote	0.6	300	10	0.1	3	0.8347939161732264	0.3828029340768587	0.33939393937337003	0.9394636015253681	7.973056369546315	5.606443261588519	0.7031736541174077
2	2	smote	0.6	300	10	0.1	3	0.8249229044014578	0.3902693081349693	0.37195121948951515	0.9310344827514864	7.995144437459286	5.393291900012721	0.6745709051599282
2	3	smote	0.6	300	10	0.1	3	0.8013503410896178	0.33339937584496643	0.3414634146133254	0.9264367816020963	6.530091682243425	4.641767660961655	0.7108273239535973
2	1	smote	0.6	300	10	0.3	1	0.8177917102055032	0.366401196130569	0.3272727272528925	0.9371647509506732	7.2557667831614845	5.208424890808162	0.7178324460948396
2	2	smote	0.6	300	10	0.3	1	0.8121437248855248	0.3574115542659553	0.3414634146133254	0.9356321839008764	7.537035837980784	5.3048772237155735	0.7038413061024296
2	3	smote	0.6	300	10	0.3	1	0.7977618914120176	0.3089016595052913	0.3658536585142772	0.9310344827514864	7.788460376826523	5.304877278701038	0.6811201372482237
2	1	smote	0.6	300	10	0.3	3	0.8336468129571577	0.3622245731316803	0.3090909090721763	0.9295019157016897	5.898454523837327	4.384386729154247	0.7433110914818707
2	2	smote	0.6	300	10	0.3	3	0.8079104756564808	0.3465801489507481	0.3231707316876115	0.9386973180004698	7.311372656120383	5.271721700086	0.721030355710195
2	3	smote	0.6	300	10	0.3	3	0.8006634893935146	0.3409875319626135	0.3536585365638013	0.9333333333261814	7.660376179288661	5.304877252156331	0.692508703410069
2	1	smote	0.6	500	5	0.1	1	0.817206548241031	0.3527650881393982	0.30303030301193756	0.9386973180004698	6.657607589476291	4.943181010945818	0.7424860774587329
2	2	smote	0.6	500	5	0.1	1	0.8189001027941315	0.4164737630665668	0.34756097558856336	0.95249042144864	10.679979616892297	7.315596412981658	0.6849822348547312
2	3	smote	0.6	500	5	0.1	1	0.7908700121483973	0.3201386380128854	0.2987804877866597	0.9333333333261814	5.965216479832645	4.481706644063107	0.7513066121846221
2	1	smote	0.6	500	5	0.1	3	0.8134819458957391	0.34692384839132384	0.29090909089146005	0.9402298850502665	6.453647817129387	4.867132051942567	0.7541675848018325
2	2	smote	0.6	500	5	0.1	3	0.8132931501728811	0.40810037041017355	0.35975609753903925	0.9379310344755715	8.491003887292646	5.796069525868842	0.6826129769688373
2	3	smote	0.6	500	5	0.1	3	0.7920147649752359	0.3188338439059395	0.2865853658361838	0.9363984674257748	5.914323016927451	4.505949922546751	0.7618707754897712
2	1	smote	0.6	500	5	0.3	1	0.8083594566353187	0.3448215762110432	0.29090909089146005	0.9333333333261814	5.743588866839405	4.3636357083584185	0.7597402516248976
2	2	smote	0.6	500	5	0.3	1	0.8042192318474909	0.3705112235694972	0.2987804877866597	0.945593869724555	7.405509944454791	5.491668518920967	0.7415651975429459
2	3	smote	0.6	500	5	0.3	1	0.77530604616391	0.29788788600831295	0.2926829268114218	0.9295019157016897	5.4557713259904626	4.151643100775802	0.7609635371703162
2	1	smote	0.6	500	5	0.3	3	0.8092975734355045	0.3506056935045119	0.30303030301193756	0.9371647509506732	6.484622490528992	4.822615639637188	0.7437002819878188
2	2	smote	0.6	500	5	0.3	3	0.7985748995420988	0.37224708811141244	0.3231707316876115	0.9417624521000632	7.721312065690729	5.549180689253489	0.7186836336660811
2	3	smote	0.6	500	5	0.3	3	0.7765349032800672	0.28661384463800854	0.30487804876189767	0.9325670498012831	6.065589194588763	4.521202211254831	0.7453854861506936
2	1	smote	0.6	500	10	0.1	1	0.8357831185417393	0.40581295563926295	0.3272727272528925	0.9486590038241483	8.98910672647611	6.374489937574018	0.7091349609753563
2	2	smote	0.6	500	10	0.1	1	0.8237594617325483	0.3823216251091275	0.3536585365638013	0.9494252873490466	10.271867563545063	6.9927924074762	0.6807712678826776
2	3	smote	0.6	500	10	0.1	1	0.7967479674796748	0.33213090147391394	0.32926829266284946	0.9379310344755715	7.418180596797587	5.3048771931680925	0.7151183568214005
2	1	smote	0.6	500	10	0.1	3	0.83449204690584	0.3801217598627384	0.3272727272528925	0.9417624521000632	7.866997198338184	5.619616258896175	0.7143279752804901
2	2	smote	0.6	500	10	0.1	3	0.825801326978787	0.39191685148716543	0.3536585365638013	0.9325670498012831	7.567108625235401	5.244594565055603	0.6930777327411981
2	3	smote	0.6	500	10	0.1	3	0.8024109896271375	0.33296337541740056	0.3353658536380874	0.9279693486518931	6.500584669905434	4.655876363779927	0.7162242375410535
2	1	smote	0.6	500	10	0.3	1	0.8177220480668757	0.36525446811342577	0.3272727272528925	0.9371647509506732	7.2557667831614845	5.208424890808162	0.7178324460948396
2	2	smote	0.6	500	10	0.3	1	0.8121343799644893	0.35394170980723494	0.3353658536380874	0.9348659003759782	7.242308630119602	5.148851432435987	0.7109406161730877
2	3	smote	0.6	500	10	0.3	1	0.797771236333053	0.3088103691627961	0.3658536585142772	0.9310344827514864	7.788460376826523	5.304877278701038	0.6811201372482237
2	1	smote	0.6	500	10	0.3	3	0.8340369209334726	0.36502545139374915	0.3212121211926538	0.9287356321767913	6.167049806677567	4.507330745095549	0.7308730794657434
2	2	smote	0.6	500	10	0.3	3	0.8091159704700496	0.3510227827001134	0.3231707316876115	0.9409961685751649	7.614834297648617	5.477113419798236	0.7192688809185473
2	3	smote	0.6	500	10	0.3	3	0.8	0.33896403026106314	0.3536585365638013	0.9333333333261814	7.660376179288661	5.304877252156331	0.692508703410069
2	1	smote	0.8	100	5	0.1	1	0.8405526529664461	0.37334897723706356	0.6181818181443526	0.8482758620624654	9.051947359053552	4.074379896329096	0.45011085948644197
2	2	smote	0.8	100	5	0.1	1	0.8374030464442576	0.4224998419153315	0.6707317072761748	0.8352490421391936	10.32730328067071	4.0711852317787764	0.39421570354437574
2	3	smote	0.8	100	5	0.1	1	0.8075133165124755	0.3116589389422048	0.6036585365485574	0.8436781609130753	8.220135141544858	3.861638920435785	0.46977802332197344
2	1	smote	0.8	100	5	0.1	3	0.8442818994543133	0.3713712659523603	0.654545454505785	0.8337164750893968	9.49987804034736	3.9363215056600747	0.41435494160484654
2	2	smote	0.8	100	5	0.1	3	0.842575460237361	0.4281510130248031	0.6890243902018888	0.8283524904151085	10.692663784569932	4.01418203926401	0.37541458454253884
2	3	smote	0.8	100	5	0.1	3	0.8082655826558266	0.30816769061116117	0.6036585365485574	0.8390804597636853	7.941757673150949	3.751306386713538	0.4723521494464844
2	1	smote	0.8	100	5	0.3	1	0.8151817020782538	0.33441414943559755	0.46060606057814507	0.8957854406061626	7.340052129438708	4.419785671593271	0.6021463499511589
2	2	smote	0.8	100	5	0.3	1	0.8150686851696103	0.3971814552675357	0.5121951219199881	0.8850574712575858	8.084999239713806	4.456097172760518	0.5511561547244206
2	3	smote	0.8	100	5	0.3	1	0.7784693019343988	0.28153447733903303	0.4207317072914188	0.8789272030583991	5.2726844203503145	3.4750305863013278	0.6590628713075158
2	1	smote	0.8	100	5	0.3	3	0.8323557413212586	0.362133233799252	0.5212121211805326	0.8911877394567725	8.915848640499673	4.790012363297507	0.5372469259270166
2	2	smote	0.8	100	5	0.3	3	0.81478366507803	0.38608283979721747	0.5121951219199881	0.8704980842845174	7.05798757449891	3.955115872525998	0.5603744353753584
2	3	smote	0.8	100	5	0.3	3	0.794402392299785	0.3104825258210633	0.48780487801903627	0.8727969348592124	6.534709718273124	3.834851299617849	0.5868433946724962
2	1	smote	0.8	100	10	0.1	1	0.8378962034134447	0.3621064020648196	0.49696969693957754	0.896551724131061	8.562248109531026	4.804039939039684	0.5610722548520415
2	2	smote	0.8	100	10	0.1	1	0.8321605457433884	0.38028410744824453	0.5304878048457019	0.8758620689588057	7.971860770460839	4.273373639004237	0.5360572245717474
2	3	smote	0.8	100	10	0.1	1	0.8013269787870294	0.30622632624051593	0.48780487801903627	0.8804597701081958	7.014651385653676	4.080675080295539	0.5817359674487599
2	1	smote	0.8	100	10	0.1	3	0.8476117496807152	0.38639150411061224	0.5454545454214875	0.8804597701081958	8.838460726527876	4.562936680695789	0.5162591918993227
2	2	smote	0.8	100	10	0.1	3	0.835987290907392	0.39938596490790634	0.5792682926476056	0.8574712643612455	8.283075548822373	4.064220800173091	0.4906656583520063
2	3	smote	0.8	100	10	0.1	3	0.8047612372675451	0.32110903396198814	0.518292682895226	0.8582375478861438	6.513855126955619	3.6560643428932584	0.5612750370552748
2	1	smote	0.8	100	10	0.3	1	0.8264112388250319	0.3781605974473581	0.3999999999757576	0.9172413793033163	7.388887962233408	4.833332748602211	0.6541353312457562
2	2	smote	0.8	100	10	0.3	1	0.8312026913372582	0.38179785805377975	0.41463414631618084	0.9164750957784179	7.772170284899129	4.964197212058233	0.6387144069632228
2	3	smote	0.8	100	10	0.3	1	0.7923324922904402	0.2844136428224207	0.3536585365638013	0.9072796934796378	5.3541238402017	3.814250747150272	0.7123949328496189
2	1	smote	0.8	100	10	0.3	3	0.8357924068268896	0.3651175376349868	0.43636363633719005	0.9095785440543328	7.787861316952686	4.825885444053672	0.6196676044641457
2	2	smote	0.8	100	10	0.3	3	0.8190449490701803	0.3619702966090128	0.4329268292418947	0.8950191570812643	6.5087506242344455	4.123864659177592	0.6335877393635942
2	3	smote	0.8	100	10	0.3	3	0.7959162695075226	0.2925019833842171	0.4329268292418947	0.8957854406061626	6.5622226151308665	4.154187190524393	0.6330457481469214
2	1	smote	0.8	300	5	0.1	1	0.8198165563682804	0.3452760807133785	0.3454545454336088	0.9356321839008764	7.671625762994399	5.36688228217657	0.6995756012172188
2	2	smote	0.8	300	5	0.1	1	0.8119428090832632	0.3983382221578859	0.38414634143999105	0.9218390804527062	7.356725876163607	4.914812856819354	0.6680706697494995
2	3	smote	0.8	300	5	0.1	1	0.7834314550042052	0.2953466794572395	0.3536585365638013	0.9118773946290278	5.662017386248077	4.013255111358139	0.7088030256645572
2	1	smote	0.8	300	5	0.1	3	0.8228073841866945	0.33531135943639206	0.37575757573480256	0.9272030651269947	7.666835909478918	5.161721778164095	0.6732531858565048
2	2	smote	0.8	300	5	0.1	3	0.8181945612559574	0.39363198696238644	0.4085365853409429	0.9226053639776046	8.233948063365181	5.278615593418779	0.6410795247258275
2	3	smote	0.8	300	5	0.1	3	0.7799457994579946	0.31009224451880013	0.3231707316876115	0.9134099616788245	5.0367529723185935	3.732192531974606	0.7409917663460508
2	1	smote	0.8	300	5	0.3	1	0.7923092998955068	0.34377569417561477	0.29090909089146005	0.9425287356249615	6.728203937978325	5.061817300119079	0.7523281516876854
2	2	smote	0.8	300	5	0.3	1	0.7901831604522942	0.3548459667708344	0.30487804876189767	0.9310344827514864	5.921051756140082	4.420731065584198	0.7466124581311787
2	3	smote	0.8	300	5	0.3	1	0.7835716288197365	0.3078678048661595	0.2987804877866597	0.9348659003759782	6.115600066725844	4.587158548897516	0.7500749620138875
2	1	smote	0.8	300	5	0.3	3	0.8127992569371879	0.35678576645343135	0.30303030301193756	0.9425287356249615	7.130433519568113	5.2727263542907075	0.739467841403525
2	2	smote	0.8	300	5	0.3	3	0.7968273993084759	0.4004061271722003	0.38414634143999105	0.9318007662763848	8.522414997651769	5.632706764268316	0.6609284669423138
2	3	smote	0.8	300	5	0.3	3	0.779268292682927	0.31684515433554533	0.2926829268114218	0.9218390804527062	4.880323907653394	3.7446193194814126	0.7672890860391065
2	1	smote	0.8	300	10	0.1	1	0.8277208870312318	0.3656048209099949	0.3454545454336088	0.9356321839008764	7.671625762994399	5.36688228217657	0.6995756012172188
2	2	smote	0.8	300	10	0.1	1	0.821152228763667	0.3510875077578788	0.38414634143999105	0.9302681992265881	8.321400139578348	5.508911028974205	0.6620173111924581
2	3	smote	0.8	300	10	0.1	1	0.793986543313709	0.31565865668152	0.3414634146133254	0.9218390804527062	6.11546760673386	4.368722539394981	0.7143725973513161
2	1	smote	0.8	300	10	0.1	3	0.8307767328456983	0.38281621578439146	0.36363636361432505	0.9386973180004698	8.749998534872823	5.931817213134981	0.6779220707288052
2	2	smote	0.8	300	10	0.1	3	0.8300626109709373	0.3925070251975124	0.38414634143999105	0.9287356321767913	8.129031080637358	5.390439840686944	0.6631097489879438
2	3	smote	0.8	300	10	0.1	3	0.7965096719932717	0.29365103512235313	0.34756097558856336	0.9149425287286213	5.73023421533551	4.086189367395661	0.7130928957768733
2	1	smote	0.8	300	10	0.3	1	0.8195704168117961	0.3639347591514636	0.33939393937337003	0.9287356321767913	6.695471070247669	4.762462674063221	0.7112961219818017
2	2	smote	0.8	300	10	0.3	1	0.8020558826277917	0.325218379221883	0.3353658536380874	0.9226053639776046	6.015077775433243	4.333191905045266	0.7203883319002279
2	3	smote	0.8	300	10	0.3	1	0.7917811419493505	0.28980056464063303	0.34756097558856336	0.9103448275792312	5.4090576111477215	3.8766412180992913	0.716694375008912
2	1	smote	0.8	300	10	0.3	3	0.8169929176825728	0.35088900360289066	0.33939393937337003	0.9379310344755715	7.763505345980389	5.468012586091332	0.704322630664173
2	2	smote	0.8	300	10	0.3	3	0.8075693860386879	0.33549512374036466	0.37195121948951515	0.925670498077198	7.37543687133728	5.004085320455498	0.6784798424820374
2	3	smote	0.8	300	10	0.3	3	0.7915568638445005	0.2816379534936371	0.3536585365638013	0.9095785440543328	5.504156712649501	3.9112232130400213	0.710594440200038
2	1	smote	0.8	500	5	0.1	1	0.8123162661093696	0.34387890066512705	0.3090909090721763	0.9363984674257748	6.586555697431531	4.859802082810439	0.7378366235997962
2	2	smote	0.8	500	5	0.1	1	0.8119101018596392	0.4001830683305287	0.34756097558856336	0.9318007662763848	7.278377567627996	5.096258501004667	0.7001915441825242
2	3	smote	0.8	500	5	0.1	1	0.7805719091673675	0.29151720067254727	0.2865853658361838	0.925670498077198	5.002730833337221	3.8556067223181705	0.7707004035871472
2	1	smote	0.8	500	5	0.1	3	0.8158133054684779	0.326595525329022	0.3090909090721763	0.9333333333261814	6.263156936491694	4.6363629401308195	0.7402597323541292
2	2	smote	0.8	500	5	0.1	3	0.8119428090832632	0.38331468503857036	0.3536585365638013	0.9287356321767913	7.130857158501061	4.962627154918139	0.6959369642811264
2	3	smote	0.8	500	5	0.1	3	0.778188954303336	0.30529570901129366	0.3231707316876115	0.9226053639776046	5.691908979103452	4.175621290316347	0.7336064664292946
2	1	smote	0.8	500	5	0.3	1	0.7911296876814119	0.33037798702687055	0.2606060605902663	0.9432950191498599	5.863202319400931	4.595822284479259	0.7838416577643889
2	2	smote	0.8	500	5	0.3	1	0.7919586954490234	0.3520230913784762	0.2926829268114218	0.9425287356249615	6.786205695833131	5.09268203975207	0.7504461550608499
2	3	smote	0.8	500	5	0.3	1	0.7843799644893	0.3098838951207547	0.2865853658361838	0.9325670498012831	5.555457592454598	4.249930078579541	0.7650008936792542
2	1	smote	0.8	500	5	0.3	3	0.8127388830837107	0.3543176529687643	0.30303030301193756	0.9402298850502665	6.83946371765302	5.069929220773508	0.7412758312165783
2	2	smote	0.8	500	5	0.3	3	0.7951593309036539	0.3933235077808547	0.3658536585142772	0.9386973180004698	8.834133135705951	5.967986830286038	0.6755599729217567
2	3	smote	0.8	500	5	0.3	3	0.7801747500233623	0.3224756027812438	0.2926829268114218	0.9325670498012831	5.722569669054696	4.340354122804638	0.7584624245030674
2	1	smote	0.8	500	10	0.1	1	0.8299361430395914	0.37451925553139026	0.3272727272528925	0.9394636015253681	7.549776351874566	5.406213145103215	0.7160759229991123
2	2	smote	0.8	500	10	0.1	1	0.8197177833847302	0.3530562066705688	0.3414634146133254	0.9340996168510798	7.3496973933666165	5.181508004689656	0.7049960908416707
2	3	smote	0.8	500	10	0.1	1	0.7949397252593216	0.3149058411521111	0.3231707316876115	0.9218390804527062	5.631424806028912	4.134683831927393	0.7342162806092375
2	1	smote	0.8	500	10	0.1	3	0.8302008591663765	0.3880318624089825	0.35151515149384754	0.9409961685751649	8.644736938512693	5.957496037637516	0.6891471647505238
2	2	smote	0.8	500	10	0.1	3	0.8292075506961967	0.38926183942403764	0.39634146339046694	0.9379310344755715	9.921434939049083	6.38550032510974	0.6436065211457614
2	3	smote	0.8	500	10	0.1	3	0.7953275394822913	0.29474761637687025	0.3353658536380874	0.9180076628282146	5.649489133099871	4.090209211055381	0.7239962867786232
2	1	smote	0.8	500	10	0.3	1	0.8201648670614188	0.36314449668921783	0.33939393937337003	0.9295019157016897	6.7738322822068175	4.81422856534584	0.7107097278232449
2	2	smote	0.8	500	10	0.3	1	0.8028174936921783	0.3260224170463121	0.3414634146133254	0.9218390804527062	6.11546760673386	4.368722539394981	0.7143725973513161
2	3	smote	0.8	500	10	0.3	1	0.7917811419493506	0.2906784612187204	0.3414634146133254	0.9118773946290278	5.3655388272043965	3.874867004069927	0.7221766676569664
2	1	smote	0.8	500	10	0.3	3	0.8171740392430048	0.3482590896617914	0.3333333333131313	0.9379310344755715	7.555554310908864	5.370369504196844	0.7107843061742606
2	2	smote	0.8	500	10	0.3	3	0.8076908700121483	0.3337326381659313	0.3658536585142772	0.9264367816020963	7.2656239831543346	4.973322493887487	0.6845003860318276
2	3	smote	0.8	500	10	0.3	3	0.7915288290813942	0.28164019142424146	0.34756097558856336	0.9103448275792312	5.4090576111477215	3.8766412180992913	0.716694375008912
2	1	smote	1.0	100	5	0.1	1	0.8435109717868339	0.3749407602285514	0.7090909090479338	0.8168582375416333	10.871861156152573	3.8718141663127694	0.3561316689004101
2	2	smote	1.0	100	5	0.1	1	0.8319502850200915	0.39474540736574326	0.6951219511771267	0.8076628352428532	9.574182631763668	3.6140800760685896	0.37748182997225854
2	3	smote	1.0	100	5	0.1	1	0.8040650406504064	0.3080343596265451	0.6280487804495092	0.7954022988444798	6.564376116579825	3.0696764734191597	0.46762652737435817
2	1	smote	1.0	100	5	0.1	3	0.8444537327295949	0.3862779212912583	0.7090909090479338	0.8030651340934631	9.939688058159375	3.600636534203625	0.36224843412978375
2	2	smote	1.0	100	5	0.1	3	0.8351602653957574	0.39851986606826106	0.7012195121523647	0.7992337164689715	9.342965593458619	3.492715334927428	0.3738336833802707
2	3	smote	1.0	100	5	0.1	3	0.8070273806186338	0.318935912854368	0.646341463375223	0.793869731794683	7.038584384546916	3.1355969098893453	0.4454868576112616
2	1	smote	1.0	100	5	0.3	1	0.8227795193312435	0.3412854035169161	0.5212121211805326	0.8842911877326874	8.319556600984466	4.504514962363191	0.5414368932395506
2	2	smote	1.0	100	5	0.3	1	0.8015185496682553	0.3582372214060369	0.4756097560685604	0.8597701149359406	5.560807810850689	3.3916431004337104	0.6099191268951228
2	3	smote	1.0	100	5	0.3	1	0.7839314082796002	0.2908843971882233	0.4817073170437983	0.8628352490355339	5.846466845182216	3.511888284255381	0.6006855625435874
2	1	smote	1.0	100	5	0.3	3	0.8325647277371416	0.37736566096435753	0.5515151514817264	0.8704980842845174	8.266111560720992	4.258740929408356	0.5152048596808173
2	2	smote	1.0	100	5	0.3	3	0.821904494907018	0.3638059324988343	0.5365853658209399	0.8544061302616521	6.7950133367018335	3.685493969837587	0.542382143973292
2	3	smote	1.0	100	5	0.3	3	0.7942668909447715	0.31044519609047344	0.4939024389942742	0.8597701149359406	5.983408586232207	3.5220909119888533	0.5886428782849763
2	1	smote	1.0	100	10	0.1	1	0.8422245442935098	0.3743601832757851	0.5696969696624425	0.8758620689588057	9.34115722160957	4.589225219011749	0.49129085580356063
2	2	smote	1.0	100	10	0.1	1	0.8217876833940752	0.3711566746408349	0.5365853658209399	0.8490421455873637	6.512422714746657	3.554537339997131	0.5458087459255446
2	3	smote	1.0	100	10	0.1	1	0.801714793009999	0.32147437590901057	0.4939024389942742	0.8620689655106356	6.099397113939434	3.5807924229295467	0.5870731639610918
2	1	smote	1.0	100	10	0.1	3	0.8456194125159642	0.3795652086626544	0.5939393939033976	0.8567049808363472	8.744831295320315	4.14487088191369	0.47397950337629174
2	2	smote	1.0	100	10	0.1	3	0.8320857863751051	0.38896741897760645	0.6158536584990333	0.8436781609130753	8.652426994951187	3.939651827919336	0.45532331491429034
2	3	smote	1.0	100	10	0.1	3	0.8011400803663208	0.3059035261580604	0.5670731706971297	0.8398467432885837	6.86892599586793	3.5408155096764355	0.5154831254721899
2	1	smote	1.0	100	10	0.3	1	0.8310646696853594	0.3633672651098562	0.4727272726986226	0.9034482758551461	8.38916164018301	4.896103388359684	0.5836224779620838
2	2	smote	1.0	100	10	0.3	1	0.8065040650406503	0.3309722368210804	0.42682926826665674	0.894252873556366	6.297409181262905	4.036319872303755	0.6409492686832532
2	3	smote	1.0	100	10	0.3	1	0.7891739089804692	0.2916327952020909	0.43902439021713263	0.894252873556366	6.618146789477176	4.15164329722672	0.6273120502020816
2	1	smote	1.0	100	10	0.3	3	0.8308556832694765	0.37075942860754246	0.4787878787588613	0.9042145593800444	8.671626945421133	4.998544932032842	0.5764252633072444
2	2	smote	1.0	100	10	0.3	3	0.8204607046070462	0.3671975565201361	0.4695121950933224	0.8934865900314676	7.424294306352774	4.408009762826429	0.5937277681478316
2	3	smote	1.0	100	10	0.3	3	0.7962293243622092	0.3078004307512619	0.4451219511923706	0.8812260536330941	5.9517896162151205	3.7476393378472617	0.6296659525933604
2	1	smote	1.0	300	5	0.1	1	0.8271821664925114	0.34436700511039686	0.38787878785528007	0.923371647502503	7.635642533896561	5.061817520476832	0.6629196458123479
2	2	smote	1.0	300	5	0.1	1	0.8159144005233157	0.3846473234648228	0.38414634143999105	0.9218390804527062	7.356725876163607	4.914812856819354	0.6680706697494995
2	3	smote	1.0	300	5	0.1	1	0.7785627511447528	0.28310581873003055	0.34756097558856336	0.9134099616788245	5.619385653266653	4.013867440048162	0.7142893603540041
2	1	smote	1.0	300	5	0.1	3	0.821688145826077	0.3553954867727386	0.42424242421671254	0.9126436781539262	7.698060021443066	4.8564587735236975	0.6308678658019495
2	2	smote	1.0	300	5	0.1	3	0.8170404635080832	0.41409697938307244	0.4085365853409429	0.9057471264298411	6.637665849024197	4.334473067201611	0.6530116308072609
2	3	smote	1.0	300	5	0.1	3	0.7817026446126529	0.30137036255814625	0.3658536585142772	0.9072796934796378	5.645263198678513	3.94577663498304	0.6989535190235356
2	1	smote	1.0	300	5	0.3	1	0.8028654359688842	0.3439334943112192	0.3575757575540863	0.9310344827514864	7.5141498241093	5.184847732194971	0.690011215961889
2	2	smote	1.0	300	5	0.3	1	0.7844079992524063	0.34679192603655046	0.2987804877866597	0.9333333333261814	5.965216479832645	4.481706644063107	0.7513066121846221
2	3	smote	1.0	300	5	0.3	1	0.7689514998598262	0.2800385833932912	0.30487804876189767	0.925670498077198	5.4621081308256745	4.101709279061883	0.7509388547789094
2	1	smote	1.0	300	5	0.3	3	0.7965168930686173	0.3515742330400706	0.3454545454336088	0.9325670498012831	7.2989256580492405	5.122933123736458	0.7018749458144763
2	2	smote	1.0	300	5	0.3	3	0.7935099523409027	0.35735846473338384	0.3231707316876115	0.9279693486518931	6.151331310000521	4.486571768733384	0.7293659666690414
2	3	smote	1.0	300	5	0.3	3	0.7759882253994954	0.3070710606417418	0.3231707316876115	0.9249042145522997	5.880767722613841	4.303446414821989	0.7317830866650089
2	1	smote	1.0	300	10	0.1	1	0.8298293277603622	0.37366353816345743	0.3999999999757576	0.9386973180004698	10.208331614833147	6.52499893444848	0.6391836666908486
2	2	smote	1.0	300	10	0.1	1	0.8208064666853564	0.3699743894572722	0.42682926826665674	0.9149425287286213	8.010349792659548	5.018127293292916	0.6264554411578734
2	3	smote	1.0	300	10	0.1	1	0.800271002710027	0.334603394410466	0.390243902415229	0.9180076628282146	7.165606571488666	4.759516172864443	0.6642167768666066
2	1	smote	1.0	300	10	0.1	3	0.8370277487518867	0.38165002595790454	0.3818181817950413	0.9287356321767913	8.04933469795883	5.357770508321124	0.6656165545192714
2	2	smote	1.0	300	10	0.1	3	0.8196944210821419	0.3549752197245586	0.40243902436570494	0.9103448275792312	6.838303759514808	4.488742463062337	0.6564116705745439
2	3	smote	1.0	300	10	0.1	3	0.7876553593122139	0.31337953361294096	0.390243902415229	0.9088122605294344	6.378486669411199	4.279565014829054	0.6709373512634833
2	1	smote	1.0	300	10	0.3	1	0.815344247068385	0.34785862283626273	0.41212121209623503	0.9164750957784179	7.692044818567544	4.934111168350611	0.6414563627502395
2	2	smote	1.0	300	10	0.3	1	0.8122885711615736	0.38352982796543944	0.38414634143999105	0.9080459770045362	6.159652771374224	4.177591008530765	0.6782185785453313
2	3	smote	1.0	300	10	0.3	1	0.7903513690309317	0.29369662029468624	0.34756097558856336	0.9065134099547394	5.165542560304438	3.7177624966604323	0.7197235143457796
2	1	smote	1.0	300	10	0.3	3	0.8163241611517472	0.36206036672990266	0.3818181817950413	0.9241379310274013	7.524063146754707	5.033057187016368	0.6689280796302998
2	2	smote	1.0	300	10	0.3	3	0.8081908232875433	0.3391647533255453	0.4207317072914188	0.9149425287286213	7.812801317891429	4.946439760531589	0.6331198607439505
2	3	smote	1.0	300	10	0.3	3	0.7942995981683956	0.30398188592748054	0.3231707316876115	0.9164750957784179	5.239110028324032	3.869153709398328	0.7385135330408307
2	1	smote	1.0	500	5	0.1	1	0.8185301288749565	0.33424811336169097	0.35151515149384754	0.9318007662763848	7.406068401502833	5.154238262793653	0.6959479590665237
2	2	smote	1.0	500	5	0.1	1	0.8079945799457994	0.3778632648615783	0.34756097558856336	0.9279693486518931	6.862894229993705	4.82518095882647	0.7030825084130655
2	3	smote	1.0	500	5	0.1	1	0.7806139613120269	0.28768349105758056	0.2865853658361838	0.9241379310274013	4.893550237142325	3.777715687698172	0.771978513695352
2	1	smote	1.0	500	5	0.1	3	0.817471264367816	0.36064820486419347	0.3575757575540863	0.9279693486518931	7.170713549206513	4.964215944457435	0.692290361159333
2	2	smote	1.0	500	5	0.1	3	0.8122465190169141	0.3925660177112691	0.3658536585142772	0.9195402298780112	6.593405748774513	4.547037761718832	0.6896341388712368
2	3	smote	1.0	500	5	0.1	3	0.7775161199887861	0.2955715600070731	0.2804878048609459	0.9187739463531129	4.4094973693599515	3.4531749079988243	0.7831221054578125
2	1	smote	1.0	500	5	0.3	1	0.8069987228607918	0.35093829603491106	0.3454545454336088	0.9356321839008764	7.671625762994399	5.36688228217657	0.6995756012172188
2	2	smote	1.0	500	5	0.3	1	0.7917344173441735	0.35490510396848207	0.2865853658361838	0.9425287356249615	6.588033023134496	4.986584497257235	0.756915518465989
2	3	smote	1.0	500	5	0.3	1	0.7674609849546771	0.27967424459180484	0.3109756097371356	0.9272030651269947	5.748485453765528	4.2718222623165625	0.7431213385142105
2	1	smote	1.0	500	5	0.3	3	0.7957552536862882	0.3545135026744527	0.35151515149384754	0.9363984674257748	7.980631525115139	5.5268337412354	0.6925308660143092
2	2	smote	1.0	500	5	0.3	3	0.7941827866554528	0.3650352720683544	0.34756097558856336	0.9318007662763848	7.278377567627996	5.096258501004667	0.7001915441825242
2	3	smote	1.0	500	5	0.3	3	0.7801140080366321	0.3132497011233441	0.32926829266284946	0.9264367816020963	6.182385503352095	4.475990244498738	0.7239907929144821
2	1	smote	1.0	500	10	0.1	1	0.8307442238476721	0.37469687707919913	0.36363636361432505	0.9402298850502665	8.989009445863426	6.083915064928209	0.676817063290307
2	2	smote	1.0	500	10	0.1	1	0.8216708718811326	0.37073659433433137	0.40243902436570494	0.9195402298780112	7.696792010058393	5.001741537890714	0.6498475539401833
2	3	smote	1.0	500	10	0.1	1	0.7988879543967853	0.3323236807333389	0.3780487804647531	0.9218390804527062	7.168972524640782	4.836799954330157	0.6746852308354733
2	1	smote	1.0	500	10	0.1	3	0.8348542900267037	0.37832202577011625	0.36363636361432505	0.9302681992265881	7.623232784669001	5.214784466101607	0.6840646923909597
2	2	smote	1.0	500	10	0.1	3	0.8181665264928512	0.363237971874572	0.390243902415229	0.9203065134029096	7.390768270678834	4.896809891379226	0.6625576175752262
2	3	smote	1.0	500	10	0.1	3	0.7882814690215868	0.3148529850077672	0.3780487804647531	0.9149425287286213	6.538419979055672	4.444627031202297	0.6797707978464889
2	1	smote	1.0	500	10	0.3	1	0.8152327876465808	0.34770640333052716	0.41212121209623503	0.9164750957784179	7.692044818567544	4.934111168350611	0.6414563627502395
2	2	smote	1.0	500	10	0.3	1	0.8130501822259601	0.3836227933081549	0.3780487804647531	0.9065134099547394	5.89408485063002	4.043882013911348	0.6860915744262228
2	3	smote	1.0	500	10	0.3	1	0.7902252125969537	0.29504304251993513	0.3536585365638013	0.9049808429049427	5.211350622106793	3.721970496857766	0.7142045727945241
2	1	smote	1.0	500	10	0.3	3	0.8176616742133983	0.3622973128136853	0.3818181817950413	0.9249042145522997	7.6071418110612	5.084414906570295	0.6683738724452145
2	2	smote	1.0	500	10	0.3	3	0.8082655826558267	0.33895316465534253	0.41463414631618084	0.9149425287286213	7.619368436282893	4.874752227770261	0.6397842803300273
2	3	smote	1.0	500	10	0.3	3	0.7942341837211475	0.3067866760188224	0.32926829266284946	0.9149425287286213	5.280589044490564	3.871126769111678	0.7330861545351042
2	1	class_weight		100	5	0.1	1	0.8576384535005225	0.39372447378508557	0.7636363635900826	0.7923371647448864	12.326993184302065	3.677289322757549	0.29831193580690046
2	2	class_weight		100	5	0.1	1	0.8569713110924212	0.4313739947999248	0.7865853658056959	0.7724137930975294	12.5090900646591	3.456208273556294	0.2762957281944858
2	3	class_weight		100	5	0.1	1	0.8394682739930848	0.37907001210080915	0.7621951219047441	0.7762452107220211	11.119159799968607	3.406385580842183	0.3063527758329548
2	1	class_weight		100	5	0.1	3	0.8574573319400907	0.39376455177444036	0.7757575757105601	0.7839080459710046	12.549740367373575	3.5899418064730457	0.28605704786599895
2	2	class_weight		100	5	0.1	3	0.8570694327632932	0.44181762967557153	0.7987804877561718	0.7501915708754775	11.921267126923961	3.197572069845095	0.2682241674973264
2	3	class_weight		100	5	0.1	3	0.8390944771516681	0.3903579898898751	0.7987804877561718	0.7632183907987493	12.79552723413628	3.3734902668997067	0.263646044216493
2	1	class_weight		100	5	0.3	1	0.8408684546615581	0.37767715412752895	0.5575757575419651	0.8681992337098223	8.301687737031225	4.23044365318748	0.5095883757829051
2	2	class_weight		100	5	0.3	1	0.8220867208672087	0.3567586434336769	0.5975609755733194	0.8559386973114488	8.822210777700938	4.147962866791291	0.47017271329014193
2	3	class_weight		100	5	0.3	1	0.8138117932903467	0.35111139589302165	0.518292682895226	0.8590038314110422	6.555104061286274	3.6759342563899557	0.5607743456810365
2	1	class_weight		100	5	0.3	3	0.8484244746313712	0.40681533615857857	0.6060606060238751	0.845210727962872	8.400608666430243	3.9153912858030084	0.4660842276159412
2	2	class_weight		100	5	0.3	3	0.8275675170544808	0.39077404483086975	0.6280487804495092	0.8222222222159218	7.80942571095825	3.5327741911847395	0.45237309936033643
2	3	class_weight		100	5	0.3	3	0.8234323894963087	0.36136968349756987	0.646341463375223	0.8214559386910234	8.4084647295465	3.620066791558187	0.430526478246735
2	1	class_weight		100	10	0.1	1	0.8609172181585975	0.4034120546593739	0.5393939393612488	0.8904214559318743	9.515825331577835	4.92244074534789	0.517289933207868
2	2	class_weight		100	10	0.1	1	0.845892907204934	0.415715157443708	0.524390243870464	0.8957854406061626	9.477186044653777	5.031832371621095	0.5309415952309775
2	3	class_weight		100	10	0.1	1	0.8269647696476963	0.3773100017488065	0.5487804877714157	0.8750957854339074	8.520974210933819	4.393610301635801	0.5156229918861073
2	1	class_weight		100	10	0.1	3	0.8565006385696041	0.4070911107911098	0.6121212120841139	0.8620689655106356	9.863280428023593	4.437878465651099	0.44993938876657874
2	2	class_weight		100	10	0.1	3	0.8520418652462386	0.42870156472545873	0.6829268292266508	0.8406130268134819	11.359466574168371	4.284708923987068	0.3771927829899959
2	3	class_weight		100	10	0.1	3	0.8280300906457341	0.3843268138490391	0.6402439023999851	0.8398467432885837	9.332575741877534	3.997694930279846	0.42835921695394996
2	1	class_weight		100	10	0.3	1	0.8438174851967956	0.3700531391662128	0.3090909090721763	0.9310344827514864	6.0394727907696435	4.481817531219381	0.7420875341427791
2	2	class_weight		100	10	0.3	1	0.838599196336791	0.36278054141746763	0.3658536585142772	0.9386973180004698	8.834133135705951	5.967986830286038	0.6755599729217567
2	3	class_weight		100	10	0.3	1	0.826539575740585	0.37860212236452506	0.38414634143999105	0.9318007662763848	8.522414997651769	5.632706764268316	0.6609284669423138
2	1	class_weight		100	10	0.3	3	0.8441286427493324	0.3794021214976897	0.38787878785528007	0.9111111111041295	6.495048747666161	4.363635872120129	0.6718403474242759
2	2	class_weight		100	10	0.3	3	0.8354312681057845	0.38954549077861617	0.4573170731428465	0.9126436781539262	8.803961091397221	5.235076421806058	0.5946273818590468
2	3	class_weight		100	10	0.3	3	0.8253247360059808	0.40114599896727665	0.4573170731428465	0.9172413793033163	9.339886453928894	5.525913965625485	0.5916467935112961
2	1	class_weight		300	5	0.1	1	0.8106583072100313	0.32798183089698657	0.36363636361432505	0.9118773946290278	5.913042786295491	4.126481744595473	0.6978609549433478
2	2	class_weight		300	5	0.1	1	0.8152275488272124	0.40522760123984536	0.4756097560685604	0.9141762452037229	9.660920736513475	5.5417023151749625	0.5736205036462908
2	3	class_weight		300	5	0.1	1	0.8115783571628818	0.32887622103186526	0.4085365853409429	0.9072796934796378	6.75879620747516	4.406117242397728	0.6519085706322443
2	1	class_weight		300	5	0.1	3	0.8275769186114014	0.3760245081777021	0.4181818181564738	0.9019157088053493	6.609130155174941	4.263493882946486	0.6450915198752553
2	2	class_weight		300	5	0.1	3	0.8210354172507242	0.39396203046554157	0.4939024389942742	0.9026819923302477	9.052081351996137	5.075138713473667	0.5606598555186094
2	3	class_weight		300	5	0.1	3	0.8196383515559293	0.35220569554258835	0.4573170731428465	0.9034482758551461	7.885231882594219	4.736497766645457	0.6006795688847699
2	1	class_weight		300	5	0.3	1	0.8056008359456635	0.3323652142539585	0.30303030301193756	0.9425287356249615	7.130433519568113	5.2727263542907075	0.739467841403525
2	2	class_weight		300	5	0.3	1	0.807760956919914	0.3627475562294956	0.2987804877866597	0.9402298850502665	6.702674443847965	4.998826554870568	0.7457958057968914
2	3	class_weight		300	5	0.3	1	0.7959910288758061	0.3471021392234444	0.3353658536380874	0.9340996168510798	7.152228460405637	5.088981076034482	0.7115238324229336
2	1	class_weight		300	5	0.3	3	0.8149123418088936	0.38522304312473127	0.3333333333131313	0.9425287356249615	8.19999854243044	5.799998989719779	0.707317065693124
2	2	class_weight		300	5	0.3	3	0.7935987290907393	0.33320699156210554	0.30487804876189767	0.9379310344755715	6.627679223933664	4.911923327007493	0.741122660703451
2	3	class_weight		300	5	0.3	3	0.8037332959536492	0.3409870545502677	0.30487804876189767	0.9432950191498599	7.296110591407459	5.3765646408025916	0.7369083158050538
2	1	class_weight		300	10	0.1	1	0.8307813769882736	0.3840590614782717	0.22424242422883378	0.9647509578470135	7.911512682468713	6.361658272556828	0.8041013708463911
2	2	class_weight		300	10	0.1	1	0.8243201569946734	0.37396080847687035	0.20121951218285247	0.9754789271955903	10.021226805703483	8.205979882204314	0.8188598004110328
2	3	class_weight		300	10	0.1	1	0.817302121297075	0.3704685095631557	0.2682926829104699	0.9670498084217085	10.761237009822636	8.142368485151502	0.7566386996315521
2	1	class_weight		300	10	0.1	3	0.8526274236619064	0.40084470736403277	0.2545454545300275	0.9532567049735383	6.963613046716982	5.4456024105682665	0.7820081765599372
2	2	class_weight		300	10	0.1	3	0.8344547238575835	0.3942610032199137	0.2804878048609459	0.9655172413719119	10.915251035093208	8.134143980320445	0.7452090515386369
2	3	class_weight		300	10	0.1	3	0.8217175964863096	0.36469146380776024	0.2743902438857079	0.9547892720233351	7.986040084506524	6.069138796790526	0.7599684765801111
2	1	class_weight		300	10	0.3	1	0.8146058283989318	0.33199852960921195	0.21818181816859503	0.959386973172725	6.592363435249214	5.37221136888902	0.8149143104338417
2	2	class_weight		300	10	0.3	1	0.8203252032520326	0.3715633108134737	0.24390243900951813	0.9647509578470135	8.82888947712274	6.9194041857052655	0.7837230396128309
2	3	class_weight		300	10	0.3	1	0.809844874310812	0.3303582159840215	0.22560975608380426	0.9632183907972168	7.629427041727309	6.133763574680609	0.8039612234102508
2	1	class_weight		300	10	0.3	3	0.8291791477998375	0.3579611757669592	0.24848484846978877	0.9586206896478268	7.659944365566556	6.005049052400358	0.7839546463020244
2	2	class_weight		300	10	0.3	3	0.812924025791982	0.36586309053503197	0.2987804877866597	0.9578544061229284	9.68379213492041	7.089244435982672	0.732073163113493
2	3	class_weight		300	10	0.3	3	0.815349032800673	0.3671055736563826	0.2804878048609459	0.959386973172725	9.208824054359056	6.906348965083434	0.7499707706681646
2	1	class_weight		500	5	0.1	1	0.8138441890166027	0.3325755162249987	0.28484848483122127	0.9356321839008764	5.78964799590217	4.425323987057872	0.7643511198424452
2	2	class_weight		500	5	0.1	1	0.8091767124567797	0.3960768538818955	0.35975609753903925	0.9440613026747582	9.483103285980256	6.431255113696606	0.6781804252172903
2	3	class_weight		500	5	0.1	1	0.8113494065975141	0.32421280828333243	0.3536585365638013	0.9287356321767913	7.130857158501061	4.962627154918139	0.6959369642811264
2	1	class_weight		500	5	0.1	3	0.8252734238941135	0.36291510692813583	0.3333333333131313	0.9249042145522997	6.158162425222859	4.438774918434384	0.7207953526318566
2	2	class_weight		500	5	0.1	3	0.8112653023081955	0.3820375423682939	0.3780487804647531	0.9333333333261814	8.509802606759601	5.670730855753319	0.6663762995102676
2	3	class_weight		500	5	0.1	3	0.819227175030371	0.352173465351686	0.37195121948951515	0.925670498077198	7.37543687133728	5.004085320455498	0.6784798424820374
2	1	class_weight		500	5	0.3	1	0.8097341228375711	0.34005360883792407	0.30303030301193756	0.9463601532494532	7.670805998495953	5.649349595044334	0.7364740445064006
2	2	class_weight		500	5	0.3	1	0.8029249602840857	0.3607189692252532	0.2987804877866597	0.9471264367743516	7.632512709878281	5.650847286442228	0.7403652538702706
2	3	class_weight		500	5	0.3	1	0.7983693112793196	0.3467882515291055	0.31707317071237356	0.9371647509506732	6.924650443312713	5.046102705862412	0.7287158648548158
2	1	class_weight		500	5	0.3	3	0.8204992453268315	0.38381512298993486	0.27878787877098254	0.945593869724555	6.718426962943683	5.12419880108288	0.7627081104195615
2	2	class_weight		500	5	0.3	3	0.7930567236706849	0.33427169859177464	0.262195121935232	0.9409961685751649	5.667488561470275	4.4436957934212105	0.7840678791936598
2	3	class_weight		500	5	0.3	3	0.8030417717970283	0.3436277160710767	0.2804878048609459	0.945593869724555	6.775362784448842	5.155443915721724	0.7609103766076015
2	1	class_weight		500	10	0.1	1	0.830400557297109	0.37946393639406656	0.21818181816859503	0.9616858237474201	7.004649319308872	5.694543966829087	0.8129663081183994
2	2	class_weight		500	10	0.1	1	0.8255583590318661	0.37833969682618157	0.1951219512076145	0.9754789271955903	9.64393543926074	7.957313825167819	0.8251106385816322
2	3	class_weight		500	10	0.1	1	0.8187879637417063	0.3743849358329382	0.2682926829104699	0.9678160919466069	11.026187014739696	8.336234341181594	0.7560396191154685
2	1	class_weight		500	10	0.1	3	0.8545500986880297	0.4037084617746551	0.2363636363493113	0.9578544061229284	7.034630348872626	5.608263130805433	0.7972363553342804
2	2	class_weight		500	10	0.1	3	0.8354546304083732	0.401281121755312	0.2865853658361838	0.9670498084217085	11.789700216531118	8.69752997277547	0.7377227321423394
2	3	class_weight		500	10	0.1	3	0.8208999158957107	0.3687550257669322	0.2682926829104699	0.9578544061229284	8.33333133176252	6.365852146596684	0.7639024310721816
2	1	class_weight		500	10	0.3	1	0.8147683733890632	0.33139678753918594	0.22424242422883378	0.9586206896478268	6.696612950327165	5.419190608263738	0.8092435058581148
2	2	class_weight		500	10	0.3	1	0.823427717035791	0.3745767843898174	0.24390243900951813	0.9693486589964035	10.201609546030602	7.957314474683351	0.7800057762221853
2	3	class_weight		500	10	0.3	1	0.8087421736286329	0.3305172495177876	0.22560975608380426	0.9647509578470135	7.973808057741223	6.40044887177737	0.8026840808922573
2	1	class_weight		500	10	0.3	3	0.8295135260652502	0.35710881299288716	0.2545454545300275	0.9616858237474201	8.570729446499566	6.643634627967268	0.775153921697219
2	2	class_weight		500	10	0.3	3	0.8129240257919821	0.36490943580275775	0.2987804877866597	0.9586206896478268	9.871012072599447	7.220526708601867	0.7314879727414093
2	3	class_weight		500	10	0.3	3	0.8154985515372394	0.366852542786385	0.2865853658361838	0.9601532566976234	9.679649083667213	7.1921886247904405	0.7430216184313503
3	1	none		100	5	0.1	1	0.8352304655752931	0.38421178081601876	0.12121212120477502	0.9831417624445737	8.043882363467043	7.1900783759555	0.8938567187620625
3	2	none		100	5	0.1	1	0.8416579588993383	0.4123669642506197	0.15757575756620754	0.9885057471188621	16.086316902250488	13.709078972327076	0.8522198645450031
3	3	none		100	5	0.1	1	0.845495748060929	0.39995856037722116	0.15243902438094883	0.983908045969472	10.996909896598515	9.472990623876456	0.8614229454437444
3	1	none		100	5	0.1	3	0.8354812492743526	0.39238682011948767	0.09696969696382002	0.986206896544167	7.677846771775528	7.030297929059127	0.9156600882065896
3	2	none		100	5	0.1	3	0.8406641123882503	0.4003849464363369	0.14545454544573003	0.9892720306437605	15.696033965904313	13.55842890964659	0.863812398860663
3	3	none		100	5	0.1	3	0.8455424726661059	0.40452126625930496	0.13414634145523496	0.9869731800690654	11.738184835711877	10.297696536029852	0.8772818423610627
3	1	none		100	5	0.3	1	0.82399628468594	0.36008012399266615	0.15757575756620754	0.9731800766208952	6.7872533677904245	5.875322482679011	0.8656406496755219
3	2	none		100	5	0.3	1	0.8296528503425055	0.3757129586211734	0.18181818180716253	0.979310344820082	10.518513411403081	8.78787453668608	0.8354673410383301
3	3	none		100	5	0.3	1	0.8345388281469022	0.369424621944816	0.21951219510856632	0.9685823754715052	8.670728926611668	6.9869103260933105	0.8058042522748261
3	1	none		100	5	0.3	3	0.8336050156739813	0.37255123225445075	0.13333333332525252	0.9754789271955903	6.120189803316274	5.437497780533352	0.8884524653769892
3	2	none		100	5	0.3	3	0.8327922907233252	0.3948472392374875	0.1999999999878788	0.9808429118698787	12.799993285879019	10.439994545594182	0.8156249917030561
3	3	none		100	5	0.3	3	0.8482478273058592	0.404677991820132	0.21951219510856632	0.9762452107204886	11.558462845386211	9.240751417247157	0.7994792582087294
3	1	none		100	10	0.1	1	0.8275072564727737	0.3952668280984568	0.12121212120477502	0.9885057471188621	11.862058623369535	10.54544536332852	0.8890063335155223
3	2	none		100	10	0.1	1	0.8340415650760479	0.3855410303610011	0.13333333332525252	0.9869731800690654	11.656099627200916	10.23528625399709	0.8781055811800731
3	3	none		100	10	0.1	1	0.8349873843566021	0.36854374995338063	0.13414634145523496	0.981609195394777	8.269361687183801	7.2942033474219885	0.8820757321611932
3	1	none		100	10	0.1	3	0.8289562289562289	0.38381907254348824	0.10303030302405876	0.9900383141686588	11.415788935855769	10.342646951727657	0.9059949247208506
3	2	none		100	10	0.1	3	0.836247532799257	0.38684555120690617	0.09090909090358126	0.9892720306437605	9.22141996141318	8.47401806852912	0.9189493604861565
3	3	none		100	10	0.1	3	0.8375011681151294	0.38456874286711934	0.08536585365333135	0.9846743294943704	5.996662746787398	5.570118313635325	0.9288696878364197
3	1	none		100	10	0.3	1	0.8130221757807966	0.3667475787243052	0.16363636362644626	0.9808429118698787	10.017386055191292	8.54181371912251	0.8526988549594773
3	2	none		100	10	0.3	1	0.7919702774875189	0.3214888079410675	0.16969696968668502	0.9800766283449803	10.053897235101877	8.517478238636766	0.8471817384765108
3	3	none		100	10	0.3	1	0.8036959162695075	0.3538920319384895	0.20121951218285247	0.9747126436706919	9.709919801739495	7.957313923579244	0.8195035581091539
3	1	none		100	10	0.3	3	0.8226401950539881	0.3651086987650662	0.13939393938549127	0.9777777777702853	7.126757345296726	6.2727244475061825	0.8801652802698926
3	2	none		100	10	0.3	3	0.8152002786485544	0.35407273356854574	0.12121212120477502	0.9777777777702853	6.0689627782398565	5.454542997831464	0.8987603214010456
3	3	none		100	10	0.3	3	0.8203065134099616	0.3424364887943647	0.1707317073066627	0.9777777777702853	9.058819434989058	7.682923368893917	0.848115290678051
3	1	none		300	5	0.1	1	0.820039475211889	0.35504351921467314	0.15757575756620754	0.9777777777702853	8.230212108959494	7.090905897180902	0.8615702391387395
3	2	none		300	5	0.1	1	0.8236944154185534	0.3587413846446856	0.20606060604811752	0.9762452107204886	10.666333823976048	8.674483148584038	0.8132581620895816
3	3	none		300	5	0.1	1	0.8261751238202037	0.34315247802083637	0.24390243900951813	0.9655172413719119	9.032255420635273	7.073168678539518	0.7831010372068818
3	1	none		300	5	0.1	3	0.8255938697318008	0.3662971530133791	0.15757575756620754	0.9770114942453869	7.949636815625994	6.854542470171739	0.8622459804958535
3	2	none		300	5	0.1	3	0.8214652269824684	0.3683508567306622	0.20606060604811752	0.979310344820082	12.284981308037086	9.959591141577558	0.8107127531575467
3	3	none		300	5	0.1	3	0.8255630314923839	0.3347938346126079	0.21341463413332837	0.9632183907972168	7.105133711933619	5.802208786860036	0.8166220300771317
3	1	none		300	5	0.3	1	0.7947939161732265	0.33388859935163184	0.19393939392764004	0.9693486589964035	7.609020058465849	6.327270661083888	0.8315486799057549
3	2	none		300	5	0.3	1	0.7883246255660048	0.3203110179750037	0.21818181816859503	0.9701149425213019	9.05903093592288	7.300696855515348	0.8059026198900254
3	3	none		300	5	0.3	1	0.7969956078871133	0.29781487028652953	0.24999999998475608	0.950191570873945	6.358973067152775	5.019229760484104	0.7893145078442249
3	1	none		300	5	0.3	3	0.7989039823522581	0.32753016354382497	0.17575757574692377	0.9616858237474201	5.352204477171077	4.587271528834543	0.8570807589431099
3	2	none		300	5	0.3	3	0.7889980262394056	0.35843657918980343	0.1999999999878788	0.9716475095710986	8.567564526917293	7.05405156379106	0.8233438401255371
3	3	none		300	5	0.3	3	0.8028455284552846	0.3196475527929386	0.2682926829104699	0.9532567049735383	7.477594007877246	5.739702889185685	0.7675868479036538
3	1	none		300	10	0.1	1	0.8076024613955648	0.3554368448345378	0.12121212120477502	0.9846743294943704	8.862063168680134	7.909085744039228	0.892465502093293
3	2	none		300	10	0.1	1	0.8081644026471613	0.37089939981625014	0.13333333332525252	0.9854406130192688	10.412948294594955	9.157888441514013	0.8794712197061528
3	3	none		300	10	0.1	1	0.8151948416035885	0.34326131640115654	0.16463414633142473	0.981609195394777	10.519154842555807	8.95197683547244	0.8510167275098174
3	1	none		300	10	0.1	3	0.8036177870660629	0.34510949932512175	0.09090909090358126	0.9885057471188621	8.599992505187254	7.90908402249639	0.9196617243242882
3	2	none		300	10	0.1	3	0.8196261465226983	0.37365119017916265	0.12727272726501376	0.983908045969472	8.916661110832449	7.909085989973956	0.8870008406172298
3	3	none		300	10	0.1	3	0.8132277357256331	0.3449974965121537	0.16463414633142473	0.9800766283449803	9.694829477398933	8.26336357863954	0.8523474807839794
3	1	none		300	10	0.3	1	0.801732265180541	0.34798806643232394	0.15151515150596878	0.9808429118698787	9.142852353501521	7.909086776965289	0.8650568093782844
3	2	none		300	10	0.3	1	0.8103517938000696	0.3666597008720028	0.15757575756620754	0.981609195394777	9.983807501442092	8.568177155211806	0.858207357677531
3	3	none		300	10	0.3	1	0.8014718250630782	0.33395805837311004	0.17682926828190065	0.9754789271955903	8.545598349883079	7.211315654058336	0.8438631530934306
3	1	none		300	10	0.3	3	0.8011471032160687	0.36398826195493617	0.14545454544573003	0.9831417624445737	9.92649312621502	8.6280940511466	0.86919860238412
3	2	none		300	10	0.3	3	0.7995077208870311	0.35502140244737856	0.13939393938549127	0.983908045969472	9.903414350891637	8.662332274733382	0.8746813844984017
3	3	none		300	10	0.3	3	0.7991028875805999	0.30869944621391193	0.16463414633142473	0.9739463601457936	7.367322191495462	6.319043483454368	0.8577123743923665
3	1	none		500	5	0.1	1	0.8100081272495065	0.35371571258325596	0.18181818180716253	0.9770114942453869	9.444440316153361	7.909087465582775	0.837433146526535
3	2	none		500	5	0.1	1	0.807082317427145	0.3496386169119569	0.1999999999878788	0.9754789271955903	9.945308421002684	8.15624667080003	0.820109968045077
3	3	none		500	5	0.1	1	0.8194654705167741	0.3443522435832867	0.23170731705904224	0.9616858237474201	7.5698392759596915	6.047559395664835	0.798901944876464
3	1	none		500	5	0.1	3	0.8211772901428073	0.35838553050238275	0.15151515150596878	0.9754789271955903	7.103791734268096	6.178974750606083	0.869813602468286
3	2	none		500	5	0.1	3	0.8081690467897366	0.3666946038632999	0.19393939392764004	0.9762452107204886	9.88794148572018	8.164219433961447	0.8256743172350395
3	3	none		500	5	0.1	3	0.8141341930660686	0.31593032199845944	0.21341463413332837	0.9601532566976234	6.5377145056173065	5.35588514612054	0.8192289639049755
3	1	none		500	5	0.3	1	0.7925693718797167	0.33271635453197873	0.17575757574692377	0.9701149425213019	6.92194337276698	5.881116911387363	0.8496337698031485
3	2	none		500	5	0.3	1	0.7882828282828283	0.3214977181903854	0.23030303028907254	0.972413793095997	10.547240242566982	8.34848181939921	0.7915323366043815
3	3	none		500	5	0.3	1	0.7926595645266797	0.29968482035976574	0.24999999998475608	0.9486590038241483	6.159202766032776	4.86940203564502	0.790589652431501
3	1	none		500	5	0.3	3	0.797742946708464	0.3390171243729395	0.16969696968668502	0.9655172413719119	5.722626068699871	4.921210692706889	0.8599567010672571
3	2	none		500	5	0.3	3	0.7918681063508649	0.35862602453795356	0.20606060604811752	0.9708812260462002	8.653673183688689	7.07655259144941	0.8177513010603721
3	3	none		500	5	0.3	3	0.8019390711148491	0.3108566476164744	0.25609756095999403	0.9494252873490466	6.462740882075452	5.063746226103454	0.7835291951005574
3	1	none		500	10	0.1	1	0.8086381051898294	0.35414159625544495	0.12727272726501376	0.983908045969472	8.916661110832449	7.909085989973956	0.8870008406172298
3	2	none		500	10	0.1	1	0.8081458260768606	0.37252834873133334	0.13333333332525252	0.986206896544167	10.999992004491544	9.6666596524563	0.8787878698920204
3	3	none		500	10	0.1	1	0.8134800485935894	0.3388176500886746	0.15243902438094883	0.979310344820082	8.513185318534738	7.367882614596888	0.8654671845829347
3	1	none		500	10	0.1	3	0.7998513874375943	0.34455711798831234	0.07878787878310377	0.9869731800690654	6.479871178728287	6.048123695543736	0.9333709674043248
3	2	none		500	10	0.1	3	0.8149076976663184	0.3726907911782139	0.13939393938549127	0.9854406130192688	10.962927957158632	9.574156097946469	0.8733210713170294
3	3	none		500	10	0.1	3	0.8095271469956078	0.34514614433155627	0.16463414633142473	0.9785440612951837	8.988264823765563	7.673123598327231	0.8536824024317062
3	1	none		500	10	0.3	1	0.8017461976082665	0.34800940897031135	0.14545454544573003	0.9808429118698787	8.714889052567166	7.592723305886677	0.871235786587688
3	2	none		500	10	0.3	1	0.8102496226634158	0.3662391018725859	0.15757575756620754	0.981609195394777	9.983807501442092	8.568177155211806	0.858207357677531
3	3	none		500	10	0.3	1	0.8015746191944678	0.33374171780662304	0.17682926828190065	0.9754789271955903	8.545598349883079	7.211315654058336	0.8438631530934306
3	1	none		500	10	0.3	3	0.8010217113665389	0.36194780535571214	0.14545454544573003	0.9831417624445737	9.92649312621502	8.6280940511466	0.86919860238412
3	2	none		500	10	0.3	3	0.7998374550098687	0.3574004289508468	0.14545454544573003	0.9831417624445737	9.92649312621502	8.6280940511466	0.86919860238412
3	3	none		500	10	0.3	3	0.8019530884964022	0.314486495776416	0.15853658535618678	0.972413793095997	6.641301929576822	5.746949134340399	0.8653347082946988
3	1	undersample	0.6	100	5	0.1	1	0.8317194937884593	0.3788465944964831	0.6727272726865013	0.8245210727906168	9.658417564765909	3.8336639336024505	0.39692463194007616
3	2	undersample	0.6	100	5	0.1	1	0.8366422849181471	0.4018098283203181	0.5939393939033976	0.8528735632118555	8.479010537342164	4.036931543372645	0.47610879132696043
3	3	undersample	0.6	100	5	0.1	1	0.8531679282310064	0.3943479860660385	0.6707317072761748	0.8337164750893968	10.213346234864808	4.033662789504514	0.39494036475543454
3	1	undersample	0.6	100	5	0.1	3	0.8315755253686288	0.3829870268597902	0.6969696969274564	0.8199233716412268	10.472339685811104	3.870405974254463	0.3695836828875071
3	2	undersample	0.6	100	5	0.1	3	0.8349843260188088	0.3909280680532057	0.5878787878431588	0.8643678160853305	9.090727058957771	4.334360234657947	0.47678916280735845
3	3	undersample	0.6	100	5	0.1	3	0.8482524997663771	0.39410038653941687	0.6585365853256989	0.8329501915644986	9.616316472128366	3.9421568457433698	0.40994457295639447
3	1	undersample	0.6	100	5	0.3	1	0.8224033437826541	0.35600258562201664	0.6666666666262626	0.8153256704918367	8.829874930890186	3.609958310406159	0.4088345815044824
3	2	undersample	0.6	100	5	0.3	1	0.821641704400325	0.3970350461037215	0.6060606060238751	0.8291187739400068	7.464642474946429	3.5466773298099183	0.4751302245308067
3	3	undersample	0.6	100	5	0.3	1	0.8200775628445939	0.35801343807742625	0.6219512194742712	0.8084291187677516	6.942580218776642	3.2465851960789647	0.46763379382676346
3	1	undersample	0.6	100	5	0.3	3	0.8255381400208986	0.37027141183781576	0.6848484848069788	0.8114942528673449	9.354830520422038	3.6330375009450657	0.3883595111066596
3	2	undersample	0.6	100	5	0.3	3	0.8235690235690236	0.36616773769803324	0.6121212120841139	0.8482758620624654	8.82315273679455	4.034434995384693	0.457255476302553
3	3	undersample	0.6	100	5	0.3	3	0.8352724044481823	0.34036953870717845	0.6280487804495092	0.8191570881163284	7.648443512640861	3.472896665834152	0.4540657956890097
3	1	undersample	0.6	100	10	0.1	1	0.8238476721235343	0.3539880448723265	0.6484848484455463	0.82298850574082	8.57724975286698	3.6635180925644013	0.4271203605290097
3	2	undersample	0.6	100	10	0.1	1	0.824237780099849	0.3494826395468673	0.5878787878431588	0.8605363984608388	8.801793080040637	4.215284412580148	0.4789119996607278
3	3	undersample	0.6	100	10	0.1	1	0.8393281001775535	0.367048712981549	0.6280487804495092	0.8245210727906168	7.9338529994003775	3.5790550731459883	0.451111836087454
3	1	undersample	0.6	100	10	0.1	3	0.8238755369789852	0.37139583441831026	0.6484848484455463	0.8283524904151085	8.902939648005907	3.7780030262821596	0.4243545487920909
3	2	undersample	0.6	100	10	0.1	3	0.8307674445605481	0.3606574207256432	0.5818181817829201	0.8551724137865505	8.215320270164277	4.017315739504688	0.48900292687812075
3	3	undersample	0.6	100	10	0.1	3	0.8419820577516121	0.3733226782231002	0.6097560975237953	0.8337164750893968	7.83410083637267	3.6669661722768314	0.46807746932623023
3	1	undersample	0.6	100	10	0.3	1	0.8233646812957159	0.35095506873275084	0.654545454505785	0.82298850574082	8.809295364769248	3.6977565794107976	0.4197562163832275
3	2	undersample	0.6	100	10	0.3	1	0.8135423197492164	0.3518024933045904	0.5454545454214875	0.8406130268134819	6.3288457138698515	3.42220258214678	0.5407309126462769
3	3	undersample	0.6	100	10	0.3	1	0.8386739557050744	0.3687059384387884	0.646341463375223	0.82298850574082	8.497088541429054	3.6514093594100583	0.42972475297110097
3	1	undersample	0.6	100	10	0.3	3	0.8223476140717519	0.3529389996592548	0.6727272726865013	0.8099616858175482	8.760976130863659	3.539955825124148	0.4040595117071067
3	2	undersample	0.6	100	10	0.3	3	0.8195750609543713	0.3567924485516134	0.5939393939033976	0.8459770114877704	8.033859952396039	3.856173426309695	0.479990112949507
3	3	undersample	0.6	100	10	0.3	3	0.831478366507803	0.3540614981248841	0.6402439023999851	0.8168582375416333	7.937734394260458	3.4958922467867386	0.4404143542440991
3	1	undersample	0.6	300	5	0.1	1	0.8130686172065482	0.35310293276849414	0.6606060605660239	0.8061302681930566	8.093449517161776	3.4074737728998423	0.42101624094151213
3	2	undersample	0.6	300	5	0.1	1	0.8144200626959248	0.3658203176513696	0.5575757575419651	0.8360153256640919	6.425041170444987	3.4001697158487096	0.5292058932227524
3	3	undersample	0.6	300	5	0.1	1	0.8285674236052705	0.3295899993335659	0.652439024350461	0.8091954022926499	7.96110708232417	3.4194091651662344	0.4295142685804572
3	1	undersample	0.6	300	5	0.1	3	0.8238801811215605	0.37848828472017604	0.6606060605660239	0.8107279693424466	8.337333180270983	3.4902464107799576	0.41862862523783473
3	2	undersample	0.6	300	5	0.1	3	0.8172808545222339	0.37857732285035794	0.5696969696624425	0.8306513409898035	6.493913276643643	3.3640475180123275	0.5180308559358974
3	3	undersample	0.6	300	5	0.1	3	0.8380758807588076	0.36073377018902686	0.6768292682514128	0.8199233716412268	9.535928688255515	3.7585623233533556	0.3941474764406667
3	1	undersample	0.6	300	5	0.3	1	0.8163055845814466	0.3591282305819619	0.6787878787467401	0.8099616858175482	9.006694478078495	3.5718473190441853	0.3965769281583608
3	2	undersample	0.6	300	5	0.3	1	0.8054707999535585	0.3706056100608507	0.5454545454214875	0.8291187739400068	5.822421146916804	3.192009596828926	0.5482271821396852
3	3	undersample	0.6	300	5	0.3	1	0.8010980282216615	0.31069155299992707	0.6402439023999851	0.7892720306452929	6.665639065828394	3.0382481925776785	0.45580747711002856
3	1	undersample	0.6	300	5	0.3	3	0.8066550563102287	0.3358703754955289	0.6484848484455463	0.8091954022926499	7.823846617460272	3.398685473257392	0.43440082112987355
3	2	undersample	0.6	300	5	0.3	3	0.8154324857773133	0.3664783290190835	0.5696969696624425	0.8390804597636853	6.903420040498161	3.5402595199018836	0.5128268930615748
3	3	undersample	0.6	300	5	0.3	3	0.8177506775067751	0.32695307460601436	0.6158536584990333	0.8137931034420399	7.006466344239132	3.3073620623590476	0.4720442274034141
3	1	undersample	0.6	300	10	0.1	1	0.8278509230233368	0.3877261529618613	0.6666666666262626	0.820689655166125	9.153845527452164	3.7179485102458636	0.4061624600893002
3	2	undersample	0.6	300	10	0.1	1	0.8262858469755021	0.3554745808043055	0.5939393939033976	0.8613026819857372	9.083202026719018	4.282269906759275	0.4714493637079293
3	3	undersample	0.6	300	10	0.1	1	0.8256891879263621	0.3412470916076187	0.5975609755733194	0.8268199233653117	7.0891655255972434	3.450517823298207	0.4867311589703437
3	1	undersample	0.6	300	10	0.1	3	0.8209590154417741	0.37090201673159595	0.6303030302648301	0.8214559386910234	7.844085880012867	3.530237804278974	0.45005087652512094
3	2	undersample	0.6	300	10	0.1	3	0.8225937536282364	0.3572562232391406	0.5757575757226814	0.8528735632118555	7.867186897829221	3.9133520063306255	0.4974270954130454
3	3	undersample	0.6	300	10	0.1	3	0.8297028315110737	0.35154364058279536	0.6036585365485574	0.82298850574082	7.081318218877174	3.410278552656564	0.48158808521729185
3	1	undersample	0.6	300	10	0.3	1	0.8146197608266573	0.36932792838325823	0.6181818181443526	0.8245210727906168	7.607402279365786	3.522826317364414	0.46307873725117144
3	2	undersample	0.6	300	10	0.3	1	0.805981655636828	0.3180482817591706	0.6060606060238751	0.847509578537567	8.550443884816167	3.974417281212705	0.46481998469880786
3	3	undersample	0.6	300	10	0.3	1	0.8144893000654144	0.3237613562352499	0.6158536584990333	0.8260536398404135	7.613313243508495	3.54048007977413	0.46503800518910665
3	1	undersample	0.6	300	10	0.3	3	0.8129292929292928	0.3517545802273796	0.6121212120841139	0.8214559386910234	7.26072914024429	3.4284040214632343	0.4721845261866624
3	2	undersample	0.6	300	10	0.3	3	0.8191338674097293	0.35329264841346036	0.5939393939033976	0.8498084291122621	8.27611877447454	3.954545190834252	0.47782604573895116
3	3	undersample	0.6	300	10	0.3	3	0.8255490141108308	0.3413468727898267	0.5975609755733194	0.8199233716412268	6.760799052164511	3.3183703395371973	0.49082515932296644
3	1	undersample	0.6	500	5	0.1	1	0.8122976895390688	0.3463416712979934	0.6424242423853076	0.8091954022926499	7.619358311904649	3.3669220576194725	0.44189049045840756
3	2	undersample	0.6	500	5	0.1	1	0.8173876698014628	0.368264475707111	0.5939393939033976	0.8329501915644986	7.293303621528915	3.555462672548308	0.48749685795611103
3	3	undersample	0.6	500	5	0.1	1	0.8258013269787872	0.32281052446059455	0.646341463375223	0.7999999999938698	7.310344386542766	3.231707155191703	0.4420731652584441
3	1	undersample	0.6	500	5	0.1	3	0.8222825960756995	0.37576575080803437	0.6727272726865013	0.8068965517179549	8.589285162230093	3.483766053034236	0.40559440062144486
3	2	undersample	0.6	500	5	0.1	3	0.8115453384418901	0.36983090753699027	0.5696969696624425	0.82298850574082	6.1554779326802755	3.21841776356125	0.5228542344241784
3	3	undersample	0.6	500	5	0.1	3	0.8349079525278011	0.35251486192798115	0.6768292682514128	0.8091954022926499	8.88201806042868	3.5472375451724485	0.3993729164046605
3	1	undersample	0.6	500	5	0.3	1	0.8162730755834203	0.35712423791884446	0.6787878787467401	0.8114942528673449	9.097100179930749	3.6008867266004194	0.39582796324188985
3	2	undersample	0.6	500	5	0.3	1	0.8048159758504586	0.36693380028451905	0.5272727272407713	0.8329501915644986	5.561573382230475	3.1563801276704373	0.5675336555190491
3	3	undersample	0.6	500	5	0.3	1	0.8008737501168115	0.3139668445140628	0.646341463375223	0.796168582369378	7.1385787838738155	3.170960783076623	0.4442005625621301
3	1	undersample	0.6	500	5	0.3	3	0.8091582491582492	0.3388613517961466	0.6484848484455463	0.8122605363922433	7.981702513017043	3.454174212720032	0.43276157276843263
3	2	undersample	0.6	500	5	0.3	3	0.8149634273772206	0.3745519798119192	0.5696969696624425	0.8383141762387869	6.864427798121688	3.523481039803423	0.5132956562123465
3	3	undersample	0.6	500	5	0.3	3	0.8182786655452762	0.33174288923590983	0.6097560975237953	0.8099616858175482	6.659525801937658	3.208595424880623	0.481805379799233
3	1	undersample	0.6	500	10	0.1	1	0.828120283292697	0.38653195050948147	0.6787878787467401	0.8214559386910234	9.722567951956213	3.8017945584542794	0.39102781076101056
3	2	undersample	0.6	500	10	0.1	1	0.8270567746429816	0.3533363563816699	0.5818181817829201	0.8590038314110422	8.476369832090798	4.126481920329758	0.48682182553474235
3	3	undersample	0.6	500	10	0.1	1	0.8260115877020839	0.3406784408504527	0.5914634145980815	0.8275862068902101	6.949253270137334	3.430487605574414	0.4936483680661831
3	1	undersample	0.6	500	10	0.1	3	0.8210472541507026	0.36428636231933	0.6303030302648301	0.82298850574082	7.9267612332320345	3.560802632025213	0.44921279296635624
3	2	undersample	0.6	500	10	0.1	3	0.8221339835132939	0.3596071690971656	0.5999999999636363	0.8498084291122621	8.48724425070478	3.99489769278154	0.4706943137140611
3	3	undersample	0.6	500	10	0.1	3	0.8295720026165779	0.34511737169910417	0.6158536584990333	0.820689655166125	7.337606359563198	3.434568288427074	0.46807746923827454
3	1	undersample	0.6	500	10	0.3	1	0.8145640311157553	0.3681721209221362	0.6181818181443526	0.8222222222159218	7.488094745198418	3.477272531342169	0.4643734587748037
3	2	undersample	0.6	500	10	0.3	1	0.8063903401834436	0.318323440045203	0.5939393939033976	0.847509578537567	8.12930262410558	3.8949289355884504	0.47912213807195553
3	3	undersample	0.6	500	10	0.3	1	0.8152462386692833	0.32551739413687286	0.6097560975237953	0.8268199233653117	7.459899942391624	3.5209365543859255	0.4719817299128711
3	1	undersample	0.6	500	10	0.3	3	0.8126552885173575	0.35206765986340866	0.6242424242045913	0.81839080459143	7.486320462006521	3.4372840451574036	0.45914197605333623
3	2	undersample	0.6	500	10	0.3	3	0.8194543132474167	0.34996150918562463	0.5999999999636363	0.8521072796869571	8.642486377816205	4.056994543907757	0.46942445496894375
3	3	undersample	0.6	500	10	0.3	3	0.8247126436781609	0.3393407943177734	0.5975609755733194	0.81839080459143	6.6912155329918495	3.2903672158521595	0.49174430755016785
3	1	undersample	0.8	100	5	0.1	1	0.8306141878555671	0.3763776666332259	0.7757575757105601	0.7639846743236477	11.198314485506788	3.2868947837116655	0.2935169106013698
3	2	undersample	0.8	100	5	0.1	1	0.8325229304539649	0.39729370872809755	0.6484848484455463	0.8038314176183615	7.559468823014636	3.305752672089036	0.4372995872977288
3	3	undersample	0.8	100	5	0.1	1	0.842687599289786	0.36322649949599883	0.7317073170285544	0.7770114942469195	9.503279643343122	3.281367717783225	0.3452879159510967
3	1	undersample	0.8	100	5	0.1	3	0.831765935214211	0.37585032765922827	0.7636363635900826	0.7647509578485461	10.502630267609607	3.2460762609085947	0.3090726868576225
3	2	undersample	0.8	100	5	0.1	3	0.8330430744223848	0.3831396578211196	0.6424242423853076	0.8061302681930566	7.470489253977798	3.3136900910769107	0.44357068241649417
3	3	undersample	0.8	100	5	0.1	3	0.846392860480329	0.38196927233864897	0.77439024385522	0.7754789271971229	11.855363110060315	3.449075847078075	0.29092957309739426
3	1	undersample	0.8	100	5	0.3	1	0.8246696853593405	0.37048343498402025	0.7515151514696051	0.7777777777718179	10.585365179137305	3.3818180293407134	0.3194805154339206
3	2	undersample	0.8	100	5	0.3	1	0.814294670846395	0.359113391038795	0.6484848484455463	0.7808429118714112	6.573004218508124	2.9589954146274224	0.4501739616362188
3	3	undersample	0.8	100	5	0.3	1	0.8271049434632277	0.3472367144640396	0.7134146341028406	0.7547892720248676	7.662566074710651	2.9093939359833016	0.37968923608498917
3	1	undersample	0.8	100	5	0.3	3	0.8253291536050157	0.3694426285495075	0.7515151514696051	0.755555555549766	9.348114753820418	3.0743800392600216	0.3288770010576118
3	2	undersample	0.8	100	5	0.3	3	0.8161755485893417	0.36747380650911426	0.6242424242045913	0.7969348658942764	6.519780509786645	3.0740993337565925	0.47150349063812047
3	3	undersample	0.8	100	5	0.3	3	0.836912438089898	0.35845948218991186	0.7073170731276026	0.7647509578485461	7.856134197877802	3.0066734240112054	0.3827166478726985
3	1	undersample	0.8	100	10	0.1	1	0.8244189016602811	0.36264426167696295	0.7393939393491276	0.7540229884999692	8.697239238323885	3.0059472012471495	0.34562083805044985
3	2	undersample	0.8	100	10	0.1	1	0.8161430395913154	0.32186525291778356	0.6727272726865013	0.8015325670436665	8.301586781699852	3.38961021851082	0.40830870345980863
3	3	undersample	0.8	100	10	0.1	1	0.836753574432296	0.36100775866420626	0.7073170731276026	0.7708812260477328	8.130991730681542	3.0871195321766347	0.37967317556329067
3	1	undersample	0.8	100	10	0.1	3	0.8212608847091605	0.37504325831635665	0.7272727272286501	0.7609195402240543	8.487179004771741	3.0419579144637527	0.35841801237863424
3	2	undersample	0.8	100	10	0.1	3	0.8236479739928017	0.32659734326474954	0.7212121211684114	0.8038314176183615	10.600457842919429	3.6764912895195825	0.34682381063103934
3	3	undersample	0.8	100	10	0.1	3	0.8291421362489486	0.35154941559923797	0.7012195121523647	0.7685823754730378	7.794633972292172	3.030104052293674	0.3887423046570935
3	1	undersample	0.8	100	10	0.3	1	0.8140531754324858	0.32489927063809637	0.7272727272286501	0.7540229884999692	8.174454376671182	2.956669378275885	0.3616962258630113
3	2	undersample	0.8	100	10	0.3	1	0.8085777313363521	0.3224186871758301	0.6303030302648301	0.8045977011432599	7.020250297007323	3.2256682838222708	0.45948051382083127
3	3	undersample	0.8	100	10	0.3	1	0.8346229324362209	0.34792178001306107	0.7073170731276026	0.7731800766224278	8.237893667883966	3.1184079044330666	0.37854431578929837
3	1	undersample	0.8	100	10	0.3	3	0.8151027516544758	0.3579758249950851	0.7212121211684114	0.7478927203007825	7.674375168593672	2.8607348959598524	0.37276452562851836
3	2	undersample	0.8	100	10	0.3	3	0.8107419017763845	0.3039398655522048	0.6727272726865013	0.7954022988444798	7.991260437730845	3.2880488686168303	0.411455591308182
3	3	undersample	0.8	100	10	0.3	3	0.8266376974114568	0.340173030062501	0.7073170731276026	0.7739463601473261	8.274010819526715	3.128978778217396	0.37816951944187444
3	1	undersample	0.8	300	5	0.1	1	0.8175177057935678	0.3492775042299364	0.7333333332888888	0.7632183907987493	8.864077155689591	3.097087247577262	0.34939758584440583
3	2	undersample	0.8	300	5	0.1	1	0.8022756298618368	0.34432733139245475	0.6484848484455463	0.7854406130208013	6.753386318427337	3.022402456269096	0.4475387970162886
3	3	undersample	0.8	300	5	0.1	1	0.823380992430614	0.34290865438047485	0.7073170731276026	0.7517241379252743	7.317129242567169	2.8489158741720795	0.38934884249786234
3	1	undersample	0.8	300	5	0.1	3	0.8130732613491234	0.3295777872052404	0.7454545454093664	0.7532567049750709	8.94032779462045	3.0211743550004377	0.33792656544596195
3	2	undersample	0.8	300	5	0.1	3	0.8165517241379311	0.3721405083973042	0.654545454505785	0.786973180070598	6.999620954974616	3.0725963237715375	0.43896609166981254
3	3	undersample	0.8	300	5	0.1	3	0.828847771236333	0.3436240504264772	0.7195121950780785	0.760153256699156	8.130017603689089	2.9998829885163456	0.3689884885187627
3	1	undersample	0.8	300	5	0.3	1	0.8131429234877511	0.3565367580526644	0.7515151514696051	0.7517241379252743	9.157181045258529	3.026935904764097	0.3305532344759739
3	2	undersample	0.8	300	5	0.3	1	0.7915523046557529	0.31993505454366983	0.6606060605660239	0.7800766283465129	6.904056359064816	3.0038009401241372	0.43507768692236626
3	3	undersample	0.8	300	5	0.3	1	0.8248014204279973	0.33330773174632283	0.7317073170285544	0.7616858237489527	8.716748987395954	3.070347294632943	0.35223535883676854
3	1	undersample	0.8	300	5	0.3	3	0.8191524439800302	0.34298725445815226	0.7515151514696051	0.7639846743236477	9.789989906942228	3.184179321720676	0.32524846849564454
3	2	undersample	0.8	300	5	0.3	3	0.8013142923487752	0.36620748867210573	0.6303030302648301	0.7816091953963096	6.101811575266562	2.886124269505697	0.4729946464073661
3	3	undersample	0.8	300	5	0.3	3	0.8172086720867209	0.3315451399092704	0.7195121950780785	0.755555555549766	7.928853319965924	2.9434588593809257	0.37123385454493973
3	1	undersample	0.8	300	10	0.1	1	0.8140903285730872	0.35511195764937953	0.7272727272286501	0.7639846743236477	8.632034135275537	3.0814638597296864	0.35698002638991927
3	2	undersample	0.8	300	10	0.1	1	0.8097619876930222	0.33161856781012894	0.6363636363250689	0.796168582369378	6.835525915235219	3.122009415929081	0.4567328668325866
3	3	undersample	0.8	300	10	0.1	1	0.8261517615176153	0.3393595532320415	0.7012195121523647	0.7716475095726311	7.930762457954959	3.0707765881258586	0.38719814457916196
3	1	undersample	0.8	300	10	0.1	3	0.8191292232671543	0.3653542618739414	0.7151515151081727	0.7655172413734443	8.196495154750481	3.0499107431094203	0.37209936729808446
3	2	undersample	0.8	300	10	0.1	3	0.8109462440496924	0.3196946986670737	0.6424242423853076	0.8038314176183615	7.3618904391007645	3.2748577873031572	0.44483923535328623
3	3	undersample	0.8	300	10	0.1	3	0.8280020558826278	0.34889327569307926	0.7073170731276026	0.7662835248983427	7.923496822781055	3.0263893144719685	0.38195121458694203
3	1	undersample	0.8	300	10	0.3	1	0.8160455125972367	0.35874548436614345	0.7030303029876951	0.7609195402240543	7.534536480717018	2.940559317314961	0.3902773912496552
3	2	undersample	0.8	300	10	0.3	1	0.8028886566817602	0.3133510219416736	0.6424242423853076	0.7854406130208013	6.576876144707264	2.9941557043413476	0.45525498317041146
3	3	undersample	0.8	300	10	0.3	1	0.8183861321371835	0.35065490269285843	0.7073170731276026	0.7639846743236477	7.8227809501433185	2.996911497723801	0.38310051612030455
3	1	undersample	0.8	300	10	0.3	3	0.8227377220480668	0.36405076893117205	0.7333333332888888	0.7478927203007825	8.158054265829511	2.908814474043211	0.35655737234384527
3	2	undersample	0.8	300	10	0.3	3	0.802071287588529	0.32907451809810895	0.654545454505785	0.7954022988444798	7.366055149820706	3.1991826829785377	0.43431423526551466
3	3	undersample	0.8	300	10	0.3	3	0.8218063732361461	0.3174925335275586	0.7195121950780785	0.7678160919481394	8.482995636484635	3.0988890234739177	0.36530596872122706
3	1	undersample	0.8	500	5	0.1	1	0.8170811563915011	0.34519179585426496	0.7575757575298439	0.7662835248983427	10.24590100790098	3.2414305614784893	0.3163636322974326
3	2	undersample	0.8	500	5	0.1	1	0.8046952281435039	0.34185056082098997	0.6484848484455463	0.7854406130208013	6.753386318427337	3.022402456269096	0.4475387970162886
3	3	undersample	0.8	500	5	0.1	1	0.822208204840669	0.3322867704441649	0.7073170731276026	0.7532567049750709	7.377587599024756	2.866611003107625	0.3885566780272032
3	1	undersample	0.8	500	5	0.1	3	0.8119679554162312	0.3301696369752123	0.7393939393491276	0.7593869731742576	8.95437661179001	3.0729587602712236	0.34317952035671223
3	2	undersample	0.8	500	5	0.1	3	0.8125670498084292	0.3678885570308796	0.654545454505785	0.7831417624461062	6.842476833063483	3.0183101721465166	0.44111367526112677
3	3	undersample	0.8	500	5	0.1	3	0.827020839173909	0.33215537410425816	0.7317073170285544	0.757854406124461	8.535672704379945	3.02176585210544	0.35401612402478155
3	1	undersample	0.8	500	5	0.3	1	0.8125949146638802	0.3571535408712369	0.7515151514696051	0.7478927203007825	8.97205079263938	2.980933841168249	0.3322466424168355
3	2	undersample	0.8	500	5	0.3	1	0.791761291071636	0.3191067076153153	0.6666666666262626	0.7862068965456996	7.3548382841355755	3.118279423760611	0.42397660284908956
3	3	undersample	0.8	500	5	0.3	1	0.8241566208765536	0.3322336472320953	0.7378048780037924	0.7647509578485461	9.147639791807968	3.1362714164254815	0.3428503303942646
3	1	undersample	0.8	500	5	0.3	3	0.8183768721699757	0.3426527568275558	0.7575757575298439	0.7632183907987493	10.072814920589245	3.1994702970839484	0.3176341689566788
3	2	undersample	0.8	500	5	0.3	3	0.8016811796122141	0.36196892270429243	0.6424242423853076	0.7862068965456996	6.606888638768072	3.0048874447147704	0.4548112648688716
3	3	undersample	0.8	500	5	0.3	3	0.8144986449864499	0.32957589449565877	0.7073170731276026	0.7501915708754775	7.2574127064029375	2.831437863374283	0.3901442435955291
3	1	undersample	0.8	500	10	0.1	1	0.8142900267038197	0.35465526523853086	0.7272727272286501	0.7632183907987493	8.595468762542591	3.0714914852005903	0.3573384400663376
3	2	undersample	0.8	500	10	0.1	1	0.8099895506792057	0.32732258796343494	0.6363636363250689	0.7946360153195814	6.771454830011326	3.0987108393336387	0.45761374023872914
3	3	undersample	0.8	500	10	0.1	1	0.825848051583964	0.338006216287738	0.7073170731276026	0.7693486589979361	8.06090762561829	3.066607110925934	0.3804294966203191
3	1	undersample	0.8	500	10	0.1	3	0.818674097294787	0.3634469685771334	0.7090909090479338	0.7655172413734443	7.957720141491553	3.0240640418966285	0.38001637511125297
3	2	undersample	0.8	500	10	0.1	3	0.8100313479623824	0.32232592750467437	0.654545454505785	0.8038314176183615	7.763979781640148	3.3366475568749148	0.4297599392421714
3	3	undersample	0.8	500	10	0.1	3	0.8276609662648351	0.3473264218511645	0.7134146341028406	0.7647509578485461	8.092452243315893	3.0325930224940607	0.3747433843770117
3	1	undersample	0.8	500	10	0.3	1	0.815711134331824	0.3582088297115709	0.7030303029876951	0.760153256699156	7.502901072140038	2.9311645595046762	0.39067081603404574
3	2	undersample	0.8	500	10	0.3	1	0.8033670033670033	0.3150481290535384	0.6363636363250689	0.7831417624461062	6.319787637756685	2.934468222920225	0.4643301844813234
3	3	undersample	0.8	500	10	0.3	1	0.8183580973740772	0.35067812034584483	0.7073170731276026	0.7655172413734443	7.889705440685798	3.0164991537356727	0.38233354813008263
3	1	undersample	0.8	500	10	0.3	3	0.8223104609311505	0.36356831725796657	0.7333333332888888	0.7486590038256808	8.191310527038494	2.9176828105012076	0.3561924210976004
3	2	undersample	0.8	500	10	0.3	3	0.8016997561825149	0.3277300454364915	0.654545454505785	0.7954022988444798	7.366055149820706	3.1991826829785377	0.43431423526551466
3	3	undersample	0.8	500	10	0.3	3	0.8216895617232035	0.3188323240239324	0.7195121950780785	0.7662835248983427	8.410548341967598	3.0785684405835543	0.36603658064913497
3	1	undersample	1.0	100	5	0.1	1	0.8292163009404389	0.3683205875798654	0.8060606060117539	0.7226053639791372	10.82691578890219	2.905826112992571	0.2683890834084019
3	2	undersample	1.0	100	5	0.1	1	0.8269313827934518	0.3663228573202329	0.7393939393491276	0.7540229884999692	8.697239238323885	3.0059472012471495	0.34562083805044985
3	3	undersample	1.0	100	5	0.1	1	0.8427156340528923	0.36442901373765907	0.7987804877561718	0.7249042145538322	10.46053791670572	2.9036448429197517	0.2775808243739727
3	1	undersample	1.0	100	5	0.1	3	0.8323418088935328	0.383038598805395	0.7999999999515152	0.7218390804542388	10.380164681814742	2.8760329542251712	0.27707005992516814
3	2	undersample	1.0	100	5	0.1	3	0.8293974225008708	0.3809467943783294	0.7333333332888888	0.7486590038256808	8.191310527038494	2.9176828105012076	0.3561924210976004
3	3	undersample	1.0	100	5	0.1	3	0.838902906270442	0.3611543986767956	0.7987804877561718	0.7287356321783239	10.664354782045454	2.944656774216313	0.2761214089135894
3	1	undersample	1.0	100	5	0.3	1	0.8135655404620923	0.349660899104284	0.7818181817707989	0.7187739463546454	9.158491776991784	2.7800345801402155	0.30354719491471044
3	2	undersample	1.0	100	5	0.3	1	0.806845466155811	0.36682013585733264	0.7393939393491276	0.7348659003775107	7.863825369644738	2.7887544925921155	0.35463076592707304
3	3	undersample	1.0	100	5	0.3	1	0.8286234931314831	0.34806504675528166	0.7865853658056959	0.7279693486534256	9.86317850782513	2.8915320130165947	0.29316430926305964
3	1	undersample	1.0	100	5	0.3	3	0.8206246371763614	0.3400861648926706	0.7818181817707989	0.7318007662779173	9.77738039049435	2.9150648261370415	0.2981437370686005
3	2	undersample	1.0	100	5	0.3	3	0.8205271101822825	0.3896246741571085	0.7212121211684114	0.7494252873505792	7.737135603706849	2.878231744777623	0.372002225995278
3	3	undersample	1.0	100	5	0.3	3	0.8399121577422671	0.36887077231655696	0.7560975609295062	0.7501915708754775	9.309508664929693	3.026709440158716	0.325120203009821
3	1	undersample	1.0	100	10	0.1	1	0.8204295831882039	0.36349605397155604	0.7696969696503213	0.7172413793048488	8.477534853570214	2.722098942684971	0.321095566686257
3	2	undersample	1.0	100	10	0.1	1	0.8200580517821897	0.3308237687980071	0.7454545454093664	0.7570881225995626	9.127534396509159	3.0688269453873755	0.33621641078511955
3	3	undersample	1.0	100	10	0.1	1	0.8292636202224091	0.34964885668887563	0.7865853658056959	0.7233716475040355	9.637989166246049	2.8434733109377777	0.2950276417114303
3	1	undersample	1.0	100	10	0.1	3	0.8205178218971322	0.3563900192173243	0.7818181817707989	0.7287356321783239	9.62641188213223	2.8821262417461644	0.2993977590790205
3	2	undersample	1.0	100	10	0.1	3	0.8250087077673285	0.3261567686288451	0.7272727272286501	0.7570881225995626	8.31125084920559	2.9939775076950004	0.36023186869262447
3	3	undersample	1.0	100	10	0.1	3	0.8270955985421924	0.3441972082785111	0.7865853658056959	0.7157088122550521	9.278859712516883	2.766829828165773	0.29818639586120815
3	1	undersample	1.0	100	10	0.3	1	0.816054800882387	0.33080656854748547	0.7515151514696051	0.7203065134044422	7.788840229891314	2.6869239385866397	0.3449709817369987
3	2	undersample	1.0	100	10	0.3	1	0.8100592128178334	0.31871243489638085	0.7212121211684114	0.7402298850517991	7.37168103418764	2.776347439153073	0.3766233715973871
3	3	undersample	1.0	100	10	0.3	1	0.811737220820484	0.33187479174204676	0.7560975609295062	0.7149425287301537	7.774999605939438	2.6524389311282643	0.341149709043333
3	1	undersample	1.0	100	10	0.3	3	0.8211819342853826	0.3400044553541134	0.7818181817707989	0.7157088122550521	9.021113616073231	2.7500611625415425	0.3048471828833335
3	2	undersample	1.0	100	10	0.3	3	0.8143921978404738	0.30823885916228777	0.7393939393491276	0.7524904214501725	8.625818508233491	2.9873345258310113	0.3463247501348845
3	3	undersample	1.0	100	10	0.3	3	0.8214652836183536	0.34021901357232465	0.7621951219047441	0.7103448275807637	7.860194962470152	2.631387829966635	0.3347738528024683
3	1	undersample	1.0	300	5	0.1	1	0.8159247648902822	0.35141769885996316	0.7757575757105601	0.7287356321783239	9.293632095797475	2.8597841778566595	0.30771436349557196
3	2	undersample	1.0	300	5	0.1	1	0.8109880413328688	0.375354979149577	0.7030303029876951	0.7471264367758842	6.994433776703295	2.780165179081865	0.3974825122224418
3	3	undersample	1.0	300	5	0.1	1	0.8310111204560321	0.34476812495877707	0.780487804830458	0.7195402298795438	9.122039572587662	2.782886745811617	0.3050728548639475
3	1	undersample	1.0	300	5	0.1	3	0.809757343550447	0.33056816682184564	0.7696969696503213	0.731034482753019	9.083670210795509	2.8616937550645187	0.3150371598505228
3	2	undersample	1.0	300	5	0.1	3	0.8172019040984557	0.36896705118244855	0.7454545454093664	0.7425287356264941	8.445790353409192	2.8952920951016767	0.34280888933918086
3	3	undersample	1.0	300	5	0.1	3	0.8336697504906084	0.35991501900465656	0.7865853658056959	0.7157088122550521	9.278859712516883	2.766829828165773	0.29818639586120815
3	1	undersample	1.0	300	5	0.3	1	0.7961546499477533	0.33259090579116524	0.7454545454093664	0.711111111105662	7.2087908573337245	2.580419490892306	0.35795454048708564
3	2	undersample	1.0	300	5	0.3	1	0.8088842447463138	0.3367874385927532	0.7090909090479338	0.7348659003775107	6.755960647515417	2.6744612756826025	0.3958669014903987
3	3	undersample	1.0	300	5	0.3	1	0.8166713391271844	0.3335317865341584	0.7378048780037924	0.7241379310289339	7.386627535288321	2.6745425857577807	0.3620789729973992
3	1	undersample	1.0	300	5	0.3	3	0.8009381168001857	0.3143884536504196	0.7515151514696051	0.708812260530967	7.362002206438166	2.5808611551823772	0.35056510568624377
3	2	undersample	1.0	300	5	0.3	3	0.8047927551375827	0.37088421527615767	0.7030303029876951	0.7394636015269007	6.719087299147795	2.698395618132135	0.40160150193070254
3	3	undersample	1.0	300	5	0.3	3	0.825497617045136	0.34875958697747383	0.7987804877561718	0.7233716475040355	10.380592021539874	2.8875581684716964	0.2781689193327368
3	1	undersample	1.0	300	10	0.1	1	0.8139974457215836	0.3418536037942588	0.7696969696503213	0.7034482758566786	7.92778417864897	2.5954896938094856	0.32739155810040727
3	2	undersample	1.0	300	10	0.1	1	0.810491118077325	0.32261497748294654	0.7272727272286501	0.7647509578485461	8.668837718895142	3.0915012008653284	0.3566223309773721
3	3	undersample	1.0	300	10	0.1	1	0.8193720213064201	0.32059553724748807	0.7926829267809339	0.7226053639791372	9.960187923694976	2.8575999506541176	0.28690220234239733
3	1	undersample	1.0	300	10	0.1	3	0.8182886334610473	0.3486514085072221	0.7696969696503213	0.7172413793048488	8.477534853570214	2.722098942684971	0.321095566686257
3	2	undersample	1.0	300	10	0.1	3	0.8188877278532449	0.33194709420904744	0.7393939393491276	0.7509578544003759	8.555276802476065	2.9689509294877126	0.3470315353298296
3	3	undersample	1.0	300	10	0.1	3	0.8237174095878891	0.34269091665131557	0.7621951219047441	0.7256704980787305	8.478369407697127	2.7783927313058774	0.3277036553750308
3	1	undersample	1.0	300	10	0.3	1	0.8174898409381168	0.3403848878942346	0.7939393938912763	0.7195402298795438	9.885004258172536	2.8308493772272194	0.2863781546716827
3	2	undersample	1.0	300	10	0.3	1	0.8003854638337398	0.28735320642056533	0.7212121211684114	0.7394636015269007	7.342390925259609	2.7681817117045178	0.3770136548787386
3	3	undersample	1.0	300	10	0.3	1	0.8126763853845436	0.31825117676020725	0.7621951219047441	0.7210727969293405	8.285784292348474	2.732595050564895	0.3297931579308036
3	1	undersample	1.0	300	10	0.3	3	0.8154557064901892	0.33412085945059766	0.7636363635900826	0.7226053639791372	8.416064151772188	2.752887896519278	0.32709919538564297
3	2	undersample	1.0	300	10	0.3	3	0.8059584349239521	0.31208189660698155	0.7333333332888888	0.7540229884999692	8.429906070602629	2.9813082897615173	0.3536585319567306
3	3	undersample	1.0	300	10	0.3	3	0.824390243902439	0.32607317532206176	0.7682926828799821	0.7241379310289339	8.703946898549958	2.785060874425458	0.3199767668447022
3	1	undersample	1.0	500	5	0.1	1	0.8145408104028793	0.35464490357183676	0.7696969696503213	0.7233716475040355	8.739465922361074	2.7824224627781966	0.31837441785365206
3	2	undersample	1.0	500	5	0.1	1	0.811991176129107	0.3830341091872645	0.7212121211684114	0.7478927203007825	7.674375168593672	2.8607348959598524	0.37276452562851836
3	3	undersample	1.0	500	5	0.1	1	0.8279132791327913	0.33875728506602415	0.780487804830458	0.7141762452052555	8.884122250450128	2.730660991016409	0.307364174557237
3	1	undersample	1.0	500	5	0.1	3	0.809102519447347	0.3293617769565906	0.7696969696503213	0.7241379310289339	8.77302584051743	2.790151413783303	0.31803751371242767
3	2	undersample	1.0	500	5	0.1	3	0.815181702078254	0.36840325584175043	0.7333333332888888	0.7409961685766974	7.8676031320671616	2.8313608371945587	0.35987590006648007
3	3	undersample	1.0	500	5	0.1	3	0.8332025044388375	0.3598759520001396	0.8048780487314099	0.7218390804542388	10.704544818361386	2.893569740530353	0.27031225358798977
3	1	undersample	1.0	500	5	0.3	1	0.796303262510159	0.33300539497462617	0.7454545454093664	0.7103448275807637	7.181972439949015	2.573592984538501	0.3583406834595214
3	2	undersample	1.0	500	5	0.3	1	0.8093300824335308	0.33894545765652867	0.7212121211684114	0.735632183902409	7.1984873465106	2.72806313769126	0.37897726763787254
3	3	undersample	1.0	500	5	0.3	1	0.816932996916176	0.3341259278670625	0.7378048780037924	0.7249042145538322	7.4150414085373635	2.6819925648342746	0.3616962256739293
3	1	undersample	1.0	500	5	0.3	3	0.8019876930221758	0.31375259943089384	0.7636363635900826	0.7072796934811704	7.806282330406761	2.6087576450846064	0.3341869351637771
3	2	undersample	1.0	500	5	0.3	3	0.8040496923255543	0.3711591111474562	0.7212121211684114	0.7417624521015957	7.430782737641121	2.792824277916036	0.3758452241458996
3	3	undersample	1.0	500	5	0.3	3	0.8275441547518922	0.34529294673788574	0.8109756097066478	0.7272030651285273	11.436842353105456	2.972817786096307	0.2599334309194768
3	1	undersample	1.0	500	10	0.1	1	0.8140438871473354	0.3414211822397565	0.7636363635900826	0.704214559381577	7.691908744976854	2.5817238880191202	0.33564150286962374
3	2	undersample	1.0	500	10	0.1	1	0.8106118657842796	0.3194084163773886	0.7151515151081727	0.7586206896493592	7.890577072641028	2.9627704397763015	0.3754820887743857
3	3	undersample	1.0	500	10	0.1	1	0.8196056443323054	0.3195434910278076	0.7865853658056959	0.7218390804542388	9.564580335822045	2.8278067918819354	0.29565402735394464
3	1	undersample	1.0	500	10	0.1	3	0.8190874259839778	0.35321192616887886	0.7575757575298439	0.7203065134044422	8.047944788109113	2.7085926800268547	0.3365570553552217
3	2	undersample	1.0	500	10	0.1	3	0.8172762103796587	0.33019524559251723	0.7454545454093664	0.7524904214501725	8.903581978616248	3.011820874403397	0.3382706861801322
3	3	undersample	1.0	500	10	0.1	3	0.823955705074292	0.3397205093690744	0.7682926828799821	0.7226053639791372	8.637539518822397	2.7696737983262985	0.320655402608046
3	1	undersample	1.0	500	10	0.3	1	0.8175734355044699	0.3397182974745988	0.7818181817707989	0.7203065134044422	9.22830999297572	2.795267645787714	0.30290134982811345
3	2	undersample	1.0	500	10	0.3	1	0.8004086845466155	0.28794996227317843	0.7151515151081727	0.7394636015269007	7.125781863934419	2.7449196805137235	0.3852096038960599
3	3	undersample	1.0	500	10	0.3	1	0.812732454910756	0.3186402474126686	0.7621951219047441	0.7203065134044422	8.254302341961541	2.7251084890504016	0.3301440017109656
3	1	undersample	1.0	500	10	0.3	3	0.8163845350052247	0.33354425867594323	0.7636363635900826	0.7218390804542388	8.383979213024947	2.7453041835785723	0.3274464344417514
3	2	undersample	1.0	500	10	0.3	3	0.8059630790665272	0.3115035602905803	0.7393939393491276	0.7509578544003759	8.555276802476065	2.9689509294877126	0.3470315353298296
3	3	undersample	1.0	500	10	0.3	3	0.8246238669283243	0.3241293520594825	0.77439024385522	0.7241379310289339	9.010134641060352	2.807164532158993	0.3115563256141628
3	1	smote	0.6	100	5	0.1	1	0.8100685011029838	0.35561187871701233	0.4787878787588613	0.8819923371579924	6.865674401270792	4.057260576605707	0.5909485755977577
3	2	smote	0.6	100	5	0.1	1	0.8034041565076048	0.33852103528457606	0.49696969693957754	0.8819923371579924	7.383976795477304	4.211333763059088	0.5703340904048841
3	3	smote	0.6	100	5	0.1	1	0.8310485001401737	0.37523692204427855	0.5670731706971297	0.8681992337098223	8.628315680071125	4.302502509155482	0.49864916658182107
3	1	smote	0.6	100	5	0.1	3	0.8125763380935794	0.35433209658032705	0.5030303029998163	0.8789272030583991	7.348023426882967	4.154775260496368	0.5654275912915251
3	2	smote	0.6	100	5	0.1	3	0.80721235341925	0.36002746324306145	0.5212121211805326	0.8804597701081958	8.01801290329131	4.360139494887088	0.5437930154636152
3	3	smote	0.6	100	5	0.1	3	0.8305999439304738	0.3713913194424106	0.5792682926476056	0.8666666666600256	8.949274608226368	4.344511868802259	0.48545965673194824
3	1	smote	0.6	100	5	0.3	1	0.7961639382329038	0.3158031904701981	0.3999999999757576	0.9088122605294344	6.644256945686386	4.386554140201402	0.6602023536441785
3	2	smote	0.6	100	5	0.3	1	0.7851108789039822	0.2973792631727946	0.4060606060359963	0.8934865900314676	5.734986958674427	3.812295259657985	0.6647434823791266
3	3	smote	0.6	100	5	0.3	1	0.808690776562938	0.3181437927662032	0.4512195121676085	0.8934865900314676	6.897201554302602	4.236269122716308	0.6142011394609208
3	1	smote	0.6	100	5	0.3	3	0.7994566353187043	0.3142674020204672	0.3939393939155188	0.9042145593800444	6.135999334610892	4.112726842811832	0.6702619340672799
3	2	smote	0.6	100	5	0.3	3	0.7948775107395797	0.3294122598418988	0.43636363633719005	0.8888888888820775	6.193547800585747	3.927272373339446	0.6340909019919974
3	3	smote	0.6	100	5	0.3	3	0.8127090926081675	0.3260447137896471	0.48780487801903627	0.8919540229816709	7.862207935337248	4.514789410330292	0.5742393700141373
3	1	smote	0.6	100	10	0.1	1	0.8023963775687913	0.3630214617911151	0.3939393939155188	0.9065134099547394	6.30286815236557	4.213859459267927	0.6685621996801114
3	2	smote	0.6	100	10	0.1	1	0.7988621850690817	0.3171479708285988	0.3999999999757576	0.9026819923302477	6.1837263730664285	4.110235797580192	0.6646859009876785
3	3	smote	0.6	100	10	0.1	1	0.8242500700869078	0.35523168017557305	0.4573170731428465	0.9003831417555527	7.616680263920937	4.590759388466696	0.602724435479539
3	1	smote	0.6	100	10	0.1	3	0.8114153024497852	0.35098664209363395	0.41212121209623503	0.8996168582306544	6.282520791587076	4.105481894443627	0.65347683960172
3	2	smote	0.6	100	10	0.1	3	0.8059677232091025	0.33589608544402855	0.4303030302769513	0.9026819923302477	7.006030406393809	4.421617297396874	0.6311159059916918
3	3	smote	0.6	100	10	0.1	3	0.8276749836463883	0.3512512290347924	0.5304878048457019	0.8842911877326874	8.63490070937998	4.584678976510189	0.5309474937194014
3	1	smote	0.6	100	10	0.3	1	0.7925507953094161	0.3166642430024394	0.3333333333131313	0.9157088122535195	5.431817521128227	3.9545449848237495	0.7280334648804967
3	2	smote	0.6	100	10	0.3	1	0.7882967607105538	0.31267663045962507	0.3454545454336088	0.9218390804527062	6.224672384894228	4.419785530116815	0.7100430664585401
3	3	smote	0.6	100	10	0.3	1	0.8177880571909167	0.37384081869943303	0.4451219511923706	0.9157088122535195	8.714784130495737	5.280764339488299	0.6059546826709594
3	1	smote	0.6	100	10	0.3	3	0.7851387437594335	0.3364902327916625	0.3272727272528925	0.9164750957784179	5.337961160493189	3.9182647513372504	0.734037693446915
3	2	smote	0.6	100	10	0.3	3	0.7809450830140485	0.3214558307708162	0.35151515149384754	0.9180076628282146	6.069000898404581	4.287170249649935	0.7064046060838345
3	3	smote	0.6	100	10	0.3	3	0.8161340061676479	0.35417200093645984	0.43902439021713263	0.9134099616788245	8.255481878964343	5.070148345323994	0.6141553378838291
3	1	smote	0.6	300	5	0.1	1	0.7951515151515153	0.3396021633762368	0.3272727272528925	0.9333333333261814	6.810809766273556	4.9090901719032205	0.7207792130833609
3	2	smote	0.6	300	5	0.1	1	0.7720515499825844	0.31186416354467983	0.2969696969516988	0.9325670498012831	5.8417898700236925	4.40392496601906	0.7538656825366606
3	3	smote	0.6	300	5	0.1	1	0.8027941313895898	0.3055167052856659	0.39634146339046694	0.9187739463531129	7.426623789977215	4.879486283041817	0.6570261732337661
3	1	smote	0.6	300	5	0.1	3	0.7932892139788692	0.3268984088348129	0.3090909090721763	0.9356321839008764	6.502818518708718	4.801947305105352	0.7384409123923547
3	2	smote	0.6	300	5	0.1	3	0.7905956112852665	0.3242708907148503	0.3454545454336088	0.9325670498012831	7.2989256580492405	5.122933123736458	0.7018749458144763
3	3	smote	0.6	300	5	0.1	3	0.8015652742734324	0.3115040698338609	0.38414634143999105	0.9149425287286213	6.709659338749804	4.516314563963625	0.673106378260412
3	1	smote	0.6	300	5	0.3	1	0.7838198072680832	0.319171714870345	0.27272727271074376	0.9379310344755715	5.666665739868253	4.393938685251963	0.7754010612751374
3	2	smote	0.6	300	5	0.3	1	0.7743318239869963	0.34902994814767313	0.28484848483122127	0.9448275861996566	6.8209733205213725	5.162877851116778	0.7569121795820792
3	3	smote	0.6	300	5	0.3	1	0.7801373703392206	0.31754285648412234	0.34756097558856336	0.9318007662763848	7.278377567627996	5.096258501004667	0.7001915441825242
3	1	smote	0.6	300	5	0.3	3	0.7887890398235226	0.3285646864041649	0.29090909089146005	0.9417624521000632	6.634276844417663	4.995214452352156	0.7529402982651462
3	2	smote	0.6	300	5	0.3	3	0.771777545570649	0.31805983635546853	0.27878787877098254	0.9425287356249615	6.3394946782809525	4.850908245947451	0.7651884619718459
3	3	smote	0.6	300	5	0.3	3	0.7863937949724326	0.3095913326720706	0.3353658536380874	0.9279693486518931	6.500584669905434	4.655876363779927	0.7162242375410535
3	1	smote	0.6	300	10	0.1	1	0.7799791013584116	0.3260772208396683	0.2545454545300275	0.9417624521000632	5.521821889350493	4.370812645808137	0.7915526212498022
3	2	smote	0.6	300	10	0.1	1	0.7846000232207129	0.33379698801744173	0.30303030301193756	0.9379310344755715	6.570047230922102	4.882154094724404	0.7430926837246989
3	3	smote	0.6	300	10	0.1	1	0.804971497990842	0.33131545143263913	0.37195121948951515	0.9340996168510798	8.39455728050301	5.644142647965517	0.6723573829353562
3	1	smote	0.6	300	10	0.1	3	0.7895599674910019	0.33108123523462607	0.28484848483122127	0.9402298850502665	6.265644306216112	4.765733467527097	0.7606134615944596
3	2	smote	0.6	300	10	0.1	3	0.7939115290839428	0.35276305901501187	0.30303030301193756	0.9448275861996566	7.445650800576715	5.492423245868913	0.7376686495943351
3	3	smote	0.6	300	10	0.1	3	0.8108961779272965	0.3216061984125353	0.39634146339046694	0.9340996168510798	9.306434999002139	6.014250362586207	0.6462464166103047
3	1	smote	0.6	300	10	0.3	1	0.7737791710205503	0.32172292651651546	0.2969696969516988	0.9295019157016897	5.569433228168989	4.21244999467761	0.7563516369453209
3	2	smote	0.6	300	10	0.3	1	0.775845814466504	0.32297265936673764	0.28484848483122127	0.9333333333261814	5.576270335857313	4.272726631100951	0.7662337580484869
3	3	smote	0.6	300	10	0.3	1	0.784973366975049	0.2996435409347453	0.3780487804647531	0.9141762452037229	6.474614065974692	4.404942865908303	0.680340597335517
3	1	smote	0.6	300	10	0.3	3	0.7666504121676536	0.32894667238961023	0.2969696969516988	0.9356321839008764	6.140085235639464	4.613635646081613	0.7513960161173998
3	2	smote	0.6	300	10	0.3	3	0.7922953674677814	0.35370585257101095	0.31515151513241507	0.9448275861996566	7.880529517999506	5.71212017570367	0.7248396296025057
3	3	smote	0.6	300	10	0.3	3	0.7971170918605739	0.30308765989865033	0.37195121948951515	0.9218390804527062	6.984864869210167	4.758787051840962	0.6812997919214471
3	1	smote	0.6	500	5	0.1	1	0.7941716010681528	0.33847472694419123	0.28484848483122127	0.9432950191498599	6.625857722666982	5.023340636523841	0.758141931282417
3	2	smote	0.6	500	5	0.1	1	0.7715267618715893	0.3089869092737551	0.26666666665050504	0.9448275861996566	6.227271582877043	4.833332456364643	0.7761557095698233
3	3	smote	0.6	500	5	0.1	1	0.7927763760396224	0.2989340617918078	0.35975609753903925	0.9272030651269947	7.156891219552286	4.941912028954454	0.6905109782700726
3	1	smote	0.6	500	5	0.1	3	0.7952072448624173	0.3277812700740008	0.27272727271074376	0.9432950191498599	6.238174559423033	4.809581460501549	0.770991794523403
3	2	smote	0.6	500	5	0.1	3	0.7841077441077442	0.32185112560099516	0.28484848483122127	0.950191570873945	7.59843391450781	5.718879969523396	0.7526392882906975
3	3	smote	0.6	500	5	0.1	3	0.7963321184935986	0.3016943686802472	0.35975609753903925	0.9264367816020963	7.076487105853766	4.890433785656029	0.69108212051227
3	1	smote	0.6	500	5	0.3	1	0.7843631719493788	0.33426737395149925	0.27878787877098254	0.9440613026747582	6.5237699683266435	4.983809817950193	0.7639462729233611
3	2	smote	0.6	500	5	0.3	1	0.7746244049692326	0.35102896060256794	0.27878787877098254	0.9494252873490466	7.256683036328391	5.512395603136881	0.759630192330836
3	3	smote	0.6	500	5	0.3	1	0.7764461265302307	0.31451381039268334	0.3658536585142772	0.9333333333261814	8.07692183134252	5.487804053954824	0.6794425014601683
3	1	smote	0.6	500	5	0.3	3	0.7932845698362939	0.3428041646599289	0.30303030301193756	0.9417624521000632	7.030891219351674	5.203348387866829	0.7400695239369275
3	2	smote	0.6	500	5	0.3	3	0.7687727853245093	0.3207804450001861	0.27272727271074376	0.9486590038241483	6.92910310903389	5.312074947978348	0.7666323902384486
3	3	smote	0.6	500	5	0.3	3	0.7823007195589198	0.3026191812416865	0.34756097558856336	0.9302681992265881	7.106705332205389	4.984252835738566	0.7013450722495024
3	1	smote	0.6	500	10	0.1	1	0.778910948566121	0.3262459876590876	0.2545454545300275	0.9417624521000632	5.521821889350493	4.370812645808137	0.7915526212498022
3	2	smote	0.6	500	10	0.1	1	0.7840752351097178	0.3321958695034239	0.30303030301193756	0.9402298850502665	6.83946371765302	5.069929220773508	0.7412758312165783
3	3	smote	0.6	500	10	0.1	1	0.8029436501261563	0.32700900260876054	0.3658536585142772	0.9348659003759782	8.28054167985021	5.616928835384714	0.6783286613057545
3	1	smote	0.6	500	10	0.1	3	0.7895553233484267	0.3312258769838381	0.30303030301193756	0.9371647509506732	6.484622490528992	4.822615639637188	0.7437002819878188
3	2	smote	0.6	500	10	0.1	3	0.7940090560780215	0.3515711330423456	0.3212121211926538	0.945593869724555	8.224596044320782	5.903968183856362	0.7178429274574752
3	3	smote	0.6	500	10	0.1	3	0.8118960844780863	0.32417374654087305	0.38414634143999105	0.9333333333261814	8.732671916777258	5.762194256652565	0.6598431985353173
3	1	smote	0.6	500	10	0.3	1	0.7731754324857774	0.3208544999575084	0.2969696969516988	0.9295019157016897	5.569433228168989	4.21244999467761	0.7563516369453209
3	2	smote	0.6	500	10	0.3	1	0.7760640891675374	0.32281604475531656	0.26666666665050504	0.9340996168510798	5.154333244414783	4.046511013187702	0.7850697209050568
3	3	smote	0.6	500	10	0.3	1	0.7852210073824877	0.29957364892385435	0.3780487804647531	0.9134099616788245	6.411937460959181	4.365961075140105	0.6809113528639459
3	1	smote	0.6	500	10	0.3	3	0.7677928712411473	0.330552784958511	0.29090909089146005	0.9340996168510798	5.815145196278138	4.4143756507502205	0.7591170028607536
3	2	smote	0.6	500	10	0.3	3	0.7920306513409963	0.3547354237506903	0.31515151513241507	0.9448275861996566	7.880529517999506	5.71212017570367	0.7248396296025057
3	3	smote	0.6	500	10	0.3	3	0.7973460424259415	0.30223744178781353	0.3780487804647531	0.921072796927808	7.093469469711128	4.789840737426834	0.6752465330180943
3	1	smote	0.8	100	5	0.1	1	0.8059073493556251	0.3496712210339228	0.5454545454214875	0.842911877388177	6.439023936157007	3.472283592353523	0.539256191992919
3	2	smote	0.8	100	5	0.1	1	0.7931220248461629	0.3164544006623467	0.5333333333010101	0.8413793103383803	6.06211138073801	3.3623186282670074	0.5546448021937466
3	3	smote	0.8	100	5	0.1	1	0.8292262405382675	0.374908060941847	0.646341463375223	0.8291187739400068	8.867480435885392	3.782401615753204	0.42654749051055985
3	1	smote	0.8	100	5	0.1	3	0.8136166260304191	0.36205066164332833	0.5878787878431588	0.8398467432885837	7.480438533668361	3.670726173213004	0.4907100141104317
3	2	smote	0.8	100	5	0.1	3	0.7994148380355276	0.32310459505585476	0.5454545454214875	0.8360153256640919	6.117756595833135	3.3262529828954763	0.5437046848159102
3	3	smote	0.8	100	5	0.1	3	0.8308989814036071	0.3790631397903946	0.6402439023999851	0.82298850574082	8.27426754682831	3.6169621013024162	0.43713380043484257
3	1	smote	0.8	100	5	0.3	1	0.7926901195866712	0.32652218555613277	0.44242424239742884	0.8812260536330941	5.8870962512808696	3.7249263721647154	0.6327272655824697
3	2	smote	0.8	100	5	0.3	1	0.7842424242424243	0.33629107470617225	0.4181818181564738	0.8927203065065693	5.981026202374072	3.8980515842130505	0.6517362393188513
3	3	smote	0.8	100	5	0.3	1	0.8014484627604896	0.30415091376129477	0.4634146341180845	0.8727969348592124	5.925793590055987	3.643108734636957	0.6147883182250026
3	1	smote	0.8	100	5	0.3	3	0.7980633925461511	0.3092401397972248	0.4666666666383838	0.8766283524837041	6.217390768028936	3.7826083886142383	0.608391601488402
3	2	smote	0.8	100	5	0.3	3	0.7868895855102753	0.3086224592995296	0.46060606057814507	0.8812260536330941	6.335628284881652	3.8780055381440874	0.6120948547505015
3	3	smote	0.8	100	5	0.3	3	0.8098355293897765	0.3169666191566045	0.524390243870464	0.8628352490355339	6.935682014602377	3.8230682588096547	0.5512173397517001
3	1	smote	0.8	100	10	0.1	1	0.8026146522698246	0.35659380294435555	0.43636363633719005	0.8850574712575858	5.961289776656906	3.796363305625948	0.6368358842206883
3	2	smote	0.8	100	10	0.1	1	0.7985603158016952	0.3427895149187146	0.44242424239742884	0.8888888888820775	6.347825484740284	3.9818178229691608	0.6272727202508811
3	3	smote	0.8	100	10	0.1	1	0.8210073824876181	0.3539048158767141	0.5304878048457019	0.872030651334314	7.699353879852049	4.1454283304769595	0.5384124847581468
3	1	smote	0.8	100	10	0.1	3	0.8035527690700105	0.3423993121491355	0.4727272726986226	0.8704980842845174	6.02652470226405	3.6503493680643047	0.6057138215044056
3	2	smote	0.8	100	10	0.1	3	0.8051317775455706	0.32089959808694307	0.4787878787588613	0.8758620689588057	6.481265591700508	3.8569020457651937	0.5950846985643419
3	3	smote	0.8	100	10	0.1	3	0.8255069619661713	0.3593824097225785	0.5792682926476056	0.8613026819857372	8.549923239142096	4.176492084894651	0.4884829819611913
3	1	smote	0.8	100	10	0.3	1	0.7823754789272029	0.3101208238956055	0.3090909090721763	0.9072796934796378	4.3775549767892485	3.333583411617206	0.7615171906502699
3	2	smote	0.8	100	10	0.3	1	0.7753860443515617	0.3113930445591147	0.3454545454336088	0.925670498077198	6.572736778635574	4.647609495840564	0.7071041465132257
3	3	smote	0.8	100	10	0.3	1	0.7899775721895149	0.3041780755984159	0.42682926826665674	0.894252873556366	6.297409181262905	4.036319872303755	0.6409492686832532
3	1	smote	0.8	100	10	0.3	3	0.7877348194589574	0.30855070598047174	0.3939393939155188	0.9088122605294344	6.4781505230320064	4.3200911986831985	0.6668710642863753
3	2	smote	0.8	100	10	0.3	3	0.7904144897248346	0.3163809653129994	0.3575757575540863	0.901149425280451	5.074154802228717	3.6173357858081667	0.7128942407271017
3	3	smote	0.8	100	10	0.3	3	0.8111765255583591	0.3328366989981559	0.4695121950933224	0.8927203065065693	7.364941799405845	4.376523981743417	0.5942374057113483
3	1	smote	0.8	300	5	0.1	1	0.8005898061070474	0.33315067880486393	0.37575757573480256	0.9187739463531129	6.808755316794104	4.626071470954548	0.6794298205219064
3	2	smote	0.8	300	5	0.1	1	0.7776384535005225	0.3075506091685895	0.3272727272528925	0.9333333333261814	6.810809766273556	4.9090901719032205	0.7207792130833609
3	3	smote	0.8	300	5	0.1	1	0.8025371460611157	0.2937331336631412	0.38414634143999105	0.9095785440543328	6.274625896431272	4.248397627957265	0.677075834533387
3	1	smote	0.8	300	5	0.1	3	0.7980076628352489	0.3489885408402164	0.38787878785528007	0.9187739463531129	7.167568673768638	4.775299582920824	0.6662370084742182
3	2	smote	0.8	300	5	0.1	3	0.7833043074422384	0.3075578021530835	0.30303030301193756	0.9218390804527062	5.1278765686397785	3.877004850979663	0.7560643763173325
3	3	smote	0.8	300	5	0.1	3	0.8087047939444911	0.30286254584885375	0.4329268292418947	0.898850574705756	6.784212394715909	4.280071638388384	0.6308870243920908
3	1	smote	0.8	300	5	0.3	1	0.7934006734006734	0.3365818218807471	0.3090909090721763	0.9386973180004698	6.850327808357116	5.042044631164734	0.73602967678574
3	2	smote	0.8	300	5	0.3	1	0.7634552420759316	0.3148299711958285	0.2606060605902663	0.9371647509506732	5.25679643287957	4.147449450087982	0.7889689948005322
3	3	smote	0.8	300	5	0.3	1	0.7890898046911503	0.28784909087937044	0.3231707316876115	0.9218390804527062	5.631424806028912	4.134683831927393	0.7342162806092375
3	1	smote	0.8	300	5	0.3	3	0.7857006850110297	0.32883073421998754	0.3272727272528925	0.9287356321767913	6.340016526628998	4.592374721418106	0.7243474269710961
3	2	smote	0.8	300	5	0.3	3	0.7584860095204923	0.3132809441714814	0.29090909089146005	0.9348659003759782	5.88838520379781	4.466309473956041	0.7584947758158841
3	3	smote	0.8	300	5	0.3	3	0.7835903186618074	0.3021650307750101	0.3780487804647531	0.9180076628282146	6.805569968816136	4.61078129246243	0.6775011124026102
3	1	smote	0.8	300	10	0.1	1	0.7853430860327411	0.340385069101626	0.31515151513241507	0.9287356321767913	5.997144444559598	4.422286768772992	0.7373987319603904
3	2	smote	0.8	300	10	0.1	1	0.7754417740624636	0.31494319536822196	0.2969696969516988	0.9402298850502665	6.644892767842364	4.968530636358037	0.7477217080092053
3	3	smote	0.8	300	10	0.1	1	0.7987290907391832	0.3191520110544475	0.38414634143999105	0.9095785440543328	6.274625896431272	4.248397627957265	0.677075834533387
3	1	smote	0.8	300	10	0.1	3	0.7914826425171253	0.33462472735085197	0.30303030301193756	0.9302681992265881	5.800285821843275	4.34565372175134	0.7492137107077035
3	2	smote	0.8	300	10	0.1	3	0.7899732961801926	0.34014149216094985	0.36363636361432505	0.9318007662763848	7.807382450665069	5.331970616683089	0.6829395860010754
3	3	smote	0.8	300	10	0.1	3	0.8038127277824503	0.32346195694347357	0.39634146339046694	0.9118773946290278	6.7940264284348775	4.49761348686688	0.661995278691125
3	1	smote	0.8	300	10	0.3	1	0.7639428770463254	0.2756382155431274	0.27272727271074376	0.9141762452037229	3.994419170231118	3.1777593695420614	0.7955497893862761
3	2	smote	0.8	300	10	0.3	1	0.7804713804713804	0.32636418766720143	0.3272727272528925	0.9325670498012831	6.72788595767995	4.853305064592433	0.7213714720852955
3	3	smote	0.8	300	10	0.3	1	0.794836931127932	0.3188143067295097	0.4207317072914188	0.9134099616788245	7.661666519706402	4.858892164268827	0.6341821423778643
3	1	smote	0.8	300	10	0.3	3	0.7793196331127367	0.3098090723487059	0.2606060605902663	0.921072796927808	4.113161973537398	3.3018530674825533	0.8027529787530532
3	2	smote	0.8	300	10	0.3	3	0.7818785556716591	0.3344294708731352	0.31515151513241507	0.9272030651269947	5.861200854338824	4.329186007492467	0.7386175728265184
3	3	smote	0.8	300	10	0.3	3	0.7958648724418278	0.3035087020753923	0.390243902415229	0.9157088122535195	6.9527264180675825	4.6297112017431665	0.6658842666647983
3	1	smote	0.8	500	5	0.1	1	0.7975804017183327	0.32374526411697124	0.28484848483122127	0.9348659003759782	5.7168485592029334	4.37326135991529	0.7649776371470897
3	2	smote	0.8	500	5	0.1	1	0.7745222338325787	0.30923436822740097	0.27272727271074376	0.94789272029925	6.82168984879263	5.233956213746772	0.7672521415578913
3	3	smote	0.8	500	5	0.1	1	0.793122138117933	0.28162106167309703	0.3536585365638013	0.9187739463531129	6.189212459389667	4.3540031448680825	0.7034825693163095
3	1	smote	0.8	500	5	0.1	3	0.7938975966562174	0.3388579865688933	0.3575757575540863	0.9295019157016897	7.338698684200046	5.072133667060797	0.6911489096280694
3	2	smote	0.8	500	5	0.1	3	0.7845628700801115	0.32184064521782235	0.28484848483122127	0.9417624521000632	6.441011365039778	4.8911474845948195	0.7593756854292555
3	3	smote	0.8	500	5	0.1	3	0.8049621530698066	0.2935986340579557	0.3658536585142772	0.9111111111041295	5.913460852060872	4.11585319492886	0.6960142696065799
3	1	smote	0.8	500	5	0.3	1	0.7900336700336701	0.33324488079271264	0.29090909089146005	0.9386973180004698	6.282050239730698	4.745453770507985	0.7553988788047185
3	2	smote	0.8	500	5	0.3	1	0.7700220596772321	0.3170161438619541	0.28484848483122127	0.9409961685751649	6.352189088685931	4.827626099464883	0.7599940695313395
3	3	smote	0.8	500	5	0.3	1	0.7876600317727315	0.28733055928414725	0.3109756097371356	0.9226053639776046	5.380179786029376	4.018050675587428	0.7468246009583613
3	1	smote	0.8	500	5	0.3	3	0.7814187855567166	0.3209804895357185	0.27272727271074376	0.9310344827514864	5.062499254519507	3.954544880487689	0.7811447727784467
3	2	smote	0.8	500	5	0.3	3	0.7599721351445489	0.3195005093286402	0.2969696969516988	0.9394636015253681	6.555433206054088	4.905637853889954	0.7483315952033736
3	3	smote	0.8	500	5	0.3	3	0.7854172507242315	0.29839947788165744	0.3780487804647531	0.9187739463531129	6.875507819520591	4.654279223824502	0.6769360572691419
3	1	smote	0.8	500	10	0.1	1	0.7854963427377222	0.34184111500994707	0.30303030301193756	0.9356321839008764	6.319874775964664	4.707791475593482	0.7449184642548773
3	2	smote	0.8	500	10	0.1	1	0.7787437594334146	0.320116883773723	0.2969696969516988	0.9417624521000632	6.830874487188173	5.0992814201094925	0.7465049111010368
3	3	smote	0.8	500	10	0.1	1	0.7991449397252595	0.3205060172323054	0.37195121948951515	0.9164750957784179	6.49826231255277	4.453176910816944	0.6852873324661065
3	1	smote	0.8	500	10	0.1	3	0.7914594218042494	0.32780442890281586	0.29090909089146005	0.9325670498012831	5.6736588173737434	4.314048946304386	0.7603645246269337
3	2	smote	0.8	500	10	0.1	3	0.7902798095901544	0.3401337128802995	0.3454545454336088	0.9386973180004698	8.08159587234729	5.635226352478233	0.6972912727477834
3	3	smote	0.8	500	10	0.1	3	0.8009578544061302	0.3194767054516695	0.37195121948951515	0.9187739463531129	6.698936683249818	4.579210204085397	0.6835726852809337
3	1	smote	0.8	500	10	0.3	1	0.7642679670265877	0.27617462741901105	0.27272727271074376	0.9149425287286213	4.033783302183129	3.206387828962373	0.7948834997877071
3	2	smote	0.8	500	10	0.3	1	0.7792964123998607	0.32347403721111645	0.3212121211926538	0.9325670498012831	6.544337482467245	4.763429044877759	0.7278703141755686
3	3	smote	0.8	500	10	0.3	1	0.795318194561256	0.31863743106869946	0.42682926826665674	0.9118773946290278	7.705827023071972	4.843583755087409	0.6285611737101018
3	1	smote	0.8	500	10	0.3	3	0.7780796470451643	0.30853481218803175	0.26666666665050504	0.9218390804527062	4.288769496602749	3.411764268862103	0.7955112133391544
3	2	smote	0.8	500	10	0.3	3	0.7812144432834087	0.3347016381436769	0.31515151513241507	0.925670498077198	5.730863184609066	4.239924452345778	0.7398404495895106
3	3	smote	0.8	500	10	0.3	3	0.7961265302308196	0.30382863310475605	0.39634146339046694	0.9134099616788245	6.925895299301738	4.577217256195271	0.660884548369911
3	1	smote	1.0	100	5	0.1	1	0.8127899686520377	0.3620331928609645	0.6242424242045913	0.8191570881163284	7.52508152220017	3.4518488072546143	0.45871247000053145
3	2	smote	1.0	100	5	0.1	1	0.7980959015441773	0.32004345526657774	0.5878787878431588	0.8038314176183615	5.845185780975911	2.996803824230248	0.5126960678533033
3	3	smote	1.0	100	5	0.1	1	0.8308569292589476	0.3614327922803738	0.6768292682514128	0.8099616858175482	8.926277564459792	3.561540921617491	0.398995080159179
3	1	smote	1.0	100	5	0.1	3	0.8047323812841054	0.345185425646195	0.6181818181443526	0.8068965517179549	6.765305711632762	3.201298535220649	0.47319346737916734
3	2	smote	1.0	100	5	0.1	3	0.8027493324045049	0.32725627183766254	0.6060606060238751	0.7931034482697847	5.897435566895564	2.9292927874468675	0.49670618614566814
3	3	smote	1.0	100	5	0.1	3	0.829025324736006	0.36427301766584813	0.6890243902018888	0.7946360153195814	8.57338255391864	3.355137258963667	0.39134345774601037
3	1	smote	1.0	100	5	0.3	1	0.7913526065250203	0.3202084549230212	0.46060606057814507	0.8659003831351273	5.513964250041719	3.434804938288762	0.6229283918776098
3	2	smote	1.0	100	5	0.3	1	0.7759758504586091	0.29517309174032547	0.4545454545179063	0.8689655172347206	5.526315342347917	3.468899256412801	0.6277056205185436
3	3	smote	1.0	100	5	0.3	1	0.7999719652368936	0.32474531613007196	0.49999999996951217	0.872030651334314	6.814370683042642	3.9071853229782842	0.5733743344132263
3	1	smote	1.0	100	5	0.3	3	0.796354348078486	0.3297197508302316	0.509090909060055	0.8636015325604323	6.565958695606823	3.732379705525754	0.5684439718397013
3	2	smote	1.0	100	5	0.3	3	0.7897550214791594	0.3088101912771019	0.4909090908793388	0.8643678160853305	6.145277962957459	3.619414216570038	0.5889748481572978
3	3	smote	1.0	100	5	0.3	3	0.8042192318474909	0.31183626084942817	0.5426829267961778	0.8551724137865505	7.006983592771108	3.7470961404093326	0.5347659261262238
3	1	smote	1.0	100	10	0.1	1	0.7926158133054685	0.3224860775090746	0.5151515151202938	0.8666666666600256	6.90624943700938	3.863636073437057	0.5594405530257877
3	2	smote	1.0	100	10	0.1	1	0.7938047138047138	0.3191113751115854	0.4787878787588613	0.8651340996102289	5.8926395957825575	3.550103042163389	0.6024639595772749
3	3	smote	1.0	100	10	0.1	1	0.8233809924306139	0.3515804406111081	0.5853658536228435	0.8582375478861438	8.546899159072897	4.129202081385327	0.48312281671569884
3	1	smote	1.0	100	10	0.1	3	0.8001161035643795	0.3244116077775025	0.5333333333010101	0.8398467432885837	5.99316431823036	3.3301433323994263	0.5556569277331437
3	2	smote	1.0	100	10	0.1	3	0.8004179728317659	0.3295043545657876	0.5333333333010101	0.8444444444379737	6.204081193912982	3.428571207812867	0.5526315724455594
3	3	smote	1.0	100	10	0.1	3	0.8302681992337164	0.3701717112200816	0.6219512194742712	0.8367816091889902	8.43434741922435	3.810545970208514	0.4517890592435982
3	1	smote	1.0	100	10	0.3	1	0.7871728782073609	0.323588625537541	0.4060606060359963	0.901149425280451	6.2325574825122265	4.107821994053341	0.6590909018093773
3	2	smote	1.0	100	10	0.3	1	0.7803320561941252	0.2999416964827611	0.36363636361432505	0.9034482758551461	5.346938204059535	3.766233375661295	0.7043719561472563
3	3	smote	1.0	100	10	0.3	1	0.7942061489580412	0.3265636032395669	0.4512195121676085	0.8927203065065693	6.842062818377183	4.20601006037679	0.6147283507335223
3	1	smote	1.0	100	10	0.3	3	0.7887240218274701	0.3055785487247183	0.41212121209623503	0.8904214559318743	5.6964885347865994	3.760965962737713	0.6602253094701822
3	2	smote	1.0	100	10	0.3	3	0.7894485080691978	0.3101314774333466	0.42424242421671254	0.8888888888820775	5.894736285861292	3.8181814740800166	0.64772726547423
3	3	smote	1.0	100	10	0.3	3	0.7996635828427251	0.33085624148360687	0.5121951219199881	0.8827586206828908	7.905881623600635	4.368722725850901	0.5525914571944228
3	1	smote	1.0	300	5	0.1	1	0.7838569604086846	0.3431845327490984	0.37575757573480256	0.9095785440543328	6.055125192067594	4.155623576823995	0.6862985296681795
3	2	smote	1.0	300	5	0.1	1	0.7818924880993846	0.33426388304182686	0.3818181817950413	0.9149425287286213	6.6438783652186775	4.488942960547322	0.6756509748294871
3	3	smote	1.0	300	5	0.1	1	0.801906363891225	0.31940702764555773	0.41463414631618084	0.9057471264298411	6.8069098154745955	4.399166695070292	0.6462795521398387
3	1	smote	1.0	300	5	0.1	3	0.7918913270637409	0.33364461317093547	0.4181818181564738	0.8904214559318743	5.840471470170095	3.8162742857191505	0.6534188629815004
3	2	smote	1.0	300	5	0.1	3	0.780062695924765	0.3157723405687759	0.38787878785528007	0.9141762452037229	6.74964557851567	4.519479992237599	0.6695877394106124
3	3	smote	1.0	300	5	0.1	3	0.8022988505747127	0.311278552215376	0.4573170731428465	0.901149425280451	7.682256822127415	4.626346666944968	0.6022119147067574
3	1	smote	1.0	300	5	0.3	1	0.777020782538024	0.3264918199093788	0.3212121211926538	0.9325670498012831	6.544337482467245	4.763429044877759	0.7278703141755686
3	2	smote	1.0	300	5	0.3	1	0.7702774875188668	0.2985439179304681	0.3090909090721763	0.9325670498012831	6.186900977974424	4.5836770054484095	0.7408679983561146
3	3	smote	1.0	300	5	0.3	1	0.7781842818428185	0.2966463088089384	0.35975609753903925	0.9141762452037229	5.985288397159473	4.191800469170805	0.7003506149022469
3	1	smote	1.0	300	5	0.3	3	0.7869499593637526	0.34990986726899215	0.3212121211926538	0.9363984674257748	6.967081497581851	5.0503825566461416	0.7248921214325142
3	2	smote	1.0	300	5	0.3	3	0.7879252293045396	0.3455414112661644	0.30303030301193756	0.9333333333261814	6.08695559117195	4.5454538628733525	0.7467532387777186
3	3	smote	1.0	300	5	0.3	3	0.764321091486777	0.28394848023844466	0.3109756097371356	0.9134099616788245	4.760904755911099	3.5913550779378287	0.7543429693420741
3	1	smote	1.0	300	10	0.1	1	0.7856031580169511	0.3299099907351275	0.3696969696745638	0.9118773946290278	6.0693972822066735	4.1952564403387305	0.6912146601349966
3	2	smote	1.0	300	10	0.1	1	0.7883942877046325	0.31926778015054125	0.2969696969516988	0.921072796927808	4.929527317934866	3.7625767513173276	0.763273324063516
3	3	smote	1.0	300	10	0.1	1	0.8015512568918793	0.32941341621075537	0.39634146339046694	0.9088122605294344	6.543586386503954	4.346433218185758	0.6642279777515194
3	1	smote	1.0	300	10	0.1	3	0.7849901311970277	0.3118075913487848	0.3696969696745638	0.9080459770045362	5.79206665710811	4.020454107682272	0.6941311776561901
3	2	smote	1.0	300	10	0.1	3	0.7897085800534076	0.3328762691403946	0.36363636361432505	0.921072796927808	6.668515079771781	4.607236838347748	0.6908939571326982
3	3	smote	1.0	300	10	0.1	3	0.8083450144846276	0.31372495811303946	0.39634146339046694	0.9088122605294344	6.543586386503954	4.346433218185758	0.6642279777515194
3	1	smote	1.0	300	10	0.3	1	0.7742250087077673	0.304075098269951	0.37575757573480256	0.9080459770045362	5.94417408877519	4.086363191414769	0.6874568394101377
3	2	smote	1.0	300	10	0.3	1	0.7715360501567397	0.3317532749661817	0.3696969696745638	0.9134099616788245	6.187201440745469	4.269508758134678	0.6900549040065275
3	3	smote	1.0	300	10	0.3	1	0.7926595645266796	0.33717672866165527	0.43902439021713263	0.9103448275792312	7.946487364768744	4.896809959704368	0.6162232009516319
3	1	smote	1.0	300	10	0.3	3	0.7725577615232787	0.29852989510665734	0.3454545454336088	0.9164750957784179	5.791028849378474	4.135946126411542	0.7141988368690559
3	2	smote	1.0	300	10	0.3	3	0.771066991756647	0.30782890705566157	0.3333333333131313	0.9203065134029096	5.774037718959769	4.182691782221301	0.7243963285425963
3	3	smote	1.0	300	10	0.3	3	0.7897159144005232	0.31880615857403943	0.4451219511923706	0.9111111111041295	8.22252650111398	5.0076213871634465	0.6090124859141229
3	1	smote	1.0	500	5	0.1	1	0.7831278300243818	0.3375628975846441	0.3333333333131313	0.9302681992265881	6.670328691046534	4.7802190939264735	0.7166392015493316
3	2	smote	1.0	500	5	0.1	1	0.7796679438058748	0.31655289245209206	0.30303030301193756	0.9340996168510798	6.162789744634586	4.59830796953148	0.7461406438386018
3	3	smote	1.0	500	5	0.1	1	0.7897766563872535	0.3023327991088789	0.34756097558856336	0.9241379310274013	6.489378900722312	4.581484982953103	0.7059974441543801
3	1	smote	1.0	500	5	0.1	3	0.7913758272378962	0.33156267028660624	0.3333333333131313	0.921072796927808	5.834950698664437	4.223300435152103	0.723793669373979
3	2	smote	1.0	500	5	0.1	3	0.782770231046093	0.3318476467064815	0.3333333333131313	0.9333333333261814	6.999998925559204	4.9999992491606875	0.7142857066597715
3	3	smote	1.0	500	5	0.1	3	0.7905943369778526	0.29713663782475	0.40243902436570494	0.9080459770045362	6.650509451785404	4.376523913698898	0.6580734722539001
3	1	smote	1.0	500	5	0.3	1	0.7773644490885869	0.3180176441014434	0.28484848483122127	0.9371647509506732	5.94057365650313	4.533258701258956	0.7631011589075531
3	2	smote	1.0	500	5	0.3	1	0.7766074538488332	0.3166853733469782	0.2969696969516988	0.9333333333261814	5.913792200041262	4.4545447856158855	0.7532467452013081
3	3	smote	1.0	500	5	0.3	1	0.775801326978787	0.2901830493642103	0.3414634146133254	0.923371647502503	6.24814731161941	4.456096978771784	0.7131869167046525
3	1	smote	1.0	500	5	0.3	3	0.7846929060722164	0.3516404093218836	0.3333333333131313	0.9394636015253681	7.759492360657403	5.506328203345867	0.70962478855826
3	2	smote	1.0	500	5	0.3	3	0.7778056426332288	0.3265395039306126	0.27878787877098254	0.9386973180004698	5.919116666281776	4.547726530070152	0.768311680150704
3	3	smote	1.0	500	5	0.3	3	0.7677226427436687	0.28413132353841486	0.3231707316876115	0.9149425287286213	5.136108463995416	3.799439236350351	0.739750574121181
3	1	smote	1.0	500	10	0.1	1	0.7865412748171368	0.3294599487940102	0.36363636361432505	0.9172413793033163	6.333332544626328	4.393938862365646	0.6937798967717975
3	2	smote	1.0	500	10	0.1	1	0.7896017647741785	0.32243777843409044	0.29090909089146005	0.921072796927808	4.787651859297941	3.685789470678199	0.7698532665117723
3	3	smote	1.0	500	10	0.1	1	0.801700775628446	0.3194530101904915	0.40243902436570494	0.9141762452037229	7.173650734993019	4.689132728224968	0.6536605739132104
3	1	smote	1.0	500	10	0.1	3	0.7866109369557646	0.3105741929979677	0.36363636361432505	0.9118773946290278	5.913042786295491	4.126481744595473	0.6978609549433478
3	2	smote	1.0	500	10	0.1	3	0.7911947056774642	0.334271812614046	0.3454545454336088	0.9287356321767913	6.87813521064787	4.847506650385779	0.7047704694871544
3	3	smote	1.0	500	10	0.1	3	0.8091954022988507	0.3115486674012698	0.39634146339046694	0.9187739463531129	7.426623789977215	4.879486283041817	0.6570261732337661
3	1	smote	1.0	500	10	0.3	1	0.774615116684082	0.3027655468392892	0.3696969696745638	0.9080459770045362	5.79206665710811	4.020454107682272	0.6941311776561901
3	2	smote	1.0	500	10	0.3	1	0.771489608730988	0.33221843494555886	0.3696969696745638	0.9141762452037229	6.24768125409685	4.307629367601462	0.689476484143612
3	3	smote	1.0	500	10	0.3	1	0.7924539762639006	0.3365572442302176	0.43902439021713263	0.9103448275792312	7.946487364768744	4.896809959704368	0.6162232009516319
3	1	smote	1.0	500	10	0.3	3	0.7729850226401951	0.3003863976335377	0.3454545454336088	0.9187739463531129	5.96986297674974	4.253001191038859	0.7124118506411269
3	2	smote	1.0	500	10	0.3	3	0.7713456403111575	0.3106956970297163	0.3333333333131313	0.9195402298780112	5.7142849863431495	4.142856627345355	0.7249999921431503
3	3	smote	1.0	500	10	0.3	3	0.7903373516493786	0.3188142361595382	0.43902439021713263	0.9118773946290278	8.098297713352963	4.98197186237562	0.6151875317176926
3	1	class_weight		100	5	0.1	1	0.8305259491466388	0.37424161950612056	0.7151515151081727	0.791570881219988	9.534886754843974	3.4311495676930277	0.359852147231958
3	2	class_weight		100	5	0.1	1	0.8259282479972134	0.39497593961621846	0.6727272726865013	0.7831417624461062	7.4232426042261075	3.102152121372809	0.41789716604092997
3	3	class_weight		100	5	0.1	1	0.8496168582375478	0.39180501531877165	0.7560975609295062	0.7708812260477328	10.430099681910942	3.300024327499161	0.3163943129825921
3	1	class_weight		100	5	0.1	3	0.8316962730755835	0.38682519567470314	0.7333333332888888	0.7877394635954963	10.205775517860443	3.45487348313605	0.33852139653984675
3	2	class_weight		100	5	0.1	3	0.8315197956577267	0.3980529031905959	0.6787878787467401	0.7754789271971229	7.298859788248331	3.023270110195824	0.41421127750322045
3	3	class_weight		100	5	0.1	3	0.8458835622838987	0.3828976847932616	0.7682926828799821	0.7540229884999692	10.164288615563748	3.1234327425982182	0.3072947610099022
3	1	class_weight		100	5	0.3	1	0.8149123418088935	0.3641490487067011	0.5575757575419651	0.8735632183841107	8.707346684431323	4.409917006086814	0.5064593243884785
3	2	class_weight		100	5	0.3	1	0.8033902240798793	0.35436888180524373	0.5272727272407713	0.8482758620624654	6.236013535502667	3.4752063821630528	0.5572801117281075
3	3	class_weight		100	5	0.3	1	0.8014157555368658	0.30693149733694	0.518292682895226	0.8490421455873637	6.05153204354776	3.433359930679047	0.567353827998718
3	1	class_weight		100	5	0.3	3	0.8175780796470451	0.33599091808814224	0.6121212120841139	0.8321839080396002	7.825770006174033	3.647571388760766	0.46609743292038547
3	2	class_weight		100	5	0.3	3	0.8097248345524208	0.3669152968236024	0.5939393939033976	0.8337164750893968	7.333653804024146	3.571847292173031	0.4870487909964522
3	3	class_weight		100	5	0.3	3	0.8183487524530417	0.3188970086021243	0.5975609755733194	0.8298850574649052	7.243652254330495	3.5126893119524114	0.4849334446467784
3	1	class_weight		100	10	0.1	1	0.8171043771043771	0.3788212432684215	0.44848484845766756	0.8934865900314676	6.821408131187969	4.210594764398372	0.617261805071177
3	2	class_weight		100	10	0.1	1	0.8254824103099965	0.3675120060389436	0.4909090908793388	0.8957854406061626	8.288602090924558	4.710561044724407	0.5683179033284903
3	3	class_weight		100	10	0.1	1	0.8408653396878796	0.40194819880891774	0.5365853658209399	0.8888888888820775	9.263156985726278	4.829267857458306	0.5213414575903462
3	1	class_weight		100	10	0.1	3	0.8276790897480553	0.40119574008775527	0.5818181817829201	0.8567049808363472	8.318064910698087	4.060281680241982	0.48812814526600956
3	2	class_weight		100	10	0.1	3	0.8324950655985139	0.3825319496921171	0.5696969696624425	0.8659003831351273	8.548892647663928	4.248311371041363	0.4969428744333725
3	3	class_weight		100	10	0.1	3	0.8381412952060556	0.3896098322916951	0.6097560975237953	0.8413793103383803	8.288042873870788	3.8441142853648227	0.4638144687455106
3	1	class_weight		100	10	0.3	1	0.8100313479623825	0.342253425274076	0.3454545454336088	0.9279693486518931	6.799348913366423	4.795937437865658	0.7053524434441258
3	2	class_weight		100	10	0.3	1	0.7949889701613839	0.3392971794296281	0.29090909089146005	0.9432950191498599	6.824669601187077	5.130220224534987	0.7517169996619242
3	3	class_weight		100	10	0.3	1	0.8145967666573217	0.3446055492221583	0.37195121948951515	0.9394636015253681	9.190855021107568	6.1442564708043985	0.6685184745907806
3	1	class_weight		100	10	0.3	3	0.8167792871241147	0.3736854513266754	0.46060606057814507	0.9118773946290278	8.83634481503268	5.2268768764876	0.5915202380097273
3	2	class_weight		100	10	0.3	3	0.8168582375478928	0.35957380729809957	0.38787878785528007	0.9095785440543328	6.374223132308517	4.28967595026993	0.6729723446273728
3	3	class_weight		100	10	0.3	3	0.827067563779086	0.36085771964395913	0.43902439021713263	0.9180076628282146	8.762290632936	5.354455694472499	0.6110794347225917
3	1	class_weight		300	5	0.1	1	0.8168071519795659	0.3522097239591079	0.4303030302769513	0.9126436781539262	7.891096479607827	4.9258367560026075	0.624227151425786
3	2	class_weight		300	5	0.1	1	0.7773180076628352	0.32331471405839046	0.3575757575540863	0.9065134099547394	5.397231078469034	3.824887816873965	0.7086759316569067
3	3	class_weight		300	5	0.1	1	0.8009905616297542	0.3078578619907833	0.39634146339046694	0.896551724131061	5.690235118140178	3.831300442161033	0.673311437175011
3	1	class_weight		300	5	0.1	3	0.8090885870196214	0.3593853416725645	0.5030303029998163	0.9026819923302477	9.388706475968215	5.168932896956909	0.5505479180013234
3	2	class_weight		300	5	0.1	3	0.7845489376523859	0.3434384989669614	0.3939393939155188	0.8927203065065693	5.408928047228358	3.6720775793311344	0.6788919159543081
3	3	class_weight		300	5	0.1	3	0.8125362115690122	0.3113868514192548	0.4573170731428465	0.8873563218322809	6.638385067096385	4.059855288668559	0.6115727215656201
3	1	class_weight		300	5	0.3	1	0.7871589457796354	0.34279610055083987	0.26666666665050504	0.9494252873490466	6.826444913139749	5.272726229087451	0.7723970863185166
3	2	class_weight		300	5	0.3	1	0.7451573203297341	0.3024377690439648	0.26666666665050504	0.950191570873945	6.9370615257962704	5.35384507785169	0.7717741854490088
3	3	class_weight		300	5	0.3	1	0.7675731240071022	0.2824479682539475	0.3231707316876115	0.9203065134029096	5.513945930964863	4.055170691298422	0.735438955501213
3	1	class_weight		300	5	0.3	3	0.8117868338557993	0.35534252317793547	0.3454545454336088	0.9417624521000632	8.534720722634694	5.931817162168186	0.6950218137881621
3	2	class_weight		300	5	0.3	3	0.7697898525484732	0.3347288681704097	0.2969696969516988	0.9409961685751649	6.736675954217923	5.0330569973144526	0.7471128141166458
3	3	class_weight		300	5	0.3	3	0.7958929072049342	0.29300126143083205	0.3536585365638013	0.9141762452037229	5.8283348806594075	4.120753003591639	0.7070206207578236
3	1	class_weight		300	10	0.1	1	0.7945292000464413	0.34327452289535254	0.1999999999878788	0.9647509578470135	6.842389349594761	5.6739114322804145	0.8292295386833778
3	2	class_weight		300	10	0.1	1	0.8105979333565541	0.36891117215649355	0.2363636363493113	0.9739463601457936	11.570723817107812	9.072189028100802	0.7840640789455143
3	3	class_weight		300	10	0.1	1	0.7955097654424821	0.3406831712627687	0.2378048780342802	0.9639846743221151	8.350976383241793	6.6028782894366715	0.7906714021101943
3	1	class_weight		300	10	0.1	3	0.8083919656333449	0.38480003989874784	0.2545454545300275	0.95708812259803	7.615851863585285	5.931816798119717	0.7788776394566976
3	2	class_weight		300	10	0.1	3	0.8060327412051549	0.3620649266041021	0.24848484846978877	0.9647509578470135	9.049611713346726	7.049405112833242	0.7789732030094045
3	3	class_weight		300	10	0.1	3	0.8167414260349499	0.3435828188994238	0.2743902438857079	0.950191570873945	7.21396103947645	5.508910712726456	0.7636457433635727
3	1	class_weight		300	10	0.3	1	0.7725577615232788	0.3430354345133332	0.22424242422883378	0.959386973172725	6.8284181148890815	5.52143946246927	0.8085971452371699
3	2	class_weight		300	10	0.3	1	0.7929316150005805	0.3580272634629905	0.2363636363493113	0.9616858237474201	7.769045572102506	6.169089297398178	0.7940601149078091
3	3	class_weight		300	10	0.3	1	0.8096392860480329	0.3423595551773771	0.262195121935232	0.9517241379237417	7.005901718048626	5.431183542807035	0.7752297550444057
3	1	class_weight		300	10	0.3	3	0.7907906652734239	0.32398937766998254	0.21212121210835627	0.9509578543988433	5.220551810781502	4.325283208051996	0.8285107231220056
3	2	class_weight		300	10	0.3	3	0.8068501102983863	0.38317912239981844	0.27272727271074376	0.9662835248968101	10.747155868492792	8.088840573863418	0.7526494046769844
3	3	class_weight		300	10	0.3	3	0.8042472666105971	0.3279099044307544	0.25609756095999403	0.95249042144864	6.901902284299044	5.390439462197011	0.7810077817880089
3	1	class_weight		500	5	0.1	1	0.8117868338557993	0.35692874309206185	0.2969696969516988	0.9363984674257748	6.219151476420834	4.669221608974735	0.7507811257670781
3	2	class_weight		500	5	0.1	1	0.7726877975153836	0.3133195106169724	0.30303030301193756	0.9287356321767913	5.6661983477935225	4.252198816127876	0.7504500369496849
3	3	class_weight		500	5	0.1	1	0.7950191570881225	0.29910592098680944	0.3353658536380874	0.9149425287286213	5.427720644774574	3.9428143018730055	0.7264217349490272
3	1	class_weight		500	5	0.1	3	0.8039010797631487	0.34816493447879476	0.3575757575540863	0.9272030651269947	7.0893733782132164	4.911961046962607	0.692862501947509
3	2	class_weight		500	5	0.1	3	0.7777406246371763	0.328098160934116	0.3212121211926538	0.923371647502503	5.7022313818222194	4.1918176341448765	0.7351188151510988
3	3	class_weight		500	5	0.1	3	0.8036818988879544	0.298794754019297	0.34756097558856336	0.9080459770045362	5.260513430398659	3.779725198194502	0.7185087911281935
3	1	class_weight		500	5	0.3	1	0.7851758969000348	0.33907102636838216	0.26666666665050504	0.9532567049735383	7.415795710510809	5.704916811071517	0.7692925964543053
3	2	class_weight		500	5	0.3	1	0.7468524323696738	0.3139493768400128	0.28484848483122127	0.9509578543988433	7.723382935707753	5.80823745081268	0.7520328102243187
3	3	class_weight		500	5	0.3	1	0.7708158116063919	0.28315682097407524	0.3231707316876115	0.9295019157016897	6.295435828116359	4.584105923773281	0.728163384708906
3	1	class_weight		500	5	0.3	3	0.8136398467432951	0.3587862919339894	0.31515151513241507	0.945593869724555	7.998004235776793	5.792572557745865	0.7242522393092017
3	2	class_weight		500	5	0.3	3	0.774712643678161	0.3409702774358855	0.27272727271074376	0.9494252873490466	7.0397713159110005	5.392560916112165	0.7660136393246764
3	3	class_weight		500	5	0.3	3	0.7943509952340903	0.2968275230587712	0.3353658536380874	0.9218390804527062	5.951159500113881	4.290709636905785	0.7209871584372899
3	1	class_weight		500	10	0.1	1	0.7943620109137352	0.34234661900515795	0.20606060604811752	0.9647509578470135	7.103549247776219	5.845848142349517	0.8229474967241311
3	2	class_weight		500	10	0.1	1	0.810388946940671	0.3701799742674603	0.2363636363493113	0.9747126436706919	11.930731178229369	9.347103738334555	0.783447676374051
3	3	class_weight		500	10	0.1	1	0.7949303803382861	0.33730286746860666	0.22560975608380426	0.9632183907972168	7.629427041727309	6.133763574680609	0.8039612234102508
3	1	class_weight		500	10	0.1	3	0.8062742366190642	0.3843575129722208	0.22424242422883378	0.959386973172725	6.8284181148890815	5.52143946246927	0.8085971452371699
3	2	class_weight		500	10	0.1	3	0.8076907001044932	0.3563611502138212	0.23030303028907254	0.9662835248968101	8.575158494565375	6.830576484595777	0.7965539532794831
3	3	class_weight		500	10	0.1	3	0.8156574151948416	0.3395177132287442	0.24999999998475608	0.9540229884984367	6.9166651450947825	5.43749881614788	0.786144570094945
3	1	class_weight		500	10	0.3	1	0.7731336352026007	0.34390489993938733	0.22424242422883378	0.959386973172725	6.8284181148890815	5.52143946246927	0.8085971452371699
3	2	class_weight		500	10	0.3	1	0.7923278764658076	0.3593472105190941	0.2363636363493113	0.9639846743221151	8.28469879310162	6.562860845260692	0.792166489852156
3	3	class_weight		500	10	0.3	1	0.8096719932716568	0.3410527361923528	0.262195121935232	0.9532567049735383	7.24725489947924	5.6092550962496475	0.7739834049689845
3	1	class_weight		500	10	0.3	3	0.7917752234993615	0.32283368295582476	0.21818181816859503	0.950191570873945	5.323791407823257	4.380418700060473	0.8228005778711726
3	2	class_weight		500	10	0.3	3	0.8066039707419018	0.38358239501341745	0.27272727271074376	0.9662835248968101	10.747155868492792	8.088840573863418	0.7526494046769844
3	3	class_weight		500	10	0.3	3	0.8039295392953929	0.3283812143401356	0.25609756095999403	0.95249042144864	6.901902284299044	5.390439462197011	0.7810077817880089
4	1	none		100	5	0.1	1	0.8380448159758505	0.39319437104447963	0.13939393938549127	0.9885057471188621	13.929565316717797	12.127262167827798	0.8706130990302627
4	2	none		100	5	0.1	1	0.8412632067804481	0.4499090584379907	0.15151515150596878	0.9938697317931505	28.95084554499944	24.715868740945236	0.8537183624920361
4	3	none		100	5	0.1	1	0.8197411456873189	0.3737831842918497	0.11585365852952112	0.9869731800690654	9.927781408860719	8.8934651902076	0.8958159657899207
4	1	none		100	5	0.1	3	0.8391454777661673	0.39160159052614074	0.09090909090358126	0.9900383141686588	9.93845154562836	9.125864957406757	0.9182380993784133
4	2	none		100	5	0.1	3	0.8391036804829908	0.4340162941045024	0.09696969696382002	0.9969348658927438	34.92606042546804	31.636260342299025	0.9058067130287989
4	3	none		100	5	0.1	3	0.8187973086627418	0.36145319125576575	0.09756097560380725	0.9877394635939638	8.709452342629312	7.9573105775918265	0.9136407408247045
4	1	none		100	5	0.3	1	0.8281806571461743	0.3644080531551867	0.16363636362644626	0.981609195394777	10.442929082979061	8.897722430412259	0.8520332040256189
4	2	none		100	5	0.3	1	0.8388436084987809	0.45502407641164233	0.24242424240955004	0.9846743294943704	20.55998651425138	15.818171488078455	0.76936681215788
4	3	none		100	5	0.3	1	0.8028735632183908	0.33550211424318976	0.20121951218285247	0.972413793095997	8.879767753523055	7.294204670508969	0.8214409187466991
4	1	none		100	5	0.3	3	0.8249251132009754	0.36932353940628276	0.16363636362644626	0.981609195394777	10.442929082979061	8.897722430412259	0.8520332040256189
4	2	none		100	5	0.3	3	0.8410820852200163	0.4528335664681083	0.1999999999878788	0.9885057471188621	21.499981230893393	17.399984849492057	0.809302317412731
4	3	none		100	5	0.3	3	0.8077282496962901	0.3634380358093947	0.18902439023237655	0.9800766283449803	11.465870447199833	9.487565590289842	0.8274614229526871
4	1	none		100	10	0.1	1	0.8269174503657263	0.36888456717083323	0.11515151514453627	0.9885057471188621	11.191771065039836	10.018173095162094	0.8951374116772755
4	2	none		100	10	0.1	1	0.843622431208638	0.41788018293618434	0.07878787878310377	0.9946360153180488	15.858992955213045	14.688284283392298	0.9261801279742765
4	3	none		100	10	0.1	1	0.8165685449957947	0.3879211520140267	0.09756097560380725	0.9915708812184555	12.71742960604859	11.574265636730573	0.9101104443347098
4	1	none		100	10	0.1	3	0.8278416347381865	0.3833023203603296	0.07272727272286501	0.9946360153180488	14.543390222404406	13.55841626159289	0.9322734182894958
4	2	none		100	10	0.1	3	0.8443701381632417	0.417346922652655	0.06666666666262626	0.9977011494176422	30.999865024577204	28.999873752348474	0.9354838616025665
4	3	none		100	10	0.1	3	0.8161106438650593	0.3653467496468315	0.07317073170285544	0.9923371647433539	10.22367085130317	9.548768016604944	0.9339862416590897
4	1	none		100	10	0.3	1	0.7997399280157901	0.3372387142691308	0.15151515150596878	0.9762452107204886	7.338706575904604	6.378296432782381	0.8691308602441427
4	2	none		100	10	0.3	1	0.8331080924184372	0.38545047706698965	0.10303030302405876	0.9877394635939638	9.253793113426054	8.4034022311872	0.9081035242139812
4	3	none		100	10	0.3	1	0.7906784412671714	0.34510103052785734	0.13414634145523496	0.9831417624445737	9.035205892652884	7.957312348996591	0.8807007115482716
4	1	none		100	10	0.3	3	0.8183536514570997	0.3385864359832755	0.13939393938549127	0.9831417624445737	9.445897068937663	8.268590132348825	0.8753631314786056
4	2	none		100	10	0.3	3	0.8427353999767794	0.4097647464617561	0.09696969696382002	0.9908045976935571	11.570457195194361	10.545443067939095	0.9114110855199771
4	3	none		100	10	0.3	3	0.7917577796467621	0.33724208063783534	0.14024390243047294	0.9808429118698787	8.351768675957846	7.320727882578581	0.8765481999202158
4	1	none		300	5	0.1	1	0.8018576570300707	0.32538427739150255	0.15151515150596878	0.9770114942453869	7.589282400165654	6.5909062213189795	0.8684491889881832
4	2	none		300	5	0.1	1	0.8293045396493672	0.4278848648661906	0.19393939392764004	0.9854406130192688	16.284911604606705	13.320565005838565	0.8179697358149185
4	3	none		300	5	0.1	1	0.7874544435099524	0.354114684411472	0.21341463413332837	0.9762452107204886	11.150282849350232	8.98406387787918	0.8057251899129971
4	1	none		300	5	0.1	3	0.8177081156391501	0.3301212297846194	0.15757575756620754	0.9777777777702853	8.230212108959494	7.090905897180902	0.8615702391387395
4	2	none		300	5	0.1	3	0.8302147915941019	0.4293044789643592	0.18787878786740128	0.9831417624445737	13.491511638199162	11.144621482731024	0.8260468987227204
4	3	none		300	5	0.1	3	0.8034342584805159	0.3621597230454028	0.15243902438094883	0.979310344820082	8.513185318534738	7.367882614596888	0.8654671845829347
4	1	none		300	5	0.3	1	0.7799187275049343	0.2816684876928649	0.13333333332525252	0.9647509578470135	4.210701142142735	3.782607621520276	0.8983320002350909
4	2	none		300	5	0.3	1	0.8080622315105073	0.38453014152567555	0.23030303028907254	0.9731800766208952	10.857138779313535	8.587009782377017	0.790909082802436
4	3	none		300	5	0.3	1	0.7753060461639099	0.3581204023805291	0.23170731705904224	0.9693486589964035	9.53769527594046	7.5594487509491834	0.7925865145473349
4	1	none		300	5	0.3	3	0.773505166608615	0.299865027561229	0.16969696968668502	0.9685823754715052	6.300870335821851	5.40132865613339	0.857235319129951
4	2	none		300	5	0.3	3	0.8160733774526878	0.3940259464636586	0.22424242422883378	0.9777777777702853	12.71874424095458	10.090904545988206	0.7933884216578452
4	3	none		300	5	0.3	3	0.7669096346135875	0.3476855395831104	0.20121951218285247	0.9662835248968101	7.219463492815814	5.967986033153123	0.8266522805880674
4	1	none		300	10	0.1	1	0.7993312434691745	0.32650008868873426	0.09696969696382002	0.9823754789196754	5.985406576317014	5.501973160129821	0.9192313053629301
4	2	none		300	10	0.1	1	0.8326901195866713	0.40790673536316024	0.10909090908429751	0.9931034482682521	17.632627454121963	15.81815886343841	0.8970959505762335
4	3	none		300	10	0.1	1	0.7834968694514532	0.3441670627445098	0.0914634146285693	0.9908045976935571	10.847303621216026	9.946635515678206	0.916968470187443
4	1	none		300	10	0.1	3	0.7942598397770813	0.3388591085167282	0.10303030302405876	0.9877394635939638	9.253793113426054	8.4034022311872	0.9081035242139812
4	2	none		300	10	0.1	3	0.8354626727040521	0.41035939080792044	0.13939393938549127	0.9915708812184555	19.053754557986217	16.537170447637823	0.8679218684576193
4	3	none		300	10	0.1	3	0.7872348378656199	0.35986732111431236	0.1463414634057109	0.9854406130192688	11.602999526235179	10.051340972389715	0.8662709012124794
4	1	none		300	10	0.3	1	0.7711830953210264	0.2804258487993991	0.11515151514453627	0.972413793095997	4.587327099390491	4.174240909699605	0.9099505601815395
4	2	none		300	10	0.3	1	0.8126552885173575	0.38910937288893704	0.16363636362644626	0.986206896544167	13.989120260778565	11.863627755287277	0.848061021296546
4	3	none		300	10	0.3	1	0.7704420147649753	0.3383270227601336	0.14024390243047294	0.9808429118698787	8.351768675957846	7.320727882578581	0.8765481999202158
4	1	none		300	10	0.3	3	0.7780239173342622	0.2881061258357465	0.09696969696382002	0.979310344820082	5.082771587100789	4.68686641956591	0.9221083986210723
4	2	none		300	10	0.3	3	0.8147730175316382	0.37708078165579006	0.12121212120477502	0.9892720306437605	12.719199941974791	11.298690758038825	0.8883177151386601
4	3	none		300	10	0.3	3	0.7855106999345854	0.33363461118397725	0.14024390243047294	0.9808429118698787	8.351768675957846	7.320727882578581	0.8765481999202158
4	1	none		500	5	0.1	1	0.785259491466388	0.31144261299605913	0.16969696968668502	0.972413793095997	7.204376937643223	6.1515129195573115	0.8538577174344647
4	2	none		500	5	0.1	1	0.8217810286775804	0.419873260353484	0.19393939392764004	0.9785440612951837	10.973142013511652	9.038956822454812	0.8237345968541533
4	3	none		500	5	0.1	1	0.7764461265302308	0.35794396227027764	0.20121951218285247	0.9739463601457936	9.416924967445143	7.72327536866645	0.820148328801282
4	1	none		500	5	0.1	3	0.8019644723093	0.30939713556958953	0.15757575756620754	0.9739463601457936	6.99237986909084	6.048126018733869	0.8649595791477582
4	2	none		500	5	0.1	3	0.8212423081388599	0.4183067345668995	0.22424242422883378	0.9800766283449803	14.219644263999037	11.255239101055725	0.7915274636901454
4	3	none		500	5	0.1	3	0.7928511354079059	0.35978076465408276	0.1707317073066627	0.9762452107204886	8.461096991122211	7.187251102303344	0.8494467118428712
4	1	none		500	5	0.3	1	0.7789620341344479	0.28127641416403226	0.15151515150596878	0.9632183907972168	4.6763380084889326	4.1193170608025875	0.8808852154316972
4	2	none		500	5	0.3	1	0.8049970974108906	0.38340320873863293	0.2363636363493113	0.9693486589964035	9.788687256133194	7.711361118195988	0.7877829599140057
4	3	none		500	5	0.3	1	0.7761891412017569	0.34883751660571916	0.2378048780342802	0.9716475095710986	10.692320523106137	8.387439359382611	0.7844358232933744
4	1	none		500	5	0.3	3	0.7714988970161384	0.30009154711774577	0.15151515150596878	0.9670498084217085	5.240862189703815	4.59830727123051	0.8773951789565677
4	2	none		500	5	0.3	3	0.8139231394403809	0.40679091844813003	0.23030303028907254	0.9762452107204886	12.296667381904022	9.695010577829219	0.7884258517986655
4	3	none		500	5	0.3	3	0.7672226894682739	0.3378652305172456	0.21951219510856632	0.9685823754715052	8.670728926611668	6.9869103260933105	0.8058042522748261
4	1	none		500	10	0.1	1	0.8000371531406014	0.32197428629605923	0.10909090908429751	0.9800766283449803	6.023544849803841	5.475521724837921	0.9090198215724723
4	2	none		500	10	0.1	1	0.8328062231510508	0.41259883808650333	0.11515151514453627	0.9931034482682521	18.73969881110336	16.696945466962767	0.8909932570353137
4	3	none		500	10	0.1	1	0.7828193626763853	0.3458368736411404	0.12195121950475907	0.9908045976935571	14.965261471716738	13.262180687570941	0.8861977161563724
4	1	none		500	10	0.1	3	0.7907302914199467	0.3279466230642256	0.10303030302405876	0.9854406130192688	7.774532344577442	7.076550159351737	0.9102219616517699
4	2	none		500	10	0.1	3	0.8368048299082782	0.4140908010060283	0.13939393938549127	0.9923371647433539	20.975324686938446	18.19088533265008	0.8672516585273402
4	3	none		500	10	0.1	3	0.7870806466685356	0.35442889793169496	0.12804878047999702	0.986206896544167	10.499992368647883	9.283529849154297	0.8841463325129866
4	1	none		500	10	0.3	1	0.7705375595030766	0.27896119110437534	0.10303030302405876	0.9731800766208952	4.167952110037875	3.841557007905507	0.9216893248303364
4	2	none		500	10	0.3	1	0.8125716939510043	0.38989303503655515	0.15757575756620754	0.986206896544167	13.374090993860277	11.424234134721083	0.8542063910156409
4	3	none		500	10	0.3	1	0.7705868610410243	0.3397514814154008	0.14024390243047294	0.9808429118698787	8.351768675957846	7.320727882578581	0.8765481999202158
4	1	none		500	10	0.3	3	0.776997561825148	0.2896342552923231	0.10909090908429751	0.9800766283449803	6.023544849803841	5.475521724837921	0.9090198215724723
4	2	none		500	10	0.3	3	0.818414025310577	0.3813933622669301	0.12727272726501376	0.9869731800690654	11.04901110583004	9.770045969724496	0.8842461796494343
4	3	none		500	10	0.3	3	0.7864638818801981	0.33391066610074066	0.14024390243047294	0.9800766283449803	8.024273100476693	7.039161566989239	0.8772335386152718
4	1	undersample	0.6	100	5	0.1	1	0.8169093231162197	0.37011424031924406	0.5999999999636363	0.8199233716412268	6.82978679674629	3.331914708271233	0.4878504613878561
4	2	undersample	0.6	100	5	0.1	1	0.8379240682688958	0.4254655814666941	0.6787878787467401	0.8153256704918367	9.329679163585928	3.675593916049907	0.393967869452477
4	3	undersample	0.6	100	5	0.1	1	0.8106205027567516	0.35391526443257165	0.6219512194742712	0.8275862068902101	7.896773656462027	3.6073168635937134	0.45680893761898134
4	1	undersample	0.6	100	5	0.1	3	0.8212515964240102	0.37096514337589764	0.5818181817829201	0.82298850574082	6.468661357650085	3.2868947372540425	0.508125946132614
4	2	undersample	0.6	100	5	0.1	3	0.8393080227562986	0.4152907489951057	0.6848484848069788	0.8191570881163284	9.843301142994052	3.7869797594152566	0.38472658775431445
4	3	undersample	0.6	100	5	0.1	3	0.8099990655078964	0.34605448026668856	0.5914634145980815	0.8245210727906168	6.802580537796417	3.370566428108358	0.4954834920887819
4	1	undersample	0.6	100	5	0.3	1	0.8084709160571228	0.33638740970473063	0.6181818181443526	0.8038314176183615	6.634300198595422	3.151278248159642	0.47499782757551606
4	2	undersample	0.6	100	5	0.3	1	0.8261465226982468	0.39621568468665164	0.6727272726865013	0.7908045976950897	7.770451307782484	3.215784061774623	0.4138477749483284
4	3	undersample	0.6	100	5	0.3	1	0.7915848986076067	0.31972190709219983	0.5487804877714157	0.8107279693424466	5.209541219830372	2.899427120164646	0.5565609226840212
4	1	undersample	0.6	100	5	0.3	3	0.8234575641472193	0.3566144045021144	0.6121212120841139	0.8061302681930566	6.562005534116927	3.1573839547053586	0.4811614182081308
4	2	undersample	0.6	100	5	0.3	3	0.8224404969232556	0.3888609089097737	0.654545454505785	0.8053639846681582	7.840032663833274	3.3629203709325006	0.42894212775995266
4	3	undersample	0.6	100	5	0.3	3	0.8041538174002429	0.33447475355889067	0.5914634145980815	0.816091954016735	6.4244398983394975	3.216082141893243	0.500601161897412
4	1	undersample	0.6	100	10	0.1	1	0.8092604202949031	0.36723023798004834	0.5999999999636363	0.81839080459143	6.759493241674005	3.3037972861221645	0.48876403901974147
4	2	undersample	0.6	100	10	0.1	1	0.8302565888772786	0.41063128868378485	0.6606060605660239	0.8222222222159218	9.002231525882875	3.715908881532318	0.41277640780801544
4	3	undersample	0.6	100	10	0.1	1	0.8005420054200543	0.31492379102361956	0.5914634145980815	0.81839080459143	6.524088007205694	3.2567920401801986	0.49919497887555664
4	1	undersample	0.6	100	10	0.1	3	0.8147079995355857	0.3543474546475861	0.5818181817829201	0.8275862068902101	6.6782604294936085	3.3745452584931916	0.5053030242437653
4	2	undersample	0.6	100	10	0.1	3	0.8390386624869383	0.40369730412386295	0.6787878787467401	0.8237547892657184	9.87694762219654	3.851383180313999	0.389936570372134
4	3	undersample	0.6	100	10	0.1	3	0.7948976731146622	0.3150368173251343	0.5731707316723677	0.8260536398404135	6.377092096990702	3.2951002722650324	0.5167088946463612
4	1	undersample	0.6	100	10	0.3	1	0.8070172994310926	0.3618044626786837	0.6060606060238751	0.8191570881163284	6.96870881029594	3.351309521606422	0.4809082346743965
4	2	undersample	0.6	100	10	0.3	1	0.8275722744688262	0.4051473922499775	0.6666666666262626	0.7946360153195814	7.738805504521855	3.2462684983495262	0.41947926189185747
4	3	undersample	0.6	100	10	0.3	1	0.7904541631623213	0.31031212631346433	0.6036585365485574	0.8199233716412268	6.934860438444827	3.3522312613692096	0.48338841448586645
4	1	undersample	0.6	100	10	0.3	3	0.7993776848949263	0.3466679370736948	0.5636363636022038	0.8176245210665317	5.790790960279964	3.090526950185844	0.5336968496145676
4	2	undersample	0.6	100	10	0.3	3	0.8232300011610357	0.40138424188249683	0.6606060605660239	0.8061302681930566	8.093449517161776	3.4074737728998423	0.42101624094151213
4	3	undersample	0.6	100	10	0.3	3	0.798687038594524	0.32296103785932145	0.5731707316723677	0.8214559386910234	6.178295133339835	3.210247909494996	0.5196009220065638
4	1	undersample	0.6	300	5	0.1	1	0.8023174271450133	0.3611668678557035	0.5636363636022038	0.8076628352428532	5.423970467324293	2.9304598256362837	0.540279448247477
4	2	undersample	0.6	300	5	0.1	1	0.8206478578892372	0.3867072495297515	0.6303030302648301	0.7808429118714112	6.074515319395129	2.876032926366841	0.47345882171683606
4	3	undersample	0.6	300	5	0.1	1	0.7936407812353985	0.3241563816265486	0.5670731706971297	0.81839080459143	5.90265607944228	3.1224913374923555	0.5289976641771118
4	1	undersample	0.6	300	5	0.1	3	0.8101753163822129	0.34210166043791684	0.6060606060238751	0.8084291187677516	6.4923072992254935	3.1636361982005172	0.48728995524516433
4	2	undersample	0.6	300	5	0.1	3	0.8215023801230698	0.39280918280797494	0.6787878787467401	0.791570881219988	8.025526708763643	3.2566843354374497	0.4057907192092424
4	3	undersample	0.6	300	5	0.1	3	0.7991402672647416	0.33058178658606263	0.5914634145980815	0.8099616858175482	6.170497942856616	3.112337562134204	0.5043900069737931
4	1	undersample	0.6	300	5	0.3	1	0.7932009752699407	0.32057133727433784	0.6181818181443526	0.8076628352428532	6.798709507751113	3.2140527119881823	0.47274451722592226
4	2	undersample	0.6	300	5	0.3	1	0.8262812028329269	0.3782134446917539	0.7090909090479338	0.796168582369378	9.520911043709557	3.4788104920352616	0.3653862934812938
4	3	undersample	0.6	300	5	0.3	1	0.7891505466778806	0.32618860574632985	0.5670731706971297	0.81839080459143	5.90265607944228	3.1224913374923555	0.5289976641771118
4	1	undersample	0.6	300	5	0.3	3	0.7984906536630675	0.30708238655487496	0.5696969696624425	0.793869731794683	5.098905423756591	2.7637714101127506	0.5420322852522145
4	2	undersample	0.6	300	5	0.3	3	0.8151073957970509	0.3726905704868805	0.6424242423853076	0.793869731794683	6.919286345852606	3.1165932922548043	0.45042119479995435
4	3	undersample	0.6	300	5	0.3	3	0.7870993365106065	0.34412275767079303	0.5609756097218918	0.8176245210665317	5.728524391465115	3.0759375231972053	0.5369510986973848
4	1	undersample	0.6	300	10	0.1	1	0.8100034831069314	0.3618990949691883	0.6121212120841139	0.8214559386910234	7.26072914024429	3.4284040214632343	0.4721845261866624
4	2	undersample	0.6	300	10	0.1	1	0.8294159990711715	0.4036004091271598	0.654545454505785	0.8145593869669383	8.322748476630041	3.52967674396288	0.4240998836678283
4	3	undersample	0.6	300	10	0.1	1	0.793136155499486	0.31307089876215966	0.5365853658209399	0.8283524904151085	5.587875580895841	3.126088667745423	0.5594413416351508
4	1	undersample	0.6	300	10	0.1	3	0.8060931150586323	0.35246450221086095	0.6060606060238751	0.8214559386910234	7.078243185501218	3.3944594271913213	0.47956240940717615
4	2	undersample	0.6	300	10	0.1	3	0.826179031696273	0.4138582203644015	0.6363636363250689	0.8061302681930566	7.276679394011362	3.2824288638026005	0.4510888295748215
4	3	undersample	0.6	300	10	0.1	3	0.7891598915989159	0.30336008007636495	0.5426829267961778	0.8375478927138886	6.118049897753579	3.340571584181955	0.5460190058646047
4	1	undersample	0.6	300	10	0.3	1	0.8037989086264948	0.3408952664696539	0.6060606060238751	0.8091954022926499	6.524559380964705	3.176341563791955	0.486828506429612
4	2	undersample	0.6	300	10	0.3	1	0.823661906420527	0.3929826979005602	0.654545454505785	0.8199233716412268	8.627099083551187	3.6348160453868	0.4213253984814098
4	3	undersample	0.6	300	10	0.3	1	0.777310531726007	0.3071201568896373	0.5548780487466537	0.8091954022926499	5.286680661672642	2.9080956451413766	0.5500796772836443
4	1	undersample	0.6	300	10	0.3	3	0.7915197956577267	0.3383499450584405	0.5999999999636363	0.8122605363922433	6.489795519551042	3.1959181968157306	0.4924528241744766
4	2	undersample	0.6	300	10	0.3	3	0.8268106350864972	0.36805215579893547	0.654545454505785	0.7892720306452929	7.096650307206172	3.1061155548026393	0.4376875496714393
4	3	undersample	0.6	300	10	0.3	3	0.7824829455191104	0.3203106081655878	0.5304878048457019	0.8329501915644986	5.633801607284588	3.1756263479599367	0.5636737877875907
4	1	undersample	0.6	500	5	0.1	1	0.7984070590967142	0.36275818683831235	0.5575757575419651	0.7992337164689715	5.017044581766839	2.7772378905615023	0.5535605265466873
4	2	undersample	0.6	500	5	0.1	1	0.8235504469987228	0.3985820332469737	0.6787878787467401	0.7831417624461062	7.631441653906567	3.130099437781573	0.41015832963419774
4	3	undersample	0.6	500	5	0.1	1	0.7909961685823754	0.321313365876798	0.5609756097218918	0.8199233716412268	5.817966541235752	3.115204808545124	0.5354456283455663
4	1	undersample	0.6	500	5	0.1	3	0.8053314756763033	0.3288615715579967	0.5999999999636363	0.8068965517179549	6.267856768314069	3.1071426959494532	0.49572648963174154
4	2	undersample	0.6	500	5	0.1	3	0.8214652269824684	0.3869479548101111	0.6969696969274564	0.7854406130208013	8.419642351705912	3.248376471691085	0.3858093077833056
4	3	undersample	0.6	500	5	0.1	3	0.7926782543687505	0.3305874330491694	0.5975609755733194	0.8061302681930566	6.174152226391142	3.0822807623500834	0.49922330833267897
4	1	undersample	0.6	500	5	0.3	1	0.7934006734006734	0.319283099165143	0.5999999999636363	0.8061302681930566	6.23715377895985	3.094861500156737	0.49619771252478556
4	2	undersample	0.6	500	5	0.3	1	0.8265691396725879	0.3809352860649701	0.7151515151081727	0.7992337164689715	9.994639591162006	3.5621094683288836	0.3564019828721354
4	3	undersample	0.6	500	5	0.3	1	0.7871086814316419	0.32435620524212455	0.5609756097218918	0.8191570881163284	5.787899829886346	3.102004788900408	0.5359465129309817
4	1	undersample	0.6	500	5	0.3	3	0.7991779867641936	0.3142548052897691	0.5878787878431588	0.7923371647448864	5.4426955985044	2.830929081805415	0.5201336316064361
4	2	undersample	0.6	500	5	0.3	3	0.8178288633461047	0.38054476646834956	0.6787878787467401	0.7954022988444798	8.21539063489109	3.317670930496261	0.4038360433224045
4	3	undersample	0.6	500	5	0.3	3	0.7884450051397066	0.34060344585608865	0.5548780487466537	0.8222222222159218	5.765410597183577	3.1211888485224395	0.541364528728109
4	1	undersample	0.6	500	10	0.1	1	0.8076674793916173	0.3538271566425086	0.6181818181443526	0.8168582375416333	7.221358374579898	3.375427734734209	0.4674228154086025
4	2	undersample	0.6	500	10	0.1	1	0.828877278532451	0.39819928706913094	0.654545454505785	0.8130268199171417	8.238998602185395	3.5007449689215826	0.42489931793446645
4	3	undersample	0.6	500	10	0.1	1	0.7931595178020746	0.3119430254642598	0.5426829267961778	0.8298850574649052	5.789008632381196	3.190095395548618	0.551060732543138
4	1	undersample	0.6	500	10	0.1	3	0.805480088238709	0.3528362094509582	0.5939393939033976	0.8122605363922433	6.328357821992047	3.163636194827693	0.4999142306002321
4	2	undersample	0.6	500	10	0.1	3	0.826415882967607	0.410682206035967	0.654545454505785	0.8068965517179549	7.917292734568747	3.38961021376304	0.42812742287401906
4	3	undersample	0.6	500	10	0.1	3	0.7905616297542286	0.3035932744141527	0.5426829267961778	0.8375478927138886	6.118049897753579	3.340571584181955	0.5460190058646047
4	1	undersample	0.6	500	10	0.3	1	0.8040032508998027	0.341485708463712	0.6060606060238751	0.8091954022926499	6.524559380964705	3.176341563791955	0.486828506429612
4	2	undersample	0.6	500	10	0.3	1	0.8242145593869732	0.39410454061292494	0.6484848484455463	0.820689655166125	8.443633385292422	3.616549914511885	0.42831677609014307
4	3	undersample	0.6	500	10	0.3	1	0.7774179983179142	0.30697083828146343	0.5548780487466537	0.8091954022926499	5.286680661672642	2.9080956451413766	0.5500796772836443
4	1	undersample	0.6	500	10	0.3	3	0.791501219087426	0.3425074742545849	0.5939393939033976	0.8061302681930566	6.082000701724436	3.063600272882427	0.5037158596831128
4	2	undersample	0.6	500	10	0.3	3	0.8267781260884709	0.3677435945805293	0.6606060605660239	0.791570881219988	7.3921345437187576	3.169451719309661	0.4287600051978845
4	3	undersample	0.6	500	10	0.3	3	0.7831370899915896	0.32124970875909076	0.5304878048457019	0.8344827586142952	5.696428193283937	3.205030293848382	0.5626385742319749
4	1	undersample	0.8	100	5	0.1	1	0.8267084639498432	0.36680959526341045	0.7090909090479338	0.7570881225995626	7.597002742638249	2.919128070002625	0.38424732660012934
4	2	undersample	0.8	100	5	0.1	1	0.8274933240450482	0.3969580462073494	0.7757575757105601	0.7478927203007825	10.2627119453621	3.077092997334967	0.29983233584748914
4	3	undersample	0.8	100	5	0.1	1	0.8131389589757966	0.3539818453985051	0.6829268292266508	0.7731800766224278	7.341995432567692	3.0108765973836507	0.41008967543183455
4	1	undersample	0.8	100	5	0.1	3	0.823318239869964	0.3690449180342784	0.7030303029876951	0.757854406124461	7.409196190986622	2.903337049013895	0.3918558639942452
4	2	undersample	0.8	100	5	0.1	3	0.8331638221293395	0.39642846607618915	0.7696969696503213	0.7425287356264941	9.638392299021211	2.9894479355927874	0.31016042369560387
4	3	undersample	0.8	100	5	0.1	3	0.8151948416035885	0.3529262363063936	0.6829268292266508	0.7678160919481394	7.1226195662171925	2.941318395161685	0.41295457332668084
4	1	undersample	0.8	100	5	0.3	1	0.8159108324625567	0.36359474662758706	0.7212121211684114	0.7379310344771041	7.284324568942821	2.751993515178228	0.3777966531129435
4	2	undersample	0.8	100	5	0.3	1	0.8200301869267387	0.3844272023687574	0.7818181817707989	0.7517241379252743	10.849536367211714	3.1489897718916815	0.29024186442776034
4	3	undersample	0.8	100	5	0.3	1	0.800046724605177	0.3371656281961998	0.6402439023999851	0.7762452107220211	6.17396066286872	2.8613638879074337	0.46345676339931513
4	1	undersample	0.8	100	5	0.3	3	0.8091350284453732	0.3562728566303793	0.7030303029876951	0.7417624521015957	6.799975433574162	2.722416943178657	0.40035686919356445
4	2	undersample	0.8	100	5	0.3	3	0.8322767908974804	0.37149681645188554	0.7636363635900826	0.755555555549766	9.98601338757849	3.123966814086796	0.31283422052212906
4	3	undersample	0.8	100	5	0.3	3	0.8140594336977852	0.35304031807898434	0.6829268292266508	0.7754789271971229	7.4392224741124595	3.0417046840373576	0.4088739945914879
4	1	undersample	0.8	100	10	0.1	1	0.8120747706954604	0.36525917633061755	0.7030303029876951	0.7509578544003759	7.138461164693659	2.8229369493489727	0.39545454024831206
4	2	undersample	0.8	100	10	0.1	1	0.8216881458260769	0.3524732905451779	0.7575757575298439	0.7409961685766974	8.940458079575414	2.9249595425563624	0.32715990915878096
4	3	undersample	0.8	100	10	0.1	1	0.8012148397346043	0.3078995032510182	0.6585365853256989	0.7693486589979361	6.432842563018521	2.855116965344835	0.4438344127104964
4	1	undersample	0.8	100	10	0.1	3	0.8138349007314525	0.3180141350157613	0.6606060605660239	0.7655172413734443	6.354516474059521	2.8172904321942953	0.4433524376166
4	2	undersample	0.8	100	10	0.1	3	0.8248554510623477	0.3836955650316704	0.7696969696503213	0.7471264367758842	9.8744013323196	3.043801532270663	0.3082517441907163
4	3	undersample	0.8	100	10	0.1	3	0.7944164096813382	0.3103734724117342	0.652439024350461	0.7616858237489527	5.99977404978198	2.7377263377143737	0.45630489665125257
4	1	undersample	0.8	100	10	0.3	1	0.7970231046093115	0.3232252278908878	0.6787878787467401	0.7501915708754775	6.346104554198041	2.7172335775589365	0.4281734552104726
4	2	undersample	0.8	100	10	0.3	1	0.8120840589806108	0.32359623723990166	0.7212121211684114	0.755555555549766	7.996046990855665	2.9504131021930853	0.36898395239631887
4	3	undersample	0.8	100	10	0.3	1	0.786370432669844	0.30867404093527895	0.646341463375223	0.7685823754730378	6.06976447001064	2.792965474288082	0.4601439524366818
4	1	undersample	0.8	100	10	0.3	3	0.8037710437710437	0.3312919203020328	0.7030303029876951	0.7509578544003759	7.138461164693659	2.8229369493489727	0.39545454024831206
4	2	undersample	0.8	100	10	0.3	3	0.8129943109253455	0.33489089081651524	0.7696969696503213	0.7455938697260874	9.794783827150464	3.025465379183098	0.30888535516719406
4	3	undersample	0.8	100	10	0.3	3	0.7908559947668442	0.30586814974959237	0.6341463414247471	0.7670498084232411	5.707455848949539	2.7222399342538925	0.47696205616384474
4	1	undersample	0.8	300	5	0.1	1	0.807449204690584	0.35575016964070605	0.6666666666262626	0.7517241379252743	6.055555254355678	2.68518507680686	0.4434250706109718
4	2	undersample	0.8	300	5	0.1	1	0.8178195750609544	0.38437232214246353	0.7454545454093664	0.7509578544003759	8.830768730874425	2.9932865928441696	0.3389610345100824
4	3	undersample	0.8	300	5	0.1	1	0.8007289038407626	0.34534415030597043	0.6341463414247471	0.7777777777718179	6.066666341473537	2.8536584079202	0.4703832692668589
4	1	undersample	0.8	300	5	0.1	3	0.812353419249971	0.36985364021979494	0.7030303029876951	0.7524904214501725	7.197320654469407	2.8404164343966993	0.3946491338633975
4	2	undersample	0.8	300	5	0.1	3	0.8179496110530593	0.3676064787276293	0.7393939393491276	0.7432950191513924	8.21520260852603	2.8803255320625496	0.35060917997581936
4	3	undersample	0.8	300	5	0.1	3	0.7958228202971686	0.3402933653607546	0.6402439023999851	0.7701149425228344	5.961864096021456	2.7850608542182944	0.4671459714182707
4	1	undersample	0.8	300	5	0.3	1	0.8020294903053522	0.3520454563023986	0.6969696969274564	0.7371647509522057	6.450728546650996	2.651735917975596	0.41107540555942373
4	2	undersample	0.8	300	5	0.3	1	0.8152327876465807	0.3727501722311604	0.7212121211684114	0.7471264367758842	7.64328022573021	2.8520660026788103	0.3731468482137893
4	3	undersample	0.8	300	5	0.3	1	0.7836790954116437	0.33407357863025156	0.6707317072761748	0.7785440612967162	7.161347797116895	3.0287364652139006	0.4229282642605026
4	1	undersample	0.8	300	5	0.3	3	0.7944966910484151	0.3451711505569605	0.6242424242045913	0.7547892720248676	5.113659029698294	2.5457385323309034	0.49783109636555334
4	2	undersample	0.8	300	5	0.3	3	0.8087774294670846	0.3650801065291921	0.7090909090479338	0.7386973180020023	6.890762116304826	2.713676248897457	0.3938136499544474
4	3	undersample	0.8	300	5	0.3	3	0.7947247920755068	0.3277942028106531	0.6707317072761748	0.7762452107220211	7.066843848560236	2.997619311141121	0.42418076650772507
4	1	undersample	0.8	300	10	0.1	1	0.8170440032508999	0.3584046355145008	0.6848484848069788	0.7540229884999692	6.6613943367500035	2.784196997876458	0.4179600832069767
4	2	undersample	0.8	300	10	0.1	1	0.819198885405782	0.3856173016791188	0.7272727272286501	0.7432950191513924	7.721392625531526	2.833107080717262	0.3669165836918324
4	3	undersample	0.8	300	10	0.1	1	0.7980842911877395	0.33139323200768256	0.6280487804495092	0.7800766283465129	5.989261115925067	2.855761746329763	0.4768136888945887
4	1	undersample	0.8	300	10	0.1	3	0.8059166376407756	0.3375287357138127	0.6727272726865013	0.7448275862011892	5.999999707577418	2.6363635328279402	0.4393939335527753
4	2	undersample	0.8	300	10	0.1	3	0.8253477301753164	0.39600540269040224	0.7757575757105601	0.7371647509522057	9.702623347309064	2.951497369572837	0.30419580013534947
4	3	undersample	0.8	300	10	0.1	3	0.7959629941126998	0.3052092860867748	0.6402439023999851	0.7754789271971229	6.1468151978576815	2.8515981412850224	0.463914724622065
4	1	undersample	0.8	300	10	0.3	1	0.8091396725879484	0.34801682659273836	0.6909090908672176	0.7471264367758842	6.604277740960908	2.7322312966839024	0.41370628822821
4	2	undersample	0.8	300	10	0.3	1	0.8040357598978289	0.32631414855458685	0.7272727272286501	0.7425287356264941	7.690475784035841	2.8246752147333427	0.36729523857186375
4	3	undersample	0.8	300	10	0.3	1	0.7751658723483787	0.3087887381434998	0.6036585365485574	0.7724137930975294	5.169230507310636	2.6524389076129697	0.5131206380078092
4	1	undersample	0.8	300	10	0.3	3	0.7979054916985951	0.3227423126186579	0.6787878787467401	0.7501915708754775	6.346104554198041	2.7172335775589365	0.4281734552104726
4	2	undersample	0.8	300	10	0.3	3	0.8124509462440498	0.36176240424427275	0.7333333332888888	0.7379310344771041	7.743420645827727	2.798245507029963	0.3613707116768213
4	3	undersample	0.8	300	10	0.3	3	0.7924679936454537	0.30985595539601873	0.6402439023999851	0.7731800766224278	6.066479294599239	2.822696810047172	0.46529405480627306
4	1	undersample	0.8	500	5	0.1	1	0.8025171252757459	0.35269431055123035	0.6666666666262626	0.7517241379252743	6.055555254355678	2.68518507680686	0.4434250706109718
4	2	undersample	0.8	500	5	0.1	1	0.8165842331359573	0.3963824632320547	0.7272727272286501	0.7455938697260874	7.815260626170563	2.8587074448974157	0.36578528899880863
4	3	undersample	0.8	500	5	0.1	1	0.7959723390337351	0.32961572681528856	0.6280487804495092	0.7839080459710046	6.125392060592422	2.90639581750128	0.4744832212366607
4	1	undersample	0.8	500	5	0.1	3	0.808995704168118	0.3695935142813471	0.6787878787467401	0.7409961685766974	6.04577396215048	2.6207637501305006	0.433486879608803
4	2	undersample	0.8	500	5	0.1	3	0.8154417740624637	0.3664309315753673	0.7515151514696051	0.7432950191513924	8.75718917377446	2.9275439834078374	0.3343017762598061
4	3	undersample	0.8	500	5	0.1	3	0.7921128866461079	0.33267047610450756	0.6402439023999851	0.7701149425228344	5.961864096021456	2.7850608542182944	0.4671459714182707
4	1	undersample	0.8	500	5	0.3	1	0.8016068733310112	0.3551631183575515	0.6909090908672176	0.735632183902409	6.2199485489471495	2.6134386361075936	0.4201704488939036
4	2	undersample	0.8	500	5	0.3	1	0.8147079995355857	0.37263711313679326	0.7151515151081727	0.7409961685766974	7.1828020985997645	2.761161808173206	0.38441289324725425
4	3	undersample	0.8	500	5	0.3	1	0.7845528455284553	0.3339407481110191	0.6646341463009369	0.7793103448216145	6.99829506309722	3.011623338880446	0.4303367094048544
4	1	undersample	0.8	500	5	0.3	3	0.7954673168466272	0.34412173141870966	0.6484848484455463	0.7563218390746642	5.725926847136071	2.6612348819880354	0.4647692671903123
4	2	undersample	0.8	500	5	0.3	3	0.8054336468129571	0.3654913078771762	0.7212121211684114	0.735632183902409	7.1984873465106	2.72806313769126	0.37897726763787254
4	3	undersample	0.8	500	5	0.3	3	0.7929258947761891	0.3299450920639952	0.652439024350461	0.7808429118714112	6.688320080280199	2.9770380695935628	0.44510997783850714
4	1	undersample	0.8	500	10	0.1	1	0.81626378729827	0.3549614081396792	0.6848484848069788	0.7478927203007825	6.446574377962084	2.716496161709775	0.4213859854825379
4	2	undersample	0.8	500	10	0.1	1	0.8198490653663066	0.38359042254033815	0.7333333332888888	0.7409961685766974	7.8676031320671616	2.8313608371945587	0.35987590006648007
4	3	undersample	0.8	500	10	0.1	1	0.7970142977291842	0.3298359416088457	0.6402439023999851	0.7747126436722245	6.119854395865464	2.841898828310151	0.46437359180172266
4	1	undersample	0.8	500	10	0.1	3	0.8066179031696273	0.33476511781299023	0.6848484848069788	0.7409961685766974	6.21705704723984	2.6441634264709513	0.4253078818818783
4	2	undersample	0.8	500	10	0.1	3	0.8251758969000348	0.3968174405514626	0.7696969696503213	0.7394636015269007	9.485680571402005	2.9542779612308716	0.31144606274016845
4	3	undersample	0.8	500	10	0.1	3	0.7951967105877954	0.3122708073338107	0.6402439023999851	0.7777777777718179	6.2288132231753	2.881097431073279	0.4625435481137179
4	1	undersample	0.8	500	10	0.3	1	0.8095204922791129	0.3488510147611944	0.6909090908672176	0.7478927203007825	6.631145739134634	2.7405359507514553	0.41328240884020123
4	2	undersample	0.8	500	10	0.3	1	0.804616277719726	0.3264916363030098	0.7272727272286501	0.7425287356264941	7.690475784035841	2.8246752147333427	0.36729523857186375
4	3	undersample	0.8	500	10	0.3	1	0.7752172694140734	0.30876278531441825	0.6097560975237953	0.7739463601473261	5.34957599654445	2.697395498463272	0.5042260258962374
4	1	undersample	0.8	500	10	0.3	3	0.7979054916985951	0.3236376169663616	0.6787878787467401	0.7494252873505792	6.320235099566677	2.7089239950848216	0.42861126037355757
4	2	undersample	0.8	500	10	0.3	3	0.8126274236619064	0.3629224735767138	0.7212121211684114	0.7417624521015957	7.430782737641121	2.792824277916036	0.3758452241458996
4	3	undersample	0.8	500	10	0.3	3	0.7912484814503317	0.3093707729723038	0.6341463414247471	0.7747126436722245	5.960543902637145	2.814833125183388	0.4722443306444856
4	1	undersample	1.0	100	5	0.1	1	0.8185487054452572	0.36096083641859295	0.7575757575298439	0.67969348658483	6.631279607099815	2.3651586906580135	0.35666700312454747
4	2	undersample	1.0	100	5	0.1	1	0.8275026123301984	0.3993191135235151	0.8181818181322313	0.7003831417570853	10.51918097579623	2.7307601969488897	0.2595981662489061
4	3	undersample	1.0	100	5	0.1	1	0.8094664050088777	0.3578494168116608	0.7134146341028406	0.7210727969293405	6.435410029407818	2.557708967328742	0.3974430364633659
4	1	undersample	1.0	100	5	0.1	3	0.816579588993382	0.3729453216363208	0.7999999999515152	0.6766283524852367	8.369667825424813	2.4739335725951546	0.29558323466354636
4	2	undersample	1.0	100	5	0.1	3	0.8234296992917682	0.374004210683862	0.8060606060117539	0.6927203065081018	9.369700240632705	2.6232146049731093	0.27996781582192537
4	3	undersample	1.0	100	5	0.1	3	0.8106859172039997	0.3462022129696124	0.7317073170285544	0.7226053639791372	7.104469764564137	2.63778456983457	0.37128520300651907
4	1	undersample	1.0	100	5	0.3	1	0.8086381051898293	0.3301326321377935	0.7818181817707989	0.67969348658483	7.603867258908532	2.44084376875907	0.3210003028210094
4	2	undersample	1.0	100	5	0.3	1	0.8126367119470567	0.37828509734802385	0.7818181817707989	0.68429118773422	7.766787647441653	2.4763900361093616	0.3188435259018827
4	3	undersample	1.0	100	5	0.3	1	0.7973647322680122	0.3406740745002048	0.6951219511771267	0.7241379310289339	5.984999722176444	2.5198169816230336	0.42102206161117506
4	1	undersample	1.0	100	5	0.3	3	0.8101335190990364	0.35024600587926774	0.7999999999515152	0.6827586206844234	8.608695210200137	2.5217390507507624	0.2929292887121722
4	2	undersample	1.0	100	5	0.3	3	0.8186137234413097	0.3865925987527896	0.7939393938912763	0.7003831417570853	9.006619046590515	2.6498487837059597	0.2942112550705559
4	3	undersample	1.0	100	5	0.3	3	0.8001775534996729	0.366468037204475	0.7134146341028406	0.7318007662779173	6.792400880279167	2.6600173222043293	0.39161664647964567
4	1	undersample	1.0	100	10	0.1	1	0.803882503192848	0.325672874039974	0.7696969696503213	0.6881226053587117	7.373981285412977	2.4679472068058375	0.3346831294443417
4	2	undersample	1.0	100	10	0.1	1	0.8154696389179148	0.3626821546980361	0.7999999999515152	0.6850574712591184	8.700729476877283	2.540145904550905	0.29194630453621184
4	3	undersample	1.0	100	10	0.1	1	0.7947995514437903	0.28837888266350514	0.7195121950780785	0.7134099616803571	6.385607700860505	2.510597277528576	0.39316496272299634
4	1	undersample	1.0	100	10	0.1	3	0.8054429350981076	0.3361160823270442	0.7696969696503213	0.681992337159525	7.167406133381567	2.420372322388684	0.3376915170806285
4	2	undersample	1.0	100	10	0.1	3	0.8178335074886799	0.3662426600841216	0.7999999999515152	0.6911877394583051	8.952853125290668	2.5905706355133375	0.2893569803649269
4	3	undersample	1.0	100	10	0.1	3	0.7930660685917204	0.29345969667983224	0.7256097560533165	0.7264367816036289	7.022221874526611	2.6524389272156355	0.3777207420083441
4	1	undersample	1.0	100	10	0.3	1	0.8030744223847672	0.3380336882955558	0.7696969696503213	0.6881226053587117	7.373981285412977	2.4679472068058375	0.3346831294443417
4	2	undersample	1.0	100	10	0.3	1	0.8053268315337281	0.3595353102531408	0.7818181817707989	0.6873563218338135	7.878063337551364	2.500668369019564	0.31742170417941584
4	3	undersample	1.0	100	10	0.3	1	0.788164657508644	0.2835140833246123	0.6768292682514128	0.7264367816036289	5.561439417251688	2.4741237052179454	0.4448710961282386
4	1	undersample	1.0	100	10	0.3	3	0.7968141181934286	0.3138880269732024	0.7636363635900826	0.68429118773422	7.002613566794501	2.41879957015333	0.345413819719659
4	2	undersample	1.0	100	10	0.3	3	0.8182329037501452	0.35527987883796336	0.8060606060117539	0.6873563218338135	9.137637381382023	2.578208473485287	0.2821526259470555
4	3	undersample	1.0	100	10	0.3	3	0.7839500981216709	0.27376282371873506	0.6829268292266508	0.7203065134044422	5.5468912161573005	2.44169720618916	0.44019200225306987
4	1	undersample	1.0	300	5	0.1	1	0.8025264135608964	0.347789505135382	0.7757575757105601	0.6888888888836101	7.660231287620009	2.493506413164643	0.3255131918264897
4	2	undersample	1.0	300	5	0.1	1	0.8116150005805178	0.38572719945913697	0.7878787878310376	0.6804597701097284	7.9095576803617424	2.4656637552177805	0.3117321822235497
4	3	undersample	1.0	300	5	0.1	1	0.7993318381459678	0.33642018925179307	0.6951219511771267	0.7325670498028156	6.245501132888351	2.5992381442608927	0.4161776655708994
4	1	undersample	1.0	300	5	0.1	3	0.7965215372111925	0.3368060650266519	0.7515151514696051	0.6727969348607449	6.218769367334675	2.2967851116612095	0.36933111903744764
4	2	undersample	1.0	300	5	0.1	3	0.8212237315685591	0.4030615071958221	0.8363636363129476	0.6896551724085085	11.358024006890803	2.6949494079030156	0.23727272390758958
4	3	undersample	1.0	300	5	0.1	3	0.8026726474161293	0.3574289079359282	0.6768292682514128	0.7432950191513924	6.064206970109508	2.636603464599465	0.4347812363517968
4	1	undersample	1.0	300	5	0.3	1	0.7899454313247416	0.30311236259890145	0.7272727272286501	0.6766283524852367	5.579778601073249	2.2490305205410492	0.40306804723590123
4	2	undersample	1.0	300	5	0.3	1	0.8001486125624058	0.3380129041636645	0.7878787878310376	0.6957854406076952	8.49514169901245	2.589878549883046	0.30486583469616513
4	3	undersample	1.0	300	5	0.3	1	0.7893561349406598	0.354182116153777	0.6829268292266508	0.7425287356264941	6.211538157098075	2.6524389211510613	0.42701804157874707
4	1	undersample	1.0	300	5	0.3	3	0.802308138859863	0.3349560778219124	0.7575757575298439	0.6881226053587117	6.894962826476426	2.4290818964624386	0.3522980309894083
4	2	undersample	1.0	300	5	0.3	3	0.8020945083014048	0.36757609388271234	0.7939393938912763	0.7003831417570853	9.006619046590515	2.6498487837059597	0.2942112550705559
4	3	undersample	1.0	300	5	0.3	3	0.7816512475469582	0.31147771303764604	0.652439024350461	0.7348659003775107	5.202971064575245	2.46078871284964	0.4729583598060661
4	1	undersample	1.0	300	10	0.1	1	0.7979240682688958	0.3254308926565126	0.7393939393491276	0.6919540229832035	6.373134042714228	2.4002712923145837	0.37662337124812795
4	2	undersample	1.0	300	10	0.1	1	0.8084012539184952	0.35233450902381125	0.7939393938912763	0.6911877394583051	8.623704122173894	2.570945100395812	0.2981253737066617
4	3	undersample	1.0	300	10	0.1	1	0.7888655265863004	0.3072412146930558	0.6951219511771267	0.7325670498028156	6.245501132888351	2.5992381442608927	0.4161776655708994
4	1	undersample	1.0	300	10	0.1	3	0.8040775571810053	0.32782062947605267	0.7757575757105601	0.6934865900330002	7.8270266401673565	2.530909008140918	0.32335509334826235
4	2	undersample	1.0	300	10	0.1	3	0.8108533611981888	0.37060891183135475	0.8121212120719926	0.6950191570827968	9.850704589503014	2.6628596657917702	0.27032173618547933
4	3	undersample	1.0	300	10	0.1	3	0.7864405195776096	0.30391274078333913	0.7073170731276026	0.7386973180020023	6.831866714652761	2.7068878155033427	0.39621495269792556
4	1	undersample	1.0	300	10	0.3	1	0.8068547544409614	0.32956276374415416	0.7636363635900826	0.6942528735578986	7.336032036853521	2.4976075736188963	0.3404575508546741
4	2	undersample	1.0	300	10	0.3	1	0.801026355509114	0.3047408762409293	0.7757575757105601	0.6980842911823902	7.998902054023615	2.5694507684086596	0.3212254220724145
4	3	undersample	1.0	300	10	0.3	1	0.7854172507242313	0.3055448627772743	0.6768292682514128	0.7279693486534256	5.604570564652237	2.4880624298049767	0.44393452541241313
4	1	undersample	1.0	300	10	0.3	3	0.7999767792871241	0.34099403269692097	0.7515151514696051	0.6988505747072885	7.018431989821101	2.495489160519749	0.3555621959370214
4	2	undersample	1.0	300	10	0.3	3	0.8102171136653895	0.36209920572438786	0.7878787878310376	0.6957854406076952	8.49514169901245	2.589878549883046	0.30486583469616513
4	3	undersample	1.0	300	10	0.3	3	0.7892767031118586	0.29520713717692854	0.6951219511771267	0.7318007662779173	6.221142559446072	2.5918117498401156	0.4166134536964322
4	1	undersample	1.0	500	5	0.1	1	0.7989179147799836	0.3542361491049996	0.7696969696503213	0.6850574712591184	7.269688477550181	2.4439282566512497	0.33618059308890036
4	2	undersample	1.0	500	5	0.1	1	0.8115081853012888	0.390256755822448	0.7939393938912763	0.6812260536346266	8.233808976886348	2.4906030685307186	0.30248491229079516
4	3	undersample	1.0	500	5	0.1	1	0.7934211755910662	0.3305860106861504	0.6829268292266508	0.733333333327714	5.923076643431388	2.560975513509393	0.4323724997073461
4	1	undersample	1.0	500	5	0.1	3	0.7952536862881692	0.3351257982124182	0.7636363635900826	0.6850574712591184	7.027512307145807	2.4246847270713183	0.34502745079943803
4	2	undersample	1.0	500	5	0.1	3	0.8126506443747822	0.3970970196781292	0.8424242423731864	0.6896551724085085	11.880341144971238	2.7144780268008635	0.22848484524760032
4	3	undersample	1.0	500	5	0.1	3	0.7993084758433792	0.35027800878040594	0.6768292682514128	0.7386973180020023	5.920654837842374	2.5902116165592326	0.4374873435953612
4	1	undersample	1.0	500	5	0.3	1	0.7902380123069779	0.30355720667430897	0.7272727272286501	0.6750957854354399	5.540880276163	2.238421886336961	0.40398307116612914
[truncated: 305 more rows]
