# Supplementary material for: Risk prediction for cardiovascular related diseases using PRS and EHR in the Framingham Heart Study
Source: PLoS One. 2026 Apr 17;21(4):e0345914. doi: 10.1371/journal.pone.0345914 (PMC13089760; doi:10.1371/journal.pone.0345914)
Supplement: S1 File — (ZIP) [file pone.0345914.s003.zip › catboost/prs_ehr_model/af/af_catboost_nested_cv_outer_test_results.csv]

outer_fold	AUC	AUPRC	sensitivity	specificity	DOR	LR+	LR-
1	0.8488052943225357	0.38731786974325183	0.10909090908429751	0.986206896544167	8.755095679771886	7.909085170191518	0.9033693487683999
2	0.8136816440264715	0.360129947929974	0.18787878786740128	0.9808429118698787	11.844769908516712	9.807267603436959	0.8279829461218632
3	0.8401270909260817	0.40491335373245485	0.12195121950475907	0.9892720306437605	12.807527719222122	11.367585213876325	0.8875706018375472
4	0.8641341930660686	0.4160232434654029	0.15243902438094883	0.9831417624445737	10.488875379662717	9.042400396587036	0.862094358488703
