# Supplementary material for: Risk prediction for cardiovascular related diseases using PRS and EHR in the Framingham Heart Study
Source: PLoS One. 2026 Apr 17;21(4):e0345914. doi: 10.1371/journal.pone.0345914 (PMC13089760; doi:10.1371/journal.pone.0345914)
Supplement: S1 File — (ZIP) [file pone.0345914.s003.zip › catboost/prs_ehr_model/chd/chd_catboost_nested_cv_all_results.csv]

outer_fold	inner_fold	sampling_method	sampling_ratio	iterations	depth	learning_rate	l2_leaf_reg	AUC	AUPRC	sensitivity	specificity	DOR	LR+	LR-
1	1	none		100	5	0.1	1	0.7926317996017189	0.2914462552392948	0.06896551723543401	0.9969604863146129	24.29621628229207	22.68958046518733	0.9338729931689866
1	2	none		100	5	0.1	1	0.7862428967886878	0.27784822469029546	0.0173913043463138	0.9954407294757186	3.8642983018564196	3.8144843805273174	0.9871091835875727
1	3	none		100	5	0.1	1	0.804982159376239	0.2276115107307267	0.0173913043463138	0.991641337378483	2.0997561342486293	2.0806299198206375	0.9908912110727576
1	1	none		100	5	0.1	3	0.8016324284666178	0.30633578589995164	0.06034482758100476	0.998480243153507	42.19238268397739	39.70663508041192	0.9410853839635545
1	2	none		100	5	0.1	3	0.7826549491211842	0.27199775141972743	0.0086956521731569	0.998480243153507	5.763119943757161	5.7217014525768075	0.9928131725149293
1	3	none		100	5	0.1	3	0.8075921765560989	0.22757912125562213	0.0086956521731569	0.9924012157979302	1.145612526290586	1.1443463188920548	0.9988947232806921
1	1	none		100	5	0.3	1	0.7831071166544387	0.28173348106523516	0.12068965516200952	0.9954407294757186	29.967254442171615	26.471206261437867	0.8833377115960794
1	2	none		100	5	0.3	1	0.7678009779304875	0.25637217087473635	0.1043478260778828	0.9886018237006946	10.104845486575085	9.154774570077148	0.9059786694602484
1	3	none		100	5	0.3	1	0.7755715607241971	0.2091260980922477	0.0782608695584121	0.984802431603459	5.501883166028543	5.149561825996215	0.9359634902415642
1	1	none		100	5	0.3	3	0.7980099046221569	0.310747812060148	0.06896551723543401	0.9954407294757186	16.172803994923655	15.126403577964496	0.9352987534495782
1	2	none		100	5	0.3	3	0.783395004625347	0.26411596082487376	0.0956521739047259	0.9931610942173773	15.36002024270949	13.986452961999145	0.9105751546803786
1	3	none		100	5	0.3	3	0.7739196511166909	0.2214478262847112	0.0521739130389414	0.9901215805395889	5.517284457548921	5.281600000084427	0.9572825156196418
1	1	none		100	10	0.1	1	0.8044230164552982	0.30495232757468466	0.034482758617717005	0.998480243153507	23.464131193233786	22.68950576023538	0.9669868165473311
1	2	none		100	10	0.1	1	0.7747654288357342	0.271338185987766	0.0173913043463138	0.998480243153507	11.628242009367154	11.443402905153615	0.9841042850374921
1	3	none		100	10	0.1	1	0.8056032773886613	0.24488456294550923	0.0	0.99772036473406	0.0	0.0	1.0022848338308692
1	1	none		100	10	0.1	3	0.7957302693637984	0.29710917954224403	0.025862068963287754	0.9992401215729542	34.91104463450357	34.03403452771338	0.9748787105890879
1	2	none		100	10	0.1	3	0.7809501784062376	0.2972322224038895	0.0	0.9999999999924013	0.0	0.0	0.9999999900075988
1	3	none		100	10	0.1	3	0.8038258226509847	0.23197692880057355	0.0	0.998480243153507	0.0	0.0	1.0015220599923664
1	1	none		100	10	0.3	1	0.7925204381092129	0.27732802119863154	0.06896551723543401	0.991641337378483	8.787868260610328	8.250773819984575	0.9388822735416003
1	2	none		100	10	0.3	1	0.7537927844588345	0.23659186908884247	0.0347826086926276	0.9969604863146129	11.81978089859996	11.443440582433727	0.9681601175527187
1	3	none		100	10	0.3	1	0.7736685608563499	0.2259839530172241	0.0260869565194707	0.9924012157979302	3.498209677863617	3.4330389566761648	0.9813702544527435
1	1	none		100	10	0.3	3	0.7797204171470495	0.2768626074624543	0.034482758617717005	0.9969604863146129	11.714247140623746	11.344790232593665	0.9684608818016724
1	2	none		100	10	0.3	3	0.7506871943967226	0.21862160929056587	0.0521739130389414	0.9962006078951657	14.432989498301863	13.732137741503225	0.9514409747744226
1	3	none		100	10	0.3	3	0.7900356812475221	0.23193954845665699	0.060869565212098305	0.9931610942173773	9.412537661010584	8.90047006672673	0.945597276010872
1	1	none		300	5	0.1	1	0.7590399329210774	0.23842843705626265	0.06034482758100476	0.9954407294757186	14.021375941940342	13.235603130718934	0.9439589270918279
1	2	none		300	5	0.1	1	0.7614312144839434	0.25942911902137333	0.0956521739047259	0.9924012157979302	13.81344333243659	12.587809507812604	0.911272379140949
1	3	none		300	5	0.1	1	0.7584643848288621	0.20838066411773062	0.0521739130389414	0.9893617021201417	5.119261237121185	4.904343212112089	0.958017755639568
1	1	none		300	5	0.1	3	0.775279058798868	0.24909484341881	0.06034482758100476	0.9962006078951657	16.8384877464799	15.882716784365494	0.9432388974063846
1	2	none		300	5	0.1	3	0.7788489493854897	0.26785341994083145	0.0956521739047259	0.9908814589590359	11.493577118343667	10.489843559028062	0.9126700361500663
1	3	none		300	5	0.1	3	0.7612329853310427	0.20847268043554604	0.043478260865784504	0.9870820668618003	3.473259340360239	3.365726292540713	0.9690397197518321
1	1	none		300	5	0.3	1	0.7585617335709045	0.2564968882417275	0.12931034481643877	0.9924012157979302	19.396014031861643	17.01721896629547	0.8773564890384854
1	2	none		300	5	0.3	1	0.7412647019955069	0.22664787075131704	0.1304347825973535	0.9825227963451176	8.432603856772568	7.463133722171768	0.8850331125008063
1	3	none		300	5	0.3	1	0.7069512356283865	0.17578235908939976	0.0782608695584121	0.9787234042478821	3.905658538370123	3.678259139177864	0.9417769280097535
1	1	none		300	5	0.3	3	0.75056335813856	0.2132814881470844	0.07758620688986326	0.9840425531840119	5.186912631806137	4.862065915925154	0.9373718451014289
1	2	none		300	5	0.3	3	0.7604202458041497	0.23360006233227945	0.1304347825973535	0.9817629179256706	8.074995559119778	7.152169987722662	0.8857181226428233
1	3	none		300	5	0.3	3	0.7264635919122506	0.18345467468745846	0.0695652173852552	0.9772036474089879	3.2049830155256096	3.0515928630071287	0.9521400944013566
1	1	none		300	10	0.1	1	0.767798186772875	0.24733172176389834	0.04310344827214626	0.9954407294757186	9.834813243022824	9.45400223622781	0.9612792743763275
1	2	none		300	10	0.1	1	0.7569115897978063	0.22544597184162532	0.043478260865784504	0.9969604863146129	14.909041813867347	14.30430072804216	0.9594379543323087
1	3	none		300	10	0.1	1	0.7625280824633276	0.1984024908398396	0.0086956521731569	0.9946808510562715	1.6403477908837512	1.6347795328450114	0.9966054305841947
1	1	none		300	10	0.1	3	0.7771787548475003	0.2669635057221249	0.04310344827214626	0.9969604863146129	14.774726121922942	14.180987790742082	0.9598139096435009
1	2	none		300	10	0.1	3	0.7527686005021805	0.2240174802473624	0.0521739130389414	0.9962006078951657	14.432989498301863	13.732137741503225	0.9514409747744226
1	3	none		300	10	0.1	3	0.7637306726575922	0.2066540330090434	0.0260869565194707	0.9962006078951657	7.0231957846503015	6.866068870751612	0.9776274236190227
1	1	none		300	10	0.3	1	0.7595443349753694	0.2354713879477684	0.06034482758100476	0.9931610942173773	9.326184104550553	8.823741876502941	0.9461256269791742
1	2	none		300	10	0.3	1	0.734762785780362	0.19380352793168829	0.043478260865784504	0.9931610942173773	6.601000438872183	6.3574786190905215	0.9631083366761185
1	3	none		300	10	0.3	1	0.7340888066604995	0.19767863649956144	0.0260869565194707	0.991641337378483	3.177755935024926	3.120944879730956	0.9821222623029783
1	1	none		300	10	0.3	3	0.7670383083534221	0.26448492333934576	0.06034482758100476	0.9969604863146129	21.064150815634022	19.853382907038913	0.942519965327158
1	2	none		300	10	0.3	3	0.737927844588344	0.2124390255594446	0.0521739130389414	0.9939209726368244	8.999985179122465	8.58259456587496	0.9536231788230506
1	3	none		300	10	0.3	3	0.7266750363420114	0.17495814206160165	0.0086956521731569	0.991641337378483	1.0406686104880878	1.0403149599103187	0.9996601598425369
1	1	none		500	5	0.1	1	0.7530722670579604	0.23318383043843352	0.06034482758100476	0.9939209726368244	10.499982708018766	9.926707795308221	0.9454022893511467
1	2	none		500	5	0.1	1	0.7556693537729615	0.248997211984684	0.0695652173852552	0.991641337378483	8.869997870454005	8.32251967928255	0.9382775184540814
1	3	none		500	5	0.1	1	0.7443108233117485	0.19860779330272052	0.060869565212098305	0.9886018237006946	5.621599999673138	5.3402851658783375	0.9499582165171557
1	1	none		500	5	0.1	3	0.7706608321978828	0.23997816217092188	0.06034482758100476	0.9962006078951657	16.8384877464799	15.882716784365494	0.9432388974063846
1	2	none		500	5	0.1	3	0.7714483943438615	0.24910274989156256	0.0956521739047259	0.9893617021201417	9.836529199039987	8.99129588887216	0.91407198703628
1	3	none		500	5	0.1	3	0.7506277256508526	0.19941652302715585	0.0521739130389414	0.9840425531840119	3.3944932829538343	3.269563166648667	0.963196229941752
1	1	none		500	5	0.3	1	0.7646145582224086	0.2647315920677472	0.11206896550758026	0.9939209726368244	20.635888332892467	18.43531447700098	0.8933617963641148
1	2	none		500	5	0.3	1	0.7362164662349676	0.22212496988829647	0.1304347825973535	0.9825227963451176	8.432603856772568	7.463133722171768	0.8850331125008063
1	3	none		500	5	0.3	1	0.7069314127130962	0.18194358527800036	0.08695652173156901	0.9787234042478821	4.380950317724814	4.086954599086516	0.9328922400104998
1	1	none		500	5	0.3	3	0.7519914055130489	0.223061291248769	0.06896551723543401	0.9870820668618003	5.660126330830402	5.338738257137546	0.9432189121745329
1	2	none		500	5	0.3	3	0.7549623364609489	0.23507017812107978	0.1391304347705104	0.9832826747645648	9.505963075219665	8.32252466144244	0.8755056694968796
1	3	none		500	5	0.3	3	0.7188119466102816	0.18647134959028305	0.060869565212098305	0.9772036474089879	2.778393841278013	2.670143755131238	0.9610385999556779
1	1	none		500	10	0.1	1	0.7681257205743633	0.25795090888196726	0.06896551723543401	0.9962006078951657	19.42217104957226	18.151676324989133	0.9345853295410649
1	2	none		500	10	0.1	1	0.755761860710982	0.23065579791417895	0.043478260865784504	0.9962006078951657	11.918150420201002	11.443448117919354	0.9601697910559559
1	3	none		500	10	0.1	1	0.7626205894013479	0.20211138170640758	0.0173913043463138	0.9931610942173773	2.5703010565587583	2.5429914476362083	0.9893749276739885
1	1	none		500	10	0.1	3	0.7804213394822346	0.26829096666521574	0.05172413792657551	0.9969604863146129	17.890850175019313	17.017185348890496	0.9511669374853295
1	2	none		500	10	0.1	3	0.7502907360909212	0.21929541596403054	0.060869565212098305	0.9962006078951657	16.994399669943306	16.020827365087097	0.9427121584928893
1	3	none		500	10	0.1	3	0.7606647284260605	0.20450692167142698	0.0347826086926276	0.9962006078951657	9.448623757450028	9.154758494335484	0.9688986073374892
1	1	none		500	10	0.3	1	0.7595181322712503	0.23514977822759475	0.06034482758100476	0.9931610942173773	9.326184104550553	8.823741876502941	0.9461256269791742
1	2	none		500	10	0.3	1	0.7340755913836394	0.19473624919878973	0.043478260865784504	0.9931610942173773	6.601000438872183	6.3574786190905215	0.9631083366761185
1	3	none		500	10	0.3	1	0.7353706885159245	0.198697665264286	0.0173913043463138	0.991641337378483	2.0997561342486293	2.0806299198206375	0.9908912110727576
1	1	none		500	10	0.3	3	0.7663766900744157	0.2638146368385755	0.06896551723543401	0.9969604863146129	24.29621628229207	22.68958046518733	0.9338729931689866
1	2	none		500	10	0.3	3	0.7406435839830846	0.21333116466897625	0.060869565212098305	0.9946808510562715	12.120347559158855	11.44345672991508	0.9441525131896278
1	3	none		500	10	0.3	3	0.7291859389454208	0.1758074080733132	0.0086956521731569	0.991641337378483	1.0406686104880878	1.0403149599103187	0.9996601598425369
1	1	undersample	0.6	100	5	0.1	1	0.79035871501939	0.2745697906623201	0.5344827585746136	0.8267477203584594	5.478882042637597	3.084996796754951	0.5630704800647575
1	2	undersample	0.6	100	5	0.1	1	0.7869763446544206	0.24071428894776106	0.5739130434283555	0.8183890577445412	6.0696777023166275	3.1601235294503276	0.5206410659247062
1	3	undersample	0.6	100	5	0.1	1	0.7986982952292851	0.2132583811220762	0.5913043477746692	0.7971124620000221	5.6842773105383735	2.914443757656007	0.5127201826360577
1	1	undersample	0.6	100	5	0.1	3	0.7889044649407819	0.2675262481220338	0.5431034482290429	0.8358662613918247	6.053458710938657	3.308907843965441	0.5466144135833662
1	2	undersample	0.6	100	5	0.1	3	0.7845909871811814	0.24111362434736294	0.5565217390820416	0.8229483282612239	5.832870119051175	3.143272820775233	0.5388895515057077
1	3	undersample	0.6	100	5	0.1	3	0.804737676754328	0.22082534492036252	0.5913043477746692	0.8024316109361518	5.8762680713891	2.992909547156766	0.5093214693465451
1	1	undersample	0.6	100	5	0.3	1	0.7838538937218321	0.24165737965012715	0.5948275861556184	0.8069908814528345	6.138213740447468	3.0818624519630466	0.5020780508624395
1	2	undersample	0.6	100	5	0.3	1	0.7772036474164135	0.19854022103286012	0.5478260869088847	0.803951367775046	4.968246588306518	2.794337572000562	0.5624393782899123
1	3	undersample	0.6	100	5	0.3	1	0.7710849742302102	0.1773024380441575	0.6173913042941399	0.770516717319373	5.417970825447055	2.6903540431301303	0.49656118049111714
1	1	undersample	0.6	100	5	0.3	3	0.7840438633266953	0.24584721768174728	0.5603448275379014	0.8100303951306229	5.4345094835296095	2.949655016794101	0.542763789701451
1	2	undersample	0.6	100	5	0.3	3	0.7742434253997621	0.19964930515366378	0.5478260869088847	0.803951367775046	4.968246588306518	2.794337572000562	0.5624393782899123
1	3	undersample	0.6	100	5	0.3	3	0.7764768071891106	0.19411571901572575	0.6521739129867675	0.7781155015138441	6.575342104951265	2.9392494205040856	0.4470108638967082
1	1	undersample	0.6	100	10	0.1	1	0.7749187716172309	0.2233765011242159	0.5344827585746136	0.8328267477140363	5.719864942743901	3.197178491739526	0.5589604766099852
1	2	undersample	0.6	100	10	0.1	1	0.777388661292454	0.22626016263126386	0.521739130389414	0.8290273556168007	5.289696631224983	3.051594024036414	0.5768939475897245
1	3	undersample	0.6	100	10	0.1	1	0.7927514206422624	0.2303305322857027	0.5739130434283555	0.8031914893555989	5.496966038288813	2.916098558889719	0.5304923631705445
1	1	undersample	0.6	100	10	0.1	3	0.7834739545121057	0.23265467425332628	0.5172413792657551	0.85030395136132	6.085931391093941	3.455277206156882	0.5677482908128028
1	2	undersample	0.6	100	10	0.1	3	0.769201797277653	0.20568750937667146	0.4521739130041588	0.844224924005743	4.473247857015763	2.902735762385195	0.6489101007671901
1	3	undersample	0.6	100	10	0.1	3	0.800792916611603	0.23060333795314727	0.5565217390820416	0.8191489361639883	5.683967353485767	3.077237681135765	0.5413890391908981
1	1	undersample	0.6	100	10	0.3	1	0.7729339167802118	0.2346340798439167	0.5517241378834721	0.817629179325094	5.517948380933153	3.0252871900713934	0.5482630365564051
1	2	undersample	0.6	100	10	0.3	1	0.7726708074534161	0.19463947371645182	0.5304347825625709	0.8153495440667528	4.988035063765228	2.8726425350820817	0.5759066342715945
1	3	undersample	0.6	100	10	0.3	1	0.7610083256244218	0.18569520260080088	0.5130434782162571	0.7910334346444451	3.9882465471651742	2.4551461272852744	0.6155953646215564
1	1	undersample	0.6	100	10	0.3	3	0.7833429409915101	0.26313475138665526	0.5603448275379014	0.8191489361639883	5.772779342456774	3.098377110251494	0.5367218923017237
1	2	undersample	0.6	100	10	0.3	3	0.7677018633540372	0.21641995096347838	0.48695652169678644	0.8229483282612239	4.41172592753415	2.750363718178329	0.6234212458429694
1	3	undersample	0.6	100	10	0.3	3	0.7806264041231665	0.20472481939924858	0.5304347825625709	0.7895136778055508	4.237130412623624	2.5200438291287743	0.5947524719205098
1	1	undersample	0.6	300	5	0.1	1	0.7901097893302589	0.2485985925562372	0.5775862068467599	0.8009118540972576	5.500700730534208	2.9011580534651173	0.5274160767107139
1	2	undersample	0.6	300	5	0.1	1	0.7817695255715608	0.22015218328224442	0.5130434782162571	0.8054711246139402	4.362443953223565	2.6373639945454728	0.6045611082228783
1	3	undersample	0.6	300	5	0.1	1	0.772631161622836	0.20322456125263294	0.5565217390820416	0.7796352583527384	4.439756368690991	2.5254571564733155	0.5688278595386874
1	1	undersample	0.6	300	5	0.1	3	0.7942760192851902	0.25195181999707283	0.5775862068467599	0.7948328267416807	5.29720303327884	2.815197819036877	0.5314498516252467
1	2	undersample	0.6	300	5	0.1	3	0.7785714285714286	0.2354861027951623	0.5304347825625709	0.8024316109361518	4.58803393355553	2.684815917302393	0.5851778583820185
1	3	undersample	0.6	300	5	0.1	3	0.776060525968019	0.20239922074357447	0.6347826086404538	0.7796352583527384	6.14926075062281	2.8805995691023756	0.46844647258095456
1	1	undersample	0.6	300	5	0.3	1	0.772671889739021	0.23704343184228552	0.5775862068467599	0.7819148936110797	4.902438770374761	2.6484439489062894	0.5402298782161933
1	2	undersample	0.6	300	5	0.3	1	0.7763380467820802	0.20273870623184828	0.521739130389414	0.7978723404194691	4.306219863835928	2.5812355699353904	0.5994202824037551
1	3	undersample	0.6	300	5	0.3	1	0.7682238667900093	0.19081015223055725	0.6173913042941399	0.7689969604804788	5.371710254268357	2.672654346244752	0.49754252668485993
1	1	undersample	0.6	300	5	0.3	3	0.7849085525626244	0.23719520581613274	0.5948275861556184	0.783434650449974	5.310861980589901	2.746642341099869	0.5171744809090608
1	2	undersample	0.6	300	5	0.3	3	0.7627130963393682	0.20295495376115638	0.5391304347357279	0.7971124620000221	4.596000033263242	2.657286955509889	0.5781738229586494
1	3	undersample	0.6	300	5	0.3	3	0.7801242236024845	0.19199682652105993	0.6347826086404538	0.7606382978665606	5.523280148620037	2.6519805652400037	0.4801459347793151
1	1	undersample	0.6	300	10	0.1	1	0.7823341368829263	0.2549144882527222	0.5431034482290429	0.8252279635195652	5.612632950185313	3.1074960736918626	0.5536610081482225
1	2	undersample	0.6	300	10	0.1	1	0.7678538390379278	0.21245111320829257	0.4782608695236295	0.824468085100118	4.305555293549915	2.724637525603476	0.6328190667135687
1	3	undersample	0.6	300	10	0.1	1	0.7818884630633012	0.20743587348844186	0.5739130434283555	0.7986322188389162	5.342009711735792	2.8500736891395646	0.5335208637786969
1	1	undersample	0.6	300	10	0.1	3	0.7833691436956294	0.2233343300217049	0.5517241378834721	0.8252279635195652	5.811370867016744	3.1568214081949075	0.5432145740341894
1	2	undersample	0.6	300	10	0.1	3	0.7667701863354037	0.20389607395972534	0.4956521738699433	0.8259878419390123	4.664884517496975	2.8483765209811502	0.6105995686814238
1	3	undersample	0.6	300	10	0.1	3	0.7770450640940928	0.1893166164065178	0.5565217390820416	0.7940729483222335	4.839012834193057	2.7025187197245777	0.5584855349500463
1	1	undersample	0.6	300	10	0.3	1	0.7760127345142019	0.2193409384336843	0.5603448275379014	0.8145896656473056	5.599485357578382	3.0221875132921	0.539725932706833
1	2	undersample	0.6	300	10	0.3	1	0.7668891238271442	0.22880524591537696	0.4956521738699433	0.8297872340362479	4.7909479722671096	2.9119563503006116	0.607803783144231
1	3	undersample	0.6	300	10	0.3	1	0.7716334082199022	0.19248118089983407	0.5652173912551985	0.7917933130638922	4.943795354227525	2.7146936173174407	0.5491112340558566
1	1	undersample	0.6	300	10	0.3	3	0.780716119903574	0.22159117699281825	0.5431034482290429	0.8221884498417767	5.496371210534161	3.0543764856782625	0.555707814068423
1	2	undersample	0.6	300	10	0.3	3	0.7597793048764372	0.20432521969012618	0.5043478260431002	0.8199088145834355	4.632615015131416	2.8005135113713115	0.6045210870961436
1	3	undersample	0.6	300	10	0.3	3	0.7780097793048764	0.20147652516111642	0.5826086956015123	0.7841945288694211	5.072182831705316	2.6996936896565162	0.5322547961125103
1	1	undersample	0.6	500	5	0.1	1	0.7865003668378577	0.25742103482604906	0.5775862068467599	0.7971124620000221	5.3720856129587276	2.8468292536455846	0.529929975996196
1	2	undersample	0.6	500	5	0.1	1	0.7821131227699221	0.21566764568734625	0.5478260869088847	0.7986322188389162	4.805006992469366	2.720524885087766	0.5661854064523592
1	3	undersample	0.6	500	5	0.1	1	0.7706356548169684	0.202122217849195	0.5739130434283555	0.769756838899926	4.503131726346841	2.492638720559087	0.5535344793366547
1	1	undersample	0.6	500	5	0.1	3	0.7924811340530342	0.25123854417738695	0.5689655171923306	0.7879939209666567	4.906236299132288	2.683722527907424	0.5470022875416134
1	2	undersample	0.6	500	5	0.1	3	0.7807717721686269	0.22405840138945232	0.5565217390820416	0.8009118540972576	5.048345773084168	2.7953533275676685	0.5537166831931275
1	3	undersample	0.6	500	5	0.1	3	0.7749372274349148	0.20012120702214278	0.6173913042941399	0.7781155015138441	5.6587792777162	2.7824894514105343	0.49171195027520376
1	1	undersample	0.6	500	5	0.3	1	0.7708377004506864	0.2318641977364526	0.5775862068467599	0.7781155015138441	4.795079431751666	2.6030938833334436	0.5428677193845204
1	2	undersample	0.6	500	5	0.3	1	0.7745407691291134	0.20158763414289702	0.5304347825625709	0.7993920972583634	4.501402672355416	2.644136890281686	0.5874028692225575
1	3	undersample	0.6	500	5	0.3	1	0.7680917140214087	0.18907776697907103	0.608695652120983	0.77659574467495	5.407407126288402	2.7246375588905587	0.5038713455790141
1	1	undersample	0.6	500	5	0.3	3	0.787974268944555	0.24573394168852034	0.6034482758100476	0.7841945288694211	5.529699642293513	2.7962601906525024	0.5056802930069673
1	2	undersample	0.6	500	5	0.3	3	0.7639553323642131	0.1991200537513502	0.5391304347357279	0.7925531914833394	4.46927891160842	2.598885047217192	0.5814998468263209
1	3	undersample	0.6	500	5	0.3	3	0.7782278313730674	0.1921727793176591	0.608695652120983	0.7583586626082193	4.88190053518596	2.5190045440943747	0.5159884920063034
1	1	undersample	0.6	500	10	0.1	1	0.7815087517031758	0.25376209949266726	0.5517241378834721	0.8267477203584594	5.873144021801107	3.184512822456724	0.5422160178439988
1	2	undersample	0.6	500	10	0.1	1	0.7674177349015462	0.2149963099784738	0.4782608695236295	0.8290273556168007	4.444814536892283	2.797294522033379	0.6293388519065276
1	3	undersample	0.6	500	10	0.1	1	0.7833421435179067	0.20825582360325245	0.5739130434283555	0.7910334346444451	5.098775234776553	2.746434650861494	0.5386459440576027
1	1	undersample	0.6	500	10	0.1	3	0.7851312755476365	0.2277060443638102	0.5517241378834721	0.8214285714223296	5.6615381083427065	3.0896549990187676	0.5457271298501983
1	2	undersample	0.6	500	10	0.1	3	0.767331835601956	0.20843391585586796	0.4956521738699433	0.8252279635195652	4.640329548877614	2.8359922759468863	0.6111618150546119
1	3	undersample	0.6	500	10	0.1	3	0.7791529007532707	0.19234652792181187	0.5565217390820416	0.7963525835805749	4.90722829445718	2.732770793458735	0.5568868168357227
1	1	undersample	0.6	500	10	0.3	1	0.776373021695839	0.22002608856056935	0.5689655171923306	0.8138297872278585	5.770285364904332	3.0561574709436856	0.5296371357695411
1	2	undersample	0.6	500	10	0.3	1	0.7667900092506937	0.22695410772985442	0.48695652169678644	0.8282674771973536	4.577770825266779	2.835551969971775	0.6194176232115812
1	3	undersample	0.6	500	10	0.3	1	0.7711906964450904	0.1933230231968694	0.5652173912551985	0.7933130699027865	4.989705611611745	2.7346545988312236	0.5480592968391246
1	1	undersample	0.6	500	10	0.3	3	0.7818231841526045	0.22198816023286866	0.5344827585746136	0.8206686930028825	5.25423696534541	2.9804206399889686	0.5672413724588585
1	2	undersample	0.6	500	10	0.3	3	0.7599114576450375	0.20269869235402826	0.4956521738699433	0.8191489361639883	4.4513181933752275	2.7406648097615407	0.6156973386731178
1	3	undersample	0.6	500	10	0.3	3	0.7788952028544999	0.20184340466432538	0.5739130434283555	0.783434650449974	4.872609843114089	2.65006852721422	0.5438704439332783
1	1	undersample	0.8	100	5	0.1	1	0.7862841945288754	0.2471443577375724	0.6293103447733354	0.7583586626082193	5.327921342403944	2.6043156585822818	0.4888051902297807
1	2	undersample	0.8	100	5	0.1	1	0.7770120259019426	0.2100425679451146	0.6260869564672968	0.763677811544349	5.410902294815497	2.64929389011583	0.48962145159140114
1	3	undersample	0.8	100	5	0.1	1	0.796590458570107	0.217581385740638	0.7739130434109641	0.7150455926997338	8.589640569131609	2.7159187449811157	0.31618536738834496
1	1	undersample	0.8	100	5	0.1	3	0.7954289382664291	0.26952126548987304	0.6724137930454817	0.7583586626082193	6.441906320754541	2.782693443416685	0.4319673774255824
1	2	undersample	0.8	100	5	0.1	3	0.7762653627593498	0.23851585136893566	0.6347826086404538	0.7621580547054548	5.569678710973368	2.66892612724418	0.4791885151811506
1	3	undersample	0.8	100	5	0.1	3	0.8043610413638165	0.21382716628559126	0.782608695584121	0.7066869300858155	8.67357467090773	2.6681684151729317	0.30762037910235096
1	1	undersample	0.8	100	5	0.3	1	0.7812663766900745	0.225404733127518	0.6637931033910524	0.7256838905719933	5.223026970988669	2.419810781718435	0.46329661763743835
1	2	undersample	0.8	100	5	0.3	1	0.7642989295625744	0.21205447577213174	0.6173913042941399	0.7545592705109837	4.960807532594112	2.515439391111225	0.50706247419919
1	3	undersample	0.8	100	5	0.3	1	0.7874785251751024	0.21164743948678216	0.7565217390646504	0.6816109422440607	6.65180672344422	2.3760920699845167	0.35721001860922075
1	1	undersample	0.8	100	5	0.3	3	0.7912430562834085	0.25776413570240314	0.655172413736623	0.7454407294776183	5.5638803312487735	2.57375182861981	0.4625821584490021
1	2	undersample	0.8	100	5	0.3	3	0.7740187656931413	0.21680873410924584	0.608695652120983	0.7591185410276663	4.902207966613789	2.5269509303386655	0.5154719870161042
1	3	undersample	0.8	100	5	0.3	3	0.7901083652702523	0.20281142171477393	0.7130434781988658	0.7066869300858155	5.986810847545176	2.430997889379782	0.4060589003757279
1	1	undersample	0.8	100	10	0.1	1	0.7903390629913006	0.25170771628785604	0.6465517240821939	0.7583586626082193	5.740910896060946	2.675666772516043	0.4660700651081014
1	2	undersample	0.8	100	10	0.1	1	0.7688383771640016	0.20634269127847255	0.5999999999478262	0.7689969604804788	4.993420804155311	2.597368308322365	0.5201580960744863
1	3	undersample	0.8	100	10	0.1	1	0.7899299590326417	0.20715597024009424	0.7565217390646504	0.7112462006024982	7.653383074698538	2.6199541423996036	0.3423262680430995
1	1	undersample	0.8	100	10	0.1	3	0.7872143905251022	0.23874352046351355	0.6724137930454817	0.7712765957388201	6.921664248787622	2.939855524706581	0.4247324559270373
1	2	undersample	0.8	100	10	0.1	3	0.763948724725783	0.20626323023611748	0.5739130434283555	0.7788753799332913	4.744371734093897	2.5954279414971446	0.5470540757593301
1	3	undersample	0.8	100	10	0.1	3	0.7735496233646095	0.18711390019155416	0.6782608695062382	0.7097264437636039	5.154379290226815	2.3366263704283323	0.45332836163512485
1	1	undersample	0.8	100	10	0.3	1	0.775108741222094	0.22085715774886888	0.6724137930454817	0.7416413373803827	5.8922597781811366	2.60263681581721	0.44170434686741056
1	2	undersample	0.8	100	10	0.3	1	0.7480837848552928	0.18014587201332788	0.5826086956015123	0.7598784194471134	4.417193885523814	2.426306998300485	0.5492869493639674
1	3	undersample	0.8	100	10	0.3	1	0.7793180917140214	0.21278845286276254	0.7217391303720228	0.6945288753746617	5.897232329738497	2.3627081205470986	0.40064693562438397
1	1	undersample	0.8	100	10	0.3	3	0.7781875589560843	0.23630627610055888	0.6810344826999108	0.7477203647359596	6.328231529848228	2.6995221195397194	0.4265839584921362
1	2	undersample	0.8	100	10	0.3	3	0.7469604863221885	0.17679611610379664	0.5652173912551985	0.7727963525777144	4.4217389134108895	2.487712555633175	0.5626095434695819
1	3	undersample	0.8	100	10	0.3	3	0.7778049425135456	0.1947806576513605	0.7043478260257089	0.7006079027302387	5.574947505068902	2.35259316769854	0.42199376941397565
1	1	undersample	0.8	300	5	0.1	1	0.7947083639031549	0.2607007234575952	0.6982758620087693	0.7325227963470173	6.337986706691551	2.610599431900366	0.4118972615963784
1	2	undersample	0.8	300	5	0.1	1	0.7764305537201005	0.20671044680428147	0.6260869564672968	0.7644376899637961	5.43375816749174	2.657839999075713	0.48913475035364123
1	3	undersample	0.8	300	5	0.1	1	0.7766618210651514	0.20067961605375445	0.7130434781988658	0.696048632213556	5.690302784951638	2.3459129660529108	0.4122650406853211
1	1	undersample	0.8	300	5	0.1	3	0.7838735457499214	0.23282469038410059	0.6637931033910524	0.730243161088676	5.344672924661852	2.4607089905964106	0.4604040269321749
1	2	undersample	0.8	300	5	0.1	3	0.7757499669618079	0.2087304855675546	0.608695652120983	0.7689969604804788	5.178362313183	2.635011327283558	0.5088503113796732
1	3	undersample	0.8	300	5	0.1	3	0.7708999603541694	0.1882327916395625	0.7391304347183365	0.6922492401163204	6.373250742377345	2.4017175813977825	0.37684340609661754
1	1	undersample	0.8	300	5	0.3	1	0.7714862173776335	0.2445123108846783	0.6379310344277646	0.7256838905719933	4.660994391400469	2.3255324395735606	0.49893481898502645
1	2	undersample	0.8	300	5	0.3	1	0.7527553852253205	0.19739229814096004	0.5913043477746692	0.7370820668637	4.056081489397637	2.2490072024796333	0.5544778051914374
1	3	undersample	0.8	300	5	0.3	1	0.7441852781815779	0.18614073533369518	0.6521739129867675	0.7006079027302387	4.387690181816311	2.178327007128278	0.4964632581121861
1	1	undersample	0.8	300	5	0.3	3	0.7810502043810921	0.22692626695943713	0.6724137930454817	0.7249240121525462	5.409421100102981	2.4444655233728376	0.4518904008475307
1	2	undersample	0.8	300	5	0.3	3	0.7613585304612132	0.19581777593618563	0.608695652120983	0.7454407294776183	4.555223674833351	2.3911744677777107	0.5249301884858493
1	3	undersample	0.8	300	5	0.3	3	0.7587419056429232	0.19588285480128068	0.7130434781988658	0.6838905775024021	5.3758739045385795	2.2556855471381234	0.4195941968570027
1	1	undersample	0.8	300	10	0.1	1	0.7827664815008909	0.2309872312321652	0.6724137930454817	0.7537993920915366	6.284600071511506	2.7311620854480667	0.4345800833027702
1	2	undersample	0.8	300	10	0.1	1	0.7519756838905775	0.18778876543104567	0.5913043477746692	0.7735562309971615	4.942452985191308	2.61126338015785	0.5283334689388544
1	3	undersample	0.8	300	10	0.1	1	0.7858728690366062	0.19849364043046858	0.7304347825451796	0.7097264437636039	6.625231912651121	2.516366860461281	0.3798156543628108
1	1	undersample	0.8	300	10	0.1	3	0.7854326066450057	0.2429142525748908	0.6465517240821939	0.7644376899637961	5.936270348651268	2.7447162346797422	0.462363742571233
1	2	undersample	0.8	300	10	0.1	3	0.7494846042024581	0.20520772278396937	0.5999999999478262	0.7591185410276663	4.727129112679719	2.4908516313338276	0.5269269200583608
1	3	undersample	0.8	300	10	0.1	3	0.7826351262058939	0.1971634533935113	0.7565217390646504	0.6998480243107915	7.244755528171441	2.520462216258628	0.3479016143485012
1	1	undersample	0.8	300	10	0.3	1	0.7855243161094225	0.21921269327705417	0.6637931033910524	0.7537993920915366	6.044950631234858	2.696147186916681	0.44601640128141257
1	2	undersample	0.8	300	10	0.3	1	0.7457909343200739	0.18873304678372216	0.5739130434283555	0.7659574468026904	4.408163054222036	2.4521738079945656	0.5562801860435493
1	3	undersample	0.8	300	10	0.3	1	0.7720430818025639	0.1859165075947158	0.7478260868914934	0.6914893616968733	6.646848685252701	2.423987927174293	0.364682269070437
1	1	undersample	0.8	300	10	0.3	3	0.7813384341264018	0.26718275450273393	0.6465517240821939	0.7484802431554067	5.443592695099109	2.5705801662963506	0.4722212435501886
1	2	undersample	0.8	300	10	0.3	3	0.7539910136117353	0.19008996011471377	0.6173913042941399	0.7530395136720894	4.920349418342636	2.4999597647162837	0.5080858091486666
1	3	undersample	0.8	300	10	0.3	3	0.7837716400158583	0.20561784604581756	0.7130434781988658	0.70288753798858	5.878477613219966	2.399910960895168	0.4082538133195048
1	1	undersample	0.8	500	5	0.1	1	0.7892385494183	0.2582648529282615	0.6810344826999108	0.730243161088676	5.779900758624714	2.5246235098326806	0.4367935640186302
1	2	undersample	0.8	500	5	0.1	1	0.7709660367384696	0.20781098352289623	0.5999999999478262	0.7621580547054548	4.806709033360729	2.5226835997239507	0.5248255166161085
1	3	undersample	0.8	500	5	0.1	1	0.7706686930091187	0.19284673415628767	0.7043478260257089	0.6930091185357674	5.377984631953862	2.294360665445907	0.426620894011834
1	1	undersample	0.8	500	5	0.1	3	0.7806964678754847	0.22665920735292966	0.6637931033910524	0.7340425531859116	5.449230518049285	2.4958619748536024	0.4580209833469782
1	2	undersample	0.8	500	5	0.1	3	0.7747786441125941	0.2065509806135663	0.6260869564672968	0.7667173252221374	5.503219174640791	2.6838123758026535	0.4876804349602596
1	3	undersample	0.8	500	5	0.1	3	0.7674375578168362	0.19213047818092563	0.7043478260257089	0.696808510633003	5.475231965340946	2.3231120512819317	0.42429471686958026
1	1	undersample	0.8	500	5	0.3	1	0.7714338119693953	0.24368282259527682	0.6379310344277646	0.7264437689914405	4.678835777087278	2.331992251669388	0.4984129206459921
1	2	undersample	0.8	500	5	0.3	1	0.7509514999339235	0.1962080528046667	0.5652173912551985	0.7416413373803827	3.7317645472471392	2.1877237002505074	0.586243755530265
1	3	undersample	0.8	500	5	0.3	1	0.7458834412580944	0.18747637724741067	0.6608695651599245	0.6983282674718972	4.5110118986663705	2.1906909796112575	0.48563182357129037
1	1	undersample	0.8	500	5	0.3	3	0.7834215491038676	0.23391276708718323	0.6637931033910524	0.7264437689914405	5.243019708756063	2.4265324780884177	0.46281199775118326
1	2	undersample	0.8	500	5	0.3	3	0.7621184088806661	0.19699225426833225	0.608695652120983	0.7446808510581712	4.537036832775953	2.3840578773787455	0.5254658315281316
1	3	undersample	0.8	500	5	0.3	3	0.7595678604466765	0.18994194728837852	0.7043478260257089	0.6861702127607434	5.208873167245713	2.244362492732742	0.4308729294383564
1	1	undersample	0.8	500	10	0.1	1	0.7823013835027776	0.23269814939743205	0.6896551723543402	0.7522796352526423	6.748465909287642	2.7840066569320268	0.41253917955128905
1	2	undersample	0.8	500	10	0.1	1	0.7530064754856615	0.1885512056441859	0.5739130434283555	0.7743161094166086	4.621314962576313	2.5429950561151857	0.5502751988330946
1	3	undersample	0.8	500	10	0.1	1	0.7852913968547641	0.19802882144701212	0.7304347825451796	0.7044072948274742	6.4572515473283	2.471085196124856	0.3826837336970025
1	1	undersample	0.8	500	10	0.1	3	0.7840962687349334	0.24310248697218648	0.6379310344277646	0.756838905769325	5.483928302251796	2.6234912711310554	0.47839633775199464
1	2	undersample	0.8	500	10	0.1	3	0.7498810625082595	0.20162593439645396	0.5913043477746692	0.7629179331249019	4.655755368524617	2.49409131035319	0.535700668608368
1	3	undersample	0.8	500	10	0.1	3	0.7809369631293775	0.1917041439120319	0.7652173912378072	0.6983282674718972	7.544733281077563	2.5365895553393507	0.33620664712613063
1	1	undersample	0.8	500	10	0.3	1	0.7856029242217797	0.21973280053091288	0.6724137930454817	0.7530395136720894	6.258947052380272	2.7227585101410727	0.4350186101216721
1	2	undersample	0.8	500	10	0.3	1	0.7455134135060131	0.18842201570305803	0.5739130434283555	0.7667173252221374	4.426909313290825	2.460161344485766	0.5557288677295869
1	3	undersample	0.8	500	10	0.3	1	0.7720364741641338	0.18625286011912395	0.7478260868914934	0.6930091185357674	6.694434652824192	2.4359878670166424	0.36388252726384024
1	1	undersample	0.8	500	10	0.3	3	0.7808340320721099	0.2673633792558767	0.655172413736623	0.7484802431554067	5.654078276281789	2.604854568513635	0.46070365224689563
1	2	undersample	0.8	500	10	0.3	3	0.753951367781155	0.18929926174849154	0.6173913042941399	0.7515197568331952	4.880386204550583	2.484669491541789	0.5091132829654268
1	3	undersample	0.8	500	10	0.3	3	0.7839962997224791	0.2055980615022319	0.6956521738525521	0.70288753798858	5.407380111808878	2.3413765472147983	0.43299646866470415
1	1	undersample	1.0	100	5	0.1	1	0.7831071166544388	0.23151498198397155	0.7241379309720571	0.696048632213556	6.011249734889157	2.3824137144752005	0.39632584893873707
1	2	undersample	1.0	100	5	0.1	1	0.7770384564556627	0.20564396795333204	0.7130434781988658	0.723404255313652	6.498834187732955	2.577926327927331	0.3966751864211309
1	3	undersample	1.0	100	5	0.1	1	0.7910202193735959	0.2260886877482517	0.782608695584121	0.649696048627282	6.676789297662307	2.2340846290100544	0.3346046224679225
1	1	undersample	1.0	100	5	0.1	3	0.7875484750026204	0.24456145776475072	0.7327586206264863	0.6975683890524501	6.324363468519897	2.422890233272159	0.3831041941356919
1	2	undersample	1.0	100	5	0.1	3	0.7735694462798995	0.201109065372911	0.7217391303720228	0.7256838905719933	6.861582073112159	2.631048922232369	0.3834463867927185
1	3	undersample	1.0	100	5	0.1	3	0.7916281221091581	0.2006217561303596	0.8260869564499055	0.6512158054661762	8.86873592863728	2.3684758246263833	0.26705899859879473
1	1	undersample	1.0	100	5	0.3	1	0.7807095692275443	0.24410943140794966	0.7499999999353448	0.6793313069857194	6.355449957287286	2.3388624860653913	0.36800894322660904
1	2	undersample	1.0	100	5	0.3	1	0.7536077705827938	0.19380690764534894	0.6434782608136106	0.6930091185357674	4.07437801530438	2.096082583246878	0.5144546074590253
1	3	undersample	1.0	100	5	0.3	1	0.766036738469671	0.18135780648195088	0.8173913042767487	0.6344984802383398	7.770517406527201	2.2363553575542108	0.2878000476481152
1	1	undersample	1.0	100	5	0.3	3	0.7759144743737554	0.256796375820905	0.7068965516631986	0.6892097264385318	5.348338624587954	2.274513036773843	0.42527467741736147
1	2	undersample	1.0	100	5	0.3	3	0.756838905775076	0.17808003758946883	0.6869565216793951	0.7097264437636039	5.365473880337606	2.3665831187671573	0.4410762437564058
1	3	undersample	1.0	100	5	0.3	3	0.7788159111933395	0.20346673513291647	0.7999999999304348	0.6542553191439647	7.569230414929847	2.3138460866881307	0.30569105234686816
1	1	undersample	1.0	100	10	0.1	1	0.7785150927575726	0.23101189562137214	0.7155172413176278	0.6778115501468251	5.291309105646058	2.2208034441820095	0.4197077409254402
1	2	undersample	1.0	100	10	0.1	1	0.7630566935377295	0.18570287092298998	0.6782608695062382	0.7120060790219453	5.21186599512584	2.355122093034392	0.45187693680502383
1	3	undersample	1.0	100	10	0.1	1	0.7760010572221487	0.2080180718148456	0.7913043477572779	0.6489361702078349	7.008838071186855	2.2540183808897596	0.32159657391252733
1	1	undersample	1.0	100	10	0.1	3	0.7821114138979142	0.2319771364756516	0.7499999999353448	0.6884498480190848	6.629267991187886	2.4073169956537788	0.3631346526586469
1	2	undersample	1.0	100	10	0.1	3	0.7651380996431876	0.1854314886252233	0.6782608695062382	0.7173252279580751	5.349607436655471	2.399438905044037	0.4485261544813598
1	3	undersample	1.0	100	10	0.1	3	0.7911655874190564	0.20578538661796023	0.8173913042767487	0.6512158054661762	8.35750555186213	2.343544500156632	0.28041194852205786
1	1	undersample	1.0	100	10	0.3	1	0.7656495650351116	0.23382245209370542	0.6810344826999108	0.676291793307931	4.4607281662358815	2.103852937868897	0.4716388927677967
1	2	undersample	1.0	100	10	0.3	1	0.7603739923351395	0.18876901962406853	0.6173913042941399	0.7158054711191809	4.064292495911399	2.1724249407658447	0.534514900762762
1	3	undersample	1.0	100	10	0.3	1	0.7717655609885027	0.19514033713091056	0.8173913042767487	0.6322188449799984	7.6946080641500885	2.222493651169698	0.28883778818812444
1	1	undersample	1.0	100	10	0.3	3	0.7739296195367361	0.22615420071124098	0.7413793102809156	0.6823708206635078	6.158532427043066	2.3341032095621044	0.3790031433020265
1	2	undersample	1.0	100	10	0.3	3	0.757638430025109	0.19167456355040682	0.6869565216793951	0.7082066869247098	5.326099307600662	2.3542571654463202	0.44202275928758245
1	3	undersample	1.0	100	10	0.3	3	0.7686137174573807	0.20235563682072205	0.8086956521035917	0.6268996960438686	7.102851010624461	2.1675019340741617	0.3051594155365919
1	1	undersample	1.0	300	5	0.1	1	0.7716499842783775	0.23243166917687552	0.7068965516631986	0.6800911854051666	5.127148040996514	2.2096813132882085	0.4309766841815736
1	2	undersample	1.0	300	5	0.1	1	0.756845513413506	0.2041035981995578	0.6782608695062382	0.70288753798858	4.9872120688834	2.282842133534428	0.45773912400990374
1	3	undersample	1.0	300	5	0.1	1	0.7785516056561386	0.2088668110946084	0.7999999999304348	0.6223404255271859	6.5915490190454555	2.118309802853747	0.3213675163178892
1	1	undersample	1.0	300	5	0.1	3	0.7767857142857143	0.24127655408374502	0.7241379309720571	0.6717325227912483	5.3715275615091365	2.2059386298941135	0.4106724857908161
1	2	undersample	1.0	300	5	0.1	3	0.7542685344257963	0.18612742017003098	0.6782608695062382	0.6952887537941088	4.810271424200627	2.2259134038945456	0.46274173731511103
1	3	undersample	1.0	300	5	0.1	3	0.7761992863750495	0.18932127350553052	0.8086956521035917	0.6451367781105993	7.685127146060952	2.2788938932834717	0.2965330010968339
1	1	undersample	1.0	300	5	0.3	1	0.7653744366418614	0.19845231910326097	0.7499999999353448	0.6664133738551185	5.993166035328972	2.2482915041285074	0.3751425258274921
1	2	undersample	1.0	300	5	0.3	1	0.7459957711114048	0.17571229816355788	0.6695652173330813	0.6990881458913444	4.707602149121261	2.2251206987681598	0.4726653997529268
1	3	undersample	1.0	300	5	0.3	1	0.7619730408352055	0.18015541742543734	0.8086956521035917	0.609422492396585	6.595861063217882	2.0705125504042092	0.3139108699532659
1	1	undersample	1.0	300	5	0.3	3	0.7663701393983859	0.22789538753519156	0.7068965516631986	0.6595744680800945	4.672793944598185	2.076508559482636	0.4443826407443387
1	2	undersample	1.0	300	5	0.3	3	0.7562706488700938	0.18049130835035487	0.6695652173330813	0.6747720364690367	4.204131670870546	2.0587565394934746	0.48969838687898487
1	3	undersample	1.0	300	5	0.3	3	0.758431346636712	0.1867902779763244	0.782608695584121	0.6238601823660801	5.970908854016885	2.080632355544649	0.34846157372438036
1	1	undersample	1.0	300	10	0.1	1	0.7683091395031966	0.24555062374609343	0.6724137930454817	0.6793313069857194	4.348465788590062	2.096911194403454	0.4822186152230704
1	2	undersample	1.0	300	10	0.1	1	0.7645830580150654	0.20585077744468133	0.6869565216793951	0.7150455926997338	5.506592348901709	2.4107593354326755	0.43779512402939696
1	3	undersample	1.0	300	10	0.1	1	0.7810294700673979	0.21231035382084054	0.7999999999304348	0.6436170212717051	7.22388027078834	2.244776056189236	0.3107437969352531
1	1	undersample	1.0	300	10	0.1	3	0.7766022953568807	0.26019918401455183	0.7068965516631986	0.689969604857979	5.3673584847982125	2.28008782344873	0.42480631324197193
1	2	undersample	1.0	300	10	0.1	3	0.7610810096471522	0.20150555197147044	0.6608695651599245	0.7120060790219453	4.817806441528386	2.2947343470591512	0.4763027171662613
1	3	undersample	1.0	300	10	0.1	3	0.7906501916215145	0.21374475958870298	0.7999999999304348	0.6519756838856233	7.493449433580942	2.2986898900495776	0.30675990216385485
1	1	undersample	1.0	300	10	0.3	1	0.7488339796667016	0.20839981163629764	0.655172413736623	0.6740121580495896	3.9284380883535595	2.009806223810722	0.5116043932281156
1	2	undersample	1.0	300	10	0.3	1	0.7437425664067663	0.17855164020332664	0.6260869564672968	0.7135258358608395	4.170501343523509	2.185491792929169	0.524035738441391
1	3	undersample	1.0	300	10	0.3	1	0.7741244879080217	0.21550591448442738	0.7999999999304348	0.6390577507550224	7.082104948245381	2.2164209910025003	0.3129607562128231
1	1	undersample	1.0	300	10	0.3	3	0.7697437375537155	0.2322023136293106	0.6982758620087693	0.6854103343412963	5.042235822026003	2.219640109125273	0.44020948980744995
1	2	undersample	1.0	300	10	0.3	3	0.7562574335932338	0.17406859559160412	0.6695652173330813	0.7142857142802866	5.065789256329962	2.34347817859953	0.4626086892606798
1	3	undersample	1.0	300	10	0.3	3	0.7770847099246729	0.1977561602285126	0.8260869564499055	0.616261398171609	7.6282174725062495	2.1527334779105676	0.2822066110971942
1	1	undersample	1.0	500	5	0.1	1	0.7671496698459281	0.2340282045999358	0.7155172413176278	0.6747720364690367	5.218351533120463	2.200048272445135	0.4215983163069963
1	2	undersample	1.0	500	5	0.1	1	0.7579423813928902	0.19698943395106144	0.6608695651599245	0.7082066869247098	4.729700659287924	2.264854994606587	0.4788579892179823
1	3	undersample	1.0	500	5	0.1	1	0.7769063036870621	0.2078134470757331	0.8086956521035917	0.6208206686882917	6.921205749522542	2.1327524049861015	0.3081475125806181
1	1	undersample	1.0	500	5	0.1	3	0.7738968661565875	0.23520056250938567	0.6982758620087693	0.6709726443718012	4.719432351011388	2.122242509146858	0.44968172104378856
1	2	undersample	1.0	500	5	0.1	3	0.7520285449980177	0.18199372811308004	0.6347826086404538	0.6975683890524501	4.00897328590737	2.0989293601363954	0.5235578215063116
1	3	undersample	1.0	500	5	0.1	3	0.7750693802035152	0.19414292922944262	0.7999999999304348	0.6390577507550224	7.082104948245381	2.2164209910025003	0.3129607562128231
1	1	undersample	1.0	500	5	0.3	1	0.7661343150613144	0.19779444160151927	0.7413793102809156	0.6603343464995416	5.573004996031066	2.1826736993093654	0.3916511191240189
1	2	undersample	1.0	500	5	0.3	1	0.7459891634729748	0.17603270328204018	0.6695652173330813	0.7013677811496857	4.7590061004687305	2.2421063523880154	0.4711291092014196
1	3	undersample	1.0	500	5	0.3	1	0.7590855028412846	0.17686434465808093	0.8086956521035917	0.6124620060743734	6.680748382740051	2.08675186410567	0.3123529996563534
1	1	undersample	1.0	500	5	0.3	3	0.7654595954302484	0.22468415708104036	0.7155172413176278	0.6610942249189887	4.906237074334085	2.1112570891836273	0.4303210399607145
1	2	undersample	1.0	500	5	0.3	3	0.7559666975023127	0.17930760639701906	0.6608695651599245	0.6747720364690367	4.043134289681477	2.032019441577975	0.5025851865303036
1	3	undersample	1.0	500	5	0.3	3	0.7594687458702261	0.18715834388814517	0.7565217390646504	0.6268996960438686	5.220759190139674	2.0276630996177643	0.3883847106451055
1	1	undersample	1.0	500	10	0.1	1	0.7689904098102924	0.2453871329673587	0.6810344826999108	0.6785714285662723	4.507507336482261	2.118773880226102	0.47005443962395355
1	2	undersample	1.0	500	10	0.1	1	0.7641799920708339	0.2041453863113517	0.6869565216793951	0.7127659574413924	5.445473012200655	2.3916263255006216	0.4391953216345799
1	3	undersample	1.0	500	10	0.1	1	0.7798334875115633	0.20236515534851157	0.7999999999304348	0.6443768996911522	7.247862919710561	2.249572586088849	0.31037735378417664
1	1	undersample	1.0	500	10	0.1	3	0.7770018865946965	0.2546800274078287	0.6810344826999108	0.6937689969552145	4.8371669971321785	2.2239239452873814	0.45975751886056737
1	2	undersample	1.0	500	10	0.1	3	0.761021540901282	0.19830995862179338	0.6521739129867675	0.7127659574413924	4.652777584438862	2.2705313216778054	0.48799480180264454
1	3	undersample	1.0	500	10	0.1	3	0.7899299590326417	0.212173551797484	0.8173913042767487	0.6512158054661762	8.35750555186213	2.343544500156632	0.28041194852205786
1	1	undersample	1.0	500	10	0.3	1	0.7486047060056599	0.20891769814207864	0.655172413736623	0.6717325227912483	3.8879628256032714	1.9958492365708642	0.5133406072064365
1	2	undersample	1.0	500	10	0.3	1	0.743689705299326	0.17846654335465584	0.6260869564672968	0.7158054711191809	4.2173857259670084	2.2030224751428285	0.5223668348390964
1	3	undersample	1.0	500	10	0.3	1	0.7741178802695916	0.21497177694153677	0.7999999999304348	0.6405775075939166	7.12896374055834	2.2257927496887144	0.312218263327112
1	1	undersample	1.0	500	10	0.3	3	0.7705822240855258	0.23105313648591108	0.7155172413176278	0.6793313069857194	5.328306547619615	2.2313285786600856	0.4187687974472586
1	2	undersample	1.0	500	10	0.3	3	0.7565217391304347	0.1743832046122133	0.6695652173330813	0.7150455926997338	5.08470153555275	2.3497274535229877	0.46211707535760743
1	3	undersample	1.0	500	10	0.3	3	0.7772961543544337	0.19690330678981163	0.8260869564499055	0.616261398171609	7.6282174725062495	2.1527334779105676	0.2822066110971942
1	1	smote	0.6	100	5	0.1	1	0.7571598889005345	0.20918772781677897	0.37931034479488707	0.8951367781086996	5.216585635845725	3.617191058807671	0.6934020179380007
1	2	smote	0.6	100	5	0.1	1	0.7648804017444165	0.22932301938085292	0.3652173912725898	0.8882978723336756	4.575342042694097	3.2695649242055147	0.7146055634622843
1	3	smote	0.6	100	5	0.1	1	0.7538456455662745	0.19868764412385406	0.3391304347531191	0.8677811550086035	3.367967071346807	2.564917346888131	0.7615624674687757
1	1	smote	0.6	100	5	0.1	3	0.762557645949062	0.21540742855578937	0.39655172410374556	0.8966565349475939	5.701680098181397	3.83722072344337	0.6729982391769902
1	2	smote	0.6	100	5	0.1	3	0.7674177349015461	0.24385924364749634	0.4173913043115312	0.8784194528808631	5.176118957036444	3.433043195406064	0.6632465698992441
1	3	smote	0.6	100	5	0.1	3	0.7585502841284525	0.19526210564388707	0.3652173912725898	0.8685410334280507	3.801250790620116	2.778185262021276	0.7308608079383127
1	1	smote	0.6	100	5	0.3	1	0.7328503301540719	0.20059075165195991	0.27586206894173604	0.92401215804769	4.6323803327683715	3.6303443491844876	0.783688739281721
1	2	smote	0.6	100	5	0.3	1	0.733692348354698	0.21865557316086096	0.260869565194707	0.917933130692113	3.9477119304142008	3.1787435734702822	0.8052116238531223
1	3	smote	0.6	100	5	0.3	1	0.7158781551473503	0.19682819229629153	0.24347826084839322	0.9141337385948775	3.4263041431967047	2.8355518047318866	0.8275832068496132
1	1	smote	0.6	100	5	0.3	3	0.737193428361807	0.20839651327729322	0.3448275861771701	0.9148936170143246	5.657894053624258	4.0517236611732494	0.7161186770542142
1	2	smote	0.6	100	5	0.3	3	0.7496762257169287	0.23190060473227758	0.3043478260604915	0.9232522796282429	5.26299434972925	3.9655612561604854	0.753480041971648
1	3	smote	0.6	100	5	0.3	3	0.729721157658253	0.17204936780496252	0.23478260867523632	0.9141337385948775	3.2663914096934676	2.7342820974200337	0.8370956575019637
1	1	smote	0.6	100	10	0.1	1	0.7572384970128918	0.21328638042319473	0.24137931032401905	0.9217325227893486	3.747131024843243	3.084030405554783	0.8230377714674361
1	2	smote	0.6	100	10	0.1	1	0.75794238139289	0.2236331852400984	0.28695652171417774	0.9232522796282429	4.841221284956513	3.7389577558084586	0.7723170430185844
1	3	smote	0.6	100	10	0.1	1	0.7453350072684022	0.1865281638699756	0.2260869565020794	0.9164133738532189	3.2028596744814406	2.7048218103317687	0.8445021178585029
1	1	smote	0.6	100	10	0.1	3	0.7759668797819935	0.23735539313863827	0.31034482755945303	0.9285714285643726	5.849999163880457	4.344826977127367	0.742705562327865
1	2	smote	0.6	100	10	0.1	3	0.762336460948857	0.24412604058043305	0.3217391304068053	0.911094224917089	4.861165339867684	3.618877332974009	0.7444464508711521
1	3	smote	0.6	100	10	0.1	3	0.769459495176424	0.2195900494842127	0.28695652171417774	0.9057750759809592	3.8686069779638625	3.0454414715343825	0.7872191334492187
1	1	smote	0.6	100	10	0.3	1	0.7366431715753066	0.20280689460674148	0.18965517239744353	0.9475683890505505	4.229724750152676	3.6171907136019006	0.855183465821053
1	2	smote	0.6	100	10	0.3	1	0.7382185806792653	0.21342119105257193	0.1999999999826087	0.9384498480171851	3.81172777079205	3.2493821874660496	0.8524696265687339
1	3	smote	0.6	100	10	0.3	1	0.7482555834544735	0.18877287741195642	0.17391304346313802	0.9392097264366323	3.252631040791779	2.86086909401979	0.8795553586050344
1	1	smote	0.6	100	10	0.3	3	0.7297191070118436	0.19905500214379618	0.24137931032401905	0.9414893616949735	5.1198338253111935	4.125391143602881	0.8057665996911126
1	2	smote	0.6	100	10	0.3	3	0.7389850667371481	0.20402441972341015	0.2173913043289225	0.9346504559199496	3.9728676032692074	3.326592007997902	0.8373276686924649
1	3	smote	0.6	100	10	0.3	3	0.7385225320470463	0.18717507427935784	0.24347826084839322	0.9399696048560794	5.039428802564159	4.055915669145716	0.8048363768305844
1	1	smote	0.6	300	5	0.1	1	0.7403901582643329	0.21477331302965813	0.18965517239744353	0.9582066869228101	5.365956153884365	4.537929947498099	0.8456889627310078
1	2	smote	0.6	300	5	0.1	1	0.7382912647019956	0.244655506276388	0.1826086956362949	0.9551671732450217	4.759645523393851	4.073101522312606	0.8557573152657465
1	3	smote	0.6	300	5	0.1	1	0.7184419188582001	0.16826967712798133	0.1826086956362949	0.957446808503363	5.026594555620037	4.291303338262958	0.8537197978697278
1	1	smote	0.6	300	5	0.1	3	0.7377109317681585	0.2140958543522215	0.2327586206695898	0.957446808503363	6.825841076682608	5.469826299390999	0.8013409878260673
1	2	smote	0.6	300	5	0.1	3	0.7465243821858067	0.22246356151015778	0.17391304346313802	0.9551671732450217	4.485279992526884	3.8791443069643874	0.8648611164910094
1	3	smote	0.6	300	5	0.1	3	0.7265891370424211	0.18593871086106623	0.1652173912899811	0.9566869300839158	4.371526762865025	3.814491871972099	0.8725765699663423
1	1	smote	0.6	300	5	0.3	1	0.727603238654229	0.20153424302588088	0.11206896550758026	0.9688449847950696	3.9249336169559355	3.5971392984090755	0.9164841014431159
1	2	smote	0.6	300	5	0.3	1	0.7372670807453416	0.2063721439345031	0.1652173912899811	0.9627659574394928	5.117558141935424	4.437265887764822	0.8670670099922104
1	3	smote	0.6	300	5	0.3	1	0.7204968944099379	0.20020217031284832	0.2086956521557656	0.9612462006005985	6.541691899090855	5.385164849342234	0.8232067280138536
1	1	smote	0.6	300	5	0.3	3	0.7400036683785767	0.20972106819152314	0.18103448274301429	0.9658054711172812	6.243506935022226	5.294251323696175	0.8479611404871865
1	2	smote	0.6	300	5	0.3	3	0.7550019822915289	0.25522028551311676	0.1999999999826087	0.9597264437617042	5.957545679375145	4.966036501441746	0.8335708543634951
1	3	smote	0.6	300	5	0.3	3	0.70260340954143	0.17235448680464674	0.1478260869436673	0.9612462006005985	4.302719973109684	3.814491768284083	0.8865303224694991
1	1	smote	0.6	300	10	0.1	1	0.7354574992139188	0.23417264097611995	0.20689655170630203	0.9589665653422572	6.096616859786884	5.042144363750407	0.8270397203475394
1	2	smote	0.6	300	10	0.1	1	0.7429100039645832	0.22569288324424286	0.1999999999826087	0.9559270516644687	5.422412553183689	4.537930003699571	0.8368839340361639
1	3	smote	0.6	300	10	0.1	1	0.742896788687723	0.18720693998458823	0.1391304347705104	0.9544072948255745	3.383164238158893	3.0515935328316095	0.9019938980735486
1	1	smote	0.6	300	10	0.1	3	0.7432003982811026	0.22270944023452655	0.18965517239744353	0.9620060790200456	5.925955876530942	4.991722822718866	0.8423489589634717
1	2	smote	0.6	300	10	0.1	3	0.7476741112726312	0.24820418412500225	0.1999999999826087	0.950607902728339	4.811537479565764	4.049229948473156	0.8415667377744752
1	3	smote	0.6	300	10	0.1	3	0.7342473899828201	0.20249571113051623	0.1913043478094518	0.9544072948255745	4.951970232118026	4.1959411076434625	0.8473276012261282
1	1	smote	0.6	300	10	0.3	1	0.7413465569646788	0.20323704245404633	0.18103448274301429	0.950607902728339	4.254412088380308	3.6652512464655187	0.8615176733659553
1	2	smote	0.6	300	10	0.3	1	0.7406832298136645	0.20641552337930041	0.1999999999826087	0.944528875372762	4.256848541433198	3.6054788013007864	0.8469830964477789
1	3	smote	0.6	300	10	0.3	1	0.7032113122769923	0.19881820623391883	0.1826086956362949	0.9452887537922091	3.8599283677527274	3.3376805486380223	0.8647001166972317
1	1	smote	0.6	300	10	0.3	3	0.732542448380673	0.19486176065128497	0.18965517239744353	0.9528875379866802	4.733698370273319	4.025583126774238	0.850409714467046
1	2	smote	0.6	300	10	0.3	3	0.7484802431610942	0.21720238503477587	0.1913043478094518	0.9483282674699975	4.341555130774983	3.7023010729389214	0.8527591883561998
1	3	smote	0.6	300	10	0.3	3	0.7226179463459759	0.20278013514862825	0.2086956521557656	0.9536474164061274	5.426048179891977	4.502351130214928	0.8297661441045442
1	1	smote	0.6	500	5	0.1	1	0.7365711141389792	0.21669722407244424	0.18965517239744353	0.9620060790200456	5.925955876530942	4.991722822718866	0.8423489589634717
1	2	smote	0.6	500	5	0.1	1	0.7409343200740055	0.2619478270578403	0.1999999999826087	0.9680851063756225	7.583330941160087	6.266664701122366	0.8263736178617033
1	3	smote	0.6	500	5	0.1	1	0.7164398044139024	0.166517731476801	0.1304347825973535	0.9635258358589398	3.962498909611447	3.5760859750493625	0.9024825033390446
1	1	smote	0.6	500	5	0.1	3	0.742040928623834	0.2194276811306871	0.17241379308858504	0.9658054711172812	5.884257528776037	5.042144117805881	0.8568870472282173
1	2	smote	0.6	500	5	0.1	3	0.7524910796881195	0.23936105874460256	0.1826086956362949	0.9582066869228101	5.1220490565026555	4.369327016639162	0.8530427797975945
1	3	smote	0.6	500	5	0.1	3	0.7242962865072023	0.1855670774827402	0.1478260869436673	0.9650455926978341	4.789262155215533	4.2291103200426505	0.8830400456455499
1	1	smote	0.6	500	5	0.3	1	0.733492296404989	0.20736710584729953	0.15517241377972651	0.9711246200534109	6.177226637326434	5.373863835839087	0.8699476463425798
1	2	smote	0.6	500	5	0.3	1	0.7305140742698559	0.20519155260066746	0.1652173912899811	0.9665653495367283	5.72158918886605	4.941500496811512	0.8636587277554902
1	3	smote	0.6	500	5	0.3	1	0.7225783005153957	0.20360504438938481	0.17391304346313802	0.9635258358589398	5.561401975129424	4.768114633399151	0.8573583781766049
1	1	smote	0.6	500	5	0.3	3	0.7397612933654754	0.21256551484932995	0.18965517239744353	0.9673252279561754	6.928746010533972	5.804328614742433	0.837717032292782
1	2	smote	0.6	500	5	0.3	3	0.7552993260208801	0.25268766994979297	0.2086956521557656	0.9612462006005985	6.541691899090855	5.385164849342234	0.8232067280138536
1	3	smote	0.6	500	5	0.3	3	0.7111470860314524	0.17607605386938416	0.1478260869436673	0.9642857142783869	4.683672152057972	4.1391292746172805	0.8837359006782435
1	1	smote	0.6	500	10	0.1	1	0.7338918876428048	0.22684304929929025	0.19827586205187278	0.9627659574394928	6.394775535926331	5.325121721028472	0.8327300351926008
1	2	smote	0.6	500	10	0.1	1	0.7422095942910004	0.22261290206829154	0.2086956521557656	0.957446808503363	5.934064528027213	4.904346672300523	0.8264734213448692
1	3	smote	0.6	500	10	0.1	1	0.7419122505616492	0.1926464695522205	0.1652173912899811	0.957446808503363	4.453123947692491	3.8826077822379146	0.8718840488863003
1	1	smote	0.6	500	10	0.1	3	0.7407831988261189	0.22655108514799632	0.16379310343415576	0.9650455926978341	5.407887283853017	4.685905704513244	0.8664946964456242
1	2	smote	0.6	500	10	0.1	3	0.7455596669750232	0.240395351154759	0.1913043478094518	0.9597264437617042	5.637247525303798	4.7501218709442785	0.8426314071273309
1	3	smote	0.6	500	10	0.1	3	0.7317761332099907	0.20155040821718598	0.1652173912899811	0.9566869300839158	4.371526762865025	3.814491871972099	0.8725765699663423
1	1	smote	0.6	500	10	0.3	1	0.7427877056912273	0.20321564235734202	0.18103448274301429	0.950607902728339	4.254412088380308	3.6652512464655187	0.8615176733659553
1	2	smote	0.6	500	10	0.3	1	0.7410003964583058	0.20806082129147918	0.1913043478094518	0.9452887537922091	4.087215495909316	3.496617717620785	0.8555011792865376
1	3	smote	0.6	500	10	0.3	1	0.7049359059072288	0.20021917970462189	0.1826086956362949	0.9468085106311034	3.9765949920277888	3.4330428320859503	0.8633121550478505
1	1	smote	0.6	500	10	0.3	3	0.7343438842888587	0.198636143220701	0.20689655170630203	0.9513677811477861	5.1032598112804495	4.254309469036054	0.8336454688431812
1	2	smote	0.6	500	10	0.3	3	0.7487841945288753	0.2177510183077325	0.1913043478094518	0.9483282674699975	4.341555130774983	3.7023010729389214	0.8527591883561998
1	3	smote	0.6	500	10	0.3	3	0.7216268005814723	0.20246419965884543	0.2086956521557656	0.9521276595672331	5.245420140278898	4.3594193781828805	0.8310905912480233
1	1	smote	0.8	100	5	0.1	1	0.760959280997799	0.20993155293592897	0.4655172413391796	0.857142857136344	5.225806061847824	3.2586204611222573	0.6235632111674579
1	2	smote	0.8	100	5	0.1	1	0.7568851592440862	0.23019167558753903	0.4434782608310019	0.8457446808446373	4.36907297699051	2.8749623319939883	0.6580256963992348
1	3	smote	0.8	100	5	0.1	1	0.7497092639090788	0.18542410248705452	0.40869565213837433	0.8313069908751421	3.4060676230618547	2.422718226626076	0.7112948011253863
1	1	smote	0.8	100	5	0.1	3	0.7642149669845928	0.2134282193757962	0.4655172413391796	0.8563829787168968	5.19354800179025	3.241379084222504	0.6241165059357686
1	2	smote	0.8	100	5	0.1	3	0.756561384961015	0.23072227609235404	0.48695652169678644	0.8404255319085074	4.998869719742224	3.0515940112778455	0.6104567897093564
1	3	smote	0.8	100	5	0.1	3	0.7579357737544601	0.18245138525692522	0.40869565213837433	0.8275075987779066	3.3158199614661235	2.369354392131236	0.7145606174363587
1	1	smote	0.8	100	5	0.3	1	0.7263848129126925	0.1878539804115486	0.31034482755945303	0.911094224917089	4.611537931561361	3.4907157871676673	0.7569526246681899
1	2	smote	0.8	100	5	0.3	1	0.7419056429232193	0.23994965882294184	0.3130434782336484	0.9072948328198535	4.4598459494140075	3.3767637121855247	0.757148050826901
1	3	smote	0.8	100	5	0.3	1	0.7279437029205762	0.16829435073200955	0.3043478260604915	0.8981762917864881	3.8591414044120853	2.988967908462262	0.7745162865640569
1	1	smote	0.8	100	5	0.3	3	0.7487619222303742	0.2063799296629305	0.3534482758315993	0.8882978723336756	4.347301186451329	3.1642033287439575	0.7278546274024925
1	2	smote	0.8	100	5	0.3	3	0.7426523060658121	0.22159210187000622	0.3043478260604915	0.8936170212698055	3.674999647745051	2.860869295864301	0.7784679002267959
1	3	smote	0.8	100	5	0.3	3	0.7327210255054842	0.16697853882150204	0.3043478260604915	0.8951367781086996	3.7346010860633863	2.9023311657605007	0.7771462229916004
1	1	smote	0.8	100	10	0.1	1	0.766088460329106	0.22139863994903042	0.36206896548602857	0.9148936170143246	6.101350612259587	4.254309844231911	0.697273448713162
1	2	smote	0.8	100	10	0.1	1	0.7583124091449717	0.23940796276434573	0.3304347825799622	0.9027355623031708	4.580356659970899	3.397282258877559	0.7417069161368706
1	3	smote	0.8	100	10	0.1	1	0.7575327078102286	0.19466556426876774	0.28695652171417774	0.8981762917864881	3.5498722337586432	2.8181697422644185	0.7938791937257379
1	1	smote	0.8	100	10	0.1	3	0.7660622576249869	0.2288233614133277	0.37931034479488707	0.8913373860114641	5.012820034707112	3.490715858609349	0.6963576957306633
1	2	smote	0.8	100	10	0.1	3	0.7611999471388926	0.23605791992042469	0.3652173912725898	0.8799392097197574	4.216750114256708	3.0419370054181663	0.7213936991347828
1	3	smote	0.8	100	10	0.1	3	0.7582661556759613	0.18709886360102407	0.3217391304068053	0.8806990881392045	3.5017962050747684	2.6968704465018454	0.7701391667440856
1	1	smote	0.8	100	10	0.3	1	0.7538321454774132	0.22006883145558287	0.27586206894173604	0.9414893616949735	6.1298690661045505	4.714732735546149	0.7691408451638605
1	2	smote	0.8	100	10	0.3	1	0.7453548301836923	0.2316860499264679	0.260869565194707	0.9270516717254784	4.4852934939188955	3.576086465643592	0.7972915096055742
1	3	smote	0.8	100	10	0.3	1	0.7335007268402273	0.18329122731139624	0.2260869565020794	0.9262917933060313	3.671260935487117	3.067323653220053	0.8354959427857882
1	1	smote	0.8	100	10	0.3	3	0.7318284246934285	0.19086413294866053	0.27586206894173604	0.9202127659504544	4.39365023395131	3.457470830430409	0.7869244483269949
1	2	smote	0.8	100	10	0.3	3	0.7382053654024052	0.22312409851028014	0.26956521736786393	0.917933130692113	4.127865450432111	3.2847016925859585	0.7957385459265529
1	3	smote	0.8	100	10	0.3	3	0.7503435971983613	0.21895755965954564	0.2782608695410208	0.9156534954337717	4.185389705001764	3.299020368204218	0.788222975367817
1	1	smote	0.8	300	5	0.1	1	0.7215962687349335	0.19281659669093443	0.22413793101516052	0.950607902728339	5.55999886320714	4.537930114671594	0.8161746379304148
1	2	smote	0.8	300	5	0.1	1	0.7424474692744811	0.2432954200966203	0.2086956521557656	0.9544072948255745	5.5208778996975205	4.577390299247415	0.829105502276988
1	3	smote	0.8	300	5	0.1	1	0.7256442447469275	0.16985449138673314	0.1652173912899811	0.943768996953315	3.3217899466480456	2.9381898411257783	0.8845200494609087
1	1	smote	0.8	300	5	0.1	3	0.7347107221465254	0.18929857908132144	0.25862068963287754	0.9468085106311034	6.20930114290672	4.862068050371678	0.7830298251572024
1	2	smote	0.8	300	5	0.1	3	0.7437756045989163	0.23922282340383205	0.2086956521557656	0.9430091185338678	4.3639552714369625	3.661912400155849	0.8391269224238639
1	3	smote	0.8	300	5	0.1	3	0.727619928637505	0.1755486582166573	0.1913043478094518	0.9528875379866802	4.784598352629167	4.060588197438796	0.8486790008949223
1	1	smote	0.8	300	5	0.3	1	0.7377829892044859	0.20467192921946106	0.15517241377972651	0.9680851063756225	5.571426817528008	4.862067440529618	0.8726790360988005
1	2	smote	0.8	300	5	0.3	1	0.7618144575128848	0.24086450312340266	0.17391304346313802	0.9551671732450217	4.485279992526884	3.8791443069643874	0.8648611164910094
1	3	smote	0.8	300	5	0.3	1	0.7083652702524117	0.16082299114580295	0.1391304347705104	0.9604863221811514	3.9285149302173825	3.5210693420557693	0.8962850759932794
1	1	smote	0.8	300	5	0.3	3	0.747785871501939	0.20828435911860713	0.18103448274301429	0.9536474164061274	4.547885121071198	3.9055955386053163	0.8587718003322278
1	2	smote	0.8	300	5	0.3	3	0.7442711774811682	0.24725038475243624	0.24347826084839322	0.9536474164061274	6.6214419322960785	5.252742985250749	0.7932929070050557
1	3	smote	0.8	300	5	0.3	3	0.7072023258887272	0.19044367547861163	0.1913043478094518	0.9513677811477861	4.627687213455469	3.933694842381112	0.8500347181344978
1	1	smote	0.8	300	10	0.1	1	0.74635782412745	0.21548442050632344	0.20689655170630203	0.9620060790200456	6.605215639314556	5.445515806602399	0.8244266406895598
1	2	smote	0.8	300	10	0.1	1	0.7344852649663011	0.23081249747306323	0.1999999999826087	0.9460486322116562	4.383801997757411	3.7070415655968456	0.8456224810461807
1	3	smote	0.8	300	10	0.1	1	0.72105854367649	0.18236719846889732	0.1826086956362949	0.9407294832755264	3.545825911718997	3.0809359344008214	0.8688909088176134
1	1	smote	0.8	300	10	0.1	3	0.740973168430982	0.22692386790525257	0.21551724136073128	0.9589665653422572	6.420429842321396	5.252233712240007	0.8180501581708258
1	2	smote	0.8	300	10	0.1	3	0.7409541429892956	0.23149843615153765	0.2086956521557656	0.9430091185338678	4.3639552714369625	3.661912400155849	0.8391269224238639
1	3	smote	0.8	300	10	0.1	3	0.7488767014668958	0.22689032415356042	0.2086956521557656	0.9452887537922091	4.556775716535665	3.8144920555863115	0.8371033044651495
1	1	smote	0.8	300	10	0.3	1	0.7358243370715858	0.20294568143951663	0.21551724136073128	0.9483282674699975	5.042015821865392	4.170891686797562	0.8272270027971275
1	2	smote	0.8	300	10	0.3	1	0.7203052728954672	0.203792643800081	0.2086956521557656	0.9354103343393967	3.819521058276522	3.2310992433587993	0.8459435504779108
1	3	smote	0.8	300	10	0.3	1	0.7221554116558742	0.20202222373318882	0.24347826084839322	0.9316109422421611	4.384162824837261	3.560192715457586	0.8120575840492674
1	1	smote	0.8	300	10	0.3	3	0.738896604129546	0.21168290782891028	0.21551724136073128	0.9430091185338678	4.545786740609102	3.781608531054583	0.8318930696449715
1	2	smote	0.8	300	10	0.3	3	0.7335535879476676	0.21326198326909834	0.1826086956362949	0.9331306990810553	3.1175043665152034	2.730829630615501	0.8759665676083792
1	3	smote	0.8	300	10	0.3	3	0.7177679397383375	0.19877974126084502	0.1913043478094518	0.9414893616949735	3.806450957557638	3.2695646579089	0.8589535649612746
1	1	smote	0.8	500	5	0.1	1	0.729031286028718	0.19485862403508908	0.17241379308858504	0.9627659574394928	5.386903306760204	4.63054062698128	0.8595922943894737
1	2	smote	0.8	500	5	0.1	1	0.7494119201797278	0.25763741873222884	0.2086956521557656	0.9642857142783869	7.120877111806865	5.843476622989101	0.8206119077790959
1	3	smote	0.8	500	5	0.1	1	0.7205233249636579	0.1729248631976884	0.1652173912899811	0.9566869300839158	4.371526762865025	3.814491871972099	0.8725765699663423
1	1	smote	0.8	500	5	0.1	3	0.7392175872550047	0.1975229600080924	0.2327586206695898	0.9566869300839158	6.700767213377797	5.373864456661636	0.80197747788123
1	2	smote	0.8	500	5	0.1	3	0.7435311219770055	0.24662308224613202	0.1999999999826087	0.9559270516644687	5.422412553183689	4.537930003699571	0.8368839340361639
1	3	smote	0.8	500	5	0.1	3	0.7201202590194264	0.16930919047653126	0.1652173912899811	0.9528875379866802	4.003023339127469	3.5068716250607785	0.8760557428563309
1	1	smote	0.8	500	5	0.3	1	0.7350710093281626	0.20354483201307025	0.14655172412529727	0.9673252279561754	5.083625404760352	4.485163020482789	0.8822764488993599
1	2	smote	0.8	500	5	0.3	1	0.7582000792916612	0.24126215702757683	0.1913043478094518	0.9589665653422572	5.528473354435386	4.662156672565722	0.8432991023716576
1	3	smote	0.8	500	5	0.3	1	0.7085106382978724	0.1650291109467405	0.1130434782510397	0.957446808503363	2.867646383128879	2.656521114162784	0.9263768019360179
1	1	smote	0.8	500	5	0.3	3	0.7458272193690388	0.20821077363819807	0.20689655170630203	0.9566869300839158	5.7620123887468075	4.776768405921454	0.8290104265708182
1	2	smote	0.8	500	5	0.3	3	0.749729086824369	0.24474262857742252	0.2260869565020794	0.9536474164061274	6.010313665784593	4.877547057732838	0.8115295255548
1	3	smote	0.8	500	5	0.3	3	0.7095744680851065	0.18696764221362536	0.1478260869436673	0.9589665653422572	4.054042847262704	3.602575610618967	0.8886377637846137
1	1	smote	0.8	500	10	0.1	1	0.7481920134157845	0.22011997684969736	0.22413793101516052	0.9620060790200456	7.314664724510874	5.899308790485932	0.806504322415648
1	2	smote	0.8	500	10	0.1	1	0.7337584247389983	0.22489700360138953	0.1999999999826087	0.9483282674699975	4.5882343989788215	3.870587485345236	0.843589734718947
1	3	smote	0.8	500	10	0.1	1	0.7256706753006474	0.1899912680264664	0.1652173912899811	0.9452887537922091	3.4195595567869996	3.0198062106724968	0.8830979915186198
1	1	smote	0.8	500	10	0.1	3	0.741818205638822	0.22391438365681698	0.20689655170630203	0.9597264437617042	6.216569403916869	5.137279139426347	0.82638489872305
1	2	smote	0.8	500	10	0.1	3	0.7364543412184484	0.23103658494102078	0.2173913043289225	0.9460486322116562	4.870891107327553	4.029393006083528	0.8272393836341314
1	3	smote	0.8	500	10	0.1	3	0.7493061979648473	0.21743402059000666	0.1999999999826087	0.9490881458894447	4.660446838411427	3.928357436457402	0.8429143226085943
1	1	smote	0.8	500	10	0.3	1	0.7360536107326277	0.20277839339715117	0.22413793101516052	0.9475683890505505	5.22093297169284	4.27486175243861	0.8187926800453051
1	2	smote	0.8	500	10	0.3	1	0.7192282278313731	0.20217428086142109	0.2086956521557656	0.9354103343393967	3.819521058276522	3.2310992433587993	0.8459435504779108
1	3	smote	0.8	500	10	0.3	1	0.7222413109554645	0.20081354865281403	0.24347826084839322	0.9323708206616081	4.437039242825433	3.6001948748803807	0.8113957604344837
1	1	smote	0.8	500	10	0.3	3	0.7391127764385284	0.21054440892671036	0.20689655170630203	0.9399696048560794	4.084754404444871	3.4465293247692634	0.8437543466925062
1	2	smote	0.8	500	10	0.3	3	0.7341086295757896	0.21178202703676197	0.1826086956362949	0.9338905775005024	3.1559056091699564	2.762218472192795	0.8752538202054267
1	3	smote	0.8	500	10	0.3	3	0.718686401480111	0.1997743689039841	0.1913043478094518	0.9407294832755264	3.754617503593986	3.2276471693722892	0.8596473885120264
1	1	smote	1.0	100	5	0.1	1	0.7668286867204696	0.20279882536825927	0.5344827585746136	0.824468085100118	5.3928167209230375	3.044931905574819	0.5646273569492789
1	2	smote	1.0	100	5	0.1	1	0.7552530725518699	0.2568287757430974	0.5043478260431002	0.8123100303889643	4.403863657243641	2.687132403596073	0.6101761018730767
1	3	smote	1.0	100	5	0.1	1	0.73685079952425	0.1686230115028358	0.4608695651773157	0.7948328267416807	3.3117083134457013	2.2463122896074945	0.6782941140589801
1	1	smote	1.0	100	5	0.1	3	0.7608020647730845	0.201262758371879	0.5172413792657551	0.8161094224861999	4.755017427819236	2.8127670168378716	0.5915366267285584
1	2	smote	1.0	100	5	0.1	3	0.7575921765560988	0.24000590866574084	0.5043478260431002	0.8031914893555989	4.152678767303553	2.5626320669030864	0.6171033612215291
1	3	smote	1.0	100	5	0.1	3	0.7558940134795824	0.1833970167706328	0.521739130389414	0.7803951367721855	3.8766905923145814	2.375808527018298	0.612844494982746
1	1	smote	1.0	100	5	0.3	1	0.7237841945288753	0.19979719207312935	0.3534482758315993	0.8966565349475939	4.743136782071399	3.4201315143734385	0.7210695419684793
1	2	smote	1.0	100	5	0.3	1	0.7444033302497687	0.24592274105456935	0.34782608692627603	0.8943768996892525	4.516066706353293	3.293086957039586	0.7291935938957984
1	3	smote	1.0	100	5	0.3	1	0.7286771507863089	0.18418507110957652	0.3304347825799622	0.8936170212698055	4.145454146010815	3.1060866640812415	0.74927535397194
1	1	smote	1.0	100	5	0.3	3	0.7363483911539671	0.19837029714302118	0.36206896548602857	0.8715805471058391	3.8520706967756424	2.819424387286481	0.7319243520441511
1	2	smote	1.0	100	5	0.3	3	0.7454803753138629	0.21206139753926587	0.3652173912725898	0.8875379939142285	4.540540123545908	3.2474732712780923	0.7152173832871223
1	3	smote	1.0	100	5	0.3	3	0.7394476014272499	0.18333504337656825	0.3391304347531191	0.8738601823641805	3.55500922289256	2.6885278116300313	0.7562646416687487
1	1	smote	1.0	100	10	0.1	1	0.7670579603815114	0.21401834507397619	0.3706896551404578	0.8913373860114641	4.831784193815614	3.4113814072773185	0.706029330392246
1	2	smote	1.0	100	10	0.1	1	0.7488304479978856	0.22847468269821752	0.3304347825799622	0.8799392097197574	3.616965004778798	2.752228719187865	0.7609221209997669
1	3	smote	1.0	100	10	0.1	1	0.7458041495969341	0.18093205590468514	0.3130434782336484	0.8776595744614161	3.2691246588547003	2.5587899606170708	0.7827140886154724
1	1	smote	1.0	100	10	0.1	3	0.7756262446284456	0.21410499591780027	0.41379310341260406	0.8768996960419689	5.028322012687725	3.361430122377102	0.6684993649197776
1	2	smote	1.0	100	10	0.1	3	0.7590855028412845	0.2289551031863829	0.3565217390994329	0.8594224923946853	3.387216699258877	2.5361220284199564	0.7487333169745806
1	3	smote	1.0	100	10	0.1	3	0.7622109158186864	0.18447430169821372	0.3739130434457467	0.8518237082002141	3.4332618695015777	2.5234334971524244	0.7349959189644173
1	1	smote	1.0	100	10	0.3	1	0.7477072633895818	0.19935122816235218	0.27586206894173604	0.9224924012087957	4.53407970420657	3.5591611358424653	0.7849798245054218
1	2	smote	1.0	100	10	0.3	1	0.7360182370820669	0.20316647761161044	0.2956521738873346	0.9012158054642766	3.8294393011760355	2.992909395554405	0.7815528911349705
1	3	smote	1.0	100	10	0.3	1	0.7289150257697898	0.18049924462771905	0.2521739130215501	0.917933130692113	3.77174802708898	3.0727854543546065	0.8146847017796917
1	1	smote	1.0	100	10	0.3	3	0.7576708416308564	0.20264195899740342	0.3017241379050238	0.9126139817559833	4.512613536458612	3.4527732175043986	0.7651382385135321
1	2	smote	1.0	100	10	0.3	3	0.7302101229020748	0.20689616781197118	0.2782608695410208	0.9133738601754303	4.0651020382702665	3.2122040527547258	0.7901902539869635
1	3	smote	1.0	100	10	0.3	3	0.7464979516320868	0.19355363887668217	0.260869565194707	0.9065349544004063	3.42324209655484	2.7910919596761157	0.8153358268913137
1	1	smote	1.0	300	5	0.1	1	0.7325424483806728	0.21017232581777076	0.22413793101516052	0.9528875379866802	5.843009500427763	4.757507331642281	0.8142220670467663
1	2	smote	1.0	300	5	0.1	1	0.7429760803488834	0.22814080784551768	0.2521739130215501	0.9414893616949735	5.426003288961381	4.3098806854253695	0.7943011461001737
1	3	smote	1.0	300	5	0.1	1	0.7294039910136118	0.17077210893552522	0.1565217391168242	0.943768996953315	3.1145160219658186	2.7835482705402113	0.8937337999751668
1	1	smote	1.0	300	5	0.1	3	0.7298894245886176	0.2075840038226602	0.2499999999784483	0.9414893616949735	5.36363543526817	4.272726541588698	0.7966101610592995
1	2	smote	1.0	300	5	0.1	3	0.7307321263380469	0.22243424543200657	0.2260869565020794	0.9369300911782908	4.339785415413342	3.5847034644391926	0.8260093709494883
1	3	smote	1.0	300	5	0.1	3	0.7352319281088938	0.17713889862754992	0.1913043478094518	0.9384498480171851	3.6067961706709935	3.108104701054482	0.8617356007695609
1	1	smote	1.0	300	5	0.3	1	0.7161068022219892	0.18938323936061663	0.16379310343415576	0.9650455926978341	5.407887283853017	4.685905704513244	0.8664946964456242
1	2	smote	1.0	300	5	0.3	1	0.7150852385357473	0.22016958183361496	0.1652173912899811	0.9597264437617042	4.716390331884208	4.1023779794518775	0.8698130654188382
1	3	smote	1.0	300	5	0.3	1	0.6897713757103212	0.1624194770442652	0.17391304346313802	0.9513677811477861	4.118420200563857	3.576086220346466	0.8683150346515537
1	1	smote	1.0	300	5	0.3	3	0.7068310449638402	0.17963491164201292	0.18103448274301429	0.9513677811477861	4.324341210158993	3.722520785406547	0.8608295602155477
1	2	smote	1.0	300	5	0.3	3	0.7407360909211047	0.2373080167756955	0.2086956521557656	0.9597264437617042	6.28488335323004	5.181951131939213	0.8245103015996594
1	3	smote	1.0	300	5	0.3	3	0.7039844059733051	0.1690431351221383	0.1478260869436673	0.9475683890505505	3.135018624607078	2.819407149097866	0.8993270711752295
1	1	smote	1.0	300	10	0.1	1	0.7586141389791425	0.21295402154278925	0.21551724136073128	0.9430091185338678	4.545786740609102	3.781608531054583	0.8318930696449715
1	2	smote	1.0	300	10	0.1	1	0.7336328796088278	0.2082946010512032	0.23478260867523632	0.9293313069838197	4.03482346949407	3.3222996695083054	0.8234064400286283
1	3	smote	1.0	300	10	0.1	1	0.7465045592705166	0.18574736072159434	0.2173913043289225	0.9407294832755264	4.40883115779789	3.6677808742866924	0.8319168275952653
1	1	smote	1.0	300	10	0.1	3	0.7486440100618384	0.21889386187199486	0.24137931032401905	0.9407294832755264	5.050115687908953	4.072501522486897	0.806417461234833
1	2	smote	1.0	300	10	0.1	3	0.725267609356416	0.2067678476672186	0.1999999999826087	0.9354103343393967	3.6205876702941557	3.0964701082188495	0.855239633449174
1	3	smote	1.0	300	10	0.1	3	0.740557684683494	0.19685456484876748	0.17391304346313802	0.9452887537922091	3.637426231712599	3.1787433796552595	0.8738990541079258
1	1	smote	1.0	300	10	0.3	1	0.7267451000943297	0.18735439011535987	0.22413793101516052	0.937689969597738	4.347424769353975	3.5971398761446434	0.8274185347674062
1	2	smote	1.0	300	10	0.3	1	0.7105457909343201	0.1931351499712127	0.23478260867523632	0.9316109422421611	4.179544836443708	3.433042975619815	0.8213915792671517
1	3	smote	1.0	300	10	0.3	1	0.7276860050218052	0.18381280438141984	0.1913043478094518	0.9338905775005024	3.3417372242469123	2.8937526851543565	0.865942609353168
1	1	smote	1.0	300	10	0.3	3	0.7616208992768054	0.22240720245699316	0.25862068963287754	0.9414893616949735	5.613106850035206	4.4200619395745155	0.7874537224274866
1	2	smote	1.0	300	10	0.3	3	0.7162151447072818	0.19875926831138294	0.23478260867523632	0.9331306990810553	4.281507616882916	3.5110666679342164	0.82005380797975
1	3	smote	1.0	300	10	0.3	3	0.7158649398704903	0.18987920442345954	0.2173913043289225	0.9354103343393967	4.0228751881607225	3.3657283784987495	0.8366474675066476
1	1	smote	1.0	500	5	0.1	1	0.7244065087517031	0.20984490196519948	0.2499999999784483	0.9589665653422572	7.790121537598974	6.092591106198409	0.7820919094639717
1	2	smote	1.0	500	5	0.1	1	0.750528611074402	0.24456946288924633	0.2173913043289225	0.9544072948255745	5.814813527830239	4.76811489504939	0.8199944528024179
1	3	smote	1.0	500	5	0.1	1	0.7143716135853045	0.16806004385415937	0.17391304346313802	0.9559270516644687	4.566242151788119	3.94602609017354	0.864173627534377
1	1	smote	1.0	500	5	0.1	3	0.7294112252384446	0.2161581353090455	0.18965517239744353	0.9597264437617042	5.577276807090587	4.709172544474152	0.8443497878237723
1	2	smote	1.0	500	5	0.1	3	0.7341548830447998	0.21940245524735486	0.2260869565020794	0.9475683890505505	5.27959513974513	4.312034463326148	0.8167358095451156
1	3	smote	1.0	500	5	0.1	3	0.7294436368441919	0.17900337676962624	0.17391304346313802	0.9528875379866802	4.258063606755024	3.6914438158534515	0.8669301622025282
1	1	smote	1.0	500	5	0.3	1	0.7184650455927052	0.20235780459266595	0.17241379308858504	0.9658054711172812	5.884257528776037	5.042144117805881	0.8568870472282173
1	2	smote	1.0	500	5	0.3	1	0.7186071098189508	0.22534346622015033	0.1652173912899811	0.9658054711172812	5.590044652899621	4.831689406798188	0.8643382389425973
1	3	smote	1.0	500	5	0.3	1	0.6913241707413771	0.1634749392592241	0.1913043478094518	0.9536474164061274	4.86691239201828	4.127155202697017	0.8480027626542883
1	1	smote	1.0	500	5	0.3	3	0.7149866366208992	0.19228030749021924	0.18965517239744353	0.9551671732450217	4.986295309715455	4.230273748546232	0.8483800970313329
1	2	smote	1.0	500	5	0.3	3	0.7386216466234967	0.23640971760466334	0.1999999999826087	0.9589665653422572	5.842591157904769	4.874072884955073	0.8342313700890664
1	3	smote	1.0	500	5	0.3	3	0.7102748777586889	0.17393457942264332	0.1565217391168242	0.9528875379866802	3.7532416336590892	3.322299434268106	0.8851813235101338
1	1	smote	1.0	500	10	0.1	1	0.7585551828948748	0.21243192081665863	0.21551724136073128	0.944528875372762	4.677855538938439	3.885214225542553	0.8305545450096739
1	2	smote	1.0	500	10	0.1	1	0.7329655081273952	0.20550180967204265	0.2260869565020794	0.9338905775005024	4.126823597546562	3.4198895370006035	0.8286977659441334
1	3	smote	1.0	500	10	0.1	1	0.7412382714417867	0.1843350567745488	0.2086956521557656	0.9430091185338678	4.3639552714369625	3.661912400155849	0.8391269224238639
1	1	smote	1.0	500	10	0.1	3	0.7484474897809454	0.22468990060526306	0.24137931032401905	0.9483282674699975	5.839571049441129	4.6713986892132695	0.7999557829276914
1	2	smote	1.0	500	10	0.1	3	0.7276926126602352	0.20604595484926008	0.2086956521557656	0.937689969597738	3.968908497054447	3.3493101723007292	0.8438869616413072
1	3	smote	1.0	500	10	0.1	3	0.7404057089996036	0.19285671694968287	0.1652173912899811	0.9460486322116562	3.4705099166170394	3.0623386846234815	0.8823886758702791
1	1	smote	1.0	500	10	0.3	1	0.7270988365999371	0.18684854721533417	0.22413793101516052	0.9384498480171851	4.404663200186014	3.6415490031974405	0.8267485602524665
1	2	smote	1.0	500	10	0.3	1	0.7106977666182107	0.19354661680324925	0.23478260867523632	0.9316109422421611	4.179544836443708	3.433042975619815	0.8213915792671517
1	3	smote	1.0	500	10	0.3	1	0.7277917272366856	0.18560397907631684	0.1913043478094518	0.9354103343393967	3.425932419637809	2.9618409730788993	0.8645357164204371
1	1	smote	1.0	500	10	0.3	3	0.7615029871082696	0.22039367904954563	0.25862068963287754	0.9407294832755264	5.536671682807133	4.363394488378819	0.7880897916633968
1	2	smote	1.0	500	10	0.3	3	0.716030130831241	0.20044027798738734	0.24347826084839322	0.9338905775005024	4.546438727765969	3.6829579629237266	0.810075344239616
1	3	smote	1.0	500	10	0.3	3	0.7157327871018897	0.19002082006352833	0.2173913043289225	0.9361702127588437	4.074073429648619	3.405796567198753	0.8359683705435229
1	1	class_weight		100	5	0.1	1	0.799103867519128	0.2843568944555012	0.6379310344277646	0.7895136778055508	6.608732647707826	3.030748019488686	0.4585974520322811
1	2	class_weight		100	5	0.1	1	0.790009250693802	0.26937086521604364	0.5999999999478262	0.7933130699027865	5.7573526195478895	2.902941035682376	0.5042145531007636
1	3	class_weight		100	5	0.1	1	0.7890511431214484	0.2299567853308789	0.6347826086404538	0.7537993920915366	5.321575286979292	2.5783144414221733	0.4845020974362574
1	1	class_weight		100	5	0.1	3	0.8061916989833351	0.30566806518338424	0.6465517240821939	0.7796352583527384	6.471824707845207	2.9340070008888297	0.45335080423515667
1	2	class_weight		100	5	0.1	3	0.7896326153032905	0.2544540320249146	0.6173913042941399	0.7773556230943971	5.6339587478578474	2.7729929008086893	0.49219260711190926
1	3	class_weight		100	5	0.1	3	0.7932932469935245	0.23529073027523892	0.6695652173330813	0.7348024316053587	5.614462111908774	2.5247787758329356	0.4496920042140874
1	1	class_weight		100	5	0.3	1	0.7589744261607798	0.24230089315583944	0.3448275861771701	0.9202127659504544	6.070174657131616	4.321838538038012	0.711979262780965
1	2	class_weight		100	5	0.3	1	0.764483943438615	0.27022555161228046	0.3391304347531191	0.9126139817559833	5.35915268835018	3.8808313132865067	0.7241501568207225
1	3	class_weight		100	5	0.3	1	0.7386150389850668	0.17496639839572492	0.3391304347531191	0.8761398176225218	3.6298834580203274	2.738009914594514	0.7542969106200836
1	1	class_weight		100	5	0.3	3	0.7764385284561365	0.25417788480040526	0.39655172410374556	0.8677811550086035	4.312971746001397	2.999207065660562	0.695392225861772
1	2	class_weight		100	5	0.3	3	0.776833619664332	0.2518318845265472	0.40869565213837433	0.8761398176225218	4.889119039074293	3.2996529739985165	0.6748972358284169
1	3	class_weight		100	5	0.3	3	0.7586626139817629	0.2074184224684769	0.3999999999652174	0.8465045592640844	3.6765674080897504	2.6059404239504507	0.7087971191418345
1	1	class_weight		100	10	0.1	1	0.7830940153023792	0.24650329071049934	0.2499999999784483	0.9544072948255745	6.977776229669752	5.4833321293109085	0.7858280172725837
1	2	class_weight		100	10	0.1	1	0.7698427382053654	0.25466858454517904	0.28695652171417774	0.9331306990810553	5.615852804078862	4.291303705252931	0.7641410483511207
1	3	class_weight		100	10	0.1	1	0.7630699088145897	0.20667916635853395	0.2782608695410208	0.9171732522726659	4.269260004296319	3.359552844710598	0.7869168892588299
1	1	class_weight		100	10	0.1	3	0.7852950424483807	0.2474899685064506	0.37931034479488707	0.9164133738532189	6.699999171086206	4.5379304908120055	0.6773031321250631
1	2	class_weight		100	10	0.1	3	0.7800713624950443	0.25959559332669413	0.3739130434457467	0.8898176291725699	4.8230838381044405	3.3935828998955557	0.7036126606081259
1	3	class_weight		100	10	0.1	3	0.7838707545923087	0.22718485062012334	0.3999999999652174	0.8693009118474978	4.434108173735372	3.0604648816971163	0.6902097823152212
1	1	class_weight		100	10	0.3	1	0.739263441987213	0.22704642638771624	0.14655172412529727	0.9726443768923052	6.105497197811658	5.3572777331947075	0.877451499619048
1	2	class_weight		100	10	0.3	1	0.7588476278578036	0.20768974609732802	0.1565217391168242	0.9749240121506465	7.214617541695803	6.241894741622798	0.8651733280943203
1	3	class_weight		100	10	0.3	1	0.7464384828862164	0.1910902267318373	0.17391304346313802	0.9673252279561754	6.232556221426602	5.322546397704486	0.8539909061840149
1	1	class_weight		100	10	0.3	3	0.7604286762393879	0.2523954534868216	0.27586206894173604	0.957446808503363	8.571426530785702	6.482757095574517	0.7563218312116836
1	2	class_weight		100	10	0.3	3	0.7747984670278842	0.27630386731945106	0.26956521736786393	0.9612462006005985	9.153825807780352	6.955837930400387	0.759883133558208
1	3	class_weight		100	10	0.3	3	0.744238139289018	0.20393791208130985	0.2173913043289225	0.9475683890505505	5.020127857925508	4.14618698396745	0.825912616392906
1	1	class_weight		300	5	0.1	1	0.7412351954721728	0.2178963712156389	0.19827586205187278	0.9635258358589398	6.533152317915739	5.436061726444055	0.8320733080423248
1	2	class_weight		300	5	0.1	1	0.7603343465045593	0.2376563437396535	0.2173913043289225	0.9521276595672331	5.524690193298388	4.541061852273834	0.8219577276089388
1	3	class_weight		300	5	0.1	1	0.7175829258622968	0.16686463510429114	0.1913043478094518	0.943768996953315	3.970356742919373	3.40211455288248	0.8568787979181346
1	1	class_weight		300	5	0.1	3	0.7604024735352688	0.23644386848312585	0.24137931032401905	0.9490881458894447	5.931477790474219	4.741121044003867	0.7993153059264912
1	2	class_weight		300	5	0.1	3	0.7751090260340954	0.2670298635735572	0.24347826084839322	0.9369300911782908	4.781054488139824	3.8604498847806688	0.8074473626156304
1	3	class_weight		300	5	0.1	3	0.7433527157393948	0.18955755783829237	0.1913043478094518	0.924772036467137	2.9080043899987054	2.5429948305849472	0.8744810737737694
1	1	class_weight		300	5	0.3	1	0.7343045802326801	0.2208227609553104	0.17241379308858504	0.9734042553117523	7.624997118676597	6.482756180811541	0.850197843181182
1	2	class_weight		300	5	0.3	1	0.7303026298400951	0.19241538274442	0.1652173912899811	0.9665653495367283	5.72158918886605	4.941500496811512	0.8636587277554902
1	3	class_weight		300	5	0.3	1	0.7292057618607108	0.2048794075121685	0.1565217391168242	0.9589665653422572	4.3367686972312	3.8144918230083182	0.8795700315020224
1	1	class_weight		300	5	0.3	3	0.7515328581909654	0.24220827620663524	0.18965517239744353	0.9756838905700936	9.39095356402471	7.799565754895367	0.830540328818658
1	2	class_weight		300	5	0.3	3	0.7609686797938418	0.24936599659066266	0.1913043478094518	0.9597264437617042	5.637247525303798	4.7501218709442785	0.8426314071273309
1	3	class_weight		300	5	0.3	3	0.7296088278049425	0.20282824969197144	0.1652173912899811	0.9559270516644687	4.292743273427128	3.748724785664863	0.8732701920337812
1	1	class_weight		300	10	0.1	1	0.7814890996750865	0.2590445231533582	0.09482758619872177	0.9901215805395889	10.500355652891583	9.599459770275587	0.9142032882122935
1	2	class_weight		300	10	0.1	1	0.7545857010704375	0.24257010409147844	0.0956521739047259	0.9886018237006946	9.173709885829606	8.391876689237385	0.9147745788716299
1	3	class_weight		300	10	0.1	1	0.7581009647152108	0.19288910349618474	0.060869565212098305	0.9817629179256706	3.4891956149092542	3.337679327603909	0.9565755724471635
1	1	class_weight		300	10	0.1	3	0.7729011634000629	0.2626783123150754	0.10344827585315101	0.991641337378483	13.688794784909689	12.376160729976862	0.9041088560062422
1	2	class_weight		300	10	0.1	3	0.7587022598123431	0.23983546208048845	0.12173913042419661	0.9832826747645648	8.153010411671263	7.282209078762136	0.8931926527172523
1	3	class_weight		300	10	0.1	3	0.7585701070437425	0.19031530924137666	0.0521739130389414	0.9802431610867763	2.7311207048683954	2.6408013377082784	0.9669295486243709
1	1	class_weight		300	10	0.3	1	0.7617257100932817	0.2390357795179745	0.08620689654429252	0.9886018237006946	8.182382746447797	7.563211749710211	0.9243287563356514
1	2	class_weight		300	10	0.3	1	0.7451169552002115	0.24046437725840214	0.12173913042419661	0.9832826747645648	8.153010411671263	7.282209078762136	0.8931926527172523
1	3	class_weight		300	10	0.3	1	0.7533698955993128	0.1919809441435727	0.0956521739047259	0.9787234042478821	4.8653823235057585	4.4956500589951665	0.9240075520112458
1	1	class_weight		300	10	0.3	3	0.7734383188345039	0.23376077744563584	0.10344827585315101	0.9810030395062235	5.958458394513987	5.445514372254303	0.9139132896662431
1	2	class_weight		300	10	0.3	3	0.7433923615699749	0.2113547373325551	0.0956521739047259	0.9810030395062235	5.461920195486362	5.0351277818777405	0.9218603617496063
1	3	class_weight		300	10	0.3	3	0.7399563895863618	0.19128258336484041	0.1043478260778828	0.9734042553117523	4.2640760624414105	3.9234767842099565	0.9201235353486626
1	1	class_weight		500	5	0.1	1	0.7423488103972331	0.2363498065169341	0.17241379308858504	0.9749240121506465	8.099744229032568	6.875650337999616	0.8488725153020542
1	2	class_weight		500	5	0.1	1	0.7572287564424476	0.23581621174652592	0.17391304346313802	0.9658054711172812	5.946197081578061	5.08598884926125	0.8553347156212165
1	3	class_weight		500	5	0.1	1	0.7285912514867188	0.17725880139059072	0.1304347825973535	0.957446808503363	3.3749992040241104	3.065216670187827	0.9082125509194453
1	1	class_weight		500	5	0.1	3	0.7517424798239178	0.23320652155596305	0.17241379308858504	0.9642857142783869	5.6249984160097455	4.827584853766167	0.8582375390144144
1	2	class_weight		500	5	0.1	3	0.7651513149200476	0.2526397085002033	0.1913043478094518	0.9635258358589398	6.249102217784232	5.244926096739065	0.8393087281116288
1	3	class_weight		500	5	0.1	3	0.7365270252411789	0.18981952107979755	0.1652173912899811	0.9483282674699975	3.632352234335447	3.197441835719978	0.880267549267958
1	1	class_weight		500	5	0.3	1	0.7354509485378892	0.22003856518081485	0.17241379308858504	0.9756838905700936	8.359371545849514	7.090514322632152	0.848211399642707
1	2	class_weight		500	5	0.3	1	0.7321197304083522	0.19583092527789936	0.1565217391168242	0.9680851063756225	5.628864207290325	4.904346287834895	0.8712852275232186
1	3	class_weight		500	5	0.3	1	0.7293511299061716	0.20540321877577122	0.1565217391168242	0.9589665653422572	4.3367686972312	3.8144918230083182	0.8795700315020224
1	1	class_weight		500	5	0.3	3	0.7514935541347867	0.24058672645538676	0.16379310343415576	0.9741641337311995	7.385685424082451	6.33975413607135	0.8583839817415598
1	2	class_weight		500	5	0.3	3	0.7622637769261266	0.25366235870733844	0.1913043478094518	0.9680851063756225	7.1756249775236585	5.994201018464872	0.8353559397940064
1	3	class_weight		500	5	0.3	3	0.72897449451566	0.19703226932329956	0.1565217391168242	0.957446808503363	4.175256745811588	3.678260004225393	0.8809661743945866
1	1	class_weight		500	10	0.1	1	0.7805392516507704	0.25898732816690173	0.09482758619872177	0.9908814589590359	11.384114479245403	10.399413873182167	0.9135022120781017
1	2	class_weight		500	10	0.1	1	0.7531254129774019	0.24107725437779082	0.0956521739047259	0.9886018237006946	9.173709885829606	8.391876689237385	0.9147745788716299
1	3	class_weight		500	10	0.1	1	0.7576053918329589	0.19383830733678964	0.060869565212098305	0.9840425531840119	3.996911071979317	3.8144903610901117	0.9543595672825467
1	1	class_weight		500	10	0.1	3	0.7731500890891941	0.2645995727524983	0.10344827585315101	0.9908814589590359	12.538447764271194	11.344815134380546	0.9048021910115198
1	2	class_weight		500	10	0.1	3	0.7601691555438087	0.24202642691032195	0.12173913042419661	0.9855623100229062	9.462213336282172	8.432030767874535	0.8911266712747207
1	3	class_weight		500	10	0.1	3	0.7591647945024448	0.19345951944459544	0.043478260865784504	0.9802431610867763	2.2552436125673636	2.2006677814235656	0.9758004619136887
1	1	class_weight		500	10	0.3	1	0.7635467980295567	0.24122552704717135	0.08620689654429252	0.9886018237006946	8.182382746447797	7.563211749710211	0.9243287563356514
1	2	class_weight		500	10	0.3	1	0.7448063961940002	0.24072494875744463	0.12173913042419661	0.984802431603459	8.982172292661943	8.010429507105224	0.8918142690079197
1	3	class_weight		500	10	0.3	1	0.7534095414298928	0.19196897978205313	0.0956521739047259	0.9787234042478821	4.8653823235057585	4.4956500589951665	0.9240075520112458
1	1	class_weight		500	10	0.3	3	0.7734383188345039	0.23376077744563584	0.10344827585315101	0.9810030395062235	5.958458394513987	5.445514372254303	0.9139132896662431
1	2	class_weight		500	10	0.3	3	0.7429232192414431	0.21104434764370564	0.0956521739047259	0.9810030395062235	5.461920195486362	5.0351277818777405	0.9218603617496063
1	3	class_weight		500	10	0.3	3	0.7399497819479317	0.19248750716922586	0.1043478260778828	0.9749240121506465	4.529565708866572	4.161263161081865	0.9186892040534004
2	1	none		100	5	0.1	1	0.7999816581071166	0.2785634005008668	0.04310344827214626	0.9954407294757186	9.834813243022824	9.45400223622781	0.9612792743763275
2	2	none		100	5	0.1	1	0.7653231135192283	0.24628079285522478	0.0347826086926276	0.99772036473406	15.771702527627031	15.25790403108409	0.9674227526571748
2	3	none		100	5	0.1	1	0.7799524250033039	0.24502241508204317	0.060869565212098305	0.9954407294757186	14.151203496862523	13.350695331845612	0.943431786087563
2	1	none		100	5	0.1	3	0.7909220731579498	0.26832937918488886	0.025862068963287754	0.9992401215729542	34.91104463450357	34.03403452771338	0.9748787105890879
2	2	none		100	5	0.1	3	0.7759283731994185	0.26487274875441336	0.0260869565194707	0.998480243153507	17.598098396494212	17.16510435773042	0.9753953975600549
2	3	none		100	5	0.1	3	0.7787828730011894	0.25075337761135563	0.0260869565194707	0.998480243153507	17.598098396494212	17.16510435773042	0.9753953975600549
2	1	none		100	5	0.3	1	0.7758817209936066	0.2794968336826998	0.08620689654429252	0.9893617021201417	8.773576645091728	8.103440652202773	0.9236188264224463
2	2	none		100	5	0.3	1	0.7550812739526893	0.2426177550445457	0.0782608695584121	0.9931610942173773	12.33017062622745	11.443461514362939	0.9280862153456253
2	3	none		100	5	0.3	1	0.7550284128452491	0.24368134963143906	0.08695652173156901	0.9924012157979302	12.438078846102695	11.44346318892055	0.9200346135549234
2	1	none		100	5	0.3	3	0.776431977780107	0.26713007606132444	0.06896551723543401	0.9962006078951657	19.42217104957226	18.151676324989133	0.9345853295410649
2	2	none		100	5	0.3	3	0.7628056032773887	0.2458514237312432	0.0782608695584121	0.9954407294757186	18.5376951430936	17.16517971237293	0.925960827087559
2	3	none		100	5	0.3	3	0.7422492401215806	0.2374322510978609	0.0782608695584121	0.9946808510562715	15.877328605293151	14.713015795605104	0.9266682073914387
2	1	none		100	10	0.1	1	0.7832184781469448	0.2664030580222098	0.008620689654429251	0.9999999999924013	868904.9624676498	861414.402528474	0.9913793004393109
2	2	none		100	10	0.1	1	0.7733051407426985	0.26407508515323536	0.0260869565194707	0.998480243153507	17.598098396494212	17.16510435773042	0.9753953975600549
2	3	none		100	10	0.1	1	0.7716135853046122	0.22965622982475642	0.0	0.9992401215729542	0.0	0.0	1.000760446266154
2	1	none		100	10	0.1	3	0.7788884812912693	0.2535951192854108	0.008620689654429251	0.9999999999924013	868904.9624676498	861414.402528474	0.9913793004393109
2	2	none		100	10	0.1	3	0.7736355226641998	0.2598009167159702	0.0086956521731569	0.9992401215729542	11.534935802347121	11.44332755133853	0.9920581815167702
2	3	none		100	10	0.1	3	0.771329456852121	0.2623245363712493	0.0	0.9999999999924013	0.0	0.0	0.9999999900075988
2	1	none		100	10	0.3	1	0.7612016560109002	0.30096386022599325	0.04310344827214626	0.9992401215729542	59.233454098550986	56.72339087952231	0.9576242201377106
2	2	none		100	10	0.3	1	0.7424672921897714	0.2113586841202346	0.0347826086926276	0.9954407294757186	7.867850595123842	7.628968761054635	0.9696382245875688
2	3	none		100	10	0.3	1	0.7493656667107175	0.20101443659755172	0.0521739130389414	0.9931610942173773	7.993872090343125	7.628974342908625	0.9543528063434953
2	1	none		100	10	0.3	3	0.7695144638926739	0.25758242218408484	0.034482758617717005	0.9962006078951657	9.364261045367483	9.075838162494566	0.9691996010023438
2	2	none		100	10	0.3	3	0.748903132020616	0.23908464100022406	0.0347826086926276	0.9992401215729542	47.38676328310662	45.77331020535412	0.9659513872686188
2	3	none		100	10	0.3	3	0.7614312144839434	0.20854468699858567	0.0173913043463138	0.9969604863146129	5.805290619409451	5.721720291216863	0.9856044439935385
2	1	none		300	5	0.1	1	0.7422767529609056	0.2474522662346908	0.09482758619872177	0.991641337378483	12.42855653619098	11.34481400247879	0.9128022103900817
2	2	none		300	5	0.1	1	0.720562970794238	0.24678506848214257	0.1043478260778828	0.9893617021201417	10.834941252503585	9.808686424224177	0.9052828333156224
2	3	none		300	5	0.1	1	0.7401347958239726	0.2369882998579119	0.08695652173156901	0.9855623100229062	6.501248621609893	6.022879119910383	0.9264188166682451
2	1	none		300	5	0.1	3	0.7450738916256158	0.24044414093219277	0.08620689654429252	0.991641337378483	11.192096367376493	10.313467274980718	0.9214955647739212
2	2	none		300	5	0.1	3	0.7456455662746135	0.2590581673626098	0.0695652173852552	0.9924012157979302	9.764473114829434	9.154770551136439	0.937559082382872
2	3	none		300	5	0.1	3	0.7619333950046254	0.22220615523370005	0.0695652173852552	0.9901215805395889	7.493881691643324	7.042133333445902	0.9397176988208928
2	1	none		300	5	0.3	1	0.7118095587464627	0.23794215169645683	0.10344827585315101	0.9886018237006946	10.007683510862806	9.075854099652252	0.9068885911234165
2	2	none		300	5	0.3	1	0.70262984009515	0.22086947668618975	0.1043478260778828	0.9855623100229062	7.952983749025617	7.227454943892458	0.9087727439714828
2	3	none		300	5	0.3	1	0.71578564820933	0.22382837335742184	0.08695652173156901	0.9817629179256706	5.126981310158481	4.768113325148441	0.9300040287705359
2	1	none		300	5	0.3	3	0.720122366628236	0.26823770329604113	0.13793103447086802	0.9924012157979302	20.89597244792322	18.151700230715168	0.8686697911280734
2	2	none		300	5	0.3	3	0.7359323377824766	0.23866511951170502	0.08695652173156901	0.9855623100229062	6.501248621609893	6.022879119910383	0.9264188166682451
2	3	none		300	5	0.3	3	0.7346306330117616	0.22389155986206694	0.0782608695584121	0.9832826747645648	4.993993576925612	4.681420122061373	0.9374101107681838
2	1	none		300	10	0.1	1	0.7651844670369982	0.24611057794059507	0.025862068963287754	0.998480243153507	17.442363012509507	17.017129320176537	0.9756206274085899
2	2	none		300	10	0.1	1	0.7655675961411391	0.2452040675777712	0.043478260865784504	0.9954407294757186	9.924220636092631	9.536210951318294	0.9609027450875668
2	3	none		300	10	0.1	1	0.7438350733447865	0.2156869978376708	0.0347826086926276	0.9969604863146129	11.81978089859996	11.443440582433727	0.9681601175527187
2	1	none		300	10	0.1	3	0.774407818886909	0.2518888291848278	0.008620689654429251	0.9992401215729542	11.434632012778932	11.34467817590446	0.9921332010404652
2	2	none		300	10	0.1	3	0.7641271309633937	0.2572753543002808	0.0521739130389414	0.998480243153507	36.16489944672203	34.33020871546084	0.9492687351277433
2	3	none		300	10	0.1	3	0.7584908153825821	0.22340777626012642	0.0173913043463138	0.998480243153507	11.628242009367154	11.443402905153615	0.9841042850374921
2	1	none		300	10	0.3	1	0.7841814275233204	0.2701998376407421	0.06896551723543401	0.9924012157979302	9.674061326803995	9.075850115357584	0.9381633744113699
2	2	none		300	10	0.3	1	0.7520880137438879	0.24769989061631476	0.060869565212098305	0.9954407294757186	14.151203496862523	13.350695331845612	0.943431786087563
2	3	none		300	10	0.3	1	0.7612660235231928	0.2374795767988661	0.0956521739047259	0.9924012157979302	13.81344333243659	12.587809507812604	0.911272379140949
2	1	none		300	10	0.3	3	0.7598063620165602	0.25490886778179395	0.05172413792657551	0.998480243153507	35.83612763377896	34.03425864035307	0.9497191948248134
2	2	none		300	10	0.3	3	0.7595810757235364	0.2607404091565006	0.0521739130389414	0.9969604863146129	18.05498641505197	17.16516087365059	0.950715791111899
2	3	none		300	10	0.3	3	0.7439738337518172	0.24324790785143435	0.060869565212098305	0.9924012157979302	8.464803661731318	8.010424232244384	0.9463213167968463
2	1	none		500	5	0.1	1	0.7166046536002515	0.2321950813244606	0.10344827585315101	0.991641337378483	13.688794784909689	12.376160729976862	0.9041088560062422
2	2	none		500	5	0.1	1	0.7167173252279635	0.24012409044774158	0.08695652173156901	0.9870820668618003	7.277305280956706	6.731452585081426	0.9249924597671169
2	3	none		500	5	0.1	1	0.7193802035152635	0.2347190189694687	0.0956521739047259	0.9840425531840119	6.5224318016221146	5.9941991388558895	0.9190129166457252
2	1	none		500	5	0.1	3	0.7346190126821088	0.23874699825537588	0.07758620688986326	0.9924012157979302	10.985032253164276	10.210331379777282	0.9294766765009578
2	2	none		500	5	0.1	3	0.7330976608959959	0.2480840599011656	0.0695652173852552	0.9908814589590359	8.124601669860134	7.628977133838591	0.9389970564210944
2	3	none		500	5	0.1	3	0.7570040967358266	0.22882703315549527	0.08695652173156901	0.9886018237006946	8.260310201095079	7.628978808397624	0.9235704882830115
2	1	none		500	5	0.3	1	0.7114885756210041	0.23995736377878835	0.12068965516200952	0.9901215805395889	13.757150449858711	12.21749425307802	0.8880831942658584
2	2	none		500	5	0.3	1	0.7119928637504956	0.22993143726348775	0.0956521739047259	0.9825227963451176	5.946066824690116	5.47296472959263	0.9204344369972984
2	3	none		500	5	0.3	1	0.7240385886084313	0.23143909776787683	0.0956521739047259	0.9832826747645648	6.221150116976629	5.721735704741678	0.9197231275478112
2	1	none		500	5	0.3	3	0.7244327114558223	0.266958463364693	0.14655172412529727	0.9886018237006946	14.893589593658147	12.857459974507357	0.8632881780928291
2	2	none		500	5	0.3	3	0.7393286639355096	0.2456865430966999	0.0956521739047259	0.9825227963451176	5.946066824690116	5.47296472959263	0.9204344369972984
2	3	none		500	5	0.3	3	0.7272763314391437	0.22186517077607348	0.0695652173852552	0.9810030395062235	3.860932543788454	3.6619111140929026	0.9484524875667495
2	1	none		500	10	0.1	1	0.7636188554658841	0.24453747567018708	0.025862068963287754	0.998480243153507	17.442363012509507	17.017129320176537	0.9756206274085899
2	2	none		500	10	0.1	1	0.7593498083784855	0.23943438415974597	0.0521739130389414	0.9946808510562715	10.293558609573763	9.80867719707007	0.9528946660887223
2	3	none		500	10	0.1	1	0.7465045592705166	0.2182373934516844	0.0260869565194707	0.9969604863146129	8.78568535624986	8.582580436825294	0.9768822807731286
2	1	none		500	10	0.1	3	0.7686366733046851	0.26111209711652694	0.008620689654429251	0.998480243153507	5.713005857298415	5.672376440058845	0.9928882491311076
2	2	none		500	10	0.1	3	0.7622835998414166	0.2512636721099986	0.0521739130389414	0.99772036473406	24.09163734263763	22.886856046626136	0.9499917120703277
2	3	none		500	10	0.1	3	0.7577771904321396	0.2201215259368062	0.0173913043463138	0.998480243153507	11.628242009367154	11.443402905153615	0.9841042850374921
2	1	none		500	10	0.3	1	0.783775285609475	0.2684647562935275	0.06034482758100476	0.9939209726368244	10.499982708018766	9.926707795308221	0.9454022893511467
2	2	none		500	10	0.3	1	0.7518501387604071	0.25290259813259197	0.060869565212098305	0.9946808510562715	12.120347559158855	11.44345672991508	0.9441525131896278
2	3	none		500	10	0.3	1	0.7609620721554118	0.23745947065756898	0.0956521739047259	0.9924012157979302	13.81344333243659	12.587809507812604	0.911272379140949
2	1	none		500	10	0.3	3	0.7592626559060894	0.2554254856532118	0.04310344827214626	0.998480243153507	29.59439970039676	28.36188220029423	0.9583530056860722
2	2	none		500	10	0.3	3	0.758411523721422	0.2597844692091863	0.0695652173852552	0.9969604863146129	24.523283723992176	22.886881164867454	0.9332714646710791
2	3	none		500	10	0.3	3	0.7432271706092242	0.2363921537900181	0.060869565212098305	0.9939209726368244	10.597204770058417	10.013026993520787	0.9448743423208894
2	1	undersample	0.6	100	5	0.1	1	0.8009642595115817	0.24702228930296044	0.6724137930454817	0.7955927051611278	7.989238409637283	3.289578097884144	0.41175113938565133
2	2	undersample	0.6	100	5	0.1	1	0.7640346240253734	0.21249837057765603	0.48695652169678644	0.8024316109361518	3.8550193485363624	2.464749038834984	0.6393609934073569
2	3	undersample	0.6	100	5	0.1	1	0.7701268666578565	0.22137474378074345	0.4782608695236295	0.8510638297807671	5.238094861357834	3.2111799081971437	0.6130434711111329
2	1	undersample	0.6	100	5	0.1	3	0.8034535164028928	0.25171235367932576	0.6724137930454817	0.7925531914833394	7.842104791994866	3.2413791537202012	0.4133302424889702
2	2	undersample	0.6	100	5	0.1	3	0.7645566274613453	0.2174398634238089	0.5043478260431002	0.7986322188389162	4.035617129486056	2.504610211668102	0.6206263109084627
2	3	undersample	0.6	100	5	0.1	3	0.7742632483150522	0.22888544716070816	0.4782608695236295	0.8541033434585555	5.366319050435641	3.2780794850290245	0.6108618217732912
2	1	undersample	0.6	100	5	0.3	1	0.7867034377947805	0.24408125212269272	0.6465517240821939	0.7613981762860077	5.837346294686796	2.7097516981248506	0.4642095059903894
2	2	undersample	0.6	100	5	0.3	1	0.7440134795823973	0.22274292445000074	0.5130434782162571	0.790273556224998	3.9699790917276623	2.4462506707268243	0.6161872832338947
2	3	undersample	0.6	100	5	0.3	1	0.7668825161887142	0.23768690181996815	0.521739130389414	0.8161094224861999	4.841472289357793	2.8372258604604217	0.5860254159219918
2	1	undersample	0.6	100	5	0.3	3	0.7960774551933759	0.22734238048679117	0.6896551723543402	0.7545592705109837	6.831784989695304	2.8098643028461168	0.41129283763562735
2	2	undersample	0.6	100	5	0.3	3	0.7393286639355094	0.2078661555328105	0.48695652169678644	0.7841945288694211	3.4490330128791715	2.2564603973248496	0.654229853529549
2	3	undersample	0.6	100	5	0.3	3	0.7616030130831241	0.22206702658312846	0.4956521738699433	0.8191489361639883	4.4513181933752275	2.7406648097615407	0.6156973386731178
2	1	undersample	0.6	100	10	0.1	1	0.780578555706949	0.21302132721648542	0.5689655171923306	0.7826747720305268	4.753845908403631	2.618037014514858	0.5507197787686708
2	2	undersample	0.6	100	10	0.1	1	0.7525703713492797	0.19914057070744126	0.4782608695236295	0.8115501519695172	3.9475804221067365	2.537868027718377	0.6428920292618556
2	3	undersample	0.6	100	10	0.1	1	0.7531188053389718	0.20864407437772337	0.4434782608310019	0.8465045592640844	4.394646975088657	2.8891948178581086	0.6574350090665366
2	1	undersample	0.6	100	10	0.1	3	0.7738379100723195	0.2166976364883597	0.5603448275379014	0.7917933130638922	4.8468581914163895	2.6912910861356876	0.5552650668495489
2	2	undersample	0.6	100	10	0.1	3	0.7545857010704373	0.1901568098843711	0.4434782608310019	0.8115501519695172	3.4317034384988236	2.3532958075206767	0.6857514978721693
2	3	undersample	0.6	100	10	0.1	3	0.7636117351658518	0.19779881961485116	0.42608695648468814	0.8548632218780027	4.372917342087477	2.935761235990238	0.6713507168328124
2	1	undersample	0.6	100	10	0.3	1	0.7822882821507179	0.20519028293649333	0.6465517240821939	0.7720364741582673	6.195121622666629	2.836206771819299	0.45781291839227295
2	2	undersample	0.6	100	10	0.3	1	0.7525769789877098	0.19346523565471252	0.5043478260431002	0.8001519756778105	4.0740442070761125	2.5236566762023016	0.619447533504565
2	3	undersample	0.6	100	10	0.3	1	0.7525901942645699	0.19992096420652508	0.4608695651773157	0.8328267477140363	4.258650756116753	2.7568377794109216	0.6473500398840486
2	1	undersample	0.6	100	10	0.3	3	0.761882926317996	0.21289747135950177	0.5344827585746136	0.7735562309971615	3.922197176611775	2.3603331516911044	0.601788488998946
2	2	undersample	0.6	100	10	0.3	3	0.7427382053654025	0.1804460054267571	0.4956521738699433	0.7879939209666567	3.652762144741681	2.3379148029658214	0.6400402418218596
2	3	undersample	0.6	100	10	0.3	3	0.7711840888066606	0.23916481072094745	0.4956521738699433	0.8396656534890603	5.1466739466672395	3.0913659720592994	0.6006531504865181
2	1	undersample	0.6	300	5	0.1	1	0.773372812074206	0.23148918043612235	0.6379310344277646	0.7613981762860077	5.622383703894091	2.6736216754831856	0.4755316890605643
2	2	undersample	0.6	300	5	0.1	1	0.7430884102021936	0.20228899413766388	0.5043478260431002	0.8047112461944932	4.192913960523913	2.582574727880368	0.6159379157946114
2	3	undersample	0.6	300	5	0.1	1	0.7573212633804678	0.23776835313778977	0.4521739130041588	0.8229483282612239	3.8365008955797255	2.553909166879877	0.6656870930116001
2	1	undersample	0.6	300	5	0.1	3	0.7758227649093387	0.21932669539835525	0.6293103447733354	0.7515197568331952	5.1345563311606215	2.5326372488476148	0.49325336682586773
2	2	undersample	0.6	300	5	0.1	3	0.7454671600370028	0.21795978227751303	0.4956521738699433	0.7933130699027865	3.772058628454947	2.398081725128919	0.6357487843158467
2	3	undersample	0.6	300	5	0.1	3	0.7573675168494781	0.2393139764827584	0.434782608657845	0.8252279635195652	3.6321068058589288	2.4877125227604266	0.6849227237553821
2	1	undersample	0.6	300	5	0.3	1	0.7673592914788806	0.21138064634517392	0.5775862068467599	0.7507598784137481	4.118715594435813	2.317388468585689	0.5626483242808057
2	2	undersample	0.6	300	5	0.3	1	0.7565151314920047	0.21167952044345534	0.5391304347357279	0.7857142857083153	4.289307956436368	2.515941911286008	0.5865612574209329
2	3	undersample	0.6	300	5	0.3	1	0.7523919651116691	0.2046149860719171	0.5043478260431002	0.8145896656473056	4.470520303030841	2.7201709149717734	0.6084685195193944
2	1	undersample	0.6	300	5	0.3	3	0.7617846661775496	0.1953397115884259	0.6034482758100476	0.7424012157998299	4.385660957358821	2.342589675870653	0.5341474534376278
2	2	undersample	0.6	300	5	0.3	3	0.7481895070701732	0.19855828230812905	0.48695652169678644	0.7773556230943971	3.313935170023957	2.187149330215304	0.6599855413164709
2	3	undersample	0.6	300	5	0.3	3	0.7623232456719968	0.23977056611578268	0.5304347825625709	0.8069908814528345	4.723096844448329	2.7482367624542117	0.581871768827608
2	1	undersample	0.6	300	10	0.1	1	0.7790129441358349	0.2099141274534282	0.6120689654644769	0.7857142857083153	5.78518487017582	2.8563217054596293	0.49373040131057605
2	2	undersample	0.6	300	10	0.1	1	0.7513017047707149	0.21042359106826888	0.5130434782162571	0.8047112461944932	4.341369964627363	2.627101878361064	0.6051319874492334
2	3	undersample	0.6	300	10	0.1	1	0.7534822254526232	0.21027296165013992	0.46956521735047263	0.844224924005743	4.797600631084292	3.014379445553856	0.6283097801111841
2	1	undersample	0.6	300	10	0.1	3	0.7740868357614505	0.210960869721986	0.6120689654644769	0.7750759878360557	5.436936655340364	2.7212254145906543	0.5005070930058376
2	2	undersample	0.6	300	10	0.1	3	0.7598850270913176	0.20191900385769757	0.5130434782162571	0.8047112461944932	4.341369964627363	2.627101878361064	0.6051319874492334
2	3	undersample	0.6	300	10	0.1	3	0.7416347297475883	0.21735331338897856	0.40869565213837433	0.8457446808446373	3.78955349672911	2.64947509026897	0.699152302417761
2	1	undersample	0.6	300	10	0.3	1	0.7696061733570905	0.2047279210617603	0.6120689654644769	0.7621580547054548	5.0559457950319695	2.573427235352511	0.5089902639624285
2	2	undersample	0.6	300	10	0.3	1	0.7651843531121978	0.24055919012978907	0.4956521738699433	0.8031914893555989	4.010717395594419	2.518448755404757	0.6279297359779022
2	3	undersample	0.6	300	10	0.3	1	0.764232853178274	0.21353699685970823	0.434782608657845	0.8396656534890603	4.028435755026205	2.7117245368941223	0.6731457720844612
2	1	undersample	0.6	300	10	0.3	3	0.7763075149355414	0.210468403374959	0.6206896551189061	0.7667173252221374	5.378146013178401	2.660676062220142	0.4947199280047556
2	2	undersample	0.6	300	10	0.3	3	0.7578168362627197	0.20822767682051452	0.5478260869088847	0.7986322188389162	4.805006992469366	2.720524885087766	0.5661854064523592
2	3	undersample	0.6	300	10	0.3	3	0.7637306726575921	0.21229746221560408	0.46956521735047263	0.8259878419390123	4.2020184989048825	2.6984619672453003	0.6421823049870866
2	1	undersample	0.6	500	5	0.1	1	0.7735496803270099	0.22943144328355888	0.6034482758100476	0.7659574468026904	4.980236908938151	2.5783697955030105	0.5177202998261345
2	2	undersample	0.6	500	5	0.1	1	0.7422162019294304	0.20566811083103673	0.48695652169678644	0.8031914893555989	3.873568273697577	2.474265443906428	0.6387561107342753
2	3	undersample	0.6	500	5	0.1	1	0.757664860578829	0.23795882524836812	0.4521739130041588	0.824468085100118	3.8768636438934516	2.5760209332978317	0.6644600200439735
2	1	undersample	0.6	500	5	0.1	3	0.7753249135310765	0.22037231526523088	0.6206896551189061	0.7530395136720894	4.989650113521675	2.5133155478225286	0.5037057590701765
2	2	undersample	0.6	500	5	0.1	3	0.7492202986652571	0.2163905771157855	0.4608695651773157	0.7857142857083153	3.134408449473884	2.150724537067071	0.6861659992283359
2	3	undersample	0.6	500	5	0.1	3	0.756330117615964	0.2436407450606809	0.434782608657845	0.8221884498417767	3.556870270733551	2.4451875247647537	0.6874547855499289
2	1	undersample	0.6	500	5	0.3	1	0.7680078084058275	0.21021775635695614	0.5775862068467599	0.7484802431554067	4.068992975709651	2.296384948558073	0.5643619739765324
2	2	undersample	0.6	500	5	0.3	1	0.7564953085767147	0.2118562933495361	0.5304347825625709	0.7864741641277624	4.160735256002989	2.484171320786874	0.5970510321692374
2	3	undersample	0.6	500	5	0.3	1	0.752398572750099	0.20457020335767667	0.48695652169678644	0.8130699088084113	4.128427488582164	2.6050193018281966	0.6309955225684658
2	1	undersample	0.6	500	5	0.3	3	0.7643328791531285	0.19706818427055944	0.6293103447733354	0.7370820668637	4.759376047919011	2.393561798279751	0.5029150305810677
2	2	undersample	0.6	500	5	0.3	3	0.7465970662085372	0.19838664828966826	0.4782608695236295	0.7849544072888682	3.3459951245904676	2.223997438190223	0.6646744307502472
2	3	undersample	0.6	500	5	0.3	3	0.7617748116823048	0.23511204974713334	0.521739130389414	0.8100303951306229	4.6516360963831165	2.746434637708569	0.5904233551991954
2	1	undersample	0.6	500	10	0.1	1	0.777381825804423	0.21033465017353056	0.6206896551189061	0.7819148936110797	5.866961989518195	2.8460890197201913	0.4851043804502809
2	2	undersample	0.6	500	10	0.1	1	0.7519096075062772	0.2130384319281932	0.5043478260431002	0.8077507598722816	4.275292735475052	2.6234059467490414	0.6136201814270883
2	3	undersample	0.6	500	10	0.1	1	0.7530262984009515	0.20862600481912214	0.4521739130041588	0.8389057750696133	4.298292619778524	2.8068907195813413	0.6530245669367769
2	1	undersample	0.6	500	10	0.1	3	0.7746370925479509	0.21217751875656346	0.6120689654644769	0.769756838899926	5.274880554827899	2.6583588235867555	0.5039656809678571
2	2	undersample	0.6	500	10	0.1	3	0.7612065547773226	0.20771252518330804	0.5130434782162571	0.8054711246139402	4.362443953223565	2.6373639945454728	0.6045611082228783
2	3	undersample	0.6	500	10	0.1	3	0.7430025109026034	0.2217770779707975	0.40869565213837433	0.8404255319085074	3.6401958411791004	2.5611592594653345	0.7035773169373732
2	1	undersample	0.6	500	10	0.3	1	0.7684925584320302	0.2040415135241905	0.6120689654644769	0.7598784194471134	4.992967409898294	2.5489959651490364	0.5105172347342208
2	2	undersample	0.6	500	10	0.3	1	0.7645962732919255	0.23953844226925283	0.48695652169678644	0.8016717325167046	3.836612560725426	2.455305556404086	0.6399670227774346
2	3	undersample	0.6	500	10	0.3	1	0.7646623496762257	0.2137367291204819	0.4434782608310019	0.8411854103279546	4.220768260420684	2.792427533405564	0.6615922312966692
2	1	undersample	0.6	500	10	0.3	3	0.7760258358662614	0.20842794433686546	0.6120689654644769	0.7629179331249019	5.077207728462776	2.5816753992202157	0.5084833015547684
2	2	undersample	0.6	500	10	0.3	3	0.7577904057089997	0.20693288541431032	0.5478260869088847	0.7993920972583634	4.827796936070936	2.7308299030778067	0.5656472074035287
2	3	undersample	0.6	500	10	0.3	3	0.7646227038456456	0.21424723553465477	0.4608695651773157	0.8297872340362479	4.167338450069463	2.7076085362444284	0.6497212854228128
2	1	undersample	0.8	100	5	0.1	1	0.8028639555602138	0.2520906760828755	0.7241379309720571	0.7112462006024982	6.465789171775564	2.507803905628135	0.38785734801210325
2	2	undersample	0.8	100	5	0.1	1	0.7674639883705564	0.23564067213336237	0.6695652173330813	0.7408814589609356	5.793717889392795	2.5840111201923883	0.4460022237164924
2	3	undersample	0.8	100	5	0.1	1	0.7598255583454474	0.20500518981665053	0.5739130434283555	0.7644376899637961	4.371033366889263	2.4363533324860702	0.5573861108522303
2	1	undersample	0.8	100	5	0.1	3	0.8039710198092443	0.2644898492128137	0.7241379309720571	0.7082066869247098	6.3710934558995245	2.481680949173778	0.38952197179980924
2	2	undersample	0.8	100	5	0.1	3	0.766307651645302	0.239927538202067	0.6260869564672968	0.7272036474108876	4.463561382629984	2.295070764599281	0.5141792670074997
2	3	undersample	0.8	100	5	0.1	3	0.7580547112462005	0.20201439777690552	0.5391304347357279	0.7598784194471134	3.701934392045805	2.2452393118601504	0.6065043399107937
2	1	undersample	0.8	100	5	0.3	1	0.7754035216434336	0.22883344244486029	0.7413793102809156	0.6930091185357674	6.471286835570881	2.4149879716131366	0.37318511267739596
2	2	undersample	0.8	100	5	0.3	1	0.7513743887934453	0.2169165490731509	0.6347826086404538	0.7370820668637	4.87269452377169	2.4143753791325473	0.4954908046517072
2	3	undersample	0.8	100	5	0.3	1	0.729483282674772	0.1724486843055654	0.5826086956015123	0.7446808510581712	4.071180377166598	2.281883968348228	0.5604968869555558
2	1	undersample	0.8	100	5	0.3	3	0.7910923907347239	0.24218885307736732	0.7413793102809156	0.6983282674718972	6.635935881568342	2.4575696220929646	0.37034257105461693
2	2	undersample	0.8	100	5	0.3	3	0.7448262191092905	0.20992867742843024	0.5478260869088847	0.7363221884442529	3.3832297443070734	2.0776343026372532	0.6140978963373592
2	3	undersample	0.8	100	5	0.3	3	0.7587220827276331	0.2245720733876143	0.6260869564672968	0.7522796352526423	5.0848906132992555	2.5273938694216147	0.4970399583350814
2	1	undersample	0.8	100	10	0.1	1	0.7697175348495965	0.2181492795852417	0.6982758620087693	0.6854103343412963	5.042235822026003	2.219640109125273	0.44020948980744995
2	2	undersample	0.8	100	10	0.1	1	0.7575393154486586	0.18675913775557357	0.6608695651599245	0.723404255313652	5.096646718826864	2.389297572225331	0.4687979475667538
2	3	undersample	0.8	100	10	0.1	1	0.7582595480375315	0.20134638904165747	0.5826086956015123	0.7727963525777144	4.747700432318176	2.564257557344965	0.5401051617352997
2	1	undersample	0.8	100	10	0.1	3	0.7867230898228696	0.2185677502599197	0.7155172413176278	0.7006079027302387	5.885709631323138	2.389900147477586	0.4060513070338517
2	2	undersample	0.8	100	10	0.1	3	0.7528875379939209	0.1811582460860848	0.5913043477746692	0.7272036474108876	3.856812501380322	2.1675668332326543	0.5620098964854461
2	3	undersample	0.8	100	10	0.1	3	0.7596339368309766	0.21509535510190028	0.5826086956015123	0.7553191489304307	4.308876613533647	2.381096310740304	0.5526025647085855
2	1	undersample	0.8	100	10	0.3	1	0.774859815532963	0.21153317195709553	0.7327586206264863	0.6914893616968733	6.145717192364419	2.375148555347481	0.3864721430464208
2	2	undersample	0.8	100	10	0.3	1	0.7547971455001983	0.18696611567056592	0.6173913042941399	0.7287234042497818	4.334670047758803	2.275873743652675	0.5250396628187862
2	3	undersample	0.8	100	10	0.3	1	0.7389916743755782	0.1832488775652993	0.5565217390820416	0.7598784194471134	3.9712085545880176	2.3176663864362843	0.5836173836920632
2	1	undersample	0.8	100	10	0.3	3	0.7743554134786711	0.19272058978189885	0.7499999999353448	0.70288753798858	7.097186360697298	2.5242965899678462	0.35567567071015604
2	2	undersample	0.8	100	10	0.3	3	0.7677547244614775	0.19371566465973544	0.6434782608136106	0.7279635258303346	4.8298131149398795	2.365411620348255	0.4897521944965707
2	3	undersample	0.8	100	10	0.3	3	0.7400026430553719	0.188188327806743	0.5565217390820416	0.743920972638724	3.6455458969171937	2.173242077198617	0.596136244665286
2	1	undersample	0.8	300	5	0.1	1	0.7796352583586625	0.2169154443566707	0.7327586206264863	0.6884498480190848	6.059008389942191	2.351976375064037	0.38817842179888334
2	2	undersample	0.8	300	5	0.1	1	0.7540372670807454	0.1997627614277842	0.608695652120983	0.7226443768942049	4.052967870625788	2.1946395871065683	0.541489500196317
2	3	undersample	0.8	300	5	0.1	1	0.7501057222148804	0.19439613731238217	0.5391304347357279	0.7659574468026904	3.8284732353064674	2.303557213570653	0.6016908134664083
2	1	undersample	0.8	300	5	0.1	3	0.7842600356356775	0.23523792157845996	0.6896551723543402	0.7059270516663684	5.334481539796761	2.3451839171553908	0.43962732766339735
2	2	undersample	0.8	300	5	0.1	3	0.7576978987709792	0.22339902223679572	0.6173913042941399	0.7188449847969693	4.125675507766227	2.1959106149651877	0.5322547955055653
2	3	undersample	0.8	300	5	0.1	3	0.7525241178802695	0.21092841844742796	0.5999999999478262	0.7537993920915366	4.592592379292419	2.437036937782602	0.5306451543239622
2	1	undersample	0.8	300	5	0.3	1	0.7701433287915312	0.2258914152895289	0.7155172413176278	0.6945288753746617	5.718528322922254	2.3423399470958617	0.4096053665628445
2	2	undersample	0.8	300	5	0.3	1	0.7560658120787631	0.22458709590743797	0.6173913042941399	0.730243161088676	4.3681816315831625	2.2886955670849063	0.5239469684262182
2	3	undersample	0.8	300	5	0.3	1	0.7506541562045723	0.21325687184351447	0.5739130434283555	0.7598784194471134	4.262464281022888	2.3900934610124183	0.5607304274733326
2	1	undersample	0.8	300	5	0.3	3	0.7675296090556546	0.2062367772651509	0.7155172413176278	0.6876899695996377	5.538228772894459	2.29104783310962	0.41367879003849023
2	2	undersample	0.8	300	5	0.3	3	0.743934187921237	0.1947548130718794	0.5913043477746692	0.7196048632164165	3.713082941185172	2.1088251867321146	0.5679445310015545
2	3	undersample	0.8	300	5	0.3	3	0.7410466499273161	0.20740576148082498	0.5565217390820416	0.7522796352526423	3.8108984238760977	2.2465723283747687	0.5895125087014983
2	1	undersample	0.8	300	10	0.1	1	0.774715700660308	0.2212411068969621	0.7068965516631986	0.6998480243107915	5.623380248370739	2.355128686022263	0.4188101330104454
2	2	undersample	0.8	300	10	0.1	1	0.7604532839962997	0.18658924666005716	0.608695652120983	0.7241641337330991	4.083868824702027	2.206731264833746	0.5403531109146406
2	3	undersample	0.8	300	10	0.1	1	0.7477798334875116	0.20834474947025877	0.5565217390820416	0.7727963525777144	4.268345257285576	2.44944005477728	0.5738617343367232
2	1	undersample	0.8	300	10	0.1	3	0.7739689235929148	0.20312767294258446	0.7241379309720571	0.6869300911801905	5.759708492372555	2.3130230259804745	0.40158681145868247
2	2	undersample	0.8	300	10	0.1	3	0.7569710585436764	0.1976862568336017	0.608695652120983	0.7104863221830511	3.817439338342538	2.102476248051676	0.5507556305505404
2	3	undersample	0.8	300	10	0.1	3	0.7427249900885423	0.19859203696724734	0.5565217390820416	0.7743161094166086	4.305538839299888	2.4659345998692705	0.5727354110257802
2	1	undersample	0.8	300	10	0.3	1	0.7820262551095274	0.2332922378238641	0.7241379309720571	0.7006079027302387	6.142766221881384	2.418694125158039	0.39374672197594845
2	2	undersample	0.8	300	10	0.3	1	0.7393881326813797	0.1862144126996131	0.521739130389414	0.7408814589609356	3.1191680945540656	2.0135151585914715	0.645529534273995
2	3	undersample	0.8	300	10	0.3	1	0.7436038059997356	0.1885812813995534	0.521739130389414	0.7651975683832433	3.5551631207259318	2.2220345188786146	0.6250161829067534
2	1	undersample	0.8	300	10	0.3	3	0.7621842574153652	0.18987510786546025	0.7241379309720571	0.6876899695996377	5.7801092419883	2.3186508190506996	0.40114306913203157
2	2	undersample	0.8	300	10	0.3	3	0.76052596801903	0.19819394234182533	0.6173913042941399	0.7241641337330991	4.2363509381068525	2.238255997188514	0.5283452640080947
2	3	undersample	0.8	300	10	0.3	3	0.7353442579622043	0.18281549095747102	0.521739130389414	0.756838905769325	3.3954543962242223	2.1456520854357763	0.6319189719841968
2	1	undersample	0.8	500	5	0.1	1	0.779851430667645	0.22154062452140394	0.7327586206264863	0.6861702127607434	5.99507901862567	2.334891801455832	0.3894680510883907
2	2	undersample	0.8	500	5	0.1	1	0.7535284789216334	0.20330936798297433	0.5999999999478262	0.723404255313652	3.923076763563498	2.169230690572998	0.5529411689033139
2	3	undersample	0.8	500	5	0.1	1	0.7456521739130435	0.2063832713529368	0.5478260869088847	0.7674772036415846	3.9988685896344203	2.3560101285912327	0.5891691701771913
2	1	undersample	0.8	500	5	0.1	3	0.7747943087726652	0.22849813920601963	0.6810344826999108	0.7066869300858155	5.144237283663119	2.3218687789142005	0.45135334927988907
2	2	undersample	0.8	500	5	0.1	3	0.7566935377296155	0.21486756490910083	0.6347826086404538	0.7188449847969693	4.443886559002645	2.257767252006461	0.5080613957153561
2	3	undersample	0.8	500	5	0.1	3	0.7497819479318091	0.20082603051604253	0.5913043477746692	0.7583586626082193	4.540612659614003	2.447032985691678	0.538921313868154
2	1	undersample	0.8	500	5	0.3	1	0.7699271564825491	0.22482337901225719	0.6896551723543402	0.6846504559218493	4.824631670359407	2.1869546458385924	0.4532894419750307
2	2	undersample	0.8	500	5	0.3	1	0.7569380203515264	0.22584041805907246	0.6260869564672968	0.7348024316053587	4.639434726177162	2.3608321020775502	0.5088620047530015
2	3	undersample	0.8	500	5	0.3	1	0.7501453680454606	0.21649511612987168	0.608695652120983	0.763677811544349	5.026795037761427	2.575702393168168	0.5123945423577982
2	1	undersample	0.8	500	5	0.3	3	0.7683549942354051	0.20958966825728942	0.7241379309720571	0.6854103343412963	5.719202656168523	2.301849002055839	0.4024772478347348
2	2	undersample	0.8	500	5	0.3	3	0.7405907228756441	0.19575832687387887	0.5826086956015123	0.7211246200553106	3.609389049060072	2.089136283115781	0.578806057929922
2	3	undersample	0.8	500	5	0.3	3	0.7378551605656138	0.20411161247107082	0.521739130389414	0.7553191489304307	3.3675887858580866	2.132325054394302	0.6331904387117984
2	1	undersample	0.8	500	10	0.1	1	0.7759668797819934	0.2201064057294381	0.7241379309720571	0.7051671732469212	6.27835022893838	2.4560966103599906	0.3912009457923782
2	2	undersample	0.8	500	10	0.1	1	0.7607902735562311	0.18773030825571657	0.608695652120983	0.7256838905719933	4.115112171608059	2.2189569223646486	0.5392214813785808
2	3	undersample	0.8	500	10	0.1	1	0.7475683890577508	0.20559379027490982	0.5652173912551985	0.7727963525777144	4.4217389134108895	2.487712555633175	0.5626095434695819
2	1	undersample	0.8	500	10	0.1	3	0.7762420081752437	0.2040548789981427	0.7327586206264863	0.6846504559218493	5.952972926656056	2.323639311203504	0.39033257505154234
2	2	undersample	0.8	500	10	0.1	3	0.7571560724197172	0.1976926115823759	0.6173913042941399	0.7135258358608395	4.019110040204114	2.155137740249597	0.5362226160767287
2	3	undersample	0.8	500	10	0.1	3	0.7443901149729086	0.19858552959964715	0.5652173912551985	0.7743161094166086	4.460269139762206	2.504464827992228	0.5615053049294374
2	1	undersample	0.8	500	10	0.3	1	0.7819017922649618	0.2325262197163507	0.7241379309720571	0.6998480243107915	6.120569346449824	2.4125708490959767	0.3941742428406062
2	2	undersample	0.8	500	10	0.3	1	0.7389916743755782	0.18638311469903232	0.5391304347357279	0.7416413373803827	3.358046475404016	2.0867518371620224	0.621418380855046
2	3	undersample	0.8	500	10	0.3	1	0.7438482886216466	0.18837151961845702	0.5130434782162571	0.7659574468026904	3.448051790778585	2.1920947677527174	0.6357487840335527
2	1	undersample	0.8	500	10	0.3	3	0.7626559060895084	0.19036164839299363	0.7241379309720571	0.6816109422440607	5.619629836801067	2.27438063773956	0.40472071072174676
2	2	undersample	0.8	500	10	0.3	3	0.7609752874322717	0.19805079775016612	0.6173913042941399	0.723404255313652	4.22027954517096	2.232106942473665	0.5289002485214397
2	3	undersample	0.8	500	10	0.3	3	0.737101889784591	0.1845498155388076	0.5565217390820416	0.7553191489304307	3.873827618094231	2.2744800580205893	0.5871402249956766
2	1	undersample	1.0	100	5	0.1	1	0.7891992453621213	0.24720421797285375	0.7758620688986326	0.6344984802383398	6.009115382254848	2.1227327540997276	0.35325211099741677
2	2	undersample	1.0	100	5	0.1	1	0.7577441522399895	0.220213605919406	0.7217391303720228	0.66337386017733	5.111385241822233	2.1440376237919274	0.41946311444795653
2	3	undersample	1.0	100	5	0.1	1	0.7704043874719176	0.2199778436910317	0.6956521738525521	0.6945288753746617	5.196872563453778	2.277309031852625	0.43820758582743224
2	1	undersample	1.0	100	5	0.1	3	0.7963067288544178	0.24447219644650556	0.8275862068252081	0.6367781154966811	8.415062346800434	2.2784590338555324	0.2707596041247659
2	2	undersample	1.0	100	5	0.1	3	0.7607308048103609	0.21981331728236014	0.7478260868914934	0.6626139817578829	5.8241687566776	2.216529507128356	0.380574386060731
2	3	undersample	1.0	100	5	0.1	3	0.7707281617549887	0.2202420375524466	0.6782608695062382	0.6914893616968733	4.725069709712292	2.1985006781348235	0.4652842742965569
2	1	undersample	1.0	100	5	0.3	1	0.7780630961115187	0.2217668863924852	0.7758620688986326	0.6231003039466331	5.722704493239556	2.058537208805291	0.35971403975341953
2	2	undersample	1.0	100	5	0.3	1	0.7369631293775605	0.1996214111530385	0.6347826086404538	0.6861702127607434	3.8002419926457622	2.0226970613517308	0.5322547951587396
2	3	undersample	1.0	100	5	0.3	1	0.739176688251619	0.2135871193437806	0.6260869564672968	0.7051671732469212	4.0047948575842085	2.1235319761605864	0.5302473688736218
2	1	undersample	1.0	100	5	0.3	3	0.7797204171470496	0.23808970889119976	0.7758620688986326	0.6284194528827628	5.854176267451557	2.0880050208166323	0.3566693018595802
2	2	undersample	1.0	100	5	0.3	3	0.7454935905907228	0.20520245384096503	0.6608695651599245	0.6648936170162243	3.8665037323895715	1.972118643501739	0.5100521663321648
2	3	undersample	1.0	100	5	0.3	3	0.7477005418263514	0.1912157806555994	0.6434782608136106	0.7036474164080271	4.285428223308539	2.171326570873784	0.5066766761392965
2	1	undersample	1.0	100	10	0.1	1	0.7616929567131329	0.19373204535697686	0.7672413792442033	0.6193009118493975	5.362238286957788	2.015348559981844	0.37584090793974184
2	2	undersample	1.0	100	10	0.1	1	0.751863354037267	0.18330302076860305	0.7130434781988658	0.6671732522745656	4.981043117378342	2.1423862764876955	0.4301079465067671
2	3	undersample	1.0	100	10	0.1	1	0.746854764107308	0.19566885629424982	0.6608695651599245	0.6907294832774261	4.352296184709669	2.1368656501585965	0.4909743078016598
2	1	undersample	1.0	100	10	0.1	3	0.7652958285295043	0.1966342216414377	0.8017241378619204	0.6291793313022099	6.860655440904111	2.162026510164786	0.3151340947204478
2	2	undersample	1.0	100	10	0.1	3	0.7585370688515924	0.19080753459484429	0.6869565216793951	0.676291793307931	4.584637280091321	2.122147311240079	0.46288225997923127
2	3	undersample	1.0	100	10	0.1	3	0.7584709924672921	0.18359457249488517	0.6782608695062382	0.6808510638246137	4.49729712594353	2.125217324494953	0.4725543409756615
2	1	undersample	1.0	100	10	0.3	1	0.7537928414212346	0.18298243533997266	0.8017241378619204	0.6238601823660801	6.706455578115113	2.131452398713286	0.31782098708059836
2	2	undersample	1.0	100	10	0.3	1	0.7465640280163869	0.1685162228201867	0.7130434781988658	0.6755319148884839	5.173372868676396	2.1975765535708542	0.4247860259876018
2	3	undersample	1.0	100	10	0.3	1	0.7392890181049293	0.18849735565937523	0.6260869564672968	0.7021276595691328	3.9468437024003125	2.1018632832542963	0.5325428119962262
2	1	undersample	1.0	100	10	0.3	3	0.7744929776752961	0.20282379229362962	0.7931034482074911	0.6299392097216571	6.525324845506548	2.1431706563109487	0.3284389117475929
2	2	undersample	1.0	100	10	0.3	3	0.7479252015329722	0.1697602097601766	0.6521739129867675	0.6816109422440607	4.014021332771644	2.048355232745273	0.5103000265299262
2	3	undersample	1.0	100	10	0.3	3	0.7421963790141403	0.1802150468553227	0.6347826086404538	0.6876899695996377	3.827192537596979	2.032539869120767	0.5310785414848854
2	1	undersample	1.0	300	5	0.1	1	0.7770018865946967	0.2517675511794299	0.7758620688986326	0.6337386018188926	5.989466723773882	2.1183287443567838	0.3536756746729843
2	2	undersample	1.0	300	5	0.1	1	0.7581868640148012	0.23423352660257263	0.6869565216793951	0.6724924012106954	4.505993644102589	2.097528433671704	0.4654974139515259
2	3	undersample	1.0	300	5	0.1	1	0.7417734901546188	0.20705377152410853	0.6521739129867675	0.6937689969552145	4.247828620740227	2.1296795073181856	0.5013572003450508
2	1	undersample	1.0	300	5	0.1	3	0.7778665758306257	0.2338961778233805	0.7931034482074911	0.6291793313022099	6.504098087997532	2.1387789132812935	0.3288355770936406
2	2	undersample	1.0	300	5	0.1	3	0.7603673846967094	0.21383603383532684	0.6695652173330813	0.6778115501468251	4.26290947448697	2.0781787703948496	0.4875024300195486
2	3	undersample	1.0	300	5	0.1	3	0.751856746398837	0.20660866464911837	0.6695652173330813	0.696808510633003	4.656971189495759	2.208390468502577	0.47421174236896707
2	1	undersample	1.0	300	5	0.3	1	0.7795894036264543	0.23117729381705224	0.7844827585530618	0.6344984802383398	6.318918656932077	2.1463186735897244	0.3396654913488957
2	2	undersample	1.0	300	5	0.3	1	0.7446940663406898	0.2103484194400947	0.6608695651599245	0.66337386017733	3.8402499110288435	1.9632151735926084	0.5112206707047727
2	3	undersample	1.0	300	5	0.3	1	0.7418659970926391	0.19331700272417351	0.6521739129867675	0.696808510633003	4.309210358516782	2.1510296771129	0.4991702551186604
2	1	undersample	1.0	300	5	0.3	3	0.7737330992558432	0.2291463530589855	0.7586206895897741	0.6382978723355753	5.546218272188865	2.09736302496945	0.3781609137210397
2	2	undersample	1.0	300	5	0.3	3	0.7543213955332364	0.22925902207562696	0.7043478260257089	0.6679331306940127	4.791963742815726	2.1211023137802267	0.44263737784757184
2	3	undersample	1.0	300	5	0.3	3	0.7379939209726444	0.20253511509539068	0.6347826086404538	0.6892097264385318	3.8544066575507463	2.0424789390653726	0.5299074752582499
2	1	undersample	1.0	300	10	0.1	1	0.7691083219788282	0.21651326116277925	0.7931034482074911	0.6238601823660801	6.357912196305116	2.1085335557163685	0.3316392908607035
2	2	undersample	1.0	300	10	0.1	1	0.756845513413506	0.18690091161666622	0.6956521738525521	0.6618541033384359	4.4738361127044115	2.0572544577592677	0.4598412550649529
2	3	undersample	1.0	300	10	0.1	1	0.7462402537333157	0.20303063365213914	0.6521739129867675	0.6922492401163204	4.217592431375039	2.119162571821573	0.5024578747536185
2	1	undersample	1.0	300	10	0.1	3	0.7784364846452154	0.20898118103792201	0.7931034482074911	0.6170212765910561	6.175925677879644	2.070881171776755	0.3353150957490935
2	2	undersample	1.0	300	10	0.1	3	0.7532641733844323	0.18628878450041203	0.7217391303720228	0.6580547112412003	4.991527587941485	2.1106859283979245	0.4228536938434711
2	3	undersample	1.0	300	10	0.1	3	0.7409673582661556	0.17117275182594732	0.6347826086404538	0.6937689969552145	3.937669709361955	2.0728880537897005	0.5264250603560363
2	1	undersample	1.0	300	10	0.3	1	0.7767071061733571	0.21241203446466608	0.7844827585530618	0.6238601823660801	6.037252284221622	2.0856147127194515	0.3454575946408086
2	2	undersample	1.0	300	10	0.3	1	0.7549887670146689	0.1987505962042845	0.6869565216793951	0.6846504559218493	4.7643237753859955	2.178396997222808	0.45723108929621
2	3	undersample	1.0	300	10	0.3	1	0.7354631954539448	0.17444048850649	0.5913043477746692	0.6990881458913444	3.3612721755246575	1.9650416560549984	0.5846124680860023
2	1	undersample	1.0	300	10	0.3	3	0.7761568493868567	0.21560251131588393	0.7931034482074911	0.6238601823660801	6.357912196305116	2.1085335557163685	0.3316392908607035
2	2	undersample	1.0	300	10	0.3	3	0.7635324435046914	0.19253203226584542	0.7217391303720228	0.6770516717273781	5.437720366037218	2.2348439203386006	0.4109891122610369
2	3	undersample	1.0	300	10	0.3	3	0.73682436897053	0.1812749876755896	0.608695652120983	0.6998480243107915	3.6270040846291476	2.0279581050356774	0.559127594413225
2	1	undersample	1.0	500	5	0.1	1	0.7774080285085421	0.2452896338556111	0.8103448275163496	0.6367781154966811	7.490680523589744	2.230991137316875	0.2978355645237045
2	2	undersample	1.0	500	5	0.1	1	0.7553587947667504	0.2271956525181316	0.6956521738525521	0.6709726443718012	4.661167754978901	2.1142684363787527	0.4535919968786118
2	3	undersample	1.0	500	5	0.1	1	0.7424342539976212	0.20321971357295918	0.6521739129867675	0.6975683890524501	4.324748574793777	2.1564342741127347	0.4986264966786138
2	1	undersample	1.0	500	5	0.1	3	0.7729666701603606	0.22506313970810196	0.7931034482074911	0.6329787233994455	6.6111108302750905	2.1609194811380537	0.32686177414106804
2	2	undersample	1.0	500	5	0.1	3	0.7541231663803357	0.21029658709886764	0.6608695651599245	0.6732522796301426	4.015265210719053	2.022568188650806	0.5037196903205187
2	3	undersample	1.0	500	5	0.1	3	0.7461213162415752	0.1979373910466232	0.6434782608136106	0.6998480243107915	4.208335742327073	2.1438414253234304	0.5094273638097606
2	1	undersample	1.0	500	5	0.3	1	0.7785478461377215	0.2286988925671761	0.7931034482074911	0.6352583586577868	6.676388603028	2.1744252275246025	0.3256888252092652
2	2	undersample	1.0	500	5	0.3	1	0.7438879344522268	0.21064957942136328	0.6608695651599245	0.6626139817578829	3.827211695687988	1.9587935179273845	0.5118069329329719
2	3	undersample	1.0	500	5	0.3	1	0.7422095942910004	0.19691574493210873	0.6521739129867675	0.696048632213556	4.29374983331841	2.1456521030971745	0.49971520080419224
2	1	undersample	1.0	500	5	0.3	3	0.7711717849282044	0.227975608673588	0.7499999999353448	0.6306990881411042	5.123456601497588	2.0308641423373115	0.39638553598934034
2	2	undersample	1.0	500	5	0.3	3	0.7539381525042951	0.22489640938378125	0.7043478260257089	0.6679331306940127	4.791963742815726	2.1211023137802267	0.44263737784757184
2	3	undersample	1.0	500	5	0.3	3	0.7384564556627461	0.19767884714617676	0.6260869564672968	0.6892097264385318	3.7131971129701467	2.0144997755165317	0.5425243199042519
2	1	undersample	1.0	500	10	0.1	1	0.7693900010481081	0.2187652520433101	0.7844827585530618	0.6253799392049744	6.0765109122672865	2.0940756241068934	0.3446180865263083
2	2	undersample	1.0	500	10	0.1	1	0.7578432668164398	0.18793949946758104	0.7130434781988658	0.6671732522745656	4.981043117378342	2.1423862764876955	0.4301079465067671
2	3	undersample	1.0	500	10	0.1	1	0.7457182502973436	0.1999995842944573	0.6521739129867675	0.6930091185357674	4.232673105032511	2.124408023561025	0.5019069341094264
2	1	undersample	1.0	500	10	0.1	3	0.7780892988156378	0.20922030641674016	0.7931034482074911	0.6208206686882917	6.27621884938364	2.0916314835715486	0.3332629838130597
2	2	undersample	1.0	500	10	0.1	3	0.7519822915290075	0.1851379986085983	0.7130434781988658	0.6603343464995416	4.830723158991379	2.099250983601124	0.4345624591188954
2	3	undersample	1.0	500	10	0.1	3	0.7404783930223339	0.17270805894928412	0.6347826086404538	0.6998480243107915	4.052621905645098	2.1148705952514923	0.5218524214606265
2	1	undersample	1.0	500	10	0.3	1	0.7767726129336547	0.21238540126087746	0.7844827585530618	0.6238601823660801	6.037252284221622	2.0856147127194515	0.3454575946408086
2	2	undersample	1.0	500	10	0.3	1	0.7548566142460684	0.19809967294346775	0.6869565216793951	0.6838905775024021	4.747595967926908	2.1731604661452657	0.45773912383244386
2	3	undersample	1.0	500	10	0.3	1	0.7360182370820669	0.1748264339145263	0.5913043477746692	0.6983282674718972	3.3491611415778477	1.9600919291258618	0.5852486078680637
2	1	undersample	1.0	500	10	0.3	3	0.7764188764280474	0.2135172459738235	0.7931034482074911	0.6208206686882917	6.27621884938364	2.0916314835715486	0.3332629838130597
2	2	undersample	1.0	500	10	0.3	3	0.7633209990749307	0.19235395760182453	0.7217391303720228	0.676291793307931	5.418867150096418	2.2295978080117287	0.4114508977736031
2	3	undersample	1.0	500	10	0.3	3	0.7372935112990618	0.1815644848976001	0.608695652120983	0.6983282674718972	3.6008954729801195	2.0177416917472106	0.5603444117938704
2	1	smote	0.6	100	5	0.1	1	0.7494104391573211	0.220236666567689	0.3448275861771701	0.8943768996892525	4.4566447762940715	3.264698276377899	0.7325462081198706
2	2	smote	0.6	100	5	0.1	1	0.7494449583718779	0.21349308948408005	0.3391304347531191	0.8784194528808631	3.7075654767336057	2.789347596267427	0.7523393927082331
2	3	smote	0.6	100	5	0.1	1	0.72630500858993	0.18985283589715946	0.3391304347531191	0.8761398176225218	3.6298834580203274	2.738009914594514	0.7542969106200836
2	1	smote	0.6	100	5	0.1	3	0.7505895608426789	0.20920577234417587	0.36206896548602857	0.8822188449780987	4.251263794994404	3.0740820522424115	0.7230983909653669
2	2	smote	0.6	100	5	0.1	3	0.7577045064094092	0.24048095743473374	0.3826086956189036	0.8776595744614161	4.445804889537755	3.127409951865308	0.7034519024365969
2	3	smote	0.6	100	5	0.1	3	0.7327408484207744	0.19963843718135668	0.34782608692627603	0.863981762911368	3.3877092418338846	2.5572016576542564	0.7548468422847475
2	1	smote	0.6	100	5	0.3	1	0.7294767319987423	0.20303919812515892	0.2672413792873068	0.9194528875310073	4.163151528572487	3.3178265231037103	0.7969506895680667
2	2	smote	0.6	100	5	0.3	1	0.7312475221355887	0.22638255317910694	0.28695652171417774	0.9300911854032669	5.354187979888749	4.1047253099945165	0.7666382412927395
2	3	smote	0.6	100	5	0.3	1	0.7103872076119995	0.17746005426400444	0.2956521738873346	0.9171732522726659	4.6480909445633	3.5695248975050102	0.7679550365078897
2	1	smote	0.6	100	5	0.3	3	0.7310685462739753	0.19964821006896494	0.2672413792873068	0.9164133738532189	3.998502188222046	3.1971783003448224	0.799593975408437
2	2	smote	0.6	100	5	0.3	3	0.7349940531254129	0.22650246042888464	0.34782608692627603	0.9194528875310073	6.088049537625053	4.318293146476767	0.7093064960967511
2	3	smote	0.6	100	5	0.3	3	0.7137967490418924	0.17613652393280535	0.3217391304068053	0.8996960486253823	4.254855820644745	3.20764131343892	0.7538777824918876
2	1	smote	0.6	100	10	0.1	1	0.7472683680955875	0.19804452884011245	0.27586206894173604	0.9270516717254784	4.84126916677549	3.7816086763155985	0.7811192680331042
2	2	smote	0.6	100	10	0.1	1	0.7659045857010705	0.2198743174057811	0.2260869565020794	0.9293313069838197	3.8417295461814174	3.1992515336005902	0.8327633313915266
2	3	smote	0.6	100	10	0.1	1	0.7233712171269988	0.19429614195718786	0.3217391304068053	0.9148936170143246	5.099358361028172	3.780434337770119	0.7413548958764088
2	1	smote	0.6	100	10	0.1	3	0.7473993816161828	0.1940638777456432	0.3275862068683115	0.9171732522726659	5.3947299843327015	3.9550770289321977	0.7331371517149471
2	2	smote	0.6	100	10	0.1	3	0.7699022069512357	0.22126249386804814	0.24347826084839322	0.9148936170143246	3.459769703688643	2.860869228582793	0.8268958453896431
2	3	smote	0.6	100	10	0.1	3	0.7348024316109423	0.20623273432961053	0.3217391304068053	0.8989361702059352	4.219297818283355	3.1835237119666626	0.7545150418106582
2	1	smote	0.6	100	10	0.3	1	0.7184191908604968	0.18793606443083258	0.22413793101516052	0.944528875372762	4.919024979392972	4.040622794564255	0.8214275719885924
2	2	smote	0.6	100	10	0.3	1	0.7357010704374256	0.2116392461512855	0.2086956521557656	0.9460486322116562	4.624670238785925	3.8682172858401866	0.8364309323401561
2	3	smote	0.6	100	10	0.3	1	0.7248579357737543	0.2105517049440673	0.2173913043289225	0.9369300911782908	4.126505363506677	3.446830254268454	0.8352903751164173
2	1	smote	0.6	100	10	0.3	3	0.7147573629598574	0.17807963013404443	0.21551724136073128	0.9331306990810553	3.8336657549851414	3.2229618998462444	0.8406997551412977
2	2	smote	0.6	100	10	0.3	3	0.7479582397251223	0.21738576220797892	0.26956521736786393	0.9407294832755264	5.8574471045700625	4.548048284115499	0.7764557057617433
2	3	smote	0.6	100	10	0.3	3	0.7039976212501652	0.18880116171101685	0.1999999999826087	0.9194528875310073	2.8537732282664656	2.483018559224141	0.8700826351905778
2	1	smote	0.6	300	5	0.1	1	0.7080036159731685	0.2196724916387025	0.16379310343415576	0.9589665653422572	4.577700291069258	3.991697621302405	0.871987531231107
2	2	smote	0.6	300	5	0.1	1	0.7176093564160169	0.22519315816033483	0.2086956521557656	0.9642857142783869	7.120877111806865	5.843476622989101	0.8206119077790959
2	3	smote	0.6	300	5	0.1	1	0.7076978987709792	0.20078215574367564	0.2173913043289225	0.9475683890505505	5.020127857925508	4.14618698396745	0.825912616392906
2	1	smote	0.6	300	5	0.1	3	0.7031561157111413	0.2048151517136111	0.18965517239744353	0.9536474164061274	4.8151367283944735	4.091576278538903	0.8497320971717874
2	2	smote	0.6	300	5	0.1	3	0.7268996960486322	0.23534554396631782	0.2086956521557656	0.9680851063756225	7.999997475315277	6.53912838377986	0.8173912959294003
2	3	smote	0.6	300	5	0.1	3	0.7152173913043478	0.19005815585633734	0.2086956521557656	0.9399696048560794	4.129641815366516	3.4764991449820424	0.8418403481748636
2	1	smote	0.6	300	5	0.3	1	0.7002869196101038	0.22173332652994804	0.20689655170630203	0.9658054711172812	7.368113771391102	6.050572941367057	0.8211834202640941
2	2	smote	0.6	300	5	0.3	1	0.720820668693009	0.20704878878255867	0.1913043478094518	0.9635258358589398	6.249102217784232	5.244926096739065	0.8393087281116288
2	3	smote	0.6	300	5	0.3	1	0.719717193075195	0.20036780124626805	0.2086956521557656	0.9513677811477861	5.159339589279515	4.291303464415758	0.8317544016174421
2	1	smote	0.6	300	5	0.3	3	0.6924064563462949	0.19267815671869665	0.15517241377972651	0.9620060790200456	4.650611014838763	4.084136854951799	0.8781935955112956
2	2	smote	0.6	300	5	0.3	3	0.7334676886480771	0.2265361384449797	0.1652173912899811	0.9559270516644687	4.292743273427128	3.748724785664863	0.8732701920337812
2	3	smote	0.6	300	5	0.3	3	0.6980243161094226	0.20411915172421652	0.1999999999826087	0.9498480243088918	4.734847533147686	3.9878779917993987	0.8422399911576067
2	1	smote	0.6	300	10	0.1	1	0.7220744680851063	0.19237207251587995	0.15517241377972651	0.9635258358589398	4.852039479572715	4.254309177217086	0.8768084321258115
2	2	smote	0.6	300	10	0.1	1	0.7590128188185542	0.22589927307457353	0.1652173912899811	0.9620060790200456	5.011248673856973	4.348520593385033	0.8677518970387974
2	3	smote	0.6	300	10	0.1	1	0.7137703184881724	0.18964732237097817	0.1826086956362949	0.9468085106311034	3.9765949920277888	3.4330428320859503	0.8633121550478505
2	1	smote	0.6	300	10	0.1	3	0.7195786605177654	0.21152293985518106	0.16379310343415576	0.9528875379866802	3.9617550573620743	3.476639973123205	0.877550450032256
2	2	smote	0.6	300	10	0.1	3	0.7499603541694199	0.23345305890859444	0.2086956521557656	0.9635258358589398	6.967031042162358	5.721737560078981	0.821259078046653
2	3	smote	0.6	300	10	0.1	3	0.7112263776926127	0.18179687369024428	0.17391304346313802	0.9422492401144207	3.4349024487726	3.01144112550723	0.8767180832848074
2	1	smote	0.6	300	10	0.3	1	0.7078791531286028	0.174523177972065	0.14655172412529727	0.9536474164061274	3.5328689148710284	3.16167257887097	0.894930612973989
2	2	smote	0.6	300	10	0.3	1	0.7517840623761067	0.20804643186950506	0.1913043478094518	0.9544072948255745	4.951970232118026	4.1959411076434625	0.8473276012261282
2	3	smote	0.6	300	10	0.3	1	0.7021078366591781	0.21020912474203157	0.2086956521557656	0.9384498480171851	4.021163362070647	3.3906596738776167	0.8432036523679072
2	1	smote	0.6	300	10	0.3	3	0.7046103657897496	0.19164764559617573	0.20689655170630203	0.950607902728339	5.020734760767239	4.188858567389164	0.834311852104631
2	2	smote	0.6	300	10	0.3	3	0.7380798202722346	0.22728783360541124	0.1565217391168242	0.9544072948255745	3.8845352261652546	3.433042724435561	0.8837717991244085
2	3	smote	0.6	300	10	0.3	3	0.7157063565481697	0.1963029732657279	0.1999999999826087	0.9392097264366323	3.862499359494994	3.2899994581227583	0.851779926230957
2	1	smote	0.6	500	5	0.1	1	0.7045907137616603	0.20733112138870735	0.15517241377972651	0.9650455926978341	5.070983457964145	4.439279088486232	0.8754276314596066
2	2	smote	0.6	500	5	0.1	1	0.7296682965508128	0.22747832219529102	0.1826086956362949	0.9711246200534109	7.513435233249159	6.324025267678358	0.841695575488338
2	3	smote	0.6	500	5	0.1	1	0.7073212633804677	0.19613866370773028	0.17391304346313802	0.9551671732450217	4.485279992526884	3.8791443069643874	0.8648611164910094
2	1	smote	0.6	500	5	0.1	3	0.7017411696887119	0.21068058448560462	0.19827586205187278	0.9597264437617042	5.893486048573057	4.9232258419502495	0.8353673432734112
2	2	smote	0.6	500	5	0.1	3	0.7330910532575657	0.2340644980345215	0.1913043478094518	0.9703647416339639	7.745792793567993	6.455293248793346	0.8333934748029679
2	3	smote	0.6	500	5	0.1	3	0.7185013876040703	0.1904279428905729	0.1478260869436673	0.944528875372762	2.9537316431492355	2.6649191140049293	0.9022211244709779
2	1	smote	0.6	500	5	0.3	1	0.7041583691436957	0.22090021893396158	0.14655172412529727	0.9627659574394928	4.440114242302841	3.9359595329340875	0.8864545535863466
2	2	smote	0.6	500	5	0.3	1	0.7287234042553192	0.20889138760340661	0.1913043478094518	0.9658054711172812	6.681479514701828	5.594587734187375	0.8373276689784548
2	3	smote	0.6	500	5	0.3	1	0.7163605127527422	0.19931494568556557	0.2173913043289225	0.9551671732450217	5.918077764081249	4.8489303837054845	0.8193421103646951
2	1	smote	0.6	500	5	0.3	3	0.6888297872340425	0.19736750015034982	0.14655172412529727	0.9635258358589398	4.536194036985247	4.017958667371692	0.885755456942509
2	2	smote	0.6	500	5	0.3	3	0.7335007268402273	0.23145351242384102	0.1826086956362949	0.9582066869228101	5.1220490565026555	4.369327016639162	0.8530427797975945
2	3	smote	0.6	500	5	0.3	3	0.695017840623761	0.2008707276921966	0.1913043478094518	0.9483282674699975	4.341555130774983	3.7023010729389214	0.8527591883561998
2	1	smote	0.6	500	10	0.1	1	0.7217600356356777	0.19935623289669366	0.16379310343415576	0.9620060790200456	4.959586316497204	4.3110333468935655	0.8692324363743397
2	2	smote	0.6	500	10	0.1	1	0.7584445619135721	0.22464282129006793	0.17391304346313802	0.9627659574394928	5.443607551973621	4.670806197647181	0.8580350619723991
2	3	smote	0.6	500	10	0.1	1	0.7163274745605921	0.19391748943158604	0.1826086956362949	0.9490881458894447	4.1646546226200085	3.5867611376350186	0.8612385470111372
2	1	smote	0.6	500	10	0.1	3	0.7186222618174195	0.21805025171340853	0.19827586205187278	0.9544072948255745	5.177059787592099	4.348849619798307	0.8400230529403258
2	2	smote	0.6	500	10	0.1	3	0.7479912779172723	0.23301720716590993	0.2086956521557656	0.9673252279561754	7.80781767993006	6.387055677245383	0.8180333943484729
2	3	smote	0.6	500	10	0.1	3	0.7152900753270781	0.18600124650458436	0.17391304346313802	0.9468085106311034	3.747367712246697	3.26956460198662	0.8724963269090846
2	1	smote	0.6	500	10	0.3	1	0.7108138559899382	0.1756556468820664	0.14655172412529727	0.9536474164061274	3.5328689148710284	3.16167257887097	0.894930612973989
2	2	smote	0.6	500	10	0.3	1	0.7520681908285979	0.2084991062148079	0.17391304346313802	0.9544072948255745	4.407016571315241	3.814491916039512	0.8655497001752683
2	3	smote	0.6	500	10	0.3	1	0.7025373331571296	0.20990553727750202	0.2086956521557656	0.9399696048560794	4.129641815366516	3.4764991449820424	0.8418403481748636
2	1	smote	0.6	500	10	0.3	3	0.7054816057017084	0.19226386856654	0.20689655170630203	0.9498480243088918	4.940710468861399	4.125391026002471	0.8349793015792878
2	2	smote	0.6	500	10	0.3	3	0.7380599973569446	0.22707320157007999	0.1478260869436673	0.9551671732450217	3.695779178835825	3.297272660919729	0.8921725201667979
2	3	smote	0.6	500	10	0.3	3	0.7158252940399101	0.1976104227207469	0.1999999999826087	0.9399696048560794	3.914556304659621	3.331645013941124	0.8510913410109334
2	1	smote	0.8	100	5	0.1	1	0.7588237606120952	0.21326670577196977	0.44827586203032105	0.8449848024251901	4.428921266593221	2.8918186095643845	0.6529397095152231
2	2	smote	0.8	100	5	0.1	1	0.7333883969869169	0.1977013426745412	0.40869565213837433	0.8404255319085074	3.6401958411791004	2.5611592594653345	0.7035773169373732
2	3	smote	0.8	100	5	0.1	1	0.7201797277652967	0.18580911602755082	0.4173913043115312	0.8297872340362479	3.4925370999157734	2.4521737686741996	0.7021181632710403
2	1	smote	0.8	100	5	0.1	3	0.757061628760088	0.20971115755405528	0.4655172413391796	0.8404255319085074	4.587096468229937	2.9172411961283293	0.6359668191986085
2	2	smote	0.8	100	5	0.1	3	0.7464450905246465	0.21611311473268804	0.4521739130041588	0.8229483282612239	3.8365008955797255	2.553909166879877	0.6656870930116001
2	3	smote	0.8	100	5	0.1	3	0.7245407691291131	0.19324109242080395	0.3913043477920605	0.8313069908751421	3.167953474407181	2.3196238340036897	0.732215236449527
2	1	smote	0.8	100	5	0.3	1	0.7192904307724558	0.20835113751716874	0.2672413792873068	0.9065349544004063	3.5373501660627378	2.8592651828312676	0.8083070697635464
2	2	smote	0.8	100	5	0.3	1	0.7205365402405179	0.20682490067674852	0.28695652171417774	0.9095744680781948	4.048062672055164	3.173401183067513	0.7839308330114809
2	3	smote	0.8	100	5	0.3	1	0.7074798467027883	0.1781156263230179	0.2956521738873346	0.8928571428503583	3.4979420545125155	2.759420031894521	0.7888695564168405
2	1	smote	0.8	100	5	0.3	3	0.7233190965307619	0.20585819991862117	0.2844827585961653	0.8905775075920169	3.2359434748152944	2.5998560838562073	0.8034306135848589
2	2	smote	0.8	100	5	0.3	3	0.7208404916082991	0.19715832214947088	0.2956521738873346	0.9012158054642766	3.8294393011760355	2.992909395554405	0.7815528911349705
2	3	smote	0.8	100	5	0.3	3	0.696042024580415	0.17698278465780382	0.3565217390994329	0.870820668686392	3.734975855112489	2.7598974841798185	0.7389331427811701
2	1	smote	0.8	100	10	0.1	1	0.755574625301331	0.20703690140028275	0.3879310344493163	0.9004559270448295	5.733253890892994	3.8970777863714936	0.6797322782494039
2	2	smote	0.8	100	10	0.1	1	0.7598255583454473	0.2057448258018532	0.26956521736786393	0.9012158054642766	3.36684947117979	2.728829154770193	0.8104992945067659
2	3	smote	0.8	100	10	0.1	1	0.7079027355623101	0.18115253761567424	0.3130434782336484	0.8814589665586516	3.388509932418759	2.6408024524310503	0.7793403210304047
2	1	smote	0.8	100	10	0.1	3	0.7536225238444607	0.21127663877164646	0.4051724137581748	0.8829787233975458	5.139656985633253	3.462382148767773	0.6736601502881433
2	2	smote	0.8	100	10	0.1	3	0.7561054579093431	0.1963497907219806	0.3565217390994329	0.8768996960419689	3.94677978327847	2.896188706886506	0.733810556061208
2	3	smote	0.8	100	10	0.1	3	0.7272366856085636	0.2119243070704405	0.3565217390994329	0.8715805471058391	3.7603547282476932	2.776228237251439	0.7382889116265902
2	1	smote	0.8	100	10	0.3	1	0.7164146839953883	0.19480418891683438	0.31034482755945303	0.9255319148865842	5.592856375917864	4.167487124342229	0.7451446610283683
2	2	smote	0.8	100	10	0.3	1	0.7445883441258094	0.21459232220944952	0.2521739130215501	0.9346504559199496	4.82287648312521	3.858846729277567	0.8001131056436014
2	3	smote	0.8	100	10	0.3	1	0.6920179727765297	0.16891777337078934	0.2086956521557656	0.9171732522726659	2.920455335902876	2.5196646335329485	0.862764300262591
2	1	smote	0.8	100	10	0.3	3	0.732653809873179	0.19599145745617244	0.24137931032401905	0.9232522796282429	3.8276322586085922	3.1451003066123984	0.8216829767965671
2	2	smote	0.8	100	10	0.3	3	0.7448460420245804	0.20002494469702645	0.260869565194707	0.917933130692113	3.9477119304142008	3.1787435734702822	0.8052116238531223
2	3	smote	0.8	100	10	0.3	3	0.7113585304612132	0.1856470663406207	0.260869565194707	0.911094224917089	3.6168924985672475	2.9342248645735207	0.8112557477356389
2	1	smote	0.8	300	5	0.1	1	0.7123270621528142	0.2134077554714079	0.18965517239744353	0.9498480243088918	4.432623223203348	3.7816084405022647	0.8531310255246907
2	2	smote	0.8	300	5	0.1	1	0.7262984009515	0.24055280297423248	0.26956521736786393	0.9452887537922091	6.376321569163007	4.927052238465652	0.7727107425902909
2	3	smote	0.8	300	5	0.1	1	0.7216994846042025	0.19702326929027553	0.1913043478094518	0.9407294832755264	3.754617503593986	3.2276471693722892	0.8596473885120264
2	1	smote	0.8	300	5	0.1	3	0.7232732417985537	0.20084420527865174	0.18965517239744353	0.943768996953315	3.92811890532653	3.372785979153263	0.8586262333603433
2	2	smote	0.8	300	5	0.1	3	0.7252213558874058	0.24464841449868815	0.2521739130215501	0.9559270516644687	7.3139518097693905	5.721737830751633	0.782304547039738
2	3	smote	0.8	300	5	0.1	3	0.711081009647152	0.1801278124703291	0.2260869565020794	0.9346504559199496	4.178206827141959	3.4596556883178184	0.828024027930249
2	1	smote	0.8	300	5	0.3	1	0.6855282465150404	0.20077229561959675	0.15517241377972651	0.9627659574394928	4.749269855260934	4.167486564283151	0.8775004671873889
2	2	smote	0.8	300	5	0.3	1	0.7335535879476675	0.2395642775677086	0.24347826084839322	0.9620060790200456	8.148963350952188	6.408346137620049	0.7864001566998843
2	3	smote	0.8	300	5	0.3	1	0.7028544998017708	0.19019814809906785	0.2086956521557656	0.9498480243088918	4.995003990355261	4.161263991442851	0.8330852086460192
2	1	smote	0.8	300	5	0.3	3	0.6981513992244001	0.19985618231072277	0.22413793101516052	0.9597264437617042	6.884275004691919	5.565385734378542	0.8084200096223277
2	2	smote	0.8	300	5	0.3	3	0.7048301836923485	0.20106866479965504	0.2260869565020794	0.950607902728339	5.622470760366039	4.577390376534873	0.8141243441543773
2	3	smote	0.8	300	5	0.3	3	0.7073146557420378	0.19002380301207816	0.2173913043289225	0.944528875372762	4.729831711451166	3.9189986970660726	0.828570420440046
2	1	smote	0.8	300	10	0.1	1	0.7232535897704643	0.24066686377597218	0.22413793101516052	0.9513677811477861	5.651387715416374	4.608835258122391	0.8155227412616037
2	2	smote	0.8	300	10	0.1	1	0.7312210915818687	0.2145251085691912	0.17391304346313802	0.9490881458894447	3.924586812777612	3.415962988223828	0.8704006592124087
2	3	smote	0.8	300	10	0.1	1	0.7118871415356152	0.176950004548095	0.2086956521557656	0.9346504559199496	3.7720413293178816	3.1935283276779862	0.8466313094546808
2	1	smote	0.8	300	10	0.1	3	0.7190611571114138	0.20187129180781724	0.17241379308858504	0.9468085106311034	3.7083326319918575	3.2413787002477856	0.8740798048160574
2	2	smote	0.8	300	10	0.1	3	0.7352253204704637	0.22765041430390892	0.2173913043289225	0.9490881458894447	5.1782742635239005	4.269953735279785	0.8245900982060514
2	3	smote	0.8	300	10	0.1	3	0.7087352980044933	0.1883976526208393	0.1826086956362949	0.9323708206616081	3.0799660730058473	2.7001461561602853	0.8766804767837773
2	1	smote	0.8	300	10	0.3	1	0.7068310449638403	0.19523763655051757	0.24137931032401905	0.9354103343393967	4.608020668321802	3.7371190961289993	0.8110031006891764
2	2	smote	0.8	300	10	0.3	1	0.732906039381525	0.2367186210874798	0.260869565194707	0.943768996953315	5.92368732645235	4.6392471175670185	0.7831687938040703
2	3	smote	0.8	300	10	0.3	1	0.6881194661028149	0.18192719480789796	0.1999999999826087	0.9278115501449256	3.213157446309017	2.770525931487231	0.8622440529760483
2	1	smote	0.8	300	10	0.3	3	0.7129624777277015	0.18376966624816454	0.21551724136073128	0.9475683890505505	4.9649616178781955	4.110443992729432	0.8278903764892421
2	2	smote	0.8	300	10	0.3	3	0.7213624950442712	0.1972479572975398	0.1826086956362949	0.944528875372762	3.803992314585532	3.2919589055355005	0.8653957724555119
2	3	smote	0.8	300	10	0.3	3	0.7012554513017047	0.18808791928947313	0.2521739130215501	0.9171732522726659	3.7340511754868415	3.0445947655189793	0.8153596683852402
2	1	smote	0.8	500	5	0.1	1	0.7077481396080075	0.21660393942194633	0.16379310343415576	0.9589665653422572	4.577700291069258	3.991697621302405	0.871987531231107
2	2	smote	0.8	500	5	0.1	1	0.7222743491476146	0.23143041131935693	0.24347826084839322	0.9620060790200456	8.148963350952188	6.408346137620049	0.7864001566998843
2	3	smote	0.8	500	5	0.1	1	0.7206554777322585	0.18717580166992373	0.17391304346313802	0.9521276595672331	4.1871336228896325	3.6328494818190675	0.8676220458043616
2	1	smote	0.8	500	5	0.1	3	0.713506183838172	0.20044742955936598	0.18965517239744353	0.9589665653422572	5.469659808249863	4.621965666771207	0.8450188447009663
2	2	smote	0.8	500	5	0.1	3	0.7268864807717721	0.24374414433467556	0.2521739130215501	0.9627659574394928	8.719266736762034	6.772668986588412	0.7767475297940968
2	3	smote	0.8	500	5	0.1	3	0.7172657592176556	0.18188223556393146	0.17391304346313802	0.9483282674699975	3.8637763374417946	3.3657282481262927	0.8710980956307054
2	1	smote	0.8	500	5	0.3	1	0.6950725814904098	0.21014526562351935	0.17241379308858504	0.9673252279561754	6.167633760924341	5.276662377038575	0.8555407989354131
2	2	smote	0.8	500	5	0.3	1	0.7354103343465045	0.241098441183093	0.28695652171417774	0.9620060790200456	10.18975338078367	7.552693662195058	0.7412047454004881
2	3	smote	0.8	500	5	0.3	1	0.7075525307255187	0.19234160531178285	0.1826086956362949	0.9513677811477861	4.37034483995163	3.7548905313637886	0.8591748763930258
2	1	smote	0.8	500	5	0.3	3	0.7028351325856829	0.19939697460132322	0.18965517239744353	0.9551671732450217	4.986295309715455	4.230273748546232	0.8483800970313329
2	2	smote	0.8	500	5	0.3	3	0.7109818950707018	0.21302593993153768	0.23478260867523632	0.9528875379866802	6.205643830235075	4.9834491514021595	0.8030510976259081
2	3	smote	0.8	500	5	0.3	3	0.707611999471389	0.19969286729409183	0.2086956521557656	0.9483282674699975	4.840335189495198	4.038873897751551	0.8344202810816943
2	1	smote	0.8	500	10	0.1	1	0.7219107011843622	0.2318246059260713	0.22413793101516052	0.9490881458894447	5.385405233496943	4.402469540860733	0.8174815628773017
2	2	smote	0.8	500	10	0.1	1	0.7334478657327872	0.21656645657792023	0.1826086956362949	0.9551671732450217	4.759645523393851	4.073101522312606	0.8557573152657465
2	3	smote	0.8	500	10	0.1	1	0.7115369366988239	0.17905677525774696	0.1913043478094518	0.9361702127588437	3.4695335027294267	2.9971009791349026	0.8638339828918775
2	1	smote	0.8	500	10	0.1	3	0.71972932606645	0.2030364803379503	0.18965517239744353	0.9528875379866802	4.733698370273319	4.025583126774238	0.850409714467046
2	2	smote	0.8	500	10	0.1	3	0.7366129245407691	0.22905842455419878	0.1999999999826087	0.9528875379866802	5.0564505311023025	4.245160388231469	0.8395534202411195
2	3	smote	0.8	500	10	0.1	3	0.7109554645169817	0.19043015586164078	0.17391304346313802	0.9346504559199496	3.0110154485984717	2.661273606398322	0.8838458725035443
2	1	smote	0.8	500	10	0.3	1	0.7066869300911854	0.19229026191435386	0.24137931032401905	0.9354103343393967	4.608020668321802	3.7371190961289993	0.8110031006891764
2	2	smote	0.8	500	10	0.3	1	0.7335469803092375	0.23716003839126118	0.260869565194707	0.944528875372762	6.009668523185111	4.702798436479287	0.7825387304207136
2	3	smote	0.8	500	10	0.3	1	0.6891106118673187	0.18159573710575316	0.1999999999826087	0.9278115501449256	3.213157446309017	2.770525931487231	0.8622440529760483
2	1	smote	0.8	500	10	0.3	3	0.7128183628550466	0.183645630087389	0.20689655170630203	0.9498480243088918	4.940710468861399	4.125391026002471	0.8349793015792878
2	2	smote	0.8	500	10	0.3	3	0.7223007797013348	0.19758149596081187	0.1826086956362949	0.9460486322116562	3.917440084097089	3.384690125110163	0.8640055784582299
2	3	smote	0.8	500	10	0.3	3	0.7024051803885292	0.18437491827926106	0.2521739130215501	0.9202127659504544	3.8891467929663035	3.160579313467168	0.8126664903190975
2	1	smote	1.0	100	5	0.1	1	0.749862435803375	0.20837142051789542	0.47413793099360885	0.8168693009056469	4.021835015620943	2.5890683945821573	0.6437529993915161
2	2	smote	1.0	100	5	0.1	1	0.7391370424210387	0.20677924024522776	0.4782608695236295	0.7963525835805749	3.5845769279774182	2.3484749006286005	0.6551609609639338
2	3	smote	1.0	100	5	0.1	1	0.7262191092903396	0.1994584885649135	0.4608695651773157	0.8069908814528345	3.574167953228368	2.387812269017594	0.6680749938231421
2	1	smote	1.0	100	5	0.1	3	0.7589744261607799	0.21241097719531338	0.5172413792657551	0.8047112461944932	4.414952505766286	2.648597744112351	0.5999153323854656
2	2	smote	1.0	100	5	0.1	3	0.7375181710056826	0.19871868638531365	0.5478260869088847	0.7811550151916327	4.3245190128331	2.503260754894537	0.5788529786135449
2	3	smote	1.0	100	5	0.1	3	0.7260605259680191	0.2145732983091099	0.4521739130041588	0.7948328267416807	3.197648279447388	2.203929038860183	0.6892343417033281
2	1	smote	1.0	100	5	0.3	1	0.714600146735143	0.2221692347819003	0.31034482755945303	0.8928571428503583	3.7499996427162228	2.89655145336001	0.7724137844882475
2	2	smote	1.0	100	5	0.3	1	0.7209726443768997	0.2016205897919225	0.3565217390994329	0.8936170212698055	4.654053603060539	3.3513040322981813	0.7200828077170843
2	3	smote	1.0	100	5	0.3	1	0.7200541826351262	0.17757376853463072	0.3043478260604915	0.8761398176225218	3.0947083348711266	2.457188384892512	0.7939967480159171
2	1	smote	1.0	100	5	0.3	3	0.7196048632218845	0.21168666604154188	0.3534482758315993	0.8844984802364401	4.186315416253322	3.060117701948483	0.7309811506807291
2	2	smote	1.0	100	5	0.3	3	0.7059138363948725	0.1913852144883992	0.3304347825799622	0.8799392097197574	3.616965004778798	2.752228719187865	0.7609221209997669
2	3	smote	1.0	100	5	0.3	3	0.7161160301308311	0.17707897333947473	0.34782608692627603	0.8670212765891564	3.4773330650534016	2.6156519768589774	0.7522005781880655
2	1	smote	1.0	100	10	0.1	1	0.7434034692380254	0.20567482684091845	0.3879310344493163	0.8852583586558872	4.889935197662724	3.3809085881630065	0.6914015017785207
2	2	smote	1.0	100	10	0.1	1	0.7591119333950046	0.2231551206658087	0.3565217390994329	0.8662613981697094	3.5887589378446942	2.6658100769869355	0.7428222645403859
2	3	smote	1.0	100	10	0.1	1	0.7172789744945156	0.18273719682154968	0.3565217390994329	0.8723404255252862	3.78603573080122	2.7927534040348623	0.7376458028259253
2	1	smote	1.0	100	10	0.1	3	0.7613457708835552	0.21509286559749785	0.4396551723758918	0.8693009118474978	5.218604229845069	3.3638730380747828	0.6445924691224587
2	2	smote	1.0	100	10	0.1	3	0.7499207083388398	0.18650943051801666	0.4173913043115312	0.8480243161029786	3.9976116654116147	2.746434601538027	0.687018848109931
2	3	smote	1.0	100	10	0.1	3	0.7167503634201136	0.16935064724290003	0.3565217390994329	0.8358662613918247	2.8215713962573674	2.172141574311641	0.7698339829277872
2	1	smote	1.0	100	10	0.3	1	0.7220679174090767	0.21335842559653223	0.2844827585961653	0.9164133738532189	4.359035613894705	3.403447868109004	0.780779999518687
2	2	smote	1.0	100	10	0.3	1	0.7427514206422625	0.20139592861639288	0.2521739130215501	0.9202127659504544	3.8891467929663035	3.160579313467168	0.8126664903190975
2	3	smote	1.0	100	10	0.3	1	0.6967754724461478	0.16894353367205578	0.28695652171417774	0.9103343464976419	4.085778783829772	3.200294410430935	0.7832764667139851
2	1	smote	1.0	100	10	0.3	3	0.7422112462006079	0.20933726210303014	0.3275862068683115	0.9164133738532189	5.341258086569615	3.919121787519459	0.7337450597943126
2	2	smote	1.0	100	10	0.3	3	0.7353640808774944	0.21052845506083148	0.2956521738873346	0.9148936170143246	4.512345138560918	3.473912634707677	0.7698685457141536
2	3	smote	1.0	100	10	0.3	3	0.6946874587022598	0.16691146402689547	0.26956521736786393	0.8943768996892525	3.1249568773360696	2.5521423917056794	0.816696825151627
2	1	smote	1.0	300	5	0.1	1	0.7186877685777173	0.23295854662599622	0.2327586206695898	0.9460486322116562	5.319669837269822	4.3142294082409425	0.8109956984207138
2	2	smote	1.0	300	5	0.1	1	0.7173582661556759	0.22888404265880183	0.2956521738873346	0.9490881458894447	7.824947765351177	5.807137079980507	0.7421310883946085
2	3	smote	1.0	300	5	0.1	1	0.7256376371084976	0.18409687005907793	0.1999999999826087	0.9346504559199496	3.575580843879234	3.06046464735807	0.8559349502168966
2	1	smote	1.0	300	5	0.1	3	0.7220679174090766	0.23385137563367836	0.25862068963287754	0.9338905775005024	4.927826028430838	3.9120089199804133	0.793860994307027
2	2	smote	1.0	300	5	0.1	3	0.7064358398308443	0.21413806445293898	0.26956521736786393	0.9414893616949735	5.938310658454363	4.60711383614436	0.7758290264255733
2	3	smote	1.0	300	5	0.1	3	0.7038390379278445	0.1738630765003728	0.2086956521557656	0.924772036467137	3.24209080760764	2.7741761788199426	0.8556750291785062
2	1	smote	1.0	300	5	0.3	1	0.7254939209726444	0.23703578354005272	0.18965517239744353	0.9635258358589398	6.182622407113728	5.1997112165986605	0.8410203328590221
2	2	smote	1.0	300	5	0.3	1	0.7178075855689175	0.212208869978357	0.1999999999826087	0.9589665653422572	5.842591157904769	4.874072884955073	0.8342313700890664
2	3	smote	1.0	300	5	0.3	1	0.7070305272895466	0.19543993233553175	0.1826086956362949	0.9544072948255745	4.676594712065667	4.005216511841487	0.8564386507006982
2	1	smote	1.0	300	5	0.3	3	0.7015053453516402	0.250771985653972	0.2327586206695898	0.9620060790200456	7.681346274011638	6.1262052824277	0.797543163278692
2	2	smote	1.0	300	5	0.3	3	0.6919188582000793	0.21230586133506266	0.2173913043289225	0.957446808503363	6.2499985182548565	5.108694450313045	0.8173912958365829
2	3	smote	1.0	300	5	0.3	3	0.7087022598123431	0.18975992162756036	0.2173913043289225	0.9475683890505505	5.020127857925508	4.14618698396745	0.825912616392906
2	1	smote	1.0	300	10	0.1	1	0.7262275966879782	0.20452525994317605	0.2499999999784483	0.937689969597738	5.016259347144836	4.012194477238256	0.7998379169448905
2	2	smote	1.0	300	10	0.1	1	0.7382516188714153	0.2117648659169232	0.2173913043289225	0.9392097264366323	4.2916659538644115	3.576086367524737	0.8332629713149055
2	3	smote	1.0	300	10	0.1	1	0.699438350733448	0.1961057592605583	0.260869565194707	0.930851063822714	4.7511305247574445	3.772574704549832	0.7940372585809194
2	1	smote	1.0	300	10	0.1	3	0.7230046640813331	0.21234724850087866	0.2499999999784483	0.9392097264366323	5.149999141930379	4.1124993226565305	0.7985436808471092
2	2	smote	1.0	300	10	0.1	3	0.7324831505220034	0.22221069954763015	0.2173913043289225	0.943768996953315	4.662161325082568	3.866039264639182	0.8292375463753605
2	3	smote	1.0	300	10	0.1	3	0.7156667107175896	0.2035525870950361	0.2260869565020794	0.9293313069838197	3.8417295461814174	3.1992515336005902	0.8327633313915266
2	1	smote	1.0	300	10	0.3	1	0.713538937218321	0.16585158191938276	0.2327586206695898	0.930851063822714	4.083836913635698	3.3660472579413825	0.8242364443751351
2	2	smote	1.0	300	10	0.3	1	0.7044403330249769	0.18904991587365727	0.2173913043289225	0.937689969597738	4.18021612481435	3.4888647628132596	0.8346134785473668
2	3	smote	1.0	300	10	0.3	1	0.6832364213030264	0.18919343719602905	0.2521739130215501	0.9171732522726659	3.7340511754868415	3.0445947655189793	0.8153596683852402
2	1	smote	1.0	300	10	0.3	3	0.7118816161827901	0.20799033605915715	0.17241379308858504	0.9369300911782908	3.0948790246651705	2.733692960283927	0.8832955690831534
2	2	smote	1.0	300	10	0.3	3	0.7467754724461477	0.2117805667088365	0.23478260867523632	0.9316109422421611	4.179544836443708	3.433042975619815	0.8213915792671517
2	3	smote	1.0	300	10	0.3	3	0.7032047046385622	0.18665280176336305	0.2086956521557656	0.9164133738532189	2.891508143064112	2.4967585941524018	0.8634796935385842
2	1	smote	1.0	500	5	0.1	1	0.7183471334241693	0.25521164316228395	0.21551724136073128	0.9620060790200456	6.956042110064262	5.672412298544166	0.8154654815526039
2	2	smote	1.0	500	5	0.1	1	0.7128782873001189	0.22699107771260563	0.23478260867523632	0.9650455926978341	8.470847357116014	6.716822273008916	0.7929339185480557
2	3	smote	1.0	500	5	0.1	1	0.7325756574600237	0.1904952927075395	0.1652173912899811	0.9490881458894447	3.689520415582882	3.2451648388126366	0.8795627714136801
2	1	smote	1.0	500	5	0.1	3	0.7221203228173146	0.2356600853306	0.2327586206695898	0.9559270516644687	6.580006240931656	5.281211642240529	0.80261497984426
2	2	smote	1.0	500	5	0.1	3	0.7041363816571959	0.21146915977554073	0.2173913043289225	0.9559270516644687	6.024902835256387	4.9325326127169244	0.8186908050373554
2	3	smote	1.0	500	5	0.1	3	0.7109488568785516	0.18034196060943822	0.1826086956362949	0.9407294832755264	3.545825911718997	3.0809359344008214	0.8688909088176134
2	1	smote	1.0	500	5	0.3	1	0.7234173566712085	0.23813544342382562	0.18965517239744353	0.9612462006005985	5.805171624895365	4.893845929901604	0.8430148474616539
2	2	smote	1.0	500	5	0.3	1	0.7231465574203779	0.20906350686098651	0.1913043478094518	0.9627659574394928	6.116741817606237	5.137886817411899	0.8399711659327763
2	3	smote	1.0	500	5	0.3	1	0.7036143782212237	0.19388182766531376	0.17391304346313802	0.9566869300839158	4.6500450879108675	4.015254602075894	0.8634872306968063
2	1	smote	1.0	500	5	0.3	3	0.7033984907242427	0.234137178882034	0.19827586205187278	0.9635258358589398	6.533152317915739	5.436061726444055	0.8320733080423248
2	2	smote	1.0	500	5	0.3	3	0.7025703713492798	0.21462002077793427	0.2173913043289225	0.9604863221811514	6.752135028709454	5.501670846962139	0.8148046145475754
2	3	smote	1.0	500	5	0.3	3	0.7067265759217655	0.1908070411606865	0.2173913043289225	0.9483282674699975	5.0980382197323175	4.207160310157866	0.8252508274444416
2	1	smote	1.0	500	10	0.1	1	0.7227033329839639	0.20303893775599108	0.2499999999784483	0.9414893616949735	5.36363543526817	4.272726541588698	0.7966101610592995
2	2	smote	1.0	500	10	0.1	1	0.7386216466234968	0.21191836466447664	0.2086956521557656	0.944528875372762	4.490741317847015	3.7622387491834295	0.8377767584439125
2	3	smote	1.0	500	10	0.1	1	0.7011299061715341	0.19565366570841433	0.260869565194707	0.9316109422421611	4.807842424150751	3.8144921951331274	0.7933895936134988
2	1	smote	1.0	500	10	0.1	3	0.7214718058903679	0.21811424895431736	0.2499999999784483	0.9468085106311034	5.933332204100874	4.699999115359289	0.7921348231230879
2	2	smote	1.0	500	10	0.1	3	0.7342011365138099	0.224168585003236	0.1999999999826087	0.9498480243088918	4.734847533147686	3.9878779917993987	0.8422399911576067
2	3	smote	1.0	500	10	0.1	3	0.716063169023391	0.19823822133146496	0.2173913043289225	0.9331306990810553	3.8762620410364996	3.2509876554946446	0.8386913945226264
2	1	smote	1.0	500	10	0.3	1	0.714377423750131	0.16696433645218964	0.24137931032401905	0.9331306990810553	4.4400819725929495	3.609717327827794	0.8129843786012236
2	2	smote	1.0	500	10	0.3	1	0.7053323642130302	0.18882589319774953	0.23478260867523632	0.937689969597738	4.617238718412329	3.7679739438383204	0.8160665123594861
2	3	smote	1.0	500	10	0.3	1	0.6841218448526497	0.1867070053254432	0.2521739130215501	0.9186930091115602	3.810149492652966	3.1015030718886596	0.814010851744198
2	1	smote	1.0	500	10	0.3	3	0.7137485588512735	0.21021299885519207	0.17241379308858504	0.937689969597738	3.13516209567407	2.7670306739574184	0.8825797704124376
2	2	smote	1.0	500	10	0.3	3	0.7469737015990486	0.21186515303475045	0.23478260867523632	0.9331306990810553	4.281507616882916	3.5110666679342164	0.82005380797975
2	3	smote	1.0	500	10	0.3	3	0.7041826351262059	0.1871219002533368	0.2086956521557656	0.9164133738532189	2.891508143064112	2.4967585941524018	0.8634796935385842
2	1	class_weight		100	5	0.1	1	0.7889699717010794	0.2774074474653721	0.5948275861556184	0.7522796352526423	4.458295057144032	2.401205741603873	0.5385928177125014
2	2	class_weight		100	5	0.1	1	0.7510902603409542	0.2669539515366624	0.5478260869088847	0.7667173252221374	3.9818965805584856	2.3483358288273215	0.5897530841142506
2	3	class_weight		100	5	0.1	1	0.7769922029866526	0.22686853531809278	0.6173913042941399	0.770516717319373	5.417970825447055	2.6903540431301303	0.49656118049111714
2	1	class_weight		100	5	0.1	3	0.7922518603919925	0.2778093655199402	0.655172413736623	0.7401215805414885	5.411110858352688	2.521072699653276	0.4659066708364687
2	2	class_weight		100	5	0.1	3	0.7570635654816967	0.25402822938114133	0.608695652120983	0.7462006078970654	4.5735194201321265	2.3983336724887616	0.5243956363662452
2	3	class_weight		100	5	0.1	3	0.7761926787366196	0.22959619493090988	0.5913043477746692	0.7644376899637961	4.695126746366717	2.510182221349284	0.5346356573527007
2	1	class_weight		100	5	0.3	1	0.748571952625511	0.2583307081671432	0.4224137930670333	0.8860182370753342	5.684974601344404	3.7059766858181806	0.6518897424963044
2	2	class_weight		100	5	0.3	1	0.7316968415488305	0.22326805019194443	0.3739130434457467	0.8852583586558872	4.607707457817281	3.258738558018248	0.7072364167591646
2	3	class_weight		100	5	0.3	1	0.7514206422624553	0.19551676323599673	0.3043478260604915	0.8898176291725699	3.533189328333125	2.7622186394498707	0.7817918451092817
2	1	class_weight		100	5	0.3	3	0.7624855885127345	0.24541000548460667	0.4655172413391796	0.8594224923946853	5.32467265657722	3.3114629513245872	0.6219091973639782
2	2	class_weight		100	5	0.3	3	0.742870358134003	0.23260714767148233	0.4608695651773157	0.8495440729418728	4.8268162115452355	3.0631530678597505	0.6346114882652563
2	3	class_weight		100	5	0.3	3	0.7468811946610282	0.19549956896245968	0.40869565213837433	0.8556231002974497	4.096129735032583	2.830754952300763	0.6910803842781479
2	1	class_weight		100	10	0.1	1	0.7847185829577611	0.2504969838522546	0.31034482755945303	0.9323708206616081	6.2039316481177265	4.588918344216733	0.7396790523263895
2	2	class_weight		100	10	0.1	1	0.7484670278842342	0.23376196607649952	0.26956521736786393	0.9217325227893486	4.346162173012084	3.444153210672884	0.7924585024917076
2	3	class_weight		100	10	0.1	1	0.7652306065812078	0.22907389389772798	0.260869565194707	0.9217325227893486	4.156481471587003	3.3330514941995646	0.8018925322821525
2	1	class_weight		100	10	0.1	3	0.7835263599203438	0.2688119531622516	0.4396551723758918	0.8829787233975458	5.920279186828229	3.7570529699394983	0.6346073879582587
2	2	class_weight		100	10	0.1	3	0.754737676754328	0.20862886243540502	0.40869565213837433	0.8723404255252862	4.723038829203233	3.201449024137525	0.6778366836859595
2	3	class_weight		100	10	0.1	3	0.7770979252015329	0.23399024746262623	0.3652173912725898	0.8806990881392045	4.247272994269366	3.061312398731824	0.7207712714463068
2	1	class_weight		100	10	0.3	1	0.7509826014044649	0.24036690430867605	0.18965517239744353	0.9718844984728581	8.09027887678292	6.745570757777454	0.833787163534346
2	2	class_weight		100	10	0.3	1	0.733976476807189	0.21748427169316598	0.1826086956362949	0.9642857142783869	6.0319131941502695	5.1130420451154635	0.8476650475930163
2	3	class_weight		100	10	0.3	1	0.7461279238800053	0.18911361293847093	0.1391304347705104	0.9642857142783869	4.363635136823459	3.8956510819927344	0.8927536139495502
2	1	class_weight		100	10	0.3	3	0.7610378891101562	0.23228952009689077	0.21551724136073128	0.9460486322116562	4.817364831567852	3.9946568594823537	0.8292203208550867
2	2	class_weight		100	10	0.3	3	0.7404387471917537	0.21518884154834544	0.1999999999826087	0.9452887537922091	4.319443648532126	3.6555548866035483	0.8463022418758435
2	3	class_weight		100	10	0.3	3	0.7532113122769921	0.2270749414739338	0.2173913043289225	0.9331306990810553	3.8762620410364996	3.2509876554946446	0.8386913945226264
2	1	class_weight		300	5	0.1	1	0.7295029347028614	0.25266790863698263	0.22413793101516052	0.9475683890505505	5.22093297169284	4.27486175243861	0.8187926800453051
2	2	class_weight		300	5	0.1	1	0.7306792652306067	0.20750128091314948	0.2086956521557656	0.9582066869228101	6.0467517880501	4.993516590444758	0.8258180102324825
2	3	class_weight		300	5	0.1	1	0.7374785251751025	0.20559465973475913	0.17391304346313802	0.943768996953315	3.5334275328522184	3.092831411711346	0.8753062989466507
2	1	class_weight		300	5	0.1	3	0.7263127554763651	0.24342843651959117	0.2499999999784483	0.937689969597738	5.016259347144836	4.012194477238256	0.7998379169448905
2	2	class_weight		300	5	0.1	3	0.7323708206686931	0.22313045169147838	0.23478260867523632	0.9468085106311034	5.461362598334682	4.413912212681937	0.8082071238804457
2	3	class_weight		300	5	0.1	3	0.7381326813796749	0.1969865174314256	0.1913043478094518	0.943768996953315	3.970356742919373	3.40211455288248	0.8568787979181346
2	1	class_weight		300	5	0.3	1	0.6976011424378996	0.1830765957902882	0.17241379308858504	0.9612462006005985	5.167482318903679	4.448950845365095	0.8609513335759512
2	2	class_weight		300	5	0.3	1	0.704731069115898	0.22065800984649497	0.1826086956362949	0.9658054711172812	6.309927221414638	5.340288291724312	0.8463311922998357
2	3	class_weight		300	5	0.3	1	0.7165917800977931	0.18178943722045807	0.1565217391168242	0.957446808503363	4.175256745811588	3.678260004225393	0.8809661743945866
2	1	class_weight		300	5	0.3	3	0.7034902001886595	0.2051802673496066	0.20689655170630203	0.9589665653422572	6.096616859786884	5.042144363750407	0.8270397203475394
2	2	class_weight		300	5	0.3	3	0.7178670543147879	0.18989304414743555	0.1565217391168242	0.9627659574394928	4.79823140006801	4.203725577882463	0.8760989580120219
2	3	class_weight		300	5	0.3	3	0.7331108761728558	0.1932552333257737	0.17391304346313802	0.9635258358589398	5.561401975129424	4.768114633399151	0.8573583781766049
2	1	class_weight		300	10	0.1	1	0.7677261293365475	0.24732329462632904	0.06896551723543401	0.9870820668618003	5.660126330830402	5.338738257137546	0.9432189121745329
2	2	class_weight		300	10	0.1	1	0.7469340557684684	0.2209701442496363	0.060869565212098305	0.991641337378483	7.689384728740065	7.282204719372231	0.9470464672238608
2	3	class_weight		300	10	0.1	1	0.7482093299854632	0.23526258529411484	0.1043478260778828	0.9840425531840119	7.1844615071110915	6.539126333297334	0.9101762539865197
2	1	class_weight		300	10	0.1	3	0.7604090242112986	0.2646322232512529	0.14655172412529727	0.9855623100229062	11.721948263393557	10.150628171925536	0.8659505934184528
2	2	class_weight		300	10	0.1	3	0.7453217919915422	0.23672234914739992	0.0956521739047259	0.9893617021201417	9.836529199039987	8.99129588887216	0.91407198703628
2	3	class_weight		300	10	0.1	3	0.7553984405973307	0.23208608581806156	0.1130434782510397	0.9802431610867763	6.323526202659207	5.7217362317012705	0.9048331555991449
2	1	class_weight		300	10	0.3	1	0.7264634210250499	0.22144178085352892	0.11206896550758026	0.984802431603459	8.178635382613049	7.37413307458823	0.9016336647649725
2	2	class_weight		300	10	0.3	1	0.730500858992996	0.22412235007232623	0.12173913042419661	0.9825227963451176	7.792505215058744	6.965591474026984	0.8938834436249293
2	3	class_weight		300	10	0.3	1	0.7453812607374124	0.21765630411342177	0.1391304347705104	0.9734042553117523	5.915149282651623	5.231302378946609	0.8843905825230576
2	1	class_weight		300	10	0.3	3	0.7464233308877476	0.23505202713840417	0.15517241377972651	0.9810030395062235	9.484892948122553	8.168271558381454	0.8611875229597987
2	2	class_weight		300	10	0.3	3	0.7371613585304612	0.22360466473276583	0.0956521739047259	0.9817629179256706	5.693907127514785	5.244924657663285	0.9211468475449934
2	3	class_weight		300	10	0.3	3	0.747105854367649	0.21901134781314727	0.1391304347705104	0.9718844984728581	5.586675591970522	4.948529378033822	0.8857735232164482
2	1	class_weight		500	5	0.1	1	0.7288282150717954	0.2618624089296762	0.17241379308858504	0.9680851063756225	6.319442453544426	5.40229715614402	0.8548692598537035
2	2	class_weight		500	5	0.1	1	0.7319215012554514	0.21219624345387122	0.1565217391168242	0.9711246200534109	6.240909386043524	5.420593086581451	0.8685582002351081
2	3	class_weight		500	5	0.1	1	0.7395929694727105	0.21718344863511022	0.1391304347705104	0.9696048632145168	5.15555385267295	4.5773897968789985	0.8878560628263565
2	1	class_weight		500	5	0.1	3	0.7223430458023268	0.24222411349755335	0.18965517239744353	0.9604863221811514	5.68903292022296	4.799733532008499	0.8436817895808665
2	2	class_weight		500	5	0.1	3	0.733157129641866	0.22976800075053044	0.1999999999826087	0.9620060790200456	6.329998321671684	5.26399861304504	0.8315955679992805
2	3	class_weight		500	5	0.1	3	0.7357208933527157	0.1934548341335346	0.1565217391168242	0.9544072948255745	3.8845352261652546	3.433042724435561	0.8837717991244085
2	1	class_weight		500	5	0.3	1	0.698459280997799	0.1821012280013458	0.16379310343415576	0.9650455926978341	5.407887283853017	4.685905704513244	0.8664946964456242
2	2	class_weight		500	5	0.3	1	0.7061252808246332	0.2295921293069807	0.17391304346313802	0.9650455926978341	5.812355307018743	4.975423905932531	0.8560082075163017
2	3	class_weight		500	5	0.3	1	0.7219836130566935	0.18548560303233702	0.1304347825973535	0.9604863221811514	3.6461529200184986	3.301002508177284	0.9053384605983578
2	1	class_weight		500	5	0.3	3	0.707708835551829	0.22148080479297869	0.22413793101516052	0.9665653495367283	8.351512633188912	6.703759748401768	0.8027000567832346
2	2	class_weight		500	5	0.3	3	0.7183890577507599	0.18561865656963225	0.1304347825973535	0.9627659574394928	3.878570383061765	3.5031046482353854	0.9031948020714559
2	3	class_weight		500	5	0.3	3	0.7356283864146954	0.1942104440868075	0.1478260869436673	0.9635258358589398	4.582481731158109	4.0528974383892775	0.8844328532740687
2	1	class_weight		500	10	0.1	1	0.7671496698459281	0.24730607297580168	0.06896551723543401	0.9870820668618003	5.660126330830402	5.338738257137546	0.9432189121745329
2	2	class_weight		500	10	0.1	1	0.7468151182767279	0.22258644406901712	0.060869565212098305	0.991641337378483	7.689384728740065	7.282204719372231	0.9470464672238608
2	3	class_weight		500	10	0.1	1	0.7503898506673714	0.24136063051638978	0.0956521739047259	0.9855623100229062	7.220136689589605	6.6251670319014195	0.9175957803198639
2	1	class_weight		500	10	0.1	3	0.7622039094434546	0.2618180149680938	0.14655172412529727	0.9878419452812475	13.95200869611056	12.053869387556121	0.8639522459154089
2	2	class_weight		500	10	0.1	3	0.7467093960618474	0.23979182227373036	0.0956521739047259	0.9893617021201417	9.836529199039987	8.99129588887216	0.91407198703628
2	3	class_weight		500	10	0.1	3	0.760274877758689	0.2340095704589208	0.1043478260778828	0.9810030395062235	6.016307505068604	5.492866671139353	0.9129963198105584
2	1	class_weight		500	10	0.3	1	0.7264961744051986	0.2214495676583782	0.11206896550758026	0.984802431603459	8.178635382613049	7.37413307458823	0.9016336647649725
2	2	class_weight		500	10	0.3	1	0.7305471124620061	0.22421609993132413	0.12173913042419661	0.9825227963451176	7.792505215058744	6.965591474026984	0.8938834436249293
2	3	class_weight		500	10	0.3	1	0.7461609620721554	0.21529734737926595	0.1391304347705104	0.9734042553117523	5.915149282651623	5.231302378946609	0.8843905825230576
2	1	class_weight		500	10	0.3	3	0.7464102295356881	0.23569026972098042	0.15517241377972651	0.9810030395062235	9.484892948122553	8.168271558381454	0.8611875229597987
2	2	class_weight		500	10	0.3	3	0.7356614246068456	0.2228428378240175	0.0956521739047259	0.9840425531840119	6.5224318016221146	5.9941991388558895	0.9190129166457252
2	3	class_weight		500	10	0.3	3	0.7469803092374785	0.21860843328566582	0.1391304347705104	0.9726443768923052	5.7463503043873	5.085988477136534	0.8850815126585501
3	1	none		100	5	0.1	1	0.8048619117492924	0.2426421386858513	0.05172413792657551	0.991641337378483	6.471066629531645	6.188080364988431	0.9562689823092793
3	2	none		100	5	0.1	1	0.8173933549942353	0.30872285298530383	0.017241379308858502	0.9969604863146129	5.754367017498181	5.6723951162968325	0.9857548261180153
3	3	none		100	5	0.1	1	0.7870556363155808	0.21586885968734906	0.0173913043463138	0.9946808510562715	3.3097282857344683	3.269559065690023	0.9878632776851003
3	1	none		100	5	0.1	3	0.8079472801593124	0.26237958408508905	0.034482758617717005	0.9954407294757186	7.797601929127198	7.563201788982248	0.9699394480185773
3	2	none		100	5	0.1	3	0.8175112671627711	0.32038863898495845	0.008620689654429251	0.998480243153507	5.713005857298415	5.672376440058845	0.9928882491311076
3	3	none		100	5	0.1	3	0.7848949385489625	0.21427796573813623	0.0086956521731569	0.9954407294757186	1.9152004743373627	1.9072421902636587	0.9958446630875745
3	1	none		100	5	0.3	1	0.7984815532963002	0.24804370393671665	0.09482758619872177	0.9878419452812475	8.511897748012002	7.799562544889256	0.9163129880868114
3	2	none		100	5	0.3	1	0.8061851483073054	0.3094846234436725	0.09482758619872177	0.9939209726368244	17.12854321332998	15.59911224977006	0.9107086273597921
3	3	none		100	5	0.3	1	0.772360248447205	0.216250283752728	0.0782608695584121	0.9893617021201417	7.896218981319558	7.356514818168133	0.9316502944775952
3	1	none		100	5	0.3	3	0.8024840163504874	0.2575121765836416	0.06034482758100476	0.9886018237006946	5.570025687787005	5.294248224797148	0.9504890041540037
3	2	none		100	5	0.3	3	0.8095980505188135	0.3408617133431508	0.06896551723543401	0.9962006078951657	19.42217104957226	18.151676324989133	0.9345853295410649
3	3	none		100	5	0.3	3	0.7772102550548434	0.22402453920603269	0.043478260865784504	0.9901215805395889	4.555939438867006	4.401333333403689	0.9660649240190162
3	1	none		100	10	0.1	1	0.7937061104706006	0.2526499425700553	0.025862068963287754	0.9969604863146129	8.707935928345906	8.508592674445248	0.9771078539598438
3	2	none		100	10	0.1	1	0.8092115606330573	0.31868749746178887	0.008620689654429251	0.9999999999924013	868904.9624676498	861414.402528474	0.9913793004393109
3	3	none		100	10	0.1	1	0.7780890709660366	0.21539761338275173	0.0173913043463138	0.9969604863146129	5.805290619409451	5.721720291216863	0.9856044439935385
3	1	none		100	10	0.1	3	0.8047898543129651	0.3000031601332741	0.034482758617717005	0.9992401215729542	46.96366718255336	45.37871270361784	0.9662514653633993
3	2	none		100	10	0.1	3	0.8195223247039095	0.3372659877880461	0.0	0.9999999999924013	0.0	0.0	0.9999999900075988
3	3	none		100	10	0.1	3	0.7717787762653627	0.21002241524580612	0.0173913043463138	0.998480243153507	11.628242009367154	11.443402905153615	0.9841042850374921
3	1	none		100	10	0.3	1	0.7791308563043706	0.21276813119025956	0.034482758617717005	0.9901215805395889	3.5796667023179696	3.4907126437365767	0.9751501740873085
3	2	none		100	10	0.3	1	0.7823799916151346	0.27618628882725704	0.04310344827214626	0.9954407294757186	9.834813243022824	9.45400223622781	0.9612792743763275
3	3	none		100	10	0.3	1	0.7764701995506805	0.20600266496878214	0.0173913043463138	0.9939209726368244	2.893800545403181	2.860864855291653	0.9886185248316951
3	1	none		100	10	0.3	3	0.7860745728959229	0.2623288418801562	0.07758620688986326	0.9939209726368244	13.752313797746636	12.76291002253914	0.9280554583554694
3	2	none		100	10	0.3	3	0.7975972120322817	0.27884920179770967	0.04310344827214626	0.9969604863146129	14.774726121922942	14.180987790742082	0.9598139096435009
3	3	none		100	10	0.3	3	0.7572551869961676	0.20926163836876252	0.0347826086926276	0.9946808510562715	6.738726058003304	6.539118131380046	0.9703789718869112
3	1	none		300	5	0.1	1	0.7802903259616392	0.23628919714168908	0.12931034481643877	0.9832826747645648	8.73536829736878	7.735105086745136	0.8854927160565604
3	2	none		300	5	0.1	1	0.7896381406561157	0.30540457606948107	0.06896551723543401	0.9931610942173773	10.757185897308585	10.084276430289075	0.9374455753563086
3	3	none		300	5	0.1	1	0.7755649530857671	0.2188784952148891	0.0782608695584121	0.9886018237006946	7.36414447248983	6.866080927557862	0.9323663976943928
3	1	none		300	5	0.1	3	0.7772115082276491	0.22755449864938085	0.07758620688986326	0.9855623100229062	5.741756960846689	5.3738619733723425	0.9359263989401484
3	2	none		300	5	0.1	3	0.8090412430562833	0.3446710091875914	0.10344827585315101	0.9939209726368244	18.86535353714804	17.017213363385522	0.9020352118619536
3	3	none		300	5	0.1	3	0.7686401480111008	0.23411348883999938	0.0521739130389414	0.9908814589590359	5.981644808576134	5.721732850378943	0.9565484032684466
3	1	none		300	5	0.3	1	0.7670710617335709	0.23298019644764348	0.12931034481643877	0.9832826747645648	8.73536829736878	7.735105086745136	0.8854927160565604
3	2	none		300	5	0.3	1	0.7674641022953569	0.2839091069239589	0.12931034481643877	0.9886018237006946	12.88117679190434	11.344817624565316	0.880728343305064
3	3	none		300	5	0.3	1	0.7535813400290736	0.23066437159268452	0.12173913042419661	0.9825227963451176	7.792505215058744	6.965591474026984	0.8938834436249293
3	1	none		300	5	0.3	3	0.7585682842469343	0.22018173549920153	0.12068965516200952	0.9756838905700936	5.507350669353955	4.963360025842507	0.9012246121148539
3	2	none		300	5	0.3	3	0.7703463997484539	0.3052198540094315	0.13793103447086802	0.9893617021201417	14.87998598032503	12.965505043524436	0.8713385154978059
3	3	none		300	5	0.3	3	0.7674111272631161	0.23405180633363595	0.1043478260778828	0.9825227963451176	6.549595230735749	5.970506977737414	0.9115841058731754
3	1	none		300	10	0.1	1	0.7872274918771618	0.25886010662457615	0.05172413792657551	0.9946808510562715	10.19998080409146	9.72411963503365	0.9533468464110503
3	2	none		300	10	0.1	1	0.8028705062362437	0.3138559171210241	0.034482758617717005	0.9999999999924013	3568716.8091624593	3445657.610113896	0.9655172317344474
3	3	none		300	10	0.1	1	0.7648870093828466	0.21228891469964914	0.0347826086926276	0.991641337378483	4.2751791554337295	4.161259839641275	0.9733533135331989
3	1	none		300	10	0.1	3	0.7770477413269049	0.25331331326614775	0.06034482758100476	0.9946808510562715	12.009151710073494	11.344806240872593	0.9446800568990104
3	2	none		300	10	0.1	3	0.7946559584949167	0.29803017605564575	0.04310344827214626	0.998480243153507	29.59439970039676	28.36188220029423	0.9583530056860722
3	3	none		300	10	0.1	3	0.7648737941059865	0.22845471653968172	0.043478260865784504	0.9939209726368244	7.431805944080953	7.152162138229134	0.9623720153252117
3	1	none		300	10	0.3	1	0.7671169164657792	0.2302092068178899	0.07758620688986326	0.9886018237006946	7.295320692436762	6.806890574739189	0.9330488389417687
3	2	none		300	10	0.3	1	0.7666059637354574	0.27575515186302296	0.06896551723543401	0.9954407294757186	16.172803994923655	15.126403577964496	0.9352987534495782
3	3	none		300	10	0.3	1	0.7438482886216466	0.19527042120041818	0.043478260865784504	0.9901215805395889	4.555939438867006	4.401333333403689	0.9660649240190162
3	1	none		300	10	0.3	3	0.7727177444712294	0.25259078036007815	0.06896551723543401	0.9939209726368244	12.111091164666464	11.34480890892368	0.9367288738533082
3	2	none		300	10	0.3	3	0.77998899486427	0.30376273674975	0.06034482758100476	0.9992401215729542	84.44842903794404	79.41274723133124	0.9403697296863335
3	3	none		300	10	0.3	3	0.7488436632747456	0.21012299410126112	0.043478260865784504	0.9954407294757186	9.924220636092631	9.536210951318294	0.9609027450875668
3	1	none		500	5	0.1	1	0.7802772246095797	0.23751660207769057	0.11206896550758026	0.9840425531840119	7.783166631960093	7.022984100780778	0.902329906970071
3	2	none		500	5	0.1	1	0.7909482758620691	0.30731869960990105	0.08620689654429252	0.9946808510562715	17.641476226448063	16.20686605838942	0.9186796883628909
3	3	none		500	5	0.1	1	0.7737082066869301	0.2253296524380523	0.1043478260778828	0.9878419452812475	9.466011616267583	8.582601630417159	0.9066755761220092
3	1	none		500	5	0.1	3	0.7695865213290012	0.2254477612981173	0.11206896550758026	0.984802431603459	8.178635382613049	7.37413307458823	0.9016336647649725
3	2	none		500	5	0.1	3	0.8078948747510744	0.333207052923134	0.11206896550758026	0.991641337378483	14.973503678958922	13.407507457474933	0.8954155016224027
3	3	none		500	5	0.1	3	0.7621712699881062	0.23020332127840595	0.0695652173852552	0.9886018237006946	6.484729504987375	6.103183046718099	0.9411623071057743
3	1	none		500	5	0.3	1	0.7681453726024525	0.2255021150666217	0.09482758619872177	0.9810030395062235	5.409901907968717	4.991721507899778	0.9227009174506504
3	2	none		500	5	0.3	1	0.7666518184676657	0.29182606366236924	0.14655172412529727	0.9893617021201417	15.969681921461207	13.775849108744712	0.8626251303436993
3	3	none		500	5	0.3	1	0.7584974230210122	0.22966126307884294	0.1304347825973535	0.9817629179256706	8.074995559119778	7.152169987722662	0.8857181226428233
3	1	none		500	5	0.3	3	0.7578542605596897	0.2160161105629021	0.11206896550758026	0.9726443768923052	4.487592745341055	4.096741795972424	0.9129040854586608
3	2	none		500	5	0.3	3	0.7752856094748979	0.31188108389163216	0.15517241377972651	0.9886018237006946	15.930598230933004	13.613781149478378	0.8545680954867116
3	3	none		500	5	0.3	3	0.7605259680190299	0.22963431730568	0.1043478260778828	0.9794832826673292	5.562025329851706	5.085987856928796	0.9144129161030168
3	1	none		500	10	0.1	1	0.7873650560737868	0.26077939655208804	0.05172413792657551	0.9931610942173773	7.921200525931435	7.563207322716806	0.9548056786020401
3	2	none		500	10	0.1	1	0.8035779792474584	0.32204444394801274	0.04310344827214626	0.9999999999924013	4501084.263384901	4307072.01264237	0.9568965421661594
3	3	none		500	10	0.1	1	0.7656931412713096	0.20933439051870395	0.043478260865784504	0.9901215805395889	4.555939438867006	4.401333333403689	0.9660649240190162
3	1	none		500	10	0.1	3	0.7794714914579185	0.25679394858339655	0.06034482758100476	0.9946808510562715	12.009151710073494	11.344806240872593	0.9446800568990104
3	2	none		500	10	0.1	3	0.7938436746672256	0.3082165693625826	0.04310344827214626	0.99772036473406	19.714628157761748	18.907962969568814	0.9590829013418837
3	3	none		500	10	0.1	3	0.7638760407030527	0.2284317397018777	0.0347826086926276	0.9939209726368244	5.891882190458396	5.721729710583306	0.9711208518273727
3	1	none		500	10	0.3	1	0.7674641022953569	0.23051477188783243	0.07758620688986326	0.9893617021201417	7.822422542310112	7.293096586982495	0.932332211576553
3	2	none		500	10	0.3	1	0.7662391258777905	0.278060386046444	0.06896551723543401	0.9954407294757186	16.172803994923655	15.126403577964496	0.9352987534495782
3	3	none		500	10	0.3	1	0.7443504691423285	0.1961704322092283	0.043478260865784504	0.991641337378483	5.3925555250958395	5.201574799551594	0.9645843647634195
3	1	none		500	10	0.3	3	0.7735758830311288	0.2577820993199914	0.06896551723543401	0.9939209726368244	12.111091164666464	11.34480890892368	0.9367288738533082
3	2	none		500	10	0.3	3	0.7812729273661042	0.30531840191796433	0.06034482758100476	0.998480243153507	42.19238268397739	39.70663508041192	0.9410853839635545
3	3	none		500	10	0.3	3	0.7534756178141933	0.21365560865884378	0.0521739130389414	0.9954407294757186	12.018322237046435	11.443453141581953	0.9521672655875649
3	1	undersample	0.6	100	5	0.1	1	0.7905617859763128	0.2450123379538751	0.5086206896113258	0.8130699088084113	4.502210550635277	2.720913787394945	0.6043506210496774
3	2	undersample	0.6	100	5	0.1	1	0.8040758306257205	0.24920926622542397	0.5603448275379014	0.8297872340362479	6.213234885205826	3.2920256682567137	0.5298408424833451
3	3	undersample	0.6	100	5	0.1	1	0.7833421435179067	0.2275709111968169	0.521739130389414	0.8411854103279546	5.7781640212168375	3.2852088628300753	0.568555823785112
3	1	undersample	0.6	100	5	0.1	3	0.7982981343674668	0.2559002510499243	0.5172413792657551	0.8206686930028825	4.903147401656133	2.884278038699002	0.5882503121756664
3	2	undersample	0.6	100	5	0.1	3	0.8014162561576355	0.2430979019199202	0.5431034482290429	0.8282674771973536	5.7330101494045005	3.162496000994598	0.5516292246566128
3	3	undersample	0.6	100	5	0.1	3	0.7834742962865072	0.20281327539723087	0.48695652169678644	0.8480243161029786	5.296270811694221	3.2041737017943652	0.6049867468553172
3	1	undersample	0.6	100	5	0.3	1	0.7731435384131643	0.23519506588050185	0.5258620689201843	0.7879939209666567	4.122319762395321	2.4804102151871645	0.6017025162848347
3	2	undersample	0.6	100	5	0.3	1	0.7820852111937953	0.20824110900976184	0.5862068965011891	0.8123100303889643	6.131241192375714	3.1232722051333295	0.5094029162814131
3	3	undersample	0.6	100	5	0.3	1	0.7860909211047972	0.2156813925211271	0.5391304347357279	0.7940729483222335	4.510895811370944	2.618065009733185	0.5803869284732046
3	1	undersample	0.6	100	5	0.3	3	0.7794190860496802	0.21882995457157353	0.5258620689201843	0.8085106382917288	4.682828015309904	2.746168438639616	0.5864337496130738
3	2	undersample	0.6	100	5	0.3	3	0.7889765223771094	0.22889752948197237	0.5948275861556184	0.8031914893555989	5.991374002968713	3.022367040857793	0.5044530652645748
3	3	undersample	0.6	100	5	0.3	3	0.7666710717589533	0.21083455543211127	0.5043478260431002	0.8069908814528345	4.254454797335836	2.61307757741548	0.6141979782009332
3	1	undersample	0.6	100	10	0.1	1	0.7900049785137826	0.2216806300131058	0.5172413792657551	0.824468085100118	5.0324672197460245	2.946708295717567	0.5855394812768611
3	2	undersample	0.6	100	10	0.1	1	0.7962739754742689	0.23431983087939867	0.5431034482290429	0.8351063829723777	6.020084805533175	3.293659421646808	0.5471117879300794
3	3	undersample	0.6	100	10	0.1	1	0.7774481300383242	0.216728354457052	0.4782608695236295	0.8328267477140363	4.56666637446616	2.860869393728315	0.6264677805363184
3	1	undersample	0.6	100	10	0.1	3	0.7914919819725396	0.2144452461066083	0.4999999999568966	0.8427051671668488	5.3574875542003975	3.1787437588609713	0.5933273149265433
3	2	undersample	0.6	100	10	0.1	3	0.8074035740488418	0.2638118907590463	0.5775862068467599	0.8404255319085074	7.201360033530206	3.6195400026036677	0.5026189377752467
3	3	undersample	0.6	100	10	0.1	3	0.7748909739659047	0.2066907477536916	0.4521739130041588	0.8480243161029786	4.605713964712491	2.975304151666196	0.6460027974826239
3	1	undersample	0.6	100	10	0.3	1	0.7699468085106382	0.20291158244254798	0.4827586206480381	0.8191489361639883	4.227450730415014	2.669371048832056	0.6314375203363974
3	2	undersample	0.6	100	10	0.3	1	0.7946363064668273	0.22991511744999693	0.5862068965011891	0.8282674771973536	6.832595416346286	3.4134877471052802	0.4995887317742985
3	3	undersample	0.6	100	10	0.3	1	0.7579820272234703	0.18953635075337624	0.4521739130041588	0.8214285714223296	3.7968251727303164	2.5321737709330483	0.66691870648969
3	1	undersample	0.6	100	10	0.3	3	0.773005974216539	0.21548110579905722	0.5172413792657551	0.8130699088084113	4.660278474144913	2.7670309702321476	0.5937479785769817
3	2	undersample	0.6	100	10	0.3	3	0.7932344617964575	0.22797312580672255	0.5258620689201843	0.8191489361639883	5.023529107405373	2.907707749620632	0.578817726983801
3	3	undersample	0.6	100	10	0.3	3	0.7715210783665918	0.1974516368984664	0.5478260869088847	0.8183890577445412	5.4595265408026314	3.016481550838949	0.5525170495462443
3	1	undersample	0.6	300	5	0.1	1	0.7577756524473326	0.21824652931635505	0.5172413792657551	0.8062310030333874	4.457982943083109	2.6693710586795665	0.5987844835165788
3	2	undersample	0.6	300	5	0.1	1	0.7938436746672257	0.23702578471111696	0.5775862068467599	0.8069908814528345	5.717017179695533	2.9925331055293354	0.5234430742988486
3	3	undersample	0.6	300	5	0.1	1	0.7664596273291926	0.2105530203033778	0.5130434782162571	0.8047112461944932	4.341369964627363	2.627101878361064	0.6051319874492334
3	1	undersample	0.6	300	5	0.1	3	0.773962372916885	0.22365250596949465	0.5344827585746136	0.8031914893555989	4.685685424046299	2.715750094683814	0.5795843728411857
3	2	undersample	0.6	300	5	0.1	3	0.7996541243056282	0.25623098225728763	0.5689655171923306	0.8047112461944932	5.439221476107531	2.913457518523586	0.535638689641358
3	3	undersample	0.6	300	5	0.1	3	0.7681247522135589	0.22184318812752837	0.5391304347357279	0.7948328267416807	4.531935466239397	2.6277615463332955	0.5798320652598478
3	1	undersample	0.6	300	5	0.3	1	0.7573367571533383	0.2124218290489392	0.5431034482290429	0.7788753799332913	4.186928405210578	2.4560965825706518	0.5866105896735152
3	2	undersample	0.6	300	5	0.3	1	0.8062572057436328	0.2510787732410717	0.6465517240821939	0.8145896656473056	8.036784763574039	3.487139438413961	0.43389731847134194
3	3	undersample	0.6	300	5	0.3	1	0.7746993524514338	0.23231019276682063	0.5652173912551985	0.7993920972583634	5.180302740398391	2.8175229158739277	0.5438915455844997
3	1	undersample	0.6	300	5	0.3	3	0.768610470600566	0.19033103131138432	0.5344827585746136	0.783434650449974	4.15347607371336	2.467997465915824	0.5942004674110432
3	2	undersample	0.6	300	5	0.3	3	0.791144796142962	0.23616351088282586	0.5517241378834721	0.8047112461944932	5.071535179538467	2.8251709270531746	0.5570642372227271
3	3	undersample	0.6	300	5	0.3	3	0.7714351790670014	0.22463941299063936	0.5652173912551985	0.7940729483222335	5.012914856107031	2.7447455747202745	0.547534838188467
3	1	undersample	0.6	300	10	0.1	1	0.769003511162352	0.23982865987719373	0.4827586206480381	0.7993920972583634	3.719191722080567	2.406478458652745	0.6470433904156494
3	2	undersample	0.6	300	10	0.1	1	0.7979247458337702	0.24057522202235093	0.5258620689201843	0.8419452887474017	5.908041548146401	3.3270886484926154	0.563145767053051
3	3	undersample	0.6	300	10	0.1	1	0.7664331967754724	0.20530709958723697	0.5043478260431002	0.8229483282612239	4.729613444685198	2.848590993827555	0.6022883222586539
3	1	undersample	0.6	300	10	0.1	3	0.7785937008699297	0.2562802736933346	0.4999999999568966	0.8138297872278585	4.371428318250613	2.68571414113233	0.6143790774757193
3	2	undersample	0.6	300	10	0.1	3	0.7956516612514412	0.2418498859408333	0.5775862068467599	0.830547112455695	6.701839031940538	3.4085354409224236	0.5085970220500926
3	3	undersample	0.6	300	10	0.1	3	0.77370820668693	0.21813505860496601	0.521739130389414	0.8191489361639883	4.94117617195432	2.8849103260647797	0.5838509246093094
3	1	undersample	0.6	300	10	0.3	1	0.7785740488418404	0.23512665952223133	0.5086206896113258	0.8229483282612239	4.811158503381701	2.872724419312492	0.5970961815499752
3	2	undersample	0.6	300	10	0.3	1	0.8041347867099886	0.2406115679184892	0.6206896551189061	0.8229483282612239	7.60593004589871	3.505697596449143	0.4609163506940475
3	3	undersample	0.6	300	10	0.3	1	0.762937756045989	0.176920917364557	0.4782608695236295	0.8009118540972576	3.6876588365307805	2.402256765878465	0.651431391972755
3	1	undersample	0.6	300	10	0.3	3	0.7697633895818048	0.22422479454116667	0.5258620689201843	0.8009118540972576	4.461762420065301	2.6413528546473453	0.5919976371110909
3	2	undersample	0.6	300	10	0.3	3	0.7807226705796039	0.23843807546426823	0.5689655171923306	0.8191489361639883	5.978823156736187	3.1460444504092084	0.5261979336312045
3	3	undersample	0.6	300	10	0.3	3	0.7809369631293775	0.21296499249020837	0.5304347825625709	0.8328267477140363	5.6276090574385425	3.1729642366804947	0.5638210024931276
3	1	undersample	0.6	500	5	0.1	1	0.7561445341159208	0.21399590104213986	0.5086206896113258	0.7971124620000221	4.066692733344138	2.5069093427625293	0.6164491557330201
3	2	undersample	0.6	500	5	0.1	1	0.7955337490829053	0.23824086667243055	0.5775862068467599	0.8062310030333874	5.689235361263824	2.9807976821921827	0.523936423090372
3	3	undersample	0.6	500	5	0.1	1	0.7693735958768337	0.21736181783391242	0.5130434782162571	0.8054711246139402	4.362443953223565	2.6373639945454728	0.6045611082228783
3	1	undersample	0.6	500	5	0.1	3	0.77102111937952	0.21789935796033114	0.5603448275379014	0.7917933130638922	4.8468581914163895	2.6912910861356876	0.5552650668495489
3	2	undersample	0.6	500	5	0.1	3	0.797898543129651	0.25342081106651376	0.5948275861556184	0.8054711246139402	6.078789534222588	3.057785402795736	0.5030253679277774
3	3	undersample	0.6	500	5	0.1	3	0.7672459363023655	0.22216035930214448	0.5478260869088847	0.7864741641277624	4.462427910372928	2.5656195608126726	0.5749380309818792
3	1	undersample	0.6	500	5	0.3	1	0.7547950948537889	0.20673908017710427	0.5603448275379014	0.7788753799332913	4.48925251982605	2.5340679026522595	0.5644743410107668
3	2	undersample	0.6	500	5	0.3	1	0.8057986584215491	0.2500099802030218	0.655172413736623	0.8145896656473056	8.347540436238372	3.533634630926147	0.4233144570477929
3	3	undersample	0.6	500	5	0.3	1	0.77367516849478	0.229053040921948	0.5739130434283555	0.7978723404194691	5.316863290287204	2.83935912692893	0.5340289788806892
3	1	undersample	0.6	500	5	0.3	3	0.7690755685986793	0.19043130207317568	0.5258620689201843	0.7879939209666567	4.122319762395321	2.4804102151871645	0.6017025162848347
3	2	undersample	0.6	500	5	0.3	3	0.7935423435698564	0.23694463832276236	0.5603448275379014	0.8062310030333874	5.302960093454185	2.891818646902864	0.5453215832121454
3	3	undersample	0.6	500	5	0.3	3	0.7696379014140347	0.22297861676504124	0.5478260869088847	0.7925531914833394	4.628697977937719	2.640802547978759	0.570528151605253
3	1	undersample	0.6	500	10	0.1	1	0.7698485483701918	0.23161910377812628	0.49137931030246734	0.8016717325167046	3.9051234987791936	2.4776058993597365	0.6344500656850013
3	2	undersample	0.6	500	10	0.1	1	0.7985732627607169	0.24058935698587863	0.5431034482290429	0.8389057750696133	6.190102814005174	3.3713400635580344	0.5446339266012372
3	3	undersample	0.6	500	10	0.1	1	0.7684485264966301	0.20693652410776836	0.4956521738699433	0.8206686930028825	4.497369688957373	2.7638907814294935	0.6145571584302091
3	1	undersample	0.6	500	10	0.1	3	0.7792618698249659	0.257552747350861	0.4999999999568966	0.8183890577445412	4.506275882839152	2.7531379233868187	0.610956352851939
3	2	undersample	0.6	500	10	0.1	3	0.7977806309611152	0.2475626954237219	0.5689655171923306	0.823708206680671	6.167585812559309	3.2274076643355096	0.5232853989785676
3	3	undersample	0.6	500	10	0.1	3	0.7737610677943704	0.2157294802090573	0.521739130389414	0.817629179325094	4.890908797834989	2.860869408000151	0.5849361493629683
3	1	undersample	0.6	500	10	0.3	1	0.77830547112462	0.23739124740720893	0.5086206896113258	0.8229483282612239	4.811158503381701	2.872724419312492	0.5970961815499752
3	2	undersample	0.6	500	10	0.3	1	0.8048553610732627	0.2422431469430178	0.6293103447733354	0.8229483282612239	7.890906749021676	3.5543878408442704	0.45044097908974534
3	3	undersample	0.6	500	10	0.3	1	0.7632483150522004	0.17903498143248636	0.4956521738699433	0.8016717325167046	3.9724532137333215	2.4991502984827303	0.62912012408813
3	1	undersample	0.6	500	10	0.3	3	0.7710407714076093	0.2254001145134889	0.5344827585746136	0.8062310030333874	4.777196533551974	2.758350093968885	0.5773993233948054
3	2	undersample	0.6	500	10	0.3	3	0.781305680746253	0.24179186921894358	0.5689655171923306	0.817629179325094	5.917999634187647	3.1198274147611245	0.5271759966929063
3	3	undersample	0.6	500	10	0.3	3	0.7801572617946345	0.2142508987073214	0.5304347825625709	0.8343465045529306	5.689602068801185	3.2020739985611626	0.5627940061438826
3	1	undersample	0.8	100	5	0.1	1	0.7924483806728854	0.25978833853555333	0.6293103447733354	0.7621580547054548	5.440151300796338	2.64591814339061	0.4863684744580143
3	2	undersample	0.8	100	5	0.1	1	0.7924680327009748	0.2345747251251654	0.655172413736623	0.743920972638724	5.519584307764971	2.558477337652229	0.46352716795304877
3	3	undersample	0.8	100	5	0.1	1	0.7689308841020219	0.19278705908327562	0.608695652120983	0.7553191489304307	4.801932140565752	2.4877125634600192	0.5180649044214942
3	1	undersample	0.8	100	5	0.1	3	0.7996213709254795	0.26036526351997424	0.655172413736623	0.7727963525777144	6.462541458542802	2.8836349782825264	0.4462075689812789
3	2	undersample	0.8	100	5	0.1	3	0.7966408133319357	0.24407095418780658	0.655172413736623	0.7446808510581712	5.541666402807968	2.5660918532396373	0.4630541810533258
3	3	undersample	0.8	100	5	0.1	3	0.7818289943174309	0.19814046536299953	0.6347826086404538	0.763677811544349	5.616674039375776	2.686089638589661	0.4782349062082026
3	1	undersample	0.8	100	5	0.3	1	0.7705232680012576	0.2422779465973887	0.6293103447733354	0.7484802431554067	5.051991613229146	2.502031361861781	0.49525642615677457
3	2	undersample	0.8	100	5	0.3	1	0.7825634105439682	0.24202593587587523	0.6810344826999108	0.7279635258303346	5.7135736454593875	2.5034674476794043	0.43816139353225786
3	3	undersample	0.8	100	5	0.3	1	0.7435839830844455	0.17636643873344332	0.5999999999478262	0.730243161088676	4.060563210233454	2.224225269420543	0.5477627397129063
3	1	undersample	0.8	100	5	0.3	3	0.778501991405513	0.23346669324526015	0.655172413736623	0.7431610942192769	5.497632876000912	2.5509078783683163	0.4640011221061325
3	2	undersample	0.8	100	5	0.3	3	0.7868541033434652	0.2255816187453052	0.6724137930454817	0.7522796352526423	6.233451413727855	2.714406490508726	0.43545802285332763
3	3	undersample	0.8	100	5	0.3	3	0.7658120787630501	0.18817688546096673	0.5999999999478262	0.7477203647359596	4.445782931558097	2.37831315847878	0.5349593425128006
3	1	undersample	0.8	100	10	0.1	1	0.777997589351221	0.21579363241225397	0.6206896551189061	0.7606382978665606	5.1999997454957105	2.593103339655608	0.4986737335711951
3	2	undersample	0.8	100	10	0.1	1	0.7866641337386018	0.21904932563983354	0.655172413736623	0.7484802431554067	5.654078276281789	2.604854568513635	0.46070365224689563
3	3	undersample	0.8	100	10	0.1	1	0.7627527421699485	0.17888530639934982	0.6434782608136106	0.7446808510581712	5.264227395388636	2.5202897560861026	0.4787577576248995
3	1	undersample	0.8	100	10	0.1	3	0.784161775495231	0.22610562052890737	0.6206896551189061	0.7758358662555028	5.663481983461821	2.7689069480548576	0.48890539415604084
3	2	undersample	0.8	100	10	0.1	3	0.7815677077874438	0.20849760978929724	0.6637931033910524	0.7348024316053587	5.470501547062195	2.50301344156039	0.4575473318711626
3	3	undersample	0.8	100	10	0.1	3	0.7645301969076252	0.18314198470723175	0.6260869564672968	0.7530395136720894	5.105688486764621	2.5351704656277807	0.4965384043979122
3	1	undersample	0.8	100	10	0.3	1	0.7769625825385179	0.24375145642500584	0.6637931033910524	0.7530395136720894	6.0202758337221445	2.6878513497546486	0.44646646827975617
3	2	undersample	0.8	100	10	0.3	1	0.7960578031652866	0.21919867497588927	0.7241379309720571	0.7431610942192769	7.595413800445189	2.819424497143929	0.37120089770810594
3	3	undersample	0.8	100	10	0.3	1	0.7576252147482491	0.18327023358002176	0.608695652120983	0.743920972638724	4.518957924494913	2.376983521935987	0.5260025688360629
3	1	undersample	0.8	100	10	0.3	3	0.7783513258568284	0.2373211425258396	0.6637931033910524	0.7629179331249019	6.353385599600691	2.7998451512669944	0.4406855280291988
3	2	undersample	0.8	100	10	0.3	3	0.7776307514935542	0.20664562211811635	0.6810344826999108	0.730243161088676	5.779900758624714	2.5246235098326806	0.4367935640186302
3	3	undersample	0.8	100	10	0.3	3	0.7710651513149201	0.19887422573355162	0.6173913042941399	0.7325227963470173	4.419163032515145	2.30820149448366	0.5223164280903047
3	1	undersample	0.8	300	5	0.1	1	0.7653089298815637	0.21310654845398624	0.6034482758100476	0.7522796352526423	4.621232114686731	2.436005824815523	0.5271333960614822
3	2	undersample	0.8	300	5	0.1	1	0.7780041400272508	0.2162742467767727	0.655172413736623	0.7325227963470173	5.203408855421113	2.4494513188200964	0.47073972752190607
3	3	undersample	0.8	300	5	0.1	1	0.7610281485397119	0.18938673444979334	0.6347826086404538	0.7424012157998299	5.009200500289452	2.4642297360568723	0.4919407170510492
3	1	undersample	0.8	300	5	0.1	3	0.769278639555602	0.21837078518860176	0.6379310344277646	0.7401215805414885	5.017822104412612	2.4547286812413476	0.4892020043724683
3	2	undersample	0.8	300	5	0.1	3	0.7795107955140971	0.2222111050537199	0.6465517240821939	0.7408814589609356	5.230312324736532	2.495196586618457	0.47706453829045947
3	3	undersample	0.8	300	5	0.1	3	0.7566671071758955	0.18415288116981568	0.5652173912551985	0.7355623100248058	3.6160918044335175	2.1374312032974845	0.5910887451795234
3	1	undersample	0.8	300	5	0.3	1	0.7573105544492192	0.20290149402116417	0.6120689654644769	0.730243161088676	4.271110929799074	2.268965432887599	0.5312354156728092
3	2	undersample	0.8	300	5	0.3	1	0.7850854208154282	0.21500727825042693	0.6724137930454817	0.730243161088676	5.556560159746621	2.492666250214546	0.4485987954754025
3	3	undersample	0.8	300	5	0.3	1	0.7650720232588872	0.20141155113116727	0.6521739129867675	0.7431610942192769	5.425295602324659	2.5392332427674735	0.46803591447192183
3	1	undersample	0.8	300	5	0.3	3	0.7664421968347134	0.2227507313213257	0.6379310344277646	0.7355623100248058	4.9009302675589845	2.412405774545786	0.4922342481599998
3	2	undersample	0.8	300	5	0.3	3	0.7767791636096847	0.22258020964968328	0.6206896551189061	0.7386018237025943	4.623678441433723	2.3744987060190104	0.5135518591656072
3	3	undersample	0.8	300	5	0.3	3	0.7555173780890709	0.19654434669914886	0.5913043477746692	0.7317629179275702	3.9469590299161417	2.204409327607102	0.5585082772405537
3	1	undersample	0.8	300	10	0.1	1	0.7598129126925899	0.21271589117664985	0.5431034482290429	0.7507598784137481	3.580533668621219	2.179036918222365	0.6085787997229265
3	2	undersample	0.8	300	10	0.1	1	0.782989204485903	0.23394901741828256	0.6810344826999108	0.7355623100248058	5.93911124272999	2.5754061647177986	0.4336349329168091
3	3	undersample	0.8	300	10	0.1	1	0.7488304479978855	0.17652446754581136	0.6173913042941399	0.7332826747664645	4.436350494360178	2.3147775668707737	0.5217751675504422
3	1	undersample	0.8	300	10	0.1	3	0.7725801802746044	0.21792579685563443	0.5775862068467599	0.756838905769325	4.255867150894456	2.3753231779159556	0.5581290606916763
3	2	undersample	0.8	300	10	0.1	3	0.78755502567865	0.2238388981194505	0.6896551723543402	0.7386018237025943	6.2790694608791116	2.6383318955766786	0.42017879388399054
3	3	undersample	0.8	300	10	0.1	3	0.7556098850270914	0.1819474337340893	0.608695652120983	0.7462006078970654	4.5735194201321265	2.3983336724887616	0.5243956363662452
3	1	undersample	0.8	300	10	0.3	1	0.748768472906404	0.19726018690257133	0.5603448275379014	0.7651975683832433	4.153499391685617	2.386452302964094	0.5745642496556631
3	2	undersample	0.8	300	10	0.3	1	0.7826682213604446	0.21936387648229344	0.6896551723543402	0.7522796352526423	6.748465909287642	2.7840066569320268	0.41253917955128905
3	3	undersample	0.8	300	10	0.3	1	0.7549953746530988	0.18881358674304152	0.6347826086404538	0.7386018237025943	4.9111293460864065	2.4284124447528876	0.4944712762608775
3	1	undersample	0.8	300	10	0.3	3	0.7715779268420501	0.23141877900523644	0.6293103447733354	0.7515197568331952	5.1345563311606215	2.5326372488476148	0.49325336682586773
3	2	undersample	0.8	300	10	0.3	3	0.7756524473325648	0.19887872560561193	0.6810344826999108	0.7332826747664645	5.8701005933624035	2.553394147041858	0.43498302077277756
3	3	undersample	0.8	300	10	0.3	3	0.7440068719439672	0.17802662600726238	0.608695652120983	0.7378419452831472	4.378099647650573	2.3218650655603996	0.530336266563825
3	1	undersample	0.8	500	5	0.1	1	0.7621121999790379	0.20684550801337664	0.5775862068467599	0.7522796352526423	4.152372418133044	2.331605575180572	0.56151166101454
3	2	undersample	0.8	500	5	0.1	1	0.7808667854522586	0.22060399274151565	0.6637931033910524	0.7294832826692289	5.324113847296599	2.4537968869459497	0.46088361445365494
3	3	undersample	0.8	500	5	0.1	1	0.7605920444033303	0.18839829555476317	0.6347826086404538	0.7355623100248058	4.8347014810062605	2.400499659087944	0.4965145459697144
3	1	undersample	0.8	500	5	0.1	3	0.7648765852635991	0.20876841741017146	0.6206896551189061	0.7325227963470173	4.481404764621396	2.320532828355881	0.5178137002623282
3	2	undersample	0.8	500	5	0.1	3	0.7797728225552877	0.21881177521225564	0.6465517240821939	0.7363221884442529	5.108244654317242	2.4520519786890724	0.48001849823975634
3	3	undersample	0.8	500	5	0.1	3	0.7580877494383507	0.18747256706773416	0.5826086956015123	0.7378419452831472	3.928562634942246	2.2223565627506683	0.5656920176602231
3	1	undersample	0.8	500	5	0.3	1	0.7561772874960696	0.20298917408505998	0.6120689654644769	0.7310030395081232	4.287633213500195	2.2753749395217078	0.5306831959135517
3	2	undersample	0.8	500	5	0.3	1	0.7837097788491773	0.2139972419833763	0.6810344826999108	0.7249240121525462	5.626847585821637	2.4758048249545404	0.4399985481967778
3	3	undersample	0.8	500	5	0.3	1	0.764728426060526	0.2024984039896499	0.6521739129867675	0.7454407294776183	5.49067138054506	2.561972644047547	0.4666046120003827
3	1	undersample	0.8	500	5	0.3	3	0.7658788386961535	0.22494857673286572	0.6293103447733354	0.7401215805414885	4.834897102302906	2.4215566720353836	0.500849671140468
3	2	undersample	0.8	500	5	0.3	3	0.7779124305628341	0.222946080376529	0.6034482758100476	0.7378419452831472	4.2829235694431524	2.3018489874107426	0.5374480555768553
3	3	undersample	0.8	500	5	0.3	3	0.7546253469010176	0.1971695591742509	0.6173913042941399	0.7310030395081232	4.3850794217263305	2.2951608085593067	0.5234023250153464
3	1	undersample	0.8	500	10	0.1	1	0.7606055444921916	0.21281951416951186	0.5603448275379014	0.7484802431554067	3.7927253838876975	2.2278361441235037	0.5873971565831184
3	2	undersample	0.8	500	10	0.1	1	0.7847644376899696	0.23609870989320952	0.6810344826999108	0.7386018237025943	6.032997823770537	2.60535274688197	0.4318504270441927
3	3	undersample	0.8	500	10	0.1	1	0.7493061979648473	0.17988640853625737	0.6173913042941399	0.730243161088676	4.3681816315831625	2.2886955670849063	0.5239469684262182
3	1	undersample	0.8	500	10	0.1	3	0.7731238863850751	0.22176372876876138	0.5689655171923306	0.7575987841887721	4.125517052175016	2.3472056104015646	0.5689482165414691
3	2	undersample	0.8	500	10	0.1	3	0.7865462215700662	0.22272861431324364	0.6896551723543402	0.7431610942192769	6.42997995635486	2.685166187756123	0.4176010099071191
3	3	undersample	0.8	500	10	0.1	3	0.7558675829258623	0.18337461303124575	0.608695652120983	0.7424012157998299	4.483120088597412	2.3629600208764523	0.5270793396891865
3	1	undersample	0.8	500	10	0.3	1	0.748768472906404	0.19761293730520887	0.5603448275379014	0.7659574468026904	4.171122797266366	2.394200524395653	0.5739942454471766
3	2	undersample	0.8	500	10	0.3	1	0.7834149984278378	0.21992252253724454	0.6896551723543402	0.7537993920915366	6.803840524463003	2.801191882510838	0.4117074473454856
3	3	undersample	0.8	500	10	0.3	1	0.7550812739526893	0.1891385858528208	0.6347826086404538	0.7370820668637	4.87269452377169	2.4143753791325473	0.4954908046517072
3	1	undersample	0.8	500	10	0.3	3	0.7712962477727703	0.23196226105413184	0.6293103447733354	0.7522796352526423	5.1555140931375725	2.540406074450474	0.4927551311084242
3	2	undersample	0.8	500	10	0.3	3	0.7763664710198093	0.1996903750978849	0.6724137930454817	0.730243161088676	5.556560159746621	2.492666250214546	0.4485987954754025
3	3	undersample	0.8	500	10	0.3	3	0.7440531254129773	0.17877064968226922	0.6173913042941399	0.7363221884442529	4.506090973507489	2.34146088074992	0.5196212969190109
3	1	undersample	1.0	100	5	0.1	1	0.7915509380568074	0.24512237746159382	0.7586206895897741	0.6945288753746617	7.145699731699439	2.483444763185974	0.3475439474054624
3	2	undersample	1.0	100	5	0.1	1	0.7877974006917514	0.254039753117917	0.7155172413176278	0.683130699082955	5.422352802941365	2.2580831171275753	0.41643971629421567
3	3	undersample	1.0	100	5	0.1	1	0.7800911854103344	0.2099395147588252	0.7130434781988658	0.6861702127607434	5.4329735802237735	2.2720706716553685	0.41820019622330845
3	1	undersample	1.0	100	5	0.1	3	0.7920749921391887	0.25274765399077886	0.7499999999353448	0.6922492401163204	6.748147837006898	2.4370369575966353	0.36114159751368025
3	2	undersample	1.0	100	5	0.1	3	0.7914395765643014	0.2546850851483564	0.7241379309720571	0.6937689969552145	5.946960037721013	2.3646786253688616	0.3976281244367418
3	3	undersample	1.0	100	5	0.1	3	0.7840689837452095	0.20396536043040156	0.6956521738525521	0.7036474164080271	5.427105993940792	2.347380076620307	0.4325288698930939
3	1	undersample	1.0	100	5	0.3	1	0.7665339062991301	0.2260081999409785	0.7155172413176278	0.6709726443718012	5.1290501163385835	2.1746435587554225	0.42398562270577095
3	2	undersample	1.0	100	5	0.3	1	0.7943022219893093	0.23521889481428135	0.7586206895897741	0.6838905775024021	6.799450238537636	2.3998672978400886	0.3529501865082739
3	3	undersample	1.0	100	5	0.3	1	0.7644244746927449	0.19890918131081625	0.6695652173330813	0.683130699082955	4.368483994557423	2.1130642642397466	0.4837065268380327
3	1	undersample	1.0	100	5	0.3	3	0.7839062991300703	0.22945500008001862	0.7241379309720571	0.7051671732469212	6.27835022893838	2.4560966103599906	0.3912009457923782
3	2	undersample	1.0	100	5	0.3	3	0.7783316738287391	0.21833989795567424	0.7068965516631986	0.6755319148884839	5.021214845650839	2.17863192811067	0.4338854131656125
3	3	undersample	1.0	100	5	0.3	3	0.7658847627857802	0.19479206696491422	0.7043478260257089	0.6861702127607434	5.208873167245713	2.244362492732742	0.4308729294383564
3	1	undersample	1.0	100	10	0.1	1	0.776988785242637	0.20654165308764366	0.7413793102809156	0.6914893616968733	6.425287066876747	2.40309147952804	0.3740052997263642
3	2	undersample	1.0	100	10	0.1	1	0.7969355937532754	0.2713030382874183	0.7499999999353448	0.676291793307931	6.267605361002313	2.3169013366404307	0.36966291598069906
3	3	undersample	1.0	100	10	0.1	1	0.7663274745605919	0.18351374493366132	0.7043478260257089	0.670212765952354	4.841555791371636	2.1357643108959916	0.44113180855762923
3	1	undersample	1.0	100	10	0.1	3	0.7806113090870977	0.20790416132510678	0.7499999999353448	0.6922492401163204	6.748147837006898	2.4370369575966353	0.36114159751368025
3	2	undersample	1.0	100	10	0.1	3	0.7880201236767634	0.22041946003184018	0.7413793102809156	0.6671732522745656	5.746422898650801	2.2275231575356598	0.3876364721772269
3	3	undersample	1.0	100	10	0.1	3	0.7705101096867979	0.18112997343284254	0.7565217390646504	0.683130699082955	6.698612234701304	2.3874881946604933	0.3564153355983638
3	1	undersample	1.0	100	10	0.3	1	0.7822227753904202	0.21623269878930806	0.7586206895897741	0.6907294832774261	7.0193046904200385	2.452935614748322	0.34945563025680404
3	2	undersample	1.0	100	10	0.3	1	0.7829236977256053	0.22322273993609412	0.7413793102809156	0.6664133738551185	5.7268031055798465	2.2224490730465707	0.38807847498949655
3	3	undersample	1.0	100	10	0.3	1	0.7554645169816308	0.16748423094903447	0.7217391303720228	0.6755319148884839	5.400102239613643	2.224376267638792	0.4119137221736963
3	1	undersample	1.0	100	10	0.3	3	0.7709097578870139	0.21439989633611042	0.7155172413176278	0.6876899695996377	5.538228772894459	2.29104783310962	0.41367879003849023
3	2	undersample	1.0	100	10	0.3	3	0.790162194738497	0.2198376811923636	0.7241379309720571	0.66337386017733	5.172968195470603	2.1511636316831684	0.41584705311682035
3	3	undersample	1.0	100	10	0.3	3	0.7509448922954935	0.16581380079486963	0.7391304347183365	0.6679331306940127	5.699084433941738	2.2258481070533245	0.39056239223376193
3	1	undersample	1.0	300	5	0.1	1	0.7732548999056703	0.24099215906921628	0.7068965516631986	0.6861702127607434	5.273180242320345	2.252483855522097	0.4271585076331734
3	2	undersample	1.0	300	5	0.1	1	0.7851378262236662	0.25301059449630864	0.7499999999353448	0.669452887532907	6.075861810976926	2.268965448368136	0.3734392680739221
3	3	undersample	1.0	300	5	0.1	1	0.7673186203250958	0.18624687792587616	0.6869565216793951	0.6838905775024021	4.747595967926908	2.1731604661452657	0.45773912383244386
3	1	undersample	1.0	300	5	0.1	3	0.7733269573419975	0.219586177973782	0.7068965516631986	0.6793313069857194	5.10928331967179	2.2044451018087594	0.43145876100242087
3	2	undersample	1.0	300	5	0.1	3	0.7913937218320931	0.2389181590684654	0.7672413792442033	0.6724924012106954	6.768496731078347	2.3426673416243977	0.34611337894023037
3	3	undersample	1.0	300	5	0.1	3	0.7716664464120524	0.1954449511510917	0.7130434781988658	0.6770516717273781	5.209411555727374	2.207918089973075	0.4238325220151808
3	1	undersample	1.0	300	5	0.3	1	0.7662391258777905	0.2154582432704038	0.6896551723543402	0.6983282674718972	5.144136365737177	2.2861112763655487	0.44441108524085077
3	2	undersample	1.0	300	5	0.3	1	0.764909338643748	0.22062524681758447	0.7327586206264863	0.6671732522745656	5.496390999216523	2.2016217254712913	0.4005576879121608
3	3	undersample	1.0	300	5	0.3	1	0.7651975683890577	0.18561893325012543	0.7478260868914934	0.6854103343412963	6.461102492829434	2.3771475822455312	0.367916701564892
3	1	undersample	1.0	300	5	0.3	3	0.77803034273137	0.21361623338547614	0.7413793102809156	0.6747720364690367	5.9476632993653125	2.279568089521465	0.3832711966543381
3	2	undersample	1.0	300	5	0.3	3	0.7897101980924431	0.2382661573910088	0.7499999999353448	0.6747720364690367	6.224298795989852	2.3060746952135753	0.3704954901034522
3	3	undersample	1.0	300	5	0.3	3	0.7643451830315845	0.19756192922370816	0.6869565216793951	0.6838905775024021	4.747595967926908	2.1731604661452657	0.45773912383244386
3	1	undersample	1.0	300	10	0.1	1	0.7774866366208992	0.2326530553438949	0.7413793102809156	0.6785714285662723	6.051851591807794	2.3065133379676555	0.38112522134075394
3	2	undersample	1.0	300	10	0.1	1	0.7801789644691333	0.216139129490382	0.7241379309720571	0.6595744680800945	5.085937304404487	2.1271551097139194	0.41824248541412473
3	3	undersample	1.0	300	10	0.1	1	0.7736156997489098	0.19699691584409357	0.7739130434109641	0.6778115501468251	7.2013784737616025	2.402050786560281	0.3335542942644143
3	1	undersample	1.0	300	10	0.1	3	0.7741916465779268	0.2243451729983993	0.7327586206264863	0.6892097264385318	6.0805265890820035	2.3577269283631295	0.3877504411856897
3	2	undersample	1.0	300	10	0.1	3	0.7911382454669322	0.23102028894707743	0.7844827585530618	0.6671732522745656	7.296620665735063	2.3570303178575	0.32303039350255786
3	3	undersample	1.0	300	10	0.1	3	0.7605259680190299	0.18294349518241057	0.7304347825451796	0.6755319148884839	5.641459311530387	2.2511759817067287	0.399041418359791
3	1	undersample	1.0	300	10	0.3	1	0.7633044230164553	0.1918755492841919	0.7241379309720571	0.6709726443718012	5.353059831278877	2.2008440835597045	0.41113757353676206
3	2	undersample	1.0	300	10	0.3	1	0.7763730216958391	0.23639762291145566	0.7241379309720571	0.6732522796301426	5.40872071121978	2.216198809253792	0.40974545987729244
3	3	undersample	1.0	300	10	0.3	1	0.7492665521342672	0.17888065738276884	0.6782608695062382	0.6808510638246137	4.49729712594353	2.125217324494953	0.4725543409756615
3	1	undersample	1.0	300	10	0.3	3	0.7670514097054816	0.19921572914060653	0.6810344826999108	0.6709726443718012	4.354097586397687	2.0698414595382935	0.4753778193818061
3	2	undersample	1.0	300	10	0.3	3	0.7846661775495231	0.23069436978803995	0.7327586206264863	0.66337386017733	5.403407634648027	2.1767727225365396	0.4028518327109808
3	3	undersample	1.0	300	10	0.3	3	0.7627527421699485	0.1872452379123391	0.6782608695062382	0.6869300911801905	4.625557415899126	2.1664836789912676	0.46837244421374613
3	1	undersample	1.0	500	5	0.1	1	0.7707328896342102	0.23454311778569387	0.7068965516631986	0.6876899695996377	5.310576566350479	2.26344484716854	0.4262145109449487
3	2	undersample	1.0	500	5	0.1	1	0.7830809139503196	0.2502932065976129	0.7672413792442033	0.6709726443718012	6.722008081980118	2.3318467075811156	0.34689732769171816
3	3	undersample	1.0	500	5	0.1	1	0.7675961411391569	0.18515893985687568	0.6956521738525521	0.6785714285662723	4.825396637305074	2.164251140174297	0.44851257929525123
3	1	undersample	1.0	500	5	0.1	3	0.7690755685986794	0.21788916210863915	0.7327586206264863	0.6884498480190848	6.059008389942191	2.351976375064037	0.38817842179888334
3	2	undersample	1.0	500	5	0.1	3	0.7903063096111518	0.23398665588176784	0.7586206895897741	0.6671732522745656	6.300064960183802	2.279326021664396	0.36179404070735927
3	3	undersample	1.0	500	5	0.1	3	0.7696048632218845	0.19402471765175655	0.7130434781988658	0.670212765952354	5.049853175065975	2.1621317715243373	0.42815734360386787
3	1	undersample	1.0	500	5	0.3	1	0.7665077035950109	0.21879485405851398	0.6982758620087693	0.6975683890524501	5.337975367197564	2.308871869353469	0.4325369933630609
3	2	undersample	1.0	500	5	0.3	1	0.7645490514621108	0.22013084062683266	0.7241379309720571	0.6679331306940127	5.280034115373923	2.1806990582303483	0.41300850672166034
3	3	undersample	1.0	500	5	0.3	1	0.7652504294964979	0.18516809576347718	0.7391304347183365	0.6846504559218493	6.151405353629171	2.3438448704296038	0.3810259077680098
3	1	undersample	1.0	500	5	0.3	3	0.7773818258044229	0.21425855267442984	0.7155172413176278	0.6785714285662723	5.309764094433443	2.226053570364132	0.4192377434621252
3	2	undersample	1.0	500	5	0.3	3	0.7905355832721938	0.2409752899546402	0.7586206895897741	0.6747720364690367	6.520693970385282	2.3325813009056855	0.35771978355256606
3	3	undersample	1.0	500	5	0.3	3	0.765012554513017	0.19706937666159718	0.7130434781988658	0.6838905775024021	5.3758739045385795	2.2556855471381234	0.4195941968570027
3	1	undersample	1.0	500	10	0.1	1	0.7769036264542502	0.23286818076883506	0.7327586206264863	0.6800911854051666	5.829054997948909	2.29052331255485	0.39294932970614876
3	2	undersample	1.0	500	10	0.1	1	0.7805392516507703	0.21633096482464859	0.7327586206264863	0.6603343464995416	5.330518661566746	2.15729377257321	0.4047061564238013
3	3	undersample	1.0	500	10	0.1	1	0.7736685608563499	0.19621404020549416	0.7565217390646504	0.6770516717273781	6.514033324333456	2.342547241800702	0.3596154732444615
3	1	undersample	1.0	500	10	0.1	3	0.7747288020123678	0.22492348663156186	0.7327586206264863	0.6892097264385318	6.0805265890820035	2.3577269283631295	0.3877504411856897
3	2	undersample	1.0	500	10	0.1	3	0.7903849177235092	0.23015799437978485	0.7586206895897741	0.669452887532907	6.365188557714782	2.295045510993057	0.3605620519378824
3	3	undersample	1.0	500	10	0.1	3	0.7621646623496763	0.18455224454133307	0.7304347825451796	0.6838905775024021	5.862282627921576	2.310702267800029	0.394164245540042
3	1	undersample	1.0	500	10	0.3	1	0.7629965412430562	0.19197386813307551	0.7241379309720571	0.670212765952354	5.334677205793307	2.1957730143966314	0.41160371590343137
3	2	undersample	1.0	500	10	0.3	1	0.7767333088774762	0.23527724330795124	0.7241379309720571	0.6740121580495896	5.427447332048611	2.221364773685535	0.40928351460807255
3	3	undersample	1.0	500	10	0.3	1	0.7491674375578169	0.1784013604914458	0.6695652173330813	0.6808510638246137	4.322806855276481	2.0979709485398894	0.4853260799174979
3	1	undersample	1.0	500	10	0.3	3	0.7666321664395767	0.19965744753009376	0.6810344826999108	0.6664133738551185	4.265406482478484	2.0415520554730127	0.4786301191235286
3	2	undersample	1.0	500	10	0.3	3	0.784639974845404	0.22804021917199838	0.7327586206264863	0.6618541033384359	5.36679935266781	2.1669894746349048	0.4037768656079366
3	3	undersample	1.0	500	10	0.3	3	0.7633209990749306	0.18756670767976708	0.6695652173330813	0.6838905775024021	4.383856108733428	2.11814374548336	0.48316907514940477
3	1	smote	0.6	100	5	0.1	1	0.7833036369353317	0.21608045115757532	0.3448275861771701	0.8958966565281468	4.529388718955357	3.3123581006485274	0.7313035512921467
3	2	smote	0.6	100	5	0.1	1	0.791033434650456	0.2621452535390821	0.43103448272146255	0.8951367781086996	6.466841688769347	4.110444385008717	0.6356185164511929
3	3	smote	0.6	100	5	0.1	1	0.7326615567596142	0.16376735703205988	0.34782608692627603	0.8852583586558872	4.114789918168333	3.0313847051332545	0.7367046007867036
3	1	smote	0.6	100	5	0.1	3	0.7880856304370611	0.22101272805470443	0.4051724137581748	0.8875379939142285	5.375636007291724	3.6027489801459867	0.6701995673633252
3	2	smote	0.6	100	5	0.1	3	0.7944790902421129	0.25300636114706787	0.4568965516847503	0.8943768996892525	7.123557582483468	4.325725216200715	0.6072422514842749
3	3	smote	0.6	100	5	0.1	3	0.7433725386546849	0.17082664253059066	0.3304347825799622	0.8890577507531228	3.954811945688035	2.978439278441711	0.7531177916413975
3	1	smote	0.6	100	5	0.3	1	0.7527709359605911	0.22553670388511757	0.2672413792873068	0.9316109422421611	4.968103837744597	3.9076622631206304	0.7865500281519032
3	2	smote	0.6	100	5	0.3	1	0.7886620899276804	0.2674178736068915	0.3017241379050238	0.9316109422421611	5.886144527250009	4.411876748684582	0.7495359091844036
3	3	smote	0.6	100	5	0.3	1	0.7261067794370292	0.1706012137743347	0.26956521736786393	0.9209726443699014	4.300823623150574	3.4110363570716915	0.7931123461335287
3	1	smote	0.6	100	5	0.3	3	0.7640380987317891	0.20398042044103312	0.2499999999784483	0.9262917933060313	4.189002860677162	3.3917521165439477	0.809680056915892
3	2	smote	0.6	100	5	0.3	3	0.7808143800440205	0.2613134385504065	0.3275862068683115	0.9262917933060313	6.122388787568316	4.444364842367931	0.7259200510376688
3	3	smote	0.6	100	5	0.3	3	0.724725783005154	0.17543980374193655	0.26956521736786393	0.9057750759809592	3.5476186655797246	2.8608692611383595	0.8064196001163703
3	1	smote	0.6	100	10	0.1	1	0.77382480872026	0.22707914218173886	0.2499999999784483	0.9224924012087957	3.9673197429398073	3.225489779357234	0.8130148182344208
3	2	smote	0.6	100	10	0.1	1	0.7985077560004192	0.2671000599803352	0.33620689652274083	0.924772036467137	6.226288014144378	4.469173908770392	0.717791055658653
3	3	smote	0.6	100	10	0.1	1	0.7504559270516717	0.17879509151008077	0.24347826084839322	0.9255319148865842	3.9999994562715058	3.269564777742371	0.8173912955453286
3	1	smote	0.6	100	10	0.1	3	0.7755738392202074	0.2271224022419235	0.29310344825059453	0.9186930091115602	4.684977758002359	3.604898041347725	0.769458934642851
3	2	smote	0.6	100	10	0.1	3	0.8037286447961429	0.2615507443626419	0.3534482758315993	0.917933130692113	6.1145671345833925	4.306832169230924	0.7043560097208242
3	3	smote	0.6	100	10	0.1	3	0.7485661424606845	0.17452180151686228	0.2956521738873346	0.9057750759809592	4.035045362085869	3.1377275767323938	0.7776189001156429
3	1	smote	0.6	100	10	0.3	1	0.7461547531705273	0.2141968300234341	0.22413793101516052	0.9422492401144207	4.713449467863453	3.8811245539971404	0.8234148967384413
3	2	smote	0.6	100	10	0.3	1	0.7890223771093177	0.23269497617697427	0.24137931032401905	0.9468085106311034	5.663635286552531	4.5379301803469	0.8012398210889735
3	3	smote	0.6	100	10	0.3	1	0.7262521474824898	0.17444294733873097	0.2086956521557656	0.9407294832755264	4.185967165763954	3.5210696393152245	0.8411603479008524
3	1	smote	0.6	100	10	0.3	3	0.7502554763651609	0.2071208589233431	0.21551724136073128	0.9354103343393967	3.9786677686290672	3.336713478686606	0.8386509336640747
3	2	smote	0.6	100	10	0.3	3	0.783663924116969	0.2687740356210069	0.2844827585961653	0.9422492401144207	6.486999492625121	4.926042703150217	0.7593715158881228
3	3	smote	0.6	100	10	0.3	3	0.7277124355755252	0.16746941314846864	0.2173913043289225	0.9232522796282429	3.341583719087851	2.832543754400347	0.8476650472063307
3	1	smote	0.6	300	5	0.1	1	0.7401412325752018	0.23775094773068822	0.20689655170630203	0.9635258358589398	6.891302444076563	5.672412236289448	0.8231262832256274
3	2	smote	0.6	300	5	0.1	1	0.7770935960591133	0.2722384074981896	0.21551724136073128	0.9620060790200456	6.956042110064262	5.672412298544166	0.8154654815526039
3	3	smote	0.6	300	5	0.1	1	0.724725783005154	0.16983783022438873	0.2173913043289225	0.9452887537922091	4.799381830430548	3.9734292245690743	0.8279043670544554
3	1	smote	0.6	300	5	0.1	3	0.755378105020438	0.23156339559460312	0.22413793101516052	0.9536474164061274	5.943532403022832	4.835499238273249	0.8135732845300261
3	2	smote	0.6	300	5	0.1	3	0.7830023058379625	0.2508086525245221	0.20689655170630203	0.9635258358589398	6.891302444076563	5.672412236289448	0.8231262832256274
3	3	smote	0.6	300	5	0.1	3	0.7269525571560723	0.17459088013351298	0.1826086956362949	0.9430091185338678	3.696595091718568	3.204173350136368	0.8667904473358964
3	1	smote	0.6	300	5	0.3	1	0.7173317786395557	0.22721158900423327	0.17241379308858504	0.9650455926978341	5.751809939365331	4.932532320540258	0.8575617614316418
3	2	smote	0.6	300	5	0.3	1	0.76821743003878	0.28034938671790716	0.18965517239744353	0.9673252279561754	6.928746010533972	5.804328614742433	0.837717032292782
3	3	smote	0.6	300	5	0.3	1	0.7197171930751949	0.1710763771834511	0.1652173912899811	0.9498480243088918	3.7484209656132856	3.2943339932255906	0.8788591212039571
3	1	smote	0.6	300	5	0.3	3	0.7290116340006288	0.21197529505496365	0.17241379308858504	0.9597264437617042	4.964621401487055	4.281065949521956	0.8623146769244946
3	2	smote	0.6	300	5	0.3	3	0.7827271774447123	0.27671012980161813	0.21551724136073128	0.9604863221811514	6.677935742883625	5.454242650009658	0.8167557750226395
3	3	smote	0.6	300	5	0.3	3	0.7201731201268666	0.18969974995857297	0.2086956521557656	0.9521276595672331	5.245420140278898	4.3594193781828805	0.8310905912480233
3	1	smote	0.6	300	10	0.1	1	0.7448380672885443	0.21896171434843315	0.17241379308858504	0.9566869300839158	4.601607118346718	3.9806403382678788	0.865054358156936
3	2	smote	0.6	300	10	0.1	1	0.787889110156168	0.27586428625013726	0.21551724136073128	0.9627659574394928	7.103608751586024	5.788175783726599	0.8148218623946856
3	3	smote	0.6	300	10	0.1	1	0.7398506673714814	0.17573109738635154	0.1913043478094518	0.9498480243088918	4.48028583839439	3.8144919921559466	0.8513947736691944
3	1	smote	0.6	300	10	0.1	3	0.7544675610523006	0.23453374204537195	0.18103448274301429	0.9551671732450217	4.709543991679713	4.0379885781577665	0.8574054172115572
3	2	smote	0.6	300	10	0.1	3	0.790221150822765	0.26884787397926785	0.18965517239744353	0.9582066869228101	5.365956153884365	4.537929947498099	0.8456889627310078
3	3	smote	0.6	300	10	0.1	3	0.7485925730144046	0.18180696568449844	0.1826086956362949	0.950607902728339	4.29967179134725	3.6971229964320123	0.8598616668545405
3	1	smote	0.6	300	10	0.3	1	0.7075516193271145	0.18921360958709701	0.15517241377972651	0.9521276595672331	3.6530604576504917	3.2413786324875455	0.8873049415781284
3	2	smote	0.6	300	10	0.3	1	0.7727111937951997	0.24783420826559371	0.21551724136073128	0.944528875372762	4.677855538938439	3.885214225542553	0.8305545450096739
3	3	smote	0.6	300	10	0.3	1	0.7169750231267346	0.16628671012547816	0.2173913043289225	0.9331306990810553	3.8762620410364996	3.2509876554946446	0.8386913945226264
3	1	smote	0.6	300	10	0.3	3	0.7288609684519443	0.227192042081141	0.18965517239744353	0.9544072948255745	4.899289697857071	4.159769201546207	0.8490555588849493
3	2	smote	0.6	300	10	0.3	3	0.7648765852635993	0.24745355682940096	0.24137931032401905	0.9544072948255745	6.660604583838452	5.294251711058808	0.7948605232172073
3	3	smote	0.6	300	10	0.3	3	0.7263710849742302	0.17073302999152043	0.2173913043289225	0.944528875372762	4.729831711451166	3.9189986970660726	0.828570420440046
3	1	smote	0.6	500	5	0.1	1	0.7298239178283199	0.23490868698042489	0.18103448274301429	0.9711246200534109	7.434346441498326	6.269507808478935	0.8433165959470551
3	2	smote	0.6	500	5	0.1	1	0.7739689235929147	0.2677214696804652	0.17241379308858504	0.9696048632145168	6.645831135179872	5.672411925015942	0.8535293393975326
3	3	smote	0.6	500	5	0.1	1	0.7254195850403066	0.18166838731833526	0.1826086956362949	0.957446808503363	5.026594555620037	4.291303338262958	0.8537197978697278
3	1	smote	0.6	500	5	0.1	3	0.7481920134157845	0.22065575476167476	0.19827586205187278	0.9589665653422572	5.779767597222833	4.832055015260806	0.8360292825242529
3	2	smote	0.6	500	5	0.1	3	0.7807357719316633	0.25489298975375807	0.17241379308858504	0.9673252279561754	6.167633760924341	5.276662377038575	0.8555407989354131
3	3	smote	0.6	500	5	0.1	3	0.7288952028544997	0.18877505347178236	0.1565217391168242	0.9559270516644687	4.024883547132798	3.551423481156186	0.8823667565331856
3	1	smote	0.6	500	5	0.3	1	0.7134668797819936	0.2201165989636733	0.16379310343415576	0.9658054711172812	5.53241532669603	4.790036911915586	0.8658129539692482
3	2	smote	0.6	500	5	0.3	1	0.7692065821192747	0.27555093628387545	0.19827586205187278	0.9658054711172812	6.985183128281045	5.798465735476763	0.830109327005125
3	3	smote	0.6	500	5	0.3	1	0.7245473767675433	0.17019688292529436	0.17391304346313802	0.9528875379866802	4.258063606755024	3.6914438158534515	0.8669301622025282
3	1	smote	0.6	500	5	0.3	3	0.7278456136673306	0.21262834812179507	0.19827586205187278	0.9566869300839158	5.462552964240104	4.57773638900806	0.8380214094673477
3	2	smote	0.6	500	5	0.3	3	0.780211717849282	0.28964553150632333	0.22413793101516052	0.9680851063756225	8.762960195353653	7.022986302987226	0.8014399311184126
3	3	smote	0.6	500	5	0.3	3	0.7172723668560856	0.1905564107053336	0.2086956521557656	0.9528875379866802	5.3342774826560895	4.429732579024141	0.8304278395873166
3	1	smote	0.6	500	10	0.1	1	0.7448577193166335	0.2144021355694708	0.17241379308858504	0.957446808503363	4.687498891840383	4.051723184734073	0.8643678070862043
3	2	smote	0.6	500	10	0.1	1	0.7906927994969082	0.27978647853968236	0.21551724136073128	0.9620060790200456	6.956042110064262	5.672412298544166	0.8154654815526039
3	3	smote	0.6	500	10	0.1	1	0.7377164001585833	0.17391852870574487	0.1913043478094518	0.9521276595672331	4.704897456801302	3.9961344300009736	0.8493563185261924
3	1	smote	0.6	500	10	0.1	3	0.7517686825280369	0.23186479181331648	0.17241379308858504	0.9551671732450217	4.438558326035902	3.8457034077693013	0.8664307373917814
3	2	smote	0.6	500	10	0.1	3	0.7917081542815219	0.2725903159997654	0.18103448274301429	0.9589665653422572	5.166080604230768	4.411876318281606	0.8540084068776799
3	3	smote	0.6	500	10	0.1	3	0.7478393022333817	0.18164201851341155	0.1826086956362949	0.950607902728339	4.29967179134725	3.6971229964320123	0.8598616668545405
3	1	smote	0.6	500	10	0.3	1	0.7071520280892988	0.18925734673974232	0.15517241377972651	0.9521276595672331	3.6530604576504917	3.2413786324875455	0.8873049415781284
3	2	smote	0.6	500	10	0.3	1	0.7732090451734619	0.2504823720994794	0.20689655170630203	0.9468085106311034	4.643477380337288	3.8896544402973428	0.8376598129525155
3	3	smote	0.6	500	10	0.3	1	0.7166908946742434	0.16625308965093805	0.2173913043289225	0.9331306990810553	3.8762620410364996	3.2509876554946446	0.8386913945226264
3	1	smote	0.6	500	10	0.3	3	0.7290836914369563	0.22389725683806275	0.18965517239744353	0.9551671732450217	4.986295309715455	4.230273748546232	0.8483800970313329
3	2	smote	0.6	500	10	0.3	3	0.7645359501100515	0.2491900553708622	0.24137931032401905	0.9551671732450217	6.77888907258707	5.383984770877022	0.7942281759499874
3	3	smote	0.6	500	10	0.3	3	0.7266486057882912	0.17106782790590197	0.2173913043289225	0.9475683890505505	5.020127857925508	4.14618698396745	0.825912616392906
3	1	smote	0.8	100	5	0.1	1	0.782144167278063	0.21462351980837857	0.4224137930670333	0.8525835866196613	4.229727349809725	2.8654459481573045	0.6774540458237653
3	2	smote	0.8	100	5	0.1	1	0.7909286238339795	0.24764804376977445	0.5172413792657551	0.8563829787168968	6.388888403822413	3.601532315802782	0.5637181344033391
3	3	smote	0.8	100	5	0.1	1	0.7277124355755252	0.16151357429549323	0.3565217390994329	0.857142857136344	3.3243240854978247	2.495651998886608	0.7507246289645788
3	1	smote	0.8	100	5	0.1	3	0.7824127449952835	0.21166989296577024	0.4224137930670333	0.8548632218780027	4.307649919489037	2.9104529494752622	0.6756475017227012
3	2	smote	0.8	100	5	0.1	3	0.7946821611990357	0.25036012036129524	0.5431034482290429	0.8518237082002141	6.833381202642796	3.6652517415563395	0.5363745361966633
3	3	smote	0.8	100	5	0.1	3	0.7303620985859653	0.16274078887353313	0.3739130434457467	0.8419452887474017	3.1813566307337875	2.3657189135664614	0.7436195171891924
3	1	smote	0.8	100	5	0.3	1	0.7524630541871921	0.2285480192952809	0.29310344825059453	0.9126139817559833	4.330222188643385	3.35412255414713	0.7745843896051255
3	2	smote	0.8	100	5	0.3	1	0.7692917409076616	0.22819931065524945	0.31034482755945303	0.9126139817559833	4.69956466790831	3.551423880861667	0.7556920874219386
3	3	smote	0.8	100	5	0.3	1	0.7230011893749175	0.155809102688487	0.3043478260604915	0.8958966565281468	3.7650543756522556	2.9235160627441172	0.7764870658971839
3	1	smote	0.8	100	5	0.3	3	0.7560462739754743	0.21156788466927723	0.33620689652274083	0.9027355623031708	4.700892360997956	3.4566267992462056	0.7353128909983109
3	2	smote	0.8	100	5	0.3	3	0.7922453097159627	0.25497681868720623	0.3448275861771701	0.9156534954337717	5.713607649070884	4.0882256718078605	0.7155243877021533
3	3	smote	0.8	100	5	0.3	3	0.7144971587154749	0.15587664846713742	0.2956521738873346	0.8753799392030747	2.948509244989024	2.372428229230544	0.8046195560612133
3	1	smote	0.8	100	10	0.1	1	0.7765498899486427	0.22205101151689544	0.29310344825059453	0.9164133738532189	4.545897450285085	3.506582651991095	0.7713730115738122
3	2	smote	0.8	100	10	0.1	1	0.8023923068860705	0.2588820238746683	0.39655172410374556	0.9088145896587477	6.549523063206522	4.3488500970844965	0.6639949183506122
3	3	smote	0.8	100	10	0.1	1	0.7388264834148275	0.1796278125140816	0.34782608692627603	0.8981762917864881	4.704477136528045	3.415963323956871	0.7261090186598542
3	1	smote	0.8	100	10	0.1	3	0.780041400272508	0.24339852418010136	0.39655172410374556	0.8936170212698055	5.519999459965651	3.7275858559442114	0.6752873488084385
3	2	smote	0.8	100	10	0.1	3	0.8037679488523216	0.2425936152345287	0.4396551723758918	0.897416413367041	6.863930919817694	4.285823336346501	0.6243977857255333
3	3	smote	0.8	100	10	0.1	3	0.7369168759085504	0.16556390867121604	0.3217391304068053	0.8791793313003102	3.451781678814149	2.6629475506135476	0.7714704358157958
3	1	smote	0.8	100	10	0.3	1	0.7454800335394612	0.19625375907136258	0.24137931032401905	0.9354103343393967	4.608020668321802	3.7371190961289993	0.8110031006891764
3	2	smote	0.8	100	10	0.3	1	0.7823996436432239	0.25219327743210795	0.2844827585961653	0.9384498480171851	6.062024880020835	4.621966042519828	0.7624458944621971
3	3	smote	0.8	100	10	0.3	1	0.7220166512488436	0.17125282580683793	0.2260869565020794	0.9141337385948775	3.1100722207204874	2.6330123901081803	0.846608108154314
3	1	smote	0.8	100	10	0.3	3	0.7697633895818048	0.23208151325344142	0.2672413792873068	0.9331306990810553	5.089304040305278	3.9964727558093434	0.7852690020611497
3	2	smote	0.8	100	10	0.3	3	0.7870309715962688	0.25417145155375576	0.2844827585961653	0.930851063822714	5.352177155167852	4.114057759706133	0.7686699425133918
3	3	smote	0.8	100	10	0.3	3	0.7409673582661556	0.17617084471162228	0.3043478260604915	0.9133738601754303	4.612938052936532	3.513348182700481	0.7616291604728036
3	1	smote	0.8	300	5	0.1	1	0.7371934283618069	0.23625178155412668	0.2499999999784483	0.9483282674699975	6.117645860432266	4.838234356685172	0.7908653763045461
3	2	smote	0.8	300	5	0.1	1	0.7697961429619536	0.2781971744044017	0.22413793101516052	0.9650455926978341	7.975843109664134	6.4122920167023345	0.8039641513477472
3	3	smote	0.8	300	5	0.1	1	0.7107770582793709	0.16487271678341983	0.2086956521557656	0.9346504559199496	3.7720413293178816	3.1935283276779862	0.8466313094546808
3	1	smote	0.8	300	5	0.1	3	0.7404098102924221	0.23111594030544186	0.25862068963287754	0.9490881458894447	6.502949070703734	5.079772547147	0.7811490489756808
3	2	smote	0.8	300	5	0.1	3	0.7723771093176817	0.2534973931591526	0.21551724136073128	0.9521276595672331	5.463979312218826	4.501914767343814	0.823926017186158
3	3	smote	0.8	300	5	0.1	3	0.7208206686930091	0.1635110835884291	0.2086956521557656	0.9285714285643726	3.4285709445198305	2.921738720848677	0.8521739038922397
3	1	smote	0.8	300	5	0.3	1	0.7238431506131433	0.19482031750146278	0.17241379308858504	0.9680851063756225	6.319442453544426	5.40229715614402	0.8548692598537035
3	2	smote	0.8	300	5	0.3	1	0.7495021486217376	0.23256053404888685	0.17241379308858504	0.9635258358589398	5.503470704677484	4.727010196907874	0.8589143824924168
3	3	smote	0.8	300	5	0.3	1	0.7277058279370954	0.18200206787607234	0.1826086956362949	0.9498480243088918	4.231140349848925	3.6411059925124944	0.860549556180782
3	1	smote	0.8	300	5	0.3	3	0.7258018027460434	0.1986749380594746	0.19827586205187278	0.9460486322116562	4.336664341982902	3.675084310723766	0.8474449432894595
3	2	smote	0.8	300	5	0.3	3	0.7510743108688817	0.24837448905132348	0.20689655170630203	0.9627659574394928	6.745339789370428	5.556648752377535	0.8237759487936431
3	3	smote	0.8	300	5	0.3	3	0.7198691687590856	0.18535463268622732	0.1999999999826087	0.944528875372762	4.256848541433198	3.6054788013007864	0.8469830964477789
3	1	smote	0.8	300	10	0.1	1	0.7517162771197987	0.21769496994662998	0.2327586206695898	0.9521276595672331	6.033706591652559	4.862067948731319	0.8058177530741665
3	2	smote	0.8	300	10	0.1	1	0.7837490829053557	0.25165092435523595	0.18103448274301429	0.9612462006005985	5.48297071243405	4.67139838763335	0.8519830905188026
3	3	smote	0.8	300	10	0.1	1	0.737637108497423	0.16388109446156315	0.1999999999826087	0.9323708206616081	3.446628699882004	2.957302932937455	0.858027700683979
3	1	smote	0.8	300	10	0.1	3	0.7577887537993921	0.22420792450272975	0.2327586206695898	0.9452887537922091	5.241572065218062	4.254309566309043	0.8116476242164063
3	2	smote	0.8	300	10	0.1	3	0.7868082486112566	0.25690471144619276	0.21551724136073128	0.9452887537922091	4.746641370898246	3.9391755243602247	0.8298868966686582
3	3	smote	0.8	300	10	0.1	3	0.7330117615964054	0.17455434722635021	0.24347826084839322	0.9316109422421611	4.384162824837261	3.560192715457586	0.8120575840492674
3	1	smote	0.8	300	10	0.3	1	0.7429318205638823	0.22557425458390643	0.25862068963287754	0.9414893616949735	5.613106850035206	4.4200619395745155	0.7874537224274866
3	2	smote	0.8	300	10	0.3	1	0.7765367885965831	0.257331366329115	0.22413793101516052	0.9490881458894447	5.385405233496943	4.402469540860733	0.8174815628773017
3	3	smote	0.8	300	10	0.3	1	0.7176027487775869	0.17819549240363008	0.2086956521557656	0.9255319148865842	3.277864548362823	2.8024840952077463	0.8549725045315988
3	1	smote	0.8	300	10	0.3	3	0.7605400377318939	0.2408408669229837	0.2327586206695898	0.9430091185338678	5.0197743903963605	4.084137213538949	0.8136097054789593
3	2	smote	0.8	300	10	0.3	3	0.7865855256262447	0.2667042269529493	0.2844827585961653	0.9475683890505505	7.185436010106928	5.42578607040285	0.7551088049377462
3	3	smote	0.8	300	10	0.3	3	0.7062640412316636	0.16443619500181667	0.2173913043289225	0.930851063822714	3.739315693422009	3.143812253791527	0.8407453326095962
3	1	smote	0.8	500	5	0.1	1	0.7331582119274709	0.23047905053097423	0.2327586206695898	0.9635258358589398	8.014042726598065	6.38146376582563	0.7962852087755354
3	2	smote	0.8	500	5	0.1	1	0.764070852111938	0.2799325821943479	0.21551724136073128	0.9718844984728581	9.496581095332658	7.665421315656197	0.8071769349137403
3	3	smote	0.8	500	5	0.1	1	0.7189903528478921	0.17738738072736596	0.1999999999826087	0.9475683890505505	4.518115073333099	3.8144920252500536	0.8442662300884869
3	1	smote	0.8	500	5	0.1	3	0.7360208573524788	0.2271591691069214	0.22413793101516052	0.9627659574394928	7.4698392461956225	6.0197028150756635	0.8058677759957279
3	2	smote	0.8	500	5	0.1	3	0.7709621632952521	0.27073401273175546	0.20689655170630203	0.9642857142783869	7.043476273838169	5.7931018245194	0.8224776415592054
3	3	smote	0.8	500	5	0.1	3	0.7162019294304216	0.1655123373084719	0.1999999999826087	0.9414893616949735	4.022726579632385	3.418181233268396	0.8497175051239745
3	1	smote	0.8	500	5	0.3	1	0.722952258673095	0.19548468889416942	0.18103448274301429	0.9688449847950696	6.874195470126023	5.81076348204543	0.845300870269979
3	2	smote	0.8	500	5	0.3	1	0.7508188345037208	0.23328888858383862	0.17241379308858504	0.9696048632145168	6.645831135179872	5.672411925015942	0.8535293393975326
3	3	smote	0.8	500	5	0.3	1	0.7305669353772962	0.18388738496137674	0.17391304346313802	0.9536474164061274	4.331319163359746	3.7519592751791064	0.8662393812040325
3	1	smote	0.8	500	5	0.3	3	0.7340032491353108	0.20757416242794524	0.22413793101516052	0.9475683890505505	5.22093297169284	4.27486175243861	0.8187926800453051
3	2	smote	0.8	500	5	0.3	3	0.75280368934074	0.25139098930525183	0.19827586205187278	0.9650455926978341	6.827955022203624	5.672412168621296	0.8307629563896946
3	3	smote	0.8	500	5	0.3	3	0.7147746795295361	0.1874143940713189	0.2260869565020794	0.9452887537922091	5.047439767042382	4.1323663935518375	0.8187054296437613
3	1	smote	0.8	500	10	0.1	1	0.7506878209831256	0.2163915591632476	0.21551724136073128	0.9521276595672331	5.463979312218826	4.501914767343814	0.823926017186158
3	2	smote	0.8	500	10	0.1	1	0.7853933025888271	0.25443962090324657	0.19827586205187278	0.9612462006005985	6.134301589153747	5.116293472169859	0.8340466044045053
3	3	smote	0.8	500	10	0.1	1	0.7353839037927845	0.16366568513465202	0.1826086956362949	0.9316109422421611	3.0432619636745892	2.670144536593189	0.877395550574457
3	1	smote	0.8	500	10	0.1	3	0.7582341997694162	0.22413611247139897	0.2327586206695898	0.950607902728339	5.8387196351411	4.71246588831281	0.8071060308433068
3	2	smote	0.8	500	10	0.1	3	0.7898870663452467	0.2629418014044157	0.22413793101516052	0.9536474164061274	5.943532403022832	4.835499238273249	0.8135732845300261
3	3	smote	0.8	500	10	0.1	3	0.7304546055239858	0.17461994777886905	0.2086956521557656	0.9392097264366323	4.074724598497128	3.4330429128237476	0.8425214487729313
3	1	smote	0.8	500	10	0.3	1	0.7433838172099361	0.22530946191297546	0.25862068963287754	0.9422492401144207	5.691553468683781	4.47822063922747	0.786818679109688
3	2	smote	0.8	500	10	0.3	1	0.7764450791321664	0.25762542643426933	0.22413793101516052	0.9475683890505505	5.22093297169284	4.27486175243861	0.8187926800453051
3	3	smote	0.8	500	10	0.3	1	0.7187326549491211	0.18017710865128278	0.2086956521557656	0.9255319148865842	3.277864548362823	2.8024840952077463	0.8549725045315988
3	1	smote	0.8	500	10	0.3	3	0.7604155748873284	0.24008463161279464	0.2327586206695898	0.943768996953315	5.091708771775322	4.139328247142641	0.8129546252077369
3	2	smote	0.8	500	10	0.3	3	0.7874633162142333	0.26455071634277766	0.27586206894173604	0.9483282674699975	6.991595265879448	5.338741359100879	0.7635941564351102
3	3	smote	0.8	500	10	0.3	3	0.7068322981366459	0.1649501042445294	0.2086956521557656	0.9300911854032669	3.5088384808996285	2.9852547709051027	0.8507814628877789
3	1	smote	1.0	100	5	0.1	1	0.778141704223876	0.20623835439397886	0.49137931030246734	0.8252279635195652	4.561679896147174	2.81154406667359	0.6163396128324217
3	2	smote	1.0	100	5	0.1	1	0.7937388638507493	0.25861015952672123	0.6206896551189061	0.8214285714223296	7.52727223234135	3.4758618738961133	0.46176910988939057
3	3	smote	1.0	100	5	0.1	1	0.7237015990485002	0.1718228921874117	0.4173913043115312	0.8229483282612239	3.329959448549882	2.3574546155814247	0.7079529401802311
3	1	smote	1.0	100	5	0.1	3	0.7767464102295358	0.20014485876667656	0.4655172413391796	0.824468085100118	4.090908843528655	2.6520374661458104	0.6482758542596075
3	2	smote	1.0	100	5	0.1	3	0.7893761136149251	0.25132385956243913	0.5689655171923306	0.8069908814528345	5.519054795903025	2.9478684323124793	0.5341255860170532
3	3	smote	1.0	100	5	0.1	3	0.7320866922162019	0.1646074306458136	0.3913043477920605	0.8130699088084113	2.796167094330294	2.0933190818262295	0.7486387555697656
3	1	smote	1.0	100	5	0.3	1	0.7434296719421445	0.21124888304812667	0.31034482755945303	0.8784194528808631	3.251249727576163	2.5525859965861635	0.7851091666147229
3	2	smote	1.0	100	5	0.3	1	0.7603369667749712	0.2126502733849633	0.3448275861771701	0.8928571428503583	4.385964491387528	3.2183905037333447	0.7337930952686625
3	3	smote	1.0	100	5	0.3	1	0.7177282939077574	0.1647517965374186	0.2956521738873346	0.8761398176225218	2.969173429337316	2.386983002467012	0.8039217073648754
3	1	smote	1.0	100	5	0.3	3	0.762950686510848	0.20627000203700552	0.3448275861771701	0.8882978723336756	4.1854632739841255	3.087027637798983	0.7375593557665651
3	2	smote	1.0	100	5	0.3	3	0.7676671732522796	0.23820030230583508	0.3534482758315993	0.8936170212698055	4.591999555331147	3.322413480298102	0.723522159430722
3	3	smote	1.0	100	5	0.3	3	0.7171203911721951	0.161534141787275	0.34782608692627603	0.8677811550086035	3.5003828701141084	2.630684458346801	0.7515419086876102
3	1	smote	1.0	100	10	0.1	1	0.7650272508122838	0.21280772518697402	0.3534482758315993	0.8989361702059352	4.8624556446956095	3.4972773303667446	0.7192409632686979
3	2	smote	1.0	100	10	0.1	1	0.7964115396708941	0.23627924403052064	0.43103448272146255	0.8829787233975458	5.716252929836733	3.6833852646465672	0.6443705785407299
3	3	smote	1.0	100	10	0.1	1	0.7433130699088146	0.17550761583791208	0.3565217390994329	0.8768996960419689	3.94677978327847	2.896188706886506	0.733810556061208
3	1	smote	1.0	100	10	0.1	3	0.7717875484750027	0.2113735781773162	0.3706896551404578	0.8677811550086035	3.866005051582036	2.8036066048566126	0.7251947498230189
3	2	smote	1.0	100	10	0.1	3	0.8008004926108374	0.2554711193676883	0.5172413792657551	0.863981762911368	6.805665855664994	3.8027352236697403	0.5587601913261299
3	3	smote	1.0	100	10	0.1	3	0.737088674507731	0.16512709278470927	0.3391304347531191	0.8541033434585555	3.0041116319944647	2.3244563621114898	0.7737583075523528
3	1	smote	1.0	100	10	0.3	1	0.7465150403521643	0.19973685521325413	0.25862068963287754	0.9278115501449256	4.483475502332248	3.582576635546519	0.7990623766870483
3	2	smote	1.0	100	10	0.3	1	0.7920356880830102	0.2539620807425681	0.31034482755945303	0.930851063822714	6.057691413548238	4.488063010588509	0.7408866915825203
3	3	smote	1.0	100	10	0.3	1	0.7335337650323774	0.1716699532021074	0.24347826084839322	0.9088145896587477	3.2076624796005455	2.6701446342759656	0.8324269212176767
3	1	smote	1.0	100	10	0.3	3	0.7555877266533907	0.20150582695360375	0.2672413792873068	0.917933130692113	4.079302327654141	3.2563852986867965	0.7982701443377457
3	2	smote	1.0	100	10	0.3	3	0.7886686406037104	0.23161237238628538	0.3189655172138823	0.9133738601754303	4.938262796680843	3.6820927382762942	0.7456250994516762
3	3	smote	1.0	100	10	0.3	3	0.7283203383110877	0.17890618465625654	0.2956521738873346	0.8844984802364401	3.2144246683332507	2.5597251784678194	0.7963245091852925
3	1	smote	1.0	300	5	0.1	1	0.7415430772455718	0.2333069347214197	0.24137931032401905	0.9468085106311034	5.663635286552531	4.5379301803469	0.8012398210889735
3	2	smote	1.0	300	5	0.1	1	0.7618567236138769	0.2302530651582642	0.24137931032401905	0.9490881458894447	5.931477790474219	4.741121044003867	0.7993153059264912
3	3	smote	1.0	300	5	0.1	1	0.7219637901414033	0.16694291320966795	0.260869565194707	0.9194528875310073	4.02885631840918	3.238719859857575	0.803880695563708
3	1	smote	1.0	300	5	0.1	3	0.7588499633162142	0.23343210731777486	0.2844827585961653	0.9354103343393967	5.758043033896319	4.4044617918663205	0.7649233790643458
3	2	smote	1.0	300	5	0.1	3	0.7649944974321351	0.23303856617031038	0.21551724136073128	0.9430091185338678	4.545786740609102	3.781608531054583	0.8318930696449715
3	3	smote	1.0	300	5	0.1	3	0.7186335403726708	0.17108737440581828	0.28695652171417774	0.9118541033365362	4.163161840524932	3.255471894001406	0.781971005950445
3	1	smote	1.0	300	5	0.3	1	0.7193035321245154	0.19710795484492588	0.17241379308858504	0.9597264437617042	4.964621401487055	4.281065949521956	0.8623146769244946
3	2	smote	1.0	300	5	0.3	1	0.7522665339062992	0.26698628676766245	0.20689655170630203	0.9589665653422572	6.096616859786884	5.042144363750407	0.8270397203475394
3	3	smote	1.0	300	5	0.3	1	0.7109422492401216	0.20009651457408456	0.260869565194707	0.9513677811477861	6.904410326799192	5.364129330519698	0.7769134520662745
3	1	smote	1.0	300	5	0.3	3	0.7272495021486217	0.2159725973893316	0.21551724136073128	0.9589665653422572	6.420429842321396	5.252233712240007	0.8180501581708258
3	2	smote	1.0	300	5	0.3	3	0.7585027774866366	0.24234668352802965	0.20689655170630203	0.957446808503363	5.869563826803727	4.8620678216808875	0.8283524817946974
3	3	smote	1.0	300	5	0.3	3	0.7048830447997886	0.169080380616833	0.1913043478094518	0.9316109422421611	3.2224606964160643	2.7972942764309603	0.8680615553565727
3	1	smote	1.0	300	10	0.1	1	0.75336049680327	0.19978549642967855	0.18103448274301429	0.944528875372762	3.7639502903092925	3.2635799494557447	0.8670624370939993
3	2	smote	1.0	300	10	0.1	1	0.782314484854837	0.2527603064019069	0.27586206894173604	0.944528875372762	6.486626340760239	4.973074208694468	0.7666657338621042
3	3	smote	1.0	300	10	0.1	1	0.7303026298400951	0.1739784565603943	0.2260869565020794	0.9209726443699014	3.4044939469652644	2.8608692027052895	0.8403214143501425
3	1	smote	1.0	300	10	0.1	3	0.746049942354051	0.20568224562008897	0.2327586206695898	0.9430091185338678	5.0197743903963605	4.084137213538949	0.8136097054789593
3	2	smote	1.0	300	10	0.1	3	0.7840700660308143	0.24334895738888246	0.2672413792873068	0.9430091185338678	6.034665592601222	4.689194578507682	0.7770429771469349
3	3	smote	1.0	300	10	0.1	3	0.7298467027884235	0.16920718520829733	0.24347826084839322	0.9300911854032669	4.281858450409743	3.48279723272262	0.8133844755122058
3	1	smote	1.0	300	10	0.3	1	0.7323917828319882	0.19587657706120742	0.19827586205187278	0.9316109422421611	3.368936182279317	2.8992332919927257	0.8605782660869026
3	2	smote	1.0	300	10	0.3	1	0.7837294308772667	0.24108215021185952	0.2672413792873068	0.9460486322116562	6.395193495613671	4.953374505758119	0.7745464535519683
3	3	smote	1.0	300	10	0.3	1	0.7265428835734108	0.16934230789685994	0.28695652171417774	0.9050151975615122	3.834438613627165	3.0210779423290517	0.7878801066857852
3	1	smote	1.0	300	10	0.3	3	0.7396171784928205	0.20511313891096694	0.24137931032401905	0.9407294832755264	5.050115687908953	4.072501522486897	0.806417461234833
3	2	smote	1.0	300	10	0.3	3	0.7701629808196205	0.24695875194245126	0.2672413792873068	0.9293313069838197	4.796077742402725	3.7816086595804554	0.7884794231306972
3	3	smote	1.0	300	10	0.3	3	0.7290670014536804	0.17814709453836922	0.26956521736786393	0.9194528875310073	4.212712856119516	3.346677188519495	0.7944232756170123
3	1	smote	1.0	500	5	0.1	1	0.7318087726653391	0.2342208489432219	0.22413793101516052	0.9582066869228101	6.623432744009709	5.3630081197704795	0.8097021983633039
3	2	smote	1.0	500	5	0.1	1	0.7588041085840058	0.24328618342014932	0.20689655170630203	0.9597264437617042	6.216569403916869	5.137279139426347	0.82638489872305
3	3	smote	1.0	500	5	0.1	1	0.7160697766618211	0.17184058793359744	0.24347826084839322	0.9369300911782908	4.781054488139824	3.8604498847806688	0.8074473626156304
3	1	smote	1.0	500	5	0.1	3	0.7445432868672047	0.2314704009041378	0.24137931032401905	0.9475683890505505	5.750328271407696	4.603697271856965	0.8005972871574312
3	2	smote	1.0	500	5	0.1	3	0.7605531390839534	0.24104474272077933	0.18103448274301429	0.957446808503363	4.973683034099486	4.254309343970777	0.8553639757633277
3	3	smote	1.0	500	5	0.1	3	0.7180983216598388	0.17783449767376977	0.24347826084839322	0.9338905775005024	4.546438727765969	3.6829579629237266	0.810075344239616
3	1	smote	1.0	500	5	0.3	1	0.7151373021695838	0.19494110888743055	0.17241379308858504	0.9620060790200456	5.274998603531369	4.537929838835333	0.8602712772373837
3	2	smote	1.0	500	5	0.3	1	0.7567209936065402	0.27461910167007086	0.24137931032401905	0.9604863221811514	7.7342637571370965	6.108751768010817	0.7898297604644124
3	3	smote	1.0	500	5	0.3	1	0.7099180652834677	0.19510707276599895	0.23478260867523632	0.9513677811477861	6.002129434477554	4.827716397467729	0.8043339268418583
3	1	smote	1.0	500	5	0.3	3	0.7211835761450581	0.20459198897156383	0.20689655170630203	0.9589665653422572	6.096616859786884	5.042144363750407	0.8270397203475394
3	2	smote	1.0	500	5	0.3	3	0.7543758515878838	0.23851587866262203	0.21551724136073128	0.9589665653422572	6.420429842321396	5.252233712240007	0.8180501581708258
3	3	smote	1.0	500	5	0.3	3	0.7040703052728954	0.16993415780038798	0.1913043478094518	0.944528875372762	4.027985717141033	3.4487188534181437	0.8561894344516454
3	1	smote	1.0	500	10	0.1	1	0.7531901792264962	0.20291269022167494	0.20689655170630203	0.950607902728339	5.020734760767239	4.188858567389164	0.834311852104631
3	2	smote	1.0	500	10	0.1	1	0.7835591133004927	0.2553572081404499	0.2499999999784483	0.9468085106311034	5.933332204100874	4.699999115359289	0.7921348231230879
3	3	smote	1.0	500	10	0.1	1	0.7306726575921767	0.17488263124889944	0.24347826084839322	0.924772036467137	3.9563445274443603	3.2365388752899333	0.8180629399879797
3	1	smote	1.0	500	10	0.1	3	0.7479954931348914	0.2120389372451044	0.21551724136073128	0.9460486322116562	4.817364831567852	3.9946568594823537	0.8292203208550867
3	2	smote	1.0	500	10	0.1	3	0.7831333193585577	0.2547449001334431	0.25862068963287754	0.9475683890505505	6.304346608001016	4.932532791275319	0.7824018942695572
3	3	smote	1.0	500	10	0.1	3	0.7316505880798203	0.1701084883012537	0.2260869565020794	0.9338905775005024	4.126823597546562	3.4198895370006035	0.8286977659441334
3	1	smote	1.0	500	10	0.3	1	0.7323328267477204	0.1940329450964673	0.19827586205187278	0.9316109422421611	3.368936182279317	2.8992332919927257	0.8605782660869026
3	2	smote	1.0	500	10	0.3	1	0.7839587045383083	0.24071450956601692	0.27586206894173604	0.9460486322116562	6.680079226333036	5.113160780137413	0.7654341423347818
3	3	smote	1.0	500	10	0.3	1	0.7263512620589402	0.16989981614828148	0.26956521736786393	0.9072948328198535	3.6118263025078523	2.9077687521597575	0.8050688135313984
3	1	smote	1.0	500	10	0.3	3	0.7403049994759459	0.201957231441879	0.24137931032401905	0.9407294832755264	5.050115687908953	4.072501522486897	0.806417461234833
3	2	smote	1.0	500	10	0.3	3	0.7702415889319778	0.2478467741009294	0.2672413792873068	0.9285714285643726	4.741175796738819	3.7413787858596774	0.7891246599675543
3	3	smote	1.0	500	10	0.3	3	0.7287894806396195	0.17851571404647243	0.260869565194707	0.9186930091115602	3.987904945075241	3.2084514536779234	0.8045456092831568
3	1	class_weight		100	5	0.1	1	0.7908041609894141	0.24240816518007502	0.5948275861556184	0.7621580547054548	4.704438629561683	2.5009363273144123	0.5316120534668427
3	2	class_weight		100	5	0.1	1	0.804678492820459	0.27923833396683295	0.6034482758100476	0.7796352583527384	5.383807813490325	2.7384065341629076	0.508637487664984
3	3	class_weight		100	5	0.1	1	0.7861702127659574	0.21541360733370762	0.5999999999478262	0.7781155015138441	5.260273699481671	2.704109466863759	0.5140624934644514
3	1	class_weight		100	5	0.1	3	0.7989401006183837	0.24979322435290724	0.6293103447733354	0.7507598784137481	5.1137263604098955	2.5249157941306763	0.4937526111176246
3	2	class_weight		100	5	0.1	3	0.8084778849177234	0.2740531829000699	0.6293103447733354	0.770516717319373	5.7001383164020165	2.7422926410993655	0.4810922879199438
3	3	class_weight		100	5	0.1	3	0.7922558477600105	0.21419278297751598	0.6521739129867675	0.7613981762860077	5.9832799499341025	2.7333147563673656	0.45682547355396097
3	1	class_weight		100	5	0.3	1	0.7595770883555183	0.22792474741837468	0.3448275861771701	0.8936170212698055	4.421052204275641	3.24137900516888	0.7331691215551785
3	2	class_weight		100	5	0.3	1	0.7957564720679173	0.2865951837186695	0.4655172413391796	0.9057750759809592	8.37252767597884	4.94048890758691	0.5900833075817853
3	3	class_weight		100	5	0.3	1	0.7588278049425136	0.1967596782727715	0.3217391304068053	0.8898176291725699	3.8308572924551143	2.920059704561292	0.7622470489839926
3	1	class_weight		100	5	0.3	3	0.7740606330573316	0.23386187675313222	0.3448275861771701	0.8579027355557911	3.1775961686321117	2.426700916860713	0.763690776392582
3	2	class_weight		100	5	0.3	3	0.8087006079027356	0.30065143283481593	0.49137931030246734	0.8799392097197574	7.08066875081568	4.092753914312609	0.5780179793094322
3	3	class_weight		100	5	0.3	3	0.7687326549491212	0.19507264913912678	0.4173913043115312	0.8632218844919208	4.521392688722717	3.0515939793814244	0.6749234459945938
3	1	class_weight		100	10	0.1	1	0.7847644376899697	0.2395988505297723	0.3017241379050238	0.9224924012087957	5.142821884266614	3.8928324923276962	0.7569448307764229
3	2	class_weight		100	10	0.1	1	0.808910229535688	0.2853720944129733	0.31034482755945303	0.9399696048560794	7.046201335026002	5.169793987153895	0.7336994319184896
3	3	class_weight		100	10	0.1	1	0.7866261398176293	0.2203719290726902	0.23478260867523632	0.9316109422421611	4.179544836443708	3.433042975619815	0.8213915792671517
3	1	class_weight		100	10	0.1	3	0.8029884184047794	0.2566125489238504	0.4224137930670333	0.8814589665586516	5.438193165930863	3.5634391330124817	0.655261585953722
3	2	class_weight		100	10	0.1	3	0.8109343884288859	0.30823960848635407	0.44827586203032105	0.9019756838837236	7.476258886143837	4.573108327198053	0.6116840417218641
3	3	class_weight		100	10	0.1	3	0.7826879873133342	0.2078330549593268	0.34782608692627603	0.8898176291725699	4.307126034640193	3.1568213022284244	0.7329298547960593
3	1	class_weight		100	10	0.3	1	0.7827468294728015	0.24529862811202632	0.19827586205187278	0.9650455926978341	6.827955022203624	5.672412168621296	0.8307629563896946
3	2	class_weight		100	10	0.3	1	0.8048029556650246	0.28456108428613885	0.19827586205187278	0.9749240121506465	9.615180242391189	7.906997888699558	0.8223452492016283
3	3	class_weight		100	10	0.3	1	0.7652041760274879	0.1958635185484295	0.1391304347705104	0.9612462006005985	4.00871355829569	3.5901098995614897	0.895576550248877
3	1	class_weight		100	10	0.3	3	0.7839325018341893	0.2548548307440231	0.2327586206695898	0.9414893616949735	4.8815109031505735	3.978055745617064	0.8149230383229258
3	2	class_weight		100	10	0.3	3	0.8132926317996017	0.2867137571465446	0.29310344825059453	0.950607902728339	7.980110929123974	5.934216303801316	0.74362578123355
3	3	class_weight		100	10	0.3	3	0.7835073344786573	0.21126425116419836	0.2086956521557656	0.9468085106311034	4.6945046041640115	3.9234775223839438	0.8357596394641481
3	1	class_weight		300	5	0.1	1	0.7663635887223562	0.23503988523002373	0.25862068963287754	0.9460486322116562	6.116933014360606	4.793588231378825	0.7836587647691546
3	2	class_weight		300	5	0.1	1	0.7912496069594382	0.30187937236570916	0.2844827585961653	0.9566869300839158	8.781862243548112	6.568056558141999	0.7479115805020533
3	3	class_weight		300	5	0.1	1	0.7767278974494516	0.20374400333774637	0.2086956521557656	0.9430091185338678	4.3639552714369625	3.661912400155849	0.8391269224238639
3	1	class_weight		300	5	0.1	3	0.777100146735143	0.23891313812774084	0.27586206894173604	0.9338905775005024	5.381498899260629	4.172809514645774	0.7753991107206382
3	2	class_weight		300	5	0.1	3	0.7929003773189393	0.3106020698780191	0.3189655172138823	0.950607902728339	9.014019563099724	6.457823624724961	0.7164199599722257
3	3	class_weight		300	5	0.1	3	0.7729945817364874	0.21906948845321786	0.1999999999826087	0.9338905775005024	3.531608656995334	3.025286898115918	0.8566313985009093
3	1	class_weight		300	5	0.3	1	0.7501899696048633	0.24627367200176525	0.2327586206695898	0.9536474164061274	6.241479575338294	5.021479978206836	0.8045335813695859
3	2	class_weight		300	5	0.3	1	0.7718858086154491	0.26557555295104857	0.15517241377972651	0.9680851063756225	5.571426817528008	4.862067440529618	0.8726790360988005
3	3	class_weight		300	5	0.3	1	0.7370225981234305	0.19296057505433456	0.1130434782510397	0.9551671732450217	2.715353330983439	2.521443799526852	0.9285877250678494
3	1	class_weight		300	5	0.3	3	0.7560724766795932	0.2587944036724986	0.22413793101516052	0.9566869300839158	6.3808951991456055	5.174832439748242	0.8109884607777594
3	2	class_weight		300	5	0.3	3	0.7806113090870977	0.27076196660465257	0.22413793101516052	0.9620060790200456	7.314664724510874	5.899308790485932	0.806504322415648
3	3	class_weight		300	5	0.3	3	0.7517510241839567	0.20322368560962092	0.17391304346313802	0.9566869300839158	4.6500450879108675	4.015254602075894	0.8634872306968063
3	1	class_weight		300	10	0.1	1	0.7727177444712294	0.2619402136063914	0.11206896550758026	0.9840425531840119	7.783166631960093	7.022984100780778	0.902329906970071
3	2	class_weight		300	10	0.1	1	0.8061327428990672	0.2851285386631341	0.07758620688986326	0.9924012157979302	10.985032253164276	10.210331379777282	0.9294766765009578
3	3	class_weight		300	10	0.1	1	0.7645301969076251	0.19402606639044134	0.0782608695584121	0.9787234042478821	3.905658538370123	3.678259139177864	0.9417769280097535
3	1	class_weight		300	10	0.1	3	0.7795107955140971	0.24766723492553433	0.15517241377972651	0.9817629179256706	9.887749660939294	8.508616019883338	0.8605209691562477
3	2	class_weight		300	10	0.1	3	0.8052287496069594	0.28903044909059955	0.12068965516200952	0.9825227963451176	7.716108105217704	6.905543271669859	0.8949515870363693
3	3	class_weight		300	10	0.1	3	0.7638826483414828	0.21329874711211416	0.1043478260778828	0.9794832826673292	5.562025329851706	5.085987856928796	0.9144129161030168
3	1	class_weight		300	10	0.3	1	0.7319987422702022	0.21917133687403093	0.13793103447086802	0.9772036474089879	6.858663647467309	6.050572055966946	0.8821794300431391
3	2	class_weight		300	10	0.3	1	0.7656757677392305	0.23592183599308653	0.08620689654429252	0.9855623100229062	6.439916087506573	5.970957748191493	0.9271794232499365
3	3	class_weight		300	10	0.3	1	0.7275406369763446	0.16938223103771757	0.0956521739047259	0.9787234042478821	4.8653823235057585	4.4956500589951665	0.9240075520112458
3	1	class_weight		300	10	0.3	3	0.7538583481815324	0.24289571918137737	0.13793103447086802	0.9764437689895408	6.632255239014831	5.8553923951459454	0.8828659509933404
3	2	class_weight		300	10	0.3	3	0.7859173566712085	0.2471102399795098	0.10344827585315101	0.9810030395062235	5.958458394513987	5.445514372254303	0.9139132896662431
3	3	class_weight		300	10	0.3	3	0.7485529271838245	0.19070978034602507	0.0782608695584121	0.9734042553117523	3.107545999300222	2.9426075881574674	0.9469232499678664
3	1	class_weight		500	5	0.1	1	0.7640315480557593	0.2302366334754781	0.20689655170630203	0.9597264437617042	6.216569403916869	5.137279139426347	0.82638489872305
3	2	class_weight		500	5	0.1	1	0.7898936170212766	0.3000003183156271	0.2327586206695898	0.9688449847950696	9.434088478697557	7.470981619772696	0.7919134468901264
3	3	class_weight		500	5	0.1	1	0.7717655609885028	0.224672179545243	0.1565217391168242	0.9604863221811514	4.510704641766973	3.9612030098127406	0.878178306783123
3	1	class_weight		500	5	0.1	3	0.7609527303217692	0.22578644706433446	0.21551724136073128	0.9513677811477861	5.374312071604299	4.431572363579222	0.8245841050523925
3	2	class_weight		500	5	0.1	3	0.7829630017817838	0.301284308132688	0.27586206894173604	0.9635258358589398	10.063489271665468	7.563216315052597	0.7515500846920485
3	3	class_weight		500	5	0.1	3	0.7687855160565613	0.20996819279393472	0.17391304346313802	0.9582066869228101	4.826793096453145	4.161263825370631	0.8621177029859652
3	1	class_weight		500	5	0.3	1	0.7552274394717535	0.2478434084316905	0.24137931032401905	0.9582066869228101	7.295039558643952	5.775547205906671	0.791708816179452
3	2	class_weight		500	5	0.3	1	0.7695603186248821	0.2621103074763073	0.17241379308858504	0.9673252279561754	6.167633760924341	5.276662377038575	0.8555407989354131
3	3	class_weight		500	5	0.3	1	0.7387934452226773	0.19904362384618934	0.12173913042419661	0.9566869300839158	3.061663352086615	2.8106782214531254	0.9180232663140219
3	1	class_weight		500	5	0.3	3	0.7554043077245571	0.2551295265056302	0.21551724136073128	0.9589665653422572	6.420429842321396	5.252233712240007	0.8180501581708258
3	2	class_weight		500	5	0.3	3	0.78139083953464	0.26920946058415274	0.21551724136073128	0.9658054711172812	7.7594604724869525	6.302680147257351	0.8122575135230633
3	3	class_weight		500	5	0.3	3	0.7518038852913969	0.20268560191443868	0.1826086956362949	0.9627659574394928	5.776594183419543	4.90434650752954	0.8490031139525878
3	1	class_weight		500	10	0.1	1	0.771970967403836	0.2611824794269575	0.10344827585315101	0.984802431603459	7.4769181464476375	6.806892068850674	0.9103873896647535
3	2	class_weight		500	10	0.1	1	0.8066567969814484	0.2857617649643125	0.07758620688986326	0.9924012157979302	10.985032253164276	10.210331379777282	0.9294766765009578
3	3	class_weight		500	10	0.1	1	0.763697634465442	0.19372579852867786	0.0782608695584121	0.9802431610867763	4.212624859567191	3.961202006562418	0.9403168087564168
3	1	class_weight		500	10	0.1	3	0.7764712818362856	0.2471526016515449	0.13793103447086802	0.9817629179256706	8.613328595548804	7.5632142398963	0.8780826215862159
3	2	class_weight		500	10	0.1	3	0.8079734828634314	0.2944352892761831	0.11206896550758026	0.9863221884423533	9.101395704352557	8.193480594497686	0.9002443987316542
3	3	class_weight		500	10	0.1	3	0.7653495440729484	0.2170933397959818	0.1130434782510397	0.977963525828435	5.656184038804776	5.129832752400072	0.9069423237724477
3	1	class_weight		500	10	0.3	1	0.7323393774237501	0.21964326646976118	0.13793103447086802	0.9764437689895408	6.632255239014831	5.8553923951459454	0.8828659509933404
3	2	class_weight		500	10	0.3	1	0.7656168116549628	0.23643632893737168	0.09482758619872177	0.9855623100229062	7.151373483099631	6.568053523010642	0.9184324475597245
3	3	class_weight		500	10	0.3	1	0.7279503105590062	0.17020587222113256	0.08695652173156901	0.9787234042478821	4.380950317724814	4.086954599086516	0.9328922400104998
3	1	class_weight		500	10	0.3	3	0.753222932606645	0.24619685797196106	0.13793103447086802	0.9772036474089879	6.858663647467309	6.050572055966946	0.8821794300431391
3	2	class_weight		500	10	0.3	3	0.7864021066974112	0.24788562608550752	0.10344827585315101	0.9825227963451176	6.4866183535945865	5.919037090002735	0.9124996573686954
3	3	class_weight		500	10	0.3	3	0.7492599444958372	0.19139219181264194	0.0782608695584121	0.9734042553117523	3.107545999300222	2.9426075881574674	0.9469232499678664
4	1	none		100	5	0.1	1	0.8044950738916257	0.2608636092323289	0.017241379308858502	0.9969604863146129	5.754367017498181	5.6723951162968325	0.9857548261180153
4	2	none		100	5	0.1	1	0.8078555706948958	0.27703740145817524	0.06034482758100476	0.9908814589590359	6.978585609371092	6.617808828388652	0.9483022963444294
4	3	none		100	5	0.1	1	0.8225716928769657	0.30507698085235385	0.043478260865784504	0.9969604863146129	14.909041813867347	14.30430072804216	0.9594379543323087
4	1	none		100	5	0.1	3	0.7964573944031025	0.25424149242601757	0.008620689654429251	0.99772036473406	3.805780393586156	3.781592593913762	0.9936444473330721
4	2	none		100	5	0.1	3	0.8097683680955875	0.2843682239662479	0.06034482758100476	0.9924012157979302	8.387144912597742	7.941368850937886	0.9468500723217819
4	3	none		100	5	0.1	3	0.8209131756310295	0.3364944771207532	0.043478260865784504	0.9992401215729542	59.77194004460791	57.216637756692656	0.9572491225192351
4	1	none		100	5	0.3	1	0.7927104077140761	0.2514828742905826	0.06896551723543401	0.9886018237006946	6.424685713324058	6.050569399768168	0.9417689215478863
4	2	none		100	5	0.3	1	0.7791374069804003	0.24098259047731393	0.13793103447086802	0.9863221884423533	11.537769319793064	10.084283808612536	0.8740236880915304
4	3	none		100	5	0.3	1	0.8104664992731598	0.2956776355635297	0.1043478260778828	0.9946808510562715	21.786366752459095	19.61735439414014	0.9004417486941552
4	1	none		100	5	0.3	3	0.7817707787443664	0.2335572867739814	0.05172413792657551	0.9924012157979302	7.123626978402783	6.806887586518188	0.955536770232194
4	2	none		100	5	0.3	3	0.7997130803898962	0.2708914650503667	0.10344827585315101	0.9886018237006946	10.007683510862806	9.075854099652252	0.9068885911234165
4	3	none		100	5	0.3	3	0.8157658252940398	0.32596684563736406	0.08695652173156901	0.9946808510562715	17.80949028557241	16.34779532845012	0.9179260544923443
4	1	none		100	10	0.1	1	0.7870113195681795	0.2546652541743544	0.017241379308858502	0.9992401215729542	23.06987160267211	22.68935635180892	0.9835059558147766
4	2	none		100	10	0.1	1	0.8043116549627921	0.26598704526877065	0.034482758617717005	0.9946808510562715	6.678558861083593	6.482746423355767	0.9706804254351299
4	3	none		100	10	0.1	1	0.8169287696577243	0.3096823958408914	0.0347826086926276	0.998480243153507	23.675519762447095	22.88680581030723	0.9666865100826177
4	1	none		100	10	0.1	3	0.7898477622890683	0.2455158320908759	0.0	0.9999999999924013	0.0	0.0	0.9999999900075988
4	2	none		100	10	0.1	3	0.8048881144534115	0.2709839619430237	0.017241379308858502	0.9969604863146129	5.754367017498181	5.6723951162968325	0.9857548261180153
4	3	none		100	10	0.1	3	0.8178208008457778	0.3573590028613098	0.0260869565194707	0.9999999999924013	2676537.607110821	2606714.887649428	0.9739130337487995
4	1	none		100	10	0.3	1	0.7708049470705377	0.22689428564815495	0.025862068963287754	0.9946808510562715	4.964592428164695	4.862059817516825	0.9793472149471697
4	2	none		100	10	0.3	1	0.7758031128812493	0.22631403461456473	0.06034482758100476	0.9908814589590359	6.978585609371092	6.617808828388652	0.9483022963444294
4	3	none		100	10	0.3	1	0.7971851460288094	0.2573681189380845	0.060869565212098305	0.9924012157979302	8.464803661731318	8.010424232244384	0.9463213167968463
4	1	none		100	10	0.3	3	0.7802510219054606	0.2358822512303186	0.034482758617717005	0.9939209726368244	5.83927609949553	5.67240445446184	0.9714225358446626
4	2	none		100	10	0.3	3	0.7886293365475316	0.24214302140409158	0.04310344827214626	0.991641337378483	5.343973943814747	5.156733637490359	0.9649623366931187
4	3	none		100	10	0.3	3	0.8086031452358927	0.26632648005386705	0.043478260865784504	0.9954407294757186	9.924220636092631	9.536210951318294	0.9609027450875668
4	1	none		300	5	0.1	1	0.776595744680851	0.22591771972739189	0.04310344827214626	0.991641337378483	5.343973943814747	5.156733637490359	0.9649623366931187
4	2	none		300	5	0.1	1	0.7784954407294834	0.2574659960173501	0.09482758619872177	0.9893617021201417	9.742847968678962	8.91378471742305	0.9149054412683395
4	3	none		300	5	0.1	1	0.7947271045328399	0.25863288832364945	0.060869565212098305	0.9946808510562715	12.120347559158855	11.44345672991508	0.9441525131896278
4	1	none		300	5	0.1	3	0.7861990357404884	0.23522550857554503	0.06896551723543401	0.9931610942173773	10.757185897308585	10.084276430289075	0.9374455753563086
4	2	none		300	5	0.1	3	0.7905028298920449	0.25673358094851817	0.10344827585315101	0.9840425531840119	7.115380146550871	6.482754554566871	0.9110903915029105
4	3	none		300	5	0.1	3	0.8089929959032642	0.3241635649678189	0.1304347825973535	0.9946808510562715	28.04994718436399	24.521692992675174	0.8742152899968717
4	1	none		300	5	0.3	1	0.7420540299758934	0.18412154029604946	0.06034482758100476	0.9840425531840119	3.960242163088613	3.781606823497342	0.9548928141671078
4	2	none		300	5	0.3	1	0.7596294937637563	0.23376032921391812	0.13793103447086802	0.9756838905700936	6.419997350266722	5.672411458105721	0.8835535412908051
4	3	none		300	5	0.3	1	0.7632218844984803	0.26653975242162076	0.1304347825973535	0.9893617021201417	13.949986857934872	12.26085803028022	0.8789153721536497
4	1	none		300	5	0.3	3	0.7564393145372603	0.20320559238745242	0.06034482758100476	0.9870820668618003	4.907173746017921	4.671395974995353	0.9519524206197847
4	2	none		300	5	0.3	3	0.7637957237186878	0.22063872792983924	0.08620689654429252	0.9832826747645648	5.54888175162484	5.156736724496757	0.9293289891243273
4	3	none		300	5	0.3	3	0.7693802035152636	0.26332036300565803	0.1130434782510397	0.9855623100229062	8.700200358485569	7.829742855883497	0.8999497076231018
4	1	none		300	10	0.1	1	0.7767857142857143	0.2667078830151451	0.05172413792657551	0.9969604863146129	17.890850175019313	17.017185348890496	0.9511669374853295
4	2	none		300	10	0.1	1	0.7761699507389164	0.2365453008749314	0.034482758617717005	0.9901215805395889	3.5796667023179696	3.4907126437365767	0.9751501740873085
4	3	none		300	10	0.1	1	0.79736355226642	0.2672766204483679	0.0347826086926276	0.9969604863146129	11.81978089859996	11.443440582433727	0.9681601175527187
4	1	none		300	10	0.1	3	0.7667500786081123	0.22561421576791982	0.025862068963287754	0.9939209726368244	4.340700817722975	4.254303340846381	0.9800959513425013
4	2	none		300	10	0.1	3	0.7886162351954722	0.2355550145523518	0.04310344827214626	0.9901215805395889	4.514894939439758	4.363390804670721	0.9664434761051636
4	3	none		300	10	0.1	3	0.8020153297211577	0.2723933479172444	0.043478260865784504	0.99772036473406	19.893852050007464	19.072380038855115	0.9587072323637512
4	1	none		300	10	0.3	1	0.7542644900953779	0.21474717599689433	0.06034482758100476	0.991641337378483	7.618839914766324	7.2194270924865025	0.9475756279254397
4	2	none		300	10	0.3	1	0.7663635887223561	0.20674710877282032	0.05172413792657551	0.9901215805395889	5.467127326148305	5.236068965604865	0.9577367781230186
4	3	none		300	10	0.3	1	0.7863816571957183	0.23225704027209573	0.0347826086926276	0.9954407294757186	7.867850595123842	7.628968761054635	0.9696382245875688
4	1	none		300	10	0.3	3	0.7522010271460015	0.22012293739562522	0.034482758617717005	0.991641337378483	4.237007912991427	4.1253869099922875	0.9736556910769583
4	2	none		300	10	0.3	3	0.7775914474373755	0.22678543199432205	0.06034482758100476	0.9908814589590359	6.978585609371092	6.617808828388652	0.9483022963444294
4	3	none		300	10	0.3	3	0.790240518038853	0.23172667472318514	0.0347826086926276	0.9962006078951657	9.448623757450028	9.154758494335484	0.9688986073374892
4	1	none		500	5	0.1	1	0.7688724976417567	0.2143039382025342	0.04310344827214626	0.991641337378483	5.343973943814747	5.156733637490359	0.9649623366931187
4	2	none		500	5	0.1	1	0.7757310554449219	0.24936661167455243	0.12068965516200952	0.9870820668618003	10.487881135823187	9.342791949990707	0.8908178615030218
4	3	none		500	5	0.1	1	0.7917338443240386	0.2550180159310744	0.060869565212098305	0.9939209726368244	10.597204770058417	10.013026993520787	0.9448743423208894
4	1	none		500	5	0.1	3	0.7761896027670055	0.22678298297954366	0.05172413792657551	0.9886018237006946	4.7309049352781205	4.537927049826126	0.9592090867601212
4	2	none		500	5	0.1	3	0.7765040352164344	0.2423862416068206	0.11206896550758026	0.9817629179256706	6.794494646820535	6.145111569915744	0.9044251002311681
4	3	none		500	5	0.1	3	0.7961543544337255	0.3087416552643423	0.1391304347705104	0.9939209726368244	26.424198881512734	22.886918842333223	0.8661348138014393
4	1	none		500	5	0.3	1	0.7441698983335079	0.1800474828516932	0.05172413792657551	0.9825227963451176	3.066401405366491	2.9595185450013677	0.9651438683656737
4	2	none		500	5	0.3	1	0.7581948957132375	0.23194259986939086	0.12931034481643877	0.9756838905700936	5.959155956985609	5.317885741974114	0.8923890767028295
4	3	none		500	5	0.3	1	0.7703581340029074	0.27660483783801815	0.1304347825973535	0.9878419452812475	12.187489951876428	10.728252038021447	0.8802675496355825
4	1	none		500	5	0.3	3	0.7543758515878838	0.1912937710119943	0.05172413792657551	0.9855623100229062	3.7234423938859846	3.5825746489148953	0.9621673260107843
4	2	none		500	5	0.3	3	0.7598063620165602	0.2157700823998685	0.09482758619872177	0.9802431610867763	5.1977995611586	4.799732316384306	0.923416189472385
4	3	none		500	5	0.3	3	0.7768732654949122	0.2727679659714732	0.1130434782510397	0.9901215805395889	12.774496847537403	11.443466666849591	0.8958056568240205
4	1	none		500	10	0.1	1	0.7712569437165915	0.2570358488447378	0.06034482758100476	0.9954407294757186	14.021375941940342	13.235603130718934	0.9439589270918279
4	2	none		500	10	0.1	1	0.7801265590608951	0.24104820380675374	0.034482758617717005	0.991641337378483	4.237007912991427	4.1253869099922875	0.9736556910769583
4	3	none		500	10	0.1	1	0.7983877362230738	0.26955168121198836	0.043478260865784504	0.99772036473406	19.893852050007464	19.072380038855115	0.9587072323637512
4	1	none		500	10	0.1	3	0.7644442406456345	0.22461439085636592	0.034482758617717005	0.9939209726368244	5.83927609949553	5.67240445446184	0.9714225358446626
4	2	none		500	10	0.1	3	0.7893695629388953	0.23722269749839325	0.034482758617717005	0.9908814589590359	3.880948120602937	3.7816050447935154	0.9744023595441752
4	3	none		500	10	0.1	3	0.798962600766486	0.2761705509587389	0.043478260865784504	0.9969604863146129	14.909041813867347	14.30430072804216	0.9594379543323087
4	1	none		500	10	0.3	1	0.7538845508856514	0.21422835799663884	0.04310344827214626	0.991641337378483	5.343973943814747	5.156733637490359	0.9649623366931187
4	2	none		500	10	0.3	1	0.7686235719526257	0.20944586973080118	0.05172413792657551	0.9901215805395889	5.467127326148305	5.236068965604865	0.9577367781230186
4	3	none		500	10	0.3	1	0.786308973172988	0.2323510726391813	0.0347826086926276	0.9946808510562715	6.738726058003304	6.539118131380046	0.9703789718869112
4	1	none		500	10	0.3	3	0.7509170946441672	0.21953162809724197	0.034482758617717005	0.991641337378483	4.237007912991427	4.1253869099922875	0.9736556910769583
4	2	none		500	10	0.3	3	0.7796876637669008	0.2292339744497242	0.06896551723543401	0.9901215805395889	7.424493898259498	6.9814252874731535	0.9403233821587286
4	3	none		500	10	0.3	3	0.7911391568653363	0.23449372953026884	0.0347826086926276	0.9962006078951657	9.448623757450028	9.154758494335484	0.9688986073374892
4	1	undersample	0.6	100	5	0.1	1	0.7942432659050415	0.24111818241189792	0.5689655171923306	0.837386018230719	6.797382707004364	3.4988718436946487	0.5147380876635662
4	2	undersample	0.6	100	5	0.1	1	0.7908958704538309	0.23211564526333206	0.6465517240821939	0.7857142857083153	6.70731669455127	3.01724123816158	0.44984325453716645
4	3	undersample	0.6	100	5	0.1	1	0.8187194396722612	0.2744224843810883	0.6260869564672968	0.8009118540972576	6.73601948248674	3.144772493513627	0.466859164277903
4	1	undersample	0.6	100	5	0.1	3	0.7928086678545226	0.23408152256834186	0.5344827585746136	0.830547112455695	5.627470153810616	3.1541671244356757	0.5604946773507352
4	2	undersample	0.6	100	5	0.1	3	0.7983112357195262	0.2480728198588508	0.6206896551189061	0.7955927051611278	6.369043229004401	3.036533628816133	0.4767644771662771
4	3	undersample	0.6	100	5	0.1	3	0.8191357208933527	0.27443476050756155	0.6173913042941399	0.8054711246139402	6.681462665225629	3.1737770103852303	0.4750122993411095
4	1	undersample	0.6	100	5	0.3	1	0.779065349544073	0.2270492829948461	0.5517241378834721	0.8145896656473056	5.4073136726972955	2.9756923207799137	0.5503087941303821
4	2	undersample	0.6	100	5	0.3	1	0.7886096845194425	0.2065145548851671	0.6465517240821939	0.7758358662555028	6.33112822396412	2.8842780708904767	0.45557093547115945
4	3	undersample	0.6	100	5	0.3	1	0.8135258358662614	0.256823139891808	0.6434782608136106	0.7879939209666567	6.7084531547054915	3.035187638938084	0.45244223994090044
4	1	undersample	0.6	100	5	0.3	3	0.7727963525835866	0.21927175007538363	0.5258620689201843	0.8092705167111758	4.705903388148362	2.757109348179646	0.5858831076014621
4	2	undersample	0.6	100	5	0.3	3	0.78475133633791	0.21356634273089878	0.5948275861556184	0.7819148936110797	5.26362193376853	2.7275019772318503	0.5181796791098283
4	3	undersample	0.6	100	5	0.3	3	0.8225584776001058	0.2988857684143239	0.7043478260257089	0.7887537993861038	8.895259713821645	3.3342507019596948	0.37483454337215893
4	1	undersample	0.6	100	10	0.1	1	0.7705298186772875	0.2058945470505825	0.5086206896113258	0.8229483282612239	4.811158503381701	2.872724419312492	0.5970961815499752
4	2	undersample	0.6	100	10	0.1	1	0.7860287181637144	0.21652016971176388	0.6120689654644769	0.7895136778055508	5.918090325653491	2.9078798565364425	0.49135441288393034
4	3	undersample	0.6	100	10	0.1	1	0.8143055372010043	0.28040544041758136	0.6173913042941399	0.8031914893555989	6.585380442767913	3.137015116381364	0.47636048938867914
4	1	undersample	0.6	100	10	0.1	3	0.7742309506341054	0.2231535215534094	0.49137931030246734	0.8351063829723777	4.892837296655725	2.9799775719661596	0.6090489714576476
4	2	undersample	0.6	100	10	0.1	3	0.7843844984802433	0.21800489976162185	0.5862068965011891	0.7971124620000221	5.5658548679307716	2.889319242505966	0.519115078529093
4	3	undersample	0.6	100	10	0.1	3	0.8132086692216202	0.27282242325422024	0.6260869564672968	0.8092705167111758	7.104604396059683	3.2825912011374405	0.4620371448003452
4	1	undersample	0.6	100	10	0.3	1	0.7590399329210774	0.21060567141079756	0.49137931030246734	0.8313069908751421	4.760879219804894	2.9128609639665872	0.6118325590450847
4	2	undersample	0.6	100	10	0.3	1	0.7720823288963421	0.19019882145608058	0.5775862068467599	0.7826747720305268	4.924361096841576	2.6577042420075077	0.5397053831955002
4	3	undersample	0.6	100	10	0.3	1	0.8116096207215542	0.2860991993661559	0.5913043477746692	0.7895136778055508	5.426837403475087	2.809229186569781	0.5176549292784248
4	1	undersample	0.6	100	10	0.3	3	0.7655316528665758	0.211324324742778	0.5172413792657551	0.8267477203584594	5.112781632927028	2.9854807710531786	0.5839249422855162
4	2	undersample	0.6	100	10	0.3	3	0.7902801069070329	0.22165355314676036	0.6465517240821939	0.7773556230943971	6.386830586209961	2.9039659749262836	0.45468027871727745
4	3	undersample	0.6	100	10	0.3	3	0.8117946345975948	0.27857046957855286	0.6173913042941399	0.8077507598722816	6.77982351734406	3.2114107279169293	0.47367171902090127
4	1	undersample	0.6	300	5	0.1	1	0.7719120113195681	0.20681651672897777	0.4999999999568966	0.8123100303889643	4.327934974127929	2.663967469084311	0.6155285238179313
4	2	undersample	0.6	300	5	0.1	1	0.782065559165706	0.20713154212563256	0.6120689654644769	0.7773556230943971	5.508759666135499	2.749087789596882	0.49903933028863157
4	3	undersample	0.6	300	5	0.1	1	0.8152504294964981	0.3046308089339946	0.608695652120983	0.803951367775046	6.378983256041667	3.104819524445069	0.4867263850731381
4	1	undersample	0.6	300	5	0.1	3	0.7727177444712293	0.22274387922607702	0.5344827585746136	0.81079027355007	4.919975914954498	2.8248163577779324	0.5741524668834275
4	2	undersample	0.6	300	5	0.1	3	0.7896512420081754	0.21470095456813312	0.655172413736623	0.7872340425472095	7.029999596388045	3.0793101997479733	0.43802422563866167
4	3	undersample	0.6	300	5	0.1	3	0.8115038985066737	0.2911895657368497	0.6260869564672968	0.8001519756778105	6.704040632319858	3.132815184251133	0.4673025253020657
4	1	undersample	0.6	300	5	0.3	1	0.7665994130594278	0.22130820240840096	0.5517241378834721	0.8123100303889643	5.3266891888355055	2.939550310713722	0.5518531592960204
4	2	undersample	0.6	300	5	0.3	1	0.7675230583796248	0.207974102912523	0.6293103447733354	0.7735562309971615	5.799437810857767	2.779101936668558	0.47920194496630636
4	3	undersample	0.6	300	5	0.3	1	0.8043610413638166	0.2558921746305207	0.5999999999478262	0.7963525835805749	5.865671309144456	2.9462685116976988	0.5022900700978277
4	1	undersample	0.6	300	5	0.3	3	0.7595967403836076	0.20224558028605308	0.5344827585746136	0.8085106382917288	4.8477363470280705	2.791187593371413	0.5757713178038656
4	2	undersample	0.6	300	5	0.3	3	0.7636647101980923	0.19737666917292307	0.6206896551189061	0.7720364741582673	5.541817896258249	2.7227585009465267	0.4913114246079275
4	3	undersample	0.6	300	5	0.3	3	0.8146028809303555	0.29514204172683906	0.6434782608136106	0.8130699088084113	7.850485317246909	3.4423469345586883	0.43848841402088423
4	1	undersample	0.6	300	10	0.1	1	0.7563476050728436	0.2084599184360252	0.49137931030246734	0.830547112455695	4.735197692698326	2.8997988079489274	0.6123923326513779
4	2	undersample	0.6	300	10	0.1	1	0.7895005764594907	0.21753669784876298	0.6120689654644769	0.7849544072888682	5.759167335755079	2.8462286963694017	0.4942083590985921
4	3	undersample	0.6	300	10	0.1	1	0.8003832430289415	0.2568720457118269	0.6347826086404538	0.7948328267416807	6.733509308300328	3.093977304553719	0.45948956117201945
4	1	undersample	0.6	300	10	0.1	3	0.7597408552562624	0.2163985019419608	0.5086206896113258	0.8275075987779066	4.96568482536971	2.9486554568273085	0.5938063954654883
4	2	undersample	0.6	300	10	0.1	3	0.777886227858715	0.20784482701418805	0.5948275861556184	0.7781155015138441	5.148352983773749	2.680798178358322	0.520709853291715
4	3	undersample	0.6	300	10	0.1	3	0.8119267873661953	0.2747186007305324	0.6521739129867675	0.7986322188389162	7.4363203056570715	3.23872010129496	0.43552723575771046
4	1	undersample	0.6	300	10	0.3	1	0.7541989833350802	0.20091590259961772	0.5172413792657551	0.817629179325094	4.803571141511493	2.836206740691931	0.5904371162834028
4	2	undersample	0.6	300	10	0.3	1	0.7563279530447542	0.1876516911122793	0.5689655171923306	0.7735562309971615	4.509261522146575	2.5126127098647237	0.557211563896168
4	3	undersample	0.6	300	10	0.3	1	0.7919915422228095	0.24617450717394163	0.5826086956015123	0.7978723404194691	5.509868110836202	2.882379719761186	0.5231304282935116
4	1	undersample	0.6	300	10	0.3	3	0.7591447437375537	0.236025420338854	0.5258620689201843	0.8267477203584594	5.292503652298127	3.0352387839040644	0.5734977111751368
4	2	undersample	0.6	300	10	0.3	3	0.7791767110365789	0.21516210648444686	0.6379310344277646	0.7773556230943971	6.151633018673249	2.865246428593933	0.46577004161011604
4	3	undersample	0.6	300	10	0.3	3	0.8058675829258624	0.2645779991913579	0.6521739129867675	0.8016717325167046	7.579022524033696	3.288355655898329	0.43387594768064897
4	1	undersample	0.6	500	5	0.1	1	0.7689969604863223	0.20598532787673107	0.4827586206480381	0.803951367775046	3.827389972983631	2.462443071113453	0.6433739572453241
4	2	undersample	0.6	500	5	0.1	1	0.7799824441882401	0.19763996794007363	0.6206896551189061	0.7712765957388201	5.517970118345971	2.713712792036844	0.49179547526628986
4	3	undersample	0.6	500	5	0.1	1	0.8173846967093961	0.3114706420124299	0.6347826086404538	0.7978723404194691	6.860901850416776	3.1405032767547256	0.4577391247704458
4	1	undersample	0.6	500	5	0.1	3	0.7690821192747093	0.22302293022200895	0.5172413792657551	0.8031914893555989	4.372586631153632	2.62814525291982	0.6010504607202174
4	2	undersample	0.6	500	5	0.1	3	0.783801488313594	0.21030991565786414	0.6465517240821939	0.7849544072888682	6.6771520849815555	3.006579608840917	0.4502787271884794
4	3	undersample	0.6	500	5	0.1	3	0.8121580547112462	0.28481996341483107	0.6347826086404538	0.8016717325167046	7.025633585628871	3.200666171741041	0.45556974505925796
4	1	undersample	0.6	500	5	0.3	1	0.7643066764490095	0.21907984052320317	0.5431034482290429	0.8138297872278585	5.196226106083486	2.9172412222644275	0.5614153639093579
4	2	undersample	0.6	500	5	0.3	1	0.7691738287391258	0.20461569490724793	0.6293103447733354	0.7727963525777144	5.774363858255679	2.769807281771374	0.47967313664650835
4	3	undersample	0.6	500	5	0.3	1	0.8037201004361042	0.25816462470468726	0.5913043477746692	0.7986322188389162	5.738096823066499	2.93643955850743	0.5117445019962555
4	1	undersample	0.6	500	5	0.3	3	0.7592888586102087	0.20328355226572456	0.5258620689201843	0.81079027355007	4.752610166875893	2.7792548036202236	0.5847849199718924
4	2	undersample	0.6	500	5	0.3	3	0.7639201865632532	0.19687606932580076	0.6379310344277646	0.7735562309971615	6.018855546274727	2.817171826211963	0.4680577136906119
4	3	undersample	0.6	500	5	0.3	3	0.8149332628518567	0.29943393170487814	0.6521739129867675	0.8123100303889643	8.114878018182042	3.4747401770638873	0.4281937557323314
4	1	undersample	0.6	500	10	0.1	1	0.7566161827900639	0.2064564477916552	0.4999999999568966	0.8313069908751421	4.927927612079174	2.9639637878958256	0.6014625156731968
4	2	undersample	0.6	500	10	0.1	1	0.78671653914684	0.21462075684988186	0.6120689654644769	0.7819148936110797	5.656910266587499	2.806560005557411	0.4961294800034633
4	3	undersample	0.6	500	10	0.1	1	0.8009184617417736	0.2584144185474324	0.6347826086404538	0.7963525835805749	6.796730234076049	3.11706668628887	0.4586126727075116
4	1	undersample	0.6	500	10	0.1	3	0.7596622471439052	0.21464239646332972	0.5172413792657551	0.8275075987779066	5.140024847943138	2.998632667959975	0.5833887394065179
4	2	undersample	0.6	500	10	0.1	3	0.7780434440834294	0.20697882293300107	0.5948275861556184	0.7758358662555028	5.081067176267095	2.653535825219239	0.522239852840922
4	3	undersample	0.6	500	10	0.1	3	0.8138033566803224	0.2840901506738765	0.6695652173330813	0.8016717325167046	8.190662928210454	3.3760451400556177	0.41218215030204003
4	1	undersample	0.6	500	10	0.3	1	0.7542906927994969	0.201780575155299	0.5172413792657551	0.8168693009056469	4.779193550825103	2.8244382486350808	0.5909863601057799
4	2	undersample	0.6	500	10	0.3	1	0.7579918247563149	0.18855367978765114	0.5603448275379014	0.7735562309971615	4.353862136717427	2.474542820321319	0.5683557951718624
4	3	undersample	0.6	500	10	0.3	1	0.791819743623629	0.2469429309465875	0.5739130434283555	0.7971124620000221	5.291905231536628	2.8287248236073013	0.5345380627435882
4	1	undersample	0.6	500	10	0.3	3	0.7583455612619222	0.23509682421716427	0.5258620689201843	0.824468085100118	5.209366065835934	2.9958201006461924	0.57508341911307
4	2	undersample	0.6	500	10	0.3	3	0.7783513258568284	0.2085240842894368	0.6379310344277646	0.7788753799332913	6.206021591499915	2.884938843019495	0.46486122202839886
4	3	undersample	0.6	500	10	0.3	3	0.8074335932337782	0.2661085689565769	0.6521739129867675	0.7978723404194691	7.40131534416041	3.226544462419238	0.4359420235960906
4	1	undersample	0.8	100	5	0.1	1	0.7934440834294099	0.2305188979116439	0.6379310344277646	0.7674772036415846	5.815436986852705	2.7435202783697896	0.4717651014735186
4	2	undersample	0.8	100	5	0.1	1	0.7980230059742165	0.24946774999171	0.7327586206264863	0.7287234042497818	7.365591023978918	2.701149325427583	0.3667253914829095
4	3	undersample	0.8	100	5	0.1	1	0.8206819082859785	0.29373915962460884	0.7043478260257089	0.7431610942192769	6.8933167390116035	2.742371902188871	0.3978305273186849
4	1	undersample	0.8	100	5	0.1	3	0.7981671208468714	0.24850969284338176	0.6120689654644769	0.7743161094166086	5.413318089486173	2.712063039863643	0.5009982677718258
4	2	undersample	0.8	100	5	0.1	3	0.7948655801278691	0.23592399410531723	0.7413793102809156	0.7386018237025943	8.099999565529043	2.8362067877449295	0.3501489949227782
4	3	undersample	0.8	100	5	0.1	3	0.8137571032113122	0.28542794889225337	0.7043478260257089	0.7515197568331952	7.2053423079416845	2.834622941054717	0.39340571868139973
4	1	undersample	0.8	100	5	0.3	1	0.780689917199455	0.22303199641409985	0.655172413736623	0.7591185410276663	5.987696857684237	2.7198954595044937	0.4542473448930503
4	2	undersample	0.8	100	5	0.3	1	0.7799758935122105	0.2004173715297984	0.7068965516631986	0.723404255313652	6.30769200913185	2.555702825102287	0.40517240827950907
4	3	undersample	0.8	100	5	0.3	1	0.7941324170741378	0.24725652664576564	0.6695652173330813	0.7340425531859116	5.592631318985162	2.5175651224591378	0.450157523880845
4	1	undersample	0.8	100	5	0.3	3	0.7827599308248611	0.23693839150968918	0.6637931033910524	0.7621580547054548	6.326779388311589	2.790899959466808	0.44112489544918587
4	2	undersample	0.8	100	5	0.3	3	0.7884393669426685	0.23097266179745313	0.7672413792442033	0.7142857142802866	8.240740311523453	2.6853447333166334	0.32586206449852256
4	3	undersample	0.8	100	5	0.3	3	0.8201202590194265	0.2935653198352081	0.7217391303720228	0.7484802431554067	7.718560764230909	2.869512561284952	0.37176781679262555
4	1	undersample	0.8	100	10	0.1	1	0.7689118016979353	0.20493361135561078	0.5948275861556184	0.7575987841887721	4.5883410102689215	2.453896774510727	0.5348113235558083
4	2	undersample	0.8	100	10	0.1	1	0.7777290116340007	0.19635674400216338	0.6982758620087693	0.730243161088676	6.264868915251003	2.588538029068951	0.41318310110508544
4	3	undersample	0.8	100	10	0.1	1	0.8088542354962336	0.2555218434511597	0.6782608695062382	0.7462006078970654	6.198089999113241	2.6724289493446203	0.43116974547740733
4	1	undersample	0.8	100	10	0.1	3	0.7739099675086469	0.21605103613597637	0.6379310344277646	0.770516717319373	5.915799123846791	2.7798582937171648	0.4699040951802215
4	2	undersample	0.8	100	10	0.1	3	0.7914919819725397	0.2126254528104743	0.7068965516631986	0.7203647416358635	6.212915310398653	2.5279234475627352	0.4068819964763655
4	3	undersample	0.8	100	10	0.1	3	0.79736355226642	0.2564876463072601	0.6782608695062382	0.7560790273498779	6.534478066641633	2.7806581546907303	0.4255363719929138
4	1	undersample	0.8	100	10	0.3	1	0.7643066764490095	0.1967400310417025	0.6120689654644769	0.756838905769325	4.910833099208158	2.5171335168960125	0.5125675047261439
4	2	undersample	0.8	100	10	0.3	1	0.7786199035740489	0.19006589049851494	0.6982758620087693	0.7173252279580751	5.872810792562982	2.4702446287026922	0.4206238983729515
4	3	undersample	0.8	100	10	0.3	1	0.8035152636447734	0.25815133132474666	0.7304347825451796	0.7348024316053587	7.5079023754328835	2.754304119090475	0.3668540034596076
4	1	undersample	0.8	100	10	0.3	3	0.7511856723613878	0.19493436240875062	0.5948275861556184	0.7446808510581712	4.28191470367137	2.329741287809671	0.5440886627173991
4	2	undersample	0.8	100	10	0.3	3	0.7792094644167277	0.1958198688148984	0.7327586206264863	0.7097264437636039	6.704103719600198	2.5243725432088935	0.376541381480655
4	3	undersample	0.8	100	10	0.3	3	0.7995837187789083	0.25206041772748916	0.6608695651599245	0.7484802431554067	5.799054640188532	2.6275054778030884	0.45309202669059856
4	1	undersample	0.8	300	5	0.1	1	0.7758096635572791	0.22165998408420534	0.6206896551189061	0.7667173252221374	5.378146013178401	2.660676062220142	0.4947199280047556
4	2	undersample	0.8	300	5	0.1	1	0.7762616602033331	0.20513146261968193	0.6982758620087693	0.7256838905719933	6.122279094682277	2.5455152379116	0.4157790158406543
4	3	undersample	0.8	300	5	0.1	1	0.8100766486057884	0.2674946935742474	0.6869565216793951	0.7545592705109837	6.746387678738154	2.7988691816589686	0.4148692970930175
4	1	undersample	0.8	300	5	0.1	3	0.7650600041924327	0.21407921840705474	0.6034482758100476	0.7507598784137481	4.583774974805896	2.4211521313581827	0.5282004676992152
4	2	undersample	0.8	300	5	0.1	3	0.7789605387275966	0.2081464325624758	0.6982758620087693	0.7120060790219453	5.721597935612033	2.424620059309439	0.4237662326816575
4	3	undersample	0.8	300	5	0.1	3	0.807109818950707	0.2676311351897274	0.7043478260257089	0.7348024316053587	6.600960402868346	2.655936114837244	0.4023560037829561
4	1	undersample	0.8	300	5	0.3	1	0.7519979561890786	0.1969796440258075	0.5431034482290429	0.7560790273498779	3.684535191212003	2.2265548552994523	0.6042973408870306
4	2	undersample	0.8	300	5	0.3	1	0.7592364532019704	0.1839548079668676	0.6724137930454817	0.7173252279580751	5.208828295695477	2.3787540868988892	0.4566773753660463
4	3	undersample	0.8	300	5	0.3	1	0.813704242103872	0.2824117701769417	0.6956521738525521	0.7393617021220413	6.4839646939429425	2.669032727830187	0.4116359031818668
4	1	undersample	0.8	300	5	0.3	3	0.7599373755371553	0.19710182367516338	0.5948275861556184	0.7477203647359596	4.351191806413202	2.357810458838489	0.5418769202156073
4	2	undersample	0.8	300	5	0.3	3	0.7691345246829474	0.1951638281277533	0.6982758620087693	0.7317629179275702	6.313476021181079	2.6032039663635325	0.41232498460361366
4	3	undersample	0.8	300	5	0.3	3	0.8036011629443637	0.25626871011866464	0.7043478260257089	0.730243161088676	6.449129762439787	2.6110470554067238	0.4048681119927775
4	1	undersample	0.8	300	10	0.1	1	0.7605924431401321	0.21640631405743405	0.6206896551189061	0.7659574468026904	5.355371632389081	2.652037503945954	0.4952107215777178
4	2	undersample	0.8	300	10	0.1	1	0.7719709674038362	0.19750609363025048	0.6896551723543402	0.7264437689914405	5.901234293475824	2.5210727045074472	0.4272110748563745
4	3	undersample	0.8	300	10	0.1	1	0.798433989692084	0.2336303224086229	0.6956521738525521	0.7477203647359596	6.774526331635223	2.7574645315696	0.40703428237450584
4	1	undersample	0.8	300	10	0.1	3	0.759695000524054	0.1970948361360198	0.6034482758100476	0.7659574468026904	4.980236908938151	2.5783697955030105	0.5177202998261345
4	2	undersample	0.8	300	10	0.1	3	0.7762223561471544	0.1987068769803403	0.7068965516631986	0.7211246200553106	6.23641579973778	2.5348115221045524	0.4064532483300704
4	3	undersample	0.8	300	10	0.1	3	0.8058147218184221	0.2681302177442433	0.7217391303720228	0.7325227963470173	7.1033377101675	2.6983200569316033	0.37986649318896015
4	1	undersample	0.8	300	10	0.3	1	0.7568847605072844	0.1817716690807573	0.6120689654644769	0.7682370820610317	5.229945092704602	2.6409269632011947	0.5049626457045691
4	2	undersample	0.8	300	10	0.3	1	0.7624855885127345	0.1940739484920776	0.6982758620087693	0.7241641337330991	6.075796646246939	2.5314903610765707	0.4166515845921741
4	3	undersample	0.8	300	10	0.3	1	0.7947931809171402	0.2310124636833007	0.6869565216793951	0.7294832826692289	5.917602718915788	2.539423452507716	0.4291304289850937
4	1	undersample	0.8	300	10	0.3	3	0.7556401320616287	0.1992229432733006	0.5775862068467599	0.7682370820610317	4.532418649118009	2.492142345556057	0.5498482142016672
4	2	undersample	0.8	300	10	0.3	3	0.7842600356356775	0.18985240148284024	0.6982758620087693	0.7180851063775222	5.894878437052086	2.4769029697835885	0.4201787937247871
4	3	undersample	0.8	300	10	0.3	3	0.8024976873265495	0.25592047348351743	0.7130434781988658	0.7416413373803827	7.132976460460948	2.7598975910852555	0.3869208786898395
4	1	undersample	0.8	500	5	0.1	1	0.7695144638926738	0.217794490363421	0.6034482758100476	0.7667173252221374	5.001415982883746	2.586768393825138	0.5172071974544065
4	2	undersample	0.8	500	5	0.1	1	0.7740016769730637	0.20200396469748852	0.6982758620087693	0.7226443768942049	6.029823594487129	2.5176191815163804	0.4175278234540595
4	3	undersample	0.8	500	5	0.1	1	0.8129641865997094	0.2670064664617912	0.7130434781988658	0.7522796352526423	7.546011865286181	2.878420795730172	0.3814492703770603
4	1	undersample	0.8	500	5	0.1	3	0.7606382978723404	0.21298608406470143	0.6120689654644769	0.7515197568331952	4.771933179092855	2.4632499269613786	0.5161953838822007
4	2	undersample	0.8	500	5	0.1	3	0.775979981134053	0.20423800465170402	0.7155172413176278	0.7074468085052626	6.082093388737801	2.445767941221792	0.40212599907289837
4	3	undersample	0.8	500	5	0.1	3	0.8088542354962337	0.2634012360429173	0.7217391303720228	0.7416413373803827	7.44558784650843	2.7935548787814173	0.3751960035815791
4	1	undersample	0.8	500	5	0.3	1	0.750504402054292	0.19690290506948604	0.5517241378834721	0.7545592705109837	3.7837578690766995	2.2478914422768934	0.5940896543117961
4	2	undersample	0.8	500	5	0.3	1	0.7594591761869824	0.1833439608463457	0.6896551723543402	0.7211246200553106	5.746290988736338	2.47298685083371	0.4303622629306895
4	3	undersample	0.8	500	5	0.3	1	0.8119466102814854	0.280463809659329	0.6956521738525521	0.7370820668637	6.407927018789924	2.645890826446627	0.412909003896085
4	1	undersample	0.8	500	5	0.3	3	0.7588368619641547	0.19667612866649697	0.5775862068467599	0.7462006078970654	4.020163577642624	2.2757587372585917	0.5660860940368585
4	2	undersample	0.8	500	5	0.3	3	0.7683615449114348	0.19715637800080543	0.6896551723543402	0.7348024316053587	6.157274457209011	2.6005334457770286	0.42235138327471305
4	3	undersample	0.8	500	5	0.3	3	0.8041165587419056	0.255818837318925	0.7217391303720228	0.7249240121525462	6.835462372578761	2.6237808315513975	0.3838483222030993
4	1	undersample	0.8	500	10	0.1	1	0.7602190546064354	0.21234052833573697	0.6206896551189061	0.7667173252221374	5.378146013178401	2.660676062220142	0.4947199280047556
4	2	undersample	0.8	500	10	0.1	1	0.7722919505292947	0.1972253484563159	0.6896551723543402	0.7279635258303346	5.946616729856238	2.535156909042435	0.4263191937102622
4	3	undersample	0.8	500	10	0.1	1	0.798955993128056	0.23429652099831205	0.6956521738525521	0.7416413373803827	6.561344210367195	2.6925830156929322	0.41037062890636006
4	1	undersample	0.8	500	10	0.1	3	0.7610509904622157	0.19687116200770732	0.6034482758100476	0.7621580547054548	4.8763714823116295	2.5371817813334614	0.5203011587146357
4	2	undersample	0.8	500	10	0.1	3	0.7754559270516717	0.19667376012851517	0.7068965516631986	0.7142857142802866	6.029411489219291	2.47413784417937	0.4103448219298124
4	3	undersample	0.8	500	10	0.1	3	0.8063169023391039	0.266010121197137	0.7304347825451796	0.7325227963470173	7.420820733977234	2.730829937135598	0.36799566528051486
4	1	undersample	0.8	500	10	0.3	1	0.7567144429305104	0.18188021455216766	0.6206896551189061	0.7674772036415846	5.401069246123125	2.6693710816570926	0.49423010630024206
4	2	undersample	0.8	500	10	0.3	1	0.7629310344827587	0.19425896258134542	0.7068965516631986	0.7249240121525462	6.355865800722492	2.5698227296996494	0.4043229902445189
4	3	undersample	0.8	500	10	0.3	1	0.7961807849874455	0.23177695728662287	0.6782608695062382	0.7294832826692289	5.684785646700508	2.5072788518430613	0.4410507186758129
4	1	undersample	0.8	500	10	0.3	3	0.7551422806833665	0.19841453531265557	0.5862068965011891	0.7667173252221374	4.656080121192069	2.512860725430134	0.5396944669040574
4	2	undersample	0.8	500	10	0.3	3	0.783886647101981	0.18841098080554425	0.6982758620087693	0.7165653495386279	5.85086147324091	2.4636219891812914	0.4210699470394446
4	3	undersample	0.8	500	10	0.3	3	0.8022664199814986	0.25655847272632665	0.7130434781988658	0.7401215805414885	7.076731873058167	2.7437578397121265	0.3877153774033139
4	1	undersample	1.0	100	5	0.1	1	0.7901097893302589	0.22575354367539605	0.7413793102809156	0.7120060790219453	7.087246797381976	2.5742879642050833	0.36322819945871726
4	2	undersample	1.0	100	5	0.1	1	0.787725343255424	0.22103922419532324	0.7672413792442033	0.6838905775024021	7.1314099227403736	2.427138517133726	0.340344822708909
4	3	undersample	1.0	100	5	0.1	1	0.8109356416016915	0.27875934927277	0.782608695584121	0.6937689969552145	8.155830852992835	2.5556154087818226	0.31334825026265894
4	1	undersample	1.0	100	5	0.1	3	0.789376113614925	0.23202747473748866	0.6896551723543402	0.7066869300858155	5.35405849161651	2.3512595229510893	0.43915461011345924
4	2	undersample	1.0	100	5	0.1	3	0.79400089089194	0.23861954647668596	0.7586206895897741	0.6854103343412963	6.847480706584509	2.411460859296593	0.35216759187111474
4	3	undersample	1.0	100	5	0.1	3	0.8096603673846967	0.27597964297302374	0.782608695584121	0.6952887537941088	8.214463422745602	2.568361619878322	0.3126633360642853
4	1	undersample	1.0	100	5	0.3	1	0.7850133633791007	0.2232160509489685	0.7155172413176278	0.6952887537941088	5.73906118936619	2.348181193654881	0.4091577104309629
4	2	undersample	1.0	100	5	0.3	1	0.7783709778849177	0.19991259589114221	0.7844827585530618	0.6778115501468251	7.657735480272207	2.4348567881995526	0.31796040982283275
4	3	undersample	1.0	100	5	0.3	1	0.7929959032641734	0.26498048983875305	0.7565217390646504	0.6998480243107915	7.244755528171441	2.520462216258628	0.3479016143485012
4	1	undersample	1.0	100	5	0.3	3	0.770405355832722	0.2265476388987085	0.6896551723543402	0.7021276595691328	5.238095016752171	2.3152708579925796	0.4420062633852698
4	2	undersample	1.0	100	5	0.3	3	0.7850985221674877	0.2176556425271784	0.7586206895897741	0.6816109422440607	6.728264270351678	2.38268447763192	0.3541306218973378
4	3	undersample	1.0	100	5	0.3	3	0.7996564028016386	0.23233116417039396	0.8173913042767487	0.6800911854051666	9.515891350741667	2.5550758260950754	0.26850618998891995
4	1	undersample	1.0	100	10	0.1	1	0.7855636201656011	0.2060657917814848	0.6982758620087693	0.7218844984747578	6.007025482746522	2.5107404408307974	0.4179673264200281
4	2	undersample	1.0	100	10	0.1	1	0.7756983020647732	0.20971099433740337	0.7413793102809156	0.6800911854051666	6.094219847522397	2.3174706456437306	0.38027354488100706
4	3	undersample	1.0	100	10	0.1	1	0.801599048500066	0.2713578238418143	0.782608695584121	0.6846504559218493	7.815903231299845	2.4817180981019336	0.3175215898278429
4	1	undersample	1.0	100	10	0.1	3	0.7907517555811759	0.21836289438887208	0.7327586206264863	0.7135258358608395	6.829382747804097	2.5578522839916955	0.37453636882781444
4	2	undersample	1.0	100	10	0.1	3	0.7825241064877897	0.20173193855911106	0.7758620688986326	0.6930091185357674	7.8141656454001795	2.527312993548631	0.3234270976703292
4	3	undersample	1.0	100	10	0.1	3	0.7980970001321528	0.2489002728363995	0.7999999999304348	0.669452887532907	8.101149026340455	2.4202298115908643	0.2987514144857879
4	1	undersample	1.0	100	10	0.3	1	0.7648110785033014	0.18939363641707113	0.655172413736623	0.7013677811496857	4.462340789126909	2.1939106045550765	0.4916501593238745
4	2	undersample	1.0	100	10	0.3	1	0.7513035845299235	0.19008014410011612	0.7413793102809156	0.6588145896606473	5.535411805527854	2.172951322314766	0.3925545818995189
4	3	undersample	1.0	100	10	0.3	1	0.7817364873794106	0.23156948677768852	0.7478260868914934	0.6869300911801905	6.506862780550164	2.388687133246782	0.36710272657327925
4	1	undersample	1.0	100	10	0.3	3	0.7792815218530552	0.21054825602392999	0.6982758620087693	0.6975683890524501	5.337975367197564	2.308871869353469	0.4325369933630609
4	2	undersample	1.0	100	10	0.3	3	0.7734186668064145	0.19765615639247522	0.7413793102809156	0.6740121580495896	5.927117076649747	2.274254411154238	0.3837032949530618
4	3	undersample	1.0	100	10	0.3	3	0.7949583718778909	0.2705637515658235	0.7739130434109641	0.6884498480190848	7.564164736843026	2.48407203029595	0.3284000337215095
4	1	undersample	1.0	300	5	0.1	1	0.7618698249659365	0.20699506631640324	0.6637931033910524	0.6945288753746617	4.488965252950235	2.1730141677877275	0.484079069551703
4	2	undersample	1.0	300	5	0.1	1	0.7775128393250184	0.2075486088926797	0.7586206895897741	0.6679331306940127	6.3216734765304805	2.2845418705270313	0.3613824433975859
4	3	undersample	1.0	300	5	0.1	1	0.8086560063433329	0.27938019773820005	0.7739130434109641	0.7082066869247098	8.308092517645546	2.652264401578766	0.3192386595195829
4	1	undersample	1.0	300	5	0.1	3	0.7762420081752436	0.2117966960238715	0.6637931033910524	0.696808510633003	4.537561673489775	2.1893526196378166	0.4824953866860391
4	2	undersample	1.0	300	5	0.1	3	0.783238130175034	0.20518991504984982	0.7844827585530618	0.676291793307931	7.604694471348084	2.4234255360261976	0.31867492758715027
4	3	undersample	1.0	300	5	0.1	3	0.8054579093432008	0.2638908886784579	0.7999999999304348	0.6914893616968733	8.965516766331218	2.5931033639538943	0.2892307651508471
4	1	undersample	1.0	300	5	0.3	1	0.7594788282150718	0.2126903644282375	0.6120689654644769	0.7059270516663684	3.7874819106965356	2.081350726475409	0.5495341595487171
4	2	undersample	1.0	300	5	0.3	1	0.7586992977675296	0.18009410622170421	0.7241379309720571	0.6755319148884839	5.465163711226356	2.23176929221093	0.4083627418104361
4	3	undersample	1.0	300	5	0.3	1	0.785516056561385	0.23479561472924937	0.7130434781988658	0.6892097264385318	5.510409489175001	2.294291411004939	0.4163558734442324
4	1	undersample	1.0	300	5	0.3	3	0.7691476260350067	0.20927067531518534	0.6637931033910524	0.6990881458913444	4.586894403404917	2.205938623780433	0.48092203218674257
4	2	undersample	1.0	300	5	0.3	3	0.767293784718583	0.18731831273997876	0.7586206895897741	0.66337386017733	6.193485709078316	2.2535999950966525	0.36386617149346184
4	3	undersample	1.0	300	5	0.3	3	0.787888198757764	0.24654263366407417	0.7217391303720228	0.6846504559218493	5.631249763228069	2.288695579360672	0.40642763494407647
4	1	undersample	1.0	300	10	0.1	1	0.7687021800649827	0.1996723798449136	0.6637931033910524	0.7089665653441568	4.809600121150033	2.2808138225351042	0.4742210822079182
4	2	undersample	1.0	300	10	0.1	1	0.7694424064563462	0.20560600366021667	0.7413793102809156	0.6618541033384359	5.610936102841892	2.1924834684541388	0.39075180543123694
4	3	undersample	1.0	300	10	0.1	1	0.7919981498612396	0.24266097808475703	0.7565217390646504	0.6816109422440607	6.65180672344422	2.3760920699845167	0.35721001860922075
4	1	undersample	1.0	300	10	0.1	3	0.7736937951996645	0.20441598126662983	0.7068965516631986	0.70288753798858	5.705581215812936	2.379222073303028	0.41699906219076094
4	2	undersample	1.0	300	10	0.1	3	0.7664094434545645	0.17972248753005896	0.7327586206264863	0.6671732522745656	5.496390999216523	2.2016217254712913	0.4005576879121608
4	3	undersample	1.0	300	10	0.1	3	0.7914232853178275	0.2536219043457135	0.7478260868914934	0.683130699082955	6.393285087976702	2.3600458016184187	0.3691444547223307
4	1	undersample	1.0	300	10	0.3	1	0.7592430038780003	0.19743354542590136	0.6379310344277646	0.7036474164080271	4.183394219280939	2.152608238367865	0.5145602072624947
4	2	undersample	1.0	300	10	0.3	1	0.7614505817000315	0.18464141202547962	0.7327586206264863	0.6618541033384359	5.36679935266781	2.1669894746349048	0.4037768656079366
4	3	undersample	1.0	300	10	0.3	1	0.766571957182503	0.19745436153688165	0.7217391303720228	0.6724924012106954	5.325913359159974	2.2037324049968534	0.41377547908239015
4	1	undersample	1.0	300	10	0.3	3	0.77831202180065	0.20764771152746916	0.7155172413176278	0.7127659574413924	6.24130161981234	2.491059938555275	0.39912505882341237
4	2	undersample	1.0	300	10	0.3	3	0.7744733256472068	0.2078538459122828	0.7155172413176278	0.6808510638246137	5.365656346171069	2.2419539525110004	0.4178340456809715
4	3	undersample	1.0	300	10	0.3	3	0.7885753931544867	0.21692567283720868	0.7565217390646504	0.6770516717273781	6.514033324333456	2.342547241800702	0.3596154732444615
4	1	undersample	1.0	500	5	0.1	1	0.7606710512524892	0.2048854244010764	0.6465517240821939	0.696048632213556	4.189024228986689	2.1271551022100006	0.5077924939179237
4	2	undersample	1.0	500	5	0.1	1	0.77634681899172	0.20195233045790711	0.7586206895897741	0.6656534954356714	6.2571425890668255	2.2689654491487596	0.36262005448651946
4	3	undersample	1.0	500	5	0.1	1	0.8056561384961014	0.26868355032306757	0.7652173912378072	0.7074468085052626	7.881481082877009	2.6156520842297892	0.3318731565692189
4	1	undersample	1.0	500	5	0.1	3	0.7707787443664185	0.20658947316578635	0.6465517240821939	0.696048632213556	4.189024228986689	2.1271551022100006	0.5077924939179237
4	2	undersample	1.0	500	5	0.1	3	0.781502201027146	0.19921071361853057	0.7672413792442033	0.6770516717273781	6.910587919640366	2.375740291304811	0.34378264915014173
4	3	undersample	1.0	500	5	0.1	3	0.8021012290207481	0.26369981431158035	0.8086956521035917	0.6952887537941088	9.645771400780736	2.653973673874266	0.2751437357515789
4	1	undersample	1.0	500	5	0.3	1	0.758463473430458	0.21301476381875595	0.6034482758100476	0.7112462006024982	3.7482836076098094	2.089836588023446	0.5575449377143712
[truncated: 305 more rows]
