# Supplementary material for: Risk prediction for cardiovascular related diseases using PRS and EHR in the Framingham Heart Study
Source: PLoS One. 2026 Apr 17;21(4):e0345914. doi: 10.1371/journal.pone.0345914 (PMC13089760; doi:10.1371/journal.pone.0345914)
Supplement: S1 File — (ZIP) [file pone.0345914.s003.zip › catboost/prs_ehr_model/chd/chd_catboost_nested_cv_outer_test_results.csv]

outer_fold	AUC	AUPRC	sensitivity	specificity	DOR	LR+	LR-
1	0.8137577297977151	0.2921523308883407	0.034482758617717005	0.9969604863146129	11.714247140623746	11.344790232593665	0.9684608818016724
2	0.8170789225448066	0.27822294300203165	0.025862068963287754	0.9962006078951657	6.96104360958684	6.806878621870926	0.9778531688676634
3	0.7842804281749702	0.2546327813952533	0.0173913043463138	0.9969604863146129	5.805290619409451	5.721720291216863	0.9856044439935385
4	0.7607109818950708	0.20378305770430477	0.48695652169678644	0.8290273556168007	4.602334927548152	2.8481544224339865	0.618849871043167
