# Supplementary material for: Risk prediction for cardiovascular related diseases using PRS and EHR in the Framingham Heart Study
Source: PLoS One. 2026 Apr 17;21(4):e0345914. doi: 10.1371/journal.pone.0345914 (PMC13089760; doi:10.1371/journal.pone.0345914)
Supplement: S1 File — (ZIP) [file pone.0345914.s003.zip › catboost/prs_ehr_model/chf/chf_catboost_nested_cv_all_results.csv]

outer_fold	inner_fold	sampling_method	sampling_ratio	iterations	depth	learning_rate	l2_leaf_reg	AUC	AUPRC	sensitivity	specificity	DOR	LR+	LR-
1	1	none		100	5	0.1	1	0.8372768403032527	0.30979701216803573	0.06382978722725216	0.998563218383631	47.386033556356445	44.42522248881309	0.9375172108912136
1	2	none		100	5	0.1	1	0.860387625336268	0.24784903288007923	0.03191489361362608	0.9913793103377057	3.7912043892531915	3.7021233616590385	0.9765032279033248
1	3	none		100	5	0.1	1	0.8793412433568162	0.3299099338666805	0.09677419353798128	0.997126436774446	37.17844191264257	33.67730207025591	0.9058287535987217
1	1	none		100	5	0.1	3	0.8412279897285401	0.31670452094991725	0.03191489361362608	0.9992816091882236	45.85650405655859	44.42491307145169	0.9687810601107698
1	2	none		100	5	0.1	3	0.8591571900220103	0.2569371532062915	0.03191489361362608	0.9935344827514833	5.065926223447282	4.936162572193583	0.9743849996645509
1	3	none		100	5	0.1	3	0.8763672599184278	0.35340650178924155	0.07526881719620766	0.9978448275790386	37.68587149020209	34.92456901287764	0.9267284330972398
1	1	none		100	5	0.3	1	0.839974627048178	0.2840475613381114	0.11702127658329561	0.995689655165261	30.61438671348297	27.148873136886625	0.8868011332327635
1	2	none		100	5	0.3	1	0.8483201883101003	0.20865404585992586	0.03191489361362608	0.9827586206825952	1.8791197882867972	1.8510627552159473	0.9850690456047895
1	3	none		100	5	0.3	1	0.8635907180818194	0.30032104323016484	0.18279569890507574	0.9856321839009654	15.344726123095555	12.722571782613532	0.8291168918301745
1	1	none		100	5	0.3	3	0.8386371973587674	0.2823425922600453	0.08510638296966953	0.9942528735560758	16.092995218985823	14.808484851554798	0.920182010192511
1	2	none		100	5	0.3	3	0.8612435803374909	0.24004951413819353	0.05319148935604346	0.989224137923928	5.157298579047195	4.936165628223842	0.9571223191740833
1	3	none		100	5	0.3	3	0.8747605363984674	0.33009936642294513	0.1612903225633021	0.989224137923928	17.653829727301297	14.967728033951946	0.8478459398680137
1	1	none		100	10	0.1	1	0.8346325507459036	0.3057853338562085	0.010638297871208692	0.9999999999928162	1074496.9188906136	1063066.1007277046	0.9893616922422818
1	2	none		100	10	0.1	1	0.8442314746881878	0.24050972071572627	0.03191489361362608	0.9964080459698534	9.145029463652167	8.885081628260036	0.9715749492250828
1	3	none		100	10	0.1	1	0.8749150290446175	0.33456101792953125	0.05376344085443404	0.9978448275790386	26.306696014291962	24.94612072348403	0.9482802571202511
1	1	none		100	10	0.1	3	0.8457981780386402	0.3493974679821281	0.021276595742417383	0.9999999999928162	2172352.466211559	2126132.201455409	0.9787233944773798
1	2	none		100	10	0.1	3	0.8502308021521154	0.24651413817372408	0.010638297871208692	0.9964080459698534	2.982787388453466	2.9616938760866782	0.9929282448101008
1	3	none		100	10	0.1	3	0.8794339389445062	0.3386009663902372	0.04301075268354723	0.9999999999928162	4491155.65942371	4297987.67605548	0.9569892377534353
1	1	none		100	10	0.3	1	0.8088316214233309	0.2616875037464548	0.08510638296966953	0.9935344827514833	14.294551505602746	13.163100192516216	0.9208473623262281
1	2	none		100	10	0.3	1	0.8315984959647835	0.20880377763230812	0.04255319148483477	0.9920977011422982	5.5797909115588125	5.384906139597599	0.9650730948797008
1	3	none		100	10	0.3	1	0.8448893832653566	0.29790061481207514	0.09677419353798128	0.9942528735560758	18.535681990642736	16.83868035537773	0.9084467557504214
1	1	none		100	10	0.3	3	0.8228478845683541	0.3090295604164694	0.08510638296966953	0.9942528735560758	16.092995218985823	14.808484851554798	0.920182010192511
1	2	none		100	10	0.3	3	0.8311399486426998	0.20886774303603356	0.04255319148483477	0.9928160919468908	6.142213663611645	5.923396003441011	0.964374778609687
1	3	none		100	10	0.3	3	0.8654909776294648	0.3382519037719284	0.09677419353798128	0.9949712643606684	21.19893738296656	19.244201333445098	0.9077908375218149
1	1	none		300	5	0.1	1	0.8044907067742725	0.26550964018695633	0.10638297871208692	0.9928160919468908	16.452358015214813	14.80849000860253	0.900083126709518
1	2	none		300	5	0.1	1	0.8202800195646858	0.19885475658452642	0.07446808509846085	0.9856321839009654	5.519536382114019	5.182975112947988	0.9390236242572805
1	3	none		300	5	0.1	1	0.8489757137560252	0.27774998637324294	0.1290322580506417	0.9870689655101504	11.308633208693893	9.97848690041456	0.882377790771119
1	1	none		300	5	0.1	3	0.816405294693079	0.27057352605530144	0.11702127658329561	0.989224137923928	12.16625374706701	10.859564382092453	0.8925972190122939
1	2	none		300	5	0.1	3	0.8339141599413059	0.21002209137654615	0.07446808509846085	0.989224137923928	7.386200032106655	6.91063187951338	0.9356139524534869
1	3	none		300	5	0.1	3	0.8534714497589915	0.28509591752860525	0.17204301073418893	0.9856321839009654	14.25453549934209	11.974185207165677	0.840026324615978
1	1	none		300	5	0.3	1	0.78503301540719	0.23907595749899963	0.138297872325713	0.9870689655101504	12.251019307925471	10.69502718316933	0.8729907929979567
1	2	none		300	5	0.3	1	0.806072695035461	0.18980990166738382	0.05319148935604346	0.9841954022917803	3.4984656079329803	3.3655684682625413	0.9620127251347725
1	3	none		300	5	0.3	1	0.813820912124583	0.2573821098033295	0.17204301073418893	0.9849137930963728	13.56585368463614	11.403986289818278	0.8406390352768731
1	1	none		300	5	0.3	3	0.776083700171191	0.27391904589456717	0.1489361701969217	0.9906609195331132	18.563441616000677	15.94760975118487	0.8590869029266901
1	2	none		300	5	0.3	3	0.7908107116654438	0.17988324243440537	0.05319148935604346	0.987787356314743	4.543948687145243	4.35544073605033	0.9585144970787881
1	3	none		300	5	0.3	3	0.8217695587690026	0.24722414698585454	0.1290322580506417	0.9834770114871877	8.81803007507394	7.809251931517584	0.8856004999814883
1	1	none		300	10	0.1	1	0.807570616287601	0.2733062362409665	0.05319148935604346	0.995689655165261	12.977497952867317	12.340396880403011	0.9509072392418663
1	2	none		300	10	0.1	1	0.8223969797016386	0.227146856884444	0.021276595742417383	0.9935344827514833	3.34057453902666	3.290775048129054	0.9850925271322156
1	3	none		300	10	0.1	1	0.8616209368434063	0.3086899948309355	0.07526881719620766	0.9949712643606684	16.10461910130766	14.967712148235076	0.929404905079285
1	1	none		300	10	0.1	3	0.8126528491073611	0.2837889866836298	0.07446808509846085	0.997126436774446	27.919442976423976	25.914803366148558	0.9281991445473096
1	2	none		300	10	0.1	3	0.8390269625825385	0.22349315800723774	0.021276595742417383	0.9928160919468908	3.004343640494546	2.9616980017205057	0.9858053292430766
1	3	none		300	10	0.1	3	0.8519110740328759	0.30742621601140185	0.06451612902532085	0.9949712643606684	13.645293033355633	12.829467555630064	0.94021193885802
1	1	none		300	10	0.3	1	0.7971310222548301	0.2569697167128687	0.05319148935604346	0.9928160919468908	7.764034124437517	7.404245004301265	0.9536595032929921
1	2	none		300	10	0.3	1	0.7939517608217168	0.20536231466797183	0.05319148935604346	0.9899425287285206	5.529689519457332	5.288748536562713	0.9564277456548484
1	3	none		300	10	0.3	1	0.8387869237424299	0.2892901776172141	0.08602150536709446	0.9920977011422982	11.816027806812535	10.885616712292373	0.9212585457742397
1	1	none		300	10	0.3	3	0.7974443629249204	0.2627143993746109	0.07446808509846085	0.9935344827514833	12.363965527957605	11.517712668451692	0.9315548897938928
1	2	none		300	10	0.3	3	0.7948000733675715	0.2060430172481676	0.03191489361362608	0.989224137923928	3.0263708152202122	2.9616993769343054	0.9786306858946797
1	3	none		300	10	0.3	3	0.830235755778025	0.32222751030994673	0.09677419353798128	0.9942528735560758	18.535681990642736	16.83868035537773	0.9084467557504214
1	1	none		500	5	0.1	1	0.7963285644411836	0.25435978011353444	0.09574468084087823	0.9913793103377057	12.176456441293244	11.106370084977115	0.9121183996969942
1	2	none		500	5	0.1	1	0.8135317314746882	0.19299678499241638	0.06382978722725216	0.9841954022917803	4.245865078211706	4.03868216191505	0.9512035933928996
1	3	none		500	5	0.1	1	0.8357665925101965	0.26953640224035064	0.10752688170886808	0.9849137930963728	7.86574348362235	7.1274914311364235	0.906143375679551
1	1	none		500	5	0.1	3	0.7910552702372218	0.25739620801474183	0.12765957445450432	0.987787356314743	11.83643217927444	10.453057766520793	0.8831257164181404
1	2	none		500	5	0.1	3	0.8186445341159208	0.19983869391296202	0.09574468084087823	0.9863505747055579	7.651387572391444	7.014552527302298	0.9167686755405099
1	3	none		500	5	0.1	3	0.8397834013100975	0.25973095559779347	0.1290322580506417	0.9834770114871877	8.81803007507394	7.809251931517584	0.8856004999814883
1	1	none		500	5	0.3	1	0.7797826485693323	0.24207018433847977	0.17021276593933907	0.9856321839009654	14.071785044615234	11.846800258166827	0.841883249345279
1	2	none		500	5	0.3	1	0.7988964294448521	0.18393461099118402	0.03191489361362608	0.9834770114871877	1.962253947526866	1.9315436958296972	0.9843494918899696
1	3	none		500	5	0.3	1	0.8187337782721542	0.26107218905204593	0.18279569890507574	0.9841954022917803	13.929416989407073	11.565975080166428	0.8303272814409859
1	1	none		500	5	0.3	3	0.7745246392761067	0.26289158310648203	0.1489361701969217	0.9899425287285206	17.22498283263094	14.808495902375599	0.8597103331837646
1	2	none		500	5	0.3	3	0.7876543775984348	0.1726992944880148	0.04255319148483477	0.987787356314743	3.5947682951405424	3.484352588840264	0.969284322887452
1	3	none		500	5	0.3	3	0.81231460882462	0.23928546261608508	0.1290322580506417	0.9820402298780027	8.100736217161256	7.1845121251012145	0.8868961846793134
1	1	none		500	10	0.1	1	0.8067987282954268	0.2755214150589035	0.04255319148483477	0.9964080459698534	12.328854534757914	11.846775504346713	0.9608983014325739
1	2	none		500	10	0.1	1	0.8214340303252629	0.22725519149776074	0.021276595742417383	0.9928160919468908	3.004343640494546	2.9616980017205057	0.9858053292430766
1	3	none		500	10	0.1	1	0.8550627240143369	0.30496784120524184	0.08602150536709446	0.995689655165261	21.74112597388784	19.95694291194075	0.917935102280294
1	1	none		500	10	0.1	3	0.8087399119589141	0.2789585401814686	0.04255319148483477	0.9949712643606684	8.793633290341658	8.461989238829508	0.9622858801932599
1	2	none		500	10	0.1	3	0.8337230985571044	0.2215435773324454	0.03191489361362608	0.9928160919468908	4.556037608148745	4.442547002580759	0.9750900539263817
1	3	none		500	10	0.1	3	0.8480101347175875	0.3069875333061712	0.06451612902532085	0.995689655165261	15.930997484898889	14.967707183955563	0.9395335752725834
1	1	none		500	10	0.3	1	0.793600207874786	0.25472302716039635	0.05319148935604346	0.9935344827514833	8.632945434948416	8.226937620322635	0.9529699447292219
1	2	none		500	10	0.3	1	0.7941963193934948	0.20528270904533125	0.05319148935604346	0.9899425287285206	5.529689519457332	5.288748536562713	0.9564277456548484
1	3	none		500	10	0.3	1	0.8387869237424299	0.2892901776172141	0.08602150536709446	0.9920977011422982	11.816027806812535	10.885616712292373	0.9212585457742397
1	1	none		500	10	0.3	3	0.7974443629249204	0.2627143993746109	0.07446808509846085	0.9935344827514833	12.363965527957605	11.517712668451692	0.9315548897938928
1	2	none		500	10	0.3	3	0.7969705306921008	0.20770167074741042	0.04255319148483477	0.987787356314743	3.5947682951405424	3.484352588840264	0.969284322887452
1	3	none		500	10	0.3	3	0.8310391175380052	0.32118806991733495	0.08602150536709446	0.9935344827514833	14.462722699609268	13.304638904248485	0.9199262846947001
1	1	undersample	0.6	100	5	0.1	1	0.8330123502078749	0.25226195825291453	0.6276595744013128	0.8556034482697156	9.988485332850223	4.3467764528473065	0.43517872911789085
1	2	undersample	0.6	100	5	0.1	1	0.854212521398875	0.2185566050778764	0.7340425531133998	0.8117816091895705	11.90381593952836	3.899951067232346	0.3276219128392123
1	3	undersample	0.6	100	5	0.1	1	0.8600064886911383	0.2666861829145439	0.7634408601329634	0.784482758615054	11.747271936647818	3.542365426558564	0.30154791071404174
1	1	undersample	0.6	100	5	0.1	3	0.8334861824406945	0.25820888154107224	0.6170212765301042	0.8520114942467528	9.27561955318099	4.169386208041386	0.44949947455049916
1	2	undersample	0.6	100	5	0.1	3	0.8535476277818538	0.22666456536203416	0.7127659573709824	0.8110632183849781	10.652442580228332	3.7725101145112916	0.35414506856755135
1	3	undersample	0.6	100	5	0.1	3	0.8612192559634161	0.26674302942614164	0.7956989246456239	0.7823275862012764	13.997914573036065	3.655487961035374	0.26114517287437444
1	1	undersample	0.6	100	5	0.3	1	0.81226308388359	0.24434648061278635	0.6276595744013128	0.8405172413732722	8.8841692293185	3.9355949222976	0.4429896292911797
1	2	undersample	0.6	100	5	0.3	1	0.8325003056982148	0.21739616197756112	0.7340425531133998	0.8060344827528303	11.46933253170645	3.78439696749831	0.32995789792851427
1	3	undersample	0.6	100	5	0.3	1	0.8563295637127672	0.2371696965300672	0.8172043009873975	0.7765804597645362	15.539246044915501	3.6577116914170613	0.2353853929239648
1	1	undersample	0.6	100	5	0.3	3	0.8203029469307899	0.22422840869762117	0.6489361701437303	0.8462643678100126	10.175303655858302	4.221117243207473	0.41483942732501966
1	2	undersample	0.6	100	5	0.3	3	0.8368412203472733	0.2101848996917963	0.7340425531133998	0.792385057465572	10.533840137594462	3.5355957947762757	0.33564166944394824
1	3	undersample	0.6	100	5	0.3	3	0.8474307872945248	0.22606964080967865	0.7741935483038502	0.7873563218334242	12.694979810078282	3.6408019207105773	0.28679067223647114
1	1	undersample	0.6	100	10	0.1	1	0.8182547688921495	0.2190318539540827	0.6063829786588955	0.8412356321778648	8.162773039221367	3.8193893805210535	0.4679034049509293
1	2	undersample	0.6	100	10	0.1	1	0.8489774394717535	0.20531093717759055	0.7127659573709824	0.8239942528676438	11.617383874554806	4.049674107165614	0.3485874302442265
1	3	undersample	0.6	100	10	0.1	1	0.8428887034977136	0.2252519599299649	0.7204301074494162	0.7873563218334242	9.541579441340016	3.387968453994565	0.35507416559359123
1	1	undersample	0.6	100	10	0.1	3	0.8265697603325997	0.2574624363539355	0.6382978722725215	0.8340517241319394	8.869365292552551	3.8463661672288003	0.43366869574814704
1	2	undersample	0.6	100	10	0.1	3	0.848167339202739	0.20182617902940703	0.7021276594997737	0.8254310344768289	11.14550182877964	4.022064386845061	0.36086883634116573
1	3	undersample	0.6	100	10	0.1	3	0.8545606229143493	0.2646150830474267	0.8172043009873975	0.783045977005869	16.13556557060617	3.766716339444606	0.23344184383289923
1	1	undersample	0.6	100	10	0.3	1	0.81502201027146	0.22792095717416383	0.6276595744013128	0.8397988505686796	8.836770651837712	3.9179465156767233	0.4433685767881996
1	2	undersample	0.6	100	10	0.3	1	0.8434519442406457	0.21008379956320916	0.6702127658861476	0.8196839080400885	9.238272082992149	3.716876965514437	0.402334640043192
1	3	undersample	0.6	100	10	0.3	1	0.8484272648621926	0.2549339627605978	0.784946236474737	0.7866379310288317	13.457069748002949	3.6789397640843537	0.273383410980657
1	1	undersample	0.6	100	10	0.3	3	0.8146628148691613	0.22431149761393476	0.6382978722725215	0.8405172413732722	9.300476255745336	4.002299920980611	0.43033278274361936
1	2	undersample	0.6	100	10	0.3	3	0.8421374419173393	0.19948809966870404	0.7127659573709824	0.8225574712584587	11.50322302906705	4.016883225556081	0.3491963165778621
1	3	undersample	0.6	100	10	0.3	3	0.8526835372636262	0.2745857099105234	0.7634408601329634	0.7801724137874988	11.453653431406442	3.4729072841017032	0.3032139212491185
1	1	undersample	0.6	300	5	0.1	1	0.8153429933969186	0.2548561141617889	0.6382978722725215	0.8484195402237902	9.877334049922244	4.2109506139866895	0.42632460276530776
1	2	undersample	0.6	300	5	0.1	1	0.8340975788701394	0.21201177324117232	0.7021276594997737	0.8175287356263109	10.560741663582595	3.8478805056288627	0.3643570236445025
1	3	undersample	0.6	300	5	0.1	1	0.855186318131257	0.2514893670633776	0.7526881719620766	0.7952586206839422	11.82150948305697	3.6762873128703704	0.31098289096872683
1	1	undersample	0.6	300	5	0.1	3	0.8137304353142579	0.2281196364438655	0.5957446807876868	0.84554597700542	8.067563661330015	3.8571001950372663	0.4780997431541495
1	2	undersample	0.6	300	5	0.1	3	0.8357636341403767	0.20412503268810642	0.6808510637573563	0.8103448275803855	9.115150912194633	3.5899417831407563	0.39384336327185454
1	3	undersample	0.6	300	5	0.1	3	0.8526294648374738	0.24630127321425635	0.7526881719620766	0.7837643678104615	11.031344068553466	3.480870056113681	0.3155435932528832
1	1	undersample	0.6	300	5	0.3	1	0.8020986182440695	0.23258700743247032	0.6276595744013128	0.837643678154902	8.697091657865801	3.8659383792937287	0.444509319253453
1	2	undersample	0.6	300	5	0.3	1	0.8209525556370751	0.20671427805076306	0.6702127658861476	0.8096264367757929	8.642847885422224	3.5205136644508093	0.4073325858205064
1	3	undersample	0.6	300	5	0.3	1	0.8522664071190211	0.24880353161619698	0.7526881719620766	0.7952586206839422	11.82150948305697	3.6762873128703704	0.31098289096872683
1	1	undersample	0.6	300	5	0.3	3	0.7936842748838348	0.22599482049723907	0.6170212765301042	0.8491379310283826	9.06825326994046	4.089969333156202	0.45102062334663084
1	2	undersample	0.6	300	5	0.3	3	0.8175745903643922	0.19739844781409077	0.7021276594997737	0.8146551724079407	10.360464397020438	3.788223446747108	0.36564223358867176
1	3	undersample	0.6	300	5	0.3	3	0.8463879619330119	0.22685193748080915	0.784946236474737	0.7880747126380168	13.573049874586728	3.703881727408852	0.27288499091226753
1	1	undersample	0.6	300	10	0.1	1	0.814158412814869	0.2351915425908814	0.5851063829164781	0.8505747126375678	8.027612802356291	3.915711684998679	0.4877803278669841
1	2	undersample	0.6	300	10	0.1	1	0.8450186475910981	0.22125952239728414	0.6808510637573563	0.8254310344768289	10.08724207805361	3.9001836478497554	0.3866451817849004
1	3	undersample	0.6	300	10	0.1	1	0.8566694475342974	0.3001466843073867	0.7741935483038502	0.7887931034426093	12.804663825273868	3.665569279541911	0.2862682848619708
1	1	undersample	0.6	300	10	0.1	3	0.8140437759843482	0.23237898403266963	0.6170212765301042	0.84554597700542	8.819895976512816	3.994853773431454	0.45293659878423725
1	2	undersample	0.6	300	10	0.1	3	0.8439869161164099	0.20715440616386394	0.7340425531133998	0.8232758620630513	12.857560000561941	4.153606406835188	0.3230477849668253
1	3	undersample	0.6	300	10	0.1	3	0.8574419107650475	0.2527783751889026	0.731182795620303	0.7873563218334242	10.071350706283992	3.438535147337767	0.34141746692216723
1	1	undersample	0.6	300	10	0.3	1	0.8005013450721449	0.20947465245788663	0.6170212765301042	0.8491379310283826	9.06825326994046	4.089969333156202	0.45102062334663084
1	2	undersample	0.6	300	10	0.3	1	0.8318736243580338	0.2055960669378082	0.6170212765301042	0.8311781609135692	7.932150751123407	3.6548662383991024	0.46076609910117594
1	3	undersample	0.6	300	10	0.3	1	0.84790971449759	0.2725345647851225	0.7419354837911898	0.783045977005869	10.376654963841043	3.4197819397589186	0.32956495594284424
1	1	undersample	0.6	300	10	0.3	3	0.8068598679383713	0.23219415471227636	0.6382978722725215	0.84554597700542	9.660737973739664	4.132607351825642	0.42777345441432496
1	2	undersample	0.6	300	10	0.3	3	0.8378729518219614	0.20136158411353156	0.691489361628565	0.8225574712584587	10.390198896757337	3.8969762635991834	0.3750627103888643
1	3	undersample	0.6	300	10	0.3	3	0.8356120998640465	0.23394724006105513	0.731182795620303	0.7866379310288317	10.028282187947335	3.4269575884621375	0.3417292636916484
1	1	undersample	0.6	500	5	0.1	1	0.8117968941061384	0.2505545118667689	0.6382978722725215	0.8491379310283826	9.932772331239757	4.231002758437451	0.425963922056556
1	2	undersample	0.6	500	5	0.1	1	0.8286255808266079	0.20969636872561145	0.691489361628565	0.8153735632125333	9.898697830505586	3.745342954168289	0.37836722762048525
1	3	undersample	0.6	500	5	0.1	1	0.8580985045111852	0.24907121690053127	0.7741935483038502	0.7952586206839422	13.317292274271566	3.781324093238095	0.2839409004614645
1	1	undersample	0.6	500	5	0.1	3	0.8125458547322084	0.23321711790222996	0.6170212765301042	0.8426724137870498	8.629375312537139	3.9218884123478084	0.45448113959722697
1	2	undersample	0.6	500	5	0.1	3	0.8329282831988262	0.19960800731968276	0.7021276594997737	0.8117816091895705	10.166302466509775	3.7303879773526787	0.36693654236419204
1	3	undersample	0.6	500	5	0.1	3	0.853540971449759	0.24441938430632643	0.7526881719620766	0.7837643678104615	11.031344068553466	3.480870056113681	0.3155435932528832
1	1	undersample	0.6	500	5	0.3	1	0.8005089875275129	0.23281226122527637	0.6382978722725215	0.8426724137870498	9.452054082480018	4.057125943808077	0.4292321874043946
1	2	undersample	0.6	500	5	0.3	1	0.8220301418439716	0.20511825703710207	0.6808510637573563	0.8103448275803855	9.115150912194633	3.5899417831407563	0.39384336327185454
1	3	undersample	0.6	500	5	0.3	1	0.8520810159436412	0.24803544619088466	0.7634408601329634	0.7945402298793496	12.480291559191592	3.715767921510743	0.2977308486011456
1	1	undersample	0.6	500	5	0.3	3	0.7944255930545367	0.22673868735642214	0.6170212765301042	0.8484195402237902	9.017640172290463	4.070585593520467	0.45140252056765584
1	2	undersample	0.6	500	5	0.3	3	0.8183541208119345	0.19544635081734454	0.7234042552421911	0.8110632183849781	11.227258642812853	3.8288162356234006	0.34102858455138885
1	3	undersample	0.6	500	5	0.3	3	0.8459785564207144	0.22580924131060864	0.7956989246456239	0.7880747126380168	14.483138987105693	3.7546198332637677	0.25924074137347625
1	1	undersample	0.6	500	10	0.1	1	0.8127904133039863	0.23073488933279082	0.5851063829164781	0.8498563218329752	7.982455536684465	3.896976223639761	0.48819265273775964
1	2	undersample	0.6	500	10	0.1	1	0.8442467595989239	0.2197733021145989	0.691489361628565	0.8254310344768289	10.598126096139952	3.9611240173474083	0.37375700906303305
1	3	undersample	0.6	500	10	0.1	1	0.8556188975404772	0.2971839333707543	0.7741935483038502	0.7880747126380168	12.749635912574723	3.653143621553936	0.28652924045105876
1	1	undersample	0.6	500	10	0.1	3	0.8145252506725362	0.23252647500327134	0.6276595744013128	0.8397988505686796	8.836770651837712	3.9179465156767233	0.4433685767881996
1	2	undersample	0.6	500	10	0.1	3	0.8434595866960137	0.20583520782719333	0.7340425531133998	0.8254310344768289	13.050369370106182	4.204885495338019	0.32220431817556383
1	3	undersample	0.6	500	10	0.1	3	0.8567235199604499	0.24816368084965668	0.731182795620303	0.7859195402242392	9.985502720055308	3.4154577313202945	0.34204163047349806
1	1	undersample	0.6	500	10	0.3	1	0.8008911102959159	0.21002251480623216	0.6170212765301042	0.8512931034421604	9.223026655308672	4.149244247039148	0.4498787989971407
1	2	undersample	0.6	500	10	0.3	1	0.8319500489117143	0.2055929110014535	0.6170212765301042	0.8311781609135692	7.932150751123407	3.6548662383991024	0.46076609910117594
1	3	undersample	0.6	500	10	0.3	1	0.8480410332468175	0.2726632380357024	0.7419354837911898	0.783045977005869	10.376654963841043	3.4197819397589186	0.32956495594284424
1	1	undersample	0.6	500	10	0.3	3	0.8071120689655173	0.23798953257571281	0.6489361701437303	0.8448275862008274	10.06397228882758	4.1820328268094675	0.41554493654681335
1	2	undersample	0.6	500	10	0.3	3	0.83795701883101	0.20180777471198455	0.691489361628565	0.8232758620630513	10.441546772251165	3.9128176296273507	0.37473543054084235
1	3	undersample	0.6	500	10	0.3	3	0.8355116796440489	0.2333979654181862	0.7204301074494162	0.784482758615054	9.379999417210868	3.3427955433721657	0.356374803546219
1	1	undersample	0.8	100	5	0.1	1	0.8256373807776964	0.25934073897874194	0.691489361628565	0.8038793103390527	9.187191521173368	3.5258356860036146	0.3837773040875268
1	2	undersample	0.8	100	5	0.1	1	0.8501161653215945	0.22293069708257712	0.7872340424694433	0.7729885057415734	12.598733320804508	3.4678156291729936	0.2752511236553596
1	3	undersample	0.8	100	5	0.1	1	0.850003089852923	0.2557950786861813	0.8494623655000578	0.7435344827532793	16.359542579493223	3.3121892623131064	0.20246220715666757
1	1	undersample	0.8	100	5	0.1	3	0.8252170457324529	0.268943984017938	0.7127659573709824	0.7945402298793496	9.596217980596833	3.469126448750363	0.3615097489242759
1	2	undersample	0.8	100	5	0.1	3	0.8522178405478112	0.21979711830801776	0.8085106382118606	0.7816091953966839	15.111109986826762	3.7021274895669727	0.24499373915504777
1	3	undersample	0.8	100	5	0.1	3	0.8580907798788777	0.2676132964387133	0.8817204300127183	0.7449712643624643	21.775670261632474	3.457337437819185	0.158770645335961
1	1	undersample	0.8	100	5	0.3	1	0.8035888970408414	0.22111451728316148	0.7021276594997737	0.7938218390747571	9.075410080803342	3.4054413052017747	0.37523827398730936
1	2	undersample	0.8	100	5	0.3	1	0.8347395451210565	0.21291911619150689	0.7659574467270258	0.7722701149369808	11.098364641796088	3.363447063087893	0.30305788831605085
1	3	undersample	0.8	100	5	0.3	1	0.8543752317389692	0.256586431036932	0.8709677418418315	0.7349137930981687	18.713413100904138	3.2856017639135677	0.17557468319986444
1	1	undersample	0.8	100	5	0.3	3	0.8195234164832478	0.25772960879313345	0.7234042552421911	0.8038793103390527	10.720202144711791	3.6885665638191663	0.3440762036783692
1	2	undersample	0.8	100	5	0.3	3	0.8437347150892639	0.2022684248944521	0.7553191488558172	0.7780172413737212	10.819332354509402	3.4026026142931927	0.31449283510379406
1	3	undersample	0.8	100	5	0.3	3	0.8603231986157459	0.2685144450839739	0.8817204300127183	0.7363505747073539	20.819913956466458	3.3442909863775148	0.16062942359757792
1	1	undersample	0.8	100	10	0.1	1	0.8172841770604059	0.2188520846524497	0.7234042552421911	0.7959770114885347	10.203682970448257	3.545699556030879	0.3474921226250411
1	2	undersample	0.8	100	10	0.1	1	0.8493442773294204	0.21168693521760795	0.7872340424694433	0.7981321839023123	14.62882452479601	3.8997499387965164	0.2665798462411081
1	3	undersample	0.8	100	10	0.1	1	0.8450979483376592	0.2676775090126944	0.8279569891582842	0.7499999999946121	14.437498976176983	3.3118278240886485	0.22939067806539326
1	1	undersample	0.8	100	10	0.1	3	0.826218207385669	0.2275944994703285	0.7446808509846085	0.7916666666609795	11.083332592672841	3.5744679130540837	0.32250839468481063
1	2	undersample	0.8	100	10	0.1	3	0.8510256175103937	0.2071471645011001	0.7659574467270258	0.7959770114885347	12.76824493275384	3.7542701181503424	0.2940317960879042
1	3	undersample	0.8	100	10	0.1	3	0.8467664689160795	0.23247057491904882	0.838709677329171	0.7449712643624643	15.18985805106761	3.288686831096298	0.21650542540564255
1	1	undersample	0.8	100	10	0.3	1	0.8139367816091955	0.2128083947542172	0.691489361628565	0.8031609195344601	9.145481411199025	3.512967673205248	0.3841205753749232
1	2	undersample	0.8	100	10	0.3	1	0.8479992051846417	0.2179581519912513	0.7765957445982345	0.7837643678104615	12.599746005115147	3.5914326460460204	0.28504007291817934
1	3	undersample	0.8	100	10	0.3	1	0.8453374119391918	0.2461013094617115	0.784946236474737	0.7521551724083897	11.076955828799129	3.167087295835239	0.2859167477071207
1	1	undersample	0.8	100	10	0.3	3	0.8169326241134751	0.24756470960365937	0.691489361628565	0.8045977011436451	9.22920832311672	3.5387983165382977	0.38343464578456454
1	2	undersample	0.8	100	10	0.3	3	0.8508804108584005	0.2262689498198565	0.7553191488558172	0.7966954022931273	12.096941851983084	3.715209199512322	0.30711969388642296
1	3	undersample	0.8	100	10	0.3	3	0.8427882832777159	0.2375113734875941	0.8279569891582842	0.7622126436726853	15.426169554970311	3.48192169309197	0.22571523840851337
1	1	undersample	0.8	300	5	0.1	1	0.8216862313524088	0.25172741786900454	0.7021276594997737	0.8045977011436451	9.705881710865059	3.593241367561964	0.370212761451725
1	2	undersample	0.8	300	5	0.1	1	0.8316290657862557	0.21512049955217655	0.7127659573709824	0.7931034482701645	9.51234507268139	3.445035294021506	0.36216465788146085
1	3	undersample	0.8	300	5	0.1	1	0.8496245828698554	0.25119596113903425	0.784946236474737	0.7449712643624643	10.662112026123157	3.077873572692689	0.28867390049274433
1	1	undersample	0.8	300	5	0.1	3	0.8140514184397162	0.24963085268436477	0.7021276594997737	0.7995689655114974	9.403225198802108	3.503088362841167	0.37254114357009965
1	2	undersample	0.8	300	5	0.1	3	0.8398217779408166	0.20676164906649863	0.7446808509846085	0.7837643678104615	10.571704743062513	3.443839523605773	0.3257600833156717
1	3	undersample	0.8	300	5	0.1	3	0.8510690891113584	0.25751259040026475	0.838709677329171	0.7456896551670569	15.24745651650452	3.2979769065247884	0.21629684600053442
1	1	undersample	0.8	300	5	0.3	1	0.8128591954022988	0.22359246690367654	0.6702127658861476	0.8232758620630513	9.467347883955627	3.792423241023432	0.4005792533278508
1	2	undersample	0.8	300	5	0.3	1	0.8308266079726094	0.21134971231305427	0.7234042552421911	0.7787356321783138	9.204794643994491	3.2694112914333284	0.35518567505668935
1	3	undersample	0.8	300	5	0.3	1	0.850420219997528	0.2616857921389904	0.8279569891582842	0.7334770114889837	13.244102883954284	3.1065123602234346	0.23455814674665953
1	1	undersample	0.8	300	5	0.3	3	0.806691733920274	0.24305020279354184	0.6808510637573563	0.8060344827528303	8.865184610940581	3.5101653031868376	0.39594947748782067
1	2	undersample	0.8	300	5	0.3	3	0.8283275250672535	0.2082853334325514	0.7127659573709824	0.7866379310288317	9.148895804371465	3.340640290008136	0.3651413536618239
1	3	undersample	0.8	300	5	0.3	3	0.8442945865776788	0.24815401816091132	0.8172043009873975	0.7543103448221674	13.725489244527328	3.3261647387402196	0.24233486633720883
1	1	undersample	0.8	300	10	0.1	1	0.8164435069699193	0.22217886888622945	0.7127659573709824	0.7945402298793496	9.596217980596833	3.469126448750363	0.3615097489242759
1	2	undersample	0.8	300	10	0.1	1	0.8429322572756175	0.213803631312281	0.7340425531133998	0.7966954022931273	10.81568832099852	3.6105554192443696	0.33382575421276145
1	3	undersample	0.8	300	10	0.1	1	0.8458935854653319	0.24583688217645996	0.838709677329171	0.7478448275808345	15.42222109103471	3.326164742214013	0.21567351215872385
1	1	undersample	0.8	300	10	0.1	3	0.8148080215211543	0.2574369632183269	0.7127659573709824	0.8010057471206825	9.988634184363947	3.581841742860939	0.3585917330501057
1	2	undersample	0.8	300	10	0.1	3	0.8408840792369772	0.20890251505852472	0.7446808509846085	0.7887931034426093	10.892856423771542	3.525835698854187	0.32368328863962365
1	3	undersample	0.8	300	10	0.1	3	0.846048078111482	0.25768219699602785	0.8064516128165107	0.7499999999946121	12.499999174988078	3.2258063221642685	0.25806451280564613
1	1	undersample	0.8	300	10	0.3	1	0.8077616776718024	0.2384395221613203	0.6382978722725215	0.8031609195344601	7.200514804170129	3.2427393906509985	0.4503482607615556
1	2	undersample	0.8	300	10	0.3	1	0.8368717901687455	0.19489057455138292	0.7234042552421911	0.7945402298793496	10.114039146601648	3.5209044554481297	0.3481204989690765
1	3	undersample	0.8	300	10	0.3	1	0.8423325299715734	0.24799877581540405	0.7741935483038502	0.7586206896497226	10.775509532241923	3.20737313859522	0.29765395513253357
1	1	undersample	0.8	300	10	0.3	3	0.811743396918562	0.23069889629404722	0.691489361628565	0.8024425287298675	9.104074647463294	3.5001932459497658	0.3844644612930862
1	2	undersample	0.8	300	10	0.3	3	0.8380563707507949	0.19605928534676806	0.7659574467270258	0.7873563218334242	12.117935288388129	3.602069985387989	0.29725112228155554
1	3	undersample	0.8	300	10	0.3	3	0.8377518230132246	0.24663501982509195	0.7956989246456239	0.7499999999946121	11.68420977931803	3.182795571202078	0.2724014301757727
1	1	undersample	0.8	500	5	0.1	1	0.8170014062117877	0.24902808299513082	0.691489361628565	0.8045977011436451	9.22920832311672	3.5387983165382977	0.38343464578456454
1	2	undersample	0.8	500	5	0.1	1	0.8308189655172414	0.2186194349236015	0.7021276594997737	0.7959770114885347	9.196176477816097	3.4414142749711476	0.37422228589360956
1	3	undersample	0.8	500	5	0.1	1	0.8485431343468051	0.24440586242989298	0.7956989246456239	0.7456896551670569	11.420159851840005	3.1288498856773637	0.2739760048955574
1	1	undersample	0.8	500	5	0.1	3	0.8125917094644166	0.24282838176834343	0.6702127658861476	0.8024425287298675	8.254662237814982	3.392494992228235	0.4109792517179491
1	2	undersample	0.8	500	5	0.1	3	0.837322695035461	0.20338063303274306	0.7659574467270258	0.7887931034426093	12.222633666687475	3.626573861678592	0.29670968126422737
1	3	undersample	0.8	500	5	0.1	3	0.8494623655913978	0.2505611248517094	0.8494623655000578	0.747126436776242	16.67207664609593	3.3592374033818144	0.2014888311737503
1	1	undersample	0.8	500	5	0.3	1	0.8134629493763756	0.2232065530165384	0.6702127658861476	0.8218390804538661	9.374609132338579	3.7618391843459675	0.4012795666992734
1	2	undersample	0.8	500	5	0.3	1	0.8319500489117144	0.2128318501307348	0.7340425531133998	0.7823275862012764	9.919603335394115	3.3722349404817176	0.33995662198035886
1	3	undersample	0.8	500	5	0.3	1	0.8503197997775306	0.2611823116037174	0.838709677329171	0.7363505747073539	14.523159736208852	3.1811548407005628	0.21904012303450565
1	1	undersample	0.8	500	5	0.3	3	0.8059045610173637	0.23818067768524112	0.6808510637573563	0.8067528735574229	8.906071292227592	3.5232142441586416	0.39559689558881805
1	2	undersample	0.8	500	5	0.3	3	0.8265239056003912	0.20696325987288947	0.691489361628565	0.7852011494196466	8.193402809620785	3.2192412928088507	0.3929064987619983
1	3	undersample	0.8	500	5	0.3	3	0.8435916450376961	0.2438816815729153	0.8172043009873975	0.7571839080405375	13.940827426274232	3.365527633434407	0.2414151894372592
1	1	undersample	0.8	500	10	0.1	1	0.8163212276840303	0.22238130398386774	0.7021276594997737	0.7959770114885347	9.196176477816097	3.4414142749711476	0.37422228589360956
1	2	undersample	0.8	500	10	0.1	1	0.8422826485693323	0.21268955067147516	0.7234042552421911	0.7945402298793496	10.114039146601648	3.5209044554481297	0.3481204989690765
1	3	undersample	0.8	500	10	0.1	1	0.8459862810530219	0.24633488361341083	0.838709677329171	0.7492816091900196	15.540400000958945	3.345225857454434	0.21525994838253915
1	1	undersample	0.8	500	10	0.1	3	0.8151977867449254	0.2597975073289466	0.7127659573709824	0.8045977011436451	10.21786423744445	3.6476844185856296	0.35699087711888555
1	2	undersample	0.8	500	10	0.1	3	0.8395466495475666	0.20510522037872883	0.7340425531133998	0.7902298850517944	10.39725959644997	3.499271182179266	0.3365570558035752
1	3	undersample	0.8	500	10	0.1	3	0.846449758991472	0.26690411667062985	0.838709677329171	0.7464080459716494	15.305381318841897	3.3073196169394654	0.2160886680957195
1	1	undersample	0.8	500	10	0.3	1	0.8084036439227194	0.239858717211772	0.6382978722725215	0.8024425287298675	7.167914003611803	3.230947611645938	0.4507514373552435
1	2	undersample	0.8	500	10	0.3	1	0.8372309855710443	0.19547932910464502	0.7234042552421911	0.7945402298793496	10.114039146601648	3.5209044554481297	0.3481204989690765
1	3	undersample	0.8	500	10	0.3	1	0.8425179211469535	0.24801075918953439	0.7741935483038502	0.75790229884513	10.733360926479943	3.1978557112776604	0.29793609157917356
1	1	undersample	0.8	500	10	0.3	3	0.8124847150892638	0.23214411791852943	0.7021276594997737	0.8031609195344601	9.617830442057306	3.5670133297160986	0.37087503829759666
1	2	undersample	0.8	500	10	0.3	3	0.8383620689655172	0.19616947245428767	0.7659574467270258	0.7880747126380168	12.170107022668049	3.6142803915415387	0.2969801549902978
1	3	undersample	0.8	500	10	0.3	3	0.8381766777901373	0.24681598626035076	0.7956989246456239	0.7507183907992047	11.72910587645889	3.1919678923647057	0.27214075895419637
1	1	undersample	1.0	100	5	0.1	1	0.8218467229151382	0.24883031865297708	0.7872340424694433	0.7586206896497226	11.628570679322996	3.26139804075614	0.2804642130498113
1	2	undersample	1.0	100	5	0.1	1	0.8506434947419906	0.2277567337967326	0.8404255318254867	0.7435344827532793	15.268906450962856	3.276953206334801	0.21461609344257213
1	3	undersample	1.0	100	5	0.1	1	0.8515325670498084	0.2831310600459045	0.8817204300127183	0.7198275862017254	19.1524459514376	3.147063576276732	0.16431652608402486
1	1	undersample	1.0	100	5	0.1	3	0.8286790780141844	0.2757870179859097	0.7553191488558172	0.7586206896497226	9.701862774682814	3.1291792012660262	0.3225338449862482
1	2	undersample	1.0	100	5	0.1	3	0.849298422597212	0.22754907997682097	0.8723404254391128	0.7435344827532793	19.810922692808745	3.401394467334857	0.17169287478267314
1	3	undersample	1.0	100	5	0.1	3	0.8477397725868249	0.2468597189785189	0.8709677418418315	0.720545977006318	17.404240277148205	3.1166762294016435	0.17907567384319795
1	1	undersample	1.0	100	5	0.3	1	0.8062255441428222	0.2364749339182411	0.7234042552421911	0.7794540229829062	9.243296854335533	3.280060839130673	0.3548583149917126
1	2	undersample	1.0	100	5	0.3	1	0.8428099779897286	0.21615502532819733	0.8085106382118606	0.747126436776242	12.474746654390588	3.197291942786133	0.2563011423493201
1	3	undersample	1.0	100	5	0.3	1	0.8466351501668521	0.2491514344188048	0.8279569891582842	0.7191091953971329	12.32049153708348	2.9476114778935645	0.23924462313996367
1	1	undersample	1.0	100	5	0.3	3	0.8037417461482025	0.22574849480879444	0.7340425531133998	0.7715517241323884	9.321508872299574	3.213167261577904	0.3447046194325127
1	2	undersample	1.0	100	5	0.3	3	0.8374679016874542	0.2033292124207295	0.8085106382118606	0.7428160919486867	12.194909203618712	3.143706046388743	0.25778838300057116
1	3	undersample	1.0	100	5	0.3	3	0.8330552465702632	0.24477417919545374	0.8494623655000578	0.7155172413741702	14.1926397070195	2.985988816135735	0.2103899440730892
1	1	undersample	1.0	100	10	0.1	1	0.8148003790657863	0.2187955540750342	0.7553191488558172	0.7507183907992047	9.296453539801302	3.0299833227872717	0.32592893804614204
1	2	undersample	1.0	100	10	0.1	1	0.8439257764734653	0.19749394300417275	0.8510638296966954	0.7521551724083897	17.34161354902181	3.4338574003266	0.19801255616748292
1	3	undersample	1.0	100	10	0.1	1	0.8385629094055121	0.241182843920984	0.838709677329171	0.7334770114889837	14.310511126846897	3.1468566765899726	0.21989826258415573
1	1	undersample	1.0	100	10	0.1	3	0.8170396184886279	0.2159863773138357	0.7659574467270258	0.7349137930981687	9.073170223618426	2.889465381033677	0.31846259015182915
1	2	undersample	1.0	100	10	0.1	3	0.8486564563462949	0.2108877566893943	0.8191489360830693	0.7413793103395017	12.98431285829101	3.1673757636507776	0.2439386410644866
1	3	undersample	1.0	100	10	0.1	3	0.8384084167593622	0.22808294878658722	0.8602150536709446	0.7183908045925403	15.698585968955832	3.0546411024678743	0.19458064258288033
1	1	undersample	1.0	100	10	0.3	1	0.8092672413793104	0.20164460696227796	0.7659574467270258	0.7528735632129823	9.970401094757726	3.099455589175184	0.3108656773197235
1	2	undersample	1.0	100	10	0.3	1	0.8408000122279286	0.19662374251122036	0.8617021275679041	0.748563218385427	18.549888601094384	3.4271123252670432	0.1847510900720972
1	3	undersample	1.0	100	10	0.3	1	0.83940489432703	0.23845983338457383	0.838709677329171	0.7234195402246881	13.601038037837768	3.0324255288543007	0.22295543798993755
1	1	undersample	1.0	100	10	0.3	3	0.8104059672291514	0.21091885481423783	0.7765957445982345	0.7456896551670569	10.19289688850248	3.0537322992938356	0.2995941419567833
1	2	undersample	1.0	100	10	0.3	3	0.8377965272682808	0.19548876413779384	0.8085106382118606	0.748563218385427	12.570157899418799	3.215562181732041	0.25580920158362835
1	3	undersample	1.0	100	10	0.3	3	0.8339899270794711	0.21014509113616994	0.8279569891582842	0.7291666666614285	12.95672991093643	3.0570718470334235	0.2359446973488065
1	1	undersample	1.0	300	5	0.1	1	0.8109485815602836	0.22792885955735304	0.7340425531133998	0.7636494252818704	8.91756786864071	3.1057361418792975	0.34827164743261113
1	2	undersample	1.0	300	5	0.1	1	0.8303604181951576	0.2092271126813673	0.7553191488558172	0.7478448275808345	9.155332065388992	2.9954535996814307	0.3271813066674212
1	3	undersample	1.0	300	5	0.1	1	0.8421548634285008	0.24837565393737276	0.8494623655000578	0.7262931034430583	14.973564729860797	3.1035474266460885	0.20726843159272826
1	1	undersample	1.0	300	5	0.1	3	0.8154805575935437	0.2108416410360226	0.7553191488558172	0.7665229885002406	10.134715094989486	3.2350898773847665	0.31920875384420183
1	2	undersample	1.0	300	5	0.1	3	0.8283886647101981	0.19980789416669634	0.7872340424694433	0.7543103448221674	11.359648402304991	3.2041805335997164	0.28206686567456357
1	3	undersample	1.0	300	5	0.1	3	0.8395980101347176	0.2439039385307954	0.8172043009873975	0.7140804597649851	11.165237277322122	2.8581616763026068	0.2559875346720565
1	1	undersample	1.0	300	5	0.3	1	0.8169479090242113	0.2272101745481116	0.7659574467270258	0.7550287356267599	10.08690954884118	3.126723525795956	0.30997833477014464
1	2	undersample	1.0	300	5	0.3	1	0.8248196380533137	0.2079567191674931	0.7553191488558172	0.7622126436726853	9.895047345151017	3.176447767271702	0.3210138928620508
1	3	undersample	1.0	300	5	0.3	1	0.8302589296749476	0.24651765463201591	0.8279569891582842	0.7198275862017254	12.364422282005558	2.955169455772053	0.23900585605431865
1	1	undersample	1.0	300	5	0.3	3	0.7988964294448522	0.2173388890817428	0.7446808509846085	0.7586206896497226	9.166666131279962	3.0851062547693213	0.3365570556317272
1	2	undersample	1.0	300	5	0.3	3	0.8283886647101981	0.21134910497585058	0.7765957445982345	0.7499999999946121	10.428570795108524	3.1063828540706764	0.297872336566196
1	3	undersample	1.0	300	5	0.3	3	0.8211129650228649	0.24139009644002046	0.7956989246456239	0.7104885057420224	9.558050922903975	2.748419019427267	0.2875501444819379
1	1	undersample	1.0	300	10	0.1	1	0.8167492051846417	0.22209661812682777	0.7340425531133998	0.7722701149369808	9.359620885485954	3.223303435459231	0.3443839639767276
1	2	undersample	1.0	300	10	0.1	1	0.8413120567375887	0.20940482772275187	0.8191489360830693	0.7478448275808345	13.43338269296527	3.248590523598171	0.24182966148694254
1	3	undersample	1.0	300	10	0.1	1	0.8357665925101966	0.24965352412584205	0.838709677329171	0.7277298850522433	13.898679782568566	3.0804322636943846	0.22163487272877533
1	1	undersample	1.0	300	10	0.1	3	0.8138374296894105	0.2496344654844382	0.7446808509846085	0.7507183907992047	8.7836210202379	2.9873075013395636	0.3400997614332914
1	2	undersample	1.0	300	10	0.1	3	0.8497340425531915	0.20677710669407662	0.8510638296966954	0.7478448275808345	16.947495638445655	3.3751589855565416	0.19915383889670313
1	3	undersample	1.0	300	10	0.1	3	0.833742738845631	0.25578233782006315	0.838709677329171	0.7255747126384657	13.74869015994471	3.0562403881601172	0.2222931941238471
1	1	undersample	1.0	300	10	0.3	1	0.8163517975055026	0.21547909669056212	0.7340425531133998	0.7693965517186108	9.208597580832311	3.1831376623055636	0.3456701785780374
1	2	undersample	1.0	300	10	0.3	1	0.8348083272193689	0.19456162282972853	0.8404255318254867	0.7456896551670569	15.442936720577496	3.3047239951262055	0.21399581572417767
1	3	undersample	1.0	300	10	0.3	1	0.8442327895192189	0.25055367422260894	0.8709677418418315	0.7334770114889837	18.576144036909273	3.267889625689587	0.17591861009664433
1	1	undersample	1.0	300	10	0.3	3	0.8051479579359256	0.19774272733082687	0.7021276594997737	0.756465517235945	7.321744234426977	2.883072748877591	0.3937685588775264
1	2	undersample	1.0	300	10	0.3	3	0.8439257764734654	0.20092884552785076	0.8404255318254867	0.7557471264313524	16.295685039859574	3.440800859938606	0.21114796270089214
1	3	undersample	1.0	300	10	0.3	3	0.8290538870349771	0.23247393010269143	0.8064516128165107	0.7270114942476509	11.096490550953778	2.9541594839400163	0.2662246553908156
1	1	undersample	1.0	500	5	0.1	1	0.8102684030325263	0.22358972423663648	0.7446808509846085	0.7622126436726853	9.349193806725204	3.131709066324213	0.33497101863259343
1	2	undersample	1.0	500	5	0.1	1	0.8291911225238443	0.20945202321778889	0.7765957445982345	0.7543103448221674	10.672513961235142	3.1608807966591796	0.2961702089512402
1	3	undersample	1.0	500	5	0.1	1	0.842834631071561	0.24582598649082724	0.8494623655000578	0.7306034482706135	15.303427458768681	3.153204183627843	0.2060456090041986
1	1	undersample	1.0	500	5	0.1	3	0.8128056982147225	0.21196291877314552	0.7553191488558172	0.7636494252818704	9.973965297268819	3.1957574793250743	0.32040991564914695
1	2	undersample	1.0	500	5	0.1	3	0.8274868549767669	0.19847586261730202	0.7872340424694433	0.7571839080405375	11.537869082978979	3.242099828292565	0.28099640320037256
1	3	undersample	1.0	500	5	0.1	3	0.8366317513286368	0.24053199597815608	0.8279569891582842	0.7133620689603926	11.976972929860949	2.888511500450241	0.24117207224196732
1	1	undersample	1.0	500	5	0.3	1	0.817528735632184	0.22713531660192723	0.7659574467270258	0.7535919540175748	10.009010796266498	3.108491902479264	0.31056933254070096
1	2	undersample	1.0	500	5	0.3	1	0.8246438615798484	0.2070813708022109	0.7553191488558172	0.7622126436726853	9.895047345151017	3.176447767271702	0.3210138928620508
1	3	undersample	1.0	500	5	0.3	1	0.8305679149672476	0.24544282175131282	0.8172043009873975	0.7198275862017254	11.485972140928675	2.916790631671118	0.2539437220483773
1	1	undersample	1.0	500	5	0.3	3	0.7996530325262899	0.22089419082964654	0.7234042552421911	0.7586206896497226	8.219779758747682	2.9969603617759124	0.36460347692268513
1	2	undersample	1.0	500	5	0.3	3	0.8273569332355099	0.20915037898405942	0.7765957445982345	0.7499999999946121	10.428570795108524	3.1063828540706764	0.297872336566196
1	3	undersample	1.0	500	5	0.3	3	0.8217541095043875	0.24211256847900767	0.7956989246456239	0.7126436781558	9.658946825577708	2.7690321613551188	0.28668053720236036
1	1	undersample	1.0	500	10	0.1	1	0.8167492051846418	0.21981253726475372	0.7446808509846085	0.7715517241323884	9.85062832520183	3.259734903050047	0.33091643466072757
1	2	undersample	1.0	500	10	0.1	1	0.8403643922719491	0.20760837027110374	0.8191489360830693	0.7499999999946121	13.588234359869098	3.2765956131978364	0.24113474867584325
1	3	undersample	1.0	500	10	0.1	1	0.8353262884686689	0.25305370645121095	0.838709677329171	0.7291666666614285	13.999999032455626	3.0967740788130786	0.22119815377372268
1	1	undersample	1.0	500	10	0.1	3	0.813646368305209	0.24547325218204544	0.7659574467270258	0.7543103448221674	10.047846285493607	3.117581059718643	0.31027355222791675
1	2	undersample	1.0	500	10	0.1	3	0.8488398752751284	0.2036286507292287	0.8404255318254867	0.7478448275808345	15.619941866465584	3.332969498237085	0.2133791130934495
1	3	undersample	1.0	500	10	0.1	3	0.833356507230256	0.25003999858880704	0.838709677329171	0.7241379310292807	13.649999071394154	3.040322470049223	0.2227342520426052
1	1	undersample	1.0	500	10	0.3	1	0.8164435069699193	0.21496786662586972	0.7340425531133998	0.7686781609140182	9.171428025234976	3.1732521420428292	0.3459932348154964
1	2	undersample	1.0	500	10	0.3	1	0.8348541819515775	0.1951511784331494	0.8404255318254867	0.7442528735578718	15.326590641467188	3.2861581307115153	0.21440893505400171
1	3	undersample	1.0	500	10	0.3	1	0.8443563836361387	0.2508518410499532	0.8709677418418315	0.7320402298797987	18.440347027156946	3.2503674299595744	0.17626388704991913
1	1	undersample	1.0	500	10	0.3	3	0.8045289190511127	0.19920959426831275	0.7021276594997737	0.7586206896497226	7.408162864512375	2.908814468782503	0.39264989821364304
1	2	undersample	1.0	500	10	0.3	3	0.8438111396429445	0.1999679175020209	0.8510638296966954	0.7521551724083897	17.34161354902181	3.4338574003266	0.19801255616748292
1	3	undersample	1.0	500	10	0.3	3	0.8296564083549622	0.23332010526155483	0.8064516128165107	0.7270114942476509	11.096490550953778	2.9541594839400163	0.2662246553908156
1	1	smote	0.6	100	5	0.1	1	0.8192941428222058	0.29438803828560145	0.4468085105907651	0.9015804597636381	7.3989323913469605	4.539834916108854	0.6135797169100854
1	2	smote	0.6	100	5	0.1	1	0.8394931523599902	0.2398613016073592	0.4361702127195564	0.9145114942463038	8.27540726251313	5.102091302839099	0.6165365713415764
1	3	smote	0.6	100	5	0.1	1	0.8441323692992214	0.29282813248062073	0.5806451612278877	0.8749999999937141	9.692306822416421	4.6451609179766375	0.4792626674085694
1	1	smote	0.6	100	5	0.1	3	0.8270283076546834	0.29411451960010593	0.47872340420439113	0.8994252873498605	8.212827119091319	4.759877945372859	0.5795663045408446
1	2	smote	0.6	100	5	0.1	3	0.8349535338713622	0.22841752320312741	0.4255319148483477	0.9094827586141561	7.442679915809877	4.701113968147921	0.6316426269702838
1	3	smote	0.6	100	5	0.1	3	0.8484118155975776	0.2716474556448479	0.6129032257405481	0.8829022988442321	11.938137898679793	5.234117897703745	0.43843669948737923
1	1	smote	0.6	100	5	0.3	1	0.7979716923453166	0.2395477469217122	0.32978723400746945	0.9303160919473398	6.56930029500026	4.732616121818077	0.7204140233514604
1	2	smote	0.6	100	5	0.3	1	0.791697236488139	0.20087649139001715	0.24468085103779993	0.942528735625413	5.312675120591923	4.257446066760513	0.8013751861339885
1	3	smote	0.6	100	5	0.3	1	0.8239865282412557	0.28307476249363034	0.46236559134813277	0.9303160919473398	11.481441572584023	6.635183615805336	0.5779050878797966
1	1	smote	0.6	100	5	0.3	3	0.7929200293470285	0.24069294132980962	0.2978723403938434	0.934626436774895	6.065267120054886	4.556464113842463	0.7512388099320114
1	2	smote	0.6	100	5	0.3	3	0.8142959770114943	0.21226500697077222	0.32978723400746945	0.9353448275794876	7.118517392360515	5.100708429875863	0.7165408297189372
1	3	smote	0.6	100	5	0.3	3	0.8252919911012238	0.28900193916337075	0.50537634403168	0.9231321839014144	12.270416832852813	6.574614759932427	0.5358102114041786
1	1	smote	0.6	100	10	0.1	1	0.8285262289068233	0.2536816017215911	0.34042553187867813	0.9374999999932652	7.741934215561949	5.446807637982695	0.7035460918299724
1	2	smote	0.6	100	10	0.1	1	0.8217091587185131	0.2180940362033138	0.276595744651426	0.9432471264300055	6.3548015436061105	4.873686185659533	0.7669297127012851
1	3	smote	0.6	100	10	0.1	1	0.8437693115807688	0.26915432494163966	0.46236559134813277	0.9188218390738591	9.733981038573337	5.695688706374168	0.5851345494164992
1	1	smote	0.6	100	10	0.1	3	0.826485693323551	0.2852351520524749	0.39361702123472164	0.9281609195335622	8.386665458920106	5.479148172381355	0.6533166388182381
1	2	smote	0.6	100	10	0.1	3	0.8396230741012473	0.23412064537698488	0.35106382974988687	0.93318965516571	7.5563182469702275	5.254632019551935	0.6953957962392125
1	3	smote	0.6	100	10	0.1	3	0.8493773946360154	0.29483942754291503	0.4946236558607932	0.9102011494187486	9.920339248220314	5.508128417879537	0.5552358826503125
1	1	smote	0.6	100	10	0.3	1	0.7997218146246027	0.2278742941436041	0.2659574467802173	0.9497126436713383	6.842648724359594	5.288752746405669	0.77291015380512
1	2	smote	0.6	100	10	0.3	1	0.804834617265835	0.2336767834133859	0.24468085103779993	0.9576149425218563	7.318928786941585	5.772807868336465	0.7887503708803679
1	3	smote	0.6	100	10	0.3	1	0.8273467432950192	0.29554265231807675	0.40860215049369875	0.9432471264300055	11.483081916304565	7.199672065821315	0.6269808056291792
1	1	smote	0.6	100	10	0.3	3	0.8039480924431401	0.21670240220308926	0.22340425529538255	0.9475574712575607	5.197784699752883	4.259981699066603	0.8195763951691356
1	2	smote	0.6	100	10	0.3	3	0.8042079359256542	0.20193631600091946	0.22340425529538255	0.9482758620621533	5.273971572867946	4.319148100106586	0.8189555039672217
1	3	smote	0.6	100	10	0.3	3	0.8375355333086145	0.268029239579655	0.40860215049369875	0.9339080459703024	9.762844320172562	6.182327254038004	0.6332506136183359
1	1	smote	0.6	300	5	0.1	1	0.7729808632917585	0.23135486155740165	0.24468085103779993	0.9576149425218563	7.318928786941585	5.772807868336465	0.7887503708803679
1	2	smote	0.6	300	5	0.1	1	0.7802029836145756	0.21823323751862803	0.24468085103779993	0.961206896544819	8.026601978521276	6.307326977518514	0.7858028732620027
1	3	smote	0.6	300	5	0.1	1	0.824805339265851	0.2888078466878505	0.3655913978101515	0.9525862068897085	11.577809520604196	7.710653308272532	0.6659854939548228
1	1	smote	0.6	300	5	0.1	3	0.779354671068721	0.22558667071996022	0.25531914890900864	0.9540229884988936	7.114284148230119	5.553190280124264	0.7805690767022478
1	2	smote	0.6	300	5	0.1	3	0.8004707752506723	0.21073175373283495	0.22340425529538255	0.9597701149356339	6.863011977204816	5.553190107454802	0.8091476537224985
1	3	smote	0.6	300	5	0.1	3	0.8251529477196885	0.2997658228129221	0.3763440859810383	0.9497126436713383	11.396549400711283	7.483869477700966	0.6566785349316686
1	1	smote	0.6	300	5	0.3	1	0.7551433724627048	0.22202027817112396	0.19148936168175645	0.9655172413723743	6.631577011447355	5.55318987722887	0.8373860095912699
1	2	smote	0.6	300	5	0.3	1	0.7646505869405723	0.18715159756672223	0.1595744680681304	0.9676724137861519	5.683542536999293	4.936168684257869	0.8685020997535393
1	3	smote	0.6	300	5	0.3	1	0.8129325794092201	0.27820077312162156	0.29032258061394384	0.9590517241310413	9.581337340345518	7.089981288667967	0.7399782453123519
1	1	smote	0.6	300	5	0.3	3	0.7730190755685986	0.22269074023538718	0.19148936168175645	0.9597701149356339	5.650374525372968	4.759877234961259	0.8424002970216077
1	2	smote	0.6	300	5	0.3	3	0.7634889337246271	0.18406999982852265	0.18085106381054777	0.9669540229815593	6.4601900153292675	5.47270879546213	0.8471436161899477
1	3	smote	0.6	300	5	0.3	3	0.8115189716969472	0.24444354821504338	0.31182795695571747	0.9568965517172637	10.05937262822759	7.234406921836485	0.7191707762114607
1	1	smote	0.6	300	10	0.1	1	0.8124541452677916	0.22988263568194647	0.21276595742417384	0.961206896544819	6.696694956195971	5.484632154363925	0.8190058115641714
1	2	smote	0.6	300	10	0.1	1	0.8000886524822695	0.19618545469067056	0.1489361701969217	0.9633620689585967	4.601469326505766	4.0650802409615165	0.8834309014146438
1	3	smote	0.6	300	10	0.1	1	0.8331479421579533	0.2561616165412764	0.30107526878483065	0.9525862068897085	8.654543599478446	6.349949783283262	0.7337128323116306
1	1	smote	0.6	300	10	0.1	3	0.8096264367816092	0.23319185258797803	0.276595744651426	0.9619252873494115	9.659819851194168	7.264550478535158	0.7520378737745196
1	2	smote	0.6	300	10	0.1	3	0.7948459280997798	0.21539270570825442	0.17021276593933907	0.9633620689585967	5.393663677837913	4.645805989670303	0.8613451288820384
1	3	smote	0.6	300	10	0.1	3	0.8355657520702015	0.26250163458391385	0.3225806451266042	0.9446839080391906	8.132342346801153	5.831586711499435	0.7170857277632758
1	1	smote	0.6	300	10	0.3	1	0.7985830887747616	0.23319946950401146	0.25531914890900864	0.961206896544819	8.495235881295795	6.581558585236711	0.7747352271612797
1	2	smote	0.6	300	10	0.3	1	0.7870124113475178	0.1808480508820642	0.21276595742417384	0.9583333333264489	6.216214711605145	5.1063817518048396	0.8214616010784683
1	3	smote	0.6	300	10	0.3	1	0.8182471264367815	0.23834387678281854	0.30107526878483065	0.9475574712575607	7.783349385868085	5.741050605187134	0.7376066835413343
1	1	smote	0.6	300	10	0.3	3	0.8094583027635118	0.2419540532277832	0.2659574467802173	0.9590517241310413	8.485886537179688	6.494959218349834	0.7653836879663948
1	2	smote	0.6	300	10	0.3	3	0.795877659574468	0.20692569564146018	0.18085106381054777	0.9619252873494115	5.577798084679308	4.74989838981145	0.8515722982300391
1	3	smote	0.6	300	10	0.3	3	0.8244886293412433	0.24975297100237653	0.3225806451266042	0.9454022988437831	8.245612494587693	5.90831810153406	0.7165408297996144
1	1	smote	0.6	500	5	0.1	1	0.760966923453167	0.20850629443522833	0.21276595742417384	0.9633620689585967	7.106516327777468	5.807257487087879	0.8171735838168277
1	2	smote	0.6	500	5	0.1	1	0.7702142944485205	0.2146129158889642	0.18085106381054777	0.9676724137861519	6.6086559522789425	5.5943245088255855	0.846514704825853
1	3	smote	0.6	500	5	0.1	1	0.8169880113706587	0.30384911984099294	0.31182795695571747	0.9626436781540041	11.676679520440219	8.34739230396737	0.7148772193831583
1	1	smote	0.6	500	5	0.1	3	0.7768861579848374	0.22165605600635532	0.22340425529538255	0.9583333333264489	6.616436753565495	5.361700839395082	0.810360768632962
1	2	smote	0.6	500	5	0.1	3	0.777826179995109	0.19798072808618197	0.17021276593933907	0.9633620689585967	5.393663677837913	4.645805989670303	0.8613451288820384
1	3	smote	0.6	500	5	0.1	3	0.8232913113335805	0.2939933932398519	0.35483870963926467	0.9597701149356339	13.121425246801342	8.820274302767583	0.6722039721792783
1	1	smote	0.6	500	5	0.3	1	0.7605160185864515	0.21796965500068521	0.20212765955296516	0.9640804597631891	6.799464759798279	5.627232474248015	0.8275993192176367
1	2	smote	0.6	500	5	0.3	1	0.7607605771582293	0.1873038802703821	0.1489361701969217	0.9698275861999295	5.62499812757297	4.93616857511373	0.8775413621326071
1	3	smote	0.6	500	5	0.3	1	0.8096959584723769	0.28459447069320115	0.2688172042721702	0.9619252873494115	9.288288319769848	7.060253773588955	0.7601243025239138
1	1	smote	0.6	500	5	0.3	3	0.7717351430667645	0.21676065310056064	0.18085106381054777	0.9597701149356339	5.267160092294236	4.495439610796745	0.853484511454644
1	2	smote	0.6	500	5	0.3	3	0.7516889826363413	0.181726851919813	0.17021276593933907	0.9698275861999295	6.59340439667266	5.641335514415691	0.8556028280820344
1	3	smote	0.6	500	5	0.3	3	0.8111713632431096	0.23858286027045333	0.279569892443057	0.9583333333264489	8.925370963775233	6.709675807202555	0.7517531478726125
1	1	smote	0.6	500	10	0.1	1	0.8111549278552214	0.22626816726657026	0.21276595742417384	0.9583333333264489	6.216214711605145	5.1063817518048396	0.8214616010784683
1	2	smote	0.6	500	10	0.1	1	0.7991333455612619	0.19504081727087927	0.138297872325713	0.961206896544819	3.9766793547737365	3.565010900336551	0.8964793342692318
1	3	smote	0.6	500	10	0.1	1	0.8337350142133234	0.2626674962337192	0.29032258061394384	0.9533045976943011	8.351746436059306	6.217368393993421	0.7444393047700767
1	1	smote	0.6	500	10	0.1	3	0.8081438004402054	0.22702759262303077	0.276595744651426	0.9633620689585967	10.053630440968604	7.549434733214244	0.7509162662190115
1	2	smote	0.6	500	10	0.1	3	0.791315113719736	0.20883807451403152	0.1595744680681304	0.9655172413723743	5.316454146635829	4.627658231024058	0.8704407204918391
1	3	smote	0.6	500	10	0.1	3	0.8332560870102582	0.255744237990551	0.31182795695571747	0.9482758620621533	8.30729003127154	6.028672668139829	0.7257086922898923
1	1	smote	0.6	500	10	0.3	1	0.7987741501589631	0.23306548225350873	0.25531914890900864	0.9604885057402265	8.334543321717465	6.461893913994762	0.7753146850663621
1	2	smote	0.6	500	10	0.3	1	0.7861182440694546	0.18061063457466614	0.21276595742417384	0.9576149425218563	6.106274314252744	5.0198329289882295	0.8220778513354078
1	3	smote	0.6	500	10	0.3	1	0.8182625757013967	0.23845843659855584	0.30107526878483065	0.9475574712575607	7.783349385868085	5.741050605187134	0.7376066835413343
1	1	smote	0.6	500	10	0.3	3	0.8096340792369772	0.24641911573295433	0.25531914890900864	0.9604885057402265	8.334543321717465	6.461893913994762	0.7753146850663621
1	2	smote	0.6	500	10	0.3	3	0.7962827097089753	0.2065269033824265	0.18085106381054777	0.9619252873494115	5.577798084679308	4.74989838981145	0.8515722982300391
1	3	smote	0.6	500	10	0.3	3	0.8245813249289333	0.24945759117682073	0.3225806451266042	0.9475574712575607	8.60404268471448	6.151125648414785	0.7149110932820156
1	1	smote	0.8	100	5	0.1	1	0.8238261188554659	0.2831120017832841	0.48936170207559987	0.8864942528671947	7.484703934397364	4.311338159729039	0.5760198563190235
1	2	smote	0.8	100	5	0.1	1	0.8309106749816582	0.2291181513500066	0.4468085105907651	0.8900862068901575	6.540723353381336	4.065080981178009	0.621503264416353
1	3	smote	0.8	100	5	0.1	1	0.8397756766777902	0.285882587961283	0.559139784886114	0.8670977011431962	8.274752109177392	4.207148767359352	0.5084319903608654
1	1	smote	0.8	100	5	0.1	3	0.8276167767180239	0.2801479016966536	0.5425531914316433	0.8836206896488247	9.005167110194003	4.6619381329473795	0.517695894573496
1	2	smote	0.8	100	5	0.1	3	0.838843543653705	0.23703160337432364	0.49999999994680855	0.8821839080396395	7.4878041932144805	4.243902078130499	0.5667752379393576
1	3	smote	0.8	100	5	0.1	3	0.8420158200469657	0.27344978901022216	0.6021505375696613	0.8563218390743081	9.020539821006514	4.190967449614071	0.4646027225165604
1	1	smote	0.8	100	5	0.3	1	0.790963560772805	0.24082819903049205	0.3191489361362608	0.925287356315192	5.805287666903363	4.27168518846435	0.7358266076571639
1	2	smote	0.8	100	5	0.3	1	0.784276412325752	0.20094414182965145	0.2659574467802173	0.9310344827519323	4.891303627865274	3.856382418763705	0.7884160672179986
1	3	smote	0.8	100	5	0.3	1	0.7987887776541835	0.2183708500057123	0.3870967741519251	0.9137931034417113	6.6947360372330875	4.490322058943038	0.670724277555163
1	1	smote	0.8	100	5	0.3	3	0.7895802763511861	0.23415491992612977	0.36170212762109555	0.9137931034417113	6.006665948133092	4.1957441933788795	0.6985146451529042
1	2	smote	0.8	100	5	0.3	3	0.7950217045732453	0.190671777310283	0.34042553187867813	0.9216954022922292	6.075169372331607	4.347452108426758	0.7156100153313985
1	3	smote	0.8	100	5	0.3	3	0.8234612532443456	0.25280624168880084	0.50537634403168	0.8951149425223053	8.719772780563304	4.818382217651291	0.552581156838618
1	1	smote	0.8	100	10	0.1	1	0.8210519075568598	0.2608308948061111	0.39361702123472164	0.9188218390738591	7.347150125130459	4.848803770078162	0.6599570736987715
1	2	smote	0.8	100	10	0.1	1	0.8286790780141844	0.21693994490144256	0.34042553187867813	0.9317528735565248	7.046518466322631	4.988129167304056	0.7078856204916791
1	3	smote	0.8	100	10	0.1	1	0.8446421950315164	0.2621705535094851	0.4731182795190196	0.908045977004971	8.8673459167794	5.145160729868111	0.5802368250299816
1	1	smote	0.8	100	10	0.1	3	0.8281823184152605	0.29236367650309936	0.4468085105907651	0.9188218390738591	9.141932106880887	5.504047522791428	0.6020661023318427
1	2	smote	0.8	100	10	0.1	3	0.8357407067742725	0.21950796434722647	0.37234042549230423	0.9224137930968218	7.052729758743576	4.799053754057339	0.6804533631223351
1	3	smote	0.8	100	10	0.1	3	0.8453219626745766	0.28563259616192765	0.559139784886114	0.8922413793039351	10.501462341999181	5.188816721912304	0.4941041969122443
1	1	smote	0.8	100	10	0.3	1	0.8005701271704574	0.23035418470949898	0.2978723403938434	0.9410919540162278	6.77753024047281	5.056563748698486	0.7460776273231988
1	2	smote	0.8	100	10	0.3	1	0.7999128760088041	0.21103948766819383	0.21276595742417384	0.9511494252805234	5.262320057706886	4.35544341272428	0.8276659937706281
1	3	smote	0.8	100	10	0.3	1	0.8352258682486713	0.2938037126836859	0.40860215049369875	0.93318965516571	9.650438386588393	6.115850626855015	0.6337381044627026
1	1	smote	0.8	100	10	0.3	3	0.8005548422597211	0.22277117451349607	0.3191489361362608	0.9382183907978577	7.118458125967801	5.165758687742428	0.7256850465571191
1	2	smote	0.8	100	10	0.3	3	0.8121560895084372	0.2096681752306746	0.25531914890900864	0.9410919540162278	5.477350974094078	4.334197498884417	0.7912944532147236
1	3	smote	0.8	100	10	0.3	3	0.8322441601779755	0.2635167460074883	0.40860215049369875	0.9231321839014144	8.297365063866145	5.315645976115579	0.6406426440474238
1	1	smote	0.8	300	5	0.1	1	0.7939059060895084	0.23267836732723415	0.25531914890900864	0.9547413793034861	7.2326514439982805	5.64133613809653	0.7799817410600156
1	2	smote	0.8	300	5	0.1	1	0.7820601002690144	0.20214260894546954	0.21276595742417384	0.9597701149356339	6.447874831667317	5.2887524832902875	0.820231868155535
1	3	smote	0.8	300	5	0.1	1	0.8185097639352367	0.298658189214352	0.3870967741519251	0.9418103448208204	10.222220413918818	6.65232860440017	0.6507713816383764
1	1	smote	0.8	300	5	0.1	3	0.7867525678650037	0.23227511790511887	0.276595744651426	0.943965517234598	6.441175303497962	4.936169330727082	0.7663460523477259
1	2	smote	0.8	300	5	0.1	3	0.773179567131328	0.19885562313114566	0.25531914890900864	0.9482758620621533	6.2857130549489595	4.9361692572646705	0.7852997983293435
1	3	smote	0.8	300	5	0.1	3	0.8212211098751699	0.26330947060591875	0.4193548386645855	0.9410919540162278	11.537938352822897	7.118802881224056	0.6169908824398399
1	1	smote	0.8	300	5	0.3	1	0.769786316947909	0.20660544994089092	0.18085106381054777	0.9583333333264489	5.077920851265837	4.340424489034114	0.8547640984149868
1	2	smote	0.8	300	5	0.3	1	0.7614254707752507	0.17546160870499838	0.138297872325713	0.9669540229815593	4.696187515726715	4.18501260829457	0.8911510767655285
1	3	smote	0.8	300	5	0.3	1	0.8072935978247435	0.2667340952485848	0.3225806451266042	0.9576149425218563	10.75867377030952	7.610714440715384	0.7074026497700646
1	1	smote	0.8	300	5	0.3	3	0.7652008437270726	0.19054621674338615	0.24468085103779993	0.9576149425218563	7.318928786941585	5.772807868336465	0.7887503708803679
1	2	smote	0.8	300	5	0.3	3	0.7512686475910979	0.18092185785051002	0.1489361701969217	0.9619252873494115	4.42122524850104	3.911681026903547	0.8847504397152124
1	3	smote	0.8	300	5	0.3	3	0.8000324434556916	0.2581533630763735	0.31182795695571747	0.9504310344759309	8.68817756388506	6.290788818185357	0.7240630943655062
1	1	smote	0.8	300	10	0.1	1	0.8105893861579848	0.23961916246923304	0.276595744651426	0.9533045976943011	7.805880657949171	5.9234029853007435	0.758838517625785
1	2	smote	0.8	300	10	0.1	1	0.7890300195646858	0.2041775727052328	0.20212765955296516	0.9583333333264489	5.826665257300796	4.851062664214598	0.8325624335239744
1	3	smote	0.8	300	10	0.1	1	0.8401387343962426	0.2891968154274912	0.39784946232281193	0.9418103448208204	10.693781174093035	6.837115510077952	0.63935433985725
1	1	smote	0.8	300	10	0.1	3	0.8112848495964783	0.24647826214633875	0.3191489361362608	0.9561781609126712	10.227968937538547	7.282872420564818	0.7120545987928877
1	2	smote	0.8	300	10	0.1	3	0.8055912203472732	0.19917795958336948	0.18085106381054777	0.9568965517172637	4.901297556710056	4.195743706323025	0.8560475279787741
1	3	smote	0.8	300	10	0.1	3	0.8420158200469657	0.2791237144972662	0.3763440859810383	0.9403735632116353	9.517032010654972	6.311697346595489	0.6632001704269554
1	1	smote	0.8	300	10	0.3	1	0.7795304475421864	0.21176421633319728	0.3085106382650521	0.9482758620621533	8.179485569812352	5.964537852528143	0.7292069555995465
1	2	smote	0.8	300	10	0.3	1	0.8013267302518954	0.19658540898485397	0.22340425529538255	0.9489942528667458	5.352304554663696	4.3799811600037915	0.8183355527973978
1	3	smote	0.8	300	10	0.3	1	0.8119978989000125	0.2445454111983991	0.3655913978101515	0.9367816091886726	8.539289829141806	5.782990286344687	0.6772214454200082
1	1	smote	0.8	300	10	0.3	3	0.804826974810467	0.2422479190998078	0.3085106382650521	0.9504310344759309	8.554513294258795	6.223865532892632	0.7275534251053806
1	2	smote	0.8	300	10	0.3	3	0.7945707997065298	0.1904263917308401	0.20212765955296516	0.9533045976943011	5.171896319288739	4.328640643104389	0.8369542473698929
1	3	smote	0.8	300	10	0.3	3	0.8141376220491905	0.237860731243468	0.35483870963926467	0.9410919540162278	8.786583836938103	6.023602437958817	0.6855454249204601
1	1	smote	0.8	500	5	0.1	1	0.7807685253118122	0.21320033519266812	0.20212765955296516	0.9633620689585967	6.661174639002281	5.516894612733486	0.8282164700831303
1	2	smote	0.8	500	5	0.1	1	0.7675547199804352	0.19484527020069103	0.138297872325713	0.9647988505677817	4.398839763160304	3.928787419403411	0.8931417343996213
1	3	smote	0.8	500	5	0.1	1	0.8169957360029663	0.2937114572202734	0.3655913978101515	0.9568965517172637	12.79321730738724	8.481718460084155	0.6629855593287193
1	1	smote	0.8	500	5	0.1	3	0.7808755196869651	0.2209686387748385	0.23404255316659123	0.9533045976943011	6.238032838107204	5.012110218331398	0.803476077479561
1	2	smote	0.8	500	5	0.1	3	0.7652008437270726	0.193544930457978	0.20212765955296516	0.961206896544819	6.277035406640896	5.210400546645729	0.8300734576648943
1	3	smote	0.8	500	5	0.1	3	0.8161228525522186	0.26004130779764134	0.34408602146837786	0.9482758620621533	9.617484438882794	6.652328461395673	0.6916910973441189
1	1	smote	0.8	500	5	0.3	1	0.7674630105160186	0.19741947344475821	0.19148936168175645	0.9597701149356339	5.650374525372968	4.759877234961259	0.8424002970216077
1	2	smote	0.8	500	5	0.3	1	0.7611961971142089	0.17798433512559106	0.138297872325713	0.9719827586137071	5.567899239620263	4.93616844917819	0.8865405390913378
1	3	smote	0.8	500	5	0.3	1	0.810298479792362	0.25809999987393556	0.30107526878483065	0.9590517241310413	10.089066325490592	7.352573188248262	0.728766453718409
1	1	smote	0.8	500	5	0.3	3	0.7640926876987039	0.1950253442996816	0.22340425529538255	0.9604885057402265	6.993024366147665	5.654157174745417	0.8085424572787452
1	2	smote	0.8	500	5	0.3	3	0.7488994864269992	0.18012435146477868	0.138297872325713	0.9640804597631891	4.307653116830731	3.850211692906537	0.8938072647462201
1	3	smote	0.8	500	5	0.3	3	0.7999165739710791	0.24234186158373644	0.30107526878483065	0.9511494252805234	8.387328571322687	6.1631865926221465	0.7348211598412344
1	1	smote	0.8	500	10	0.1	1	0.8094277329420395	0.24010661455983662	0.276595744651426	0.9576149425218563	8.638582182259059	6.525782807684699	0.7554228904253281
1	2	smote	0.8	500	10	0.1	1	0.7883345561261922	0.20289985035783795	0.20212765955296516	0.9597701149356339	6.0438080098761775	5.024314859125774	0.8313160825885713
1	3	smote	0.8	500	10	0.1	1	0.8402623285131627	0.29157069529016055	0.39784946232281193	0.9418103448208204	10.693781174093035	6.837115510077952	0.63935433985725
1	1	smote	0.8	500	10	0.1	3	0.8091143922719493	0.237899286095757	0.2659574467802173	0.9561781609126712	7.90567648159464	6.069060350470682	0.76768386431489
1	2	smote	0.8	500	10	0.1	3	0.8041085840058694	0.19922437397096657	0.1595744680681304	0.9583333333264489	4.367087553960106	3.82978631385363	0.8769657633059994
1	3	smote	0.8	500	10	0.1	3	0.842741935483871	0.2774912860781572	0.33333333329749104	0.943965517234598	8.423075387407849	5.9487168857412165	0.706240479623814
1	1	smote	0.8	500	10	0.3	1	0.7796145145512351	0.21205936697777356	0.3085106382650521	0.9482758620621533	8.179485569812352	5.964537852528143	0.7292069555995465
1	2	smote	0.8	500	10	0.3	1	0.8007611885546588	0.19549588492708517	0.22340425529538255	0.9497126436713383	5.432875621208168	4.442552306980762	0.8177165395264592
1	3	smote	0.8	500	10	0.3	1	0.8114340007415647	0.24125156825649377	0.3655913978101515	0.9367816091886726	8.539289829141806	5.782990286344687	0.6772214454200082
1	1	smote	0.8	500	10	0.3	3	0.8047658351675225	0.2414300930693894	0.3191489361362608	0.9504310344759309	8.98776989233947	6.438481585750998	0.7163602954900968
1	2	smote	0.8	500	10	0.3	3	0.7941198948398142	0.18885292243764404	0.20212765955296516	0.9533045976943011	5.171896319288739	4.328640643104389	0.8369542473698929
1	3	smote	0.8	500	10	0.3	3	0.8140758249907306	0.24061305622312382	0.3655913978101515	0.9418103448208204	9.327054224393473	6.282754793044604	0.6736054652006294
1	1	smote	1.0	100	5	0.1	1	0.8231535827830765	0.2783734521860654	0.5212765956892259	0.8635057471202335	6.888654419702406	3.8190366737128154	0.5543951506557439
1	2	smote	1.0	100	5	0.1	1	0.8289465639520666	0.22551113004638174	0.5319148935604346	0.862787356315641	7.145406377431189	3.8765731824124616	0.5425266116707621
1	3	smote	1.0	100	5	0.1	1	0.832020145841058	0.27888597422606054	0.6021505375696613	0.8369252873503095	7.767590830573871	3.6924823650515894	0.4753703391329226
1	1	smote	1.0	100	5	0.1	3	0.8217932257275617	0.286827863154515	0.5106382978180173	0.8512931034421604	5.973534534613473	3.433857307894467	0.5748451320171892
1	2	smote	1.0	100	5	0.1	3	0.8421527268280753	0.2454522070056158	0.5957446807876868	0.8563218390743081	8.783157197196036	4.146382689516536	0.47208338739612554
1	3	smote	1.0	100	5	0.1	3	0.8301894079841798	0.2734081530055895	0.6451612902532085	0.8239942528676438	8.512058788289774	3.6655692448062807	0.4306325004155865
1	1	smote	1.0	100	5	0.3	1	0.7811965028124237	0.21824911161040655	0.34042553187867813	0.9137931034417113	5.4709670900396095	3.9489357114154156	0.7217984666541203
1	2	smote	1.0	100	5	0.3	1	0.7829389826363414	0.21326135202548865	0.37234042549230423	0.9310344827519323	8.008473380074772	5.398935386269186	0.6741528690870224
1	3	smote	1.0	100	5	0.3	1	0.8174437646768012	0.287157536479597	0.4838709676899064	0.9044540229820083	8.874529086453805	5.064273056269663	0.5706525854148748
1	1	smote	1.0	100	5	0.3	3	0.7858431156762044	0.223020944737785	0.34042553187867813	0.9073275862003785	5.053262755519821	3.6734285985090245	0.7269419236044687
1	2	smote	1.0	100	5	0.3	3	0.794983492296405	0.20562828776708525	0.37234042549230423	0.9202586206830442	6.846082485211732	4.669349614819562	0.6820469307001529
1	3	smote	1.0	100	5	0.3	3	0.8137204919045853	0.26319948841833163	0.5483870967152272	0.8936781609131202	10.20656265571037	5.157802478276301	0.5053417639409665
1	1	smote	1.0	100	10	0.1	1	0.8209601980924432	0.2681497573450408	0.414893616977139	0.9137931034417113	7.516362727339911	4.812765398287538	0.6403050913998637
1	2	smote	1.0	100	10	0.1	1	0.8176280875519687	0.21052939072989152	0.32978723400746945	0.9216954022922292	5.7919025477386965	4.211594230038422	0.7271521123510111
1	3	smote	1.0	100	10	0.1	1	0.8403318502039303	0.2743486157310903	0.5376344085443404	0.898706896545268	10.31667380604906	5.307709381295798	0.5144787339323403
1	1	smote	1.0	100	10	0.1	3	0.8230236610418195	0.2680103699626682	0.47872340420439113	0.9015804597636381	8.412780261551116	4.864108838688057	0.5781808870951572
1	2	smote	1.0	100	10	0.1	3	0.8318583394472976	0.219181051384539	0.4042553191059303	0.9051724137866008	6.477272015710582	4.263055642538886	0.6581560211499765
1	3	smote	1.0	100	10	0.1	3	0.8502580027190707	0.2891208789720314	0.5913978493987745	0.8764367816028992	10.266216933040425	4.786196161030789	0.46620835012407513
1	1	smote	1.0	100	10	0.3	1	0.8018540596722916	0.21818738456592246	0.2978723403938434	0.9353448275794876	6.137372770371584	4.607091485049167	0.7506618216048989
1	2	smote	1.0	100	10	0.3	1	0.784910736121301	0.21323274583360477	0.2978723403938434	0.9461206896483756	7.449695563265782	5.528509610920934	0.7421121426337054
1	3	smote	1.0	100	10	0.3	1	0.8241101223581757	0.2592979810311318	0.3870967741519251	0.9288793103381546	8.248802629429099	5.4428144828782345	0.6598308439302427
1	1	smote	1.0	100	10	0.3	3	0.8007076913670824	0.22751871414812458	0.3191489361362608	0.9288793103381546	6.122158210906552	4.487426834293039	0.7329811838376145
1	2	smote	1.0	100	10	0.3	3	0.7970698826118856	0.19223706999004234	0.24468085103779993	0.9389367816024502	4.981109364667998	4.007008103875783	0.8044408907154693
1	3	smote	1.0	100	10	0.3	3	0.8292161043134345	0.27989566565982793	0.45161290317724595	0.9109195402233412	8.421251376796139	5.069718472629557	0.6020148504753238
1	1	smote	1.0	300	5	0.1	1	0.7736457569087796	0.22446842536119843	0.24468085103779993	0.9389367816024502	4.981109364667998	4.007008103875783	0.8044408907154693
1	2	smote	1.0	300	5	0.1	1	0.7776427610662754	0.20727927284992684	0.22340425529538255	0.9432471264300055	4.78116786747384	3.9364388422634695	0.8233216033327925
1	3	smote	1.0	300	5	0.1	1	0.8074171919416635	0.2842876224465258	0.3870967741519251	0.9432471264300055	10.497000095638095	6.820741957093878	0.6497801076479132
1	1	smote	1.0	300	5	0.1	3	0.7750596111518708	0.22473917726884365	0.3085106382650521	0.9382183907978577	6.775311940835348	4.993566731484346	0.7370238754078023
1	2	smote	1.0	300	5	0.1	3	0.7964661286378089	0.19856314706904268	0.24468085103779993	0.9475574712575607	5.853172708150166	4.66569424183485	0.7971222473593585
1	3	smote	1.0	300	5	0.1	3	0.8165322580645161	0.27100994218131386	0.3763440859810383	0.9231321839014144	7.247018040375835	4.895989714843297	0.6755867882618389
1	1	smote	1.0	300	5	0.3	1	0.7460182807532405	0.19699895718787197	0.21276595742417384	0.9568965517172637	5.999998595961191	4.936169066262383	0.8226950268930237
1	2	smote	1.0	300	5	0.3	1	0.7412035338713621	0.17516857345699022	0.18085106381054777	0.9633620689585967	5.805193210813974	4.9361688640246975	0.8503022426157356
1	3	smote	1.0	300	5	0.3	1	0.7987424298603387	0.241382143421601	0.30107526878483065	0.9482758620621533	7.897434344419243	5.820787403721214	0.7370478906051502
1	1	smote	1.0	300	5	0.3	3	0.7494191733920275	0.1941210410420968	0.24468085103779993	0.9554597701080787	6.949112461611791	5.493478518111441	0.7905295070366652
1	2	smote	1.0	300	5	0.3	3	0.7514367816091954	0.1908845585604311	0.18085106381054777	0.9583333333264489	5.077920851265837	4.340424489034114	0.8547640984149868
1	3	smote	1.0	300	5	0.3	3	0.7897973056482511	0.2681265099987599	0.31182795695571747	0.9525862068897085	9.103691228517578	6.576733704114807	0.722424942585496
1	1	smote	1.0	300	10	0.1	1	0.798881144534116	0.22876601023989224	0.2659574467802173	0.9482758620621533	6.642510775427444	5.141842976317364	0.7740812297833841
1	2	smote	1.0	300	10	0.1	1	0.7885409024211297	0.20249772073466213	0.21276595742417384	0.9561781609126712	5.897207326653898	4.8552482803765455	0.8233131298368922
1	3	smote	1.0	300	10	0.1	1	0.8187724014336918	0.23507615169959004	0.35483870963926467	0.9403735632116353	8.674094894120815	5.951028926790032	0.6860691418170455
1	1	smote	1.0	300	10	0.1	3	0.8080444485204207	0.24105675049610661	0.3085106382650521	0.9403735632116353	7.0363287322622785	5.174057064981005	0.7353347450772365
1	2	smote	1.0	300	10	0.1	3	0.7937683418928833	0.20774012993692084	0.21276595742417384	0.9583333333264489	6.216214711605145	5.1063817518048396	0.8214616010784683
1	3	smote	1.0	300	10	0.1	3	0.8282968730688419	0.2730443816991327	0.44086021500635914	0.9367816091886726	11.683564510838506	6.9736059335333	0.5968731383498966
1	1	smote	1.0	300	10	0.3	1	0.7932104426510148	0.23996939473140508	0.2872340425226347	0.9382183907978577	6.1197490792777	4.6491828189681845	0.7597015331091689
1	2	smote	1.0	300	10	0.3	1	0.7854380655416973	0.19719097965766266	0.2872340425226347	0.9389367816024502	6.19648711544558	4.703879078462876	0.7591202771604175
1	3	smote	1.0	300	10	0.3	1	0.8207035595105673	0.2569197445010441	0.3763440859810383	0.9303160919473398	8.05634434664474	5.400730850074111	0.6703699019220711
1	1	smote	1.0	300	10	0.3	3	0.797375580826608	0.22036363285946045	0.2659574467802173	0.9432471264300055	6.02182978048768	4.6862367169803205	0.7782080908275866
1	2	smote	1.0	300	10	0.3	3	0.8090761799951088	0.20580457028614196	0.21276595742417384	0.9497126436713383	5.104246079980336	4.231002197124535	0.8289181359567941
1	3	smote	1.0	300	10	0.3	3	0.8245736002966259	0.2466976993116976	0.3763440859810383	0.9310344827519323	8.146550506517876	5.456988454932506	0.6698526412008351
1	1	smote	1.0	500	5	0.1	1	0.7671955245781363	0.21765109836124796	0.22340425529538255	0.9511494252805234	5.601126964594444	4.573215583360494	0.8164813181806446
1	2	smote	1.0	500	5	0.1	1	0.7704741379310344	0.20373050231201772	0.18085106381054777	0.9583333333264489	5.077920851265837	4.340424489034114	0.8547640984149868
1	3	smote	1.0	500	5	0.1	1	0.805146150043258	0.29130414668520255	0.3655913978101515	0.9497126436713383	10.883290762260998	7.2700446354809385	0.6680005786354349
1	1	smote	1.0	500	5	0.1	3	0.7691749205184641	0.21717034591126666	0.25531914890900864	0.951867816085116	6.7803823691922345	5.304540020770912	0.7823364028950822
1	2	smote	1.0	500	5	0.1	3	0.78251100513573	0.1882987720267505	0.20212765955296516	0.9568965517172637	5.623998684869233	4.6893606129492635	0.8338125272549405
1	3	smote	1.0	500	5	0.1	3	0.8100435669262144	0.27536108930376385	0.3655913978101515	0.9432471264300055	9.577771278757261	6.44181184836644	0.6725794096666471
1	1	smote	1.0	500	5	0.3	1	0.7472792858889704	0.2037580450386651	0.22340425529538255	0.9568965517172637	6.3862998743519865	5.182977519575502	0.8115775265311067
1	2	smote	1.0	500	5	0.3	1	0.7444821472242601	0.17532205419942884	0.17021276593933907	0.9626436781540041	5.285994632100431	4.556463590725478	0.861987923747661
1	3	smote	1.0	500	5	0.3	1	0.7968885181065382	0.25218847202301764	0.31182795695571747	0.9525862068897085	9.103691228517578	6.576733704114807	0.722424942585496
1	1	smote	1.0	500	5	0.3	3	0.7481810956224016	0.19882395856204166	0.23404255316659123	0.9576149425218563	6.90348234736605	5.521816221887053	0.7998595310320478
1	2	smote	1.0	500	5	0.3	3	0.7500382122768403	0.19218822754906079	0.17021276593933907	0.9604885057402265	4.986478917098781	4.307929275996508	0.8639220776327168
1	3	smote	1.0	500	5	0.3	3	0.7864988876529476	0.2709439003522497	0.31182795695571747	0.9554597701080787	9.720259878110033	7.001039009048461	0.7202522360139938
1	1	smote	1.0	500	10	0.1	1	0.7987512227928589	0.22845310959474927	0.276595744651426	0.9489942528667458	7.113917391821821	5.422833817147551	0.762285172476487
1	2	smote	1.0	500	10	0.1	1	0.7892516507703595	0.20699217502691764	0.20212765955296516	0.9568965517172637	5.623998684869233	4.6893606129492635	0.8338125272549405
1	3	smote	1.0	500	10	0.1	1	0.817590532690644	0.23907942217563086	0.35483870963926467	0.9410919540162278	8.786583836938103	6.023602437958817	0.6855454249204601
1	1	smote	1.0	500	10	0.1	3	0.8064166055270237	0.24028816255946486	0.276595744651426	0.9461206896483756	6.714116382188832	5.133616067283723	0.7646003893767741
1	2	smote	1.0	500	10	0.1	3	0.7906655050134507	0.20524885854301422	0.20212765955296516	0.9547413793034861	5.344125793795139	4.466057775993086	0.8356947225563435
1	3	smote	1.0	500	10	0.1	3	0.8265820046965764	0.2758015350469142	0.4301075268354723	0.9382183907978577	11.461165253455162	6.961739306770361	0.607419842416108
1	1	smote	1.0	500	10	0.3	1	0.7917583761310834	0.2388861853278062	0.2978723403938434	0.9360632183840801	6.211098772127082	4.658856549812785	0.7500857189083636
1	2	smote	1.0	500	10	0.3	1	0.7850712276840304	0.19727268386038635	0.276595744651426	0.9389367816024502	5.879237776264155	4.529661334816103	0.7704504305491805
1	3	smote	1.0	500	10	0.3	1	0.8213138054628599	0.25808897198538433	0.39784946232281193	0.9310344827519323	8.919641519162568	5.768816366642935	0.6467542742668577
1	1	smote	1.0	500	10	0.3	3	0.7985525189532894	0.22098099173106786	0.2659574467802173	0.9418103448208204	5.864196508542128	4.570527188312083	0.7793952885126586
1	2	smote	1.0	500	10	0.3	3	0.8091449620934213	0.20517534489211117	0.21276595742417384	0.9489942528667458	5.028548681540464	4.17141062857504	0.82954562886158
1	3	smote	1.0	500	10	0.3	3	0.824851687059696	0.24948251086820256	0.3763440859810383	0.9310344827519323	8.146550506517876	5.456988454932506	0.6698526412008351
1	1	class_weight		100	5	0.1	1	0.8391186720469552	0.28632018249915697	0.6063829786588955	0.8512931034421604	8.819035744736857	4.077705553124679	0.46237543229914563
1	2	class_weight		100	5	0.1	1	0.8538991807287846	0.227063424559698	0.7234042552421911	0.8369252873503095	13.422567546198096	4.436029345861125	0.33049036232206874
1	3	class_weight		100	5	0.1	1	0.8636293412433568	0.3086992792393679	0.731182795620303	0.8067528735574229	11.355240843089378	3.783666910053138	0.3332088547292601
1	1	class_weight		100	5	0.1	3	0.8461191611640987	0.3011706516924817	0.6702127658861476	0.8311781609135692	10.005627274620581	3.9699409141231627	0.3967708075771224
1	2	class_weight		100	5	0.1	3	0.8543271582293959	0.22727195124816466	0.7340425531133998	0.8211206896492736	12.669396639657077	4.103562958950047	0.32389567940523106
1	3	class_weight		100	5	0.1	3	0.8629341243356816	0.3060546078515165	0.7526881719620766	0.7945402298793496	11.769534004655075	3.663433162052845	0.3112640689859554
1	1	class_weight		100	5	0.3	1	0.8040703717290292	0.2505773019111723	0.37234042549230423	0.9166666666600815	6.5254229199800315	4.468084569384423	0.6847195283618286
1	2	class_weight		100	5	0.3	1	0.7969323184152605	0.18576205310095958	0.2659574467802173	0.9303160919473398	4.837142579362782	3.8166259046919975	0.7890248827073757
1	3	class_weight		100	5	0.3	1	0.8341753182548511	0.25554072320467097	0.5161290322025668	0.9123563218325262	11.103823778644529	5.888946973754947	0.5303530549577568
1	1	class_weight		100	5	0.3	3	0.8156716189777453	0.26227944958222016	0.5106382978180173	0.8958333333268979	8.973912115309	4.9021271881459	0.5462642195976066
1	2	class_weight		100	5	0.3	3	0.8141966250917094	0.19533862729303825	0.36170212762109555	0.9123563218325262	5.898906409642146	4.126961509537775	0.69961466820408
1	3	class_weight		100	5	0.3	3	0.8473071931776047	0.2627862878277163	0.559139784886114	0.8886494252809725	10.121792860850034	5.0214355523771985	0.49610138442781443
1	1	class_weight		100	10	0.1	1	0.8337689532893128	0.30207950691095226	0.4042553191059303	0.9353448275794876	9.816665096338582	6.252481301138155	0.6369251819850259
1	2	class_weight		100	10	0.1	1	0.8338606627537296	0.2199175552806226	0.3085106382650521	0.9353448275794876	6.454357956074904	4.771630466658065	0.7392881576429118
1	3	class_weight		100	10	0.1	1	0.8572101717958226	0.3167726170749949	0.4731182795190196	0.925287356315192	11.120877553941781	6.33250535464815	0.5694249588419239
1	1	class_weight		100	10	0.1	3	0.8368870750794815	0.3011310230273614	0.5106382978180173	0.9008620689590456	9.482040559405037	5.150785788531458	0.5432148978314689
1	2	class_weight		100	10	0.1	3	0.845500122279286	0.21980692200570173	0.4574468084619738	0.9116379310279337	8.69870771419778	5.176958416817979	0.5951410830118156
1	3	class_weight		100	10	0.1	3	0.8663484118155976	0.31435061471285086	0.5806451612278877	0.8929597701085277	11.550850633275841	5.4245502608794745	0.46962343446324667
1	1	class_weight		100	10	0.3	1	0.8058510638297871	0.25266797590496975	0.19148936168175645	0.9741379310274847	8.921049162547945	7.404252453380104	0.8299755140072426
1	2	class_weight		100	10	0.3	1	0.8173071044265102	0.20643961819566167	0.1595744680681304	0.9619252873494115	4.796989419017896	4.191086814539514	0.8736910592201547
1	3	class_weight		100	10	0.3	1	0.8402855024100853	0.2774539174855527	0.30107526878483065	0.9561781609126712	9.399241201420201	6.870437351578737	0.7309565857878206
1	1	class_weight		100	10	0.3	3	0.8099932746392762	0.2321805094803906	0.25531914890900864	0.9475574712575607	6.194910740919472	4.868550513218975	0.7858951734544699
1	2	class_weight		100	10	0.3	3	0.8268448887258497	0.22098203800746016	0.24468085103779993	0.9475574712575607	5.853172708150166	4.66569424183485	0.7971222473593585
1	3	class_weight		100	10	0.3	3	0.8553562600420219	0.2735723728060477	0.3870967741519251	0.9410919540162278	10.089857029797448	6.571202659591437	0.65126815368015
1	1	class_weight		300	5	0.1	1	0.7952051235020787	0.2385490758830856	0.25531914890900864	0.9626436781540041	8.835162444667267	6.834695386088218	0.7735789059387226
1	2	class_weight		300	5	0.1	1	0.7955031792614331	0.1949863134945014	0.19148936168175645	0.9504310344759309	4.541189008356062	3.863088951450599	0.8506778508735029
1	3	class_weight		300	5	0.1	1	0.8328312322333457	0.31987823607027455	0.33333333329749104	0.943965517234598	8.423075387407849	5.9487168857412165	0.706240479623814
1	1	class_weight		300	5	0.1	3	0.7985372340425533	0.25336596303434905	0.25531914890900864	0.9561781609126712	7.481028717705181	5.826297936451855	0.7788097174192903
1	2	class_weight		300	5	0.1	3	0.7808908045977013	0.18636047677471904	0.20212765955296516	0.9489942528667458	4.713426298263347	3.962840097146288	0.840755704925762
1	3	class_weight		300	5	0.1	3	0.8285517859349895	0.27594796367472124	0.3870967741519251	0.9389367816024502	9.711453469775284	6.339277897849528	0.6527630308341146
1	1	class_weight		300	5	0.3	1	0.7658122401565175	0.19400644803552758	0.19148936168175645	0.9633620689585967	6.227552468211572	5.226531738379092	0.839259356349433
1	2	class_weight		300	5	0.3	1	0.7243824896062607	0.14279519412787098	0.08510638296966953	0.9655172413723743	2.604650406085592	2.4680843898794973	0.947568379259834
1	3	class_weight		300	5	0.3	1	0.8137900135953529	0.2423243712163241	0.21505376341773616	0.9655172413723743	7.671230634499072	6.236557329258263	0.812980022331606
1	1	class_weight		300	5	0.3	3	0.790199315235999	0.22799831685677888	0.18085106381054777	0.9676724137861519	6.6086559522789425	5.5943245088255855	0.846514704825853
1	2	class_weight		300	5	0.3	3	0.7587888236732698	0.19025719255414503	0.1489361701969217	0.9662356321769667	5.007977233471912	4.411044414250125	0.8808035976458063
1	3	class_weight		300	5	0.3	3	0.8399069954270177	0.2553671944675904	0.29032258061394384	0.9640804597631891	10.979996904039373	8.082578392543931	0.7361184482456916
1	1	class_weight		300	10	0.1	1	0.8109485815602838	0.27456088117088023	0.1595744680681304	0.9870689655101504	14.493659644368378	12.340415980579996	0.8514354647784461
1	2	class_weight		300	10	0.1	1	0.8188814502323306	0.20321658734499545	0.11702127658329561	0.979885057464225	6.456106936454081	5.817626284485152	0.9011043771711944
1	3	class_weight		300	10	0.1	1	0.8389027932270424	0.33271641892416975	0.15053763439241533	0.987787356314743	14.333569765401023	12.326365609969201	0.8599648007007581
1	1	class_weight		300	10	0.1	3	0.8083119344583028	0.24939063227648628	0.12765957445450432	0.979885057464225	7.128916305796645	6.34650140125653	0.8902476979294759
1	2	class_weight		300	10	0.1	3	0.8209754830031792	0.2112501310535535	0.08510638296966953	0.9791666666596325	4.372090920494935	4.085104420314717	0.9343594291335917
1	3	class_weight		300	10	0.1	3	0.8516947843282658	0.2998228429818657	0.22580645158862298	0.9784482758550399	13.241660484264514	10.47741448877459	0.7912462616609623
1	1	class_weight		300	10	0.3	1	0.7838331499144046	0.23043617884430223	0.10638297871208692	0.9791666666596325	5.5952354027635485	5.106380525393396	0.9126301400865
1	2	class_weight		300	10	0.3	1	0.7859730374174615	0.18223470613853232	0.12765957445450432	0.9755747126366698	5.8450478142910605	5.226531024599126	0.8941810455972408
1	3	class_weight		300	10	0.3	1	0.8065520331232233	0.22676159900295886	0.19354838707596256	0.9712643678091145	8.111997159737081	6.735481524660451	0.8303111195565043
1	1	class_weight		300	10	0.3	3	0.811865676204451	0.2783127375177018	0.21276595742417384	0.9806034482688176	13.663656581523085	10.969261479065446	0.8028056967753604
1	2	class_weight		300	10	0.3	3	0.7924691244803129	0.19496109018842278	0.09574468084087823	0.9770114942458549	4.499998038003339	4.164891803578672	0.9255319054375999
1	3	class_weight		300	10	0.3	3	0.8289766407119021	0.27798610427604015	0.2688172042721702	0.9669540229815593	10.757669343974355	8.134639892043829	0.7561712044090251
1	1	class_weight		500	5	0.1	1	0.7952509782342871	0.23980722588810544	0.19148936168175645	0.9691091953953369	7.430230137722286	6.1989094212119085	0.83428228089983
1	2	class_weight		500	5	0.1	1	0.7818155416972364	0.18370615685864447	0.138297872325713	0.9647988505677817	4.398839763160304	3.928787419403411	0.8931417343996213
1	3	class_weight		500	5	0.1	1	0.8331556667902608	0.3067046722714869	0.2688172042721702	0.9583333333264489	8.455880298235783	6.45161135307938	0.7629733441078425
1	1	class_weight		500	5	0.1	3	0.7927824651504034	0.2292466068557904	0.19148936168175645	0.9633620689585967	6.227552468211572	5.226531738379092	0.839259356349433
1	2	class_weight		500	5	0.1	3	0.7700996576179995	0.1812632475538541	0.18085106381054777	0.9647988505677817	6.051151199110714	5.137645086912153	0.8490359697433567
1	3	class_weight		500	5	0.1	3	0.8262575701396614	0.27904997617542227	0.3225806451266042	0.9561781609126712	10.390317650067828	7.361182876691503	0.7084656139208864
1	1	class_weight		500	5	0.3	1	0.7659956590853509	0.19578164576998455	0.18085106381054777	0.9647988505677817	6.051151199110714	5.137645086912153	0.8490359697433567
1	2	class_weight		500	5	0.3	1	0.7244589141599413	0.14340809464076648	0.08510638296966953	0.9655172413723743	2.604650406085592	2.4680843898794973	0.947568379259834
1	3	class_weight		500	5	0.3	1	0.8136895933753553	0.24196527030072656	0.21505376341773616	0.9662356321769667	7.840277461640256	6.3692499990635545	0.8123755762246041
1	1	class_weight		500	5	0.3	3	0.793592565419418	0.22664298388243584	0.18085106381054777	0.9691091953953369	6.926303996715714	5.854525564477914	0.845259679331278
1	2	class_weight		500	5	0.3	3	0.7610280630961115	0.1896840798944016	0.138297872325713	0.9698275861999295	5.1587284422468445	4.583585105462749	0.8885106291578936
1	3	class_weight		500	5	0.3	3	0.8362609689778766	0.2521257618798508	0.279569892443057	0.9655172413723743	10.865668453777868	8.107524528035743	0.7461597465326825
1	1	class_weight		500	10	0.1	1	0.8105511738811446	0.2701639934614943	0.1595744680681304	0.987787356314743	15.357396175295149	13.066322208150991	0.8508162389921488
1	2	class_weight		500	10	0.1	1	0.820944913181707	0.20265193628257103	0.11702127658329561	0.9806034482688176	6.700130405147816	6.033093813485995	0.9004442274510611
1	3	class_weight		500	10	0.1	1	0.8385011123470524	0.3310363817106864	0.1397849462215285	0.9870689655101504	12.404157049009767	10.810027475449107	0.8714842377999809
1	1	class_weight		500	10	0.1	3	0.8099703472731719	0.2520163571072568	0.12765957445450432	0.9820402298780027	8.001946751252337	7.1080811450550785	0.8882939722040973
1	2	class_weight		500	10	0.1	3	0.821197114208853	0.20835460298374056	0.09574468084087823	0.9791666666596325	4.976468194165241	4.595742472854056	0.923494784610046
1	3	class_weight		500	10	0.1	3	0.8502116549252255	0.29793988602699817	0.22580645158862298	0.9770114942458549	12.3958279059958	9.822576368285418	0.7924098590926716
1	1	class_weight		500	10	0.3	1	0.7839630716556616	0.231301184335978	0.10638297871208692	0.9791666666596325	5.5952354027635485	5.106380525393396	0.9126301400865
1	2	class_weight		500	10	0.3	1	0.7860571044265101	0.18157837103777896	0.12765957445450432	0.9741379310274847	5.512192983397536	4.936168302253403	0.8954998966834031
1	3	class_weight		500	10	0.3	1	0.8065520331232233	0.22676159900295886	0.19354838707596256	0.9712643678091145	8.111997159737081	6.735481524660451	0.8303111195565043
1	1	class_weight		500	10	0.3	3	0.8120185253118122	0.2784700659290527	0.21276595742417384	0.9813218390734101	14.199576557663642	11.391155925299085	0.8022179912932268
1	2	class_weight		500	10	0.3	3	0.7922474932746393	0.19433450517384024	0.09574468084087823	0.9777298850504474	4.6485747579701036	4.2992430917098154	0.9248518673068347
1	3	class_weight		500	10	0.3	3	0.8291697565195897	0.27924630048756816	0.279569892443057	0.9669540229815593	11.35496083364228	8.460025487725582	0.7450510396399393
2	1	none		100	5	0.1	1	0.8706821357169875	0.30781425923475125	0.10752688170886808	0.9892318736468828	11.068262794135439	9.98565380143435	0.9021879834695158
2	2	none		100	5	0.1	1	0.8683892761066275	0.33636341360058075	0.07446808509846085	0.9942528735560758	13.91951598139737	12.95742424511045	0.9308818010074589
2	3	none		100	5	0.1	1	0.8791481275491286	0.30659518807781	0.05376344085443404	0.9928160919468908	7.852261784882693	7.483860541973362	0.953083413222264
2	1	none		100	5	0.1	3	0.8720870095485106	0.3245444474770699	0.07526881719620766	0.995692749454446	18.815847741569687	17.474869792564647	0.9287314525722427
2	2	none		100	5	0.1	3	0.8703075324040107	0.3512273001611872	0.04255319148483477	0.997126436774446	15.42216850686024	14.808459066370602	0.960206011596986
2	3	none		100	5	0.1	3	0.8738335805215672	0.30426596235363323	0.032258064512660424	0.997126436774446	11.56662638142667	11.225767356751971	0.9705308074194994
2	1	none		100	5	0.3	1	0.8611490632887943	0.3360725607238487	0.18279569890507574	0.9820531227495906	12.239993150915339	10.185370663701327	0.8321385817556366
2	2	none		100	5	0.3	1	0.8535170579603816	0.3182555902912252	0.12765957445450432	0.9906609195331132	15.523435502155484	13.66937978672989	0.8805640754971727
2	3	none		100	5	0.3	1	0.869013409961686	0.2799811641324288	0.08602150536709446	0.9913793103377057	10.823516837967484	9.978483039298968	0.9219261244238641
2	1	none		100	5	0.3	3	0.8643524843881466	0.3037580626740029	0.1397849462215285	0.9856424981982367	11.15561720849947	9.736014718397154	0.8727454899961167
2	2	none		100	5	0.3	3	0.864537478601125	0.32944705869057456	0.11702127658329561	0.9913793103377057	15.240946144001631	13.57445232608314	0.8906567902948838
2	3	none		100	5	0.3	3	0.8740266963292547	0.30926576211783624	0.05376344085443404	0.9920977011422982	7.133255425815021	6.803510445182733	0.9537735532683288
2	1	none		100	10	0.1	1	0.8630865541223786	0.2935486015160102	0.05376344085443404	0.995692749454446	13.134439173500446	12.48204985183189	0.9503298584435044
2	2	none		100	10	0.1	1	0.8695509293225727	0.31436036545382906	0.04255319148483477	0.9964080459698534	12.328854534757914	11.846775504346713	0.9608983014325739
2	3	none		100	10	0.1	1	0.878815968359906	0.28132975258745296	0.010752688170886808	0.9935344827514833	1.6702872696937094	1.6630798630310606	0.9956849198959391
2	1	none		100	10	0.1	3	0.8683895668820291	0.3009896037642069	0.021505376341773616	0.9971284996339044	7.631841532828287	7.489221211140653	0.9813124529128954
2	2	none		100	10	0.1	3	0.8709342137441917	0.31567519587540205	0.021276595742417383	0.998563218383631	15.108590416354467	14.808407496271027	0.9801316295632445
2	3	none		100	10	0.1	3	0.8740035224323321	0.30138732993348166	0.021505376341773616	0.9978448275790386	10.17577692338977	9.978448289393612	0.9806079931547679
2	1	none		100	10	0.3	1	0.8557688596592795	0.29077102485444184	0.06451612902532085	0.9921033740057997	8.664565816589485	8.170077622003232	0.9429298257178511
2	2	none		100	10	0.3	1	0.8423820004891174	0.2707392659330869	0.10638297871208692	0.9935344827514833	18.293622457746658	16.45387524064527	0.8994323073908991
2	3	none		100	10	0.3	1	0.851463045359041	0.2555065916272789	0.032258064512660424	0.9928160919468908	4.606660248216908	4.4903163251840175	0.9747443998839449
2	1	none		100	10	0.3	3	0.8548425692209126	0.2817179784249607	0.06451612902532085	0.9913854989160705	7.936772384346156	7.489238611077636	0.9436126134196662
2	2	none		100	10	0.3	3	0.8536240523355343	0.323012647296603	0.07446808509846085	0.997126436774446	27.919442976423976	25.914803366148558	0.9281991445473096
2	3	none		100	10	0.3	3	0.8684340625386231	0.27740501317103994	0.010752688170886808	0.998563218383631	7.554295208997173	7.483818842192926	0.9906706793423612
2	1	none		300	5	0.1	1	0.8386247674625046	0.2747082314437609	0.1397849462215285	0.9842067480187782	10.126698114572894	8.850923032096384	0.8740186416826646
2	2	none		300	5	0.1	1	0.8407923697725606	0.2923099859775238	0.11702127658329561	0.9920977011422982	16.638533125192968	14.808491883893398	0.8900118541751753
2	3	none		300	5	0.1	1	0.8591490545050056	0.25687510146739606	0.07526881719620766	0.989224137923928	7.472086078912475	6.984939749177576	0.9348044977920461
2	1	none		300	5	0.1	3	0.8516314290345738	0.2743644814068509	0.1397849462215285	0.9784637473009443	7.382913226626281	6.490677986931213	0.8791486116474487
2	2	none		300	5	0.1	3	0.8467076302274394	0.32131556031339437	0.12765957445450432	0.9913793103377057	16.829248733176094	14.808493446636154	0.8799259855938286
2	3	none		300	5	0.1	3	0.8610570386849588	0.2456944170054453	0.09677419353798128	0.9870689655101504	8.178565091776745	7.483865175310921	0.9150584496845331
2	1	none		300	5	0.3	1	0.8231788744027357	0.24445564313635937	0.1612903225633021	0.9791816223906735	9.04508847593004	7.747493494214955	0.8565414726877452
2	2	none		300	5	0.3	1	0.7966877598434824	0.23557392193841084	0.138297872325713	0.9834770114871877	9.552865913503558	8.370022681928686	0.8761792180677938
2	3	none		300	5	0.3	1	0.8083518724508713	0.22950724338707554	0.1397849462215285	0.9834770114871877	9.672276737216588	8.460022925810716	0.8746671604768937
2	1	none		300	5	0.3	3	0.8351974928405469	0.24679776351597033	0.1182795698797549	0.9770279971214859	5.705409094425591	5.148855283394985	0.9024515404813876
2	2	none		300	5	0.3	3	0.8211512594766447	0.2600877968392713	0.11702127658329561	0.9841954022917803	8.253006813409398	7.404250630177591	0.8971579346835356
2	3	none		300	5	0.3	3	0.8205954146582622	0.22893833608284106	0.1290322580506417	0.9813218390734101	7.783471603989878	6.908184883721866	0.887545449815215
2	1	none		300	10	0.1	1	0.8481964353256297	0.2575953357419631	0.05376344085443404	0.9935391241852582	8.7373601993812	8.32137301231395	0.9523898219887611
2	2	none		300	10	0.1	1	0.853188432379555	0.3055481404440591	0.09574468084087823	0.9942528735560758	18.317615143949215	16.659545457999148	0.9094822193775632
2	3	none		300	10	0.1	1	0.8538808552712893	0.2706340565013495	0.04301075268354723	0.9942528735560758	7.775267356740447	7.483857935723434	0.9625209673957948
2	1	none		300	10	0.1	3	0.855344309875028	0.26439795515006104	0.021505376341773616	0.9949748743647167	4.351639684677434	4.279561369602917	0.9834365058199305
2	2	none		300	10	0.1	3	0.8455306921007583	0.28580270988004314	0.07446808509846085	0.9949712643606684	15.919508537094279	14.808481167951642	0.9302096841903819
2	3	none		300	10	0.1	3	0.8577508960573476	0.27197147213766343	0.032258064512660424	0.9920977011422982	4.1848431841304174	4.08210626710964	0.9754502249310548
2	1	none		300	10	0.3	1	0.8337308663131325	0.2377754681966584	0.06451612902532085	0.992821249095529	9.53791773237299	8.987084245296428	0.9422480254168963
2	2	none		300	10	0.3	1	0.8425042797750061	0.2901546633853188	0.10638297871208692	0.9885057471193355	10.2380863136617	9.255311090112857	0.9040079077455822
2	3	none		300	10	0.3	1	0.842633790631566	0.24318304721873907	0.032258064512660424	0.9928160919468908	4.606660248216908	4.4903163251840175	0.9747443998839449
2	1	none		300	10	0.3	3	0.8440512856139376	0.23958761381084992	0.05376344085443404	0.9913854989160705	6.5388181583539025	6.241032175898029	0.954458735411749
2	2	none		300	10	0.3	3	0.8407159452188798	0.2990969819153253	0.08510638296966953	0.9935344827514833	14.294551505602746	13.163100192516216	0.9208473623262281
2	3	none		300	10	0.3	3	0.8417609071808183	0.2535417481696865	0.05376344085443404	0.9913793103377057	6.534083320817631	6.236551899561855	0.9544646935173489
2	1	none		500	5	0.1	1	0.831175848520637	0.2588237760460297	0.1290322580506417	0.983488872929049	8.82447129115831	7.814862022898188	0.8855898191298537
2	2	none		500	5	0.1	1	0.8294127537295183	0.2864618139309101	0.138297872325713	0.9920977011422982	20.14924493495977	17.500944953692198	0.8685657854024538
2	3	none		500	5	0.1	1	0.8487130762575701	0.243153505127914	0.08602150536709446	0.9870689655101504	7.184308159984678	6.652324600276374	0.9259520026556711
2	1	none		500	5	0.1	3	0.8425692209125505	0.2724300033575749	0.1397849462215285	0.9791816223906735	7.643099764416184	6.714494361652961	0.8785040745487178
2	2	none		500	5	0.1	3	0.8297260943996086	0.2965241887604852	0.1595744680681304	0.9899425287285206	18.688950629367998	15.86624560968814	0.8489639540203109
2	3	none		500	5	0.1	3	0.8529538993943888	0.22707929659393838	0.07526881719620766	0.9841954022917803	5.068707146960014	4.762460327127354	0.9395808710898981
2	1	none		500	5	0.3	1	0.8228469536623209	0.24395439119411522	0.1290322580506417	0.9784637473009443	6.730861062267294	5.9913950648595815	0.8901379692916682
2	2	none		500	5	0.3	1	0.7944867326974809	0.2396982960488053	0.12765957445450432	0.9827586206825952	8.341458563000415	7.404251020863789	0.887644634511725
2	3	none		500	5	0.3	1	0.805655975775553	0.2309452499367056	0.1397849462215285	0.9834770114871877	9.672276737216588	8.460022925810716	0.8746671604768937
2	1	none		500	5	0.3	3	0.8346339994905402	0.24827750629385262	0.1397849462215285	0.9784637473009443	7.382913226626281	6.490677986931213	0.8791486116474487
2	2	none		500	5	0.3	3	0.8219613597456591	0.2713940192239258	0.138297872325713	0.9863505747055579	11.597782253620258	10.132131428325541	0.873626620226032
2	3	none		500	5	0.3	3	0.8205027190705723	0.22826412688303604	0.1182795698797549	0.9806034482688176	6.78183931241022	6.097965789968117	0.8991610448497264
2	1	none		500	10	0.1	1	0.8473473357571266	0.26256611845962224	0.05376344085443404	0.9935391241852582	8.7373601993812	8.32137301231395	0.9523898219887611
2	2	none		500	10	0.1	1	0.8515835167522621	0.31131253906735906	0.09574468084087823	0.9935344827514833	16.270563035158617	14.808487716580744	0.9101398348585636
2	3	none		500	10	0.1	1	0.8547151155604992	0.273455917170159	0.04301075268354723	0.9942528735560758	7.775267356740447	7.483857935723434	0.9625209673957948
2	1	none		500	10	0.1	3	0.8562551621394222	0.268306935727863	0.021505376341773616	0.9935391241852582	3.3797261442398994	3.3285492049255803	0.9848576568255974
2	2	none		500	10	0.1	3	0.840096906334067	0.29019114418039427	0.08510638296966953	0.9949712643606684	18.405278970793645	16.923978477659016	0.9195176188560892
2	3	none		500	10	0.1	3	0.8582684464219504	0.26514068697974835	0.032258064512660424	0.9942528735560758	5.7666566235887196	5.6128934517925755	0.9733358097248695
2	1	none		500	10	0.3	1	0.8349118866220503	0.23694625121302446	0.05376344085443404	0.992821249095529	7.857943587287962	7.489236871080357	0.9530784624894089
2	2	none		500	10	0.3	1	0.841487833211054	0.2895936949110298	0.10638297871208692	0.9899425287285206	11.717675402907702	10.577497073125427	0.9026958498375797
2	3	none		500	10	0.3	1	0.8424406748238784	0.24267928881965875	0.032258064512660424	0.9920977011422982	4.1848431841304174	4.08210626710964	0.9754502249310548
2	1	none		500	10	0.3	3	0.8421215138673398	0.2399157823660072	0.07526881719620766	0.9921033740057997	10.226202677607047	9.531757225670438	0.932091551860271
2	2	none		500	10	0.3	3	0.8401962582538517	0.30381064609260133	0.11702127658329561	0.9942528735560758	22.927670890235934	20.36166667088785	0.8880826377476675
2	3	none		500	10	0.3	3	0.8420080954146583	0.25647228686979473	0.06451612902532085	0.9906609195331132	7.315642023916138	6.908181182533009	0.9443027811902924
2	1	undersample	0.6	100	5	0.1	1	0.8523878995592402	0.2901350213044627	0.6881720429367557	0.8298636037269932	10.764439770907835	4.044825314062946	0.37575807868331096
2	2	undersample	0.6	100	5	0.1	1	0.8491073612130106	0.2750513355263355	0.6702127658861476	0.8397988505686796	10.65340581185181	4.183570008264976	0.3926978823125969
2	3	undersample	0.6	100	5	0.1	1	0.8690906562847609	0.29517675095563506	0.6774193547658689	0.864224137924826	13.366665473599355	4.989246943601343	0.3732603931615558
2	1	undersample	0.6	100	5	0.1	3	0.8550587036565316	0.3097470932891391	0.6881720429367557	0.8327351040859101	10.987123640919007	4.114264371094153	0.37446236118616966
2	2	undersample	0.6	100	5	0.1	3	0.8534024211298605	0.28735986982025286	0.6702127658861476	0.84554597700542	11.125430479756664	4.339237719416924	0.39002873785945646
2	3	undersample	0.6	100	5	0.1	3	0.8714312198739341	0.3423101224617467	0.6989247311076425	0.8685344827523813	15.336649615110575	5.3164106647608085	0.3466474520064845
2	1	undersample	0.6	100	5	0.3	1	0.8401608657727965	0.28482437142475925	0.6666666665949821	0.8277099784578055	9.608332649645822	3.8694442193059366	0.4027175436484543
2	2	undersample	0.6	100	5	0.3	1	0.846761127415016	0.26495202515191324	0.6702127658861476	0.8311781609135692	10.005627274620581	3.9699409141231627	0.3967708075771224
2	3	undersample	0.6	100	5	0.3	1	0.8598133728834507	0.281910098721549	0.6881720429367557	0.853448275855938	12.851925894512236	4.695761854720018	0.36537416763396113
2	1	undersample	0.6	100	5	0.3	3	0.8462589444920455	0.31269138573978356	0.6989247311076425	0.8269921033680762	11.096620404664204	4.03984271420966	0.36406062890512164
2	2	undersample	0.6	100	5	0.3	3	0.8503301540719002	0.28141105565770963	0.691489361628565	0.8448275862008274	12.20306415318192	4.456264487583858	0.3651758533442812
2	3	undersample	0.6	100	5	0.3	3	0.8573801137065876	0.2789793792294473	0.6881720429367557	0.853448275855938	12.851925894512236	4.695761854720018	0.36537416763396113
2	1	undersample	0.6	100	10	0.1	1	0.8514230136859412	0.2583627569285034	0.7096774192785293	0.8298636037269932	11.923112083550862	4.171226105127413	0.3498437284382255
2	2	undersample	0.6	100	10	0.1	1	0.8493442773294204	0.2625491689189262	0.6382978722725215	0.8419540229824573	9.401068813516842	4.038684463412993	0.429598426467796
2	3	undersample	0.6	100	10	0.1	1	0.8593189964157706	0.2961422224631489	0.6559139784240953	0.8742816091891216	13.256605898282599	5.21732677311736	0.3935642864081227
2	1	undersample	0.6	100	10	0.1	3	0.8498946344626358	0.25511869129627057	0.7096774192785293	0.838478104803744	12.689381710029252	4.393691483617909	0.3462494435998776
2	2	undersample	0.6	100	10	0.1	3	0.8454084128148691	0.2507027817614185	0.6063829786588955	0.8441091953962349	8.34163594964522	3.8897928668867823	0.4663105423146476
2	3	undersample	0.6	100	10	0.1	3	0.8597515758249907	0.31434275670529366	0.6451612902532085	0.8706896551661589	12.242423131493043	4.989246925215049	0.40753752334831667
2	1	undersample	0.6	100	10	0.3	1	0.8411566279940408	0.22936241387972345	0.6559139784240953	0.8363244795345562	9.740267921504982	4.007404017930317	0.4114264569334812
2	2	undersample	0.6	100	10	0.3	1	0.8372233431156761	0.24911857625681247	0.6489361701437303	0.837643678154902	9.536872451928744	3.9969871379138557	0.4191087867319414
2	3	undersample	0.6	100	10	0.3	1	0.8556575207020146	0.2762275868868903	0.6129032257405481	0.8692528735569738	10.526555852664059	4.687699038117168	0.4453212426232696
2	1	undersample	0.6	100	10	0.3	3	0.8530594601270561	0.2666380580231243	0.6989247311076425	0.835606604444827	11.799749559088736	4.251537516041497	0.3603074265901909
2	2	undersample	0.6	100	10	0.3	3	0.8395237221814625	0.23430724663619262	0.6276595744013128	0.8333333333273468	8.428570832589122	3.7659572203151743	0.44680850535993233
2	3	undersample	0.6	100	10	0.3	3	0.8520192188851811	0.2666832149950589	0.6344086020823217	0.8757183907983067	12.227302496816403	5.104605219640381	0.41747598038867784
2	1	undersample	0.6	300	5	0.1	1	0.840508224687184	0.27542098266327264	0.6451612902532085	0.8212491026502423	8.353413092812298	3.6092756105054984	0.4320719551241841
2	2	undersample	0.6	300	5	0.1	1	0.8396001467351432	0.2557157571859901	0.6595744680149389	0.837643678154902	9.99612757270101	4.062511517223919	0.4064085204711858
2	3	undersample	0.6	300	5	0.1	1	0.8624088493387716	0.2860455484981245	0.6774193547658689	0.8606321839018634	12.968040106330266	4.860658114081942	0.37481824119504703
2	1	undersample	0.6	300	5	0.1	3	0.8353827509282201	0.2925480967846489	0.6451612902532085	0.8291457286372639	8.823528792523389	3.776090860043969	0.42795698417263045
2	2	undersample	0.6	300	5	0.1	3	0.8450492174125703	0.25122384413328375	0.6489361701437303	0.836206896545717	9.437000903541787	3.961925849372524	0.41982890491359076
2	3	undersample	0.6	300	5	0.1	3	0.8549545791620319	0.2887562463944033	0.6451612902532085	0.8584770114880858	11.029071528818495	4.558702804752225	0.4133351282154453
2	1	undersample	0.6	300	5	0.3	1	0.8278952365514207	0.2705677840633913	0.6774193547658689	0.8226848528297008	9.743319154869871	3.820425538214162	0.3921071844261058
2	2	undersample	0.6	300	5	0.3	1	0.8274257153338225	0.2538992369530711	0.6489361701437303	0.8340517241319394	9.29043616350319	3.9104722700159473	0.42091373411224703
2	3	undersample	0.6	300	5	0.3	1	0.8404940674823878	0.2730658753540763	0.6559139784240953	0.8606321839018634	11.771584044965522	4.70635150728569	0.3998061239330542
2	1	undersample	0.6	300	5	0.3	3	0.8355911662768527	0.289177972377398	0.6881720429367557	0.8198133524707839	10.04093898689963	3.819217540150958	0.3803645699594913
2	2	undersample	0.6	300	5	0.3	3	0.8444683908045977	0.2501723698898062	0.7127659573709824	0.8275862068906065	11.911110216098796	4.1340423128346915	0.34707446398540653
2	3	undersample	0.6	300	5	0.3	3	0.8393353726362626	0.26020773480615267	0.6451612902532085	0.8477011494191976	10.12006782021963	4.236153099194837	0.4185893882578965
2	1	undersample	0.6	300	10	0.1	1	0.8428316698700878	0.2287687066020562	0.6989247311076425	0.8334529791756393	11.617148130392508	4.196560741120168	0.36123845352111367
2	2	undersample	0.6	300	10	0.1	1	0.847525372951822	0.24784637828770417	0.6276595744013128	0.8441091953962349	9.127714915027344	4.026276827128424	0.4411045670612088
2	3	undersample	0.6	300	10	0.1	1	0.8496400321344704	0.26794324396424946	0.6451612902532085	0.8635057471202335	11.502391350998304	4.726655001034812	0.4109280185116174
2	1	undersample	0.6	300	10	0.1	3	0.845363530401624	0.2268177652850846	0.6989247311076425	0.8435032304318486	12.512286018123941	4.466064624692638	0.356934335828059
2	2	undersample	0.6	300	10	0.1	3	0.846142088530203	0.25781092237225955	0.5957446807876868	0.8419540229824573	7.850717133925068	3.7694388325187944	0.4801394178020834
2	3	undersample	0.6	300	10	0.1	3	0.8552867383512545	0.28708160558082735	0.6666666665949821	0.8656609195340111	12.887699384757465	4.962566474750435	0.3850622363012879
2	1	undersample	0.6	300	10	0.3	1	0.8414731105604829	0.25091252538760084	0.6774193547658689	0.8334529791756393	10.509050943753616	4.067435795239548	0.38704120019197796
2	2	undersample	0.6	300	10	0.3	1	0.8421527268280753	0.27705239849448093	0.6170212765301042	0.8426724137870498	8.629375312537139	3.9218884123478084	0.45448113959722697
2	3	undersample	0.6	300	10	0.3	1	0.8420698924731184	0.24772507668957758	0.6666666665949821	0.8656609195340111	12.887699384757465	4.962566474750435	0.3850622363012879
2	1	undersample	0.6	300	10	0.3	3	0.8382310940261986	0.23667805840594958	0.6881720429367557	0.8370423546242854	11.335864238191245	4.223011440303979	0.37253545369022184
2	2	undersample	0.6	300	10	0.3	3	0.8396383590119834	0.23952382169976769	0.6489361701437303	0.836206896545717	9.437000903541787	3.961925849372524	0.41982890491359076
2	3	undersample	0.6	300	10	0.3	3	0.8579749103942653	0.3089699762839321	0.6989247311076425	0.8613505747064559	14.421723357191627	5.040948992167922	0.349538590021347
2	1	undersample	0.6	500	5	0.1	1	0.8400682367289596	0.2776365298130882	0.6344086020823217	0.8219669777399716	8.011740451364197	3.563431988035391	0.44477625424213835
2	2	undersample	0.6	500	5	0.1	1	0.8359011983370018	0.2528525628597276	0.6382978722725215	0.8412356321778648	9.350544949673264	4.020409874232688	0.4299652910462426
2	3	undersample	0.6	500	5	0.1	1	0.8592726486219255	0.28427403489319997	0.6559139784240953	0.8606321839018634	11.771584044965522	4.70635150728569	0.3998061239330542
2	1	undersample	0.6	500	5	0.1	3	0.8349967965789007	0.30115814912078187	0.6881720429367557	0.8284278535475347	10.65589303075772	4.010977405459237	0.37640930584821136
2	2	undersample	0.6	500	5	0.1	3	0.8436888603570555	0.24591473836617003	0.6595744680149389	0.8340517241319394	9.73782396323524	3.9745783728030935	0.4081587724763472
2	3	undersample	0.6	500	5	0.1	3	0.8526449141020886	0.2978109673395337	0.6666666665949821	0.8556034482697156	11.850745277857268	4.616915102454004	0.38958857655755263
2	1	undersample	0.6	500	5	0.3	1	0.8259500266308502	0.2690783180938892	0.6774193547658689	0.8205312275605131	9.601199334228115	3.7745804343119147	0.3931363371285925
2	2	undersample	0.6	500	5	0.3	1	0.8288319271215456	0.2575330383748312	0.6595744680149389	0.8326149425227543	9.63760659697121	3.9404618222865144	0.4088631016697454
2	3	undersample	0.6	500	5	0.3	1	0.8402468792485478	0.270772435074695	0.6559139784240953	0.8591954022926782	11.632014320710542	4.658327515726518	0.40047469603887326
2	1	undersample	0.6	500	5	0.3	3	0.8349736393179416	0.275743306217049	0.6881720429367557	0.8176597272015962	9.89627952135093	3.7741086740421568	0.38136640814730766
2	2	undersample	0.6	500	5	0.3	3	0.8420915871851308	0.24517948485741847	0.7234042552421911	0.8261494252814214	12.428479669329517	4.161068865044113	0.3348011061262648
2	3	undersample	0.6	500	5	0.3	3	0.8395362130762576	0.2605127554487594	0.6344086020823217	0.8484195402237902	9.712711818180539	4.185292491961195	0.43090873827842024
2	1	undersample	0.6	500	10	0.1	1	0.8426850072173464	0.22476275013011954	0.7096774192785293	0.8363244795345562	12.490252432565212	4.335879757104933	0.34714107305771386
2	2	undersample	0.6	500	10	0.1	1	0.8458822450476889	0.2542437860475352	0.6276595744013128	0.8441091953962349	9.127714915027344	4.026276827128424	0.4411045670612088
2	3	undersample	0.6	500	10	0.1	1	0.8492383512544802	0.27008796098315907	0.6559139784240953	0.8620689655110484	11.914061471596522	4.755375998596419	0.39913978040089537
2	1	undersample	0.6	500	10	0.1	3	0.8441902291796927	0.22623832813895045	0.6881720429367557	0.8406317300729317	11.640881351255054	4.318124304608695	0.37094478140474524
2	2	undersample	0.6	500	10	0.1	3	0.844002201027146	0.2521709765202437	0.5957446807876868	0.8397988505686796	7.7252767657596655	3.7187288962355347	0.48137159764490145
2	3	undersample	0.6	500	10	0.1	3	0.8561596218020023	0.28877063543721043	0.6559139784240953	0.8699712643615664	12.753969833063776	5.044376727650455	0.3955142333043287
2	1	undersample	0.6	500	10	0.3	1	0.8412878524728096	0.24989371235504715	0.6774193547658689	0.8327351040859101	10.454934848988783	4.049978990295807	0.3873748563950333
2	2	undersample	0.6	500	10	0.3	1	0.8419463805331376	0.27641410528920035	0.6063829786588955	0.8426724137870498	8.251387768867383	3.854269646617673	0.4671056156936432
2	3	undersample	0.6	500	10	0.3	1	0.8421934865900383	0.24776032433409795	0.6774193547658689	0.8670977011431962	13.701079834585139	5.0971225450699835	0.3720234076143914
2	1	undersample	0.6	500	10	0.3	3	0.8385012620707223	0.23626913636037344	0.6881720429367557	0.8370423546242854	11.335864238191245	4.223011440303979	0.37253545369022184
2	2	undersample	0.6	500	10	0.3	3	0.838728906823184	0.23753476770759008	0.6489361701437303	0.8383620689594946	9.58747403640308	4.01475152409366	0.4187496532428816
2	3	undersample	0.6	500	10	0.3	3	0.8582838956865654	0.31259209646860026	0.6989247311076425	0.8635057471202335	14.686088892464143	5.120542917787714	0.3486661975438759
2	1	undersample	0.8	100	5	0.1	1	0.8550278273085861	0.30718740859664667	0.784946236474737	0.7903804737918854	13.762499004416917	3.7446234767709154	0.2720889089942264
2	2	undersample	0.8	100	5	0.1	1	0.8485036072389337	0.2619534219624045	0.7553191488558172	0.7852011494196466	11.28442559965361	3.5164020275296677	0.31161549904616787
2	3	undersample	0.8	100	5	0.1	1	0.8665415276232851	0.31489210672853596	0.7526881719620766	0.8340517241319394	15.296441426205929	4.535679100418737	0.2965185706319758
2	1	undersample	0.8	100	5	0.1	3	0.8590803479764414	0.29565239973895663	0.7956989246456239	0.79540559941999	15.141642434913317	3.889152799384286	0.2568514389826249
2	2	undersample	0.8	100	5	0.1	3	0.8463942895573491	0.2674106085870093	0.7127659573709824	0.7880747126380168	9.22774581521689	3.363288697684488	0.36447564473014027
2	3	undersample	0.8	100	5	0.1	3	0.8654369052033124	0.3053149885141386	0.7419354837911898	0.8369252873503095	14.754954733325182	4.54966577122428	0.3083483281313611
2	1	undersample	0.8	100	5	0.3	1	0.8380535550255116	0.32395224399869005	0.7419354837911898	0.7932519741508023	11.030815233691232	3.5885974961927016	0.32532476610830696
2	2	undersample	0.8	100	5	0.3	1	0.8382397896796283	0.26040853513593004	0.7340425531133998	0.7636494252818704	8.91756786864071	3.1057361418792975	0.34827164743261113
2	3	undersample	0.8	100	5	0.3	1	0.8542439129897416	0.32443584438127543	0.7204301074494162	0.8354885057411244	13.087167254636917	4.379208072377396	0.33461847444137505
2	1	undersample	0.8	100	5	0.3	3	0.8523801804722537	0.2896672251762111	0.784946236474737	0.7925340990610731	13.943251577711397	3.783494998876258	0.2713495369682452
2	2	undersample	0.8	100	5	0.3	3	0.8384996331621424	0.2523080467306948	0.7340425531133998	0.7765804597645362	9.593439924343807	3.2854893510428513	0.3424724896406937
2	3	undersample	0.8	100	5	0.3	3	0.8618526758126314	0.2952285700814004	0.7526881719620766	0.8261494252814214	14.462808770489477	4.329511880448916	0.29935483518629835
2	1	undersample	0.8	100	10	0.1	1	0.8462743826660183	0.2392329336908986	0.7741935483038502	0.7910983488816146	12.98379878653806	3.7060191104230213	0.28543410457250235
2	2	undersample	0.8	100	10	0.1	1	0.8381557226705796	0.23497953316219725	0.7021276594997737	0.7952586206839422	9.155638517663446	3.4293391377544293	0.3745603367347911
2	3	undersample	0.8	100	10	0.1	1	0.8582916203188728	0.25306324729229907	0.6881720429367557	0.84554597700542	12.081474569650966	4.455513589346706	0.36878887944062283
2	1	undersample	0.8	100	10	0.1	3	0.8503577796818192	0.24287473151441327	0.784946236474737	0.7925340990610731	13.943251577711397	3.783494998876258	0.2713495369682452
2	2	undersample	0.8	100	10	0.1	3	0.8412585595500122	0.24324445474795714	0.691489361628565	0.7887931034426093	8.370865080206327	3.2739902917931736	0.39111730707811443
2	3	undersample	0.8	100	10	0.1	3	0.8537186379928314	0.25931533694750375	0.6989247311076425	0.8390804597640872	12.104590886569182	4.3433177018143425	0.3588157271459395
2	1	undersample	0.8	100	10	0.3	1	0.839442990683062	0.20838329149261772	0.7634408601329634	0.7918162239713438	12.2747640388241	3.667148507078629	0.2987551021536618
2	2	undersample	0.8	100	10	0.3	1	0.8416253974076792	0.25035771461413914	0.691489361628565	0.7772988505691286	7.823136367993015	3.105010155293826	0.39690092707140634
2	3	undersample	0.8	100	10	0.3	1	0.8459167593622544	0.24530933496488463	0.7204301074494162	0.836206896545717	13.155869400336305	4.398415124152937	0.3343310015286261
2	1	undersample	0.8	100	10	0.3	3	0.8388254637241508	0.22651110015866815	0.731182795620303	0.8054558506761992	11.261401432630173	3.7584412616742537	0.33374541983469913
2	2	undersample	0.8	100	10	0.3	3	0.8320035460992908	0.2455336872618312	0.6808510637573563	0.7916666666609795	8.106666175874564	3.2680849490780193	0.4031354933224187
2	3	undersample	0.8	100	10	0.3	3	0.8533942034359165	0.25304737952993156	0.7096774192785293	0.8448275862008274	13.308640882349899	4.573476407103165	0.3436471322989985
2	1	undersample	0.8	300	5	0.1	1	0.8475171556708272	0.2954127216976585	0.7419354837911898	0.7875089734329684	10.654982412029124	3.4916083792416432	0.32769723474624496
2	2	undersample	0.8	300	5	0.1	1	0.84375	0.2854655123110207	0.7127659573709824	0.7837643678104615	8.994339304557242	3.2962464011655253	0.366480093713164
2	3	undersample	0.8	300	5	0.1	1	0.8473998887652948	0.26362825271766144	0.6881720429367557	0.8261494252814214	10.487317566115495	3.958410862124723	0.3774474008531186
2	1	undersample	0.8	300	5	0.1	3	0.8442751391365431	0.29280588443515443	0.784946236474737	0.7860732232535099	13.411911797963944	3.66922837673864	0.27357980710673524
2	2	undersample	0.8	300	5	0.1	3	0.8428023355343606	0.2601872176197293	0.7234042552421911	0.784482758615054	9.51999940564011	3.3565955884899585	0.3525835822323008
2	3	undersample	0.8	300	5	0.1	3	0.8597824743542208	0.2743810994344722	0.7204301074494162	0.836206896545717	13.155869400336305	4.398415124152937	0.3343310015286261
2	1	undersample	0.8	300	5	0.3	1	0.8426000972604961	0.26611449514105945	0.7526881719620766	0.7918162239713438	11.575711358035946	3.6154985281056904	0.3123348795181102
2	2	undersample	0.8	300	5	0.3	1	0.8209678405478112	0.2365097810978385	0.6702127658861476	0.7873563218334242	7.524846987438232	3.1518112372144906	0.418853854068736
2	3	undersample	0.8	300	5	0.3	1	0.8527839574836238	0.2593219993581215	0.6989247311076425	0.828304597695199	11.19919223670775	4.070724556500565	0.363483754762774
2	1	undersample	0.8	300	5	0.3	3	0.8474168075400041	0.2605671415918835	0.7526881719620766	0.7803302225356761	10.811309331467326	3.4264528620455783	0.3169322649902796
2	2	undersample	0.8	300	5	0.3	3	0.8313539373930056	0.2586897694867283	0.7234042552421911	0.7931034482701645	10.025640375801919	3.496453731245708	0.3487511520389673
2	3	undersample	0.8	300	5	0.3	3	0.8417531825485107	0.26265673130338424	0.6881720429367557	0.8354885057411244	11.207949758057982	4.183124128838109	0.37322829840052996
2	1	undersample	0.8	300	10	0.1	1	0.8378682969378382	0.21887698844482117	0.7741935483038502	0.7961234745097192	13.388329012482416	3.7973646473934597	0.2836324465861088
2	2	undersample	0.8	300	10	0.1	1	0.8368335778919052	0.23423314710994045	0.691489361628565	0.7895114942472018	8.407084342221946	3.2851643195615647	0.3907614223628058
2	3	undersample	0.8	300	10	0.1	1	0.8513626251390434	0.2611714341362067	0.6774193547658689	0.8397988505686796	11.008519332532462	4.228554632004924	0.38411655502329667
2	1	undersample	0.8	300	10	0.1	3	0.8359076488432947	0.21570736026220086	0.7741935483038502	0.8011486001378239	13.813304808345643	3.8933269260723047	0.2818533900437069
2	2	undersample	0.8	300	10	0.1	3	0.8382168623135241	0.24224668919277245	0.7127659573709824	0.7895114942472018	9.307672276669448	3.3862462986249975	0.36381235876087065
2	3	undersample	0.8	300	10	0.1	3	0.8524826968236312	0.2667180652164735	0.7096774192785293	0.8412356321778648	12.952236262644398	4.470004096722413	0.3451144556474783
2	1	undersample	0.8	300	10	0.3	1	0.8386402056364772	0.23961189967663452	0.7526881719620766	0.7975592246891776	11.990440115463608	3.718065857166176	0.31008584351017515
2	2	undersample	0.8	300	10	0.3	1	0.8187286011249694	0.21231309237826582	0.6595744680149389	0.7916666666609795	7.3624995658288945	3.1659572944193313	0.43001119286828804
2	3	undersample	0.8	300	10	0.3	1	0.8385165616116673	0.22986812717931754	0.6774193547658689	0.8405172413732722	11.067566712712257	4.2476021741971435	0.38378825027931945
2	1	undersample	0.8	300	10	0.3	3	0.8413959196906191	0.235487967079149	0.7741935483038502	0.7968413495994484	13.447752685165044	3.810782896369936	0.2833769218626614
2	2	undersample	0.8	300	10	0.3	3	0.828625580826608	0.22708109853609978	0.7021276594997737	0.7931034482701645	9.035713718794463	3.393616856797305	0.37557816372395436
2	3	undersample	0.8	300	10	0.3	3	0.8547769126189594	0.2799082943416093	0.7096774192785293	0.8318965517181617	12.096865171047341	4.221670550576662	0.34898879750368417
2	1	undersample	0.8	500	5	0.1	1	0.845973338273549	0.293032533805719	0.7419354837911898	0.7853553481637807	10.519230088235057	3.456575520882556	0.3285958560366663
2	2	undersample	0.8	500	5	0.1	1	0.8423972853998533	0.2755136419646561	0.7340425531133998	0.7866379310288317	10.175756922803533	3.440360895680021	0.33809384599318776
2	3	undersample	0.8	500	5	0.1	1	0.8460867012730194	0.2552826240221531	0.6989247311076425	0.8290229884997916	11.256001563968955	4.087828440190664	0.36316877750941323
2	1	undersample	0.8	500	5	0.1	3	0.8425615018255641	0.28502377393343087	0.7634408601329634	0.7824838478048638	11.609660191046654	3.50981210972301	0.3023182363539949
2	2	undersample	0.8	500	5	0.1	3	0.8445218879921741	0.2676964248453931	0.7446808509846085	0.784482758615054	10.616665978406019	3.455318988151428	0.325461768224863
2	3	undersample	0.8	500	5	0.1	3	0.8583997651711779	0.2794303461874336	0.6989247311076425	0.8369252873503095	11.913938660454473	4.285917030863452	0.3597397161318416
2	1	undersample	0.8	500	5	0.3	1	0.8438583084392778	0.26860919507416814	0.7741935483038502	0.7903804737918854	12.927592042737281	3.693327264760355	0.2856933544371355
2	2	undersample	0.8	500	5	0.3	1	0.8219995720224994	0.23743772987424416	0.6808510637573563	0.7880747126380168	7.933106872156534	3.212693681370257	0.40497293857404576
2	3	undersample	0.8	500	5	0.3	1	0.8529461747620812	0.26064919361138045	0.6989247311076425	0.8304597701089766	11.371064523335063	4.122471052045789	0.36254045783270683
2	1	undersample	0.8	500	5	0.3	3	0.8460582482303993	0.26198709040950496	0.7419354837911898	0.7803302225356761	10.21282614994421	3.3775035354449274	0.330711928679518
2	2	undersample	0.8	500	5	0.3	3	0.8320952555637074	0.25465019410313877	0.7127659573709824	0.7895114942472018	9.307672276669448	3.3862462986249975	0.36381235876087065
2	3	undersample	0.8	500	5	0.3	3	0.8404090965270052	0.25833119624708484	0.6881720429367557	0.8390804597640872	11.507388270474758	4.276497429478738	0.37163057453943205
2	1	undersample	0.8	500	10	0.1	1	0.8364634231063149	0.21654504772858907	0.7741935483038502	0.7982770997789069	13.567868863333706	3.8379059049629802	0.2828672511462714
2	2	undersample	0.8	500	10	0.1	1	0.8356719246759599	0.23448852132772827	0.7021276594997737	0.7909482758563869	8.91826159606894	3.358631117680327	0.37660153745413283
2	3	undersample	0.8	500	10	0.1	1	0.8504974663206032	0.25632716752111284	0.6774193547658689	0.8433908045916424	11.309173423923164	4.325539823789424	0.38248062422913626
2	1	undersample	0.8	500	10	0.1	3	0.8351125828836965	0.2138455972263414	0.7741935483038502	0.8004307250480946	13.751283674793376	3.879322153659191	0.28210617335000504
2	2	undersample	0.8	500	10	0.1	3	0.8385378454389827	0.24736055202704357	0.7234042552421911	0.7873563218334242	9.683991071860255	3.4019549861997675	0.3512967808536357
2	3	undersample	0.8	500	10	0.1	3	0.8517334074898035	0.26247357534765425	0.7204301074494162	0.8448275862008274	14.029913361819649	4.642771504180486	0.3309194607370829
2	1	undersample	0.8	500	10	0.3	1	0.8386402056364773	0.23905611690984307	0.7526881719620766	0.7982770997789069	12.043941600989635	3.7312974076028977	0.30980698933784984
2	2	undersample	0.8	500	10	0.3	1	0.8191871484470531	0.21228861062509757	0.6595744680149389	0.7916666666609795	7.3624995658288945	3.1659572944193313	0.43001119286828804
2	3	undersample	0.8	500	10	0.3	1	0.8384238660239773	0.23035867355554504	0.6989247311076425	0.8383620689594946	12.040475249081627	4.3240140687791655	0.3591231956316859
2	1	undersample	0.8	500	10	0.3	3	0.8402534948166331	0.233153860979676	0.7741935483038502	0.7961234745097192	13.388329012482416	3.7973646473934597	0.2836324465861088
2	2	undersample	0.8	500	10	0.3	3	0.8290764856933235	0.22839790779911884	0.7127659573709824	0.7931034482701645	9.51234507268139	3.445035294021506	0.36216465788146085
2	3	undersample	0.8	500	10	0.3	3	0.8557579409220121	0.2806191622478538	0.7096774192785293	0.8318965517181617	12.096865171047341	4.221670550576662	0.34898879750368417
2	1	undersample	1.0	100	5	0.1	1	0.8566951500976465	0.2939658657198134	0.8279569891582842	0.7688442211000084	16.006792268156005	3.5818137763207636	0.22376835759770053
2	2	undersample	1.0	100	5	0.1	1	0.8468910491562729	0.2664391170874884	0.7872340424694433	0.7464080459716494	10.890367600613207	3.1043335520735735	0.28505313658972364
2	3	undersample	1.0	100	5	0.1	1	0.8585233592880979	0.31653858756373754	0.7526881719620766	0.7938218390747571	11.717920724690758	3.650668587194859	0.3115457559226656
2	1	undersample	1.0	100	5	0.1	3	0.8563246339222997	0.29022560106022927	0.8279569891582842	0.7659727207410915	15.751340845510963	3.5378651429077603	0.224607226781117
2	2	undersample	1.0	100	5	0.1	3	0.8448275862068966	0.27415677146526013	0.7659574467270258	0.7456896551670569	9.596301444042318	3.0119003499884403	0.3138605296622176
2	3	undersample	1.0	100	5	0.1	3	0.8555339265850944	0.3063267892928946	0.7741935483038502	0.7981321839023123	13.555667543013676	3.8351507680535644	0.28291861100366467
2	1	undersample	1.0	100	5	0.3	1	0.8470694486256165	0.2893367220568364	0.7526881719620766	0.7652548456513621	9.921552380354774	3.2064054399186785	0.32317577106703743
2	2	undersample	1.0	100	5	0.3	1	0.8356184274883834	0.25194114903105613	0.7340425531133998	0.747126436776242	8.154545008645133	2.9028045270032	0.35597380876312645
2	3	undersample	1.0	100	5	0.3	1	0.8531083920405389	0.29818233026653623	0.7956989246456239	0.7909482758563869	14.735755820733223	3.806229725408542	0.2582989039961978
2	1	undersample	1.0	100	5	0.3	3	0.8537618970428178	0.29389558355793344	0.8064516128165107	0.7666905958308207	13.692306733611538	3.4565755337747732	0.25244653542317963
2	2	undersample	1.0	100	5	0.3	3	0.8361610418195158	0.26355826176284664	0.7553191488558172	0.7557471264313524	9.551406085505661	3.0923653298182407	0.3237602093996265
2	3	undersample	1.0	100	5	0.3	3	0.8473303670745272	0.304093838673707	0.731182795620303	0.8089080459712005	11.513984150699425	3.826339842894211	0.3323210869212405
2	1	undersample	1.0	100	10	0.1	1	0.8458575519687531	0.23617436345885315	0.7956989246456239	0.7731514716383837	13.27414964307344	3.50762200361728	0.26424456294314036
2	2	undersample	1.0	100	10	0.1	1	0.8421985815602837	0.25221970673357846	0.7765957445982345	0.748563218385427	10.349115020919633	3.088632095611039	0.2984440684905471
2	3	undersample	1.0	100	10	0.1	1	0.8516252626374984	0.2403181397160194	0.7634408601329634	0.7995689655114974	12.874388129022686	3.8089950690086676	0.2958583275641802
2	1	undersample	1.0	100	10	0.1	3	0.8463824498838277	0.2217812889347311	0.784946236474737	0.7709978463691961	12.288713909212262	3.4276804377281924	0.2789291328746359
2	2	undersample	1.0	100	10	0.1	3	0.8362374663731965	0.23683514394339494	0.7340425531133998	0.7449712643624643	8.062309421959919	2.8782737854840543	0.35700362690387316
2	3	undersample	1.0	100	10	0.1	3	0.8495164380175503	0.25032964201745267	0.731182795620303	0.7974137930977198	10.706382262247848	3.6092425575674643	0.3371113007267001
2	1	undersample	1.0	100	10	0.3	1	0.8464519216667054	0.23953295728548457	0.7956989246456239	0.783201722894593	14.070058237494159	3.6702269896567783	0.26085370699999705
2	2	undersample	1.0	100	10	0.3	1	0.8316443506969919	0.22812359157206058	0.7446808509846085	0.7521551724083897	8.851448771203618	3.0046252252857752	0.3394500961860868
2	3	undersample	1.0	100	10	0.3	1	0.8391499814608826	0.2429262746698373	0.7096774192785293	0.8038793103390527	10.01953535177898	3.618574788410488	0.3611519457908447
2	1	undersample	1.0	100	10	0.3	3	0.8393272043782661	0.22961525468137212	0.7956989246456239	0.7688442211000084	12.954232522963634	3.4422625902303445	0.2657249246210464
2	2	undersample	1.0	100	10	0.3	3	0.8239178283198827	0.21560547615027262	0.7021276594997737	0.7456896551670569	6.911621921249368	2.7609086541560703	0.39945885589482305
2	3	undersample	1.0	100	10	0.3	3	0.8415986899023608	0.23318937182315164	0.6989247311076425	0.8024425287298675	9.429220164414007	3.537829732461308	0.37519853990904983
2	1	undersample	1.0	300	5	0.1	1	0.8492153548078333	0.3108370066765775	0.7956989246456239	0.764536970561633	12.646019687208414	3.3792943747925235	0.26722196643031637
2	2	undersample	1.0	300	5	0.1	1	0.8405478112007826	0.2689043252684366	0.7872340424694433	0.7507183907992047	11.142650599218896	3.158010787130396	0.2834164678846941
2	3	undersample	1.0	300	5	0.1	1	0.855418057100482	0.2645290998463599	0.7634408601329634	0.7988505747069049	12.81688220103803	3.795391515867558	0.2961243872079397
2	1	undersample	1.0	300	5	0.1	3	0.8466757751893106	0.28454520769252245	0.8064516128165107	0.7602297200232576	13.211076940453099	3.3634342807640434	0.2545919733730594
2	2	undersample	1.0	300	5	0.1	3	0.8365660919540229	0.25549108844426094	0.7553191488558172	0.7535919540175748	9.440866477031538	3.0653184038337193	0.3246861203770433
2	3	undersample	1.0	300	5	0.1	3	0.8476084538375973	0.27293072603031654	0.7634408601329634	0.8002873563160899	12.932307768698035	3.822696489433661	0.2955927455858433
2	1	undersample	1.0	300	5	0.3	1	0.837235331804954	0.2659361261024493	0.7741935483038502	0.7573582196643406	10.701605422131713	3.190685113363476	0.2981501261248942
2	2	undersample	1.0	300	5	0.3	1	0.8297260943996086	0.22955281964611024	0.7446808509846085	0.767241379304833	9.61419694990641	3.199369444477795	0.33277551573009645
2	3	undersample	1.0	300	5	0.3	1	0.8434139784946236	0.27296263246349795	0.7096774192785293	0.8110632183849781	10.493450903078584	3.7561631761196086	0.3579530800571155
2	1	undersample	1.0	300	5	0.3	3	0.8480034581509699	0.2645762897762807	0.7741935483038502	0.7580760947540699	10.743534727872005	3.2001530213200966	0.29786778699403066
2	2	undersample	1.0	300	5	0.3	3	0.8280829664954756	0.2455641573240716	0.7553191488558172	0.7478448275808345	9.155332065388992	2.9954535996814307	0.3271813066674212
2	3	undersample	1.0	300	5	0.3	3	0.8327076381164257	0.27769703001071105	0.7204301074494162	0.8038793103390527	10.562552116437688	3.6734016791439807	0.34777594780354526
2	1	undersample	1.0	300	10	0.1	1	0.8471080440605485	0.23523999222103248	0.784946236474737	0.7652548456513621	11.89877597729348	3.3438228159151935	0.28102240964183833
2	2	undersample	1.0	300	10	0.1	1	0.8274333577891904	0.22343935502138754	0.7234042552421911	0.7535919540175748	7.99865396711305	2.9357979078970833	0.3670364838860706
2	3	undersample	1.0	300	10	0.1	1	0.8447348906192064	0.24434842153365383	0.7204301074494162	0.8124999999941631	11.166665879293095	3.8422937013549445	0.3440860173682856
2	1	undersample	1.0	300	10	0.1	3	0.8364171085843967	0.22597099226164205	0.7741935483038502	0.7717157214589253	11.59029573643887	3.3913571242751175	0.29260314710607704
2	2	undersample	1.0	300	10	0.1	3	0.8311093788212277	0.23768690632977774	0.7234042552421911	0.7499999999946121	7.846153420928403	2.893616905161726	0.36879432142913693
2	3	undersample	1.0	300	10	0.1	3	0.8434757755530837	0.2526498659362518	0.7526881719620766	0.8017241379252751	12.306237313355576	3.7961662409352983	0.3084749644599381
2	1	undersample	1.0	300	10	0.3	1	0.8364865803672741	0.22108395767219516	0.7741935483038502	0.7702799712794668	11.4964278222202	3.3701611431717473	0.2931485397310676
2	2	undersample	1.0	300	10	0.3	1	0.8197221203228173	0.19815824304501242	0.7234042552421911	0.7456896551670569	7.668839226314576	2.8445725527668606	0.3709260804839546
2	3	undersample	1.0	300	10	0.3	1	0.8450747744407366	0.2621212804228171	0.7419354837911898	0.7952586206839422	11.167104508980724	3.6237689226865077	0.32450388622235804
2	1	undersample	1.0	300	10	0.3	3	0.8411257516460954	0.22972641128114232	0.7741935483038502	0.7796123474459469	12.128431009092012	3.5128715434057862	0.28963939519366283
2	2	undersample	1.0	300	10	0.3	3	0.8178115064808021	0.21992428637677353	0.6808510637573563	0.7456896551670569	6.255366921133551	2.67724475554528	0.42799163130569173
2	3	undersample	1.0	300	10	0.3	3	0.8370952292670869	0.2273457221313505	0.7204301074494162	0.7974137930977198	10.143207188914756	3.5561654611326485	0.3505957527503743
2	1	undersample	1.0	500	5	0.1	1	0.8474399648009633	0.31051339483808377	0.7956989246456239	0.7674084709205499	12.850226545523935	3.421014056636961	0.26622207133977127
2	2	undersample	1.0	500	5	0.1	1	0.8392562362435804	0.2660329905106802	0.7978723403406519	0.7521551724083897	11.979404257821313	3.2192413128061874	0.26873132617678486
2	3	undersample	1.0	500	5	0.1	1	0.8516561611667286	0.2648029062469577	0.7634408601329634	0.7966954022931273	12.646802830867339	3.755157685524288	0.2969254450532716
2	1	undersample	1.0	500	5	0.1	3	0.8455873839242294	0.27884006333660916	0.8064516128165107	0.764536970561633	13.528962474684851	3.4249605149924225	0.2531576524150704
2	2	undersample	1.0	500	5	0.1	3	0.8357330643189045	0.25813250799744225	0.7553191488558172	0.7514367816037972	9.332243740298775	3.0387404996681964	0.3256173425072235
2	3	undersample	1.0	500	5	0.1	3	0.8442018909899888	0.27102077154484155	0.7526881719620766	0.8053160919482377	12.589442379520264	3.8662062048800196	0.30709907257488256
2	1	undersample	1.0	500	5	0.3	1	0.8370963882391992	0.2655778432154779	0.7741935483038502	0.7580760947540699	10.743534727872005	3.2001530213200966	0.29786778699403066
2	2	undersample	1.0	500	5	0.3	1	0.8275556370750794	0.2271953344332028	0.7446808509846085	0.7614942528680928	9.312248445931637	3.1222762080864896	0.3352870290233799
2	3	undersample	1.0	500	5	0.3	1	0.8440242244469164	0.2718134166945242	0.7096774192785293	0.8124999999941631	10.592591857250236	3.7849460341705425	0.35732009495428346
2	1	undersample	1.0	500	5	0.3	3	0.84855923241399	0.26452041282319827	0.7741935483038502	0.7580760947540699	10.743534727872005	3.2001530213200966	0.29786778699403066
2	2	undersample	1.0	500	5	0.3	3	0.8254157495720225	0.24291387186308513	0.7446808509846085	0.7464080459716494	8.584749285626861	2.9365317384479743	0.3420637638791632
2	3	undersample	1.0	500	5	0.3	3	0.832313681868743	0.28060996233778973	0.7204301074494162	0.8060344827528303	10.708546276060762	3.71421725125091	0.34684606560170334
2	1	undersample	1.0	500	10	0.1	1	0.8463284162749231	0.23510221915498725	0.7956989246456239	0.7659727207410915	12.747496714988767	3.40002624123603	0.26672108177625514
2	2	undersample	1.0	500	10	0.1	1	0.8274715700660308	0.22442443223930192	0.7234042552421911	0.7557471264313524	8.092307243618146	2.961702006023104	0.365989801911652
2	3	undersample	1.0	500	10	0.1	1	0.8435298479792361	0.24572450146105207	0.731182795620303	0.8103448275803855	11.621817357022987	3.855327264416913	0.3317318651431905
2	1	undersample	1.0	500	10	0.1	3	0.8355216944939752	0.2257376849777236	0.784946236474737	0.7717157214589253	12.338835648038843	3.4384593065567164	0.2786696639171845
2	2	undersample	1.0	500	10	0.1	3	0.8303451332844216	0.23074629757215076	0.7127659573709824	0.7492816091900196	7.416003002717024	2.8428944786991845	0.3833459079638445
2	3	undersample	1.0	500	10	0.1	3	0.8425256457792608	0.25311484670561285	0.7526881719620766	0.8024425287298675	12.362054457348139	3.809970481112178	0.3081988006635051
2	1	undersample	1.0	500	10	0.3	1	0.8364557040193286	0.2212437691914172	0.7741935483038502	0.7702799712794668	11.4964278222202	3.3701611431717473	0.2931485397310676
2	2	undersample	1.0	500	10	0.3	1	0.8197068354120811	0.19758725366015883	0.7234042552421911	0.7478448275808345	7.7567385706848695	2.8688851377230606	0.36985712925766057
2	3	undersample	1.0	500	10	0.3	1	0.8446653689284391	0.26260037826220567	0.7526881719620766	0.7938218390747571	11.717920724690758	3.650668587194859	0.3115457559226656
2	1	undersample	1.0	500	10	0.3	3	0.8407012018618438	0.2283048166370173	0.7741935483038502	0.7796123474459469	12.128431009092012	3.5128715434057862	0.28963939519366283
2	2	undersample	1.0	500	10	0.3	3	0.8173223893372463	0.21922861634062607	0.6808510637573563	0.748563218385427	6.3512377762193015	2.707841837248034	0.42634866921130327
2	3	undersample	1.0	500	10	0.3	3	0.837311518971697	0.22705822277913518	0.7204301074494162	0.7995689655114974	10.279982774748635	3.5944037975152217	0.34965075073321644
2	1	smote	0.6	100	5	0.1	1	0.8547962546989942	0.276619172541155	0.5161290322025668	0.888011485995061	8.458118840453698	4.608767164212326	0.5448926843624156
2	2	smote	0.6	100	5	0.1	1	0.845125641966251	0.2673612421701339	0.5851063829164781	0.8836206896488247	10.707501343844914	5.027580339453057	0.4695381369499516
2	3	smote	0.6	100	5	0.1	1	0.8312013348164627	0.2366233817432875	0.4193548386645855	0.9152298850508964	7.797550829416195	4.9469649704582634	0.6344254754737053
2	1	smote	0.6	100	5	0.1	3	0.8637503956032079	0.28819923776031586	0.559139784886114	0.8829863603669563	9.57055124311994	4.778415053624801	0.4992831485390548
2	2	smote	0.6	100	5	0.1	3	0.84449896062607	0.27229799989223163	0.5851063829164781	0.8793103448212694	10.274724319235895	4.848023913646522	0.4718397944578443
2	3	smote	0.6	100	5	0.1	3	0.83894141638858	0.2407993585671137	0.44086021500635914	0.9137931034417113	8.357691290769523	5.1139779004629045	0.6118888146220496
2	1	smote	0.6	100	5	0.3	1	0.8163088869848474	0.23464706433252158	0.34408602146837786	0.921751615212335	6.179575064953749	4.397355656970219	0.7115951418914239
2	2	smote	0.6	100	5	0.3	1	0.818422902910247	0.22194535032201593	0.414893616977139	0.9188218390738591	8.025904038850854	5.110901271163468	0.636800685152
2	3	smote	0.6	100	5	0.3	1	0.7914194784328266	0.196156105521456	0.279569892443057	0.9360632183840801	5.681367535503224	4.3725980828454	0.7696382954820443
2	1	smote	0.6	100	5	0.3	3	0.8229164254451983	0.21097487113143304	0.3655913978101515	0.9181622397636888	6.465357496192481	4.467269779644359	0.6909547875150921
2	2	smote	0.6	100	5	0.3	3	0.8121713744191734	0.2273352362642227	0.4361702127195564	0.9137931034417113	8.199999003408912	5.059573880251002	0.6170212698986476
2	3	smote	0.6	100	5	0.3	3	0.8070541342232109	0.1937698644514867	0.2688172042721702	0.934626436774895	5.256140101590744	4.112016385375398	0.7823262419450189
2	1	smote	0.6	100	10	0.1	1	0.8583933492346525	0.24969264726207654	0.40860215049369875	0.9181622397636888	7.751514166324937	4.992830930190754	0.6441103951491272
2	2	smote	0.6	100	10	0.1	1	0.8376666055270238	0.23142746340672346	0.414893616977139	0.9202586206830442	8.183291315054872	5.20298957079894	0.6358064608300137
2	3	smote	0.6	100	10	0.1	1	0.8272694969719441	0.2168735528091172	0.3225806451266042	0.9418103448208204	7.707229688569045	5.543607170333474	0.7192736323251351
2	1	smote	0.6	100	10	0.1	3	0.8553983434839327	0.24672713756199544	0.4731182795190196	0.9117013639561257	9.271609972045495	5.358160070585158	0.5779104162086475
2	2	smote	0.6	100	10	0.1	3	0.8484195402298851	0.23595262776377166	0.4574468084619738	0.915948275855489	9.188033037504617	5.442443432225691	0.5923404191223366
2	3	smote	0.6	100	10	0.1	3	0.8337350142133234	0.23685584373548646	0.33333333329749104	0.934626436774895	7.148350529219131	5.0989003178654935	0.7132974559011979
2	1	smote	0.6	100	10	0.3	1	0.8331133393542213	0.21712918764187325	0.30107526878483065	0.9325197415582734	5.9528632578186995	4.461678587494477	0.7495012626244554
2	2	smote	0.6	100	10	0.3	1	0.815893250183419	0.2271780950456065	0.37234042549230423	0.9396551724070428	9.237286562193267	6.170211742118593	0.6679679804456229
2	3	smote	0.6	100	10	0.3	1	0.8120905944877025	0.20519804192351349	0.2688172042721702	0.9504310344759309	7.049231294947883	5.42309380878048	0.7693170377562794
2	1	smote	0.6	100	10	0.3	3	0.8455873839242294	0.2273889758113046	0.30107526878483065	0.9396984924555658	6.712819378962009	4.992830712145482	0.7437755081962775
2	2	smote	0.6	100	10	0.3	3	0.8328518586451455	0.2350048153948071	0.3829787233635129	0.9339080459703024	8.770613324319449	5.794633719636873	0.660687390682609
2	3	smote	0.6	100	10	0.3	3	0.8180771845260165	0.2087528562458508	0.279569892443057	0.9525862068897085	7.796470516597192	5.896381941620172	0.7562886117638999
2	1	smote	0.6	300	5	0.1	1	0.8277254166377201	0.22987213008604232	0.22580645158862298	0.9547738693398796	6.157406032658501	4.992830435954823	0.810865865901826
2	2	smote	0.6	300	5	0.1	1	0.7980939716312057	0.24576905772137225	0.2659574467802173	0.9468390804529682	6.453191091968277	5.0028742733876195	0.7752558598616968
2	3	smote	0.6	300	5	0.1	1	0.7889321468298109	0.19362881608767432	0.20430107524684937	0.951867816085116	5.077651215363763	4.244582651024199	0.8359342578325567
2	1	smote	0.6	300	5	0.1	3	0.8298636037329505	0.2346635405741684	0.2580645161012834	0.9490308686220458	6.476422472845099	5.063152117624342	0.7817822376611989
2	2	smote	0.6	300	5	0.1	3	0.7966801173881144	0.2156023014851906	0.276595744651426	0.9475574712575607	6.908540161891264	5.2742630559872214	0.7634410256446928
2	3	smote	0.6	300	5	0.1	3	0.8051693239401805	0.1971317131867306	0.21505376341773616	0.9511494252805234	5.334406633642133	4.402276137587247	0.8252606871923956
2	1	smote	0.6	300	5	0.3	1	0.7890991053578184	0.21053408180000693	0.19354838707596256	0.9597989949679843	5.729998564380012	4.814514930078813	0.8402296822040756
2	2	smote	0.6	300	5	0.3	1	0.8147010271460015	0.24935290290854406	0.23404255316659123	0.9568965517172637	6.7833317436736476	5.429785972888621	0.8004600261691898
2	3	smote	0.6	300	5	0.3	1	0.7665461624026696	0.1816885852494945	0.18279569890507574	0.970545977004522	7.3706650056729135	6.206134790883823	0.8420047190315327
2	1	smote	0.6	300	5	0.3	3	0.8017352507545408	0.20082168471950465	0.2365591397595098	0.9511844938912335	6.037695518521258	4.845982560799505	0.8026212129374518
2	2	smote	0.6	300	5	0.3	3	0.795487894350697	0.22457675082025558	0.3085106382650521	0.9561781609126712	9.73492838575316	7.040110006545992	0.7231804518972881
2	3	smote	0.6	300	5	0.3	3	0.7691493634902978	0.17058278858120487	0.10752688170886808	0.9604885057402265	2.928805390458797	2.7214069351022077	0.9291866624801061
2	1	smote	0.6	300	10	0.1	1	0.8439586565701009	0.22872730784662484	0.2365591397595098	0.9633883704166305	8.153546495400834	6.461309639543283	0.7924538802412477
2	2	smote	0.6	300	10	0.1	1	0.8254921741257031	0.23503039259358935	0.25531914890900864	0.9540229884988936	7.114284148230119	5.553190280124264	0.7805690767022478
2	3	smote	0.6	300	10	0.1	1	0.8039642813002101	0.19902194399307954	0.1612903225633021	0.9626436781540041	4.955619968205756	4.3176167089486395	0.8712566110987898
2	1	smote	0.6	300	10	0.1	3	0.8439277802221553	0.22854759826508078	0.2365591397595098	0.9554917444296089	6.651974864181865	5.314948509628731	0.7990030857945335
2	2	smote	0.6	300	10	0.1	3	0.8234439960870629	0.22900461186979956	0.23404255316659123	0.9533045976943011	6.238032838107204	5.012110218331398	0.803476077479561
2	3	smote	0.6	300	10	0.1	3	0.8165863304906686	0.20924056423709786	0.20430107524684937	0.9633620689585967	6.751190512267494	5.576216060175854	0.825960396545096
2	1	smote	0.6	300	10	0.3	1	0.8354367845371249	0.23193527721447868	0.279569892443057	0.952620244070692	7.802350206597398	5.900617847293369	0.7562615895247188
2	2	smote	0.6	300	10	0.3	1	0.7897713377353877	0.23283684879991925	0.2872340425226347	0.943965517234598	6.7887473334632995	5.126021997293508	0.7550762574619166
2	3	smote	0.6	300	10	0.3	1	0.8185483870967741	0.20472336613552747	0.19354838707596256	0.9489942528667458	4.465351230498708	3.794638055667147	0.8497960888487229
2	1	smote	0.6	300	10	0.3	3	0.8244756810164494	0.20625909858484567	0.22580645158862298	0.9562096195193381	6.368850990636015	5.156529757101405	0.8096483495993907
2	2	smote	0.6	300	10	0.3	3	0.8156945463438494	0.2468194426189358	0.2978723403938434	0.9446839080391906	7.245177730757929	5.384911984667341	0.7432408302911625
2	3	smote	0.6	300	10	0.3	3	0.8045822518848104	0.1962688210644834	0.19354838707596256	0.9619252873494115	6.0633946226740365	5.0833827169840475	0.8383723924781037
2	1	smote	0.6	500	5	0.1	1	0.8152513720677118	0.2258667178897784	0.22580645158862298	0.9605168700577135	7.095452731934528	5.719060133482032	0.8060176395493006
2	2	smote	0.6	500	5	0.1	1	0.7875091709464418	0.23909210520435678	0.25531914890900864	0.9533045976943011	6.9995589223203725	5.467756601816071	0.7811572975526729
2	3	smote	0.6	500	5	0.1	1	0.7851007292052898	0.17822178043772133	0.1397849462215285	0.9619252873494115	4.1054234455303185	3.671331962266257	0.8942638853025251
2	1	smote	0.6	500	5	0.1	3	0.823580266926028	0.2354483548506822	0.2580645161012834	0.9576453696987965	7.864404901002306	6.092945525356068	0.7747497138576223
2	2	smote	0.6	500	5	0.1	3	0.7963820616287601	0.22353175419690724	0.2872340425226347	0.9576149425218563	9.10472840611893	6.77677445413411	0.744313730273648
2	3	smote	0.6	500	5	0.1	3	0.7975837350142133	0.19312617885471137	0.15053763439241533	0.9554597701080787	3.801550796160906	3.3798119354027056	0.8890613538033972
2	1	smote	0.6	500	5	0.3	1	0.7921018301955245	0.2092544628870735	0.20430107524684937	0.961952620237172	6.491584206265851	5.369647603170135	0.8271705900497085
2	2	smote	0.6	500	5	0.3	1	0.8167492051846417	0.253563364703599	0.22340425529538255	0.9604885057402265	6.993024366147665	5.654157174745417	0.8085424572787452
2	3	smote	0.6	500	5	0.3	1	0.7635644543319737	0.18095846869094387	0.17204301073418893	0.9676724137861519	6.219911485279495	5.321862151337164	0.8556170134789158
2	1	smote	0.6	500	5	0.3	3	0.8034488880655196	0.20474403997715507	0.21505376341773616	0.9519023689809627	5.422202910574041	4.471191494248475	0.8246079155958933
2	2	smote	0.6	500	5	0.3	3	0.7950446319393494	0.22997379676420185	0.2978723403938434	0.9597701149356339	10.121209569130857	7.404253476606404	0.7315581526912437
2	3	smote	0.6	500	5	0.3	3	0.7696437399579781	0.17306846168490664	0.10752688170886808	0.961206896544819	2.9852736595135667	2.7718033468259096	0.9284922030983325
2	1	smote	0.6	500	10	0.1	1	0.8430709615666658	0.2240609893324266	0.22580645158862298	0.9626704953269012	7.521632582569127	6.049005821962867	0.8042144681149012
2	2	smote	0.6	500	10	0.1	1	0.8257367326974809	0.23441481239041223	0.2659574467802173	0.9525862068897085	7.279313332530062	5.609283148233462	0.7705785998211341
2	3	smote	0.6	500	10	0.1	1	0.8050457298232604	0.19970393128131325	0.1612903225633021	0.9626436781540041	4.955619968205756	4.3176167089486395	0.8712566110987898
2	1	smote	0.6	500	10	0.1	3	0.8438660275262643	0.22554248180646963	0.22580645158862298	0.9547738693398796	6.157406032658501	4.992830435954823	0.810865865901826
2	2	smote	0.6	500	10	0.1	3	0.8225727561751041	0.2319747083765707	0.24468085103779993	0.9511494252805234	6.3073723476011105	5.008759924632923	0.7941119670006775
2	3	smote	0.6	500	10	0.1	3	0.8137977382276604	0.209128524353727	0.19354838707596256	0.9676724137861519	7.18399776323393	5.987094920254309	0.8333931949498821
2	1	smote	0.6	500	10	0.3	1	0.8354599417980841	0.23201333058158627	0.279569892443057	0.952620244070692	7.802350206597398	5.900617847293369	0.7562615895247188
2	2	smote	0.6	500	10	0.3	1	0.7898248349229641	0.2328694619916187	0.2978723403938434	0.943965517234598	7.146851849041965	5.315874663859935	0.7438064625761074
2	3	smote	0.6	500	10	0.3	1	0.8191277345198369	0.20556195188169746	0.20430107524684937	0.9475574712575607	4.639206808675958	3.8957129106626978	0.8397368397082682
2	1	smote	0.6	500	10	0.3	3	0.8244988382774084	0.20600024520530363	0.22580645158862298	0.9583632447885259	6.713360441458193	5.423246749399155	0.8078289151248937
2	2	smote	0.6	500	10	0.3	3	0.8162142333088775	0.24659720180857567	0.2978723403938434	0.943965517234598	7.146851849041965	5.315874663859935	0.7438064625761074
2	3	smote	0.6	500	10	0.3	3	0.8036089482140649	0.19628801199344012	0.19354838707596256	0.9619252873494115	6.0633946226740365	5.0833827169840475	0.8383723924781037
2	1	smote	0.8	100	5	0.1	1	0.8591421006723324	0.2878753177437228	0.6451612902532085	0.8614501076750793	11.304756455582854	4.6565264892082485	0.41190859745245184
2	2	smote	0.8	100	5	0.1	1	0.827739056003913	0.25554665784555475	0.5851063829164781	0.8613505747064559	8.761125896102842	4.220041586737875	0.4816779885566753
2	3	smote	0.8	100	5	0.1	1	0.8232295142751206	0.22781753093196033	0.46236559134813277	0.8850574712580097	6.621999387955962	4.022580294541759	0.6074570522670237
2	1	smote	0.8	100	5	0.1	3	0.8563709484442181	0.27751116205514004	0.6559139784240953	0.8557071069572455	11.304725431579877	4.545711983005468	0.40210723360513617
2	2	smote	0.8	100	5	0.1	3	0.8367112986060161	0.2583344976888068	0.6489361701437303	0.8498563218329752	10.46295407722389	4.322100902582281	0.41308609079736236
2	3	smote	0.8	100	5	0.1	3	0.8207344580397973	0.23126203276936066	0.4946236558607932	0.8800287356258619	7.17925786046087	4.122850727735689	0.5742725412677189
2	1	smote	0.8	100	5	0.3	1	0.8364865803672742	0.23358556160840027	0.4301075268354723	0.9073941134177503	7.395055474479919	4.644493954588132	0.6280539607397896
2	2	smote	0.8	100	5	0.3	1	0.7923697725605283	0.2226333482391446	0.414893616977139	0.9073275862003785	6.942493932501983	4.476991104432874	0.6448678354688149
2	3	smote	0.8	100	5	0.3	1	0.7958456927450254	0.17840279258785902	0.279569892443057	0.9288793103381546	5.068294164505121	3.9309215709676137	0.7755906410906784
2	1	smote	0.8	100	5	0.3	3	0.8307590178233717	0.22913864974553988	0.4193548386645855	0.8966259870718118	6.264274056914168	4.056675234124369	0.6475890318055432
2	2	smote	0.8	100	5	0.3	3	0.8052549523110785	0.23234466512228477	0.49999999994680855	0.9015804597636381	9.160582944645178	5.08029145374086	0.5545816672185383
2	3	smote	0.8	100	5	0.3	3	0.8009593993325919	0.18686213672643773	0.34408602146837786	0.9152298850508964	5.663794812059448	4.059048180888832	0.7166658148717339
2	1	smote	0.8	100	10	0.1	1	0.8488988722413913	0.2549329596325675	0.46236559134813277	0.9102656137766673	8.723838973508308	5.15260157540246	0.5906346396134753
2	2	smote	0.8	100	10	0.1	1	0.8315908535094155	0.22434711538934987	0.46808510633318245	0.898706896545268	7.807658756514979	4.621095061337712	0.591866925460225
2	3	smote	0.8	100	10	0.1	1	0.8223257322951428	0.2090456800052412	0.34408602146837786	0.9216954022922292	6.174762312363762	4.394198905286535	0.711638541088518
2	1	smote	0.8	100	10	0.1	3	0.8540011887393959	0.24494249030873358	0.5376344085443404	0.8901651112642487	9.423923672221278	4.894932437073757	0.5194155336023379
2	2	smote	0.8	100	10	0.1	3	0.834548483736855	0.2264293222384943	0.5212765956892259	0.8886494252809725	8.690034995857932	4.681399716082051	0.5387089501265611
2	3	smote	0.8	100	10	0.1	3	0.8287217278457545	0.23973512184979903	0.4301075268354723	0.9116379310279337	7.7864693950850485	4.867557801253647	0.6251302710393285
2	1	smote	0.8	100	10	0.3	1	0.8395664960748442	0.2332448349760804	0.3763440859810383	0.9361091170069196	8.841532864406693	5.890418310819313	0.6662213795660938
2	2	smote	0.8	100	10	0.3	1	0.8135393739300564	0.23008882832486754	0.37234042549230423	0.9195402298784516	6.779660146984563	4.627658998443941	0.6825797798589677
2	3	smote	0.8	100	10	0.3	1	0.8009362254356693	0.2038486807889841	0.2473118279303966	0.9461206896483756	5.769713201720166	4.590106673885325	0.795551954786888
2	1	smote	0.8	100	10	0.3	3	0.8329743957884661	0.21868183990055395	0.35483870963926467	0.933955491737732	7.777716182199521	5.372720082992686	0.6907837569994911
2	2	smote	0.8	100	10	0.3	3	0.8188355955001223	0.22737639395597817	0.39361702123472164	0.9181034482692666	7.277007388856065	4.806270408871251	0.6604734720293743
2	3	smote	0.8	100	10	0.3	3	0.8087381040662466	0.20014826025898325	0.29032258061394384	0.9339080459703024	5.780631520754677	4.392706206816476	0.7599007363189759
2	1	smote	0.8	300	5	0.1	1	0.8286825834240326	0.2332988687644784	0.2688172042721702	0.9475951184425874	6.647863338856272	5.129620466396065	0.7716194118996366
2	2	smote	0.8	300	5	0.1	1	0.7864774394717534	0.2429214969951002	0.3085106382650521	0.9489942528667458	8.3009734249015	6.048545411433808	0.7286549442839405
2	3	smote	0.8	300	5	0.1	1	0.7923387096774193	0.18867408076964448	0.18279569890507574	0.9489942528667458	4.161785686971763	3.5838248303523055	0.8611267033651951
2	1	smote	0.8	300	5	0.1	3	0.8216427760924438	0.21940235167064187	0.279569892443057	0.9375448671863781	5.825355030786462	4.476331008918625	0.7684219978023793
2	2	smote	0.8	300	5	0.1	3	0.7970928099779898	0.25252998870907567	0.3191489361362608	0.9339080459703024	6.623640280476271	4.828861433030728	0.7290343621207501
2	3	smote	0.8	300	5	0.1	3	0.7977150537634408	0.17982367796496665	0.21505376341773616	0.9461206896483756	4.810958002756585	3.991397107726369	0.8296470385585982
2	1	smote	0.8	300	5	0.3	1	0.7983234143065557	0.20112215353201565	0.1612903225633021	0.9504666188015043	3.690077288934572	3.256193825231178	0.8824188582972903
2	2	smote	0.8	300	5	0.3	1	0.7932257275617511	0.22557522713874062	0.23404255316659123	0.9511494252805234	5.949345174332926	4.790987753996708	0.805296642590661
2	3	smote	0.8	300	5	0.3	1	0.7763409961685825	0.17533217503654214	0.17204301073418893	0.9597701149356339	4.957327146306601	4.276496631644889	0.8626617642649975
2	1	smote	0.8	300	5	0.3	3	0.8067063427737767	0.22692847440092379	0.20430107524684937	0.9511844938912335	5.0029798886029875	4.185166757054118	0.836534785310314
2	2	smote	0.8	300	5	0.3	3	0.7946395818048424	0.2537098503993372	0.2872340425226347	0.9540229884988936	8.361938452957606	6.247339065139797	0.7471161162769305
2	3	smote	0.8	300	5	0.3	3	0.7771984303547151	0.17653227123975226	0.19354838707596256	0.9576149425218563	5.4223715926380045	4.566428664429231	0.8421460116096414
2	1	smote	0.8	300	10	0.1	1	0.8413804815166462	0.2273717920612017	0.279569892443057	0.949748743711775	7.3343268770703185	5.563439751737488	0.7585480946843922
2	2	smote	0.8	300	10	0.1	1	0.8239483981413549	0.2445362903922235	0.36170212762109555	0.9418103448208204	9.171603321509123	6.215916976104432	0.6777350335040017
2	3	smote	0.8	300	10	0.1	1	0.8181776047460141	0.21274961672004214	0.2473118279303966	0.9504310344759309	6.299998713965345	4.9892463040780415	0.7919440094516659
2	1	smote	0.8	300	10	0.1	3	0.8347189094473906	0.22253270225435806	0.31182795695571747	0.9468772433528581	8.076645410900754	5.869949489396447	0.7267806261133534
2	2	smote	0.8	300	10	0.1	3	0.8225727561751041	0.24551373404146692	0.3829787233635129	0.9446839080391906	10.600087596043249	6.923458266000867	0.6531510326937625
2	3	smote	0.8	300	10	0.1	3	0.8071777283401309	0.1995762421915549	0.2365591397595098	0.9554597701080787	6.646977138088383	5.311133041347109	0.7990298243157153
2	1	smote	0.8	300	10	0.3	1	0.8198287906506418	0.2132502063135957	0.2688172042721702	0.9353912419171904	5.322711581899954	4.1606923061530106	0.7816865875420449
2	2	smote	0.8	300	10	0.3	1	0.8181630594277329	0.23006735425268618	0.32978723400746945	0.934626436774895	7.03488464834279	5.04465669746844	0.7170915913039121
2	3	smote	0.8	300	10	0.3	1	0.797869546409591	0.22042341054043424	0.279569892443057	0.9489942528667458	7.2200952629346835	5.481143858185879	0.7591511727169452
2	1	smote	0.8	300	10	0.3	3	0.8340705061405337	0.22085030758539717	0.279569892443057	0.940416367545295	6.12479665384918	4.692057768297462	0.7660756711164822
2	2	smote	0.8	300	10	0.3	3	0.8196609806798728	0.21770549864026256	0.3085106382650521	0.9418103448208204	7.2210813564450245	5.301811538442015	0.7342129529532555
2	3	smote	0.8	300	10	0.3	3	0.7885304659498209	0.18470860029179542	0.19354838707596256	0.9554597701080787	5.148385932249008	4.345472488374907	0.8440455890595563
2	1	smote	0.8	500	5	0.1	1	0.8180534006437719	0.2259130842849692	0.2580645161012834	0.9554917444296089	7.467038975235589	5.798125646867707	0.7764959566203928
2	2	smote	0.8	500	5	0.1	1	0.7870735509904622	0.24607308159032673	0.2872340425226347	0.9597701149356339	9.614070072447603	7.139815852441888	0.7426423671242801
2	3	smote	0.8	500	5	0.1	1	0.7832159189222593	0.18833787781083242	0.18279569890507574	0.9547413793034861	4.718670629521844	4.03891359707345	0.8559430964767333
2	1	smote	0.8	500	5	0.1	3	0.8188561856903565	0.22247648050458615	0.2365591397595098	0.9511844938912335	6.037695518521258	4.845982560799505	0.8026212129374518
2	2	smote	0.8	500	5	0.1	3	0.7922627781853755	0.2521411601705645	0.2872340425226347	0.9547413793034861	8.50106419230223	6.346503155358595	0.746553952162219
2	3	smote	0.8	500	5	0.1	3	0.7904461747620813	0.1881386437871359	0.18279569890507574	0.9511494252805234	4.355262260231675	3.74193471694916	0.8591755099490811
2	1	smote	0.8	500	5	0.3	1	0.7974511574770936	0.19195648190298362	0.1612903225633021	0.9547738693398796	4.059828157295954	3.5663074542534448	0.8784380213842597
2	2	smote	0.8	500	5	0.3	1	0.7941275372951823	0.23381055993690714	0.23404255316659123	0.951867816085116	6.042701882120924	4.8624950190400025	0.8046888715460342
2	3	smote	0.8	500	5	0.3	1	0.771598071931776	0.1705511042188709	0.1612903225633021	0.9590517241310413	4.504047477152979	3.9388784937044257	0.8745197444396671
2	1	smote	0.8	500	5	0.3	3	0.8078178912998171	0.2271705828521267	0.19354838707596256	0.9504666188015043	4.605216454479187	3.907432590277414	0.8484796714440533
2	2	smote	0.8	500	5	0.3	3	0.7957630227439471	0.25801331811516626	0.25531914890900864	0.9583333333264489	7.885712371461287	6.1276581021658085	0.7770582712964433
2	3	smote	0.8	500	5	0.3	3	0.7786738351254481	0.17480489411968295	0.20430107524684937	0.9590517241310413	6.013512033305083	4.989246092025606	0.8296725780638954
2	1	smote	0.8	500	10	0.1	1	0.841141189820068	0.22449009029342254	0.2580645161012834	0.949748743711775	6.573911718442944	5.135482847757681	0.7811913213880094
2	2	smote	0.8	500	10	0.1	1	0.8233675715333821	0.24235518482071314	0.2978723403938434	0.9410919540162278	6.77753024047281	5.056563748698486	0.7460776273231988
2	3	smote	0.8	500	10	0.1	1	0.8182085032752441	0.21112829895529392	0.2365591397595098	0.9511494252805234	6.033138768078855	4.842503751345972	0.8026508053546053
2	1	smote	0.8	500	10	0.1	3	0.8348887293610912	0.21898708150778257	0.2580645161012834	0.9511844938912335	6.77749220013358	5.286526429963096	0.780012164688877
2	2	smote	0.8	500	10	0.1	3	0.8223129126925898	0.25261016290535476	0.37234042549230423	0.9482758620621533	10.875704059077066	7.19858016684431	0.6618955443237902
2	3	smote	0.8	500	10	0.1	3	0.8029755283648498	0.19635103660262268	0.19354838707596256	0.9576149425218563	5.4223715926380045	4.566428664429231	0.8421460116096414
2	1	smote	0.8	500	10	0.3	1	0.8201761495650293	0.21311240389529454	0.2688172042721702	0.9361091170069196	5.386648185719984	4.207441650585223	0.7810871346438918
2	2	smote	0.8	500	10	0.3	1	0.8174370261677673	0.22821481341757424	0.32978723400746945	0.93318965516571	6.873014820403193	4.9361694729124235	0.7181956584072524
2	3	smote	0.8	500	10	0.3	1	0.7978618217772833	0.22032287121940358	0.279569892443057	0.9489942528667458	7.2200952629346835	5.481143858185879	0.7591511727169452
2	1	smote	0.8	500	10	0.3	3	0.8336382372692958	0.21983910087761355	0.279569892443057	0.940416367545295	6.12479665384918	4.692057768297462	0.7660756711164822
2	2	smote	0.8	500	10	0.3	3	0.819416422108095	0.21663001785985558	0.2978723403938434	0.9418103448208204	6.866440998679567	5.118990450909532	0.7455085368431063
2	3	smote	0.8	500	10	0.3	3	0.7901294648374737	0.18617132926626678	0.22580645158862298	0.9561781609126712	6.364069572021432	5.1528280136840525	0.8096749873220908
2	1	smote	1.0	100	5	0.1	1	0.8558692077901026	0.2720959288344023	0.6881720429367557	0.8528356065983286	12.78923357707067	4.676212637226237	0.3656366490731473
2	2	smote	1.0	100	5	0.1	1	0.8328518586451454	0.2640045699258527	0.6702127658861476	0.8419540229824573	10.82639212506332	4.240618686583643	0.3916926829670803
2	3	smote	1.0	100	5	0.1	1	0.8230054999382029	0.21718692936993805	0.5268817203734536	0.8649425287294186	7.132011027414183	3.9011664916056774	0.5469938850753562
2	1	smote	1.0	100	5	0.1	3	0.8510679356845672	0.25985660705690283	0.6881720429367557	0.8377602297140148	11.395787954276592	4.2416973304801875	0.3722162287979824
2	2	smote	1.0	100	5	0.1	3	0.8406471631205674	0.26348519200797155	0.6808510637573563	0.8304597701089766	10.44971674775975	4.015867054305173	0.38430390476076226
2	3	smote	1.0	100	5	0.1	3	0.8271304535904092	0.2185328211225049	0.5376344085443404	0.862787356315641	7.311578617061042	3.9182567650145645	0.5358974986271512
2	1	smote	1.0	100	5	0.3	1	0.8334606982686087	0.2351356566027235	0.46236559134813277	0.8959081119820825	7.401930280670452	4.441897978155276	0.6000999382195794
2	2	smote	1.0	100	5	0.3	1	0.8062713988750306	0.23084531343972622	0.4574468084619738	0.8979885057406755	7.421982107925602	4.484266865618346	0.6041872273728573
2	3	smote	1.0	100	5	0.3	1	0.7910023482882216	0.18288347690238524	0.3870967741519251	0.9152298850508964	6.8189108525003075	4.566429203499936	0.6696713352157175
2	1	smote	1.0	100	5	0.3	3	0.8351974928405468	0.22613135461144004	0.4731182795190196	0.8930366116231656	7.49705445186484	4.423179206145018	0.589988929595441
2	2	smote	1.0	100	5	0.3	3	0.8096035094155051	0.2649403101810821	0.5319148935604346	0.8749999999937141	7.954544758130197	4.255318807843986	0.5349544012495817
2	3	smote	1.0	100	5	0.3	3	0.8047058460017303	0.18721672045817395	0.39784946232281193	0.9102011494187486	6.696999224836881	4.430451118729193	0.6615576473905167
2	1	smote	1.0	100	10	0.1	1	0.8411489089070545	0.24308891028385088	0.45161290317724595	0.8951902368923533	7.033842965242297	4.3088816031822645	0.6125927965887429
2	2	smote	1.0	100	10	0.1	1	0.8312010882856443	0.25282759021024165	0.47872340420439113	0.9008620689590456	8.345163256952263	4.828861676748241	0.5786419563779938
2	3	smote	1.0	100	10	0.1	1	0.817621431219874	0.20931267076317583	0.33333333329749104	0.9166666666600815	5.499999323013849	3.99999951925386	0.7272727193831683
2	1	smote	1.0	100	10	0.1	3	0.8551899281353001	0.2570681905675679	0.559139784886114	0.8822684852772271	9.504460737304992	4.749278378945171	0.4996894000792338
2	2	smote	1.0	100	10	0.1	3	0.8377965272682807	0.23089398343497744	0.553191489302852	0.8800287356258619	9.081835491962797	4.611032867565356	0.5077203590428006
2	3	smote	1.0	100	10	0.1	3	0.8188032999629218	0.21398126590203326	0.40860215049369875	0.8922413793039351	5.720726718230128	3.7918276044743764	0.662822703133811
2	1	smote	1.0	100	10	0.3	1	0.8361855359748048	0.22044032426811483	0.34408602146837786	0.9346733668274612	7.505673475562258	5.267162137193975	0.7017574211410351
2	2	smote	1.0	100	10	0.3	1	0.8196915505013451	0.2212565950591605	0.3829787233635129	0.9245689655105994	7.607880731061359	5.077202973337169	0.6673610006173233
2	3	smote	1.0	100	10	0.3	1	0.8063048448893833	0.2089152108636453	0.3225806451266042	0.9410919540162278	7.607431898797518	5.476002216326197	0.7198226961607703
2	1	smote	1.0	100	10	0.3	3	0.831731622783657	0.22259454425666286	0.3870967741519251	0.9124192390458549	6.579809402373516	4.4198831539699315	0.6717342126319746
2	2	smote	1.0	100	10	0.3	3	0.8099321349963315	0.21059925703334395	0.39361702123472164	0.9066091953957859	6.301483779390058	4.214729498857592	0.6688471451164651
2	3	smote	1.0	100	10	0.3	3	0.7989664441972563	0.19862561373926543	0.30107526878483065	0.9288793103381546	5.626106419405848	4.233300153349738	0.7524386816585913
2	1	smote	1.0	300	5	0.1	1	0.8052860307682808	0.22140752309504094	0.2688172042721702	0.9389806173658365	5.657438505313255	4.405438872258865	0.7786984889976367
2	2	smote	1.0	300	5	0.1	1	0.8097181462460258	0.2541733541581076	0.34042553187867813	0.942528735625413	8.46451462263234	5.923403223318974	0.6997924160749734
2	3	smote	1.0	300	5	0.1	1	0.7875262637498455	0.18798416735259468	0.2365591397595098	0.9468390804529682	5.518841736627362	4.449868385958607	0.8063047543540474
2	1	smote	1.0	300	5	0.1	3	0.8246609391041227	0.22971495473942746	0.3225806451266042	0.9296482411993565	6.292516092058087	4.585252803532265	0.72868351443618
2	2	smote	1.0	300	5	0.1	3	0.8074330520909757	0.24644496659767404	0.36170212762109555	0.9295977011427472	7.482311831885497	5.137645817191594	0.6866388166922763
2	3	smote	1.0	300	5	0.1	3	0.7902685082190088	0.1812541832035383	0.2473118279303966	0.93318965516571	4.589400225860213	3.7016990636227725	0.8065757692847421
2	1	smote	1.0	300	5	0.3	1	0.7898941713174166	0.22400980998731443	0.21505376341773616	0.9475951184425874	4.954024191211489	4.103696373116852	0.8283561333545014
2	2	smote	1.0	300	5	0.3	1	0.7773217779408168	0.22849253021663934	0.2659574467802173	0.9432471264300055	6.02182978048768	4.6862367169803205	0.7782080908275866
2	3	smote	1.0	300	5	0.3	1	0.7655574094673094	0.1635446635585625	0.1612903225633021	0.9576149425218563	4.344849034569115	3.805357220357692	0.8758318520695356
2	1	smote	1.0	300	5	0.3	3	0.8071154543840554	0.20447294917288247	0.2365591397595098	0.9454414931733996	5.369531992054482	4.335879226910617	0.807496664445109
2	2	smote	1.0	300	5	0.3	3	0.7940663976522376	0.2526921195785521	0.3191489361362608	0.9475574712575607	8.469604518383955	6.085688141523717	0.7185327300251386
2	3	smote	1.0	300	5	0.3	3	0.7745952292670869	0.19451746389578883	0.22580645158862298	0.9525862068897085	5.859847236665898	4.762462337462447	0.8127280603945731
2	1	smote	1.0	300	10	0.1	1	0.8333835073987449	0.2006495513900292	0.3225806451266042	0.9389806173658365	7.327729865994638	5.286526646710638	0.7214412471679953
2	2	smote	1.0	300	10	0.1	1	0.8098480679872828	0.23612761664745618	0.3191489361362608	0.9382183907978577	7.118458125967801	5.165758687742428	0.7256850465571191
2	3	smote	1.0	300	10	0.1	1	0.8051229761463354	0.2044832457840237	0.2580645161012834	0.9504310344759309	6.669185782925627	5.206170056429261	0.7806305236039727
2	1	smote	1.0	300	10	0.1	3	0.8385475765926407	0.21548819885780898	0.30107526878483065	0.933955491737732	6.091637855856944	4.558671585569551	0.748349070073188
2	2	smote	1.0	300	10	0.1	3	0.8209601980924431	0.24627381370080464	0.35106382974988687	0.9339080459703024	7.644332384055402	5.311747576333801	0.6948608764016795
2	3	smote	1.0	300	10	0.1	3	0.8123223334569274	0.2149924040402864	0.279569892443057	0.9504310344759309	7.440621448968699	5.640017561131699	0.758003551908586
2	1	smote	1.0	300	10	0.3	1	0.8190337246910435	0.2117969885070526	0.3225806451266042	0.9303661162890857	6.362296561979304	4.632523444198031	0.7281212586440473
2	2	smote	1.0	300	10	0.3	1	0.8075553313768647	0.22184931349907608	0.35106382974988687	0.9281609195335622	6.989507197272477	4.886807829421208	0.69916342048165
2	3	smote	1.0	300	10	0.3	1	0.7948878383388951	0.19203842815491776	0.2580645161012834	0.9454022988437831	6.022882177351966	4.726654481227248	0.7847828135792219
2	1	smote	1.0	300	10	0.3	3	0.8284046962925226	0.21774266658996708	0.33333333329749104	0.9440057429939411	8.429485641559813	5.952990388487854	0.7062103854644494
2	2	smote	1.0	300	10	0.3	3	0.8127369161164099	0.21652939240662256	0.24468085103779993	0.9317528735565248	4.422682813017162	3.58521783899979	0.8106432105464781
2	3	smote	1.0	300	10	0.3	3	0.7989123717711036	0.2157781713831979	0.2473118279303966	0.9511494252805234	6.397477666558085	5.062617558225335	0.7913458644357102
2	1	smote	1.0	500	5	0.1	1	0.7984932342202565	0.22055092963938316	0.2365591397595098	0.9569274946090673	6.884035943976526	5.492113418788368	0.7978042814772869
2	2	smote	1.0	500	5	0.1	1	0.8054536561506481	0.2590555978217277	0.2872340425226347	0.9525862068897085	8.096334766084434	6.058025800092139	0.7482429882353526
2	3	smote	1.0	500	5	0.1	1	0.7862671486837226	0.19523992997539252	0.19354838707596256	0.9561781609126712	5.236720107593801	4.416709726014902	0.8434114451224923
2	1	smote	1.0	500	5	0.1	3	0.8101644937436799	0.22183292955493722	0.2580645161012834	0.9447236180836704	5.944662941773537	4.668620855209019	0.7853465943301318
2	2	smote	1.0	500	5	0.1	3	0.8074941917339202	0.24178704720497307	0.32978723400746945	0.9482758620621533	9.021162241880731	6.375885290633532	0.7067698185076278
2	3	smote	1.0	500	5	0.1	3	0.7853247435422074	0.1772037253340383	0.21505376341773616	0.9497126436713383	5.17416725896664	4.276496844400552	0.8265091904881638
2	1	smote	1.0	500	5	0.3	1	0.789940485839335	0.21999841537883022	0.21505376341773616	0.9483129935323166	5.0266352436434065	4.160692145041791	0.827729065886962
2	2	smote	1.0	500	5	0.3	1	0.7790948275862069	0.22152176798548087	0.25531914890900864	0.9489942528667458	6.379073180139307	5.005692754290048	0.7847053246048513
2	3	smote	1.0	500	5	0.3	1	0.762490730441231	0.16627153499330108	0.1612903225633021	0.9576149425218563	4.344849034569115	3.805357220357692	0.8758318520695356
2	1	smote	1.0	500	5	0.3	3	0.8034643262394925	0.20405226973666227	0.22580645158862298	0.9483129935323166	5.351272102220611	4.368726752293881	0.8163903115612967
2	2	smote	1.0	500	5	0.3	3	0.7958318048422597	0.2499359771346783	0.3085106382650521	0.9533045976943011	9.10840038343721	6.606872560527753	0.725360347735453
2	3	smote	1.0	500	5	0.3	3	0.7697132616487455	0.1883468608527774	0.20430107524684937	0.9561781609126712	5.6023469610451	4.6620824885712855	0.8321659591890251
2	1	smote	1.0	500	10	0.1	1	0.8333757883117585	0.19891402172638784	0.29032258061394384	0.9425699928144827	6.714203356544438	5.055241054100843	0.7529174674209692
2	2	smote	1.0	500	10	0.1	1	0.8102149058449499	0.2380370393794221	0.3191489361362608	0.9374999999932652	7.031248851276354	5.106382160608777	0.7262411270466337
2	3	smote	1.0	500	10	0.1	1	0.8040569768879001	0.2037349367051451	0.2688172042721702	0.951867816085116	7.2706306024734335	5.5849771724002615	0.7681558045039412
2	1	smote	1.0	500	10	0.1	3	0.8377602297200288	0.21613674010996486	0.30107526878483065	0.9389806173658365	6.628777173943908	4.934091536929929	0.7443441438998518
2	2	smote	1.0	500	10	0.1	3	0.819813829787234	0.2439127272045467	0.32978723400746945	0.9353448275794876	7.118517392360515	5.100708429875863	0.7165408297189372
2	3	smote	1.0	500	10	0.1	3	0.8130947966876777	0.21460872659637933	0.2365591397595098	0.9504310344759309	5.941211280619489	4.772322551726822	0.8032574952993592
2	1	smote	1.0	500	10	0.3	1	0.8187867139074789	0.2120080746087976	0.3225806451266042	0.9296482411993565	6.292516092058087	4.585252803532265	0.72868351443618
2	2	smote	1.0	500	10	0.3	1	0.8085717779408168	0.22117338929726665	0.35106382974988687	0.9281609195335622	6.989507197272477	4.886807829421208	0.69916342048165
2	3	smote	1.0	500	10	0.3	1	0.79493418613274	0.1920757405492879	0.2580645161012834	0.9454022988437831	6.022882177351966	4.726654481227248	0.7847828135792219
2	1	smote	1.0	500	10	0.3	3	0.8290067850774612	0.2168401833098434	0.33333333329749104	0.9454414931733996	8.664472062334902	6.109648001555868	0.7051379323467655
2	2	smote	1.0	500	10	0.3	3	0.8129891171435559	0.21670842159760176	0.23404255316659123	0.9324712643611174	4.219266507517676	3.4658211248015696	0.821427391807007
2	3	smote	1.0	500	10	0.3	3	0.7985724879495736	0.21816386276302696	0.2473118279303966	0.9497126436713383	6.205304873749485	4.917971371060635	0.7925430593768648
2	1	class_weight		100	5	0.1	1	0.8623995553805895	0.2797547610041063	0.731182795620303	0.8377602297140148	14.045308592496156	4.5068034136351995	0.32087605932630897
2	2	class_weight		100	5	0.1	1	0.8570402298850576	0.30876475134986486	0.7021276594997737	0.8196839080400885	10.715138679599443	3.89387110672941	0.36339902972899135
2	3	class_weight		100	5	0.1	1	0.8642318625633421	0.27431783466481857	0.6666666665949821	0.8498563218329752	11.320573249083198	4.440191091172345	0.3922231569259272
2	1	class_weight		100	5	0.1	3	0.8639742491258134	0.29702353843753365	0.731182795620303	0.826274228278347	12.936858512674837	4.208832957170507	0.32533654315522853
2	2	class_weight		100	5	0.1	3	0.8594246759598924	0.29490559824567936	0.7553191488558172	0.8081896551666079	13.006838324056492	3.93784344704379	0.3027517694051952
2	3	class_weight		100	5	0.1	3	0.8648112099864047	0.28364903075015335	0.7419354837911898	0.8412356321778648	15.23359600302449	4.673186101118886	0.3067684050341829
2	1	class_weight		100	5	0.3	1	0.8400296412940277	0.27253390006651373	0.5376344085443404	0.9081119885074795	11.491641088518486	5.850973824570845	0.5091504045928001
2	2	class_weight		100	5	0.3	1	0.8279683296649547	0.26165336273621825	0.47872340420439113	0.9116379310279337	9.47486197922763	5.417747180390909	0.5718022170159287
2	3	class_weight		100	5	0.3	1	0.8308923495241626	0.22049550610705704	0.3655913978101515	0.9195402298784516	6.5859555723828835	4.543778236254967	0.6899193473835435
2	1	class_weight		100	5	0.3	3	0.8368493774556345	0.24454650887003251	0.5698924730570009	0.8901651112642487	10.738561008803112	5.188628383298182	0.48317724056874184
2	2	class_weight		100	5	0.3	3	0.8254386769381267	0.2510514824422903	0.4468085105907651	0.8836206896488247	6.132478075428661	3.8392431683096073	0.6260508492264707
2	3	class_weight		100	5	0.3	3	0.8441864417253739	0.23082503780214597	0.4731182795190196	0.8994252873498605	8.030319851252198	4.704146996903137	0.5857982002879253
2	1	class_weight		100	10	0.1	1	0.8465445507105419	0.24758236580850934	0.3763440859810383	0.9231873653917934	7.25265774244205	4.899506948375916	0.6755464065507688
2	2	class_weight		100	10	0.1	1	0.8479686353631696	0.27668612054885244	0.46808510633318245	0.9288793103381546	11.49333163686769	6.581559356963124	0.5726415498981893
2	3	class_weight		100	10	0.1	1	0.858909590903473	0.26055850791065943	0.34408602146837786	0.9418103448208204	8.490587456279616	5.913180981689039	0.6964395487628822
2	1	class_weight		100	10	0.1	3	0.8527815729955461	0.2553829412268279	0.5268817203734536	0.8951902368923533	9.511673984817673	5.027028537045975	0.5285114323675589
2	2	class_weight		100	10	0.1	3	0.8568720958669601	0.278698618271666	0.5957446807876868	0.8943965517177127	12.481201684899755	5.6413368508748	0.4519866651051631
2	3	class_weight		100	10	0.1	3	0.8608330243480411	0.273561479243123	0.5483870967152272	0.9087643678095635	12.095049178855971	6.01066736145263	0.4969526912722042
2	1	class_weight		100	10	0.3	1	0.8356297617117847	0.21586747262900519	0.15053763439241533	0.9576453696987965	4.006864528966224	3.5542182231243733	0.8870322810670918
2	2	class_weight		100	10	0.3	1	0.826355771582294	0.23467833493000353	0.23404255316659123	0.9633620689585967	8.034311512253861	6.387983235796668	0.7950878112842222
2	3	class_weight		100	10	0.3	1	0.8383852428624398	0.24020989617371782	0.20430107524684937	0.9676724137861519	7.685583191388842	6.319711304712882	0.8222812856853653
2	1	class_weight		100	10	0.3	3	0.842993770696802	0.27061431201689873	0.29032258061394384	0.9490308686220458	7.617155972105899	5.6960461323273845	0.7477917055938991
2	2	class_weight		100	10	0.3	3	0.8340211543164587	0.28047315001778467	0.2659574467802173	0.9511494252805234	7.054559491405051	5.44430426590535	0.7717426158207105
2	3	class_weight		100	10	0.3	3	0.8449743542207392	0.2499913394620981	0.2688172042721702	0.9583333333264489	8.455880298235783	6.45161135307938	0.7629733441078425
2	1	class_weight		300	5	0.1	1	0.8192730163876217	0.21610102914636742	0.21505376341773616	0.9547738693398796	5.783864767477515	4.75507660567126	0.8221278918155649
2	2	class_weight		300	5	0.1	1	0.825369894839814	0.2815900393193259	0.3191489361362608	0.9446839080391906	8.005274498214924	5.769548555000723	0.7207183808918126
2	3	class_weight		300	5	0.1	1	0.8164859102706711	0.20955713529845071	0.21505376341773616	0.9583333333264489	6.301368337556276	5.161289082463504	0.8190743252839924
2	1	class_weight		300	5	0.1	3	0.8355602899289072	0.24498550898707905	0.2688172042721702	0.9440057429939411	6.198151214861575	4.800798700393432	0.774553325982244
2	2	class_weight		300	5	0.1	3	0.8312010882856444	0.2527366577542805	0.35106382974988687	0.942528735625413	8.872129566497412	6.108509574047694	0.6885054416239718
2	3	class_weight		300	5	0.1	3	0.8260721789642813	0.2208925939960689	0.2365591397595098	0.9489942528667458	5.765124824243311	4.637890956926513	0.804473630782834
2	1	class_weight		300	5	0.3	1	0.8057414569004779	0.2482682526755443	0.2473118279303966	0.9590811198782551	7.701251230471387	6.043952492224886	0.7848013568624261
2	2	class_weight		300	5	0.3	1	0.8122095866960136	0.23097039411770884	0.2659574467802173	0.9619252873494115	9.153675446058953	6.985144690899191	0.7630972542695774
2	3	class_weight		300	5	0.3	1	0.7896505376344085	0.18343055880985723	0.15053763439241533	0.9662356321769667	5.071369350234733	4.458474999344489	0.8791461715215894
2	1	class_weight		300	5	0.3	3	0.8078719249087217	0.24264606919703458	0.2473118279303966	0.9641062455063597	8.825426088135522	6.890105605228887	0.7807108062734048
2	2	class_weight		300	5	0.3	3	0.7915061751039375	0.2714048390376009	0.22340425529538255	0.9655172413723743	8.054792165158677	6.4787215234336815	0.8043312986907006
2	3	class_weight		300	5	0.3	3	0.8258945124212088	0.22835261298131088	0.2365591397595098	0.9576149425218563	7.000714492801393	5.581190589857949	0.7972315576631157
2	1	class_weight		300	10	0.1	1	0.837845139676879	0.2523047148320129	0.1182795698797549	0.9856424981982367	9.20913991205719	8.238166300182208	0.8945641272432923
2	2	class_weight		300	10	0.1	1	0.8325920151626314	0.2856833721076669	0.1489361701969217	0.9784482758550399	7.9449962997384524	6.910635088348593	0.8698097202545112
2	3	class_weight		300	10	0.1	1	0.8438233840069213	0.23821995230212312	0.07526881719620766	0.9813218390734101	4.276384110838049	4.029774515504422	0.9423322059698842
2	1	class_weight		300	10	0.1	3	0.8406934827748574	0.23854511773903242	0.08602150536709446	0.9784637473009443	4.276076441843517	3.994263376573054	0.934095399868546
2	2	class_weight		300	10	0.1	3	0.8300394350696991	0.2772024570656245	0.1595744680681304	0.9777298850504474	8.33605177424992	7.165405152849693	0.8595682060928561
2	3	class_weight		300	10	0.1	3	0.8422089358546533	0.235823212954974	0.06451612902532085	0.9827586206825952	3.9310321993732997	3.7419333116150537	0.9518958590319573
2	1	class_weight		300	10	0.3	1	0.8075322850813206	0.23054091199246174	0.1290322580506417	0.9755922469420274	5.921566193246028	5.286525346225627	0.8927579485710431
2	2	class_weight		300	10	0.3	1	0.8434519442406456	0.3011730968696729	0.24468085103779993	0.9770114942458549	13.767599601485948	10.643612386923275	0.7730913563246352
2	3	class_weight		300	10	0.3	1	0.8372960697070819	0.2659469907907975	0.17204301073418893	0.9820402298780027	11.362071570589126	9.579349500134953	0.8430988422314211
2	1	class_weight		300	10	0.3	3	0.8303653443870659	0.24359766156720866	0.17204301073418893	0.974156496762569	7.8326087868816705	6.657106143177419	0.8499219412057049
2	2	class_weight		300	10	0.3	3	0.8178115064808021	0.26168773753910196	0.22340425529538255	0.9755747126366698	11.489922742214887	9.146429293048469	0.7960392235314634
2	3	class_weight		300	10	0.3	3	0.8279647138796193	0.2468414051086875	0.18279569890507574	0.9748563218320773	8.67255292366635	7.270043188742646	0.8382817800025233
2	1	class_weight		500	5	0.1	1	0.8183235686882955	0.21087815574387206	0.18279569890507574	0.9648241205960889	6.135336590770701	5.196619104810788	0.8469981991329736
2	2	class_weight		500	5	0.1	1	0.819821472242602	0.265321804494524	0.2659574467802173	0.9590517241310413	8.485886537179688	6.494959218349834	0.7653836879663948
2	3	class_weight		500	5	0.1	1	0.8189423433444569	0.21136038121078016	0.17204301073418893	0.9662356321769667	5.946392260465448	5.095399999250843	0.8568893064225943
2	1	class_weight		500	5	0.1	3	0.8330593057453165	0.239729498914513	0.20430107524684937	0.9569274946090673	5.704277944223795	4.7431888616808635	0.8315143215349596
2	2	class_weight		500	5	0.1	3	0.8269595255563706	0.2587997323931926	0.2872340425226347	0.9561781609126712	8.79300016681799	6.554585178508336	0.745432158106089
2	3	class_weight		500	5	0.1	3	0.8212906315659375	0.21986297103593275	0.17204301073418893	0.9590517241310413	4.8667110395175825	4.201470393284721	0.8633079528457241
2	1	class_weight		500	5	0.3	1	0.8057182996395186	0.24901539790095376	0.2473118279303966	0.9597989949679843	7.844640884967231	6.151880188434039	0.7842143700646059
2	2	class_weight		500	5	0.3	1	0.8127674859378823	0.2278450791637207	0.25531914890900864	0.961206896544819	8.495235881295795	6.581558585236711	0.7747352271612797
2	3	class_weight		500	5	0.3	1	0.789426523297491	0.18425300982990356	0.1397849462215285	0.9662356321769667	4.65026457449986	4.14001249939131	0.8902746040710869
2	1	class_weight		500	5	0.3	3	0.8074782514724159	0.23830048230836376	0.2473118279303966	0.961952620237172	8.307275422065022	6.5000997301533205	0.7824586662692798
2	2	class_weight		500	5	0.3	3	0.7915061751039375	0.26739174452369774	0.22340425529538255	0.9691091953953369	9.024845733561033	7.232060991413894	0.8013500856054857
2	3	class_weight		500	5	0.3	3	0.8258945124212088	0.22835261298131088	0.2365591397595098	0.9576149425218563	7.000714492801393	5.581190589857949	0.7972315576631157
2	1	class_weight		500	10	0.1	1	0.8379995214166068	0.24813546610935167	0.1182795698797549	0.9856424981982367	9.20913991205719	8.238166300182208	0.8945641272432923
2	2	class_weight		500	10	0.1	1	0.8309030325262899	0.2832330798954897	0.1489361701969217	0.9806034482688176	8.847217644891147	7.678483035345813	0.8678980505591608
2	3	class_weight		500	10	0.1	1	0.8438388332715362	0.23831002506546428	0.07526881719620766	0.9813218390734101	4.276384110838049	4.029774515504422	0.9423322059698842
2	1	class_weight		500	10	0.1	3	0.8366718384549475	0.23868554624204613	0.06451612902532085	0.9820531227495906	3.773790997559699	3.5948367048357626	0.9525796922570523
2	2	class_weight		500	10	0.1	3	0.830268708730741	0.27707259386753347	0.1595744680681304	0.9762931034412623	7.819329253731083	6.731138357202311	0.8608332071190349
2	3	class_weight		500	10	0.1	3	0.8416295884315906	0.23686355959286018	0.08602150536709446	0.9827586206825952	5.36470276486298	4.989244415486739	0.9300131956084505
2	1	class_weight		500	10	0.3	1	0.8081884074751639	0.2306930315505265	0.1290322580506417	0.9770279971214859	6.300923174117069	5.6169330364308925	0.8914460338914934
2	2	class_weight		500	10	0.3	1	0.8439869161164099	0.30114005517500314	0.24468085103779993	0.9777298850504474	14.222165308677203	10.986954567702861	0.7725233244742181
2	3	class_weight		500	10	0.3	1	0.8373037943393894	0.2660291846554723	0.17204301073418893	0.9820402298780027	11.362071570589126	9.579349500134953	0.8430988422314211
2	1	class_weight		500	10	0.3	3	0.8302727153432292	0.24172169695749382	0.1612903225633021	0.9748743718522982	7.461535478568146	6.419352281329221	0.8603258974177963
2	2	class_weight		500	10	0.3	3	0.8191260088041086	0.2619585524913512	0.22340425529538255	0.9762931034412623	11.846819378464904	9.423593700083236	0.7954534698777639
2	3	class_weight		500	10	0.3	3	0.8279647138796193	0.2468414051086875	0.18279569890507574	0.9748563218320773	8.67255292366635	7.270043188742646	0.8382817800025233
3	1	none		100	5	0.1	1	0.8707593265868514	0.2976523476615493	0.04301075268354723	0.9978463747236336	20.82387326507488	19.97123336320636	0.9590546821307603
3	2	none		100	5	0.1	1	0.859264184397163	0.30555642447888565	0.06382978722725216	0.997126436774446	23.659008499182786	22.212688599555907	0.9388681002305349
3	3	none		100	5	0.1	1	0.8358901866271166	0.20729472670286103	0.032258064512660424	0.9906609195331132	3.535893646154497	3.4540905912665045	0.9768649460551804
3	1	none		100	5	0.1	3	0.8715852688943951	0.28405670234246927	0.0	0.9999999999928213	0.0	0.0	0.9999999900071789
3	2	none		100	5	0.1	3	0.8574070677427245	0.2927800716245766	0.03191489361362608	0.998563218383631	22.91192832110618	22.212611244406546	0.9694780248952368
3	3	none		100	5	0.1	3	0.836098751699419	0.20957145149092574	0.021505376341773616	0.9942528735560758	3.8021911808220787	3.741928967861717	0.9841506520539443
3	1	none		100	5	0.3	1	0.8565021729229867	0.2492170263535811	0.06451612902532085	0.9921033740057997	8.664565816589485	8.170077622003232	0.9429298257178511
3	2	none		100	5	0.3	1	0.8366195891415994	0.23901503498693893	0.04255319148483477	0.9885057471193355	3.822218893282757	3.7021244360451426	0.9685799011482937
3	3	none		100	5	0.3	1	0.8329393770856507	0.21754971223021785	0.09677419353798128	0.9849137930963728	6.9948933131503175	6.414742288022782	0.9170607657466638
3	1	none		100	5	0.3	3	0.8568726890983335	0.28272834846353145	0.04301075268354723	0.9949748743647167	8.898858678970367	8.559122739205835	0.961822516683406
3	2	none		100	5	0.3	3	0.8479992051846418	0.2603937642073308	0.04255319148483477	0.9920977011422982	5.5797909115588125	5.384906139597599	0.9650730948797008
3	3	none		100	5	0.3	3	0.8345306513409962	0.19995858567803365	0.04301075268354723	0.9913793103377057	5.168533324048312	4.989241519649484	0.9653108832151771
3	1	none		100	10	0.1	1	0.8718477178519326	0.2702712556225077	0.010752688170886808	0.9992821249030921	15.130223864218951	14.97828582485009	0.9899579681018194
3	2	none		100	10	0.1	1	0.8458822450476888	0.26101757428834643	0.021276595742417383	0.998563218383631	15.108590416354467	14.808407496271027	0.9801316295632445
3	3	none		100	10	0.1	1	0.8346696947225313	0.20377951552437845	0.010752688170886808	0.9942528735560758	1.8804315081165042	1.8709644839308586	0.994965494383019
3	1	none		100	10	0.1	3	0.8773591459602159	0.2833412892735505	0.010752688170886808	0.9999999999928213	1086176.7875389382	1074497.4673685834	0.9892473019437418
3	2	none		100	10	0.1	3	0.8520497065297138	0.2942075981633157	0.0	0.9992816091882236	0.0	0.0	1.000718897253769
3	3	none		100	10	0.1	3	0.8317188851810654	0.22477462303677015	0.021505376341773616	0.9978448275790386	10.17577692338977	9.978448289393612	0.9806079931547679
3	1	none		100	10	0.3	1	0.8393194852912798	0.22526237345565003	0.032258064512660424	0.9935391241852582	5.125917984845953	4.992823807388371	0.9740350452133186
3	2	none		100	10	0.3	1	0.8351828075324039	0.2550587425530655	0.03191489361362608	0.9906609195331132	3.4970376720378913	3.4173449466824724	0.9772113520643445
3	3	none		100	10	0.3	1	0.8198152267952046	0.19403376802765	0.021505376341773616	0.9913793103377057	2.52746959311081	2.494620759824742	0.9870032626108337
3	1	none		100	10	0.3	3	0.8616739612038687	0.2244923148408779	0.021505376341773616	0.992821249095529	3.0395562018598725	2.995694748432143	0.9855697737069465
3	2	none		100	10	0.3	3	0.8409910736121302	0.23929092993682494	0.0	0.9942528735560758	0.0	0.0	1.0057803367120937
3	3	none		100	10	0.3	3	0.8308073785687801	0.21483254674374644	0.010752688170886808	0.9920977011422982	1.3646227777412514	1.3607020890365467	0.997126896593781
3	1	none		300	5	0.1	1	0.8109055260943737	0.20804572833685256	0.05376344085443404	0.9913854989160705	6.5388181583539025	6.241032175898029	0.954458735411749
3	2	none		300	5	0.1	1	0.8111167155783809	0.19768649108041048	0.03191489361362608	0.9906609195331132	3.4970376720378913	3.4173449466824724	0.9772113520643445
3	3	none		300	5	0.1	1	0.8051770485724881	0.180215726992964	0.04301075268354723	0.9856321839009654	3.083143919186241	2.9935463017914192	0.9709395180456223
3	1	none		300	5	0.1	3	0.8398906977282727	0.21193960814800666	0.04301075268354723	0.9906676238263413	4.77095426000443	4.6087626340354575	0.966004353670252
3	2	none		300	5	0.1	3	0.8316214233308878	0.2151658699393565	0.03191489361362608	0.9885057471193355	2.8351623662216756	2.7765933270338574	0.9793419000487457
3	3	none		300	5	0.1	3	0.818285749598319	0.18974088981016024	0.04301075268354723	0.987787356314743	3.635158950119652	3.5218187457054855	0.9688211045731506
3	1	none		300	5	0.3	1	0.8022215532346835	0.22727223896089843	0.07526881719620766	0.9849246231085075	5.3178259240749615	4.9928282264307295	0.9388852219943576
3	2	none		300	5	0.3	1	0.809733431156762	0.2286127707003757	0.09574468084087823	0.9841954022917803	6.593578707220499	6.058023242872575	0.9187761981672813
3	3	none		300	5	0.3	1	0.7997543566926214	0.1869637275001628	0.05376344085443404	0.9784482758550399	2.5795442561739987	2.4946224973272835	0.9670787642278661
3	1	none		300	5	0.3	3	0.8077329813429668	0.22137805392083973	0.08602150536709446	0.9892318736468828	8.646266467345294	7.988523041147479	0.9239274529480896
3	2	none		300	5	0.3	3	0.7951821961359745	0.20600344992235314	0.08510638296966953	0.9849137930963728	6.073085668092655	5.641333643374005	0.9289072953938579
3	3	none		300	5	0.3	3	0.7938913607712274	0.17881891635272582	0.08602150536709446	0.9806034482688176	4.758167476691489	4.434884210885903	0.9320571806328997
3	1	none		300	10	0.1	1	0.8401299894248507	0.20664080383887037	0.021505376341773616	0.992821249095529	3.0395562018598725	2.995694748432143	0.9855697737069465
3	2	none		300	10	0.1	1	0.8101690511127416	0.2176756012900422	0.010638297871208692	0.9942528735560758	1.8602118144851785	1.8510606064443498	0.9950805458971458
3	3	none		300	10	0.1	1	0.8318579285626004	0.21170156120303135	0.021505376341773616	0.9906609195331132	2.3313584482790612	2.302727060844336	0.9877190010101431
3	1	none		300	10	0.1	3	0.8587870226709585	0.22219079359962124	0.010752688170886808	0.9971284996339044	3.7744433672017936	3.7446106055703265	0.9920961062404235
3	2	none		300	10	0.1	3	0.8246132917583762	0.24676162876869565	0.03191489361362608	0.997126436774446	11.439520597071139	11.106344299777954	0.9708749672802115
3	3	none		300	10	0.1	3	0.814145346681498	0.19325196937359787	0.021505376341773616	0.9935344827514833	3.3772841493335846	3.326159726062121	0.9848622577243336
3	1	none		300	10	0.3	1	0.8327042277439425	0.2055260264238124	0.04301075268354723	0.9935391241852582	6.911350091121242	6.6570984098511605	0.9632124336010398
3	2	none		300	10	0.3	1	0.8001345072144778	0.22583543739539774	0.04255319148483477	0.9935344827514833	6.829619056008458	6.581550096258108	0.9636774721968865
3	3	none		300	10	0.3	1	0.8075098875293536	0.2013783899027238	0.010752688170886808	0.9899425287285206	1.069874711857073	1.0691233600781211	0.9992977098445528
3	1	none		300	10	0.3	3	0.8389412500289465	0.2184809649863692	0.05376344085443404	0.992821249095529	7.857943587287962	7.489236871080357	0.9530784624894089
3	2	none		300	10	0.3	3	0.8154729151381757	0.22995368545222333	0.010638297871208692	0.9920977011422982	1.3499494145428754	1.3462265348993998	0.9972421980387831
3	3	none		300	10	0.3	3	0.8100203930292917	0.1821505227323488	0.032258064512660424	0.989224137923928	3.0599971575967233	2.9935456067903896	0.9782837767540623
3	1	none		500	5	0.1	1	0.801897351581255	0.21185454045978472	0.05376344085443404	0.9906676238263413	6.031462060936113	5.760953292544322	0.9551503721695586
3	2	none		500	5	0.1	1	0.7993855465884079	0.1884359649334967	0.03191489361362608	0.9870689655101504	2.5164815685660655	2.4680831961159995	0.9807674340955098
3	3	none		500	5	0.1	1	0.79462520084044	0.17588291626213867	0.05376344085443404	0.9841954022917803	3.53822089890547	3.4017573765195377	0.9614315890196805
3	1	none		500	5	0.1	3	0.8213957653088793	0.21180827430915286	0.05376344085443404	0.9877961234674244	4.598926708189247	4.405435982293373	0.9579269720605471
3	2	none		500	5	0.1	3	0.8117739667400342	0.2031995340418406	0.03191489361362608	0.9885057471193355	2.8351623662216756	2.7765933270338574	0.9793419000487457
3	3	none		500	5	0.1	3	0.8094410456062291	0.1820559730900146	0.05376344085443404	0.9856321839009654	3.897724556464631	3.741932877239274	0.9600300852598186
3	1	none		500	5	0.3	1	0.797536067433944	0.21746335139959883	0.07526881719620766	0.9849246231085075	5.3178259240749615	4.9928282264307295	0.9388852219943576
3	2	none		500	5	0.3	1	0.8036576791391538	0.22591445740711372	0.09574468084087823	0.9863505747055579	7.651387572391444	7.014552527302298	0.9167686755405099
3	3	none		500	5	0.3	1	0.7982557780249661	0.18461025726925148	0.07526881719620766	0.979885057464225	3.965114304413392	3.7419336218835304	0.9437139247328652
3	1	none		500	5	0.3	3	0.8028313611066086	0.2300221148100966	0.07526881719620766	0.9877961234674244	6.588229887324027	6.167610375210723	0.9361559045161905
3	2	none		500	5	0.3	3	0.8002491440449988	0.2054397249094618	0.08510638296966953	0.9863505747055579	6.722149289267726	6.235157802046487	0.9275541893691293
3	3	none		500	5	0.3	3	0.7888857990359658	0.1814811804783578	0.09677419353798128	0.9834770114871877	6.3773253247516415	5.856938948638188	0.9184005184952717
3	1	none		500	10	0.1	1	0.8363630749754919	0.2065459711647751	0.010752688170886808	0.9942569992749875	1.8817901990503252	1.8723085652714524	0.9949613657242131
3	2	none		500	10	0.1	1	0.8099856321839081	0.2132015734615004	0.010638297871208692	0.9935344827514833	1.6523271915288096	1.645387524064527	0.9958000545998801
3	3	none		500	10	0.1	1	0.8267519466073414	0.20857221064360593	0.021505376341773616	0.9899425287285206	2.163263153404599	2.1382467201562423	0.9884357782169882
3	1	none		500	10	0.1	3	0.8607167944175562	0.2257909949059379	0.010752688170886808	0.9971284996339044	3.7744433672017936	3.7446106055703265	0.9920961062404235
3	2	none		500	10	0.1	3	0.8231153705062362	0.23609422623100257	0.021276595742417383	0.9964080459698534	6.030417980336549	5.9233877521733564	0.9822515970175919
3	3	none		500	10	0.1	3	0.8113876529477196	0.19237109945460698	0.021505376341773616	0.9935344827514833	3.3772841493335846	3.326159726062121	0.9848622577243336
3	1	none		500	10	0.3	1	0.8330979011802484	0.2058071503167222	0.04301075268354723	0.9935391241852582	6.911350091121242	6.6570984098511605	0.9632124336010398
3	2	none		500	10	0.3	1	0.8001115798483737	0.23021074141161316	0.04255319148483477	0.9942528735560758	7.688875497268882	7.404242425777399	0.9629811734523024
3	3	none		500	10	0.3	1	0.8061967000370782	0.20045924291271341	0.010752688170886808	0.9899425287285206	1.069874711857073	1.0691233600781211	0.9992977098445528
3	1	none		500	10	0.3	3	0.8441902291796927	0.22109523891036548	0.032258064512660424	0.9921033740057997	4.187873479514744	4.085038811001616	0.9754446472905914
3	2	none		500	10	0.3	3	0.8195234164832477	0.23374527428180114	0.010638297871208692	0.9928160919468908	1.4860194352471485	1.4808490008602528	0.9965206045597713
3	3	none		500	10	0.3	3	0.808900321344704	0.1842539441301297	0.032258064512660424	0.989224137923928	3.0599971575967233	2.9935456067903896	0.9782837767540623
3	1	undersample	0.6	100	5	0.1	1	0.8681425560984647	0.2736547872036871	0.6881720429367557	0.8399138549832024	11.578783696915854	4.298760519699825	0.371261828222684
3	2	undersample	0.6	100	5	0.1	1	0.8453167033504524	0.26086304274401495	0.6808510637573563	0.84554597700542	11.678758758061154	4.408114508614018	0.3774471656745004
3	3	undersample	0.6	100	5	0.1	1	0.8234689778766531	0.203859993946559	0.6344086020823217	0.8247126436722363	8.164416032619124	3.619248867577047	0.44329548757351117
3	1	undersample	0.6	100	5	0.1	3	0.8692232282765594	0.2809631743117467	0.6989247311076425	0.8413496051626609	12.310923391112873	4.405439316869284	0.3578479902604455
3	2	undersample	0.6	100	5	0.1	3	0.8483125458547323	0.2541756544844846	0.691489361628565	0.846982758614605	12.406507003818376	4.519028772036652	0.36424665271060996
3	3	undersample	0.6	100	5	0.1	3	0.828528612038067	0.20274760425790253	0.6344086020823217	0.8290229884997916	8.413988540816685	3.710490430326911	0.4409906583764939
3	1	undersample	0.6	100	5	0.3	1	0.8419516939536392	0.24783406640870506	0.6881720429367557	0.8320172289961808	10.930738943106778	4.09668204576938	0.37478545208926334
3	2	undersample	0.6	100	5	0.3	1	0.8267226094399608	0.24660488801853275	0.6382978722725215	0.8397988505686796	9.250856608371357	3.984352388823787	0.4307009031692989
3	3	undersample	0.6	100	5	0.3	1	0.7953822148065752	0.18509769915275845	0.6021505375696613	0.8218390804538661	6.9816909154751245	3.3798125049282337	0.48409654280453324
3	1	undersample	0.6	100	5	0.3	3	0.8522103605585531	0.2508251682550349	0.6989247311076425	0.8298636037269932	11.323085350795557	4.1080257095951795	0.3628009035607682
3	2	undersample	0.6	100	5	0.3	3	0.838461420885302	0.2646229942751331	0.6702127658861476	0.8397988505686796	10.65340581185181	4.183570008264976	0.3926978823125969
3	3	undersample	0.6	100	5	0.3	3	0.8104761463354344	0.18552682363221176	0.5698924730570009	0.8204022988446811	6.052599619562571	3.1731611131956403	0.5242641595544647
3	1	undersample	0.6	100	10	0.1	1	0.8653714038703502	0.2686361633541619	0.6989247311076425	0.8377602297140148	11.987198813022141	4.30797385126894	0.359381186430064
3	2	undersample	0.6	100	10	0.1	1	0.842259721203228	0.22251876634413728	0.691489361628565	0.8390804597640872	11.687191208819375	4.297112194353148	0.3676770577894331
3	3	undersample	0.6	100	10	0.1	1	0.8374737362501545	0.22605683285842554	0.6881720429367557	0.8290229884997916	10.700665688081083	4.024938771880039	0.37613909098726006
3	1	undersample	0.6	100	10	0.1	3	0.8671622320511929	0.26455215225356193	0.731182795620303	0.838478104803744	14.119821069754357	4.5268336497881485	0.3206013366760526
3	2	undersample	0.6	100	10	0.1	3	0.8356872095866961	0.22432206008118027	0.6702127658861476	0.8484195402237902	11.37486531521776	4.421498144686024	0.38870772606178555
3	3	undersample	0.6	100	10	0.1	3	0.835542578173279	0.2059585695757823	0.6666666665949821	0.8318965517181617	9.897435177014785	3.965811729329592	0.4006908415591552
3	1	undersample	0.6	100	10	0.3	1	0.860415750025087	0.23979135501591436	0.6451612902532085	0.8406317300729317	9.59049887226197	4.048241535570652	0.42210957882223954
3	2	undersample	0.6	100	10	0.3	1	0.8316672780630961	0.21907010999391244	0.6276595744013128	0.84554597700542	9.22830494687064	4.063730562628548	0.44035502659928116
3	3	undersample	0.6	100	10	0.3	1	0.8190041404029169	0.19284190435422863	0.5483870967152272	0.8347701149365319	6.134782195774737	3.318933880001441	0.5410027141533236
3	1	undersample	0.6	100	10	0.3	3	0.8636423283853986	0.25847307480342957	0.7204301074494162	0.8305814788167224	12.633473601953511	4.25236898477211	0.3365953808444125
3	2	undersample	0.6	100	10	0.3	3	0.8222899853264857	0.21565819007503223	0.6489361701437303	0.8412356321778648	9.79445970292006	4.0874167054698995	0.41731925307801365
3	3	undersample	0.6	100	10	0.3	3	0.826203497713509	0.22568867130349599	0.6451612902532085	0.828304597695199	8.771395355298083	3.7575918983082137	0.42839156809008805
3	1	undersample	0.6	300	5	0.1	1	0.8538545260866544	0.24548335176301206	0.6989247311076425	0.8320172289961808	11.498015004390636	4.160692702734527	0.3618618158147796
3	2	undersample	0.6	300	5	0.1	1	0.8305973343115677	0.26680081715401555	0.6276595744013128	0.8433908045916424	9.078112032307656	4.007807668551118	0.4414802949673681
3	3	undersample	0.6	300	5	0.1	1	0.8066138301816833	0.18298013541928398	0.5913978493987745	0.828304597695199	6.982492376929282	3.444459240115863	0.4932993814174019
3	1	undersample	0.6	300	5	0.1	3	0.8478645145852148	0.238679539209568	0.7096774192785293	0.8255563531886178	11.568357625192961	4.068232873872108	0.3516690000427501
3	2	undersample	0.6	300	5	0.1	3	0.8371774883834678	0.2678583994626286	0.6382978722725215	0.8491379310283826	9.932772331239757	4.231002758437451	0.425963922056556
3	3	undersample	0.6	300	5	0.1	3	0.807038684958596	0.19066657093965372	0.5698924730570009	0.8354885057411244	6.729148010428471	3.464149669194059	0.5147976529174312
3	1	undersample	0.6	300	5	0.3	1	0.8377679488070151	0.24580108356865846	0.6666666665949821	0.8305814788167224	9.805084037168273	3.9350280157592654	0.40132526175113425
3	2	undersample	0.6	300	5	0.3	1	0.8266232575201761	0.27464025987845814	0.6276595744013128	0.8512931034421604	9.6501027602359	4.220782940953615	0.437382165695136
3	3	undersample	0.6	300	5	0.3	1	0.7877039302929182	0.18156889370871493	0.5483870967152272	0.8297413793043841	5.917721132350881	3.2209063028095173	0.5442815184420096
3	1	undersample	0.6	300	5	0.3	3	0.8473396166701402	0.2359322022341202	0.6774193547658689	0.8291457286372639	10.19117573124214	3.9648954030461674	0.38905180380508986
3	2	undersample	0.6	300	5	0.3	3	0.8364208853020297	0.28772365484379336	0.6170212765301042	0.84554597700542	8.819895976512816	3.994853773431454	0.45293659878423725
3	3	undersample	0.6	300	5	0.3	3	0.8018631813125697	0.19663387543046795	0.5806451612278877	0.828304597695199	6.6797549487193955	3.381832708477393	0.5062809440828647
3	1	undersample	0.6	300	10	0.1	1	0.8660815598730982	0.2798336500562726	0.731182795620303	0.8406317300729317	14.347386202745547	4.588007073646739	0.319779983987251
3	2	undersample	0.6	300	10	0.1	1	0.8367112986060161	0.24226846309492583	0.6276595744013128	0.8577586206834932	10.165367131625857	4.41263669749937	0.4340853152383822
3	3	undersample	0.6	300	10	0.1	1	0.8222098628105302	0.21214395649019685	0.5698924730570009	0.8412356321778648	7.0207008593253875	3.589548744337695	0.5112806749717581
3	1	undersample	0.6	300	10	0.1	3	0.8652633366525407	0.27145205715135917	0.7204301074494162	0.838478104803744	13.377092941501926	4.460262566703029	0.3334253901379651
3	2	undersample	0.6	300	10	0.1	3	0.8285185864514552	0.21638313028228112	0.6382978722725215	0.8441091953962349	9.555434351253968	4.094518807249244	0.42850157943448935
3	3	undersample	0.6	300	10	0.1	3	0.8343916079594611	0.22630152746979904	0.6344086020823217	0.8405172413732722	9.145468320410442	3.977913147263992	0.43496001696617137
3	1	undersample	0.6	300	10	0.3	1	0.8517009008174514	0.250948039351819	0.6774193547658689	0.8327351040859101	10.454934848988783	4.049978990295807	0.3873748563950333
3	2	undersample	0.6	300	10	0.3	1	0.836818292981169	0.24284250062151816	0.6808510637573563	0.846982758614605	11.80844975406349	4.449505252466857	0.37680688211009306
3	3	undersample	0.6	300	10	0.3	1	0.8207035595105673	0.21524289308363478	0.6129032257405481	0.828304597695199	7.638423470290364	3.5697123033928038	0.46733625608647633
3	1	undersample	0.6	300	10	0.3	3	0.8524805286030768	0.25142912802307876	0.6559139784240953	0.8348887293550977	9.63899385957069	3.9725570285820826	0.41213398307622506
3	2	undersample	0.6	300	10	0.3	3	0.832416238689166	0.2246001520897091	0.6595744680149389	0.8477011494191976	10.78419725991162	4.330790562054144	0.4015867245224763
3	3	undersample	0.6	300	10	0.3	3	0.8145393029291806	0.18589526381349092	0.5268817203734536	0.8369252873503095	5.715358045278386	3.230922069420141	0.5653052681337635
3	1	undersample	0.6	500	5	0.1	1	0.8499563871585268	0.24498640175160352	0.6989247311076425	0.8305814788167224	11.380901083793079	4.125432597166972	0.3624873332071012
3	2	undersample	0.6	500	5	0.1	1	0.8279301173881144	0.2660603943918314	0.6170212765301042	0.8462643678100126	8.868638996779246	4.013521313213664	0.45255210252495703
3	3	undersample	0.6	500	5	0.1	1	0.8039488320355952	0.1822414353808885	0.559139784886114	0.8268678160860139	6.057281259708112	3.22955408954097	0.5331689070558007
3	1	undersample	0.6	500	5	0.1	3	0.846544550710542	0.24118215399680498	0.6989247311076425	0.8348887293550977	11.73835313671908	4.2330525714399245	0.36061723520779587
3	2	undersample	0.6	500	5	0.1	3	0.8349153215945219	0.2702947214859276	0.6170212765301042	0.8512931034421604	9.223026655308672	4.149244247039148	0.4498787989971407
3	3	undersample	0.6	500	5	0.1	3	0.8047830923248054	0.18898603227912306	0.5376344085443404	0.8333333333273468	5.813953102913298	3.2258062576017994	0.5548387030927129
3	1	undersample	0.6	500	5	0.3	1	0.837883735111811	0.2460978808551135	0.6881720429367557	0.8334529791756393	11.043994413682725	4.131998268179858	0.37413982685654584
3	2	undersample	0.6	500	5	0.3	1	0.8268831010026902	0.2761496906693979	0.6276595744013128	0.8505747126375678	9.59560364384529	4.200490716634946	0.4377515763037111
3	3	undersample	0.6	500	5	0.3	1	0.7858191200098875	0.18028700584457466	0.5376344085443404	0.8326149425227543	5.78400999844414	3.211961596379714	0.5553174250050761
3	1	undersample	0.6	500	5	0.3	3	0.8465291125365692	0.23675327532195328	0.6774193547658689	0.8298636037269932	10.243037228708776	3.9816249185307124	0.3887152538058537
3	2	undersample	0.6	500	5	0.3	3	0.8351445952555637	0.2887650396855628	0.6170212765301042	0.8419540229824573	8.582827650246577	3.904061647965894	0.4548689221349397
3	3	undersample	0.6	500	5	0.3	3	0.8013379063156594	0.19802426465569736	0.5483870967152272	0.8304597701089766	5.9479414983709615	3.234554210066696	0.5438106866843209
3	1	undersample	0.6	500	10	0.1	1	0.8641209117785549	0.2749931742352402	0.7204301074494162	0.8399138549832024	13.52017827661783	4.500264919060754	0.33285543221289127
3	2	undersample	0.6	500	10	0.1	1	0.8360081927121545	0.2408386282641639	0.6382978722725215	0.8570402298789006	10.579366554461288	4.464877266401975	0.42203634193254075
3	3	undersample	0.6	500	10	0.1	1	0.8214605734767024	0.212547437563402	0.5913978493987745	0.8405172413732722	7.628022212794386	3.70822412033084	0.48613178365302345
3	1	undersample	0.6	500	10	0.1	3	0.8630865541223784	0.25917351803620153	0.7204301074494162	0.8391959798934732	13.44831622217131	4.480174451922364	0.33314016739530916
3	2	undersample	0.6	500	10	0.1	3	0.8281976033259966	0.2187167431111746	0.6382978722725215	0.8441091953962349	9.555434351253968	4.094518807249244	0.42850157943448935
3	3	undersample	0.6	500	10	0.1	3	0.8333565072302559	0.2287782649951285	0.6236559139114349	0.837643678154902	8.549683326727806	3.841278666645763	0.44928898935243844
3	1	undersample	0.6	500	10	0.3	1	0.8521408887756756	0.252453541382098	0.6774193547658689	0.8327351040859101	10.454934848988783	4.049978990295807	0.3873748563950333
3	2	undersample	0.6	500	10	0.3	1	0.8370169968207386	0.24268022160548508	0.6808510637573563	0.8498563218329752	12.075278118542569	4.53466324205354	0.3755328098271638
3	3	undersample	0.6	500	10	0.3	1	0.8205954146582622	0.21439271379099842	0.6129032257405481	0.8275862068906065	7.599999486122832	3.5548385029919665	0.46774192991498287
3	1	undersample	0.6	500	10	0.3	3	0.8542790758709061	0.2525964126042678	0.6559139784240953	0.8348887293550977	9.63899385957069	3.9725570285820826	0.41213398307622506
3	2	undersample	0.6	500	10	0.3	3	0.8319959036439227	0.22721864803211028	0.6595744680149389	0.8484195402237902	10.844489659546218	4.351315634452912	0.4012466849629597
3	3	undersample	0.6	500	10	0.3	3	0.8145779260907181	0.1882684102000429	0.559139784886114	0.8390804597640872	6.613239958191473	3.4746541614514745	0.5254087432613425
3	1	undersample	0.8	100	5	0.1	1	0.8677874780970907	0.26609314123806393	0.7741935483038502	0.7932519741508023	13.154760965480875	3.7446234742880367	0.28465917036171257
3	2	undersample	0.8	100	5	0.1	1	0.8376666055270237	0.26272967930242824	0.7127659573709824	0.8160919540171259	11.011573292880005	3.8756646823419008	0.35196283665769557
3	3	undersample	0.8	100	5	0.1	1	0.8255855271289086	0.204995302344786	0.7634408601329634	0.767241379304833	10.638046469466653	3.2799679988356956	0.3083242681698564
3	1	undersample	0.8	100	5	0.1	3	0.8663208515696763	0.28078684461562364	0.7741935483038502	0.7925340990610731	13.097379196097702	3.7316663002615145	0.2849170138098738
3	2	undersample	0.8	100	5	0.1	3	0.8418699559794571	0.2541589284092383	0.7127659573709824	0.8124999999941631	10.753085670033295	3.8014182364512616	0.35351881734879126
3	3	undersample	0.8	100	5	0.1	3	0.8353108392040539	0.2007420271691717	0.784946236474737	0.7715517241323884	12.327357661905118	3.435990922381542	0.2787288966009407
3	1	undersample	0.8	100	5	0.3	1	0.8498097245057855	0.21941358496630345	0.784946236474737	0.7853553481637807	13.354848551362052	3.6569567104989367	0.2738298800533744
3	2	undersample	0.8	100	5	0.3	1	0.819538701393984	0.23964427468314464	0.691489361628565	0.8124999999941631	9.712643020178016	3.687943065213911	0.37970539640196593
3	3	undersample	0.8	100	5	0.3	1	0.8094719441354592	0.1929910388766775	0.7419354837911898	0.783045977005869	10.376654963841043	3.4197819397589186	0.32956495594284424
3	1	undersample	0.8	100	5	0.3	3	0.8512763510331998	0.2394037892798445	0.7741935483038502	0.7810480976254053	12.230444133603704	3.53590676558841	0.2891069698416678
3	2	undersample	0.8	100	5	0.3	3	0.8325232330643189	0.2592980172983155	0.7234042552421911	0.8017241379252751	10.57525012368777	3.6484734510185852	0.3450011396982258
3	3	undersample	0.8	100	5	0.3	3	0.81212921764924	0.19025532895190414	0.6881720429367557	0.7909482758563869	8.349803970399336	3.2918743571100904	0.3942456955015933
3	1	undersample	0.8	100	10	0.1	1	0.8553365907880417	0.232086005284772	0.8064516128165107	0.7810480976254053	14.863386881055915	3.683236214154594	0.24780597416966807
3	2	undersample	0.8	100	10	0.1	1	0.833929444852042	0.2362323026386955	0.7021276594997737	0.8045977011436451	9.705881710865059	3.593241367561964	0.370212761451725
3	3	undersample	0.8	100	10	0.1	1	0.8305138425410951	0.20144905834980847	0.7526881719620766	0.7693965517186108	10.154408147919309	3.263993426514983	0.32143609725198125
3	1	undersample	0.8	100	10	0.1	3	0.8545029293935114	0.22563883339037322	0.784946236474737	0.7846374730740515	13.298165726385681	3.6447668553636956	0.27408041059002897
3	2	undersample	0.8	100	10	0.1	3	0.831392149669846	0.22060643071147787	0.7127659573709824	0.8182471264309035	11.171569979314748	3.921621178021156	0.35103580549257807
3	3	undersample	0.8	100	10	0.1	3	0.8320201458410579	0.22611426042632568	0.7741935483038502	0.7715517241323884	11.579514066466498	3.3889225535817946	0.2926653414240195
3	1	undersample	0.8	100	10	0.3	1	0.8512763510331998	0.21460845438135995	0.8172043009873975	0.77674084708703	15.553620924945156	3.6603393577443297	0.2353367887690774
3	2	undersample	0.8	100	10	0.3	1	0.8259048667155784	0.22686995872649385	0.7021276594997737	0.8053160919482377	9.750394713889797	3.606500560118649	0.3698825092154586
3	3	undersample	0.8	100	10	0.3	1	0.8107387838338894	0.1899736185183138	0.731182795620303	0.773706896546166	9.299808961363329	3.231131449209882	0.3474406162143482
3	1	undersample	0.8	100	10	0.3	3	0.8550046700476267	0.22650459585485852	0.7634408601329634	0.7846374730740515	11.758029511182995	3.5449102291893477	0.3014884516353279
3	2	undersample	0.8	100	10	0.3	3	0.8275327097089754	0.22317756708752876	0.7127659573709824	0.818965517235496	11.225748751393022	3.937183165962596	0.35072787935116906
3	3	undersample	0.8	100	10	0.3	3	0.8167099246075887	0.18597173731468755	0.7419354837911898	0.7744252873507586	9.870222319207393	3.289089642126552	0.33323358249223833
3	1	undersample	0.8	300	5	0.1	1	0.8492462311557788	0.22396700444272352	0.7526881719620766	0.7946877243302607	11.780175535795186	3.666064938621519	0.31120629821517315
3	2	undersample	0.8	300	5	0.1	1	0.8242846661775494	0.2526132984601015	0.6489361701437303	0.8160919540171259	8.20265097615674	3.528590233176955	0.4301768003304374
3	3	undersample	0.8	300	5	0.1	1	0.807610307749351	0.19705948850009525	0.6774193547658689	0.7887931034426093	7.842856676291275	3.207373119599172	0.40895469260153633
3	1	undersample	0.8	300	5	0.1	3	0.856193409443531	0.22470644538320106	0.7956989246456239	0.7975592246891776	15.344157094809825	3.9305267632899574	0.25615787074924373
3	2	undersample	0.8	300	5	0.1	3	0.8262640621178773	0.24595343082077908	0.6595744680149389	0.8175287356263109	8.680609655158339	3.6146756264998405	0.41640802700369905
3	3	undersample	0.8	300	5	0.1	3	0.8070232356939809	0.18846295485472553	0.7096774192785293	0.7801724137874988	8.675380743543338	3.2283363486015832	0.37212617604713993
3	1	undersample	0.8	300	5	0.3	1	0.8360620305830228	0.22132122513832744	0.7634408601329634	0.7882268485226976	12.012017669052332	3.604993450573709	0.30011555342125484
3	2	undersample	0.8	300	5	0.3	1	0.825469246759599	0.2791564679906543	0.691489361628565	0.8060344827528303	9.314175633663956	3.565011636049132	0.38275116157595934
3	3	undersample	0.8	300	5	0.3	1	0.8043659621802002	0.18133279681389614	0.6451612902532085	0.7887931034426093	6.790352115985551	3.0546410662849257	0.4498501618480582
3	1	undersample	0.8	300	5	0.3	3	0.8491381639379695	0.23451222140327677	0.7634408601329634	0.7824838478048638	11.609660191046654	3.50981210972301	0.3023182363539949
3	2	undersample	0.8	300	5	0.3	3	0.8320952555637076	0.26240439502280827	0.6808510637573563	0.8103448275803855	9.115150912194633	3.5899417831407563	0.39384336327185454
3	3	undersample	0.8	300	5	0.3	3	0.8003182548510691	0.1971547272433523	0.6559139784240953	0.7816091953966839	6.8223680386161405	3.003395447814479	0.4402276984458921
3	1	undersample	0.8	300	10	0.1	1	0.8567028691846328	0.22892428952571026	0.7741935483038502	0.7889447236124268	12.816325631483197	3.6682025906811613	0.286213269543261
3	2	undersample	0.8	300	10	0.1	1	0.8284574468085106	0.2371971910073848	0.7234042552421911	0.8089080459712005	11.071138615980946	3.7856340998890285	0.3419371864528155
3	3	undersample	0.8	300	10	0.1	1	0.8164086639475961	0.1990736754434483	0.731182795620303	0.7787356321783138	9.572986421808098	3.304566251552487	0.34519699602775294
3	1	undersample	0.8	300	10	0.1	3	0.8568958463592925	0.237706399881285	0.7956989246456239	0.7839195979843222	14.129741938314112	3.682420434240433	0.26061482998198204
3	2	undersample	0.8	300	10	0.1	3	0.8294738933724627	0.226206357465553	0.7340425531133998	0.8139367816033483	12.073667078304872	3.9451242431876947	0.32675442323070203
3	3	undersample	0.8	300	10	0.1	3	0.8239170065504882	0.2141846007586995	0.7526881719620766	0.7780172413737212	10.666947395378124	3.3907504470730876	0.3178744784916433
3	1	undersample	0.8	300	10	0.3	1	0.8501725215941458	0.25112303636124395	0.7634408601329634	0.7810480976254053	11.512368833502874	3.4867969493996824	0.30287396839900105
3	2	undersample	0.8	300	10	0.3	1	0.8257902298850575	0.22559458804075108	0.7234042552421911	0.8060344827528303	10.868375321587854	3.7295506346360154	0.3431562138403756
3	3	undersample	0.8	300	10	0.3	1	0.8218854282536151	0.20034754869427385	0.7096774192785293	0.783045977005869	8.822663187815554	3.2710957684650523	0.37076057541853497
3	1	undersample	0.8	300	10	0.3	3	0.8453172158797058	0.22395461815893905	0.7526881719620766	0.7875089734329684	11.279376451250641	3.5422113992306525	0.3140431833041739
3	2	undersample	0.8	300	10	0.3	3	0.8222670579603816	0.23181947159851066	0.7127659573709824	0.8081896551666079	10.45567968531188	3.7159931119990692	0.35540425101798906
3	3	undersample	0.8	300	10	0.3	3	0.8280419602026943	0.21564414072588448	0.7526881719620766	0.7816091953966839	10.892447803844393	3.4465193663444844	0.3164136582966767
3	1	undersample	0.8	500	5	0.1	1	0.8466063034064331	0.22132606702145036	0.7419354837911898	0.7932519741508023	11.030815233691232	3.5885974961927016	0.32532476610830696
3	2	undersample	0.8	500	5	0.1	1	0.8222135607728052	0.25206745231013183	0.6489361701437303	0.8139367816033483	8.086228560739757	3.4877185338325996	0.4313158386227021
3	3	undersample	0.8	500	5	0.1	1	0.80380978865406	0.1960602287810073	0.6774193547658689	0.7895114942472018	7.876791338749065	3.2183197850159355	0.4085825773263574
3	1	undersample	0.8	500	5	0.1	3	0.8550123891346131	0.22343647612830295	0.784946236474737	0.7939698492405315	14.065852626157996	3.8098608164031313	0.27085885065079385
3	2	undersample	0.8	500	5	0.1	3	0.8259354365370506	0.2437359380625675	0.6702127658861476	0.8139367816033483	8.890147621524605	3.602069961171373	0.4051754847747021
3	3	undersample	0.8	500	5	0.1	3	0.8032381658633049	0.185277785608127	0.6774193547658689	0.7859195402242392	7.70939552047518	3.164321133429096	0.4104499565408344
3	1	undersample	0.8	500	5	0.3	1	0.8362627268446688	0.22151188847400108	0.7634408601329634	0.7882268485226976	12.012017669052332	3.604993450573709	0.30011555342125484
3	2	undersample	0.8	500	5	0.3	1	0.8257902298850576	0.2813899831703152	0.6808510637573563	0.8081896551666079	8.988763456579267	3.5496053607155287	0.39489361222758435
3	3	undersample	0.8	500	5	0.3	1	0.8039333827709801	0.18046399592156714	0.6451612902532085	0.7852011494196466	6.646396707090806	3.0035601143790154	0.45190803081475056
3	1	undersample	0.8	500	5	0.3	3	0.8479108291071332	0.23332025050284638	0.7526881719620766	0.77674084708703	10.588563563326145	3.371365197922409	0.31839683181518713
3	2	undersample	0.8	500	5	0.3	3	0.8310940939104916	0.2612020110635499	0.6808510637573563	0.8089080459712005	9.030575847927619	3.5629497410720266	0.39454290742532344
3	3	undersample	0.8	500	5	0.3	3	0.7990668644172537	0.19647819427511362	0.6559139784240953	0.783045977005869	6.880173452846094	3.0232854829752758	0.43941994121135286
3	1	undersample	0.8	500	10	0.1	1	0.8564712965750412	0.22748245771672465	0.7741935483038502	0.7875089734329684	12.706562820307447	3.643417439208671	0.2867350804200319
3	2	undersample	0.8	500	10	0.1	1	0.8279071900220101	0.2398856213130386	0.7234042552421911	0.8081896551666079	11.019878232597438	3.7714556957602494	0.34224113061479056
3	3	undersample	0.8	500	10	0.1	1	0.8167948955629712	0.20377025274121666	0.7204301074494162	0.7787356321783138	9.069430019593343	3.2559696890296568	0.3590048758633399
3	1	undersample	0.8	500	10	0.1	3	0.8596515604134343	0.24141653813368152	0.7956989246456239	0.7839195979843222	14.129741938314112	3.682420434240433	0.26061482998198204
3	2	undersample	0.8	500	10	0.1	3	0.8286714355588164	0.2266099189174794	0.7340425531133998	0.8124999999941631	11.959999138713155	3.9148934076886133	0.3273322382956165
3	3	undersample	0.8	500	10	0.1	3	0.8240792238289457	0.21693833700221066	0.7526881719620766	0.7772988505691286	10.622720218450898	3.3798125428966093	0.3181682626639189
3	1	undersample	0.8	500	10	0.3	1	0.8505275995955198	0.25150242036923653	0.7741935483038502	0.7803302225356761	12.179270883243861	3.5243515152468805	0.28937293761180277
3	2	undersample	0.8	500	10	0.3	1	0.8258207997065298	0.2268007670636493	0.7234042552421911	0.8067528735574229	10.918500820045919	3.743415134418557	0.34285064286122435
3	3	undersample	0.8	500	10	0.3	1	0.8215069212705475	0.19952936838891713	0.7096774192785293	0.784482758615054	8.897777234323573	3.2929030725755664	0.37008152675426326
3	1	undersample	0.8	500	10	0.3	3	0.8464364834927325	0.22511102503096594	0.7634408601329634	0.7889447236124268	12.063851986933694	3.617255332477256	0.29984247284835475
3	2	undersample	0.8	500	10	0.3	3	0.8223511249694302	0.23188362981797248	0.7127659573709824	0.8081896551666079	10.45567968531188	3.7159931119990692	0.35540425101798906
3	3	undersample	0.8	500	10	0.3	3	0.8277638734396242	0.21324098949331108	0.7419354837911898	0.7801724137874988	10.203430726125518	3.375078909901655	0.3307788231683271
3	1	undersample	1.0	100	5	0.1	1	0.8596206840654887	0.24702102096356104	0.838709677329171	0.7473079684081314	15.378407964891755	3.319098108692316	0.21582845002457957
3	2	undersample	1.0	100	5	0.1	1	0.8452708486182441	0.2752127079062736	0.7446808509846085	0.7823275862012764	10.48267259382488	3.421107910633626	0.3263583571065839
3	3	undersample	1.0	100	5	0.1	1	0.8230904708935854	0.20524785435319662	0.7634408601329634	0.7255747126384657	8.532841044890462	2.7819624046072864	0.3260300179791511
3	1	undersample	1.0	100	5	0.1	3	0.8631483068182696	0.2528426815322961	0.8172043009873975	0.749461593677319	13.373334668749987	3.261792394883183	0.24390268709656973
3	2	undersample	1.0	100	5	0.1	3	0.8435360112496944	0.23499707210676402	0.7553191488558172	0.7859195402242392	11.332651711230941	3.5282020337818683	0.3113306585570626
3	3	undersample	1.0	100	5	0.1	3	0.8330088987764183	0.21490959393073328	0.7741935483038502	0.7370689655119465	9.611240664088545	2.944473711011429	0.30635728703587234
3	1	undersample	1.0	100	5	0.3	1	0.8464133262317735	0.2395259424231662	0.8279569891582842	0.7394113424211098	13.655302095171324	3.1772563129884763	0.2326756416146202
3	2	undersample	1.0	100	5	0.3	1	0.8393938004402055	0.26212116346901104	0.7340425531133998	0.784482758615054	10.04639936122348	3.4059572883206934	0.3390226752285818
3	3	undersample	1.0	100	5	0.3	1	0.8143461871214931	0.19324434541912108	0.731182795620303	0.7399425287303165	7.73922610999416	2.8116199236047184	0.3632947023710332
3	1	undersample	1.0	100	5	0.3	3	0.8465985843194468	0.23370655418145714	0.7956989246456239	0.7473079684081314	11.518240897390335	3.1488879492721975	0.2733827033260978
3	2	undersample	1.0	100	5	0.3	3	0.8395848618244071	0.25084268044782526	0.7553191488558172	0.7852011494196466	11.28442559965361	3.5164020275296677	0.31161549904616787
3	3	undersample	1.0	100	5	0.3	3	0.8200469657644297	0.20170505184677712	0.7419354837911898	0.7456896551670569	8.430084279983538	2.9174411096180823	0.34607495351433626
3	1	undersample	1.0	100	10	0.1	1	0.8482195925865889	0.212038470687667	0.838709677329171	0.7394113424211098	14.75481988332052	3.2185193819883264	0.21813341402279532
3	2	undersample	1.0	100	10	0.1	1	0.8337995231107851	0.21603483944052926	0.7446808509846085	0.7823275862012764	10.48267259382488	3.421107910633626	0.3263583571065839
3	3	undersample	1.0	100	10	0.1	1	0.8370025336793969	0.22765884056209423	0.8279569891582842	0.7392241379257241	13.642044520892624	3.174975439915162	0.23273456545551374
3	1	undersample	1.0	100	10	0.1	3	0.8523647422982811	0.21959638981396423	0.8602150536709446	0.7221823402676082	15.996818524278527	3.0963295261224664	0.1935590731028768
3	2	undersample	1.0	100	10	0.1	3	0.8283580948887258	0.19878916521557877	0.7234042552421911	0.784482758615054	9.51999940564011	3.3565955884899585	0.3525835822323008
3	3	undersample	1.0	100	10	0.1	3	0.8356661722901991	0.21856612935035666	0.8064516128165107	0.7334770114889837	11.46675579879814	3.025823727490359	0.263877915071667
3	1	undersample	1.0	100	10	0.3	1	0.8401994612077284	0.20542931917172583	0.8064516128165107	0.7365398420621929	11.648500628346968	3.0610001471147745	0.26278060398440767
3	2	undersample	1.0	100	10	0.3	1	0.8271811567620445	0.20488154215093152	0.7234042552421911	0.7895114942472018	9.809923238608288	3.436787288156714	0.35033782695990295
3	3	undersample	1.0	100	10	0.3	1	0.8200392411321222	0.19273302180681867	0.784946236474737	0.7464080459716494	10.743200474884594	3.095311949186936	0.2881182240796062
3	1	undersample	1.0	100	10	0.3	3	0.8578530131456052	0.21877286248671332	0.8494623655000578	0.733668341703276	15.544473252647284	3.1894906487562698	0.20518485518757315
3	2	undersample	1.0	100	10	0.3	3	0.8259507214477868	0.1917556717161725	0.7446808509846085	0.7902298850517944	10.987442192607508	3.549985257283313	0.3230947735768172
3	3	undersample	1.0	100	10	0.3	3	0.8328930292918058	0.21326904136586375	0.784946236474737	0.7456896551670569	10.702541718801436	3.0865681304655075	0.2883957946193132
3	1	undersample	1.0	300	5	0.1	1	0.8485515133270037	0.23227255044186845	0.8064516128165107	0.7408470926005682	11.911356578994303	3.111875493855733	0.2612528097958183
3	2	undersample	1.0	300	5	0.1	1	0.8347777573978966	0.2582009114601583	0.7446808509846085	0.7823275862012764	10.48267259382488	3.421107910633626	0.3263583571065839
3	3	undersample	1.0	300	5	0.1	1	0.8192436040044494	0.20121903699997656	0.7419354837911898	0.7550287356267599	8.86106987367011	3.02866320016269	0.34179429287104457
3	1	undersample	1.0	300	5	0.1	3	0.8480497726728882	0.23129529192070172	0.8064516128165107	0.7501794687670483	12.511972353758999	3.2281237116707464	0.25800277488474394
3	2	undersample	1.0	300	5	0.1	3	0.8350834556126192	0.24710540827224858	0.7553191488558172	0.7808908045920914	11.001709902615643	3.447226908836001	0.31333554777692585
3	3	undersample	1.0	300	5	0.1	3	0.817559634161414	0.19735534826343282	0.7526881719620766	0.7535919540175748	9.30789652970053	3.0546410869608964	0.3281773689828727
3	1	undersample	1.0	300	5	0.3	1	0.8291843240781481	0.21823422019365968	0.7741935483038502	0.7379755922416513	9.656359520148378	2.9546618400192313	0.30598091726914445
3	2	undersample	1.0	300	5	0.3	1	0.8334708975299584	0.25000244208407507	0.7553191488558172	0.7887931034426093	11.528836845241058	3.57620478026639	0.3101964849519255
3	3	undersample	1.0	300	5	0.3	1	0.8176137065875664	0.19458249552367704	0.7096774192785293	0.7543103448221674	7.504872890389523	2.888511483642822	0.38488478762818484
3	1	undersample	1.0	300	5	0.3	3	0.8456877320550524	0.22679118162386477	0.838709677329171	0.7315147164340883	14.167913452089438	3.1238570507522874	0.22048814171803516
3	2	undersample	1.0	300	5	0.3	3	0.8245750794815357	0.24199957192860153	0.7446808509846085	0.7693965517186108	9.731307818093642	3.2292700921940494	0.3318433714404467
3	3	undersample	1.0	300	5	0.3	3	0.7961392287727105	0.1877193788696564	0.7419354837911898	0.747126436776242	8.494317709898827	2.9340174789031037	0.3454094247664858
3	1	undersample	1.0	300	10	0.1	1	0.8489065913283776	0.2096272067957624	0.8279569891582842	0.7437185929594852	13.965685304518699	3.2306555766678735	0.2313280993067858
3	2	undersample	1.0	300	10	0.1	1	0.8322175348495966	0.22490685204852684	0.7340425531133998	0.7895114942472018	10.352354276293395	3.4873282776884307	0.3368632951589353
3	3	undersample	1.0	300	10	0.1	1	0.8294014954888147	0.22584913259779069	0.7741935483038502	0.7428160919486867	9.902633096690538	3.010272003669309	0.3039870179224364
3	1	undersample	1.0	300	10	0.1	3	0.8515233618167642	0.21942107598391508	0.8172043009873975	0.7379755922416513	12.591135354508042	3.1188097200203	0.2476988378170607
3	2	undersample	1.0	300	10	0.1	3	0.8261494252873562	0.21056985050238655	0.7765957445982345	0.7787356321783138	12.234383834445758	3.5098091805093086	0.2868807375720587
3	3	undersample	1.0	300	10	0.1	3	0.8279260907180819	0.20809728956797469	0.7741935483038502	0.7435344827532793	9.93997540419129	3.0187041378043507	0.30369331066269334
3	1	undersample	1.0	300	10	0.3	1	0.8396436869447081	0.22261133232088426	0.784946236474737	0.7437185929594852	10.59215621996446	3.062829312944867	0.28916012409733716
3	2	undersample	1.0	300	10	0.3	1	0.8109562240156518	0.20128486870371765	0.7127659573709824	0.7887931034426093	9.267573116593612	3.374728454617579	0.36414369970271815
3	3	undersample	1.0	300	10	0.3	1	0.8236543690520332	0.22166826272534287	0.7956989246456239	0.7535919540175748	11.911308113137816	3.229192006215805	0.271103043967188
3	1	undersample	1.0	300	10	0.3	3	0.8604311881990598	0.2418777045102357	0.8279569891582842	0.7516152189465067	14.562679597563175	3.333364275834311	0.2288977181620681
3	2	undersample	1.0	300	10	0.3	3	0.8202953044754218	0.1987773337024969	0.7553191488558172	0.7780172413737212	10.819332354509402	3.4026026142931927	0.31449283510379406
3	3	undersample	1.0	300	10	0.3	3	0.8253306142627611	0.18999449614968933	0.8064516128165107	0.7499999999946121	12.499999174988078	3.2258063221642685	0.25806451280564613
3	1	undersample	1.0	500	5	0.1	1	0.8475866274537047	0.2323608308545041	0.8064516128165107	0.7444364680492145	12.137171498854219	3.155581608631058	0.2599931530634826
3	2	undersample	1.0	500	5	0.1	1	0.8346325507459036	0.26000756008071774	0.7446808509846085	0.7816091953966839	10.438595822553077	3.409854266706422	0.3266583188280279
3	3	undersample	1.0	500	5	0.1	1	0.8180771845260165	0.19320885697632553	0.7526881719620766	0.7521551724083897	9.236294360974515	3.0369330234036536	0.32880425984174516
3	1	undersample	1.0	500	5	0.1	3	0.8467143706242425	0.22803365021172306	0.8172043009873975	0.7451543431389437	13.071747257450976	3.2066635115006417	0.24531252919959506
3	2	undersample	1.0	500	5	0.1	3	0.8315526412325752	0.24446166641573333	0.7446808509846085	0.775143678155351	10.054578712514271	3.311807343273309	0.32938299429746704
3	3	undersample	1.0	500	5	0.1	3	0.8124613768384625	0.19734685622150386	0.731182795620303	0.7571839080405375	8.481893011274492	3.0112615667571005	0.35502233734090655
3	1	undersample	1.0	500	5	0.3	1	0.82997167095076	0.2190216137043201	0.7741935483038502	0.7394113424211098	9.728452799598935	2.970940967989225	0.30538677957374444
3	2	undersample	1.0	500	5	0.3	1	0.8331881266813402	0.24966540001065313	0.7553191488558172	0.7880747126380168	11.479291785998567	3.564082052770129	0.3104792529382662
3	3	undersample	1.0	500	5	0.3	1	0.8169725621060437	0.19272913449416432	0.7204301074494162	0.756465517235945	8.004424335997314	2.9582261603796507	0.36957387016974363
3	1	undersample	1.0	500	5	0.3	3	0.844491273572162	0.22363945174581096	0.8279569891582842	0.7322325915238175	13.160186787119985	3.092075181775447	0.2349567753247869
3	2	undersample	1.0	500	5	0.3	3	0.824582721936904	0.24074730702459834	0.7446808509846085	0.773706896546166	9.97222160376879	3.2907799959919264	0.32999466187414345
3	3	undersample	1.0	500	5	0.3	3	0.7949496353973551	0.1880767186889364	0.7419354837911898	0.747126436776242	8.494317709898827	2.9340174789031037	0.3454094247664858
3	1	undersample	1.0	500	10	0.1	1	0.8494160510694795	0.21129571107963727	0.8279569891582842	0.7458722182286729	14.124822458293067	3.258034012680157	0.23066016447654902
3	2	undersample	1.0	500	10	0.1	1	0.831162876008804	0.22378485759850672	0.7340425531133998	0.7895114942472018	10.352354276293395	3.4873282776884307	0.3368632951589353
3	3	undersample	1.0	500	10	0.1	1	0.8287294524780622	0.22616597909070202	0.784946236474737	0.7449712643624643	10.662112026123157	3.077873572692689	0.28867390049274433
3	1	undersample	1.0	500	10	0.1	3	0.8528664829523963	0.2225050221395486	0.8279569891582842	0.7394113424211098	13.655302095171324	3.1772563129884763	0.2326756416146202
3	2	undersample	1.0	500	10	0.1	3	0.8242846661775496	0.2088553937146035	0.7553191488558172	0.7808908045920914	11.001709902615643	3.447226908836001	0.31333554777692585
3	3	undersample	1.0	500	10	0.1	3	0.8277947719688544	0.20766575701397127	0.784946236474737	0.7442528735578718	10.621909466540247	3.0692278607481454	0.28895254325009373
3	1	undersample	1.0	500	10	0.3	1	0.8406934827748574	0.22102578207578127	0.784946236474737	0.7422828427800268	10.512812735770014	3.0457661976578767	0.2897194280048841
3	2	undersample	1.0	500	10	0.3	1	0.8110250061139643	0.20125752432440172	0.7021276594997737	0.7887931034426093	8.803206455322805	3.3243593732053767	0.3776305033904162
3	3	undersample	1.0	500	10	0.3	1	0.8236620936843406	0.2227523340974467	0.7956989246456239	0.7535919540175748	11.911308113137816	3.229192006215805	0.271103043967188
3	1	undersample	1.0	500	10	0.3	3	0.8601918965024816	0.24092331733811623	0.8279569891582842	0.7508973438567775	14.506843348583624	3.3237580391140713	0.22911654962967207
3	2	undersample	1.0	500	10	0.3	3	0.8204710809488872	0.19856754562804257	0.7446808509846085	0.7787356321783138	10.265150865335745	3.36557044706372	0.32786370006283716
3	3	undersample	1.0	500	10	0.3	3	0.8248671363243111	0.18964721604885115	0.8064516128165107	0.7499999999946121	12.499999174988078	3.2258063221642685	0.25806451280564613
3	1	smote	0.6	100	5	0.1	1	0.8168646612478676	0.22753298371588013	0.46236559134813277	0.8865757358156026	6.722151269279972	4.076425391944324	0.6064167796032724
3	2	smote	0.6	100	5	0.1	1	0.8362603937393005	0.2307993227412668	0.48936170207559987	0.9030172413728232	8.923147166569656	5.045862363001975	0.5654801136391314
3	3	smote	0.6	100	5	0.1	1	0.8244577308120133	0.21179500269351184	0.46236559134813277	0.8821839080396395	6.439511614199828	3.924468588374252	0.6094357397112621
3	1	smote	0.6	100	5	0.1	3	0.8291225713822569	0.24485559983374222	0.4946236558607932	0.878679109828581	7.088504973639309	4.076986365596697	0.5751546073358373
3	2	smote	0.6	100	5	0.1	3	0.8483125458547323	0.26315974128868375	0.553191489302852	0.8994252873498605	11.072107639447045	5.50030340354197	0.49677111819476366
3	3	smote	0.6	100	5	0.1	3	0.8252533679396861	0.20690609938704368	0.4838709676899064	0.8821839080396395	7.019816435040174	4.1070020110893335	0.585058310127687
3	1	smote	0.6	100	5	0.3	1	0.7909208098866065	0.18271132044925747	0.31182795695571747	0.9210337401226057	5.28508454333032	3.948875354501008	0.747173535120374
3	2	smote	0.6	100	5	0.3	1	0.7856749816581071	0.17990191402714756	0.34042553187867813	0.9295977011427472	6.815008882375004	4.835431357356795	0.7095267772448708
3	3	smote	0.6	100	5	0.3	1	0.7962782721542454	0.18194141604764902	0.30107526878483065	0.9231321839014144	5.1732559633184945	3.9167917718746375	0.7571231247621408
3	1	smote	0.6	100	5	0.3	3	0.7869686373495742	0.1900920333665354	0.33333333329749104	0.9152907394047719	5.402541718629484	3.9350277833258622	0.7283660051585279
3	2	smote	0.6	100	5	0.3	3	0.8047352653460503	0.19565754438114638	0.34042553187867813	0.9339080459703024	7.293126499110074	5.150785528566109	0.7062520383080364
3	3	smote	0.6	100	5	0.3	3	0.8019172537387219	0.1954814394889753	0.3763440859810383	0.9130747126371188	6.338699730257978	4.329511631233656	0.6830283421029714
3	1	smote	0.6	100	10	0.1	1	0.8439972520050327	0.2257775915778413	0.3655913978101515	0.9231873653917934	6.926024732070648	4.759521035565176	0.6871937583858428
3	2	smote	0.6	100	10	0.1	1	0.8276473465394962	0.24614800868322692	0.37234042549230423	0.93318965516571	8.285947328879091	5.573094566191446	0.6725959340711729
3	3	smote	0.6	100	10	0.1	1	0.8302898282041775	0.20598024262222864	0.33333333329749104	0.9295977011427472	6.602039855790661	4.734693204073111	0.7171560974294793
3	1	smote	0.6	100	10	0.1	3	0.8460968436653313	0.24145166906018814	0.4301075268354723	0.906676238328021	7.332364924037301	4.608767081845394	0.6285512322788339
3	2	smote	0.6	100	10	0.1	3	0.8394472976277819	0.24248561885989436	0.4468085105907651	0.917385057464674	8.968895181969485	5.408324968772581	0.60300904061809
3	3	smote	0.6	100	10	0.1	3	0.8291543072549747	0.22213761601033136	0.35483870963926467	0.9073275862003785	5.384883122166972	3.828956825457648	0.7110566162238219
3	1	smote	0.6	100	10	0.3	1	0.8185165458629553	0.1956706328282684	0.2473118279303966	0.940416367545295	5.185885521385773	4.150666487340063	0.800377566832996
3	2	smote	0.6	100	10	0.3	1	0.7997753118121791	0.19519366950970346	0.2659574467802173	0.9446839080391906	6.187651792351204	4.807957129167269	0.7770245043901877
3	3	smote	0.6	100	10	0.3	1	0.7931961438635521	0.20436372020589721	0.29032258061394384	0.9382183907978577	6.212472549805908	4.699174032069994	0.7564096150560988
3	1	smote	0.6	100	10	0.3	3	0.8295934356884267	0.20531050087385436	0.29032258061394384	0.9389806173658365	6.295186116161655	4.757873982039575	0.7557955922657801
3	2	smote	0.6	100	10	0.3	3	0.8111702127659574	0.19900485336982324	0.276595744651426	0.9432471264300055	6.3548015436061105	4.873686185659533	0.7669297127012851
3	3	smote	0.6	100	10	0.3	3	0.8154430849091583	0.20195313302374637	0.2580645161012834	0.9353448275794876	5.03188326877909	3.9913972312822694	0.7932213383661995
3	1	smote	0.6	300	5	0.1	1	0.7840662606426912	0.2097563497347388	0.19354838707596256	0.9562096195193381	5.240654532055852	4.4198826489440615	0.8433836974946799
3	2	smote	0.6	300	5	0.1	1	0.7737527512839325	0.17127920426644624	0.22340425529538255	0.9533045976943011	5.87291759205735	4.7842870265890625	0.814635467443005
3	3	smote	0.6	300	5	0.1	1	0.7912109133605242	0.20034546576622467	0.2688172042721702	0.9489942528667458	6.840305185398678	5.270330632871038	0.7704817872334174
3	1	smote	0.6	300	5	0.1	3	0.7753128160001235	0.17727810596944027	0.21505376341773616	0.9447236180836704	4.682439991687441	3.890517379340849	0.8308739331252802
3	2	smote	0.6	300	5	0.1	3	0.7712078136463684	0.1799196438259833	0.23404255316659123	0.9525862068897085	6.138887580456838	4.936169170445447	0.804082017199806
3	3	smote	0.6	300	5	0.1	3	0.7966490545050056	0.2174663749539407	0.2688172042721702	0.9489942528667458	6.840305185398678	5.270330632871038	0.7704817872334174
3	1	smote	0.6	300	5	0.3	1	0.7685277385390855	0.1765224303499331	0.1612903225633021	0.961952620237172	4.862117728388877	4.239195476186947	0.871882513830137
3	2	smote	0.6	300	5	0.3	1	0.7498012961604305	0.16425744449065938	0.138297872325713	0.9619252873494115	4.054739205546548	3.632275239267579	0.8958098202102701
3	3	smote	0.6	300	5	0.3	1	0.7593545297243851	0.17614730695856606	0.1612903225633021	0.9583333333264489	4.423075855823591	3.870966811847628	0.8751753064601425
3	1	smote	0.6	300	5	0.3	3	0.7532207890450718	0.1861975235215758	0.18279569890507574	0.9569274946090673	4.969516382361573	4.243905823609194	0.8539876815734081
3	2	smote	0.6	300	5	0.3	3	0.7441840914649058	0.16309960046092575	0.17021276593933907	0.9583333333264489	4.717947578965502	4.0851054014438715	0.8658649308604931
3	3	smote	0.6	300	5	0.3	3	0.7870936843406253	0.2009221322264469	0.21505376341773616	0.9525862068897085	5.504357483520686	4.535678416630901	0.8240159501207077
3	1	smote	0.6	300	10	0.1	1	0.8216813715273757	0.20150404655997275	0.21505376341773616	0.9547738693398796	5.783864767477515	4.75507660567126	0.8221278918155649
3	2	smote	0.6	300	10	0.1	1	0.8077081804842261	0.20009017592138886	0.23404255316659123	0.9568965517172637	6.7833317436736476	5.429785972888621	0.8004600261691898
3	3	smote	0.6	300	10	0.1	1	0.7996230379433937	0.18764472302054222	0.22580645158862298	0.951867816085116	5.768033615514347	4.691380824816219	0.8133414400563516
3	1	smote	0.6	300	10	0.1	3	0.8354753799720569	0.21182707198836007	0.21505376341773616	0.9504666188015043	5.257096407506105	4.341591766974904	0.8258535468752287
3	2	smote	0.6	300	10	0.1	3	0.8003484959647835	0.19823897753789785	0.23404255316659123	0.9511494252805234	5.949345174332926	4.790987753996708	0.805296642590661
3	3	smote	0.6	300	10	0.1	3	0.8103834507477443	0.19530412945754622	0.2365591397595098	0.9540229884988936	6.429576051493819	5.145160169930036	0.8002331824722521
3	1	smote	0.6	300	10	0.3	1	0.809492933175864	0.19986724732384697	0.22580645158862298	0.9519023689809627	5.772386847565389	4.694751068960899	0.8133119167536613
3	2	smote	0.6	300	10	0.3	1	0.8003332110540474	0.20607401625650903	0.23404255316659123	0.943965517234598	5.147434968534832	4.176758664461377	0.8114252318909628
3	3	smote	0.6	300	10	0.3	1	0.7983021258188109	0.19758854509977727	0.20430107524684937	0.9489942528667458	4.77712124807607	4.005451280981989	0.8384654743322507
3	1	smote	0.6	300	10	0.3	3	0.8116928729669854	0.18227177819374873	0.20430107524684937	0.9483129935323166	4.7107723541111834	3.9526575377897024	0.8390678202126275
3	2	smote	0.6	300	10	0.3	3	0.8060268403032528	0.20177218402266803	0.23404255316659123	0.9504310344759309	5.8586944575286495	4.7215531628840655	0.8059053324123674
3	3	smote	0.6	300	10	0.3	3	0.8101517117785192	0.2081341188887652	0.2688172042721702	0.9446839080391906	6.278646671321069	4.859655592916196	0.7739972934497403
3	1	smote	0.6	500	5	0.1	1	0.7826999822460998	0.19521805023436836	0.15053763439241533	0.9655419956858181	4.965715851809311	4.368726329376981	0.8797777420405621
3	2	smote	0.6	500	5	0.1	1	0.7615553925165076	0.1680264969028401	0.1489361701969217	0.9590517241310413	4.098683204902688	3.6371771622759073	0.8874013773346578
3	3	smote	0.6	500	5	0.1	1	0.7920992460758867	0.1941375002025461	0.21505376341773616	0.9511494252805234	5.334406633642133	4.402276137587247	0.8252606871923956
3	1	smote	0.6	500	5	0.1	3	0.7714995870288462	0.17330484930041945	0.1290322580506417	0.9583632447885259	3.409960863896149	3.098998142513803	0.9088075295014807
3	2	smote	0.6	500	5	0.1	3	0.7627858278307654	0.1662671171016814	0.17021276593933907	0.9568965517172637	4.553845091086861	3.9489352530099056	0.8671650283406911
3	3	smote	0.6	500	5	0.1	3	0.7850852799406748	0.21465933369555384	0.20430107524684937	0.9561781609126712	5.6023469610451	4.6620824885712855	0.8321659591890251
3	1	smote	0.6	500	5	0.3	1	0.7663972705308415	0.1811028980677773	0.18279569890507574	0.9641062455063597	6.008156210308842	5.092686751690916	0.8476288753729941
3	2	smote	0.6	500	5	0.3	1	0.7482040229885059	0.15840469139543129	0.12765957445450432	0.9633620689585967	3.847918601636399	3.484354492252728	0.9055166739472491
3	3	smote	0.6	500	5	0.3	1	0.7582499073044123	0.17953298293450096	0.21505376341773616	0.9583333333264489	6.301368337556276	5.161289082463504	0.8190743252839924
3	1	smote	0.6	500	5	0.3	3	0.7546025056156357	0.17064540354444407	0.17204301073418893	0.9562096195193381	4.537363232630291	3.928784576839165	0.8658739294248726
3	2	smote	0.6	500	5	0.3	3	0.7412952433357789	0.16107252797995683	0.1595744680681304	0.9576149425218563	4.289850945630899	3.7648746967411726	0.8776236520938074
3	3	smote	0.6	500	5	0.3	3	0.7849539611914473	0.1977550123085189	0.18279569890507574	0.9540229884988936	4.64144635203653	3.975805585855028	0.8565876319341917
3	1	smote	0.6	500	10	0.1	1	0.8247149727130275	0.2062210631738707	0.20430107524684937	0.9547738693398796	5.420419212043781	4.517322775387697	0.8333899177293039
3	2	smote	0.6	500	10	0.1	1	0.805553008070433	0.1990634343797254	0.22340425529538255	0.9561781609126712	6.2768905370400025	5.098010694395373	0.8121872767324917
3	3	smote	0.6	500	10	0.1	1	0.8014460511679644	0.18917144989772966	0.22580645158862298	0.9525862068897085	5.859847236665898	4.762462337462447	0.8127280603945731
3	1	smote	0.6	500	10	0.1	3	0.8352129310145197	0.2128042763430602	0.19354838707596256	0.9511844938912335	4.676469622942695	3.964894822472322	0.8478393094346015
3	2	smote	0.6	500	10	0.1	3	0.7981245414526779	0.19446314550301474	0.22340425529538255	0.9554597701080787	6.171010532396665	5.015784733927838	0.8127979438514631
3	3	smote	0.6	500	10	0.1	3	0.8114571746384872	0.19511461094319624	0.21505376341773616	0.9554597701080787	5.877152888766054	4.828302764861007	0.8215377066876358
3	1	smote	0.6	500	10	0.3	1	0.8099020447861427	0.19978041739028	0.2365591397595098	0.9519023689809627	6.132435120685629	4.9183106436733235	0.8020159179114295
3	2	smote	0.6	500	10	0.3	1	0.7997600269014428	0.20514068925708628	0.24468085103779993	0.9446839080391906	5.532283604541614	4.423320558833887	0.7995469537895377
3	3	smote	0.6	500	10	0.3	1	0.7988428500803362	0.19803338453208022	0.20430107524684937	0.9489942528667458	4.77712124807607	4.005451280981989	0.8384654743322507
3	1	smote	0.6	500	10	0.3	3	0.811407266748489	0.18218542437056665	0.20430107524684937	0.949748743711775	4.852701728838629	4.065590587808164	0.8377993881470523
3	2	smote	0.6	500	10	0.3	3	0.8049951088285644	0.20080574612007	0.23404255316659123	0.9497126436713383	5.770633760688984	4.654102416836988	0.8065149430961244
3	3	smote	0.6	500	10	0.3	3	0.8104606970708195	0.2063497046235332	0.2580645161012834	0.9446839080391906	5.940145721470425	4.665269369199549	0.7853796065870332
3	1	smote	0.8	100	5	0.1	1	0.8142015762375626	0.2257653686896086	0.5376344085443404	0.8657573582134548	7.499066665625881	4.004944787586698	0.534059089106894
3	2	smote	0.8	100	5	0.1	1	0.8383773538762533	0.24090037207094916	0.553191489302852	0.8771551724074917	8.840433624351332	4.503172458397134	0.5093836525833559
3	3	smote	0.8	100	5	0.1	1	0.8261030774935113	0.20954723576104092	0.5376344085443404	0.8505747126375678	6.618961944151213	3.598014647013243	0.5435919727568425
3	1	smote	0.8	100	5	0.1	3	0.8261198465445507	0.22060493855903998	0.5698924730570009	0.8557071069572455	7.85771083136044	3.9495530344145875	0.5026340419750055
3	2	smote	0.8	100	5	0.1	3	0.8406471631205674	0.23957286185524107	0.5957446807876868	0.8699712643615664	9.859842117336642	4.581638297459649	0.4646766291323565
3	3	smote	0.8	100	5	0.1	3	0.8236543690520332	0.20629426533535974	0.5268817203734536	0.8390804597640872	5.806817785606962	3.2741933444446585	0.5638532854418201
3	1	smote	0.8	100	5	0.3	1	0.7663586750959096	0.1483744280536725	0.2580645161012834	0.9088298635972087	3.4673053318118296	2.8305813501839734	0.8163634421061523
3	2	smote	0.8	100	5	0.3	1	0.7872722548300317	0.18105734535798604	0.3191489361362608	0.9274425287289696	5.991645195282205	4.39856690923594	0.7341167085098597
3	3	smote	0.8	100	5	0.3	1	0.7787433568162156	0.17423524183101438	0.34408602146837786	0.9130747126371188	5.510363797625052	3.958410634270771	0.7183573942746201
3	1	smote	0.8	100	5	0.3	3	0.794579657118156	0.18982222428335657	0.31182795695571747	0.8959081119820825	3.89999961721119	2.9956986364303027	0.7681279208874562
3	2	smote	0.8	100	5	0.3	3	0.7949376375641967	0.19289161799199286	0.39361702123472164	0.9102011494187486	6.579508011080846	4.383318660024322	0.6662076536493454
3	3	smote	0.8	100	5	0.3	3	0.8015310221233469	0.19270481069496642	0.4193548386645855	0.9022988505682307	6.669933926383425	4.2922196737843885	0.6435175602125309
3	1	smote	0.8	100	10	0.1	1	0.8352438073624652	0.21366709233719847	0.40860215049369875	0.9088298635972087	6.887329205551722	4.481753804457958	0.6507244828622428
3	2	smote	0.8	100	10	0.1	1	0.8206621423330889	0.20890914642797032	0.39361702123472164	0.9209770114876368	7.565230267850122	4.981043856152079	0.658412712388632
3	3	smote	0.8	100	10	0.1	1	0.8200160672351996	0.20626078968379294	0.33333333329749104	0.9116379310279337	5.158535986363749	3.7723572959715765	0.7312844679882421
3	1	smote	0.8	100	10	0.1	3	0.8436730503516044	0.21392804247706454	0.46236559134813277	0.8908829863539779	7.021446685542312	4.237336905816423	0.603484869339954
3	2	smote	0.8	100	10	0.1	3	0.8365890193201272	0.22739507539467768	0.5212765956892259	0.9044540229820083	10.30760117652809	5.455766505306678	0.5292954499107164
3	3	smote	0.8	100	10	0.1	3	0.828544061302682	0.20527213222472906	0.44086021500635914	0.8900862068901575	6.384991846060416	4.010963159611399	0.6281860952158103
3	1	smote	0.8	100	10	0.3	1	0.8166871222471805	0.19954832245747095	0.279569892443057	0.9318018664685442	5.302120183593611	4.099376874006959	0.7731580347179772
3	2	smote	0.8	100	10	0.3	1	0.7991715578381022	0.19071571935399917	0.3085106382650521	0.9410919540162278	7.127578504153717	5.237155311152003	0.7347734208503178
3	3	smote	0.8	100	10	0.3	1	0.8011061673464343	0.1819992608521814	0.279569892443057	0.9274425287289696	4.960247568398271	3.8530815505951037	0.7767921757657024
3	1	smote	0.8	100	10	0.3	3	0.8225999428787563	0.19581728104727805	0.3225806451266042	0.9267767408404396	6.027076655584878	4.405438992674181	0.730941247996439
3	2	smote	0.8	100	10	0.3	3	0.801556003912937	0.17639231988291149	0.276595744651426	0.9353448275794876	5.531371679690662	4.278013521831369	0.7734091495288736
3	3	smote	0.8	100	10	0.3	3	0.8014615004325794	0.19278458353792255	0.279569892443057	0.9231321839014144	4.6603425274495685	3.637020931026449	0.7804192209050843
3	1	smote	0.8	300	5	0.1	1	0.757883117584852	0.16317707536711049	0.19354838707596256	0.9511844938912335	4.676469622942695	3.964894822472322	0.8478393094346015
3	2	smote	0.8	300	5	0.1	1	0.7515972731719247	0.16349329669857202	0.22340425529538255	0.9454022988437831	4.981253584483724	4.0918245575564605	0.8214447303967193
3	3	smote	0.8	300	5	0.1	1	0.7844904832529971	0.18966905976796222	0.2365591397595098	0.9403735632116353	4.886814036018488	3.9673526178600214	0.8118484844625407
3	1	smote	0.8	300	5	0.1	3	0.7655636091363114	0.1766662955640984	0.2473118279303966	0.9440057429939411	5.539376287805765	4.416734804361957	0.7973343061548421
3	2	smote	0.8	300	5	0.1	3	0.7838407923697726	0.1699763331184654	0.20212765955296516	0.9446839080391906	4.326406137716455	3.6540474181671243	0.8445918525882377
3	3	smote	0.8	300	5	0.1	3	0.7933583611420096	0.19970324826120373	0.30107526878483065	0.934626436774895	6.158578921511847	4.605458351620446	0.7478118489231084
3	1	smote	0.8	300	5	0.3	1	0.7483732024176181	0.1390126791183453	0.1290322580506417	0.9554917444296089	3.180405495588397	2.8990628234338534	0.9115387316652375
3	2	smote	0.8	300	5	0.3	1	0.7419677794081682	0.16533856492040994	0.18085106381054777	0.9547413793034861	4.65738919291194	3.995946431151708	0.8579799151548746
3	3	smote	0.8	300	5	0.3	1	0.7721465208256088	0.20745588872512313	0.22580645158862298	0.9482758620621533	5.3472211778339	4.36559055279091	0.8164222788119548
3	1	smote	0.8	300	5	0.3	3	0.753066407305344	0.18573902344641852	0.20430107524684937	0.9519023689809627	5.081483404197688	4.247631919536052	0.8359039144381253
3	2	smote	0.8	300	5	0.3	3	0.7546542553191489	0.16010057415305715	0.17021276593933907	0.9540229884988936	4.2564093251090585	3.7021268534161758	0.8697769711697607
3	3	smote	0.8	300	5	0.3	3	0.7706015943641084	0.21356609963791612	0.18279569890507574	0.9489942528667458	4.161785686971763	3.5838248303523055	0.8611267033651951
3	1	smote	0.8	300	10	0.1	1	0.8193888026924174	0.18561568959581165	0.279569892443057	0.9425699928144827	6.369028724234536	4.868009903948959	0.76432530783471
3	2	smote	0.8	300	10	0.1	1	0.7948306431890438	0.1924208018973218	0.276595744651426	0.9468390804529682	6.810014598100211	5.202989244323123	0.7640202676914164
3	3	smote	0.8	300	10	0.1	1	0.808869422815474	0.21493765935263656	0.2365591397595098	0.9468390804529682	5.518841736627362	4.449868385958607	0.8063047543540474
3	1	smote	0.8	300	10	0.1	3	0.8121251418382234	0.1978606931722254	0.2688172042721702	0.9375448671863781	5.518930813606394	4.3041644316525245	0.779890982842494
3	2	smote	0.8	300	10	0.1	3	0.7993626192223038	0.18987118617174714	0.23404255316659123	0.9525862068897085	6.138887580456838	4.936169170445447	0.804082017199806
3	3	smote	0.8	300	10	0.1	3	0.8044045853417378	0.1891975888921661	0.19354838707596256	0.942528735625413	3.9359993098778916	3.3677413487379844	0.8556254826890379
3	1	smote	0.8	300	10	0.3	1	0.8113763904005434	0.20062993889913827	0.31182795695571747	0.9332376166480026	6.334004407909982	4.670712676695681	0.7374028043811894
3	2	smote	0.8	300	10	0.3	1	0.8212811812179017	0.21863719649763239	0.24468085103779993	0.9489942528667458	6.027175951812407	4.7971222228612955	0.7959154006690335
3	3	smote	0.8	300	10	0.3	1	0.8023498331479422	0.18591223264012952	0.2580645161012834	0.9410919540162278	5.556732871998001	4.380801773060957	0.7883772386413906
3	1	smote	0.8	300	10	0.3	3	0.8090915406525716	0.17804836554797884	0.20430107524684937	0.940416367545295	4.052425233933272	3.42881144606353	0.8461134277883477
3	2	smote	0.8	300	10	0.3	3	0.8001192223037418	0.2069597008952241	0.276595744651426	0.9482758620621533	7.009802546369133	5.347516695370059	0.7628626612374247
3	3	smote	0.8	300	10	0.3	3	0.8011293412433569	0.18227078256095813	0.2365591397595098	0.9446839080391906	5.291749535483025	4.276496921766253	0.808144232861619
3	1	smote	0.8	500	5	0.1	1	0.764035229913006	0.16873176650951993	0.1397849462215285	0.9562096195193381	3.548359842071942	3.192137468681822	0.8996092773201618
3	2	smote	0.8	500	5	0.1	1	0.7498547933480068	0.1706505161619989	0.1595744680681304	0.9561781609126712	4.142974770679676	3.641436210282409	0.8789423953588945
3	3	smote	0.8	500	5	0.1	1	0.7816864417253738	0.19127198533180845	0.20430107524684937	0.9511494252805234	4.999204055464109	4.182162330707885	0.8365656281112908
3	1	smote	0.8	500	5	0.1	3	0.7628696477780609	0.17385422794471464	0.19354838707596256	0.9540559942501504	4.983748907090969	4.212700694901625	0.8452874981462707
3	2	smote	0.8	500	5	0.1	3	0.7698398141354854	0.16469594165803478	0.17021276593933907	0.9511494252805234	3.9939659950183284	3.4843547301794238	0.8724046961305623
3	3	smote	0.8	500	5	0.1	3	0.7867846990483252	0.19950365683001553	0.2365591397595098	0.9468390804529682	5.518841736627362	4.449868385958607	0.8063047543540474
3	1	smote	0.8	500	5	0.3	1	0.7501254351635289	0.1405684359911139	0.1397849462215285	0.9540559942501504	3.37441332503265	3.0425060574289517	0.901639998015175
3	2	smote	0.8	500	5	0.3	1	0.7384369650281242	0.16236235917240058	0.17021276593933907	0.9583333333264489	4.717947578965502	4.0851054014438715	0.8658649308604931
3	3	smote	0.8	500	5	0.3	1	0.7751977505870721	0.20961803762309808	0.21505376341773616	0.9533045976943011	5.593254850308849	4.605458069624755	0.8233949885973642
3	1	smote	0.8	500	5	0.3	3	0.7521709932149225	0.16559903823897343	0.18279569890507574	0.9519023689809627	4.426943299526248	3.800512770111204	0.8584959121225892
3	2	smote	0.8	500	5	0.3	3	0.7445356444118366	0.15554269252051267	0.1489361701969217	0.9568965517172637	3.8849990944659596	3.455318346383668	0.8894000290645248
3	3	smote	0.8	500	5	0.3	3	0.7709878259794835	0.21196315494130663	0.21505376341773616	0.9482758620621533	5.022830070050514	4.157705288372296	0.8277614771272127
3	1	smote	0.8	500	10	0.1	1	0.820446317609553	0.18534910907160615	0.279569892443057	0.9432878679042119	6.454561473895095	4.929630271606691	0.7637436295244118
3	2	smote	0.8	500	10	0.1	1	0.7949605649303008	0.19203096029629663	0.276595744651426	0.9461206896483756	6.714116382188832	5.133616067283723	0.7646003893767741
3	3	smote	0.8	500	10	0.1	1	0.8067374242986034	0.20597383979317155	0.2365591397595098	0.9461206896483756	5.441125739277406	4.390536818499006	0.8069169827107914
3	1	smote	0.8	500	10	0.1	3	0.8118395356197269	0.19692331134083005	0.2580645161012834	0.940416367545295	5.4897842938452985	4.331130247659195	0.7889436015941581
3	2	smote	0.8	500	10	0.1	3	0.7997600269014429	0.19007627370243743	0.24468085103779993	0.9489942528667458	6.027175951812407	4.7971222228612955	0.7959154006690335
3	3	smote	0.8	500	10	0.1	3	0.8026279199110121	0.18295042007641032	0.19354838707596256	0.9461206896483756	4.214399211784763	3.592257396953732	0.852377094406405
3	1	smote	0.8	500	10	0.3	1	0.8114381430964346	0.19955102041124326	0.31182795695571747	0.9325197415582734	6.261800914409588	4.621024251333566	0.7379704739704684
3	2	smote	0.8	500	10	0.3	1	0.821319393494742	0.21883186599936874	0.24468085103779993	0.9489942528667458	6.027175951812407	4.7971222228612955	0.7959154006690335
3	3	smote	0.8	500	10	0.3	1	0.8020794710171796	0.18429957037441497	0.2580645161012834	0.9403735632116353	5.485593619478565	4.3280210376654775	0.7889795130724507
3	1	smote	0.8	500	10	0.3	3	0.8083196319539325	0.17507441410934388	0.20430107524684937	0.940416367545295	4.052425233933272	3.42881144606353	0.8461134277883477
3	2	smote	0.8	500	10	0.3	3	0.8010745292247493	0.20755284159459902	0.2872340425226347	0.9461206896483756	7.076416575927283	5.331062839102328	0.7533562660052397
3	3	smote	0.8	500	10	0.3	3	0.8003955011741442	0.1811949214773775	0.22580645158862298	0.9454022988437831	5.050437661845619	4.135822671073842	0.8189038054690255
3	1	smote	1.0	100	5	0.1	1	0.814031756323862	0.2065673035621223	0.5376344085443404	0.8391959798934732	6.068313536603814	3.3434137700913165	0.5509625844546181
3	2	smote	1.0	100	5	0.1	1	0.8335243947175348	0.24031391046603146	0.5957446807876868	0.854885057465123	8.681604319595657	4.1053293983919765	0.47287680484465316
3	3	smote	1.0	100	5	0.1	1	0.8243804844889383	0.21439596529625046	0.6344086020823217	0.8290229884997916	8.413988540816685	3.710490430326911	0.4409906583764939
3	1	smote	1.0	100	5	0.1	3	0.8186323321677511	0.22252124301468662	0.6236559139114349	0.8298636037269932	8.08294097247304	3.6656229408695453	0.45350112941856724
3	2	smote	1.0	100	5	0.1	3	0.8402650403521643	0.2512227717086022	0.6702127658861476	0.8498563218329752	11.503163137043888	4.463809128896454	0.38805057015056327
3	3	smote	1.0	100	5	0.1	3	0.8235307749351132	0.21190805742352434	0.6344086020823217	0.8182471264309035	7.812252452617901	3.490500891234225	0.44679826135700806
3	1	smote	1.0	100	5	0.3	1	0.7718469459432339	0.17012410843632725	0.30107526878483065	0.8994974874307288	3.8553842241491356	2.995698626144582	0.7770168713215284
3	2	smote	1.0	100	5	0.3	1	0.7720484837368551	0.19675859075975993	0.34042553187867813	0.9181034482692666	5.786077373002692	4.156774407672432	0.718409741495471
3	3	smote	1.0	100	5	0.3	1	0.7970661846496108	0.18878159724786941	0.3870967741519251	0.8922413793039351	5.2294731801311585	3.5922577305546723	0.686925346879749
3	1	smote	1.0	100	5	0.3	3	0.7881573767454786	0.20274860599014666	0.40860215049369875	0.8865757358156026	5.400459801696002	3.6024224393926585	0.6670584575514714
3	2	smote	1.0	100	5	0.3	3	0.781265284910736	0.19305122151975665	0.37234042549230423	0.8994252873498605	5.305084199969776	3.702127290845557	0.6978451421781028
3	3	smote	1.0	100	5	0.3	3	0.8087535533308614	0.20987393544880206	0.44086021500635914	0.8800287356258619	5.7836245487269755	3.674714779068766	0.6353653647938395
3	1	smote	1.0	100	10	0.1	1	0.8323028352206502	0.21374828971152707	0.4301075268354723	0.8944723618026241	6.39712425095768	4.075780463059421	0.6371269713071486
3	2	smote	1.0	100	10	0.1	1	0.8242923086329176	0.2301568865585512	0.48936170207559987	0.9094827586141561	9.628967121800727	5.40628106337011	0.5614601128754713
3	3	smote	1.0	100	10	0.1	1	0.8223720800889878	0.20877039840035855	0.4193548386645855	0.9001436781544531	6.510391004399795	4.199581848382172	0.645058304553465
3	1	smote	1.0	100	10	0.1	3	0.8451705532269642	0.23435765695195906	0.5268817203734536	0.8829863603669563	8.403512881994887	4.502737262069524	0.5358160618378801
3	2	smote	1.0	100	10	0.1	3	0.8312010882856444	0.25364371345527126	0.553191489302852	0.8979885057406755	10.898724518041021	5.42283434911986	0.49756595197502396
3	3	smote	1.0	100	10	0.1	3	0.8210588925967125	0.2014577450935105	0.45161290317724595	0.872126436775344	5.61665518545002	3.531714112530703	0.6287931054612499
3	1	smote	1.0	100	10	0.3	1	0.8264672054589383	0.21921598941574233	0.31182795695571747	0.9289303661096273	5.922663290340579	4.387639220997401	0.7408219827263656
3	2	smote	1.0	100	10	0.3	1	0.8035430423086328	0.1971282818465635	0.34042553187867813	0.9281609195335622	6.668386144799304	4.738722743681171	0.7106251158975031
3	3	smote	1.0	100	10	0.3	1	0.8145238536645656	0.20779893498744542	0.3655913978101515	0.9317528735565248	7.867617011950435	5.356875275095943	0.6808764570368642
3	1	smote	1.0	100	10	0.3	3	0.8176828844684251	0.22018784638047897	0.33333333329749104	0.9274946159301688	6.396038700124799	4.597359100985672	0.7187822420360874
3	2	smote	1.0	100	10	0.3	3	0.807463621912448	0.1909099201923517	0.37234042549230423	0.9274425287289696	7.582647017944074	5.131661394108597	0.6767638406664883
3	3	smote	1.0	100	10	0.3	3	0.8055323816586331	0.18968519170083634	0.33333333329749104	0.9202586206830442	5.770269528247343	4.1801796551670165	0.724434028081528
3	1	smote	1.0	300	5	0.1	1	0.7705810156774657	0.16606208148318677	0.22580645158862298	0.9396984924555658	4.545138127181329	3.744623034109111	0.8238744090666306
3	2	smote	1.0	300	5	0.1	1	0.7814028491073612	0.1881443321055784	0.2659574467802173	0.942528735625413	5.942027936736837	4.627658768217949	0.7788012372319852
3	3	smote	1.0	300	5	0.1	1	0.7930493758497095	0.20850594118591573	0.3225806451266042	0.9295977011427472	6.287657006922679	4.581961165232044	0.7287231312571213
3	1	smote	1.0	300	5	0.1	3	0.7619896718616122	0.18061390418118328	0.29032258061394384	0.9310839913788149	5.526987819809226	4.2127010007612	0.7622055779447566
3	2	smote	1.0	300	5	0.1	3	0.7684183174370263	0.1679096447443414	0.24468085103779993	0.9418103448208204	5.243087246455161	4.204885013247115	0.8019864562923601
3	3	smote	1.0	300	5	0.1	3	0.7887544802867383	0.21139847624965602	0.34408602146837786	0.9216954022922292	6.174762312363762	4.394198905286535	0.711638541088518
3	1	smote	1.0	300	5	0.3	1	0.7369257964167998	0.15200105076376766	0.18279569890507574	0.9576453696987965	5.057536710507578	4.315836413793882	0.8533475109042509
3	2	smote	1.0	300	5	0.3	1	0.7396291880655417	0.15004533344483734	0.1595744680681304	0.9540229884988936	3.9398725562582597	3.470743925077665	0.8809279579781999
3	3	smote	1.0	300	5	0.3	1	0.7885690891113584	0.19549236495397382	0.17204301073418893	0.9554597701080787	4.457476999005336	3.8626422118888057	0.8665534714314768
3	1	smote	1.0	300	5	0.3	3	0.7343167450153997	0.16844737496051704	0.17204301073418893	0.9576453696987965	4.698215921255677	4.0619636835707125	0.8645757676251978
3	2	smote	1.0	300	5	0.3	3	0.7648034360479334	0.16434445641435996	0.21276595742417384	0.951867816085116	5.3448960154848635	4.4204500173090935	0.8270413401969863
3	3	smote	1.0	300	5	0.3	3	0.7906392905697689	0.19060524256610978	0.2365591397595098	0.942528735625413	5.081689246458175	4.116128315124203	0.8099921236183737
3	1	smote	1.0	300	10	0.1	1	0.8133756339300188	0.20166350648297374	0.279569892443057	0.9361091170069196	5.685727755529682	4.375739316608633	0.769600559136112
3	2	smote	1.0	300	10	0.1	1	0.801540719002201	0.21050994920864716	0.3085106382650521	0.9432471264300055	7.415188542227595	5.436034591697172	0.7330945783223806
3	3	smote	1.0	300	10	0.1	1	0.8056173526140157	0.20104034659336978	0.279569892443057	0.9360632183840801	5.681367535503224	4.3725980828454	0.7696382954820443
3	1	smote	1.0	300	10	0.1	3	0.8156604836779907	0.20089209005930783	0.279569892443057	0.9361091170069196	5.685727755529682	4.375739316608633	0.769600559136112
3	2	smote	1.0	300	10	0.1	3	0.8015025067253607	0.20555014749117365	0.2978723403938434	0.942528735625413	6.957574525454349	5.182977820404104	0.7449403138789801
3	3	smote	1.0	300	10	0.1	3	0.8043427882832777	0.2056255005735733	0.2688172042721702	0.9374999999932652	5.514704986670964	4.301074579719319	0.7799283071293861
3	1	smote	1.0	300	10	0.3	1	0.8025843503230438	0.17986098899743863	0.2365591397595098	0.9361091170069196	4.5399581353501075	3.702548652514997	0.8155468611672311
3	2	smote	1.0	300	10	0.3	1	0.7910476277818539	0.19812181006627638	0.2978723403938434	0.9389367816024502	6.52335007083582	4.87809682210965	0.7477901237716545
3	3	smote	1.0	300	10	0.3	1	0.8040183537263627	0.19627026159852393	0.2688172042721702	0.9353448275794876	5.318626615818754	4.157705449252364	0.7817253769422685
3	1	smote	1.0	300	10	0.3	3	0.8178990189040439	0.19118584941413777	0.2688172042721702	0.9346733668274612	5.260180177948541	4.114970419682793	0.7822869612587721
3	2	smote	1.0	300	10	0.3	3	0.802916360968452	0.21032210248853017	0.3085106382650521	0.9468390804529682	7.94636022440823	5.803334157129638	0.7303134911805754
3	3	smote	1.0	300	10	0.3	3	0.7990591397849462	0.1867392163189671	0.2580645161012834	0.9403735632116353	5.485593619478565	4.3280210376654775	0.7889795130724507
3	1	smote	1.0	500	5	0.1	1	0.7658646535287806	0.16596882653683231	0.22580645158862298	0.9504666188015043	5.596617216205677	4.55867135532365	0.8145404845908164
3	2	smote	1.0	500	5	0.1	1	0.7673407312301296	0.17600898081268537	0.21276595742417384	0.9525862068897085	5.429974274485475	4.487426518586769	0.8264176287855873
3	3	smote	1.0	500	5	0.1	1	0.7846835990606847	0.19259324553991336	0.2580645161012834	0.9410919540162278	5.556732871998001	4.380801773060957	0.7883772386413906
3	1	smote	1.0	500	5	0.1	3	0.7489058194196789	0.17281106803274188	0.22580645158862298	0.9461593682631289	5.125554593705585	4.193977714682145	0.8182485595952864
3	2	smote	1.0	500	5	0.1	3	0.7585136952800197	0.1626444753695927	0.19148936168175645	0.9497126436713383	4.472931434681861	3.8079019774120813	0.8513213288174638
3	3	smote	1.0	500	5	0.1	3	0.7846218020022246	0.20604391715170192	0.279569892443057	0.9367816091886726	5.750338288526934	4.422286689557702	0.769048082071564
3	1	smote	1.0	500	5	0.3	1	0.7341546441886853	0.15123070133187355	0.18279569890507574	0.961952620237172	5.655410619189447	4.8044215396785415	0.8495265519399228
3	2	smote	1.0	500	5	0.3	1	0.7381694790902421	0.15023664312757257	0.19148936168175645	0.9511494252805234	4.611454157315233	3.919899071451852	0.8500353449505952
3	3	smote	1.0	500	5	0.3	1	0.7936209986404648	0.2000521567650068	0.1612903225633021	0.9583333333264489	4.423075855823591	3.870966811847628	0.8751753064601425
3	1	smote	1.0	500	5	0.3	3	0.73645493211063	0.16552261062639118	0.18279569890507574	0.9562096195193381	4.88438196595423	4.174333612891613	0.8546288134597763
3	2	smote	1.0	500	5	0.3	3	0.7640468329664956	0.1647373202730985	0.17021276593933907	0.9561781609126712	4.475829153304931	3.884198624301236	0.867816542254494
3	3	smote	1.0	500	5	0.3	3	0.7923000865158818	0.2002268755941338	0.20430107524684937	0.9468390804529682	4.57304515141037	3.8430681515097063	0.8403739693219552
3	1	smote	1.0	500	10	0.1	1	0.8140317563238619	0.20738117512655085	0.279569892443057	0.9361091170069196	5.685727755529682	4.375739316608633	0.769600559136112
3	2	smote	1.0	500	10	0.1	1	0.8019610540474443	0.21031702346985623	0.3085106382650521	0.9446839080391906	7.619379216355996	5.577230269834032	0.7319796055914876
3	3	smote	1.0	500	10	0.1	1	0.8029523544679272	0.19818461774201104	0.2688172042721702	0.9374999999932652	5.514704986670964	4.301074579719319	0.7799283071293861
3	1	smote	1.0	500	10	0.1	3	0.8168337848999221	0.20162380430816113	0.2688172042721702	0.9389806173658365	5.657438505313255	4.405438872258865	0.7786984889976367
3	2	smote	1.0	500	10	0.1	3	0.8005701271704573	0.20041539490876467	0.3085106382650521	0.943965517234598	7.515974964947859	5.505727330426361	0.7325366676902982
3	3	smote	1.0	500	10	0.1	3	0.8017086886664195	0.19919747026062784	0.22580645158862298	0.9403735632116353	4.599898818790612	3.787018407957293	0.8232829701575857
3	1	smote	1.0	500	10	0.3	1	0.8025611930620847	0.1817887326585482	0.2365591397595098	0.9368269920966489	4.595069686649878	3.7446230623558847	0.8149219210504021
3	2	smote	1.0	500	10	0.3	1	0.7910323428711177	0.19809852997605587	0.2978723403938434	0.9389367816024502	6.52335007083582	4.87809682210965	0.7477901237716545
3	3	smote	1.0	500	10	0.3	1	0.8043273390186626	0.196811282929982	0.2688172042721702	0.9353448275794876	5.318626615818754	4.157705449252364	0.7817253769422685
3	1	smote	1.0	500	10	0.3	3	0.817899018904044	0.1908127648013731	0.2688172042721702	0.9346733668274612	5.260180177948541	4.114970419682793	0.7822869612587721
3	2	smote	1.0	500	10	0.3	3	0.8026106627537296	0.2092815766441463	0.2978723403938434	0.9468390804529682	7.556100110479177	5.603219186194134	0.7415490833508557
3	3	smote	1.0	500	10	0.3	3	0.798472067729576	0.18814881613966652	0.2473118279303966	0.9396551724070428	5.116325672000816	4.098309611811103	0.8010259360689095
3	1	class_weight		100	5	0.1	1	0.8467066515372562	0.25892542500100335	0.6881720429367557	0.8054558506761992	9.137039740197043	3.537356481575768	0.3871446869868913
3	2	class_weight		100	5	0.1	1	0.8421909391049156	0.27094237505220997	0.6808510637573563	0.8333333333273468	10.666665872132876	4.085106137291036	0.3829787188981791
3	3	class_weight		100	5	0.1	1	0.8237547892720306	0.20580699856862883	0.6666666665949821	0.8103448275803855	8.545453989507376	3.515151329321303	0.41134751274570996
3	1	class_weight		100	5	0.1	3	0.8546032775243344	0.2846303875426343	0.6989247311076425	0.7946877243302607	8.98538904512033	3.4042031572914104	0.37885984127601363
3	2	class_weight		100	5	0.1	3	0.8550684764000978	0.29295850276035895	0.7553191488558172	0.8204022988446811	14.10121629852881	4.205616786522437	0.29824495678071755
3	3	class_weight		100	5	0.1	3	0.8324372759856631	0.21167974508474505	0.7419354837911898	0.792385057465572	10.972750133145842	3.5736129538558035	0.32568069087195756
3	1	class_weight		100	5	0.3	1	0.8116619966190399	0.21975668795841274	0.3225806451266042	0.9152907394047719	5.14527782840064	3.8080914032185764	0.7401138439495125
3	2	class_weight		100	5	0.3	1	0.8031303497187576	0.20543631413099567	0.39361702123472164	0.9231321839014144	7.795539202026152	5.120699273189987	0.656875562103987
3	3	class_weight		100	5	0.3	1	0.7995535162526264	0.186407652723061	0.3870967741519251	0.9015804597636381	5.785631352893698	3.9331288674077793	0.6798097855965713
3	1	class_weight		100	5	0.3	3	0.8416738068221291	0.24857869321109355	0.5268817203734536	0.8801148600080394	8.17555723146908	4.394887276771025	0.53756423820248
3	2	class_weight		100	5	0.3	3	0.8159161775495232	0.21734800803818305	0.47872340420439113	0.8836206896488247	6.972788475364705	4.113474823188865	0.5899325310088125
3	3	class_weight		100	5	0.3	3	0.8060962798170808	0.19479511176770456	0.45161290317724595	0.8757183907983067	5.80278767250899	3.6337867665236607	0.6262139705216233
3	1	class_weight		100	10	0.1	1	0.8551976472222866	0.22581829582829369	0.39784946232281193	0.9274946159301688	8.45190826956316	5.487170539886126	0.6492226702373627
3	2	class_weight		100	10	0.1	1	0.8350910980679874	0.24083703542774063	0.36170212762109555	0.9317528735565248	7.736490062465457	5.299887240260559	0.6850506004795016
3	3	class_weight		100	10	0.1	1	0.8253228896304535	0.20169238169453763	0.34408602146837786	0.9245689655105994	6.429975705608161	4.561596936613123	0.7094267663149623
3	1	class_weight		100	10	0.1	3	0.8612108159846854	0.23423932201989078	0.50537634403168	0.8994974874307288	9.14456424023066	5.028494122456976	0.5498888628163321
3	2	class_weight		100	10	0.1	3	0.8462032281731475	0.2660886148593715	0.49999999994680855	0.8979885057406755	8.802815975923272	4.9014079693967965	0.5567999938627092
3	3	class_weight		100	10	0.1	3	0.8299962921764924	0.20653492065111115	0.4946236558607932	0.8821839080396395	7.32848921175568	4.198268722446874	0.5728695953358995
3	1	class_weight		100	10	0.3	1	0.8351203019706829	0.20822919876897877	0.1612903225633021	0.9612347451474428	4.76851728188014	4.160691876523122	0.8725336583445207
3	2	class_weight		100	10	0.3	1	0.8043455001222792	0.23082618158015128	0.23404255316659123	0.9604885057402265	7.427775879684254	5.923402754495198	0.7974665332079508
3	3	class_weight		100	10	0.3	1	0.8068764676801384	0.20933594890989235	0.21505376341773616	0.9597701149356339	6.536201883911556	5.345620789556111	0.8178481661271811
3	1	class_weight		100	10	0.3	3	0.853568919868158	0.22920078961758147	0.2365591397595098	0.9504666188015043	5.945701991227072	4.775750943672395	0.8032274223064041
3	2	class_weight		100	10	0.3	3	0.8159467473709954	0.22275301990290017	0.2978723403938434	0.9446839080391906	7.245177730757929	5.384911984667341	0.7432408302911625
3	3	class_weight		100	10	0.3	3	0.8247976146335434	0.20626958592041675	0.2688172042721702	0.9489942528667458	6.840305185398678	5.270330632871038	0.7704817872334174
3	1	class_weight		300	5	0.1	1	0.7830164648125421	0.21484118282837836	0.22580645158862298	0.9583632447885259	6.713360441458193	5.423246749399155	0.8078289151248937
3	2	class_weight		300	5	0.1	1	0.7677992785522133	0.1978597782404626	0.21276595742417384	0.9604885057402265	6.570022893372522	5.384911594995635	0.8196183813495396
3	3	class_weight		300	5	0.1	1	0.7988737486095663	0.18625585368782427	0.15053763439241533	0.9533045976943011	3.6179154824986055	3.223820648737329	0.8910712890207536
3	1	class_weight		300	5	0.1	3	0.785424819952296	0.21402302155376507	0.2473118279303966	0.9569274946090673	7.299760191219538	5.741754937824203	0.7865676014580627
3	2	class_weight		300	5	0.1	3	0.7834128148691613	0.17964614182203487	0.23404255316659123	0.9475574712575607	5.520927398394591	4.462837970450726	0.808349321264247
3	3	class_weight		300	5	0.1	3	0.801639166975652	0.20293955614870285	0.2580645161012834	0.9403735632116353	5.485593619478565	4.3280210376654775	0.7889795130724507
3	1	class_weight		300	5	0.3	1	0.7667060340102972	0.1773319166078056	0.10752688170886808	0.9626704953269012	3.107042724310973	2.8804789628394603	0.9270805673931686
3	2	class_weight		300	5	0.3	1	0.7425638909268771	0.20203395141075456	0.21276595742417384	0.9683908045907444	8.280095641225076	6.731139067541173	0.8129301008586315
3	3	class_weight		300	5	0.3	1	0.7922691879866518	0.16094767427888365	0.07526881719620766	0.9597701149356339	1.941859981930979	1.870967276344639	0.9634923600750841
3	1	class_weight		300	5	0.3	3	0.7870149518714927	0.18660348457720424	0.1182795698797549	0.968413496044735	4.112803571833918	3.7446224691737333	0.9104792783419883
3	2	class_weight		300	5	0.3	3	0.7528506358522866	0.17877204386043816	0.18085106381054777	0.9619252873494115	5.577798084679308	4.74989838981145	0.8515722982300391
3	3	class_weight		300	5	0.3	3	0.7776541836608577	0.1678495131533715	0.15053763439241533	0.9604885057402265	4.307939065617548	3.8099697091430915	0.8844065823659781
3	1	class_weight		300	10	0.1	1	0.8445993407899715	0.20833558071149189	0.06451612902532085	0.980617372570132	3.4891425139044063	3.328552641959023	0.9539743916458414
3	2	class_weight		300	10	0.1	1	0.8156639765223771	0.2270717369428623	0.07446808509846085	0.9849137930963728	5.252870075645196	4.9361669379522555	0.9397085430134609
3	3	class_weight		300	10	0.1	1	0.8276016561611668	0.22193443444750705	0.08602150536709446	0.9813218390734101	4.94479372753821	4.60545658914791	0.9313748547389503
3	1	class_weight		300	10	0.1	3	0.8477641664543918	0.22529924626546602	0.05376344085443404	0.9784637473009443	2.581438193826762	2.496414610358159	0.9670634728012042
3	2	class_weight		300	10	0.1	3	0.82786897774517	0.2243819859608429	0.138297872325713	0.9784482758550399	7.286416360593937	6.417018296323693	0.8806823417563335
3	3	class_weight		300	10	0.1	3	0.8259949326412063	0.21143303180749856	0.09677419353798128	0.9791666666596325	5.035711863074195	4.645159058578357	0.9224433673982028
3	1	class_weight		300	10	0.3	1	0.820129835043111	0.199096855668743	0.08602150536709446	0.9755922469420274	3.761936171831727	3.5243502308170847	0.9368447608407133
3	2	class_weight		300	10	0.3	1	0.7734164832477379	0.20247397017249116	0.1489361701969217	0.9784482758550399	7.9449962997384524	6.910635088348593	0.8698097202545112
3	3	class_weight		300	10	0.3	1	0.8134655790384377	0.2195699867649708	0.1397849462215285	0.9755747126366698	6.490438509409433	5.722957806498948	0.8817520932210936
3	1	class_weight		300	10	0.3	3	0.8300334236466511	0.24338359070247656	0.1182795698797549	0.9784637473009443	6.094712609055712	5.49211214278795	0.9011273269358877
3	2	class_weight		300	10	0.3	3	0.7914832477378331	0.2097480328316098	0.1595744680681304	0.9734195402228921	6.953469831929106	6.003447997956832	0.8633744121323947
3	3	class_weight		300	10	0.3	3	0.8104452478062045	0.20370132308364092	0.1397849462215285	0.9741379310274847	6.120830957665559	5.405015829163761	0.8830526125192788
3	1	class_weight		500	5	0.1	1	0.7780067773583741	0.20913983247935244	0.17204301073418893	0.9691313711344643	6.523706724502731	5.573391540962055	0.8543289438183348
3	2	class_weight		500	5	0.1	1	0.763718207385669	0.19459931753347953	0.19148936168175645	0.9669540229815593	6.930203838885719	5.794632842254019	0.8361417510460526
3	3	class_weight		500	5	0.1	1	0.7913576813743665	0.1847520913506006	0.15053763439241533	0.9619252873494115	4.477190124961858	3.953742113209815	0.8830855867376408
3	1	class_weight		500	5	0.1	3	0.7811561648488218	0.20738762520353107	0.19354838707596256	0.9655419956858181	6.724998035185281	5.6169338520561185	0.8352320335884508
3	2	class_weight		500	5	0.1	3	0.7772912081193446	0.18493349328878886	0.19148936168175645	0.9626436781540041	6.103237221363677	5.126021539566163	0.8398856692954264
3	3	class_weight		500	5	0.1	3	0.7925009269558769	0.19876555164747295	0.15053763439241533	0.9540229884988936	3.677214386285111	3.274192835410023	0.8904003016113556
3	1	class_weight		500	5	0.3	1	0.7693228044986838	0.18100391021656612	0.10752688170886808	0.9648241205960889	3.3046462180583824	3.0568347675357574	0.9250111911481143
3	2	class_weight		500	5	0.3	1	0.7445662142333088	0.20415218290483772	0.19148936168175645	0.9698275861999295	7.612779416159508	6.346502453717653	0.8336642940314615
3	3	class_weight		500	5	0.3	1	0.7918057100482017	0.16018532983436942	0.08602150536709446	0.9619252873494115	2.377801816187367	2.2592812075484656	0.9501553781269464
3	1	class_weight		500	5	0.3	3	0.7858493697365476	0.18445891647667303	0.1182795698797549	0.9698492462241936	4.315039214726766	3.922937765664984	0.9091314185803981
3	2	class_weight		500	5	0.3	3	0.7473709953533871	0.1761580971744628	0.18085106381054777	0.9626436781540041	5.689309156734957	4.841242565145821	0.8509367965215436
3	3	class_weight		500	5	0.3	3	0.7796316895315782	0.17015995105308426	0.1397849462215285	0.961206896544819	4.026387846624552	3.603344350873683	0.8949322439542433
3	1	class_weight		500	10	0.1	1	0.8441361955707878	0.20818941414286038	0.07526881719620766	0.9820531227495906	4.453951002384196	4.193976155641724	0.9416305003932872
3	2	class_weight		500	10	0.1	1	0.8151213621912448	0.22648869921625867	0.08510638296966953	0.9849137930963728	6.073085668092655	5.641333643374005	0.9289072953938579
3	3	class_weight		500	10	0.1	1	0.828142380422692	0.22256601242381838	0.09677419353798128	0.9806034482688176	5.416663867855611	4.989244737246641	0.9210918020385085
3	1	class_weight		500	10	0.1	3	0.8456105411851887	0.22399108038905313	0.04301075268354723	0.9798994974804028	2.1910101448237476	2.1397838807151577	0.976619786019835
3	2	class_weight		500	10	0.1	3	0.8253775372951823	0.2258395906337684	0.11702127658329561	0.9806034482688176	6.700130405147816	6.033093813485995	0.9004442274510611
3	3	class_weight		500	10	0.1	3	0.8284822642442221	0.21510782830920763	0.09677419353798128	0.979885057464225	5.219385154478185	4.811057513850253	0.9217670892765133
3	1	class_weight		500	10	0.3	1	0.8212645408301106	0.20191348432038986	0.08602150536709446	0.9748743718522982	3.6517632495157186	3.4236545500422517	0.9375346317915461
3	2	class_weight		500	10	0.3	1	0.7734241257031059	0.20247778617315576	0.1489361701969217	0.9784482758550399	7.9449962997384524	6.910635088348593	0.8698097202545112
3	3	class_weight		500	10	0.3	1	0.8134655790384377	0.2195716498899314	0.1397849462215285	0.9755747126366698	6.490438509409433	5.722957806498948	0.8817520932210936
3	1	class_weight		500	10	0.3	3	0.829045380512393	0.24204865756951818	0.1182795698797549	0.9798994974804028	6.539630883801652	5.884405671966684	0.8998069938696023
3	2	class_weight		500	10	0.3	3	0.791727806309611	0.2092976418773853	0.1595744680681304	0.9741379310274847	7.151895956405522	6.170210377816753	0.8627377053453229
3	3	class_weight		500	10	0.3	3	0.8116657397107896	0.20600059306542343	0.1397849462215285	0.9734195402228921	5.951011266087771	5.25893437526513	0.8837043118576166
4	1	none		100	5	0.1	1	0.8705200348902732	0.28651113458236394	0.05376344085443404	0.9921033740057997	7.138420702037078	6.808398018336026	0.9537680995754312
4	2	none		100	5	0.1	1	0.8651947297627782	0.3094706774145926	0.07446808509846085	0.9964080459698534	22.319478028966675	20.731857132606752	0.928868358055047
4	3	none		100	5	0.1	1	0.8475177304964538	0.2659025372018418	0.03191489361362608	0.9942528735560758	5.703286770609987	5.553181819333051	0.9736809642672501
4	1	none		100	5	0.1	3	0.8661433125689894	0.28307241970576213	0.010752688170886808	0.9949748743647167	2.1521696269015647	2.1397806848014587	0.9942435003881926
4	2	none		100	5	0.1	3	0.8664175226216678	0.3061736299208504	0.05319148935604346	0.9978448275790386	26.0111151603977	24.680736460496473	0.9488534439293128
4	3	none		100	5	0.1	3	0.8530050134507214	0.2797771713939519	0.010638297871208692	0.9964080459698534	2.982787388453466	2.9616938760866782	0.9929282448101008
4	1	none		100	5	0.3	1	0.8584782591915029	0.2649919446048009	0.10752688170886808	0.983488872929049	7.176527859241341	6.512385019081823	0.907456234414311
4	2	none		100	5	0.3	1	0.8511937515284911	0.30451749765763964	0.12765957445450432	0.9906609195331132	15.523435502155484	13.66937978672989	0.8805640754971727
4	3	none		100	5	0.3	1	0.8395160797260943	0.28093822434902893	0.08510638296966953	0.9906609195331132	9.867610169428918	9.112919857819925	0.9235184206381379
4	1	none		100	5	0.3	3	0.8631019922963512	0.29460977322248166	0.06451612902532085	0.9921033740057997	8.664565816589485	8.170077622003232	0.9429298257178511
4	2	none		100	5	0.3	3	0.8658137686475912	0.3377973281122539	0.08510638296966953	0.9942528735560758	16.092995218985823	14.808484851554798	0.920182010192511
4	3	none		100	5	0.3	3	0.8448963683052091	0.2714922497596039	0.05319148935604346	0.9920977011422982	7.0531064884999894	6.731132674496999	0.95435006049334
4	1	none		100	10	0.1	1	0.8713536962848034	0.2891982194161987	0.021505376341773616	0.9942569992749875	3.8049384240286175	3.744617130542905	0.9841465682718645
4	2	none		100	10	0.1	1	0.8615645634629493	0.2899181721743382	0.03191489361362608	0.998563218383631	22.91192832110618	22.212611244406546	0.9694780248952368
4	3	none		100	10	0.1	1	0.8454924798239178	0.2750879262862883	0.021276595742417383	0.998563218383631	15.108590416354467	14.808407496271027	0.9801316295632445
4	1	none		100	10	0.1	3	0.8757612949540328	0.28841174061068897	0.0	0.9985642498133629	0.0	0.0	1.0014378045003387
4	2	none		100	10	0.1	3	0.8564135485448765	0.29030067764299006	0.03191489361362608	0.9992816091882236	45.85650405655859	44.42491307145169	0.9687810601107698
4	3	none		100	10	0.1	3	0.8431003912937148	0.2741580058269512	0.021276595742417383	0.9992816091882236	30.23870920014502	29.616608714301123	0.9794270058251029
4	1	none		100	10	0.3	1	0.8527970111695189	0.2732567511149076	0.07526881719620766	0.9935391241852582	12.516776468582204	11.649922217239533	0.9307445987642035
4	2	none		100	10	0.3	1	0.8204175837613108	0.2715267546487426	0.06382978722725216	0.995689655165261	15.749963422713968	14.808476256483615	0.940222888240349
4	3	none		100	10	0.3	1	0.8239942528735632	0.2593446261019895	0.06382978722725216	0.9964080459698534	18.913583656755126	17.77016325652007	0.939545005847556
4	1	none		100	10	0.3	3	0.8706744166300009	0.29156815148017096	0.032258064512660424	0.9949748743647167	6.599986854340367	6.4193420544043756	0.9726295112516683
4	2	none		100	10	0.3	3	0.8470591831743702	0.2580302892878189	0.05319148935604346	0.9964080459698534	15.584226235914045	14.808469380433392	0.950221653640065
4	3	none		100	10	0.3	3	0.8403796771826854	0.28355885840656375	0.07446808509846085	0.9942528735560758	13.91951598139737	12.95742424511045	0.9308818010074589
4	1	none		300	5	0.1	1	0.8346725949254722	0.2582898233053406	0.1397849462215285	0.983488872929049	9.679341946108106	8.46610052480637	0.874656611487625
4	2	none		300	5	0.1	1	0.8250259843482514	0.26588414668853444	0.07446808509846085	0.995689655165261	18.586163730254906	17.276555632564218	0.9295385372388321
4	3	none		300	5	0.1	1	0.826218207385669	0.25301379316368283	0.06382978722725216	0.9899425287285206	6.711032279626378	6.346498243875256	0.9456813664913947
4	1	none		300	5	0.1	3	0.8572509243606667	0.3022134304687302	0.1290322580506417	0.9885139985571536	12.749988874272223	11.233861179113164	0.8810879101456871
4	2	none		300	5	0.1	3	0.8434672291513817	0.2783924065264636	0.08510638296966953	0.9928160919468908	12.855796033850632	11.846792006882023	0.9215136773429076
4	3	none		300	5	0.1	3	0.8313845072144779	0.27241256804235436	0.07446808509846085	0.9920977011422982	10.101345612105037	9.4235857442958	0.9329039917206184
4	1	none		300	5	0.3	1	0.8332754401809354	0.25217733936823483	0.18279569890507574	0.9827709978393198	12.759312739111948	10.609760861522227	0.8315307376553529
4	2	none		300	5	0.3	1	0.7753882367326974	0.2347562826191235	0.11702127658329561	0.9863505747055579	9.577037989672487	8.57334197781392	0.8951976478832708
4	3	none		300	5	0.3	1	0.7717962827097089	0.1944439752372717	0.11702127658329561	0.9849137930963728	8.652317830957866	7.756833759639258	0.8965035525350493
4	1	none		300	5	0.3	3	0.8338466526179283	0.25204237193273865	0.1182795698797549	0.9813352476598612	7.05299808719359	6.337052019429869	0.8984905242504356
4	2	none		300	5	0.3	3	0.7897789801907557	0.2500237274745243	0.11702127658329561	0.9899425287285206	13.044737434730242	11.635246780437969	0.8919494706741259
4	3	none		300	5	0.3	3	0.7888466006358522	0.21288688577728543	0.11702127658329561	0.9849137930963728	8.652317830957866	7.756833759639258	0.8965035525350493
4	1	none		300	10	0.1	1	0.8572277670997074	0.2924250624747642	0.05376344085443404	0.9942569992749875	9.836630581402442	9.361542826357262	0.951702175914819
4	2	none		300	10	0.1	1	0.8255456713132796	0.2783030370669516	0.05319148935604346	0.9978448275790386	26.0111151603977	24.680736460496473	0.9488534439293128
4	3	none		300	10	0.1	1	0.8146322450476889	0.2368223644893231	0.021276595742417383	0.998563218383631	15.108590416354467	14.808407496271027	0.9801316295632445
4	1	none		300	10	0.1	3	0.8488371195455001	0.28582279481575135	0.04301075268354723	0.9942569992749875	7.7808853147570085	7.48923426108581	0.9625169733671675
4	2	none		300	10	0.1	3	0.8267073245292249	0.2565983966024801	0.05319148935604346	0.9964080459698534	15.584226235914045	14.808469380433392	0.950221653640065
4	3	none		300	10	0.1	3	0.8287020053802886	0.2545661354884957	0.04255319148483477	0.9949712643606684	8.793633290341658	8.461989238829508	0.9622858801932599
4	1	none		300	10	0.3	1	0.8509984639016897	0.2605398491192715	0.06451612902532085	0.9906676238263413	7.320947052383614	6.913143951053185	0.9442963906688652
4	2	none		300	10	0.3	1	0.8094965150403522	0.23733027277843938	0.08510638296966953	0.9920977011422982	11.67863213478307	10.769812279195198	0.9221809573342576
4	3	none		300	10	0.3	1	0.8139597089752995	0.2511061872212375	0.03191489361362608	0.9949712643606684	6.522749968863415	6.3464919291221324	0.9729779455275525
4	1	none		300	10	0.3	3	0.8397749114234767	0.23722396481647662	0.021505376341773616	0.9935391241852582	3.3797261442398994	3.3285492049255803	0.9848576568255974
4	2	none		300	10	0.3	3	0.8232376497921252	0.25500956329266367	0.05319148935604346	0.9949712643606684	11.115547697153819	10.577486548536886	0.9515938148589671
4	3	none		300	10	0.3	3	0.8122095866960137	0.22414843060831874	0.03191489361362608	0.9949712643606684	6.522749968863415	6.3464919291221324	0.9729779455275525
4	1	none		500	5	0.1	1	0.8291534477302026	0.24340569596138764	0.15053763439241533	0.9820531227495906	9.697209768117801	8.387952311283447	0.8649861573469318
4	2	none		500	5	0.1	1	0.8058969185619956	0.25559739323832226	0.09574468084087823	0.9942528735560758	18.317615143949215	16.659545457999148	0.9094822193775632
4	3	none		500	5	0.1	1	0.8275556370750795	0.25350353867848846	0.07446808509846085	0.987787356314743	6.507770187138465	6.097617030470463	0.9369748454614603
4	1	none		500	5	0.1	3	0.8451396768790187	0.29536556904081196	0.1397849462215285	0.9856424981982367	11.15561720849947	9.736014718397154	0.8727454899961167
4	2	none		500	5	0.1	3	0.8255227439471754	0.2816411559460605	0.07446808509846085	0.9928160919468908	11.119524731830102	10.365943006021771	0.9322289526596025
4	3	none		500	5	0.1	3	0.8250412692589875	0.2505509686738006	0.06382978722725216	0.9913793103377057	7.8408999840978275	7.404246723318077	0.9443108138001595
4	1	none		500	5	0.3	1	0.8331364966151804	0.2597003199017581	0.22580645158862298	0.9827709978393198	16.637143070153982	13.106175181880399	0.7877659619950402
4	2	none		500	5	0.3	1	0.7815174859378822	0.23784602723624995	0.138297872325713	0.9856321839009654	11.009868859247593	9.625525209760546	0.8742633743159461
4	3	none		500	5	0.3	1	0.7834433846906333	0.2014678541898565	0.11702127658329561	0.9849137930963728	8.652317830957866	7.756833759639258	0.8965035525350493
4	1	none		500	5	0.3	3	0.828589954380196	0.2582970301179776	0.1290322580506417	0.983488872929049	8.82447129115831	7.814862022898188	0.8855898191298537
4	2	none		500	5	0.3	3	0.7901458180484225	0.26719555854410776	0.12765957445450432	0.9913793103377057	16.829248733176094	14.808493446636154	0.8799259855938286
4	3	none		500	5	0.3	3	0.7858813279530448	0.21026521697746473	0.11702127658329561	0.9827586206825952	7.554212474757708	6.787230102458473	0.8984695690776211
4	1	none		500	10	0.1	1	0.8592810442380875	0.28920683708158657	0.032258064512660424	0.995692749454446	7.705537650274893	7.489229911099134	0.971928264314766
4	2	none		500	10	0.1	1	0.8210060528246516	0.27966770616727415	0.05319148935604346	0.9978448275790386	26.0111151603977	24.680736460496473	0.9488534439293128
4	3	none		500	10	0.1	1	0.8122554414282221	0.2350639979665875	0.021276595742417383	0.998563218383631	15.108590416354467	14.808407496271027	0.9801316295632445
4	1	none		500	10	0.1	3	0.8512763510331998	0.2856357981005267	0.06451612902532085	0.9942569992749875	11.939634359417077	11.233851391628715	0.9408873784624704
4	2	none		500	10	0.1	3	0.8232300073367571	0.25454641308646403	0.05319148935604346	0.997126436774446	19.494314121534707	18.510573832963253	0.9495370559137605
4	3	none		500	10	0.1	3	0.8288089997554415	0.2499534444502073	0.04255319148483477	0.9942528735560758	7.688875497268882	7.404242425777399	0.9629811734523024
4	1	none		500	10	0.3	1	0.850473565986615	0.2675758881757688	0.07526881719620766	0.9906676238263413	8.640420066563287	8.06533460956205	0.9334424091681718
4	2	none		500	10	0.3	1	0.8095347273171924	0.24328668247654808	0.08510638296966953	0.9920977011422982	11.67863213478307	10.769812279195198	0.9221809573342576
4	3	none		500	10	0.3	1	0.8134170946441672	0.2504099989612344	0.03191489361362608	0.9949712643606684	6.522749968863415	6.3464919291221324	0.9729779455275525
4	1	none		500	10	0.3	3	0.8441284764838015	0.24673282972142074	0.032258064512660424	0.992821249095529	4.609993572295457	4.493542122648214	0.974739336634434
4	2	none		500	10	0.3	3	0.8235357055514796	0.2544015741983526	0.05319148935604346	0.9942528735560758	9.719084194839803	9.25530303222175	0.9522813826373545
4	3	none		500	10	0.3	3	0.8114147713377353	0.2278462530705259	0.04255319148483477	0.9935344827514833	6.829619056008458	6.581550096258108	0.9636774721968865
4	1	undersample	0.6	100	5	0.1	1	0.8591884151942508	0.2866601264211195	0.7526881719620766	0.8104809763043038	13.015479937051175	3.971570334041702	0.30514204801476674
4	2	undersample	0.6	100	5	0.1	1	0.8528674492540963	0.2498991768236352	0.6382978722725215	0.8261494252814214	8.385998452494876	3.6715313515095116	0.437816831048571
4	3	undersample	0.6	100	5	0.1	1	0.8344567742724384	0.2342534703752612	0.5957446807876868	0.8512931034421604	8.436307513215475	4.006166859210212	0.4748720656011504
4	1	undersample	0.6	100	5	0.1	3	0.8582312484079383	0.29246941273235033	0.7204301074494162	0.8076094759453869	10.817306946942361	3.7446234607619036	0.3461696493365473
4	2	undersample	0.6	100	5	0.1	3	0.8566351797505504	0.24311242249505344	0.6382978722725215	0.8326149425227543	8.778085717811695	3.813350150599853	0.4344170455161188
4	3	undersample	0.6	100	5	0.1	3	0.8322481046710686	0.24055381343666205	0.5638297871740607	0.8512931034421604	7.400140835419559	3.7915507774668074	0.512361965507165
4	1	undersample	0.6	100	5	0.3	1	0.8530517410400698	0.29507378117280686	0.731182795620303	0.7961234745097192	10.621407743961756	3.5863999447604895	0.33765767448154616
4	2	undersample	0.6	100	5	0.3	1	0.8367724382489606	0.2281741418498964	0.6170212765301042	0.8297413793043841	7.851616901072793	3.624023487145267	0.4615639624666271
4	3	undersample	0.6	100	5	0.3	1	0.8187286011249694	0.24846149052627725	0.5957446807876868	0.8441091953962349	7.979625899142113	3.8215508867659618	0.4789135299413669
4	1	undersample	0.6	100	5	0.3	3	0.8546804683941984	0.2893288696502586	0.7526881719620766	0.8040201004967408	12.48606376635097	3.840639450594088	0.3075940822986739
4	2	undersample	0.6	100	5	0.3	3	0.8500779530447542	0.24453270131182558	0.6382978722725215	0.8247126436722363	8.302795963361431	3.641436833952943	0.43857957813174153
4	3	undersample	0.6	100	5	0.3	3	0.8300623624358034	0.24046197511701511	0.5957446807876868	0.8498563218329752	8.341475063446746	3.967830336796848	0.47567489241436
4	1	undersample	0.6	100	10	0.1	1	0.8559541177469528	0.29367492323134714	0.6989247311076425	0.8219669777399716	10.717885176207433	3.925814902072888	0.3662863270460228
4	2	undersample	0.6	100	10	0.1	1	0.8436277207141111	0.20141441262548157	0.6063829786588955	0.8397988505686796	8.075747811352104	3.7851347693825974	0.46870392402600086
4	3	undersample	0.6	100	10	0.1	1	0.8234898508192713	0.23291736970378532	0.5638297871740607	0.8512931034421604	7.400140835419559	3.7915507774668074	0.512361965507165
4	1	undersample	0.6	100	10	0.1	3	0.8529050783873284	0.312389729496959	0.6881720429367557	0.8320172289961808	10.930738943106778	4.09668204576938	0.37478545208926334
4	2	undersample	0.6	100	10	0.1	3	0.8457064685742236	0.20397388140064657	0.6170212765301042	0.837643678154902	8.31219212647859	3.800413999983666	0.45720958551420865
4	3	undersample	0.6	100	10	0.1	3	0.8246667889459525	0.22438539356350315	0.5957446807876868	0.8520114942467528	8.484414265599614	4.025614269833063	0.4744716675741457
4	1	undersample	0.6	100	10	0.3	1	0.8526889439517094	0.29878599538363365	0.7204301074494162	0.8061737257659285	10.718090434478768	3.7168855106328054	0.3467861580543435
4	2	undersample	0.6	100	10	0.3	1	0.8303757031058938	0.19425301350161597	0.6276595744013128	0.8318965517181617	8.342123957030754	3.7337695536815994	0.44758019534264215
4	3	undersample	0.6	100	10	0.3	1	0.8138297872340426	0.202350261331429	0.553191489302852	0.846982758614605	6.853118213456949	3.6152230176293214	0.5275296349038894
4	1	undersample	0.6	100	10	0.3	3	0.8498174435927718	0.28437769152013453	0.6774193547658689	0.8176597272015962	9.416928490374602	3.7151382260102483	0.39451697394095603
4	2	undersample	0.6	100	10	0.3	3	0.8330123502078748	0.20004587365039306	0.6276595744013128	0.8419540229824573	8.980259072674079	3.971373055689443	0.4422336743013679
4	3	undersample	0.6	100	10	0.3	3	0.8177962215700659	0.2189937471136049	0.5319148935604346	0.8498563218329752	6.43214393934738	3.542705657854328	0.5507814543547573
4	1	undersample	0.6	300	5	0.1	1	0.8501493643331868	0.2824369908904085	0.7419354837911898	0.8033022254070116	11.74133129522476	3.7719564830199777	0.3212545724811233
4	2	undersample	0.6	300	5	0.1	1	0.8294280386402544	0.21464560851674164	0.6489361701437303	0.8354885057411244	9.387719309755964	3.9446248641831354	0.42018989278967733
4	3	undersample	0.6	300	5	0.1	1	0.8168944118366349	0.26410271441245403	0.5638297871740607	0.8390804597640872	6.740417648315702	3.5037991738571828	0.5198192885463909
4	1	undersample	0.6	300	5	0.1	3	0.8555758824846197	0.27554040202983227	0.7419354837911898	0.7961234745097192	11.226671774154143	3.639141120418732	0.3241513675076868
4	2	undersample	0.6	300	5	0.1	3	0.8328365737344094	0.2258203774702049	0.6595744680149389	0.8275862068906065	9.299999343595086	3.8255316924738936	0.4113475128477881
4	3	undersample	0.6	300	5	0.1	3	0.82282495720225	0.2596754016273861	0.5957446807876868	0.8433908045916424	7.936262094354474	3.8040208379468243	0.4793214630966164
4	1	undersample	0.6	300	5	0.3	1	0.8496167473311257	0.2624392882649323	0.784946236474737	0.8068916008556577	15.251299934047019	4.064795727709688	0.2665212534521359
4	2	undersample	0.6	300	5	0.3	1	0.825362252384446	0.22027888157694775	0.6489361701437303	0.8254310344768289	8.740366025947134	3.717362539356799	0.42530969995050216
4	3	undersample	0.6	300	5	0.3	1	0.8153659207630227	0.2563308522487435	0.5638297871740607	0.8448275862008274	7.037939870792103	3.6335695052606845	0.5162831029518778
4	1	undersample	0.6	300	5	0.3	3	0.8471003249735621	0.2603043090012182	0.731182795620303	0.8004307250480946	10.909351778040998	3.6638042562336803	0.335840682533942
4	2	undersample	0.6	300	5	0.3	3	0.8202647346539497	0.2253528846907141	0.6170212765301042	0.8369252873503095	8.268477137237413	3.783672089116842	0.4576020400893599
4	3	undersample	0.6	300	5	0.3	3	0.8090608950843726	0.2423374096291684	0.5319148935604346	0.8369252873503095	5.831998004276803	3.2617862837214155	0.5592913823031929
4	1	undersample	0.6	300	10	0.1	1	0.8527506966476006	0.28614446248232694	0.7204301074494162	0.8176597272015962	11.555571545097928	3.951020018137883	0.3419147107663626
4	2	undersample	0.6	300	10	0.1	1	0.8303298483736855	0.19681543228367035	0.6063829786588955	0.836206896545717	7.864864309195106	3.7021274330202267	0.47071725700890843
4	3	undersample	0.6	300	10	0.1	1	0.817521093176816	0.2134458509665748	0.5425531914316433	0.8491379310283826	6.675747018627639	3.596352344671833	0.5387190778618929
4	1	undersample	0.6	300	10	0.1	3	0.8539471551304912	0.2788178896065072	0.7096774192785293	0.8176597272015962	10.961504031592128	3.8920495701059745	0.35506527656001097
4	2	undersample	0.6	300	10	0.1	3	0.8257749449743212	0.1887468617051291	0.6170212765301042	0.8326149425227543	8.014067156455997	3.6862384789131912	0.45997098936249226
4	3	undersample	0.6	300	10	0.1	3	0.8239560405967229	0.24147414632301367	0.5744680850452694	0.8520114942467528	7.772329505172421	3.8818423316247386	0.4994438605977924
4	1	undersample	0.6	300	10	0.3	1	0.8431172760885842	0.27911454157430093	0.7204301074494162	0.8190954773810547	11.66773419341848	3.982377318134531	0.34131538612728796
4	2	undersample	0.6	300	10	0.3	1	0.8213346784054781	0.19117647976868313	0.6276595744013128	0.8419540229824573	8.980259072674079	3.971373055689443	0.4422336743013679
4	3	undersample	0.6	300	10	0.3	1	0.8043531425776472	0.19573513821230992	0.5319148935604346	0.8505747126375678	6.468530992363248	3.5597378954533445	0.5503162673210754
4	1	undersample	0.6	300	10	0.3	3	0.8490069394592008	0.28720960757355185	0.6989247311076425	0.8076094759453869	9.744802120765621	3.6328436559630406	0.37279808389065544
4	2	undersample	0.6	300	10	0.3	3	0.8331269870383957	0.1899360269177789	0.6276595744013128	0.8340517241319394	8.472355613681815	3.7822600644416537	0.446423657384047
4	3	undersample	0.6	300	10	0.3	3	0.8062102592320861	0.2102601589779194	0.5425531914316433	0.8484195402237902	6.638487336319875	3.5793080218886857	0.5391752328758744
4	1	undersample	0.6	500	5	0.1	1	0.8494932419393435	0.27627546684795407	0.7526881719620766	0.7982770997789069	12.043941600989635	3.7312974076028977	0.30980698933784984
4	2	undersample	0.6	500	5	0.1	1	0.8242846661775495	0.21667570583084442	0.6489361701437303	0.8290229884997916	8.9628208613883	3.7954583864530553	0.42346693697467785
4	3	undersample	0.6	500	5	0.1	1	0.8157327586206897	0.2652277048782304	0.5744680850452694	0.8405172413732722	7.114864360759173	3.6020699288825493	0.5062738620289813
4	1	undersample	0.6	500	5	0.1	3	0.8518475634701926	0.2733503459755087	0.7526881719620766	0.7989949748686361	12.09782523996404	3.74462346910946	0.3095286362511828
4	2	undersample	0.6	500	5	0.1	3	0.8286408657373442	0.21718994549007717	0.6489361701437303	0.8247126436722363	8.696969098969811	3.702127447852159	0.42568017877871944
4	3	undersample	0.6	500	5	0.1	3	0.8170243335778918	0.2546532369213646	0.553191489302852	0.84554597700542	6.777851116897673	3.5815930382488896	0.5284260318939742
4	1	undersample	0.6	500	5	0.3	1	0.85005673528935	0.26259875651853326	0.784946236474737	0.8040201004967408	14.974357828645308	4.005238284190978	0.267473115059769
4	2	undersample	0.6	500	5	0.3	1	0.826088285644412	0.2250307016106903	0.6595744680149389	0.8254310344768289	9.161264792919544	3.778302908854451	0.41242152722863495
4	3	undersample	0.6	500	5	0.3	1	0.8153582783076547	0.25485317437863725	0.5851063829164781	0.84554597700542	7.720333361417745	3.788223405840172	0.4906813153391057
4	1	undersample	0.6	500	5	0.3	3	0.8457726420119028	0.26306409575190565	0.7419354837911898	0.7982770997789069	11.377223420728168	3.677993158922856	0.323276858433639
4	2	undersample	0.6	500	5	0.3	3	0.8199896062606994	0.22568391492206002	0.5957446807876868	0.8390804597640872	7.684209978515761	3.7021274289811745	0.4817837308571514
4	3	undersample	0.6	500	5	0.3	3	0.805927488383468	0.2412644935908878	0.5212765956892259	0.837643678154902	5.617895393127511	3.210694586193097	0.5715119818610102
4	1	undersample	0.6	500	10	0.1	1	0.8526735057777368	0.28454021066642393	0.7419354837911898	0.8176597272015962	12.89222344571844	4.068960914201701	0.3156135791790659
4	2	undersample	0.6	500	10	0.1	1	0.8301082171680118	0.19703880145154007	0.6063829786588955	0.8426724137870498	8.251387768867383	3.854269646617673	0.4671056156936432
4	3	undersample	0.6	500	10	0.1	1	0.816397652237711	0.21382430853402565	0.5319148935604346	0.8498563218329752	6.43214393934738	3.542705657854328	0.5507814543547573
4	1	undersample	0.6	500	10	0.1	3	0.8540475032613142	0.28249317452551687	0.7096774192785293	0.8162239770221377	10.85677006590801	3.8616429344952565	0.3556898416826318
4	2	undersample	0.6	500	10	0.1	3	0.8272040841281486	0.1894969036538475	0.6063829786588955	0.8333333333273468	7.702702167483949	3.6382976535248295	0.4723404199446336
4	3	undersample	0.6	500	10	0.1	3	0.8224504768892149	0.23674425112440559	0.5744680850452694	0.8512931034421604	7.728260283738062	3.863089471381275	0.4998653322051602
4	1	undersample	0.6	500	10	0.3	1	0.8438274320913323	0.279375726127517	0.731182795620303	0.8205312275605131	12.435839073573073	4.074150310050956	0.32761361429566793
4	2	undersample	0.6	500	10	0.3	1	0.8220530692100758	0.1913290074169781	0.6276595744013128	0.8412356321778648	8.931996753174497	3.9534030429954763	0.44261132901447153
4	3	undersample	0.6	500	10	0.3	1	0.8048728295426755	0.19568777915638025	0.5319148935604346	0.8512931034421604	6.50526961108491	3.576934695723403	0.5498518654131795
4	1	undersample	0.6	500	10	0.3	3	0.8482504689345345	0.28652677777328284	0.7096774192785293	0.8083273510351162	10.308779989277602	3.7025490391331655	0.35916460918716586
4	2	undersample	0.6	500	10	0.3	3	0.8334403277084862	0.1901499436712976	0.6170212765301042	0.8340517241319394	8.097402027595212	3.718153961654507	0.45917861901994683
4	3	undersample	0.6	500	10	0.3	3	0.8067910858400587	0.21202828689170003	0.5319148935604346	0.8477011494191976	6.325042424673796	3.4925730339146326	0.552181746171344
4	1	undersample	0.8	100	5	0.1	1	0.8610101197230392	0.28817827679630675	0.784946236474737	0.7824838478048638	13.130362115703962	3.608680056475771	0.27483476033430604
4	2	undersample	0.8	100	5	0.1	1	0.8529515162631449	0.26148087573109297	0.691489361628565	0.7959770114885347	8.74453563492883	3.389271634441281	0.38758736752789386
4	3	undersample	0.8	100	5	0.1	1	0.8332721936903889	0.2389951809908021	0.691489361628565	0.8103448275803855	9.576801865847425	3.646034623502331	0.3807152511671687
4	1	undersample	0.8	100	5	0.1	3	0.8618206238566104	0.29080578059726736	0.838709677329171	0.7810480976254053	18.549506675786798	3.8305656627207774	0.2065049784976685
4	2	undersample	0.8	100	5	0.1	3	0.8594705306921007	0.2664886540334685	0.6595744680149389	0.8031609195344601	7.905565200961669	3.350830703672698	0.4238571866069027
4	3	undersample	0.8	100	5	0.1	3	0.8286026534605038	0.23542179929010643	0.6170212765301042	0.8139367816033483	7.047833103619985	3.3161913928244386	0.4705263693947022
4	1	undersample	0.8	100	5	0.3	1	0.8378374205898926	0.2326614411544442	0.731182795620303	0.7745872218178422	9.346751025014067	3.2437502837213863	0.34704574686678297
4	2	undersample	0.8	100	5	0.3	1	0.8431921007581317	0.2618236203841227	0.7127659573709824	0.7938218390747571	9.55413540659779	3.4570389007351348	0.3618369070639774
4	3	undersample	0.8	100	5	0.3	1	0.8135240890193202	0.2386590508329088	0.5957446807876868	0.8146551724079407	6.477355778697732	3.2142501972399704	0.4962287455379879
4	1	undersample	0.8	100	5	0.3	3	0.8475248747578137	0.26259597246115896	0.8064516128165107	0.7724335965486545	14.143006349542896	3.5438077200655664	0.2505696095335515
4	2	undersample	0.8	100	5	0.3	3	0.8441168378576669	0.23719493384861742	0.7340425531133998	0.7880747126380168	10.263456964481167	3.4636853752273087	0.33747744883420316
4	3	undersample	0.8	100	5	0.3	3	0.8265774027879678	0.2370419451037875	0.6595744680149389	0.8060344827528303	8.051388380234872	3.4004726374622494	0.4223461093115431
4	1	undersample	0.8	100	10	0.1	1	0.8599603238928899	0.283066942664615	0.8064516128165107	0.7774587221767592	14.556450552763057	3.623829181113824	0.2489500460578596
4	2	undersample	0.8	100	10	0.1	1	0.8401886157984838	0.19509685188881487	0.6595744680149389	0.8024425287298675	7.869772238742108	3.338645865367469	0.4242366469303806
4	3	undersample	0.8	100	10	0.1	1	0.8268907434580582	0.23095372146679036	0.6702127658861476	0.8160919540171259	9.018144555008256	3.6442817162319368	0.40410547910619016
4	1	undersample	0.8	100	10	0.1	3	0.852403337733213	0.2809018590901882	0.7526881719620766	0.7760229719973006	10.544871124150779	3.3605595407195503	0.3186913709712577
4	2	undersample	0.8	100	10	0.1	3	0.8371087062851552	0.20731321297950936	0.6702127658861476	0.8017241379252751	8.217390789685892	3.380203344326042	0.4113475126915976
4	3	undersample	0.8	100	10	0.1	3	0.8293898263634141	0.22325336268343593	0.6595744680149389	0.8146551724079407	8.515987810377515	3.558634146944253	0.4178768383683983
4	1	undersample	0.8	100	10	0.3	1	0.8506665431612749	0.28304269825529255	0.784946236474737	0.7702799712794668	12.238905431238933	3.4169689368269105	0.2791890854648069
4	2	undersample	0.8	100	10	0.3	1	0.83240095377843	0.2159411868628382	0.6808510637573563	0.7952586206839422	8.286315279416968	3.3254197699436885	0.4013146464920069
4	3	undersample	0.8	100	10	0.3	1	0.815029652726828	0.23303615441223288	0.6276595744013128	0.8182471264309035	7.589045242828498	3.4533679030335556	0.4550464144888936
4	1	undersample	0.8	100	10	0.3	3	0.850373217855792	0.2859118644516078	0.7741935483038502	0.7745872218178422	11.781618873532258	3.4345591239402915	0.2915184273903086
4	2	undersample	0.8	100	10	0.3	3	0.8317437026167767	0.2055514772642893	0.7021276594997737	0.7916666666609795	8.95714229877765	3.3702126037367077	0.3762597937765492
4	3	undersample	0.8	100	10	0.3	3	0.8192482880899975	0.22650314014530398	0.6382978722725215	0.8204022988446811	8.061175934466135	3.5540423548076934	0.4408838490920874
4	1	undersample	0.8	300	5	0.1	1	0.8557148260503747	0.26205120415517724	0.784946236474737	0.773869346728113	12.491110264003797	3.4712065365985385	0.27789414538198176
4	2	undersample	0.8	300	5	0.1	1	0.8407159452188799	0.26212426667248717	0.6702127658861476	0.7909482758563869	7.6890584049046495	3.205966066876676	0.4169517021669506
4	3	undersample	0.8	300	5	0.1	1	0.8219384323795549	0.25889761850766424	0.6170212765301042	0.8110632183849781	6.916138142596479	3.2657550245023126	0.47219342471301345
4	1	undersample	0.8	300	5	0.1	3	0.851793529861288	0.2682817204053575	0.7956989246456239	0.7709978463691961	13.112686770611132	3.4746349642724144	0.2649826762378773
4	2	undersample	0.8	300	5	0.1	3	0.8366119466862314	0.2379507200790989	0.7021276594997737	0.7873563218334242	8.727798694095206	3.301897486605657	0.3783196101396758
4	3	undersample	0.8	300	5	0.1	3	0.8144182562973832	0.25586605552895414	0.6063829786588955	0.8045977011436451	6.343401848347717	3.1032539083489685	0.48920972044728067
4	1	undersample	0.8	300	5	0.3	1	0.8494778037653706	0.2595753551655491	0.7634408601329634	0.7810480976254053	11.512368833502874	3.4867969493996824	0.30287396839900105
4	2	undersample	0.8	300	5	0.3	1	0.8249419173392029	0.21691335768515302	0.7021276594997737	0.7873563218334242	8.727798694095206	3.301897486605657	0.3783196101396758
4	3	undersample	0.8	300	5	0.3	1	0.8300776473465394	0.26128496705593707	0.6489361701437303	0.8160919540171259	8.20265097615674	3.528590233176955	0.4301768003304374
4	1	undersample	0.8	300	5	0.3	3	0.8420751993454214	0.2560248772782468	0.7634408601329634	0.7681263460102791	10.690964707147037	3.2924862918749027	0.30796904443657824
4	2	undersample	0.8	300	5	0.3	3	0.8304903399364149	0.22166784055389302	0.7234042552421911	0.7880747126380168	9.72568386832294	3.4134870364558982	0.3509765467821717
4	3	undersample	0.8	300	5	0.3	3	0.8154652726828077	0.255368662693199	0.6382978722725215	0.8139367816033483	7.719736046926354	3.4305428201632124	0.4443860155467022
4	1	undersample	0.8	300	10	0.1	1	0.8551358945263955	0.3093479303690446	0.7526881719620766	0.7753050969075714	10.501457869877278	3.349822929246544	0.31898645557020283
4	2	undersample	0.8	300	10	0.1	1	0.8325996576179996	0.20625045231776307	0.6808510637573563	0.7909482758563869	8.071477176175163	3.2568544171445595	0.40350164726267806
4	3	undersample	0.8	300	10	0.1	1	0.8192482880899976	0.2356979875004478	0.6063829786588955	0.8182471264309035	6.93547653580456	3.336304584286655	0.48104906673797243
4	1	undersample	0.8	300	10	0.1	3	0.8526271912558182	0.29125204023813683	0.7741935483038502	0.7688442211000084	11.403725968994543	3.349228466170065	0.2936959693032771
4	2	undersample	0.8	300	10	0.1	3	0.8384002812423575	0.20776189165275086	0.6702127658861476	0.8031609195344601	8.292205740295831	3.4048763601835486	0.41061164952957613
4	3	undersample	0.8	300	10	0.1	3	0.8227791024700415	0.2225742676370949	0.6276595744013128	0.8239942528676438	7.891894513893804	3.5661309301906154	0.4518725947227806
4	1	undersample	0.8	300	10	0.3	1	0.8429860516098155	0.2723758593998736	0.7634408601329634	0.7803302225356761	11.464200073127634	3.4754021886462296	0.3031526013010412
4	2	undersample	0.8	300	10	0.3	1	0.8322404622157007	0.19151537863218496	0.6702127658861476	0.7966954022931273	7.963865921298173	3.296594078440511	0.41394393519177697
4	3	undersample	0.8	300	10	0.3	1	0.8215104548789434	0.24649870626382167	0.6382978722725215	0.8146551724079407	7.756497447458197	3.443839497042825	0.4439941407582615
4	1	undersample	0.8	300	10	0.3	3	0.8521177315147164	0.25417591753827695	0.8064516128165107	0.7659727207410915	13.637524609978557	3.4459725417932736	0.2526831301112091
4	2	undersample	0.8	300	10	0.3	3	0.8405630961115187	0.208826848087794	0.6808510637573563	0.8010057471206825	8.587243740972093	3.421460769300001	0.3984352589298051
4	3	undersample	0.8	300	10	0.3	3	0.8118198214722426	0.20613025581635216	0.6382978722725215	0.828304597695199	8.513413142812627	3.717617516415571	0.43667767191822526
4	1	undersample	0.8	500	5	0.1	1	0.8545106484804978	0.2678576954802437	0.784946236474737	0.77674084708703	12.698712955650176	3.5158522778333694	0.2768668102921323
4	2	undersample	0.8	500	5	0.1	1	0.8368641477133774	0.251465345323602	0.6595744680149389	0.7931034482701645	7.427082892392814	3.187943107900498	0.42923218709392863
4	3	undersample	0.8	500	5	0.1	1	0.8208837735387625	0.2605985924856836	0.6276595744013128	0.8089080459712005	7.13576754886998	3.2845942925507745	0.4603000586409583
4	1	undersample	0.8	500	5	0.1	3	0.8490532539811191	0.2640626218657364	0.7741935483038502	0.7695620961897376	11.449932500203973	3.3596621992564315	0.2934219991862185
4	2	undersample	0.8	500	5	0.1	3	0.831774272438249	0.23359082634778533	0.6808510637573563	0.7916666666609795	8.106666175874564	3.2680849490780193	0.4031354933224187
4	3	undersample	0.8	500	5	0.1	3	0.8130273294203962	0.26343155334002527	0.5957446807876868	0.8089080459712005	6.2382267707799315	3.117581023438024	0.49975434937033913
4	1	undersample	0.8	500	5	0.3	1	0.8502805888119552	0.25966154577727224	0.7741935483038502	0.7810480976254053	12.230444133603704	3.53590676558841	0.2891069698416678
4	2	undersample	0.8	500	5	0.3	1	0.8251406211787724	0.21822755498994284	0.7021276594997737	0.7859195402242392	8.653403117533239	3.2797371018253987	0.37901123647482376
4	3	undersample	0.8	500	5	0.3	1	0.8304292002934703	0.26085972869912455	0.6702127658861476	0.8153735632125333	8.975146882170218	3.6301016325015727	0.4044615191715207
4	1	undersample	0.8	500	5	0.3	3	0.8436884885255771	0.2546022683479324	0.7741935483038502	0.7702799712794668	11.4964278222202	3.3701611431717473	0.2931485397310676
4	2	undersample	0.8	500	5	0.3	3	0.82964202739056	0.22540665219154363	0.7234042552421911	0.7880747126380168	9.72568386832294	3.4134870364558982	0.3509765467821717
4	3	undersample	0.8	500	5	0.3	3	0.8147698092443141	0.25609744202428725	0.6276595744013128	0.8160919540171259	7.480356661390316	3.4128987501219723	0.45624812155468486
4	1	undersample	0.8	500	10	0.1	1	0.8537155825208995	0.3042640330530395	0.7526881719620766	0.7709978463691961	10.246694195634694	3.286816858095527	0.32076850278491165
4	2	undersample	0.8	500	10	0.1	1	0.8324009537784299	0.20791904956220014	0.6702127658861476	0.7952586206839422	7.893717686922907	3.2734600860383187	0.4146918013706147
4	3	undersample	0.8	500	10	0.1	1	0.8190954389826364	0.23482102007416275	0.6063829786588955	0.8175287356263109	6.90210639191849	3.323169527588563	0.48147178120269457
4	1	undersample	0.8	500	10	0.1	3	0.8527121012126686	0.29129439987016054	0.7741935483038502	0.7731514716383837	11.685351852048164	3.4128214089249207	0.29205978008041034
4	2	undersample	0.8	500	10	0.1	3	0.8385225605282465	0.210281750559967	0.6808510637573563	0.8024425287298675	8.665211569505667	3.4463441190890003	0.3977218565055177
4	3	undersample	0.8	500	10	0.1	3	0.8217320860846173	0.22147227311311404	0.6276595744013128	0.8196839080400885	7.662947704495235	3.4808847772278058	0.45424878712879296
4	1	undersample	0.8	500	10	0.3	1	0.8427081644783054	0.2709466699401277	0.7634408601329634	0.7796123474459469	11.416345115736693	3.4640816608584837	0.3034317473391743
4	2	undersample	0.8	500	10	0.3	1	0.8317513450721449	0.19103433813013893	0.6702127658861476	0.7974137930977198	7.999313167373148	3.3082841277866026	0.41357101273231694
4	3	undersample	0.8	500	10	0.3	1	0.8210060528246514	0.24667528746287692	0.6382978722725215	0.8146551724079407	7.756497447458197	3.443839497042825	0.4439941407582615
4	1	undersample	0.8	500	10	0.3	3	0.8513303846421045	0.2572170086105536	0.8064516128165107	0.7666905958308207	13.692306733611538	3.4565755337747732	0.25244653542317963
4	2	undersample	0.8	500	10	0.3	3	0.8405172413793103	0.20910916669354296	0.691489361628565	0.7995689655114974	8.941415819159536	3.4500112664344824	0.3858461844071372
4	3	undersample	0.8	500	10	0.3	3	0.8116440449987773	0.20859702255016285	0.6382978722725215	0.8290229884997916	8.556598513998406	3.7332377571669397	0.4362992683942644
4	1	undersample	1.0	100	5	0.1	1	0.8572123289257346	0.26656207818445254	0.8709677418418315	0.7343862167930052	18.662836311084785	3.2790757261731502	0.17570081443607696
4	2	undersample	1.0	100	5	0.1	1	0.8562454145267792	0.2581198296949927	0.7872340424694433	0.7722701149369808	12.547317761391206	3.456876148173668	0.2755071712089328
4	3	undersample	1.0	100	5	0.1	1	0.8333639031548056	0.250623167281993	0.7234042552421911	0.783045977005869	9.439632628739155	3.3343664796577457	0.3532305245767587
4	1	undersample	1.0	100	5	0.1	3	0.861025557897012	0.29311439980669934	0.838709677329171	0.7365398420621929	14.537328671919429	3.1834401529993652	0.21898383667800467
4	2	undersample	1.0	100	5	0.1	3	0.8615722059183174	0.26624325237916163	0.7765957445982345	0.7808908045920914	12.388914064105752	3.5443318921834934	0.2860889784168656
4	3	undersample	1.0	100	5	0.1	3	0.8344109195402298	0.24757177573326128	0.7340425531133998	0.7765804597645362	9.593439924343807	3.2854893510428513	0.3424724896406937
4	1	undersample	1.0	100	5	0.3	1	0.8464750789276644	0.25844174418157284	0.8172043009873975	0.7315147164340883	12.180559142404798	3.0437581520150494	0.2498865605941741
4	2	undersample	1.0	100	5	0.3	1	0.8422902910247004	0.2671217221786005	0.7659574467270258	0.7744252873507586	11.235668059559233	3.3955819062140895	0.3022144990273605
4	3	undersample	1.0	100	5	0.3	1	0.8133941672780631	0.24290078485456387	0.6808510637573563	0.764367816086463	6.920324831835913	2.889465367398769	0.41753318932414424
4	1	undersample	1.0	100	5	0.3	3	0.8625307798593582	0.28026301740858	0.8602150536709446	0.7379755922416513	17.331926990199783	3.282957600021368	0.18941675836497715
4	2	undersample	1.0	100	5	0.3	3	0.8481673392027391	0.24221155999840338	0.7872340424694433	0.7708333333277958	12.445453706333453	3.435202944429344	0.27602069808243657
4	3	undersample	1.0	100	5	0.3	3	0.8239101858645146	0.26181154669464024	0.6808510637573563	0.7744252873507586	7.323991096929245	3.0182950277458573	0.4121106804419024
4	1	undersample	1.0	100	10	0.1	1	0.8527043821256822	0.26622074985857996	0.8064516128165107	0.7422828427800268	12.000927733867567	3.1292118469087775	0.26074748521888164
4	2	undersample	1.0	100	10	0.1	1	0.8403796771826852	0.19721440190459427	0.7446808509846085	0.7816091953966839	10.438595822553077	3.409854266706422	0.3266583188280279
4	3	undersample	1.0	100	10	0.1	1	0.8232147224260211	0.23690080389805585	0.7234042552421911	0.7808908045920914	9.321058695512995	3.301569433814761	0.35420540181701626
4	1	undersample	1.0	100	10	0.1	3	0.8510447784236082	0.259357079253736	0.7956989246456239	0.7437185929594852	11.302372874262026	3.104785878875619	0.2747021178996993
4	2	undersample	1.0	100	10	0.1	3	0.8456224015651749	0.20457698861110996	0.7553191488558172	0.7772988505691286	10.774473360787471	3.3916264773209486	0.31478349391253513
4	3	undersample	1.0	100	10	0.1	3	0.8290764856933236	0.2362256085850965	0.7659574467270258	0.7693965517186108	10.919285625299961	3.321534951971022	0.3041897571652652
4	1	undersample	1.0	100	10	0.3	1	0.8502497124640098	0.24061961631681236	0.8494623655000578	0.7351040918827344	15.6593097244115	3.2067778602915773	0.20478410352273657
4	2	undersample	1.0	100	10	0.3	1	0.8424813524089019	0.20554303923438638	0.7446808509846085	0.7686781609140182	9.692028396476625	3.2192413035217107	0.3321535054284125
4	3	undersample	1.0	100	10	0.3	1	0.8305896918561996	0.23827042279463856	0.7340425531133998	0.783045977005869	9.961588774423868	3.3834012808291836	0.33964473517518556
4	1	undersample	1.0	100	10	0.3	3	0.8481346826297386	0.271205038701807	0.8494623655000578	0.7221823402676082	14.668511326752878	3.057625407045936	0.20844823256087566
4	2	undersample	1.0	100	10	0.3	3	0.8363750305698215	0.193519299962	0.7340425531133998	0.7772988505691286	9.633289728236955	3.296087703311908	0.34215597163215883
4	3	undersample	1.0	100	10	0.3	3	0.818545182196136	0.22906158242485228	0.7021276594997737	0.7808908045920914	8.400702076783032	3.2044644504672686	0.3814519711770765
4	1	undersample	1.0	300	5	0.1	1	0.8489606249372824	0.25378054156872876	0.8279569891582842	0.7422828427800268	13.86107146520573	3.212657496159678	0.2317755424328793
4	2	undersample	1.0	300	5	0.1	1	0.8395084372707264	0.24105085109825292	0.8085106382118606	0.7636494252818704	13.642011882920842	3.420810822939516	0.25075558619048643
4	3	undersample	1.0	300	5	0.1	1	0.822175348495965	0.24896255251369914	0.7021276594997737	0.7787356321783138	8.295917878830577	3.1732521358029366	0.3825076500505416
4	1	undersample	1.0	300	5	0.1	3	0.8442982963975021	0.2404566443301316	0.8172043009873975	0.7444364680492145	13.022471037116992	3.1976560300794725	0.24554908901242467
4	2	undersample	1.0	300	5	0.1	3	0.8404331743702617	0.24761403135666604	0.7978723403406519	0.767241379304833	13.011695015851268	3.4278958333690657	0.2634472833152131
4	3	undersample	1.0	300	5	0.1	3	0.822458119344583	0.25337712727904727	0.7127659573709824	0.7866379310288317	9.148895804371465	3.340640290008136	0.3651413536618239
4	1	undersample	1.0	300	5	0.3	1	0.8588333371928768	0.25463396292224516	0.8279569891582842	0.7343862167930052	13.305911265742095	3.117146060683118	0.2342677525326302
4	2	undersample	1.0	300	5	0.3	1	0.8370169968207386	0.23893822754898644	0.7553191488558172	0.7499999999946121	9.260869030102532	3.0212764745070966	0.3262411305113723
4	3	undersample	1.0	300	5	0.3	1	0.8215028124235755	0.2593320921461918	0.691489361628565	0.7873563218334242	8.299160730369515	3.2518687368086012	0.39183102478269594
4	1	undersample	1.0	300	5	0.3	3	0.8583393156257478	0.25900444304121956	0.8494623655000578	0.7501794687670483	16.944785225896094	3.400290309626519	0.20066882494220867
4	2	undersample	1.0	300	5	0.3	3	0.8277849107361214	0.24236627619862927	0.7340425531133998	0.7514367816037972	8.343814564933087	2.953142175733881	0.3539318940172801
4	3	undersample	1.0	300	5	0.3	3	0.8193934947419907	0.23772161372804326	0.7127659573709824	0.7729885057415734	8.449601006547056	3.1397790156025747	0.37158901688656665
4	1	undersample	1.0	300	10	0.1	1	0.8569653181421701	0.2591110536414129	0.8279569891582842	0.733668341703276	13.257074580644261	3.1087440500535792	0.23449697733628924
4	2	undersample	1.0	300	10	0.1	1	0.8434825140621178	0.2144149496707579	0.7659574467270258	0.7808908045920914	11.663784617120351	3.495779400509747	0.2997122630968958
4	3	undersample	1.0	300	10	0.1	1	0.815648691611641	0.22938396587149792	0.6808510637573563	0.7852011494196466	7.79843878345242	3.169714503688714	0.4064549987146367
4	1	undersample	1.0	300	10	0.1	3	0.8529205165613012	0.2727997643321058	0.7956989246456239	0.7386934673313805	11.010120780998268	3.045078460414608	0.27657083976487573
4	2	undersample	1.0	300	10	0.1	3	0.8420763022743948	0.20586885394065768	0.7234042552421911	0.7801724137874988	9.28205071309828	3.2907799917117613	0.3545315577997759
4	3	undersample	1.0	300	10	0.1	3	0.813126681340181	0.2083179519710297	0.7234042552421911	0.7801724137874988	9.28205071309828	3.2907799917117613	0.3545315577997759
4	1	undersample	1.0	300	10	0.3	1	0.832341430655582	0.24091968045426881	0.8064516128165107	0.730796841344359	11.311110412050185	2.99569881307046	0.2648456774648682
4	2	undersample	1.0	300	10	0.3	1	0.8329359256541943	0.20888670570504989	0.7446808509846085	0.7744252873507586	10.013269016254707	3.3012601865970317	0.32968854438099593
4	3	undersample	1.0	300	10	0.3	1	0.8276549889948642	0.22498521786553033	0.691489361628565	0.7787356321783138	7.88849036220942	3.1251725579877405	0.39616863754746784
4	1	undersample	1.0	300	10	0.3	3	0.8426155354344688	0.24288638457250528	0.838709677329171	0.7372577171519221	14.591255796076682	3.1921380765833822	0.21877060996553366
4	2	undersample	1.0	300	10	0.3	3	0.8340211543164588	0.20454402386586218	0.7234042552421911	0.7693965517186108	8.726095822226377	3.137005232417077	0.3594969857156282
4	3	undersample	1.0	300	10	0.3	3	0.8128286255808265	0.2315385435839087	0.691489361628565	0.7895114942472018	8.407084342221946	3.2851643195615647	0.3907614223628058
4	1	undersample	1.0	500	5	0.1	1	0.8487290523276907	0.25256619521676893	0.8172043009873975	0.7444364680492145	13.022471037116992	3.1976560300794725	0.24554908901242467
4	2	undersample	1.0	500	5	0.1	1	0.8382397896796282	0.24236955856247705	0.8085106382118606	0.764367816086463	13.696476007942776	3.4312401237860386	0.2505199136501575
4	3	undersample	1.0	500	5	0.1	1	0.8194469919295672	0.2515488960676521	0.691489361628565	0.7801724137874988	7.954698656963558	3.1455985214891835	0.39543904522247797
4	1	undersample	1.0	500	5	0.1	3	0.8427467599132374	0.24265895636185025	0.8172043009873975	0.7487437185875898	13.322352034966263	3.2524729884118386	0.2441365343485727
4	2	undersample	1.0	500	5	0.1	3	0.8427564808021522	0.24866134136349083	0.7978723403406519	0.7650862068910554	12.856107287290435	3.3964472490815174	0.2641893883289366
4	3	undersample	1.0	500	5	0.1	3	0.821067192467596	0.2510355669807788	0.7021276594997737	0.783045977005869	8.507568079893405	3.2362968773148713	0.38040210337990493
4	1	undersample	1.0	500	5	0.3	1	0.8573358343175169	0.2553244082992199	0.838709677329171	0.7351040918827344	14.430351287375453	3.1661857354777596	0.21941153947819816
[truncated: 305 more rows]
