# Supplementary material for: Risk prediction for cardiovascular related diseases using PRS and EHR in the Framingham Heart Study
Source: PLoS One. 2026 Apr 17;21(4):e0345914. doi: 10.1371/journal.pone.0345914 (PMC13089760; doi:10.1371/journal.pone.0345914)
Supplement: S1 File — (ZIP) [file pone.0345914.s003.zip › catboost/prs_ehr_model/chf/chf_catboost_nested_cv_outer_test_results.csv]

outer_fold	AUC	AUPRC	sensitivity	specificity	DOR	LR+	LR-
1	0.861480984029209	0.26311833133029244	0.010752688170886808	0.9942569992749875	1.8817901990503252	1.8723085652714524	0.9949613657242131
2	0.8501390926876987	0.26950834267488466	0.05319148935604346	0.9913793103377057	6.460666654340729	6.170205602765064	0.9550416185012146
3	0.873861274150159	0.35271221094390565	0.10638297871208692	0.997126436774446	41.309379898032525	37.021147665926506	0.896192277497633
4	0.8609643430972687	0.2920018887292533	0.08602150536709446	0.995689655165261	21.74112597388784	19.95694291194075	0.917935102280294
