# Supplementary material for: Risk prediction for cardiovascular related diseases using PRS and EHR in the Framingham Heart Study
Source: PLoS One. 2026 Apr 17;21(4):e0345914. doi: 10.1371/journal.pone.0345914 (PMC13089760; doi:10.1371/journal.pone.0345914)
Supplement: S1 File — (ZIP) [file pone.0345914.s003.zip › catboost/prs_ehr_model/dem/dem_catboost_nested_cv_all_results.csv]

outer_fold	inner_fold	sampling_method	sampling_ratio	iterations	depth	learning_rate	l2_leaf_reg	AUC	AUPRC	sensitivity	specificity	DOR	LR+	LR-
1	1	none		100	5	0.1	1	0.896193968335181	0.3405088316801634	0.04938271604328609	0.9961627014505284	13.485679107370537	12.869102238360929	0.9542791283288499
1	2	none		100	5	0.1	1	0.9046170755047706	0.2894743019517229	0.12345679010821523	0.9869531849502153	10.654507141111337	9.462592595296037	0.8881304750586476
1	3	none		100	5	0.1	1	0.9170101285731882	0.3553157296814639	0.06172839505410761	0.9930928626170907	9.459050616258752	8.936886913235059	0.9447974412234695
1	1	none		100	5	0.1	3	0.9043138815459102	0.36611208429090225	0.04938271604328609	0.9969301611588878	16.87007486379575	16.086367309666752	0.9535445023713776
1	2	none		100	5	0.1	3	0.9049297442748453	0.28322929279001774	0.04938271604328609	0.9877206446585748	4.17856802138441	4.021601660200661	0.9624353601123322
1	3	none		100	5	0.1	3	0.9130212330519314	0.35504082688966904	0.024691358021643045	0.995395241742169	5.472561944394626	5.362128263382659	0.9798204685740103
1	1	none		100	5	0.3	1	0.8970846005893331	0.34803266704818026	0.16049382714067978	0.9907904834920125	20.567379572722203	17.426935793222583	0.8473094749834599
1	2	none		100	5	0.3	1	0.893597870062439	0.27646542221757553	0.09876543208657218	0.9808135072833399	5.602188854101963	5.14765163537657	0.9188643427444494
1	3	none		100	5	0.3	1	0.9141297859640146	0.336604851361815	0.1111111110973937	0.9907904834920125	13.44790203724562	12.06480170300025	0.8971512087986866
1	1	none		100	5	0.3	3	0.8980984053892725	0.3498351611866738	0.14814814812985827	0.9915579432003718	20.426853220527928	17.548800743484215	0.8591044518585
1	2	none		100	5	0.3	3	0.9077342883943038	0.3029237270103469	0.09876543208657218	0.9861857252418559	7.823434203240729	7.1495147100066605	0.9138588561032123
1	3	none		100	5	0.3	3	0.9150393678405957	0.34810933800214444	0.1111111110973937	0.9930928626170907	17.972196160192322	16.086396443823105	0.8950712601129878
1	1	none		100	10	0.1	1	0.9062846422785026	0.35015508709605236	0.03703703703246457	0.995395241742169	8.314084491344328	8.043192395073989	0.9674176778341371
1	2	none		100	10	0.1	1	0.9038306661739764	0.2884899042016236	0.04938271604328609	0.990023023783653	5.154839981857373	4.949662650868869	0.9601971383672369
1	3	none		100	10	0.1	1	0.9231877054849682	0.3630557289721467	0.04938271604328609	0.9961627014505284	13.485679107370537	12.869102238360929	0.9542791283288499
1	1	none		100	10	0.1	3	0.9036790691945464	0.33649033809261597	0.03703703703246457	0.9976976208672472	16.66659421477386	16.086349829223906	0.9651851755230503
1	2	none		100	10	0.1	3	0.9003060364022246	0.28703658022730366	0.024691358021643045	0.9930928626170907	3.6399384664719143	3.5747547652940233	0.982092077056331
1	3	none		100	10	0.1	3	0.9190187885506381	0.38063186287668577	0.06172839505410761	0.9969301611588878	21.36506191333562	20.10795913708344	0.9411608075369938
1	1	none		100	10	0.3	1	0.8855537553414248	0.3268077090953151	0.12345679010821523	0.9861857252418559	10.054765786238182	8.936893387508325	0.8888216271723075
1	2	none		100	10	0.3	1	0.8880645803132373	0.2701724902911406	0.1111111110973937	0.9846508058251371	8.018744763275981	7.238884168298326	0.9027452926626762
1	3	none		100	10	0.3	1	0.9115052632576296	0.35158205397928016	0.14814814812985827	0.9915579432003718	20.426853220527928	17.548800743484215	0.8591044518585
1	1	none		100	10	0.3	3	0.8983637001032754	0.3238273902176624	0.13580246911903673	0.9938603223254501	25.437458496714296	22.118791104303497	0.8695361941440003
1	2	none		100	10	0.3	3	0.9013956396918792	0.28125329489789036	0.06172839505410761	0.9877206446585748	5.291936473718123	5.0270020752508255	0.949936199593016
1	3	none		100	10	0.3	3	0.9124622191902826	0.37597564616540363	0.09876543208657218	0.9938603223254501	17.73969709212463	16.086393530402546	0.9068020310305623
1	1	none		300	5	0.1	1	0.876022095259752	0.2728384159544849	0.09876543208657218	0.9869531849502153	8.290082271289663	7.570074076236829	0.9131482349159309
1	2	none		300	5	0.1	1	0.8962413423912529	0.2606589387960532	0.13580246911903673	0.9769762087415429	6.668092331614715	5.898351344965408	0.8845635280602311
1	3	none		300	5	0.1	1	0.9014998626152374	0.3247743535629858	0.13580246911903673	0.990023023783653	15.593390928676259	13.611572289889388	0.8729064894360973
1	1	none		300	5	0.1	3	0.8856769278872119	0.29315339039112137	0.07407407406492914	0.9892555640752936	7.365707419864045	6.894173471951569	0.9359825207965897
1	2	none		300	5	0.1	3	0.8995196270714306	0.26918124219355993	0.1111111110973937	0.9777436684499022	5.491376836116876	4.992334919343724	0.9091226141311751
1	3	none		300	5	0.1	3	0.9071468500990117	0.3215309867157783	0.16049382714067978	0.9915579432003718	22.454518793674072	19.01120080544123	0.846653662702935
1	1	none		300	5	0.3	1	0.875851548657893	0.2629674774447493	0.13580246911903673	0.9785111281582617	7.1556089035126496	6.3196619591096965	0.88317597744216
1	2	none		300	5	0.3	1	0.877149597794264	0.26030710126630224	0.13580246911903673	0.9808135072833399	8.033138656641562	7.078020998642782	0.8811027944176585
1	3	none		300	5	0.3	1	0.8858379996778565	0.2915535170669668	0.14814814812985827	0.9861857252418559	12.415449923255467	10.724272065009991	0.8637843982414025
1	1	none		300	5	0.3	3	0.8803899832295841	0.27026961986986864	0.14814814812985827	0.9846508058251371	11.156514447812938	9.6518455577311	0.8651309054736221
1	2	none		300	5	0.3	3	0.9017177832731682	0.2827106989934193	0.1111111110973937	0.9762087490331834	5.129030096061981	4.670248930999018	0.9105520521890657
1	3	none		300	5	0.3	3	0.8801815373828676	0.304149155907062	0.20987654318396587	0.9808135072833399	13.57874288509108	10.93875972517521	0.8055796977640768
1	1	none		300	10	0.1	1	0.894677998540879	0.3008606759702321	0.04938271604328609	0.995395241742169	11.229412817951873	10.724256526765318	0.955014887094264
1	2	none		300	10	0.1	1	0.8970467013444757	0.2774538775411227	0.06172839505410761	0.9892555640752936	6.057325181671404	5.74514455995964	0.9484622877388803
1	3	none		300	10	0.1	1	0.9119221549510625	0.3755730471851714	0.12345679010821523	0.9915579432003718	16.542874092539012	14.624000619570179	0.8840060301696303
1	1	none		300	10	0.1	3	0.895852875131463	0.3032258520786946	0.07407407406492914	0.9923254029087313	10.343986503444686	9.651839264736047	0.9330869832517656
1	2	none		300	10	0.1	3	0.8912860161261287	0.26440334030873164	0.09876543208657218	0.9846508058251371	7.030132396281017	6.434563705154067	0.9152834217256942
1	3	none		300	10	0.1	3	0.91960622684593	0.37261893711938193	0.09876543208657218	0.9961627014505284	28.449240840106743	25.738204476721858	0.9047061866039191
1	1	none		300	10	0.3	1	0.9017083084619539	0.33529367447495245	0.1111111110973937	0.9892555640752936	11.508917838350266	10.341260207927354	0.8985432199697181
1	2	none		300	10	0.3	1	0.8929820073335039	0.25962858376874437	0.08641975307575066	0.9831158864084182	5.507981989263439	5.118403250663143	0.9292701402365673
1	3	none		300	10	0.3	1	0.9069099798186521	0.3343994288566643	0.08641975307575066	0.9892555640752936	8.709451339782314	8.043202383943497	0.9235027538542991
1	1	none		300	10	0.3	3	0.885364259117137	0.32463352095803943	0.18518518516232282	0.9861857252418559	16.22473568651864	13.405340081262487	0.8262285548450453
1	2	none		300	10	0.3	3	0.8968666799314023	0.2693149761792915	0.08641975307575066	0.9846508058251371	6.0682392821564894	5.630243242009809	0.9278215507887122
1	3	none		300	10	0.3	3	0.9053466359682784	0.3771217668021151	0.12345679010821523	0.9938603223254501	22.799258579539103	20.107991913003183	0.8819581397728543
1	1	none		500	5	0.1	1	0.8722984944524982	0.2666895031708938	0.12345679010821523	0.9838833461167776	8.59825085445384	7.660195124918822	0.8909015529557829
1	2	none		500	5	0.1	1	0.8928967340325744	0.2586979896749406	0.14814814812985827	0.975441289324824	6.907605871519042	6.0324049485039595	0.8732989391158362
1	3	none		500	5	0.1	1	0.9001449646115802	0.3215475939124719	0.12345679010821523	0.9892555640752936	12.967794745378871	11.49028911991928	0.8860634530274275
1	1	none		500	5	0.1	3	0.8815743346313825	0.28398681313178187	0.09876543208657218	0.9877206446585748	8.815061300304865	8.043203320401322	0.9124387180350677
1	2	none		500	5	0.1	3	0.8956254796623178	0.2594405148248236	0.08641975307575066	0.9785111281582617	4.3074304237030026	4.021603064887989	0.933643176145931
1	3	none		500	5	0.1	3	0.9011492946003051	0.32233600202736173	0.14814814812985827	0.990023023783653	17.257507744250624	14.848987952606606	0.8604363967316486
1	1	none		500	5	0.3	1	0.876808504590546	0.2772943589805092	0.16049382714067978	0.9815809669916994	10.188107192731385	8.713472630926189	0.855259211962519
1	2	none		500	5	0.3	1	0.8763726632746842	0.25769251852771624	0.12345679010821523	0.9800460475749806	6.917656327778794	6.187081416642246	0.8943898127203301
1	3	none		500	5	0.3	1	0.886633883819865	0.2866751519775242	0.17283950615150132	0.9846508058251371	13.404468846793629	11.260486484019617	0.8400546473475863
1	1	none		500	5	0.3	3	0.878892963057711	0.2776491759988277	0.14814814812985827	0.9846508058251371	11.156514447812938	9.6518455577311	0.8651309054736221
1	2	none		500	5	0.3	3	0.8977288877519115	0.2769005012135843	0.1111111110973937	0.9762087490331834	5.129030096061981	4.670248930999018	0.9105520521890657
1	3	none		500	5	0.3	3	0.8821617729266743	0.30524201223048625	0.19753086417314436	0.9846508058251371	15.790758899377511	12.869127410308135	0.8149783892215503
1	1	none		500	10	0.1	1	0.8947348474081654	0.30025214874162365	0.06172839505410761	0.9946277820338095	12.180428429160767	11.490278417555713	0.9433394204954997
1	2	none		500	10	0.1	1	0.8949432932548819	0.2746463798373302	0.07407407406492914	0.9877206446585748	6.434994751126731	6.032402490300991	0.9374370390736999
1	3	none		500	10	0.1	1	0.9110978463754108	0.37297420644923845	0.1111111110973937	0.9915579432003718	14.681800759463796	13.161600557613161	0.8964568193251954
1	1	none		500	10	0.1	3	0.8952749116473855	0.29777310378438715	0.07407407406492914	0.9915579432003718	9.396352490301695	8.774400371742107	0.9338091867918906
1	2	none		500	10	0.1	3	0.8885193712515279	0.26185365338748623	0.07407407406492914	0.9884881043669341	6.869327356840784	6.434562306710083	0.9367092152929622
1	3	none		500	10	0.1	3	0.9188956160048511	0.362236194223082	0.1111111110973937	0.9961627014505284	32.44991532820337	28.955480036312093	0.8923129511726864
1	1	none		500	10	0.3	1	0.9012629923348777	0.3378510631469135	0.13580246911903673	0.990023023783653	15.593390928676259	13.611572289889388	0.8729064894360973
1	2	none		500	10	0.3	1	0.893105179879291	0.2599658196320155	0.08641975307575066	0.9831158864084182	5.507981989263439	5.118403250663143	0.9292701402365673
1	3	none		500	10	0.3	1	0.9069384042522952	0.3343850513430915	0.08641975307575066	0.9892555640752936	8.709451339782314	8.043202383943497	0.9235027538542991
1	1	none		500	10	0.3	3	0.8859516974124291	0.3206414055473653	0.16049382714067978	0.9869531849502153	14.461926597499396	12.301370373884847	0.8506038352727225
1	2	none		500	10	0.3	3	0.8964024141818974	0.2691344440391566	0.06172839505410761	0.9861857252418559	4.6966340220916925	4.468446693754163	0.9514146994995695
1	3	none		500	10	0.3	3	0.9052045138000624	0.3753270084034781	0.1111111110973937	0.9930928626170907	17.972196160192322	16.086396443823105	0.8950712601129878
1	1	undersample	0.6	100	5	0.1	1	0.895265436836171	0.2985789947777863	0.8395061727358635	0.8288564850281747	25.33287090112948	4.90527569111404	0.19363282815161023
1	2	undersample	0.6	100	5	0.1	1	0.9074879433027296	0.2796937303051333	0.851851851746685	0.8488104374455195	32.281722255348235	5.634329387628397	0.17453619792164943
1	3	undersample	0.6	100	5	0.1	1	0.9092881574334631	0.32987036442395334	0.8641975307575065	0.8449731389037225	34.68496447861035	5.574501534129573	0.16071808840160792
1	1	undersample	0.6	100	5	0.1	3	0.8980699809556294	0.3437707684160952	0.8395061727358635	0.829623944736534	25.470544945237922	4.927371526262616	0.19345370435344408
1	2	undersample	0.6	100	5	0.1	3	0.9094208047904646	0.27093345758290543	0.851851851746685	0.8549501151123949	33.89153046551956	5.87281950398351	0.1732827961559031
1	3	undersample	0.6	100	5	0.1	3	0.912424319945425	0.33640375986194637	0.8765432097683281	0.8380660015284876	36.745019333135666	5.412965553326192	0.14731153457292465
1	1	undersample	0.6	100	5	0.3	1	0.8894763271841809	0.287873851692603	0.8148148147142205	0.8303914044448935	21.54207945597171	4.804088873011127	0.2230095134227436
1	2	undersample	0.6	100	5	0.3	1	0.9050813412542755	0.279914285861259	0.8148148147142205	0.8549501151123949	25.934388833789306	5.617479525549444	0.2166034951587783
1	3	undersample	0.6	100	5	0.3	1	0.9096387254483954	0.30498113041858094	0.8395061727358635	0.8426707597786441	28.016507376744592	5.335982797570779	0.19045851953105675
1	1	undersample	0.6	100	5	0.3	3	0.8946211496735927	0.3140930380754539	0.802469135703399	0.8326937835699717	20.21932156287922	4.7964092719466835	0.23721909040505226
1	2	undersample	0.6	100	5	0.3	3	0.9034232492917578	0.2739192850310781	0.827160493725042	0.8572524942374732	28.74001223536825	5.7945701493054145	0.20162029906077544
1	3	undersample	0.6	100	5	0.3	3	0.9072036989662982	0.3037313940496076	0.8395061727358635	0.8380660015284876	27.071087262972195	5.184248698960296	0.1915049949006087
1	1	undersample	0.6	100	10	0.1	1	0.8974541182266943	0.30580909406446277	0.8395061727358635	0.8326937835699717	26.033871767141786	5.017782007574992	0.1927405109819041
1	2	undersample	0.6	100	10	0.1	1	0.8997754469742191	0.2735380864541117	0.8395061727358635	0.8549501151123949	30.831091398443693	5.787706177838821	0.1877230291568615
1	3	undersample	0.6	100	10	0.1	1	0.9132581033322911	0.31224453381918205	0.8765432097683281	0.8457405986120818	38.926363388519036	5.682267304677271	0.14597476930222483
1	1	undersample	0.6	100	10	0.1	3	0.9003913097031542	0.29949188195114107	0.8148148147142205	0.8303914044448935	21.54207945597171	4.804088873011127	0.2230095134227436
1	2	undersample	0.6	100	10	0.1	3	0.8986005703836351	0.2603473430633369	0.851851851746685	0.8511128165705978	32.869841621859806	5.72145818673523	0.17406405311767026
1	3	undersample	0.6	100	10	0.1	3	0.9145087784125902	0.3300765482730517	0.9259259258116141	0.8396009209452066	65.43061118114872	5.772638306538708	0.08822533594024805
1	1	undersample	0.6	100	10	0.3	1	0.8985152970827056	0.2914457736857213	0.827160493725042	0.8342287029866906	24.083661676291396	4.9897687882658195	0.20718479666824358
1	2	undersample	0.6	100	10	0.3	1	0.889087859924391	0.2638235111611353	0.7654320986709343	0.8580199539458326	19.720055007125133	5.3911240771655375	0.2733828013165835
1	3	undersample	0.6	100	10	0.3	1	0.9068531309513657	0.28434851619310325	0.827160493725042	0.8411358403619253	25.338851836120448	5.206715243654275	0.20548346167933318
1	1	undersample	0.6	100	10	0.3	3	0.9009124243199453	0.2949906562461212	0.8148148147142205	0.8372985418201282	22.643394065169883	5.008036029603716	0.2211698382652425
1	2	undersample	0.6	100	10	0.3	3	0.8974825426603374	0.27538842035050265	0.7777777776817559	0.858787413654192	21.28532399192232	5.50784985056926	0.258762781332632
1	3	undersample	0.6	100	10	0.3	3	0.9112304937324123	0.300009064773398	0.9012345677899711	0.8403683806535659	48.03785398948897	5.645714270284764	0.11752635309523916
1	1	undersample	0.6	300	5	0.1	1	0.8870981495693697	0.297929826991434	0.8148148147142205	0.8365310821117689	22.516429783437875	4.984524124800862	0.22137274637131713
1	2	undersample	0.6	300	5	0.1	1	0.902418919303033	0.2712437722525586	0.802469135703399	0.8557175748207544	24.09407999833662	5.561793677147685	0.23083651405618533
1	3	undersample	0.6	300	5	0.1	1	0.9166121865021839	0.3450255946371529	0.8641975307575065	0.8449731389037225	34.68496447861035	5.574501534129573	0.16071808840160792
1	1	undersample	0.6	300	5	0.1	3	0.8868044304217239	0.2904786927714938	0.8148148147142205	0.8434382194870036	23.703919239061552	5.204429586838313	0.219559866759197
1	2	undersample	0.6	300	5	0.1	3	0.9016798840283107	0.2639158719187236	0.8641975307575065	0.8557175748207544	37.741774907826105	5.989623960005199	0.15870010345871272
1	3	undersample	0.6	300	5	0.1	3	0.9063035919009315	0.3217005161070422	0.8148148147142205	0.8480429777371601	24.555553087041794	5.362139563931705	0.21836768650125937
1	1	undersample	0.6	300	5	0.3	1	0.8885667453075997	0.30510791987953645	0.8148148147142205	0.8380660015284876	22.77156179973322	5.0317707960497	0.22096730178573135
1	2	undersample	0.6	300	5	0.3	1	0.9007324029068721	0.2652676524865115	0.802469135703399	0.8526477359873167	23.507484628916878	5.445922983409992	0.2316676086064964
1	3	undersample	0.6	300	5	0.3	1	0.9031295301441118	0.31048829324259825	0.7530864196601128	0.8457405986120818	16.721889079012243	4.8819479659903315	0.29194953845847516
1	1	undersample	0.6	300	5	0.3	3	0.8878182352216631	0.2827090404024511	0.802469135703399	0.8372985418201282	20.906542875803414	4.932156695821841	0.23591449413976223
1	2	undersample	0.6	300	5	0.3	3	0.8978141610528411	0.2635881221394323	0.802469135703399	0.8610897927792703	25.18300841435517	5.776890654690057	0.22939635756810328
1	3	undersample	0.6	300	5	0.3	3	0.9043044067346958	0.3249775706620299	0.802469135703399	0.8503453568622384	23.08333105303259	5.3621395584987415	0.232294867467188
1	1	undersample	0.6	300	10	0.1	1	0.8994059293368579	0.29013447157212313	0.8395061727358635	0.8319263238616122	25.891110860339236	4.994869762329332	0.19291831587919664
1	2	undersample	0.6	300	10	0.1	1	0.8967624570080441	0.2553567970275338	0.8148148147142205	0.8595548733625514	26.928958875164955	5.801659169000778	0.215443119305356
1	3	undersample	0.6	300	10	0.1	1	0.9136276209696522	0.30036503957594546	0.8888888887791496	0.8411358403619253	42.357482504343686	5.595276082732953	0.1320965111319905
1	1	undersample	0.6	300	10	0.1	3	0.9010355968657325	0.29971716612237737	0.8395061727358635	0.8372985418201282	26.918720027326817	5.159794697167465	0.19168052651620307
1	2	undersample	0.6	300	10	0.1	3	0.9018030565740978	0.2632645982618388	0.8395061727358635	0.8503453568622384	29.721495778201145	5.609622922737144	0.18873957984431233
1	3	undersample	0.6	300	10	0.1	3	0.9122916725884237	0.306018692550915	0.8641975307575065	0.8411358403619253	33.693452462656325	5.439851747101481	0.16145129135092764
1	1	undersample	0.6	300	10	0.3	1	0.8990743109443544	0.2973842196634159	0.8395061727358635	0.8326937835699717	26.033871767141786	5.017782007574992	0.1927405109819041
1	2	undersample	0.6	300	10	0.3	1	0.8968856295538312	0.26575037199530926	0.8148148147142205	0.8526477359873167	25.460414046837432	5.529706413923992	0.21718838307763988
1	3	undersample	0.6	300	10	0.3	1	0.914309807377088	0.33150257113876946	0.851851851746685	0.8511128165705978	32.869841621859806	5.72145818673523	0.17406405311767026
1	1	undersample	0.6	300	10	0.3	3	0.8891731332253204	0.284312928046117	0.8148148147142205	0.8365310821117689	22.516429783437875	4.984524124800862	0.22137274637131713
1	2	undersample	0.6	300	10	0.3	3	0.9001639142340089	0.2669204245685048	0.7901234566925774	0.853415195695676	21.918076082344545	5.390213580052067	0.24592547907127818
1	3	undersample	0.6	300	10	0.3	3	0.9170196033844025	0.31923962150230245	0.9012345677899711	0.8472755180288007	50.62310845209205	5.901048064772255	0.11656825783674896
1	1	undersample	0.6	500	5	0.1	1	0.8863591142946476	0.28975542853715175	0.827160493725042	0.8411358403619253	25.338851836120448	5.206715243654275	0.20548346167933318
1	2	undersample	0.6	500	5	0.1	1	0.9024473437366761	0.2707309461013864	0.8148148147142205	0.8564850345291137	26.258820772922164	5.67755951628557	0.21621531685657436
1	3	undersample	0.6	500	5	0.1	1	0.9153520366106705	0.3374850455138628	0.8765432097683281	0.849577897153879	40.10050520852619	5.827223093621982	0.14531544334204408
1	1	undersample	0.6	500	5	0.1	3	0.8855253309077817	0.2907895262513702	0.802469135703399	0.8403683806535659	21.386716740473837	5.027005857102872	0.23505270604357048
1	2	undersample	0.6	500	5	0.1	3	0.8996238499947888	0.26129983776984705	0.8395061727358635	0.8564850345291137	31.216779714515507	5.84960677435483	0.1873866079615836
1	3	undersample	0.6	500	5	0.1	3	0.9063320163345745	0.3146769974251869	0.8641975307575065	0.8503453568622384	36.158503868760874	5.774611832229413	0.1597027214290619
1	1	undersample	0.6	500	5	0.3	1	0.8884625223842414	0.3031151658463923	0.8148148147142205	0.8372985418201282	22.643394065169883	5.008036029603716	0.2211698382652425
1	2	undersample	0.6	500	5	0.3	1	0.9008271510190159	0.2642390431063345	0.802469135703399	0.853415195695676	23.651830086473083	5.47443566724038	0.23145927442853606
1	3	undersample	0.6	500	5	0.3	1	0.9030726812768255	0.31370012855714347	0.7654320986709343	0.8457405986120818	17.890545660094023	4.961979899859025	0.27735206154285014
1	1	undersample	0.6	500	5	0.3	3	0.8871455236254416	0.2790443858325025	0.802469135703399	0.8388334612368471	21.14434326607091	4.979129613817638	0.23548281163047155
1	2	undersample	0.6	500	5	0.3	3	0.8966298096510427	0.26181794288823773	0.8148148147142205	0.858787413654192	26.758692808623188	5.770128414882082	0.21563565113448618
1	3	undersample	0.6	500	5	0.3	3	0.9041433349440512	0.31481551250189643	0.8148148147142205	0.849577897153879	24.85101789065735	5.416855270127476	0.2179731649404085
1	1	undersample	0.6	500	10	0.1	1	0.8985531963275633	0.283785458815453	0.827160493725042	0.8326937835699717	23.818805036198068	4.943991095698888	0.20756670412295347
1	2	undersample	0.6	500	10	0.1	1	0.8958812995651062	0.2530929164789355	0.8148148147142205	0.8603223330709109	27.101095997246944	5.833536414898149	0.215250930976363
1	3	undersample	0.6	500	10	0.1	1	0.9138360668163686	0.3001647000674663	0.8888888887791496	0.8411358403619253	42.357482504343686	5.595276082732953	0.1320965111319905
1	1	undersample	0.6	500	10	0.1	3	0.9013008915797353	0.3029962385778332	0.827160493725042	0.8365310821117689	24.49027257387692	5.060047217600874	0.2066145632897348
1	2	undersample	0.6	500	10	0.1	3	0.9015946107273813	0.2631746648302601	0.827160493725042	0.8503453568622384	27.192671136771676	5.52712846799101	0.20325800905193755
1	3	undersample	0.6	500	10	0.1	3	0.912253773343566	0.3079080185037833	0.851851851746685	0.8372985418201282	29.59079872302563	5.235674030949339	0.17693587064168334
1	1	undersample	0.6	500	10	0.3	1	0.8988090162303515	0.3033336224330763	0.8395061727358635	0.8319263238616122	25.891110860339236	4.994869762329332	0.19291831587919664
1	2	undersample	0.6	500	10	0.3	1	0.8969709028547606	0.2666908984655695	0.8148148147142205	0.8526477359873167	25.460414046837432	5.529706413923992	0.21718838307763988
1	3	undersample	0.6	500	10	0.3	1	0.9141203111528002	0.3306933110024517	0.851851851746685	0.8503453568622384	32.671791168659254	5.692117377483279	0.1742211506366871
1	1	undersample	0.6	500	10	0.3	3	0.8891826080365348	0.28256878345241815	0.8148148147142205	0.8357636224034094	22.390652083704104	4.961231957412679	0.22157602712771987
1	2	undersample	0.6	500	10	0.3	3	0.9001828638564376	0.26689125269180086	0.7901234566925774	0.8557175748207544	22.327907676086614	5.476227620576182	0.24526379617567987
1	3	undersample	0.6	500	10	0.3	3	0.9168016827264718	0.32182999440114934	0.9012345677899711	0.8449731389037225	49.735760387435604	5.813408742735127	0.11688588251374404
1	1	undersample	0.8	100	5	0.1	1	0.8950380413670257	0.2852676207262729	0.8148148147142205	0.8150422102777051	19.38920994075076	4.405409320059089	0.22720931588388432
1	2	undersample	0.8	100	5	0.1	1	0.909164984887676	0.3194560576913229	0.851851851746685	0.829623944736534	27.99887097548573	4.999832872237066	0.17857265018385687
1	3	undersample	0.8	100	5	0.1	1	0.9086059710260272	0.31765591414027733	0.8888888887791496	0.8211818879445804	36.738193060190426	4.970910546212221	0.13530633285872676
1	1	undersample	0.8	100	5	0.1	3	0.901490387804023	0.32834822067090147	0.8395061727358635	0.8165771296944239	23.28676961751256	4.576889051885323	0.1965445999678559
1	2	undersample	0.8	100	5	0.1	3	0.9061046208654293	0.2883824769145121	0.851851851746685	0.8303914044448935	28.151580786956618	5.022456549057087	0.17840761076792952
1	3	undersample	0.8	100	5	0.1	3	0.9128506864500725	0.3249716429026008	0.9012345677899711	0.8219493476529398	42.12445579335338	5.061674895840968	0.12015999683003781
1	1	undersample	0.8	100	5	0.3	1	0.8913902390494869	0.290165490970103	0.8765432097683281	0.8142747505693456	31.128509017393025	4.719569176833534	0.15161564156225374
1	2	undersample	0.8	100	5	0.3	1	0.9014809129928086	0.29499835622712367	0.8395061727358635	0.8319263238616122	25.891110860339236	4.994869762329332	0.19291831587919664
1	3	undersample	0.8	100	5	0.3	1	0.9011398197890906	0.3213271026281091	0.8888888887791496	0.8150422102777051	35.25310793313545	4.805901076428097	0.13632558959091967
1	1	undersample	0.8	100	5	0.3	3	0.8963739897482542	0.31403858435665144	0.851851851746685	0.8142747505693456	25.209708288368223	4.586623566218505	0.18193876984438148
1	2	undersample	0.8	100	5	0.3	3	0.9036032707048312	0.3080322065123487	0.851851851746685	0.8311588641532529	28.30567886935588	5.04528589565419	0.17824287613393006
1	3	undersample	0.8	100	5	0.3	3	0.9101408904427578	0.3503415074960407	0.9012345677899711	0.820414428236221	41.68642629413455	5.018412719654887	0.12038480505335944
1	1	undersample	0.8	100	10	0.1	1	0.8943653297708043	0.3110424983469751	0.8148148147142205	0.8211818879445804	20.206006789426176	4.556668000694536	0.2255105546643178
1	2	undersample	0.8	100	10	0.1	1	0.8988469154752092	0.29022137752003807	0.8395061727358635	0.8342287029866906	26.323359161245044	5.064242949284712	0.19238588263108256
1	3	undersample	0.8	100	10	0.1	1	0.9138550164387974	0.3142310232333442	0.9259259258116141	0.8165771296944239	55.6485269827927	5.048039395461754	0.09071289237426551
1	1	undersample	0.8	100	10	0.1	3	0.8993206560359284	0.31721656697545964	0.8148148147142205	0.8234842670696587	20.52695468073923	4.616102797333903	0.22488004985930615
1	2	undersample	0.8	100	10	0.1	3	0.8988658650976379	0.2810185720975673	0.8641975307575065	0.8365310821117689	32.565083854711546	5.286616496000914	0.16234001404498774
1	3	undersample	0.8	100	10	0.1	3	0.904996067953346	0.3005808156993261	0.9259259258116141	0.8042977743606732	51.37254136762062	4.731299684884883	0.09209782201161533
1	1	undersample	0.8	100	10	0.3	1	0.8932662516699355	0.33174160416038906	0.8148148147142205	0.8242517267780181	20.63580600330203	4.636260450322888	0.2246706643405622
1	2	undersample	0.8	100	10	0.3	1	0.897103550211762	0.2714629661387896	0.8641975307575065	0.8396009209452066	33.31013106998966	5.38779575276946	0.16174644910125302
1	3	undersample	0.8	100	10	0.3	1	0.9018788550638128	0.27692026775715894	0.9135802468007926	0.8135072908609862	46.114044243956506	4.898744846547062	0.10623107267475519
1	1	undersample	0.8	100	10	0.3	3	0.8955970552286745	0.3077802363080746	0.8395061727358635	0.8227168073612993	24.274389936132934	4.735396023089444	0.19507784923965524
1	2	undersample	0.8	100	10	0.3	3	0.8979752328434855	0.27772008661065817	0.8765432097683281	0.8357636224034094	36.130369580447734	5.337082863277275	0.14771735146771894
1	3	undersample	0.8	100	10	0.3	3	0.9051571397439906	0.2881872848294072	0.9135802468007926	0.8127398311526268	45.88172675304861	4.8786680244784355	0.1063313853011647
1	1	undersample	0.8	300	5	0.1	1	0.8884151483281695	0.29589217497253	0.851851851746685	0.820414428236221	26.26815977294385	4.743431200769687	0.18057720750479878
1	2	undersample	0.8	300	5	0.1	1	0.9063793903906464	0.29827338731030734	0.8395061727358635	0.8380660015284876	27.071087262972195	5.184248698960296	0.1915049949006087
1	3	undersample	0.8	300	5	0.1	1	0.9052613626673488	0.31443435269956993	0.9135802468007926	0.8211818879445804	48.546896931861426	5.108991394718116	0.10523825892352978
1	1	undersample	0.8	300	5	0.1	3	0.8879035085225927	0.27063292707855796	0.8395061727358635	0.8158096699860644	23.167946547667633	4.557818681871957	0.19672949610855078
1	2	undersample	0.8	300	5	0.1	3	0.906957353874724	0.31455158102950115	0.851851851746685	0.8419033000702848	30.62014229087188	5.388169381420976	0.17596812660226638
1	3	undersample	0.8	300	5	0.1	3	0.9004292089480117	0.2932068075844022	0.8641975307575065	0.8181120491111428	28.622935267845257	4.75126295624137	0.1659949486504811
1	1	undersample	0.8	300	5	0.3	1	0.888405673516955	0.31977578678100416	0.8148148147142205	0.8142747505693456	19.290907427243205	4.387205150295961	0.2274234622675729
1	2	undersample	0.8	300	5	0.3	1	0.8943084809035179	0.2929656191541945	0.7901234566925774	0.8411358403619253	19.93293366374527	4.973578740207069	0.2495156320077387
1	3	undersample	0.8	300	5	0.3	1	0.9017462077068115	0.2996038469278504	0.9012345677899711	0.8219493476529398	42.12445579335338	5.061674895840968	0.12015999683003781
1	1	undersample	0.8	300	5	0.3	3	0.8974351686042655	0.3166155268615247	0.8395061727358635	0.8265541059030963	24.927158894604858	4.840161415785489	0.1941721953544207
1	2	undersample	0.8	300	5	0.3	3	0.891513411595274	0.2592796076295069	0.802469135703399	0.8357636224034094	20.673187352367	4.886061776239759	0.23634776225972
1	3	undersample	0.8	300	5	0.3	3	0.9037264432506182	0.3048491520016689	0.851851851746685	0.8150422102777051	25.338171798642225	4.605655198243593	0.18176745273740208
1	1	undersample	0.8	300	10	0.1	1	0.8961655439015377	0.3066499424151329	0.8641975307575065	0.8181120491111428	28.622935267845257	4.75126295624137	0.1659949486504811
1	2	undersample	0.8	300	10	0.1	1	0.8991690590564982	0.2706581386189996	0.8395061727358635	0.83499616269505	26.470122537664412	5.087797566224861	0.19220905737342903
1	3	undersample	0.8	300	10	0.1	1	0.9071089508541542	0.28834311465233886	0.9259259258116141	0.8211818879445804	57.40342450341751	5.178031818971063	0.0902042219559313
1	1	undersample	0.8	300	10	0.1	3	0.8921292743242091	0.30012118774408736	0.8395061727358635	0.820414428236221	23.896118692759412	4.674685821048388	0.19562530811765858
1	2	undersample	0.8	300	10	0.1	3	0.8983068512359891	0.2902955855782532	0.851851851746685	0.8372985418201282	29.59079872302563	5.235674030949339	0.17693587064168334
1	3	undersample	0.8	300	10	0.1	3	0.9069194546298665	0.3154473222898157	0.9259259258116141	0.8165771296944239	55.6485269827927	5.048039395461754	0.09071289237426551
1	1	undersample	0.8	300	10	0.3	1	0.895928673621178	0.30329890069088034	0.827160493725042	0.8250191864863775	22.56422094744737	4.727149393377077	0.20949755716115862
1	2	undersample	0.8	300	10	0.3	1	0.9008934746975166	0.2850565122119484	0.8395061727358635	0.8419033000702848	27.85511284300736	5.310079970096035	0.19063213714023522
1	3	undersample	0.8	300	10	0.3	1	0.914821447182665	0.3208632804877316	0.8765432097683281	0.8280890253198152	34.20044252241911	5.098820249322685	0.14908637231743058
1	1	undersample	0.8	300	10	0.3	3	0.8970561761556901	0.2917427547467144	0.827160493725042	0.820414428236221	21.862940607703095	4.605940441327088	0.21067340873051837
1	2	undersample	0.8	300	10	0.3	3	0.8945074519390201	0.2641341754887228	0.8148148147142205	0.8380660015284876	22.77156179973322	5.0317707960497	0.22096730178573135
1	3	undersample	0.8	300	10	0.3	3	0.9056119306822812	0.30587552855750133	0.9135802468007926	0.8181120491111428	47.54911937523459	5.0227636965980205	0.10563314919608953
1	1	undersample	0.8	500	5	0.1	1	0.8885193712515278	0.29461838811204744	0.851851851746685	0.8211818879445804	26.405576757231778	4.763789273453378	0.18040844376152235
1	2	undersample	0.8	500	5	0.1	1	0.9054413840804222	0.29682415708080884	0.827160493725042	0.8426707597786441	25.632750018910436	5.257512462312385	0.20510917486832983
1	3	undersample	0.8	500	5	0.1	1	0.9050150175757748	0.31343492629958136	0.9135802468007926	0.820414428236221	48.2942545379058	5.087158099376187	0.10533670444049964
1	1	undersample	0.8	500	5	0.1	3	0.8887846659655307	0.27792439816759346	0.8395061727358635	0.8173445894027833	23.40659120049266	4.596119677100106	0.19636005104995619
1	2	undersample	0.8	500	5	0.1	3	0.9060098727532854	0.3178272286956224	0.851851851746685	0.8396009209452066	30.09808287416047	5.310827242015611	0.176450671733454
1	3	undersample	0.8	500	5	0.1	3	0.9013008915797353	0.29941723110207996	0.8888888887791496	0.8211818879445804	36.738193060190426	4.970910546212221	0.13530633285872676
1	1	undersample	0.8	500	5	0.3	1	0.8887562415318874	0.318880980560107	0.8148148147142205	0.8150422102777051	19.38920994075076	4.405409320059089	0.22720931588388432
1	2	undersample	0.8	500	5	0.3	1	0.8942800564698749	0.29274956371684246	0.7901234566925774	0.8449731389037225	20.51950885462761	5.096687116918467	0.24838250017733546
1	3	undersample	0.8	500	5	0.3	1	0.9022294230787452	0.3024516355043552	0.9012345677899711	0.820414428236221	41.68642629413455	5.018412719654887	0.12038480505335944
1	1	undersample	0.8	500	5	0.3	3	0.8975962403949101	0.3188662628629649	0.8395061727358635	0.8250191864863775	24.662615685321946	4.797703861934944	0.19453344594605024
1	2	undersample	0.8	500	5	0.3	3	0.8915513108401316	0.2585465652336743	0.8148148147142205	0.83499616269505	22.266044409011474	4.938156461335895	0.22177968156197916
1	3	undersample	0.8	500	5	0.3	3	0.9032432278786845	0.29944672807575506	0.851851851746685	0.8165771296944239	25.59832384436931	4.644196243824814	0.181425784597343
1	1	undersample	0.8	500	10	0.1	1	0.8968477303089735	0.3063940525449574	0.8641975307575065	0.8181120491111428	28.622935267845257	4.75126295624137	0.1659949486504811
1	2	undersample	0.8	500	10	0.1	1	0.8987332177406365	0.27055320193803845	0.8395061727358635	0.8357636224034094	26.618257534338255	5.111572319758517	0.19203255686371953
1	3	undersample	0.8	500	10	0.1	1	0.9071468500990117	0.29030104793240963	0.9259259258116141	0.8211818879445804	57.40342450341751	5.178031818971063	0.0902042219559313
1	1	undersample	0.8	500	10	0.1	3	0.8917218574419905	0.294737773710776	0.8395061727358635	0.8211818879445804	24.021126786125816	4.694748849200431	0.19544248072912082
1	2	undersample	0.8	500	10	0.1	3	0.8978710099201274	0.28744597052514864	0.851851851746685	0.8372985418201282	29.59079872302563	5.235674030949339	0.17693587064168334
1	3	undersample	0.8	500	10	0.1	3	0.9065688866149343	0.30775458288416163	0.9259259258116141	0.8142747505693456	54.803710612489866	4.9854603980635925	0.0909693849979985
1	1	undersample	0.8	500	10	0.3	1	0.8960139469221076	0.30389140330778797	0.8148148147142205	0.8250191864863775	20.74561216197146	4.656594924819211	0.224461668376267
1	2	undersample	0.8	500	10	0.3	1	0.9009408487535885	0.2852362925069491	0.8395061727358635	0.8419033000702848	27.85511284300736	5.310079970096035	0.19063213714023522
1	3	undersample	0.8	500	10	0.3	1	0.9144235051116606	0.3201135201593269	0.8765432097683281	0.8280890253198152	34.20044252241911	5.098820249322685	0.14908637231743058
1	1	undersample	0.8	500	10	0.3	3	0.8969709028547607	0.2923669728382686	0.827160493725042	0.8219493476529398	22.092670374404904	4.645646822210203	0.2102799943399163
1	2	undersample	0.8	500	10	0.3	3	0.8943274305259468	0.26271864102457637	0.8148148147142205	0.8388334612368471	22.900950179310097	5.05573160787637	0.22076513591276564
1	3	undersample	0.8	500	10	0.3	3	0.9050150175757747	0.30414638261976845	0.9135802468007926	0.8158096699860644	46.82261259054758	4.959979153801836	0.10593126720521821
1	1	undersample	1.0	100	5	0.1	1	0.8984773978378481	0.30853930754255615	0.8641975307575065	0.7943207981520006	24.57598137157138	4.201676596253024	0.1709667779677584
1	2	undersample	1.0	100	5	0.1	1	0.9035274722151161	0.29551447021512134	0.8395061727358635	0.825786646194737	24.79430459570441	4.81883912002451	0.1943526527828622
1	3	undersample	1.0	100	5	0.1	1	0.9020873009105295	0.28506438262363776	0.9135802468007926	0.7904834996102036	39.88487192191658	4.360421262749728	0.10932518154847015
1	1	undersample	1.0	100	5	0.1	3	0.9006566044171569	0.34266912406693595	0.9012345677899711	0.7973906369854383	35.91240103524226	4.448138575134917	0.12386078590639964
1	2	undersample	1.0	100	5	0.1	3	0.905460333702851	0.2957235673613427	0.8395061727358635	0.829623944736534	25.470544945237922	4.927371526262616	0.19345370435344408
1	3	undersample	1.0	100	5	0.1	3	0.9071373752877974	0.28880878515622965	0.9135802468007926	0.7989255564021572	42.00326602974047	4.543492375356598	0.10816996830929557
1	1	undersample	1.0	100	5	0.3	1	0.8913428649934151	0.3011078121455949	0.8765432097683281	0.796623177277079	27.810563196023608	4.3099462118309395	0.15497514032155774
1	2	undersample	1.0	100	5	0.3	1	0.9024852429815337	0.28310105485382586	0.851851851746685	0.8234842670696587	26.824997291462527	4.825925651758171	0.17990403991742895
1	3	undersample	1.0	100	5	0.3	1	0.8985058222714912	0.27039014506816833	0.8888888887791496	0.7858787413600471	29.362004060374947	4.1513339353216026	0.14138454695277194
1	1	undersample	1.0	100	5	0.3	3	0.9007608273405152	0.3058810841432602	0.8888888887791496	0.7958557175687195	31.18796651922357	4.354218666575601	0.13961212738932796
1	2	undersample	1.0	100	5	0.3	3	0.9038590906076196	0.2935733088611778	0.8641975307575065	0.8242517267780181	29.845173481429338	4.917245932160639	0.16475848722302044
1	3	undersample	1.0	100	5	0.3	3	0.9061614697327155	0.3129450442574937	0.8765432097683281	0.796623177277079	27.810563196023608	4.3099462118309395	0.15497514032155774
1	1	undersample	1.0	100	10	0.1	1	0.8961750187127522	0.3071610962692824	0.8888888887791496	0.8050652340690325	33.03936636233303	4.559929774120617	0.13801503920261504
1	2	undersample	1.0	100	10	0.1	1	0.8980320817107719	0.2881018264385136	0.8641975307575065	0.8265541059030963	30.325821361648426	4.982519104485061	0.16429954993825804
1	3	undersample	1.0	100	10	0.1	1	0.9049107946524166	0.2913831322145007	0.9259259258116141	0.7996930161105166	49.904207219370626	4.622534180321636	0.09262813575936937
1	1	undersample	1.0	100	10	0.1	3	0.8927451370531442	0.2657492487475666	0.8888888887791496	0.800460475818876	32.09230413604418	4.4547006307647115	0.1388089895620307
1	2	undersample	1.0	100	10	0.1	3	0.8992448575462134	0.28341394769013056	0.8641975307575065	0.8234842670696587	29.687743885715097	4.8958666032329266	0.1649120366034699
1	3	undersample	1.0	100	10	0.1	3	0.9064930881252191	0.3052540538436616	0.9259259258116141	0.8042977743606732	51.37254136762062	4.731299684884883	0.09209782201161533
1	1	undersample	1.0	100	10	0.3	1	0.8944221786380906	0.2874499928457056	0.8765432097683281	0.8081350729024702	29.90519682272914	4.568542971052388	0.1527675172673716
1	2	undersample	1.0	100	10	0.3	1	0.8923566697933544	0.27062025418572283	0.8641975307575065	0.825786646194737	30.164193807297792	4.960569682378171	0.1644522446854222
1	3	undersample	1.0	100	10	0.3	1	0.9072321233999413	0.29740147091508046	0.9259259258116141	0.8035303146523137	51.12303927629222	4.71281804643221	0.09218578554634833
1	1	undersample	1.0	100	10	0.3	3	0.8987047933069933	0.3030478959791373	0.8641975307575065	0.8104374520275485	27.206474983816808	4.55890414225734	0.16756687049330563
1	2	undersample	1.0	100	10	0.3	3	0.8876097893749466	0.26774962184031015	0.851851851746685	0.8234842670696587	26.824997291462527	4.825925651758171	0.17990403991742895
1	3	undersample	1.0	100	10	0.3	3	0.8935599708175814	0.264296705011544	0.9259259258116141	0.7996930161105166	49.904207219370626	4.622534180321636	0.09262813575936937
1	1	undersample	1.0	300	5	0.1	1	0.8890215362458903	0.27721157326655527	0.8765432097683281	0.7989255564021572	28.210302438776935	4.359296738517817	0.15452852608991
1	2	undersample	1.0	300	5	0.1	1	0.8996143751835743	0.28872918735571745	0.851851851746685	0.8311588641532529	28.30567886935588	5.04528589565419	0.17824287613393006
1	3	undersample	1.0	300	5	0.1	1	0.8970751257781188	0.2813113759294941	0.8888888887791496	0.796623177277079	31.335845626526996	4.370649679603207	0.13947762630489946
1	1	undersample	1.0	300	5	0.1	3	0.8910207214121258	0.28544194625971453	0.9012345677899711	0.7973906369854383	35.91240103524226	4.448138575134917	0.12386078590639964
1	2	undersample	1.0	300	5	0.1	3	0.9065499369925054	0.29146796795557234	0.8765432097683281	0.8288564850281747	34.38564628541174	5.121684912780836	0.14894832938176505
1	3	undersample	1.0	300	5	0.1	3	0.9010166472433037	0.2936333019693318	0.8765432097683281	0.8050652340690325	29.32243786228688	4.49659741614672	0.15335004354142226
1	1	undersample	1.0	300	5	0.3	1	0.8892678813374644	0.2917051660017851	0.8765432097683281	0.8012279355272355	28.619302049591337	4.409790520591618	0.15408447860668797
1	2	undersample	1.0	300	5	0.3	1	0.8930862302568621	0.2992866878713699	0.851851851746685	0.8288564850281747	27.847530758653818	4.9774120983363055	0.17873799522832853
1	3	undersample	1.0	300	5	0.3	1	0.8985816207612063	0.2934034905754977	0.9259259258116141	0.8050652340690325	51.62400804223424	4.74992684804231	0.09201002618619337
1	1	undersample	1.0	300	5	0.3	3	0.888841514832817	0.2658758009121105	0.851851851746685	0.8050652340690325	23.747045009676427	4.369932700198924	0.18402005221903683
1	2	undersample	1.0	300	5	0.3	3	0.8963929393706831	0.27025960882218025	0.8641975307575065	0.825786646194737	30.164193807297792	4.960569682378171	0.1644522446854222
1	3	undersample	1.0	300	5	0.3	3	0.9004576333816549	0.3191021385751233	0.9012345677899711	0.7989255564021572	36.25619796125322	4.482093829743671	0.1236228209028337
1	1	undersample	1.0	300	10	0.1	1	0.8945737756175208	0.3185496371333914	0.8641975307575065	0.805832693777392	26.410345920084687	4.450787844060868	0.16852439545567063
1	2	undersample	1.0	300	10	0.1	1	0.8949717176885251	0.29141357211660834	0.827160493725042	0.8273215656114558	22.92888672327603	4.790178048302577	0.20891453984772007
1	3	undersample	1.0	300	10	0.1	1	0.9049581687084886	0.29747866511061627	0.9012345677899711	0.8073676131941109	38.24501523292428	4.678520242356341	0.12233018685997425
1	1	undersample	1.0	300	10	0.1	3	0.8941947831689454	0.2654378884942419	0.8888888887791496	0.8050652340690325	33.03936636233303	4.559929774120617	0.13801503920261504
1	2	undersample	1.0	300	10	0.1	3	0.8941000350568016	0.2807637402499942	0.827160493725042	0.829623944736534	23.3034083302877	4.854910180288166	0.20833475852303127
1	3	undersample	1.0	300	10	0.1	3	0.9006660792283714	0.28649712000532257	0.9259259258116141	0.7897160399018441	46.94342393431694	4.40321687563447	0.09379836486493177
1	1	undersample	1.0	300	10	0.3	1	0.8875624153188747	0.2823325421075827	0.8395061727358635	0.8150422102777051	23.050109561334462	4.538906572182092	0.19691474045289617
1	2	undersample	1.0	300	10	0.3	1	0.8932757264811498	0.28524582992523284	0.8395061727358635	0.8388334612368471	27.22490561505504	5.208935595993836	0.1913297844773538
1	3	undersample	1.0	300	10	0.3	1	0.8960897454118226	0.2858285421836483	0.8641975307575065	0.8073676131941109	26.671493169641018	4.486252287191011	0.16820400687512246
1	1	undersample	1.0	300	10	0.3	3	0.8976815136958396	0.30464407382636643	0.8888888887791496	0.8050652340690325	33.03936636233303	4.559929774120617	0.13801503920261504
1	2	undersample	1.0	300	10	0.3	3	0.8926788133746435	0.27222410838531114	0.8395061727358635	0.8242517267780181	24.53207689635986	4.776753191241763	0.19471457578179133
1	3	undersample	1.0	300	10	0.3	3	0.9029968827871104	0.3135567617369403	0.8888888887791496	0.7820414428182499	28.704222348982523	4.078247073618941	0.1420782885874377
1	1	undersample	1.0	500	5	0.1	1	0.8876192641861611	0.2716303139213246	0.8641975307575065	0.7981580966937978	25.164186988475464	4.281556375491172	0.17014482231475
1	2	undersample	1.0	500	5	0.1	1	0.8985910955724207	0.28780901655777685	0.851851851746685	0.8342287029866906	28.936339539026843	5.138717110303605	0.17758696859392153
1	3	undersample	1.0	500	5	0.1	1	0.896563485972542	0.28100480094504915	0.8888888887791496	0.796623177277079	31.335845626526996	4.370649679603207	0.13947762630489946
1	1	undersample	1.0	500	5	0.1	3	0.89180713074292	0.28915341594264593	0.9012345677899711	0.7989255564021572	36.25619796125322	4.482093829743671	0.1236228209028337
1	2	undersample	1.0	500	5	0.1	3	0.9045602266374841	0.2890461104211356	0.8765432097683281	0.8273215656114558	34.0168850149982	5.076158827305717	0.14922467136243558
1	3	undersample	1.0	500	5	0.1	3	0.8996143751835745	0.2935237416832714	0.8765432097683281	0.8012279355272355	28.619302049591337	4.409790520591618	0.15408447860668797
1	1	undersample	1.0	500	5	0.3	1	0.8894384279393233	0.29275888397376637	0.8765432097683281	0.8012279355272355	28.619302049591337	4.409790520591618	0.15408447860668797
1	2	undersample	1.0	500	5	0.3	1	0.8932662516699355	0.2995222753627429	0.851851851746685	0.8280890253198152	27.697541793676553	4.955191509905144	0.17890364675109954
1	3	undersample	1.0	500	5	0.3	1	0.8986005703836352	0.2932884583175945	0.9259259258116141	0.8066001534857514	52.13292869289737	4.787624678218918	0.09183493574842842
1	1	undersample	1.0	500	5	0.3	3	0.8892110324701781	0.26744369405738966	0.851851851746685	0.8073676131941109	24.099599306648035	4.422162968802568	0.18349528021350514
1	2	undersample	1.0	500	5	0.3	3	0.8974730678491231	0.2709836962408691	0.8641975307575065	0.8250191864863775	30.003984038427376	4.938812799050678	0.16460522351583345
1	3	undersample	1.0	500	5	0.3	3	0.9002965615910103	0.31839594594341897	0.9012345677899711	0.7989255564021572	36.25619796125322	4.482093829743671	0.1236228209028337
1	1	undersample	1.0	500	10	0.1	1	0.8948295955203093	0.32007773846663756	0.851851851746685	0.805832693777392	23.863634111887237	4.387205160574285	0.18384479502862214
1	2	undersample	1.0	500	10	0.1	1	0.8949906673109538	0.29180492095344623	0.8148148147142205	0.8265541059030963	20.968139686889547	4.697803727085915	0.22404484077058337
1	3	undersample	1.0	500	10	0.1	1	0.9047307732393433	0.29715189379709633	0.9135802468007926	0.8081350729024702	44.52685114388014	4.761579997998263	0.10693726213299036
1	1	undersample	1.0	500	10	0.1	3	0.8944695526941626	0.26799839566431777	0.8888888887791496	0.8012279355272355	32.24710066482948	4.471900246233753	0.13867603076142762
1	2	undersample	1.0	500	10	0.1	3	0.8946116748623784	0.27960042996424683	0.827160493725042	0.829623944736534	23.3034083302877	4.854910180288166	0.20833475852303127
1	3	undersample	1.0	500	10	0.1	3	0.8996143751835745	0.2876536079859097	0.9135802468007926	0.7858787413600471	38.79979028338561	4.266648766858313	0.10996575877595462
1	1	undersample	1.0	500	10	0.3	1	0.8877424367319481	0.2824894302797251	0.8395061727358635	0.8142747505693456	22.933246434337917	4.52015076091099	0.1971003339854453
1	2	undersample	1.0	500	10	0.3	1	0.8933231005372217	0.28530676486746986	0.8395061727358635	0.8388334612368471	27.22490561505504	5.208935595993836	0.1913297844773538
1	3	undersample	1.0	500	10	0.3	1	0.896269766824896	0.2867301748716125	0.8765432097683281	0.8081350729024702	29.90519682272914	4.568542971052388	0.1527675172673716
1	1	undersample	1.0	500	10	0.3	3	0.8979089091649848	0.3050665786268887	0.8888888887791496	0.8027628549439543	32.56030764894588	4.506701024594318	0.1384108758301964
1	2	undersample	1.0	500	10	0.3	3	0.8926503889410005	0.2731846606578569	0.8395061727358635	0.8273215656114558	25.061194120535994	4.861673243053362	0.19399207272639898
1	3	undersample	1.0	500	10	0.3	3	0.9024094444918186	0.30613224271190004	0.8888888887791496	0.7820414428182499	28.704222348982523	4.078247073618941	0.1420782885874377
1	1	smote	0.6	100	5	0.1	1	0.8908880740551244	0.32134142657245685	0.6913580246060053	0.8756715272380993	15.776788579764634	5.560737244176081	0.35246318084913786
1	2	smote	0.6	100	5	0.1	1	0.8893815790720369	0.2784382012795281	0.5555555554869684	0.9040675364473979	11.77999865851523	5.791110506311962	0.4916053521216526
1	3	smote	0.6	100	5	0.1	1	0.8961086950342515	0.2724746716053724	0.5925925925194331	0.8963929393638037	12.58451042862929	5.719615359073806	0.45449644351811985
1	1	smote	0.6	100	5	0.1	3	0.8928493599765024	0.3483826893770665	0.6913580246060053	0.873369148113021	15.449210633799943	5.459632938635911	0.35339234563862854
1	2	smote	0.6	100	5	0.1	3	0.8957581270193191	0.28316355029205015	0.5555555554869684	0.8963929393638037	10.814813669705691	5.362139399131693	0.49581430200724663
1	3	smote	0.6	100	5	0.1	3	0.9018504306301698	0.2926192646978141	0.6913580246060053	0.8802762854882559	16.469741923818894	5.774611735689759	0.35061943275753293
1	1	smote	0.6	100	5	0.3	1	0.8800299404034373	0.36999477635697314	0.5432098764761469	0.9270913276981805	15.121477150606795	7.450551283143826	0.49271318256299307
1	2	smote	0.6	100	5	0.3	1	0.865362932643567	0.23301688280660793	0.37037037032464565	0.9332310053650559	8.221770199512733	5.547040462107012	0.6746771370742103
1	3	smote	0.6	100	5	0.3	1	0.8787792653231384	0.2554134646947586	0.3950617283462887	0.9393706830319313	10.118313959068312	6.516017051522829	0.6439824833167838
1	1	smote	0.6	100	5	0.3	3	0.8855348057189961	0.3523888245601431	0.5555555554869684	0.9186492709062268	14.115564159226581	6.829139620312219	0.4838020926491088
1	2	smote	0.6	100	5	0.3	3	0.8832703258387576	0.25266776050987527	0.4444444443895748	0.9232540291563834	9.623998687194781	5.791110355279824	0.6017363932878755
1	3	smote	0.6	100	5	0.3	3	0.8914091886719158	0.2820278407229602	0.46913580241121783	0.9247889485731022	10.866158897469509	6.237590502125803	0.5740382091151651
1	1	smote	0.6	100	10	0.1	1	0.9033853500469002	0.34593212454119826	0.5925925925194331	0.9125095932393515	15.170651994049459	6.773228594174101	0.4464691725262905
1	2	smote	0.6	100	10	0.1	1	0.8931336043129341	0.27371105428396475	0.4567901234003963	0.9286262471148994	10.940858609276033	6.399972552039175	0.584960712060064
1	3	smote	0.6	100	10	0.1	1	0.9071942241550837	0.3149916116834139	0.5185185184545039	0.9301611665316182	14.34319308437102	7.424500359735383	0.5176323132952534
1	1	smote	0.6	100	10	0.1	3	0.9038969898524771	0.36634468066193043	0.6666666665843622	0.9048349961557572	19.01612671942217	7.005375606580589	0.36839128807783783
1	2	smote	0.6	100	10	0.1	3	0.8940431861895153	0.27909005015428273	0.4567901234003963	0.9194167306145863	9.594371042624312	5.668547208356469	0.5908200847381718
1	3	smote	0.6	100	10	0.1	3	0.910557782136191	0.32720211190920834	0.6049382715302546	0.9132770529477109	16.12555103523424	6.975526343797417	0.43257598870887704
1	1	smote	0.6	100	10	0.3	1	0.8957960262641768	0.35507593357607403	0.46913580241121783	0.9432079815737283	14.676930051809396	8.260592470653824	0.5628283499835951
1	2	smote	0.6	100	10	0.3	1	0.8839998863022653	0.27775895315156623	0.40740740735711023	0.9455103606988066	11.92957520712266	7.476785271733932	0.6267436201730048
1	3	smote	0.6	100	10	0.3	1	0.898989037643425	0.3117538165534052	0.43209876537875325	0.9508825786573225	14.729956142972487	8.797259009009053	0.5972359168161254
1	1	smote	0.6	100	10	0.3	3	0.8949527680660964	0.372178087309715	0.4567901234003963	0.9378357636152124	12.686305390665893	7.3481164811832835	0.5792164170765349
1	2	smote	0.6	100	10	0.3	3	0.8888225652103882	0.2598377817806817	0.35802469131382414	0.9378357636152124	8.413578857615402	5.759334539305817	0.6845284928846977
1	3	smote	0.6	100	10	0.3	3	0.902987407975896	0.3065187999734736	0.4567901234003963	0.9370683039068529	12.52133938699268	7.258505318833844	0.5796907957914369
1	1	smote	0.6	300	5	0.1	1	0.8728575083141469	0.3302313185458535	0.41975308636793174	0.946277820407166	12.74224679056542	7.813402423640653	0.6131887432915961
1	2	smote	0.6	300	5	0.1	1	0.8715215599329182	0.26923028940771815	0.25925925922725196	0.9493476592406037	6.559847172714612	5.118405273207541	0.7802628739429852
1	3	smote	0.6	300	5	0.1	1	0.8739755360374444	0.26996335715447944	0.34567901230300263	0.9439754412820878	8.90152331596339	6.170132501037563	0.6931546649950612
1	1	smote	0.6	300	5	0.1	3	0.875804174601821	0.333722903645902	0.41975308636793174	0.9432079815737283	12.0143738906028	7.391056421111316	0.6151844755512885
1	2	smote	0.6	300	5	0.1	3	0.8761073685606815	0.2702564578051945	0.3333333332921811	0.946277820407166	8.807141182928701	6.204760748185225	0.7045147263155943
1	3	smote	0.6	300	5	0.1	3	0.8786560927773515	0.2629853303835309	0.29629629625971654	0.9501151189489632	8.019431564281714	5.939599947338326	0.7406509824959159
1	1	smote	0.6	300	5	0.3	1	0.850459054603337	0.2879009608889094	0.34567901230300263	0.9508825786573225	10.227592212748918	7.037807207207243	0.6881196432683871
1	2	smote	0.6	300	5	0.3	1	0.8535099438143695	0.2562921439185076	0.25925925922725196	0.9577897160325574	7.941816277791318	6.14208608514364	0.7733855570168943
1	3	smote	0.6	300	5	0.3	1	0.8706025032451228	0.25951656840673387	0.30864197527053805	0.951650038365682	8.786846223637944	6.383498579996454	0.7264834651317119
1	1	smote	0.6	300	5	0.3	3	0.8599622902513667	0.31898390619798095	0.34567901230300263	0.9577897160325574	11.98764719102461	8.189448113524852	0.683157242046628
1	2	smote	0.6	300	5	0.3	3	0.8537657637171578	0.24058065687542496	0.28395061724889503	0.9524174980740414	7.937428785284259	5.967541555829172	0.7518229943074911
1	3	smote	0.6	300	5	0.3	3	0.8753304340411018	0.270714721705977	0.29629629625971654	0.9547198771991197	8.877785698407111	6.543626927126766	0.7370787109135777
1	1	smote	0.6	300	10	0.1	1	0.8896563485972542	0.3550826167569204	0.4444444443895748	0.9439754412820878	13.479449557720818	7.93302750133401	0.5885275457702648
1	2	smote	0.6	300	10	0.1	1	0.8854684820404953	0.27800996683921864	0.32098765428135956	0.946277820407166	8.32675166603683	5.974954794548735	0.7175612953190226
1	3	smote	0.6	300	10	0.1	1	0.8996143751835745	0.3136303105407448	0.41975308636793174	0.9531849577824008	14.728981762555955	8.9661992561045	0.6087453466476936
1	1	smote	0.6	300	10	0.1	3	0.8894100035056801	0.34375471192084184	0.40740740735711023	0.946277820407166	12.109819104760543	7.583596470004164	0.6262353122950244
1	2	smote	0.6	300	10	0.1	3	0.892640914129786	0.2896149525686167	0.3950617283462887	0.9478127398238848	11.860741960131646	7.570078431255034	0.6382466070076775
1	3	smote	0.6	300	10	0.1	3	0.9082269785774517	0.3105080292569969	0.35802469131382414	0.951650038365682	10.976798655294239	7.404858352795887	0.6745917890601418
1	1	smote	0.6	300	10	0.3	1	0.8801815373828675	0.31797527609763493	0.46913580241121783	0.9370683039068529	13.158818005369081	7.454681138261786	0.5665160049809895
1	2	smote	0.6	300	10	0.3	1	0.890850174810267	0.2634609779949067	0.35802469131382414	0.9478127398238848	10.128674483641978	6.860383578324874	0.677322929877724
1	3	smote	0.6	300	10	0.3	1	0.9011019205442331	0.309218798435445	0.46913580241121783	0.9432079815737283	14.676930051809396	8.260592470653824	0.5628283499835951
1	1	smote	0.6	300	10	0.3	3	0.8808068749230171	0.3012406355273322	0.4444444443895748	0.9409056024486501	12.737660097348495	7.520922246379675	0.5904477008747194
1	2	smote	0.6	300	10	0.3	3	0.8764768861980424	0.2436658427678503	0.34567901230300263	0.946277820407166	9.305658605852793	6.434566701821715	0.6914681573121658
1	3	smote	0.6	300	10	0.3	3	0.905536132192566	0.3456476547338653	0.43209876537875325	0.9623944742827139	19.47204437560572	11.490296764476891	0.590091946593513
1	1	smote	0.6	500	5	0.1	1	0.8658177235818576	0.3112442743071203	0.38271604933546716	0.9539524174907602	12.844330475409954	8.311315065139883	0.6470804338621087
1	2	smote	0.6	500	5	0.1	1	0.8678453331817364	0.2664935662364601	0.29629629625971654	0.9501151189489632	8.019431564281714	5.939599947338326	0.7406509824959159
1	3	smote	0.6	500	5	0.1	1	0.8709814956936983	0.2681661466443672	0.30864197527053805	0.9524174980740414	8.93576997913353	6.486458212857794	0.7258980634737716
1	1	smote	0.6	500	5	0.1	3	0.8725258899216433	0.3381261477956245	0.3950617283462887	0.9501151189489632	12.438301990294969	7.919466596451102	0.6366999674270069
1	2	smote	0.6	500	5	0.1	3	0.8698160939143287	0.27361158545369535	0.30864197527053805	0.951650038365682	8.786846223637944	6.383498579996454	0.7264834651317119
1	3	smote	0.6	500	5	0.1	3	0.8742882048075192	0.2605055904789821	0.29629629625971654	0.9577897160325574	9.554064688501619	7.019526954449874	0.7347162791724945
1	1	smote	0.6	500	5	0.3	1	0.8501842850781198	0.2896730559736214	0.35802469131382414	0.9501151189489632	10.621891312760017	7.1770166030338105	0.6756815980778478
1	2	smote	0.6	500	5	0.3	1	0.8541068569208758	0.25227806823720533	0.25925925922725196	0.9577897160325574	7.941816277791318	6.14208608514364	0.7733855570168943
1	3	smote	0.6	500	5	0.3	1	0.8730470045384345	0.26042327319715847	0.32098765428135956	0.9554873369074791	10.147333103362278	7.211152060317235	0.7106450419425491
1	1	smote	0.6	500	5	0.3	3	0.8582189249879196	0.32003278469844515	0.3333333332921811	0.9562547966158385	10.929822016465792	7.619881296838485	0.697164251719827
1	2	smote	0.6	500	5	0.3	3	0.8549027410628843	0.23643203303013152	0.28395061724889503	0.9531849577824008	8.074051387206241	6.065370085011869	0.7512176617902449
1	3	smote	0.6	500	5	0.3	3	0.8740608093383738	0.2617152042617948	0.28395061724889503	0.9562547966158385	8.668479538986276	6.491009993603154	0.7488060481339546
1	1	smote	0.6	500	10	0.1	1	0.8890215362458903	0.35533188680055466	0.4444444443895748	0.9455103606988066	13.881687498783991	8.156493023709745	0.5875721439203527
1	2	smote	0.6	500	10	0.1	1	0.8854305827956378	0.2783465605463489	0.34567901230300263	0.946277820407166	9.305658605852793	6.434566701821715	0.6914681573121658
1	3	smote	0.6	500	10	0.1	1	0.8987426925518509	0.3027475974107787	0.40740740735711023	0.9531849577824008	13.997947746105249	8.702487513277898	0.6216973752970164
1	1	smote	0.6	500	10	0.1	3	0.8890120614346758	0.34896042834747093	0.3950617283462887	0.9478127398238848	11.860741960131646	7.570078431255034	0.6382466070076775
1	2	smote	0.6	500	10	0.1	3	0.8907649015093375	0.28654067985567805	0.37037037032464565	0.951650038365682	11.577962067083975	7.660198295995745	0.6616188700422492
1	3	smote	0.6	500	10	0.1	3	0.9065878362373629	0.30907993360698593	0.34567901230300263	0.9554873369074791	11.340270660938089	7.765856064957023	0.6848034040584274
1	1	smote	0.6	500	10	0.3	1	0.8813564139734515	0.3205414135693685	0.4444444443895748	0.9401381427402906	12.56410038187586	7.424500182417672	0.5909296989927556
1	2	smote	0.6	500	10	0.3	1	0.8905943549074784	0.26304302086999937	0.35802469131382414	0.9470452801155255	9.973799632117386	6.760957748153695	0.6778718139317966
1	3	smote	0.6	500	10	0.3	1	0.9011208701666619	0.30832441867479693	0.46913580241121783	0.9439754412820878	14.89008961579324	8.373751251408121	0.5623707659640657
1	1	smote	0.6	500	10	0.3	3	0.8808352993566604	0.30102954222015144	0.4444444443895748	0.9409056024486501	12.737660097348495	7.520922246379675	0.5904477008747194
1	2	smote	0.6	500	10	0.3	3	0.8769885260036193	0.24436264762369814	0.34567901230300263	0.9470452801155255	9.448179745255452	6.527821274079431	0.690907810351055
1	3	smote	0.6	500	10	0.3	3	0.9055740314374237	0.3456655211773822	0.43209876537875325	0.9623944742827139	19.47204437560572	11.490296764476891	0.590091946593513
1	1	smote	0.8	100	5	0.1	1	0.8930293813895758	0.37728262349668606	0.7407407406492913	0.8633921719043486	18.057783188017844	5.422388282952199	0.300279832021262
1	2	smote	0.8	100	5	0.1	1	0.8825597149976786	0.27846968727691696	0.5679012344977901	0.898695318488882	11.659306091419287	5.60587299587664	0.480806733722279
1	3	smote	0.8	100	5	0.1	1	0.89906483613314	0.27279148655917274	0.6666666665843622	0.8795088257798964	14.598724677507759	5.532908244694063	0.37899941405370585
1	1	smote	0.8	100	5	0.1	3	0.8941284594904446	0.3280374231180014	0.7777777776817559	0.8541826554040355	20.502629612370875	5.333917761962203	0.26015772892456335
1	2	smote	0.8	100	5	0.1	3	0.8881119543693092	0.2799449556179573	0.6172839505410761	0.8887183422802094	12.880977548676322	5.547040794674367	0.43063817516199443
1	3	smote	0.8	100	5	0.1	3	0.8972646220024065	0.27907385760875264	0.7037037036168268	0.8741366078213805	16.494663017815956	5.591011298249852	0.3389587969917511
1	1	smote	0.8	100	5	0.3	1	0.8784192224969919	0.38416919497708457	0.5555555554869684	0.9125095932393515	13.037279082049515	6.3499018070382185	0.48705727910729024
1	2	smote	0.8	100	5	0.3	1	0.864993415006206	0.24780997910314165	0.40740740735711023	0.9255564082814617	8.547679220347908	5.472698767282449	0.6402555057023896
1	3	smote	0.8	100	5	0.3	1	0.872175321906711	0.2311656930230312	0.43209876537875325	0.9186492709062268	8.592082570829586	5.311553038020615	0.6181915627920864
1	1	smote	0.8	100	5	0.3	3	0.8778317842016997	0.3880061612348565	0.5432098764761469	0.9056024558641167	11.408480339615862	5.7544910082543845	0.5044046816811486
1	2	smote	0.8	100	5	0.3	3	0.863449020778261	0.26044619776471645	0.43209876537875325	0.9186492709062268	8.592082570829586	5.311553038020615	0.6181915627920864
1	3	smote	0.8	100	5	0.3	3	0.8766758572335445	0.25905633965538655	0.4444444443895748	0.9109746738226326	8.186205930118494	4.992336602965445	0.6098474145068473
1	1	smote	0.8	100	10	0.1	1	0.8918355551765631	0.3418088232260648	0.5925925925194331	0.8979278587805225	12.795624029264044	5.805624604160925	0.45371952652930536
1	2	smote	0.8	100	10	0.1	1	0.8938252655315843	0.2717929118042092	0.48148148142203934	0.9217191097396645	10.933471913250095	6.150689118556338	0.5625558887445167
1	3	smote	0.8	100	10	0.1	1	0.9099324445960415	0.3264269866384538	0.5679012344977901	0.9186492709062268	14.84150744996136	6.980898278541381	0.4703631456348109
1	1	smote	0.8	100	10	0.1	3	0.8986289948172782	0.3619326896386971	0.6913580246060053	0.8802762854882559	16.469741923818894	5.774611735689759	0.35061943275753293
1	2	smote	0.8	100	10	0.1	3	0.897567815961267	0.2833838379229434	0.5432098764761469	0.9125095932393515	12.403033079628129	6.208792877992925	0.5005866479676234
1	3	smote	0.8	100	10	0.1	3	0.9049392190860597	0.28446118955858785	0.6172839505410761	0.8994627781972413	14.429941743958281	6.139854255706075	0.4254940331950663
1	1	smote	0.8	100	10	0.3	1	0.8954644078716733	0.3295187984093394	0.5432098764761469	0.9355333844901341	17.257397404754673	8.4262185616186	0.48826704232488005
1	2	smote	0.8	100	10	0.3	1	0.880636328321158	0.2716726847404872	0.41975308636793174	0.9393706830319313	11.2081855349219	6.923268117243005	0.6176974840030957
1	3	smote	0.8	100	10	0.3	1	0.9062277934112163	0.31202470053260767	0.46913580241121783	0.9401381427402906	13.87894808519075	7.836972414774209	0.5646661568211362
1	1	smote	0.8	100	10	0.3	3	0.8871455236254417	0.3087311922513183	0.4938271604328609	0.9286262471148994	12.693415377665811	6.918889245447757	0.5450770271559423
1	2	smote	0.8	100	10	0.3	3	0.8819249026463147	0.2587055219304644	0.40740740735711023	0.9393706830319313	10.651896918262295	6.7196425843829175	0.6308399836599397
1	3	smote	0.8	100	10	0.3	3	0.9046833991832712	0.31139424730577037	0.4567901234003963	0.931696085948337	11.470376179836386	6.687611725717165	0.5830333291744574
1	1	smote	0.8	300	5	0.1	1	0.865021839439849	0.31168662939575253	0.3950617283462887	0.9286262471148994	8.496816850022054	5.5351113963582055	0.6514335202336002
1	2	smote	0.8	300	5	0.1	1	0.8676084629013766	0.263647772844206	0.3333333332921811	0.9424405218653689	8.1866652128974	5.791110103559597	0.7073832715877448
1	3	smote	0.8	300	5	0.1	1	0.8679969301611665	0.2624793806675128	0.3333333332921811	0.931696085948337	6.820223696447	4.880149097144958	0.7155409039567189
1	1	smote	0.8	300	5	0.1	3	0.8677411102583781	0.311347525149665	0.46913580241121783	0.9301611665316182	11.769995675384795	6.717405087379633	0.5707228069529485
1	2	smote	0.8	300	5	0.1	3	0.8692286556190368	0.26186836714151146	0.38271604933546716	0.9447429009904472	10.600275805797292	6.926096138495115	0.6533882853033385
1	3	smote	0.8	300	5	0.1	3	0.8732270259515079	0.26024072027963296	0.35802469131382414	0.9324635456566964	7.6999551219674816	5.30120572338376	0.6884722783981178
1	1	smote	0.8	300	5	0.3	1	0.8633921719109747	0.3265147989385655	0.3950617283462887	0.9424405218653689	10.692787201219065	6.863537900515078	0.6418848205269347
1	2	smote	0.8	300	5	0.3	1	0.8532351742891522	0.2419773452911658	0.28395061724889503	0.9470452801155255	7.091952662576534	5.362138903708104	0.756087792447347
1	3	smote	0.8	300	5	0.3	1	0.8636290421913343	0.2530455842374027	0.29629629625971654	0.9501151189489632	8.019431564281714	5.939599947338326	0.7406509824959159
1	1	smote	0.8	300	5	0.3	3	0.8646049477464162	0.27247381876895077	0.35802469131382414	0.9508825786573225	10.796572270978611	7.289157464607502	0.675136253775207
1	2	smote	0.8	300	5	0.3	3	0.8502979828126924	0.25196485602698926	0.3333333332921811	0.9478127398238848	9.080880576571328	6.387253676371436	0.7033738117910882
1	3	smote	0.8	300	5	0.3	3	0.8700719138171171	0.26237139143025906	0.32098765428135956	0.9485801995322443	8.72075810840421	6.242490031787341	0.7158196417079681
1	1	smote	0.8	300	10	0.1	1	0.8892773561486786	0.3538664472703128	0.4938271604328609	0.9401381427402906	15.322073610805445	8.249444647130748	0.5384026146495166
1	2	smote	0.8	300	10	0.1	1	0.8786276683437082	0.2648848522646995	0.34567901230300263	0.9485801995322443	9.745985108686842	6.72268157269406	0.6897898365596837
1	3	smote	0.8	300	10	0.1	1	0.89945330339293	0.3028938984018542	0.3950617283462887	0.946277820407166	11.503204793477423	7.353790516367674	0.6392818812984526
1	1	smote	0.8	300	10	0.1	3	0.8859611722236435	0.3226782025868477	0.48148148142203934	0.9332310053650559	12.978651487463708	7.211152600739116	0.5556164658491655
1	2	smote	0.8	300	10	0.1	3	0.8813753635958804	0.26826661118118467	0.38271604933546716	0.9416730621570095	10.00973507624132	6.561564825330742	0.655518320440632
1	3	smote	0.8	300	10	0.1	3	0.8975583411500525	0.31007812700179005	0.43209876537875325	0.9439754412820878	12.82012866023845	7.712665626296953	0.6016059356733643
1	1	smote	0.8	300	10	0.3	1	0.882739736410752	0.34541374617171516	0.4938271604328609	0.9378357636152124	14.718455806851996	7.943909709387333	0.5397243886484739
1	2	smote	0.8	300	10	0.3	1	0.8733028244412231	0.258651414854164	0.40740740735711023	0.9332310053650559	9.609193911661087	6.101744508317713	0.634990246665862
1	3	smote	0.8	300	10	0.3	1	0.9014714381815941	0.3222818006938937	0.4938271604328609	0.9439754412820878	16.438353091565272	8.814475001482233	0.5362139861578664
1	1	smote	0.8	300	10	0.3	3	0.8859706470348577	0.30120587079758004	0.43209876537875325	0.9409056024486501	12.114622379714472	7.312007739535796	0.6035687608912418
1	2	smote	0.8	300	10	0.3	3	0.8868897037226533	0.27446788129443966	0.38271604933546716	0.9501151189489632	11.8086129557938	7.671983265312004	0.6496938443106206
1	3	smote	0.8	300	10	0.3	3	0.8901490387804022	0.26779146522561414	0.38271604933546716	0.9478127398238848	11.260291901974446	7.333513480278313	0.6512720479643598
1	1	smote	0.8	500	5	0.1	1	0.862444690789536	0.30409709132862045	0.3950617283462887	0.9416730621570095	10.543499747817405	6.773228206793025	0.6424079540344413
1	2	smote	0.8	500	5	0.1	1	0.8604928796793724	0.2637354271630491	0.32098765428135956	0.9501151189489632	9.003634524511071	6.43456660961652	0.7146632287286887
1	3	smote	0.8	500	5	0.1	1	0.8676747865798774	0.2576132306926485	0.25925925922725196	0.9432079815737283	5.812836800164657	4.565064260098166	0.7853418836462922
1	1	smote	0.8	500	5	0.1	3	0.8646902210473456	0.30951374727159187	0.4444444443895748	0.9378357636152124	12.069133781757328	7.1495187384486	0.5923804265525553
1	2	smote	0.8	500	5	0.1	3	0.8640838331296249	0.2625228598703703	0.37037037032464565	0.946277820407166	10.36134255938733	6.894178609094694	0.6653750193053093
1	3	smote	0.8	500	5	0.1	3	0.8720237249272809	0.2540710394813964	0.3333333332921811	0.9393706830319313	7.746834136196557	5.497889387222387	0.7096949816010041
1	1	smote	0.8	500	5	0.3	1	0.864358602654842	0.32618110526691874	0.3950617283462887	0.9447429009904472	11.165530799150071	7.1495185945756035	0.6403205195998852
1	2	smote	0.8	500	5	0.3	1	0.8544574249358081	0.24685727153727208	0.25925925922725196	0.9470452801155255	6.259419091939175	4.8958659555595725	0.7821597852858637
1	3	smote	0.8	500	5	0.3	1	0.8623404678661778	0.2558235133026165	0.29629629625971654	0.9524174980740414	8.427842003435542	6.226999884343483	0.7388605288906314
1	1	smote	0.8	500	5	0.3	3	0.8648228684043471	0.27376743056727976	0.37037037032464565	0.9501151189489632	11.203617608542663	7.424499934172908	0.662687721194234
1	2	smote	0.8	500	5	0.3	3	0.8514728594032764	0.254516084342235	0.32098765428135956	0.9485801995322443	8.72075810840421	6.242490031787341	0.7158196417079681
1	3	smote	0.8	500	5	0.3	3	0.8677411102583782	0.2569699854500295	0.30864197527053805	0.951650038365682	8.786846223637944	6.383498579996454	0.7264834651317119
1	1	smote	0.8	500	10	0.1	1	0.889334205015965	0.3532484146068953	0.4938271604328609	0.9416730621570095	15.750959940649032	8.466535258491282	0.5375250227849168
1	2	smote	0.8	500	10	0.1	1	0.8790824592819987	0.2663608904040752	0.34567901230300263	0.9478127398238848	9.594892682071796	6.623818627348155	0.6903483708344059
1	3	smote	0.8	500	10	0.1	1	0.8991216850004263	0.30185223532054994	0.3950617283462887	0.9478127398238848	11.860741960131646	7.570078431255034	0.6382466070076775
1	1	smote	0.8	500	10	0.1	3	0.8867002074983655	0.3194318689339181	0.4567901234003963	0.9363008441984936	12.360348467120545	7.1710534612620265	0.580165952176355
1	2	smote	0.8	500	10	0.1	3	0.8808921482239467	0.2634505592828224	0.35802469131382414	0.9439754412820878	9.396731684608703	6.390494376074619	0.6800762750919618
1	3	smote	0.8	500	10	0.1	3	0.8960423713557507	0.3161328112624396	0.41975308636793174	0.9455103606988066	12.552589768748263	7.7033545223925355	0.6136864614221207
1	1	smote	0.8	500	10	0.3	1	0.8827302615995377	0.3453976986006849	0.4938271604328609	0.9378357636152124	14.718455806851996	7.943909709387333	0.5397243886484739
1	2	smote	0.8	500	10	0.3	1	0.8732744000075799	0.25856323450341934	0.40740740735711023	0.9332310053650559	9.609193911661087	6.101744508317713	0.634990246665862
1	3	smote	0.8	500	10	0.3	1	0.9014240641255222	0.32228240580815926	0.4938271604328609	0.9439754412820878	16.438353091565272	8.814475001482233	0.5362139861578664
1	1	smote	0.8	500	10	0.3	3	0.8861411936367167	0.30191668437009356	0.43209876537875325	0.9416730621570095	12.284036718008963	7.408218351179871	0.6030768548158696
1	2	smote	0.8	500	10	0.3	3	0.8870223510796547	0.27334124026974826	0.38271604933546716	0.9493476592406037	11.620300675778648	7.555741117592084	0.6502190616408284
1	3	smote	0.8	500	10	0.3	3	0.8900448158570441	0.266977675957839	0.38271604933546716	0.9470452801155255	11.088113791284377	7.227230696302225	0.6517998210932799
1	1	smote	1.0	100	5	0.1	1	0.8901395639691878	0.3561793089060889	0.7283950616384698	0.8564850345291137	16.00486000754191	5.075394113043161	0.31711579798904216
1	2	smote	1.0	100	5	0.1	1	0.8860843447694304	0.27560516242933253	0.6172839505410761	0.8764389869464587	11.440592005753777	4.995782126808675	0.4366716346400819
1	3	smote	1.0	100	5	0.1	1	0.893351524970865	0.28431677348847867	0.7037037036168268	0.8726016884046616	16.267317699809645	5.523649721634761	0.3395550305768123
1	1	smote	1.0	100	5	0.1	3	0.8896752982196829	0.3520128592702947	0.7654320986709343	0.8503453568622384	18.541428795558	5.114656194260337	0.2758501550900638
1	2	smote	1.0	100	5	0.1	3	0.8893436798271794	0.28310136561847143	0.6790123455951838	0.8710667689879428	14.291436390393692	5.266387009783503	0.3684994791992398
1	3	smote	1.0	100	5	0.1	3	0.89597604767725	0.2877131717728409	0.7654320986709343	0.8572524942374732	19.596489356317438	5.362139541148293	0.27362754867390443
1	1	smote	1.0	100	5	0.3	1	0.8699961153274021	0.35192381861599614	0.5555555554869684	0.9056024558641167	11.991868532106762	5.885274894805621	0.49077212272047777
1	2	smote	1.0	100	5	0.3	1	0.8652018608529225	0.25691879488234826	0.41975308636793174	0.9117421335309921	7.47307959660414	4.755984430639793	0.6364155893736466
1	3	smote	1.0	100	5	0.3	1	0.874183981884161	0.2553951367692773	0.46913580241121783	0.9140445126560703	9.39742409386148	5.457891780139286	0.5807859293835862
1	1	smote	1.0	100	5	0.3	3	0.8722890196412837	0.32727959528390604	0.6296296295518976	0.8925556408220066	14.122141354950772	5.860052363552405	0.41495493318204496
1	2	smote	1.0	100	5	0.3	3	0.8717963294581355	0.2697274204840353	0.5308641974653254	0.9079048349891949	11.155481147957568	5.76429978446799	0.5167235367493361
1	3	smote	1.0	100	5	0.3	3	0.8861980425040031	0.25094111164873534	0.5185185184545039	0.9017651573223197	9.88581622251621	5.2783559431378375	0.5339322242565611
1	1	smote	1.0	100	10	0.1	1	0.8910396710345546	0.36663967668021374	0.6543209875735406	0.8864159631551312	14.771957940509042	5.760676835781359	0.38997380789071395
1	2	smote	1.0	100	10	0.1	1	0.8966771837071146	0.2982468681881049	0.5061728394436824	0.9178818111978675	11.457007858541688	6.163954480581444	0.5380073438123615
1	3	smote	1.0	100	10	0.1	1	0.9074216196242288	0.3178598136376643	0.5925925925194331	0.9094397544059138	14.607086043341624	6.543627650252912	0.44797624144651665
1	1	smote	1.0	100	10	0.1	3	0.899945993576078	0.3550418569882463	0.7530864196601128	0.8672294704461456	19.921963336330307	5.672089773760737	0.2847153906862837
1	2	smote	1.0	100	10	0.1	3	0.8952464872137423	0.2872700633025876	0.5679012344977901	0.9009976976139602	11.961017496980926	5.736242122137232	0.47957809642657395
1	3	smote	1.0	100	10	0.1	3	0.9071468500990117	0.2976097910841709	0.6790123455951838	0.8894858019885689	17.02590629092894	6.144118098597327	0.36086877393491396
1	1	smote	1.0	100	10	0.3	1	0.8883204002160257	0.34795419018009616	0.5432098764761469	0.9240214888647428	14.462460417560777	7.149518947718434	0.4943501034175802
1	2	smote	1.0	100	10	0.3	1	0.8797646456894346	0.2925170052547846	0.4567901234003963	0.9363008441984936	12.360348467120545	7.1710534612620265	0.580165952176355
1	3	smote	1.0	100	10	0.3	1	0.8998417706527198	0.3103256335831058	0.46913580241121783	0.9339984650734153	12.505676760019874	7.107951835567644	0.5683780131943519
1	1	smote	1.0	100	10	0.3	3	0.8872307969263712	0.3474239495550625	0.5185185184545039	0.9109746738226326	11.019892570059813	5.824392703459685	0.5285344259240038
1	2	smote	1.0	100	10	0.3	3	0.8886899178533869	0.2795507675155798	0.48148148142203934	0.9324635456566964	12.820614887218182	7.129207696964367	0.5560737633470179
1	3	smote	1.0	100	10	0.3	3	0.8942516320362316	0.2997556982859422	0.5061728394436824	0.9255564082814617	12.74381261545191	6.799413619956982	0.5335462547742225
1	1	smote	1.0	300	5	0.1	1	0.8780686544820594	0.3706801386106557	0.5185185184545039	0.9332310053650559	15.052163834168502	7.765856646949817	0.5159295754408172
1	2	smote	1.0	300	5	0.1	1	0.8533393972125105	0.2553062097298649	0.35802469131382414	0.9324635456566964	7.6999551219674816	5.30120572338376	0.6884722783981178
1	3	smote	1.0	300	5	0.1	1	0.8661872412192188	0.2589717593226348	0.35802469131382414	0.931696085948337	7.607172580355409	5.241641622859399	0.6890393890002666
1	1	smote	1.0	300	5	0.1	3	0.8715120851217039	0.3427613833995108	0.48148148142203934	0.9278587874065399	11.943007373925429	6.674151949646718	0.5588334345993946
1	2	smote	1.0	300	5	0.1	3	0.8638564376604796	0.250151300414785	0.40740740735711023	0.9293937068232587	9.049591062179328	5.770128005955651	0.6376120065330526
1	3	smote	1.0	300	5	0.1	3	0.869380252598467	0.2432289445459934	0.34567901230300263	0.9309286262399776	7.120334371951124	5.004663197482909	0.7028691160901451
1	1	smote	1.0	300	5	0.3	1	0.856930350662763	0.3313305976264996	0.43209876537875325	0.9386032233235718	11.631791511431471	7.037807493997844	0.6050493056691504
1	2	smote	1.0	300	5	0.3	1	0.8531120017433652	0.2629164852392705	0.32098765428135956	0.9439754412820878	7.965129309036844	5.729408750963451	0.7193114448012604
1	3	smote	1.0	300	5	0.3	1	0.8639796102062667	0.2820492134802334	0.35802469131382414	0.9485801995322443	10.28817246416287	6.962777343147419	0.6767749339855417
1	1	smote	1.0	300	5	0.3	3	0.8596496214812919	0.31460091393668743	0.41975308636793174	0.9432079815737283	12.0143738906028	7.391056421111316	0.6151844755512885
1	2	smote	1.0	300	5	0.3	3	0.8518992259079238	0.2576517357475118	0.32098765428135956	0.946277820407166	8.32675166603683	5.974954794548735	0.7175612953190226
1	3	smote	1.0	300	5	0.3	3	0.8642449049202694	0.2562993636790269	0.3333333332921811	0.9432079815737283	8.304052559761343	5.869368334411928	0.7068076952947522
1	1	smote	1.0	300	10	0.1	1	0.8882919757823825	0.3416735962605663	0.4567901234003963	0.9355333844901341	12.20319066379287	7.085683790452005	0.5806418881451614
1	2	smote	1.0	300	10	0.1	1	0.880314184739869	0.2658602565726228	0.4444444443895748	0.9332310053650559	11.181607448947291	6.656448554528415	0.5953033562575138
1	3	smote	1.0	300	10	0.1	1	0.9007324029068721	0.31201277287743073	0.4444444443895748	0.9409056024486501	12.737660097348495	7.520922246379675	0.5904477008747194
1	1	smote	1.0	300	10	0.1	3	0.8929156836550032	0.3799443203745047	0.5555555554869684	0.9324635456566964	17.258519988073843	8.226008881112731	0.476634654316358
1	2	smote	1.0	300	10	0.1	3	0.8839525122461934	0.25654745303006316	0.3950617283462887	0.9363008441984936	9.599211623121205	6.201992182713104	0.6460939012723209
1	3	smote	1.0	300	10	0.1	3	0.8996049003723601	0.29852631913984445	0.43209876537875325	0.9416730621570095	12.284036718008963	7.408218351179871	0.6030768548158696
1	1	smote	1.0	300	10	0.3	1	0.8775949139213401	0.33365877969830715	0.4444444443895748	0.9332310053650559	11.181607448947291	6.656448554528415	0.5953033562575138
1	2	smote	1.0	300	10	0.3	1	0.8753399088523162	0.26341718896338756	0.37037037032464565	0.9370683039068529	8.758965569941756	5.885274582838252	0.6719143314645694
1	3	smote	1.0	300	10	0.3	1	0.888083529935666	0.2912542079989956	0.4444444443895748	0.9347659247817747	11.463527580329663	6.813070849430788	0.5943258466517847
1	1	smote	1.0	300	10	0.3	3	0.888254076537525	0.33281395718602763	0.5308641974653254	0.9286262471148994	14.722691630251024	7.4378059388563385	0.5051933422518207
1	2	smote	1.0	300	10	0.3	3	0.8831945273490426	0.27438707214179886	0.41975308636793174	0.9424405218653689	11.844536878501662	7.2925090192972695	0.6156854401026108
1	3	smote	1.0	300	10	0.3	3	0.8940052869446575	0.2891704465373699	0.43209876537875325	0.9355333844901341	11.041664886309508	6.702673855832977	0.6070347012366705
1	1	smote	1.0	500	5	0.1	1	0.8706498773011948	0.35958327621777086	0.4567901234003963	0.9378357636152124	12.686305390665893	7.3481164811832835	0.5792164170765349
1	2	smote	1.0	500	5	0.1	1	0.8508569966743412	0.2505030465387931	0.34567901230300263	0.9378357636152124	7.970182706642185	5.560736796571133	0.6976925023607179
1	3	smote	1.0	500	5	0.1	1	0.8645670485015586	0.24912948668683538	0.3333333332921811	0.9393706830319313	7.746834136196557	5.497889387222387	0.7096949816010041
1	1	smote	1.0	500	5	0.1	3	0.8664051618771496	0.32213368191013214	0.43209876537875325	0.9455103606988066	13.202691919552882	7.929923773051139	0.6006293026712367
1	2	smote	1.0	500	5	0.1	3	0.8593748519560748	0.24377535964938776	0.38271604933546716	0.9332310053650559	8.665745787683578	5.731941810843912	0.661448173604761
1	3	smote	1.0	500	5	0.1	3	0.8647944439707039	0.23627894777805342	0.32098765428135956	0.9355333844901341	6.860172072776351	4.9791291500473545	0.7258023601484608
1	1	smote	1.0	500	5	0.3	1	0.857224069810409	0.3281364579190477	0.43209876537875325	0.9409056024486501	12.114622379714472	7.312007739535796	0.6035687608912418
1	2	smote	1.0	500	5	0.3	1	0.8514444349696333	0.2566549317579444	0.32098765428135956	0.9432079815737283	7.851104240365856	5.6519843220263	0.7198967266866755
1	3	smote	1.0	500	5	0.3	1	0.8645101996342722	0.2875429182069888	0.34567901230300263	0.9508825786573225	10.227592212748918	7.037807207207243	0.6881196432683871
1	1	smote	1.0	500	5	0.3	3	0.8591948305430015	0.3124237009239351	0.41975308636793174	0.9409056024486501	11.518096904948472	7.103093232691916	0.6166898209077643
1	2	smote	1.0	500	5	0.3	3	0.8526193115602171	0.25726074339133087	0.34567901230300263	0.9455103606988066	9.167152145695786	6.343939018440912	0.6920294139274248
1	3	smote	1.0	500	5	0.3	3	0.8640648835071961	0.2563449666528627	0.34567901230300263	0.9447429009904472	9.032493086512849	6.255828770253653	0.692591582413698
1	1	smote	1.0	500	10	0.1	1	0.8884814720066702	0.34196203904654066	0.4567901234003963	0.9355333844901341	12.20319066379287	7.085683790452005	0.5806418881451614
1	2	smote	1.0	500	10	0.1	1	0.8805036809641567	0.2642895016165214	0.43209876537875325	0.9332310053650559	10.634681001575007	6.471547205791514	0.6085323197269632
1	3	smote	1.0	500	10	0.1	1	0.9009597983760174	0.3112074854955204	0.4444444443895748	0.9401381427402906	12.56410038187586	7.424500182417672	0.5909296989927556
1	1	smote	1.0	500	10	0.1	3	0.89288725922136	0.3791520916388026	0.5185185184545039	0.9339984650734153	15.23971132746423	7.856157291943186	0.5155056398862429
1	2	smote	1.0	500	10	0.1	3	0.8843030802611258	0.2574814395979444	0.40740740735711023	0.9370683039068529	10.237041000221703	6.473802041122077	0.6323899590332269
1	3	smote	1.0	500	10	0.1	3	0.8982784268023459	0.2934133613982716	0.41975308636793174	0.9401381427402906	11.361154608921094	7.012027950061134	0.617193241164375
1	1	smote	1.0	500	10	0.3	1	0.8778412590129142	0.32969929686754906	0.4444444443895748	0.9301611665316182	10.65494346191379	6.363857451201757	0.597268053781796
1	2	smote	1.0	500	10	0.3	1	0.8749798660261695	0.2616748716119405	0.38271604933546716	0.9370683039068529	9.231949707934453	6.081450402266194	0.658739540654122
1	3	smote	1.0	500	10	0.3	1	0.8877803359768057	0.28952130947605	0.4567901234003963	0.9355333844901341	12.20319066379287	7.085683790452005	0.5806418881451614
1	1	smote	1.0	500	10	0.3	3	0.8881782780478099	0.33412370577326606	0.5308641974653254	0.9293937068232587	14.895020633352475	7.518651644124029	0.5047761718663408
1	2	smote	1.0	500	10	0.3	3	0.8830997792368986	0.2750485313387437	0.41975308636793174	0.9424405218653689	11.844536878501662	7.2925090192972695	0.6156854401026108
1	3	smote	1.0	500	10	0.3	3	0.8943842793932331	0.2913124106283367	0.43209876537875325	0.9363008441984936	11.183864073924038	6.783428949842457	0.6065371318147414
1	1	class_weight		100	5	0.1	1	0.8861980425040031	0.35040154165468	0.802469135703399	0.8380660015284876	21.024879562938924	4.955531844594401	0.23569845522829266
1	2	class_weight		100	5	0.1	1	0.9042380830561951	0.2674309736220538	0.7777777776817559	0.8633921719043486	22.120784280787532	5.693507697099809	0.25738271318150885
1	3	class_weight		100	5	0.1	1	0.9152951877433844	0.3673065957253642	0.8765432097683281	0.8465080583204413	39.15649518555549	5.71067863934824	0.14584242590460217
1	1	class_weight		100	5	0.1	3	0.8913902390494869	0.3690942848564531	0.8395061727358635	0.8234842670696587	24.402673227235287	4.755984700283415	0.194896043231388
1	2	class_weight		100	5	0.1	3	0.9066731095382924	0.2750520038589981	0.827160493725042	0.8595548733625514	29.28961426247258	5.889563095803819	0.2010802446945742
1	3	class_weight		100	5	0.1	3	0.9154562595340288	0.3546858183162144	0.8641975307575065	0.8319263238616122	31.498543659840706	5.141777696515488	0.16323857499753544
1	1	class_weight		100	5	0.3	1	0.8745913987663796	0.3174251344322617	0.6172839505410761	0.8994627781972413	14.429941743958281	6.139854255706075	0.4254940331950663
1	2	class_weight		100	5	0.3	1	0.8933231005372217	0.27697984216218935	0.4567901234003963	0.9247889485731022	10.339748093785909	6.073443383648808	0.5873879349054363
1	3	class_weight		100	5	0.3	1	0.9006471296059425	0.3171349837358152	0.5555555554869684	0.9086722946975544	12.436973306214043	6.083099239340017	0.48911410881061457
1	1	class_weight		100	5	0.3	3	0.8952180627800992	0.34441757713313903	0.7037037036168268	0.8664620107377863	15.410199715335128	5.269688833925406	0.34196108922452134
1	2	class_weight		100	5	0.3	3	0.8874297679618733	0.25026254181775187	0.5802469135086116	0.8948580199470848	11.76513400854356	5.518698221486854	0.46907226894551024
1	3	class_weight		100	5	0.3	3	0.9093450063007495	0.3286127876355928	0.6666666665843622	0.8856485034467718	15.489931287880424	5.8299771177395305	0.37637203512979345
1	1	class_weight		100	10	0.1	1	0.8996143751835745	0.3337339967784253	0.7283950616384698	0.902532617030679	24.833210918925232	7.473217857255509	0.300936420719888
1	2	class_weight		100	10	0.1	1	0.8978425854864842	0.25990485682568726	0.48148148142203934	0.9278587874065399	11.943007373925429	6.674151949646718	0.5588334345993946
1	3	class_weight		100	10	0.1	1	0.908255403011095	0.3267848987062184	0.5432098764761469	0.9186492709062268	13.4288610455696	6.677380962083059	0.49724103966340655
1	1	class_weight		100	10	0.1	3	0.9059624986972135	0.37405095370286756	0.7530864196601128	0.8687643898628645	20.190641247074026	5.738429999973868	0.2842123599664797
1	2	class_weight		100	10	0.1	3	0.9047402480505575	0.2771225391574108	0.6666666665843622	0.9071373752808356	19.53718765359785	7.179062586372858	0.3674562848189119
1	3	class_weight		100	10	0.1	3	0.9141487355864434	0.3491966244452182	0.7654320986709343	0.897160399072163	28.46739628615051	7.442969608354915	0.26145592132365064
1	1	class_weight		100	10	0.3	1	0.8921482239466378	0.3234552406846793	0.34567901230300263	0.9470452801155255	9.448179745255452	6.527821274079431	0.690907810351055
1	2	class_weight		100	10	0.3	1	0.8912860161261287	0.2673810075210468	0.27160493823807347	0.951650038365682	7.339250545896315	5.617478750396879	0.7654022221853897
1	3	class_weight		100	10	0.3	1	0.8993017064134997	0.3340533716455371	0.35802469131382414	0.966231772824511	15.957600087760161	10.602409875683408	0.664411293540292
1	1	class_weight		100	10	0.3	3	0.8970372265332613	0.3351077770743016	0.4938271604328609	0.931696085948337	13.307753494291719	7.229850514288827	0.543281056739779
1	2	class_weight		100	10	0.3	3	0.8929725325222895	0.2572369097977183	0.28395061724889503	0.9478127398238848	7.202077705813608	5.440993872464556	0.7554755756178165
1	3	class_weight		100	10	0.3	3	0.9031674293889694	0.34675646997786663	0.41975308636793174	0.9409056024486501	11.518096904948472	7.103093232691916	0.6166898209077643
1	1	class_weight		300	5	0.1	1	0.878352898818491	0.30324590835053344	0.38271604933546716	0.9524174980740414	12.409997326239445	8.043208183943666	0.6481232709726131
1	2	class_weight		300	5	0.1	1	0.8700055901386164	0.2245439901526054	0.23456790120560891	0.9493476592406037	5.7436449923399024	4.630938104330633	0.8062716364034166
1	3	class_weight		300	5	0.1	1	0.8776043887325545	0.3070534251029667	0.32098765428135956	0.9524174980740414	9.46216806277629	6.7459165413721065	0.7129355980569119
1	1	class_weight		300	5	0.1	3	0.8832608510275433	0.30400993997286435	0.43209876537875325	0.9355333844901341	11.041664886309508	6.702673855832977	0.6070347012366705
1	2	class_weight		300	5	0.1	3	0.8867381067432231	0.24744193769000813	0.30864197527053805	0.9447429009904472	7.632687084826334	5.58556140201219	0.7317948795240578
1	3	class_weight		300	5	0.1	3	0.8886141193636717	0.37048308340135	0.43209876537875325	0.9455103606988066	13.202691919552882	7.929923773051139	0.6006293026712367
1	1	class_weight		300	5	0.3	1	0.8742787299963048	0.2846349588627137	0.32098765428135956	0.9577897160325574	10.726608985803962	7.6044875339873625	0.7089367606095612
1	2	class_weight		300	5	0.3	1	0.8605023544905868	0.2083362592449479	0.16049382714067978	0.9600920951576356	4.59926354715764	4.02160392931146	0.8744017041172143
1	3	class_weight		300	5	0.3	1	0.8742882048075192	0.2954383557355407	0.29629629625971654	0.9677666922412298	12.64160003966468	9.192237003871522	0.727141884620117
1	1	class_weight		300	5	0.3	3	0.8770927489269776	0.26003801644635255	0.30864197527053805	0.9562547966158385	9.7587696626225	7.055445645220819	0.7229851499268908
1	2	class_weight		300	5	0.3	3	0.8673810674322314	0.2252372059166325	0.24691358021643045	0.9570222563241979	7.300935050385893	5.7451485733525205	0.7869058498252917
1	3	class_weight		300	5	0.3	3	0.8864159631619339	0.28150073127644804	0.29629629625971654	0.9600920951576356	10.129552081217737	7.4244995618057725	0.7329543696484658
1	1	class_weight		300	10	0.1	1	0.8911817932027705	0.32871940537587113	0.29629629625971654	0.971603990783027	14.406822749916728	10.434430755794544	0.7242700762585996
1	2	class_weight		300	10	0.1	1	0.899576475938717	0.2526703439354888	0.16049382714067978	0.9723714504913863	6.728347226319351	5.808982806021533	0.8633595359072728
1	3	class_weight		300	10	0.1	1	0.9083122518783813	0.3449948317465386	0.2222222221947874	0.9815809669916994	15.226182163840933	12.064808258205494	0.792372505209817
1	1	class_weight		300	10	0.1	3	0.9017367328955971	0.3522949710927098	0.35802469131382414	0.9631619339910733	14.581326096765888	9.718875959403164	0.6665289390754062
1	2	class_weight		300	10	0.1	3	0.8982784268023459	0.2827733722974868	0.24691358021643045	0.9677666922412298	9.843868892335909	7.660197503226268	0.7781693852862608
1	3	class_weight		300	10	0.1	3	0.9119032053286338	0.3508830207527585	0.3333333332921811	0.9746738296164645	19.242416551288727	13.161610959261782	0.6839894943421824
1	1	class_weight		300	10	0.3	1	0.8744871758430214	0.25893691905184635	0.17283950615150132	0.9669992325328703	6.1228721361104785	5.237437400487236	0.8553889780532912
1	2	class_weight		300	10	0.3	1	0.8836587930985474	0.23472851376938497	0.19753086417314436	0.9631619339910733	6.435895676062777	5.362138460360367	0.833161173812213
1	3	class_weight		300	10	0.3	1	0.8870791999469411	0.3010869620638237	0.24691358021643045	0.9708365310746675	10.914577760313836	8.466533805812583	0.7757087706545744
1	1	class_weight		300	10	0.3	3	0.8908217503766237	0.33600491913769553	0.28395061724889503	0.9708365310746675	13.200993609810071	9.73651387668447	0.7375591589892919
1	2	class_weight		300	10	0.3	3	0.8938252655315843	0.2715614419019658	0.23456790120560891	0.9669992325328703	8.979742191044158	7.107950757804106	0.7915539797006329
1	3	class_weight		300	10	0.3	3	0.9064362392579328	0.32094623801725924	0.29629629625971654	0.9685341519495893	12.960201222714078	9.416437835098183	0.726565702467096
1	1	class_weight		500	5	0.1	1	0.8795183005978605	0.305640802101672	0.30864197527053805	0.9600920951576356	10.740038476319429	7.733853710214346	0.7200955210603979
1	2	class_weight		500	5	0.1	1	0.8601991605317263	0.21351440823175355	0.18518518516232282	0.9547198771991197	4.791986607552101	4.089766829454229	0.8534595599847775
1	3	class_weight		500	5	0.1	1	0.874335578863591	0.3021293261463127	0.28395061724889503	0.9646968534077921	10.836203789192117	8.043207595537462	0.7422532506446223
1	1	class_weight		500	5	0.1	3	0.8809963711473049	0.28777917393013513	0.32098765428135956	0.9501151189489632	9.003634524511071	6.43456660961652	0.7146632287286887
1	2	class_weight		500	5	0.1	3	0.882986081502326	0.24806483660665463	0.28395061724889503	0.9570222563241979	8.830355059372055	6.606920859355399	0.7482055621353101
1	3	class_weight		500	5	0.1	3	0.8840851596031948	0.3690196515243693	0.35802469131382414	0.9585571757409167	12.899213348780858	8.63900111357257	0.6697308394699072
1	1	class_weight		500	5	0.3	1	0.8729617312375052	0.2833500756373391	0.32098765428135956	0.9585571757409167	10.934004051371941	7.745311343202994	0.7083691571242021
1	2	class_weight		500	5	0.3	1	0.8605213041130155	0.20834472440516144	0.16049382714067978	0.9600920951576356	4.59926354715764	4.02160392931146	0.8744017041172143
1	3	class_weight		500	5	0.3	1	0.8747335209345954	0.2966131817161711	0.29629629625971654	0.9654643131161516	11.770756781375542	8.579421381193773	0.7288759272522837
1	1	class_weight		500	5	0.3	3	0.8765053106316857	0.25840086466705814	0.28395061724889503	0.9577897160325574	8.998116960921553	6.727046664681129	0.7476060384539611
1	2	class_weight		500	5	0.3	3	0.8683474981760989	0.22754528917169536	0.23456790120560891	0.9562547966158385	6.6989231839408	5.362138690367821	0.8004478445480822
1	3	class_weight		500	5	0.3	3	0.8871928976815137	0.2831571224550937	0.28395061724889503	0.9616270145743544	9.937583583344775	7.399751155707901	0.744622774165535
1	1	class_weight		500	10	0.1	1	0.8912860161261287	0.33024766816563744	0.29629629625971654	0.9723714504913863	14.818708027661303	10.724275949578216	0.7236984345310463
1	2	class_weight		500	10	0.1	1	0.899576475938717	0.2526703439354888	0.16049382714067978	0.9723714504913863	6.728347226319351	5.808982806021533	0.8633595359072728
1	3	class_weight		500	10	0.1	1	0.9083880503680963	0.34580805436718465	0.2222222221947874	0.9831158864084182	16.636353731838526	13.161608358848085	0.7911353896795282
1	1	class_weight		500	10	0.1	3	0.9017367328955971	0.3522949710927098	0.35802469131382414	0.9631619339910733	14.581326096765888	9.718875959403164	0.6665289390754062
1	2	class_weight		500	10	0.1	3	0.8985058222714912	0.2762770432984696	0.20987654318396587	0.9677666922412298	7.975071912171783	6.511167877742328	0.8164400107858686
1	3	class_weight		500	10	0.1	3	0.9123106222108525	0.35018024047590723	0.32098765428135956	0.9739063699081052	17.64384342533919	12.301375091820347	0.6972049467246635
1	1	class_weight		500	10	0.3	1	0.874724046123381	0.25920853435176305	0.17283950615150132	0.966231772824511	5.978967011597916	5.118404767571301	0.8560683974092883
1	2	class_weight		500	10	0.3	1	0.8836587930985474	0.23472851376938497	0.19753086417314436	0.9631619339910733	6.435895676062777	5.362138460360367	0.833161173812213
1	3	class_weight		500	10	0.3	1	0.8877140122983049	0.3033082961319693	0.24691358021643045	0.9708365310746675	10.914577760313836	8.466533805812583	0.7757087706545744
1	1	class_weight		500	10	0.3	3	0.8911628435803416	0.3368615530993269	0.28395061724889503	0.9708365310746675	13.200993609810071	9.73651387668447	0.7375591589892919
1	2	class_weight		500	10	0.3	3	0.8939768625110144	0.2712856956941483	0.23456790120560891	0.9677666922412298	9.200841974687277	7.277187628064954	0.7909262604527967
1	3	class_weight		500	10	0.3	3	0.9068152317065084	0.31946286355745823	0.30864197527053805	0.970069071366308	14.468859574622861	10.311804084991614	0.7126894754296349
2	1	none		100	5	0.1	1	0.9090107361963189	0.3384747161089261	0.08749999998906251	0.9915644171703102	11.271468560303108	10.372714965698503	0.9202629451068511
2	2	none		100	5	0.1	1	0.9180713074291994	0.3723603762800675	0.13580246911903673	0.9892555640752936	14.468353849268054	12.639318031911207	0.873583686085137
2	3	none		100	5	0.1	1	0.9115810617473447	0.34459736667683755	0.08641975307575066	0.9930928626170907	13.60058088214118	12.511641678529081	0.9199343506682287
2	1	none		100	5	0.1	3	0.9100364263803682	0.3473416245913997	0.07499999999062501	0.9953987729985017	17.54050237503924	16.29996454566502	0.9292757996176567
2	2	none		100	5	0.1	3	0.9177396890366958	0.3570213206312553	0.07407407406492914	0.9938603223254501	12.949978881106533	12.06479514780191	0.9316459222882704
2	3	none		100	5	0.1	3	0.9139213401172982	0.34355752588875077	0.04938271604328609	0.9938603223254501	8.409077197897272	8.043196765201273	0.9564898135459784
2	1	none		100	5	0.3	1	0.9010832055214724	0.33269336112175013	0.24999999996875003	0.9869631901764804	25.235274665259055	19.1764558652354	0.7599067522448064
2	2	none		100	5	0.3	1	0.9030726812768255	0.31806534188525193	0.14814814812985827	0.9838833461167776	10.616970616784556	9.192234149902587	0.8658057345661968
2	3	none		100	5	0.3	1	0.906341491145789	0.33880610587893756	0.17283950615150132	0.9861857252418559	14.917070424960487	12.511650742511657	0.8387471693104978
2	1	none		100	5	0.3	3	0.9076782975460123	0.3418331351785837	0.11249999998593752	0.9869631901764804	9.596512920686301	8.62940513935593	0.8992229901331349
2	2	none		100	5	0.3	3	0.9101314156315435	0.3467965530555757	0.1111111110973937	0.990023023783653	12.403833697261598	11.136740964454955	0.8978466748449943
2	3	none		100	5	0.3	3	0.9168206323489004	0.37840770674810853	0.20987654318396587	0.9915579432003718	31.19882656981595	24.860801053269302	0.7968505060806745
2	1	none		100	10	0.1	1	0.9130368098159509	0.38240700717583825	0.12499999998437501	0.9900306748390336	14.186798926201197	12.538448950316774	0.8838109903208593
2	2	none		100	10	0.1	1	0.9159394749059625	0.3843982828420223	0.16049382714067978	0.990023023783653	18.970569171463357	16.08640361532382	0.8479663040272002
2	3	none		100	10	0.1	1	0.9166974598031135	0.37047720907799586	0.08641975307575066	0.9946277820338095	17.51348087144309	16.086389784577996	0.9185146989067793
2	1	none		100	10	0.1	3	0.9153086656441718	0.40089108418854935	0.08749999998906251	0.9953987729985017	20.744247097977453	19.016625303275855	0.9167180185434394
2	2	none		100	10	0.1	3	0.9168680064049723	0.41941486147242457	0.08641975307575066	0.9946277820338095	17.51348087144309	16.086389784577996	0.9185146989067793
2	3	none		100	10	0.1	3	0.9122916725884237	0.38716805425917106	0.04938271604328609	0.9946277820338095	9.61779283891162	9.19222273404457	0.95575178128986
2	1	none		100	10	0.3	1	0.9092983128834355	0.37029756155817173	0.17499999997812501	0.988496932507757	18.228266932925685	15.21332009596002	0.8346004570625174
2	2	none		100	10	0.3	1	0.898695318495779	0.3664405185903053	0.19753086417314436	0.9861857252418559	17.572636801777918	14.299029420013321	0.813709940379593
2	3	none		100	10	0.3	1	0.9071657997214405	0.3384049674607687	0.12345679010821523	0.9907904834920125	15.152565673361249	13.405335225555833	0.8846907753448799
2	1	none		100	10	0.3	3	0.9111579754601227	0.37014043636784477	0.14999999998125002	0.9877300613421187	14.205870742934998	12.224990027558215	0.8605589975242706
2	2	none		100	10	0.3	3	0.9164700643339682	0.38546237908303804	0.12345679010821523	0.9915579432003718	16.542874092539012	14.624000619570179	0.8840060301696303
2	3	none		100	10	0.3	3	0.915901575661105	0.3477244207573003	0.04938271604328609	0.9938603223254501	8.409077197897272	8.043196765201273	0.9564898135459784
2	1	none		300	5	0.1	1	0.8961656441717792	0.2988601341191387	0.17499999997812501	0.9823619631826507	11.81422252352129	9.921733499765384	0.839812637849819
2	2	none		300	5	0.1	1	0.8918924040438494	0.2762882595695151	0.17283950615150132	0.9785111281582617	9.514920925159128	8.043206129775978	0.8453255784143318
2	3	none		300	5	0.1	1	0.8948864443875956	0.3383227803878441	0.20987654318396587	0.9838833461167776	16.21576370066382	13.022331712361996	0.8030661885922318
2	1	none		300	5	0.1	3	0.9014187116564417	0.3184836205527715	0.1624999999796875	0.9838957055139272	11.854292541780342	10.090469918785994	0.8512080973773257
2	2	none		300	5	0.1	3	0.8994059293368579	0.3306350292488584	0.19753086417314436	0.9854182655334965	16.634806359012895	13.54644944073074	0.8143436708563235
2	3	none		300	5	0.1	3	0.8998322958415054	0.3635631261299056	0.18518518516232282	0.9869531849502153	17.19250014467191	14.193888892944054	0.8255860754154392
2	1	none		300	5	0.3	1	0.890433282208589	0.31858546407043414	0.14999999998125002	0.9792944785200975	8.34640118250579	7.244440942114695	0.8679718000897396
2	2	none		300	5	0.3	1	0.8815174857640962	0.31288263045202813	0.29629629625971654	0.9785111281582617	19.17292332769636	13.788353365330249	0.7191575816549043
2	3	none		300	5	0.3	1	0.8885383208739566	0.3156548081064178	0.16049382714067978	0.9869531849502153	14.461926597499396	12.301370373884847	0.8506038352727225
2	1	none		300	5	0.3	3	0.8987538343558282	0.3052964900553152	0.199999999975	0.9792944785200975	11.82406833326037	9.659254589486258	0.816914635386087
2	2	none		300	5	0.3	3	0.8861411936367167	0.3245250889828432	0.24691358021643045	0.9785111281582617	14.929735391909105	11.490294471108541	0.7696247803586753
2	3	none		300	5	0.3	3	0.8790256104147125	0.3140454482023826	0.17283950615150132	0.9815809669916994	11.135566068618116	9.38373975638205	0.8426818706119784
2	1	none		300	10	0.1	1	0.9036905674846626	0.36346080116731455	0.11249999998593752	0.9923312883359484	16.40279547534281	14.669980853953803	0.8943585690608784
2	2	none		300	10	0.1	1	0.9051760893664194	0.3633614380313072	0.14814814812985827	0.9869531849502153	13.156000117720541	11.355111114355244	0.8631127152013641
2	3	none		300	10	0.1	1	0.9101598400651867	0.36216601592113007	0.1111111110973937	0.9915579432003718	14.681800759463796	13.161600557613161	0.8964568193251954
2	1	none		300	10	0.1	3	0.9040452453987731	0.3546725575014065	0.18749999997656253	0.9907975460046718	24.84612676995315	20.374977839821085	0.8200464313817971
2	2	none		300	10	0.1	3	0.9091555100764617	0.3808164604759643	0.2222222221947874	0.9907904834920125	30.738061749863174	24.1296034060005	0.7850073077144264
2	3	none		300	10	0.1	3	0.9116663350482742	0.3499949181356071	0.13580246911903673	0.9946277820338095	29.093823306889032	25.278612518622563	0.8688652557293385
2	1	none		300	10	0.3	1	0.8929831288343558	0.3165335850262176	0.1624999999796875	0.9892638036733953	17.878448120369935	15.135700175303679	0.8465891387560776
2	2	none		300	10	0.3	1	0.9029684583534673	0.36048442352894533	0.23456790120560891	0.9884881043669341	26.313955541163327	20.376113971248596	0.7743462846638306
2	3	none		300	10	0.3	1	0.902077826099315	0.364817501998222	0.12345679010821523	0.9915579432003718	16.542874092539012	14.624000619570179	0.8840060301696303
2	1	none		300	10	0.3	3	0.8935391104294479	0.3441347683138538	0.18749999997656253	0.9892638036733953	21.263716395690974	17.46426943304271	0.821317821185041
2	2	none		300	10	0.3	3	0.8985152970827055	0.3481333952782573	0.19753086417314436	0.9869531849502153	18.62080015317746	15.140148152473659	0.8130771954867975
2	3	none		300	10	0.3	3	0.9110978463754109	0.39538736899399024	0.12345679010821523	0.9907904834920125	15.152565673361249	13.405335225555833	0.8846907753448799
2	1	none		500	5	0.1	1	0.8918136503067484	0.29695947277055396	0.14999999998125002	0.9815950920170123	9.411759574047641	8.149995567483675	0.8659374912040039
2	2	none		500	5	0.1	1	0.8893626294496083	0.2825199542669429	0.2222222221947874	0.9800460475749806	14.032959959033645	11.136746549956044	0.7936134958082895
2	3	none		500	5	0.1	1	0.8941568839240879	0.35113553090157207	0.20987654318396587	0.9838833461167776	16.21576370066382	13.022331712361996	0.8030661885922318
2	1	none		500	5	0.1	3	0.8983608128834356	0.3157664082112823	0.199999999975	0.983128834348289	14.568173143482039	11.85453842125798	0.813728540896708
2	2	none		500	5	0.1	3	0.8961560690903233	0.32698256800838055	0.23456790120560891	0.9815809669916994	16.331308285269728	12.735075383661353	0.7797951638592766
2	3	none		500	5	0.1	3	0.8956539040959608	0.35508140050159065	0.18518518516232282	0.9869531849502153	17.19250014467191	14.193888892944054	0.8255860754154392
2	1	none		500	5	0.3	1	0.8898773006134969	0.32819912683805086	0.14999999998125002	0.9808282208513741	9.0282305679225	7.823995914956171	0.866614533801639
2	2	none		500	5	0.3	1	0.8798214945567209	0.3066043251823687	0.28395061724889503	0.9785111281582617	18.05725753499432	13.213838641774823	0.731774381330847
2	3	none		500	5	0.3	1	0.8868423296665813	0.319813994834986	0.16049382714067978	0.9877206446585748	15.377744792580279	13.070205395652145	0.8499429154384872
2	1	none		500	5	0.3	3	0.8961848159509203	0.31400170125762283	0.22499999997187503	0.9808282208513741	14.852895433655652	11.735993872434257	0.7901485455362688
2	2	none		500	5	0.3	3	0.8854211079844233	0.3266866352589207	0.2222222221947874	0.9769762087415429	12.123804223878183	9.651847655397942	0.7961071752668446
2	3	none		500	5	0.3	3	0.8794046028632879	0.31176163914918226	0.18518518516232282	0.9831158864084182	13.23346320347939	10.968006965706737	0.8288085034678115
2	1	none		500	10	0.1	1	0.9007956288343558	0.36214532238933583	0.11249999998593752	0.9938650306672251	20.535177743361675	18.33747008485075	0.8929783860978195
2	2	none		500	10	0.1	1	0.9050244923869892	0.3680565962177573	0.17283950615150132	0.9861857252418559	14.917070424960487	12.511650742511657	0.8387471693104978
2	3	none		500	10	0.1	1	0.9093071070558919	0.3697065524079208	0.1111111110973937	0.9915579432003718	14.681800759463796	13.161600557613161	0.8964568193251954
2	1	none		500	10	0.1	3	0.9026648773006134	0.3575930958663209	0.17499999997812501	0.9907975460046718	22.838358954431897	19.016645983833012	0.8326625303241916
2	2	none		500	10	0.1	3	0.9080848564092361	0.3780018944615567	0.2222222221947874	0.990023023783653	28.35161983378205	22.27348192890991	0.7856158405049576
2	3	none		500	10	0.1	3	0.9114199899567001	0.3599397100988068	0.13580246911903673	0.9938603223254501	25.437458496714296	22.118791104303497	0.8695361941440003
2	1	none		500	10	0.3	1	0.8925230061349693	0.3173810760544828	0.1624999999796875	0.988496932507757	16.67361730413915	14.126654374820019	0.8472459185312456
2	2	none		500	10	0.3	1	0.9024568185478904	0.3584704817128252	0.23456790120560891	0.9877206446585748	24.650181450507798	19.102607885953137	0.7749479523225905
2	3	none		500	10	0.3	1	0.9019357039310991	0.36430990890310994	0.12345679010821523	0.9915579432003718	16.542874092539012	14.624000619570179	0.8840060301696303
2	1	none		500	10	0.3	3	0.894305981595092	0.34924295461640753	0.18749999997656253	0.988496932507757	19.83075193431633	16.299985817100023	0.821954995593789
2	2	none		500	10	0.3	3	0.8997091232957183	0.3533297815617	0.18518518516232282	0.9869531849502153	17.19250014467191	14.193888892944054	0.8255860754154392
2	3	none		500	10	0.3	3	0.9090418123418891	0.3868013377001425	0.12345679010821523	0.9923254029087313	18.211243832960353	16.086398774560077	0.8833223441516401
2	1	undersample	0.6	100	5	0.1	1	0.9136119631901841	0.3728883591534224	0.8249999998968751	0.8412576687052051	24.983434356090996	5.197101121022251	0.208021875500109
2	2	undersample	0.6	100	5	0.1	1	0.9030158324095393	0.30842172224607883	0.8765432097683281	0.8334612432783312	35.532714750739395	5.263298311997638	0.148125410444778
2	3	undersample	0.6	100	5	0.1	1	0.904531802203841	0.3044447039898976	0.7407407406492913	0.8702993092795833	19.171595721453023	5.711154500591595	0.2978966587786354
2	1	undersample	0.6	100	5	0.1	3	0.9099789110429447	0.36796374411882904	0.7999999999	0.8427914110364817	21.44390041133685	5.088780163263508	0.2373066397069348
2	2	undersample	0.6	100	5	0.1	3	0.9068436561401514	0.33561110646224895	0.9135802468007926	0.83499616269505	53.49633766572036	5.536720880891761	0.10349718480777854
2	3	undersample	0.6	100	5	0.1	3	0.909013387908246	0.32527520895559725	0.7777777776817559	0.8618572524876297	21.836108923553823	5.630246505048286	0.2578410973492651
2	1	undersample	0.6	100	5	0.3	1	0.9023006134969325	0.3427190188548986	0.8124999998984376	0.8489263803615881	24.350251362175495	5.3781722319316785	0.22086720619169287
2	2	undersample	0.6	100	5	0.3	1	0.8996143751835745	0.3437063657785521	0.8765432097683281	0.8288564850281747	34.38564628541174	5.121684912780836	0.14894832938176505
2	3	undersample	0.6	100	5	0.3	1	0.8912954909373431	0.2695772552635807	0.7160493826276483	0.8726016884046616	17.272392226338827	5.620555857102037	0.32540690430867353
2	1	undersample	0.6	100	5	0.3	3	0.9079083588957055	0.33243688599307586	0.8124999998984376	0.8420245398708435	23.097085137114416	5.143203557072242	0.22267759310618992
2	2	undersample	0.6	100	5	0.3	3	0.9000975905555082	0.2846583590553333	0.8641975307575065	0.83499616269505	32.2029562540769	5.237438671113828	0.16263843318487892
2	3	undersample	0.6	100	5	0.3	3	0.9048349961627015	0.2958858588989236	0.7530864196601128	0.8749040675297399	21.33128611435802	6.020070713637649	0.28221788728775704
2	1	undersample	0.6	100	10	0.1	1	0.9129409509202453	0.34711491419465307	0.8124999998984376	0.8366564417113754	22.195616053579165	4.974178098416263	0.22410632191747565
2	2	undersample	0.6	100	10	0.1	1	0.9061425201102868	0.3135653978104425	0.8641975307575065	0.8426707597786441	34.084253296641315	5.492923468087566	0.16115720885651058
2	3	undersample	0.6	100	10	0.1	1	0.9115431625024872	0.3429861713970548	0.7901234566925774	0.8702993092795833	25.26139651296843	6.091898133964369	0.24115443808591536
2	1	undersample	0.6	100	10	0.1	3	0.9140433282208589	0.3248479679178625	0.8124999998984376	0.8466257668646732	23.91999762573816	5.297499653716588	0.22146738881012465
2	2	undersample	0.6	100	10	0.1	3	0.9077911372615901	0.31992470289613145	0.8888888887791496	0.844205679195363	43.34974808162888	5.705527821123344	0.1316161601881096
2	3	undersample	0.6	100	10	0.1	3	0.9096008262035379	0.34974132693433757	0.7654320986709343	0.8649270913210674	20.895332840184842	5.666806537958664	0.27119962014231336
2	1	undersample	0.6	100	10	0.3	1	0.9115222392638038	0.3462756786059093	0.8124999998984376	0.838190184042652	22.447075270225387	5.021326703068127	0.2236962463104422
2	2	undersample	0.6	100	10	0.3	1	0.9023810200581753	0.30999484404337035	0.8641975307575065	0.844205679195363	34.48275463916154	5.54704093720325	0.16086419575296962
2	3	undersample	0.6	100	10	0.3	1	0.9024094444918185	0.3121436704676919	0.7407407406492913	0.873369148113021	19.705625700704864	5.849606719967047	0.2968495703590651
2	1	undersample	0.6	100	10	0.3	3	0.916439800613497	0.3534140884543949	0.8499999998937501	0.8420245398708435	30.20388021978611	5.380582182783269	0.17814207451464226
2	2	undersample	0.6	100	10	0.3	3	0.9045886510711274	0.32542206696948933	0.8765432097683281	0.8480429777371601	39.62373246997499	5.768362258168956	0.14557845771603234
2	3	undersample	0.6	100	10	0.3	3	0.911713709104346	0.3469247666564911	0.7901234566925774	0.8618572524876297	23.487579291991786	5.71961549719191	0.24351659194893066
2	1	undersample	0.6	300	5	0.1	1	0.9043040644171779	0.360878405340577	0.8249999998968751	0.8389570552082902	24.559181245107002	5.122856823907113	0.20859231939321846
2	2	undersample	0.6	300	5	0.1	1	0.9006755540395858	0.33144081416320925	0.827160493725042	0.844205679195363	25.932439298517906	5.309310611323111	0.20473624910025942
2	3	undersample	0.6	300	5	0.1	1	0.8894100035056801	0.278870697055671	0.6790123455951838	0.8687643898628645	14.003597449355697	5.1739942622715205	0.36947606791379173
2	1	undersample	0.6	300	5	0.1	3	0.9030866564417178	0.3566382918505805	0.8124999998984376	0.8351226993800989	21.94883514764976	4.927906677053517	0.22451790377098152
2	2	undersample	0.6	300	5	0.1	3	0.9019072794974561	0.34067608050217224	0.8395061727358635	0.8426707597786441	28.016507376744592	5.335982797570779	0.19045851953105675
2	3	undersample	0.6	300	5	0.1	3	0.8854211079844234	0.2775451835957208	0.6790123455951838	0.8702993092795833	14.194354617469084	5.23522495887563	0.3688244346445353
2	1	undersample	0.6	300	5	0.3	1	0.90329754601227	0.3456810346761842	0.8249999998968751	0.8420245398708435	25.12759803440274	5.222329765642584	0.20783242024234067
2	2	undersample	0.6	300	5	0.3	1	0.8962792416361104	0.2998468580757431	0.8641975307575065	0.8250191864863775	30.003984038427376	4.938812799050678	0.16460522351583345
2	3	undersample	0.6	300	5	0.3	1	0.8832419014051145	0.2572247105055561	0.7037037036168268	0.8641596316127079	15.108755676939374	5.180372080608534	0.34287217559734745
2	1	undersample	0.6	300	5	0.3	3	0.8977856595092024	0.37048808212598927	0.8124999998984376	0.8389570552082902	22.574601015696096	5.045237781120641	0.22349177076780594
2	2	undersample	0.6	300	5	0.3	3	0.8961560690903234	0.35662217943918845	0.8395061727358635	0.8357636224034094	26.618257534338255	5.111572319758517	0.19203255686371953
2	3	undersample	0.6	300	5	0.3	3	0.8796414731436476	0.29558912048076913	0.7037037036168268	0.8656945510294268	15.308570011047975	5.239576328546786	0.34226424621501284
2	1	undersample	0.6	300	10	0.1	1	0.9121549079754602	0.3569771025153579	0.8374999998953125	0.8420245398708435	27.470497514846667	5.301455974212926	0.19298724737849154
2	2	undersample	0.6	300	10	0.1	1	0.9095629269586804	0.3310513579122243	0.9012345677899711	0.8465080583204413	50.32436793719097	5.871542826372134	0.11667394075285023
2	3	undersample	0.6	300	10	0.1	1	0.9109083501511233	0.3511185827866265	0.7777777776817559	0.8764389869464587	24.826084236096992	6.294685479778931	0.2535512717855702
2	1	undersample	0.6	300	10	0.1	3	0.9104965490797546	0.3335608116845077	0.8249999998968751	0.8481595091959497	26.33333061311606	5.433332974589798	0.20632911161455084
2	2	undersample	0.6	300	10	0.1	3	0.9038780402300484	0.32289536501444566	0.9012345677899711	0.844205679195363	49.44580592913815	5.78477126308339	0.11699214240567966
2	3	undersample	0.6	300	10	0.1	3	0.9115715869361303	0.33616597029722484	0.7283950616384698	0.8702993092795833	17.995156920938545	5.615968592248403	0.31208221395181535
2	1	undersample	0.6	300	10	0.3	1	0.9091641104294479	0.3325078234946903	0.8874999998890626	0.8412576687052051	41.807294742223654	5.5908209029178755	0.13372834858885113
2	2	undersample	0.6	300	10	0.3	1	0.9041433349440512	0.33664824925605796	0.851851851746685	0.8426707597786441	30.7975576046219	5.4144531328291725	0.17580786419378366
2	3	undersample	0.6	300	10	0.3	1	0.9025420918488198	0.32909279098514466	0.7654320986709343	0.8741366078213805	22.66302712582259	6.081450885815628	0.26834238098122654
2	1	undersample	0.6	300	10	0.3	3	0.9117810582822086	0.34029865826741434	0.8499999998937501	0.8404907975395669	29.85897114290552	5.328845818887082	0.17846715128908594
2	2	undersample	0.6	300	10	0.3	3	0.9017651573292402	0.352311203814017	0.827160493725042	0.8549501151123949	28.207857890440017	5.702592851694133	0.2021632621578199
2	3	undersample	0.6	300	10	0.3	3	0.9031390049553263	0.36039903278749325	0.7407407406492913	0.8702993092795833	19.171595721453023	5.711154500591595	0.2978966587786354
2	1	undersample	0.6	500	5	0.1	1	0.9040260736196319	0.36101951662413256	0.8249999998968751	0.8404907975395669	24.84065686690485	5.17211505950805	0.20821167647914648
2	2	undersample	0.6	500	5	0.1	1	0.8996617492396464	0.3336645945253089	0.8395061727358635	0.8411358403619253	27.695277676645173	5.284427411470011	0.19080607156986468
2	3	undersample	0.6	500	5	0.1	1	0.8887278170982443	0.27807028929791816	0.6666666665843622	0.8679969301545051	13.151161597841895	5.050387213424662	0.38402593142356445
2	1	undersample	0.6	500	5	0.1	3	0.9026361196319019	0.3642480009177468	0.8124999998984376	0.8366564417113754	22.195616053579165	4.974178098416263	0.22410632191747565
2	2	undersample	0.6	500	5	0.1	3	0.9006471296059426	0.33813796992043615	0.851851851746685	0.8380660015284876	29.75829064664596	5.260487650415595	0.17677384145804742
2	3	undersample	0.6	500	5	0.1	3	0.8841230588480524	0.2784670969814404	0.6913580246060053	0.8741366078213805	15.557071664894883	5.492923380736697	0.353082080193856
2	1	undersample	0.6	500	5	0.3	1	0.9031729294478528	0.34537287085026874	0.8124999998984376	0.8420245398708435	23.097085137114416	5.143203557072242	0.22267759310618992
2	2	undersample	0.6	500	5	0.3	1	0.8963550401258255	0.29948587734140714	0.8641975307575065	0.825786646194737	30.164193807297792	4.960569682378171	0.1644522446854222
2	3	undersample	0.6	500	5	0.3	1	0.8830713548032555	0.25717816638812724	0.7037037036168268	0.8641596316127079	15.108755676939374	5.180372080608534	0.34287217559734745
2	1	undersample	0.6	500	5	0.3	3	0.8973830521472391	0.372630979058409	0.7999999999	0.8374233128770137	20.60377168706384	4.9207544134988455	0.2388278360971474
2	2	undersample	0.6	500	5	0.3	3	0.894801171086666	0.352247299304135	0.8395061727358635	0.8365310821117689	26.767783469860497	5.135570310400888	0.19185638020815243
2	3	undersample	0.6	500	5	0.3	3	0.8793477539960015	0.29288288677306545	0.6790123455951838	0.8656945510294268	13.63516360367507	5.055731545089004	0.37078626672104636
2	1	undersample	0.6	500	10	0.1	1	0.9122795245398773	0.3532903607519276	0.8249999998968751	0.8443251533677583	25.568611059614046	5.299507047858169	0.2072661193764529
2	2	undersample	0.6	500	10	0.1	1	0.9089754886633884	0.3284915351295446	0.9012345677899711	0.8449731389037225	49.735760387435604	5.813408742735127	0.11688588251374404
2	3	undersample	0.6	500	10	0.1	1	0.9107472783604786	0.3462271028092687	0.7654320986709343	0.8764389869464587	23.14612369741489	6.194769837242756	0.2676374535436096
2	1	undersample	0.6	500	10	0.1	3	0.910486963190184	0.3283802638906732	0.8249999998968751	0.851226993858503	26.973487598223883	5.545360451066093	0.20558558329314305
2	2	undersample	0.6	500	10	0.1	3	0.9034611485366153	0.32559244348348926	0.8888888887791496	0.8449731389037225	43.6039547328253	5.7337730065332755	0.13149661780969862
2	3	undersample	0.6	500	10	0.1	3	0.9101314156315435	0.34471408681189364	0.7283950616384698	0.8702993092795833	17.995156920938545	5.615968592248403	0.31208221395181535
2	1	undersample	0.6	500	10	0.3	1	0.9092599693251534	0.33338743908971696	0.8874999998890626	0.8427914110364817	42.29213551566606	5.645365493620455	0.1334849849000393
2	2	undersample	0.6	500	10	0.3	1	0.9042286082449807	0.3362400841714739	0.851851851746685	0.8426707597786441	30.7975576046219	5.4144531328291725	0.17580786419378366
2	3	undersample	0.6	500	10	0.3	1	0.9025420918488198	0.32909279098514466	0.7654320986709343	0.8741366078213805	22.66302712582259	6.081450885815628	0.26834238098122654
2	1	undersample	0.6	500	10	0.3	3	0.9118577453987732	0.34381565660477426	0.8374999998953125	0.8412576687052051	27.312892002411363	5.275845077401375	0.1931631701178575
2	2	undersample	0.6	500	10	0.3	3	0.9021252001553869	0.35388310035388537	0.827160493725042	0.853415195695676	27.862375487851885	5.642879841617007	0.20252686514305185
2	3	undersample	0.6	500	10	0.3	3	0.9013956396918791	0.3570273563020552	0.7407407406492913	0.8718342286963022	19.435412927023776	5.779551555138219	0.2973721928360971
2	1	undersample	0.8	100	5	0.1	1	0.9128355061349693	0.37119148768464755	0.874999999890625	0.8128834355765884	30.40983280526271	4.676229257546449	0.15377358314968623
2	2	undersample	0.8	100	5	0.1	1	0.9028831850525377	0.3007456992007131	0.9135802468007926	0.8165771296944239	47.062755000667146	4.980732203522264	0.1058317077447784
2	3	undersample	0.8	100	5	0.1	1	0.906246743033645	0.31135798124326036	0.7901234566925774	0.853415195695676	21.918076082344545	5.390213580052067	0.24592547907127818
2	1	undersample	0.8	100	5	0.1	3	0.9089532208588956	0.34943026001884786	0.8874999998890626	0.8151840490735033	34.79621543860383	4.802074428203908	0.1380056428468427
2	2	undersample	0.8	100	5	0.1	3	0.9059151246411414	0.29480972674641137	0.9012345677899711	0.8081350729024702	38.434495277956756	4.697234322349638	0.12221401384445077
2	3	undersample	0.8	100	5	0.1	3	0.9097808476166113	0.3166887436466439	0.802469135703399	0.8472755180288007	22.53768625056923	5.254357865893104	0.23313651552778772
2	1	undersample	0.8	100	5	0.3	1	0.9063171012269938	0.3412894532893822	0.8874999998890626	0.8052147239202054	32.611544915525585	4.556298977970516	0.13971428411801248
2	2	undersample	0.8	100	5	0.3	1	0.8975867655836958	0.29003782130040073	0.8765432097683281	0.8127398311526268	30.815160607298235	4.680884185648229	0.15190197893656301
2	3	undersample	0.8	100	5	0.3	1	0.8894479027505376	0.28397674317316307	0.802469135703399	0.849577897153879	22.944831926018033	5.334781705428575	0.23250470926008138
2	1	undersample	0.8	100	5	0.3	3	0.906508819018405	0.31263598690056216	0.8874999998890626	0.8075153374171203	33.09561380666958	4.6107567318479585	0.13931623772944315
2	2	undersample	0.8	100	5	0.3	3	0.8946969481633078	0.2655618154905562	0.9012345677899711	0.8112049117359079	39.207820338922495	4.773612112160338	0.12175151994724026
2	3	undersample	0.8	100	5	0.3	3	0.897861535108913	0.304768772306781	0.802469135703399	0.8564850345291137	24.244649932455467	5.591535887250941	0.23062967130406975
2	1	undersample	0.8	100	10	0.1	1	0.9103335889570552	0.36347650692725514	0.9124999998859376	0.7952453987669077	40.50347258624099	4.456554088772873	0.11002892836531841
2	2	undersample	0.8	100	10	0.1	1	0.9060572468093574	0.3133987502754354	0.9012345677899711	0.820414428236221	41.68642629413455	5.018412719654887	0.12038480505335944
2	3	undersample	0.8	100	10	0.1	1	0.9175786172460514	0.3406514739463612	0.802469135703399	0.858787413654192	24.706179512417933	5.682702226777808	0.23001136120053478
2	1	undersample	0.8	100	10	0.1	3	0.9085985429447854	0.31922215781804403	0.9124999998859376	0.7975460122638226	41.08224576333081	4.507196746369207	0.10971153722978266
2	2	undersample	0.8	100	10	0.1	3	0.9093734307343926	0.33126755354348375	0.9012345677899711	0.8265541059030963	43.48506069517204	5.196055637534422	0.11949058181401391
2	3	undersample	0.8	100	10	0.1	3	0.9157310290592461	0.34258349579805636	0.8148148147142205	0.8549501151123949	25.934388833789306	5.617479525549444	0.2166034951587783
2	1	undersample	0.8	100	10	0.3	1	0.9081096625766871	0.30256086478045263	0.874999999890625	0.8113496932453118	30.105687846692422	4.638211135518172	0.15406427044884388
2	2	undersample	0.8	100	10	0.3	1	0.902371545246961	0.2946298162223672	0.8765432097683281	0.8181120491111428	31.93501758212158	4.819138141330533	0.1509044987868831
2	3	undersample	0.8	100	10	0.3	1	0.9097903224278255	0.34208513870281293	0.827160493725042	0.8572524942374732	28.74001223536825	5.7945701493054145	0.20162029906077544
2	1	undersample	0.8	100	10	0.3	3	0.9133243865030676	0.3296663356680489	0.8874999998890626	0.8136503067422267	34.44489773585335	4.7625511840037875	0.13826578543148116
2	2	undersample	0.8	100	10	0.3	3	0.9054508588916366	0.30865918817964083	0.8765432097683281	0.8303914044448935	34.76108196754962	5.1680349997543935	0.14867300899805333
2	3	undersample	0.8	100	10	0.3	3	0.9105009332689046	0.35695105778285674	0.851851851746685	0.8549501151123949	33.89153046551956	5.87281950398351	0.1732827961559031
2	1	undersample	0.8	300	5	0.1	1	0.9088765337423312	0.3760575036998547	0.874999999890625	0.8082822085827587	29.511996886759913	4.563999761223715	0.154648954579936
2	2	undersample	0.8	300	5	0.1	1	0.8951517391015984	0.2817674400373783	0.851851851746685	0.8150422102777051	25.338171798642225	4.605655198243593	0.18176745273740208
2	3	undersample	0.8	300	5	0.1	1	0.8919208284774925	0.2862080778770702	0.7530864196601128	0.8564850345291137	18.202137340181444	5.24744137111242	0.2882870890940514
2	1	undersample	0.8	300	5	0.1	3	0.9078508435582822	0.3344689569825583	0.874999999890625	0.8128834355765884	30.40983280526271	4.676229257546449	0.15377358314968623
2	2	undersample	0.8	300	5	0.1	3	0.8931525539353627	0.2781175043709164	0.8765432097683281	0.8089025326108297	30.053812059467013	4.586890532224277	0.1526225765506934
2	3	undersample	0.8	300	5	0.1	3	0.893446273083009	0.2802569521285713	0.7530864196601128	0.8526477359873167	17.64869630673974	5.110789261353992	0.28958451072192254
2	1	undersample	0.8	300	5	0.3	1	0.9020130368098158	0.33015686818502205	0.8374999998953125	0.8190184049016948	23.32333548087672	4.627542116451011	0.19840823740720412
2	2	undersample	0.8	300	5	0.3	1	0.9017556825180258	0.30468848569595886	0.851851851746685	0.8311588641532529	28.30567886935588	5.04528589565419	0.17824287613393006
2	3	undersample	0.8	300	5	0.3	1	0.8937494670418691	0.2988025556524484	0.8148148147142205	0.8572524942374732	26.423653128908143	5.708084027673991	0.21602174898340123
2	1	undersample	0.8	300	5	0.3	3	0.9058665644171779	0.3393064680335814	0.8624999998921876	0.8105828220796735	26.84320672823226	4.5534410544357575	0.16963102926203757
2	2	undersample	0.8	300	5	0.3	3	0.8935410211951527	0.3058805524573492	0.8888888887791496	0.8219493476529398	36.93103008326651	4.992336883569173	0.13517999641501754
2	3	undersample	0.8	300	5	0.3	3	0.8883204002160257	0.28471344295402806	0.7530864196601128	0.8564850345291137	18.202137340181444	5.24744137111242	0.2882870890940514
2	1	undersample	0.8	300	10	0.1	1	0.9107937116564416	0.3153790065510136	0.874999999890625	0.8098159509140352	29.806448451698042	4.600806208974212	0.15435605883624234
2	2	undersample	0.8	300	10	0.1	1	0.9042096586225519	0.31474159363933285	0.8888888887791496	0.8250191864863775	37.719293702894966	5.079921736166412	0.13467700108561656
2	3	undersample	0.8	300	10	0.1	1	0.911931629762277	0.3461493850364676	0.802469135703399	0.8557175748207544	24.09407999833662	5.561793677147685	0.23083651405618533
2	1	undersample	0.8	300	10	0.1	3	0.9070935582822086	0.304426191078245	0.8874999998890626	0.8067484662514821	32.932976904160064	4.592460079097656	0.13944866761157484
2	2	undersample	0.8	300	10	0.1	3	0.9055456070037804	0.31772272550509395	0.9012345677899711	0.8196469685278616	41.470207477334654	4.997057773096646	0.12049752490690309
2	3	undersample	0.8	300	10	0.1	3	0.9087291435718143	0.3281686171564682	0.7777777776817559	0.8610897927792703	21.69613043280839	5.599140173007286	0.2580709022461946
2	1	undersample	0.8	300	10	0.3	1	0.9080809049079754	0.3064058045854437	0.8874999998890626	0.8128834355765884	34.271398624331894	4.743032532654256	0.1383962248500949
2	2	undersample	0.8	300	10	0.3	1	0.9024094444918185	0.29324572610126215	0.8888888887791496	0.8158096699860644	35.433329201468545	4.825925663158543	0.13619734350632903
2	3	undersample	0.8	300	10	0.3	1	0.9092313085661768	0.35881323563332884	0.802469135703399	0.8572524942374732	24.3968388980088	5.621597906042567	0.230423198906027
2	1	undersample	0.8	300	10	0.3	3	0.9072852760736196	0.2809495864279555	0.9124999998859376	0.81211656441095	45.07696183590792	4.8567344346122585	0.10774315273337272
2	2	undersample	0.8	300	10	0.3	3	0.9022388978899596	0.30950196938792995	0.8765432097683281	0.8196469685278616	32.26723047120343	4.860152080683039	0.1506219060959734
2	3	undersample	0.8	300	10	0.3	3	0.9116947594819174	0.3657358333243558	0.802469135703399	0.858787413654192	24.706179512417933	5.682702226777808	0.23001136120053478
2	1	undersample	0.8	500	5	0.1	1	0.9082534509202455	0.3801027797019339	0.8624999998921876	0.81211656441095	27.113540862853107	4.590611999838984	0.16931066849306065
2	2	undersample	0.8	500	5	0.1	1	0.8935125967615095	0.28008115188920996	0.851851851746685	0.8181120491111428	25.862866641671385	4.683387771152208	0.18108539851407895
2	3	undersample	0.8	500	5	0.1	1	0.8905659304738353	0.2853367161606682	0.7530864196601128	0.853415195695676	17.757066435961338	5.137547318487125	0.2893240929995047
2	1	undersample	0.8	500	5	0.1	3	0.9074386503067484	0.3406056483674165	0.8624999998921876	0.81211656441095	27.113540862853107	4.590611999838984	0.16931066849306065
2	2	undersample	0.8	500	5	0.1	3	0.8925745904512853	0.2799484186301364	0.8641975307575065	0.8112049117359079	27.342938840736682	4.5774362719345705	0.16740833987038445
2	3	undersample	0.8	500	5	0.1	3	0.8926314393185716	0.2754110306024794	0.7530864196601128	0.8557175748207544	18.089094065431073	5.219529450861674	0.28854564253416354
2	1	undersample	0.8	500	5	0.3	1	0.901476226993865	0.32816580345685625	0.8249999998968751	0.8174846625704181	21.11524419749764	4.520167818846997	0.2140712920682319
2	2	undersample	0.8	500	5	0.3	1	0.9019641283647423	0.30634272208128527	0.8641975307575065	0.829623944736534	30.98689261909583	5.072294218211516	0.1636915960142697
2	3	undersample	0.8	500	5	0.3	1	0.8931430791241484	0.29540678736571147	0.8148148147142205	0.8564850345291137	26.258820772922164	5.67755951628557	0.21621531685657436
2	1	undersample	0.8	500	5	0.3	3	0.9061828987730061	0.3349545622184961	0.874999999890625	0.8090490797483969	29.658631401058994	4.582329076573217	0.15450236789494223
2	2	undersample	0.8	500	5	0.3	3	0.892839885165288	0.3046232176170289	0.8888888887791496	0.8196469685278616	36.357442512212465	4.928604926889843	0.13555971550143825
2	3	undersample	0.8	500	5	0.3	3	0.8890215362458902	0.2857929997028975	0.7530864196601128	0.8557175748207544	18.089094065431073	5.219529450861674	0.28854564253416354
2	1	undersample	0.8	500	10	0.1	1	0.9109375	0.31740203084491836	0.874999999890625	0.8098159509140352	29.806448451698042	4.600806208974212	0.15435605883624234
2	2	undersample	0.8	500	10	0.1	1	0.9042001838113375	0.3165466790975349	0.8888888887791496	0.8250191864863775	37.719293702894966	5.079921736166412	0.13467700108561656
2	3	undersample	0.8	500	10	0.1	1	0.9110315226969103	0.34163727304459324	0.802469135703399	0.8549501151123949	23.945103396742333	5.532366199404756	0.23104372815973667
2	1	undersample	0.8	500	10	0.1	3	0.9077933282208588	0.3026903591512434	0.874999999890625	0.8090490797483969	29.658631401058994	4.582329076573217	0.15450236789494223
2	2	undersample	0.8	500	10	0.1	3	0.9047402480505575	0.316335430631304	0.8888888887791496	0.820414428236221	36.54700421670219	4.949667339933587	0.13543290566621924
2	3	undersample	0.8	500	10	0.1	3	0.9085775465923842	0.3295246241267531	0.7777777776817559	0.8603223330709109	21.557690167124427	5.568375668766416	0.25830111714293547
2	1	undersample	0.8	500	10	0.3	1	0.9079850460122699	0.30673225105431906	0.8874999998890626	0.81211656441095	34.09931583200834	4.723673217225621	0.13852691061321667
2	2	undersample	0.8	500	10	0.3	1	0.902324171190889	0.29306202456674063	0.8888888887791496	0.8165771296944239	35.61505859748324	4.8461178196432835	0.1360693384858042
2	3	undersample	0.8	500	10	0.3	1	0.9092028841325336	0.35665490384502435	0.802469135703399	0.8572524942374732	24.3968388980088	5.621597906042567	0.230423198906027
2	1	undersample	0.8	500	10	0.3	3	0.9069689417177913	0.28040720772005984	0.9124999998859376	0.8105828220796735	44.62752435912242	4.817408651794351	0.10794701867737304
2	2	undersample	0.8	500	10	0.3	3	0.9019925527983855	0.3095108721190855	0.8765432097683281	0.8196469685278616	32.26723047120343	4.860152080683039	0.1506219060959734
2	3	undersample	0.8	500	10	0.3	3	0.9113726159006281	0.36525731848347825	0.8148148147142205	0.8580199539458326	26.59026745618261	5.738938533756863	0.21582852738548913
2	1	undersample	1.0	100	5	0.1	1	0.9109854294478528	0.3399156800031511	0.9249999998843751	0.782975460116695	44.49587130001198	4.262190615678049	0.09578844162825033
2	2	undersample	1.0	100	5	0.1	1	0.9073837203793714	0.31523067236040403	0.9135802468007926	0.7805065234015311	37.59140391028109	4.16222030529796	0.11072265189450857
2	3	undersample	1.0	100	5	0.1	1	0.8996143751835745	0.3120956294669139	0.8765432097683281	0.8396009209452066	37.164588860653545	5.4647642635233105	0.1470422264690519
2	1	undersample	1.0	100	5	0.1	3	0.9079946319018406	0.3568305967829377	0.9249999998843751	0.7783742331228652	43.31602632812807	4.173702233189139	0.0963546787143447
2	2	undersample	1.0	100	5	0.1	3	0.9074784684915153	0.33025692190346995	0.9135802468007926	0.776669224859734	36.76386390334733	4.090704495696847	0.11126970056283317
2	3	undersample	1.0	100	5	0.1	3	0.9075258425475872	0.3091165593102833	0.8765432097683281	0.8372985418201282	36.53820322150523	5.387432698513089	0.14744655889264377
2	1	undersample	1.0	100	5	0.3	1	0.8947756901840491	0.3096868631455912	0.874999999890625	0.7768404907915887	24.36769527664785	3.9209620230157074	0.16090819155541175
2	2	undersample	1.0	100	5	0.3	1	0.9046833991832711	0.3336274577922148	0.9259259258116141	0.7881811204851253	46.51267452531479	4.37130950847796	0.09398102964326648
2	3	undersample	1.0	100	5	0.3	1	0.880513155775371	0.26813042123980846	0.8395061727358635	0.8434382194870036	28.17948420972862	5.362139574318262	0.19028521787748717
2	1	undersample	1.0	100	5	0.3	3	0.9064321319018406	0.33112308176188376	0.9249999998843751	0.7868098159448865	45.517979202236155	4.338848716678057	0.09532163636309038
2	2	undersample	1.0	100	5	0.3	3	0.9015756611049525	0.31334320192408555	0.8888888887791496	0.7943207981520006	30.895519030726167	4.3217244990031105	0.13988190927460664
2	3	undersample	1.0	100	5	0.3	3	0.8947916962754516	0.27585269074143665	0.851851851746685	0.8403683806535659	30.27042941247743	5.336360063693817	0.17628952956940488
2	1	undersample	1.0	100	10	0.1	1	0.9075440950920246	0.3304355978129313	0.9124999998859376	0.78527607361361	38.1387707410584	4.249642658580541	0.1114257799771682
2	2	undersample	1.0	100	10	0.1	1	0.9066446851046492	0.31161338600208893	0.9135802468007926	0.7774366845680935	36.92708903586504	4.1048103726339376	0.11115985880653347
2	3	undersample	1.0	100	10	0.1	1	0.9059530238859991	0.3334292806894954	0.851851851746685	0.8426707597786441	30.7975576046219	5.4144531328291725	0.17580786419378366
2	1	undersample	1.0	100	10	0.1	3	0.9063746165644172	0.31118832995073964	0.9374999998828126	0.7891104294418013	56.1272635762994	4.445454333975941	0.07920310896076656
2	2	undersample	1.0	100	10	0.1	3	0.9067015339719355	0.3076569506553816	0.9135802468007926	0.7789716039848122	37.25693982432102	4.133315998931001	0.11094082460480043
2	3	undersample	1.0	100	10	0.1	3	0.9051476649327762	0.30027090700894143	0.851851851746685	0.8419033000702848	30.62014229087188	5.388169381420976	0.17596812660226638
2	1	undersample	1.0	100	10	0.3	1	0.9037960122699387	0.2849900258818175	0.9124999998859376	0.7891104294418013	39.02181324966892	4.3269088850699156	0.11088435248171086
2	2	undersample	1.0	100	10	0.3	1	0.9013482656358072	0.31262845302269643	0.9135802468007926	0.7927858787352818	40.445497434190266	4.408870385551478	0.10900768344536424
2	3	undersample	1.0	100	10	0.3	1	0.9037738173066902	0.3303551549697048	0.8395061727358635	0.8449731389037225	28.51027877140597	5.415230061725871	0.1899395589935171
2	1	undersample	1.0	100	10	0.3	3	0.9075536809815952	0.32416039992682155	0.874999999890625	0.7937116564356311	26.933082797483348	4.2416354814601585	0.15748792086012794
2	2	undersample	1.0	100	10	0.3	3	0.9024094444918185	0.30752205360663476	0.8888888887791496	0.7881811204851253	29.76811276855911	4.196457128138842	0.1409715443865822
2	3	undersample	1.0	100	10	0.3	3	0.90215362458903	0.3306139082972551	0.8765432097683281	0.8449731389037225	38.69851012397508	5.654137270331425	0.14610735310565323
2	1	undersample	1.0	300	5	0.1	1	0.9036905674846625	0.3237422255897156	0.8874999998890626	0.7875766871105248	29.248693263086793	4.17797814202743	0.14284323104489935
2	2	undersample	1.0	300	5	0.1	1	0.9004386837592261	0.29451912220181037	0.9012345677899711	0.7927858787352818	34.911569982363986	4.349291056016999	0.12458020962959837
2	3	undersample	1.0	300	5	0.1	1	0.8870034014572259	0.29321668888794766	0.802469135703399	0.8480429777371601	22.672030614950604	5.280895025084256	0.23292553225830476
2	1	undersample	1.0	300	5	0.1	3	0.9044957822085888	0.3767241377989449	0.8874999998890626	0.796012269932546	30.78445781691555	4.3507516657402405	0.14132947813376778
2	2	undersample	1.0	300	5	0.1	3	0.900950323564803	0.2919504547885064	0.9135802468007926	0.7874136607767659	39.1562611468583	4.297454893688654	0.1097514005744353
2	3	undersample	1.0	300	5	0.1	3	0.8871834228702994	0.2805553727555606	0.7777777776817559	0.8457405986120818	19.18905296739309	5.04201183372772	0.262754584627225
2	1	undersample	1.0	300	5	0.3	1	0.9058665644171778	0.33238518558190727	0.9124999998859376	0.7983128834294608	41.278104366825275	4.524334375733172	0.1096061467054258
2	2	undersample	1.0	300	5	0.3	1	0.8960897454118227	0.31220376091102237	0.9135802468007926	0.791250959318563	40.070373010609345	4.376452222506002	0.1092191435463685
2	3	undersample	1.0	300	5	0.3	1	0.8801531129492244	0.265670438594809	0.7777777776817559	0.8488104374455195	19.64974436225	5.144387701747667	0.26180429680975065
2	1	undersample	1.0	300	5	0.3	3	0.8975460122699386	0.3233911124824895	0.874999999890625	0.7990797545950992	27.83969181068332	4.354961614633116	0.15642994059887572
2	2	undersample	1.0	300	5	0.3	3	0.8995670011275025	0.31839911032486923	0.9135802468007926	0.7927858787352818	40.445497434190266	4.408870385551478	0.10900768344536424
2	3	undersample	1.0	300	5	0.3	3	0.877765460523199	0.275056273510574	0.7901234566925774	0.844205679195363	20.399882190234333	5.0715802854429715	0.24860830244754922
2	1	undersample	1.0	300	10	0.1	1	0.9103527607361963	0.34835056513593826	0.8999999998875001	0.7814417177854185	32.178943751932955	4.117894547802726	0.1279685951707452
2	2	undersample	1.0	300	10	0.1	1	0.9022957467572459	0.29530604839420355	0.9259259258116141	0.7897160399018441	46.94342393431694	4.40321687563447	0.09379836486493177
2	3	undersample	1.0	300	10	0.1	1	0.8975299167164094	0.3091406297177062	0.827160493725042	0.8503453568622384	27.192671136771676	5.52712846799101	0.20325800905193755
2	1	undersample	1.0	300	10	0.1	3	0.9071127300613497	0.33278952959274566	0.9374999998828126	0.7921779141043546	57.17711237816033	4.511069892941332	0.07889641735201165
2	2	undersample	1.0	300	10	0.1	3	0.9017556825180258	0.3190189263201663	0.9012345677899711	0.7835763622349687	33.03767353648116	4.1642148494254725	0.12604442363202392
2	3	undersample	1.0	300	10	0.1	3	0.8969993272884037	0.3156808672602031	0.8395061727358635	0.8472755180288007	29.018937744807697	5.496866690472785	0.18942341889364822
2	1	undersample	1.0	300	10	0.3	1	0.9048696319018403	0.34748272886929554	0.8999999998875001	0.7845092024479716	32.76512083974683	4.176512261063401	0.1274682292136013
2	2	undersample	1.0	300	10	0.3	1	0.8960897454118226	0.30393475400365333	0.9135802468007926	0.7828089025266094	38.10196392796685	4.206342779999503	0.11039699704015539
2	3	undersample	1.0	300	10	0.3	1	0.8980889305780582	0.30826085404116055	0.8395061727358635	0.8503453568622384	29.721495778201145	5.609622922737144	0.18873957984431233
2	1	undersample	1.0	300	10	0.3	3	0.9035467791411043	0.2998634296087803	0.9249999998843751	0.7891104294418013	46.14908437145279	4.386181609522928	0.0950437307212387
2	2	undersample	1.0	300	10	0.3	3	0.9042949319234814	0.3243469265287051	0.9259259258116141	0.7843438219433282	45.462627032212964	4.29352820410742	0.0944408194106102
2	3	undersample	1.0	300	10	0.3	3	0.8960139469221076	0.3189983567797526	0.827160493725042	0.8465080583204413	26.393211565165686	5.388950265300451	0.2041793962081062
2	1	undersample	1.0	500	5	0.1	1	0.9020705521472392	0.31757431788093093	0.8874999998890626	0.7875766871105248	29.248693263086793	4.17797814202743	0.14284323104489935
2	2	undersample	1.0	500	5	0.1	1	0.9009597983760174	0.29306990801749694	0.9012345677899711	0.791250959318563	34.587771700038324	4.3173109762559205	0.12482187831641724
2	3	undersample	1.0	500	5	0.1	1	0.8859516974124291	0.2831333625520748	0.7901234566925774	0.8472755180288007	20.885602515531048	5.17352159103321	0.24770754773916753
2	1	undersample	1.0	500	5	0.1	3	0.9030962423312883	0.365010525180082	0.8999999998875001	0.7967791410981843	35.286788302303954	4.428679026671846	0.1255052921184897
2	2	undersample	1.0	500	5	0.1	3	0.9016325099722389	0.2940888065130259	0.9135802468007926	0.7858787413600471	38.79979028338561	4.266648766858313	0.10996575877595462
2	3	undersample	1.0	500	5	0.1	3	0.8856390286423542	0.2812767065005973	0.7777777776817559	0.8465080583204413	19.30249822349106	5.067221891252664	0.2625163665116101
2	1	undersample	1.0	500	5	0.3	1	0.9059624233128835	0.33126502750266745	0.9124999998859376	0.7998466257607374	41.67432407020013	4.559003602932531	0.10939597193009487
2	2	undersample	1.0	500	5	0.3	1	0.8965255867276845	0.3113767496241474	0.9135802468007926	0.7904834996102036	39.88487192191658	4.360421262749728	0.10932518154847015
2	3	undersample	1.0	500	5	0.3	1	0.8803236595510835	0.26602616064682943	0.7777777776817559	0.8480429777371601	19.532826470490193	5.1184059473893555	0.2620412237723955
2	1	undersample	1.0	500	5	0.3	3	0.8978431748466258	0.3237588925104033	0.874999999890625	0.7998466257607374	27.97317720978791	4.371647290483249	0.15627995983315843
2	2	undersample	1.0	500	5	0.3	3	0.8983163260472036	0.31107217201870635	0.9135802468007926	0.7904834996102036	39.88487192191658	4.360421262749728	0.10932518154847015
2	3	undersample	1.0	500	5	0.3	3	0.8780876041044883	0.2799928662909464	0.7777777776817559	0.844205679195363	18.965515516734786	4.992336843482925	0.26323232022997917
2	1	undersample	1.0	500	10	0.1	1	0.9101418711656442	0.34684709578856987	0.8999999998875001	0.7837423312823333	32.61701758625631	4.161701934581879	0.12759295350673944
2	2	undersample	1.0	500	10	0.1	1	0.9015851359161668	0.29327961333871233	0.9259259258116141	0.791250959318563	47.3805078931097	4.435593468756082	0.09361640877631977
2	3	undersample	1.0	500	10	0.1	1	0.8963645149370398	0.3078590570893374	0.827160493725042	0.8488104374455195	26.868017503961	5.47101549233482	0.20362556421768316
2	1	undersample	1.0	500	10	0.1	3	0.9065567484662577	0.3253784113347154	0.9124999998859376	0.7914110429387162	39.56722185710009	4.374632142542053	0.11056201425182534
2	2	undersample	1.0	500	10	0.1	3	0.9009218991311598	0.3156610615782094	0.9135802468007926	0.7812739831098905	37.760396290465195	4.176824586402724	0.1106138870119179
2	3	undersample	1.0	500	10	0.1	3	0.8957581270193192	0.31075369683088183	0.8395061727358635	0.8488104374455195	29.366650477312078	5.552672439981609	0.1890808810696663
2	1	undersample	1.0	500	10	0.3	1	0.9049559049079754	0.34853979863785944	0.8999999998875001	0.7845092024479716	32.76512083974683	4.176512261063401	0.1274682292136013
2	2	undersample	1.0	500	10	0.3	1	0.895729702585676	0.30311150123657327	0.9135802468007926	0.7851112816516876	38.6234645168903	4.251410736257761	0.11007325218492366
2	3	undersample	1.0	500	10	0.3	1	0.8982405275574884	0.3089680441205875	0.8395061727358635	0.8511128165705978	29.901662077691043	5.638538502869502	0.18856939086538832
2	1	undersample	1.0	500	10	0.3	3	0.9035659509202454	0.3002682673855406	0.9249999998843751	0.78527607361361	45.10475557913957	4.307856941574795	0.09550781143174121
2	2	undersample	1.0	500	10	0.3	3	0.9038306661739764	0.3238146335936143	0.9259259258116141	0.7835763622349687	45.257085820563105	4.278302927491923	0.09453331776340683
2	3	undersample	1.0	500	10	0.3	3	0.8953886093819581	0.3156991458661035	0.827160493725042	0.8457405986120818	26.238092543493313	5.362139569202496	0.204364676964725
2	1	smote	0.6	100	5	0.1	1	0.9017829754601226	0.34980049392950874	0.624999999921875	0.898773006128077	14.797978140044364	6.174241813110001	0.41723549032839086
2	2	smote	0.6	100	5	0.1	1	0.8930672806344333	0.3320230252678198	0.6913580246060053	0.893323100530366	18.75798351132081	6.48085914790026	0.3454987022677091
2	3	smote	0.6	100	5	0.1	1	0.8931525539353627	0.3124770700101725	0.5555555554869684	0.9201841903229457	14.41105573962192	6.960469211928442	0.48299508332902297
2	1	smote	0.6	100	5	0.1	3	0.9028278374233129	0.3502178362300975	0.6624999999171876	0.8888036809747791	15.69016437350307	5.957930497569964	0.37972389573750026
2	2	smote	0.6	100	5	0.1	3	0.9007039784732289	0.3450949529840261	0.7037037036168268	0.8856485034467718	18.394293342415622	6.153864735391727	0.3345529201308605
2	3	smote	0.6	100	5	0.1	3	0.892176648380281	0.30840376422875054	0.5925925925194331	0.9079048349891949	14.339392215221634	6.434567201266595	0.4487335977212628
2	1	smote	0.6	100	5	0.3	1	0.8943539110429448	0.33940989421747986	0.5249999999343751	0.9401840490725447	17.37246656542656	8.776921607446788	0.5052202230850351
2	2	smote	0.6	100	5	0.3	1	0.876855878646618	0.35336975467334125	0.5185185184545039	0.9201841903229457	12.415678811097717	6.4964379311332126	0.5232446735952611
2	3	smote	0.6	100	5	0.3	1	0.8745250750878788	0.2977638956661046	0.4567901234003963	0.9447429009904472	14.377206890954968	8.266630874978041	0.5749816910826191
2	1	smote	0.6	100	5	0.3	3	0.8944018404907975	0.3368634819439459	0.5124999999359375	0.9294478527536086	13.849496244645985	7.264129403529347	0.5245049449248085
2	2	smote	0.6	100	5	0.3	3	0.8800773144595094	0.34888116971884237	0.5679012344977901	0.9178818111978675	14.690518747726623	6.9156562465060105	0.47075642585262895
2	3	smote	0.6	100	5	0.3	3	0.8757189013008915	0.2682042666645519	0.40740740735711023	0.9339984650734153	9.728922892226084	6.172695015098218	0.634468479829488
2	1	smote	0.6	100	10	0.1	1	0.9048696319018404	0.3696717916850328	0.5374999999328125	0.9325153374161618	16.058965521578685	7.964771545198803	0.4959703894940654
2	2	smote	0.6	100	10	0.1	1	0.8990458865107114	0.36671354381630283	0.5555555554869684	0.922486569448024	14.876235551467504	7.167215795490915	0.4817896047647304
2	3	smote	0.6	100	10	0.1	1	0.9008461006414447	0.314146708685388	0.46913580241121783	0.9386032233235718	13.509881420750059	7.641048136340517	0.5655895683514798
2	1	smote	0.6	100	10	0.1	3	0.9072469325153375	0.3404216707725321	0.624999999921875	0.9072085889500981	16.29476386278595	6.735536462856403	0.4133558704272733
2	2	smote	0.6	100	10	0.1	3	0.9058109017177833	0.38187525210310613	0.6419753085627191	0.9094397544059138	18.00701118688904	7.088929954440654	0.39367609098460565
2	3	smote	0.6	100	10	0.1	3	0.9047307732393431	0.31790670184067815	0.48148148142203934	0.931696085948337	12.666129670727193	7.049104251431606	0.5565318142180051
2	1	smote	0.6	100	10	0.3	1	0.8991180981595092	0.35798326134410524	0.46249999994218755	0.9447852760663744	14.723511436864488	8.376387369685876	0.5689123317062871
2	2	smote	0.6	100	10	0.3	1	0.8923850942269975	0.3517934216064241	0.48148148142203934	0.9393706830319313	14.38697762282651	7.941395781543447	0.5519849857188753
2	3	smote	0.6	100	10	0.3	1	0.8891541836028918	0.2989961262633568	0.37037037032464565	0.9554873369074791	12.626771947081627	8.32056006959681	0.658961766174306
2	1	smote	0.6	100	10	0.3	3	0.9043040644171779	0.3690718788194779	0.47499999994062503	0.9409509202381829	14.41743715106659	8.04415447988454	0.5579462044067289
2	2	smote	0.6	100	10	0.3	3	0.8901395639691879	0.37652391533863433	0.4938271604328609	0.9324635456566964	13.470064415856344	7.312007894322428	0.5428339118419079
2	3	smote	0.6	100	10	0.3	3	0.8931051798792908	0.33080384594743345	0.4567901234003963	0.9524174980740414	16.831741205727784	9.599958155029537	0.5703484784714543
2	1	smote	0.6	300	5	0.1	1	0.8849309815950921	0.34990762989511676	0.39999999995	0.957055214716587	14.857139310056562	9.31428354263215	0.6269230704295857
2	2	smote	0.6	300	5	0.1	1	0.8523824412798575	0.3001947587154242	0.41975308636793174	0.9439754412820878	12.188863970697183	7.492303751259898	0.6146843255764639
2	3	smote	0.6	300	5	0.1	1	0.8579441554627024	0.2730947369370905	0.29629629625971654	0.9539524174907602	8.722805093448025	6.434566502043782	0.7376716945846855
2	1	smote	0.6	300	5	0.1	3	0.8912289110429448	0.34293246967623	0.4374999999453125	0.9562883435509488	17.01559053111148	10.008769637168777	0.5882117020101497
2	2	smote	0.6	300	5	0.1	3	0.8651355371744217	0.3488655016857374	0.46913580241121783	0.9439754412820878	14.89008961579324	8.373751251408121	0.5623707659640657
2	3	smote	0.6	300	5	0.1	3	0.8655998029239267	0.29665339217498643	0.3333333332921811	0.9524174980740414	10.008062371457013	7.005374869886419	0.6999731326400521
2	1	smote	0.6	300	5	0.3	1	0.8686349693251533	0.3319871891733913	0.39999999995	0.9616564417104169	16.71999553848296	10.431997276024743	0.623923438544847
2	2	smote	0.6	300	5	0.3	1	0.853841562206873	0.3403119166595761	0.3950617283462887	0.9531849577824008	13.296751852298737	8.438775770451295	0.6346494039463393
2	3	smote	0.6	300	5	0.3	1	0.8398756904768673	0.2850838092033529	0.34567901230300263	0.9562547966158385	11.548491184043325	7.902099122647317	0.684253802616295
2	1	smote	0.6	300	5	0.3	3	0.8865222392638037	0.3661280807343672	0.37499999995312505	0.9578220858822254	13.62545124322388	8.890906980296185	0.6525220108554746
2	2	smote	0.6	300	5	0.3	3	0.8496063215940423	0.31812708719199007	0.38271604933546716	0.9585571757409167	14.340366831486726	9.234794293818954	0.6439719610337106
2	3	smote	0.6	300	5	0.3	3	0.8455226779606416	0.2896141753235323	0.3333333332921811	0.9570222563241979	11.133925933260596	7.755950574025903	0.6966051785486681
2	1	smote	0.6	300	10	0.1	1	0.8996549079754601	0.3770732452189954	0.42499999994687504	0.959355828213502	17.446263023570758	10.456601197666615	0.5993605054031687
2	2	smote	0.6	300	10	0.1	1	0.8930199065783614	0.37446458944172567	0.4444444443895748	0.9470452801155255	14.307243576950032	8.392913066673554	0.5866198389969879
2	3	smote	0.6	300	10	0.1	1	0.8934083738381513	0.3377004849025481	0.38271604933546716	0.9646968534077921	16.942169017766396	10.84084502007223	0.6398734919526711
2	1	smote	0.6	300	10	0.1	3	0.8945264570552147	0.35183925550848394	0.37499999995312505	0.9562883435509488	13.126312718036178	8.578945403287523	0.6535685577745315
2	2	smote	0.6	300	10	0.1	3	0.8882161772926674	0.3738161008359623	0.43209876537875325	0.9508825786573225	14.729956142972487	8.797259009009053	0.5972359168161254
2	3	smote	0.6	300	10	0.1	3	0.8878277100328776	0.3260465156522637	0.35802469131382414	0.9623944742827139	14.27236662005584	9.520531604852282	0.6670604613498478
2	1	smote	0.6	300	10	0.3	1	0.8836273006134969	0.30097805126201993	0.42499999994687504	0.9547546012196721	15.596901388530773	9.393218260228425	0.6022489897363037
2	2	smote	0.6	300	10	0.3	1	0.8795846242763612	0.34514326847443894	0.4444444443895748	0.9501151189489632	15.236919916562854	8.90939992100749	0.5847244598925524
2	3	smote	0.6	300	10	0.3	1	0.8861127692030736	0.3505125904317007	0.35802469131382414	0.9593246354492762	13.153117166305384	8.802001094479236	0.6691950548039163
2	1	smote	0.6	300	10	0.3	3	0.893021472392638	0.32630921473216395	0.38749999995156253	0.96472392637297	17.301680886636998	10.98477949107264	0.6348966548412043
2	2	smote	0.6	300	10	0.3	3	0.8802099618165108	0.33526743595987574	0.40740740735711023	0.9501151189489632	13.094228067474221	8.166949927590199	0.6237060905433932
2	3	smote	0.6	300	10	0.3	3	0.8685654188340297	0.2926186495569416	0.35802469131382414	0.9547198771991197	11.758797868650245	7.906882536944843	0.6724226836518
2	1	smote	0.6	500	5	0.1	1	0.8815759202453988	0.33047713405552254	0.324999999959375	0.9616564417104169	12.07555235513302	8.475997786770105	0.7019138683467049
2	2	smote	0.6	500	5	0.1	1	0.8483177472688856	0.3033740111449957	0.40740740735711023	0.9478127398238848	12.486210770306686	7.806643382231753	0.6252211660509955
2	3	smote	0.6	500	5	0.1	1	0.8542395042778772	0.276397852458174	0.32098765428135956	0.9616270145743544	11.846542318233565	8.364936089061104	0.7061078030946479
2	1	smote	0.6	500	5	0.1	3	0.8909125766871165	0.3466097924314911	0.39999999995	0.9616564417104169	16.71999553848296	10.431997276024743	0.623923438544847
2	2	smote	0.6	500	5	0.1	3	0.8611940157092369	0.353031186734448	0.4444444443895748	0.9524174980740414	16.012899747985255	9.340499826515225	0.5833109438883142
2	3	smote	0.6	500	5	0.1	3	0.8580862776309182	0.2999453155691197	0.30864197527053805	0.9623944742827139	11.424924030908304	8.207354831769209	0.7183728045207375
2	1	smote	0.6	500	5	0.3	1	0.8694689417177914	0.33586590279904877	0.39999999995	0.9624233128760551	17.07482528446464	10.644895122916724	0.6234262883997778
2	2	smote	0.6	500	5	0.3	1	0.8527898581620761	0.34208440603119805	0.38271604933546716	0.9547198771991197	13.072539415753534	8.452184780872072	0.646560272747089
2	3	smote	0.6	500	5	0.3	1	0.8391935040694314	0.2858251392084356	0.3333333332921811	0.9562547966158385	10.929822016465792	7.619881296838485	0.697164251719827
2	1	smote	0.6	500	5	0.3	3	0.8823523773006134	0.35805544050853666	0.38749999995156253	0.9562883435509488	13.840669868380889	8.864910250063774	0.6404971866216552
2	2	smote	0.6	500	5	0.3	3	0.8519939740200677	0.3230449351350313	0.37037037032464565	0.9570222563241979	13.098736380867615	8.61772286002878	0.6579048908586865
2	3	smote	0.6	500	5	0.3	3	0.84778715784088	0.28453315176879646	0.32098765428135956	0.9570222563241979	10.526620885138424	7.468693145358276	0.7095052744453286
2	1	smote	0.6	500	10	0.1	1	0.8995398773006136	0.3820758766194514	0.41249999994843756	0.9616564417104169	17.60935699721281	10.757997190900518	0.6109250335778706
2	2	smote	0.6	500	10	0.1	1	0.8925840652624997	0.3729627668798961	0.43209876537875325	0.9485801995322443	14.036337217555532	8.403351965867573	0.5986855185406886
2	3	smote	0.6	500	10	0.1	1	0.8924324682830695	0.337202390912994	0.38271604933546716	0.9646968534077921	16.942169017766396	10.84084502007223	0.6398734919526711
2	1	smote	0.6	500	10	0.1	3	0.8946894171779141	0.3550197179074515	0.37499999995312505	0.9601226993791402	14.446150146376814	9.40384379273969	0.6509584597275372
2	2	smote	0.6	500	10	0.1	3	0.8870223510796548	0.3667880929815519	0.4444444443895748	0.9524174980740414	16.012899747985255	9.340499826515225	0.5833109438883142
2	3	smote	0.6	500	10	0.1	3	0.8858001004329988	0.32279485067656255	0.37037037032464565	0.9616270145743544	14.741172551353634	9.651849333532043	0.6547545083334649
2	1	smote	0.6	500	10	0.3	1	0.8838957055214725	0.30084105920082826	0.41249999994843756	0.9562883435509488	15.360578697397758	9.436839943616276	0.6143544443159025
2	2	smote	0.6	500	10	0.3	1	0.8798404441791496	0.3446331135580679	0.4444444443895748	0.9508825786573225	15.487496738773595	9.048609266409313	0.5842525273229452
2	3	smote	0.6	500	10	0.3	1	0.8860938195806449	0.3504899544241702	0.35802469131382414	0.9593246354492762	13.153117166305384	8.802001094479236	0.6691950548039163
2	1	smote	0.6	500	10	0.3	3	0.8929639570552147	0.32751758094486905	0.39999999995	0.9631901840416934	17.444439599175702	10.866663711017502	0.6229299298950586
2	2	smote	0.6	500	10	0.3	3	0.8802289114389396	0.3377694444984542	0.40740740735711023	0.9508825786573225	13.30956752430623	8.294558494208538	0.623202695802486
2	3	smote	0.6	500	10	0.3	3	0.8684801455331003	0.29316032518785984	0.35802469131382414	0.9554873369074791	11.971151099521888	8.043208067276916	0.6718825851163669
2	1	smote	0.8	100	5	0.1	1	0.9051092791411042	0.35175291636909517	0.6624999999171876	0.8865030674778643	15.332330744937387	5.837161646781614	0.38070933836238113
2	2	smote	0.8	100	5	0.1	1	0.8921671735690666	0.34506923616471746	0.7654320986709343	0.8756715272380993	22.983103455310513	6.156530520337803	0.26787201747918127
2	3	smote	0.8	100	5	0.1	1	0.8881972276702386	0.27505618146199545	0.5925925925194331	0.8910207214052878	11.892444360263863	5.437662515152317	0.45723673212184157
2	1	smote	0.8	100	5	0.1	3	0.907170245398773	0.3445098653739587	0.7124999999109376	0.8719325153307368	16.872948108605538	5.563472618489045	0.3297273490056004
2	2	smote	0.8	100	5	0.1	3	0.8960328965445363	0.33231315463467637	0.7777777776817559	0.8626247121959891	21.97765141966718	5.661700393846554	0.2576117013578414
2	3	smote	0.8	100	5	0.1	3	0.8958434003202487	0.28927098783230265	0.6296296295518976	0.8879508825718501	13.471916429217762	5.619228315326592	0.4171068169945369
2	1	smote	0.8	100	5	0.3	1	0.8936828987730061	0.3478615413914554	0.5374999999328125	0.9263803680910554	14.62387174693534	7.301040673324813	0.4992549615744642
2	2	smote	0.8	100	5	0.3	1	0.8699392664601158	0.2928082285639813	0.46913580241121783	0.9102072141142732	8.958058972166763	5.224648567667446	0.5832344366475102
2	3	smote	0.8	100	5	0.3	1	0.8650313142510636	0.28906916103322794	0.4444444443895748	0.9286262471148994	10.408600626885537	6.227000320902982	0.5982552736947713
2	1	smote	0.8	100	5	0.3	3	0.9035563650306749	0.34029161987245515	0.5874999999265625	0.9202453987659491	16.43356417845231	7.366345228647194	0.44824999521225617
2	2	smote	0.8	100	5	0.3	3	0.8859611722236433	0.3217733161369971	0.5802469135086116	0.9117421335309921	14.280305128353609	6.57444906588442	0.4603857455417932
2	3	smote	0.8	100	5	0.3	3	0.8631647764418294	0.27629632613647964	0.5185185184545039	0.922486569448024	12.816449111231824	6.689401409124854	0.521938738483972
2	1	smote	0.8	100	10	0.1	1	0.9014858128834355	0.3753456588413896	0.574999999928125	0.9156441717721193	14.685559594756477	6.816362826895367	0.46415409886549874
2	2	smote	0.8	100	10	0.1	1	0.9018693802525986	0.3980570622197344	0.6543209875735406	0.9086722946975544	18.83313089504493	7.164539104111576	0.38042208466067023
2	3	smote	0.8	100	10	0.1	1	0.9031200553328974	0.32337653718599585	0.5308641974653254	0.9324635456566964	15.623502322473565	7.86040848639661	0.5031143573265779
2	1	smote	0.8	100	10	0.1	3	0.9044766104294479	0.35592781578234667	0.624999999921875	0.9003067484593535	15.051280341173586	6.269230139160941	0.41652469733742997
2	2	smote	0.8	100	10	0.1	3	0.9018030565740978	0.37403534105871983	0.6666666665843622	0.8925556408220066	16.61428390189805	6.204761326114312	0.3734594398776722
2	3	smote	0.8	100	10	0.1	3	0.908966013852174	0.3236040072441441	0.5925925925194331	0.9186492709062268	16.42538371763922	7.284415594999701	0.44348525160621544
2	1	smote	0.8	100	10	0.3	1	0.8908454754601227	0.34203703720230033	0.47499999994062503	0.9309815950848852	12.204230946386064	6.882221223492655	0.5639209165808452
2	2	smote	0.8	100	10	0.3	1	0.8714836606880608	0.35997272733501157	0.5061728394436824	0.931696085948337	13.981458508421179	7.410596777146048	0.5300302992615529
2	3	smote	0.8	100	10	0.3	1	0.8815364353865249	0.29567780518138953	0.37037037032464565	0.9501151189489632	11.203617608542663	7.424499934172908	0.662687721194234
2	1	smote	0.8	100	10	0.3	3	0.8881614263803681	0.3443794663584924	0.49999999993750005	0.9378834355756298	15.098762873515645	8.049381418260165	0.5331152846563177
2	2	smote	0.8	100	10	0.3	3	0.8863591142946476	0.3917407368773197	0.5555555554869684	0.9278587874065399	16.07712526246701	7.700944557284674	0.4790000868184891
2	3	smote	0.8	100	10	0.3	3	0.884824194877917	0.3279019108036819	0.4567901234003963	0.9393706830319313	13.028766459513447	7.53414471582327	0.5782699850325634
2	1	smote	0.8	300	5	0.1	1	0.8833876533742331	0.32783104386289413	0.38749999995156253	0.9524539877227574	12.673466653593753	8.149998283600581	0.6430756776840423
2	2	smote	0.8	300	5	0.1	1	0.8661398671631467	0.33245410668236103	0.4444444443895748	0.9401381427402906	12.56410038187586	7.424500182417672	0.5909296989927556
2	3	smote	0.8	300	5	0.1	1	0.8519276503415669	0.27380495372995756	0.3950617283462887	0.9470452801155255	11.679382528260573	7.460367170376491	0.6387638246740214
2	1	smote	0.8	300	5	0.1	3	0.89548504601227	0.34059963607633964	0.4374999999453125	0.9470858895632893	13.921092284653845	8.268114377306825	0.5939271192972694
2	2	smote	0.8	300	5	0.1	3	0.8631742512530437	0.3224329814754619	0.46913580241121783	0.9355333844901341	12.824471892886077	7.277188757761518	0.567445481599407
2	3	smote	0.8	300	5	0.1	3	0.8561628909543977	0.2688568498136123	0.40740740735711023	0.9409056024486501	10.946426657897897	6.894178725848036	0.6298108809242866
2	1	smote	0.8	300	5	0.3	1	0.8804639570552147	0.36667167240278337	0.41249999994843756	0.9624233128760551	17.98306066571911	10.977548095507872	0.6104382407274882
2	2	smote	0.8	300	5	0.3	1	0.8532351742891523	0.3297838937548018	0.3950617283462887	0.9447429009904472	11.165530799150071	7.1495185945756035	0.6403205195998852
2	3	smote	0.8	300	5	0.3	1	0.8379144045554892	0.29334393350439547	0.32098765428135956	0.9593246354492762	11.149225343903561	7.891449257119314	0.70780246180441
2	1	smote	0.8	300	5	0.3	3	0.8792177914110428	0.35821016378503007	0.42499999994687504	0.9585889570478636	17.10949655989044	10.262960481543358	0.5998399938024891
2	2	smote	0.8	300	5	0.3	3	0.8513686364799181	0.3272537153592415	0.43209876537875325	0.9508825786573225	14.729956142972487	8.797259009009053	0.5972359168161254
2	3	smote	0.8	300	5	0.3	3	0.8534436201358687	0.3255071044476778	0.34567901230300263	0.9547198771991197	11.139108459089728	7.634231414981228	0.6853538891041555
2	1	smote	0.8	300	10	0.1	1	0.8982553680981595	0.379150316524832	0.49999999993750005	0.951687116557119	19.698408445153127	10.349204204228348	0.525382750391224
2	2	smote	0.8	300	10	0.1	1	0.8810532200145912	0.37133895390460137	0.48148148142203934	0.9409056024486501	14.784784023444857	8.147665766911315	0.5510845208251521
2	3	smote	0.8	300	10	0.1	1	0.8940337113783008	0.3133487445825852	0.3333333332921811	0.9562547966158385	10.929822016465792	7.619881296838485	0.697164251719827
2	1	smote	0.8	300	10	0.1	3	0.8940471625766871	0.36887760249248974	0.49999999993750005	0.946319018397651	17.628567990336222	9.31428397674421	0.5283630414883678
2	2	smote	0.8	300	10	0.1	3	0.8827207867883232	0.3854790758394191	0.5061728394436824	0.9424405218653689	16.782663602314425	8.793907935034943	0.5239876086174768
2	3	smote	0.8	300	10	0.1	3	0.8943463801483755	0.30744236452884943	0.3950617283462887	0.9531849577824008	13.296751852298737	8.438775770451295	0.6346494039463393
2	1	smote	0.8	300	10	0.3	1	0.8787193251533743	0.3093451469354766	0.39999999995	0.9386503067412681	10.199998283096418	6.519998935660188	0.6392156795227347
2	2	smote	0.8	300	10	0.3	1	0.8733501984972948	0.37564395208764784	0.5308641974653254	0.9339984650734153	16.013155315124436	8.043208656037072	0.5022875465592157
2	3	smote	0.8	300	10	0.3	1	0.8947632718418086	0.3130637044275787	0.46913580241121783	0.9554873369074791	18.9695224522967	10.53937608815596	0.5555952146378201
2	1	smote	0.8	300	10	0.3	3	0.8950920245398774	0.37579883287600074	0.49999999993750005	0.9532208588883956	20.377044641176195	10.688522302266959	0.5245374040599615
2	2	smote	0.8	300	10	0.3	3	0.8784097476857774	0.35308139201373745	0.5061728394436824	0.9370683039068529	15.262497442334432	8.043208596545611	0.5269916325496471
2	3	smote	0.8	300	10	0.3	3	0.8894479027505376	0.3246490061932138	0.3333333332921811	0.9600920951576356	12.02884308721135	8.352562007031494	0.6943778238842618
2	1	smote	0.8	500	5	0.1	1	0.8859374999999999	0.3384801427863148	0.41249999994843756	0.957055214716587	15.647412672232967	9.605354903339407	0.6138621731316903
2	2	smote	0.8	500	5	0.1	1	0.8603886567560142	0.3404819666519149	0.43209876537875325	0.9470452801155255	13.607432754925027	8.159776592599288	0.5996558354162462
2	3	smote	0.8	500	5	0.1	1	0.8482893228352425	0.28094975116841653	0.35802469131382414	0.9531849577824008	11.354978605477783	7.647640541971486	0.6735054898943079
2	1	smote	0.8	500	5	0.1	3	0.8914781441717791	0.3392153461627595	0.38749999995156253	0.9539877300540339	13.117003880290984	8.421664833966457	0.6420417939686996
2	2	smote	0.8	500	5	0.1	3	0.8579536302739167	0.31769452128516745	0.4444444443895748	0.9447429009904472	13.677775209723315	8.043208418897555	0.5880494567860723
2	3	smote	0.8	500	5	0.1	3	0.8487630633959619	0.2774773349197378	0.37037037032464565	0.9470452801155255	10.520032063248062	6.99409422222796	0.6648358175125382
2	1	smote	0.8	500	5	0.3	1	0.8806844325153375	0.3685877283698931	0.38749999995156253	0.9631901840416934	16.554417176140202	10.527080470048205	0.6359076367651686
2	2	smote	0.8	500	5	0.3	1	0.8531120017433652	0.32608705719664094	0.40740740735711023	0.9424405218653689	11.256664647581973	7.0780234599061735	0.6287851303147728
2	3	smote	0.8	500	5	0.3	1	0.8366163554191183	0.29419584959405753	0.30864197527053805	0.9585571757409167	10.325724982469223	7.447414753079802	0.7212485963423004
2	1	smote	0.8	500	5	0.3	3	0.8792753067484662	0.35976198339151816	0.4374999999453125	0.9578220858822254	17.662621951488553	10.372724810345547	0.5872698097829776
2	2	smote	0.8	500	5	0.3	3	0.8469533744540139	0.3264237088609174	0.43209876537875325	0.9493476592406037	14.26053727564055	8.530675455345902	0.5982015367199656
2	3	smote	0.8	500	5	0.3	3	0.8501748102669053	0.32764851223841746	0.30864197527053805	0.9577897160325574	10.129867691788068	7.312007244218618	0.7218265198910279
2	1	smote	0.8	500	10	0.1	1	0.8979102760736196	0.37702453790931667	0.4874999999390625	0.9532208588883956	19.383042472688874	10.421309244710285	0.5376508391581821
2	2	smote	0.8	500	10	0.1	1	0.8808447741678747	0.36833351570490525	0.48148148142203934	0.9401381427402906	14.583330782532558	8.043208530952478	0.5515343857353263
2	3	smote	0.8	500	10	0.1	1	0.8928304103540736	0.3130768985459695	0.34567901230300263	0.9593246354492762	12.459947039433786	8.498483815359261	0.6820641904707474
2	1	smote	0.8	500	10	0.1	3	0.8956384202453987	0.36994504161059877	0.44999999994375006	0.9493865030602042	15.347104296725199	8.890907331891075	0.5793214802298042
2	2	smote	0.8	500	10	0.1	3	0.8812332414276645	0.3871563665205911	0.48148148142203934	0.9470452801155255	16.606621988475545	9.092322488896349	0.5475118497392126
2	3	smote	0.8	500	10	0.1	3	0.8924893171503557	0.31427835017933264	0.3950617283462887	0.9554873369074791	14.01829374469953	8.875264074236597	0.6331201282901846
2	1	smote	0.8	500	10	0.3	1	0.879582055214724	0.3115546784695971	0.38749999995156253	0.9386503067412681	9.679590210559779	6.316248968920807	0.6525326728433507
2	2	smote	0.8	500	10	0.3	1	0.8751219881943852	0.377086891848283	0.5308641974653254	0.9347659247817747	16.21485803967637	8.137834625708996	0.501875159415385
2	3	smote	0.8	500	10	0.3	1	0.8951233146679552	0.31723737223218923	0.46913580241121783	0.9554873369074791	18.9695224522967	10.53937608815596	0.5555952146378201
2	1	smote	0.8	500	10	0.3	3	0.8950057515337424	0.37392452093505313	0.4874999999390625	0.9532208588883956	19.383042472688874	10.421309244710285	0.5376508391581821
2	2	smote	0.8	500	10	0.3	3	0.8771590726054783	0.3535562567121195	0.5061728394436824	0.9393706830319313	15.881009899853304	8.348646847263625	0.5256999864051872
2	3	smote	0.8	500	10	0.3	3	0.8890499606795333	0.32641040847024316	0.3333333332921811	0.9616270145743544	12.529996679418712	8.68666440017884	0.6932694794043522
2	1	smote	1.0	100	5	0.1	1	0.8987730061349692	0.3227779364758948	0.7124999999109376	0.8703987729994602	16.64393973780526	5.4976327109282925	0.33030836635400107
2	2	smote	1.0	100	5	0.1	1	0.892053475834494	0.3384857763987409	0.827160493725042	0.8572524942374732	28.74001223536825	5.7945701493054145	0.20162029906077544
2	3	smote	1.0	100	5	0.1	1	0.8828913333901821	0.2829573284732289	0.6296296295518976	0.8825786646133341	12.77777652477265	5.362139460066151	0.4196457280257367
2	1	smote	1.0	100	5	0.1	3	0.906700536809816	0.3452853989082127	0.7749999999031251	0.8573619631836092	20.703701692170604	5.433332951486186	0.2624329129753575
2	2	smote	1.0	100	5	0.1	3	0.9003534104582965	0.35757690095633576	0.8395061727358635	0.8480429777371601	29.19191604866315	5.524628641626605	0.1892519949871686
2	3	smote	1.0	100	5	0.1	3	0.8929535828998607	0.3008130704430939	0.6666666665843622	0.8726016884046616	13.698793897931447	5.232931315232931	0.38199940938122867
2	1	smote	1.0	100	5	0.3	1	0.8861292177914111	0.33369284542043304	0.5124999999359375	0.9187116564346726	11.88146917013189	6.30471620419851	0.5306343849490317
2	2	smote	1.0	100	5	0.3	1	0.8709151720151976	0.31099946388700017	0.5925925925194331	0.9117421335309921	15.026085076676663	6.714330960903238	0.4468449883239583
2	3	smote	1.0	100	5	0.3	1	0.8569682499076207	0.2841951254154891	0.48148148142203934	0.9201841903229457	10.705355724378991	6.032406650337983	0.5634942638614991
2	1	smote	1.0	100	5	0.3	3	0.8915164877300614	0.32589922742551486	0.5999999999250001	0.9087423312813747	14.936972972225197	6.574789194178164	0.4401687716135013
2	2	smote	1.0	100	5	0.3	3	0.8822849454724615	0.3383794311526308	0.6790123455951838	0.8902532616969283	17.15976145905999	6.187083955508675	0.36055768016777484
2	3	smote	1.0	100	5	0.3	3	0.87759491392134	0.2973214146866303	0.5432098764761469	0.9155794320727891	12.89729564725023	6.434567137700876	0.49890823508413584
2	1	smote	1.0	100	10	0.1	1	0.9080425613496932	0.3564576175190768	0.624999999921875	0.9018404907906301	15.312498235278934	6.367186850098337	0.4158163220096769
2	2	smote	1.0	100	10	0.1	1	0.9017935817628834	0.39745176327900184	0.6790123455951838	0.9033000767390384	19.76037612041175	7.021849164701605	0.3553499652187556
2	3	smote	1.0	100	10	0.1	1	0.9015946107273812	0.319761243833776	0.5432098764761469	0.9240214888647428	14.462460417560777	7.149518947718434	0.4943501034175802
2	1	smote	1.0	100	10	0.1	3	0.9087998466257668	0.3634265472526314	0.6749999999156251	0.8926380368029706	17.268129971021636	6.287142270353706	0.36408934309755137
2	2	smote	1.0	100	10	0.1	3	0.9046454999384137	0.3883667455626128	0.7283950616384698	0.8894858019885689	21.58490918749451	6.5909630512225865	0.3053505010432035
2	3	smote	1.0	100	10	0.1	3	0.9047686724842008	0.3115870080075361	0.6419753085627191	0.9094397544059138	18.00701118688904	7.088929954440654	0.39367609098460565
2	1	smote	1.0	100	10	0.3	1	0.892465490797546	0.3161682217198341	0.5374999999328125	0.9294478527536086	15.310220947932583	7.618477179311266	0.49760725544838186
2	2	smote	1.0	100	10	0.3	1	0.8754062325308168	0.3681045898214451	0.5308641974653254	0.9332310053650559	15.816089434119629	7.950757995686717	0.5027006119713678
2	3	smote	1.0	100	10	0.3	1	0.8799067678576504	0.3257821041675733	0.4567901234003963	0.9439754412820878	14.168739586379326	8.153389376371065	0.575449155867165
2	1	smote	1.0	100	10	0.3	3	0.8935295245398773	0.34859551968924635	0.5124999999359375	0.9371165644099915	15.666664035377977	8.149998702001279	0.5202127604785909
2	2	smote	1.0	100	10	0.3	3	0.8864728120292203	0.38454694036245246	0.5679012344977901	0.9247889485731022	16.160347528172927	7.5507674499417625	0.4672404027929942
2	3	smote	1.0	100	10	0.3	3	0.8900637654794727	0.32042909895122884	0.5185185184545039	0.9339984650734153	15.23971132746423	7.856157291943186	0.5155056398862429
2	1	smote	1.0	300	5	0.1	1	0.8895417944785275	0.35201258105409994	0.46249999994218755	0.9409509202381829	13.71156508091803	7.832466204098105	0.5712306378418215
2	2	smote	1.0	300	5	0.1	1	0.8639511857726234	0.29257415685802246	0.43209876537875325	0.9347659247817747	10.902811561419432	6.623818881391043	0.6075330876855561
2	3	smote	1.0	300	5	0.1	1	0.8540500080535895	0.28807154562334153	0.41975308636793174	0.9370683039068529	10.771664027509212	6.669977860550019	0.6192151682227794
2	1	smote	1.0	300	5	0.1	3	0.8953316717791411	0.32990815037099575	0.4874999999390625	0.9401840490725447	14.95121689183837	8.149998635486302	0.5451060301601995
2	2	smote	1.0	300	5	0.1	3	0.8683664477985276	0.32525061354148704	0.4444444443895748	0.926323867989821	10.0583319057138	6.0324065873070705	0.5997422379049695
2	3	smote	1.0	300	5	0.1	3	0.8591285068645007	0.2879632604835619	0.40740740735711023	0.9347659247817747	9.85146902484255	6.245314945311556	0.6339475697530988
2	1	smote	1.0	300	5	0.3	1	0.8691526073619631	0.2860565370364385	0.44999999994375006	0.9501533742258425	15.595800955817055	9.027690494150614	0.5788539084185592
2	2	smote	1.0	300	5	0.3	1	0.8486398908501747	0.29384203886588267	0.3950617283462887	0.9409056024486501	10.398089889951088	6.685264219004156	0.6429319409408091
2	3	smote	1.0	300	5	0.3	1	0.8430497522336866	0.26916337851578287	0.34567901230300263	0.951650038365682	10.398320654935937	7.149518409596029	0.6875647080780343
2	1	smote	1.0	300	5	0.3	3	0.8888324386503068	0.33758930883216126	0.37499999995312505	0.9532208588883956	12.22622683193421	8.01639172670022	0.6556717550421682
2	2	smote	1.0	300	5	0.3	3	0.8533299224012962	0.3343663995931317	0.43209876537875325	0.9355333844901341	11.041664886309508	6.702673855832977	0.6070347012366705
2	3	smote	1.0	300	5	0.3	3	0.8539836843750886	0.31465776368658704	0.37037037032464565	0.9478127398238848	10.683388904562374	7.096948529301594	0.6642974889210418
2	1	smote	1.0	300	10	0.1	1	0.8933473926380368	0.3740398577202958	0.5124999999359375	0.9509202453914808	20.36858540197307	10.44218536954797	0.5126612850026687
2	2	smote	1.0	300	10	0.1	1	0.8880361558795941	0.40797849536826775	0.5185185184545039	0.9363008441984936	15.829469103324396	8.140114739810949	0.5142380030803892
2	3	smote	1.0	300	10	0.1	1	0.8892394569038211	0.31414289729959627	0.4444444443895748	0.9493476592406037	14.993936329888196	8.774409039784357	0.5851971554897499
2	1	smote	1.0	300	10	0.1	3	0.8967791411042946	0.35916017855491994	0.4874999999390625	0.9501533742258425	18.131703527037725	9.77999803532983	0.5393865964899001
2	2	smote	1.0	300	10	0.1	3	0.8867286319320087	0.3812726900675523	0.5185185184545039	0.9378357636152124	16.24691081730791	8.3411051948567	0.5133963696964332
2	3	smote	1.0	300	10	0.1	3	0.8878845589001638	0.32541505779224655	0.3950617283462887	0.9447429009904472	11.165530799150071	7.1495185945756035	0.6403205195998852
2	1	smote	1.0	300	10	0.3	1	0.8789493865030675	0.3133678067086825	0.39999999995	0.9424846625694595	10.924442485624622	6.954665455738882	0.6366151275587784
2	2	smote	1.0	300	10	0.3	1	0.8721374226618535	0.32888038197748015	0.4938271604328609	0.9309286262399776	13.149049481572286	7.149518853547013	0.5437289388922142
2	3	smote	1.0	300	10	0.3	1	0.877102223738192	0.3403277223574416	0.46913580241121783	0.9508825786573225	17.108281267406866	9.55130978120983	0.5582857483365847
2	1	smote	1.0	300	10	0.3	3	0.8869823619631901	0.31065532613322283	0.46249999994218755	0.9501533742258425	16.401785494661105	9.278459674543686	0.5656981377756729
2	2	smote	1.0	300	10	0.3	3	0.8725637891665008	0.3711167409091373	0.5185185184545039	0.9339984650734153	15.23971132746423	7.856157291943186	0.5155056398862429
2	3	smote	1.0	300	10	0.3	3	0.8802289114389396	0.3181559781346255	0.4444444443895748	0.9485801995322443	14.758205983194804	8.643447736320933	0.5856706159665465
2	1	smote	1.0	500	5	0.1	1	0.8858895705521473	0.3574379248977672	0.4374999999453125	0.9524539877227574	15.580641778118913	9.201610965355494	0.5905797040062625
2	2	smote	1.0	500	5	0.1	1	0.8579725798963456	0.29497282994174895	0.4444444443895748	0.9424405218653689	13.098664303116568	7.721480138079462	0.5894860596782868
2	3	smote	1.0	500	5	0.1	1	0.850752773750983	0.28568086781414714	0.3333333332921811	0.9439754412820878	8.42465599774554	5.949770626000507	0.7062330548981609
2	1	smote	1.0	500	5	0.1	3	0.8891967024539877	0.3406852544644162	0.4374999999453125	0.9501533742258425	14.825637951419692	8.77692131375754	0.5920096790614456
2	2	smote	1.0	500	5	0.1	3	0.8628331580493259	0.32710661157763343	0.43209876537875325	0.9347659247817747	10.902811561419432	6.623818881391043	0.6075330876855561
2	3	smote	1.0	500	5	0.1	3	0.853348872023725	0.2861811959153791	0.37037037032464565	0.9401381427402906	9.238309122954384	6.18708348534806	0.6697203255076138
2	1	smote	1.0	500	5	0.3	1	0.8675230061349692	0.28539427362033115	0.41249999994843756	0.951687116557119	13.830797458660001	8.538093468488388	0.6173247316867025
2	2	smote	1.0	500	5	0.3	1	0.8446888945737756	0.2901354248225127	0.37037037032464565	0.9409056024486501	9.365926561074536	6.267435205316396	0.6691740609738539
2	3	smote	1.0	500	5	0.3	1	0.8426612849738968	0.27137642315555854	0.35802469131382414	0.9493476592406037	10.452503715865618	7.068273948715176	0.6762278241012597
2	1	smote	1.0	500	5	0.3	3	0.8904524539877301	0.3464104845905983	0.39999999995	0.9555214723853105	14.321835776867669	8.993101423772883	0.6279293674823443
2	2	smote	1.0	500	5	0.3	3	0.8559544451076813	0.346818093664806	0.4444444443895748	0.9370683039068529	11.912193151171042	7.062329499405903	0.5928655866018845
2	3	smote	1.0	500	5	0.3	3	0.8486304160389605	0.30889915441942084	0.35802469131382414	0.9485801995322443	10.28817246416287	6.962777343147419	0.6767749339855417
2	1	smote	1.0	500	10	0.1	1	0.8926859662576687	0.37228844135187933	0.4874999999390625	0.9501533742258425	18.131703527037725	9.77999803532983	0.5393865964899001
2	2	smote	1.0	500	10	0.1	1	0.8879414077674502	0.41601135627497704	0.5185185184545039	0.9347659247817747	15.431671702277733	7.948582657669252	0.5150824004491564
2	3	smote	1.0	500	10	0.1	1	0.8898458448215418	0.31696950606791313	0.4444444443895748	0.9493476592406037	14.993936329888196	8.774409039784357	0.5851971554897499
2	1	smote	1.0	500	10	0.1	3	0.89826495398773	0.36584640355605813	0.5124999999359375	0.9547546012196721	22.18382800147362	11.327116137334276	0.5106024043615719
2	2	smote	1.0	500	10	0.1	3	0.8846725978984868	0.38860600194643435	0.5061728394436824	0.9409056024486501	16.3201269647241	8.565494780599074	0.5248424007921073
2	3	smote	1.0	500	10	0.1	3	0.8875529405076604	0.32356802417184866	0.38271604933546716	0.9485801995322443	11.437609656759225	7.442968884054137	0.6507451288372573
2	1	smote	1.0	500	10	0.3	1	0.8789973159509202	0.32206489361898605	0.39999999995	0.9440184049007362	11.242007062585802	7.1452042012861146	0.6355808219197611
2	2	smote	1.0	500	10	0.3	1	0.8721468974730677	0.3290547639396037	0.4938271604328609	0.931696085948337	13.307753494291719	7.229850514288827	0.543281056739779
2	3	smote	1.0	500	10	0.3	1	0.8771211733606207	0.3410110106608416	0.46913580241121783	0.9508825786573225	17.108281267406866	9.55130978120983	0.5582857483365847
2	1	smote	1.0	500	10	0.3	3	0.8875095858895706	0.31820447508302613	0.47499999994062503	0.951687116557119	17.822369561980544	9.83174399401693	0.5516518879042178
2	2	smote	1.0	500	10	0.3	3	0.8722890196412836	0.36959246745096663	0.5308641974653254	0.9347659247817747	16.21485803967637	8.137834625708996	0.501875159415385
2	3	smote	1.0	500	10	0.3	3	0.8802573358725827	0.3169271524476035	0.4444444443895748	0.9485801995322443	14.758205983194804	8.643447736320933	0.5856706159665465
2	1	class_weight		100	5	0.1	1	0.9072277607361963	0.35323803898071815	0.8249999998968751	0.8366564417113754	24.146878925232084	5.050703915314975	0.20916590046627082
2	2	class_weight		100	5	0.1	1	0.9104061851567606	0.35214294300063204	0.8641975307575065	0.8403683806535659	33.500870320727024	5.413698615341554	0.16159873545086348
2	3	class_weight		100	5	0.1	1	0.9044465289029116	0.32245539509951504	0.7407407406492913	0.8687643898628645	18.91394967811115	5.644357377023477	0.2984229779576984
2	1	class_weight		100	5	0.1	3	0.9097871932515338	0.37024521248806486	0.8624999998921876	0.8174846625704181	28.095489849789082	4.725629992430951	0.16819887237209102
2	2	class_weight		100	5	0.1	3	0.9137602683266536	0.3356955171759685	0.9135802468007926	0.8288564850281747	51.19794267234532	5.338094134447632	0.10426383061192004
2	3	class_weight		100	5	0.1	3	0.9085017481026691	0.3139508107355986	0.827160493725042	0.8618572524876297	29.857536355798622	5.987722473622781	0.20054307574792735
2	1	class_weight		100	5	0.3	1	0.9034221625766872	0.34645197619770385	0.5999999999250001	0.9156441717721193	16.28181605022406	7.1127264280647315	0.4368509165873232
2	2	class_weight		100	5	0.3	1	0.89342732346058	0.3266790845421587	0.6172839505410761	0.9079048349891949	15.900535699352325	6.702674167986036	0.4215376221100336
2	3	class_weight		100	5	0.3	1	0.8866244090086505	0.29770911937620337	0.46913580241121783	0.9347659247817747	12.663199061253355	7.191574785510276	0.567911364584242
2	1	class_weight		100	5	0.3	3	0.9070456288343558	0.3493067671168221	0.724999999909375	0.8872699386435026	20.75015232013493	6.431291945310989	0.3099394953148781
2	2	class_weight		100	5	0.3	3	0.9018314810077408	0.3212550442170456	0.7283950616384698	0.8756715272380993	18.888606382996613	5.858633882256942	0.31016759916415954
2	3	class_weight		100	5	0.3	3	0.8994438285817157	0.3387863840539926	0.5555555554869684	0.9232540291563834	15.037497885430989	7.238887944099779	0.4813891146570443
2	1	class_weight		100	10	0.1	1	0.9135352760736196	0.36591304285364645	0.64999999991875	0.9179447852690342	20.775698074745325	7.921494360047189	0.38128654564534115
2	2	class_weight		100	10	0.1	1	0.906540462181291	0.3321467908241971	0.5925925925194331	0.9132770529477109	15.317777617628657	6.8331686633117545	0.4460939883518051
2	3	class_weight		100	10	0.1	1	0.9179670845058413	0.3499058391089164	0.5679012344977901	0.9347659247817747	18.832938075951855	8.70559052982823	0.4622534363140708
2	1	class_weight		100	10	0.1	3	0.9161905674846627	0.3954323835995341	0.6999999999125001	0.8895705521404175	18.796294238992274	6.33888831368339	0.33724137562023476
2	2	class_weight		100	10	0.1	3	0.910633580625906	0.3374068819983844	0.7777777776817559	0.8825786646133341	26.307186538994284	6.623819333022893	0.2517874368713947
2	3	class_weight		100	10	0.1	3	0.914139260775229	0.36126301747039935	0.6913580246060053	0.9048349961557572	21.298061878870822	7.26483396237987	0.34110304452662327
2	1	class_weight		100	10	0.3	1	0.9014378834355828	0.33733496169084976	0.47499999994062503	0.9547546012196721	19.092005310555827	10.498302761431768	0.5498795123793141
2	2	class_weight		100	10	0.3	1	0.8936641937409397	0.31947914649094655	0.3333333332921811	0.9531849577824008	10.180325651961244	7.120217056318281	0.6994095471929536
2	3	class_weight		100	10	0.3	1	0.899775446974219	0.35053467945626887	0.35802469131382414	0.9616270145743544	13.97576551919086	9.330121022414309	0.6675928320237609
2	1	class_weight		100	10	0.3	3	0.9078124999999999	0.3634823955832227	0.5624999999296876	0.9424846625694595	21.068567526294125	9.779998297132803	0.4641985305475293
2	2	class_weight		100	10	0.3	3	0.9057730024729257	0.3519238824405999	0.5432098764761469	0.9240214888647428	14.462460417560777	7.149518947718434	0.4943501034175802
2	3	class_weight		100	10	0.3	3	0.8921576987578522	0.31095200135608336	0.48148148142203934	0.9447429009904472	15.875989063178483	8.713475787139016	0.5488461596757126
2	1	class_weight		300	5	0.1	1	0.8939033742331288	0.32449753030519346	0.37499999995312505	0.9608895705447785	14.741172622411574	9.588232839533086	0.6504389398129697
2	2	class_weight		300	5	0.1	1	0.8858285248666421	0.31866634278902856	0.40740740735711023	0.9501151189489632	13.094228067474221	8.166949927590199	0.6237060905433932
2	3	class_weight		300	5	0.1	1	0.8690012601498915	0.3487214684133042	0.34567901230300263	0.9585571757409167	12.2194239695408	8.34110452344938	0.6826102786880054
2	1	class_weight		300	5	0.1	3	0.9075057515337424	0.3414869459769504	0.46249999994218755	0.9493865030602042	16.140236295159397	9.13787697999916	0.5661550829548466
2	2	class_weight		300	5	0.1	3	0.8812711406725221	0.33857432342198257	0.40740740735711023	0.9409056024486501	10.946426657897897	6.894178725848036	0.6298108809242866
2	3	class_weight		300	5	0.1	3	0.8837724908331203	0.3365690680808828	0.34567901230300263	0.9531849577824008	10.756570497246091	7.383928799144884	0.6864575185436306
2	1	class_weight		300	5	0.3	1	0.8893596625766871	0.3236101388877336	0.33749999995781255	0.9654907975386082	14.252825992580295	9.77999716265333	0.6861795004875748
2	2	class_weight		300	5	0.3	1	0.8720047753048521	0.30683995407999504	0.37037037032464565	0.9570222563241979	13.098736380867615	8.61772286002878	0.6579048908586865
2	3	class_weight		300	5	0.3	1	0.8709246468264119	0.3458451744938732	0.30864197527053805	0.9708365310746675	14.861367022389766	10.583167257265728	0.7121260845457703
2	1	class_weight		300	5	0.3	3	0.8715778374233127	0.2884224360686083	0.29999999996250004	0.9670245398698849	12.568102452118108	9.097671656499683	0.7238699370472925
2	2	class_weight		300	5	0.3	3	0.8837914404555489	0.3108533217855639	0.3333333332921811	0.9547198771991197	10.542370508809631	7.361580293017613	0.6982850945565111
2	3	class_weight		300	5	0.3	3	0.8723079692637123	0.33737495998769546	0.29629629625971654	0.9731389101997457	15.254129598222134	11.030683719693112	0.7231276944465871
2	1	class_weight		300	10	0.1	1	0.8982074386503067	0.36112761087609335	0.2874999999640625	0.9754601226919061	16.03946708514018	11.715620220849063	0.7304245208563299
2	2	class_weight		300	10	0.1	1	0.8989985124546394	0.3816767655703854	0.37037037032464565	0.970069071366308	19.06485023647266	12.374164901989937	0.6490564865633519
2	3	class_weight		300	10	0.1	1	0.8921671735690666	0.33637894892305675	0.20987654318396587	0.9746738296164645	10.222533816520198	8.286940233609268	0.810654215493204
2	1	class_weight		300	10	0.1	3	0.9077453987730061	0.354352078724103	0.324999999959375	0.9739263803606295	17.984742474208574	12.464701096644925	0.6930708590725047
2	2	class_weight		300	10	0.1	3	0.8995196270714306	0.3430343641383058	0.3333333332921811	0.9654643131161516	13.97777366709324	9.651849053842994	0.690514036350999
2	3	class_weight		300	10	0.1	3	0.8994154041480724	0.3336859006866931	0.23456790120560891	0.975441289324824	12.17187000766872	9.551307835131269	0.7847033945806928
2	1	class_weight		300	10	0.3	1	0.8942868098159509	0.35266798129186266	0.3124999999609375	0.9723926380293529	16.010095141731973	11.319440339819247	0.7070189202194682
2	2	class_weight		300	10	0.3	1	0.8866812578759369	0.35408762812551464	0.3333333332921811	0.971603990783027	17.1081020022365	11.738734600268863	0.6861505985674663
2	3	class_weight		300	10	0.3	1	0.8891920828477493	0.3262938538756703	0.27160493823807347	0.9739063699081052	13.917242872023152	10.40885584692491	0.7479107610226926
2	1	class_weight		300	10	0.3	3	0.9043519938650306	0.3185095600677048	0.3624999999546875	0.9670245398698849	16.67532545280952	10.993019918270448	0.6592386926796112
2	2	class_weight		300	10	0.3	3	0.8930862302568622	0.3391717901644998	0.30864197527053805	0.9639293936994326	11.930087830744478	8.556603876648579	0.7172288987929218
2	3	class_weight		300	10	0.3	3	0.8880456306908086	0.29422310284348996	0.28395061724889503	0.9654643131161516	11.085820505804804	8.221945490310699	0.7416632242193786
2	1	class_weight		500	5	0.1	1	0.8964819785276074	0.32185787836719654	0.26249999996718754	0.9693251533667997	11.247453923934625	8.557497207112487	0.7608385997854644
2	2	class_weight		500	5	0.1	1	0.8859137981675715	0.31384955061874376	0.35802469131382414	0.9608595548659951	13.690795831071867	9.147177519731367	0.6681260531300514
2	3	class_weight		500	5	0.1	1	0.8646902210473456	0.3440773203542775	0.29629629625971654	0.966231772824511	12.047843276559979	8.774408172979372	0.7282969948299574
2	1	class_weight		500	5	0.1	3	0.9031345858895705	0.3416860795750192	0.39999999995	0.96472392637297	18.23187877770794	11.339127216591113	0.6219395802552525
2	2	class_weight		500	5	0.1	3	0.8823512691509622	0.3241756263615776	0.40740740735711023	0.9539524174907602	14.242705154975253	8.8475289403102	0.6211972165128009
2	3	class_weight		500	5	0.1	3	0.881981751513601	0.3395363756016316	0.29629629625971654	0.9646968534077921	11.50571752169684	8.392912273604308	0.7294557808081285
2	1	class_weight		500	5	0.3	1	0.8894075920245399	0.3246082892114296	0.324999999959375	0.9654907975386082	13.470777930826333	9.417775045518022	0.6991262835131995
2	2	class_weight		500	5	0.3	1	0.8716921065347774	0.3031545635681684	0.37037037032464565	0.9577897160325574	13.347590351993533	8.774408693062341	0.6573777234836947
2	3	class_weight		500	5	0.3	1	0.8692665548638943	0.33486265413724636	0.30864197527053805	0.9708365310746675	14.861367022389766	10.583167257265728	0.7121260845457703
2	1	class_weight		500	5	0.3	3	0.8711848159509203	0.28958557984278904	0.2874999999640625	0.9685582822011615	12.430034511705733	9.143899527515241	0.7356294461293582
2	2	class_weight		500	5	0.3	3	0.8844357276181272	0.3217564818934674	0.29629629625971654	0.9524174980740414	8.427842003435542	6.226999884343483	0.7388605288906314
2	3	class_weight		500	5	0.3	3	0.8738428886804431	0.34164792345323874	0.28395061724889503	0.9723714504913863	13.956412520798201	10.27743111834579	0.7363948982925215
2	1	class_weight		500	10	0.1	1	0.8978335889570552	0.3578646552909083	0.2874999999640625	0.977760736188821	17.740463820995572	12.92758038796864	0.7287058749424805
2	2	class_weight		500	10	0.1	1	0.8988374406639947	0.3827519617776612	0.37037037032464565	0.970069071366308	19.06485023647266	12.374164901989937	0.6490564865633519
2	3	class_weight		500	10	0.1	1	0.8925461660176421	0.32943490551069776	0.19753086417314436	0.9746738296164645	9.473189710523478	7.799473161044019	0.8233206876083062
2	1	class_weight		500	10	0.1	3	0.9084164110429448	0.36078152640371275	0.324999999959375	0.977760736188821	21.168572755567634	14.613786525529765	0.6903529341627628
2	2	class_weight		500	10	0.1	3	0.8995196270714306	0.34295535118615994	0.32098765428135956	0.9677666922412298	14.193069128253349	9.958256754194148	0.7016281342870452
2	3	class_weight		500	10	0.1	3	0.8990932605667831	0.33244566182282004	0.23456790120560891	0.975441289324824	12.17187000766872	9.551307835131269	0.7847033945806928
2	1	class_weight		500	10	0.3	1	0.8942580521472393	0.35213054143710654	0.3124999999609375	0.9723926380293529	16.010095141731973	11.319440339819247	0.7070189202194682
2	2	class_weight		500	10	0.3	1	0.8865012364628634	0.35456628377474214	0.32098765428135956	0.9723714504913863	16.63736764077201	11.617965612043067	0.6983055070080961
2	3	class_weight		500	10	0.3	1	0.8891636584141062	0.3260019868990523	0.27160493823807347	0.9739063699081052	13.917242872023152	10.40885584692491	0.7479107610226926
2	1	class_weight		500	10	0.3	3	0.9043136503067485	0.3182881841181971	0.3624999999546875	0.9670245398698849	16.67532545280952	10.993019918270448	0.6592386926796112
2	2	class_weight		500	10	0.3	3	0.8929156836550032	0.3350400664041427	0.28395061724889503	0.966231772824511	11.346783433446179	8.408807832438566	0.7410741350878904
2	3	class_weight		500	10	0.3	3	0.8897700463318268	0.29428645640306206	0.28395061724889503	0.966231772824511	11.346783433446179	8.408807832438566	0.7410741350878904
3	1	none		100	5	0.1	1	0.9172450153374232	0.33353867118039104	0.11249999998593752	0.9892638036733953	11.680069581633767	10.478561659825624	0.8971317738981504
3	2	none		100	5	0.1	1	0.9111167959978397	0.3475341178371414	0.07407407406492914	0.9961627014505284	20.767945819475244	19.303653357541393	0.9294926574663844
3	3	none		100	5	0.1	1	0.9131917796537903	0.34950338823292354	0.06172839505410761	0.9969301611588878	21.36506191333562	20.10795913708344	0.9411608075369938
3	1	none		100	5	0.1	3	0.9156825153374234	0.3479410169281963	0.07499999999062501	0.9938650306672251	13.135113697738053	12.224980056567167	0.93070986719523
3	2	none		100	5	0.1	3	0.9151246411415253	0.3522605513408285	0.03703703703246457	0.9969301611588878	12.490343891241222	12.064775482250065	0.9659281972057612
3	3	none		100	5	0.1	3	0.9142719081322305	0.33474486401232956	0.024691358021643045	0.9976976208672472	10.97041644662416	10.724233219482604	0.977559344438426
3	1	none		100	5	0.3	1	0.8983703987730062	0.30265548164607925	0.23749999997031251	0.9823619631826507	17.347816194206047	13.465209749681593	0.7761904683253815
3	2	none		100	5	0.3	1	0.8948485451427379	0.30933336047321447	0.12345679010821523	0.9884881043669341	12.093886184256428	10.724270511183471	0.8867513904839986
3	3	none		100	5	0.3	1	0.8885098964403134	0.2943553558559869	0.12345679010821523	0.9884881043669341	12.093886184256428	10.724270511183471	0.8867513904839986
3	1	none		100	5	0.3	3	0.8989359662576687	0.3340559426498783	0.14999999998125002	0.9861963190108421	12.6078339762843	10.866658787064123	0.861897347429089
3	2	none		100	5	0.3	3	0.9066257354822205	0.3428011152768632	0.09876543208657218	0.990023023783653	10.874593928046183	9.899325301737738	0.9103167675494427
3	3	none		100	5	0.3	3	0.8932567768587211	0.27904788821572074	0.04938271604328609	0.9907904834920125	5.588738513080679	5.362134090222333	0.9594533760677202
3	1	none		100	10	0.1	1	0.9228527607361964	0.3650770652646416	0.08749999998906251	0.9923312883359484	12.40820297378102	11.409985108630735	0.9195517681858054
3	2	none		100	10	0.1	1	0.9165174383900401	0.37470514127055476	0.03703703703246457	0.9969301611588878	12.490343891241222	12.064775482250065	0.9659281972057612
3	3	none		100	10	0.1	1	0.9135897217247946	0.34076879812712996	0.04938271604328609	0.9938603223254501	8.409077197897272	8.043196765201273	0.9564898135459784
3	1	none		100	10	0.1	3	0.9133627300613497	0.3421933259294353	0.07499999999062501	0.9969325153297782	26.351265357106698	24.449920229267295	0.9278461445556624
3	2	none		100	10	0.1	3	0.9147266990705211	0.3585652756760115	0.024691358021643045	0.9961627014505284	6.572134756622948	6.4345511191804645	0.9790655991913153
3	3	none		100	10	0.1	3	0.9125001184351401	0.3342861977842876	0.012345679010821523	0.9976976208672472	5.416643121221872	5.362116609741302	0.9899335133538018
3	1	none		100	10	0.3	1	0.9096625766871165	0.32484748726511753	0.11249999998593752	0.9861963190108421	9.056331452249548	8.149994090298092	0.8999222303983098
3	2	none		100	10	0.3	1	0.9063414911457889	0.36101285754205037	0.1111111110973937	0.9923254029087313	16.16247890432523	14.47775889710407	0.8957635039266716
3	3	none		100	10	0.3	1	0.8985342467051345	0.3320702996664378	0.09876543208657218	0.9923254029087313	14.169844521054385	12.869119019648062	0.9082046637017029
3	1	none		100	10	0.3	3	0.910851226993865	0.36672365209714436	0.1624999999796875	0.9861963190108421	13.86234481726472	11.772213685986133	0.8492223864393488
3	2	none		100	10	0.3	3	0.8992069583013559	0.32030705533222287	0.06172839505410761	0.9930928626170907	9.459050616258752	8.936886913235059	0.9447974412234695
3	3	none		100	10	0.3	3	0.9088902153624588	0.34016422502376664	0.07407407406492914	0.9946277820338095	14.811400967740035	13.788334101066853	0.9309270597011395
3	1	none		300	5	0.1	1	0.8931556748466257	0.3005754115888326	0.18749999997656253	0.9800613496857358	11.3431895500332	9.403841432737783	0.8290297255306258
3	2	none		300	5	0.1	1	0.8894100035056801	0.2970367854834206	0.12345679010821523	0.9877206446585748	11.329216104244884	10.054004150501651	0.8874403969964355
3	3	none		300	5	0.1	1	0.8815364353865248	0.25973560193688405	0.09876543208657218	0.9861857252418559	7.823434203240729	7.1495147100066605	0.9138588561032123
3	1	none		300	5	0.1	3	0.898888036809816	0.3203766946915539	0.199999999975	0.9838957055139272	15.273799997237486	12.4190399000443	0.8130943019780594
3	2	none		300	5	0.1	3	0.8958244506978197	0.3214301708221428	0.12345679010821523	0.9915579432003718	16.542874092539012	14.624000619570179	0.8840060301696303
3	3	none		300	5	0.1	3	0.8898079455766844	0.3014972654065043	0.16049382714067978	0.9854182655334965	12.919495754665867	11.006490170593725	0.8519287633516023
3	1	none		300	5	0.3	1	0.8784796779141104	0.3227058230768225	0.199999999975	0.9808282208513741	12.789993295215211	10.431994553274894	0.8156372082913923
3	2	none		300	5	0.3	1	0.8845873245975574	0.3175640042056997	0.18518518516232282	0.9869531849502153	17.19250014467191	14.193888892944054	0.8255860754154392
3	3	none		300	5	0.3	1	0.8786845172109945	0.28821826335763423	0.14814814812985827	0.9854182655334965	11.752852327339179	10.159837080548055	0.8644571275166951
3	1	none		300	5	0.3	3	0.8922929447852761	0.32792258034397853	0.22499999997187503	0.9808282208513741	14.852895433655652	11.735993872434257	0.7901485455362688
3	2	none		300	5	0.3	3	0.8954549330604588	0.32634223206845603	0.14814814812985827	0.9884881043669341	14.933320326922196	12.869124613420166	0.8617724780795168
3	3	none		300	5	0.3	3	0.8818017301005276	0.2931157964228957	0.13580246911903673	0.9831158864084182	9.149994564222075	8.043205108184939	0.8790393218521895
3	1	none		300	10	0.1	1	0.9117906441717791	0.3443539442964367	0.0999999999875	0.9877300613421187	8.944437140287935	8.149993351705476	0.911180115018254
3	2	none		300	10	0.1	1	0.89999336763215	0.36046313334437935	0.07407407406492914	0.9930928626170907	11.502205547727229	10.724264295882069	0.9323658959458491
3	3	none		300	10	0.1	1	0.9018883298750272	0.3206688798046568	0.06172839505410761	0.9915579432003718	7.727263562205739	7.312000309785089	0.9462599759474557
3	1	none		300	10	0.1	3	0.9144746932515337	0.35108221523579203	0.08749999998906251	0.9900306748390336	9.5226458590572	8.776914265221741	0.9216886041863422
3	2	none		300	10	0.1	3	0.9007987265853727	0.32404989985092625	0.09876543208657218	0.9915579432003718	12.871715736315823	11.699200495656143	0.9089076084807605
3	3	none		300	10	0.1	3	0.9074879433027296	0.33299082495658017	0.07407407406492914	0.9930928626170907	11.502205547727229	10.724264295882069	0.9323658959458491
3	1	none		300	10	0.3	1	0.9020513803680982	0.338533981081483	0.17499999997812501	0.9854294478452038	14.346082622543857	12.01051806505079	0.8371984351126127
3	2	none		300	10	0.3	1	0.8863117402385757	0.3332398771209505	0.16049382714067978	0.9907904834920125	20.567379572722203	17.426935793222583	0.8473094749834599
3	3	none		300	10	0.3	1	0.8941853083577309	0.32022651123180673	0.09876543208657218	0.9884881043669341	9.4100374723377	8.579416408946777	0.9117303028884804
3	1	none		300	10	0.3	3	0.9078508435582823	0.3469693789124697	0.1624999999796875	0.9861963190108421	13.86234481726472	11.772213685986133	0.8492223864393488
3	2	none		300	10	0.3	3	0.8922713964924248	0.35325823315853844	0.16049382714067978	0.990023023783653	18.970569171463357	16.08640361532382	0.8479663040272002
3	3	none		300	10	0.3	3	0.8937873662867267	0.3338146731389481	0.14814814812985827	0.9869531849502153	13.156000117720541	11.355111114355244	0.8631127152013641
3	1	none		500	5	0.1	1	0.8885544478527607	0.29697520502050423	0.21249999997343752	0.9800613496857358	13.263729574524593	10.657686957102822	0.8035211185951463
3	2	none		500	5	0.1	1	0.8874866168291597	0.3120544563419584	0.13580246911903673	0.9892555640752936	14.468353849268054	12.639318031911207	0.873583686085137
3	3	none		500	5	0.1	1	0.8759841960148943	0.25471726486615653	0.08641975307575066	0.9846508058251371	6.0682392821564894	5.630243242009809	0.9278215507887122
3	1	none		500	5	0.1	3	0.8962519171779142	0.3138964471325847	0.18749999997656253	0.9815950920170123	12.307685590188086	10.187494459354593	0.8277343665976806
3	2	none		500	5	0.1	3	0.8932283524250779	0.32038590811278456	0.13580246911903673	0.9923254029087313	20.318544901733105	17.695038652016084	0.8708811843766088
3	3	none		500	5	0.1	3	0.8831945273490426	0.3015187623223834	0.13580246911903673	0.9831158864084182	9.149994564222075	8.043205108184939	0.8790393218521895
3	1	none		500	5	0.3	1	0.8749904141104295	0.3282630407602196	0.21249999997343752	0.9800613496857358	13.263729574524593	10.657686957102822	0.8035211185951463
3	2	none		500	5	0.3	1	0.8855442805302103	0.31068750078779983	0.13580246911903673	0.9861857252418559	11.21824582539153	9.830582726259157	0.8763030127068551
3	3	none		500	5	0.3	1	0.8755199302653895	0.2853317655554731	0.16049382714067978	0.9846508058251371	12.263962571036489	10.456166020875358	0.8525927764106043
3	1	none		500	5	0.3	3	0.8897814417177915	0.32038029957799236	0.23749999997031251	0.9800613496857358	15.310206648162955	11.911532481467859	0.7780125116596669
3	2	none		500	5	0.3	3	0.8942990060923037	0.3354638796834229	0.17283950615150132	0.9884881043669341	17.942272923815406	15.01397871565686	0.836793565675035
3	3	none		500	5	0.3	3	0.8790161356034981	0.28708544531628116	0.14814814812985827	0.9815809669916994	9.26811089263689	8.043205505470329	0.8678365533130592
3	1	none		500	10	0.1	1	0.9110812883435583	0.3369047508791439	0.11249999998593752	0.9877300613421187	10.20421701760446	9.168742520668662	0.8985248356447582
3	2	none		500	10	0.1	1	0.8968382554977592	0.3604322803787344	0.08641975307575066	0.9930928626170907	13.60058088214118	12.511641678529081	0.9199343506682287
3	3	none		500	10	0.1	1	0.90107349611059	0.33055593859408017	0.09876543208657218	0.9915579432003718	12.871715736315823	11.699200495656143	0.9089076084807605
3	1	none		500	10	0.1	3	0.9138324386503067	0.34392417326568814	0.0999999999875	0.988496932507757	9.548139831662894	8.693325769120012	0.9104732258748867
3	2	none		500	10	0.1	3	0.900779776962944	0.3246893334358869	0.08641975307575066	0.9907904834920125	10.176790733992576	9.383734657889082	0.9220720757063
3	3	none		500	10	0.1	3	0.9047591976729864	0.3309019342725663	0.07407407406492914	0.9923254029087313	10.343986503444686	9.651839264736047	0.9330869832517656
3	1	none		500	10	0.3	1	0.9017254601226994	0.3406498491720231	0.17499999997812501	0.9854294478452038	14.346082622543857	12.01051806505079	0.8371984351126127
3	2	none		500	10	0.3	1	0.885459007229281	0.3303191149660239	0.14814814812985827	0.9915579432003718	20.426853220527928	17.548800743484215	0.8591044518585
3	3	none		500	10	0.3	1	0.8938631647764418	0.3199353062771237	0.09876543208657218	0.9884881043669341	9.4100374723377	8.579416408946777	0.9117303028884804
3	1	none		500	10	0.3	3	0.9078604294478528	0.3457562643349001	0.14999999998125002	0.9854294478452038	11.934976303673327	10.294729770043535	0.8625680846576358
3	2	none		500	10	0.3	3	0.8924893171503558	0.3469153078770278	0.16049382714067978	0.9884881043669341	16.415671974184818	13.941551664538512	0.849283021877276
3	3	none		500	10	0.3	3	0.8944127038268762	0.3355558109547051	0.13580246911903673	0.9869531849502153	11.887385822646769	10.40885185482564	0.8756215951300059
3	1	undersample	0.6	100	5	0.1	1	0.9142733895705522	0.35940822298466235	0.8374999998953125	0.8466257668646732	28.449227744859208	5.460499643061713	0.19193840365512738
3	2	undersample	0.6	100	5	0.1	1	0.9153046625545986	0.3993495145847358	0.8148148147142205	0.853415195695676	25.616751280344776	5.558657754428693	0.21699306978579394
3	3	undersample	0.6	100	5	0.1	1	0.9069005050074376	0.3200409007891184	0.851851851746685	0.8411358403619253	30.444441134631735	5.3621395792857465	0.17612868146039617
3	1	undersample	0.6	100	5	0.1	3	0.9136503067484663	0.3539448734590332	0.8374999998953125	0.8481595091959497	28.788652705894307	5.515656201477523	0.19159131793832426
3	2	undersample	0.6	100	5	0.1	3	0.9160531726405351	0.38472613651942467	0.8148148147142205	0.853415195695676	25.616751280344776	5.558657754428693	0.21699306978579394
3	3	undersample	0.6	100	5	0.1	3	0.9074974181139441	0.32941536716562464	0.827160493725042	0.8357636224034094	24.353468907478714	5.036402138585598	0.2068042919957197
3	1	undersample	0.6	100	5	0.3	1	0.9076111963190183	0.3501831660033872	0.7999999999	0.8427914110364817	21.44390041133685	5.088780163263508	0.2373066397069348
3	2	undersample	0.6	100	5	0.3	1	0.9001260149891513	0.37360874994804355	0.7777777776817559	0.8595548733625514	21.42076290969946	5.537947388591651	0.25853174313770144
3	3	undersample	0.6	100	5	0.3	1	0.8996712240508609	0.31299975686510634	0.802469135703399	0.8434382194870036	21.885720951549963	5.125574593098339	0.23419719120005192
3	1	undersample	0.6	100	5	0.3	3	0.9153278374233129	0.3384062625010414	0.8249999998968751	0.8489263803615881	26.490932713675228	5.460913343192166	0.2061427257887296
3	2	undersample	0.6	100	5	0.3	3	0.9073458211345138	0.3481047849140675	0.802469135703399	0.8488104374455195	22.80773888141656	5.307701597041244	0.23271493051371692
3	3	undersample	0.6	100	5	0.3	3	0.9061235704878581	0.3242509468045261	0.827160493725042	0.8372985418201282	24.628366840820117	5.08391536338559	0.2064251823907228
3	1	undersample	0.6	100	10	0.1	1	0.9110621165644172	0.3517092810804903	0.8499999998937501	0.8466257668646732	31.27999653688339	5.541999637734277	0.1771739110776287
3	2	undersample	0.6	100	10	0.1	1	0.907762712827947	0.3284254229094626	0.7901234566925774	0.8641596316127079	23.9494823912254	5.816558125595547	0.24286779108978954
3	3	undersample	0.6	100	10	0.1	1	0.9114105151454858	0.3055280750749412	0.8148148147142205	0.8434382194870036	23.703919239061552	5.204429586838313	0.219559866759197
3	1	undersample	0.6	100	10	0.1	3	0.9094229294478529	0.32233597502091715	0.8624999998921876	0.8466257668646732	34.625450531662565	5.62349963240684	0.16240941850013
3	2	undersample	0.6	100	10	0.1	3	0.9105672569474054	0.3512459864742104	0.7777777776817559	0.8633921719043486	22.120784280787532	5.693507697099809	0.25738271318150885
3	3	undersample	0.6	100	10	0.1	3	0.9157120794368172	0.35745749765368157	0.8641975307575065	0.83499616269505	32.2029562540769	5.237438671113828	0.16263843318487892
3	1	undersample	0.6	100	10	0.3	1	0.9050134202453988	0.3194154730744141	0.8249999998968751	0.8542944785210561	27.640598559765902	5.662104873596354	0.20484739449283196
3	2	undersample	0.6	100	10	0.3	1	0.9034990477814729	0.3277463165132833	0.7654320986709343	0.8603223330709109	20.098899144724978	5.47998875338917	0.2726511791984597
3	3	undersample	0.6	100	10	0.3	1	0.9093071070558919	0.3269572180592774	0.8395061727358635	0.8488104374455195	29.366650477312078	5.552672439981609	0.1890808810696663
3	1	undersample	0.6	100	10	0.3	3	0.9130847392638037	0.3186817088682679	0.8374999998953125	0.851226993858503	29.488497984936675	5.629381063961034	0.1909008987826934
3	2	undersample	0.6	100	10	0.3	3	0.9035748462711881	0.3314782248595927	0.7777777776817559	0.858787413654192	21.28532399192232	5.50784985056926	0.258762781332632
3	3	undersample	0.6	100	10	0.3	3	0.9050339671982035	0.3341790217188564	0.8148148147142205	0.8403683806535659	23.163459295327776	5.104344408750609	0.2203619119250291
3	1	undersample	0.6	300	5	0.1	1	0.9093462423312884	0.38513721470561607	0.7749999999031251	0.8489263803615881	19.355328154037934	5.129948898150216	0.2650406474005825
3	2	undersample	0.6	300	5	0.1	1	0.9050055427645604	0.3576382080356878	0.7901234566925774	0.849577897153879	21.262903124479404	5.252708140729673	0.24703625357975423
3	3	undersample	0.6	300	5	0.1	1	0.9043138815459102	0.29857382174730357	0.827160493725042	0.8449731389037225	26.084509353617452	5.335594325524021	0.2045502942894717
3	1	undersample	0.6	300	5	0.1	3	0.9103527607361963	0.35560790703158635	0.7999999999	0.8473926380303115	22.211053126982375	5.242210710888196	0.2360180968821031
3	2	undersample	0.6	300	5	0.1	3	0.9054319092692079	0.3594494146291235	0.7654320986709343	0.8518802762789572	18.767383044040407	5.167657809272665	0.2753531277894297
3	3	undersample	0.6	300	5	0.1	3	0.902570516282463	0.3046556402997036	0.8148148147142205	0.8465080583204413	24.26599757910599	5.308518171788505	0.2187636387839822
3	1	undersample	0.6	300	5	0.3	1	0.9154716257668711	0.3606417640496588	0.8624999998921876	0.8473926380303115	34.830968995702094	5.651758422676337	0.16226244165254305
3	2	undersample	0.6	300	5	0.3	1	0.899945993576078	0.3416940939734001	0.7777777776817559	0.8541826554040355	20.502629612370875	5.333917761962203	0.26015772892456335
3	3	undersample	0.6	300	5	0.3	1	0.8964876874828269	0.30351463421589436	0.8148148147142205	0.8434382194870036	23.703919239061552	5.204429586838313	0.219559866759197
3	1	undersample	0.6	300	5	0.3	3	0.9095571319018405	0.3658478867231358	0.8374999998953125	0.8481595091959497	28.788652705894307	5.515656201477523	0.19159131793832426
3	2	undersample	0.6	300	5	0.3	3	0.9063414911457889	0.3392463731625907	0.7777777776817559	0.8518802762789572	20.12953177216378	5.251007128777063	0.2608608579134029
3	3	undersample	0.6	300	5	0.3	3	0.8992732819798566	0.31083900557069283	0.8148148147142205	0.8372985418201282	22.643394065169883	5.008036029603716	0.2211698382652425
3	1	undersample	0.6	300	10	0.1	1	0.9122699386503068	0.3550476860852209	0.8249999998968751	0.8504601226928646	26.81098620986446	5.51692270706633	0.20577096253649366
3	2	undersample	0.6	300	10	0.1	1	0.911562112124916	0.36656332260279745	0.7407407406492913	0.8641596316127079	18.175946602213124	5.453023242745825	0.30001315366553694
3	3	undersample	0.6	300	10	0.1	1	0.8995385766938594	0.2758098965225361	0.827160493725042	0.8396009209452066	25.050578498575014	5.156890220507912	0.20585911699785592
3	1	undersample	0.6	300	10	0.1	3	0.9144459355828221	0.33643558951014596	0.8124999998984376	0.8481595091959497	24.20538478434773	5.351009747702074	0.22106690529077752
3	2	undersample	0.6	300	10	0.1	3	0.9069005050074377	0.35100771137707404	0.7530864196601128	0.8618572524876297	19.02860927966807	5.451508520761039	0.28649010814993414
3	3	undersample	0.6	300	10	0.1	3	0.9009313739423742	0.292614903902279	0.8148148147142205	0.8396009209452066	23.031576725119724	5.079921709754062	0.2205633396300569
3	1	undersample	0.6	300	10	0.3	1	0.9125	0.3524573800980975	0.8249999998968751	0.8588957055148858	28.695649043932313	5.846738715075191	0.2037499977493972
3	2	undersample	0.6	300	10	0.3	1	0.9010071724320894	0.34898443160374304	0.7654320986709343	0.8633921719043486	20.62388914666846	5.603134559050606	0.27168175279476
3	3	undersample	0.6	300	10	0.3	1	0.8956539040959608	0.2843073978976258	0.7777777776817559	0.8465080583204413	19.30249822349106	5.067221891252664	0.2625163665116101
3	1	undersample	0.6	300	10	0.3	3	0.9131614263803681	0.36822751151381	0.8499999998937501	0.851226993858503	32.42267674529848	5.713401676855975	0.17621621427224363
3	2	undersample	0.6	300	10	0.3	3	0.8997849217854335	0.3239887998040082	0.7654320986709343	0.8641596316127079	20.758844203389057	5.634790684170686	0.27144047237766333
3	3	undersample	0.6	300	10	0.3	3	0.8954833574941018	0.2884824787437584	0.7777777776817559	0.8434382194870036	18.855390449024217	4.967864605618391	0.2634718400817617
3	1	undersample	0.6	500	5	0.1	1	0.910103527607362	0.3852244401429183	0.7749999999031251	0.8496932515272263	19.471653515356735	5.15612210507159	0.26480144104292785
3	2	undersample	0.6	500	5	0.1	1	0.9041528097552657	0.3556343673290548	0.7901234566925774	0.849577897153879	21.262903124479404	5.252708140729673	0.24703625357975423
3	3	undersample	0.6	500	5	0.1	1	0.9041054356991937	0.30127005575140353	0.8148148147142205	0.844205679195363	23.842362180095297	5.230067169363065	0.21936026688268934
3	1	undersample	0.6	500	5	0.1	3	0.9098255368098159	0.36045311248179424	0.7749999999031251	0.8504601226928646	19.58917195722342	5.182563755122916	0.264562666076355
3	2	undersample	0.6	500	5	0.1	3	0.9031863790113981	0.34487978334711394	0.7777777776817559	0.8503453568622384	19.887177619117946	5.197150649006472	0.26133172588243847
3	3	undersample	0.6	500	5	0.1	3	0.9010545464881612	0.30524945272849274	0.802469135703399	0.8472755180288007	22.53768625056923	5.254357865893104	0.23313651552778772
3	1	undersample	0.6	500	5	0.3	1	0.9154524539877301	0.3604083918297344	0.8624999998921876	0.8466257668646732	34.625450531662565	5.62349963240684	0.16240941850013
3	2	undersample	0.6	500	5	0.3	1	0.9000407416882219	0.3431815558829823	0.7654320986709343	0.8549501151123949	19.23363784149281	5.27702622097069	0.27436442716261195
3	3	undersample	0.6	500	5	0.3	1	0.8964876874828269	0.30370737160484695	0.8148148147142205	0.8434382194870036	23.703919239061552	5.204429586838313	0.219559866759197
3	1	undersample	0.6	500	5	0.3	3	0.9099213957055214	0.36290804943886373	0.8249999998968751	0.8504601226928646	26.81098620986446	5.51692270706633	0.20577096253649366
3	2	undersample	0.6	500	5	0.3	3	0.9055929810598524	0.3378970006145253	0.7777777776817559	0.8518802762789572	20.12953177216378	5.251007128777063	0.2608608579134029
3	3	undersample	0.6	500	5	0.3	3	0.899235382734999	0.31297994815265257	0.827160493725042	0.8380660015284876	24.76777005807799	5.1080097475049975	0.20623614834317003
3	1	undersample	0.6	500	10	0.1	1	0.9127108895705522	0.35502543755996063	0.8249999998968751	0.8504601226928646	26.81098620986446	5.51692270706633	0.20577096253649366
3	2	undersample	0.6	500	10	0.1	1	0.9115052632576296	0.36725523794671694	0.7407407406492913	0.8626247121959891	17.94094003533655	5.392095613187194	0.3005469848936288
3	3	undersample	0.6	500	10	0.1	1	0.8997849217854335	0.2797018209495708	0.8148148147142205	0.8403683806535659	23.163459295327776	5.104344408750609	0.2203619119250291
3	1	undersample	0.6	500	10	0.1	3	0.9137845092024539	0.3346784296546314	0.8249999998968751	0.8473926380303115	26.177312453160116	5.406029795603453	0.20651583479027902
3	2	undersample	0.6	500	10	0.1	3	0.9072605478335845	0.35072584749342667	0.7530864196601128	0.8618572524876297	19.02860927966807	5.451508520761039	0.28649010814993414
3	3	undersample	0.6	500	10	0.1	3	0.9007418777180864	0.2923689207320123	0.8148148147142205	0.8388334612368471	22.900950179310097	5.05573160787637	0.22076513591276564
3	1	undersample	0.6	500	10	0.3	1	0.9121644938650306	0.3533490575459369	0.8124999998984376	0.8596625766805241	26.544623774918037	5.789617072793363	0.21810882898320538
3	2	undersample	0.6	500	10	0.3	1	0.9010450716769468	0.34843545931677616	0.7654320986709343	0.8649270913210674	20.895332840184842	5.666806537958664	0.27119962014231336
3	3	undersample	0.6	500	10	0.3	1	0.8956349544735321	0.28410668603849926	0.7777777776817559	0.8465080583204413	19.30249822349106	5.067221891252664	0.2625163665116101
3	1	undersample	0.6	500	10	0.3	3	0.913123082822086	0.36708907546220115	0.8499999998937501	0.8489263803615881	31.842636030956555	5.62639556571314	0.17669376498280323
3	2	undersample	0.6	500	10	0.3	3	0.8999270439536492	0.3227834836756198	0.7654320986709343	0.8649270913210674	20.895332840184842	5.666806537958664	0.27119962014231336
3	3	undersample	0.6	500	10	0.3	3	0.8949622428773106	0.28780882172781613	0.7777777776817559	0.8434382194870036	18.855390449024217	4.967864605618391	0.2634718400817617
3	1	undersample	0.8	100	5	0.1	1	0.9086944018404908	0.3530414291955006	0.8624999998921876	0.8220858895642479	28.98432298174511	4.84784455432615	0.16725746078444498
3	2	undersample	0.8	100	5	0.1	1	0.9083406763120245	0.3319670269705219	0.8148148147142205	0.83499616269505	22.266044409011474	4.938156461335895	0.22177968156197916
3	3	undersample	0.8	100	5	0.1	1	0.9091839345101049	0.31942001758860444	0.9012345677899711	0.7935533384436413	35.07527469006146	4.365459423471206	0.1244597258693859
3	1	undersample	0.8	100	5	0.1	3	0.9064417177914111	0.33408732564455657	0.874999999890625	0.8228527607298861	32.515147900478695	4.939393659770727	0.15191052950881792
3	2	undersample	0.8	100	5	0.1	3	0.9118747808949906	0.3485198375259262	0.8888888887791496	0.8250191864863775	37.719293702894966	5.079921736166412	0.13467700108561656
3	3	undersample	0.8	100	5	0.1	3	0.9144519295453037	0.3592744863882738	0.9012345677899711	0.7950882578603601	35.40636286273714	4.398159492461967	0.12421945613134724
3	1	undersample	0.8	100	5	0.3	1	0.9090586656441717	0.33905073454042645	0.8374999998953125	0.8274539877237159	24.71555314321343	4.853777495689186	0.19638553992332713
3	2	undersample	0.8	100	5	0.3	1	0.9091744596988905	0.33349502625508853	0.851851851746685	0.8334612432783312	28.776494668968837	5.115036387716015	0.17775049250410865
3	3	undersample	0.8	100	5	0.3	1	0.9022578475123884	0.28211126233034034	0.9259259258116141	0.7874136607767659	46.29963239871697	4.355528608468231	0.09407262908619994
3	1	undersample	0.8	100	5	0.3	3	0.9105157208588956	0.3240049662363941	0.8999999998875001	0.8259202453924394	42.70043501074294	5.170043755036255	0.12107706459503705
3	2	undersample	0.8	100	5	0.3	3	0.9139118653060838	0.3443554473043104	0.851851851746685	0.8273215656114558	27.548886063863627	4.933168437804147	0.1790696056050779
3	3	undersample	0.8	100	5	0.3	3	0.904361255601982	0.30763416818961853	0.9135802468007926	0.7927858787352818	40.445497434190266	4.408870385551478	0.10900768344536424
3	1	undersample	0.8	100	10	0.1	1	0.9096050613496933	0.3383366554920169	0.874999999890625	0.825153374226801	33.035084015069145	5.0043856778898785	0.1514869871454318
3	2	undersample	0.8	100	10	0.1	1	0.9119126801398482	0.36012508956605194	0.827160493725042	0.8426707597786441	25.632750018910436	5.257512462312385	0.20510917486832983
3	3	undersample	0.8	100	10	0.1	1	0.9140160882294419	0.3230456938519641	0.9259259258116141	0.791250959318563	47.3805078931097	4.435593468756082	0.09361640877631977
3	1	undersample	0.8	100	10	0.1	3	0.9088286042944785	0.3131140223016429	0.8874999998890626	0.8182515337360564	35.51663908118482	4.883122093415484	0.1374882833673291
3	2	undersample	0.8	100	10	0.1	3	0.9036032707048312	0.30039385506112615	0.8641975307575065	0.8411358403619253	33.693452462656325	5.439851747101481	0.16145129135092764
3	3	undersample	0.8	100	10	0.1	3	0.9134854988014364	0.3224245106597342	0.9135802468007926	0.7851112816516876	38.6234645168903	4.251410736257761	0.11007325218492366
3	1	undersample	0.8	100	10	0.3	1	0.9038535276073619	0.31594731281709987	0.874999999890625	0.8190184049016948	31.67796262952581	4.834745494799564	0.15262172111768507
3	2	undersample	0.8	100	10	0.3	1	0.9074310944354433	0.3419202528574894	0.8148148147142205	0.8403683806535659	23.163459295327776	5.104344408750609	0.2203619119250291
3	3	undersample	0.8	100	10	0.3	1	0.9090797115867466	0.31144404657704255	0.9135802468007926	0.7943207981520006	40.826220729464495	4.441772401753196	0.10879704058145502
3	1	undersample	0.8	100	10	0.3	3	0.9070072852760737	0.3602526716675606	0.8874999998890626	0.8105828220796735	33.759330395928714	4.685424853115054	0.1387890239697053
3	2	undersample	0.8	100	10	0.3	3	0.9052234634224914	0.31767169128838385	0.802469135703399	0.8388334612368471	21.14434326607091	4.979129613817638	0.23548281163047155
3	3	undersample	0.8	100	10	0.3	3	0.9183839761992741	0.3602280044165679	0.9506172838332572	0.7904834996102036	72.62819077048357	4.537195097726069	0.06247153238034531
3	1	undersample	0.8	300	5	0.1	1	0.9079179447852761	0.3532677033533505	0.8499999998937501	0.8297546012206308	27.61861577715092	4.992792498711752	0.1807763380616695
3	2	undersample	0.8	300	5	0.1	1	0.9036127455160456	0.30687880356710867	0.8148148147142205	0.83499616269505	22.266044409011474	4.938156461335895	0.22177968156197916
3	3	undersample	0.8	300	5	0.1	1	0.8998322958415053	0.2848018191618945	0.8765432097683281	0.796623177277079	27.810563196023608	4.3099462118309395	0.15497514032155774
3	1	undersample	0.8	300	5	0.1	3	0.9104102760736196	0.37309095532151987	0.874999999890625	0.8167177914047798	31.19246522875676	4.774058316170144	0.15305164145359768
3	2	undersample	0.8	300	5	0.1	3	0.9037548676842613	0.31695349993125815	0.851851851746685	0.8365310821117689	29.424879493424744	5.2110934032009	0.1770981971265701
3	3	undersample	0.8	300	5	0.1	3	0.9090323375306746	0.3155109532560424	0.8888888887791496	0.7950882578603601	31.041195120530833	4.337910732291255	0.13974688812835637
3	1	undersample	0.8	300	5	0.3	1	0.9060103527607362	0.3463540524923264	0.8249999998968751	0.8228527607298861	21.89795716741668	4.657142593498114	0.2126747412515808
3	2	undersample	0.8	300	5	0.3	1	0.9047970969178439	0.3080284675957802	0.8395061727358635	0.8319263238616122	25.891110860339236	4.994869762329332	0.19291831587919664
3	3	undersample	0.8	300	5	0.3	1	0.9020020276095998	0.2886338410807957	0.8641975307575065	0.7981580966937978	25.164186988475464	4.281556375491172	0.17014482231475
3	1	undersample	0.8	300	5	0.3	3	0.9079179447852761	0.33344694441515044	0.874999999890625	0.8205521472329713	32.00854348035765	4.876068103561696	0.15233644687608192
3	2	undersample	0.8	300	5	0.3	3	0.8995575263162882	0.2982197223811729	0.8148148147142205	0.8372985418201282	22.643394065169883	5.008036029603716	0.2211698382652425
3	3	undersample	0.8	300	5	0.3	3	0.8978899595425561	0.2851584104828975	0.9135802468007926	0.7950882578603601	41.0187212719039	4.45840825263268	0.10869202413433812
3	1	undersample	0.8	300	10	0.1	1	0.9045628834355828	0.33378776631842744	0.874999999890625	0.8243865030611628	32.86025833470736	4.982532466568022	0.15162790527129955
3	2	undersample	0.8	300	10	0.1	1	0.9012345679012346	0.31773286972772113	0.802469135703399	0.8434382194870036	21.885720951549963	5.125574593098339	0.23419719120005192
3	3	undersample	0.8	300	10	0.1	1	0.9073079218896563	0.3145738737898499	0.9012345677899711	0.791250959318563	34.587771700038324	4.3173109762559205	0.12482187831641724
3	1	undersample	0.8	300	10	0.1	3	0.9031058282208589	0.32495841454464625	0.8624999998921876	0.8113496932453118	26.977824335950054	4.571950976439341	0.16947069747832175
3	2	undersample	0.8	300	10	0.1	3	0.9022009986451021	0.31751798919379265	0.7901234566925774	0.8457405986120818	20.640325834010866	5.122043767596414	0.24815710771160002
3	3	undersample	0.8	300	10	0.1	3	0.9094966032801797	0.33536856540099647	0.9135802468007926	0.7958557175687195	41.21266918676482	4.47516918509159	0.10858721022617167
3	1	undersample	0.8	300	10	0.3	1	0.900814800613497	0.31355316560692104	0.8374999998953125	0.830521472386269	25.25617571341199	4.941628666894157	0.19566020091110656
3	2	undersample	0.8	300	10	0.3	1	0.9041338601328368	0.35128940153379684	0.7901234566925774	0.8365310821117689	19.265394571008276	4.833477939200836	0.2508891125344818
3	3	undersample	0.8	300	10	0.3	1	0.9080185327307353	0.30890027457996966	0.9135802468007926	0.7927858787352818	40.445497434190266	4.408870385551478	0.10900768344536424
3	1	undersample	0.8	300	10	0.3	3	0.9067963957055215	0.34080503454948696	0.874999999890625	0.8213190183986095	32.17596210855119	4.8969954333061585	0.1521942092990312
3	2	undersample	0.8	300	10	0.3	3	0.9002586623461527	0.32009446909445083	0.7654320986709343	0.8465080583204413	17.996314169786412	4.986789797740716	0.27710060908748624
3	3	undersample	0.8	300	10	0.3	3	0.9105483073249766	0.349738067927184	0.9012345677899711	0.7874136607767659	33.798732563354555	4.239381178909078	0.12543017206267068
3	1	undersample	0.8	500	5	0.1	1	0.9084259969325152	0.3512543457851925	0.8624999998921876	0.8297546012206308	30.572478271054145	5.066215917810454	0.1657116432357509
3	2	undersample	0.8	500	5	0.1	1	0.9029779331646817	0.30130442456209555	0.8148148147142205	0.8326937835699717	21.89908052256975	4.870200183822786	0.22239289726400288
3	3	undersample	0.8	500	5	0.1	1	0.9005050074377268	0.2899011328288157	0.8765432097683281	0.7958557175687195	27.679320487145098	4.293743407317607	0.15512458597090611
3	1	undersample	0.8	500	5	0.1	3	0.9093558282208589	0.3647092031048083	0.874999999890625	0.8182515337360564	31.514764487855256	4.81434572590259	0.15276475928005853
3	2	undersample	0.8	500	5	0.1	3	0.9036790691945463	0.31452382605124035	0.8395061727358635	0.83499616269505	26.470122537664412	5.087797566224861	0.19220905737342903
3	3	undersample	0.8	500	5	0.1	3	0.9072794974560131	0.31059681094214325	0.8765432097683281	0.7950882578603601	27.549060869667528	4.277661972120543	0.15527432012536546
3	1	undersample	0.8	500	5	0.3	1	0.9061733128834356	0.3472867519361448	0.8249999998968751	0.8228527607298861	21.89795716741668	4.657142593498114	0.2126747412515808
3	2	undersample	0.8	500	5	0.3	1	0.9047023488056999	0.3089794958985377	0.8395061727358635	0.8311588641532529	25.749647779882984	4.972165810209926	0.1930964491327129
3	3	undersample	0.8	500	5	0.3	1	0.9022294230787451	0.28759304006857583	0.8641975307575065	0.796623177277079	24.9262411692482	4.249242744058672	0.17047265433821612
3	1	undersample	0.8	500	5	0.3	3	0.9069497699386504	0.33710437440494284	0.874999999890625	0.8159509202391415	31.03332996946197	4.754166407601057	0.1531954869795167
3	2	undersample	0.8	500	5	0.3	3	0.899235382734999	0.28993153740389976	0.827160493725042	0.8365310821117689	24.49027257387692	5.060047217600874	0.2066145632897348
3	3	undersample	0.8	500	5	0.3	3	0.8980510313332007	0.28852416057618274	0.9135802468007926	0.7935533384436413	40.635151417747586	4.42526023749136	0.1089022601551595
3	1	undersample	0.8	500	10	0.1	1	0.9038726993865032	0.33784045075625085	0.874999999890625	0.8213190183986095	32.17596210855119	4.8969954333061585	0.1521942092990312
3	2	undersample	0.8	500	10	0.1	1	0.9006281799835139	0.31530113206571087	0.802469135703399	0.8411358403619253	21.50965980708704	5.051290908022804	0.2348382418982702
3	3	undersample	0.8	500	10	0.1	1	0.9074026700018003	0.31284416855883646	0.9012345677899711	0.791250959318563	34.587771700038324	4.3173109762559205	0.12482187831641724
3	1	undersample	0.8	500	10	0.1	3	0.9021951687116565	0.32726719093478374	0.874999999890625	0.8113496932453118	30.105687846692422	4.638211135518172	0.15406427044884388
3	2	undersample	0.8	500	10	0.1	3	0.9013956396918791	0.31620982757341104	0.802469135703399	0.8457405986120818	22.27300780107535	5.202075701465108	0.233559630795975
3	3	undersample	0.8	500	10	0.1	3	0.9096860995044673	0.33512976585107934	0.9135802468007926	0.7950882578603601	41.0187212719039	4.45840825263268	0.10869202413433812
3	1	undersample	0.8	500	10	0.3	1	0.9010640337423313	0.3139543313048331	0.8374999998953125	0.830521472386269	25.25617571341199	4.941628666894157	0.19566020091110656
3	2	undersample	0.8	500	10	0.3	1	0.9040296372094786	0.35096378501838155	0.7777777776817559	0.8372985418201282	18.011790871390385	4.780398028258093	0.2654038058888017
3	3	undersample	0.8	500	10	0.3	1	0.9078479861288763	0.30850234321763986	0.9135802468007926	0.791250959318563	40.070373010609345	4.376452222506002	0.1092191435463685
3	1	undersample	0.8	500	10	0.3	3	0.9064608895705522	0.3395866118525252	0.874999999890625	0.8228527607298861	32.515147900478695	4.939393659770727	0.15191052950881792
3	2	undersample	0.8	500	10	0.3	3	0.8996617492396464	0.3195858032847797	0.7654320986709343	0.8472755180288007	18.103145679505488	5.011849041313422	0.2768496121619273
3	3	undersample	0.8	500	10	0.3	3	0.9105198828913333	0.3488527953129742	0.9012345677899711	0.7881811204851253	33.954253320848245	4.254741254918549	0.1253080394721436
3	1	undersample	1.0	100	5	0.1	1	0.9080425613496933	0.3424910819684851	0.9124999998859376	0.8113496932453118	44.851329606760885	4.836991612754665	0.10784498936040998
3	2	undersample	1.0	100	5	0.1	1	0.9013482656358072	0.2918154073534109	0.802469135703399	0.8242517267780181	19.052945937526864	4.56601407986345	0.23964870861994764
3	3	undersample	1.0	100	5	0.1	1	0.9065215125588623	0.3088142877865605	0.9135802468007926	0.7774366845680935	36.92708903586504	4.1048103726339376	0.11115985880653347
3	1	undersample	1.0	100	5	0.1	3	0.9060486963190184	0.3311034303659795	0.8874999998890626	0.8113496932453118	33.92863208669827	4.704471294597003	0.13865784341936588
3	2	undersample	1.0	100	5	0.1	3	0.9078669357513052	0.34288748329753116	0.8641975307575065	0.8150422102777051	28.042245326478294	4.6724038243050945	0.166620165021908
3	3	undersample	1.0	100	5	0.1	3	0.9121590252314222	0.34218174696575293	0.9135802468007926	0.7782041442764528	37.091443754017426	4.119013868092138	0.11105023370063791
3	1	undersample	1.0	100	5	0.3	1	0.9095187883435583	0.34992457611131217	0.874999999890625	0.8167177914047798	31.19246522875676	4.774058316170144	0.15305164145359768
3	2	undersample	1.0	100	5	0.3	1	0.8965540111613276	0.268566130181324	0.8395061727358635	0.8242517267780181	24.53207689635986	4.776753191241763	0.19471457578179133
3	3	undersample	1.0	100	5	0.3	1	0.9034611485366154	0.3153281984762499	0.9012345677899711	0.7828089025266094	32.88868883635707	4.149500309999509	0.12616799659479044
3	1	undersample	1.0	100	5	0.3	3	0.9067580521472394	0.333528161903478	0.874999999890625	0.8075153374171203	29.366530774901022	4.545816496188128	0.15479581968218178
3	2	undersample	1.0	100	5	0.3	3	0.8989037643424955	0.2936421440918156	0.8395061727358635	0.8142747505693456	22.933246434337917	4.52015076091099	0.1971003339854453
3	3	undersample	1.0	100	5	0.3	3	0.9055550818149949	0.30625373316519766	0.9135802468007926	0.7735993860262963	36.12202948340286	4.035237318546015	0.11171124698793038
3	1	undersample	1.0	100	10	0.1	1	0.9057707055214723	0.32450490773998136	0.9374999998828126	0.8052147239202054	62.00786348723045	4.812991878137869	0.07761904680122376
3	2	undersample	1.0	100	10	0.1	1	0.9035843210824024	0.2954665460000675	0.8641975307575065	0.820414428236221	29.071481023078743	4.812176580490987	0.16552910689193898
3	3	undersample	1.0	100	10	0.1	1	0.914944619728452	0.35397695442382354	0.8888888887791496	0.771297006901218	26.979863038183815	3.8866515818999483	0.14405748860180104
3	1	undersample	1.0	100	10	0.1	3	0.9063554447852762	0.31405863179071	0.8999999998875001	0.7998466257607374	35.965512971112396	4.496551498782771	0.12502396789778264
3	2	undersample	1.0	100	10	0.1	3	0.9122348237211373	0.3266687811791951	0.9012345677899711	0.8112049117359079	39.207820338922495	4.773612112160338	0.12175151994724026
3	3	undersample	1.0	100	10	0.1	3	0.9121969244762798	0.334911576781572	0.9382716048224357	0.771297006901218	51.26173688024567	4.102576669783279	0.0800319381832512
3	1	undersample	1.0	100	10	0.3	1	0.9043424079754602	0.33481224436030915	0.874999999890625	0.8090490797483969	29.658631401058994	4.582329076573217	0.15450236789494223
3	2	undersample	1.0	100	10	0.3	1	0.8996806988620751	0.26333986157571365	0.8765432097683281	0.8158096699860644	31.44707990069093	4.758898917836897	0.15133038165688442
3	3	undersample	1.0	100	10	0.3	1	0.9022578475123882	0.2911096046189496	0.9259259258116141	0.7728319263179368	42.525332007036056	4.075950770916873	0.0958475843290104
3	1	undersample	1.0	100	10	0.3	3	0.9000191717791411	0.3063288932874543	0.8874999998890626	0.7967791410981843	30.930394962861342	4.367169595745848	0.1411934536136908
3	2	undersample	1.0	100	10	0.3	3	0.909847171295112	0.3066072911379883	0.9135802468007926	0.820414428236221	48.2942545379058	5.087158099376187	0.10533670444049964
3	3	undersample	1.0	100	10	0.3	3	0.9129549093734307	0.31709269945778495	0.9506172838332572	0.7613200306925456	61.40191787275895	3.982811154046249	0.06486459508122384
3	1	undersample	1.0	300	5	0.1	1	0.9034605061349693	0.38485006530454285	0.874999999890625	0.8090490797483969	29.658631401058994	4.582329076573217	0.15450236789494223
3	2	undersample	1.0	300	5	0.1	1	0.8994627782041443	0.299869499714287	0.851851851746685	0.829623944736534	27.99887097548573	4.999832872237066	0.17857265018385687
3	3	undersample	1.0	300	5	0.1	1	0.9019830779871709	0.30136186779780794	0.9012345677899711	0.7720644666095775	30.908245746752577	3.953900977375342	0.1279238136220755
3	1	undersample	1.0	300	5	0.1	3	0.9037960122699387	0.3674156981245398	0.874999999890625	0.8151840490735033	30.875515334650594	4.734439577102445	0.15333960314612088
3	2	undersample	1.0	300	5	0.1	3	0.894677998540879	0.300993874734664	0.851851851746685	0.8311588641532529	28.30567886935588	5.04528589565419	0.17824287613393006
3	3	undersample	1.0	300	5	0.1	3	0.9040580616431219	0.30680036731176386	0.9012345677899711	0.7866462010684064	33.64433066017374	4.224131607038377	0.1255525429606884
3	1	undersample	1.0	300	5	0.3	1	0.8999424846625766	0.34469875754729573	0.8624999998921876	0.8205521472329713	28.682980695137054	4.806409987796529	0.16757009154845637
3	2	undersample	1.0	300	5	0.3	1	0.8901869380252598	0.26835518895109545	0.851851851746685	0.8173445894027833	25.730039480872843	4.663709672351578	0.18125543175004002
3	3	undersample	1.0	300	5	0.3	1	0.9000975905555082	0.29036396072823967	0.8888888887791496	0.7835763622349687	28.964535962568355	4.107170810392247	0.14179997656633248
3	1	undersample	1.0	300	5	0.3	3	0.9023293711656442	0.3613574347445292	0.8624999998921876	0.8128834355765884	27.250369820242206	4.609425982438643	0.1691509414492774
3	2	undersample	1.0	300	5	0.3	3	0.9024568185478904	0.3034492642068529	0.8888888887791496	0.8234842670696587	37.32173466015586	5.03574850618244	0.13492802997555162
3	3	undersample	1.0	300	5	0.3	3	0.8998796698975772	0.31183582537177734	0.9012345677899711	0.7759017651513745	31.59374647478998	4.021604758211024	0.12729115382003117
3	1	undersample	1.0	300	10	0.1	1	0.9044861963190184	0.32840352787965765	0.8874999998890626	0.8021472392576523	31.98363126250322	4.4856586873115	0.140248564356545
3	2	undersample	1.0	300	10	0.1	1	0.899529101882645	0.3003529819431216	0.8641975307575065	0.8196469685278616	28.920693301180293	4.791699234476235	0.16568409669050868
3	3	undersample	1.0	300	10	0.1	1	0.9124811688127115	0.32220836364939	0.9382716048224357	0.771297006901218	51.26173688024567	4.102576669783279	0.0800319381832512
3	1	undersample	1.0	300	10	0.1	3	0.9002588190184049	0.3245444044774074	0.874999999890625	0.796012269932546	27.315786709913535	4.289473473265026	0.15703275346451617
3	2	undersample	1.0	300	10	0.1	3	0.9034800981590442	0.29240985055502544	0.9135802468007926	0.8181120491111428	47.54911937523459	5.0227636965980205	0.10563314919608953
3	3	undersample	1.0	300	10	0.1	3	0.90763954028216	0.3012545489550025	0.9382716048224357	0.7636224098176239	49.103888495296765	3.969376134195948	0.08083627925998682
3	1	undersample	1.0	300	10	0.3	1	0.90763995398773	0.3560084224900692	0.874999999890625	0.7998466257607374	27.97317720978791	4.371647290483249	0.15627995983315843
3	2	undersample	1.0	300	10	0.3	1	0.8859422226012146	0.23866394486943027	0.8765432097683281	0.8219493476529398	32.776289445004885	4.92299887129738	0.15019999599999725
3	3	undersample	1.0	300	10	0.3	1	0.9013956396918791	0.29388876689447196	0.9259259258116141	0.7705295471928586	41.973238425276726	4.035054945567479	0.09613398148962322
3	1	undersample	1.0	300	10	0.3	3	0.9041411042944785	0.34277028020404277	0.8499999998937501	0.8013803680920141	22.863575756326142	4.279536463405405	0.1871770312911592
3	2	undersample	1.0	300	10	0.3	3	0.9011777190339482	0.2828245994611785	0.9135802468007926	0.8127398311526268	45.88172675304861	4.8786680244784355	0.1063313853011647
3	3	undersample	1.0	300	10	0.3	3	0.9044181044692685	0.3201550472316504	0.9382716048224357	0.7605525709841862	48.279479751396806	3.9184866987049687	0.08116256090760388
3	1	undersample	1.0	500	5	0.1	1	0.9043136503067485	0.3781876077986415	0.8624999998921876	0.8082822085827587	26.44581554989529	4.498799764634805	0.17011385002246462
3	2	undersample	1.0	500	5	0.1	1	0.8999080943312205	0.3025354626285093	0.851851851746685	0.8273215656114558	27.548886063863627	4.933168437804147	0.1790696056050779
3	3	undersample	1.0	500	5	0.1	1	0.9020967757217436	0.2892646709529311	0.9135802468007926	0.7735993860262963	36.12202948340286	4.035237318546015	0.11171124698793038
3	1	undersample	1.0	500	5	0.1	3	0.902569018404908	0.3655826431083024	0.8624999998921876	0.8174846625704181	28.095489849789082	4.725629992430951	0.16819887237209102
3	2	undersample	1.0	500	5	0.1	3	0.8935978700624391	0.2931798499227188	0.851851851746685	0.8265541059030963	27.401545871404124	4.911340260135275	0.1792358726463394
3	3	undersample	1.0	500	5	0.1	3	0.9020494016656719	0.3002924941277421	0.9012345677899711	0.7828089025266094	32.88868883635707	4.149500309999509	0.12616799659479044
3	1	undersample	1.0	500	5	0.3	1	0.8998178680981596	0.3345368455191408	0.8624999998921876	0.8182515337360564	28.24050341298811	4.745569358389696	0.16804123519278782
3	2	undersample	1.0	500	5	0.3	1	0.8908217503766236	0.27053137698104956	0.851851851746685	0.8158096699860644	25.46770583810785	4.624845427193604	0.18159645795799537
3	3	undersample	1.0	500	5	0.3	1	0.899898619520006	0.2922111042415105	0.8888888887791496	0.7843438219433282	29.09608234374065	4.121787075943123	0.1416612290372146
3	1	undersample	1.0	500	5	0.3	3	0.9023006134969325	0.3599617758039043	0.8624999998921876	0.8128834355765884	27.250369820242206	4.609425982438643	0.1691509414492774
3	2	undersample	1.0	500	5	0.3	3	0.9013672152582359	0.3048678567662582	0.8765432097683281	0.8227168073612993	32.94891406076693	4.944310553519861	0.15005988406513313
3	3	undersample	1.0	500	5	0.3	3	0.8995954255611457	0.3138459686435521	0.9012345677899711	0.7782041442764528	32.016432390259816	4.0633515185233255	0.1269145527780657
3	1	undersample	1.0	500	10	0.1	1	0.9047258435582822	0.3285728697195544	0.8874999998890626	0.8044478527545672	32.45271969750902	4.538431139755635	0.13984747218510613
3	2	undersample	1.0	500	10	0.1	1	0.8997185981069327	0.29543530731385736	0.8765432097683281	0.8173445894027833	31.77100491617307	4.798889662854522	0.15104619315020762
3	3	undersample	1.0	500	10	0.1	1	0.9122063992874943	0.3181803420792996	0.9382716048224357	0.7705295471928586	51.03945684628339	4.088855678175046	0.08011165126805657
3	1	undersample	1.0	500	10	0.1	3	0.9002684049079756	0.32604307827474643	0.874999999890625	0.7990797545950992	27.83969181068332	4.354961614633116	0.15642994059887572
3	2	undersample	1.0	500	10	0.1	3	0.9032906019347564	0.2913851677761554	0.9135802468007926	0.8158096699860644	46.82261259054758	4.959979153801836	0.10593126720521821
3	3	undersample	1.0	500	10	0.1	3	0.9074500440578722	0.30045215380848395	0.9382716048224357	0.7643898695259832	49.313347394225005	3.982305697601792	0.08075511833809682
3	1	undersample	1.0	500	10	0.3	1	0.9076016104294479	0.354404606086227	0.874999999890625	0.7998466257607374	27.97317720978791	4.371647290483249	0.15627995983315843
3	2	undersample	1.0	500	10	0.3	1	0.8861980425040031	0.2401491225855013	0.8765432097683281	0.8211818879445804	32.60514658551458	4.9018701219592735	0.15034036982632523
3	3	undersample	1.0	500	10	0.3	1	0.9015472366713093	0.2934812737549412	0.9259259258116141	0.7697620874844991	41.791660980485275	4.021604763000221	0.09622982793054122
3	1	undersample	1.0	500	10	0.3	3	0.9032783742331288	0.3378842700486641	0.8624999998921876	0.7998466257607374	25.066873232190137	4.309195186333489	0.1719079558008462
3	2	undersample	1.0	500	10	0.3	3	0.901566186293738	0.2865062961416698	0.9135802468007926	0.8119723714442674	45.65130573134562	4.858755094826134	0.10643188755446491
3	3	undersample	1.0	500	10	0.3	3	0.9050813412542754	0.31825967217299983	0.9382716048224357	0.7582501918591079	47.67491333850872	3.8811677793098065	0.08140900592735249
3	1	smote	0.6	100	5	0.1	1	0.9039781441717791	0.3323398890841786	0.64999999991875	0.9018404907906301	17.062498003880464	6.62187432410227	0.38809523388493883
3	2	smote	0.6	100	5	0.1	1	0.8944979771278058	0.31820237587973915	0.6049382715302546	0.9155794320727891	16.607100095345228	7.165767948803249	0.431488203334231
3	3	smote	0.6	100	5	0.1	1	0.8928209355428594	0.2982999076734986	0.6419753085627191	0.8940905602387254	15.137429640040796	6.0615488987032276	0.40043447873707805
3	1	smote	0.6	100	5	0.1	3	0.9102760736196318	0.3430880328692848	0.724999999909375	0.8957055214655238	22.64170856236484	6.9514699203852475	0.30702054462104195
3	2	smote	0.6	100	5	0.1	3	0.9004102593255829	0.3185497342514068	0.6543209875735406	0.902532617030679	17.5275569857559	6.713229600585457	0.3830099899698241
3	3	smote	0.6	100	5	0.1	3	0.8972077731351201	0.2936207198153072	0.6419753085627191	0.8864159631551312	13.993474808499734	5.651984820011899	0.4039014438818367
3	1	smote	0.6	100	5	0.3	1	0.8813746165644172	0.3009561646677743	0.46249999994218755	0.9286809815879703	11.204549489987777	6.484945325813996	0.5787778633637483
3	2	smote	0.6	100	5	0.3	1	0.8883393498384544	0.28746002640775975	0.43209876537875325	0.9455103606988066	13.202691919552882	7.929923773051139	0.6006293026712367
3	3	smote	0.6	100	5	0.3	1	0.8714268118207744	0.2644116006626904	0.43209876537875325	0.9278587874065399	9.786076291723512	5.989623544554747	0.6120556664533318
3	1	smote	0.6	100	5	0.3	3	0.8899731595092024	0.30354589545643407	0.5624999999296876	0.9202453987659491	14.835162818561855	7.052883729555825	0.4754166615805242
3	2	smote	0.6	100	5	0.3	3	0.8919966269672077	0.34229246020744525	0.5679012344977901	0.9286262471148994	17.099843804275242	7.956722632264921	0.46530965734769886
3	3	smote	0.6	100	5	0.3	3	0.8763537136522555	0.26606321190905174	0.48148148142203934	0.9163468917811486	10.171689406579045	5.755690782050686	0.5658539550579487
3	1	smote	0.6	100	10	0.1	1	0.9115318251533743	0.3399160203387327	0.54999999993125	0.9194785276003108	13.956611884744333	6.83047534074426	0.4894078346224118
3	2	smote	0.6	100	10	0.1	1	0.8989700880209961	0.3256317976530667	0.5679012344977901	0.9309286262399776	17.713648030729313	8.221946681579066	0.46415885029324866
3	3	smote	0.6	100	10	0.1	1	0.8938536899652274	0.3071754576058399	0.5432098764761469	0.9293937068232587	15.65334662819215	7.693504007940867	0.49149258839966964
3	1	smote	0.6	100	10	0.1	3	0.9133435582822086	0.354955839911861	0.64999999991875	0.9079754601157365	18.323807251001693	7.063332564367175	0.38547296882000204
3	2	smote	0.6	100	10	0.1	3	0.9019736031759567	0.3348249990509246	0.6296296295518976	0.922486569448024	20.231680264886286	8.122844568223037	0.40149133732624703
3	3	smote	0.6	100	10	0.1	3	0.8999175691424348	0.31132902540537766	0.5802469135086116	0.9178818111978675	15.451344836770414	7.065996599690924	0.45730624226068245
3	1	smote	0.6	100	10	0.3	1	0.9092983128834355	0.37641365945224514	0.4874999999390625	0.9378834355756298	14.362237861953728	7.84814688280366	0.5464431667693936
3	2	smote	0.6	100	10	0.3	1	0.882493391319178	0.3143507188324825	0.46913580241121783	0.9439754412820878	14.89008961579324	8.373751251408121	0.5623707659640657
3	3	smote	0.6	100	10	0.3	1	0.8751314630055996	0.31745254188587707	0.3950617283462887	0.9478127398238848	11.860741960131646	7.570078431255034	0.6382466070076775
3	1	smote	0.6	100	10	0.3	3	0.912519171779141	0.34736534190148405	0.574999999928125	0.9294478527536086	17.823526680269513	8.149998842984145	0.45726072123374184
3	2	smote	0.6	100	10	0.3	3	0.8899121685000426	0.3238183937697762	0.5185185184545039	0.9416730621570095	17.386636533065257	8.889862021415846	0.5113042899725356
3	3	smote	0.6	100	10	0.3	3	0.881517485764096	0.28285687795221515	0.4444444443895748	0.9386032233235718	12.229997927468466	7.2388877081120695	0.5918960598965936
3	1	smote	0.6	300	5	0.1	1	0.8751821319018405	0.3132957047735386	0.42499999994687504	0.9486196318945659	13.646330807418234	8.271640178956293	0.6061438901947523
3	2	smote	0.6	300	5	0.1	1	0.8758041746018211	0.2814222395986901	0.4444444443895748	0.9547198771991197	16.867792765158622	9.81544039069015	0.5819042454853113
3	3	smote	0.6	300	5	0.1	1	0.8653913570772103	0.2689115641422076	0.34567901230300263	0.946277820407166	9.305658605852793	6.434566701821715	0.6914681573121658
3	1	smote	0.6	300	5	0.1	3	0.8780291411042944	0.3254399342122067	0.38749999995156253	0.9478527607289275	11.499397494053111	7.430880925995835	0.6461974042418068
3	2	smote	0.6	300	5	0.1	3	0.8810626948258057	0.31738173327860913	0.41975308636793174	0.951650038365682	14.238429927775801	8.681558068795177	0.609727193970679
3	3	smote	0.6	300	5	0.1	3	0.8625773381465375	0.27843089580060787	0.37037037032464565	0.9470452801155255	10.520032063248062	6.99409422222796	0.6648358175125382
3	1	smote	0.6	300	5	0.3	1	0.8581096625766872	0.27462396389293414	0.33749999995781255	0.9424846625694595	8.347923044002682	5.867998978279682	0.7029292033323357
3	2	smote	0.6	300	5	0.3	1	0.8704509062656925	0.2871593747113208	0.32098765428135956	0.9562547966158385	10.333649909206523	7.337663471029651	0.7100747008233589
3	3	smote	0.6	300	5	0.3	1	0.8748187942355249	0.2655315812050977	0.34567901230300263	0.9570222563241979	11.764148152670503	8.043208002693529	0.6837050826520075
3	1	smote	0.6	300	5	0.3	3	0.8807419478527607	0.32054721966053396	0.38749999995156253	0.9501533742258425	12.059338175582441	7.773844592185251	0.6446327616329913
3	2	smote	0.6	300	5	0.3	3	0.8746861468785234	0.2966795291673825	0.38271604933546716	0.9539524174907602	12.844330475409954	8.311315065139883	0.6470804338621087
3	3	smote	0.6	300	5	0.3	3	0.8675800384677335	0.26982533334045644	0.35802469131382414	0.9485801995322443	10.28817246416287	6.962777343147419	0.6767749339855417
3	1	smote	0.6	300	10	0.1	1	0.9062883435582821	0.34577734577393093	0.42499999994687504	0.9409509202381829	11.778089407457736	7.197401376738799	0.6110839381470989
3	2	smote	0.6	300	10	0.1	1	0.89852477189392	0.3658300625373013	0.4938271604328609	0.9554873369074791	20.941963150791807	11.094080092795748	0.5297535767536986
3	3	smote	0.6	300	10	0.1	1	0.8838577641340496	0.3052243443561981	0.40740740735711023	0.9478127398238848	12.486210770306686	7.806643382231753	0.6252211660509955
3	1	smote	0.6	300	10	0.1	3	0.9106019938650307	0.36442447364530905	0.46249999994218755	0.9440184049007362	14.510032344579518	8.26164235773707	0.5693744863169123
3	2	smote	0.6	300	10	0.1	3	0.8915513108401315	0.33800621398525416	0.43209876537875325	0.9562547966158385	16.632337809117267	9.877623903309145	0.5938806588915718
3	3	smote	0.6	300	10	0.1	3	0.8846536482760581	0.3134140083369093	0.4444444443895748	0.946277820407166	14.091425852160805	8.273014330913632	0.5870956052847395
3	1	smote	0.6	300	10	0.3	1	0.891717791411043	0.33575735755319264	0.41249999994843756	0.9424846625694595	11.505529847984938	7.171998751230722	0.6233523124040669
3	2	smote	0.6	300	10	0.3	1	0.8899311181224714	0.3739481999981936	0.5061728394436824	0.9501151189489632	19.522303600819896	10.146816576702975	0.5197550754744841
3	3	smote	0.6	300	10	0.3	1	0.882076499625745	0.2936340290777062	0.40740740735711023	0.9424405218653689	11.256664647581973	7.0780234599061735	0.6287851303147728
3	1	smote	0.6	300	10	0.3	3	0.9072277607361964	0.37618475331408124	0.5124999999359375	0.9486196318945659	19.409487047945685	9.974624921682588	0.5139046025764724
3	2	smote	0.6	300	10	0.3	3	0.8942137327913742	0.3311523952843203	0.43209876537875325	0.9531849577824008	15.491799866138049	9.229910998931103	0.5957933179983708
3	3	smote	0.6	300	10	0.3	3	0.8853926835507804	0.3115875043356072	0.41975308636793174	0.9524174980740414	14.479749782814391	8.821583169486601	0.6092358747220337
3	1	smote	0.6	500	5	0.1	1	0.8666123466257669	0.3066502233621699	0.38749999995156253	0.9539877300540339	13.117003880290984	8.421664833966457	0.6420417939686996
3	2	smote	0.6	500	5	0.1	1	0.8740987085832315	0.2990859010850619	0.41975308636793174	0.9593246354492762	17.061416810406303	10.319587490079103	0.60484937646976
3	3	smote	0.6	500	5	0.1	1	0.8589863846962849	0.2881998334442288	0.30864197527053805	0.9531849577824008	9.089576479666967	6.592793570665075	0.7253136044915992
3	1	smote	0.6	500	5	0.1	3	0.8726993865030674	0.31634233424978525	0.37499999995312505	0.951687116557119	11.819045112674962	7.761903153171261	0.6567284379561934
3	2	smote	0.6	500	5	0.1	3	0.8784381721194205	0.32426238777108113	0.38271604933546716	0.9562547966158385	13.55297928466467	8.748752600073814	0.6455224553056995
3	3	smote	0.6	500	5	0.1	3	0.8589295358289986	0.2994617816140885	0.3333333332921811	0.9531849577824008	10.180325651961244	7.120217056318281	0.6994095471929536
3	1	smote	0.6	500	5	0.3	1	0.8597009202453988	0.27149767869607916	0.33749999995781255	0.9447852760663744	8.716979518430302	6.112498891392397	0.7012175250955851
3	2	smote	0.6	500	5	0.3	1	0.8691149578844641	0.2828390461290114	0.3333333332921811	0.9562547966158385	10.929822016465792	7.619881296838485	0.697164251719827
3	3	smote	0.6	500	5	0.3	1	0.8747050965009522	0.2653425397207508	0.35802469131382414	0.9547198771991197	11.758797868650245	7.906882536944843	0.6724226836518
3	1	smote	0.6	500	5	0.3	3	0.8786905674846626	0.31377074114058445	0.3624999999546875	0.951687116557119	11.201055829125915	7.503173048065552	0.6698630067126904
3	2	smote	0.6	500	5	0.3	3	0.873672342078584	0.2979947655376354	0.35802469131382414	0.9547198771991197	11.758797868650245	7.906882536944843	0.6724226836518
3	3	smote	0.6	500	5	0.3	3	0.868792814303175	0.2720764671028668	0.37037037032464565	0.9493476592406037	11.024953206193937	7.31200753315363	0.663223442871044
3	1	smote	0.6	500	10	0.1	1	0.9060774539877301	0.3437760385218237	0.4374999999453125	0.9409509202381829	12.39393721504543	7.4090896525252345	0.5977995047120064
3	2	smote	0.6	500	10	0.1	1	0.8972646220024065	0.35756848528286556	0.5061728394436824	0.9562547966158385	22.40613501981626	11.570930858162143	0.5164179642703803
3	3	smote	0.6	500	10	0.1	1	0.8839809366798367	0.3057654404292772	0.43209876537875325	0.9470452801155255	13.607432754925027	8.159776592599288	0.5996558354162462
3	1	smote	0.6	500	10	0.1	3	0.9103048312883435	0.35147933942977716	0.46249999994218755	0.9440184049007362	14.510032344579518	8.26164235773707	0.5693744863169123
3	2	smote	0.6	500	10	0.1	3	0.8907838511317662	0.33773198282367395	0.4567901234003963	0.9577897160325574	19.08098707005432	10.821770721443555	0.5671494085134284
3	3	smote	0.6	500	10	0.1	3	0.8834408724406166	0.3144198396477253	0.4444444443895748	0.9501151189489632	15.236919916562854	8.90939992100749	0.5847244598925524
3	1	smote	0.6	500	10	0.3	1	0.8917082055214725	0.33615627488083394	0.41249999994843756	0.9424846625694595	11.505529847984938	7.171998751230722	0.6233523124040669
3	2	smote	0.6	500	10	0.3	1	0.8899026936888282	0.37619987466939514	0.5061728394436824	0.951650038365682	20.174598816950837	10.468937671194185	0.5189167608454311
3	3	smote	0.6	500	10	0.3	1	0.8819628018911723	0.2935614204272502	0.41975308636793174	0.9424405218653689	11.844536878501662	7.2925090192972695	0.6156854401026108
3	1	smote	0.6	500	10	0.3	3	0.9072085889570553	0.375564998137503	0.49999999993750005	0.9486196318945659	18.462682810804353	9.731341387007403	0.5270816436647981
3	2	smote	0.6	500	10	0.3	3	0.8937115677970117	0.33080908308984547	0.4444444443895748	0.9531849577824008	16.288520995956794	9.493622741757708	0.582841289349048
3	3	smote	0.6	500	10	0.3	3	0.8858474744890709	0.31330924368751467	0.40740740735711023	0.9524174980740414	13.76108573586054	8.56212484097229	0.6221983401388935
3	1	smote	0.8	100	5	0.1	1	0.9014282975460123	0.31139033091934853	0.724999999909375	0.8865030674778643	20.592135335519195	6.387837273836483	0.310207609062126
3	2	smote	0.8	100	5	0.1	1	0.8899311181224714	0.3060345665589413	0.6543209875735406	0.8979278587805225	16.65144816807448	6.410377167094354	0.38497414374266686
3	3	smote	0.8	100	5	0.1	1	0.8849852666685616	0.286130828675295	0.6790123455951838	0.8741366078213805	14.691602721745145	5.394835463223542	0.36720536339596094
3	1	smote	0.8	100	5	0.1	3	0.9045916411042945	0.3209530243495531	0.7374999999078126	0.880368098152758	20.67521147725293	6.164743073315807	0.29817072842743125
3	2	smote	0.8	100	5	0.1	3	0.8935978700624391	0.30925614902441806	0.6666666665843622	0.8925556408220066	16.61428390189805	6.204761326114312	0.3734594398776722
3	3	smote	0.8	100	5	0.1	3	0.8850989644031342	0.2766474098378444	0.7037037036168268	0.8679969301545051	15.617004345881071	5.330964280837143	0.3413563835034164
3	1	smote	0.8	100	5	0.3	1	0.8843941717791411	0.3297091151662367	0.5874999999265625	0.9141104294408428	15.15800671715408	6.840177773623152	0.4512583844089581
3	2	smote	0.8	100	5	0.3	1	0.8787792653231384	0.3060167189390027	0.4444444443895748	0.9270913276981805	10.172630120328522	6.095905595299494	0.5992457625478206
3	3	smote	0.8	100	5	0.3	1	0.8582378746103483	0.2522078009310539	0.5061728394436824	0.9178818111978675	11.457007858541688	6.163954480581444	0.5380073438123615
3	1	smote	0.8	100	5	0.3	3	0.8859279141104296	0.33626095543159956	0.5874999999265625	0.911809815943928	14.725426355514182	6.661738373690677	0.45239696736806634
3	2	smote	0.8	100	5	0.3	3	0.8778981078802004	0.2992266227407273	0.5061728394436824	0.9194167306145863	11.694760358922704	6.281363122773385	0.5371091679559996
3	3	smote	0.8	100	5	0.3	3	0.8828913333901823	0.2622853745547181	0.4938271604328609	0.9163468917811486	10.686953218003662	5.903272596975063	0.5523812418454911
3	1	smote	0.8	100	10	0.1	1	0.9134394171779141	0.3502339466198299	0.624999999921875	0.9202453987659491	19.230766548321267	7.836537477284249	0.4074999956598541
3	2	smote	0.8	100	10	0.1	1	0.8970846005893333	0.3224178156313746	0.5925925925194331	0.9209516500313051	16.946158285865398	7.496583012653447	0.4423765384892387
3	3	smote	0.8	100	10	0.1	1	0.9060667216205717	0.33523220460723585	0.6049382715302546	0.9178818111978675	17.115651903194696	7.36667730606075	0.4304058750767895
3	1	smote	0.8	100	10	0.1	3	0.9123274539877301	0.34946057516005374	0.7124999999109376	0.9072085889500981	24.2296052151116	7.6785115676563	0.31690616735972604
3	2	smote	0.8	100	10	0.1	3	0.9034137744805435	0.34177622570635374	0.6666666665843622	0.9056024558641167	19.186989519275873	7.062329873766745	0.36807909207443956
3	3	smote	0.8	100	10	0.1	3	0.9034895729702586	0.33153015250911305	0.6543209875735406	0.9009976976139602	17.22646532581696	6.609148532027679	0.3836624771686637
3	1	smote	0.8	100	10	0.3	1	0.9057611196319019	0.32723234675150736	0.5374999999328125	0.9325153374161618	16.058965521578685	7.964771545198803	0.4959703894940654
3	2	smote	0.8	100	10	0.3	1	0.8870413007020835	0.33399954849624586	0.48148148142203934	0.9424405218653689	15.203806761739239	8.36493681625275	0.5501869890418007
3	3	smote	0.8	100	10	0.3	1	0.8895047516178239	0.3129765030439636	0.5308641974653254	0.9363008441984936	16.6328444063353	8.333926995520732	0.5010524132611961
3	1	smote	0.8	100	10	0.3	3	0.9071798312883436	0.337840609822903	0.5874999999265625	0.9325153374161618	19.680437613008962	8.70568052614753	0.4423519690227119
3	2	smote	0.8	100	10	0.3	3	0.8980699809556293	0.32696404915093974	0.5679012344977901	0.9363008441984936	19.318413270353147	8.915363762650088	0.4614956438036166
3	3	smote	0.8	100	10	0.3	3	0.8924040438494263	0.29859123388608116	0.5061728394436824	0.9332310053650559	14.326434513483548	7.580955298212917	0.5291585389102667
3	1	smote	0.8	300	5	0.1	1	0.8743098159509203	0.30284048517149487	0.47499999994062503	0.9371165644099915	13.483156871507092	7.553657333562161	0.560229126658991
3	2	smote	0.8	300	5	0.1	1	0.8743734781084487	0.3172209796767602	0.38271604933546716	0.9493476592406037	11.620300675778648	7.555741117592084	0.6502190616408284
3	3	smote	0.8	300	5	0.1	1	0.8444425494822014	0.25573162578810826	0.3950617283462887	0.9347659247817747	9.357981711251558	6.056062977271812	0.6471548107868702
3	1	smote	0.8	300	5	0.1	3	0.8778757668711658	0.27960839999239795	0.4374999999453125	0.9394171779069064	12.060476131733617	7.221517793572859	0.5987755038929835
3	2	smote	0.8	300	5	0.1	3	0.8715026103104896	0.33345996073944023	0.4444444443895748	0.9455103606988066	13.881687498783991	8.156493023709745	0.5875721439203527
3	3	smote	0.8	300	5	0.1	3	0.8613266630662384	0.28025364558501775	0.38271604933546716	0.9324635456566964	8.560225965037642	5.666806118099881	0.6619925753878978
3	1	smote	0.8	300	5	0.3	1	0.8410180214723928	0.27881042408901385	0.38749999995156253	0.9440184049007362	10.668435277149301	6.921916569995925	0.6488220890403309
3	2	smote	0.8	300	5	0.3	1	0.8676937362023062	0.27112723501633107	0.35802469131382414	0.9501151189489632	10.621891312760017	7.1770166030338105	0.6756815980778478
3	3	smote	0.8	300	5	0.3	1	0.8424623139383947	0.2627135897880248	0.37037037032464565	0.9470452801155255	10.520032063248062	6.99409422222796	0.6648358175125382
3	1	smote	0.8	300	5	0.3	3	0.8645609662576688	0.2790201532375387	0.37499999995312505	0.9432515337350978	9.972971167448828	6.608106941984191	0.6626016190463819
3	2	smote	0.8	300	5	0.3	3	0.8524961390144301	0.27855630706619666	0.38271604933546716	0.9501151189489632	11.8086129557938	7.671983265312004	0.6496938443106206
3	3	smote	0.8	300	5	0.3	3	0.8577830836720577	0.2660439496415053	0.37037037032464565	0.946277820407166	10.36134255938733	6.894178609094694	0.6653750193053093
3	1	smote	0.8	300	10	0.1	1	0.9061733128834355	0.354523949724721	0.4874999999390625	0.9378834355756298	14.362237861953728	7.84814688280366	0.5464431667693936
3	2	smote	0.8	300	10	0.1	1	0.8859801218460722	0.3184150349509556	0.48148148142203934	0.9485801995322443	17.130060495044475	9.363735047681011	0.5466259082441199
3	3	smote	0.8	300	10	0.1	1	0.8929535828998607	0.29967684725054383	0.4567901234003963	0.9401381427402906	13.206582782621265	7.630736298595941	0.5777979279069457
3	1	smote	0.8	300	10	0.1	3	0.8998753834355828	0.34699964419742413	0.5249999999343751	0.9386503067412681	16.91052339879823	8.557498603053997	0.5060457463165754
3	2	smote	0.8	300	10	0.1	3	0.8848336696891315	0.33449492501084116	0.5061728394436824	0.951650038365682	20.174598816950837	10.468937671194185	0.5189167608454311
3	3	smote	0.8	300	10	0.1	3	0.8922619216812105	0.2977168142659569	0.5185185184545039	0.9370683039068529	16.035644584416346	8.239384415973554	0.5138168417391996
3	1	smote	0.8	300	10	0.3	1	0.9014474693251534	0.3387945085024812	0.44999999994375006	0.9447852760663744	13.999997367009698	8.149998521856528	0.5821428510452168
3	2	smote	0.8	300	10	0.3	1	0.887496091640374	0.33408166220200214	0.5555555554869684	0.9424405218653689	20.466662885683842	9.651850172599326	0.47158884776882887
3	3	smote	0.8	300	10	0.3	1	0.8793382791847871	0.30148678840158166	0.4567901234003963	0.9401381427402906	13.206582782621265	7.630736298595941	0.5777979279069457
3	1	smote	0.8	300	10	0.3	3	0.9104390337423314	0.36280876655869426	0.5374999999328125	0.9401840490725447	18.266802028648343	8.985895931433614	0.49192495405998043
3	2	smote	0.8	300	10	0.3	3	0.8924324682830695	0.31841553070263956	0.4938271604328609	0.9470452801155255	17.4478579912749	9.325458962970615	0.5344758533199542
3	3	smote	0.8	300	10	0.3	3	0.8854684820404954	0.3124359852309542	0.4567901234003963	0.9424405218653689	13.768482358693502	7.935965697470558	0.5763863694661248
3	1	smote	0.8	500	5	0.1	1	0.8735237730061349	0.29959949430714927	0.4374999999453125	0.9447852760663744	13.308639477490093	7.92360967402718	0.5953733703841466
3	2	smote	0.8	500	5	0.1	1	0.8744208521645205	0.31732525372168646	0.38271604933546716	0.9562547966158385	13.55297928466467	8.748752600073814	0.6455224553056995
3	3	smote	0.8	500	5	0.1	1	0.8486398908501748	0.2601509231396542	0.38271604933546716	0.946277820407166	10.9208550542688	7.1239845627311835	0.6523284503018811
3	1	smote	0.8	500	5	0.1	3	0.8732361963190184	0.28335862351585345	0.41249999994843756	0.9440184049007362	11.839986157643501	7.368491832576307	0.6223395547991913
3	2	smote	0.8	500	5	0.1	3	0.8668599528154401	0.33920605785567404	0.3950617283462887	0.9478127398238848	11.860741960131646	7.570078431255034	0.6382466070076775
3	3	smote	0.8	500	5	0.1	3	0.861809878438172	0.27443946403076563	0.38271604933546716	0.9432079815737283	10.297025162296832	6.738904383954435	0.6544515697270588
3	1	smote	0.8	500	5	0.3	1	0.8425805214723927	0.2801699350135797	0.37499999995312505	0.9409509202381829	9.56103729638409	6.350648273593058	0.6642216718874688
3	2	smote	0.8	500	5	0.3	1	0.8658177235818576	0.26563565965723435	0.3333333332921811	0.9493476592406037	9.371210233216814	6.580806779838268	0.7022365865616911
3	3	smote	0.8	500	5	0.3	1	0.8447552182522762	0.2600325180632756	0.37037037032464565	0.951650038365682	11.577962067083975	7.660198295995745	0.6616188700422492
3	1	smote	0.8	500	5	0.3	3	0.8650977760736196	0.27969279847748985	0.37499999995312505	0.9440184049007362	10.117806362779136	6.698628938705734	0.6620633561609006
3	2	smote	0.8	500	5	0.3	3	0.8485356679268166	0.2715966968443836	0.38271604933546716	0.951650038365682	12.20317201496977	7.915538239195603	0.6486459510243567
3	3	smote	0.8	500	5	0.3	3	0.8569682499076205	0.263574625700315	0.37037037032464565	0.9470452801155255	10.520032063248062	6.99409422222796	0.6648358175125382
3	1	smote	0.8	500	10	0.1	1	0.9061924846625768	0.3552611954841378	0.4874999999390625	0.9325153374161618	13.144122117885544	7.223862564250078	0.5495888099654188
3	2	smote	0.8	500	10	0.1	1	0.8855727049638537	0.31824799803203085	0.48148148142203934	0.9501151189489632	17.685710595553854	9.65184991442478	0.5457428292417114
3	3	smote	0.8	500	10	0.1	1	0.8931620287465772	0.301847750322892	0.4567901234003963	0.9409056024486501	13.389017710741642	7.729836753223555	0.5773266408581968
3	1	smote	0.8	500	10	0.1	3	0.8988976226993864	0.3477559910441513	0.49999999993750005	0.9401840490725447	15.71794595591019	8.35897295947313	0.5318107611351448
3	2	smote	0.8	500	10	0.1	3	0.88524108657135	0.3361139004743054	0.5308641974653254	0.9539524174907602	23.44253852768973	11.528598316161775	0.49178112976626237
3	3	smote	0.8	500	10	0.1	3	0.8908880740551244	0.2991334850487896	0.4938271604328609	0.9393706830319313	15.115773855865083	8.145021314403536	0.5388424860620312
3	1	smote	0.8	500	10	0.3	1	0.9014474693251534	0.3388082902854628	0.44999999994375006	0.9447852760663744	13.999997367009698	8.149998521856528	0.5821428510452168
3	2	smote	0.8	500	10	0.3	1	0.887666638242233	0.33506263355855076	0.5432098764761469	0.9416730621570095	19.199143023671176	9.313188784340408	0.4850835571601545
3	3	smote	0.8	500	10	0.3	1	0.8791582577717139	0.3009927321396018	0.4567901234003963	0.9409056024486501	13.389017710741642	7.729836753223555	0.5773266408581968
3	1	smote	0.8	500	10	0.3	3	0.9100747699386502	0.36294652261174515	0.5374999999328125	0.9378834355756298	17.547210880015623	8.653085024629677	0.49313163831708984
3	2	smote	0.8	500	10	0.3	3	0.8922334972475673	0.31699827404100717	0.4938271604328609	0.9470452801155255	17.4478579912749	9.325458962970615	0.5344758533199542
3	3	smote	0.8	500	10	0.3	3	0.8855537553414248	0.3101504220582582	0.4444444443895748	0.9409056024486501	12.737660097348495	7.520922246379675	0.5904477008747194
3	1	smote	1.0	100	5	0.1	1	0.9072373466257668	0.33495019974385143	0.7624999999046875	0.8711656441650985	21.709270938073885	5.918451920521073	0.2726232364187108
3	2	smote	1.0	100	5	0.1	1	0.8947916962754517	0.3188851248025513	0.6913580246060053	0.8864159631551312	17.481079229020157	6.086752883089738	0.34819089991734553
3	3	smote	1.0	100	5	0.1	1	0.8909449229224108	0.2903316670138715	0.7160493826276483	0.8618572524876297	15.73284879996474	5.183401544330168	0.32946362435093746
3	1	smote	1.0	100	5	0.1	3	0.9076687116564417	0.34715220583475126	0.7874999999015626	0.8657975460056304	23.908232799220997	5.867999561726392	0.24543843837907006
3	2	smote	1.0	100	5	0.1	3	0.8956254796623178	0.3294026252217853	0.6543209875735406	0.8818112049049747	14.122679489544073	5.536234900145222	0.39201022461900786
3	3	smote	1.0	100	5	0.1	3	0.8892584065262499	0.28203233716116005	0.7654320986709343	0.8564850345291137	19.474245263179093	5.33346500014705	0.273872734646556
3	1	smote	1.0	100	5	0.3	1	0.8915835889570551	0.3345894098801453	0.5624999999296876	0.9210122699315874	14.99167616814727	7.121358320196231	0.4750208109090683
3	2	smote	1.0	100	5	0.3	1	0.8777559857119847	0.3065661622358711	0.5555555554869684	0.9217191097396645	14.718135223647657	7.096948982949621	0.4821907618001489
3	3	smote	1.0	100	5	0.3	1	0.8704224818320495	0.2718148078036363	0.5185185184545039	0.9125095932393515	11.232117380975883	5.926575019902338	0.5276453856882899
3	1	smote	1.0	100	5	0.3	3	0.8970571319018404	0.3288600140298877	0.624999999921875	0.8941717791342472	14.082124089197118	5.905796542273409	0.41938249968857383
3	2	smote	1.0	100	5	0.3	3	0.8751883118728859	0.27239583553777735	0.5555555554869684	0.9148119723644298	13.423421713181286	6.521520754634646	0.48583146382092324
3	3	smote	1.0	100	5	0.3	3	0.878059179670845	0.2641335898738668	0.5308641974653254	0.9048349961557572	10.759124413790435	5.578354649684543	0.5184766276095181
3	1	smote	1.0	100	10	0.1	1	0.9112921779141105	0.367386655900063	0.6749999999156251	0.8980061349624386	18.286290551788582	6.618044462640942	0.3619128910281219
3	2	smote	1.0	100	10	0.1	1	0.8919397780999214	0.31813931381570115	0.6049382715302546	0.9109746738226326	15.6689096823244	6.7951248207029655	0.43366927257735316
3	3	smote	1.0	100	10	0.1	1	0.8930672806344333	0.3181981747780129	0.6049382715302546	0.9033000767390384	14.303817790939863	6.255829255825065	0.43735380331462087
3	1	smote	1.0	100	10	0.1	3	0.9141775306748468	0.36632780482843796	0.7124999999109376	0.8918711656373324	20.44125578864069	6.589361091488129	0.3223559724122876
3	2	smote	1.0	100	10	0.1	3	0.9035369470263305	0.32457096458272855	0.6790123455951838	0.9009976976139602	19.251637552859233	6.858550363424951	0.3562580145235464
3	3	smote	1.0	100	10	0.1	3	0.897889959542556	0.3032410295801166	0.6913580246060053	0.8887183422802094	17.889101518518537	6.212685690035292	0.3472888509639791
3	1	smote	1.0	100	10	0.3	1	0.909480444785276	0.3821249601948677	0.574999999928125	0.9256134969254172	16.835049091745702	7.729895866359638	0.45915492469809005
3	2	smote	1.0	100	10	0.3	1	0.8840188359246942	0.2932327331304165	0.5061728394436824	0.931696085948337	13.981458508421179	7.410596777146048	0.5300302992615529
3	3	smote	1.0	100	10	0.3	1	0.8779739063699157	0.27864503288396525	0.5185185184545039	0.926323867989821	13.540062145572639	7.037807685191582	0.519776606202077
3	1	smote	1.0	100	10	0.3	3	0.9023389570552147	0.3445735101630437	0.5124999999359375	0.922546012262864	12.521704294410329	6.616830827445013	0.5284289220263502
3	2	smote	1.0	100	10	0.3	3	0.8880172062571653	0.3154028158572923	0.5555555554869684	0.9270913276981805	15.894734495818856	7.619881994124367	0.47939661006488965
3	3	smote	1.0	100	10	0.3	3	0.8874392427730878	0.3073396274189737	0.6172839505410761	0.9155794320727891	17.492666314957045	7.312008111023723	0.41800419698425
3	1	smote	1.0	300	5	0.1	1	0.8790644171779141	0.32034483787251594	0.5249999999343751	0.9325153374161618	15.272724867779703	7.779544299961623	0.5093749946119037
3	2	smote	1.0	300	5	0.1	1	0.8672673696976588	0.3029271463054568	0.4567901234003963	0.9309286262399776	11.33358414141471	6.6133049395309875	0.5835139831916969
3	3	smote	1.0	300	5	0.1	1	0.8510180684649857	0.24636439217590825	0.3950617283462887	0.9339984650734153	9.24157425314133	5.985643651004333	0.6476865731565152
3	1	smote	1.0	300	5	0.1	3	0.8887749233128834	0.31535906298363087	0.5374999999328125	0.9302147239192469	15.491236120468871	7.7021966967483095	0.4971970268827603
3	2	smote	1.0	300	5	0.1	3	0.8758799730915361	0.29129599659098643	0.5061728394436824	0.9409056024486501	16.3201269647241	8.565494780599074	0.5248424007921073
3	3	smote	1.0	300	5	0.1	3	0.8615730081578125	0.2746374547366343	0.38271604933546716	0.9309286262399776	8.356220973569087	5.540877111498935	0.6630840717906625
3	1	smote	1.0	300	5	0.3	1	0.8678776840490797	0.3080632072641887	0.4374999999453125	0.946319018397651	13.711108466142555	8.149998479651185	0.5944084216579024
3	2	smote	1.0	300	5	0.3	1	0.8593369527112172	0.26363122675724127	0.40740740735711023	0.9485801995322443	12.682833280518706	7.923160424960856	0.624715323688973
3	3	smote	1.0	300	5	0.3	1	0.8423675658262508	0.23688963503316998	0.3333333332921811	0.951650038365682	9.841267765392208	6.894178466396171	0.7005376270959269
3	1	smote	1.0	300	5	0.3	3	0.8788726993865031	0.31082542439700755	0.46249999994218755	0.9363496932443532	12.658165475438539	7.266263916921619	0.5740376679732279
3	2	smote	1.0	300	5	0.3	3	0.8650786883071354	0.27870981734819883	0.40740740735711023	0.9439754412820878	11.583901976128999	7.271941876222842	0.6277627154795634
3	3	smote	1.0	300	5	0.3	3	0.8492747032015387	0.2573686345580254	0.43209876537875325	0.9378357636152124	11.478795720613217	6.950920995713916	0.6055444360285757
3	1	smote	1.0	300	10	0.1	1	0.9061924846625767	0.345150392867147	0.5874999999265625	0.9302147239192469	18.98467903237306	8.418680110399315	0.44344599696401615
3	2	smote	1.0	300	10	0.1	1	0.8836493182873331	0.32326135295731956	0.46913580241121783	0.9416730621570095	14.267439307583631	8.043208495566716	0.5637457555972979
3	3	smote	1.0	300	10	0.1	1	0.8945548259950921	0.2886095480776269	0.4938271604328609	0.9301611665316182	12.993833468632236	7.070952723557508	0.5441775601241009
3	1	smote	1.0	300	10	0.1	3	0.9026457055214724	0.3455689816904163	0.49999999993750005	0.9363496932443532	14.71084093846528	7.855420450726075	0.5339885283565025
3	2	smote	1.0	300	10	0.1	3	0.8936926181745829	0.3101126070491298	0.4567901234003963	0.9432079815737283	13.965906532285532	8.043208458268197	0.5759173813755184
3	3	smote	1.0	300	10	0.1	3	0.8901016647243303	0.30419504240205736	0.5061728394436824	0.9332310053650559	14.326434513483548	7.580955298212917	0.5291585389102667
3	1	smote	1.0	300	10	0.3	1	0.9044286809815951	0.36661703615272656	0.54999999993125	0.9363496932443532	17.97991666465704	8.640962495798682	0.4805896755342019
3	2	smote	1.0	300	10	0.3	1	0.8711709919179861	0.2980866024437489	0.4938271604328609	0.9370683039068529	14.527064794280825	7.84703277711767	0.5401664233600946
3	3	smote	1.0	300	10	0.3	1	0.8907364770756943	0.3247263324463117	0.5679012344977901	0.9293937068232587	17.29999735701075	8.043208735574543	0.4649254214663272
3	1	smote	1.0	300	10	0.3	3	0.9098926380368099	0.37766569885036094	0.574999999928125	0.9325153374161618	18.695184178146143	8.520453280910347	0.4557565741405503
3	2	smote	1.0	300	10	0.3	3	0.8823796935846053	0.3388896150174527	0.43209876537875325	0.9432079815737283	12.636601689876084	7.608440433496943	0.6020954441593652
3	3	smote	1.0	300	10	0.3	3	0.8820386003808874	0.3030818203832733	0.5432098764761469	0.9332310053650559	16.621308308889006	8.135659344423617	0.4894716485019184
3	1	smote	1.0	500	5	0.1	1	0.8759969325153374	0.32195224038757936	0.4874999999390625	0.9470858895632893	17.025447330247793	9.21304173471332	0.5411335975936884
3	2	smote	1.0	500	5	0.1	1	0.8641975308641975	0.29465523819110734	0.41975308636793174	0.9439754412820878	12.188863970697183	7.492303751259898	0.6146843255764639
3	3	smote	1.0	500	5	0.1	1	0.8459490444652891	0.2503277130605897	0.35802469131382414	0.9409056024486501	8.879618838373286	6.058520698472516	0.6822951209903764
3	1	smote	1.0	500	5	0.1	3	0.8798121165644172	0.32514279826112913	0.49999999993750005	0.9355828220787149	14.523807147274965	7.761903555126896	0.5344262238668704
3	2	smote	1.0	500	5	0.1	3	0.8727817098244317	0.29696823597488764	0.4567901234003963	0.9501151189489632	16.016080587808293	9.156883252146587	0.5717305830089386
3	3	smote	1.0	500	5	0.1	3	0.8579062562178448	0.2642341063414303	0.37037037032464565	0.9393706830319313	9.113922505519007	6.108765985802652	0.6702674826304718
3	1	smote	1.0	500	5	0.3	1	0.867206671779141	0.31507306798523005	0.42499999994687504	0.9455521472320128	12.835882437074362	7.805632367203857	0.6081102937106786
3	2	smote	1.0	500	5	0.3	1	0.8585126441355655	0.2631243399319801	0.41975308636793174	0.946277820407166	12.74224679056542	7.813402423640653	0.6131887432915961
3	3	smote	1.0	500	5	0.3	1	0.844821541930777	0.24298298065618787	0.29629629625971654	0.9508825786573225	8.151314102792076	6.032406177606209	0.7400532012411082
3	1	smote	1.0	500	5	0.3	3	0.8785180214723927	0.31332218795259587	0.46249999994218755	0.9386503067412681	13.165114038798858	7.538748769357092	0.5726307129196552
3	2	smote	1.0	500	5	0.3	3	0.8653818822659959	0.28447245231559337	0.41975308636793174	0.9439754412820878	12.188863970697183	7.492303751259898	0.6146843255764639
3	3	smote	1.0	500	5	0.3	3	0.8506201263939817	0.26965426408498033	0.41975308636793174	0.9424405218653689	11.844536878501662	7.2925090192972695	0.6156854401026108
3	1	smote	1.0	500	10	0.1	1	0.9058761503067485	0.3437231127175953	0.574999999928125	0.9302147239192469	18.034257065402578	8.239559256986563	0.4568837544437022
3	2	smote	1.0	500	10	0.1	1	0.8833366495172584	0.3165518240045952	0.46913580241121783	0.9416730621570095	14.267439307583631	8.043208495566716	0.5637457555972979
3	3	smote	1.0	500	10	0.1	1	0.8940242365670863	0.29209147123667834	0.4938271604328609	0.9293937068232587	12.84199171636447	6.994094552673516	0.5446269222663543
3	1	smote	1.0	500	10	0.1	3	0.9028278374233129	0.3405344402209958	0.5124999999359375	0.9355828220787149	15.268617762788598	7.955951144005067	0.5210655682735388
3	2	smote	1.0	500	10	0.1	3	0.8914565627279877	0.30555764755856485	0.46913580241121783	0.9455103606988066	15.334422224731755	8.609631525026952	0.5614578264185847
3	3	smote	1.0	500	10	0.1	3	0.889163658414106	0.3025714281607536	0.5061728394436824	0.9363008441984936	15.066262564692392	7.946302484101165	0.5274235928995824
3	1	smote	1.0	500	10	0.3	1	0.9043040644171779	0.36711684159278607	0.54999999993125	0.9371165644099915	18.21408905221441	8.746340070440397	0.4801963942981906
3	2	smote	1.0	500	10	0.3	1	0.870583553622694	0.29846135171654625	0.48148148142203934	0.9355333844901341	13.475337941871473	7.468693725071032	0.5542490750536524
3	3	smote	1.0	500	10	0.3	1	0.891049145845769	0.32329372466509065	0.5679012344977901	0.9301611665316182	17.50454988829642	8.131595632091134	0.4645418196375582
3	1	smote	1.0	500	10	0.3	3	0.9098830521472393	0.38055846208838434	0.54999999993125	0.9332822085818001	17.09705983911961	8.243676923400777	0.4821692636044886
3	2	smote	1.0	500	10	0.3	3	0.8825976142425361	0.33964972353299555	0.43209876537875325	0.9439754412820878	12.82012866023845	7.712665626296953	0.6016059356733643
3	3	smote	1.0	500	10	0.3	3	0.8830239807471836	0.3034464818729596	0.5432098764761469	0.9324635456566964	16.418916322411786	8.04320868375467	0.48987450582146796
3	1	class_weight		100	5	0.1	1	0.9099789110429448	0.3450515910031905	0.8249999998968751	0.8473926380303115	26.177312453160116	5.406029795603453	0.20651583479027902
3	2	class_weight		100	5	0.1	1	0.9051192404991331	0.3195311026010811	0.7530864196601128	0.8633921719043486	19.276683520652217	5.512761421001403	0.285980792408011
3	3	class_weight		100	5	0.1	1	0.9049486938972741	0.3111943743370553	0.827160493725042	0.8403683806535659	25.194022202638468	5.181682960398345	0.2056711178064877
3	1	class_weight		100	5	0.1	3	0.9068155674846626	0.32764993957427124	0.8624999998921876	0.8320552147175456	31.07720707358007	5.135616131727157	0.1652534543659514
3	2	class_weight		100	5	0.1	3	0.9044939029589836	0.3210978331991197	0.7160493826276483	0.8480429777371601	14.07334092948954	4.712183253152105	0.3348304525576226
3	3	class_weight		100	5	0.1	3	0.9113536662781994	0.31895966958906247	0.827160493725042	0.8319263238616122	23.688190802616457	4.921415795236253	0.20775818632002724
3	1	class_weight		100	5	0.3	1	0.8873178680981596	0.31008591807018404	0.5624999999296876	0.9072085889500981	12.570246452476644	6.061982816570763	0.4822485154755213
3	2	class_weight		100	5	0.3	1	0.8851179140255631	0.3252321100624246	0.5555555554869684	0.9255564082814617	15.541234864096221	7.4627710462942485	0.4801916293101389
3	3	class_weight		100	5	0.3	1	0.8893152553935362	0.33244637014104134	0.5432098764761469	0.9148119723644298	12.77039039379419	6.3765980711983214	0.4993267822566446
3	1	class_weight		100	5	0.3	3	0.8962135736196318	0.32865103770375664	0.6624999999171876	0.8872699386435026	15.449985793023153	5.876870225887629	0.3803802896726045
3	2	class_weight		100	5	0.3	3	0.8935410211951527	0.32072642206411195	0.6666666665843622	0.8948580199470848	17.021895916981823	6.340631999155109	0.37249856654395624
3	3	class_weight		100	5	0.3	3	0.8899690173673289	0.2698049902636617	0.6666666665843622	0.8956254796554443	17.161762784518213	6.387254288796291	0.3721793732599932
3	1	class_weight		100	10	0.1	1	0.9107553680981595	0.3389107062071632	0.5624999999296876	0.9087423312813747	12.80311971575326	6.163864869542029	0.4814345939393715
3	2	class_weight		100	10	0.1	1	0.9089754886633884	0.3435625484748027	0.6419753085627191	0.9132770529477109	18.883122348763415	7.4025993852544	0.392021989780093
3	3	class_weight		100	10	0.1	1	0.9121685000426366	0.3686609827192458	0.6419753085627191	0.9132770529477109	18.883122348763415	7.4025993852544	0.392021989780093
3	1	class_weight		100	10	0.1	3	0.9178297546012271	0.3330189514795844	0.7499999999062501	0.8849693251465878	23.079997424296593	6.519999431995057	0.28249566416031746
3	2	class_weight		100	10	0.1	3	0.9094397544128934	0.35045905946157735	0.7037037036168268	0.8871834228634906	18.676868735026915	6.237590778786253	0.3339741088568815
3	3	class_weight		100	10	0.1	3	0.9114484143903433	0.3591409252127782	0.7283950616384698	0.8856485034467718	20.770589554304188	6.369789813826523	0.30667351013157196
3	1	class_weight		100	10	0.3	1	0.9077453987730062	0.3741522410912589	0.42499999994687504	0.9424846625694595	12.111881877854355	7.389332046722562	0.6100894972493555
3	2	class_weight		100	10	0.3	1	0.9004481585704405	0.3372589064451977	0.38271604933546716	0.9616270145743544	15.537195864319834	9.973577644649778	0.6419161846431694
3	3	class_weight		100	10	0.3	1	0.9031105805216831	0.30291838636176804	0.4444444443895748	0.951650038365682	15.746028379090223	9.192237955194894	0.5837813559348939
3	1	class_weight		100	10	0.3	3	0.9029620398773005	0.34245929047483203	0.49999999993750005	0.9263803680910554	12.58333152233515	6.791665742627734	0.5397350935830748
3	2	class_weight		100	10	0.3	3	0.9000786409330794	0.3173829216904457	0.48148148142203934	0.9386032233235718	14.195533291312607	7.842128350454741	0.5524363225789227
3	3	class_weight		100	10	0.3	3	0.8997375477293615	0.2963329797416546	0.5308641974653254	0.926323867989821	14.227245743405968	7.205374534839001	0.5064490009182616
3	1	class_weight		300	5	0.1	1	0.8883627300613498	0.33695818094285773	0.3124999999609375	0.9524539877227574	9.1055698987299	6.57257926096821	0.721819638200712
3	2	class_weight		300	5	0.1	1	0.8899026936888281	0.30287141297422415	0.30864197527053805	0.966231772824511	12.773940970859158	9.14000851352018	0.7155198545720244
3	3	class_weight		300	5	0.1	1	0.8875245160740173	0.32332216098924194	0.5061728394436824	0.9470452801155255	18.331155793397052	9.558595437044879	0.5214398569006958
3	1	class_weight		300	5	0.1	3	0.8844229294478527	0.293842829027724	0.4374999999453125	0.9363496932443532	11.441765198487476	6.873492894385315	0.6007370943843781
3	2	class_weight		300	5	0.1	3	0.891589210084989	0.30458542789936965	0.43209876537875325	0.9485801995322443	14.036337217555532	8.403351965867573	0.5986855185406886
3	3	class_weight		300	5	0.1	3	0.8961086950342514	0.3314308532478512	0.5061728394436824	0.9447429009904472	17.524649449719554	9.160320699299993	0.5227106282688062
3	1	class_weight		300	5	0.3	1	0.8611100460122699	0.27341746660823113	0.26249999996718754	0.9562883435509488	7.786795698602834	6.005261782301266	0.7712108981504188
3	2	class_weight		300	5	0.3	1	0.8833555991396872	0.2849183549966229	0.32098765428135956	0.9631619339910733	12.359845077847776	8.713474998085594	0.704982531706977
3	3	class_weight		300	5	0.3	1	0.8680916782733104	0.31510669718841144	0.40740740735711023	0.9570222563241979	15.309148130407946	9.479495146031658	0.6192046031687051
3	1	class_weight		300	5	0.3	3	0.8821894171779141	0.32610387346534475	0.39999999995	0.9547546012196721	14.067793419123293	8.840676009626751	0.6284337284147985
3	2	class_weight		300	5	0.3	3	0.8823986432070342	0.2761551937469643	0.35802469131382414	0.9593246354492762	13.153117166305384	8.802001094479236	0.6691950548039163
3	3	class_weight		300	5	0.3	3	0.887202372492728	0.2967588290978569	0.34567901230300263	0.9539524174907602	10.944651662512134	7.506994252384412	0.6859052598860701
3	1	class_weight		300	10	0.1	1	0.908349309815951	0.3507254378071113	0.3624999999546875	0.9693251533667997	17.968621497352157	11.817496143155337	0.6576740438998361
3	2	class_weight		300	10	0.1	1	0.8981457794453446	0.34790656392379055	0.29629629625971654	0.9792785878666211	19.89862579007888	14.299032872962476	0.7185939785402403
3	3	class_weight		300	10	0.1	1	0.9007418777180866	0.3249689069113608	0.27160493823807347	0.9693016116579486	11.773724938118294	8.84752797887903	0.7514637812284253
3	1	class_weight		300	10	0.1	3	0.9112059049079755	0.37217682649841033	0.33749999995781255	0.9654907975386082	14.252825992580295	9.77999716265333	0.6861795004875748
3	2	class_weight		300	10	0.1	3	0.9028263361852514	0.3366813127756674	0.29629629625971654	0.9739063699081052	15.71516419252175	11.35511546937263	0.722557853873678
3	3	class_weight		300	10	0.1	3	0.8987237429294221	0.3502884666866403	0.30864197527053805	0.9677666922412298	13.403482181578712	9.575246879032836	0.7143850094535811
3	1	class_weight		300	10	0.3	1	0.9026457055214725	0.34920926812244524	0.274999999965625	0.9685582822011615	11.684605158455335	8.74633867849284	0.7485352258837494
3	2	class_weight		300	10	0.3	1	0.8987142681182076	0.32985882880194134	0.29629629625971654	0.9685341519495893	12.960201222714078	9.416437835098183	0.726565702467096
3	3	class_weight		300	10	0.3	1	0.8869655022123684	0.3220146605268387	0.28395061724889503	0.966231772824511	11.346783433446179	8.408807832438566	0.7410741350878904
3	1	class_weight		300	10	0.3	3	0.9004217791411043	0.303000108325513	0.2874999999640625	0.9585889570478636	9.3404785445621	6.942590913985211	0.7432799922892931
3	2	class_weight		300	10	0.3	3	0.8932852012923642	0.33693443034641746	0.34567901230300263	0.9669992325328703	15.480469125901811	10.474874800974472	0.6766509826658479
3	3	class_weight		300	10	0.3	3	0.8868802289114389	0.2832195002570407	0.25925925922725196	0.9639293936994326	9.35318886810884	7.187547256384806	0.7684595344118393
3	1	class_weight		500	5	0.1	1	0.8841257668711656	0.3255304087054554	0.2874999999640625	0.959355828213502	9.524327316379715	7.073583163127416	0.7426858436205946
3	2	class_weight		500	5	0.1	1	0.8924419430942838	0.3189314323557419	0.23456790120560891	0.9723714504913863	10.785390330690886	8.490051793416088	0.787180753338422
3	3	class_weight		500	5	0.1	1	0.884871568933989	0.32187266728220865	0.40740740735711023	0.9554873369074791	14.757539698973837	9.152616076556491	0.6201993093481238
3	1	class_weight		500	5	0.1	3	0.8835889570552147	0.30392146026235417	0.37499999995312505	0.9486196318945659	11.077609729070247	7.298506040255552	0.658852054548055
3	2	class_weight		500	5	0.1	3	0.8939768625110144	0.3055723223991607	0.35802469131382414	0.9577897160325574	12.6545423951589	8.481928403293598	0.6702674827651615
3	3	class_weight		500	5	0.1	3	0.8938063159091555	0.31964245434628236	0.41975308636793174	0.9493476592406037	13.558346691269179	8.286941870907448	0.6112059179501812
3	1	class_weight		500	5	0.3	1	0.8609662576687116	0.28186734681446907	0.274999999965625	0.9562883435509488	8.298243690063495	6.291226629077517	0.7581395269975425
3	2	class_weight		500	5	0.3	1	0.8843788787508409	0.28849185146777356	0.32098765428135956	0.9639293936994326	12.63287845607578	8.898868031714521	0.7044212398881925
3	3	class_weight		500	5	0.3	1	0.8678737576153793	0.31623918427234843	0.40740740735711023	0.9570222563241979	15.309148130407946	9.479495146031658	0.6192046031687051
3	1	class_weight		500	5	0.3	3	0.8818347392638036	0.32902614376832595	0.41249999994843756	0.9547546012196721	14.81608029803733	9.116947134927589	0.615341359075551
3	2	class_weight		500	5	0.3	3	0.8836682679097618	0.28045458597865264	0.37037037032464565	0.9577897160325574	13.347590351993533	8.774408693062341	0.6573777234836947
3	3	class_weight		500	5	0.3	3	0.886368589105862	0.2989702315729992	0.37037037032464565	0.9554873369074791	12.626771947081627	8.32056006959681	0.658961766174306
3	1	class_weight		500	10	0.1	1	0.9084835122699386	0.35104007265347614	0.34999999995625003	0.9693251533667997	17.015378982638282	11.40999627614998	0.6705696133855397
3	2	class_weight		500	10	0.1	1	0.8982689519911315	0.3460909703374016	0.27160493823807347	0.9792785878666211	17.62208810217398	13.107446800215602	0.7438078023442465
3	3	class_weight		500	10	0.1	1	0.9005050074377268	0.32473148636322374	0.27160493823807347	0.9685341519495893	11.47746634248771	8.631734682173333	0.7520592358825217
3	1	class_weight		500	10	0.1	3	0.9096913343558283	0.3700350771981962	0.29999999996250004	0.9662576687042466	12.272723588161673	8.890906452903902	0.7244444369913844
3	2	class_weight		500	10	0.1	3	0.9025610414712486	0.3339122236791789	0.25925925922725196	0.9762087490331834	14.361284237030494	10.897247505664375	0.7587933768452989
3	3	class_weight		500	10	0.1	3	0.8990932605667832	0.34694328306797895	0.29629629625971654	0.9693016116579486	13.294732459722468	9.65184870423167	0.725990432716525
3	1	class_weight		500	10	0.3	1	0.9022814417177915	0.3455092352011323	0.274999999965625	0.9685582822011615	11.684605158455335	8.74633867849284	0.7485352258837494
3	2	class_weight		500	10	0.3	1	0.8987900666079229	0.3303323876475729	0.29629629625971654	0.9693016116579486	13.294732459722468	9.65184870423167	0.725990432716525
3	3	class_weight		500	10	0.3	1	0.8880172062571653	0.3287269801334225	0.29629629625971654	0.9669992325328703	12.337817511797942	8.978464115120977	0.7277189813479746
3	1	class_weight		500	10	0.3	3	0.9004217791411043	0.303000108325513	0.2874999999640625	0.9585889570478636	9.3404785445621	6.942590913985211	0.7432799922892931
3	2	class_weight		500	10	0.3	3	0.8932852012923642	0.33693443034641746	0.34567901230300263	0.9669992325328703	15.480469125901811	10.474874800974472	0.6766509826658479
3	3	class_weight		500	10	0.3	3	0.8869844518347971	0.2823606309403268	0.27160493823807347	0.9639293936994326	9.964656419003799	7.529811411450749	0.7556518755071101
4	1	none		100	5	0.1	1	0.9108224693251534	0.4171663167736465	0.14999999998125002	0.9892638036733953	16.260489017314363	13.971415546434166	0.8592247975415958
4	2	none		100	5	0.1	1	0.9223444472868878	0.39503855142566663	0.12345679010821523	0.9938603223254501	22.799258579539103	20.107991913003183	0.8819581397728543
4	3	none		100	5	0.1	1	0.914679325014449	0.32991249144804596	0.09876543208657218	0.9892555640752936	10.090010161207005	9.192231295935425	0.9110229869120087
4	1	none		100	5	0.1	3	0.9143596625766871	0.3933012212141029	0.08749999998906251	0.9938650306672251	15.534221220123909	14.262476732661694	0.9181327068294265
4	2	none		100	5	0.1	3	0.9217759586140246	0.39868620325162224	0.07407407406492914	0.9938603223254501	12.949978881106533	12.06479514780191	0.9316459222882704
4	3	none		100	5	0.1	3	0.9123390466444956	0.33327985779187097	0.09876543208657218	0.9907904834920125	11.789941513928389	10.724268180444666	0.9096116422524934
4	1	none		100	5	0.3	1	0.9017254601226994	0.37234794437026575	0.18749999997656253	0.988496932507757	19.83075193431633	16.299985817100023	0.821954995593789
4	2	none		100	5	0.3	1	0.9098092720502544	0.36129465186016824	0.16049382714067978	0.9838833461167776	11.670861080414062	9.958253662394467	0.8532578253714039
4	3	none		100	5	0.3	1	0.9079711586746633	0.305027234409903	0.14814814812985827	0.9831158864084182	10.12647619586751	8.774405572565389	0.8664816172560948
4	1	none		100	5	0.3	3	0.9100843558282209	0.35812785377207096	0.18749999997656253	0.9877300613421187	18.576907884517976	15.281237534447769	0.822593159403783
4	2	none		100	5	0.3	3	0.9129833338070737	0.40651711611775604	0.14814814812985827	0.9892555640752936	16.012407419425237	13.788346943903138	0.8611039191428463
4	3	none		100	5	0.3	3	0.9151151663303108	0.3424279738453938	0.14814814812985827	0.9877206446585748	13.989119011050068	12.064804980601982	0.8624420759578032
4	1	none		100	10	0.1	1	0.9125479294478528	0.3984478825155619	0.1374999999828125	0.9915644171703102	18.73910817422348	16.299980660383362	0.8698375782585888
4	2	none		100	10	0.1	1	0.9264280909202884	0.4077832504211213	0.08641975307575066	0.995395241742169	20.448153737414973	18.767448921839307	0.9178065148746443
4	3	none		100	10	0.1	1	0.9111546952426973	0.33441297817628246	0.14814814812985827	0.9892555640752936	16.012407419425237	13.788346943903138	0.8611039191428463
4	1	none		100	10	0.1	3	0.9163631134969324	0.39959126562451597	0.12499999998437501	0.9953987729985017	30.90469464154092	27.166607576108365	0.8790446753207874
4	2	none		100	10	0.1	3	0.9236330216120443	0.39857917659332354	0.07407407406492914	0.9930928626170907	11.502205547727229	10.724264295882069	0.9323658959458491
4	3	none		100	10	0.1	3	0.9066257354822206	0.298564138756214	0.06172839505410761	0.990023023783653	6.528333528749143	6.187078313586086	0.9477270456627882
4	1	none		100	10	0.3	1	0.8914685582822087	0.34742053656068045	0.1624999999796875	0.9846625766795656	12.456708268100972	10.594993085523964	0.85054516272878
4	2	none		100	10	0.3	1	0.9125190680575689	0.38418975801826394	0.14814814812985827	0.990023023783653	17.257507744250624	14.848987952606606	0.8604363967316486
4	3	none		100	10	0.3	1	0.9103493362894745	0.36659167629177364	0.18518518516232282	0.9861857252418559	16.22473568651864	13.405340081262487	0.8262285548450453
4	1	none		100	10	0.3	3	0.8987442484662578	0.36710077502636657	0.199999999975	0.9907975460046718	26.916637328922562	21.733309695809158	0.8074303324394028
4	2	none		100	10	0.3	3	0.9164700643339682	0.38694692365568134	0.13580246911903673	0.9884881043669341	13.49332158337658	11.796697562301818	0.8742619342817578
4	3	none		100	10	0.3	3	0.9056498299271387	0.3390202281460258	0.18518518516232282	0.9861857252418559	16.22473568651864	13.405340081262487	0.8262285548450453
4	1	none		300	5	0.1	1	0.8798312883435583	0.36519599526371443	0.23749999997031251	0.9861963190108421	22.25317141447625	17.205543079518193	0.7731726205009071
4	2	none		300	5	0.1	1	0.8997659721630046	0.3414416051047455	0.16049382714067978	0.9846508058251371	12.263962571036489	10.456166020875358	0.8525927764106043
4	3	none		300	5	0.1	1	0.9063793903906464	0.349172294992594	0.16049382714067978	0.9846508058251371	12.263962571036489	10.456166020875358	0.8525927764106043
4	1	none		300	5	0.1	3	0.8940375766871166	0.39484056308204746	0.29999999996250004	0.9869631901764804	32.44535311016361	23.011747038282483	0.7092463021035961
4	2	none		300	5	0.1	3	0.9049865931421317	0.3709839124257121	0.14814814812985827	0.9854182655334965	11.752852327339179	10.159837080548055	0.8644571275166951
4	3	none		300	5	0.1	3	0.9079711586746634	0.3779871294738676	0.14814814812985827	0.9884881043669341	14.933320326922196	12.869124613420166	0.8617724780795168
4	1	none		300	5	0.3	1	0.8607841257668712	0.355738865722623	0.23749999997031251	0.9800613496857358	15.310206648162955	11.911532481467859	0.7780125116596669
4	2	none		300	5	0.3	1	0.8977667869967692	0.3408216067703502	0.13580246911903673	0.9823484267000588	8.74533664504693	7.693500736531063	0.8797260713153955
4	3	none		300	5	0.3	1	0.8926030148849284	0.3646823663378959	0.25925925922725196	0.9854182655334965	23.652615267214053	17.779714890959095	0.7517018500308589
4	1	none		300	5	0.3	3	0.8837327453987729	0.36788316443184116	0.21249999997343752	0.9808282208513741	13.805072125447975	11.083994212854575	0.8028928769138305
4	2	none		300	5	0.3	3	0.8958244506978198	0.33348357477820917	0.09876543208657218	0.9861857252418559	7.823434203240729	7.1495147100066605	0.9138588561032123
4	3	none		300	5	0.3	3	0.8831376784817563	0.3172024401788318	0.17283950615150132	0.9792785878666211	9.875064312114443	8.34110250922811	0.8446630975602704
4	1	none		300	10	0.1	1	0.9081480061349694	0.39960549458290157	0.17499999997812501	0.9877300613421187	17.075743614206594	14.262488365484584	0.835248438777279
4	2	none		300	10	0.1	1	0.912376945889353	0.3790369081271687	0.1111111110973937	0.9907904834920125	13.44790203724562	12.06480170300025	0.8971512087986866
4	3	none		300	10	0.1	1	0.9037738173066902	0.3501053029040653	0.17283950615150132	0.9884881043669341	17.942272923815406	15.01397871565686	0.836793565675035
4	1	none		300	10	0.1	3	0.8970379601226993	0.37525549336869396	0.17499999997812501	0.9907975460046718	22.838358954431897	19.016645983833012	0.8326625303241916
4	2	none		300	10	0.1	3	0.9099134949736127	0.3747183869596269	0.1111111110973937	0.9892555640752936	11.508917838350266	10.341260207927354	0.8985432199697181
4	3	none		300	10	0.1	3	0.9080280075419498	0.3266180300002714	0.09876543208657218	0.9892555640752936	10.090010161207005	9.192231295935425	0.9110229869120087
4	1	none		300	10	0.3	1	0.8941909509202455	0.3707223080842492	0.18749999997656253	0.9892638036733953	21.263716395690974	17.46426943304271	0.821317821185041
4	2	none		300	10	0.3	1	0.899652274428432	0.3440847941200742	0.1111111110973937	0.9923254029087313	16.16247890432523	14.47775889710407	0.8957635039266716
4	3	none		300	10	0.3	1	0.8887372919094587	0.3108851974096524	0.07407407406492914	0.9892555640752936	7.365707419864045	6.894173471951569	0.9359825207965897
4	1	none		300	10	0.3	3	0.9028853527607362	0.4026444223084118	0.18749999997656253	0.9892638036733953	21.263716395690974	17.46426943304271	0.821317821185041
4	2	none		300	10	0.3	3	0.9038117165515477	0.3579534594865069	0.14814814812985827	0.9884881043669341	14.933320326922196	12.869124613420166	0.8617724780795168
4	3	none		300	10	0.3	3	0.8986668940621358	0.33438234188090077	0.12345679010821523	0.9877206446585748	11.329216104244884	10.054004150501651	0.8874403969964355
4	1	none		500	5	0.1	1	0.8748657975460122	0.3603231522238483	0.21249999997343752	0.9846625766795656	17.323798176607156	13.854990957992877	0.7997663470510585
4	2	none		500	5	0.1	1	0.9017083084619539	0.3403041412638916	0.14814814812985827	0.9838833461167776	10.616970616784556	9.192234149902587	0.8658057345661968
4	3	none		500	5	0.1	1	0.9016798840283108	0.3530952374711345	0.18518518516232282	0.9854182655334965	15.358841101413867	12.699796350685068	0.8268720350214164
4	1	none		500	5	0.1	3	0.8928393404907975	0.399909237567401	0.3124999999609375	0.9846625766795656	29.181799013799747	20.374986702930702	0.6982087156956158
4	2	none		500	5	0.1	3	0.9057824772841401	0.36738707004275784	0.14814814812985827	0.9846508058251371	11.156514447812938	9.6518455577311	0.8651309054736221
4	3	none		500	5	0.1	3	0.9021346749666013	0.35734924472297225	0.16049382714067978	0.9846508058251371	12.263962571036489	10.456166020875358	0.8525927764106043
4	1	none		500	5	0.3	1	0.8617906441717791	0.3566421485177319	0.199999999975	0.9785276073544592	11.392851808270077	9.314281372072458	0.8175548506110382
4	2	none		500	5	0.3	1	0.8959855224884643	0.331294807365572	0.12345679010821523	0.9815809669916994	7.505864457771486	6.702671254558608	0.89299123601414
4	3	none		500	5	0.3	1	0.8949811924997394	0.36990754135612497	0.24691358021643045	0.9831158864084182	19.090897717049444	14.624009287608983	0.7660199804873393
4	1	none		500	5	0.3	3	0.8825249233128833	0.38099121450424006	0.23749999997031251	0.9808282208513741	15.935073603979962	12.387993532013937	0.7774042141587072
4	2	none		500	5	0.3	3	0.8957865514529623	0.34775065067406286	0.12345679010821523	0.9838833461167776	8.59825085445384	7.660195124918822	0.8909015529557829
4	3	none		500	5	0.3	3	0.8794898761642173	0.3188442449732051	0.18518518516232282	0.9777436684499022	9.984321510102463	8.320558198906207	0.8333623962974328
4	1	none		500	10	0.1	1	0.9060582822085891	0.39134991638832	0.21249999997343752	0.9877300613421187	21.722204449068794	17.318735872374138	0.7972826006567914
4	2	none		500	10	0.1	1	0.911372615900628	0.374793328971755	0.12345679010821523	0.9907904834920125	15.152565673361249	13.405335225555833	0.8846907753448799
4	3	none		500	10	0.1	1	0.9014809129928086	0.3504460488433129	0.16049382714067978	0.9884881043669341	16.415671974184818	13.941551664538512	0.849283021877276
4	1	none		500	10	0.1	3	0.8958109662576688	0.3835445709075886	0.17499999997812501	0.9900306748390336	21.065246875792386	17.553828530443482	0.8333075051668822
4	2	none		500	10	0.1	3	0.9056687795495675	0.3736777759859787	0.13580246911903673	0.9884881043669341	13.49332158337658	11.796697562301818	0.8742619342817578
4	3	none		500	10	0.1	3	0.9054319092692077	0.32396531150111524	0.1111111110973937	0.9877206446585748	10.054679294110612	9.048603735451486	0.8999395575157516
4	1	none		500	10	0.3	1	0.8941909509202455	0.3707223080842492	0.18749999997656253	0.9892638036733953	21.263716395690974	17.46426943304271	0.821317821185041
4	2	none		500	10	0.3	1	0.8997280729181472	0.34361553745351053	0.1111111110973937	0.9923254029087313	16.16247890432523	14.47775889710407	0.8957635039266716
4	3	none		500	10	0.3	1	0.8887846659655306	0.31120316299552175	0.07407407406492914	0.9892555640752936	7.365707419864045	6.894173471951569	0.9359825207965897
4	1	none		500	10	0.3	3	0.9018980061349693	0.39812115160207245	0.18749999997656253	0.9877300613421187	18.576907884517976	15.281237534447769	0.822593159403783
4	2	none		500	10	0.3	3	0.904114910510408	0.3572919366234508	0.14814814812985827	0.9892555640752936	16.012407419425237	13.788346943903138	0.8611039191428463
4	3	none		500	10	0.3	3	0.8972835716248354	0.333893291609563	0.14814814812985827	0.9869531849502153	13.156000117720541	11.355111114355244	0.8631127152013641
4	1	undersample	0.6	100	5	0.1	1	0.8995015337423313	0.3115164648775213	0.7624999999046875	0.8588957055148858	19.542332220604806	5.4038039639331314	0.2765178540364907
4	2	undersample	0.6	100	5	0.1	1	0.9196441260907876	0.4354105320169249	0.7901234566925774	0.8764389869464587	26.70368718272487	6.394601122315104	0.23946509002753083
4	3	undersample	0.6	100	5	0.1	1	0.9147172242593066	0.3320705166477003	0.802469135703399	0.8610897927792703	25.18300841435517	5.776890654690057	0.22939635756810328
4	1	undersample	0.6	100	5	0.1	3	0.9046395705521474	0.3203887282121948	0.7874999999015626	0.8581288343492476	22.415578047792653	5.550810418602365	0.24763181135064208
4	2	undersample	0.6	100	5	0.1	3	0.9187629686478497	0.39579925101697033	0.7777777776817559	0.8795088257798964	25.54776784386521	6.45505961880974	0.2526662760825939
4	3	undersample	0.6	100	5	0.1	3	0.9178533867712686	0.3418588368950045	0.8148148147142205	0.8618572524876297	27.451108145058537	5.898353481479157	0.2148675811482618
4	1	undersample	0.6	100	5	0.3	1	0.8899731595092025	0.3156836036278089	0.7499999999062501	0.8527607361897795	17.374998421436896	5.093749653186552	0.29316546430024476
4	2	undersample	0.6	100	5	0.3	1	0.9052518878561344	0.3822845496146644	0.7407407406492913	0.8656945510294268	18.41632474735705	5.515343503733459	0.29948121545596257
4	3	undersample	0.6	100	5	0.3	1	0.9082459281998806	0.32524142404627276	0.7777777776817559	0.8564850345291137	20.887698505428038	5.41948862918168	0.2594583801990605
4	1	undersample	0.6	100	5	0.3	3	0.9035371932515337	0.33566836934256417	0.7499999999062501	0.8504601226928646	17.06153693140623	5.015384279151209	0.2939585178462856
4	2	undersample	0.6	100	5	0.3	3	0.9067394332167933	0.34952954795532837	0.7283950616384698	0.8726016884046616	18.368837161393614	5.717461992569313	0.31125877804053476
4	3	undersample	0.6	100	5	0.3	3	0.905905649829927	0.3173314001636341	0.7654320986709343	0.8664620107377863	21.173016618137112	5.731942240410091	0.2707191956657636
4	1	undersample	0.6	100	10	0.1	1	0.9066430214723926	0.297032505372462	0.7874999999015626	0.856595092017971	22.136204162481416	5.491443466396665	0.24807519865316627
4	2	undersample	0.6	100	10	0.1	1	0.9179955089394843	0.3731802663172705	0.8148148147142205	0.8726016884046616	30.137345935370035	6.395804940840248	0.21222189416356313
4	3	undersample	0.6	100	10	0.1	1	0.9139023904948693	0.34105270092852247	0.802469135703399	0.8679969301545051	26.71329651058126	6.079169793937092	0.2275709223830215
4	1	undersample	0.6	100	10	0.1	3	0.9022239263803681	0.29005870664372146	0.7749999999031251	0.8550613496866943	20.32039781589788	5.347089577258764	0.2631390104908002
4	2	undersample	0.6	100	10	0.1	3	0.9197009749580739	0.37878453304643006	0.802469135703399	0.8672294704461456	26.535401748549923	6.044030086794228	0.22777231257749841
4	3	undersample	0.6	100	10	0.1	3	0.9167448338591854	0.33234302467737703	0.8148148147142205	0.8641596316127079	27.990957388880215	5.998325567020408	0.21429510980191588
4	1	undersample	0.6	100	10	0.3	1	0.9052626533742332	0.2932133499839298	0.7874999999015626	0.8581288343492476	22.415578047792653	5.550810418602365	0.24763181135064208
4	2	undersample	0.6	100	10	0.3	1	0.9129170101285731	0.35712342437038475	0.7901234566925774	0.8649270913210674	24.106949356610837	5.849606748860557	0.2426522917213052
4	3	undersample	0.6	100	10	0.3	1	0.9079995831083065	0.3338802791075965	0.7777777776817559	0.8656945510294268	22.559997688171492	5.791110678920132	0.2566981846969121
4	1	undersample	0.6	100	10	0.3	3	0.8976226993865031	0.2749984455136026	0.7624999999046875	0.8604294478461624	19.79236361259196	5.463186420817335	0.2760249523416195
4	2	undersample	0.6	100	10	0.3	3	0.9176165164909089	0.3780163306579112	0.827160493725042	0.8710667689879428	32.33205403217672	6.415416902827176	0.19842279655731246
4	3	undersample	0.6	100	10	0.3	3	0.9121590252314223	0.33220746754050534	0.827160493725042	0.8610897927792703	29.666137197427442	5.954641136372827	0.20072181289001198
4	1	undersample	0.6	300	5	0.1	1	0.9013036809815951	0.3235323730461248	0.8124999998984376	0.851226993858503	24.793811914292107	5.461339838171153	0.22027026780359285
4	2	undersample	0.6	300	5	0.1	1	0.9071752745326549	0.38186701650405674	0.7654320986709343	0.8656945510294268	21.033381346997988	5.699188287191241	0.270959194949929
4	3	undersample	0.6	300	5	0.1	1	0.9062846422785026	0.3186660310347	0.7530864196601128	0.8618572524876297	19.02860927966807	5.451508520761039	0.28649010814993414
4	1	undersample	0.6	300	5	0.1	3	0.9009106595092025	0.31605153768384814	0.7999999999	0.8504601226928646	22.748715712229295	5.349743231094623	0.2351668143064244
4	2	undersample	0.6	300	5	0.1	3	0.9025041926039623	0.37100523201480556	0.7283950616384698	0.8618572524876297	16.73156410005906	5.272770536473792	0.315139118950603
4	3	undersample	0.6	300	5	0.1	3	0.9060761964317862	0.3238728438473543	0.7530864196601128	0.8541826554040355	17.866577303305995	5.164587039360227	0.2890641432334558
4	1	undersample	0.6	300	5	0.3	1	0.8974884969325153	0.293915967668695	0.8124999998984376	0.8504601226928646	24.644441950691174	5.433332969080476	0.22046888842145904
4	2	undersample	0.6	300	5	0.3	1	0.8966108600286139	0.30095823918308773	0.7530864196601128	0.8649270913210674	19.530395812145755	5.575406432507718	0.28547328435281744
4	3	undersample	0.6	300	5	0.3	1	0.9025136674151768	0.2926477682984421	0.7777777776817559	0.8656945510294268	22.559997688171492	5.791110678920132	0.2566981846969121
4	1	undersample	0.6	300	5	0.3	3	0.8922641871165644	0.314779221679416	0.7374999999078126	0.8450920245333966	15.32720283941322	4.760890780977912	0.3106170563270335
4	2	undersample	0.6	300	5	0.3	3	0.8904901319841202	0.3594423937081862	0.6913580246060053	0.8641596316127079	14.249942213217155	5.089488359896103	0.35715851624128425
4	3	undersample	0.6	300	5	0.3	3	0.9063035919009313	0.3246730379703395	0.7777777776817559	0.8564850345291137	20.887698505428038	5.41948862918168	0.2594583801990605
4	1	undersample	0.6	300	10	0.1	1	0.9067580521472393	0.3368368188062165	0.7749999999031251	0.8558282208523327	20.446806541147257	5.375531541120952	0.26290322284974627
4	2	undersample	0.6	300	10	0.1	1	0.9055171825701372	0.3247662746668396	0.7283950616384698	0.8702993092795833	17.995156920938545	5.615968592248403	0.31208221395181535
4	3	undersample	0.6	300	10	0.1	1	0.9072226485887268	0.30901702205753917	0.8148148147142205	0.8641596316127079	27.990957388880215	5.998325567020408	0.21429510980191588
4	1	undersample	0.6	300	10	0.1	3	0.9055789877300614	0.3447712552115169	0.7999999999	0.8550613496866943	23.597881220854365	5.519576337815497	0.23390134267473223
4	2	undersample	0.6	300	10	0.1	3	0.9123769458893531	0.34641932155493427	0.7530864196601128	0.8726016884046616	20.890660500230535	5.9112742635038655	0.28296252550425716
4	3	undersample	0.6	300	10	0.1	3	0.9108609760950512	0.33880945867884094	0.802469135703399	0.8610897927792703	25.18300841435517	5.776890654690057	0.22939635756810328
4	1	undersample	0.6	300	10	0.3	1	0.9079562883435582	0.32232403104492474	0.7874999999015626	0.8634969325087156	23.442826403312836	5.7691006999592656	0.2460923596105177
4	2	undersample	0.6	300	10	0.3	1	0.9152288640648835	0.3465367298856105	0.7530864196601128	0.8764389869464587	21.63415920655386	6.094854194706583	0.28172363530164896
4	3	undersample	0.6	300	10	0.3	1	0.9011587694115195	0.36401087327235243	0.802469135703399	0.858787413654192	24.706179512417933	5.682702226777808	0.23001136120053478
4	1	undersample	0.6	300	10	0.3	3	0.902933282208589	0.3134714184770867	0.7374999999078126	0.8634969325087156	17.77260398121676	5.402808592025344	0.30399644419069605
4	2	undersample	0.6	300	10	0.3	3	0.9077532380167325	0.31686269594253264	0.7407407406492913	0.8749040675297399	19.982469462162534	5.921381029807524	0.2963287816450894
4	3	undersample	0.6	300	10	0.3	3	0.9037738173066903	0.32411049700293704	0.7777777776817559	0.8656945510294268	22.559997688171492	5.791110678920132	0.2566981846969121
4	1	undersample	0.6	500	5	0.1	1	0.900747699386503	0.32756112416039757	0.8124999998984376	0.8481595091959497	24.20538478434773	5.351009747702074	0.22106690529077752
4	2	undersample	0.6	500	5	0.1	1	0.9064267644467184	0.3770020983523481	0.7777777776817559	0.8649270913210674	22.411929532018956	5.758206643409611	0.2569259559318092
4	3	undersample	0.6	500	5	0.1	1	0.9052045138000625	0.3195977580210462	0.7654320986709343	0.8618572524876297	20.35847753478847	5.540877512904663	0.27216560274959967
4	1	undersample	0.6	500	5	0.1	3	0.9011215490797546	0.3245742653172827	0.8124999998984376	0.8489263803615881	24.350251362175495	5.3781722319316785	0.22086720619169287
4	2	undersample	0.6	500	5	0.1	3	0.9006755540395857	0.3617211073032159	0.7407407406492913	0.8603223330709109	17.598114520867952	5.303214922634681	0.30135130330950805
4	3	undersample	0.6	500	5	0.1	3	0.9044560037141259	0.32302029010658617	0.7654320986709343	0.8572524942374732	19.596489356317438	5.362139541148293	0.27362754867390443
4	1	undersample	0.6	500	5	0.3	1	0.8978431748466258	0.29624142876140264	0.8124999998984376	0.8489263803615881	24.350251362175495	5.3781722319316785	0.22086720619169287
4	2	undersample	0.6	500	5	0.3	1	0.8972930464360497	0.3021529775946847	0.7901234566925774	0.8664620107377863	24.427313182328152	5.916843603003965	0.24222243824226036
4	3	undersample	0.6	500	5	0.3	1	0.9027600125067508	0.2932468505421887	0.7654320986709343	0.8649270913210674	20.895332840184842	5.666806537958664	0.27119962014231336
4	1	undersample	0.6	500	5	0.3	3	0.8918424079754601	0.31345948669370427	0.7374999999078126	0.8458588956990349	15.417435303538019	4.78457680322605	0.3103354452185523
4	2	undersample	0.6	500	5	0.3	3	0.8913523398046294	0.3611512317456804	0.6913580246060053	0.8633921719043486	14.157302095919889	5.060895730755386	0.3574759904742661
4	3	undersample	0.6	500	5	0.3	3	0.9064646636915761	0.32381114007026596	0.7777777776817559	0.8572524942374732	21.01881515340551	5.448625662779718	0.25922609875127856
4	1	undersample	0.6	500	10	0.1	1	0.906719708588957	0.33975560150221756	0.7749999999031251	0.8558282208523327	20.446806541147257	5.375531541120952	0.26290322284974627
4	2	undersample	0.6	500	10	0.1	1	0.906341491145789	0.3287014469871783	0.7160493826276483	0.8726016884046616	17.272392226338827	5.620555857102037	0.32540690430867353
4	3	undersample	0.6	500	10	0.1	1	0.9066920591607212	0.31210790982785164	0.8148148147142205	0.8649270913210674	28.174996903512266	6.032406959762449	0.21410496330029716
4	1	undersample	0.6	500	10	0.1	3	0.9055310582822086	0.35014605732993886	0.7999999999	0.8588957055148858	24.34782358276234	5.669564814618367	0.23285714026423465
4	2	undersample	0.6	500	10	0.1	3	0.909430279601679	0.33795890461683675	0.7407407406492913	0.8679969301545051	18.787373569437058	5.611541348249624	0.29868683558326836
4	3	undersample	0.6	500	10	0.1	3	0.9094681788465365	0.3294554198885339	0.7901234566925774	0.8618572524876297	23.487579291991786	5.71961549719191	0.24351659194893066
4	1	undersample	0.6	500	10	0.3	1	0.9079946319018405	0.32308695091077294	0.7874999999015626	0.8634969325087156	23.442826403312836	5.7691006999592656	0.2460923596105177
4	2	undersample	0.6	500	10	0.3	1	0.9152193892536692	0.3468217510646115	0.7530864196601128	0.8749040675297399	21.33128611435802	6.020070713637649	0.28221788728775704
4	3	undersample	0.6	500	10	0.3	1	0.9015188122376662	0.3632483998909907	0.802469135703399	0.8603223330709109	25.022318821155213	5.745149499520905	0.22960099303188716
4	1	undersample	0.6	500	10	0.3	3	0.9027032208588958	0.3152932225089934	0.7499999999062501	0.8634969325087156	18.97752625336283	5.494381619008824	0.2895204230456514
4	2	undersample	0.6	500	10	0.3	3	0.9075163677363728	0.3207158341810018	0.7407407406492913	0.8749040675297399	19.982469462162534	5.921381029807524	0.2963287816450894
4	3	undersample	0.6	500	10	0.3	3	0.9038780402300485	0.3266797172468303	0.7901234566925774	0.8656945510294268	24.26621594432215	5.883033070649023	0.24243717444389534
4	1	undersample	0.8	100	5	0.1	1	0.8963957055214724	0.3128877012640088	0.7999999999	0.8374233128770137	20.60377168706384	4.9207544134988455	0.2388278360971474
4	2	undersample	0.8	100	5	0.1	1	0.9176259913021233	0.4025493019973226	0.8641975307575065	0.8334612432783312	31.847503816173255	5.1891673498568265	0.1629379514744434
4	3	undersample	0.8	100	5	0.1	1	0.9112399685436268	0.32059014645947054	0.8395061727358635	0.8426707597786441	28.016507376744592	5.335982797570779	0.19045851953105675
4	1	undersample	0.8	100	5	0.1	3	0.8945168711656442	0.3048807670915725	0.7874999999015626	0.8374233128770137	19.08878852249741	4.843867625787927	0.2537545758438898
4	2	undersample	0.8	100	5	0.1	3	0.9235572231223292	0.4006941042806114	0.9259259258116141	0.8181120491111428	56.22361998240297	5.090638881687182	0.09054269933249166
4	3	undersample	0.8	100	5	0.1	3	0.9166690353694702	0.34460815468306366	0.851851851746685	0.8419033000702848	30.62014229087188	5.388169381420976	0.17596812660226638
4	1	undersample	0.8	100	5	0.3	1	0.8865414110429448	0.3159479528841009	0.7749999999031251	0.8259202453924394	16.34214255543395	4.45198212239233	0.2724233951496507
4	2	undersample	0.8	100	5	0.3	1	0.8924608927167126	0.31335308637523124	0.802469135703399	0.8150422102777051	17.90196945551279	4.338660693997588	0.2423566035993784
4	3	undersample	0.8	100	5	0.3	1	0.9049960679533461	0.27982686195685214	0.827160493725042	0.8403683806535659	25.194022202638468	5.181682960398345	0.2056711178064877
4	1	undersample	0.8	100	5	0.3	3	0.8941430214723927	0.3330573697567835	0.7624999999046875	0.830521472386269	15.733030376157812	4.4990947564260235	0.28596490895445986
4	2	undersample	0.8	100	5	0.3	3	0.9107662279829074	0.3620104687849846	0.851851851746685	0.8211818879445804	26.405576757231778	4.763789273453378	0.18040844376152235
4	3	undersample	0.8	100	5	0.3	3	0.9070994760429398	0.3002747534606304	0.827160493725042	0.8388334612368471	24.908500924939574	5.132333601935104	0.2060474601950597
4	1	undersample	0.8	100	10	0.1	1	0.9033550613496933	0.3084244169545054	0.8374999998953125	0.8412576687052051	27.312892002411363	5.275845077401375	0.1931631701178575
4	2	undersample	0.8	100	10	0.1	1	0.9105009332689046	0.33724035110834794	0.8765432097683281	0.8250191864863775	33.47587341360295	5.009367267608545	0.14964111230072494
4	3	undersample	0.8	100	10	0.1	1	0.9183366021432023	0.34076401900353925	0.9012345677899711	0.8472755180288007	50.62310845209205	5.901048064772255	0.11656825783674896
4	1	undersample	0.8	100	10	0.1	3	0.9054064417177914	0.3250850448323408	0.7999999999	0.8351226993800989	20.26046327045925	4.852092728175771	0.2394857640124018
4	2	undersample	0.8	100	10	0.1	3	0.915607856513459	0.3503503521476582	0.9135802468007926	0.8150422102777051	46.58446306338395	4.9393983285511	0.1060310141599315
4	3	undersample	0.8	100	10	0.1	3	0.9164037406554675	0.3527092661975468	0.8888888887791496	0.8396009209452066	41.87559276134461	5.541732774277159	0.13233800383685096
4	1	undersample	0.8	100	10	0.3	1	0.9008819018404908	0.3386920088827712	0.7999999999	0.8335889570488222	20.03686454718518	4.807372982218354	0.2399264001874514
4	2	undersample	0.8	100	10	0.3	1	0.9069857783083672	0.3404666746857089	0.8641975307575065	0.8173445894027833	28.475932877330884	4.731299667603049	0.1661508124501239
4	3	undersample	0.8	100	10	0.3	1	0.913134930786504	0.3556645180539296	0.8765432097683281	0.8511128165705978	40.58710831214171	5.887297554466686	0.145053377622234
4	1	undersample	0.8	100	10	0.3	3	0.9002779907975461	0.3172640803394174	0.7999999999	0.8358895705457371	20.37382991276916	4.874766057298614	0.23926605230492715
4	2	undersample	0.8	100	10	0.3	3	0.9084069999905252	0.3756739470357465	0.8888888887791496	0.8127398311526268	34.721307468700815	4.7468121319249645	0.1367117810580969
4	3	undersample	0.8	100	10	0.3	3	0.9133339018220062	0.33957510697588317	0.8765432097683281	0.8472755180288007	39.38893986481822	5.739375515052467	0.1457103222595086
4	1	undersample	0.8	300	5	0.1	1	0.8929639570552147	0.3241997794511916	0.8499999998937501	0.825153374226801	26.74268735849923	4.8614032299501675	0.18178438454422072
4	2	undersample	0.8	300	5	0.1	1	0.8978425854864842	0.35470620507782497	0.7901234566925774	0.8234842670696587	17.563169873571695	4.476220894384391	0.25486405648722427
4	3	undersample	0.8	300	5	0.1	1	0.8998322958415054	0.29795730682730176	0.8148148147142205	0.8426707597786441	23.566826960779473	5.179042127053991	0.2197598302056029
4	1	undersample	0.8	300	5	0.1	3	0.8935774539877301	0.3403135799150427	0.8124999998984376	0.830521472386269	21.235292164631034	4.79411736340478	0.22576177025889094
4	2	undersample	0.8	300	5	0.1	3	0.9013293160133784	0.36146178429082315	0.8148148147142205	0.825786646194737	20.85638577572617	4.677108557670848	0.2242530608803022
4	3	undersample	0.8	300	5	0.1	3	0.9010071724320893	0.2997148405557439	0.8641975307575065	0.8334612432783312	31.847503816173255	5.1891673498568265	0.1629379514744434
4	1	undersample	0.8	300	5	0.3	1	0.8909413343558281	0.3269546471416372	0.8124999998984376	0.8389570552082902	22.574601015696096	5.045237781120641	0.22349177076780594
4	2	undersample	0.8	300	5	0.3	1	0.8941663587353023	0.3233686833382202	0.7901234566925774	0.8280890253198152	18.1344522186396	4.596119661361294	0.25344683283527164
4	3	undersample	0.8	300	5	0.3	1	0.897690988507054	0.3108095697806427	0.8148148147142205	0.8419033000702848	23.431065675404415	5.153901147446151	0.21996015821617293
4	1	undersample	0.8	300	5	0.3	3	0.8918424079754601	0.3142602132811569	0.7874999999015626	0.8282208588893542	17.867645526705267	4.584374732381351	0.25657407109700137
4	2	undersample	0.8	300	5	0.3	3	0.8974825426603376	0.3924524575780041	0.8148148147142205	0.8234842670696587	20.52695468073923	4.616102797333903	0.22488004985930615
4	3	undersample	0.8	300	5	0.3	3	0.8947158977857366	0.30281099896257263	0.8395061727358635	0.8342287029866906	26.323359161245044	5.064242949284712	0.19238588263108256
4	1	undersample	0.8	300	10	0.1	1	0.9030578987730061	0.3191844539745756	0.8124999998984376	0.8397239263739286	22.703347103150854	5.069377673302916	0.22328766869647595
4	2	undersample	0.8	300	10	0.1	1	0.9082648778223094	0.35560127385542534	0.9012345677899711	0.8173445894027833	40.83245281538431	4.934069653357467	0.12083695455037534
4	3	undersample	0.8	300	10	0.1	1	0.9051381901215618	0.31875408922224113	0.851851851746685	0.8465080583204413	31.711246468654842	5.549814452324346	0.17501091105635427
4	1	undersample	0.8	300	10	0.1	3	0.8998753834355828	0.3004916503793608	0.7999999999	0.8420245398708435	21.32038634114261	5.0640773485018995	0.23752276597003918
4	2	undersample	0.8	300	10	0.1	3	0.9064362392579327	0.32574176218238754	0.8641975307575065	0.8250191864863775	30.003984038427376	4.938812799050678	0.16460522351583345
4	3	undersample	0.8	300	10	0.1	3	0.9131159811640753	0.3333218225419418	0.8888888887791496	0.8457405986120818	43.86069080326699	5.762299238545966	0.13137729238659984
4	1	undersample	0.8	300	10	0.3	1	0.8969037576687117	0.2958310755286783	0.7874999999015626	0.8358895705457371	18.87575423098906	4.798597837653324	0.2542201805646387
4	2	undersample	0.8	300	10	0.3	1	0.9021820490226732	0.3659796927387768	0.851851851746685	0.8288564850281747	27.847530758653818	4.9774120983363055	0.17873799522832853
4	3	undersample	0.8	300	10	0.3	1	0.9006471296059426	0.28895083386315046	0.8765432097683281	0.8411358403619253	37.59226601136374	5.5175639149172175	0.146773901241459
4	1	undersample	0.8	300	10	0.3	3	0.8988592791411042	0.3439976534620565	0.7874999999015626	0.8458588956990349	20.336257975717633	5.108954891580359	0.2512239318717382
4	2	undersample	0.8	300	10	0.3	3	0.9043233563571246	0.3280965526588325	0.8395061727358635	0.8273215656114558	25.061194120535994	4.861673243053362	0.19399207272639898
4	3	undersample	0.8	300	10	0.3	3	0.9035085225926874	0.33263707646519564	0.851851851746685	0.8480429777371601	32.089642866018686	5.605873180474055	0.17469414923012322
4	1	undersample	0.8	500	5	0.1	1	0.8930981595092025	0.3253367555706949	0.8374999998953125	0.8259202453924394	24.452386649367178	4.811012938714292	0.19675022987234392
4	2	undersample	0.8	500	5	0.1	1	0.8968003562529016	0.34692243519813437	0.7901234566925774	0.8234842670696587	17.563169873571695	4.476220894384391	0.25486405648722427
4	3	undersample	0.8	500	5	0.1	1	0.8993111812247141	0.30210500582884325	0.8395061727358635	0.8411358403619253	27.695277676645173	5.284427411470011	0.19080607156986468
4	1	undersample	0.8	500	5	0.1	3	0.8940184049079755	0.3309172951235273	0.7999999999	0.832822085883184	19.92660370877923	4.785320813895248	0.24014732688847032
4	2	undersample	0.8	500	5	0.1	3	0.8998417706527198	0.3519999989194016	0.8148148147142205	0.8242517267780181	20.63580600330203	4.636260450322888	0.2246706643405622
4	3	undersample	0.8	500	5	0.1	3	0.9004671081928692	0.2999307775720539	0.8395061727358635	0.83499616269505	26.470122537664412	5.087797566224861	0.19220905737342903
4	1	undersample	0.8	500	5	0.3	1	0.8907687883435583	0.3293759904560329	0.8124999998984376	0.8397239263739286	22.703347103150854	5.069377673302916	0.22328766869647595
4	2	undersample	0.8	500	5	0.3	1	0.8949053940100242	0.3219382744777702	0.7901234566925774	0.8303914044448935	18.431725836410667	4.65851042231382	0.2527441151926197
4	3	undersample	0.8	500	5	0.3	1	0.8977004633182684	0.31018720289555757	0.8148148147142205	0.8411358403619253	23.29661609318529	5.12900307583854	0.2201608517888017
4	1	undersample	0.8	500	5	0.3	3	0.8920053680981596	0.31877169735173455	0.7624999999046875	0.8274539877237159	15.396256058515041	4.419110854284184	0.287025019818217
4	2	undersample	0.8	500	5	0.3	3	0.8974635930379087	0.391950741406125	0.8148148147142205	0.8242517267780181	20.63580600330203	4.636260450322888	0.2246706643405622
4	3	undersample	0.8	500	5	0.3	3	0.8947064229745222	0.3028056672680338	0.8395061727358635	0.8342287029866906	26.323359161245044	5.064242949284712	0.19238588263108256
4	1	undersample	0.8	500	10	0.1	1	0.9031633435582822	0.319495224338509	0.8124999998984376	0.8389570552082902	22.574601015696096	5.045237781120641	0.22349177076780594
4	2	undersample	0.8	500	10	0.1	1	0.9084164748017396	0.35353676874306816	0.9012345677899711	0.8219493476529398	42.12445579335338	5.061674895840968	0.12015999683003781
4	3	undersample	0.8	500	10	0.1	1	0.9049581687084886	0.3184344656245711	0.8641975307575065	0.8457405986120818	34.88918635612847	5.602235370808577	0.16057224621785
4	1	undersample	0.8	500	10	0.1	3	0.9001246165644172	0.3024505326078078	0.7999999999	0.838190184042652	20.72037723127114	4.944075523020924	0.238609329387863
4	2	undersample	0.8	500	10	0.1	3	0.9055929810598524	0.32208027428386293	0.8641975307575065	0.8211818879445804	29.22356306011108	4.832829697706326	0.16537440679392384
4	3	undersample	0.8	500	10	0.1	3	0.91234852145571	0.3297141508126739	0.8888888887791496	0.8457405986120818	43.86069080326699	5.762299238545966	0.13137729238659984
4	1	undersample	0.8	500	10	0.3	1	0.8969708588957055	0.29834065692945927	0.7874999999015626	0.8358895705457371	18.87575423098906	4.798597837653324	0.2542201805646387
4	2	undersample	0.8	500	10	0.3	1	0.9021820490226732	0.3672051602852536	0.851851851746685	0.8288564850281747	27.847530758653818	4.9774120983363055	0.17873799522832853
4	3	undersample	0.8	500	10	0.3	1	0.9005618563050131	0.28771275475067426	0.8765432097683281	0.8411358403619253	37.59226601136374	5.5175639149172175	0.146773901241459
4	1	undersample	0.8	500	10	0.3	3	0.8984470858895706	0.3424686261354458	0.7874999999015626	0.84355828220212	19.98269711551374	5.033823206804511	0.251909088041448
4	2	undersample	0.8	500	10	0.3	3	0.9041338601328368	0.32751725503166945	0.8395061727358635	0.8280890253198152	25.1964260894839	4.883377140196374	0.19381228396793396
4	3	undersample	0.8	500	10	0.3	3	0.9033853500469003	0.3285760184061364	0.8395061727358635	0.8480429777371601	29.19191604866315	5.524628641626605	0.1892519949871686
4	1	undersample	1.0	100	5	0.1	1	0.8959739263803681	0.3320552739771426	0.8624999998921876	0.8105828220796735	26.84320672823226	4.5534410544357575	0.16963102926203757
4	2	undersample	1.0	100	5	0.1	1	0.9167448338591854	0.37843660801015855	0.9135802468007926	0.7973906369854383	41.6049729234035	4.509071980273751	0.10837818768745293
4	3	undersample	1.0	100	5	0.1	1	0.9121590252314223	0.31446233482649755	0.9012345677899711	0.83499616269505	46.1767379767333	5.461900328447277	0.11828249690205361
4	1	undersample	1.0	100	5	0.1	3	0.8910947085889571	0.29490770364054847	0.8374999998953125	0.81211656441095	22.277235005900216	4.457550782452347	0.20009442637290473
4	2	undersample	1.0	100	5	0.1	3	0.9141297859640147	0.36469294162224175	0.9382716048224357	0.8012279355272355	61.26948767417505	4.720339148802295	0.07704223938038623
4	3	undersample	1.0	100	5	0.1	3	0.9134949736126508	0.3153255773140476	0.9012345677899711	0.8288564850281747	44.192819297117325	5.265957727225366	0.11915866353520173
4	1	undersample	1.0	100	5	0.3	1	0.8856211656441718	0.32291412068379843	0.8499999998937501	0.8013803680920141	22.863575756326142	4.279536463405405	0.1871770312911592
4	2	undersample	1.0	100	5	0.3	1	0.9018125313853121	0.32643843250951204	0.8395061727358635	0.8112049117359079	22.475294993063283	4.446652378450725	0.19784621981914716
4	3	undersample	1.0	100	5	0.3	1	0.9006376547947281	0.2867813373906061	0.8395061727358635	0.8342287029866906	26.323359161245044	5.064242949284712	0.19238588263108256
4	1	undersample	1.0	100	5	0.3	3	0.8872507668711656	0.3361068269289875	0.8499999998937501	0.8075153374171203	23.772906125318023	4.415936024868468	0.18575498358765896
4	2	undersample	1.0	100	5	0.3	3	0.8981268298229157	0.3539367546184386	0.8765432097683281	0.805832693777392	29.466400056166304	4.514370527547453	0.153203995882719
4	3	undersample	1.0	100	5	0.3	3	0.9015377618600948	0.2914406804497608	0.8765432097683281	0.8196469685278616	32.26723047120343	4.860152080683039	0.1506219060959734
4	1	undersample	1.0	100	10	0.1	1	0.8957438650306748	0.26552543013568275	0.874999999890625	0.8082822085827587	29.511996886759913	4.563999761223715	0.154648954579936
4	2	undersample	1.0	100	10	0.1	1	0.9131633552201472	0.3534665137394836	0.9135802468007926	0.8081350729024702	44.52685114388014	4.761579997998263	0.10693726213299036
4	3	undersample	1.0	100	10	0.1	1	0.9161952948087508	0.3227137862623261	0.8888888887791496	0.8357636224034094	40.71027527286223	5.412253044450194	0.13294561633571877
4	1	undersample	1.0	100	10	0.1	3	0.8953891871165645	0.2739274087464586	0.874999999890625	0.8059815950858438	29.079048340209162	4.509881189771447	0.15509038831731328
4	2	undersample	1.0	100	10	0.1	3	0.9135423476687227	0.3609872474971987	0.9259259258116141	0.8019953952355949	50.62983746752898	4.676284575050552	0.09236221766959597
4	3	undersample	1.0	100	10	0.1	3	0.91597737415082	0.32627635781850467	0.9012345677899711	0.8265541059030963	43.48506069517204	5.196055637534422	0.11949058181401391
4	1	undersample	1.0	100	10	0.3	1	0.8987921779141105	0.27995805712667443	0.8624999998921876	0.8159509202391415	27.809088062265154	4.686249744635328	0.16851503566214873
4	2	undersample	1.0	100	10	0.3	1	0.9086912443269568	0.3380663004863919	0.9259259258116141	0.805832693777392	51.87746259558588	4.7687012614937885	0.091922397590913
4	3	undersample	1.0	100	10	0.3	1	0.9111167959978397	0.3276735088524577	0.8765432097683281	0.8326937835699717	35.33715185516465	5.239154743203301	0.1482619315587558
4	1	undersample	1.0	100	10	0.3	3	0.8970092024539877	0.273448833126791	0.8874999998890626	0.8128834355765884	34.271398624331894	4.743032532654256	0.1383962248500949
4	2	undersample	1.0	100	10	0.3	3	0.9094587040353221	0.3557447737840451	0.9382716048224357	0.7996930161105166	60.68351464826603	4.684167969392591	0.07719011315853785
4	3	undersample	1.0	100	10	0.3	3	0.9091176108316041	0.3065146911031988	0.8765432097683281	0.8319263238616122	35.14337492199619	5.215231663608567	0.1483987045567047
4	1	undersample	1.0	300	5	0.1	1	0.8883148006134969	0.3285282783778794	0.874999999890625	0.8098159509140352	29.806448451698042	4.600806208974212	0.15435605883624234
4	2	undersample	1.0	300	5	0.1	1	0.8986953184957789	0.36498686701032135	0.8395061727358635	0.8081350729024702	22.03199799711304	4.375505944106512	0.19859777240175291
4	3	undersample	1.0	300	5	0.1	1	0.9041338601328368	0.3048589756095349	0.8641975307575065	0.8265541059030963	30.325821361648426	4.982519104485061	0.16429954993825804
4	1	undersample	1.0	300	5	0.1	3	0.8881614263803681	0.3114938944926955	0.8624999998921876	0.8082822085827587	26.44581554989529	4.498799764634805	0.17011385002246462
4	2	undersample	1.0	300	5	0.1	3	0.8989227139649243	0.368195407461229	0.8641975307575065	0.8035303146523137	26.026275843666266	4.3986301766700615	0.16900727337360294
4	3	undersample	1.0	300	5	0.1	3	0.9052613626673488	0.3089252883589376	0.851851851746685	0.8265541059030963	27.401545871404124	4.911340260135275	0.1792358726463394
4	1	undersample	1.0	300	5	0.3	1	0.8881805981595091	0.3389599863653495	0.8249999998968751	0.8067484662514821	19.680270412316155	4.269047397471061	0.2169201495319259
4	2	undersample	1.0	300	5	0.3	1	0.8934178486493657	0.3287482345772057	0.7777777776817559	0.8066001534857514	14.597221109901158	4.021604729703891	0.27550480693916896
4	3	undersample	1.0	300	5	0.3	1	0.8937399922306548	0.2910500729990979	0.8395061727358635	0.8173445894027833	23.40659120049266	4.596119677100106	0.19636005104995619
4	1	undersample	1.0	300	5	0.3	3	0.8852569018404909	0.2858836590452555	0.8249999998968751	0.8044478527545672	19.393275654189434	4.2188233130122805	0.2175405122016173
4	2	undersample	1.0	300	5	0.3	3	0.8928683095989313	0.3327084096357906	0.8395061727358635	0.8173445894027833	23.40659120049266	4.596119677100106	0.19636005104995619
4	3	undersample	1.0	300	5	0.3	3	0.9003818348919398	0.3271021260412623	0.802469135703399	0.8234842670696587	18.952444005850516	4.546161845859147	0.2398720531732652
4	1	undersample	1.0	300	10	0.1	1	0.8882381134969325	0.2524303880224927	0.8874999998890626	0.8090490797483969	33.42480657297657	4.647790920524263	0.13905213112089818
4	2	undersample	1.0	300	10	0.1	1	0.9046170755047707	0.3304320204420462	0.9506172838332572	0.7981580966937978	76.12165768965299	4.709712013040289	0.061870844576521755
4	3	undersample	1.0	300	10	0.1	1	0.9103588111006888	0.3045184205820173	0.8888888887791496	0.8342287029866906	40.259254243964826	5.3621395933602845	0.13319022648243833
4	1	undersample	1.0	300	10	0.1	3	0.892551763803681	0.26482493608507046	0.8374999998953125	0.8075153374171203	21.62151199675515	4.350995789208637	0.20123456554039762
4	2	undersample	1.0	300	10	0.1	3	0.9057635276617113	0.3594780827712296	0.8888888887791496	0.7989255564021572	31.786256036958967	4.420695284130744	0.13907567349637184
4	3	undersample	1.0	300	10	0.1	3	0.9056403551159242	0.3153615954119931	0.8888888887791496	0.8342287029866906	40.259254243964826	5.3621395933602845	0.13319022648243833
4	1	undersample	1.0	300	10	0.3	1	0.8853144171779141	0.2881231534151002	0.8249999998968751	0.8167177914047798	21.007170858343567	4.5012549838175655	0.214272297973816
4	2	undersample	1.0	300	10	0.3	1	0.9028263361852515	0.32734051519841556	0.8641975307575065	0.8042977743606732	26.153295097751634	4.415879705892557	0.16884600689338125
4	3	undersample	1.0	300	10	0.3	1	0.9052803122897776	0.3252871631263202	0.9012345677899711	0.8396009209452066	47.76434753561616	5.618701285031009	0.11763378120464998
4	1	undersample	1.0	300	10	0.3	3	0.8819305981595091	0.2632722899438404	0.8624999998921876	0.8036809815889289	25.67897475894997	4.393359150526176	0.17108778426620003
4	2	undersample	1.0	300	10	0.3	3	0.9042191334337663	0.3306087178534506	0.9259259258116141	0.8027628549439543	50.875478835371375	4.694480233952414	0.09227391727139422
4	3	undersample	1.0	300	10	0.3	3	0.9044560037141259	0.3060531787960523	0.8641975307575065	0.8250191864863775	30.003984038427376	4.938812799050678	0.16460522351583345
4	1	undersample	1.0	500	5	0.1	1	0.8880655674846626	0.3270334777818692	0.874999999890625	0.8082822085827587	29.511996886759913	4.563999761223715	0.154648954579936
4	2	undersample	1.0	500	5	0.1	1	0.8984394985929905	0.36714033216390546	0.8395061727358635	0.8050652340690325	21.602663110523164	4.306600342225027	0.19935505655784405
4	3	undersample	1.0	500	5	0.1	1	0.9037359180618326	0.3020645512571378	0.8641975307575065	0.8311588641532529	31.326442855321712	5.118405981098453	0.16338930313514718
4	1	undersample	1.0	500	5	0.1	3	0.8890720858895705	0.3107157637101941	0.8624999998921876	0.8067484662514821	26.186144594452493	4.463095006447018	0.17043726037971524
4	2	undersample	1.0	500	5	0.1	3	0.8955496811726026	0.35956391937363025	0.8395061727358635	0.8019953952355949	21.186640932891112	4.239831348045834	0.20011813810453152
4	3	undersample	1.0	500	5	0.1	3	0.9034990477814729	0.3011748400678933	0.8641975307575065	0.8242517267780181	29.845173481429338	4.917245932160639	0.16475848722302044
4	1	undersample	1.0	500	5	0.3	1	0.8877204754601227	0.3386714014793294	0.8374999998953125	0.8059815950858438	21.40984910146819	4.31660056735267	0.20161750476598017
[truncated: 305 more rows]
