# Supplementary material for: Risk prediction for cardiovascular related diseases using PRS and EHR in the Framingham Heart Study
Source: PLoS One. 2026 Apr 17;21(4):e0345914. doi: 10.1371/journal.pone.0345914 (PMC13089760; doi:10.1371/journal.pone.0345914)
Supplement: S1 File — (ZIP) [file pone.0345914.s003.zip › catboost/prs_ehr_model/dem/dem_catboost_nested_cv_best_per_fold.csv]

sampling_method	sampling_ratio	iterations	depth	learning_rate	l2_leaf_reg	mean_AUC	outer_fold
none		100	10	0.1	1	0.9111010046458157	1
none		100	10	0.1	1	0.9152245815083423	2
none		100	10	0.1	1	0.9176533069503438	3
none		100	10	0.1	1	0.9167102385369462	4
