# Supplementary material for: Risk prediction for cardiovascular related diseases using PRS and EHR in the Framingham Heart Study
Source: PLoS One. 2026 Apr 17;21(4):e0345914. doi: 10.1371/journal.pone.0345914 (PMC13089760; doi:10.1371/journal.pone.0345914)
Supplement: S1 File — (ZIP) [file pone.0345914.s003.zip › catboost/prs_ehr_model/dem/dem_catboost_nested_cv_outer_test_results.csv]

outer_fold	AUC	AUPRC	sensitivity	specificity	DOR	LR+	LR-
1	0.9202549846625767	0.4569659276093276	0.12499999998437501	0.9946319018328633	26.469338370150687	23.285670871838878	0.8797224275694251
2	0.919236709208569	0.3626958779210229	0.08641975307575066	0.9938603223254501	15.312475026086766	14.075594339102228	0.9192239766594164
3	0.9043802052244109	0.3783351773936745	0.1111111110973937	0.9915579432003718	14.681800759463796	13.161600557613161	0.8964568193251954
4	0.9046170755047707	0.33210822184804917	0.09876543208657218	0.9892555640752936	10.090010161207005	9.192231295935425	0.9110229869120087
