# Supplementary material for: Risk prediction for cardiovascular related diseases using PRS and EHR in the Framingham Heart Study
Source: PLoS One. 2026 Apr 17;21(4):e0345914. doi: 10.1371/journal.pone.0345914 (PMC13089760; doi:10.1371/journal.pone.0345914)
Supplement: S1 File — (ZIP) [file pone.0345914.s003.zip › catboost/prs_ehr_model/dia/dia_catboost_nested_cv_all_results.csv]

outer_fold	inner_fold	sampling_method	sampling_ratio	iterations	depth	learning_rate	l2_leaf_reg	AUC	AUPRC	sensitivity	specificity	DOR	LR+	LR-
1	1	none		100	5	0.1	1	0.9607668457137867	0.8539155563968812	0.6294117646688581	0.9888641425316343	150.81890955995655	56.52112567403187	0.37476152248251976
1	2	none		100	5	0.1	1	0.9763779185457452	0.882896547052911	0.7602339180841968	0.9881129271843381	263.56684302148756	63.9546245175094	0.24265048345488208
1	3	none		100	5	0.1	1	0.9635215453194651	0.8971059915986124	0.7294117646629757	0.9888558692348526	239.19398172798316	65.4524902399083	0.2736376867642203
1	1	none		100	5	0.1	3	0.9610507009039696	0.8519089100220641	0.6352941176096886	0.9896065330290305	165.85698030937587	61.12431089077843	0.36853624802641655
1	2	none		100	5	0.1	3	0.9772555459972367	0.8905195830977316	0.7485380116521323	0.9881129271843381	247.4416448736665	62.970707217240026	0.2544870924010137
1	3	none		100	5	0.1	3	0.9648806922471811	0.8963502552322933	0.7411764705446366	0.9903417533358816	293.63255454726345	76.74019197462384	0.2613476872706432
1	1	none		100	5	0.3	1	0.955980610507009	0.8364201320706376	0.6529411764321799	0.9881217520342382	156.50516185600213	54.96943897954034	0.3512308269107776
1	2	none		100	5	0.3	1	0.9692873838881503	0.8636799935544016	0.7660818713002291	0.9843982169317653	206.6367655707347	49.102168446265026	0.2376255079500313
1	3	none		100	5	0.3	1	0.962538239664365	0.8932503326826576	0.7529411764262975	0.9903417533358816	312.4978352568185	77.95829025993532	0.24946824694285932
1	1	none		100	5	0.3	3	0.9560286475391938	0.849530180168467	0.6352941176096886	0.9896065330290305	165.85698030937587	61.12431089077843	0.36853624802641655
1	2	none		100	5	0.3	3	0.9754742229521302	0.8707958060279808	0.7485380116521323	0.9858841010327944	207.90192730124303	53.02797102128919	0.2550624211647357
1	3	none		100	5	0.3	3	0.9609780613582728	0.8914216414078027	0.7294117646629757	0.9918276374369107	327.1537408187111	89.25336663643814	0.27281779857244415
1	1	none		100	10	0.1	1	0.9602209703480501	0.8522789745086894	0.6294117646688581	0.9888641425316343	150.81890955995655	56.52112567403187	0.37476152248251976
1	2	none		100	10	0.1	1	0.9751266477238167	0.8865204507966573	0.7485380116521323	0.9843982169317653	187.81825720697165	47.977691306274224	0.2554474210418281
1	3	none		100	10	0.1	1	0.9617909273664889	0.8871457424612887	0.7235294117221452	0.9903417533358816	268.3450505089579	74.9130445466566	0.27916684776231915
1	1	none		100	10	0.1	3	0.9585178392069522	0.8555041807387618	0.6352941176096886	0.9881217520342382	144.90713349730908	53.48377846657979	0.36909002149643416
1	2	none		100	10	0.1	3	0.9768558344846763	0.8877870759060934	0.7485380116521323	0.9851411589822798	197.3580008399128	50.37657425594017	0.2552547759298757
1	3	none		100	10	0.1	3	0.9633074031990211	0.8891681573636522	0.7176470587813149	0.9903417533358816	260.6183131391364	74.30399540400086	0.28510656792621103
1	1	none		100	10	0.3	1	0.9565657888990785	0.8454952553535675	0.6470588234913495	0.9896065330290305	174.5593525741922	62.256242573940995	0.3566479819629657
1	2	none		100	10	0.3	1	0.9710035365779481	0.878019239827709	0.7368421052200677	0.9873699851338235	218.89393816118192	58.340511046288235	0.2665240954018105
1	3	none		100	10	0.3	1	0.9632462197360371	0.8835944970533598	0.7235294117221452	0.9903417533358816	268.3450505089579	74.9130445466566	0.27916684776231915
1	1	none		100	10	0.3	3	0.9561727586357482	0.8443372864172609	0.6294117646688581	0.9903489235264266	174.2830886397754	65.21667445342143	0.37419966113514586
1	2	none		100	10	0.3	3	0.9748355534701042	0.8819555054339006	0.7543859648681646	0.9821693907802217	169.18442377163854	42.30845578438325	0.25007298632672026
1	3	none		100	10	0.3	3	0.9612009439734289	0.8903545499185571	0.7235294117221452	0.9903417533358816	268.3450505089579	74.9130445466566	0.27916684776231915
1	1	none		300	5	0.1	1	0.9519804358268921	0.8344037621570259	0.6529411764321799	0.9918337045212189	228.4989453038748	79.95551698730188	0.3499163402963706
1	2	none		300	5	0.1	1	0.9687008506903713	0.8818157916226967	0.7660818713002291	0.9858841010327944	228.7327251999751	54.27081409210065	0.237267368529474
1	3	none		300	5	0.1	1	0.9573157940739446	0.8843544481592741	0.7235294117221452	0.9873699851338235	204.58931947357797	57.28645979627257	0.280007079048805
1	1	none		300	5	0.1	3	0.9530590855495873	0.8405212596640483	0.6588235293730104	0.9896065330290305	183.86188842596695	63.38817425710356	0.34475971589951493
1	2	none		300	5	0.1	3	0.9722461180191688	0.8847441176287385	0.7602339180841968	0.9836552748812508	190.82027634387663	46.51246487391075	0.24375010799108174
1	3	none		300	5	0.1	3	0.962245433091513	0.8938549606739485	0.7294117646629757	0.9910846953863962	299.6663222737981	81.81559443230118	0.27302230966376323
1	1	none		300	5	0.3	1	0.9408227433512381	0.8202378653102725	0.6588235293730104	0.9903489235264266	198.1536368985482	68.26418260545049	0.3445012753354832
1	2	none		300	5	0.3	1	0.9661809302850985	0.8734173368837308	0.7777777777322936	0.9836552748812508	210.63622743177018	47.58582944792407	0.2259147342399869
1	3	none		300	5	0.3	1	0.9521632724412201	0.8718927188298528	0.7176470587813149	0.9888558692348526	225.5303473645161	64.39680491345817	0.28553497749051304
1	1	none		300	5	0.3	3	0.9412245076204201	0.8190182976818339	0.6588235293730104	0.9888641425316343	171.4757047039234	59.162299770949254	0.34501854451243763
1	2	none		300	5	0.3	3	0.9672540688025164	0.882801956616606	0.7543859648681646	0.9821693907802217	169.18442377163854	42.30845578438325	0.25007298632672026
1	3	none		300	5	0.3	3	0.94903854558168	0.8681503100822471	0.7117647058404843	0.9903417533358816	253.20695279391734	73.69494626134511	0.291046288090103
1	1	none		300	10	0.1	1	0.9588671994410237	0.8491246523477658	0.641176470550519	0.9896065330290305	170.1368355235595	61.690276732359706	0.3625921149946912
1	2	none		300	10	0.1	1	0.9719810919075798	0.8805433919085329	0.7426900584360999	0.9858841010327944	201.58956427729782	52.61368999768536	0.26099410537648976
1	3	none		300	10	0.1	1	0.963307403199021	0.8867717283696855	0.7176470587813149	0.9925705794874252	339.5662006843657	96.59516399899722	0.2844663585735453
1	1	none		300	10	0.1	3	0.9576750076422551	0.8526627149301423	0.641176470550519	0.9903489235264266	183.36172340041168	66.43567771423305	0.3623203068152808
1	2	none		300	10	0.1	3	0.9744054291250662	0.8820122604983779	0.7368421052200677	0.9858841010327944	195.5577507105109	52.19940897408154	0.26692578958824364
1	3	none		300	10	0.1	3	0.9635302858141771	0.8871425619440314	0.7117647058404843	0.9918276374369107	299.6935032106065	87.09401099200818	0.2906102636928661
1	1	none		300	10	0.3	1	0.953635529935805	0.8429821955240894	0.6294117646688581	0.9896065330290305	161.71299351104028	60.55834504919714	0.374480381058142
1	2	none		300	10	0.3	1	0.9723634246587245	0.8904202835261849	0.7660818713002291	0.9843982169317653	206.6367655707347	49.102168446265026	0.2376255079500313
1	3	none		300	10	0.3	1	0.9587361244646447	0.8796473236309905	0.7176470587813149	0.9903417533358816	260.6183131391364	74.30399540400086	0.28510656792621103
1	1	none		300	10	0.3	3	0.9527926983711079	0.8443762563202215	0.6352941176096886	0.9903489235264266	178.74919122563676	65.82617608382725	0.3682599839752133
1	2	none		300	10	0.3	3	0.9703214201923829	0.8705844152530653	0.7602339180841968	0.9814264487297072	167.5413679516859	40.93097209634971	0.24430366614136362
1	3	none		300	10	0.3	3	0.9612490166943449	0.8816908269498949	0.6999999999588234	0.9903417533358816	239.25615682102122	72.47684797603361	0.30292572841788695
1	1	none		500	5	0.1	1	0.9492073889689506	0.8320013070360714	0.641176470550519	0.9903489235264266	183.36172340041168	66.43567771423305	0.3623203068152808
1	2	none		500	5	0.1	1	0.9668934595031412	0.8771629388312653	0.7660818713002291	0.9858841010327944	228.7327251999751	54.27081409210065	0.237267368529474
1	3	none		500	5	0.1	1	0.9572808320950966	0.8836570816415559	0.7235294117221452	0.9873699851338235	204.58931947357797	57.28645979627257	0.280007079048805
1	1	none		500	5	0.1	3	0.9494999781649854	0.8335585246464923	0.6588235293730104	0.9903489235264266	198.1536368985482	68.26418260545049	0.3445012753354832
1	2	none		500	5	0.1	3	0.9719550237654562	0.8823781536624622	0.7719298245162614	0.9836552748812508	203.69217621053795	47.228041256586295	0.23185985882368518
1	3	none		500	5	0.1	3	0.9596626169041168	0.8873038052326633	0.7294117646629757	0.9925705794874252	360.1386356674913	98.1786912776693	0.27261359363545024
1	1	none		500	5	0.3	1	0.9404035110703524	0.820126197117922	0.6588235293730104	0.9903489235264266	198.1536368985482	68.26418260545049	0.3445012753354832
1	2	none		500	5	0.3	1	0.9661418280719134	0.8754001851465848	0.783625730948326	0.9836552748812508	217.95563275590382	47.94361763926185	0.21996960965628848
1	3	none		500	5	0.3	1	0.9521982344200681	0.8700709263786529	0.7235294117221452	0.9895988112853671	248.99063544512953	69.56211794168	0.2793764324807435
1	1	none		500	5	0.3	3	0.9399144067426525	0.8175706997681927	0.6529411764321799	0.9903489235264266	193.05585880511808	67.65468097504467	0.3504409524954158
1	2	none		500	5	0.3	3	0.9669282170259725	0.8818449258330954	0.7719298245162614	0.9821693907802217	186.43578662047335	43.29237336076425	0.23221063016477897
1	3	none		500	5	0.3	3	0.9513635171750721	0.8712470040264275	0.6999999999588234	0.9895988112853671	221.9997812812703	67.2999352443896	0.30315315013362026
1	1	none		500	10	0.1	1	0.9590724485785406	0.8496693051423012	0.6470588234913495	0.9896065330290305	174.5593525741922	62.256242573940995	0.3566479819629657
1	2	none		500	10	0.1	1	0.9717638573898839	0.8821005960473278	0.7426900584360999	0.9858841010327944	201.58956427729782	52.61368999768536	0.26099410537648976
1	3	none		500	10	0.1	1	0.962586312385281	0.8851768576962165	0.7176470587813149	0.9918276374369107	308.46552357111665	87.81379620681817	0.2846794419860587
1	1	none		500	10	0.1	3	0.9574741255076641	0.8529459217167881	0.641176470550519	0.9903489235264266	183.36172340041168	66.43567771423305	0.3623203068152808
1	2	none		500	10	0.1	3	0.9738623428308264	0.8799976592260754	0.7368421052200677	0.9851411589822798	185.63986986519402	49.589440283191095	0.2671270910866439
1	3	none		500	10	0.1	3	0.9638667948605891	0.8880936527060439	0.7176470587813149	0.9910846953863962	282.548286824986	80.49598807048987	0.284892844863955
1	1	none		500	10	0.3	1	0.9536573649504345	0.8431153682400587	0.6294117646688581	0.9896065330290305	161.71299351104028	60.55834504919714	0.374480381058142
1	2	none		500	10	0.3	1	0.9725676251053588	0.8908014690498699	0.7543859648681646	0.9851411589822798	203.63557098805504	50.7701412423147	0.24931861835149172
1	3	none		500	10	0.3	1	0.9585569443230486	0.879110784740607	0.7176470587813149	0.9903417533358816	260.6183131391364	74.30399540400086	0.28510656792621103
1	1	none		500	10	0.3	3	0.9524302371282589	0.8463135939874926	0.6352941176096886	0.9903489235264266	178.74919122563676	65.82617608382725	0.3682599839752133
1	2	none		500	10	0.3	3	0.9702692839081358	0.8693228396153966	0.7543859648681646	0.9814264487297072	162.2941934002235	40.61611846483933	0.25026229214335816
1	3	none		500	10	0.3	3	0.961716633161437	0.8831442680829359	0.6999999999588234	0.9910846953863962	259.3885917223476	78.51657852777291	0.3026986476642427
1	1	undersample	0.6	100	5	0.1	1	0.9614917681994847	0.8349539936502959	0.7764705881896193	0.9658500371123546	98.24481921483991	22.737077734856044	0.23143283212407206
1	2	undersample	0.6	100	5	0.1	1	0.9741968839880781	0.8722189361848607	0.8596491227567457	0.9375928677493494	92.02081337294241	13.774851591570565	0.14969277238982498
1	3	undersample	0.6	100	5	0.1	1	0.9630801503365091	0.8709311747027904	0.8705882352429065	0.9546805349111838	141.71381958303846	19.21002468666604	0.13555504555624204
1	1	undersample	0.6	100	5	0.1	3	0.9625616839163282	0.8302367456778371	0.7647058823079584	0.9651076466149584	89.89358846082004	21.916138894615226	0.24380090249964212
1	2	undersample	0.6	100	5	0.1	3	0.9730976773285368	0.8681843229779596	0.8654970759727779	0.9398216939008929	100.49380445246432	14.382208278267516	0.14311536270012107
1	3	undersample	0.6	100	5	0.1	3	0.961830259592693	0.8685303286376557	0.8705882352429065	0.9554234769616983	144.18783721619334	19.530191692899635	0.13544963727930778
1	1	undersample	0.6	100	5	0.3	1	0.9545176645268353	0.8112404797542053	0.7999999999529411	0.9480326651748476	72.97141180850693	15.394282748995451	0.21096319281418485
1	2	undersample	0.6	100	5	0.3	1	0.969465516192661	0.8544784581640629	0.8654970759727779	0.9323922733957475	88.74341210797049	12.801746064049397	0.14425572414366844
1	3	undersample	0.6	100	5	0.3	1	0.9591950004370248	0.8428487432214614	0.8647058823020761	0.950965824658611	123.95253640944689	17.634755758289135	0.14227021914671978
1	1	undersample	0.6	100	5	0.3	3	0.9590680815756147	0.8252915867675896	0.7941176470121107	0.9591685226357894	90.60776669816133	19.448658333915297	0.2146466924036027
1	2	undersample	0.6	100	5	0.3	3	0.9712642179991832	0.873267623630009	0.8654970759727779	0.9353640415978057	93.1194203417225	13.39033199885338	0.1437974057239657
1	3	undersample	0.6	100	5	0.3	3	0.9582335460187047	0.8626915445673515	0.8588235293612456	0.9465081723555238	107.64117744149642	16.05522575367965	0.14915504511267522
1	1	undersample	0.6	100	10	0.1	1	0.9588322634176165	0.8280386766211485	0.7647058823079584	0.9643652561175623	87.95309758507672	21.45955279586868	0.24398858602540927
1	2	undersample	0.6	100	10	0.1	1	0.9738058618562254	0.8689566389932036	0.8596491227567457	0.9472511144060384	109.99117000760616	16.297007038288648	0.14816649315804142
1	3	undersample	0.6	100	10	0.1	1	0.962175509133817	0.8761003011017541	0.8647058823020761	0.9628528974668437	165.66255392489782	23.277876080685058	0.14051379670636016
1	1	undersample	0.6	100	10	0.1	3	0.9565963579195598	0.8253547896716582	0.7411764705446366	0.968819599101939	88.97724173743478	23.770580604847925	0.26715347937195805
1	2	undersample	0.6	100	10	0.1	3	0.972393837491202	0.8570029504672495	0.8421052631086487	0.9502228826080965	101.81091971175135	16.917514272742494	0.16616599970347407
1	3	undersample	0.6	100	10	0.1	3	0.9601127523817848	0.8597208424678607	0.8411764705387543	0.9650817236183873	146.38056527298716	24.08985542262181	0.16457002959300407
1	1	undersample	0.6	100	10	0.3	1	0.9529411764705882	0.7989439864853372	0.7764705881896193	0.9584261321383933	80.08080517192447	18.676886259549228	0.2332254954060965
1	2	undersample	0.6	100	10	0.3	1	0.9709557449840549	0.8579532578802559	0.8654970759727779	0.9427934621029511	106.04853522919908	15.129335850335874	0.142664250450532
1	3	undersample	0.6	100	10	0.3	1	0.9631588147889171	0.871243366093028	0.8647058823020761	0.9524517087596401	128.02578054763512	18.185841759749305	0.1420482687291644
1	1	undersample	0.6	100	10	0.3	3	0.9553473950827547	0.8070542689006366	0.7647058823079584	0.962138084625374	82.58821092555083	20.197226494467774	0.24455337441311645
1	2	undersample	0.6	100	10	0.3	3	0.9735712485771137	0.8573355602885838	0.8771929824048424	0.9338781574967766	100.88280313233376	13.266309838522446	0.13150218290715254
1	3	undersample	0.6	100	10	0.3	3	0.9598636482824928	0.8680698625081933	0.8647058823020761	0.9561664190122128	139.41705625127503	19.72701443837895	0.1414964106590651
1	1	undersample	0.6	300	5	0.1	1	0.9564784488405608	0.8259980836084839	0.7705882352487889	0.9628804751227701	87.13176860656586	20.759641460957198	0.23825570078093375
1	2	undersample	0.6	300	5	0.1	1	0.9668239444574785	0.8417073662171018	0.8596491227567457	0.9398216939008929	95.65584286293458	14.28503119530625	0.14933776977133395
1	3	undersample	0.6	300	5	0.1	1	0.9574643824840485	0.8321628188537558	0.8705882352429065	0.9531946508101546	137.00140499328083	18.60018276351108	0.1357663550560614
1	1	undersample	0.6	300	5	0.1	3	0.9611205729507838	0.828382321369063	0.7823529411304498	0.962138084625374	91.34496479382666	20.663316336647803	0.22621187133671805
1	2	undersample	0.6	300	5	0.1	3	0.9689267745887751	0.8554367012499131	0.8654970759727779	0.9346210995472911	91.98812276428582	13.23816915852132	0.14391171208659323
1	3	undersample	0.6	300	5	0.1	3	0.9539725548466043	0.8377809540205307	0.8647058823020761	0.9517087667091255	125.95782583782251	17.90605963680952	0.14215915730624215
1	1	undersample	0.6	300	5	0.3	1	0.955417267129569	0.817069918501035	0.7529411764262975	0.9599109131331856	72.9735246647478	18.78169465697239	0.2573768228069466
1	2	undersample	0.6	300	5	0.3	1	0.9683402413909961	0.8522119833400541	0.8888888888369071	0.9279346210926603	103.01028742679905	12.334477095236716	0.11974023540026467
1	3	undersample	0.6	300	5	0.3	1	0.9580718468665326	0.8423041014055004	0.8470588234795847	0.9494799405575819	104.09047171263195	16.766778684757107	0.16107889000773593
1	1	undersample	0.6	300	5	0.3	3	0.9560854185772305	0.8258656074517582	0.7823529411304498	0.9584261321383933	82.86822048874154	18.818377822121573	0.22708798237070904
1	2	undersample	0.6	300	5	0.3	3	0.9651686174326355	0.8500205953345203	0.8713450291888102	0.9323922733957475	93.40407626834151	12.888244348265946	0.13798373614014894
1	3	undersample	0.6	300	5	0.3	3	0.9571147626955686	0.8453515979537604	0.8588235293612456	0.9450222882544947	104.56754259673171	15.621300812296017	0.14938956562137704
1	1	undersample	0.6	300	10	0.1	1	0.9595484518974629	0.8181378730276659	0.758823529367128	0.9651076466149584	87.02643844741165	21.747553210810498	0.24989592506060934
1	2	undersample	0.6	300	10	0.1	1	0.9707471998470668	0.8543531381362445	0.8596491227567457	0.9383358097998639	93.20329285033664	13.940813632005037	0.14957425079774697
1	3	undersample	0.6	300	10	0.1	1	0.9635827287824491	0.8666766492631682	0.8705882352429065	0.9569093610627274	149.39180528162748	20.203646422457656	0.13523931175778012
1	1	undersample	0.6	300	10	0.1	3	0.9592034586663173	0.8320722104198409	0.7647058823079584	0.9606533036305818	79.34903398867918	19.43506719795782	0.24493135489513718
1	2	undersample	0.6	300	10	0.1	3	0.9731671923741994	0.8551035139021881	0.8596491227567457	0.9420505200524365	99.5704899576406	14.83445537716747	0.148984446975941
1	3	undersample	0.6	300	10	0.1	3	0.9600034961978848	0.864908037826221	0.8411764705387543	0.9561664190122128	115.53104128016294	19.190224929851635	0.16610448206733378
1	1	undersample	0.6	300	10	0.3	1	0.9552469540154592	0.8075370888012066	0.7647058823079584	0.956198960646205	70.94913417328999	17.458620137868987	0.24607233945569756
1	2	undersample	0.6	300	10	0.3	1	0.9696957847814186	0.8494578475031871	0.8596491227567457	0.9375928677493494	92.02081337294241	13.774851591570565	0.14969277238982498
1	3	undersample	0.6	300	10	0.3	1	0.9585613145704047	0.8495763766678421	0.8529411764204152	0.9531946508101546	118.11742859870998	18.223152031818287	0.15427994891892716
1	1	undersample	0.6	300	10	0.3	3	0.9576444386217738	0.7972172736365183	0.7764705881896193	0.9599109131331856	83.17541510621155	19.368622615002778	0.2328647444502165
1	2	undersample	0.6	300	10	0.3	3	0.9677363294318014	0.8497601930260775	0.8654970759727779	0.9398216939008929	100.49380445246432	14.382208278267516	0.14311536270012107
1	3	undersample	0.6	300	10	0.3	3	0.9584476881391486	0.8599912892219473	0.8588235293612456	0.9494799405575819	114.33085317254492	16.999650610934285	0.14868820616575265
1	1	undersample	0.6	500	5	0.1	1	0.955578846237827	0.8227246855439867	0.7705882352487889	0.962138084625374	85.35744078764658	20.352589775194453	0.23843954005431695
1	2	undersample	0.6	500	5	0.1	1	0.966263479401823	0.8396060405424511	0.8596491227567457	0.9353640415978057	88.63647553303402	13.299856782644913	0.1500494668396807
1	3	undersample	0.6	500	5	0.1	1	0.9552137050957085	0.8291037219310843	0.8705882352429065	0.9539375928606691	139.31960895295646	18.900185646131586	0.13566061802052182
1	1	undersample	0.6	500	5	0.1	3	0.9606140006113804	0.8250600269496282	0.7823529411304498	0.962138084625374	91.34496479382666	20.663316336647803	0.22621187133671805
1	2	undersample	0.6	500	5	0.1	3	0.9675364736755211	0.8490673326140525	0.8713450291888102	0.9338781574967766	95.65524003000338	13.177867772932297	0.137764191614035
1	3	undersample	0.6	500	5	0.1	3	0.9533738309588322	0.8368374573527866	0.8529411764204152	0.9517087667091255	114.30458545515303	17.66243977780531	0.15452082315358423
1	1	undersample	0.6	500	5	0.3	1	0.9559631424953055	0.8173218783450115	0.7529411764262975	0.9606533036305818	74.4078854975696	19.136066164143088	0.25717792263683237
1	2	undersample	0.6	500	5	0.3	1	0.9682924497971029	0.8518037956912908	0.8830409356208747	0.9294205051936894	99.42155796986269	12.511294008709458	0.12584084649212984
1	3	undersample	0.6	500	5	0.3	1	0.9580718468665326	0.8434012467372375	0.8470588234795847	0.9472511144060384	99.45826417332984	16.058323381779974	0.16145789915669412
1	1	undersample	0.6	500	5	0.3	3	0.9560155465304162	0.8237132585379568	0.7823529411304498	0.9606533036305818	87.76234083446816	19.883568748679927	0.2265615032825943
1	2	undersample	0.6	500	5	0.3	3	0.9654988138995333	0.8488337276591135	0.8654970759727779	0.9338781574967766	90.88224760046415	13.089425707342148	0.14402620032091748
1	3	undersample	0.6	500	5	0.3	3	0.9562232322349444	0.8404966099330441	0.8647058823020761	0.9450222882544947	109.86131304374636	15.72829602333914	0.1431650003897465
1	1	undersample	0.6	500	10	0.1	1	0.9595004148652779	0.816809318389431	0.758823529367128	0.9658500371123546	88.98671569162089	22.22032596815477	0.24970384518169056
1	2	undersample	0.6	500	10	0.1	1	0.9709122980805158	0.8534587609678341	0.8596491227567457	0.9361069836483202	89.73835297339991	13.454506255895097	0.14993037996250866
1	3	undersample	0.6	500	10	0.1	1	0.9633205139410892	0.8663117907655719	0.8647058823020761	0.9561664190122128	139.41705625127503	19.72701443837895	0.1414964106590651
1	1	undersample	0.6	500	10	0.1	3	0.9596488929647583	0.8328577056212498	0.7705882352487889	0.9599109131331856	80.4287523033076	19.22189062549518	0.23899276403939895
1	2	undersample	0.6	500	10	0.1	3	0.9731976052066769	0.8527400882024366	0.8713450291888102	0.9383358097998639	103.05967012815704	14.130484565773813	0.1371097299031283
1	3	undersample	0.6	500	10	0.1	3	0.9595621012149288	0.8649894841666806	0.8647058823020761	0.9546805349111838	134.63645534975754	19.080227222566947	0.14171663853327043
1	1	undersample	0.6	500	10	0.3	1	0.9558670684309358	0.8084412790478251	0.7764705881896193	0.9569413511436011	77.19961656279781	18.03285584855668	0.23358736583739037
1	2	undersample	0.6	500	10	0.3	1	0.9700216365579626	0.8497855125225091	0.8596491227567457	0.9368499256988347	90.86615693765819	13.612794539703936	0.1498114819622215
1	3	undersample	0.6	500	10	0.3	1	0.9587230137225767	0.849754574113297	0.8529411764204152	0.9524517087596401	116.18121919614659	17.938415341249314	0.15440029209154738
1	1	undersample	0.6	500	10	0.3	3	0.9576226036071444	0.8008063463970375	0.7764705881896193	0.9599109131331856	83.17541510621155	19.368622615002778	0.2328647444502165
1	2	undersample	0.6	500	10	0.3	3	0.9675668865079985	0.8494708272486589	0.8596491227567457	0.9398216939008929	95.65584286293458	14.28503119530625	0.14933776977133395
1	3	undersample	0.6	500	10	0.3	3	0.9585088716021326	0.8599647424091321	0.8588235293612456	0.9494799405575819	114.33085317254492	16.999650610934285	0.14868820616575265
1	1	undersample	0.8	100	5	0.1	1	0.9614568321760776	0.8084597600755159	0.7941176470121107	0.9569413511436011	85.72165184090545	18.442693481478425	0.21514625801297557
1	2	undersample	0.8	100	5	0.1	1	0.9745705273585151	0.8668552606124189	0.8830409356208747	0.9249628528906021	93.06681287069628	11.768048919197124	0.12644730839637866
1	3	undersample	0.8	100	5	0.1	1	0.9605672581068088	0.8750311255861425	0.8823529411245674	0.9390787518503784	115.60972905167488	14.483498337436215	0.12527922433643224
1	1	undersample	0.8	100	5	0.1	3	0.9614087951438928	0.8201040686399224	0.758823529367128	0.9554565701488089	67.48900724392841	17.03558440709058	0.252420126297429
1	2	undersample	0.8	100	5	0.1	3	0.9735712485771139	0.8624956884396618	0.8771929824048424	0.931649331345233	97.36022780503892	12.833712841908469	0.13181678142747708
1	3	undersample	0.8	100	5	0.1	3	0.9622629140809369	0.858472577408005	0.8823529411245674	0.9420505200524365	121.92304733826998	15.22624171365405	0.124884021740197
1	1	undersample	0.8	100	5	0.3	1	0.9567797720424472	0.8184022472754409	0.8176470587754325	0.9480326651748476	81.7985983432671	15.73386251551741	0.19234879345370215
1	2	undersample	0.8	100	5	0.3	1	0.9671671749954381	0.8513222347646261	0.8771929824048424	0.9078751857287677	70.39169296052285	9.521787306993673	0.13526861199966825
1	3	undersample	0.8	100	5	0.3	1	0.9521414212044402	0.8383322092977717	0.8705882352429065	0.9249628528906021	82.92527640160954	11.602095132331062	0.13991022769570302
1	1	undersample	0.8	100	5	0.3	3	0.9577623477007731	0.8120835160784158	0.7941176470121107	0.9495174461696398	72.5483023435374	15.73053321302452	0.21682840231123304
1	2	undersample	0.8	100	5	0.3	3	0.9690962175125779	0.8607050921039973	0.8947368420529394	0.9130757800823694	89.28630769032054	10.293296160354743	0.11528414080233663
1	3	undersample	0.8	100	5	0.3	3	0.9583384319552487	0.8472719824272745	0.8823529411245674	0.931649331345233	102.22823885271092	12.909205270385842	0.126278261202395
1	1	undersample	0.8	100	10	0.1	1	0.9581815799816586	0.8162966528717878	0.7823529411304498	0.9576837416409972	81.35132936035185	18.488230920862957	0.2272640195645071
1	2	undersample	0.8	100	10	0.1	1	0.9718507511969621	0.857252486096513	0.8596491227567457	0.9309063892947185	82.52283288845965	12.441801630624838	0.1507679798415697
1	3	undersample	0.8	100	10	0.1	1	0.9603268945022289	0.853249902677933	0.876470588183737	0.9442793462039801	120.24060535013018	15.729722664329483	0.13081871482699084
1	1	undersample	0.8	100	10	0.1	3	0.957644438621774	0.8045087637549563	0.7764705881896193	0.9613956941279779	86.50807189679414	20.113569445543632	0.23250510778299166
1	2	undersample	0.8	100	10	0.1	3	0.9716117932274967	0.843306845595343	0.8654970759727779	0.9361069836483202	94.2770271610169	13.54603350933656	0.1436832808000071
1	3	undersample	0.8	100	10	0.1	3	0.961961367013373	0.8705266712955432	0.8705882352429065	0.9435364041534656	112.41624096239318	15.418573117861573	0.13715608938442594
1	1	undersample	0.8	100	10	0.3	1	0.9584392331542863	0.8106437120723105	0.7823529411304498	0.9510022271644322	69.76779668455404	15.967109037483516	0.22886072226128537
1	2	undersample	0.8	100	10	0.3	1	0.9670064214523431	0.850719125973957	0.8713450291888102	0.9234769687895731	81.7329940011311	11.386701513766837	0.13931583977309478
1	3	undersample	0.8	100	10	0.3	1	0.9565728520234245	0.8503951207700342	0.8647058823020761	0.9375928677493494	96.0217180607094	13.855880130339743	0.14429942985775604
1	1	undersample	0.8	100	10	0.3	3	0.9559238394689724	0.7952229838146844	0.7882352940712802	0.9576837416409972	84.23974320647588	18.62724017590704	0.22112174876712648
1	2	undersample	0.8	100	10	0.3	3	0.9715987591564348	0.8635415274595503	0.8888888888369071	0.9279346210926603	103.01028742679905	12.334477095236716	0.11974023540026467
1	3	undersample	0.8	100	10	0.3	3	0.9583996154182327	0.8622253497871637	0.8705882352429065	0.9361069836483202	98.56234630561315	13.625716059386793	0.13824462976473748
1	1	undersample	0.8	300	5	0.1	1	0.9594218088126119	0.8159455880442518	0.8294117646570934	0.9487750556722437	90.0539513298439	16.191556938249455	0.1797983963902321
1	2	undersample	0.8	300	5	0.1	1	0.9648514550367995	0.8280802760139682	0.8771929824048424	0.9160475482844277	77.93930302923154	10.448686845857342	0.13406183607448321
1	3	undersample	0.8	300	5	0.1	1	0.9538501879206364	0.826800413776403	0.8647058823020761	0.9420505200524365	103.89964143239183	14.92171687938097	0.14361662499186018
1	1	undersample	0.8	300	5	0.1	3	0.9595571859033145	0.810195554761933	0.8235294117162629	0.9487750556722437	86.43476195773053	16.07672320109875	0.1859983410912057
1	2	undersample	0.8	300	5	0.1	3	0.9639043125396453	0.8483718983472344	0.8888888888369071	0.9160475482844277	87.29201870296127	10.588002670468775	0.1212940421687075
1	3	undersample	0.8	300	5	0.1	3	0.9561882702560964	0.8363811418682323	0.8588235293612456	0.9405646359514075	96.2687283604176	14.449703448641515	0.15009757303385607
1	1	undersample	0.8	300	5	0.3	1	0.9585134722040264	0.8172323656694106	0.7941176470121107	0.9502598366670361	73.68868188788598	15.965317243593741	0.21665900512371
1	2	undersample	0.8	300	5	0.3	1	0.9646820121129966	0.8366431832686324	0.9005847952689716	0.9063893016277387	87.71240184297231	9.620531784543493	0.1096826754857619
1	3	undersample	0.8	300	5	0.3	1	0.9548553448125164	0.8267209925250387	0.876470588183737	0.9375928677493494	106.5974815706434	14.044395506262733	0.1317516533538415
1	1	undersample	0.8	300	5	0.3	3	0.9540678632254684	0.818413950309053	0.7999999999529411	0.9398663697034904	62.51850582304916	13.30370148902121	0.21279620631834387
1	2	undersample	0.8	300	5	0.3	3	0.9673930988938418	0.8357895228846116	0.8947368420529394	0.9205052005875148	98.42521366180424	11.255286334612123	0.11435367962759946
1	3	undersample	0.8	300	5	0.3	3	0.9538501879206362	0.8416822801297954	0.8647058823020761	0.9383358097998639	97.25560968599908	14.022818418070832	0.14418517852892
1	1	undersample	0.8	300	10	0.1	1	0.9598934451286082	0.8196626277185479	0.8058823528937716	0.9502598366670361	79.31250923858676	16.20184046201735	0.20427849054874958
1	2	undersample	0.8	300	10	0.1	1	0.9701910794817653	0.8470847003314669	0.8830409356208747	0.9242199108400876	92.08037367083463	11.652675905813574	0.1265489541415782
1	3	undersample	0.8	300	10	0.1	1	0.9610217638318329	0.859227825168873	0.8882352940653979	0.9390787518503784	122.50574745967651	14.580054993019125	0.11901526312274256
1	1	undersample	0.8	300	10	0.1	3	0.9584348661513604	0.8067864059622949	0.7823529411304498	0.9539717891540166	74.5008531370157	16.997244880446445	0.22814831535120833
1	2	undersample	0.8	300	10	0.1	3	0.9730542304249976	0.8619299207064368	0.8947368420529394	0.9264487369916312	107.06563367128794	12.164804298507992	0.11362005538770674
1	3	undersample	0.8	300	10	0.1	3	0.9604317804387729	0.8649190469717253	0.8823529411245674	0.9368499256988347	111.26468052193067	13.972316124181106	0.12557727165522492
1	1	undersample	0.8	300	10	0.3	1	0.9607712127167125	0.8114654853284399	0.8176470587754325	0.9420935411956787	72.94911588855716	14.120133305631906	0.19356139418758384
1	2	undersample	0.8	300	10	0.3	1	0.9642605771486665	0.8242194065389706	0.8830409356208747	0.9115898959813404	77.847464927333	9.988008107697983	0.1283022811153411
1	3	undersample	0.8	300	10	0.3	1	0.9592212219211608	0.8632813926600147	0.876470588183737	0.9427934621029511	116.933181451881	15.321158510754177	0.13102489089230118
1	1	undersample	0.8	300	10	0.3	3	0.9559762435040832	0.8028129067464801	0.7882352940712802	0.9524870081592244	74.61890530093714	16.589886210784883	0.22232818074305732
1	2	undersample	0.8	300	10	0.3	3	0.9678927382845425	0.8429962274891387	0.8713450291888102	0.9212481426380295	79.22811544303396	11.064436417536744	0.13965289422050006
1	3	undersample	0.8	300	10	0.3	3	0.9569093610698366	0.8610360098130354	0.8823529411245674	0.9331352154462621	104.66664376909998	13.196076455681593	0.1260771811707881
1	1	undersample	0.8	500	5	0.1	1	0.9589414384907637	0.8108658424523015	0.8235294117162629	0.9495174461696398	87.77448857627952	16.313145554247647	0.18585291627562137
1	2	undersample	0.8	500	5	0.1	1	0.9639607935142462	0.8238164988411453	0.8771929824048424	0.9160475482844277	77.93930302923154	10.448686845857342	0.13406183607448321
1	3	undersample	0.8	500	5	0.1	1	0.9524254872825801	0.8174219584070752	0.8705882352429065	0.9420505200524365	109.36127962569438	15.023225157471996	0.13737242390797247
1	1	undersample	0.8	500	5	0.1	3	0.9594436438272413	0.807268531484709	0.811764705834602	0.9458054936826593	75.26196939429842	14.97872406649491	0.19902114486802083
1	2	undersample	0.8	500	5	0.1	3	0.9630223403977999	0.8384721805441507	0.8830409356208747	0.9130757800823694	79.307250464325	10.158743269369712	0.1280934897732578
1	3	undersample	0.8	500	5	0.1	3	0.9540818110305043	0.8289232998460184	0.8529411764204152	0.9375928677493494	87.13807660380452	13.667364754416752	0.15684720636167057
1	1	undersample	0.8	500	5	0.3	1	0.9585571422332853	0.8169611911875796	0.7941176470121107	0.9502598366670361	73.68868188788598	15.965317243593741	0.21665900512371
1	2	undersample	0.8	500	5	0.3	1	0.9646733227322889	0.8373560889133224	0.9005847952689716	0.9071322436782532	88.48657154926417	9.69749603052617	0.10959284528569913
1	3	undersample	0.8	500	5	0.3	1	0.9546805349182763	0.8265304692496512	0.876470588183737	0.9353640415978057	102.67704360567946	13.560106081028138	0.13206559692479927
1	1	undersample	0.8	500	5	0.3	3	0.9543735534302807	0.8161807087246983	0.8058823528937716	0.9413511506982826	66.63443180933317	13.740801824429903	0.20621172545454164
1	2	undersample	0.8	500	5	0.3	3	0.967123728091899	0.8342422994321358	0.8947368420529394	0.9205052005875148	98.42521366180424	11.255286334612123	0.11435367962759946
1	3	undersample	0.8	500	5	0.3	3	0.9534830871427322	0.8410960786703928	0.8647058823020761	0.9368499256988347	94.81685917493495	13.692869801697485	0.1444138623940903
1	1	undersample	0.8	500	10	0.1	1	0.9599196471461636	0.8198451420721532	0.8058823528937716	0.9517446176618283	81.88063252083037	16.700358526694437	0.2039598033593543
1	2	undersample	0.8	500	10	0.1	1	0.9705951356846798	0.8464348060574424	0.8830409356208747	0.9234769687895731	91.11308862767939	11.53954314482411	0.12665076343584306
1	3	undersample	0.8	500	10	0.1	1	0.9611528712525128	0.8585875181942376	0.8882352940653979	0.9361069836483202	116.43816168709314	13.901913006536526	0.1193930893508421
1	1	undersample	0.8	500	10	0.1	3	0.9588803004498013	0.8084311311469896	0.7941176470121107	0.9539717891540166	79.94237604330644	17.25284254782158	0.2158159739842058
1	2	undersample	0.8	500	10	0.1	3	0.9729629919275653	0.8558948990746376	0.8888888888369071	0.9212481426380295	93.58488697528533	11.287210305138156	0.12060931774454252
1	3	undersample	0.8	500	10	0.1	3	0.9598243160562888	0.8657074918623435	0.8823529411245674	0.9353640415978057	108.53445843143426	13.651113504390741	0.12577675897899407
1	1	undersample	0.8	500	10	0.3	1	0.9609284248220447	0.8116962579761607	0.8176470587754325	0.9428359316930748	73.9547389123957	14.303511628147383	0.19340898364259596
1	2	undersample	0.8	500	10	0.3	1	0.9642605771486665	0.8242469526117664	0.8830409356208747	0.9115898959813404	77.847464927333	9.988008107697983	0.1283022811153411
1	3	undersample	0.8	500	10	0.3	1	0.9591862599423128	0.8635967030936101	0.876470588183737	0.9427934621029511	116.933181451881	15.321158510754177	0.13102489089230118
1	1	undersample	0.8	500	10	0.3	3	0.9559325734748243	0.8042436784325742	0.7882352940712802	0.9539717891540166	77.14603788655485	17.125043714134012	0.22198214466770713
1	2	undersample	0.8	500	10	0.3	3	0.9680013555433904	0.8437469686231494	0.8771929824048424	0.921991084688544	84.42175241474008	11.244777170081356	0.13319761796250618
1	3	undersample	0.8	500	10	0.3	3	0.9570404684905165	0.8612517079469009	0.8823529411245674	0.9353640415978057	108.53445843143426	13.651113504390741	0.12577675897899407
1	1	undersample	1.0	100	5	0.1	1	0.9613258220883008	0.8168163841374834	0.8352941175979238	0.9450631031852632	87.24225798615919	15.204607722360093	0.17428029948915003
1	2	undersample	1.0	100	5	0.1	1	0.9735669038867599	0.859644669180905	0.8830409356208747	0.9093610698297968	75.747527526037	9.742401378068708	0.12861674748716567
1	3	undersample	1.0	100	5	0.1	1	0.9605847390962329	0.8646186437160936	0.876470588183737	0.9323922733957475	97.85188912761178	12.96405755031011	0.13248652312562284
1	1	undersample	1.0	100	5	0.1	3	0.9585091052011004	0.805959826469387	0.8176470587754325	0.9480326651748476	81.7985983432671	15.73386251551741	0.19234879345370215
1	2	undersample	1.0	100	5	0.1	3	0.9744662547900211	0.8754380803575035	0.8888888888369071	0.9167904903349422	88.1428401843768	10.682538397228347	0.121195748780664
1	3	undersample	1.0	100	5	0.1	3	0.961891443055677	0.8679886257264811	0.8882352940653979	0.9309063892947185	107.07581141479523	12.855532609213823	0.12006008984284375
1	1	undersample	1.0	100	5	0.3	1	0.9592078256692432	0.8179432826880708	0.8588235293612456	0.9294729027399445	80.17191399940408	12.177211893782843	0.15188874113887585
1	2	undersample	1.0	100	5	0.3	1	0.9678449466906492	0.8608646437334606	0.9122807017010361	0.8974739970215642	91.03766391278798	8.898041337986244	0.09774021042690338
1	3	undersample	1.0	100	5	0.3	1	0.9582553972554846	0.8579450405465096	0.876470588183737	0.9227340267390585	84.73350005745412	11.343550566408164	0.13387325805474332
1	1	undersample	1.0	100	5	0.3	3	0.9613345560941526	0.8288555458669855	0.8352941175979238	0.9428359316930748	83.6456214999153	14.612220512208118	0.17469198523160834
1	2	undersample	1.0	100	5	0.3	3	0.9702953520502593	0.8666095600279041	0.9064327484850039	0.9026745913751659	89.84969677282851	9.313422549756325	0.10365557131268843
1	3	undersample	1.0	100	5	0.3	3	0.9582816187396207	0.8584407683926073	0.8823529411245674	0.9227340267390585	89.5672899925328	11.419681778263252	0.12749834100755317
1	1	undersample	1.0	100	10	0.1	1	0.9568365430804838	0.8079093687042769	0.8176470587754325	0.9472902746774515	80.58335253394307	15.512258860189243	0.1924995370206482
1	2	undersample	1.0	100	10	0.1	1	0.9737363468105629	0.8548409537386985	0.8830409356208747	0.9160475482844277	82.38184299268313	10.518344758163058	0.12767793912159542
1	3	undersample	1.0	100	10	0.1	1	0.9598155755615767	0.8646697083025813	0.8823529411245674	0.9383358097998639	114.1264795592448	14.308998385786563	0.12537841612028125
1	1	undersample	1.0	100	10	0.1	3	0.9567579370278179	0.7956140189156199	0.7823529411304498	0.9554565701488089	77.10403413267727	17.56381958250424	0.22779377251832042
1	2	undersample	1.0	100	10	0.1	3	0.9723417012069551	0.8455205562863262	0.8713450291888102	0.9257057949411167	84.38816525239923	11.72830251316619	0.13898040838079592
1	3	undersample	1.0	100	10	0.1	3	0.962083733939341	0.867597865924294	0.876470588183737	0.9427934621029511	116.933181451881	15.321158510754177	0.13102489089230118
1	1	undersample	1.0	100	10	0.3	1	0.9558190313987509	0.8065710933361722	0.8352941175979238	0.9435783221904709	84.81295089140329	14.804486537477352	0.1745545407128198
1	2	undersample	1.0	100	10	0.3	1	0.9716682742020977	0.8464262487258336	0.9005847952689716	0.9063893016277387	87.71240184297231	9.620531784543493	0.1096826754857619
1	3	undersample	1.0	100	10	0.3	1	0.9609212481426449	0.8662389968548408	0.8882352940653979	0.9271916790421457	101.20728270558128	12.199638178487577	0.12054109981298784
1	1	undersample	1.0	100	10	0.3	3	0.9517096816454867	0.7869399431437578	0.811764705834602	0.9391239792060941	66.52818765138835	13.334718036772292	0.20043710556741942
1	2	undersample	1.0	100	10	0.3	3	0.9721939817349217	0.8431338906606216	0.9122807017010361	0.9063893016277387	100.6983925721239	9.745473755771329	0.09677883131855693
1	3	undersample	1.0	100	10	0.3	3	0.9591381872213967	0.8629294801621262	0.876470588183737	0.9338781574967766	100.21025115601547	13.25538464218028	0.13227572515950198
1	1	undersample	1.0	300	5	0.1	1	0.9583955631250274	0.8067939456429395	0.8411764705387543	0.9420935411956787	86.1666475468706	14.526468077016997	0.16858573042950065
1	2	undersample	1.0	300	5	0.1	1	0.9690049790151456	0.8467158928706956	0.9122807017010361	0.8967310549710497	90.30789663258166	8.83402665830489	0.09782118823082794
1	3	undersample	1.0	300	5	0.1	1	0.9551044489118083	0.8145590652454001	0.876470588183737	0.9271916790421457	90.35566686143348	12.03805356685198	0.13322963662872944
1	1	undersample	1.0	300	5	0.1	3	0.9589851085200227	0.8212459012729505	0.8294117646570934	0.9391239792060941	75.00629213496156	13.624603211484734	0.181646126926346
1	2	undersample	1.0	300	5	0.1	3	0.968292449797103	0.8583131620808843	0.9064327484850039	0.8982169390720787	85.49040399404284	8.905535470892827	0.10416999101570915
1	3	undersample	1.0	300	5	0.1	3	0.9566121842496285	0.8274218675793336	0.8882352940653979	0.9264487369916312	100.10471063535184	12.076409526784575	0.12063776468749617
1	1	undersample	1.0	300	5	0.3	1	0.9527926983711079	0.7935660047753925	0.8294117646570934	0.9413511506982826	78.03926733501221	14.141993118573842	0.18121636480095943
1	2	undersample	1.0	300	5	0.3	1	0.9627529695958569	0.8133115825389177	0.9005847952689716	0.8989598811225933	80.59687139169422	8.913139811625367	0.11058914386812269
1	3	undersample	1.0	300	5	0.3	1	0.9555327331526964	0.8236647338728584	0.8588235293612456	0.9257057949411167	75.79831894037473	11.559763148188171	0.15250684384304414
1	1	undersample	1.0	300	5	0.3	3	0.9558059303899734	0.8043457189961	0.7941176470121107	0.9354120267191136	55.86205835328645	12.295129940171318	0.2200980369143056
1	2	undersample	1.0	300	5	0.3	3	0.9678710148327728	0.8229032694772502	0.9122807017010361	0.8997028231731078	93.29183394954129	9.095775570212012	0.09749807943762046
1	3	undersample	1.0	300	5	0.3	3	0.9512935932173762	0.8199325626921401	0.8823529411245674	0.9301634472442039	99.89359583274842	12.634541367821484	0.12647998366221097
1	1	undersample	1.0	300	10	0.1	1	0.9568933141185205	0.794887259920884	0.8058823528937716	0.9398663697034904	64.88663095063976	13.401522823499306	0.20653749436964508
1	2	undersample	1.0	300	10	0.1	1	0.969513307786554	0.8413445557535587	0.9005847952689716	0.9078751857287677	89.27322786235472	9.775701635180171	0.10950316210723877
1	3	undersample	1.0	300	10	0.1	1	0.9598374267983568	0.8640399650414324	0.8941176470062283	0.9264487369916312	106.36585834256127	12.15638574881626	0.11428840865465398
1	1	undersample	1.0	300	10	0.1	3	0.9575833005808114	0.8158954517182979	0.8411764705387543	0.944320712687867	89.82516461779873	15.107526695662061	0.16818812257892463
1	2	undersample	1.0	300	10	0.1	3	0.9730889879478288	0.8573549367550639	0.9064327484850039	0.9071322436782532	94.62748161283787	9.760466783971145	0.10314620733150899
1	3	undersample	1.0	300	10	0.1	3	0.9609081374005769	0.8660652500731196	0.8823529411245674	0.931649331345233	102.22823885271092	12.909205270385842	0.126278261202395
1	1	undersample	1.0	300	10	0.3	1	0.9564871828464127	0.781424236690134	0.811764705834602	0.9331848552269252	60.231238619323236	12.149409944369793	0.2017127593680211
1	2	undersample	1.0	300	10	0.3	1	0.9683358967006421	0.8234123404858966	0.8947368420529394	0.9123328380318549	88.45761027465088	10.206064846919586	0.11537802039479486
1	3	undersample	1.0	300	10	0.3	1	0.962520758674941	0.8561806951805584	0.8882352940653979	0.921991084688544	93.93030698527774	11.386329070924347	0.12122102542905482
1	1	undersample	1.0	300	10	0.3	3	0.9548757587667583	0.7613796584529079	0.8411764705387543	0.9346696362217174	75.77313286449524	12.875733321127603	0.1699247751366159
1	2	undersample	1.0	300	10	0.3	3	0.9732062945873848	0.8522324365488196	0.9122807017010361	0.9034175334256804	97.27998091341662	9.445613055894691	0.09709718273384413
1	3	undersample	1.0	300	10	0.3	3	0.9575124552049646	0.857253572620441	0.8823529411245674	0.9257057949411167	93.44998102195055	11.876468987864559	0.1270890365464609
1	1	undersample	1.0	500	5	0.1	1	0.9580200008734006	0.8008927316652553	0.8529411764204152	0.9398663697034904	90.65183190021197	14.184093499324083	0.1564677987800553
1	2	undersample	1.0	500	5	0.1	1	0.9686487144061242	0.8447122644974139	0.9122807017010361	0.895988112920535	89.58855459821972	8.770926473959559	0.0979023003262998
1	3	undersample	1.0	500	5	0.1	1	0.9543789878507123	0.8073181459440844	0.8647058823020761	0.9271916790421457	81.39128842524246	11.876468955216382	0.14591817344447103
1	1	undersample	1.0	500	5	0.1	3	0.9582601860343246	0.818069302027038	0.8411764705387543	0.9376391982113019	79.63358122281717	13.48886338088377	0.16938661275079053
1	2	undersample	1.0	500	5	0.1	3	0.9682663816549794	0.8538822715650394	0.9064327484850039	0.8974739970215642	84.80070911840065	8.841002611460691	0.10425622445101958
1	3	undersample	1.0	500	5	0.1	3	0.9555764356262564	0.8260655953247045	0.8823529411245674	0.9279346210926603	96.57214491322856	12.243782410708704	0.12678377865572382
1	1	undersample	1.0	500	5	0.3	1	0.9527795973623302	0.7935688489466771	0.8294117646570934	0.9420935411956787	79.10210478930692	14.323300691324452	0.18107356230854224
1	2	undersample	1.0	500	5	0.3	1	0.9625009775553297	0.8115151005599784	0.9005847952689716	0.8989598811225933	80.59687139169422	8.913139811625367	0.11058914386812269
1	3	undersample	1.0	500	5	0.3	1	0.9560003496197885	0.8250374744066566	0.8470588234795847	0.9264487369916312	69.76222477064074	11.516575972562773	0.1650832569173919
1	1	undersample	1.0	500	5	0.3	3	0.9557098563256037	0.8025868545767029	0.7999999999529411	0.9346696362217174	57.227261882108245	12.245452669044433	0.2139793464520147
1	2	undersample	1.0	500	5	0.3	3	0.9675842652694142	0.8210629189912646	0.9122807017010361	0.8989598811225933	92.52939408527625	9.028894874114007	0.09757865636187918
1	3	undersample	1.0	500	5	0.3	3	0.9517262477056201	0.8255290614378119	0.8823529411245674	0.9301634472442039	99.89359583274842	12.634541367821484	0.12647998366221097
1	1	undersample	1.0	500	10	0.1	1	0.9568103410629285	0.794283494750248	0.8058823528937716	0.9391239792060941	64.04470248295857	13.23808964520148	0.20670076511444382
1	2	undersample	1.0	500	10	0.1	1	0.9697870232788509	0.8426210222573196	0.9005847952689716	0.9056463595772241	86.95042378429454	9.544779573802057	0.1097726530692522
1	3	undersample	1.0	500	10	0.1	1	0.9598199458089328	0.8637823976923953	0.8941176470062283	0.9257057949411167	105.21775548415911	12.034821907702753	0.11438013289816927
1	1	undersample	1.0	500	10	0.1	3	0.9575003275252194	0.8195710087959145	0.8352941175979238	0.944320712687867	86.01140906106333	15.001879655832257	0.17441731230176294
1	2	undersample	1.0	500	10	0.1	3	0.9733105671558788	0.8599927065488324	0.9064327484850039	0.9086181277792823	96.3236599592295	9.919173543565964	0.10297752997059924
1	3	undersample	1.0	500	10	0.1	3	0.9611528712525129	0.8679241725083321	0.8823529411245674	0.9286775631431748	97.65622959159589	12.371321792924878	0.1266823516338914
1	1	undersample	1.0	500	10	0.3	1	0.9565483208873751	0.7826714319575427	0.811764705834602	0.9331848552269252	60.231238619323236	12.149409944369793	0.2017127593680211
1	2	undersample	1.0	500	10	0.3	1	0.9684358245787822	0.8239819254018179	0.8947368420529394	0.9115898959813404	87.6428405450529	10.120299605813189	0.11547205301022201
1	3	undersample	1.0	500	10	0.3	1	0.962529499169653	0.8561596588307403	0.8823529411245674	0.9212481426380295	87.7358319457711	11.204216111714167	0.12770398349081702
1	1	undersample	1.0	500	10	0.3	3	0.9547971527140924	0.7621061780961047	0.8411764705387543	0.9354120267191136	76.7049652320139	13.023730232922212	0.1697899142054095
1	2	undersample	1.0	500	10	0.3	3	0.9730238175925202	0.8525130154927214	0.9122807017010361	0.9026745913751659	96.45799642721018	9.373509146851527	0.09717709810969448
1	3	undersample	1.0	500	10	0.3	3	0.9575517874311685	0.8574341735887205	0.8823529411245674	0.9264487369916312	94.46967764924483	11.99643330475289	0.12698712072033846
1	1	smote	0.6	100	5	0.1	1	0.9578103847329579	0.8207747825628346	0.7117647058404843	0.9695619895993352	78.65900663320845	23.384066916025112	0.2972840254451256
1	2	smote	0.6	100	5	0.1	1	0.9716769635828054	0.8764598120219758	0.8654970759727779	0.9479940564565529	117.2968647577512	16.642269144237865	0.14188160958641025
1	3	smote	0.6	100	5	0.1	1	0.9568918800804126	0.8809237666453743	0.8352941175979238	0.9650817236183873	140.16560651398564	23.921394895190886	0.170665215871969
1	1	smote	0.6	100	5	0.1	3	0.9602122363421983	0.839128465456687	0.705882352899654	0.968819599101939	74.57140293598654	22.63864819509326	0.3035834992780364
1	2	smote	0.6	100	5	0.1	3	0.9712772520702451	0.8678403654807003	0.8596491227567457	0.9442793462039801	103.79830876359966	15.427833485683465	0.1486327921087541
1	3	smote	0.6	100	5	0.1	3	0.9597718730880168	0.8839683630844434	0.8411764705387543	0.9628528974668437	137.27995606922644	22.64446448665281	0.164950978731624
1	1	smote	0.6	100	5	0.3	1	0.9544390584741692	0.8303093516210152	0.6882352940771626	0.974758723081108	85.25024186333624	27.266252164110085	0.3198378176488684
1	2	smote	0.6	100	5	0.3	1	0.9598854739622708	0.86209579475052	0.8304093566765842	0.9531946508101546	99.71863856350836	17.741758017674723	0.17791816330493768
1	3	smote	0.6	100	5	0.3	1	0.9571715759111966	0.8884903036779348	0.8176470587754325	0.9725111441235327	158.6320190659105	29.744663255656686	0.187507300508971
1	1	smote	0.6	100	5	0.3	3	0.9542774793659112	0.8125557250143577	0.6941176470179931	0.9732739420863158	82.63778777332152	25.971558901210184	0.3142818651689133
1	2	smote	0.6	100	5	0.3	3	0.9670411789751743	0.8657197000290916	0.8421052631086487	0.9539375928606691	110.45158335062045	18.28182964349061	0.1655189358484835
1	3	smote	0.6	100	5	0.3	3	0.9585919063018966	0.8869363766803455	0.8352941175979238	0.9665676077194164	146.6205838924107	24.984567683400794	0.17040285581953812
1	1	smote	0.6	100	10	0.1	1	0.9612603170444125	0.8512274336850705	0.6941176470179931	0.9762435040759003	93.25116060212447	29.218002396297205	0.3133258747143137
1	2	smote	0.6	100	10	0.1	1	0.9718724746487317	0.8698461367699514	0.8187134502445197	0.9561664190122128	98.51282186275445	18.67776360081078	0.18959727538516707
1	3	smote	0.6	100	10	0.1	1	0.962241062844157	0.8807944497880196	0.8058823528937716	0.9732540861740472	151.06896097628362	30.131034476056737	0.19945217581854827
1	1	smote	0.6	100	10	0.1	3	0.9610856369273767	0.8528843994253317	0.7117647058404843	0.9732739420863158	89.92683494477711	26.631852771579933	0.296150219104963
1	2	smote	0.6	100	10	0.1	3	0.9727501021002234	0.8704424469900756	0.8421052631086487	0.9472511144060384	95.77462494696479	15.964415057915408	0.16668730479507965
1	3	smote	0.6	100	10	0.1	3	0.9637662791714011	0.8846013400796591	0.8176470587754325	0.9725111441235327	158.6320190659105	29.744663255656686	0.187507300508971
1	1	smote	0.6	100	10	0.3	1	0.9560635835626011	0.8364751884095502	0.6882352940771626	0.9769858945732964	93.71389517280583	29.90492058098372	0.31910870409026243
1	2	smote	0.6	100	10	0.3	1	0.9647602165393672	0.8544338199484182	0.824561403460552	0.9561664190122128	102.52370085724458	18.81117619795943	0.183481234245683
1	3	smote	0.6	100	10	0.3	1	0.9600034961978848	0.8728519719118297	0.8058823528937716	0.9754829123255908	165.17990755370386	32.870218310340505	0.1989964587421418
1	1	smote	0.6	100	10	0.3	3	0.9621337176295909	0.8491867099762268	0.6882352940771626	0.9755011135785041	87.90047680786559	28.092501892178667	0.31959440987537513
1	2	smote	0.6	100	10	0.3	3	0.9670368342848206	0.8669694008304986	0.8187134502445197	0.9643387815678728	122.1236163737757	22.958083224831938	0.18799051883076806
1	3	smote	0.6	100	10	0.3	3	0.9574600122366926	0.8773881277559515	0.8058823528937716	0.970282317971989	135.54691863224303	27.117932043113328	0.20006305537065527
1	1	smote	0.6	300	5	0.1	1	0.9497270623171317	0.8291519924633919	0.6823529411363322	0.9799554565628809	105.02052151152675	34.04181306791944	0.3241443817623577
1	2	smote	0.6	300	5	0.1	1	0.9634220519103603	0.8617369228614246	0.807017543812455	0.9635958395173582	110.69013213560991	22.168271742306437	0.20027323310307446
1	3	smote	0.6	300	5	0.1	1	0.9568481776068526	0.8812482083421794	0.8058823528937716	0.9791976225781636	195.41764698682076	38.73989732773798	0.19824154046934248
1	1	smote	0.6	300	5	0.1	3	0.9521594829468536	0.8244212229986667	0.6823529411363322	0.9755011135785041	85.53531682965834	27.852395038399365	0.3256244930794331
1	2	smote	0.6	300	5	0.1	3	0.9649644169860014	0.8586231563641589	0.8362573098926165	0.9658246656689018	144.33224880190755	24.469608902569433	0.16953666046477858
1	3	smote	0.6	300	5	0.1	3	0.9568219561227166	0.8797070916139134	0.7999999999529411	0.9732540861740472	145.5554954631595	29.91109991783734	0.20549618114455162
1	1	smote	0.6	300	5	0.3	1	0.9461723219354558	0.811596496598778	0.6823529411363322	0.9740163325837119	80.5248350539486	26.26083022061354	0.32612087187476285
1	2	smote	0.6	300	5	0.3	1	0.9572308681560265	0.8638062620185484	0.8187134502445197	0.9643387815678728	122.1236163737757	22.958083224831938	0.18799051883076806
1	3	smote	0.6	300	5	0.3	1	0.9577178568306967	0.8791653020754787	0.8058823528937716	0.9739970282245618	155.50383000406705	30.99192084405447	0.19930003838622884
1	1	smote	0.6	300	5	0.3	3	0.9437835713349928	0.8199934725513327	0.6823529411363322	0.9777282850706925	94.30365937428182	30.637633290739004	0.3248827516449251
1	2	smote	0.6	300	5	0.3	3	0.958482138977955	0.8543937113351007	0.807017543812455	0.9621099554163292	106.18535097642693	21.29892798202113	0.2005825353903663
1	3	smote	0.6	300	5	0.3	3	0.9529979896862163	0.8734292658725998	0.7999999999529411	0.9791976225781636	188.28561635591774	38.457124354542806	0.20424885987568403
1	1	smote	0.6	300	10	0.1	1	0.9539368531376916	0.8339010068618086	0.6764705881955017	0.9799554565628809	102.2221691151402	33.74834916216152	0.3301470554975861
1	2	smote	0.6	300	10	0.1	1	0.9668847701224333	0.8690588008218197	0.824561403460552	0.9606240713153	114.66222988643392	20.94074277347821	0.182629813213963
1	3	smote	0.6	300	10	0.1	1	0.9578664452408006	0.877225430707546	0.8058823528937716	0.9777117384771344	182.1130421793505	36.15723866550244	0.1985428194031445
1	1	smote	0.6	300	10	0.1	3	0.9576313376129963	0.8399829022178916	0.6764705881955017	0.9799554565628809	102.2221691151402	33.74834916216152	0.3301470554975861
1	2	smote	0.6	300	10	0.1	3	0.9689528427308985	0.8650924061794361	0.8187134502445197	0.9583952451637564	104.03222859317263	19.678357838746997	0.18915635149352314
1	3	smote	0.6	300	10	0.1	3	0.9584739096232847	0.8723974364702016	0.8058823528937716	0.9791976225781636	195.41764698682076	38.73989732773798	0.19824154046934248
1	1	smote	0.6	300	10	0.3	1	0.949272894012839	0.8253670727332832	0.6705882352546713	0.9777282850706925	89.36781523246572	30.109398234002125	0.3369154461480644
1	2	smote	0.6	300	10	0.3	1	0.9637913505904433	0.8580404867469832	0.8304093566765842	0.9613670133658145	121.84876912066254	21.49482124153356	0.1764057214378613
1	3	smote	0.6	300	10	0.3	1	0.9618695918188969	0.8716211967049592	0.8058823528937716	0.970282317971989	135.54691863224303	27.117932043113328	0.20006305537065527
1	1	smote	0.6	300	10	0.3	3	0.9596357919559806	0.8416921122280933	0.6823529411363322	0.9814402375576732	113.59401045083276	36.76515664492631	0.3236539969235383
1	2	smote	0.6	300	10	0.3	3	0.9673192391578253	0.8500378703186985	0.824561403460552	0.959138187214271	110.32178624506412	20.179261404572745	0.18291274088446624
1	3	smote	0.6	300	10	0.3	3	0.9546849051656323	0.8638265883113183	0.7882352940712802	0.9739970282245618	139.42375084561428	30.313265643089768	0.2174182236885775
1	1	smote	0.6	500	5	0.1	1	0.9472073016288922	0.8278254699551224	0.6705882352546713	0.9792130660654847	95.89663561765352	32.26006850103669	0.33640458118565747
1	2	smote	0.6	500	5	0.1	1	0.9629441359714292	0.8632196115369158	0.8011695905964228	0.9635958395173582	106.65602901203646	22.007632091999866	0.2063421189528437
1	3	smote	0.6	500	5	0.1	1	0.9559959793724324	0.8774190096116496	0.7823529411304498	0.9777117384771344	157.68280657004786	35.10155286504981	0.22260861568714208
1	1	smote	0.6	500	5	0.1	3	0.9505393248613477	0.8227468270535394	0.6823529411363322	0.9769858945732964	91.19231210173737	29.649322969180446	0.32512962303422566
1	2	smote	0.6	500	5	0.1	3	0.9649513829149396	0.8613769196500164	0.824561403460552	0.96879643387096	145.92375612345745	26.42522126472435	0.1810892243147166
1	3	smote	0.6	500	5	0.1	3	0.9562057512455204	0.877604255414368	0.7999999999529411	0.9732540861740472	145.5554954631595	29.91109991783734	0.20549618114455162
1	1	smote	0.6	500	5	0.3	1	0.9462421939822699	0.8112253530424305	0.6823529411363322	0.9740163325837119	80.5248350539486	26.26083022061354	0.32612087187476285
1	2	smote	0.6	500	5	0.3	1	0.9567529522170954	0.8630553811321865	0.824561403460552	0.9643387815678728	127.0957919565543	23.12206953358074	0.1819263085478608
1	3	smote	0.6	500	5	0.3	1	0.9591731492002447	0.8824028576849193	0.8058823528937716	0.9754829123255908	165.17990755370386	32.870218310340505	0.1989964587421418
1	1	smote	0.6	500	5	0.3	3	0.9434560461155508	0.8204110374898905	0.6823529411363322	0.9777282850706925	94.30365937428182	30.637633290739004	0.3248827516449251
1	2	smote	0.6	500	5	0.3	3	0.9584517261454776	0.8546135141946987	0.8011695905964228	0.9635958395173582	106.65602901203646	22.007632091999866	0.2063421189528437
1	3	smote	0.6	500	5	0.3	3	0.9533344987326282	0.8750068127086026	0.7941176470121107	0.9791976225781636	181.56113031299537	38.17435138134764	0.21025617928202545
1	1	smote	0.6	500	10	0.1	1	0.9544739944975763	0.834712438330402	0.6764705881955017	0.9814402375576732	110.56721086180681	36.448215639366595	0.3296475894580495
1	2	smote	0.6	500	10	0.1	1	0.966745740031108	0.8688822629292274	0.824561403460552	0.9606240713153	114.66222988643392	20.94074277347821	0.182629813213963
1	3	smote	0.6	500	10	0.1	1	0.9578533344987326	0.8779389764099748	0.8058823528937716	0.9777117384771344	182.1130421793505	36.15723866550244	0.1985428194031445
1	1	smote	0.6	500	10	0.1	3	0.9574610244988865	0.8393774602457732	0.6823529411363322	0.9799554565628809	105.02052151152675	34.04181306791944	0.3241443817623577
1	2	smote	0.6	500	10	0.1	3	0.9683749989138274	0.8659708858437108	0.8187134502445197	0.9606240713153	110.17647366250793	20.79222686728333	0.1887174736523992
1	3	smote	0.6	500	10	0.1	3	0.9584258369023686	0.8729440609340356	0.8058823528937716	0.9799405646286781	202.80909373331295	40.17470762406545	0.19809124362442485
1	1	smote	0.6	500	10	0.3	1	0.9494170051093934	0.8254732843284844	0.6705882352546713	0.9777282850706925	89.36781523246572	30.109398234002125	0.3369154461480644
1	2	smote	0.6	500	10	0.3	1	0.9644995351181321	0.8582629107437182	0.824561403460552	0.9598811292647855	112.45181878280205	20.552951337368455	0.1827711675570832
1	3	smote	0.6	500	10	0.3	1	0.9618521108294729	0.8715533102413769	0.8058823528937716	0.970282317971989	135.54691863224303	27.117932043113328	0.20006305537065527
1	1	smote	0.6	500	10	0.3	3	0.9597711690466834	0.841905946251014	0.6823529411363322	0.9814402375576732	113.59401045083276	36.76515664492631	0.3236539969235383
1	2	smote	0.6	500	10	0.3	3	0.9673409626095948	0.8506793650653394	0.824561403460552	0.959138187214271	110.32178624506412	20.179261404572745	0.18291274088446624
1	3	smote	0.6	500	10	0.3	3	0.9546849051656324	0.8648168429309824	0.7882352940712802	0.9739970282245618	139.42375084561428	30.313265643089768	0.2174182236885775
1	1	smote	0.8	100	5	0.1	1	0.9555133411939386	0.8282841157425386	0.7176470587813149	0.9613956941279779	63.29725772239532	18.5898141845176	0.29369066244662484
1	2	smote	0.8	100	5	0.1	1	0.9694003458373521	0.8700338237095581	0.8654970759727779	0.9420505200524365	104.60644167139937	14.935370039597181	0.14277676168786335
1	3	smote	0.8	100	5	0.1	1	0.9581548815662966	0.8812904866140906	0.8411764705387543	0.9554234769616983	113.51725278330788	18.870387919490863	0.16623364573788493
1	1	smote	0.8	100	5	0.1	3	0.9581117079348443	0.8336372224639679	0.747058823485467	0.9628804751227701	76.61346557848175	20.125759278943235	0.2626921829060459
1	2	smote	0.8	100	5	0.1	3	0.9707863020602521	0.8674737581488057	0.8713450291888102	0.9346210995472911	96.81919401452112	13.327616247430248	0.13765468112902704
1	3	smote	0.8	100	5	0.1	3	0.9592037409317368	0.8807074123089	0.8470588234795847	0.9539375928606691	114.69972094572044	18.38936981785776	0.16032618492213233
1	1	smote	0.8	100	5	0.3	1	0.9517271496571903	0.8322021631918508	0.7235294117221452	0.9658500371123546	74.01616518902767	21.18682243475222	0.28624587129692786
1	2	smote	0.8	100	5	0.3	1	0.9631613704891252	0.8587717517719572	0.847953216324681	0.9502228826080965	106.46093743141952	17.034997010747652	0.1600117034204396
1	3	smote	0.8	100	5	0.3	1	0.9542915829035924	0.8777593939618066	0.7941176470121107	0.970282317971989	125.93566720372762	26.722049823505834	0.21218808902580863
1	1	smote	0.8	100	5	0.3	3	0.9555220751997904	0.8434837046041488	0.7294117646629757	0.9665924276097507	77.9941775388045	21.833718948662096	0.27994036039238157
1	2	smote	0.8	100	5	0.3	3	0.9657855634628919	0.8493934988653121	0.8713450291888102	0.950965824658611	131.34982706431583	17.770154089892088	0.13528874132200122
1	3	smote	0.8	100	5	0.3	3	0.9514421816274801	0.8775929484373259	0.8176470587754325	0.9673105497699309	132.68177185371195	25.01255918638044	0.18851540426472654
1	1	smote	0.8	100	10	0.1	1	0.961120572950784	0.8415163786361022	0.705882352899654	0.9703043800967313	78.41997177788247	23.77058022338681	0.3031189491691622
1	2	smote	0.8	100	10	0.1	1	0.9728760981204869	0.8709976372474227	0.8362573098926165	0.9487369985070674	94.51912817293707	16.31307419401038	0.17259017898442586
1	3	smote	0.8	100	10	0.1	1	0.9592255921685168	0.8800452008136205	0.8294117646570934	0.9680534918204454	147.3319437500599	25.962508965622046	0.17621777620979803
1	1	smote	0.8	100	10	0.1	3	0.9619022664745185	0.8497544787580158	0.7235294117221452	0.968819599101939	81.3145615401074	23.20461439997059	0.2853684893249973
1	2	smote	0.8	100	10	0.1	3	0.9736928999070236	0.8682123078198042	0.8538011695407134	0.9472511144060384	104.87321381049007	16.186143044830903	0.15434009703705415
1	3	smote	0.8	100	10	0.1	3	0.9629840048946771	0.8830887420325848	0.8470588234795847	0.9598811292647855	132.5127804710927	21.113720222410794	0.15933345313729108
1	1	smote	0.8	100	10	0.3	1	0.9601117952749028	0.838957077071328	0.705882352899654	0.9732739420863158	87.39996526190802	26.41175481479002	0.3021941011262797
1	2	smote	0.8	100	10	0.3	1	0.969891295847345	0.8663107709856708	0.8304093566765842	0.9576523031132419	110.7307611963535	19.609311051887172	0.1770899949816774
1	3	smote	0.8	100	10	0.3	1	0.960134603618565	0.8769071133813331	0.7999999999529411	0.9673105497699309	118.3635955923399	24.47271977948014	0.20675883047800872
1	1	smote	0.8	100	10	0.3	3	0.9599240141490895	0.8418497667416269	0.6999999999588234	0.968819599101939	72.49997512376414	22.449992793467484	0.30965516926238285
1	2	smote	0.8	100	10	0.3	3	0.9715596569432496	0.8690828772666199	0.847953216324681	0.9546805349111838	117.48105235607599	18.710570117215138	0.15926456706988226
1	3	smote	0.8	100	10	0.3	3	0.9585700550651166	0.8794585314821015	0.8176470587754325	0.9635958395173582	118.6852815844594	22.460257930208886	0.18924214058819747
1	1	smote	0.8	300	5	0.1	1	0.9501419275950915	0.8302553640514367	0.6999999999588234	0.9703043800967313	76.2416392781142	23.572492054858582	0.30918132815133303
1	2	smote	0.8	300	5	0.1	1	0.9549585951009271	0.8528563526750117	0.8187134502445197	0.9576523031132419	102.12787190027848	19.333123572283128	0.1893030980796506
1	3	smote	0.8	300	5	0.1	1	0.9541255135040644	0.8730969484100338	0.811764705834602	0.9725111441235327	152.56919485202516	29.530672872522462	0.19355592310408348
1	1	smote	0.8	300	5	0.1	3	0.9512948163675269	0.8278444059401104	0.705882352899654	0.9755011135785041	95.56359511831674	28.812822453516585	0.3015041602632011
1	2	smote	0.8	300	5	0.1	3	0.9594596943075867	0.8563480086102193	0.8421052631086487	0.9569093610627274	118.43674811934447	19.54264518815922	0.16500490189159295
1	3	smote	0.8	300	5	0.1	3	0.9538414474259242	0.8810371579086712	0.8235294117162629	0.9717682020730182	160.63151476168562	29.17026829617935	0.18159740778851197
1	1	smote	0.8	300	5	0.3	1	0.9472335036464474	0.8264532804821356	0.6941176470179931	0.980697847060277	115.29431637953567	35.9606148381189	0.3119027443364816
1	2	smote	0.8	300	5	0.3	1	0.9583431088866297	0.8455852550489544	0.8362573098926165	0.9628528974668437	132.3771007381708	22.51204071773276	0.1700599217570749
1	3	smote	0.8	300	5	0.3	1	0.9547242373918363	0.8803004325421616	0.8176470587754325	0.9769687964266199	190.20282268069687	35.50169235200377	0.18665175389943628
1	1	smote	0.8	300	5	0.3	3	0.9483034193632909	0.8317340552634513	0.7235294117221452	0.9784706755680886	118.93904661030044	33.606678088929236	0.28255377739532295
1	2	smote	0.8	300	5	0.3	3	0.9575436858615086	0.8581114359551202	0.824561403460552	0.9628528974668437	121.82396171923749	22.197187001400835	0.18220705902109907
1	3	smote	0.8	300	5	0.3	3	0.9516257320164322	0.8752819931600084	0.8058823528937716	0.9725111441235327	146.87381451137068	29.316682489388246	0.19960454569919583
1	1	smote	0.8	300	10	0.1	1	0.9560723175684528	0.8412402879012251	0.6941176470179931	0.974758723081108	87.63231628711412	27.499297054401627	0.3138031418453114
1	2	smote	0.8	300	10	0.1	1	0.9646255311383957	0.8536616874340571	0.8128654970284873	0.9576523031132419	98.22968766723173	19.195029832481104	0.19540964962863733
1	3	smote	0.8	300	10	0.1	1	0.9590158202954288	0.8749155983230854	0.8176470587754325	0.9710252600225036	150.26710454198147	28.21929643605094	0.1877942282803221
1	1	smote	0.8	300	10	0.1	3	0.9553299270710511	0.8379786201235877	0.6823529411363322	0.9725315515889197	76.05602678636532	24.841326401523954	0.3266187663305208
1	2	smote	0.8	300	10	0.1	3	0.9691961453907181	0.8684023992323607	0.8304093566765842	0.9569093610627274	108.73718730820573	19.271219560545898	0.1772274872123692
1	3	smote	0.8	300	10	0.1	3	0.9565510007866445	0.8791030381012346	0.811764705834602	0.9717682020730182	148.44073067321412	28.753550177662504	0.19370390163704393
1	1	smote	0.8	300	10	0.3	1	0.9541726712956897	0.8357486259569452	0.6999999999588234	0.9725315515889197	82.61258066998879	25.48377449811509	0.3084732793155188
1	2	smote	0.8	300	10	0.3	1	0.9630266850881538	0.8433963419926864	0.807017543812455	0.9561664190122128	91.22031456369206	18.41093840651348	0.20182935766413532
1	3	smote	0.8	300	10	0.3	1	0.9538632986627043	0.8577157780913283	0.7941176470121107	0.9732540861740472	140.35708510723063	29.69116535961795	0.21154018647055484
1	1	smote	0.8	300	10	0.3	3	0.9541027992488755	0.8318417056506653	0.6882352940771626	0.9703043800967313	72.13157795007521	23.176315717802137	0.32130608611567457
1	2	smote	0.8	300	10	0.3	3	0.9635523926209778	0.8565956416277883	0.824561403460552	0.9598811292647855	112.45181878280205	20.552951337368455	0.1827711675570832
1	3	smote	0.8	300	10	0.3	3	0.9593261078577048	0.8678002317953553	0.8058823528937716	0.9673105497699309	122.84706494121058	24.65266624844691	0.2006776884069146
1	1	smote	0.8	500	5	0.1	1	0.9477269749770733	0.8275879580651249	0.6941176470179931	0.9740163325837119	85.06370165035959	26.713603155451704	0.3140423210668232
1	2	smote	0.8	500	5	0.1	1	0.9559187716691431	0.8511399709179275	0.807017543812455	0.9621099554163292	106.18535097642693	21.29892798202113	0.2005825353903663
1	3	smote	0.8	500	5	0.1	1	0.9556594703260204	0.87735781432272	0.7999999999529411	0.9747399702750763	154.35287404092682	31.670575686529634	0.20518292477406938
1	1	smote	0.8	500	5	0.1	3	0.9499061094370933	0.8290453719941597	0.6882352940771626	0.9769858945732964	93.71389517280583	29.90492058098372	0.31910870409026243
1	2	smote	0.8	500	5	0.1	3	0.9588992292519312	0.8574673102368248	0.824561403460552	0.9635958395173582	124.4060826665926	22.650190693226143	0.18206657555376662
1	3	smote	0.8	500	5	0.1	3	0.9526964426186522	0.8794974063122832	0.811764705834602	0.9717682020730182	148.44073067321412	28.753550177662504	0.19370390163704393
1	1	smote	0.8	500	5	0.3	1	0.9483339883837723	0.8271621154146215	0.6941176470179931	0.9814402375576732	119.99685572403773	37.399038656045725	0.311666811854516
1	2	smote	0.8	500	5	0.3	1	0.9585733774753874	0.8477993392221526	0.8362573098926165	0.9613670133658145	127.08924660818504	21.64619322210774	0.1703227655283085
1	3	smote	0.8	500	5	0.3	1	0.9542260291932524	0.8786315327876165	0.8235294117162629	0.9769687964266199	197.95689423289167	35.757100210651274	0.18063072958204193
1	1	smote	0.8	500	5	0.3	3	0.9500589545394996	0.8366515288372907	0.7117647058404843	0.9792130660654847	116.32574295904585	34.24094990022316	0.29435400854495936
1	2	smote	0.8	500	5	0.3	3	0.957048391161162	0.8559556571834054	0.8128654970284873	0.9621099554163292	110.2971476823863	21.453268039861864	0.1945042767440153
1	3	smote	0.8	500	5	0.3	3	0.951105672581068	0.8747495497328973	0.7999999999529411	0.9732540861740472	145.5554954631595	29.91109991783734	0.20549618114455162
1	1	smote	0.8	500	10	0.1	1	0.9562338966767108	0.8417623380099941	0.6999999999588234	0.9755011135785041	92.90905087026086	28.572715599737275	0.30753424346725916
1	2	smote	0.8	500	10	0.1	1	0.9644300200724694	0.853215947721135	0.8128654970284873	0.959138187214271	101.959629925406	19.89303074635185	0.19510692360603268
1	3	smote	0.8	500	10	0.1	1	0.9591207062319728	0.8745959973366242	0.8176470587754325	0.9710252600225036	150.26710454198147	28.21929643605094	0.1877942282803221
1	1	smote	0.8	500	10	0.1	3	0.9546574086204639	0.8361678631195008	0.6764705881955017	0.9732739420863158	76.14390936014082	25.31126503084043	0.33241351123286383
1	2	smote	0.8	500	10	0.1	3	0.9686356803350624	0.8673568805031475	0.824561403460552	0.9569093610627274	104.3723849165791	19.13550674673924	0.18333877987275732
1	3	smote	0.8	500	10	0.1	3	0.9568044751332925	0.8798430733555173	0.811764705834602	0.9732540861740472	156.92701806605336	30.350969034276126	0.19340817049254505
1	1	smote	0.8	500	10	0.3	1	0.9541770382986157	0.8354533560825793	0.6999999999588234	0.9710467705941275	78.25638146532657	24.176914719146897	0.30894495099157204
1	2	smote	0.8	500	10	0.3	1	0.9630310297785077	0.8433369031276244	0.807017543812455	0.9561664190122128	91.22031456369206	18.41093840651348	0.20182935766413532
1	3	smote	0.8	500	10	0.3	1	0.9537627829735162	0.8577876060927749	0.7941176470121107	0.9732540861740472	140.35708510723063	29.69116535961795	0.21154018647055484
1	1	smote	0.8	500	10	0.3	3	0.954163937289838	0.8320711933657975	0.6823529411363322	0.9703043800967313	70.19071565277042	22.978227549273914	0.3273684650978453
1	2	smote	0.8	500	10	0.3	3	0.9637739718290277	0.8575545210186069	0.824561403460552	0.959138187214271	110.32178624506412	20.179261404572745	0.18291274088446624
1	3	smote	0.8	500	10	0.3	3	0.9594091425574688	0.8669446272323726	0.8058823528937716	0.9673105497699309	122.84706494121058	24.65266624844691	0.2006776884069146
1	1	smote	1.0	100	5	0.1	1	0.9539543211493952	0.8369166974864688	0.7352941176038061	0.9591685226357894	65.2525075610895	18.008016975847493	0.27597431878711
1	2	smote	1.0	100	5	0.1	1	0.9685227183858606	0.8769364930605144	0.8771929824048424	0.9346210995472911	102.11036725335326	13.417063336339176	0.13139765017146085
1	3	smote	1.0	100	5	0.1	1	0.9560134603618564	0.8851084207381356	0.8588235293612456	0.9517087667091255	119.88842982164941	17.784249707307414	0.14833999022991326
1	1	smote	1.0	100	5	0.1	3	0.956709899995633	0.8266806941873842	0.7529411764262975	0.9576837416409972	68.97241279649708	17.793184645642544	0.2579753735514104
1	2	smote	1.0	100	5	0.1	3	0.9702953520502594	0.8759411174095443	0.8830409356208747	0.9309063892947185	101.72202122301502	12.78035405594796	0.12563998321177816
1	3	smote	1.0	100	5	0.1	3	0.9570098767590245	0.8849475619764964	0.8529411764204152	0.9494799405575819	109.00585482669548	16.883214647845698	0.15488354808674423
1	1	smote	1.0	100	5	0.3	1	0.9480239311760339	0.8119401739985593	0.705882352899654	0.9695619895993352	76.4487536060023	23.190810164653005	0.303351046371339
1	2	smote	1.0	100	5	0.3	1	0.9590165358914869	0.8500136609605053	0.8596491227567457	0.9405646359514075	96.92810317421501	14.463594055182076	0.14921980944891405
1	3	smote	1.0	100	5	0.3	1	0.9525085219823441	0.8794683897562662	0.8411764705387543	0.9628528974668437	137.27995606922644	22.64446448665281	0.164950978731624
1	1	smote	1.0	100	5	0.3	3	0.9492772610157648	0.8207748055900257	0.7294117646629757	0.9643652561175623	72.95106461009318	20.46911189759782	0.2805868739200711
1	2	smote	1.0	100	5	0.3	3	0.9621490576366623	0.8594576728629633	0.9005847952689716	0.9442793462039801	153.51682212737825	16.16249222309696	0.10528156109509719
1	3	smote	1.0	100	5	0.3	3	0.9527532558342802	0.8693692815765961	0.8470588234795847	0.959138187214271	130.002758516502	20.729834494202265	0.15945687176740422
1	1	smote	1.0	100	10	0.1	1	0.9591030175990218	0.8400870908375672	0.7235294117221452	0.9584261321383933	60.33167093255973	17.403462196398145	0.2884631127245832
1	2	smote	1.0	100	10	0.1	1	0.9693873117662903	0.8698541557018628	0.847953216324681	0.9442793462039801	94.51023453122555	15.217930989279607	0.16101885811265615
1	3	smote	1.0	100	10	0.1	1	0.9594746962678087	0.877702872398227	0.8294117646570934	0.9613670133658145	120.99067923738673	21.46899896248705	0.17744340215214058
1	1	smote	1.0	100	10	0.1	3	0.9604786235206778	0.8448509250698228	0.758823529367128	0.9636228656201662	83.34591784121861	20.85989822191191	0.250280972706938
1	2	smote	1.0	100	10	0.1	3	0.9727978936941164	0.8723477228046449	0.8596491227567457	0.9405646359514075	96.92810317421501	14.463594055182076	0.14921980944891405
1	3	smote	1.0	100	10	0.1	3	0.962096844681409	0.8821722314171954	0.8588235293612456	0.9554234769616983	130.3860743258167	19.266270183536125	0.14776324066273866
1	1	smote	1.0	100	10	0.3	1	0.9532424996724749	0.8314377393583949	0.6999999999588234	0.968819599101939	72.49997512376414	22.449992793467484	0.30965516926238285
1	2	smote	1.0	100	10	0.3	1	0.9667761528635854	0.8571720152594792	0.8362573098926165	0.9531946508101546	104.00734237617537	17.86669997554567	0.17178305422757265
1	3	smote	1.0	100	10	0.3	1	0.9588453806485446	0.8791394760809814	0.8294117646570934	0.9673105497699309	143.87298998710142	25.37245212431397	0.17635312012253848
1	1	smote	1.0	100	10	0.3	3	0.9543691864273549	0.8360768644216462	0.6999999999588234	0.9703043800967313	76.2416392781142	23.572492054858582	0.30918132815133303
1	2	smote	1.0	100	10	0.3	3	0.9685574759086919	0.8658170983405142	0.8362573098926165	0.9494799405575819	95.98422009501661	16.552972296401293	0.17245513189744097
1	3	smote	1.0	100	10	0.3	3	0.9562144917402325	0.8738521848449505	0.8352941175979238	0.9598811292647855	121.3385882207208	20.820474108210647	0.17158987260467637
1	1	smote	1.0	300	5	0.1	1	0.9462989650203066	0.8253903606225151	0.6999999999588234	0.9755011135785041	92.90905087026086	28.572715599737275	0.30753424346725916
1	2	smote	1.0	300	5	0.1	1	0.9628442080932891	0.8643945732466054	0.8538011695407134	0.9569093610627274	129.68823855806693	19.814070815772546	0.15278231657081656
1	3	smote	1.0	300	5	0.1	1	0.9527619963289922	0.8688126568946295	0.8235294117162629	0.9725111441235327	165.09903153831226	29.958653638790906	0.18145867791385864
1	1	smote	1.0	300	5	0.1	3	0.9512860823616753	0.8253669323324114	0.705882352899654	0.9732739420863158	87.39996526190802	26.41175481479002	0.3021941011262797
1	2	smote	1.0	300	5	0.1	3	0.9626182841948854	0.8588446957699015	0.8362573098926165	0.9561664190122128	111.40493286597719	19.078001392256724	0.17124915196671486
1	3	smote	1.0	300	5	0.1	3	0.9554147364740845	0.8835158914739881	0.811764705834602	0.9747399702750763	166.41169181541483	32.13631944662566	0.1931133409673799
1	1	smote	1.0	300	5	0.3	1	0.9383291846805536	0.8079899706992935	0.7117647058404843	0.974758723081108	95.36190470360714	28.198431725276244	0.29569911443464036
1	2	smote	1.0	300	5	0.3	1	0.9545501942076587	0.8540213392325223	0.8128654970284873	0.9606240713153	105.97107718809781	20.643710961088445	0.1948051340908355
1	3	smote	1.0	300	5	0.3	1	0.9503539900358361	0.8736142181684968	0.7882352940712802	0.9725111441235327	131.68613351524598	28.67471133998558	0.2177504134845331
1	1	smote	1.0	300	5	0.3	3	0.9485479715271411	0.8309868689919158	0.7235294117221452	0.974758723081108	101.0631613885262	28.66452150585932	0.2836297628275264
1	2	smote	1.0	300	5	0.3	3	0.9602721514037694	0.8522636628709656	0.8128654970284873	0.9554234769616983	93.10101695752763	18.235278556321205	0.1958655041719889
1	3	smote	1.0	300	5	0.3	3	0.9540818110305044	0.8686621905520054	0.7999999999529411	0.9710252600225036	134.05123058477653	27.610246872682932	0.2059678632693296
1	1	smote	1.0	300	10	0.1	1	0.9531857286344382	0.8316648803598933	0.7117647058404843	0.9725315515889197	87.42964065098003	25.912073229175846	0.2963762879721842
1	2	smote	1.0	300	10	0.1	1	0.966797876315355	0.8601420259325336	0.8421052631086487	0.9494799405575819	100.23526925325973	16.66872734742508	0.16629602004616062
1	3	smote	1.0	300	10	0.1	1	0.9632942924569531	0.8779474495617399	0.811764705834602	0.9673105497699309	127.6107511098981	24.83261271741367	0.19459654633582063
1	1	smote	1.0	300	10	0.1	3	0.9545176645268351	0.8356579556087854	0.6999999999588234	0.9740163325837119	87.46663102056966	26.939989622870783	0.30800304566285347
1	2	smote	1.0	300	10	0.1	3	0.9668760807417256	0.8602632083167673	0.8362573098926165	0.9524517087596401	102.30242891255142	17.58753284718374	0.17191705036830898
1	3	smote	1.0	300	10	0.1	3	0.9608993969058649	0.8740682003851044	0.8176470587754325	0.9665676077194164	129.6336473806843	24.456724704174018	0.1886603046508252
1	1	smote	1.0	300	10	0.3	1	0.9487444866588061	0.8273907394856219	0.7117647058404843	0.9732739420863158	89.92683494477711	26.631852771579933	0.296150219104963
1	2	smote	1.0	300	10	0.3	1	0.9614408731089736	0.8533240050538944	0.824561403460552	0.9479940564565529	85.6742654738276	15.855134792821211	0.18506296900697794
1	3	smote	1.0	300	10	0.3	1	0.9532558342802202	0.8562858639845383	0.8176470587754325	0.9658246656689018	126.71805001984207	23.925056931508546	0.1888054279605925
1	1	smote	1.0	300	10	0.3	3	0.9506965369666798	0.8266214243527439	0.705882352899654	0.9732739420863158	87.39996526190802	26.41175481479002	0.3021941011262797
1	2	smote	1.0	300	10	0.3	3	0.9669412510970343	0.8636024071430213	0.824561403460552	0.9502228826080965	89.72087353925112	16.565066058727027	0.18462888855257747
1	3	smote	1.0	300	10	0.3	3	0.9561227165457565	0.8720760142438414	0.7999999999529411	0.9613670133658145	99.53843197563837	20.7076869425407	0.2080370921678222
1	1	smote	1.0	500	5	0.1	1	0.9450980392156862	0.82278474237701	0.6999999999588234	0.9792130660654847	109.91661126288973	33.67498378616988	0.30636845787087313
1	2	smote	1.0	500	5	0.1	1	0.9609412337182728	0.8619953199952711	0.824561403460552	0.959138187214271	110.32178624506412	20.179261404572745	0.18291274088446624
1	3	smote	1.0	500	5	0.1	1	0.9527008128660082	0.874439855647432	0.8176470587754325	0.9725111441235327	158.6320190659105	29.744663255656686	0.187507300508971
1	1	smote	1.0	500	5	0.1	3	0.9506528669374209	0.8219591315226942	0.6999999999588234	0.974758723081108	90.10780539112383	27.732341944693164	0.3077684660417544
1	2	smote	1.0	500	5	0.1	3	0.9608282717690709	0.8544844633376133	0.824561403460552	0.9569093610627274	104.3723849165791	19.13550674673924	0.18333877987275732
1	3	smote	1.0	500	5	0.1	3	0.9566034437549167	0.8838899456853166	0.8058823528937716	0.9769687964266199	176.10451069623298	34.99087663470875	0.19869380253422506
1	1	smote	1.0	500	5	0.3	1	0.9376872352504476	0.8093431109493331	0.7176470587813149	0.974758723081108	98.15314495766138	28.43147661556778	0.2896644386310833
1	2	smote	1.0	500	5	0.3	1	0.9549368716491574	0.8541576798588348	0.824561403460552	0.959138187214271	110.32178624506412	20.179261404572745	0.18291274088446624
1	3	smote	1.0	500	5	0.3	1	0.950358360283192	0.8737184905413208	0.7882352940712802	0.9725111441235327	131.68613351524598	28.67471133998558	0.2177504134845331
1	1	smote	1.0	500	5	0.3	3	0.9480676012052928	0.8294803276530116	0.7235294117221452	0.9755011135785041	104.20498381665314	29.533143014854495	0.2834139106510271
1	2	smote	1.0	500	5	0.3	3	0.9598767845815629	0.8522712531973541	0.807017543812455	0.9569093610627274	92.86517853219867	18.728368305319254	0.20167265785392183
1	3	smote	1.0	500	5	0.3	3	0.9532514640328642	0.8678164605243771	0.7941176470121107	0.9717682020730182	132.76686529256006	28.128472999887233	0.21186364240984182
1	1	smote	1.0	500	10	0.1	1	0.9532250316607712	0.8320470893698357	0.7117647058404843	0.9732739420863158	89.92683494477711	26.631852771579933	0.296150219104963
1	2	smote	1.0	500	10	0.1	1	0.9664980926809346	0.8602477743941221	0.8421052631086487	0.9502228826080965	101.81091971175135	16.917514272742494	0.16616599970347407
1	3	smote	1.0	500	10	0.1	1	0.9633904378987851	0.8787127874369682	0.811764705834602	0.96879643387096	133.8928086506282	26.015117705663357	0.1942980853782636
1	1	smote	1.0	500	10	0.1	3	0.9543517184156513	0.8343033693075739	0.6941176470179931	0.9732739420863158	82.63778777332152	25.971558901210184	0.3142818651689133
1	2	smote	1.0	500	10	0.1	3	0.9664546457773954	0.8600876692285323	0.8362573098926165	0.9531946508101546	104.00734237617537	17.86669997554567	0.17178305422757265
1	3	smote	1.0	500	10	0.1	3	0.9612315357049209	0.8752766579098343	0.8176470587754325	0.96879643387096	139.21346701337748	26.203633051356572	0.18822627021209026
1	1	smote	1.0	500	10	0.3	1	0.9487139176383249	0.8272631147681868	0.7117647058404843	0.9732739420863158	89.92683494477711	26.631852771579933	0.296150219104963
1	2	smote	1.0	500	10	0.3	1	0.9611932257588002	0.8531940420931106	0.824561403460552	0.9487369985070674	86.98403717413915	16.084919310178066	0.18491804890748198
1	3	smote	1.0	500	10	0.3	1	0.9534131631850362	0.8562293635422173	0.8176470587754325	0.9665676077194164	129.6336473806843	24.456724704174018	0.1886603046508252
1	1	smote	1.0	500	10	0.3	3	0.9506965369666798	0.8267373741917659	0.705882352899654	0.9732739420863158	87.39996526190802	26.41175481479002	0.3021941011262797
1	2	smote	1.0	500	10	0.3	3	0.9670238002137588	0.8636259473939746	0.824561403460552	0.9487369985070674	86.98403717413915	16.084919310178066	0.18491804890748198
1	3	smote	1.0	500	10	0.3	3	0.9556113976051045	0.8739372627228649	0.8058823528937716	0.9635958395173582	109.88802976091733	22.13708875135696	0.20145131094478788
1	1	class_weight		100	5	0.1	1	0.9607755797196383	0.8346750626987517	0.7999999999529411	0.9554565701488089	85.79997749746143	17.959995964064486	0.20932400718398902
1	2	class_weight		100	5	0.1	1	0.9745965955006386	0.8756545844148216	0.8771929824048424	0.9279346210926603	91.97347165292668	12.1721813439836	0.13234447069892197
1	3	class_weight		100	5	0.1	1	0.9640459750021851	0.8908492273851433	0.8882352940653979	0.950965824658611	154.13073846774535	18.11461305783442	0.11752757234935227
1	1	class_weight		100	5	0.1	3	0.9621948556705534	0.8422450777904903	0.8058823528937716	0.9539717891540166	86.04347745107883	17.508440215196714	0.20348363261720329
1	2	class_weight		100	5	0.1	3	0.9748616216122277	0.8766846000088453	0.8771929824048424	0.9205052005875148	82.71026462117611	11.03459444569816	0.13341262622161112
1	3	class_weight		100	5	0.1	3	0.9637531684293332	0.8795730505178536	0.8882352940653979	0.9450222882544947	136.60878430192653	16.156276867511636	0.11826673946322462
1	1	class_weight		100	5	0.3	1	0.9523516310755928	0.8289530743030389	0.747058823485467	0.9695619895993352	94.07937650720665	24.54360742425776	0.2608818998878454
1	2	class_weight		100	5	0.3	1	0.9703518330248603	0.8765365125264994	0.8713450291888102	0.9472511144060384	121.62288853401155	16.518735025204137	0.13581928540001603
1	3	class_weight		100	5	0.3	1	0.9563543396556246	0.8832629180723041	0.8058823528937716	0.96879643387096	128.89461441488478	25.826602359970146	0.20036990054443685
1	1	class_weight		100	5	0.3	3	0.955574479234901	0.8471984417696475	0.7823529411304498	0.9658500371123546	101.66447905987226	22.90932832375647	0.22534249443819915
1	2	class_weight		100	5	0.3	3	0.9712424945474136	0.8657147634593169	0.8654970759727779	0.9465081723555238	113.85987522138521	16.179983976717093	0.1421043436650404
1	3	class_weight		100	5	0.3	3	0.9609474696267808	0.8883833853046993	0.8529411764204152	0.9643387815678728	156.84161393177163	23.91788544367698	0.1524970527634679
1	1	class_weight		100	10	0.1	1	0.959539717891611	0.8529660725834357	0.7235294117221452	0.974758723081108	101.0631613885262	28.66452150585932	0.2836297628275264
1	2	class_weight		100	10	0.1	1	0.9744184631961281	0.8779625777136151	0.8421052631086487	0.9524517087596401	106.83330548596619	17.710522587373834	0.16577715571449078
1	3	class_weight		100	10	0.1	1	0.9639148675815051	0.8903934240134141	0.8352941175979238	0.9754829123255908	201.78129296374084	34.06986131436753	0.16884548015398432
1	1	class_weight		100	10	0.1	3	0.9633652124546923	0.8512517060418942	0.7294117646629757	0.9710467705941275	90.40799317409603	25.19275147205223	0.2786562303120627
1	2	class_weight		100	10	0.1	3	0.9747182468305483	0.8682570753114301	0.8421052631086487	0.941307578001922	85.53584617219343	14.347765707446321	0.16773978973919507
1	3	class_weight		100	10	0.1	3	0.9635433965562451	0.8810802547806705	0.8588235293612456	0.9658246656689018	171.92022945923725	25.129915913670846	0.14617194424130828
1	1	class_weight		100	10	0.3	1	0.9559980785187127	0.8482386817225321	0.6705882352546713	0.9814402375576732	107.6485112548633	36.13127463380689	0.3356411819925606
1	2	class_weight		100	10	0.3	1	0.9692656604363807	0.8667116906485336	0.8187134502445197	0.9635958395173582	119.53913249395298	22.489551042919576	0.18813546140353588
1	3	class_weight		100	10	0.3	1	0.9612927191679049	0.8813402644370433	0.7823529411304498	0.9851411589822798	238.32145267966587	52.652317477134794	0.22092981769749293
1	1	class_weight		100	10	0.3	3	0.9604436874972706	0.8474828955234989	0.6823529411363322	0.9769858945732964	91.19231210173737	29.649322969180446	0.32512962303422566
1	2	class_weight		100	10	0.3	3	0.9713467671159076	0.8755534369886155	0.807017543812455	0.9606240713153	102.02055321452418	20.495195054893564	0.20089279452927167
1	3	class_weight		100	10	0.3	3	0.9606721440433529	0.8838349600834566	0.7882352940712802	0.9754829123255908	148.09926080286118	32.15043250792429	0.21708704589503638
1	1	class_weight		300	5	0.1	1	0.9528887724354775	0.8384017188216538	0.705882352899654	0.980697847060277	121.93839547120785	36.57011678452769	0.29990648494123157
1	2	class_weight		300	5	0.1	1	0.9651773068133435	0.8689699849916022	0.8304093566765842	0.970282317971989	159.8723524018385	27.94326544248008	0.17478484193140087
1	3	class_weight		300	5	0.1	1	0.962481426448737	0.8888089017678472	0.7823529411304498	0.9836552748812508	216.32909824061022	47.865746091718925	0.22126354853654348
1	1	class_weight		300	5	0.1	3	0.9558976374514171	0.845302524039156	0.705882352899654	0.9792130660654847	113.05708579615289	33.95796684319652	0.3003612332079162
1	2	class_weight		300	5	0.1	3	0.9690744940608083	0.8737102014578902	0.8362573098926165	0.9628528974668437	132.3771007381708	22.51204071773276	0.1700599217570749
1	3	class_weight		300	5	0.1	3	0.9630626693470851	0.8830784428962227	0.7882352940712802	0.9791976225781636	175.21022681063482	37.891578408152476	0.216263498688367
1	1	class_weight		300	5	0.3	1	0.9451853792742041	0.8213587587440794	0.6941176470179931	0.9821826280550693	125.09127312713814	38.95733105814004	0.3114312360354069
1	2	class_weight		300	5	0.3	1	0.962744280215149	0.8750540209353322	0.8304093566765842	0.9665676077194164	141.56470193025478	24.838459100465474	0.17545657459905303
1	3	class_weight		300	5	0.3	1	0.9612227952102089	0.8735260268480473	0.7764705881896193	0.9814264487297072	183.54936855083255	41.80515394382299	0.2277597163008038
1	1	class_weight		300	5	0.3	3	0.9511638062797502	0.8342008095940895	0.6999999999588234	0.9844097995472576	147.33323539266044	44.89997117618703	0.3047511281700355
1	2	class_weight		300	5	0.3	3	0.9648080081332604	0.8744478397071751	0.807017543812455	0.9739970282245618	156.63889441041937	31.035577026583336	0.1981345410857928
1	3	class_weight		300	5	0.3	3	0.9602394895551087	0.8797701018271686	0.7764705881896193	0.9829123328307362	199.81223315298746	45.440382592567	0.22741540834315666
1	1	class_weight		300	10	0.1	1	0.9599676841783484	0.8459053785300625	0.6647058823138408	0.9829250185524654	114.12044959904857	38.928621683720664	0.3411187099182329
1	2	class_weight		300	10	0.1	1	0.9703909352380455	0.8775691756475363	0.7953216373803905	0.9732540861740472	141.39676717981743	29.736181204877763	0.21030310935676433
1	3	class_weight		300	10	0.1	1	0.9608382134428809	0.8886798055470715	0.7529411764262975	0.986627043083309	224.8463858326982	56.30322583738226	0.25040750991128685
1	1	class_weight		300	10	0.1	3	0.9571072972618891	0.8411829329025717	0.6705882352546713	0.9829250185524654	117.18626439698166	39.27312276056775	0.33513417114878746
1	2	class_weight		300	10	0.1	3	0.9740187516835674	0.8755225974637425	0.7953216373803905	0.9725111441235327	137.47021506618594	28.932500924356056	0.21046376872054912
1	3	class_weight		300	10	0.1	3	0.9629665239052531	0.884311623405228	0.7647058823079584	0.9851411589822798	215.47484798945712	51.46467121825205	0.23884304615461044
1	1	class_weight		300	10	0.3	1	0.9441940696100265	0.8309926643453039	0.6764705881955017	0.9851521900446537	138.73172183523556	45.560263407687884	0.32840551113811023
1	2	class_weight		300	10	0.3	1	0.9692656604363807	0.874829956064912	0.807017543812455	0.970282317971989	136.5363121587566	27.15613120466374	0.19889309598259128
1	3	class_weight		300	10	0.3	1	0.9594353640416048	0.8790154934559096	0.7941176470121107	0.9858841010327944	269.39077621524007	56.256926058181975	0.2088301765734013
1	1	class_weight		300	10	0.3	3	0.9550766409013494	0.8338308521804992	0.6705882352546713	0.9873793615368421	159.264576405675	53.134213920326616	0.33362228768523283
1	2	class_weight		300	10	0.3	3	0.9694959290251384	0.8770627705809484	0.8011695905964228	0.970282317971989	131.56024471186228	26.959347645209654	0.20492015949538886
1	3	class_weight		300	10	0.3	3	0.9585350930862687	0.8785859143876258	0.7529411764262975	0.9843982169317653	192.2901203385805	48.25991301982394	0.25097447030532655
1	1	class_weight		500	5	0.1	1	0.9511812742914537	0.8396691432114909	0.6999999999588234	0.9836674090498615	140.53021371685458	42.85906464597038	0.30498112901914637
1	2	class_weight		500	5	0.1	1	0.9660332108130653	0.872378579917101	0.8128654970284873	0.9762258543761054	178.36515176097927	34.191140576681704	0.19169181006191446
1	3	class_weight		500	5	0.1	1	0.961782186871777	0.885099062975523	0.7529411764262975	0.986627043083309	224.8463858326982	56.30322583738226	0.25040750991128685
1	1	class_weight		500	5	0.1	3	0.9553779641032359	0.8433581968778654	0.6941176470179931	0.980697847060277	115.29431637953567	35.9606148381189	0.3119027443364816
1	2	class_weight		500	5	0.1	3	0.9679926661626825	0.8751847191781127	0.8304093566765842	0.9695393759214745	155.85359997667737	27.26172260681918	0.17491877667479447
1	3	class_weight		500	5	0.1	3	0.961519972030417	0.8796409696958467	0.7882352940712802	0.9821693907802217	205.03228485418302	44.20683793173845	0.2156091462027801
1	1	class_weight		500	5	0.3	1	0.9455260055024237	0.8229751001853103	0.6882352940771626	0.9829250185524654	127.07785551546677	40.30662599110901	0.3171805548404513
1	2	class_weight		500	5	0.3	1	0.9638304528036286	0.8760060083821767	0.824561403460552	0.9695393759214745	149.59750505314543	27.06973864479933	0.1809504586270178
1	3	class_weight		500	5	0.3	1	0.9615461935145528	0.8735613804453702	0.7764705881896193	0.9806835066791926	176.35617795224516	40.19726424053248	0.22793226153866622
1	1	class_weight		500	5	0.3	3	0.9508668500807894	0.8324158777773073	0.6999999999588234	0.9829250185524654	134.31875879657812	40.99562814480318	0.30521147730156056
1	2	class_weight		500	5	0.3	3	0.9648123528236142	0.873956702676923	0.8128654970284873	0.9732540861740472	158.06417032280586	30.39212637851477	0.1922771285599063
1	3	class_weight		500	5	0.3	3	0.9604405209334849	0.8791171943399376	0.7764705881896193	0.9821693907802217	191.3419913628601	43.547034380518475	0.22758743209960725
1	1	class_weight		500	10	0.1	1	0.9599371151578672	0.8458299305136268	0.6647058823138408	0.9829250185524654	114.12044959904857	38.928621683720664	0.3411187099182329
1	2	class_weight		500	10	0.1	1	0.9704561055933544	0.877425540780401	0.7953216373803905	0.9732540861740472	141.39676717981743	29.736181204877763	0.21030310935676433
1	3	class_weight		500	10	0.1	1	0.9609693208635609	0.8889816904188831	0.747058823485467	0.986627043083309	217.9016393808309	55.86335688552771	0.25636959347918375
1	1	class_weight		500	10	0.1	3	0.9571072972618893	0.8411807652559735	0.6705882352546713	0.9829250185524654	117.18626439698166	39.27312276056775	0.33513417114878746
1	2	class_weight		500	10	0.1	3	0.9735017335314511	0.873710615303643	0.783625730948326	0.9732540861740472	131.78673286726496	29.298884422453092	0.22232042988800302
1	3	class_weight		500	10	0.1	3	0.962831046237217	0.8841682177290776	0.7647058823079584	0.9851411589822798	215.47484798945712	51.46467121825205	0.23884304615461044
1	1	class_weight		500	10	0.3	1	0.9441722345953972	0.8308481222604261	0.6764705881955017	0.9851521900446537	138.73172183523556	45.560263407687884	0.32840551113811023
1	2	class_weight		500	10	0.3	1	0.9692743498170885	0.8749105761664715	0.807017543812455	0.970282317971989	136.5363121587566	27.15613120466374	0.19889309598259128
1	3	class_weight		500	10	0.3	1	0.9594441045363168	0.8790518240383178	0.7941176470121107	0.9858841010327944	269.39077621524007	56.256926058181975	0.2088301765734013
1	1	class_weight		500	10	0.3	3	0.9549893008428315	0.8336255497060211	0.6705882352546713	0.9873793615368421	159.264576405675	53.134213920326616	0.33362228768523283
1	2	class_weight		500	10	0.3	3	0.9695046184058462	0.8771489087924628	0.8011695905964228	0.970282317971989	131.56024471186228	26.959347645209654	0.20492015949538886
1	3	class_weight		500	10	0.3	3	0.9589983393060048	0.8788642193937952	0.7529411764262975	0.9843982169317653	192.2901203385805	48.25991301982394	0.25097447030532655
2	1	none		100	5	0.1	1	0.959417441809686	0.8556530747209622	0.6941176470179931	0.9918337045212189	275.6080476523422	84.99775679731191	0.30840084230214276
2	2	none		100	5	0.1	1	0.9736451083131306	0.9071081725962451	0.7660818713002291	0.9873699851338235	256.02773003421294	60.655610690982215	0.23691030703041238
2	3	none		100	5	0.1	1	0.9642338956384932	0.8781950033505468	0.7529411764262975	0.9851411589822798	202.0570007177121	50.67290704566356	0.25078519845935543
2	1	none		100	5	0.1	3	0.9573256474081837	0.8518181714147113	0.6882352940771626	0.9918337045212189	268.1163036374796	84.27743682445332	0.31433162772988965
2	2	none		100	5	0.1	3	0.9716291719889124	0.9044210798103268	0.7660818713002291	0.9895988112853671	311.59254723505137	73.65322904777001	0.23637672526321327
2	3	none		100	5	0.1	3	0.962734900795385	0.8759919613425655	0.7294117646629757	0.986627043083309	198.8790729462213	54.54375002996406	0.27425584418287413
2	1	none		100	5	0.3	1	0.9517271496571902	0.8336388807041206	0.7176470587813149	0.9903489235264266	260.8138255514334	74.35919890950856	0.285104503736158
2	2	none		100	5	0.3	1	0.9707211317049433	0.8987130342012041	0.7485380116521323	0.9910846953863962	330.9143474504675	83.96091939480694	0.2537240126713788
2	3	none		100	5	0.3	1	0.9527314045975002	0.8631214239303249	0.7529411764262975	0.9821693907802217	167.87291664987512	42.22742727807852	0.25154400389326154
2	1	none		100	5	0.3	3	0.9550198698633129	0.8458585128092562	0.6882352940771626	0.9873793615368421	172.70796140830618	54.53248270770363	0.3157496651338584
2	2	none		100	5	0.3	3	0.9711469113596274	0.8987121139637911	0.7485380116521323	0.9895988112853671	283.215666000361	71.96651387873712	0.25410497965352213
2	3	none		100	5	0.3	3	0.9602001573289048	0.8743435612976145	0.758823529367128	0.9799405646286781	153.70452565033492	37.828739295652866	0.24611336327639993
2	1	none		100	10	0.1	1	0.9559762435040832	0.8579412448123218	0.6823529411363322	0.9888641425316343	190.7553800853737	61.27523904848315	0.321224162136372
2	2	none		100	10	0.1	1	0.9686226462640007	0.8978374321421241	0.7719298245162614	0.9910846953863962	376.25597525869995	86.58469812589465	0.2301217789399953
2	3	none		100	10	0.1	1	0.9622585438335811	0.8794397114862345	0.758823529367128	0.9851411589822798	208.60229207650676	51.06878913195781	0.24481412230698288
2	1	none		100	10	0.1	3	0.9578627887680685	0.8546226907717188	0.6882352940771626	0.9896065330290305	210.18981998385487	66.21800346500996	0.31503905074088795
2	2	none		100	10	0.1	3	0.9708123702023757	0.9010927587250502	0.7660818713002291	0.9910846953863962	364.07041282147014	85.92875344312272	0.23602233737284117
2	3	none		100	10	0.1	3	0.962756752032165	0.8805812594265892	0.7411764705446366	0.9843982169317653	180.6816972098327	47.50585187888919	0.2629256355551156
2	1	none		100	10	0.3	1	0.9486047425651776	0.8454749073427836	0.6823529411363322	0.9910913140238227	238.98120793649937	76.59403160249337	0.3205023100939108
2	2	none		100	10	0.3	1	0.9709253321515776	0.9003844690284208	0.7660818713002291	0.9903417533358816	335.81310267398476	79.31885618098305	0.2361993983893375
2	3	none		100	10	0.3	1	0.9553535530111005	0.8691836950193508	0.7647058823079584	0.9851411589822798	215.47484798945712	51.46467121825205	0.23884304615461044
2	1	none		100	10	0.3	3	0.9552644220271627	0.8473890142830945	0.6941176470179931	0.9873793615368421	177.53379191087814	54.998572303495976	0.30979212428340014
2	2	none		100	10	0.3	3	0.970043360009732	0.9030339244522857	0.7719298245162614	0.9903417533358816	347.0528831831008	79.92434363274627	0.23029441343108034
2	3	none		100	10	0.3	3	0.9582947294816886	0.8810708189041853	0.747058823485467	0.9851411589822798	195.81614150321283	50.27702495936931	0.25675627461172795
2	1	none		300	5	0.1	1	0.94922922398358	0.8465346145985599	0.7176470587813149	0.9896065330290305	242.00273708958602	69.04783267291637	0.28531838558226086
2	2	none		300	5	0.1	1	0.9699564662026537	0.8949052892286038	0.7368421052200677	0.9888558692348526	248.45310334375793	66.11923886716271	0.2661236084105159
2	3	none		300	5	0.1	1	0.9526527401450922	0.8662839628332712	0.747058823485467	0.9843982169317653	186.35092711520338	47.882882449356565	0.25695005293022116
2	1	none		300	5	0.1	3	0.9525525132101837	0.8445321795346086	0.7176470587813149	0.9918337045212189	308.69658360768227	87.87903668874621	0.2846777005911555
2	2	none		300	5	0.1	3	0.9729021662626105	0.9036085376972901	0.7602339180841968	0.9903417533358816	325.1216041181429	78.71336872921982	0.24210438334759468
2	3	none		300	5	0.1	3	0.9528188095446202	0.8698592346965752	0.7529411764262975	0.9843982169317653	192.2901203385805	48.25991301982394	0.25097447030532655
2	1	none		300	5	0.3	1	0.9489016987641381	0.8404225756038527	0.7117647058404843	0.9873793615368421	193.1931194193137	56.39684109087298	0.2919195017320257
2	2	none		300	5	0.3	1	0.9690527706090387	0.89276056251158	0.7485380116521323	0.9895988112853671	283.215666000361	71.96651387873712	0.25410497965352213
2	3	none		300	5	0.3	1	0.9478979110217638	0.8606963281650147	0.7411764705446366	0.9814264487297072	151.31445969604937	39.90491967364921	0.26372177675988806
2	1	none		300	5	0.3	3	0.9497488973317612	0.8460096386228287	0.7117647058404843	0.9903489235264266	253.39690530168696	73.74969727910275	0.2910441808960905
2	2	none		300	5	0.3	3	0.9662765134728848	0.8859613244765583	0.7543859648681646	0.9888558692348526	272.5378422177844	67.69350645923802	0.24838203452042404
2	3	none		300	5	0.3	3	0.9497508959007079	0.8576520181354899	0.758823529367128	0.9836552748812508	189.35242810973705	46.42617478068979	0.2451839321556508
2	1	none		300	10	0.1	1	0.9478230490414428	0.848004372374666	0.6941176470179931	0.9918337045212189	275.6080476523422	84.99775679731191	0.30840084230214276
2	2	none		300	10	0.1	1	0.9705690675425562	0.9029544290229511	0.7602339180841968	0.9895988112853671	301.67217413964147	73.09099065809238	0.24228614339331622
2	3	none		300	10	0.1	1	0.9556944323048685	0.8774646800052737	0.7352941176038061	0.9873699851338235	217.1566847313597	58.217946947431464	0.26809188419819957
2	1	none		300	10	0.1	3	0.9529848464998472	0.8579634332529182	0.7117647058404843	0.9888641425316343	219.28143024189825	63.916413145400526	0.29148118416629004
2	2	none		300	10	0.1	3	0.9721983264252757	0.9034998654286881	0.7660818713002291	0.9910846953863962	364.07041282147014	85.92875344312272	0.23602233737284117
2	3	none		300	10	0.1	3	0.9555152521632725	0.8758690744617941	0.7352941176038061	0.9858841010327944	194.00570511245505	52.08974635016849	0.2684959412916116
2	1	none		300	10	0.3	1	0.9450762042010568	0.8375044418895642	0.7176470587813149	0.9881217520342382	211.43471239593558	60.416860860395694	0.2857471134300366
2	2	none		300	10	0.3	1	0.9636088735955788	0.8852790826590015	0.7426900584360999	0.9888558692348526	256.11642936323693	66.6439947311878	0.260209750447152
2	3	none		300	10	0.3	1	0.9534393846691722	0.8697756378826764	0.7529411764262975	0.9843982169317653	192.2901203385805	48.25991301982394	0.25097447030532655
2	1	none		300	10	0.3	3	0.9503428097296825	0.8447110048318497	0.6941176470179931	0.9896065330290305	216.06297392699523	66.78396930659125	0.3090949177091625
2	2	none		300	10	0.3	3	0.9679535639494973	0.8952662251591205	0.7602339180841968	0.9895988112853671	301.67217413964147	73.09099065809238	0.24228614339331622
2	3	none		300	10	0.3	3	0.950209771873088	0.8668386682575963	0.7294117646629757	0.9858841010327944	188.2698844189968	51.673028379367146	0.27446251776343256
2	1	none		500	5	0.1	1	0.9481942442901438	0.8424655235245306	0.7117647058404843	0.9888641425316343	219.28143024189825	63.916413145400526	0.29148118416629004
2	2	none		500	5	0.1	1	0.9703301095730907	0.8937948201205937	0.7426900584360999	0.9895988112853671	274.6166110474908	71.40427548905947	0.26001439778362523
2	3	none		500	5	0.1	1	0.9534393846691722	0.8648587171131928	0.747058823485467	0.9836552748812508	177.74618623561514	45.706389125175214	0.25714412396520453
2	1	none		500	5	0.1	3	0.9484824664832525	0.8442933903527389	0.7176470587813149	0.9910913140238227	282.7600919017277	80.55579185779474	0.28489094231229317
2	2	none		500	5	0.1	3	0.9704343821415847	0.8989611523663845	0.7660818713002291	0.9903417533358816	335.81310267398476	79.31885618098305	0.2361993983893375
2	3	none		500	5	0.1	3	0.9520627567520322	0.8653227908070346	0.747058823485467	0.9836552748812508	177.74618623561514	45.706389125175214	0.25714412396520453
2	1	none		500	5	0.3	1	0.9492466919952837	0.8411546045332942	0.7117647058404843	0.986636971039446	182.3229882817902	53.26368559887653	0.292139155229974
2	2	none		500	5	0.3	1	0.968448858649844	0.8908318579288426	0.7602339180841968	0.9888558692348526	281.34933201725124	68.21826232326312	0.24246817655706013
2	3	none		500	5	0.3	1	0.9471025260029718	0.859384783276614	0.7411764705446366	0.9814264487297072	151.31445969604937	39.90491967364921	0.26372177675988806
2	1	none		500	5	0.3	3	0.9500589545394995	0.8461427317855619	0.7117647058404843	0.9903489235264266	253.39690530168696	73.74969727910275	0.2910441808960905
2	2	none		500	5	0.3	3	0.9652120643361748	0.8864717104737463	0.7485380116521323	0.9881129271843381	247.4416448736665	62.970707217240026	0.2544870924010137
2	3	none		500	5	0.3	3	0.949597937243248	0.857482487213666	0.7529411764262975	0.9836552748812508	183.41113763208966	46.0662819529325	0.25116402806042765
2	1	none		500	10	0.1	1	0.9457880256779772	0.8457434801613578	0.6941176470179931	0.9910913140238227	252.45163380854146	77.9146183542605	0.3086318541667049
2	2	none		500	10	0.1	1	0.9705038971872475	0.9021149729917853	0.7602339180841968	0.9888558692348526	281.34933201725124	68.21826232326312	0.24246817655706013
2	3	none		500	10	0.1	1	0.9554934009264925	0.8778839992680121	0.7411764705446366	0.9873699851338235	223.8688002503246	58.683690523010924	0.26213428677289674
2	1	none		500	10	0.1	3	0.9512729813528975	0.8545342980685915	0.7117647058404843	0.9888641425316343	219.28143024189825	63.916413145400526	0.29148118416629004
2	2	none		500	10	0.1	3	0.9713380777351999	0.9025811724559538	0.7660818713002291	0.9910846953863962	364.07041282147014	85.92875344312272	0.23602233737284117
2	3	none		500	10	0.1	3	0.9543746176033564	0.8751072932992399	0.7294117646629757	0.9858841010327944	188.2698844189968	51.673028379367146	0.27446251776343256
2	1	none		500	10	0.3	1	0.9450543691864274	0.8369542725856066	0.7176470587813149	0.9881217520342382	211.43471239593558	60.416860860395694	0.2857471134300366
2	2	none		500	10	0.3	1	0.9635958395245171	0.8853287159918833	0.7426900584360999	0.9888558692348526	256.11642936323693	66.6439947311878	0.260209750447152
2	3	none		500	10	0.3	1	0.9534393846691722	0.8697756378826764	0.7529411764262975	0.9843982169317653	192.2901203385805	48.25991301982394	0.25097447030532655
2	1	none		500	10	0.3	3	0.9503821127560156	0.844392594188029	0.6941176470179931	0.9896065330290305	216.06297392699523	66.78396930659125	0.3090949177091625
2	2	none		500	10	0.3	3	0.9680708705890532	0.8944453598139432	0.7543859648681646	0.9895988112853671	292.2241997439148	72.52875226841475	0.24819556152341918
2	3	none		500	10	0.3	3	0.950209771873088	0.8668386682575963	0.7294117646629757	0.9858841010327944	188.2698844189968	51.673028379367146	0.27446251776343256
2	1	undersample	0.6	100	5	0.1	1	0.9582951220577318	0.8331899777168438	0.7882352940712802	0.9643652561175623	100.7326070290716	22.119846728049257	0.21958972742896807
2	2	undersample	0.6	100	5	0.1	1	0.9731237454706603	0.8915751125298882	0.8596491227567457	0.959138187214271	143.77041094875403	21.037953379235415	0.1463301927197672
2	3	undersample	0.6	100	5	0.1	1	0.9599292019928327	0.8607488359597919	0.8352941175979238	0.9539375928606691	105.02762193201501	18.133961903720845	0.1726589683729376
2	1	undersample	0.6	100	5	0.1	3	0.959417441809686	0.8322455806681669	0.7823529411304498	0.9658500371123546	101.66447905987226	22.90932832375647	0.22534249443819915
2	2	undersample	0.6	100	5	0.1	3	0.9717421339381143	0.8914398911930566	0.8596491227567457	0.9561664190122128	133.60801258343344	19.611651780851318	0.1467849874087785
2	3	undersample	0.6	100	5	0.1	3	0.9592255921685168	0.8518155866533205	0.8352941175979238	0.9583952451637564	116.82394587095034	20.076885926062616	0.17185590341214038
2	1	undersample	0.6	100	5	0.3	1	0.9513515874055637	0.8445575792443727	0.811764705834602	0.956198960646205	94.14404245989907	18.53299676173785	0.1968578715768617
2	2	undersample	0.6	100	5	0.3	1	0.9720028153593493	0.8770293633114606	0.8771929824048424	0.9517087667091255	140.7691921005189	18.16463860996936	0.12903844180129015
2	3	undersample	0.6	100	5	0.3	1	0.9595183987413688	0.8635396414695151	0.8411764705387543	0.9524517087596401	106.09140756862739	17.690988922749323	0.16675231545393035
2	1	undersample	0.6	100	5	0.3	3	0.960186034324643	0.8488200490695732	0.8058823528937716	0.9591685226357894	97.52283728023325	19.736786605528856	0.20238116712690127
2	2	undersample	0.6	100	5	0.3	3	0.9723112883744776	0.8814557401728096	0.8771929824048424	0.9472511144060384	128.26958477033384	16.629599018661885	0.1296456815210033
2	3	undersample	0.6	100	5	0.3	3	0.9578402237566646	0.8636788941488109	0.8588235293612456	0.9524517087596401	121.85673819381881	18.06212855049931	0.14822428041035593
2	1	undersample	0.6	100	10	0.1	1	0.9557054893226778	0.8326595901128939	0.7823529411304498	0.962138084625374	91.34496479382666	20.663316336647803	0.22621187133671805
2	2	undersample	0.6	100	10	0.1	1	0.9693091073399198	0.8845780972933119	0.8421052631086487	0.9576523031132419	120.6081525325933	19.885498531491216	0.16487689188370422
2	3	undersample	0.6	100	10	0.1	1	0.9588759723800367	0.863917967181817	0.8411764705387543	0.950965824658611	102.71602331120258	17.15489845874385	0.16701286594408726
2	1	undersample	0.6	100	10	0.1	3	0.9564391458142277	0.8457589878512177	0.7764705881896193	0.9665924276097507	100.50522971825794	23.242345977608036	0.23125508033472508
2	2	undersample	0.6	100	10	0.1	3	0.9688702936141742	0.8772835606506384	0.847953216324681	0.9569093610627274	123.84611853627716	19.67835800196588	0.15889360923120482
2	3	undersample	0.6	100	10	0.1	3	0.9583078402237567	0.8577985407196299	0.8294117646570934	0.9606240713153	118.6160996964842	21.06392361331495	0.1775806360270864
2	1	undersample	0.6	100	10	0.3	1	0.9573736844403685	0.8459468006141425	0.7999999999529411	0.9606533036305818	97.66034881658666	20.33207029940203	0.20819165167005155
2	2	undersample	0.6	100	10	0.3	1	0.9702866626695515	0.8704988340782731	0.8654970759727779	0.9502228826080965	122.83708661953882	17.38744522476312	0.1415488145713361
2	3	undersample	0.6	100	10	0.3	1	0.9528188095446202	0.8515672909075854	0.8470588234795847	0.9465081723555238	97.99997659859719	15.835291154314175	0.16158463220021915
2	1	undersample	0.6	100	10	0.3	3	0.955858334425084	0.8404502113968458	0.7999999999529411	0.9599109131331856	95.7777502415148	19.955550573033165	0.20835266609348635
2	2	undersample	0.6	100	10	0.3	3	0.9709166427708696	0.882575968315338	0.8654970759727779	0.9465081723555238	113.85987522138521	16.179983976717093	0.1421043436650404
2	3	undersample	0.6	100	10	0.3	3	0.9577659295516127	0.8692698370086063	0.8470588234795847	0.9524517087596401	110.94227855555447	17.81470213199932	0.16057630377273893
2	1	undersample	0.6	300	5	0.1	1	0.9516572776103761	0.8322006255867357	0.8058823528937716	0.9547141796514127	87.5220835537267	17.7954637618544	0.20332540273346625
2	2	undersample	0.6	300	5	0.1	1	0.9749267919675365	0.9001428742652975	0.8771929824048424	0.9554234769616983	153.0951933442255	19.67835815430346	0.12853673713390795
2	3	undersample	0.6	300	5	0.1	1	0.9485272266410278	0.834872027366333	0.8588235293612456	0.9524517087596401	121.85673819381881	18.06212855049931	0.14822428041035593
2	1	undersample	0.6	300	5	0.1	3	0.956220795667933	0.8407324611736572	0.7999999999529411	0.9599109131331856	95.7777502415148	19.955550573033165	0.20835266609348635
2	2	undersample	0.6	300	5	0.1	3	0.974262054343387	0.8943051788773452	0.8713450291888102	0.9546805349111838	142.67134532912038	19.226723775621075	0.134762325991632
2	3	undersample	0.6	300	5	0.1	3	0.9559479066515164	0.8576166312246009	0.8529411764204152	0.9502228826080965	110.71937469227805	17.135202875510863	0.1547624507087483
2	1	undersample	0.6	300	5	0.3	1	0.9488361937202497	0.8244056752543201	0.7999999999529411	0.9495174461696398	75.23527640172374	15.847055681269143	0.21063330510411074
2	2	undersample	0.6	300	5	0.3	1	0.9710035365779481	0.8854691575117953	0.8654970759727779	0.9479940564565529	117.2968647577512	16.642269144237865	0.14188160958641025
2	3	undersample	0.6	300	5	0.3	1	0.950528799930076	0.832759789965319	0.8470588234795847	0.9457652303050093	96.58164210072445	15.618369397706266	0.16171156435300132
2	1	undersample	0.6	300	5	0.3	3	0.9515568365430804	0.8317263182067511	0.7882352940712802	0.9472902746774515	66.89513366430405	14.954263937160853	0.22354784943331787
2	2	undersample	0.6	300	5	0.3	3	0.9712424945474135	0.8762903041481463	0.8771929824048424	0.9517087667091255	140.7691921005189	18.16463860996936	0.12903844180129015
2	3	undersample	0.6	300	5	0.3	3	0.9529324359758763	0.8445350044685592	0.8588235293612456	0.9487369985070674	112.58572038734995	16.753278911045783	0.14880464172142888
2	1	undersample	0.6	300	10	0.1	1	0.9592733307131315	0.8489438572963013	0.8058823528937716	0.9599109131331856	99.40569518095802	20.10228256254076	0.20222464650430377
2	2	undersample	0.6	300	10	0.1	1	0.9711034644560882	0.8838817796799753	0.8538011695407134	0.9539375928606691	120.94448318078695	18.535743944094648	0.15325827393832195
2	3	undersample	0.6	300	10	0.1	1	0.9544489118084083	0.8513646806470895	0.8294117646570934	0.9539375928606691	100.6918533804814	18.00625794665239	0.17882536009834016
2	1	undersample	0.6	300	10	0.1	3	0.9567142669985589	0.8333078130913464	0.7941176470121107	0.962138084625374	98.01677722568192	20.974042898101153	0.21398420261911913
2	2	undersample	0.6	300	10	0.1	3	0.9711469113596274	0.8851678555857192	0.8654970759727779	0.9517087667091255	126.81468174342871	17.922443428503104	0.14132781720508472
2	3	undersample	0.6	300	10	0.1	3	0.9565160388077965	0.8591574783137963	0.8470588234795847	0.9531946508101546	112.79117878566721	18.09747512125402	0.16045114687321582
2	1	undersample	0.6	300	10	0.3	1	0.9523734660902222	0.8341750791244357	0.811764705834602	0.9606533036305818	105.29006324986189	20.631071333216767	0.19594508392835633
2	2	undersample	0.6	300	10	0.3	1	0.9700868069132712	0.8681360062621587	0.8596491227567457	0.9465081723555238	108.37844573739471	16.070659760658195	0.14828279338692107
2	3	undersample	0.6	300	10	0.3	1	0.9563893016344726	0.8603451974673727	0.8352941175979238	0.9457652303050093	88.43735719759295	15.401447600515901	0.17415091545229397
2	1	undersample	0.6	300	10	0.3	3	0.9514258264553037	0.8203430501434522	0.7999999999529411	0.9591685226357894	93.96360977966192	19.592722469722073	0.20851392976525204
2	2	undersample	0.6	300	10	0.3	3	0.9709427109129932	0.880452841071232	0.8830409356208747	0.9494799405575819	141.895550031804	17.479012704591575	0.12318223708719821
2	3	undersample	0.6	300	10	0.3	3	0.9547373481339044	0.8618987135203359	0.8352941175979238	0.950965824658611	98.35495360202194	17.03493413385753	0.17319852764342922
2	1	undersample	0.6	500	5	0.1	1	0.9519061967771518	0.8298825552144315	0.8058823528937716	0.9554565701488089	89.04997651538469	18.092054757917904	0.20316741873921182
2	2	undersample	0.6	500	5	0.1	1	0.9742663990337408	0.896999233930764	0.8713450291888102	0.9561664190122128	147.73724490451056	19.878476975148615	0.13455290512981036
2	3	undersample	0.6	500	5	0.1	1	0.948999213355476	0.8359727748869121	0.8588235293612456	0.9524517087596401	121.85673819381881	18.06212855049931	0.14822428041035593
2	1	undersample	0.6	500	5	0.1	3	0.9542731123629853	0.8365480032825574	0.8058823528937716	0.9599109131331856	99.40569518095802	20.10228256254076	0.20222464650430377
2	2	undersample	0.6	500	5	0.1	3	0.973514767602513	0.8906985268759691	0.8771929824048424	0.9561664190122128	155.8110918660675	20.011889572297264	0.12843686399032628
2	3	undersample	0.6	500	5	0.1	3	0.9545887597238004	0.8507701812232032	0.8529411764204152	0.9517087667091255	114.30458545515303	17.66243977780531	0.15452082315358423
2	1	undersample	0.6	500	5	0.3	1	0.9478798200794796	0.8231705924498979	0.7999999999529411	0.9510022271644322	77.6363448816403	16.327269391712466	0.21030444748835858
2	2	undersample	0.6	500	5	0.3	1	0.9712815967605989	0.8858063583565541	0.8654970759727779	0.9479940564565529	117.2968647577512	16.642269144237865	0.14188160958641025
2	3	undersample	0.6	500	5	0.3	1	0.950603094135128	0.8323036426617524	0.8470588234795847	0.9472511144060384	99.45826417332984	16.058323381779974	0.16145789915669412
2	1	undersample	0.6	500	5	0.3	3	0.9503209747150531	0.8300531419030895	0.7882352940712802	0.9487750556722437	68.94201313549968	15.387720778194518	0.22319800929704692
2	2	undersample	0.6	500	5	0.3	3	0.9715726910143114	0.8802670857189236	0.8830409356208747	0.9517087667091255	148.7930354701604	18.285736200702488	0.12289375409939289
2	3	undersample	0.6	500	5	0.3	3	0.9528319202866884	0.8447318184242525	0.8529411764204152	0.9487369985070674	107.34200219388941	16.63853042535369	0.15500483512390492
2	1	undersample	0.6	500	10	0.1	1	0.9592733307131316	0.8485820039836004	0.8058823528937716	0.9591685226357894	97.52283728023325	19.736786605528856	0.20238116712690127
2	2	undersample	0.6	500	10	0.1	1	0.9711338772885656	0.8839227650319365	0.8538011695407134	0.9531946508101546	118.93203150921703	18.24152584915852	0.15337772699547741
2	3	undersample	0.6	500	10	0.1	1	0.9544358010663403	0.85172792220533	0.8352941175979238	0.9539375928606691	105.02762193201501	18.133961903720845	0.1726589683729376
2	1	undersample	0.6	500	10	0.1	3	0.9569719201711865	0.8356038613762926	0.7941176470121107	0.962138084625374	98.01677722568192	20.974042898101153	0.21398420261911913
2	2	undersample	0.6	500	10	0.1	3	0.9712294604763518	0.8844007762238262	0.8538011695407134	0.9524517087596401	116.98246893913817	17.95650206775403	0.15349736640685427
2	3	undersample	0.6	500	10	0.1	3	0.9563062669347085	0.86003445547385	0.8411764705387543	0.950965824658611	102.71602331120258	17.15489845874385	0.16701286594408726
2	1	undersample	0.6	500	10	0.3	1	0.9523734660902222	0.8342580962965119	0.811764705834602	0.962138084625374	109.58820183176555	21.440132740281175	0.19564269954272084
2	2	undersample	0.6	500	10	0.3	1	0.9700911516036251	0.8686309927256667	0.8538011695407134	0.9465081723555238	103.33553058355814	15.961335544599297	0.15446124310880174
2	3	undersample	0.6	500	10	0.3	1	0.9563761908924046	0.8603103206838152	0.8352941175979238	0.9457652303050093	88.43735719759295	15.401447600515901	0.17415091545229397
2	1	undersample	0.6	500	10	0.3	3	0.9515830385606359	0.823081103482959	0.7999999999529411	0.9591685226357894	93.96360977966192	19.592722469722073	0.20851392976525204
2	2	undersample	0.6	500	10	0.3	3	0.9709948471972403	0.8780066466652677	0.8830409356208747	0.9479940564565529	137.62567803050206	16.979612437702144	0.12337531269188126
2	3	undersample	0.6	500	10	0.3	3	0.9545800192290884	0.8610661762003716	0.8352941175979238	0.950965824658611	98.35495360202194	17.03493413385753	0.17319852764342922
2	1	undersample	0.8	100	5	0.1	1	0.9607843137254902	0.8395519267353542	0.7999999999529411	0.9517446176618283	78.89228838271406	16.578458099492288	0.21014040345928003
2	2	undersample	0.8	100	5	0.1	1	0.9737624149526863	0.8926336129297486	0.8771929824048424	0.9517087667091255	140.7691921005189	18.16463860996936	0.12903844180129015
2	3	undersample	0.8	100	5	0.1	1	0.9591207062319728	0.8606258371642204	0.8470588234795847	0.9465081723555238	97.99997659859719	15.835291154314175	0.16158463220021915
2	1	undersample	0.8	100	5	0.1	3	0.9606882396611205	0.8311811921363602	0.7882352940712802	0.9554565701488089	79.84164594001237	17.695878376357655	0.22163718407354333
2	2	undersample	0.8	100	5	0.1	3	0.9726241060799596	0.8914817770635766	0.8771929824048424	0.9487369985070674	132.19458228836734	17.111616287423473	0.12944263425372926
2	3	undersample	0.8	100	5	0.1	3	0.9594572152783847	0.8557173721887661	0.8529411764204152	0.9479940564565529	105.72568819857878	16.400837179301906	0.15512631226613754
2	1	undersample	0.8	100	5	0.3	1	0.9585353072186558	0.8423456287480526	0.8176470587754325	0.9472902746774515	80.58335253394307	15.512258860189243	0.1924995370206482
2	2	undersample	0.8	100	5	0.3	1	0.9714988312782948	0.8821123779299531	0.9005847952689716	0.9368499256988347	134.39027881280157	14.26102285111841	0.10611646640811317
2	3	undersample	0.8	100	5	0.3	1	0.9532208723013723	0.8505675612472267	0.8647058823020761	0.941307578001922	102.5035537604623	14.73283441944257	0.14372997670730306
2	1	undersample	0.8	100	5	0.3	3	0.9547098126555744	0.8354455260879572	0.8235294117162629	0.9435783221904709	78.0438424347392	14.595972642583305	0.187022722187854
2	2	undersample	0.8	100	5	0.3	3	0.9717117211056367	0.8739149249041493	0.9005847952689716	0.9331352154462621	126.42088552594679	13.46874392241181	0.10653890456603876
2	3	undersample	0.8	100	5	0.3	3	0.9587055327331526	0.8642234069155764	0.8705882352429065	0.9502228826080965	128.42059019733227	17.489724314314532	0.13619095663112715
2	1	undersample	0.8	100	10	0.1	1	0.9574610244988864	0.8271005807222278	0.7941176470121107	0.9547141796514127	81.31613833877272	17.535675969710542	0.21564815441054822
2	2	undersample	0.8	100	10	0.1	1	0.9686443697157704	0.8801531178313707	0.8654970759727779	0.9472511144060384	115.55416584250077	16.407871031746392	0.14199288927902873
2	3	undersample	0.8	100	10	0.1	1	0.9553098505375404	0.8550108594543442	0.8470588234795847	0.9457652303050093	96.58164210072445	15.618369397706266	0.16171156435300132
2	1	undersample	0.8	100	10	0.1	3	0.955819031398751	0.8348528237262397	0.7882352940712802	0.962138084625374	94.58820695243656	20.818679617374475	0.22009803697791866
2	2	undersample	0.8	100	10	0.1	3	0.9698044020402665	0.8749373793780837	0.8596491227567457	0.950965824658611	118.7878476953644	17.531628531638503	0.14758771780022903
2	3	undersample	0.8	100	10	0.1	3	0.9574163097631325	0.8599833861926554	0.8470588234795847	0.9502228826080965	105.72672410846351	17.017029062576302	0.1609529487346221
2	1	undersample	0.8	100	10	0.3	1	0.9558496004192323	0.8292012900371423	0.7999999999529411	0.9524870081592244	80.18748010992508	16.837496452736897	0.2099766151496518
2	2	undersample	0.8	100	10	0.3	1	0.9698826064666372	0.8820920345807886	0.8830409356208747	0.9368499256988347	112.00644500627689	13.983210717655062	0.12484290164558823
2	3	undersample	0.8	100	10	0.3	1	0.949746525653352	0.8495941796624533	0.8529411764204152	0.941307578001922	93.02023230088791	14.532387692647434	0.15622823554598234
2	1	undersample	0.8	100	10	0.3	3	0.9549368968077209	0.8292846877496463	0.7999999999529411	0.9420935411956787	65.07690943649989	13.815382227093087	0.2122931420061463
2	2	undersample	0.8	100	10	0.3	3	0.9680057002337443	0.8713862327592006	0.8771929824048424	0.9398216939008929	111.55200226494806	14.576562444190051	0.13067054855769528
2	3	undersample	0.8	100	10	0.3	3	0.9523511930775281	0.8573481941033209	0.8647058823020761	0.9472511144060384	114.77339449894232	16.39287178556706	0.1428281415688562
2	1	undersample	0.8	300	5	0.1	1	0.9550242368662387	0.8306125714750057	0.811764705834602	0.9450631031852632	74.18663892856472	14.776308913279527	0.19917748512156533
2	2	undersample	0.8	300	5	0.1	1	0.9722982543034158	0.8919007039074419	0.8888888888369071	0.9420505200524365	130.05124987815816	15.339028689316024	0.11794602053555261
2	3	undersample	0.8	300	5	0.1	1	0.9516912857267722	0.8464716269134364	0.8529411764204152	0.9390787518503784	89.40485856952513	14.000715059521676	0.15659903040488032
2	1	undersample	0.8	300	5	0.1	3	0.9571684353028517	0.8434784037903972	0.8058823528937716	0.9480326651748476	75.73548032815464	15.507476004502772	0.20475839302735724
2	2	undersample	0.8	300	5	0.1	3	0.9716031038467888	0.8906498437039022	0.8888888888369071	0.9435364041534656	133.68417682680462	15.742687267491707	0.11776027877289827
2	3	undersample	0.8	300	5	0.1	3	0.9528319202866883	0.8480246427386637	0.8529411764204152	0.9450222882544947	99.69727375809408	15.514305601252895	0.15561413085300743
2	1	undersample	0.8	300	5	0.3	1	0.9477793790121839	0.8257150023238385	0.7941176470121107	0.9428359316930748	63.617797366625	13.891899782733072	0.21836498152391284
2	2	undersample	0.8	300	5	0.3	1	0.9743793609829426	0.8815913344916824	0.9064327484850039	0.9405646359514075	153.30464781081437	15.25072842553212	0.09947987298666773
2	3	undersample	0.8	300	5	0.3	1	0.9517830609212482	0.8186821016482311	0.8647058823020761	0.9398216939008929	99.8147923010041	14.369060790567815	0.1439572177747781
2	1	undersample	0.8	300	5	0.3	3	0.9553517620856806	0.8317685201633419	0.8176470587754325	0.9487750556722437	83.04906866191662	15.961889463948046	0.19219828579217915
2	2	undersample	0.8	300	5	0.3	3	0.9711947029535205	0.8839909686163229	0.8830409356208747	0.9375928677493494	113.42973577557198	14.149677485218742	0.12474397700191622
2	3	undersample	0.8	300	5	0.3	3	0.9477362118695918	0.8272611531170061	0.8352941175979238	0.9383358097998639	77.17124032872296	13.54585180521128	0.17552978254331805
2	1	undersample	0.8	300	10	0.1	1	0.9576881086510328	0.822239508721425	0.8058823528937716	0.9480326651748476	75.73548032815464	15.507476004502772	0.20475839302735724
2	2	undersample	0.8	300	10	0.1	1	0.9715466228721878	0.8830043589911698	0.8713450291888102	0.9353640415978057	98.00990555774972	13.48080721506185	0.13754534460825074
2	3	undersample	0.8	300	10	0.1	1	0.9545057250240364	0.8561462679142058	0.8470588234795847	0.9427934621029511	91.27670261559369	14.807025674822828	0.16222129347085085
2	1	undersample	0.8	300	10	0.1	3	0.9523385300668151	0.8291171883690194	0.8058823528937716	0.944320712687867	70.40968161379801	14.473644456683234	0.20556326091595412
2	2	undersample	0.8	300	10	0.1	3	0.9729673366179192	0.8827570770202496	0.8888888888369071	0.941307578001922	128.30376601766048	15.144863802304451	0.11803911131635968
2	3	undersample	0.8	300	10	0.1	3	0.9552093348483525	0.8614528792718839	0.8529411764204152	0.9375928677493494	87.13807660380452	13.667364754416752	0.15684720636167057
2	1	undersample	0.8	300	10	0.3	1	0.9503559107384602	0.8007794320327114	0.7999999999529411	0.9435783221904709	66.89472251034535	14.17894485279521	0.21195908513792242
2	2	undersample	0.8	300	10	0.3	1	0.9707341657760051	0.8693230926133733	0.8947368420529394	0.9405646359514075	134.51246668767874	15.053944832944609	0.11191485710222927
2	3	undersample	0.8	300	10	0.3	1	0.9539332226204004	0.8406635267155266	0.8411764705387543	0.9368499256988347	78.57209701325625	13.320274705052656	0.16952931671257754
2	1	undersample	0.8	300	10	0.3	3	0.9545700685619459	0.8260461211363209	0.8058823528937716	0.9502598366670361	79.31250923858676	16.20184046201735	0.20427849054874958
2	2	undersample	0.8	300	10	0.3	3	0.9714553843747555	0.8743809111787815	0.8830409356208747	0.9338781574967766	106.6331225028955	13.354751904112595	0.12524017420027006
2	3	undersample	0.8	300	10	0.3	3	0.9518092824053842	0.8489910087910089	0.8647058823020761	0.941307578001922	102.5035537604623	14.73283441944257	0.14372997670730306
2	1	undersample	0.8	500	5	0.1	1	0.9537621730206559	0.8332628270628509	0.811764705834602	0.9458054936826593	75.26196939429842	14.97872406649491	0.19902114486802083
2	2	undersample	0.8	500	5	0.1	1	0.9729108556433183	0.8908756543497006	0.8888888888369071	0.941307578001922	128.30376601766048	15.144863802304451	0.11803911131635968
2	3	undersample	0.8	500	5	0.1	1	0.95006555371034	0.8398157829985773	0.8588235293612456	0.941307578001922	97.56432384685603	14.632611056045	0.14997910612664275
2	1	undersample	0.8	500	5	0.1	3	0.9563125027293768	0.8423626090432352	0.811764705834602	0.9465478841800554	76.36717014514983	15.18676186180248	0.19886504985408718
2	2	undersample	0.8	500	5	0.1	3	0.972020194120765	0.8910388318654966	0.9064327484850039	0.9442793462039801	164.17078891614085	16.26744347129889	0.09908852809314622
2	3	undersample	0.8	500	5	0.1	3	0.9514028494012761	0.8399202921624382	0.8529411764204152	0.9435364041534656	96.92103022354331	15.106034473580596	0.15585919247380073
2	1	undersample	0.8	500	5	0.3	1	0.9465566181929342	0.8246231303721189	0.7941176470121107	0.9435783221904709	64.5056253653267	14.074687905348188	0.21819317587543946
2	2	undersample	0.8	500	5	0.3	1	0.9745444592163917	0.8820549623672297	0.9005847952689716	0.9383358097998639	137.8468830862466	14.604661900195753	0.10594842766658155
2	3	undersample	0.8	500	5	0.3	1	0.9515951402849401	0.8181799014186582	0.8705882352429065	0.9405646359514075	106.45906633007313	14.64764459177359	0.13758944195291314
2	1	undersample	0.8	500	5	0.3	3	0.9550635398925718	0.8322827595006239	0.8176470587754325	0.9472902746774515	80.58335253394307	15.512258860189243	0.1924995370206482
2	2	undersample	0.8	500	5	0.3	3	0.9710296047200716	0.8827789081612446	0.8888888888369071	0.9383358097998639	121.73491095551655	14.414990966426977	0.1184129485612002
2	3	undersample	0.8	500	5	0.3	3	0.9478498383008478	0.829467794229204	0.8352941175979238	0.9390787518503784	78.1741995337279	13.71104509277295	0.17539091404594925
2	1	undersample	0.8	500	10	0.1	1	0.9578977247914756	0.8242664155491106	0.8058823528937716	0.9465478841800554	73.5163975471378	15.076712862803914	0.2050795826600853
2	2	undersample	0.8	500	10	0.1	1	0.9716031038467888	0.8828873921868164	0.8713450291888102	0.9353640415978057	98.00990555774972	13.48080721506185	0.13754534460825074
2	3	undersample	0.8	500	10	0.1	1	0.9543746176033564	0.8562193077937225	0.8470588234795847	0.9420505200524365	90.03548278546361	14.617192045107888	0.16234922824352346
2	1	undersample	0.8	500	10	0.1	3	0.9526835232979607	0.8288268442634296	0.811764705834602	0.9435783221904709	72.12087249247881	14.387458747689259	0.1994909036628882
2	2	undersample	0.8	500	10	0.1	3	0.972337356516601	0.8795169585104207	0.8888888888369071	0.941307578001922	128.30376601766048	15.144863802304451	0.11803911131635968
2	3	undersample	0.8	500	10	0.1	3	0.9548422340704484	0.8620450901452326	0.8529411764204152	0.941307578001922	93.02023230088791	14.532387692647434	0.15622823554598234
2	1	undersample	0.8	500	10	0.3	1	0.9508188130486047	0.8040245358853386	0.7999999999529411	0.9435783221904709	66.89472251034535	14.17894485279521	0.21195908513792242
2	2	undersample	0.8	500	10	0.3	1	0.9707645786084826	0.8695297141938809	0.8947368420529394	0.9405646359514075	134.51246668767874	15.053944832944609	0.11191485710222927
2	3	undersample	0.8	500	10	0.3	1	0.9541910672144044	0.8415036474705676	0.8411764705387543	0.9383358097998639	80.59302181015613	13.64124512778319	0.1692608617404384
2	1	undersample	0.8	500	10	0.3	3	0.9549106947901655	0.826296561938285	0.8058823528937716	0.9495174461696398	78.08509736451258	15.963578149513772	0.20443820789698836
2	2	undersample	0.8	500	10	0.3	3	0.9719463343847483	0.8753755344668152	0.8830409356208747	0.9331352154462621	105.36442134506765	13.206365794053138	0.12533988771369212
2	3	undersample	0.8	500	10	0.3	3	0.9519709815575561	0.8498331372435016	0.8647058823020761	0.9398216939008929	99.8147923010041	14.369060790567815	0.1439572177747781
2	1	undersample	1.0	100	5	0.1	1	0.9605441285645662	0.8332814326358969	0.8235294117162629	0.9346696362217174	66.76513844381907	12.605613041663387	0.18880530570035828
2	2	undersample	1.0	100	5	0.1	1	0.9731194007803065	0.8823648333485201	0.9064327484850039	0.9309063892947185	130.520802763779	13.118906481271086	0.1005119865819865
2	3	undersample	1.0	100	5	0.1	1	0.9619963289922209	0.8682554001786627	0.8882352940653979	0.9323922733957475	109.6037929858007	13.138071745616287	0.11986875902442912
2	1	undersample	1.0	100	5	0.1	3	0.9595659199091664	0.8267634828699019	0.8176470587754325	0.9406087602008865	71.01329155494571	13.767130032472167	0.19386693703230326
2	2	undersample	1.0	100	5	0.1	3	0.9715770357046654	0.8793062210149502	0.8830409356208747	0.9390787518503784	116.38046052404081	14.49479151353277	0.12454659729357201
2	3	undersample	1.0	100	5	0.1	3	0.9623066165544969	0.8722628766467709	0.876470588183737	0.9338781574967766	100.21025115601547	13.25538464218028	0.13227572515950198
2	1	undersample	1.0	100	5	0.3	1	0.9516092405781913	0.8242220136023625	0.8294117646570934	0.9302152932373408	64.81033267378554	11.885292412634671	0.1833857546196288
2	2	undersample	1.0	100	5	0.3	1	0.9723721140394325	0.8797518673284852	0.929824561349133	0.9286775631431748	172.52599634160268	13.036913374770934	0.07556491152613196
2	3	undersample	1.0	100	5	0.3	1	0.9560833843195524	0.8562560960264592	0.8882352940653979	0.9264487369916312	100.10471063535184	12.076409526784575	0.12063776468749617
2	1	undersample	1.0	100	5	0.3	3	0.9509847591597888	0.8308566473942989	0.8294117646570934	0.9309576837347369	65.55949816849959	12.01309123725732	0.1832395139875317
2	2	undersample	1.0	100	5	0.3	3	0.9681534197057775	0.8765107548536268	0.8888888888369071	0.9271916790421457	101.87752956120048	12.20861510136042	0.1198361811006724
2	3	undersample	1.0	100	5	0.3	3	0.9571497246744166	0.8654579351693891	0.8823529411245674	0.9257057949411167	93.44998102195055	11.876468987864559	0.1270890365464609
2	1	undersample	1.0	100	10	0.1	1	0.9548713917638325	0.8295759832099306	0.811764705834602	0.9406087602008865	68.29920453345689	13.668085931519128	0.20012070919261832
2	2	undersample	1.0	100	10	0.1	1	0.9672757922542861	0.8674073654898766	0.8947368420529394	0.9375928677493494	127.70235039085603	14.337090432042832	0.11226957930796173
2	3	undersample	1.0	100	10	0.1	1	0.9561882702560965	0.8611155782722814	0.8588235293612456	0.9301634472442039	81.02480658322627	12.297620264679578	0.15177598038200515
2	1	undersample	1.0	100	10	0.1	3	0.9560373815450456	0.8282914612476333	0.811764705834602	0.9502598366670361	82.3880398076108	16.320102071229154	0.19808823326126943
2	2	undersample	1.0	100	10	0.1	3	0.9657377718689989	0.8482179279853377	0.8596491227567457	0.941307578001922	98.23257260179975	14.646677493018121	0.14910203533063177
2	3	undersample	1.0	100	10	0.1	3	0.9585438335809807	0.8616649861718959	0.8647058823020761	0.9346210995472911	91.36658143138433	13.22606749354674	0.14475825156940572
2	1	undersample	1.0	100	10	0.3	1	0.9533123717192891	0.8338007440840849	0.8058823528937716	0.9346696362217174	59.394961111182	12.335492762199172	0.2076858362641005
2	2	undersample	1.0	100	10	0.3	1	0.9642823006004363	0.8658284419388814	0.8830409356208747	0.9286775631431748	98.30727107655864	12.380968047738435	0.12594151916823948
2	3	undersample	1.0	100	10	0.3	1	0.9554059959793724	0.8526765396949791	0.8588235293612456	0.9286775631431748	79.21005393967039	12.04141987844688	0.15201882194800143
2	1	undersample	1.0	100	10	0.3	3	0.9552207519979038	0.8393366276118961	0.811764705834602	0.9391239792060941	66.52818765138835	13.334718036772292	0.20043710556741942
2	2	undersample	1.0	100	10	0.3	3	0.9683836882945352	0.8721445562462369	0.8830409356208747	0.9301634472442039	100.55955309153164	12.644392862069749	0.12574033463498988
2	3	undersample	1.0	100	10	0.3	3	0.9564286338606764	0.8548845205695479	0.8705882352429065	0.9242199108400876	82.04632996704932	11.488349116643104	0.1400226957231804
2	1	undersample	1.0	300	5	0.1	1	0.9551421459452377	0.8371913744398458	0.8235294117162629	0.9324424647295291	64.41024413501063	12.190043442508319	0.18925627378238574
2	2	undersample	1.0	300	5	0.1	1	0.97185944057767	0.8821880265585303	0.9181286549170684	0.9242199108400876	136.77027600411114	12.115696140481662	0.08858426791808711
2	3	undersample	1.0	300	5	0.1	1	0.9538938903941963	0.8372065445130352	0.876470588183737	0.9227340267390585	84.73350005745412	11.343550566408164	0.13387325805474332
2	1	undersample	1.0	300	5	0.1	3	0.9544521594829468	0.8451860483100684	0.8352941175979238	0.9324424647295291	69.99684667679239	12.364186920258438	0.17663918886776575
2	2	undersample	1.0	300	5	0.1	3	0.971060017552549	0.8821773577830259	0.9064327484850039	0.9249628528906021	119.41519625786341	12.079785314407644	0.10115784672974765
2	3	undersample	1.0	300	5	0.1	3	0.9514247006380561	0.8430825389871959	0.8647058823020761	0.9249628528906021	78.78388505331901	11.52370259765315	0.14626978349716238
2	1	undersample	1.0	300	5	0.3	1	0.9574173544696275	0.8208750828479281	0.8294117646570934	0.925760950252964	60.62998917077742	11.17217496400482	0.18426812391861216
2	2	undersample	1.0	300	5	0.3	1	0.9703040414309672	0.8682680705792959	0.8947368420529394	0.9205052005875148	98.42521366180424	11.255286334612123	0.11435367962759946
2	3	undersample	1.0	300	5	0.3	1	0.950847827987064	0.84064234877503	0.8647058823020761	0.9264487369916312	80.50459569846598	11.756504638657832	0.14603518881886512
2	1	undersample	1.0	300	5	0.3	3	0.9492641600069872	0.8195505768547885	0.8176470587754325	0.9339272457243213	63.378748233269604	12.374948554655935	0.19525390238572798
2	2	undersample	1.0	300	5	0.3	3	0.970256249837074	0.8642885249240339	0.8947368420529394	0.921991084688544	100.46188410851461	11.469672713482984	0.11416938683406631
2	3	undersample	1.0	300	5	0.3	3	0.9529455467179442	0.8281290067412038	0.876470588183737	0.9257057949411167	88.4066490461856	11.797292527945462	0.13344348837060666
2	1	undersample	1.0	300	10	0.1	1	0.9544696274946505	0.8216165418739823	0.8176470587754325	0.9368968077139058	66.57228272632084	12.957298982521122	0.19463503106939936
2	2	undersample	1.0	300	10	0.1	1	0.9681534197057775	0.8606100261428509	0.8888888888369071	0.931649331345233	109.04345426540421	13.004829013133914	0.11926280224988584
2	3	undersample	1.0	300	10	0.1	1	0.9571016519535006	0.8620028577607963	0.876470588183737	0.9234769687895731	85.62504107764681	11.453682110902703	0.13376555631974324
2	1	undersample	1.0	300	10	0.1	3	0.9538713480938033	0.8339964612253815	0.8235294117162629	0.9354120267191136	67.58619354205567	12.750505123140625	0.1886554602212456
2	2	undersample	1.0	300	10	0.1	3	0.9682707263453333	0.8709866815569735	0.8830409356208747	0.9346210995472911	107.93065777352224	13.506510425248104	0.12514061921389466
2	3	undersample	1.0	300	10	0.1	3	0.9564155231186086	0.8599501777498446	0.8705882352429065	0.9301634472442039	89.60152903140882	12.46608081625053	0.13912798202210808
2	1	undersample	1.0	300	10	0.3	1	0.9526354862657759	0.8257739677176834	0.8235294117162629	0.9391239792060941	71.99185499533563	13.52797481991392	0.1879097864733705
2	2	undersample	1.0	300	10	0.3	1	0.965459711686348	0.847144644258699	0.8830409356208747	0.9234769687895731	91.11308862767939	11.53954314482411	0.12665076343584306
2	3	undersample	1.0	300	10	0.3	1	0.9550257844594005	0.8422977953945198	0.876470588183737	0.9227340267390585	84.73350005745412	11.343550566408164	0.13387325805474332
2	1	undersample	1.0	300	10	0.3	3	0.9535612908860649	0.8333433312506234	0.8176470587754325	0.9361544172165097	65.74604851592068	12.806632738898564	0.1947893808148318
2	2	undersample	1.0	300	10	0.3	3	0.9646863568033506	0.8471043094409361	0.8654970759727779	0.9249628528906021	79.31982981770099	11.534246622789235	0.14541440464635186
2	3	undersample	1.0	300	10	0.3	3	0.9531378376016083	0.8513963202688793	0.8705882352429065	0.9160475482844277	73.40465295220392	10.370014380190849	0.14127188439807165
2	1	undersample	1.0	500	5	0.1	1	0.9546530416175378	0.8361289898371738	0.8294117646570934	0.931700074232133	66.32494986722958	12.14366829679078	0.18309350640823224
2	2	undersample	1.0	500	5	0.1	1	0.9712294604763518	0.8813609344667223	0.9122807017010361	0.9249628528906021	128.1979904872615	12.157719413210273	0.09483548131308993
2	3	undersample	1.0	500	5	0.1	1	0.9536185648107682	0.8314525810612143	0.876470588183737	0.9205052005875148	82.15886289304814	11.025507132621438	0.13419740637580965
2	1	undersample	1.0	500	5	0.1	3	0.9528975064413293	0.8415258961591013	0.8352941175979238	0.931700074232133	69.18088728903923	12.229793603860218	0.17677993722391863
2	2	undersample	1.0	500	5	0.1	3	0.9701172197457487	0.8764385525943429	0.9122807017010361	0.9264487369916312	130.99794946559638	12.40332987298854	0.09468337950027605
2	3	undersample	1.0	500	5	0.1	3	0.9511231535704923	0.8400845932617503	0.8823529411245674	0.9234769687895731	90.50969073153956	11.530552460640305	0.1273957679265983
2	1	undersample	1.0	500	5	0.3	1	0.9573343814140355	0.8189695988846081	0.8294117646570934	0.931700074232133	66.32494986722958	12.14366829679078	0.18309350640823224
2	2	undersample	1.0	500	5	0.3	1	0.9704256927608768	0.8678498189183959	0.8888888888369071	0.9212481426380295	93.58488697528533	11.287210305138156	0.12060931774454252
2	3	undersample	1.0	500	5	0.3	1	0.9505812428983481	0.8406590311997619	0.8647058823020761	0.9242199108400876	77.94883429570457	11.410725136125246	0.1463873637077046
2	1	undersample	1.0	500	5	0.3	3	0.9481374732521072	0.8201925932104737	0.8176470587754325	0.9346696362217174	64.14991423718753	12.51557294850865	0.1950988158882723
2	2	undersample	1.0	500	5	0.3	3	0.9699999131061929	0.8635668799158528	0.8947368420529394	0.9234769687895731	102.57764854276522	11.692384775881383	0.11398568709859122
2	3	undersample	1.0	500	5	0.3	3	0.9532470937855082	0.8298731899533064	0.876470588183737	0.9279346210926603	91.36031521561027	12.162157194637313	0.13312296758534034
2	1	undersample	1.0	500	10	0.1	1	0.9544783615005022	0.8218089340813283	0.8176470587754325	0.9368968077139058	66.57228272632084	12.957298982521122	0.19463503106939936
2	2	undersample	1.0	500	10	0.1	1	0.9679405298784356	0.8605107652092866	0.8888888888369071	0.9309063892947185	107.78492269585875	12.864992162278744	0.11935798405433015
2	3	undersample	1.0	500	10	0.1	1	0.9565684817760686	0.8606010110899913	0.8705882352429065	0.9234769687895731	81.18445045130906	11.3768117611651	0.14013534471288833
2	1	undersample	1.0	500	10	0.1	3	0.953639896938731	0.8334448584486246	0.8235294117162629	0.9339272457243213	65.9625340191485	12.463976961523963	0.18895538940757506
2	2	undersample	1.0	500	10	0.1	3	0.9678840489038346	0.8708260052649525	0.8888888888369071	0.9346210995472911	114.36361040185204	13.595957514157032	0.11888358825632835
2	3	undersample	1.0	500	10	0.1	3	0.9559697578882965	0.8595910698805156	0.876470588183737	0.9286775631431748	92.3858937408866	12.28884631430538	0.13301646921241886
2	1	undersample	1.0	500	10	0.3	1	0.9526616882833312	0.8264554229976008	0.8235294117162629	0.9391239792060941	71.99185499533563	13.52797481991392	0.1879097864733705
2	2	undersample	1.0	500	10	0.3	1	0.9653815072599776	0.8474472329611795	0.8830409356208747	0.9234769687895731	91.11308862767939	11.53954314482411	0.12665076343584306
2	3	undersample	1.0	500	10	0.3	1	0.9549733414911283	0.8422256334543203	0.876470588183737	0.9227340267390585	84.73350005745412	11.343550566408164	0.13387325805474332
2	1	undersample	1.0	500	10	0.3	3	0.9535874929036202	0.8342930667907508	0.8235294117162629	0.9354120267191136	67.58619354205567	12.750505123140625	0.1886554602212456
2	2	undersample	1.0	500	10	0.3	3	0.9646993908744124	0.847293818644641	0.8654970759727779	0.9249628528906021	79.31982981770099	11.534246622789235	0.14541440464635186
2	3	undersample	1.0	500	10	0.3	3	0.9530853946333363	0.8508214983535669	0.8705882352429065	0.9160475482844277	73.40465295220392	10.370014380190849	0.14127188439807165
2	1	smote	0.6	100	5	0.1	1	0.9592995327306869	0.8495586929478082	0.7705882352487889	0.9695619895993352	106.9955836400147	25.3166344297462	0.2366138161829918
2	2	smote	0.6	100	5	0.1	1	0.9708775405576844	0.8966281381544081	0.8421052631086487	0.9598811292647855	127.60489996597417	20.99024817433374	0.16449405080746732
2	3	smote	0.6	100	5	0.1	1	0.9528931037496723	0.8592954877538495	0.8352941175979238	0.9524517087596401	101.58702734632031	17.567275713499328	0.1729283271351219
2	1	smote	0.6	100	5	0.1	3	0.9606576706406393	0.8477197445090126	0.7764705881896193	0.9710467705941275	116.50198013170296	26.818090276700758	0.23019427722484792
2	2	smote	0.6	100	5	0.1	3	0.9691179409643473	0.895141644509482	0.8421052631086487	0.9598811292647855	127.60489996597417	20.99024817433374	0.16449405080746732
2	3	smote	0.6	100	5	0.1	3	0.9554059959793725	0.8624883213839709	0.8352941175979238	0.9517087667091255	99.94612837360135	17.297009989298992	0.1730633219245974
2	1	smote	0.6	100	5	0.3	1	0.9478361500502205	0.8446512811140012	0.7529411764262975	0.974758723081108	117.69182662524945	29.82974595731702	0.2534563838097413
2	2	smote	0.6	100	5	0.3	1	0.9661244493104977	0.8794095288944075	0.7953216373803905	0.9673105497699309	114.98177870349424	24.329604459140672	0.21159529434713398
2	3	smote	0.6	100	5	0.3	1	0.9551263001485883	0.8695479835056492	0.8235294117162629	0.9613670133658145	116.12816988941213	21.31673655849778	0.18356214015527694
2	1	smote	0.6	100	5	0.3	3	0.9487837896851391	0.8393977252066716	0.7647058823079584	0.9732739420863158	118.35411864045943	28.612734382689187	0.24175528091311155
2	2	smote	0.6	100	5	0.3	3	0.9687095400710791	0.887029145628509	0.8187134502445197	0.9635958395173582	119.53913249395298	22.489551042919576	0.18813546140353588
2	3	smote	0.6	100	5	0.3	3	0.9534612359059522	0.8617004188557256	0.8411764705387543	0.9583952451637564	122.00393277334679	20.21827244666869	0.16571819257818451
2	1	smote	0.6	100	10	0.1	1	0.9595528189003887	0.8561993286019047	0.7647058823079584	0.9762435040759003	133.5546270335418	32.18932467388675	0.2410199036403002
2	2	smote	0.6	100	10	0.1	1	0.9671671749954381	0.8898852429445703	0.8187134502445197	0.9673105497699309	133.63631693326238	25.045181060880108	0.187412975000085
2	3	smote	0.6	100	10	0.1	1	0.9566340354864086	0.8668874615660928	0.8294117646570934	0.9606240713153	118.6160996964842	21.06392361331495	0.1775806360270864
2	1	smote	0.6	100	10	0.1	3	0.9633914144722476	0.8575243464525716	0.758823529367128	0.9732739420863158	114.57922191456395	28.39263642589927	0.2477991629344283
2	2	smote	0.6	100	10	0.1	3	0.9673148944674713	0.890909387631923	0.8304093566765842	0.9665676077194164	141.56470193025478	24.838459100465474	0.17545657459905303
2	3	smote	0.6	100	10	0.1	3	0.9587011624857967	0.8711749854650633	0.8470588234795847	0.9576523031132419	125.24692738217966	20.002472052257815	0.15970428351310217
2	1	smote	0.6	100	10	0.3	1	0.9477793790121839	0.8373663636033606	0.758823529367128	0.9755011135785041	125.28154146309906	30.97378413753033	0.247233411426679
2	2	smote	0.6	100	10	0.3	1	0.966159206833329	0.892677833980418	0.824561403460552	0.9769687964266199	199.37087198391458	35.80190860691754	0.17957440952606835
2	3	smote	0.6	100	10	0.3	1	0.9533825714535442	0.8677156463904812	0.8235294117162629	0.9598811292647855	111.6542881888617	20.527227994010495	0.18384629207206168
2	1	smote	0.6	100	10	0.3	3	0.9455915105463122	0.8277587137942581	0.7117647058404843	0.9755011135785041	98.32648810750213	29.052929307295887	0.29547407705914314
2	2	smote	0.6	100	10	0.3	3	0.9617710695758712	0.8816735750162459	0.8011695905964228	0.9732540861740472	146.62575641724038	29.9548295960901	0.20429444909114497
2	3	smote	0.6	100	10	0.3	3	0.9560309413512804	0.8720830082323243	0.8294117646570934	0.9643387815678728	131.47840526529953	23.258081707299684	0.17689658119586293
2	1	smote	0.6	300	5	0.1	1	0.946443076116861	0.8404676624573639	0.747058823485467	0.9769858945732964	125.38028697743133	32.460896699016516	0.25889951465062977
2	2	smote	0.6	300	5	0.1	1	0.9696610272585873	0.8945602864822357	0.8128654970284873	0.9762258543761054	178.36515176097927	34.191140576681704	0.19169181006191446
2	3	smote	0.6	300	5	0.1	1	0.9530198409229963	0.847041760464618	0.7999999999529411	0.9658246656689018	113.04344083697914	23.408688796296133	0.20707692098314295
2	1	smote	0.6	300	5	0.1	3	0.9471461635879296	0.8392538536880588	0.7529411764262975	0.9769858945732964	129.3762840054971	32.7164943108198	0.25287859570666643
2	2	smote	0.6	300	5	0.1	3	0.9706429272785728	0.8933749822795978	0.7953216373803905	0.9769687964266199	164.82941523895136	34.53233737972188	0.20950347777043674
2	3	smote	0.6	300	5	0.1	3	0.9534350144218162	0.8632993725828203	0.7999999999529411	0.9650817236183873	110.55315558367118	22.910631730605356	0.20723633354575838
2	1	smote	0.6	300	5	0.3	1	0.9385125988034412	0.8305153491257714	0.7235294117221452	0.9792130660654847	123.28033265246081	34.80691601427643	0.28233955921904563
2	2	smote	0.6	300	5	0.3	1	0.9655857077066117	0.8861857206107854	0.7777777777322936	0.9821693907802217	192.7915518536578	43.620345886224584	0.22625651144413186
2	3	smote	0.6	300	5	0.3	1	0.9484835241674678	0.8552082330402455	0.8058823528937716	0.9725111441235327	146.87381451137068	29.316682489388246	0.19960454569919583
2	1	smote	0.6	300	5	0.3	3	0.937879383379187	0.8266684800690565	0.747058823485467	0.9792130660654847	139.13032769209937	35.93884824238298	0.2583106605672181
2	2	smote	0.6	300	5	0.3	3	0.9677059165993239	0.8881245182979779	0.783625730948326	0.9769687964266199	153.6267805002324	34.02450888884362	0.22147510506818402
2	3	smote	0.6	300	5	0.3	3	0.9510007866445241	0.8604733014748723	0.8058823528937716	0.9695393759214745	132.13964088903325	26.456519283750342	0.20021636039234658
2	1	smote	0.6	300	10	0.1	1	0.950203065636054	0.8429548408336758	0.7411764705446366	0.9777282850706925	125.71357638459669	33.2788085744234	0.2647192791292285
2	2	smote	0.6	300	10	0.1	1	0.9674104776552576	0.8871858470012374	0.8128654970284873	0.9762258543761054	178.36515176097927	34.191140576681704	0.19169181006191446
2	3	smote	0.6	300	10	0.1	1	0.9565815925181365	0.8694228522310138	0.8235294117162629	0.9665676077194164	134.918472094023	24.632672363916278	0.18257448837372955
2	1	smote	0.6	300	10	0.1	3	0.9479846281497009	0.8361353326781772	0.7235294117221452	0.9777282850706925	114.88717950756717	32.48645598931808	0.28276832088393755
2	2	smote	0.6	300	10	0.1	3	0.9657985975339536	0.8899082601961309	0.8187134502445197	0.9754829123255908	179.6871132961923	33.39357134017899	0.1858428739308791
2	3	smote	0.6	300	10	0.1	3	0.9552923695481164	0.8708371994613056	0.8176470587754325	0.9643387815678728	121.25130486596723	22.928179839111035	0.18909634541206047
2	1	smote	0.6	300	10	0.3	1	0.9495261801825408	0.8322026059296884	0.7647058823079584	0.968819599101939	100.9821073058484	24.525202211351033	0.24286679943457248
2	2	smote	0.6	300	10	0.3	1	0.9618405846215341	0.8831028499646472	0.8128654970284873	0.9739970282245618	162.70439481896722	31.260472512283215	0.19213046408501244
2	3	smote	0.6	300	10	0.3	1	0.9526571103924483	0.84952405102409	0.8176470587754325	0.9635958395173582	118.6852815844594	22.460257930208886	0.18924214058819747
2	1	smote	0.6	300	10	0.3	3	0.9450456351805756	0.8257208573532843	0.7411764705446366	0.9792130660654847	134.89765857247878	35.65586518535635	0.2643178852301749
2	2	smote	0.6	300	10	0.3	3	0.9638261081132747	0.8808694690713162	0.8011695905964228	0.9732540861740472	146.62575641724038	29.9548295960901	0.20429444909114497
2	3	smote	0.6	300	10	0.3	3	0.9540818110305043	0.8666642770541884	0.8235294117162629	0.9621099554163292	118.49669546082083	21.73471167474043	0.1834203933303755
2	1	smote	0.6	500	5	0.1	1	0.9417005109393423	0.8366254701359779	0.7352941176038061	0.9784706755680886	126.24514864133306	34.15312813915573	0.2705302124023355
2	2	smote	0.6	500	5	0.1	1	0.9675712311983525	0.888829385228586	0.8128654970284873	0.9784546805276491	197.2660638065803	37.72815347621558	0.1912551544625915
2	3	smote	0.6	500	5	0.1	1	0.9524254872825803	0.8456766622099999	0.7882352940712802	0.96879643387096	115.5660963762191	25.261056322890507	0.2185853460429568
2	1	smote	0.6	500	5	0.1	3	0.9470631905323377	0.8354227280131196	0.747058823485467	0.9784706755680886	134.23088804415227	34.69957818938222	0.25850664740934803
2	2	smote	0.6	500	5	0.1	3	0.9693395201723973	0.8912987079552145	0.783625730948326	0.9777117384771344	158.86839153987236	35.15865867590511	0.22130681091711796
2	3	smote	0.6	500	5	0.1	3	0.9535661218424962	0.8616194658812287	0.7999999999529411	0.9665676077194164	115.64440540174233	23.92888172494724	0.2069177534821124
2	1	smote	0.6	500	5	0.3	1	0.9379623564347788	0.8288356577703232	0.7294117646629757	0.9799554565628809	131.7873703608632	36.389524313982854	0.2761229918805309
2	2	smote	0.6	500	5	0.3	1	0.9654770904477639	0.8861220651310389	0.783625730948326	0.9821693907802217	199.49087194862423	43.94831841168492	0.22030239272348465
2	3	smote	0.6	500	5	0.3	1	0.9466349095358797	0.8537365823945235	0.8058823528937716	0.9725111441235327	146.87381451137068	29.316682489388246	0.19960454569919583
2	1	smote	0.6	500	5	0.3	3	0.9382243766103324	0.8268300790585003	0.7352941176038061	0.9799554565628809	135.80239766334185	36.68298821974078	0.27012031814530263
2	2	smote	0.6	500	5	0.3	3	0.966797876315355	0.885619483870582	0.7777777777322936	0.9762258543761054	143.71868462419562	32.71526400502638	0.22763402443729147
2	3	smote	0.6	500	5	0.3	3	0.9507910147714361	0.8590333805192863	0.811764705834602	0.970282317971989	140.80307173384855	27.31587315291707	0.19400053854307867
2	1	smote	0.6	500	10	0.1	1	0.9501812306214246	0.8429524777691064	0.7411764705446366	0.9769858945732964	121.56592617101653	32.20529908721324	0.264920433594593
2	2	smote	0.6	500	10	0.1	1	0.9673235838481791	0.8873009943248714	0.8128654970284873	0.9754829123255908	172.82852064800377	33.15504583060628	0.19183780534607048
2	3	smote	0.6	500	10	0.1	1	0.9564504850974564	0.8696916590207927	0.8235294117162629	0.9673105497699309	138.0908606284696	25.192505655347205	0.18243426219363257
2	1	smote	0.6	500	10	0.1	3	0.9460937158827896	0.8362802320833173	0.7235294117221452	0.9784706755680886	118.93904661030044	33.606678088929236	0.28255377739532295
2	2	smote	0.6	500	10	0.1	3	0.9665371948941198	0.890685315575708	0.807017543812455	0.9747399702750763	161.36891348263484	31.948387753966323	0.19798352390663648
2	3	smote	0.6	500	10	0.1	3	0.9548728258019403	0.8712337628980609	0.8176470587754325	0.9643387815678728	121.25130486596723	22.928179839111035	0.18909634541206047
2	1	smote	0.6	500	10	0.3	1	0.9489628368051006	0.832027677587272	0.7705882352487889	0.968819599101939	104.36809501392501	24.713857612976813	0.23679512945022604
2	2	smote	0.6	500	10	0.3	1	0.9616885204591469	0.8831565129896061	0.8128654970284873	0.9747399702750763	167.6175735891068	32.179897810154486	0.191984023184011
2	3	smote	0.6	500	10	0.3	1	0.9528144392972642	0.8494862992878051	0.811764705834602	0.9635958395173582	114.14919862002502	22.298673340782923	0.19534672576649273
2	1	smote	0.6	500	10	0.3	3	0.9446133018909123	0.8263903877597365	0.7352941176038061	0.9784706755680886	126.24514864133306	34.15312813915573	0.2705302124023355
2	2	smote	0.6	500	10	0.3	3	0.9638912784685835	0.8806572074749495	0.8011695905964228	0.9732540861740472	146.62575641724038	29.9548295960901	0.20429444909114497
2	3	smote	0.6	500	10	0.3	3	0.9539856655886723	0.8666301940570791	0.8235294117162629	0.9621099554163292	118.49669546082083	21.73471167474043	0.1834203933303755
2	1	smote	0.8	100	5	0.1	1	0.9583693611074721	0.8518814821076413	0.7823529411304498	0.9673348181071468	106.44898092744825	23.950661110355245	0.22499661187164707
2	2	smote	0.8	100	5	0.1	1	0.9730976773285367	0.8989047291414779	0.8596491227567457	0.9576523031132419	138.510924117629	20.299779750897287	0.14655723723674433
2	3	smote	0.8	100	5	0.1	1	0.9555152521632724	0.8626000028651064	0.8411764705387543	0.9450222882544947	91.03901798016228	15.300315179166647	0.16806326131626836
2	1	smote	0.8	100	5	0.1	3	0.962727630027512	0.8521525774701678	0.7941176470121107	0.9636228656201662	102.17489525405823	21.83012604618688	0.2136544889050999
2	2	smote	0.8	100	5	0.1	3	0.969834814872744	0.8912110089119791	0.8771929824048424	0.9546805349111838	150.4683406558814	19.35576219022256	0.12863676572206945
2	3	smote	0.8	100	5	0.1	3	0.9588147889170526	0.8652587224224585	0.8352941175979238	0.9435364041534656	84.7462215944766	14.793495829299617	0.17456229556317565
2	1	smote	0.8	100	5	0.3	1	0.9501331935892399	0.8368308345746412	0.7529411764262975	0.9703043800967313	99.58091591379514	25.355285571612594	0.25461991731179606
2	2	smote	0.8	100	5	0.3	1	0.9672584134928703	0.8772375573969267	0.824561403460552	0.9635958395173582	124.4060826665926	22.650190693226143	0.18206657555376662
2	3	smote	0.8	100	5	0.3	1	0.9522725286251201	0.8591277054829297	0.8294117646570934	0.9517087667091255	95.82013492230463	17.175200059796886	0.17924415484826836
2	1	smote	0.8	100	5	0.3	3	0.946198523953011	0.8326800664072642	0.7647058823079584	0.9703043800967313	106.19371090139761	25.751461908669043	0.24249515934745455
2	2	smote	0.8	100	5	0.3	3	0.96663712277226	0.8797661686766823	0.824561403460552	0.9643387815678728	127.0957919565543	23.12206953358074	0.1819263085478608
2	3	smote	0.8	100	5	0.3	3	0.9564155231186084	0.8613870519299796	0.8352941175979238	0.9494799405575819	95.31300180499449	16.533906758579924	0.17346957384971917
2	1	smote	0.8	100	10	0.1	1	0.9604000174680116	0.8513802911103623	0.7764705881896193	0.9680772086045429	105.3414567429578	24.32338498651058	0.23090039463235407
2	2	smote	0.8	100	10	0.1	1	0.9678275679292335	0.8867910699014512	0.8362573098926165	0.9606240713153	124.59497575410579	21.23777458586797	0.1704544923370906
2	3	smote	0.8	100	10	0.1	1	0.9592212219211608	0.8724641711298068	0.8529411764204152	0.9524517087596401	116.18121919614659	17.938415341249314	0.15440029209154738
2	1	smote	0.8	100	10	0.1	3	0.9586794183152102	0.8490763068537962	0.7882352940712802	0.9680772086045429	112.87851355991215	24.691921122669832	0.21874774228648086
2	2	smote	0.8	100	10	0.1	3	0.965294613452899	0.885496909536476	0.8421052631086487	0.9561664190122128	116.33895061854466	19.211413989405372	0.1651331108272308
2	3	smote	0.8	100	10	0.1	3	0.9608207324534569	0.8763076099193075	0.8411764705387543	0.9502228826080965	101.10389947155731	16.89885524964175	0.16714344676049575
2	1	smote	0.8	100	10	0.3	1	0.9566356609458928	0.8512010464601266	0.7705882352487889	0.9732739420863158	122.32259980557437	28.832832339479104	0.23571139889179468
2	2	smote	0.8	100	10	0.3	1	0.9650035191991867	0.8828366500840703	0.8187134502445197	0.9673105497699309	133.63631693326238	25.045181060880108	0.187412975000085
2	3	smote	0.8	100	10	0.3	1	0.9501179966786119	0.8673028099345637	0.8411764705387543	0.9598811292647855	126.71875487237165	20.967097165310722	0.16546166287098366
2	1	smote	0.8	100	10	0.3	3	0.9542469103454299	0.8492709884415172	0.7764705881896193	0.968819599101939	107.93229259360314	24.902513014602587	0.23072345946587972
2	2	smote	0.8	100	10	0.3	3	0.962053474448876	0.8822677110081704	0.8421052631086487	0.9628528974668437	138.23995571272013	22.66946757589872	0.1639863531250628
2	3	smote	0.8	100	10	0.3	3	0.9564373743553884	0.8645731909297985	0.8235294117162629	0.9502228826080965	89.0845553154164	16.544333810838072	0.18571494083811702
2	1	smote	0.8	300	5	0.1	1	0.9454211974322023	0.8344944745619198	0.7647058823079584	0.9755011135785041	129.4090339765549	31.213890991309633	0.24120332822262106
2	2	smote	0.8	300	5	0.1	1	0.965355439117854	0.887558549573014	0.8187134502445197	0.9739970282245618	169.16121781336753	31.4853679979831	0.186126387084232
2	3	smote	0.8	300	5	0.1	1	0.9539900358360283	0.8609518063489574	0.8058823528937716	0.9658246656689018	117.3253891807952	23.580811508033605	0.20098642330895944
2	1	smote	0.8	300	5	0.1	3	0.9476396349185554	0.8396632035796708	0.7352941176038061	0.9740163325837119	104.12694123767056	28.298308427385276	0.2717673932390346
2	2	smote	0.8	300	5	0.1	3	0.9640042404177854	0.8852632240710643	0.824561403460552	0.9695393759214745	149.59750505314543	27.06973864479933	0.1809504586270178
2	3	smote	0.8	300	5	0.1	3	0.9527794773184163	0.8616093707340178	0.8176470587754325	0.9635958395173582	118.6852815844594	22.460257930208886	0.18924214058819747
2	1	smote	0.8	300	5	0.3	1	0.935202410585615	0.8274885424349373	0.7411764705446366	0.9777282850706925	125.71357638459669	33.2788085744234	0.2647192791292285
2	2	smote	0.8	300	5	0.3	1	0.9641258917476953	0.8840745056095253	0.7953216373803905	0.9732540861740472	141.39676717981743	29.736181204877763	0.21030310935676433
2	3	smote	0.8	300	5	0.3	1	0.948605891093436	0.8517241066796803	0.811764705834602	0.9613670133658145	107.31487164935936	21.01221175051924	0.1957996161615496
2	1	smote	0.8	300	5	0.3	3	0.9401065548713918	0.8195904753127297	0.7529411764262975	0.9740163325837119	114.2421295129686	28.977467829642524	0.25364956702712504
2	2	smote	0.8	300	5	0.3	3	0.9627746930476265	0.8837386287697527	0.8128654970284873	0.9747399702750763	167.6175735891068	32.179897810154486	0.191984023184011
2	3	smote	0.8	300	5	0.3	3	0.9530285814177082	0.8501597115900771	0.8176470587754325	0.9673105497699309	132.68177185371195	25.01255918638044	0.18851540426472654
2	1	smote	0.8	300	10	0.1	1	0.9481767762784401	0.829357042208495	0.7352941176038061	0.9740163325837119	104.12694123767056	28.298308427385276	0.2717673932390346
2	2	smote	0.8	300	10	0.1	1	0.9629875828749684	0.8815349636413192	0.8187134502445197	0.9725111441235327	159.77325656302426	29.783456833895944	0.18641076658793004
2	3	smote	0.8	300	10	0.1	1	0.9539944060833844	0.8699397559604279	0.8294117646570934	0.9583952451637564	112.00119942438766	19.93549940545654	0.17799361424609617
2	1	smote	0.8	300	10	0.1	3	0.9547796847023888	0.8404140883037533	0.7411764705446366	0.9740163325837119	107.34541024015871	28.52469489480436	0.2657281178350647
2	2	smote	0.8	300	10	0.1	3	0.9647298037068898	0.8853579251606064	0.824561403460552	0.96879643387096	145.92375612345745	26.42522126472435	0.1810892243147166
2	3	smote	0.8	300	10	0.1	3	0.9567826238965126	0.8717355771666556	0.8294117646570934	0.9628528974668437	126.02478778730965	22.32775868963669	0.17716956974425593
2	1	smote	0.8	300	10	0.3	1	0.954203240316171	0.8314403351835478	0.758823529367128	0.9717891610915236	108.38314184288605	26.89828767042621	0.24817777127726176
2	2	smote	0.8	300	10	0.3	1	0.9590295699625488	0.870219553885732	0.8187134502445197	0.9673105497699309	133.63631693326238	25.045181060880108	0.187412975000085
2	3	smote	0.8	300	10	0.3	1	0.9522637881304082	0.8568813207489089	0.8176470587754325	0.9606240713153	109.38949888453035	20.76514455497006	0.18982757643852446
2	1	smote	0.8	300	10	0.3	3	0.9511987423031574	0.8366700437854163	0.747058823485467	0.9710467705941275	99.05541912841147	25.802253523795425	0.26048299790435725
2	2	smote	0.8	300	10	0.3	3	0.9635046010270848	0.8746875324397011	0.807017543812455	0.9673105497699309	123.74375880961857	24.68739276001039	0.19950413467360956
2	3	smote	0.8	300	10	0.3	3	0.9582160650292806	0.8656655518330103	0.8352941175979238	0.9583952451637564	116.82394587095034	20.076885926062616	0.17185590341214038
2	1	smote	0.8	500	5	0.1	1	0.9430717498580724	0.8312024697810412	0.7411764705446366	0.9762435040759003	117.67750398658019	31.198883914690235	0.2651218939983047
2	2	smote	0.8	500	5	0.1	1	0.9654249541635167	0.887232325482226	0.8187134502445197	0.9732540861740472	164.33684888628844	30.61077476972711	0.18626846829428684
2	3	smote	0.8	500	5	0.1	1	0.9521239402150162	0.851401157154985	0.8058823528937716	0.9673105497699309	122.84706494121058	24.65266624844691	0.2006776884069146
2	1	smote	0.8	500	5	0.1	3	0.9457312546399407	0.8343310136226464	0.7411764705446366	0.9740163325837119	107.34541024015871	28.52469489480436	0.2657281178350647
2	2	smote	0.8	500	5	0.1	3	0.9637956952807972	0.8852050766119348	0.807017543812455	0.9732540861740472	152.17165407721652	30.173477987302434	0.19828578882552564
2	3	smote	0.8	500	5	0.1	3	0.9524123765405121	0.8602419378606014	0.8176470587754325	0.9695393759214745	142.71827897174902	26.84274584263721	0.18808203552376024
2	1	smote	0.8	500	5	0.3	1	0.9332896633040745	0.8266578420333912	0.7411764705446366	0.9769858945732964	121.56592617101653	32.20529908721324	0.264920433594593
2	2	smote	0.8	500	5	0.3	1	0.9645473267120253	0.8853486244621865	0.7953216373803905	0.9739970282245618	145.54769361358265	30.58578605518358	0.21014269508735348
2	3	smote	0.8	500	5	0.3	1	0.948846254698016	0.8505428495827141	0.7941176470121107	0.9635958395173582	102.09617809843684	21.813919572505032	0.2136604813013783
2	1	smote	0.8	500	5	0.3	3	0.9380627975020743	0.8171130848452658	0.7529411764262975	0.974758723081108	117.69182662524945	29.82974595731702	0.2534563838097413
2	2	smote	0.8	500	5	0.3	3	0.9617015545302086	0.8813894836802717	0.8011695905964228	0.9747399702750763	155.4878215995924	31.716877697778163	0.20398302462926196
2	3	smote	0.8	500	5	0.3	3	0.9535049383795123	0.849985476738498	0.811764705834602	0.9658246656689018	121.87495928228452	23.752934219771074	0.19489592563477603
2	1	smote	0.8	500	10	0.1	1	0.9482903183545134	0.8294737723809883	0.7352941176038061	0.9740163325837119	104.12694123767056	28.298308427385276	0.2717673932390346
2	2	smote	0.8	500	10	0.1	1	0.9628311740222274	0.8811473893751878	0.8187134502445197	0.9717682020730182	155.44985322425518	28.999681931884187	0.18655328246305974
2	3	smote	0.8	500	10	0.1	1	0.9538108556944324	0.8686603461366923	0.8294117646570934	0.9583952451637564	112.00119942438766	19.93549940545654	0.17799361424609617
2	1	smote	0.8	500	10	0.1	3	0.9545744355648719	0.8399087282949103	0.7411764705446366	0.9740163325837119	107.34541024015871	28.52469489480436	0.2657281178350647
2	2	smote	0.8	500	10	0.1	3	0.9641345811284029	0.8843721238915361	0.8187134502445197	0.96879643387096	140.21500270346738	26.237808347953255	0.1871255317898617
2	3	smote	0.8	500	10	0.1	3	0.9562013809981644	0.8724063438871554	0.8352941175979238	0.9635958395173582	134.2375659195204	22.945011698486773	0.17092838505331187
2	1	smote	0.8	500	10	0.3	1	0.9542207083278746	0.831468018632883	0.758823529367128	0.9717891610915236	108.38314184288605	26.89828767042621	0.24817777127726176
2	2	smote	0.8	500	10	0.3	1	0.9590295699625487	0.870813739995776	0.8187134502445197	0.96879643387096	140.21500270346738	26.237808347953255	0.1871255317898617
2	3	smote	0.8	500	10	0.3	1	0.9521720129359321	0.8572398740466562	0.8176470587754325	0.959138187214271	105.24865010307018	20.010048574264687	0.1901216547878031
2	1	smote	0.8	500	10	0.3	3	0.9511026682387878	0.8365207918193897	0.747058823485467	0.9717891610915236	101.73986310437606	26.481259954605644	0.26028400401954144
2	2	smote	0.8	500	10	0.3	3	0.9637696271386738	0.8749448907186222	0.807017543812455	0.96879643387096	129.83545097833684	25.862982514411065	0.19919814674015202
2	3	smote	0.8	500	10	0.3	3	0.9577178568306967	0.8647779726783124	0.8411764705387543	0.9583952451637564	122.00393277334679	20.21827244666869	0.16571819257818451
2	1	smote	1.0	100	5	0.1	1	0.9571728023057776	0.851124062188257	0.7999999999529411	0.9628804751227701	103.75996807797141	21.551994188474648	0.20771009812454375
2	2	smote	1.0	100	5	0.1	1	0.9703605224055681	0.8933483915206509	0.8713450291888102	0.9435364041534656	113.17581010954615	15.431976334580686	0.1363540069904119
2	3	smote	1.0	100	5	0.1	1	0.9565641115287126	0.8676865774605399	0.8529411764204152	0.941307578001922	93.02023230088791	14.532387692647434	0.15622823554598234
2	1	smote	1.0	100	5	0.1	3	0.9588366304205425	0.852939192415407	0.8058823528937716	0.9613956941279779	103.38866376076999	20.87544707605665	0.20191233045117501
2	2	smote	1.0	100	5	0.1	3	0.9712815967605988	0.8962240145284853	0.8888888888369071	0.9405646359514075	126.59996924630605	14.955553036650853	0.11813234916001006
2	3	smote	1.0	100	5	0.1	3	0.9587361244646447	0.867703355330985	0.8647058823020761	0.9353640415978057	92.49023510675725	13.378091234302929	0.14464327281640985
2	1	smote	1.0	100	5	0.3	1	0.9454080964234245	0.8390365614834667	0.7764705881896193	0.9695619895993352	110.64951063930769	25.509891181118306	0.23054679525677846
2	2	smote	1.0	100	5	0.3	1	0.9688094679492193	0.8883726140190472	0.847953216324681	0.9546805349111838	117.48105235607599	18.710570117215138	0.15926456706988226
2	3	smote	1.0	100	5	0.3	1	0.9503714710252601	0.8543711033711855	0.8470588234795847	0.9479940564565529	100.95821709931505	16.287727957375683	0.16133136475430107
2	1	smote	1.0	100	5	0.3	3	0.946722564304118	0.8348171280029782	0.7764705881896193	0.9651076466149584	96.08059636482571	22.253310262224694	0.2316108573777075
2	2	smote	1.0	100	5	0.3	3	0.9668239444574785	0.8832045547529191	0.8304093566765842	0.9524517087596401	98.08402656792218	17.464543106993645	0.17805694502212716
2	3	smote	1.0	100	5	0.3	3	0.9553885149899484	0.865869573360346	0.8588235293612456	0.9427934621029511	100.25647029449725	15.012678809195368	0.149742732439431
2	1	smote	1.0	100	10	0.1	1	0.9579413948207346	0.8545739399052417	0.7941176470121107	0.9703043800967313	126.03209570743293	26.74190275131016	0.21218326443660065
2	2	smote	1.0	100	10	0.1	1	0.9686226462640007	0.8909601796255849	0.8713450291888102	0.9583952451637564	156.01456279742814	20.943395128380732	0.1342399914002153
2	3	smote	1.0	100	10	0.1	1	0.9583122104711127	0.8732827967723596	0.8705882352429065	0.9457652303050093	117.31254880020393	16.052212992086996	0.13683286215441604
2	1	smote	1.0	100	10	0.1	3	0.9595746539150182	0.851792989398563	0.8058823528937716	0.9643652561175623	112.35034278562932	22.61506717718469	0.20129058348163711
2	2	smote	1.0	100	10	0.1	3	0.968978910873022	0.8931179921344754	0.8713450291888102	0.9539375928606691	140.26095760127978	18.9166153950007	0.13486728107307977
2	3	smote	1.0	100	10	0.1	3	0.9590158202954286	0.8689596304009347	0.8588235293612456	0.9435364041534656	101.65567797824909	15.210214021674254	0.1496248247773425
2	1	smote	1.0	100	10	0.3	1	0.9537447050089525	0.8466271020643389	0.7647058823079584	0.9703043800967313	106.19371090139761	25.751461908669043	0.24249515934745455
2	2	smote	1.0	100	10	0.3	1	0.9657073590365215	0.8833922846655434	0.8362573098926165	0.9613670133658145	127.08924660818504	21.64619322210774	0.1703227655283085
2	3	smote	1.0	100	10	0.3	1	0.949195874486496	0.8576566183393565	0.8411764705387543	0.950965824658611	102.71602331120258	17.15489845874385	0.16701286594408726
2	1	smote	1.0	100	10	0.3	3	0.9615354382287437	0.8576508449417152	0.7647058823079584	0.9680772086045429	98.55810557650057	23.95484885035133	0.24305304697822724
2	2	smote	1.0	100	10	0.3	3	0.9651425492905119	0.8847316045100254	0.8538011695407134	0.9643387815678728	157.92328017383278	23.942001077324736	0.15160525713332432
2	3	smote	1.0	100	10	0.3	3	0.9575299361943885	0.8738365639421053	0.8529411764204152	0.950965824658611	112.4848193916657	17.394827108516495	0.15464154254540352
2	1	smote	1.0	300	5	0.1	1	0.9408707803834229	0.8340993200893818	0.7647058823079584	0.9769858945732964	137.9676775908004	33.22768953442636	0.24083675781873992
2	2	smote	1.0	300	5	0.1	1	0.9676624696957847	0.8890279304745204	0.8128654970284873	0.96879643387096	134.86304635364368	26.05039543118216	0.1931618392650069
2	3	smote	1.0	300	5	0.1	1	0.9526920723712962	0.8600360248830744	0.8176470587754325	0.9598811292647855	107.28073331094673	20.380604936910423	0.18997450180575426
2	1	smote	1.0	300	5	0.1	3	0.9436394602384384	0.8434563986201962	0.758823529367128	0.9717891610915236	108.38314184288605	26.89828767042621	0.24817777127726176
2	2	smote	1.0	300	5	0.1	3	0.965789908153246	0.8857231294330307	0.8128654970284873	0.9695393759214745	138.2583329431033	26.68577072075962	0.19301382253146462
2	3	smote	1.0	300	5	0.1	3	0.9527532558342803	0.8582267111303321	0.811764705834602	0.9569093610627274	95.76721524066546	18.838535177697004	0.19671172616519267
2	1	smote	1.0	300	5	0.3	1	0.9399842787894668	0.8256980074472896	0.7411764705446366	0.9725315515889197	101.38816665983691	26.98282005682774	0.26613380961384747
2	2	smote	1.0	300	5	0.3	1	0.9666979484372149	0.8839761895736169	0.7953216373803905	0.9739970282245618	145.54769361358265	30.58578605518358	0.21014269508735348
2	3	smote	1.0	300	5	0.3	1	0.95093960318154	0.8520079948270317	0.8235294117162629	0.9643387815678728	126.19440340168241	23.093130773205356	0.18299646330396177
2	1	smote	1.0	300	5	0.3	3	0.9401502249006508	0.8233359371261344	0.758823529367128	0.9755011135785041	125.28154146309906	30.97378413753033	0.247233411426679
2	2	smote	1.0	300	5	0.3	3	0.9673539966806566	0.8829650017466444	0.8187134502445197	0.96879643387096	140.21500270346738	26.237808347953255	0.1871255317898617
2	3	smote	1.0	300	5	0.3	3	0.9555895463683245	0.8500140036693518	0.8294117646570934	0.9643387815678728	131.47840526529953	23.258081707299684	0.17689658119586293
2	1	smote	1.0	300	10	0.1	1	0.9487925236909909	0.8382489114159722	0.7411764705446366	0.9762435040759003	117.67750398658019	31.198883914690235	0.2651218939983047
2	2	smote	1.0	300	10	0.1	1	0.9650513107930797	0.8820323775863836	0.8128654970284873	0.9665676077194164	125.5825960713883	24.313702922286627	0.19360725472373078
2	3	smote	1.0	300	10	0.1	1	0.9549514902543484	0.8657694248769277	0.8529411764204152	0.9517087667091255	114.30458545515303	17.66243977780531	0.15452082315358423
2	1	smote	1.0	300	10	0.1	3	0.9487575876675838	0.8383010809764857	0.7411764705446366	0.9732739420863158	104.28404898681028	27.732342555529517	0.26593080899837884
2	2	smote	1.0	300	10	0.1	3	0.9664894033002268	0.8866252087901368	0.824561403460552	0.9658246656689018	132.82604208023503	24.127376610225806	0.18164642192222352
2	3	smote	1.0	300	10	0.1	3	0.9552049646009965	0.8732913869541662	0.8352941175979238	0.9583952451637564	116.82394587095034	20.076885926062616	0.17185590341214038
2	1	smote	1.0	300	10	0.3	1	0.9481112712345517	0.8350302780887718	0.7764705881896193	0.9703043800967313	113.50258954150657	26.14763824572549	0.23037040138311302
2	2	smote	1.0	300	10	0.3	1	0.9580433252522093	0.8648268942607491	0.807017543812455	0.9650817236183873	115.57829881545791	23.111602184390545	0.19996488324775824
2	3	smote	1.0	300	10	0.3	1	0.9524779302508523	0.8552212249768751	0.8294117646570934	0.950965824658611	94.29464730419059	16.91496980897121	0.17938418934277103
2	1	smote	1.0	300	10	0.3	3	0.9478841870824054	0.8249680726493293	0.7294117646629757	0.9725315515889197	95.44062080836024	26.554521325766984	0.27823080095718217
2	2	smote	1.0	300	10	0.3	3	0.9584082792419384	0.8645295299303384	0.807017543812455	0.9658246656689018	118.18177884825599	23.61402817171036	0.19981106410839106
2	3	smote	1.0	300	10	0.3	3	0.9561882702560965	0.8671453106199962	0.8352941175979238	0.9546805349111838	106.83252399106313	18.43123990207147	0.17252460341841275
2	1	smote	1.0	500	5	0.1	1	0.9417529149744531	0.8355498273543107	0.7647058823079584	0.974758723081108	125.50729923799678	30.295835737900095	0.24138703220262725
2	2	smote	1.0	500	5	0.1	1	0.9685531312183381	0.8896985036356977	0.8187134502445197	0.9747399702750763	174.26937303548073	32.41140786634265	0.18598452246138542
2	3	smote	1.0	500	5	0.1	1	0.9532907962590683	0.8579413373075951	0.811764705834602	0.9621099554163292	109.5036430557241	21.424215793672712	0.19564841954832451
2	1	smote	1.0	500	5	0.1	3	0.9423249923577448	0.8384398090645001	0.758823529367128	0.974758723081108	121.5042522938797	30.06279084760856	0.24742170800618418
2	2	smote	1.0	500	5	0.1	3	0.9653945413310393	0.884893646627594	0.8011695905964228	0.9754829123255908	160.32167517098256	32.67799481146087	0.203827668176453
2	3	smote	1.0	500	5	0.1	3	0.9519360195787082	0.856589795366198	0.7999999999529411	0.9635958395173582	105.87751788137147	21.975504161930996	0.20755589612308314
2	1	smote	1.0	500	5	0.3	1	0.9405039521376479	0.8268677104179175	0.7352941176038061	0.9740163325837119	104.12694123767056	28.298308427385276	0.2717673932390346
2	2	smote	1.0	500	5	0.3	1	0.9669933873812814	0.8842304352148812	0.7953216373803905	0.9732540861740472	141.39676717981743	29.736181204877763	0.21030310935676433
2	3	smote	1.0	500	5	0.3	1	0.951306703959444	0.8537982466589566	0.8235294117162629	0.9650817236183873	128.97868067939197	23.584473840329043	0.1828555884298988
2	1	smote	1.0	500	5	0.3	3	0.9411459015677541	0.8253445626114574	0.758823529367128	0.9740163325837119	117.94280813690757	29.203854297061607	0.2476102916231552
2	2	smote	1.0	500	5	0.3	3	0.9674322011070271	0.8805181077657331	0.8187134502445197	0.970282317971989	147.45155682911818	27.549698323571914	0.18683896895699603
2	3	smote	1.0	500	5	0.3	3	0.9553754042478804	0.8514635900528952	0.8352941175979238	0.9643387815678728	137.13983581122767	23.423032641394006	0.17079669908776424
2	1	smote	1.0	500	10	0.1	1	0.9486178435739553	0.837692665407811	0.7352941176038061	0.9762435040759003	114.14925440422533	30.951273724891102	0.2711473915878059
2	2	smote	1.0	500	10	0.1	1	0.9647298037068898	0.8819278496731772	0.8128654970284873	0.9658246656689018	122.75811112409076	23.785144317882175	0.1937561833796686
2	3	smote	1.0	500	10	0.1	1	0.9553579232584565	0.8660997961973216	0.8529411764204152	0.9524517087596401	116.18121919614659	17.938415341249314	0.15440029209154738
2	1	smote	1.0	500	10	0.1	3	0.9487663216734356	0.8388678774259629	0.747058823485467	0.9710467705941275	99.05541912841147	25.802253523795425	0.26048299790435725
2	2	smote	1.0	500	10	0.1	3	0.966580641797659	0.88614875982535	0.8304093566765842	0.9658246656689018	138.38076257792605	24.298492756397618	0.17559154119350107
2	3	smote	1.0	500	10	0.1	3	0.9550214142120443	0.8722815672363823	0.8352941175979238	0.9606240713153	123.7236822598109	21.213313142487397	0.17145716582136744
2	1	smote	1.0	500	10	0.3	1	0.947735708982925	0.8337011357635169	0.7764705881896193	0.9695619895993352	110.64951063930769	25.509891181118306	0.23054679525677846
2	2	smote	1.0	500	10	0.3	1	0.9580433252522094	0.8646576140423415	0.807017543812455	0.9658246656689018	118.18177884825599	23.61402817171036	0.19981106410839106
2	3	smote	1.0	500	10	0.3	1	0.9526002971768202	0.8563673435023185	0.8294117646570934	0.9502228826080965	92.81469662073957	16.66250762377263	0.17952444281224322
2	1	smote	1.0	500	10	0.3	3	0.9482466483252544	0.8258202168750235	0.7411764705446366	0.9740163325837119	107.34541024015871	28.52469489480436	0.2657281178350647
2	2	smote	1.0	500	10	0.3	3	0.9584647602165394	0.8643246671433003	0.8011695905964228	0.9658246656689018	113.87464257549135	23.442912025538547	0.20586594483711354
2	3	smote	1.0	500	10	0.3	3	0.9561970107508085	0.8673073152826551	0.8352941175979238	0.9546805349111838	106.83252399106313	18.43123990207147	0.17252460341841275
2	1	class_weight		100	5	0.1	1	0.9586750513122844	0.8468809285330504	0.8058823528937716	0.9576837416409972	93.95531700039282	19.044267941039287	0.20269493637498445
2	2	class_weight		100	5	0.1	1	0.9748268640893963	0.9038441788170645	0.8830409356208747	0.9465081723555238	133.59302109595097	16.50795662489379	0.12356899449939839
2	3	class_weight		100	5	0.1	1	0.9601564548553448	0.8514909711693123	0.8529411764204152	0.941307578001922	93.02023230088791	14.532387692647434	0.15622823554598234
2	1	class_weight		100	5	0.1	3	0.9609327918249706	0.8461840314175999	0.811764705834602	0.9532293986566205	87.89283478024635	17.356298806419368	0.19747113596786386
2	2	class_weight		100	5	0.1	3	0.9738015171658716	0.8997784458403514	0.8830409356208747	0.9472511144060384	135.5809505761244	16.74046301211963	0.12347207764199061
2	3	class_weight		100	5	0.1	3	0.9588672318853247	0.842615746918859	0.8647058823020761	0.9390787518503784	98.51959622402651	14.193828370687491	0.14407110797750106
2	1	class_weight		100	5	0.3	1	0.9539412201406176	0.8515631824121422	0.7823529411304498	0.9710467705941275	120.55712671788086	27.021257627281827	0.22413653308894602
2	2	class_weight		100	5	0.3	1	0.9686269909543546	0.8945332502760838	0.824561403460552	0.9710252600225036	157.510194860311	28.45792989071369	0.1806735642784891
2	3	class_weight		100	5	0.3	1	0.9556900620575125	0.8595135051828261	0.8235294117162629	0.9613670133658145	116.12816988941213	21.31673655849778	0.18356214015527694
2	1	class_weight		100	5	0.3	3	0.953631162932879	0.8508984779603014	0.8058823528937716	0.9628804751227701	107.69026974103653	21.71046473397814	0.20160097759326567
2	2	class_weight		100	5	0.3	3	0.9724155609429717	0.8977312071067415	0.8304093566765842	0.9665676077194164	141.56470193025478	24.838459100465474	0.17545657459905303
2	3	class_weight		100	5	0.3	3	0.9563193776767765	0.852662967531229	0.8470588234795847	0.9450222882544947	95.20164096067413	15.40731039020977	0.16183869608463797
2	1	class_weight		100	10	0.1	1	0.9573824184462203	0.85342545437412	0.7764705881896193	0.9725315515889197	122.98714879814843	28.267716250010015	0.22984283558384352
2	2	class_weight		100	10	0.1	1	0.9710687069332569	0.8959472854895627	0.8011695905964228	0.970282317971989	131.56024471186228	26.959347645209654	0.20492015949538886
2	3	class_weight		100	10	0.1	1	0.9563062669347084	0.8685195566059478	0.8294117646570934	0.9598811292647855	116.32946752403964	20.67385105111057	0.17771808233836897
2	1	class_weight		100	10	0.1	3	0.9574042534608498	0.8464850483734944	0.7999999999529411	0.9643652561175623	108.24996547083644	22.449993694139543	0.20739029813074747
2	2	class_weight		100	10	0.1	3	0.9705169312583092	0.889334939649309	0.8187134502445197	0.9583952451637564	104.03222859317263	19.678357838746997	0.18915635149352314
2	3	class_weight		100	10	0.1	3	0.9600384581767328	0.8652571135681001	0.8411764705387543	0.9546805349111838	111.56949012422083	18.561037366170567	0.16636301044138424
2	1	class_weight		100	10	0.3	1	0.9470544565264858	0.846176368076755	0.7411764705446366	0.9799554565628809	139.99992619989098	36.9764521254987	0.26411764441007424
2	2	class_weight		100	10	0.3	1	0.9633395027936358	0.8889213703733096	0.7953216373803905	0.9791976225781636	182.9060275234013	38.232228890494305	0.20902661098220252
2	3	class_weight		100	10	0.3	1	0.9533126474958483	0.8658280741217363	0.7882352940712802	0.9762258543761054	152.84368013953872	33.155133100880875	0.21692183505510387
2	1	class_weight		100	10	0.3	3	0.9604786235206777	0.8606481801549984	0.758823529367128	0.974758723081108	121.5042522938797	30.06279084760856	0.24742170800618418
2	2	class_weight		100	10	0.3	3	0.969413379908414	0.8976323436984027	0.807017543812455	0.9747399702750763	161.36891348263484	31.948387753966323	0.19798352390663648
2	3	class_weight		100	10	0.3	3	0.9554234769687964	0.8699355599034513	0.811764705834602	0.9658246656689018	121.87495928228452	23.752934219771074	0.19489592563477603
2	1	class_weight		300	5	0.1	1	0.956225162670859	0.8490231178896339	0.747058823485467	0.974758723081108	114.05672307386688	29.596701067025478	0.2594910596132983
2	2	class_weight		300	5	0.1	1	0.9725632804150047	0.8952704385056477	0.7953216373803905	0.9799405646286781	189.8242367177638	39.64823666148942	0.20886813743493252
2	3	class_weight		300	5	0.1	1	0.9540424788043003	0.8647508853494974	0.7941176470121107	0.970282317971989	125.93566720372762	26.722049823505834	0.21218808902580863
2	1	class_weight		300	5	0.1	3	0.9528931394384035	0.8507601209845842	0.758823529367128	0.974758723081108	121.5042522938797	30.06279084760856	0.24742170800618418
2	2	class_weight		300	5	0.1	3	0.9734886994603895	0.8984609121340914	0.783625730948326	0.9784546805276491	164.47149282812546	36.371025653330136	0.22113877233803267
2	3	class_weight		300	5	0.1	3	0.9546455729394283	0.8610689753155869	0.7882352940712802	0.9710252600225036	124.74211768822684	27.204213830437595	0.21808361992866787
2	1	class_weight		300	5	0.3	1	0.9477269749770733	0.8429966721582055	0.7294117646629757	0.9799554565628809	131.7873703608632	36.389524313982854	0.2761229918805309
2	2	class_weight		300	5	0.3	1	0.9667587741021697	0.8851845259500084	0.8011695905964228	0.9829123328307362	231.77862746885592	46.88581032169278	0.2022870206624489
2	3	class_weight		300	5	0.3	1	0.9552399265798445	0.8576137465631654	0.7764705881896193	0.9732540861740472	126.40345723782919	29.031361684959773	0.22967220244856473
2	1	class_weight		300	5	0.3	3	0.9441503995807676	0.824418297567988	0.7411764705446366	0.9799554565628809	139.99992619989098	36.9764521254987	0.26411764441007424
2	2	class_weight		300	5	0.3	3	0.9711990476438743	0.89437525131835	0.7719298245162614	0.9814264487297072	178.842974642968	41.560679359370475	0.23238641413737451
2	3	class_weight		300	5	0.3	3	0.95115811554934	0.8628432486312865	0.7705882352487889	0.9754829123255908	133.6464057474302	31.430646705508078	0.23517763304793088
2	1	class_weight		300	10	0.1	1	0.9552032839862004	0.8512195481883896	0.7176470587813149	0.9844097995472576	160.48798822161532	46.03190322264553	0.2868245912223719
2	2	class_weight		300	10	0.1	1	0.9693395201723972	0.8951582791308403	0.7777777777322936	0.9821693907802217	192.7915518536578	43.620345886224584	0.22625651144413186
2	3	class_weight		300	10	0.1	1	0.9551131894065205	0.8680545373433254	0.7823529411304498	0.9777117384771344	157.68280657004786	35.10155286504981	0.22260861568714208
2	1	class_weight		300	10	0.1	3	0.9529935805056988	0.8512474947211242	0.7411764705446366	0.9792130660654847	134.89765857247878	35.65586518535635	0.2643178852301749
2	2	class_weight		300	10	0.1	3	0.9734626313182659	0.8992516735661941	0.783625730948326	0.9814264487297072	191.36637659647846	42.190386622391244	0.2204691621333853
2	3	class_weight		300	10	0.1	3	0.9573157940739445	0.8733902356500807	0.7823529411304498	0.9747399702750763	138.70900222335106	30.9719600463856	0.22328730048410356
2	1	class_weight		300	10	0.3	1	0.945229049303463	0.8270803851368117	0.7117647058404843	0.9762435040759003	101.47635789608519	29.96083296569459	0.2952493819458104
2	2	class_weight		300	10	0.3	1	0.9634046731489446	0.8838619906374316	0.7777777777322936	0.9791976225781636	164.74991512314222	37.388870900262816	0.22694317763270092
2	3	class_weight		300	10	0.3	1	0.94864522331964	0.8615422740732117	0.7999999999529411	0.9762258543761054	164.24992447798482	33.64998583372984	0.20487062199983455
2	1	class_weight		300	10	0.3	3	0.9524826411633697	0.8402834807085083	0.747058823485467	0.9836674090498615	177.88043554002675	45.74034630284234	0.25714095192748426
2	2	class_weight		300	10	0.3	3	0.9637826612097355	0.8919418953678909	0.7953216373803905	0.9829123328307362	223.5129040539624	46.54357812956364	0.20823663891547692
2	3	class_weight		300	10	0.3	3	0.9553666637531684	0.8582625159436541	0.7941176470121107	0.9777117384771344	169.1999176763518	35.62939576527613	0.2105757175451433
2	1	class_weight		500	5	0.1	1	0.9534914188392507	0.8474719988381716	0.7411764705446366	0.9784706755680886	130.14727130752556	34.42635316426898	0.26451842990584173
2	2	class_weight		500	5	0.1	1	0.9733887715822492	0.8961909806130779	0.7894736841643583	0.9836552748812508	225.6816716900435	48.30140583059963	0.2140244850725902
2	3	class_weight		500	5	0.1	1	0.9527619963289922	0.8642058745001312	0.7882352940712802	0.9732540861740472	135.44747531327778	29.47123080139856	0.21758419179655816
2	1	class_weight		500	5	0.1	3	0.9527839643652561	0.8528139039161499	0.747058823485467	0.9769858945732964	125.38028697743133	32.460896699016516	0.25889951465062977
2	2	class_weight		500	5	0.1	3	0.9734495972472041	0.8973053369321177	0.783625730948326	0.9821693907802217	199.49087194862423	43.94831841168492	0.22030239272348465
2	3	class_weight		500	5	0.1	3	0.9520277947731841	0.8544950263893625	0.7764705881896193	0.9762258543761054	142.63809304712387	32.66028036803191	0.2289730481103732
2	1	class_weight		500	5	0.3	1	0.948626577579807	0.8438880888486742	0.7294117646629757	0.9829250185524654	155.17570836433248	42.71813352903861	0.2752887834543335
2	2	class_weight		500	5	0.3	1	0.9675147502237516	0.8853887129955723	0.8011695905964228	0.9829123328307362	231.77862746885592	46.88581032169278	0.2022870206624489
2	3	class_weight		500	5	0.3	1	0.9552617778166244	0.8589584062975607	0.7823529411304498	0.9754829123255908	143.0212306599922	31.910503907118887	0.22311724161266785
2	1	class_weight		500	5	0.3	3	0.9448840560723175	0.8259361548079691	0.7411764705446366	0.9799554565628809	139.99992619989098	36.9764521254987	0.26411764441007424
2	2	class_weight		500	5	0.3	3	0.9713511118062614	0.8941863746393646	0.7719298245162614	0.9814264487297072	178.842974642968	41.560679359370475	0.23238641413737451
2	3	class_weight		500	5	0.3	3	0.95072109081374	0.8619596232552392	0.7764705881896193	0.9769687964266199	147.3513741266498	33.713837341471205	0.22879892412119704
2	1	class_weight		500	10	0.1	1	0.9552251190008298	0.851424031934903	0.7176470587813149	0.9844097995472576	160.48798822161532	46.03190322264553	0.2868245912223719
2	2	class_weight		500	10	0.1	1	0.9692265582231954	0.8950177475911664	0.7777777777322936	0.9829123328307362	201.32596213995004	45.516881553176205	0.22608549367456102
2	3	class_weight		500	10	0.1	1	0.9550126737173324	0.8676841656275647	0.7823529411304498	0.9769687964266199	152.4803120292984	33.96924520011871	0.22277789980380258
2	1	class_weight		500	10	0.1	3	0.9529673784881436	0.8511308326802071	0.7411764705446366	0.9792130660654847	134.89765857247878	35.65586518535635	0.2643178852301749
2	2	class_weight		500	10	0.1	3	0.9733670481304797	0.8979612812523295	0.783625730948326	0.9821693907802217	199.49087194862423	43.94831841168492	0.22030239272348465
2	3	class_weight		500	10	0.1	3	0.9559173149200246	0.8709151865796134	0.7882352940712802	0.9762258543761054	152.84368013953872	33.155133100880875	0.21692183505510387
2	1	class_weight		500	10	0.3	1	0.9452683523297961	0.8271684654735713	0.7176470587813149	0.9762435040759003	104.44656802206819	30.20844315549372	0.28922388435630925
2	2	class_weight		500	10	0.3	1	0.9634133625296525	0.8838544500750526	0.7777777777322936	0.9784546805276491	158.94819661746166	36.099600088753036	0.22711549591312102
2	3	class_weight		500	10	0.3	1	0.9487501092561839	0.8616006639462014	0.7999999999529411	0.9762258543761054	164.24992447798482	33.64998583372984	0.20487062199983455
2	1	class_weight		500	10	0.3	3	0.9524826411633697	0.8402834807085083	0.747058823485467	0.9836674090498615	177.88043554002675	45.74034630284234	0.25714095192748426
2	2	class_weight		500	10	0.3	3	0.9637826612097355	0.8918675202339627	0.7953216373803905	0.9829123328307362	223.5129040539624	46.54357812956364	0.20823663891547692
2	3	class_weight		500	10	0.3	3	0.9556594703260205	0.858025320157572	0.7941176470121107	0.9762258543761054	158.38385596884268	33.402559467305366	0.21089622852746917
3	1	none		100	5	0.1	1	0.9686842220184287	0.8666380384184249	0.7411764705446366	0.9821826280550693	157.85786146290775	41.59850604513259	0.2635187381930198
3	2	none		100	5	0.1	1	0.9609327918249706	0.8616099325495835	0.7176470587813149	0.9888641425316343	225.6997915019916	64.44464796478401	0.2855325885722736
3	3	none		100	5	0.1	1	0.9651997203041692	0.8748849967743996	0.7235294117221452	0.9888558692348526	232.21680673910222	64.92464757668323	0.2795863321273667
3	1	none		100	5	0.1	3	0.9687016900301323	0.8723685818512379	0.7294117646629757	0.9836674090498615	162.35167489204665	44.659865681515356	0.2750810183368575
3	2	none		100	5	0.1	3	0.9634394515044326	0.8741252525444526	0.6941176470179931	0.9910913140238227	252.45163380854146	77.9146183542605	0.3086318541667049
3	3	none		100	5	0.1	3	0.9637531684293331	0.8720788076812851	0.7294117646629757	0.9895988112853671	256.47179608312916	70.12766361600261	0.2734322530675243
3	1	none		100	5	0.3	1	0.9634307174985808	0.8564262752687056	0.747058823485467	0.9881217520342382	245.69309978830623	62.89296171532994	0.255981789120609
3	2	none		100	5	0.3	1	0.9574304554784052	0.858129282282011	0.7235294117221452	0.9896065330290305	249.17756517354684	69.61379851449765	0.2793742525505355
3	3	none		100	5	0.3	1	0.9579363691984966	0.87451657682744	0.7352941176038061	0.9829123328307362	159.78251077568763	43.03066533387026	0.26930772039534545
3	1	none		100	5	0.3	3	0.9640508319140575	0.8594570690104056	0.7411764705446366	0.9858945805420498	200.1529624051575	52.54547355358191	0.2625265742791639
3	2	none		100	5	0.3	3	0.9591554216341326	0.8650472901771695	0.705882352899654	0.9910913140238227	266.99969371381826	79.23520510602762	0.29676139823949904
3	3	none		100	5	0.3	3	0.9586705707543047	0.8681141936251539	0.7117647058404843	0.9851411589822798	163.72029393043735	47.901732441603826	0.2925827315259629
3	1	none		100	10	0.1	1	0.9699069828376785	0.883313336435535	0.7176470587813149	0.9851521900446537	168.6394654630424	48.33349683250368	0.2866084460917684
3	2	none		100	10	0.1	1	0.9622778287261453	0.8739748398060002	0.6941176470179931	0.9918337045212189	275.6080476523422	84.99775679731191	0.30840084230214276
3	3	none		100	10	0.1	1	0.9634909535879731	0.8733980681522884	0.7352941176038061	0.986627043083309	204.9381126359599	54.98361898181861	0.26829376061497734
3	1	none		100	10	0.1	3	0.9681732826760994	0.8858821159993208	0.7235294117221452	0.986636971039446	193.2232545743272	54.144077096378616	0.28021510808016364
3	2	none		100	10	0.1	3	0.9594742128477226	0.8704878155100517	0.6882352940771626	0.992576095018615	295.1486522645097	92.70516914631544	0.31409652554248274
3	3	none		100	10	0.1	3	0.9651254260991172	0.8734853492856121	0.7117647058404843	0.9895988112853671	234.94437462377797	68.4310265930348	0.2912647913071819
3	1	none		100	10	0.3	1	0.9689506091969081	0.8773398735651652	0.7235294117221452	0.9851521900446537	173.63924020757977	48.72967303604879	0.28063743679943387
3	2	none		100	10	0.3	1	0.9580811389143631	0.8652543668272258	0.7176470587813149	0.986636971039446	187.65957699150277	53.70388134762757	0.28617713165506875
3	3	none		100	10	0.3	1	0.9585613145704047	0.8670666825374804	0.7411764705446366	0.9873699851338235	223.8688002503246	58.683690523010924	0.26213428677289674
3	1	none		100	10	0.3	3	0.9659941482160792	0.8806596591102884	0.7352941176038061	0.9873793615368421	217.32008316229246	58.26119947404234	0.26808933833019305
3	2	none		100	10	0.3	3	0.9571597012969999	0.8676914647960567	0.6941176470179931	0.9910913140238227	252.45163380854146	77.9146183542605	0.3086318541667049
3	3	none		100	10	0.3	3	0.9638405733764531	0.8771888954392929	0.7294117646629757	0.9858841010327944	188.2698844189968	51.673028379367146	0.27446251776343256
3	1	none		300	5	0.1	1	0.9627669330538452	0.8551254395479639	0.7352941176038061	0.9858945805420498	194.15190373293834	52.12844598569633	0.26849308732960714
3	2	none		300	5	0.1	1	0.9566574959605223	0.85272449680355	0.705882352899654	0.9896065330290305	228.51406026259824	67.91590098975381	0.2972066516457117
3	3	none		300	5	0.1	1	0.9542784721615243	0.8662126596715627	0.7352941176038061	0.9836552748812508	167.17161026729343	44.98660346966064	0.2691043157747582
3	1	none		300	5	0.1	3	0.9660116162277829	0.8588887943279735	0.7235294117221452	0.9873793615368421	204.74326165513963	57.32902028245766	0.28000442003110937
3	2	none		300	5	0.1	3	0.9617144853487052	0.8671474123105661	0.7117647058404843	0.9896065330290305	235.1207591213867	68.48186683133508	0.29126251861398633
3	3	none		300	5	0.1	3	0.961572414998689	0.8778104809668565	0.7411764705446366	0.9836552748812508	172.33873262004485	45.34649629741793	0.2631242198699813
3	1	none		300	5	0.3	1	0.9627800340626228	0.8508666167580937	0.747058823485467	0.9844097995472576	186.49156923543362	47.91845663340969	0.2569470296429327
3	2	none		300	5	0.3	1	0.948224813310625	0.8377844595466906	0.6764705881955017	0.9881217520342382	173.93734987405372	56.95031966348774	0.32741856746323544
3	3	none		300	5	0.3	1	0.9453325758237917	0.8514116735194989	0.7176470587813149	0.9814264487297072	134.30159097725215	38.6380968268667	0.2876964837326109
3	1	none		300	5	0.3	3	0.9595921219267217	0.8553063447905174	0.7411764705446366	0.9858945805420498	200.1529624051575	52.54547355358191	0.2625265742791639
3	2	none		300	5	0.3	3	0.9498056683697979	0.8450928179321301	0.705882352899654	0.9873793615368421	187.7645525567738	55.93075149508065	0.2978770425824838
3	3	none		300	5	0.3	3	0.9553797744952365	0.8674748369034723	0.705882352899654	0.9821693907802217	132.199922707699	39.58821307319861	0.2994571474805701
3	1	none		300	10	0.1	1	0.9665094545613346	0.8767516397509411	0.7235294117221452	0.9881217520342382	217.7032684078451	60.91208103138254	0.27979404856815115
3	2	none		300	10	0.1	1	0.9577667147036988	0.8655922091444962	0.6941176470179931	0.9933184855160111	337.3584614470254	103.8861189061454	0.3079398545006519
3	3	none		300	10	0.1	1	0.961773446377065	0.8718028986276712	0.7176470587813149	0.9888558692348526	225.5303473645161	64.39680491345817	0.28553497749051304
3	1	none		300	10	0.1	3	0.969116555308092	0.8824548830332983	0.7235294117221452	0.9873793615368421	204.74326165513963	57.32902028245766	0.28000442003110937
3	2	none		300	10	0.1	3	0.9599589501724967	0.8665767202185196	0.6999999999588234	0.992576095018615	311.966238896323	94.2898728924063	0.3022438264676443
3	3	none		300	10	0.1	3	0.9550083034699763	0.8652714867905484	0.705882352899654	0.986627043083309	177.06652998137676	52.78427422254587	0.29810417845446135
3	1	none		300	10	0.3	1	0.9637713437268002	0.8719356617503599	0.747058823485467	0.9858945805420498	206.43314007444252	52.962501121467476	0.2565600612287208
3	2	none		300	10	0.3	1	0.9555308092056422	0.861305635975336	0.7117647058404843	0.992576095018615	330.15668969542173	95.87457663849716	0.2903911273928058
3	3	none		300	10	0.3	1	0.9527576260816363	0.857222154548488	0.7117647058404843	0.9851411589822798	163.72029393043735	47.901732441603826	0.2925827315259629
3	1	none		300	10	0.3	3	0.9681339796497663	0.8788877017453142	0.7352941176038061	0.9858945805420498	194.15190373293834	52.12844598569633	0.26849308732960714
3	2	none		300	10	0.3	3	0.9589239704790602	0.8685923310562925	0.6823529411363322	0.9918337045212189	260.9020316144523	83.55711685159476	0.3202624131576364
3	3	none		300	10	0.3	3	0.9587623459487806	0.8689793496665309	0.7235294117221452	0.9873699851338235	204.58931947357797	57.28645979627257	0.280007079048805
3	1	none		500	5	0.1	1	0.9612166470151535	0.853387546399918	0.7294117646629757	0.9858945805420498	188.41176064560037	51.71141841781076	0.27445960038005024
3	2	none		500	5	0.1	1	0.9552687890300886	0.8516862036517118	0.6941176470179931	0.9896065330290305	216.06297392699523	66.78396930659125	0.3090949177091625
3	3	none		500	5	0.1	1	0.9516825452320602	0.8649190713734948	0.7294117646629757	0.9858841010327944	188.2698844189968	51.673028379367146	0.27446251776343256
3	1	none		500	5	0.1	3	0.9648150574260884	0.8570754557824811	0.7235294117221452	0.9873793615368421	204.74326165513963	57.32902028245766	0.28000442003110937
3	2	none		500	5	0.1	3	0.959661993973536	0.8634871839771198	0.7117647058404843	0.9888641425316343	219.28143024189825	63.916413145400526	0.29148118416629004
3	3	none		500	5	0.1	3	0.9591469277161088	0.8717453003978726	0.7294117646629757	0.9836552748812508	162.22914539992428	44.62671064190336	0.27508441167953496
3	1	none		500	5	0.3	1	0.9628892091357701	0.8507793208669284	0.747058823485467	0.9829250185524654	170.0180956401373	43.75163675957986	0.2573351671459974
3	2	none		500	5	0.3	1	0.9495392811913184	0.8397472390760167	0.6764705881955017	0.9881217520342382	173.93734987405372	56.95031966348774	0.32741856746323544
3	3	none		500	5	0.3	1	0.9443492701686915	0.8505712670711897	0.7117647058404843	0.9829123328307362	142.04339164515864	41.653684043186416	0.2932461844251676
3	1	none		500	5	0.3	3	0.9595702869120922	0.8627859127229972	0.7529411764262975	0.9851521900446537	202.2093814616811	50.710554053774345	0.25078239033776106
3	2	none		500	5	0.3	3	0.9486222105768811	0.8410908265187232	0.6941176470179931	0.9858945805420498	158.60717138794445	49.20925301049734	0.3102586786827091
3	3	none		500	5	0.3	3	0.9548247530810243	0.8668288293778231	0.7117647058404843	0.9821693907802217	136.0220292233401	39.9181148488086	0.2934680045321566
3	1	none		500	10	0.1	1	0.9665487575876675	0.8757723661493894	0.7235294117221452	0.986636971039446	193.2232545743272	54.144077096378616	0.28021510808016364
3	2	none		500	10	0.1	1	0.9581728459758067	0.8663961777433624	0.6882352940771626	0.9933184855160111	328.1881804778924	103.00572806795772	0.31386177477837185
3	3	none		500	10	0.1	1	0.9611266497683769	0.8707241612816822	0.7117647058404843	0.9888558692348526	219.1168046896779	63.868962250233096	0.29148362285365953
3	1	none		500	10	0.1	3	0.9689069391676493	0.8803922961921835	0.7294117646629757	0.986636971039446	199.02883117361904	54.58427284512967	0.2742530845052584
3	2	none		500	10	0.1	3	0.9588715664439496	0.8659386077452608	0.705882352899654	0.9918337045212189	291.4905449333542	86.43839674302906	0.29653927144664916
3	3	none		500	10	0.1	3	0.9548597150598724	0.8622886018547874	0.705882352899654	0.986627043083309	177.06652998137676	52.78427422254587	0.29810417845446135
3	1	none		500	10	0.3	1	0.9638848858028735	0.8720710502968534	0.7529411764262975	0.9858945805420498	213.01237381121229	53.379528689353045	0.2505935481782776
3	2	none		500	10	0.3	1	0.9562076946591553	0.862858271473896	0.7117647058404843	0.992576095018615	330.15668969542173	95.87457663849716	0.2903911273928058
3	3	none		500	10	0.3	1	0.9530198409229963	0.8578254167330652	0.7117647058404843	0.9851411589822798	163.72029393043735	47.901732441603826	0.2925827315259629
3	1	none		500	10	0.3	3	0.9680422725883226	0.8772615804039114	0.7352941176038061	0.986636971039446	205.09243338987122	55.024468593880705	0.2682910609303533
3	2	none		500	10	0.3	3	0.9590287785492817	0.8688064901626428	0.6882352940771626	0.992576095018615	295.1486522645097	92.70516914631544	0.31409652554248274
3	3	none		500	10	0.3	3	0.9590638930163448	0.8693289046601608	0.7235294117221452	0.9873699851338235	204.58931947357797	57.28645979627257	0.280007079048805
3	1	undersample	0.6	100	5	0.1	1	0.9674265251757719	0.8469192431245922	0.8470588234795847	0.9391239792060941	85.44088214770102	13.914488386197176	0.16285514828527267
3	2	undersample	0.6	100	5	0.1	1	0.9600593912397922	0.8377521074788163	0.8411764705387543	0.9458054936826593	92.43123154155069	15.521431460208495	0.16792409099211036
3	3	undersample	0.6	100	5	0.1	1	0.9640896774757451	0.8587251404881968	0.8235294117162629	0.9472511144060384	83.80279736091326	15.612258843397198	0.18629757594047797
3	1	undersample	0.6	100	5	0.1	3	0.9680379055853967	0.835824296722619	0.8529411764204152	0.9495174461696398	109.09114890643761	16.89575789547078	0.1548774302400096
3	2	undersample	0.6	100	5	0.1	3	0.9614743001877812	0.840645668604934	0.8411764705387543	0.9502598366670361	101.18294863481155	16.911410117288185	0.16713694682386832
3	3	undersample	0.6	100	5	0.1	3	0.962289135565073	0.8477368082335505	0.811764705834602	0.9502228826080965	82.32367416399346	16.307986184968957	0.1980959368898645
3	1	undersample	0.6	100	5	0.3	1	0.9664657845320755	0.8455426373571563	0.8470588234795847	0.9361544172165097	81.20928546191242	13.267302981304987	0.16337173875805824
3	2	undersample	0.6	100	5	0.3	1	0.957845320756365	0.8313450734631604	0.8294117646570934	0.9428359316930748	80.19254840640727	14.50931755085454	0.1809309847019375
3	3	undersample	0.6	100	5	0.3	1	0.9565072983130846	0.8427103171370688	0.8411764705387543	0.941307578001922	84.94184727005563	14.331940965852297	0.1687264943846616
3	1	undersample	0.6	100	5	0.3	3	0.9654744748678983	0.860706913194509	0.8294117646570934	0.9354120267191136	70.41615718154084	12.841580159734487	0.18236694488263352
3	2	undersample	0.6	100	5	0.3	3	0.9603738154504564	0.8340951422902743	0.8294117646570934	0.9398663697034904	75.99232111362325	13.792808161411696	0.18150264657485018
3	3	undersample	0.6	100	5	0.3	3	0.9632025172624771	0.8425837864443335	0.876470588183737	0.9361069836483202	103.9534652734609	13.717781708436705	0.13196078296010563
3	1	undersample	0.6	100	10	0.1	1	0.9677715184069174	0.8756506770533109	0.8588235293612456	0.9487750556722437	112.6738845996333	16.765725624002982	0.14879867288536444
3	2	undersample	0.6	100	10	0.1	1	0.9611948120005241	0.8385534239495833	0.8411764705387543	0.9465478841800554	93.78855805416288	15.737006856795325	0.16779238582409622
3	3	undersample	0.6	100	10	0.1	1	0.962848527226641	0.8454000349968845	0.8058823528937716	0.9487369985070674	76.83309577839745	15.720542539816934	0.20460638234371387
3	1	undersample	0.6	100	10	0.1	3	0.9668675488012577	0.8763388406625437	0.8352941175979238	0.9569413511436011	112.70809647310122	19.398981291629156	0.1721170064226746
3	2	undersample	0.6	100	10	0.1	3	0.9616227782872615	0.8413860599591686	0.8470588234795847	0.9495174461696398	104.1719196404509	16.77923542722615	0.161072527447132
3	3	undersample	0.6	100	10	0.1	3	0.9614107158465168	0.8422549792931249	0.7941176470121107	0.9546805349111838	81.25290651839983	17.52265765337781	0.21565575425761188
3	1	undersample	0.6	100	10	0.3	1	0.9671514039914407	0.8715222631540245	0.8647058823020761	0.9450631031852632	109.94768198530207	15.7399812337108	0.14315881744863088
3	2	undersample	0.6	100	10	0.3	1	0.9598410410934974	0.8395221267423025	0.8411764705387543	0.9413511506982826	85.00888896957258	14.342588765645813	0.16871868447416832
3	3	undersample	0.6	100	10	0.3	1	0.9612883489205489	0.8298119705548812	0.8235294117162629	0.9450222882544947	80.21619814111084	14.979329546037276	0.18673695701115983
3	1	undersample	0.6	100	10	0.3	3	0.9682431547229138	0.8789411081418045	0.8705882352429065	0.944320712687867	114.09451777880894	15.635761894811084	0.13704217396473345
3	2	undersample	0.6	100	10	0.3	3	0.9574086204637757	0.8369899996923125	0.8235294117162629	0.9472902746774515	83.86852503308266	15.623857844794921	0.18628987453811435
3	3	undersample	0.6	100	10	0.3	3	0.9582422865134167	0.8374817567995655	0.8294117646570934	0.9450222882544947	83.57500431192666	15.086324757080401	0.18051239177952932
3	1	undersample	0.6	300	5	0.1	1	0.9682911917550986	0.8500541358321569	0.8647058823020761	0.9368968077139058	94.89205096289604	13.703042808853272	0.14440663597091838
3	2	undersample	0.6	300	5	0.1	1	0.9557098563256037	0.8284594157928592	0.8352941175979238	0.9413511506982826	81.39962063026141	14.242290942109825	0.17496752463756393
3	3	undersample	0.6	300	5	0.1	1	0.9573769775369285	0.8471692300453217	0.8411764705387543	0.9375928677493494	79.57053009937093	13.478849378493763	0.1693949828655851
3	1	undersample	0.6	300	5	0.1	3	0.9685226429101708	0.856590501621118	0.8588235293612456	0.9406087602008865	96.34476999759914	14.460438739143425	0.1500905319100982
3	2	undersample	0.6	300	5	0.1	3	0.9610244988864143	0.8389449358457979	0.8294117646570934	0.9354120267191136	70.41615718154084	12.841580159734487	0.18236694488263352
3	3	undersample	0.6	300	5	0.1	3	0.9563499694082686	0.8493356171414516	0.8352941175979238	0.9420505200524365	82.44320533620237	14.414175488925833	0.17483763041129896
3	1	undersample	0.6	300	5	0.3	1	0.9604043844709377	0.8170841716645	0.8470588234795847	0.9250185597555679	68.32595851937175	11.296911712406962	0.16533849321622732
3	2	undersample	0.6	300	5	0.3	1	0.957439189484257	0.8054390984661377	0.8352941175979238	0.9346696362217174	72.55599201221565	12.785693227972864	0.17621828532453007
3	3	undersample	0.6	300	5	0.3	1	0.9480027969583078	0.8236295487601906	0.8411764705387543	0.9390787518503784	81.64045233905291	13.807601748355859	0.16912695283225956
3	1	undersample	0.6	300	5	0.3	3	0.9630769902615834	0.8345923524159655	0.8529411764204152	0.9376391982113019	87.20712419738389	13.67751881278424	0.15683945625537907
3	2	undersample	0.6	300	5	0.3	3	0.9562950347176734	0.8195724673356679	0.8411764705387543	0.931700074232133	72.24837561849449	12.315918910929657	0.1704663680396049
3	3	undersample	0.6	300	5	0.3	3	0.9578577047460887	0.8328133380023717	0.8411764705387543	0.9368499256988347	78.57209701325625	13.320274705052656	0.16952931671257754
3	1	undersample	0.6	300	10	0.1	1	0.9691427573256475	0.8770090820823989	0.8647058823020761	0.9420935411956787	103.98158119898937	14.932802848402087	0.14361006667141749
3	2	undersample	0.6	300	10	0.1	1	0.9614044281409669	0.8530102814334889	0.8529411764204152	0.9435783221904709	96.99734598228787	15.117257379818424	0.15585226850026845
3	3	undersample	0.6	300	10	0.1	1	0.9607071060222009	0.8308968561331483	0.8352941175979238	0.9487369985070674	93.85815528045319	16.294284968277406	0.17360541533133333
3	1	undersample	0.6	300	10	0.1	3	0.9691820603519804	0.872056179517212	0.8588235293612456	0.9420935411956787	98.97113114671352	14.831219155555814	0.14985398261093832
3	2	undersample	0.6	300	10	0.1	3	0.9604829905236036	0.8404724077911824	0.8411764705387543	0.9435783221904709	88.57356667817989	14.908743484924377	0.16832044997530266
3	3	undersample	0.6	300	10	0.1	3	0.9614675290621449	0.8424309739652135	0.8294117646570934	0.9479940564565529	88.6285503529785	15.948400291597025	0.17994652221879145
3	1	undersample	0.6	300	10	0.3	1	0.967177606008996	0.8677315033059333	0.8588235293612456	0.9450631031852632	104.64974976981557	15.632906531440659	0.14938311385673475
3	2	undersample	0.6	300	10	0.3	1	0.9600331892222369	0.8431238237320761	0.8588235293612456	0.9391239792060941	93.84652400539808	14.107745169338802	0.15032782919122376
3	3	undersample	0.6	300	10	0.3	1	0.9589546368324446	0.8329964259835101	0.8411764705387543	0.9457652303050093	92.35867956739692	15.509908499111084	0.1679312399026476
3	1	undersample	0.6	300	10	0.3	3	0.9663784444735578	0.8667374457915784	0.8647058823020761	0.9413511506982826	102.58445631517863	14.743780059789751	0.1437233238205861
3	2	undersample	0.6	300	10	0.3	3	0.9593606707716494	0.831240967372693	0.8470588234795847	0.9398663697034904	86.56408372625468	14.086272164845985	0.16272651072875408
3	3	undersample	0.6	300	10	0.3	3	0.9583515426973167	0.8265789790014796	0.8352941175979238	0.9420505200524365	82.44320533620237	14.414175488925833	0.17483763041129896
3	1	undersample	0.6	500	5	0.1	1	0.9669898248831826	0.8433120584297253	0.8647058823020761	0.9361544172165097	93.7143377239712	13.543705126748842	0.144521153523994
3	2	undersample	0.6	500	5	0.1	1	0.9557578933577886	0.8235220122265956	0.8294117646570934	0.9391239792060941	75.00629213496156	13.624603211484734	0.181646126926346
3	3	undersample	0.6	500	5	0.1	1	0.9573332750633686	0.8438008974709663	0.8647058823020761	0.9368499256988347	94.81685917493495	13.692869801697485	0.1444138623940903
3	1	undersample	0.6	500	5	0.1	3	0.9673697541377353	0.8576604268381367	0.8647058823020761	0.9398663697034904	99.89369726244234	14.379736168280278	0.14395037488265783
3	2	undersample	0.6	500	5	0.1	3	0.9607668457137867	0.8343235195025062	0.8294117646570934	0.9324424647295291	67.10722467772068	12.27711518138338	0.1829477313250757
3	3	undersample	0.6	500	5	0.1	3	0.9555196224106285	0.8420370235743754	0.8470588234795847	0.941307578001922	88.8256862368078	14.432164329249865	0.16247736496532203
3	1	undersample	0.6	500	5	0.3	1	0.960386916459234	0.8169166136064598	0.8470588234795847	0.9250185597555679	68.32595851937175	11.296911712406962	0.16533849321622732
3	2	undersample	0.6	500	5	0.3	1	0.9569719201711865	0.802271949352669	0.8235294117162629	0.9346696362217174	66.76513844381907	12.605613041663387	0.18880530570035828
3	3	undersample	0.6	500	5	0.3	1	0.9478236168167118	0.8226588194764274	0.8470588234795847	0.9383358097998639	84.27801723544935	13.7366384503551	0.16299194093755884
3	1	undersample	0.6	500	5	0.3	3	0.9636228656273199	0.8386073266271813	0.8529411764204152	0.9354120267191136	83.99998250615721	13.205880306109934	0.15721288352818547
3	2	undersample	0.6	500	5	0.3	3	0.9561814926416	0.8196784447371468	0.8470588234795847	0.9324424647295291	76.44292647996376	12.538330398008556	0.16402210395314573
3	3	undersample	0.6	500	5	0.3	3	0.9574600122366926	0.8294964316752681	0.8411764705387543	0.9353640415978057	76.64408828456382	13.014061540852508	0.16979862459963097
3	1	undersample	0.6	500	10	0.1	1	0.969037949255426	0.877916339488368	0.8647058823020761	0.9435783221904709	106.88613027995204	15.325771274712471	0.14338408702523425
3	2	undersample	0.6	500	10	0.1	1	0.9614175291497444	0.8529388551384658	0.8529411764204152	0.9435783221904709	96.99734598228787	15.117257379818424	0.15585226850026845
3	3	undersample	0.6	500	10	0.1	1	0.9609605803688489	0.8314702391181391	0.8411764705387543	0.9487369985070674	98.01983644658677	16.409033453969503	0.16740522192885715
3	1	undersample	0.6	500	10	0.1	3	0.9687278920476877	0.8732398523224311	0.8647058823020761	0.9435783221904709	106.88613027995204	15.325771274712471	0.14338408702523425
3	2	undersample	0.6	500	10	0.1	3	0.9598803441198306	0.8405709474974151	0.8294117646570934	0.9428359316930748	80.19254840640727	14.50931755085454	0.1809309847019375
3	3	undersample	0.6	500	10	0.1	3	0.9614587885674329	0.8416540458378755	0.8294117646570934	0.9487369985070674	89.98348659247446	16.179536482585313	0.1798056087338094
3	1	undersample	0.6	500	10	0.3	1	0.9671252019738853	0.8678127291250396	0.8588235293612456	0.9450631031852632	104.64974976981557	15.632906531440659	0.14938311385673475
3	2	undersample	0.6	500	10	0.3	1	0.9599982531988296	0.8429103635842491	0.8588235293612456	0.9391239792060941	93.84652400539808	14.107745169338802	0.15032782919122376
3	3	undersample	0.6	500	10	0.3	1	0.9589502665850888	0.832842457821625	0.8352941175979238	0.9457652303050093	88.43735719759295	15.401447600515901	0.17415091545229397
3	1	undersample	0.6	500	10	0.3	3	0.9662387003799292	0.8670026774651595	0.8647058823020761	0.9406087602008865	101.22225954756897	14.559482840096464	0.14383675974978313
3	2	undersample	0.6	500	10	0.3	3	0.959059347569763	0.8299701605953911	0.8529411764204152	0.9391239792060941	89.47559025019865	14.01111677776799	0.15659148873824816
3	3	undersample	0.6	500	10	0.3	3	0.9587142732278647	0.8267615176999114	0.8352941175979238	0.9435364041534656	84.7462215944766	14.793495829299617	0.17456229556317565
3	1	undersample	0.8	100	5	0.1	1	0.967216909035329	0.8368356517727245	0.8823529411245674	0.9265033407503601	94.54543519945985	12.005345958298522	0.12697963669548754
3	2	undersample	0.8	100	5	0.1	1	0.9606533036377134	0.8421960734815642	0.8647058823020761	0.9235337787607756	77.19204959272777	11.308336611972491	0.14649612103468942
3	3	undersample	0.8	100	5	0.1	1	0.962529499169653	0.8568389831945247	0.8647058823020761	0.9271916790421457	81.39128842524246	11.876468955216382	0.14591817344447103
3	1	undersample	0.8	100	5	0.1	3	0.9677671514039915	0.8441591892800652	0.8823529411245674	0.9309576837347369	101.12901063303919	12.779884294954595	0.12637207863170036
3	2	undersample	0.8	100	5	0.1	3	0.9641949430106118	0.8562997919624846	0.8647058823020761	0.9272457312477562	81.45650579509983	11.885292482202061	0.1459096673939577
3	3	undersample	0.8	100	5	0.1	3	0.962472685954025	0.8521750813466217	0.8352941175979238	0.9338781574967766	71.6267916180769	12.63264845093691	0.17636763352500653
3	1	undersample	0.8	100	5	0.3	1	0.9621599196471461	0.8347097708838414	0.8705882352429065	0.9131403117972299	70.72259832650572	10.02292493822114	0.1417216627805758
3	2	undersample	0.8	100	5	0.3	1	0.9607799467225644	0.8333893147334082	0.8705882352429065	0.9146250927920222	72.06955243123821	10.197236655844804	0.14149159514870716
3	3	undersample	0.8	100	5	0.3	1	0.9585875360545407	0.8303119644396335	0.8823529411245674	0.9182763744359713	84.27271125096146	10.796790121179365	0.12811726498628667
3	1	undersample	0.8	100	5	0.3	3	0.9577623477007731	0.8004622523799788	0.8470588234795847	0.9220489977659834	65.51207623731301	10.86655322623176	0.16587098433192157
3	2	undersample	0.8	100	5	0.3	3	0.9574872265164417	0.832825657278064	0.8470588234795847	0.9168522642842105	61.07141820254524	10.18739373133397	0.1668111437470305
3	3	undersample	0.8	100	5	0.3	3	0.9594091425574687	0.8357892360463258	0.8705882352429065	0.921991084688544	79.50994167153054	11.16011061256161	0.14036118732883188
3	1	undersample	0.8	100	10	0.1	1	0.967867592471287	0.8714415935398192	0.8882352940653979	0.9339272457243213	112.33468792997007	13.443289437072275	0.11967174664789205
3	2	undersample	0.8	100	10	0.1	1	0.9617013843399275	0.8509402363714248	0.8705882352429065	0.9368968077139058	99.88019185361016	13.79626078714479	0.1381280865836083
3	3	undersample	0.8	100	10	0.1	1	0.9599073507560528	0.8320525892307818	0.8470588234795847	0.9338781574967766	78.22297468487237	12.810573077006445	0.16376994542057668
3	1	undersample	0.8	100	10	0.1	3	0.9671557709943666	0.859850499512052	0.8882352940653979	0.9331848552269252	110.99822085215236	13.293919576810428	0.11976695090037057
3	2	undersample	0.8	100	10	0.1	3	0.9612253810210054	0.8323025972983767	0.8705882352429065	0.9331848552269252	93.95755587370647	13.029801969324126	0.13867752208521306
3	3	undersample	0.8	100	10	0.1	3	0.9602569705445329	0.8256076274906032	0.8470588234795847	0.9427934621029511	91.27670261559369	14.807025674822828	0.16222129347085085
3	1	undersample	0.8	100	10	0.3	1	0.9653478317830472	0.8678237702079046	0.8882352940653979	0.9190794357763988	90.26458881915232	10.976631129816386	0.12160505432714584
3	2	undersample	0.8	100	10	0.3	1	0.9593868727892048	0.8345791260633834	0.8647058823020761	0.9250185597555679	78.84716527409495	11.532264039748775	0.14626097477553857
3	3	undersample	0.8	100	10	0.3	1	0.9605628878594529	0.8277053557293914	0.876470588183737	0.9227340267390585	84.73350005745412	11.343550566408164	0.13387325805474332
3	1	undersample	0.8	100	10	0.3	3	0.9679592995327306	0.8699829071185043	0.8941176470062283	0.925760950252964	105.30219989956487	12.04376308176406	0.11437331831841273
3	2	undersample	0.8	100	10	0.3	3	0.9606445696318617	0.8376691276148465	0.8647058823020761	0.9339272457243213	90.33999077935789	13.087175809600161	0.14486579856050405
3	3	undersample	0.8	100	10	0.3	3	0.9570798007167206	0.8163825911292479	0.876470588183737	0.9301634472442039	94.50251324109159	12.550311092036008	0.13280398284215947
3	1	undersample	0.8	300	5	0.1	1	0.9665662255993711	0.8309185260043512	0.8941176470062283	0.9168522642842105	93.11506105889791	10.753360049741413	0.1154846379984544
3	2	undersample	0.8	300	5	0.1	1	0.9575265295427748	0.8308660986870823	0.8588235293612456	0.9183370452790027	68.4098363679783	10.516683202666337	0.15373056093861215
3	3	undersample	0.8	300	5	0.1	1	0.9563587099029806	0.8417007109488983	0.876470588183737	0.9234769687895731	85.62504107764681	11.453682110902703	0.13376555631974324
3	1	undersample	0.8	300	5	0.1	3	0.9656666229966375	0.8299393582528672	0.876470588183737	0.9161098737868144	77.48249740834102	10.447838419959272	0.13484126086015374
3	2	undersample	0.8	300	5	0.1	3	0.9611686099829687	0.8380280017273872	0.8705882352429065	0.9153674832894183	72.76075256182399	10.286686089617314	0.1413768412203998
3	3	undersample	0.8	300	5	0.1	3	0.9578620749934446	0.8385125059786868	0.8882352940653979	0.9234769687895731	95.90851399045542	11.607422810377907	0.1210259795334532
3	1	undersample	0.8	300	5	0.3	1	0.9670465959212193	0.8248123921616743	0.876470588183737	0.919821826273795	81.39813277357864	10.931534582733093	0.1342971072709923
3	2	undersample	0.8	300	5	0.3	1	0.9519891698327437	0.8160038484220495	0.8647058823020761	0.9101707498076455	64.75816374414278	9.626104906691328	0.14864696128726085
3	3	undersample	0.8	300	5	0.3	1	0.9562363429770124	0.8114958149213641	0.8647058823020761	0.9249628528906021	78.78388505331901	11.52370259765315	0.14626978349716238
3	1	undersample	0.8	300	5	0.3	3	0.9652037206864928	0.8341853949288021	0.8941176470062283	0.9131403117972299	88.77491181367849	10.293814801416305	0.11595408774127457
3	2	undersample	0.8	300	5	0.3	3	0.9531464256081051	0.8070405010916822	0.8470588234795847	0.9161098737868144	60.48195031644722	10.097239815262652	0.16694632295442607
3	3	undersample	0.8	300	5	0.3	3	0.9529411764705882	0.8137566332170028	0.8529411764204152	0.9242199108400876	70.73724185194075	11.255477175089528	0.15911669967675313
3	1	undersample	0.8	300	10	0.1	1	0.9679112625005459	0.8727124149841906	0.8823529411245674	0.9324424647295291	103.51646103633487	13.060760831258913	0.12617084920928567
3	2	undersample	0.8	300	10	0.1	1	0.9620856805974061	0.8592070344096714	0.8882352940653979	0.9250185597555679	98.0437526066241	11.84606714287119	0.12082428352128693
3	3	undersample	0.8	300	10	0.1	1	0.9597150598723888	0.8272900265724673	0.8823529411245674	0.9309063892947185	101.0483655003595	12.770396631669358	0.1263790419365098
3	1	undersample	0.8	300	10	0.1	3	0.9684091008340976	0.8683191751394445	0.8882352940653979	0.925760950252964	99.10366366082248	11.964527798331403	0.12072739155479444
3	2	undersample	0.8	300	10	0.1	3	0.9619372024979257	0.840287154056373	0.876470588183737	0.9242761692581717	86.60362442718014	11.574565943795195	0.13364989230319474
3	3	undersample	0.8	300	10	0.1	3	0.9605191853858929	0.8224910884697808	0.8647058823020761	0.9331352154462621	89.19418431442871	12.932154926567963	0.14498875833695044
3	1	undersample	0.8	300	10	0.3	1	0.9648194244290144	0.8579709401696934	0.8941176470062283	0.9227913882633795	100.92732958719067	11.580541484813773	0.11474137404513512
3	2	undersample	0.8	300	10	0.3	1	0.9604524215031225	0.8342608200412339	0.8705882352429065	0.9116555308024377	69.42091998484496	9.854472437332886	0.1419524798184032
3	3	undersample	0.8	300	10	0.3	1	0.962380910759549	0.8079398455409988	0.8647058823020761	0.9279346210926603	82.29626347373653	11.998906762494531	0.14580134544457352
3	1	undersample	0.8	300	10	0.3	3	0.9662474343857811	0.8632092222679791	0.8882352940653979	0.9220489977659834	94.00599618365864	11.394788452506916	0.12121341164434941
3	2	undersample	0.8	300	10	0.3	3	0.9601816673217172	0.8494544987124164	0.8823529411245674	0.9294729027399445	98.8420844429468	12.510834137448127	0.12657395095961105
3	3	undersample	0.8	300	10	0.3	3	0.9573638667948606	0.7968976867900281	0.8529411764204152	0.9294205051936894	76.37682723998917	12.084828007239746	0.158226358441139
3	1	undersample	0.8	500	5	0.1	1	0.9659723132014498	0.8320188120077209	0.8941176470062283	0.9175946547816066	94.03001143459241	10.850237155541754	0.11539120382633475
3	2	undersample	0.8	500	5	0.1	1	0.9572470413555176	0.8317248970572569	0.8588235293612456	0.9153674832894183	65.7960412767454	10.147676818136	0.1542292813255032
3	3	undersample	0.8	500	5	0.1	1	0.9558211694781924	0.8395231992009897	0.8705882352429065	0.921991084688544	79.50994167153054	11.16011061256161	0.14036118732883188
3	1	undersample	0.8	500	5	0.1	3	0.9654220708327874	0.8281472191202468	0.8823529411245674	0.9175946547816066	83.51349772621069	10.707470877179363	0.12821244868880458
3	2	undersample	0.8	500	5	0.1	3	0.9601816673217171	0.8329842127238283	0.8588235293612456	0.9131403117972299	63.95298062192101	9.887480006623557	0.1546054503002264
3	3	undersample	0.8	500	5	0.1	3	0.9567520321650206	0.8330093562834181	0.8882352940653979	0.9190193164864858	90.19167720534362	10.96848218417848	0.12161300933886897
3	1	undersample	0.8	500	5	0.3	1	0.967138302982663	0.8260475598188722	0.876470588183737	0.9190794357763988	80.58626709591553	10.83124528703736	0.13440558635484512
3	2	undersample	0.8	500	5	0.3	1	0.9523996681077775	0.8159271463119855	0.8647058823020761	0.9109131403050416	65.35107590444655	9.70632243856932	0.14852581462087502
3	3	undersample	0.8	500	5	0.3	1	0.9563980421291846	0.8133276274195737	0.8647058823020761	0.9264487369916312	80.50459569846598	11.756504638657832	0.14603518881886512
3	1	undersample	0.8	500	5	0.3	3	0.9650814446045679	0.8331186806892317	0.8999999999470588	0.9153674832894183	97.34208584866514	10.634209268320603	0.10924574095764122
3	2	undersample	0.8	500	5	0.3	3	0.9537796410323593	0.8078817182321257	0.8470588234795847	0.9168522642842105	61.07141820254524	10.18739373133397	0.1668111437470305
3	3	undersample	0.8	500	5	0.3	3	0.9535355301110043	0.8151915960136049	0.8647058823020761	0.9242199108400876	77.94883429570457	11.410725136125246	0.1463873637077046
3	1	undersample	0.8	500	10	0.1	1	0.9677846194156949	0.8730606893506039	0.8823529411245674	0.931700074232133	102.30976056266238	12.918796060415723	0.12627138374940924
3	2	undersample	0.8	500	10	0.1	1	0.9621075156120354	0.858586172999033	0.8882352940653979	0.9242761692581717	97.00462411935881	11.72992924505419	0.12092133113752314
3	3	undersample	0.8	500	10	0.1	1	0.9597238003671008	0.8267478976645473	0.8823529411245674	0.9301634472442039	99.89359583274842	12.634541367821484	0.12647998366221097
3	1	undersample	0.8	500	10	0.1	3	0.968269356740469	0.867377405927774	0.8941176470062283	0.9250185597555679	104.17599566508933	11.924517918651793	0.1144651107077241
3	2	undersample	0.8	500	10	0.1	3	0.9618323944277043	0.8422996546608463	0.876470588183737	0.9279881217451523	91.43346197531939	12.171192971387404	0.13311529273974282
3	3	undersample	0.8	500	10	0.1	3	0.9601477143606328	0.8140350820587295	0.8647058823020761	0.9309063892947185	86.11078192944726	12.514988699035973	0.14533589821750778
3	1	undersample	0.8	500	10	0.3	1	0.9651076466221232	0.858593018469066	0.8941176470062283	0.9235337787607756	101.98919131768139	11.692973911699447	0.11464913821490787
3	2	undersample	0.8	500	10	0.3	1	0.9603257784182716	0.8339642947009934	0.8705882352429065	0.9123979212998338	70.06624357011522	9.937984906075128	0.1418369773950813
3	3	undersample	0.8	500	10	0.3	1	0.962363429770125	0.8077744655196624	0.8588235293612456	0.9279346210926603	78.33074079919515	11.917281546423139	0.15214053437419017
3	1	undersample	0.8	500	10	0.3	3	0.9663566094589283	0.8634097050586858	0.8882352940653979	0.9227913882633795	94.98631685744685	11.504353711887367	0.12111589482187894
3	2	undersample	0.8	500	10	0.3	3	0.9603388794270493	0.8490401388000889	0.8823529411245674	0.9287305122425484	97.73435456458856	12.380512966815642	0.12667512917671475
3	3	undersample	0.8	500	10	0.3	3	0.9572764618477406	0.796724592778358	0.8529411764204152	0.9294205051936894	76.37682723998917	12.084828007239746	0.158226358441139
3	1	undersample	1.0	100	5	0.1	1	0.9666885016812963	0.8459812224390427	0.9058823528878892	0.913882702294626	102.14114305951155	10.519167134057525	0.10298657130278252
3	2	undersample	1.0	100	5	0.1	1	0.9608891217957116	0.8474523149981108	0.8705882352429065	0.9168522642842105	74.18018139694249	10.470376890537691	0.14114789087274246
3	3	undersample	1.0	100	5	0.1	1	0.9577484485621887	0.83139751896063	0.8823529411245674	0.9175334323854567	83.44593017942859	10.699521753512919	0.1282210036612583
3	1	undersample	1.0	100	5	0.1	3	0.9648412594436439	0.8416834198427526	0.9058823528878892	0.9131403117972299	101.18587700559623	10.429259733013888	0.10307030022162395
3	2	undersample	1.0	100	5	0.1	3	0.9605615965762696	0.8356976287670523	0.8705882352429065	0.9213066072685873	78.75984797486521	11.063039658029506	0.14046546755602674
3	3	undersample	1.0	100	5	0.1	3	0.962599423127349	0.8521166040985171	0.8882352940653979	0.9197622585370003	91.1003719467748	11.07004219173556	0.12151477589135957
3	1	undersample	1.0	100	5	0.3	1	0.9645268352329797	0.8373900848489615	0.9117647058287197	0.9042316258284765	97.56587229305	9.520518840494656	0.09758041045581999
3	2	undersample	1.0	100	5	0.3	1	0.960430586488493	0.8269093726187949	0.8823529411245674	0.9072011878180609	73.31998721085367	9.50823426826095	0.1296813310634833
3	3	undersample	1.0	100	5	0.3	1	0.9586662005069487	0.8116584373304869	0.9058823528878892	0.8974739970215642	84.2536078165093	8.835634260725834	0.10486949635951892
3	1	undersample	1.0	100	5	0.3	3	0.964989737543124	0.8609630052619446	0.8941176470062283	0.907943578315457	83.28672302636686	9.71271241612071	0.11661776607753718
3	2	undersample	1.0	100	5	0.3	3	0.9613607581117081	0.8500791164923701	0.8882352940653979	0.913882702294626	84.33800596020285	10.314248293783677	0.12229655340998544
3	3	undersample	1.0	100	5	0.3	3	0.9586967922384407	0.8328613387140106	0.8882352940653979	0.9063893016277387	76.95069645014192	9.48860776197907	0.1233076168273537
3	1	undersample	1.0	100	10	0.1	1	0.9656709899995634	0.8669588626787499	0.8999999999470588	0.9153674832894183	97.34208584866514	10.634209268320603	0.10924574095764122
3	2	undersample	1.0	100	10	0.1	1	0.9617450543691866	0.8404690040137411	0.8705882352429065	0.9183370452790027	75.65122581971195	10.66074735612752	0.14091968086573237
3	3	undersample	1.0	100	10	0.1	1	0.9606852547854209	0.8182197964332045	0.876470588183737	0.9227340267390585	84.73350005745412	11.343550566408164	0.13387325805474332
3	1	undersample	1.0	100	10	0.1	3	0.9651600506572339	0.8581277253050548	0.9058823528878892	0.919821826273795	110.42011544678414	11.298364602287894	0.10232160555503016
3	2	undersample	1.0	100	10	0.1	3	0.9620856805974061	0.8285063105850277	0.8705882352429065	0.9324424647295291	92.85112936037162	12.886617353508795	0.1387879341239057
3	3	undersample	1.0	100	10	0.1	3	0.9573813477842846	0.7966443452229047	0.8588235293612456	0.9257057949411167	75.79831894037473	11.559763148188171	0.15250684384304414
3	1	undersample	1.0	100	10	0.3	1	0.9632298353639898	0.8561725155348454	0.9176470587695501	0.9042316258284765	105.20928086805797	9.581941542691395	0.0910750497631023
3	2	undersample	1.0	100	10	0.3	1	0.9635486265775799	0.8382748233468027	0.876470588183737	0.9168522642842105	78.23765566073259	10.541122680338622	0.1347320776541704
3	3	undersample	1.0	100	10	0.3	1	0.9575211956996765	0.7935522967285625	0.876470588183737	0.9101040118803113	71.83194338920785	9.749828763420513	0.13573109100325287
3	1	undersample	1.0	100	10	0.3	3	0.9636796366653566	0.8564247851002913	0.9176470587695501	0.9086859688128531	110.88499417530332	10.049353274036411	0.09062860344564726
3	2	undersample	1.0	100	10	0.3	3	0.9606358356260098	0.8221630918675712	0.876470588183737	0.9175946547816066	79.00642036646214	10.636087737998167	0.13462307112003943
3	3	undersample	1.0	100	10	0.3	3	0.9576129708941526	0.8163241127748412	0.8705882352429065	0.9101040118803113	68.10667504763184	9.684393671048563	0.1421944762860443
3	1	undersample	1.0	300	5	0.1	1	0.9647757543997555	0.83261277062095	0.9117647058287197	0.9109131403050416	105.65831164603117	10.23455767332139	0.0968646617317277
3	2	undersample	1.0	300	5	0.1	1	0.957928293811957	0.8280425949621599	0.8882352940653979	0.9027468448336842	73.7709795950423	9.133227618313477	0.12380514574619353
3	3	undersample	1.0	300	5	0.1	1	0.9540861812778603	0.8105513564466807	0.8941176470062283	0.9026745913751659	78.32059678085619	9.186887245282092	0.1172984737052165
3	1	undersample	1.0	300	5	0.1	3	0.9673784881435871	0.8594805179083249	0.9117647058287197	0.9064587973206648	100.13490067294218	9.747197836255374	0.09734065515021971
3	2	undersample	1.0	300	5	0.1	3	0.9623957378051443	0.8365245289319457	0.8823529411245674	0.9086859688128531	74.6341331814574	9.662839686573474	0.12946943346603831
3	3	undersample	1.0	300	5	0.1	3	0.9550388952014685	0.8279711458473846	0.9117647058287197	0.9086181277792823	102.74523668263848	9.977521623230567	0.0971093251417286
3	1	undersample	1.0	300	5	0.3	1	0.9621948556705534	0.8274564496187669	0.9117647058287197	0.901262063838892	94.32078379473077	9.234187475816217	0.09790192745540191
3	2	undersample	1.0	300	5	0.3	1	0.9575658325691079	0.825582409587772	0.8705882352429065	0.9101707498076455	68.16227232734538	9.691588613539569	0.1421840499297552
3	3	undersample	1.0	300	5	0.3	1	0.9548684555545843	0.7840775473359695	0.876470588183737	0.9049034175267096	67.51561366319984	9.216635059031262	0.13651115473603045
3	1	undersample	1.0	300	5	0.3	3	0.9648106904231625	0.8331746747090699	0.9117647058287197	0.8997772828440997	92.77035261603373	9.09738471205673	0.0980634817893414
3	2	undersample	1.0	300	5	0.3	3	0.9578234857417356	0.8127001774853798	0.8705882352429065	0.9086859688128531	66.94455629647297	9.534001824085827	0.14241637680616864
3	3	undersample	1.0	300	5	0.3	3	0.9544401713136963	0.8204547163586471	0.8882352940653979	0.9101040118803113	80.45888050486465	9.880698948164412	0.1228043204376701
3	1	undersample	1.0	300	10	0.1	1	0.9657059260229705	0.85703239901385	0.9176470587695501	0.9094283593102493	111.88522233405023	10.13172501308286	0.09055462091303573
3	2	undersample	1.0	300	10	0.1	1	0.9611118389449322	0.8412335790256327	0.8882352940653979	0.9168522642842105	87.63391174477687	10.682614259940483	0.12190045121702636
3	3	undersample	1.0	300	10	0.1	1	0.9599816449611048	0.8182481587469445	0.876470588183737	0.9167904903349422	78.1743053396906	10.533297051969328	0.13474115599052616
3	1	undersample	1.0	300	10	0.1	3	0.966937420848072	0.8594306174104761	0.929411764651211	0.9057164068232687	126.48291126952223	9.85761822136837	0.0779363540702639
3	2	undersample	1.0	300	10	0.1	3	0.958932704484912	0.8320515427265499	0.8823529411245674	0.913882702294626	79.59050264093051	10.245942013692394	0.12873321411238647
3	3	undersample	1.0	300	10	0.1	3	0.9568918800804126	0.7862456225168796	0.8705882352429065	0.9078751857287677	66.29617653075297	9.450093849620117	0.14254356255786055
3	1	undersample	1.0	300	10	0.3	1	0.9659417441809686	0.8296531885808771	0.9058823528878892	0.9086859688128531	95.7804690547509	9.920515411548765	0.1035755467857776
3	2	undersample	1.0	300	10	0.3	1	0.954971832831128	0.8352805705979026	0.876470588183737	0.9094283593102493	71.24315703163137	9.677096326598374	0.13583193133721255
3	3	undersample	1.0	300	10	0.3	1	0.9528188095446203	0.7679123141391169	0.8647058823020761	0.9160475482844277	69.73873336742646	10.29994671545983	0.14769333368597418
3	1	undersample	1.0	300	10	0.3	3	0.9635966636097647	0.8486295146108178	0.9117647058287197	0.9005196733414959	93.53978301500541	9.165275635914094	0.09798263802948949
3	2	undersample	1.0	300	10	0.3	3	0.957116031267741	0.8313483816408759	0.8999999999470588	0.9116555308024377	92.87393155652616	10.187393803458997	0.1096905526016124
3	3	undersample	1.0	300	10	0.3	3	0.9550126737173324	0.7852000962696537	0.8882352940653979	0.9086181277792823	79.02138070084982	9.720037194243972	0.12300514516225901
3	1	undersample	1.0	500	5	0.1	1	0.9641556399842789	0.8313607362711455	0.9117647058287197	0.9057164068232687	99.2650721678096	9.670448255139856	0.09742044257159305
3	2	undersample	1.0	500	5	0.1	1	0.957399886457924	0.8231509145701237	0.8999999999470588	0.9020044543362881	82.8408940284894	9.184089970728456	0.11086419636129304
3	3	undersample	1.0	500	5	0.1	1	0.9541692159776243	0.8084822605927205	0.8882352940653979	0.9056463595772241	76.2822078314492	9.413894322958676	0.12340877155702212
3	1	undersample	1.0	500	5	0.1	3	0.9668413467837024	0.8588512328591705	0.9117647058287197	0.9042316258284765	97.56587229305	9.520518840494656	0.09758041045581999
3	2	undersample	1.0	500	5	0.1	3	0.9613563911087821	0.8326880188370225	0.876470588183737	0.9064587973206648	68.75622415228135	9.369886952271296	0.13627691718435006
3	3	undersample	1.0	500	5	0.1	3	0.9542872126562363	0.8155003399898676	0.8941176470062283	0.9101040118803113	85.49126042680484	9.94613404053636	0.11634093515487878
3	1	undersample	1.0	500	5	0.3	1	0.9624263068256256	0.8305850006305608	0.9117647058287197	0.9034892353310803	96.73587850601807	9.44728408777703	0.09766059156459221
3	2	undersample	1.0	500	5	0.3	1	0.9575527315603303	0.8254402473985789	0.8705882352429065	0.9101707498076455	68.16227232734538	9.691588613539569	0.1421840499297552
3	3	undersample	1.0	500	5	0.3	1	0.9546149812079363	0.7831906069577848	0.8823529411245674	0.9049034175267096	71.36717525337352	9.278491670165698	0.1300106235612198
3	1	undersample	1.0	500	5	0.3	3	0.9647582863880518	0.8361505343889523	0.9058823528878892	0.901262063838892	87.85524676042154	9.174612072746434	0.10442872261474423
3	2	undersample	1.0	500	5	0.3	3	0.9576575396305514	0.8119904273540839	0.8705882352429065	0.9086859688128531	66.94455629647297	9.534001824085827	0.14241637680616864
3	3	undersample	1.0	500	5	0.3	3	0.9544576523031204	0.8186374124816023	0.8941176470062283	0.9078751857287677	83.21862268779226	9.705501791501742	0.11662655119548455
3	1	undersample	1.0	500	10	0.1	1	0.9656491549849338	0.8576465285658438	0.9176470587695501	0.907943578315457	109.90089872702444	9.96831011128178	0.09070270696359285
3	2	undersample	1.0	500	10	0.1	1	0.9609720948513036	0.8400115794774325	0.8882352940653979	0.9168522642842105	87.63391174477687	10.682614259940483	0.12190045121702636
3	3	undersample	1.0	500	10	0.1	1	0.9598767590245608	0.8174889590810659	0.876470588183737	0.9160475482844277	77.41970770947488	10.44008204492187	0.134850435110169
3	1	undersample	1.0	500	10	0.1	3	0.9670946329534041	0.860569665365927	0.929411764651211	0.9049740163258726	125.39189908326499	9.780605587124324	0.07800028873245345
3	2	undersample	1.0	500	10	0.1	3	0.958688152321062	0.8292969248160931	0.8823529411245674	0.913882702294626	79.59050264093051	10.245942013692394	0.12873321411238647
3	3	undersample	1.0	500	10	0.1	3	0.9565772222707806	0.7817920844543413	0.8705882352429065	0.9063893016277387	65.1370743005102	9.300092375979485	0.14277724052668875
3	1	undersample	1.0	500	10	0.3	1	0.9659504781868204	0.8302478547645683	0.9058823528878892	0.9086859688128531	95.7804690547509	9.920515411548765	0.1035755467857776
3	2	undersample	1.0	500	10	0.3	1	0.9550329708720904	0.8350266472212251	0.876470588183737	0.9094283593102493	71.24315703163137	9.677096326598374	0.13583193133721255
3	3	undersample	1.0	500	10	0.3	1	0.9532514640328643	0.7655246154689825	0.8647058823020761	0.9160475482844277	69.73873336742646	10.29994671545983	0.14769333368597418
3	1	undersample	1.0	500	10	0.3	3	0.963662168653653	0.8496045937348743	0.9117647058287197	0.8997772828440997	92.77035261603373	9.09738471205673	0.0980634817893414
3	2	undersample	1.0	500	10	0.3	3	0.9569369841477793	0.8305864238623669	0.8999999999470588	0.9116555308024377	92.87393155652616	10.187393803458997	0.1096905526016124
3	3	undersample	1.0	500	10	0.3	3	0.9548072720916005	0.7837862136231089	0.8823529411245674	0.9078751857287677	73.91127736713845	9.57779782056093	0.12958505687667254
3	1	smote	0.6	100	5	0.1	1	0.9663828114764836	0.8580110969973505	0.8058823528937716	0.9606533036305818	101.35960430514277	20.4815708163094	0.20206836779920387
3	2	smote	0.6	100	5	0.1	1	0.9639154548233547	0.8572305162516227	0.8058823528937716	0.9532293986566205	84.6118112146568	17.23052852521343	0.2036421089649311
3	3	smote	0.6	100	5	0.1	1	0.9591381872213968	0.8656965213000081	0.7999999999529411	0.9606240713153	97.58487715911617	20.31697596745272	0.2081979870556816
3	1	smote	0.6	100	5	0.1	3	0.9661993973535963	0.8612812531413926	0.8058823528937716	0.9569413511436011	92.26382029453423	18.71591857009292	0.20285218613003242
3	2	smote	0.6	100	5	0.1	3	0.9645181012271278	0.8591875512003118	0.8176470587754325	0.9539717891540166	92.93181770873868	17.76403788257185	0.19115129125020078
3	3	smote	0.6	100	5	0.1	3	0.9582291757713487	0.8643770978643003	0.7882352940712802	0.9598811292647855	89.05758782008563	19.647489651410044	0.22061555047421758
3	1	smote	0.6	100	5	0.3	1	0.957517795536923	0.8424984263338113	0.7647058823079584	0.9680772086045429	98.55810557650057	23.95484885035133	0.24305304697822724
3	2	smote	0.6	100	5	0.3	1	0.955535176208568	0.8464646750694361	0.7941176470121107	0.9695619895993352	122.86406654901805	26.089661435234632	0.2123457324781383
3	3	smote	0.6	100	5	0.3	1	0.9477493226116598	0.8481831353960106	0.7882352940712802	0.9643387815678728	100.65506077842622	22.103425168639415	0.21959575595255434
3	1	smote	0.6	100	5	0.3	3	0.9634656535219878	0.864204223178318	0.7999999999529411	0.9606533036305818	97.66034881658666	20.33207029940203	0.20819165167005155
3	2	smote	0.6	100	5	0.3	3	0.9569282501419276	0.836728405690778	0.7764705881896193	0.9584261321383933	80.08080517192447	18.676886259549228	0.2332254954060965
3	3	smote	0.6	100	5	0.3	3	0.9481076828948518	0.8468129262111059	0.7882352940712802	0.959138187214271	87.37068260224297	19.29026265432711	0.22078643780820212
3	1	smote	0.6	100	10	0.1	1	0.9672649460675138	0.8679409816660162	0.8176470587754325	0.9643652561175623	121.34471878875502	22.945214143274978	0.1890911541834165
3	2	smote	0.6	100	10	0.1	1	0.9623171317524782	0.864933622402504	0.7941176470121107	0.9591685226357894	90.60776669816133	19.448658333915297	0.2146466924036027
3	3	smote	0.6	100	10	0.1	1	0.9579014072196487	0.8567422801089476	0.7823529411304498	0.9673105497699309	106.36728564791042	23.932880372579845	0.22500225669129076
3	1	smote	0.6	100	10	0.1	3	0.9686143499716146	0.8717607899065221	0.811764705834602	0.9636228656201662	114.23720877278247	22.315239958324366	0.19534124700418087
3	2	smote	0.6	100	10	0.1	3	0.9638237477619109	0.865344750596518	0.7941176470121107	0.9591685226357894	90.60776669816133	19.448658333915297	0.2146466924036027
3	3	smote	0.6	100	10	0.1	3	0.9568350668647846	0.8522838903071959	0.7705882352487889	0.9606240713153	81.94627555798604	19.570028321590488	0.23881533808427666
3	1	smote	0.6	100	10	0.3	1	0.9675662692694004	0.8615196167345107	0.7999999999529411	0.9680772086045429	121.30228290038588	25.060457258829082	0.20659508994060766
3	2	smote	0.6	100	10	0.3	1	0.959696929996943	0.8582098420243811	0.7764705881896193	0.9703043800967313	113.50258954150657	26.14763824572549	0.23037040138311302
3	3	smote	0.6	100	10	0.3	1	0.9520933484835242	0.8423649523559928	0.758823529367128	0.9695393759214745	100.14571066048231	24.911613048202877	0.24875365986669204
3	1	smote	0.6	100	10	0.3	3	0.9673915891523648	0.8640188026771517	0.7999999999529411	0.9643652561175623	108.24996547083644	22.449993694139543	0.20739029813074747
3	2	smote	0.6	100	10	0.3	3	0.962775667059697	0.8650114182851579	0.7882352940712802	0.9703043800967313	121.62356577085846	26.543814582781934	0.21824564341877148
3	3	smote	0.6	100	10	0.3	3	0.9529062144917402	0.8512294586363984	0.7882352940712802	0.9650817236183873	102.87585339005167	22.573710675743513	0.21942670610368817
3	1	smote	0.6	300	5	0.1	1	0.9581684789728809	0.8281214649083598	0.7823529411304498	0.9732739420863158	130.90309959308743	29.27302825305894	0.22362363484916103
3	2	smote	0.6	300	5	0.1	1	0.957155334294074	0.8585879579935513	0.7764705881896193	0.9769858945732964	147.46342835584431	33.73888475803292	0.22879491993081338
3	3	smote	0.6	300	5	0.1	1	0.9474565160388079	0.8493732312961217	0.7411764705446366	0.9680534918204454	86.77481188602282	23.200539926726083	0.26736490180412564
3	1	smote	0.6	300	5	0.1	3	0.9598148390759422	0.8279507342648955	0.7823529411304498	0.9717891610915236	123.82427611128757	27.732343102067333	0.22396530579270268
3	2	smote	0.6	300	5	0.1	3	0.9531376916022534	0.8516746106371826	0.7647058823079584	0.9732739420863158	118.35411864045943	28.612734382689187	0.24175528091311155
3	3	smote	0.6	300	5	0.1	3	0.9519928327943361	0.8548116498572129	0.7823529411304498	0.9680534918204454	108.9245378682756	24.4894588115442	0.2248295765267727
3	1	smote	0.6	300	5	0.3	1	0.955137778942312	0.825629536586509	0.7764705881896193	0.9755011135785041	138.3157283190839	31.69410469886824	0.22914316181450506
3	2	smote	0.6	300	5	0.3	1	0.9569981221887419	0.8514277306945829	0.7411764705446366	0.9755011135785041	114.02474365644595	30.253463576192413	0.2653236610388531
3	3	smote	0.6	300	5	0.3	1	0.9410628441569793	0.8428936651582745	0.7882352940712802	0.96879643387096	115.5660963762191	25.261056322890507	0.2185853460429568
3	1	smote	0.6	300	5	0.3	3	0.9545220315297612	0.8163192077641939	0.758823529367128	0.968819599101939	97.76128972319789	24.336546809725256	0.2489384694189188
3	2	smote	0.6	300	5	0.3	3	0.9533997117778068	0.8511001129376558	0.747058823485467	0.9725315515889197	104.56941210725255	27.19696942235812	0.2600853139421802
3	3	smote	0.6	300	5	0.3	3	0.9453587973079277	0.8446360051560005	0.7647058823079584	0.970282317971989	106.11246095796494	25.732344274487097	0.24250067316369203
3	1	smote	0.6	300	10	0.1	1	0.9640071618847984	0.8486544616161126	0.7823529411304498	0.9717891610915236	123.82427611128757	27.732343102067333	0.22396530579270268
3	2	smote	0.6	300	10	0.1	1	0.9596707279793877	0.8622268309606106	0.7764705881896193	0.9673348181071468	102.86838612216668	23.77058095163077	0.23107760138004813
3	3	smote	0.6	300	10	0.1	1	0.9568918800804125	0.8490452012666924	0.7647058823079584	0.970282317971989	106.11246095796494	25.732344274487097	0.24250067316369203
3	1	smote	0.6	300	10	0.1	3	0.9647015153500152	0.8630747470008703	0.8058823528937716	0.9717891610915236	143.00871546834617	28.566398533708455	0.1997528403081436
3	2	smote	0.6	300	10	0.1	3	0.9607013406698983	0.8597288136139803	0.7705882352487889	0.9755011135785041	133.74819276369743	31.45399784508894	0.235173245018563
3	3	smote	0.6	300	10	0.1	3	0.9544969845293243	0.8464304167291383	0.7705882352487889	0.9725111441235327	118.83501872656777	28.03274019058292	0.2358962812698703
3	1	smote	0.6	300	10	0.3	1	0.9610725359185991	0.849064821905059	0.811764705834602	0.9703043800967313	140.91088415763681	27.33616725689483	0.1939961274900884
3	2	smote	0.6	300	10	0.3	1	0.9536136949211755	0.8540901202422683	0.7823529411304498	0.9717891610915236	123.82427611128757	27.732343102067333	0.22396530579270268
3	3	smote	0.6	300	10	0.3	1	0.9483655274888558	0.842661175693493	0.7705882352487889	0.9680534918204454	101.78469949085843	24.121196273024736	0.2369825266060164
3	1	smote	0.6	300	10	0.3	3	0.9604131184767893	0.8456498651302511	0.7941176470121107	0.9651076466149584	106.68689556630815	22.75906731363889	0.21332578969480556
3	2	smote	0.6	300	10	0.3	3	0.9588803004498012	0.8577026827558043	0.7705882352487889	0.9710467705941275	112.65478977185815	26.614922926119696	0.23625202136074971
3	3	smote	0.6	300	10	0.3	3	0.9458744864959356	0.8247805658187193	0.758823529367128	0.9747399702750763	121.41171291440372	30.040472526193554	0.24742646809748256
3	1	smote	0.6	500	5	0.1	1	0.9573474824228132	0.8266233310830435	0.7705882352487889	0.9762435040759003	138.03278992243776	32.43693486368588	0.23499440605079902
3	2	smote	0.6	500	5	0.1	1	0.9575745665749597	0.855203868357577	0.7705882352487889	0.9762435040759003	138.03278992243776	32.43693486368588	0.23499440605079902
3	3	smote	0.6	500	5	0.1	1	0.9437723975176996	0.8463501075074198	0.7411764705446366	0.9732540861740472	104.20450359328946	27.71175433564342	0.2659362344045844
3	1	smote	0.6	500	5	0.1	3	0.9583125900694354	0.8270028066547058	0.7882352940712802	0.9755011135785041	148.21205532047566	32.17431840642685	0.21708299540638903
3	2	smote	0.6	500	5	0.1	3	0.9524957421721473	0.8496776278974585	0.7529411764262975	0.9740163325837119	114.2421295129686	28.977467829642524	0.25364956702712504
3	3	smote	0.6	500	5	0.1	3	0.9518049121580281	0.8514919432125871	0.7764705881896193	0.9710252600225036	116.41291136954096	26.79818078819226	0.23019937658800615
3	1	smote	0.6	500	5	0.3	1	0.9548626577579806	0.8258571887669773	0.7764705881896193	0.9769858945732964	147.46342835584431	33.73888475803292	0.22879491993081338
3	2	smote	0.6	500	5	0.3	1	0.9576619066334774	0.8533821431440818	0.7411764705446366	0.9762435040759003	117.67750398658019	31.198883914690235	0.2651218939983047
3	3	smote	0.6	500	5	0.3	1	0.9404378987850712	0.8421406010003395	0.7823529411304498	0.9695393759214745	114.41327421828807	25.68406616597661	0.22448501012951932
3	1	smote	0.6	500	5	0.3	3	0.954932529804795	0.8154893409908276	0.7647058823079584	0.9665924276097507	94.03330225155455	22.890189220371553	0.2434264003491392
3	2	smote	0.6	500	5	0.3	3	0.9546443076116861	0.854076858623216	0.7529411764262975	0.9740163325837119	114.2421295129686	28.977467829642524	0.25364956702712504
3	3	smote	0.6	500	5	0.3	3	0.9438160999912595	0.8439284740172538	0.7647058823079584	0.9673105497699309	96.17042212071894	23.393040965679546	0.24324568290457294
3	1	smote	0.6	500	10	0.1	1	0.9640901349403904	0.8489484676583492	0.7823529411304498	0.9710467705941275	120.55712671788086	27.021257627281827	0.22413653308894602
3	2	smote	0.6	500	10	0.1	1	0.9597930040613127	0.8628551575187599	0.7764705881896193	0.9673348181071468	102.86838612216668	23.77058095163077	0.23107760138004813
3	3	smote	0.6	500	10	0.1	1	0.9567782536491565	0.8488410127884461	0.7647058823079584	0.9710252600225036	108.91662564814203	26.39214774594692	0.2423151332473444
3	1	smote	0.6	500	10	0.1	3	0.9641338049696493	0.8612079291577338	0.8058823528937716	0.9717891610915236	143.00871546834617	28.566398533708455	0.1997528403081436
3	2	smote	0.6	500	10	0.1	3	0.9608934887986375	0.8608411264061322	0.7705882352487889	0.9740163325837119	125.91350053338086	29.656627231899773	0.23553174081521558
3	3	smote	0.6	500	10	0.1	3	0.9539594441045363	0.8426926655443515	0.7705882352487889	0.9717682020730182	115.61938847695038	27.295036762853538	0.23607663010690574
3	1	smote	0.6	500	10	0.3	1	0.961076902921525	0.8489911874856058	0.811764705834602	0.9703043800967313	140.91088415763681	27.33616725689483	0.1939961274900884
3	2	smote	0.6	500	10	0.3	1	0.9536529979475086	0.8541421093491343	0.7823529411304498	0.9717891610915236	123.82427611128757	27.732343102067333	0.22396530579270268
3	3	smote	0.6	500	10	0.3	1	0.948496634909536	0.8422332328668665	0.7705882352487889	0.9680534918204454	101.78469949085843	24.121196273024736	0.2369825266060164
3	1	smote	0.6	500	10	0.3	3	0.9607144416786758	0.8453933704047376	0.7941176470121107	0.9651076466149584	106.68689556630815	22.75906731363889	0.21332578969480556
3	2	smote	0.6	500	10	0.3	3	0.9589152364732084	0.8577422464459467	0.7705882352487889	0.9710467705941275	112.65478977185815	26.614922926119696	0.23625202136074971
3	3	smote	0.6	500	10	0.3	3	0.9458919674853596	0.8256767231079203	0.758823529367128	0.9754829123255908	125.18619786229195	30.950789503897266	0.24723802448319387
3	1	smote	0.8	100	5	0.1	1	0.9666491986549631	0.8663247249368433	0.8294117646570934	0.9450631031852632	83.64070792012762	15.097533020089951	0.1805045958972538
3	2	smote	0.8	100	5	0.1	1	0.9641381719725752	0.8540000594672905	0.8470588234795847	0.9510022271644322	107.49647594593706	17.28769700298967	0.160821048093887
3	3	smote	0.8	100	5	0.1	1	0.9592299624158727	0.8603098344975796	0.811764705834602	0.9487369985070674	79.81248121284247	15.83529102550903	0.19840618894123782
3	1	smote	0.8	100	5	0.1	3	0.9668500807895541	0.8610228073531546	0.8294117646570934	0.944320712687867	82.46067111427996	14.896232616002452	0.1806465020246011
3	2	smote	0.8	100	5	0.1	3	0.963788811738504	0.8536350863675977	0.8470588234795847	0.9472902746774515	99.53627064071684	16.070253783217634	0.16145122460797867
3	3	smote	0.8	100	5	0.1	3	0.9576129708941526	0.858825156801731	0.7999999999529411	0.9487369985070674	74.02896830231921	15.60579405412484	0.21080657574619005
3	1	smote	0.8	100	5	0.3	1	0.9631512293113237	0.845639449381153	0.7999999999529411	0.9547141796514127	84.32784705041315	17.66556986578247	0.2094867785720073
3	2	smote	0.8	100	5	0.3	1	0.9541464692781344	0.8364402866640546	0.7882352940712802	0.9547141796514127	78.47174677018916	17.405782073638612	0.22180953024908925
3	3	smote	0.8	100	5	0.3	1	0.9518442443842321	0.8513951533096961	0.7764705881896193	0.959138187214271	81.5368194661542	19.002348286352078	0.2330523510163617
3	1	smote	0.8	100	5	0.3	3	0.9609371588278964	0.8547906736877294	0.811764705834602	0.9539717891540166	89.3800172688711	17.63623904888428	0.1973174619337021
3	2	smote	0.8	100	5	0.3	3	0.9595702869120922	0.8417716859804144	0.811764705834602	0.9502598366670361	82.3880398076108	16.320102071229154	0.19808823326126943
3	3	smote	0.8	100	5	0.3	3	0.950017480989424	0.8388756158921192	0.7823529411304498	0.9583952451637564	82.80403133210959	18.804407240607944	0.2270953009177428
3	1	smote	0.8	100	10	0.1	1	0.966736538713481	0.8688958968256829	0.8058823528937716	0.956198960646205	90.62966244695478	18.39869968375424	0.2030096800617161
3	2	smote	0.8	100	10	0.1	1	0.9621118826149614	0.865473387744191	0.8235294117162629	0.9584261321383933	107.5833026801963	19.80881876012797	0.18412539112299728
3	3	smote	0.8	100	10	0.1	1	0.9563237479241326	0.8514776096460562	0.7823529411304498	0.9606240713153	87.6945183311949	19.868807379935383	0.2265683976728386
3	1	smote	0.8	100	10	0.1	3	0.9668806498100354	0.8717863654225059	0.8294117646570934	0.9547141796514127	102.50195116935556	18.31503934614212	0.17867989937930231
3	2	smote	0.8	100	10	0.1	3	0.9626839599982532	0.8604503621350662	0.8352941175979238	0.9532293986566205	103.36051716726878	17.85937993124312	0.1727872439795946
3	3	smote	0.8	100	10	0.1	3	0.9560353115986365	0.8531379164568645	0.7823529411304498	0.9554234769616983	77.04412425123196	17.55078037267332	0.22780166265503932
3	1	smote	0.8	100	10	0.3	1	0.966618629634482	0.8666368384558109	0.8176470587754325	0.9628804751227701	116.31157657444383	22.02740582498512	0.18938273653070964
3	2	smote	0.8	100	10	0.3	1	0.9595047818682039	0.8556577878557352	0.7941176470121107	0.9599109131331856	92.35711643174339	19.808818583525568	0.21448068568266884
3	3	smote	0.8	100	10	0.3	1	0.9509090114500481	0.8457387307687487	0.7823529411304498	0.9665676077194164	103.92368904775735	23.401038745720466	0.22517520231339946
3	1	smote	0.8	100	10	0.3	3	0.9631686973230271	0.8614666979765216	0.8176470587754325	0.9606533036305818	109.47410017757403	20.780571850124133	0.18982180005750868
3	2	smote	0.8	100	10	0.3	3	0.9555002401851609	0.8486719521955817	0.7941176470121107	0.9584261321383933	88.92089372573459	19.101360947266258	0.21481295629993424
3	3	smote	0.8	100	10	0.3	3	0.9535093086268682	0.8492005572135346	0.7882352940712802	0.9613670133658145	92.62604111508702	20.40316213456216	0.22027456817409485
3	1	smote	0.8	300	5	0.1	1	0.9565133848639679	0.8370773404971551	0.7764705881896193	0.9658500371123546	98.24481921483991	22.737077734856044	0.23143283212407206
3	2	smote	0.8	300	5	0.1	1	0.9517839206952269	0.8445836169093415	0.758823529367128	0.9710467705941275	105.5234124966573	26.208588224957563	0.2483675096325534
3	3	smote	0.8	300	5	0.1	1	0.9506030941351281	0.8473058661119691	0.758823529367128	0.9650817236183873	86.95949505184113	21.731408038588906	0.2499026374985126
3	1	smote	0.8	300	5	0.1	3	0.9600986942661252	0.840804496467574	0.7941176470121107	0.9665924276097507	111.59996245281421	23.770581113462768	0.21299810031310384
3	2	smote	0.8	300	5	0.1	3	0.9571116642648151	0.8408764240545308	0.7705882352487889	0.9651076466149584	92.90777180202625	22.084724578419962	0.23770587993867476
3	3	smote	0.8	300	5	0.1	3	0.9532033913119482	0.8515908423084249	0.7882352940712802	0.96879643387096	115.5660963762191	25.261056322890507	0.2185853460429568
3	1	smote	0.8	300	5	0.3	1	0.9515612035460064	0.8260871964552889	0.7764705881896193	0.9636228656201662	92.01715747147345	21.34501213404939	0.231967730806019
3	2	smote	0.8	300	5	0.3	1	0.9549194287960173	0.8454226203481172	0.758823529367128	0.9680772086045429	95.41460136738857	23.770580782271704	0.2491293731511638
3	3	smote	0.8	300	5	0.3	1	0.9487413687614719	0.8441858497466687	0.7764705881896193	0.970282317971989	113.41574749689929	26.12822649409459	0.23037563950853868
3	1	smote	0.8	300	5	0.3	3	0.9565919909166339	0.8310520366467214	0.7882352940712802	0.9651076466149584	102.9550495599777	22.59048162983416	0.21942081225577292
3	2	smote	0.8	300	5	0.3	3	0.9555308092056422	0.8412955089700649	0.758823529367128	0.9710467705941275	105.5234124966573	26.208588224957563	0.2483675096325534
3	3	smote	0.8	300	5	0.3	3	0.9433703347609474	0.8417602700533696	0.7764705881896193	0.9695393759214745	110.5647866919575	25.490952886533176	0.23055217256381255
3	1	smote	0.8	300	10	0.1	1	0.9642953840779074	0.8551180898686348	0.8058823528937716	0.9628804751227701	107.69026974103653	21.71046473397814	0.20160097759326567
3	2	smote	0.8	300	10	0.1	1	0.9617930914013711	0.8590625473477708	0.7941176470121107	0.9613956941279779	96.05766389274912	20.570696023851443	0.21414944138390166
3	3	smote	0.8	300	10	0.1	1	0.9485447076304518	0.8440490977518281	0.7764705881896193	0.96879643387096	107.84958588180059	24.88402563150408	0.23072897637530337
3	1	smote	0.8	300	10	0.1	3	0.9655792829381196	0.8581412290757369	0.7882352940712802	0.9651076466149584	102.9550495599777	22.59048162983416	0.21942081225577292
3	2	smote	0.8	300	10	0.1	3	0.9596881959910913	0.8596495289335966	0.7999999999529411	0.9613956941279779	99.61535501038504	20.723071549954046	0.20803088591753838
3	3	smote	0.8	300	10	0.1	3	0.9545887597238003	0.8488684603953608	0.7705882352487889	0.96879643387096	104.28811948715196	24.69551028581087	0.2368007915414766
3	1	smote	0.8	300	10	0.3	1	0.9624044718109962	0.8526538933552402	0.7823529411304498	0.9643652561175623	97.27868556926958	21.954773245004116	0.2256894420780783
3	2	smote	0.8	300	10	0.3	1	0.9576488056246998	0.8441707156620731	0.7882352940712802	0.9599109131331856	89.12651782495901	19.66208659401797	0.22060870527185142
3	3	smote	0.8	300	10	0.3	1	0.9406127086793112	0.8288538767517817	0.7764705881896193	0.9658246656689018	98.16930438680714	22.720197949346247	0.23143891167987685
3	1	smote	0.8	300	10	0.3	3	0.9632735053932486	0.8500422774713093	0.7999999999529411	0.9643652561175623	108.24996547083644	22.449993694139543	0.20739029813074747
3	2	smote	0.8	300	10	0.3	3	0.9592296606838727	0.8511514303872996	0.8176470587754325	0.9613956941279779	111.66559904545579	21.180198128261857	0.18967521951844837
3	3	smote	0.8	300	10	0.3	3	0.9481470151210559	0.8296126821779252	0.758823529367128	0.9650817236183873	86.95949505184113	21.731408038588906	0.2499026374985126
3	1	smote	0.8	500	5	0.1	1	0.9541464692781344	0.8354444899361038	0.7823529411304498	0.9710467705941275	120.55712671788086	27.021257627281827	0.22413653308894602
3	2	smote	0.8	500	5	0.1	1	0.9518494257391152	0.8431707541574782	0.7529411764262975	0.9732739420863158	110.98408216849161	28.17253846910935	0.25384304495574517
3	3	smote	0.8	500	5	0.1	1	0.9501354776680361	0.8478280675506185	0.758823529367128	0.9673105497699309	93.10307291623168	23.21309449671278	0.2493268249756669
3	1	smote	0.8	500	5	0.1	3	0.9592951657277611	0.838977925654321	0.7823529411304498	0.9680772086045429	109.00813303684481	24.507653054590207	0.2248240684594174
3	2	smote	0.8	500	5	0.1	3	0.9561640246298966	0.8421704284655495	0.758823529367128	0.9695619895993352	100.22245064408852	24.93012092700198	0.24874785803541855
3	3	smote	0.8	500	5	0.1	3	0.9510313783760161	0.8480194900216077	0.7705882352487889	0.970282317971989	109.67047235271197	25.930285384290844	0.23643815633611528
3	1	smote	0.8	500	5	0.3	1	0.9521376479322242	0.8284509947394827	0.7764705881896193	0.9658500371123546	98.24481921483991	22.737077734856044	0.23143283212407206
3	2	smote	0.8	500	5	0.3	1	0.9543691864273549	0.8461521914386356	0.7529411764262975	0.9695619895993352	97.07778174357212	24.736864175629872	0.25481487896163196
3	3	smote	0.8	500	5	0.3	1	0.9491652827550039	0.8435625194922056	0.7764705881896193	0.9695393759214745	110.5647866919575	25.490952886533176	0.23055217256381255
3	1	smote	0.8	500	5	0.3	3	0.9560111795274903	0.8285970073449073	0.7823529411304498	0.9643652561175623	97.27868556926958	21.954773245004116	0.2256894420780783
3	2	smote	0.8	500	5	0.3	3	0.9548757587667583	0.8407708754753171	0.758823529367128	0.9725315515889197	111.39745109745334	27.62526815341888	0.24798832259884546
3	3	smote	0.8	500	5	0.3	3	0.9438160999912595	0.8400934274398092	0.7882352940712802	0.970282317971989	121.53051028053106	26.524108713702084	0.21825060585338535
3	1	smote	0.8	500	10	0.1	1	0.9643434211100922	0.855233403616318	0.8058823528937716	0.9636228656201662	109.97275451065659	22.153535320945203	0.20144566097115385
3	2	smote	0.8	500	10	0.1	1	0.9618236604218524	0.8591051440326211	0.7999999999529411	0.9613956941279779	99.61535501038504	20.723071549954046	0.20803088591753838
3	3	smote	0.8	500	10	0.1	1	0.9479153920111878	0.8431478918195405	0.7764705881896193	0.96879643387096	107.84958588180059	24.88402563150408	0.23072897637530337
3	1	smote	0.8	500	10	0.1	3	0.964876195467051	0.8564938502931229	0.7941176470121107	0.9651076466149584	106.68689556630815	22.75906731363889	0.21332578969480556
3	2	smote	0.8	500	10	0.1	3	0.9596052229354994	0.8587438424401804	0.7999999999529411	0.9613956941279779	99.61535501038504	20.723071549954046	0.20803088591753838
3	3	smote	0.8	500	10	0.1	3	0.9540293680622324	0.8474458573080176	0.7764705881896193	0.96879643387096	107.84958588180059	24.88402563150408	0.23072897637530337
3	1	smote	0.8	500	10	0.3	1	0.9624263068256255	0.852660178117294	0.7823529411304498	0.9643652561175623	97.27868556926958	21.954773245004116	0.2256894420780783
3	2	smote	0.8	500	10	0.3	1	0.9578933577885497	0.8442200820140504	0.7823529411304498	0.9613956941279779	89.5192045157783	20.265944971646235	0.22638655231662827
3	3	smote	0.8	500	10	0.3	1	0.9407263351105672	0.829413822402273	0.7764705881896193	0.9658246656689018	98.16930438680714	22.720197949346247	0.23143891167987685
3	1	smote	0.8	500	10	0.3	3	0.9632691383903227	0.8502067724272654	0.7999999999529411	0.9651076466149584	110.63826191529448	22.927652997443623	0.20723076713383834
3	2	smote	0.8	500	10	0.3	3	0.9587973273942093	0.8500755320065079	0.8176470587754325	0.9606533036305818	109.47410017757403	20.780571850124133	0.18982180005750868
3	3	smote	0.8	500	10	0.3	3	0.948562188619876	0.8296676121051763	0.7647058823079584	0.9658246656689018	91.84779634941414	22.375952525871302	0.24361990702824377
3	1	smote	1.0	100	5	0.1	1	0.9658107340931918	0.8660094506788263	0.8352941175979238	0.9428359316930748	83.6456214999153	14.612220512208118	0.17469198523160834
3	2	smote	1.0	100	5	0.1	1	0.9634569195161361	0.8594824496824762	0.8588235293612456	0.9391239792060941	93.84652400539808	14.107745169338802	0.15032782919122376
3	3	smote	1.0	100	5	0.1	1	0.9557993182414125	0.8506678167045488	0.8176470587754325	0.9450222882544947	77.0740891313058	14.872334334994154	0.19296152224279026
3	1	smote	1.0	100	5	0.1	3	0.9664308485086684	0.8635283646297365	0.8411764705387543	0.9376391982113019	79.63358122281717	13.48886338088377	0.16938661275079053
3	2	smote	1.0	100	5	0.1	3	0.9625616839163281	0.8582116937673131	0.8529411764204152	0.9376391982113019	87.20712419738389	13.67751881278424	0.15683945625537907
3	3	smote	1.0	100	5	0.1	3	0.9580893278559567	0.8465995571400394	0.811764705834602	0.9435364041534656	72.064129093428	14.376777636924981	0.19949976634900876
3	1	smote	1.0	100	5	0.3	1	0.9572732433730731	0.8337790920664668	0.7882352940712802	0.9576837416409972	84.23974320647588	18.62724017590704	0.22112174876712648
3	2	smote	1.0	100	5	0.3	1	0.9520110048473732	0.8282468930324242	0.7823529411304498	0.9472902746774515	64.601432104544	14.842664952555175	0.22975751191585173
3	3	smote	1.0	100	5	0.3	1	0.9497115636745039	0.8467535882008366	0.7941176470121107	0.9613670133658145	95.98348810913697	20.55542453855143	0.2141558301709585
3	1	smote	1.0	100	5	0.3	3	0.9594218088126119	0.851017844278533	0.811764705834602	0.9517446176618283	85.05574815807711	16.822258953896586	0.19777920325942863
3	2	smote	1.0	100	5	0.3	3	0.9542512773483558	0.8481746953128313	0.7882352940712802	0.9472902746774515	66.89513366430405	14.954263937160853	0.22354784943331787
3	3	smote	1.0	100	5	0.3	3	0.9494493488331439	0.8395113061120224	0.7941176470121107	0.9524517087596401	77.26337381039308	16.701283248749363	0.21616040890346228
3	1	smote	1.0	100	10	0.1	1	0.9637844447355779	0.8614169859376893	0.8176470587754325	0.9458054936826593	78.25274411404051	15.087265545237628	0.1928017340928387
3	2	smote	1.0	100	10	0.1	1	0.9613956941351152	0.8573487000055168	0.8235294117162629	0.9517446176618283	92.04100252556012	17.066059808300885	0.18541800305957723
3	3	smote	1.0	100	10	0.1	1	0.9549733414911284	0.842339503855831	0.7882352940712802	0.9546805349111838	78.4107267623804	17.39286018927871	0.2218173472346404
3	1	smote	1.0	100	10	0.1	3	0.9642036770164636	0.8644098482416236	0.8294117646570934	0.9458054936826593	84.85307449550207	15.30434850272306	0.18036291254247452
3	2	smote	1.0	100	10	0.1	3	0.9621337176295908	0.8606163768330217	0.8411764705387543	0.9480326651748476	96.61955332947149	16.18663553754669	0.16752959430639192
3	3	smote	1.0	100	10	0.1	3	0.9565422602919326	0.8520086790295367	0.7999999999529411	0.9494799405575819	75.17645289739094	15.835290980048377	0.21064162537566897
3	1	smote	1.0	100	10	0.3	1	0.962688327001179	0.8583813311910538	0.8176470587754325	0.9547141796514127	94.52879585100818	18.05525155399826	0.19100265105638428
3	2	smote	1.0	100	10	0.3	1	0.9582601860343246	0.850426536676489	0.8176470587754325	0.9547141796514127	94.52879585100818	18.05525155399826	0.19100265105638428
3	3	smote	1.0	100	10	0.3	1	0.9556900620575125	0.8481220055879569	0.7882352940712802	0.9621099554163292	94.5152222435365	20.80322403153727	0.22010447198422256
3	1	smote	1.0	100	10	0.3	3	0.9620507445739989	0.8576141326096891	0.8352941175979238	0.9524870081592244	101.66626838114964	17.580327178592935	0.17292191836943524
3	2	smote	1.0	100	10	0.3	3	0.9617581553779642	0.8620838086211793	0.8235294117162629	0.9524870081592244	93.55205953052975	17.33271693664092	0.18527348396284074
3	3	smote	1.0	100	10	0.3	3	0.9537890044576522	0.8432067280406892	0.7941176470121107	0.9606240713153	94.09970310478772	20.167586438280274	0.21432145726140056
3	1	smote	1.0	300	5	0.1	1	0.9557578933577886	0.8372258600635877	0.8058823528937716	0.9591685226357894	97.52283728023325	19.736786605528856	0.20238116712690127
3	2	smote	1.0	300	5	0.1	1	0.9553910651120137	0.8456846907349876	0.758823529367128	0.9613956941279779	78.35598111249085	19.656442867235825	0.2508607741820815
3	3	smote	1.0	300	5	0.1	1	0.9499606677737961	0.8393954138039782	0.7647058823079584	0.9658246656689018	91.84779634941414	22.375952525871302	0.24361990702824377
3	1	smote	1.0	300	5	0.1	3	0.9605222935499367	0.8342962978235436	0.7823529411304498	0.9554565701488089	77.10403413267727	17.56381958250424	0.22779377251832042
3	2	smote	1.0	300	5	0.1	3	0.9565745229049304	0.8537417471732284	0.7999999999529411	0.9569413511436011	88.89652771273919	18.57930602578567	0.20899922207150406
3	3	smote	1.0	300	5	0.1	3	0.9509833056551	0.8430749835568431	0.7705882352487889	0.9628528974668437	87.06458915718058	20.744229704556073	0.23826252480741555
3	1	smote	1.0	300	5	0.3	1	0.951456395475785	0.818173375982464	0.7823529411304498	0.962138084625374	91.34496479382666	20.663316336647803	0.22621187133671805
3	2	smote	1.0	300	5	0.3	1	0.9558146643958252	0.8461595977151022	0.758823529367128	0.9717891610915236	108.38314184288605	26.89828767042621	0.24817777127726176
3	3	smote	1.0	300	5	0.3	1	0.9438554322174635	0.8270700095556347	0.758823529367128	0.9665676077194164	90.96419768698868	22.697248106751427	0.2495184674217823
3	1	smote	1.0	300	5	0.3	3	0.9566050919254117	0.8269569008915999	0.7941176470121107	0.9606533036305818	94.1724793460244	20.182569782494664	0.2143149355408991
3	2	smote	1.0	300	5	0.3	3	0.9518974627713	0.8325040506606805	0.7764705881896193	0.9703043800967313	113.50258954150657	26.14763824572549	0.23037040138311302
3	3	smote	1.0	300	5	0.3	3	0.9504282842408881	0.83239291297246	0.7647058823079584	0.9635958395173582	86.02548390411303	21.005996625375214	0.24418340719285442
3	1	smote	1.0	300	10	0.1	1	0.9628280710948077	0.8494820700109197	0.7999999999529411	0.9591685226357894	93.96360977966192	19.592722469722073	0.20851392976525204
3	2	smote	1.0	300	10	0.1	1	0.9586750513122844	0.8512983733991454	0.811764705834602	0.9547141796514127	90.91595982830934	17.92535765792633	0.19716402689492532
3	3	smote	1.0	300	10	0.1	1	0.951249890743816	0.8394965590232263	0.7823529411304498	0.9680534918204454	108.9245378682756	24.4894588115442	0.2248295765267727
3	1	smote	1.0	300	10	0.1	3	0.9635486265775798	0.8541709431028539	0.7999999999529411	0.9569413511436011	88.89652771273919	18.57930602578567	0.20899922207150406
3	2	smote	1.0	300	10	0.1	3	0.9617450543691863	0.8584212866232531	0.7941176470121107	0.9547141796514127	81.31613833877272	17.535675969710542	0.21564815441054822
3	3	smote	1.0	300	10	0.1	3	0.9515995105322961	0.8322162701295579	0.7941176470121107	0.9635958395173582	102.09617809843684	21.813919572505032	0.2136604813013783
3	1	smote	1.0	300	10	0.3	1	0.9598279400847198	0.8455959925399892	0.8058823528937716	0.9599109131331856	99.40569518095802	20.10228256254076	0.20222464650430377
3	2	smote	1.0	300	10	0.3	1	0.952504476177999	0.83832773211943	0.7941176470121107	0.9524870081592244	77.32364164043436	16.71369133176089	0.2161523979463545
3	3	smote	1.0	300	10	0.3	1	0.9544882440346123	0.8322803034154507	0.7764705881896193	0.9628528974668437	90.03786751368031	20.902582603064133	0.23215322930109966
3	1	smote	1.0	300	10	0.3	3	0.9631031922791389	0.8520520942143638	0.811764705834602	0.9584261321383933	99.41849879847132	19.525835634983284	0.1964004171937721
3	2	smote	1.0	300	10	0.3	3	0.9565308528756714	0.8394202180418555	0.7941176470121107	0.9547141796514127	81.31613833877272	17.535675969710542	0.21564815441054822
3	3	smote	1.0	300	10	0.3	3	0.951031378376016	0.8457385540023772	0.7823529411304498	0.9650817236183873	99.34844426017926	22.405250148312593	0.22552189238265302
3	1	smote	1.0	500	5	0.1	1	0.9550679068954976	0.8357720428623545	0.8058823528937716	0.9628804751227701	107.69026974103653	21.71046473397814	0.20160097759326567
3	2	smote	1.0	500	5	0.1	1	0.9549106947901655	0.8427724519112295	0.747058823485467	0.9651076466149584	81.69220584896836	21.41038184320103	0.26208597018254404
3	3	smote	1.0	500	5	0.1	1	0.9476182151909799	0.8332545171458485	0.7529411764262975	0.9635958395173582	80.66858579729669	20.68282744652329	0.25639257754944483
3	1	smote	1.0	500	5	0.1	3	0.9601161622778287	0.8283136112552814	0.7764705881896193	0.9591685226357894	81.59997732838077	19.016465926494956	0.2330449803186549
3	2	smote	1.0	500	5	0.1	3	0.9557404253460849	0.8468166372955378	0.7705882352487889	0.962138084625374	85.35744078764658	20.352589775194453	0.23843954005431695
3	3	smote	1.0	500	5	0.1	3	0.9509964163971681	0.8427157295297818	0.7647058823079584	0.9658246656689018	91.84779634941414	22.375952525871302	0.24361990702824377
3	1	smote	1.0	500	5	0.3	1	0.9522249879907418	0.8187747652670855	0.7941176470121107	0.9628804751227701	100.05425507079936	21.393523642971157	0.2138192186558217
3	2	smote	1.0	500	5	0.3	1	0.9554653041617537	0.8441863333849507	0.747058823485467	0.9703043800967313	96.50519730600756	25.15719740308437	0.2606822962939669
3	3	smote	1.0	500	5	0.3	1	0.9432829298138274	0.8268960408587097	0.7529411764262975	0.9680534918204454	92.34991301329626	23.568802465245543	0.255211951724882
3	1	smote	1.0	500	5	0.3	3	0.9566181929341893	0.825381037055896	0.7941176470121107	0.9599109131331856	92.35711643174339	19.808818583525568	0.21448068568266884
3	2	smote	1.0	500	5	0.3	3	0.9516791126250055	0.8318445582629961	0.7823529411304498	0.9680772086045429	109.00813303684481	24.507653054590207	0.2248240684594174
3	3	smote	1.0	500	5	0.3	3	0.94982519010576	0.8337534778855421	0.758823529367128	0.9628528974668437	81.55314633253302	20.42752390753995	0.2504811158200475
3	1	smote	1.0	500	10	0.1	1	0.9628935761386961	0.8495525764570753	0.7941176470121107	0.9584261321383933	88.92089372573459	19.101360947266258	0.21481295629993424
3	2	smote	1.0	500	10	0.1	1	0.9589545394995415	0.8519865491678633	0.811764705834602	0.9547141796514127	90.91595982830934	17.92535765792633	0.19716402689492532
3	3	smote	1.0	500	10	0.1	1	0.9512935932173762	0.8384517080741173	0.7823529411304498	0.9695393759214745	114.41327421828807	25.68406616597661	0.22448501012951932
3	1	smote	1.0	500	10	0.1	3	0.9635355255688022	0.8537821738719505	0.7999999999529411	0.9576837416409972	90.52629096465897	18.905258685995204	0.20883720717236517
3	2	smote	1.0	500	10	0.1	3	0.9618498624394078	0.8586162640959906	0.7941176470121107	0.9554565701488089	82.73569270046217	17.827937170211072	0.21548059562876612
3	3	smote	1.0	500	10	0.1	3	0.9515601783060922	0.831855447419179	0.7941176470121107	0.9680534918204454	116.88035773594004	24.85772135006366	0.21267662644752905
3	1	smote	1.0	500	10	0.3	1	0.9602340713568278	0.8463092386953761	0.8058823528937716	0.9584261321383933	95.70722428834188	19.384344072410943	0.20253793022915945
3	2	smote	1.0	500	10	0.3	1	0.9524477051399625	0.8384878686017324	0.7941176470121107	0.9524870081592244	77.32364164043436	16.71369133176089	0.2161523979463545
3	3	smote	1.0	500	10	0.3	1	0.9548597150598723	0.8323133555940033	0.7764705881896193	0.9635958395173582	91.9462659977168	21.32916580422714	0.231974236836264
3	1	smote	1.0	500	10	0.3	3	0.9633564784488405	0.8519841065971715	0.8058823528937716	0.9584261321383933	95.70722428834188	19.384344072410943	0.20253793022915945
3	2	smote	1.0	500	10	0.3	3	0.9565308528756715	0.8392755887669826	0.7941176470121107	0.9547141796514127	81.31613833877272	17.535675969710542	0.21564815441054822
3	3	smote	1.0	500	10	0.3	3	0.951105672581068	0.8449729911720022	0.7823529411304498	0.9658246656689018	101.5863357469292	22.89232066108372	0.2253484140056933
3	1	class_weight		100	5	0.1	1	0.9678195554391023	0.8533998723776305	0.8470588234795847	0.9406087602008865	87.71536533953383	14.262350537237351	0.16259807623072822
3	2	class_weight		100	5	0.1	1	0.9599720511812744	0.8549496923148918	0.8529411764204152	0.9368968077139058	86.11292291849081	13.516606852270234	0.15696373474553862
3	3	class_weight		100	5	0.1	1	0.962503277685517	0.8648088127440648	0.8294117646570934	0.9450222882544947	83.57500431192666	15.086324757080401	0.18051239177952932
3	1	class_weight		100	5	0.1	3	0.9680597406000262	0.8430115693214731	0.8411764705387543	0.9376391982113019	79.63358122281717	13.48886338088377	0.16938661275079053
3	2	class_weight		100	5	0.1	3	0.9618454954364819	0.8524463131568563	0.8529411764204152	0.9346696362217174	82.97952832421893	13.05581350743708	0.1573377547607877
3	3	class_weight		100	5	0.1	3	0.961594266235469	0.8595490121452447	0.8411764705387543	0.9405646359514075	83.81387067326821	14.152791733943403	0.16885976965527044
3	1	class_weight		100	5	0.3	1	0.9644132931569064	0.8597808690714306	0.8235294117162629	0.9591685226357894	109.62421070431934	20.168979012949194	0.18398287921184917
3	2	class_weight		100	5	0.3	1	0.9528189003886632	0.8550893263853425	0.811764705834602	0.9628804751227701	111.86621524540095	21.868935279481626	0.1954918570619877
3	3	class_weight		100	5	0.3	1	0.9590813740057688	0.8513384620732372	0.811764705834602	0.9561664190122128	94.07094927537163	18.519238044192484	0.19686457132766966
3	1	class_weight		100	5	0.3	3	0.9670334949124415	0.8652533031262218	0.8294117646570934	0.9510022271644322	94.36831498285949	16.927536648760718	0.1793773228668138
3	2	class_weight		100	5	0.3	3	0.9569675531682605	0.8515969327174434	0.8294117646570934	0.9472902746774515	87.38026114019326	15.7354568294006	0.18008021205558036
3	3	class_weight		100	5	0.3	3	0.9565160388077966	0.852707407830886	0.8294117646570934	0.9531946508101546	99.01639466250803	17.72044438956123	0.1789647407360816
3	1	class_weight		100	10	0.1	1	0.970129699986899	0.8762506448086338	0.811764705834602	0.9665924276097507	124.77495746762767	24.298816249317493	0.19474112029148272
3	2	class_weight		100	10	0.1	1	0.9598061050700903	0.8676660413571602	0.7941176470121107	0.9673348181071468	114.2239867613299	24.310821427804196	0.21283463285484505
3	3	class_weight		100	10	0.1	1	0.9599772747137487	0.8614970689628245	0.7941176470121107	0.9613670133658145	95.98348810913697	20.55542453855143	0.2141558301709585
3	1	class_weight		100	10	0.1	3	0.968474605877986	0.8687092864320818	0.8235294117162629	0.956198960646205	101.87567845005721	18.801590917705063	0.18455425460715272
3	2	class_weight		100	10	0.1	3	0.959945849163719	0.8634440423833498	0.8176470587754325	0.962138084625374	113.94303902268875	21.595496021007854	0.18952886518392134
3	3	class_weight		100	10	0.1	3	0.9633511056725811	0.8610459683315572	0.7941176470121107	0.9554234769616983	82.67140701688955	17.81470188203683	0.21548805927160844
3	1	class_weight		100	10	0.3	1	0.9673872221494388	0.8766266666163368	0.7764705881896193	0.974758723081108	134.14545314231006	30.761925518483174	0.22931768059551322
3	2	class_weight		100	10	0.3	1	0.9605528625704179	0.8731009213382054	0.7764705881896193	0.980697847060277	176.48978104934034	40.22712846298046	0.22792892856973154
3	3	class_weight		100	10	0.3	1	0.9593479590944848	0.8660894347577739	0.7823529411304498	0.9732540861740472	130.80324982057266	29.251296243179166	0.2236281971225614
3	1	class_weight		100	10	0.3	3	0.9648456264465698	0.8696545959811376	0.8176470587754325	0.9651076466149584	124.02192204815736	23.433410048857823	0.1889456994509364
3	2	class_weight		100	10	0.3	3	0.95958338792087	0.8625902358103478	0.7941176470121107	0.9725315515889197	136.5636517245439	28.910164346601153	0.21169734856884148
3	3	class_weight		100	10	0.3	3	0.9595708417096407	0.8616732475431974	0.7764705881896193	0.9695393759214745	110.5647866919575	25.490952886533176	0.23055217256381255
3	1	class_weight		300	5	0.1	1	0.9625136468841434	0.8470880968778302	0.7941176470121107	0.968819599101939	119.84689587353124	25.46847921947992	0.21250844951284048
3	2	class_weight		300	5	0.1	1	0.9563256037381545	0.8563309036480178	0.7529411764262975	0.9755011135785041	121.35059620438129	30.73367728375102	0.25326349463073705
3	3	class_weight		300	5	0.1	1	0.9592255921685168	0.8729242079983888	0.7999999999529411	0.970282317971989	130.59995099211162	26.919990933309577	0.20612557219823202
3	1	class_weight		300	5	0.1	3	0.9612166470151535	0.8494323942721455	0.7999999999529411	0.9680772086045429	121.30228290038588	25.060457258829082	0.20659508994060766
3	2	class_weight		300	5	0.1	3	0.9593257347482423	0.8566917571764457	0.758823529367128	0.9725315515889197	111.39745109745334	27.62526815341888	0.24798832259884546
3	3	class_weight		300	5	0.1	3	0.9565335197972206	0.864906135584848	0.8058823528937716	0.9710252600225036	139.12892850705433	27.813263393805602	0.1999099849396604
3	1	class_weight		300	5	0.3	1	0.9602035023363465	0.8491464547601608	0.7882352940712802	0.974758723081108	143.74340188043413	31.228015299066254	0.21724832898839921
3	2	class_weight		300	5	0.3	1	0.949355867068431	0.8440112892701115	0.7352941176038061	0.9777282850706925	121.94438636670183	33.014691046054956	0.27073562638079823
3	3	class_weight		300	5	0.3	1	0.9514596626169042	0.8556083909800672	0.7647058823079584	0.9747399702750763	125.41171108061444	30.273344406241563	0.24139167619413787
3	1	class_weight		300	5	0.3	3	0.9584130311367309	0.8446538291292983	0.7941176470121107	0.9725315515889197	136.5636517245439	28.910164346601153	0.21169734856884148
3	2	class_weight		300	5	0.3	3	0.9534564828158435	0.8509359457976664	0.7411764705446366	0.9784706755680886	130.14727130752556	34.42635316426898	0.26451842990584173
3	3	class_weight		300	5	0.3	3	0.9472598549077877	0.8489759299740333	0.758823529367128	0.9695393759214745	100.14571066048231	24.911613048202877	0.24875365986669204
3	1	class_weight		300	10	0.1	1	0.963216734355212	0.8653931727955061	0.7705882352487889	0.980697847060277	170.6616416196375	39.92237748977607	0.2339270582673565
3	2	class_weight		300	10	0.1	1	0.9619852395301105	0.8714709924406072	0.7411764705446366	0.9851521900446537	190.00213931930915	49.918201646684125	0.2627244089224302
3	3	class_weight		300	10	0.1	1	0.9634297701249891	0.8659254876462491	0.758823529367128	0.9784546805276491	142.88722951219714	35.21986193531753	0.24648711173617374
3	1	class_weight		300	10	0.1	3	0.9664745185379274	0.8668744541367194	0.7823529411304498	0.9784706755680886	163.36804509043571	36.3389283400617	0.2224359524303856
3	2	class_weight		300	10	0.1	3	0.9613825931263373	0.8671554907739686	0.7411764705446366	0.9836674090498615	172.4688977474535	45.38018609573335	0.26312097406394197
3	3	class_weight		300	10	0.1	3	0.961559304256621	0.8630348125479789	0.7647058823079584	0.9762258543761054	133.45306462135278	32.165427635182944	0.24102426116564252
3	1	class_weight		300	10	0.3	1	0.960186034324643	0.8425879813632203	0.7941176470121107	0.9762435040759003	158.5043915781775	33.427375622882394	0.2108924156927945
3	2	class_weight		300	10	0.3	1	0.952469540154592	0.8582125078467036	0.747058823485467	0.980697847060277	150.05984632053756	38.70337359695847	0.2579195770578566
3	3	class_weight		300	10	0.3	1	0.9606765142907089	0.8465817246245039	0.7647058823079584	0.9762258543761054	133.45306462135278	32.165427635182944	0.24102426116564252
3	1	class_weight		300	10	0.3	3	0.966007249224857	0.8616705729981367	0.7647058823079584	0.9777282850706925	142.67493138634072	34.33527868789716	0.24065389012294985
3	2	class_weight		300	10	0.3	3	0.952714092318442	0.8515567635035256	0.7352941176038061	0.980697847060277	141.13240163973794	38.09387165054968	0.26991583645310663
3	3	class_weight		300	10	0.3	3	0.9594441045363168	0.8545438755887234	0.7529411764262975	0.9717682020730182	104.90221538237522	26.669959585078264	0.25423637087970374
3	1	class_weight		500	5	0.1	1	0.9590244115463558	0.8407164530263554	0.7764705881896193	0.9755011135785041	138.3157283190839	31.69410469886824	0.22914316181450506
3	2	class_weight		500	5	0.1	1	0.9539630551552469	0.8526211592007383	0.7411764705446366	0.980697847060277	145.49467574899572	38.39862262375408	0.26391770675548154
3	3	class_weight		500	5	0.1	1	0.9571366139323486	0.8702594474533991	0.7882352940712802	0.9747399702750763	143.6339248460031	31.204831926433613	0.21725250858075887
3	1	class_weight		500	5	0.1	3	0.9605310275557886	0.851123540394805	0.8058823528937716	0.9703043800967313	135.65070643783204	27.138079088366606	0.20005850647225912
3	2	class_weight		500	5	0.1	3	0.9578103847329578	0.8534333247804322	0.747058823485467	0.9792130660654847	139.13032769209937	35.93884824238298	0.2583106605672181
3	3	class_weight		500	5	0.1	3	0.9561970107508084	0.8629904384198341	0.7999999999529411	0.9717682020730182	137.68415640739616	28.336832059145657	0.2058103954855759
3	1	class_weight		500	5	0.3	1	0.960631468623084	0.8479864813361935	0.7882352940712802	0.974758723081108	143.74340188043413	31.228015299066254	0.21724832898839921
3	2	class_weight		500	5	0.3	1	0.9493209310450238	0.8439643675703686	0.7352941176038061	0.9777282850706925	121.94438636670183	33.014691046054956	0.27073562638079823
3	3	class_weight		500	5	0.3	1	0.9510969320863562	0.8546797349222155	0.7647058823079584	0.9739970282245618	121.73566361506394	29.40839204180351	0.241575804091709
3	1	class_weight		500	5	0.3	3	0.9583038560635836	0.8448622450503547	0.7941176470121107	0.9717891610915236	132.8683689770726	28.149370817887892	0.21185907305042315
3	2	class_weight		500	5	0.3	3	0.9533167387222149	0.8516142632356228	0.7294117646629757	0.9784706755680886	122.51268347619451	33.879903114042484	0.27654199489882914
3	3	class_weight		500	5	0.3	3	0.9475526614806398	0.8486664401197802	0.7529411764262975	0.9695393759214745	97.00344962205772	24.718499768759443	0.2548208223009853
3	1	class_weight		500	10	0.1	1	0.9632909734049523	0.8656507653492542	0.7705882352487889	0.980697847060277	170.6616416196375	39.92237748977607	0.2339270582673565
3	2	class_weight		500	10	0.1	1	0.9624132058168479	0.8726110455176832	0.7411764705446366	0.9851521900446537	190.00213931930915	49.918201646684125	0.2627244089224302
3	3	class_weight		500	10	0.1	1	0.9633991783934971	0.8660364351923202	0.758823529367128	0.9784546805276491	142.88722951219714	35.21986193531753	0.24648711173617374
3	1	class_weight		500	10	0.1	3	0.9662867374121139	0.8669784243984746	0.7823529411304498	0.9777282850706925	157.80262627913137	35.12763127300248	0.22260484836824085
3	2	class_weight		500	10	0.1	3	0.9615922092667801	0.8689057389198299	0.7411764705446366	0.9851521900446537	190.00213931930915	49.918201646684125	0.2627244089224302
3	3	class_weight		500	10	0.1	3	0.9611353902630888	0.8622214077270953	0.7647058823079584	0.9754829123255908	129.31054921070753	31.19071810470267	0.24120782876556243
3	1	class_weight		500	10	0.3	1	0.9601904013275689	0.8426174592593182	0.7882352940712802	0.9762435040759003	152.95999948286118	33.17976543308327	0.21691791328229568
3	2	class_weight		500	10	0.3	1	0.952993580505699	0.8584644414083134	0.747058823485467	0.980697847060277	150.05984632053756	38.70337359695847	0.2579195770578566
3	3	class_weight		500	10	0.3	1	0.9605891093435888	0.8470219373807055	0.7647058823079584	0.9762258543761054	133.45306462135278	32.165427635182944	0.24102426116564252
3	1	class_weight		500	10	0.3	3	0.966208131359448	0.8622041396369188	0.7647058823079584	0.9777282850706925	142.67493138634072	34.33527868789716	0.24065389012294985
3	2	class_weight		500	10	0.3	3	0.9524564391458142	0.8511551169723593	0.7352941176038061	0.980697847060277	141.13240163973794	38.09387165054968	0.26991583645310663
3	3	class_weight		500	10	0.3	3	0.9594703260204528	0.8545042119859113	0.7529411764262975	0.9717682020730182	104.90221538237522	26.669959585078264	0.25423637087970374
4	1	none		100	5	0.1	1	0.9805362679592996	0.9177071053035186	0.7529411764262975	0.992576095018615	407.4661050402324	101.42103974981518	0.24890668063087118
4	2	none		100	5	0.1	1	0.9607362766933054	0.8759576920360961	0.758823529367128	0.9821826280550693	173.44197041437386	42.588946665254795	0.2455515515021246
4	3	none		100	5	0.1	1	0.9630049616363842	0.8635525715975156	0.6666666666276803	0.9895988112853671	190.2855274441326	64.09517642325024	0.33683683347496385
4	1	none		100	5	0.1	3	0.9815450456351806	0.9174563777942452	0.758823529367128	0.9910913140238227	350.0300836666507	85.1778454889797	0.2433443465670726
4	2	none		100	5	0.1	3	0.9590462465609852	0.872720460431654	0.758823529367128	0.9844097995472576	198.6688558811817	48.67307799771536	0.2449960050111569
4	3	none		100	5	0.1	3	0.9648862125596308	0.8602860178744177	0.6549707601956157	0.9903417533358816	194.64907757952133	67.81459459748169	0.3483941125962241
4	1	none		100	5	0.3	1	0.9749552382200096	0.8988069837280522	0.7647058823079584	0.9903489235264266	333.49964343369254	79.23521195275502	0.23758708645669777
4	2	none		100	5	0.3	1	0.9609153238132669	0.873307367702515	0.7411764705446366	0.9792130660654847	134.89765857247878	35.65586518535635	0.2643178852301749
4	3	none		100	5	0.3	1	0.9635610820016858	0.8651221111485188	0.6783625730597449	0.9925705794874252	281.7741599968178	91.30747934334582	0.32404488944846965
4	1	none		100	5	0.3	3	0.9786933927245731	0.9049162749563672	0.7529411764262975	0.992576095018615	407.4661050402324	101.42103974981518	0.24890668063087118
4	2	none		100	5	0.3	3	0.9585789772479147	0.8727683165056022	0.7529411764262975	0.9799554565628809	148.99463018285428	37.56337993701456	0.2521122969396175
4	3	none		100	5	0.3	3	0.9594205920944014	0.8558980075844803	0.6725146198437125	0.9910846953863962	228.2884295762778	75.43363851877184	0.33043127229837543
4	1	none		100	10	0.1	1	0.9815450456351806	0.9106773351223705	0.7352941176038061	0.9910913140238227	309.02742211597825	82.53667198544544	0.26708525842148445
4	2	none		100	10	0.1	1	0.9594130748067601	0.8734763515608445	0.747058823485467	0.9836674090498615	177.88043554002675	45.74034630284234	0.25714095192748426
4	3	none		100	10	0.1	1	0.9627399355247951	0.8595484149796819	0.6549707601956157	0.9903417533358816	194.64907757952133	67.81459459748169	0.3483941125962241
4	1	none		100	10	0.1	3	0.9820428839687322	0.9091212573918964	0.7294117646629757	0.9918337045212189	327.39879950287167	89.31967663446336	0.2728161297356618
4	2	none		100	10	0.1	3	0.9588846674527272	0.871954998689029	0.7411764705446366	0.9821826280550693	157.85786146290775	41.59850604513259	0.2635187381930198
4	3	none		100	10	0.1	3	0.9619144443575506	0.8551959817942251	0.6491228069795835	0.9933135215379398	274.8273613935857	97.07977672627035	0.35323911522392737
4	1	none		100	10	0.3	1	0.9789030088650159	0.9008031547986886	0.758823529367128	0.9888641425316343	279.39486216997136	68.14229170046833	0.24389241941415868
4	2	none		100	10	0.3	1	0.9603126774094939	0.8773318495052064	0.747058823485467	0.9829250185524654	170.0180956401373	43.75163675957986	0.2573351671459974
4	3	none		100	10	0.3	1	0.964399607239992	0.8656487384060252	0.6783625730597449	0.9910846953863962	234.46033797734293	76.08958320154379	0.32453071386552945
4	1	none		100	10	0.3	3	0.9764094501943317	0.8992029907996376	0.7235294117221452	0.9903489235264266	268.54635941745585	74.96870053991437	0.2791648265762255
4	2	none		100	10	0.3	3	0.9599545831695707	0.8750418845137629	0.7352941176038061	0.986636971039446	205.09243338987122	55.024468593880705	0.2682910609303533
4	3	none		100	10	0.3	3	0.9642605771486666	0.8605407827920539	0.6491228069795835	0.9918276374369107	224.52244821448915	79.42892984484848	0.3537683123949572
4	1	none		300	5	0.1	1	0.9727979387746191	0.8941797659701445	0.758823529367128	0.9888641425316343	279.39486216997136	68.14229170046833	0.24389241941415868
4	2	none		300	5	0.1	1	0.9558496004192324	0.8706983431450795	0.7529411764262975	0.9814402375576732	161.15800354338793	40.56844871164282	0.25173088650940445
4	3	none		300	5	0.1	1	0.9615016987739283	0.8665147985685929	0.6666666666276803	0.9933135215379398	297.1106605207462	99.70355447562899	0.3355771594656747
4	1	none		300	5	0.1	3	0.9762871741124066	0.8992913071131079	0.7705882352487889	0.9903489235264266	344.6820768629898	79.84471358316084	0.2316474092967652
4	2	none		300	5	0.1	3	0.9612952530678196	0.876254077626774	0.747058823485467	0.9858945805420498	206.43314007444252	52.962501121467476	0.2565600612287208
4	3	none		300	5	0.1	3	0.9658203209857233	0.8587899459726989	0.6491228069795835	0.9933135215379398	274.8273613935857	97.07977672627035	0.35323911522392737
4	1	none		300	5	0.3	1	0.9649285995021617	0.8858797104721867	0.758823529367128	0.9873793615368421	246.15474695392177	60.1255578572117	0.24425917492836027
4	2	none		300	5	0.3	1	0.9542556443512816	0.8640763733415148	0.7411764705446366	0.9814402375576732	151.42900502500174	39.934566700523405	0.26371807157842675
4	3	none		300	5	0.3	1	0.9581736659628268	0.8655451053837929	0.660818713411648	0.9918276374369107	236.4495491459611	80.86008173394485	0.3419760353170907
4	1	none		300	5	0.3	3	0.9688108651032796	0.8845203589340868	0.7529411764262975	0.9858945805420498	213.01237381121229	53.379528689353045	0.2505935481782776
4	2	none		300	5	0.3	3	0.9599240141490895	0.8680546886996201	0.7411764705446366	0.9784706755680886	130.14727130752556	34.42635316426898	0.26451842990584173
4	3	none		300	5	0.3	3	0.9578651929476986	0.857105842786462	0.6666666666276803	0.9933135215379398	297.1106605207462	99.70355447562899	0.3355771594656747
4	1	none		300	10	0.1	1	0.977448796890694	0.8971996471396723	0.747058823485467	0.9910913140238227	328.5752026602785	83.85725873721256	0.2552148024942786
4	2	none		300	10	0.1	1	0.9569064151272981	0.8701647554783827	0.7411764705446366	0.9851521900446537	190.00213931930915	49.918201646684125	0.2627244089224302
4	3	none		300	10	0.1	1	0.9592772173127222	0.8643419552654847	0.6725146198437125	0.9918276374369107	249.22858583229836	82.29123362304121	0.33018375823922425
4	1	none		300	10	0.1	3	0.9790252849469409	0.9059393248723131	0.7294117646629757	0.9918337045212189	327.39879950287167	89.31967663446336	0.2728161297356618
4	2	none		300	10	0.1	3	0.9600200882134591	0.8751226473157006	0.7411764705446366	0.9858945805420498	200.1529624051575	52.54547355358191	0.2625265742791639
4	3	none		300	10	0.1	3	0.960667518225976	0.8615849414459492	0.6432748537635512	0.9940564635884543	301.5978474205483	108.2308119128935	0.3588580284062767
4	1	none		300	10	0.3	1	0.9745971439800865	0.8870177233289229	0.7529411764262975	0.9881217520342382	253.52358829575286	63.388181886316794	0.2500287242587234
4	2	none		300	10	0.3	1	0.9579020917944014	0.8705883861205906	0.7411764705446366	0.9829250185524654	164.84574856776652	43.40713568273278	0.26331970591544274
4	3	none		300	10	0.3	1	0.9529209353249395	0.8539336431825276	0.6432748537635512	0.9918276374369107	218.85218710771795	78.7133539003003	0.35966445093389043
4	1	none		300	10	0.3	3	0.9747237870649373	0.8870317841496479	0.747058823485467	0.9903489235264266	303.0730221194384	77.40670706153759	0.2554061179364954
4	2	none		300	10	0.3	3	0.9561203546006376	0.8666374616442644	0.7529411764262975	0.9821826280550693	167.99990063169133	42.258799791880726	0.25154061373242304
4	3	none		300	10	0.3	3	0.9564010322984281	0.8588351736214286	0.6549707601956157	0.9940564635884543	317.49098484119236	110.19864485676429	0.34709219141127845
4	1	none		500	5	0.1	1	0.9716319489934059	0.8901538058331606	0.747058823485467	0.9896065330290305	281.21400671942973	71.87766188082277	0.2555977204236339
4	2	none		500	5	0.1	1	0.9553517620856806	0.8693646712192652	0.747058823485467	0.980697847060277	150.05984632053756	38.70337359695847	0.2579195770578566
4	3	none		500	5	0.1	1	0.9599549890079334	0.865333826561586	0.6725146198437125	0.9933135215379398	305.068981621402	100.57814705874854	0.32968984087959047
4	1	none		500	5	0.1	3	0.9736538713480938	0.8913467148110359	0.7647058823079584	0.9888641425316343	288.5997313624806	68.6705265198518	0.23794382382014231
4	2	none		500	5	0.1	3	0.9606271016201581	0.8744589996550618	0.7411764705446366	0.9851521900446537	190.00213931930915	49.918201646684125	0.2627244089224302
4	3	none		500	5	0.1	3	0.9646950461840584	0.8612510672944774	0.6491228069795835	0.9933135215379398	274.8273613935857	97.07977672627035	0.35323911522392737
4	1	none		500	5	0.3	1	0.9649198654963099	0.884193767030172	0.758823529367128	0.9873793615368421	246.15474695392177	60.1255578572117	0.24425917492836027
4	2	none		500	5	0.3	1	0.954653041617538	0.864293435799935	0.7411764705446366	0.980697847060277	145.49467574899572	38.39862262375408	0.26391770675548154
4	3	none		500	5	0.3	1	0.9587906119930832	0.8683115296893152	0.660818713411648	0.9910846953863962	216.58308603825034	74.121749153228	0.3422323891640672
4	1	none		500	5	0.3	3	0.9685095419013932	0.8831703590368486	0.7529411764262975	0.9858945805420498	213.01237381121229	53.379528689353045	0.2505935481782776
4	2	none		500	5	0.3	3	0.9585615092362112	0.8690540631197566	0.747058823485467	0.9762435040759003	121.36985819430053	31.44649410448936	0.25909639640880366
4	3	none		500	5	0.3	3	0.9595205199725415	0.8564765303104122	0.660818713411648	0.9918276374369107	236.4495491459611	80.86008173394485	0.3419760353170907
4	1	none		500	10	0.1	1	0.9776540460282108	0.8974958785142666	0.747058823485467	0.9903489235264266	303.0730221194384	77.40670706153759	0.2554061179364954
4	2	none		500	10	0.1	1	0.9572121053321105	0.8709547411645732	0.7411764705446366	0.9851521900446537	190.00213931930915	49.918201646684125	0.2627244089224302
4	3	none		500	10	0.1	1	0.9590773615564419	0.8645408780548492	0.6725146198437125	0.9918276374369107	249.22858583229836	82.29123362304121	0.33018375823922425
4	1	none		500	10	0.1	3	0.9780470762915411	0.9027605246872666	0.7411764705446366	0.9903489235264266	293.85283380690265	76.79720543113179	0.26134579509642786
4	2	none		500	10	0.1	3	0.959255862701428	0.8742255477215276	0.7352941176038061	0.9858945805420498	194.15190373293834	52.12844598569633	0.26849308732960714
4	3	none		500	10	0.1	3	0.9595031412111257	0.8626424339646234	0.6491228069795835	0.9947994056389688	353.87788393163555	124.8168024169557	0.3527114989256853
4	1	none		500	10	0.3	1	0.9746058779859383	0.8870019279457667	0.7529411764262975	0.9881217520342382	253.52358829575286	63.388181886316794	0.2500287242587234
4	2	none		500	10	0.3	1	0.958164111969955	0.8709113671816583	0.7411764705446366	0.9829250185524654	164.84574856776652	43.40713568273278	0.26331970591544274
4	3	none		500	10	0.3	1	0.9530556207259109	0.8545222174054191	0.6432748537635512	0.9918276374369107	218.85218710771795	78.7133539003003	0.35966445093389043
4	1	none		500	10	0.3	3	0.9748635311585659	0.8876469592675159	0.758823529367128	0.9903489235264266	322.8626945393898	78.62571032234922	0.24352676361663025
4	2	none		500	10	0.3	3	0.9565308528756714	0.8674061075380886	0.7529411764262975	0.9829250185524654	175.43674494419184	44.09613783642695	0.251350628376552
4	3	none		500	10	0.3	3	0.956088214592946	0.8590569873146969	0.6549707601956157	0.9940564635884543	317.49098484119236	110.19864485676429	0.34709219141127845
4	1	undersample	0.6	100	5	0.1	1	0.9792829381195686	0.8846650774156958	0.8705882352429065	0.9569413511436011	149.5077926818893	20.21865655747264	0.13523479077384515
4	2	undersample	0.6	100	5	0.1	1	0.9613258220883009	0.8587817052721352	0.8294117646570934	0.9458054936826593	84.85307449550207	15.30434850272306	0.18036291254247452
4	3	undersample	0.6	100	5	0.1	1	0.9636696992605337	0.8563677840194648	0.7894736841643583	0.9583952451637564	86.38390473783585	18.975559344506035	0.21966544043424976
4	1	undersample	0.6	100	5	0.1	3	0.978859338835757	0.881242547705306	0.8705882352429065	0.9591685226357894	158.0297031974305	21.321492099403432	0.13492077810504347
4	2	undersample	0.6	100	5	0.1	3	0.9605965325996769	0.8599403101614143	0.811764705834602	0.9495174461696398	81.11303212843538	16.080100617758397	0.19824311068986605
4	3	undersample	0.6	100	5	0.1	3	0.9623576027736502	0.8486486101317212	0.7894736841643583	0.9613670133658145	93.31728020296615	20.4352173775143	0.218986412804731
4	1	undersample	0.6	100	5	0.3	1	0.9729900869033583	0.8578722445792105	0.8529411764204152	0.9458054936826593	101.22189363650008	15.738514417693928	0.1554852694417462
4	2	undersample	0.6	100	5	0.3	1	0.9574915935193676	0.8402871098846636	0.8352941175979238	0.9428359316930748	83.6456214999153	14.612220512208118	0.17469198523160834
4	3	undersample	0.6	100	5	0.3	1	0.9629397912810754	0.8489007141779291	0.8304093566765842	0.950965824658611	94.96340363690976	16.93531463600454	0.17833515899579866
4	1	undersample	0.6	100	5	0.3	3	0.9753526354862658	0.86789738699882	0.8411764705387543	0.9517446176618283	104.45923239520323	17.431761089907333	0.16687620275980006
4	2	undersample	0.6	100	5	0.3	3	0.9598716101139788	0.8539113252879046	0.8352941175979238	0.9480326651748476	92.51732474021063	16.07344228203937	0.17373439409321953
4	3	undersample	0.6	100	5	0.3	3	0.9619883040935672	0.8433117469878146	0.8187134502445197	0.950965824658611	87.5855111697493	16.696789077750957	0.19063413547402647
4	1	undersample	0.6	100	10	0.1	1	0.9779422682213197	0.8864450377266982	0.8647058823020761	0.9569413511436011	142.04118774890551	20.082044013165394	0.14138182671531666
4	2	undersample	0.6	100	10	0.1	1	0.9603345124241234	0.8432510570478733	0.811764705834602	0.9480326651748476	78.67230312152563	15.62066926001009	0.19855359324052974
4	3	undersample	0.6	100	10	0.1	1	0.9612279832816314	0.8532771940796184	0.7894736841643583	0.9598811292647855	89.7221966604917	19.678357663437883	0.2193254010563151
4	1	undersample	0.6	100	10	0.1	3	0.9803615878422639	0.8922958084333183	0.8352941175979238	0.9599109131331856	121.43250351393456	20.835942510078745	0.17158454855839117
4	2	undersample	0.6	100	10	0.1	3	0.9589327044849121	0.8353691545545097	0.8058823528937716	0.9465478841800554	73.5163975471378	15.076712862803914	0.2050795826600853
4	3	undersample	0.6	100	10	0.1	3	0.9632743324383272	0.8533706805895998	0.7719298245162614	0.9665676077194164	97.85295900258866	23.089271839869316	0.23595884168131195
4	1	undersample	0.6	100	10	0.3	1	0.9807153150792611	0.8838420733449424	0.8823529411245674	0.9510022271644322	145.56814177785884	18.00801771144757	0.1237084985480333
4	2	undersample	0.6	100	10	0.3	1	0.9566050919254115	0.8293050155835461	0.8294117646570934	0.9406087602008865	77.00300081259238	13.965218234378241	0.18135939271167323
4	3	undersample	0.6	100	10	0.3	1	0.9622620195858641	0.8555126520323945	0.8011695905964228	0.9606240713153	98.30241299280625	20.346679148698684	0.20698045496770787
4	1	undersample	0.6	100	10	0.3	3	0.9791737630464212	0.8820335017463407	0.8647058823020761	0.9539717891540166	132.46490007670235	18.786428552072387	0.1418219257821907
4	2	undersample	0.6	100	10	0.3	3	0.9587929603912835	0.844734123340306	0.8176470587754325	0.9368968077139058	66.57228272632084	12.957298982521122	0.19463503106939936
4	3	undersample	0.6	100	10	0.3	3	0.963439430671776	0.8571872080903348	0.807017543812455	0.9546805349111838	88.09237648947874	17.807301215004752	0.20214348895682016
4	1	undersample	0.6	300	5	0.1	1	0.976636534346478	0.871728321022054	0.8647058823020761	0.9487750556722437	118.37804160178376	16.88055936115369	0.14259872818439084
4	2	undersample	0.6	300	5	0.1	1	0.9602253373509761	0.8358152883998333	0.8352941175979238	0.9398663697034904	79.26453336531952	13.890629495889792	0.1752439346261515
4	3	undersample	0.6	300	5	0.1	1	0.9620925766620613	0.8558939060685189	0.807017543812455	0.9487369985070674	77.3939212727776	15.742686984429595	0.2034098537920663
4	1	undersample	0.6	300	5	0.1	3	0.974252150748941	0.8634028814030641	0.8470588234795847	0.9472902746774515	99.53627064071684	16.070253783217634	0.16145122460797867
4	2	undersample	0.6	300	5	0.1	3	0.9623389667671077	0.8519763688213879	0.8352941175979238	0.9354120267191136	73.44826106943685	12.93265519632835	0.1760784295440216
4	3	undersample	0.6	300	5	0.1	3	0.9635437032402699	0.8559418370601322	0.8128654970284873	0.9546805349111838	91.50356212154276	17.936339629606238	0.19601792868725762
4	1	undersample	0.6	300	5	0.3	1	0.9702345080571204	0.8551126508324173	0.8529411764204152	0.9480326651748476	105.80854530555266	16.413022048561327	0.15511999473273683
4	2	undersample	0.6	300	5	0.3	1	0.9577492466919952	0.8125502542679115	0.8411764705387543	0.9398663697034904	82.7791316953007	13.98845083036789	0.16898522267745272
4	3	undersample	0.6	300	5	0.3	1	0.9551454167861456	0.8298687102311225	0.824561403460552	0.9561664190122128	102.52370085724458	18.81117619795943	0.183481234245683
4	1	undersample	0.6	300	5	0.3	3	0.9738722214943885	0.8634740471104408	0.8529411764204152	0.9487750556722437	107.42606012803137	16.65089188685228	0.15499861758633793
4	2	undersample	0.6	300	5	0.3	3	0.9587187213415432	0.8359560409477196	0.8588235293612456	0.9391239792060941	93.84652400539808	14.107745169338802	0.15032782919122376
4	3	undersample	0.6	300	5	0.3	3	0.9605371775153584	0.8356550364569557	0.8128654970284873	0.9502228826080965	82.92022250287793	16.330100582716714	0.1969374811186465
4	1	undersample	0.6	300	10	0.1	1	0.9794750862483079	0.8890716872918207	0.8647058823020761	0.9517446176618283	126.05615355094002	17.91936279871593	0.14215380236009723
4	2	undersample	0.6	300	10	0.1	1	0.9576138696012927	0.842272022147131	0.8294117646570934	0.9406087602008865	77.00300081259238	13.965218234378241	0.18135939271167323
4	3	undersample	0.6	300	10	0.1	1	0.9603329770687242	0.8427404403141511	0.7953216373803905	0.9598811292647855	92.96928556064191	19.824123275759646	0.21323302880644313
4	1	undersample	0.6	300	10	0.1	3	0.9800820996550068	0.8858167299112759	0.8470588234795847	0.956198960646205	120.90739758597216	19.338779229639492	0.15994702066773478
4	2	undersample	0.6	300	10	0.1	3	0.9597493340320539	0.8443721147497605	0.8529411764204152	0.9391239792060941	89.47559025019865	14.01111677776799	0.15659148873824816
4	3	undersample	0.6	300	10	0.1	3	0.9638087293518591	0.8560929098318708	0.8011695905964228	0.9576523031132419	91.12123403245842	18.91884235287706	0.20762275272661052
4	1	undersample	0.6	300	10	0.3	1	0.9729726188916547	0.8597455825408478	0.8647058823020761	0.9510022271644322	124.04937430933785	17.647857357218623	0.1422647733209601
4	2	undersample	0.6	300	10	0.3	1	0.955094108913053	0.8225302979326671	0.8235294117162629	0.9406087602008865	73.90831770149582	13.866174133425202	0.18761316487198829
4	3	undersample	0.6	300	10	0.3	1	0.958955710226532	0.841484054635783	0.7894736841643583	0.9561664190122128	81.80082589964572	18.010700615067538	0.2201774810825875
4	1	undersample	0.6	300	10	0.3	3	0.9728721778243591	0.869588109521783	0.8529411764204152	0.9495174461696398	109.09114890643761	16.89575789547078	0.1548774302400096
4	2	undersample	0.6	300	10	0.3	3	0.9578671557709943	0.8379008760657439	0.8411764705387543	0.9376391982113019	79.63358122281717	13.48886338088377	0.16938661275079053
4	3	undersample	0.6	300	10	0.3	3	0.9645429820216713	0.8516093828242044	0.7660818713002291	0.9546805349111838	68.98973675381919	16.904032312794367	0.24502241084375806
4	1	undersample	0.6	500	5	0.1	1	0.9761736320363334	0.870593481023283	0.8529411764204152	0.9472902746774515	104.23659427223132	16.18185276782331	0.15524156212544468
4	2	undersample	0.6	500	5	0.1	1	0.9602428053626796	0.8297707762711523	0.8235294117162629	0.9406087602008865	73.90831770149582	13.866174133425202	0.18761316487198829
4	3	undersample	0.6	500	5	0.1	1	0.9609499230989808	0.8539785115763527	0.807017543812455	0.9494799405575819	78.59356425634822	15.974197041282366	0.20325069115384273
4	1	undersample	0.6	500	5	0.1	3	0.9735010262456876	0.8611401946421793	0.8470588234795847	0.9435783221904709	92.62346058444231	15.013000432371399	0.1620863592377856
4	2	undersample	0.6	500	5	0.1	3	0.9622647277173676	0.849020729143336	0.8411764705387543	0.9361544172165097	77.65846811630479	13.175168932823702	0.1696552671694129
4	3	undersample	0.6	500	5	0.1	3	0.9621664363980779	0.8530740158165778	0.807017543812455	0.9502228826080965	79.8290174710303	16.21261784471156	0.20309177740168097
4	1	undersample	0.6	500	5	0.3	1	0.9700379929254552	0.8534438646982574	0.8411764705387543	0.9487750556722437	98.09659433064193	16.421224412550867	0.167398506988285
4	2	undersample	0.6	500	5	0.3	1	0.9578627887680684	0.8125132374075178	0.8411764705387543	0.9406087602008865	83.88007435182374	14.163306436284316	0.1688518483910432
4	3	undersample	0.6	500	5	0.3	1	0.9554886473241052	0.8304404714641168	0.824561403460552	0.9554234769616983	100.73663958604718	18.497656665045252	0.183623910165065
4	1	undersample	0.6	500	5	0.3	3	0.9734093191842438	0.8633830649124039	0.8529411764204152	0.9495174461696398	109.09114890643761	16.89575789547078	0.1548774302400096
4	2	undersample	0.6	500	5	0.3	3	0.9583125900694354	0.8350346909203922	0.8647058823020761	0.9406087602008865	101.22225954756897	14.559482840096464	0.14383675974978313
4	3	undersample	0.6	500	5	0.3	3	0.959759477942007	0.8344969754414635	0.8128654970284873	0.9502228826080965	82.92022250287793	16.330100582716714	0.1969374811186465
4	1	undersample	0.6	500	10	0.1	1	0.9797371064238614	0.889223102023392	0.8647058823020761	0.9517446176618283	126.05615355094002	17.91936279871593	0.14215380236009723
4	2	undersample	0.6	500	10	0.1	1	0.9580593038997336	0.8423055912901258	0.8294117646570934	0.9406087602008865	77.00300081259238	13.965218234378241	0.18135939271167323
4	3	undersample	0.6	500	10	0.1	1	0.960454628398634	0.8428308617910045	0.7953216373803905	0.9598811292647855	92.96928556064191	19.824123275759646	0.21323302880644313
4	1	undersample	0.6	500	10	0.1	3	0.9800034936023407	0.8828405148955499	0.8470588234795847	0.9547141796514127	116.76163265194413	18.70472103435791	0.16019577186367942
4	2	undersample	0.6	500	10	0.1	3	0.9595615529062406	0.8417724045747625	0.8470588234795847	0.9376391982113019	83.27470766188239	13.583191096834005	0.16311303450308487
4	3	undersample	0.6	500	10	0.1	3	0.963339502793636	0.8545988839987545	0.7953216373803905	0.9576523031132419	87.87165521364966	18.78074861307504	0.2137293042755971
4	1	undersample	0.6	500	10	0.3	1	0.9730162889209136	0.8604501359633829	0.8647058823020761	0.9517446176618283	126.05615355094002	17.91936279871593	0.14215380236009723
4	2	undersample	0.6	500	10	0.3	1	0.9551203109306083	0.82256260657266	0.8235294117162629	0.9398663697034904	72.93825633368228	13.694986826933597	0.18776135852354897
4	3	undersample	0.6	500	10	0.3	1	0.9590078465107792	0.8417747498861307	0.7894736841643583	0.9561664190122128	81.80082589964572	18.010700615067538	0.2201774810825875
4	1	undersample	0.6	500	10	0.3	3	0.9729595178828769	0.8700742876041335	0.8588235293612456	0.9502598366670361	116.21887544198854	17.2661949449236	0.14856617496142774
4	2	undersample	0.6	500	10	0.3	3	0.9583824621162496	0.8375191698331047	0.8411764705387543	0.9376391982113019	79.63358122281717	13.48886338088377	0.16938661275079053
4	3	undersample	0.6	500	10	0.3	3	0.9647341483972437	0.8521293307257031	0.7660818713002291	0.9539375928606691	67.82417674114667	16.631386689564376	0.24521323826453317
4	1	undersample	0.8	100	5	0.1	1	0.9789685139089044	0.8953560032171555	0.8882352940653979	0.9406087602008865	125.86641683893704	14.955659243908613	0.11882167110852306
4	2	undersample	0.8	100	5	0.1	1	0.95804183588803	0.8360903106337951	0.8352941175979238	0.9339272457243213	71.68377394200246	12.64203377526002	0.17635836345126907
4	3	undersample	0.8	100	5	0.1	1	0.964134581128403	0.8558270100100921	0.8128654970284873	0.9487369985070674	80.39083250214469	15.856764426345752	0.19724591883053824
4	1	undersample	0.8	100	5	0.1	3	0.9789030088650159	0.8945874480771319	0.8999999999470588	0.9450631031852632	154.8242830364941	16.38242944733165	0.10581303900000795
4	2	undersample	0.8	100	5	0.1	3	0.9562819337088956	0.8349353361243985	0.8470588234795847	0.931700074232133	75.55182457421184	12.402044217999093	0.16415279885529127
4	3	undersample	0.8	100	5	0.1	3	0.9624140837482512	0.850868625356653	0.807017543812455	0.9531946508101546	85.16303761558954	17.24199018619093	0.20245859961439794
4	1	undersample	0.8	100	5	0.3	1	0.9714878378968514	0.8626501083862278	0.8941176470062283	0.9294729027399445	111.28886446375762	12.67764525928077	0.11391655586997865
4	2	undersample	0.8	100	5	0.3	1	0.9593912397921306	0.8178922535169316	0.8411764705387543	0.9272457312477562	67.50074333523457	11.561883162958468	0.17128526171230876
4	3	undersample	0.8	100	5	0.3	1	0.9640129297984932	0.8618320031117294	0.8538011695407134	0.941307578001922	93.66175110907652	14.547040231160855	0.15531462013348615
4	1	undersample	0.8	100	5	0.3	3	0.9767937464518102	0.8813694509495075	0.8941176470062283	0.9287305122425484	110.04164268658069	12.545586473039851	0.11400761626537705
4	2	undersample	0.8	100	5	0.3	3	0.9542163413249487	0.809226413589451	0.8294117646570934	0.9265033407503601	61.29152501612274	11.285025200800613	0.1841204731798864
4	3	undersample	0.8	100	5	0.3	3	0.9646298758287497	0.861737663044841	0.8187134502445197	0.9405646359514075	71.46772693094657	13.774851481125786	0.19274225385337962
4	1	undersample	0.8	100	10	0.1	1	0.9773527228263243	0.8789901511500693	0.8882352940653979	0.9458054936826593	138.6978732010312	16.389763290150228	0.11816880479065371
4	2	undersample	0.8	100	10	0.1	1	0.9582208830079917	0.8399394785893627	0.8352941175979238	0.9324424647295291	69.99684667679239	12.364186920258438	0.17663918886776575
4	3	undersample	0.8	100	10	0.1	1	0.9641389258187569	0.8587311230241068	0.8128654970284873	0.9554234769616983	93.10101695752763	18.235278556321205	0.1958655041719889
4	1	undersample	0.8	100	10	0.1	3	0.9772129787326959	0.87544757092632	0.8705882352429065	0.9532293986566205	137.1081870482547	18.614001618478742	0.13576140599719072
4	2	undersample	0.8	100	10	0.1	3	0.9570243242062972	0.8222061410737912	0.8294117646570934	0.9368968077139058	72.18740926797612	13.143734939104158	0.18207793229477912
4	3	undersample	0.8	100	10	0.1	3	0.9611063319517218	0.8535563460424834	0.807017543812455	0.9554234769616983	89.63027938182148	18.104089501959184	0.20198630117545077
4	1	undersample	0.8	100	10	0.3	1	0.9777020830603957	0.8804613800907188	0.876470588183737	0.9376391982113019	106.68194865857281	14.054829676585186	0.13174514326455616
4	2	undersample	0.8	100	10	0.3	1	0.9562557316913403	0.8343797631900939	0.8470588234795847	0.9272457312477562	70.5871139038049	11.642735492769367	0.16494136313272106
4	3	undersample	0.8	100	10	0.3	1	0.9626095948141775	0.8541467479553807	0.824561403460552	0.9361069836483202	68.86045136919863	12.905342735246318	0.18741297493751807
4	1	undersample	0.8	100	10	0.3	3	0.9775972749901742	0.8748653097041778	0.8999999999470588	0.9502598366670361	171.94024928357837	18.094026209406238	0.10523437394906619
4	2	undersample	0.8	100	10	0.3	3	0.9570417922180007	0.8395833581571848	0.8588235293612456	0.9279881217451523	78.3934555552184	11.926135394782287	0.15213176312207924
4	3	undersample	0.8	100	10	0.3	3	0.9639303806817688	0.8558996002498119	0.8128654970284873	0.9435364041534656	72.58633290603588	14.396273224877284	0.19833310104879043
4	1	undersample	0.8	300	5	0.1	1	0.9767064063932922	0.8671448735125095	0.8999999999470588	0.9309576837347369	121.3548110542965	13.035481980853687	0.10741626684642316
4	2	undersample	0.8	300	5	0.1	1	0.9605877985938251	0.8370552538523658	0.8529411764204152	0.9272457312477562	73.92039410219384	11.723587822580265	0.15859746455313323
4	3	undersample	0.8	300	5	0.1	1	0.9615929372713606	0.8546594726751319	0.8596491227567457	0.9405646359514075	96.92810317421501	14.463594055182076	0.14921980944891405
4	1	undersample	0.8	300	5	0.1	3	0.9772610157648806	0.8745555631307642	0.8882352940653979	0.9324424647295291	109.69112667278114	13.147832570133973	0.11986230675197561
4	2	undersample	0.8	300	5	0.1	3	0.9583213240752871	0.8339505995962921	0.8352941175979238	0.925760950252964	63.24070286683775	11.251410247437477	0.17791405068223046
4	3	undersample	0.8	300	5	0.1	3	0.9587688885413137	0.8567083733038421	0.8362573098926165	0.9368499256988347	75.76595082662	13.242378361752808	0.17478006227885487
4	1	undersample	0.8	300	5	0.3	1	0.976234770077296	0.87997977102348	0.8882352940653979	0.9324424647295291	109.69112667278114	13.147832570133973	0.11986230675197561
4	2	undersample	0.8	300	5	0.3	1	0.959496047862352	0.8122104542614734	0.8529411764204152	0.9161098737868144	63.338042261992825	10.167359536201976	0.16052531053557156
4	3	undersample	0.8	300	5	0.3	1	0.959981057150057	0.8422932807013396	0.8654970759727779	0.9309063892947185	86.69656952653061	12.526439736955618	0.1444859806841218
4	1	undersample	0.8	300	5	0.3	3	0.970697410367265	0.8461447081629503	0.8705882352429065	0.9287305122425484	87.66475503044349	12.215439460591433	0.13934264208805247
4	2	undersample	0.8	300	5	0.3	3	0.9595266168828334	0.8326990493143438	0.8588235293612456	0.9272457312477562	77.53144763208856	11.804440152391162	0.15225356597354553
4	3	undersample	0.8	300	5	0.3	3	0.9588340588966224	0.8375976389566152	0.847953216324681	0.941307578001922	89.44253124773705	14.447402969303587	0.16152720493634065
4	1	undersample	0.8	300	10	0.1	1	0.9778330931481725	0.8788598372386892	0.9117647058287197	0.9339272457243213	146.05988897813882	13.799403064544387	0.09447769473528007
4	2	undersample	0.8	300	10	0.1	1	0.9591554216341325	0.833958583006228	0.8411764705387543	0.925760950252964	66.04480275126247	11.330645530870136	0.1715599774458486
4	3	undersample	0.8	300	10	0.1	1	0.9627225567633795	0.8459073842227309	0.8362573098926165	0.9375928677493494	76.7287255900573	13.400025697922386	0.17464156777773382
4	1	undersample	0.8	300	10	0.1	3	0.9775841739813965	0.8766410224432455	0.8941176470062283	0.938381588708698	128.59970127840816	14.510557529205014	0.11283506959159881
4	2	undersample	0.8	300	10	0.1	3	0.9590768155814664	0.845442457216033	0.8470588234795847	0.931700074232133	75.55182457421184	12.402044217999093	0.16415279885529127
4	3	undersample	0.8	300	10	0.1	3	0.9631266129662939	0.8584665085449098	0.847953216324681	0.9479940564565529	101.65931579210506	16.304925850773582	0.1603879064809393
4	1	undersample	0.8	300	10	0.3	1	0.9744705008952355	0.8532553292169238	0.876470588183737	0.931700074232133	96.78828178849464	12.832670753346285	0.13258495293372285
4	2	undersample	0.8	300	10	0.3	1	0.9589894755229488	0.8409213278419856	0.8470588234795847	0.9213066072685873	64.84178823664672	10.764038586190871	0.1660046434636956
4	3	undersample	0.8	300	10	0.3	1	0.9641954067933578	0.8621503382336209	0.847953216324681	0.9368499256988347	82.7352767600307	13.427586450728372	0.16229577212053822
4	1	undersample	0.8	300	10	0.3	3	0.9761037599895193	0.8752318196641985	0.876470588183737	0.9376391982113019	106.68194865857281	14.054829676585186	0.13174514326455616
4	2	undersample	0.8	300	10	0.3	3	0.9610900039303027	0.8369759221363846	0.8470588234795847	0.9235337787607756	66.89169813647126	11.077554232136318	0.16560431072655846
4	3	undersample	0.8	300	10	0.3	3	0.962270708966572	0.8535568397418666	0.8128654970284873	0.9427934621029511	71.58724110072347	14.20930867024788	0.1984893919069032
4	1	undersample	0.8	500	5	0.1	1	0.976553561290886	0.8676467206612047	0.8941176470062283	0.9294729027399445	111.28886446375762	12.67764525928077	0.11391655586997865
4	2	undersample	0.8	500	5	0.1	1	0.9600288222193109	0.8309122456629328	0.8529411764204152	0.9294729027399445	76.43787985132056	12.093806332866523	0.15821743868369198
4	3	undersample	0.8	500	5	0.1	1	0.9615103881546362	0.8533964620512423	0.8654970759727779	0.941307578001922	103.20085680503172	14.746314754875385	0.14288945052777738
4	1	undersample	0.8	500	5	0.1	3	0.9763221101358138	0.8703109106873793	0.8882352940653979	0.9309576837347369	107.16126695851518	12.865083523587627	0.12005347470327458
4	2	undersample	0.8	500	5	0.1	3	0.9590287785492816	0.8292262012664849	0.8352941175979238	0.9250185597555679	62.56434522575576	11.140010160845755	0.17805683884335313
4	3	undersample	0.8	500	5	0.1	3	0.9584734495972472	0.854534810029418	0.847953216324681	0.9398216939008929	87.09637228894302	14.090677029383714	0.16178258391375985
4	1	undersample	0.8	500	5	0.3	1	0.9761779990392594	0.8785416499523038	0.8882352940653979	0.931700074232133	108.41244758009094	13.004921367485162	0.11995781456509551
4	2	undersample	0.8	500	5	0.3	1	0.959784270055461	0.8104746071502383	0.8529411764204152	0.9161098737868144	63.338042261992825	10.167359536201976	0.16052531053557156
4	3	undersample	0.8	500	5	0.3	1	0.9597377544902375	0.8407215307341858	0.8713450291888102	0.9271916790421457	86.24859135478007	11.967655592780938	0.13875768336976732
4	1	undersample	0.8	500	5	0.3	3	0.9709943665662256	0.8433411944455269	0.876470588183737	0.9309576837347369	95.67125486641977	12.694685066321565	0.132690682560126
4	2	undersample	0.8	500	5	0.3	3	0.9595833879208697	0.8313425044890204	0.8647058823020761	0.9227913882633795	76.38836360972891	11.199602620181741	0.14661397792885447
4	3	undersample	0.8	500	5	0.3	3	0.9586819947342353	0.8406225134670653	0.847953216324681	0.941307578001922	89.44253124773705	14.447402969303587	0.16152720493634065
4	1	undersample	0.8	500	10	0.1	1	0.9779510022271715	0.8798460225356338	0.9058823528878892	0.9339272457243213	136.04772007482092	13.71037465767636	0.10077620771343314
4	2	undersample	0.8	500	10	0.1	1	0.959054980566837	0.83433871364999	0.8411764705387543	0.9242761692581717	64.64595786890062	11.108476040018207	0.17183557580020958
4	3	undersample	0.8	500	10	0.1	1	0.9628268293318734	0.8460896320702764	0.8362573098926165	0.9383358097998639	77.7146997416139	13.561471764467486	0.17450329258698438
4	1	undersample	0.8	500	10	0.1	3	0.9780296082798376	0.8765931479938469	0.8941176470062283	0.9391239792060941	130.27097105514076	14.687515518763686	0.11274587190907698
4	2	undersample	0.8	500	10	0.1	3	0.9594218088126119	0.8440908407507812	0.8411764705387543	0.9272457312477562	67.50074333523457	11.561883162958468	0.17128526171230876
4	3	undersample	0.8	500	10	0.1	3	0.9642301643161892	0.8599773163215698	0.847953216324681	0.9457652303050093	97.25234791327003	15.634860528492199	0.1607658826901736
4	1	undersample	0.8	500	10	0.3	1	0.9744617668893838	0.8538208581053874	0.876470588183737	0.931700074232133	96.78828178849464	12.832670753346285	0.13258495293372285
4	2	undersample	0.8	500	10	0.3	1	0.9591030175990218	0.840531645638225	0.8470588234795847	0.9205642167711912	64.18402898207303	10.663440107404673	0.16613851817471204
4	3	undersample	0.8	500	10	0.3	1	0.964447398833885	0.8622518726265326	0.847953216324681	0.9375928677493494	83.78661229557595	13.587438644746474	0.16216717008377945
4	1	undersample	0.8	500	10	0.3	3	0.9764487532206646	0.8754105285448094	0.8823529411245674	0.9391239792060941	115.70119243029791	14.494258735622058	0.1252731910031259
4	2	undersample	0.8	500	10	0.3	3	0.9611991790034499	0.8362104100219885	0.8470588234795847	0.9235337787607756	66.89169813647126	11.077554232136318	0.16560431072655846
4	3	undersample	0.8	500	10	0.3	3	0.9623662921543582	0.8538584623498988	0.8128654970284873	0.9427934621029511	71.58724110072347	14.20930867024788	0.1984893919069032
4	1	undersample	1.0	100	5	0.1	1	0.9780514432944669	0.8915946062466625	0.9235294117103806	0.9153674832894183	130.62142773533824	10.912227811283234	0.0835408607474344
4	2	undersample	1.0	100	5	0.1	1	0.9587929603912835	0.8444698316078454	0.8588235293612456	0.9131403117972299	63.95298062192101	9.887480006623557	0.1546054503002264
4	3	undersample	1.0	100	5	0.1	1	0.9660679683358966	0.8514061347070381	0.847953216324681	0.9435364041534656	93.19329848945661	15.017695090699325	0.16114564461376332
4	1	undersample	1.0	100	5	0.1	3	0.9783789685139089	0.8824676275921066	0.9352941175920415	0.9220489977659834	170.97657876145968	11.998485853964235	0.07017618571569559
4	2	undersample	1.0	100	5	0.1	3	0.9579806978470676	0.8344964799574522	0.8588235293612456	0.9220489977659834	71.95712966999008	11.01747757659609	0.15311167784975813
4	3	undersample	1.0	100	5	0.1	3	0.9638738997071679	0.8475350720790489	0.8128654970284873	0.9450222882544947	74.66552394557529	14.785361619589915	0.1980212565535859
4	1	undersample	1.0	100	5	0.3	1	0.9736451373422421	0.864129782837558	0.9176470587695501	0.8982925018493074	98.41499624816524	9.022412164595947	0.09167719884574187
4	2	undersample	1.0	100	5	0.3	1	0.9592864317219092	0.8095793331245933	0.8647058823020761	0.9131403117972299	67.19062388193645	9.955202472422348	0.14816355654040103
4	3	undersample	1.0	100	5	0.3	1	0.9597377544902373	0.8333634590107725	0.8654970759727779	0.9249628528906021	79.31982981770099	11.534246622789235	0.14541440464635186
4	1	undersample	1.0	100	5	0.3	3	0.9778636621686536	0.8860602195058218	0.9235294117103806	0.9146250927920222	129.3805726815456	10.817338884916449	0.08360866988691008
4	2	undersample	1.0	100	5	0.3	3	0.9570199572033715	0.8064983331200877	0.8647058823020761	0.9086859688128531	63.601261964753405	9.469582892842004	0.14888984847623377
4	3	undersample	1.0	100	5	0.3	3	0.9635871501438092	0.8530811119021364	0.8713450291888102	0.9301634472442039	90.2069447299679	12.47691745992313	0.1383143680922018
4	1	undersample	1.0	100	10	0.1	1	0.9784750425782786	0.8765246310728924	0.929411764651211	0.9250185597555679	162.43230189004024	12.395222573335417	0.07631007382634666
4	2	undersample	1.0	100	10	0.1	1	0.9534477488099917	0.8196573218015202	0.8588235293612456	0.9205642167711912	70.49842962559453	10.811543442229738	0.153358632166188
4	3	undersample	1.0	100	10	0.1	1	0.9640563767020325	0.8515551175262961	0.8304093566765842	0.9472511144060384	87.9310137871892	15.742687070999917	0.17903451255310507
4	1	undersample	1.0	100	10	0.1	3	0.97914319402594	0.8840316223918604	0.9176470587695501	0.9272457312477562	142.01454316535975	12.612963450500146	0.08881458017766784
4	2	undersample	1.0	100	10	0.1	3	0.9542294423337264	0.7993236932406064	0.8470588234795847	0.9302152932373408	73.82649959958214	12.138170974605622	0.16441481449310552
4	3	undersample	1.0	100	10	0.1	3	0.9610628850481825	0.8469060638287567	0.807017543812455	0.9539375928606691	86.60408335707318	17.5200867416785	0.20230092157896798
4	1	undersample	1.0	100	10	0.3	1	0.975300231451155	0.862040642409426	0.929411764651211	0.9109131403050416	134.62913553573713	10.432645886353416	0.07749172939829752
4	2	undersample	1.0	100	10	0.3	1	0.9556487182846412	0.8177408718281419	0.8588235293612456	0.9153674832894183	65.7960412767454	10.147676818136	0.1542292813255032
4	3	undersample	1.0	100	10	0.3	1	0.9617406567433939	0.8398918611336333	0.8421052631086487	0.9331352154462621	74.42961486137644	12.594150161216238	0.16920884839154984
4	1	undersample	1.0	100	10	0.3	3	0.9769160225337352	0.8598605743778229	0.9352941175920415	0.9146250927920222	154.85213542544253	10.955139380265702	0.07074579760651074
4	2	undersample	1.0	100	10	0.3	3	0.9555919472466047	0.8137033811470468	0.8705882352429065	0.9086859688128531	66.94455629647297	9.534001824085827	0.14241637680616864
4	3	undersample	1.0	100	10	0.3	3	0.9606327607031446	0.8515764062522676	0.8362573098926165	0.9442793462039801	86.54902796934118	15.00802849287575	0.17340492411655808
4	1	undersample	1.0	300	5	0.1	1	0.976640901349404	0.870111892223286	0.9235294117103806	0.9161098737868144	131.88424482284054	11.008796187473864	0.08347316150931809
4	2	undersample	1.0	300	5	0.1	1	0.9581772129787327	0.8153987373355075	0.876470588183737	0.9101707498076455	71.89058170395425	9.75707232038781	0.1357211385722494
4	3	undersample	1.0	300	5	0.1	1	0.9618709974540114	0.8455112556691681	0.8654970759727779	0.9242199108400876	78.47909844305126	11.421165788479529	0.1455312972533237
4	1	undersample	1.0	300	5	0.1	3	0.9760819249748897	0.872614303094148	0.9235294117103806	0.9109131403050416	123.4865111408899	10.366616482009409	0.08394937350944087
4	2	undersample	1.0	300	5	0.1	3	0.9598541421022752	0.8243055879116244	0.876470588183737	0.9131403117972299	74.59095126457989	10.090647404019931	0.13527976902075042
4	3	undersample	1.0	300	5	0.1	3	0.960511109373235	0.846996273894159	0.8596491227567457	0.9301634472442039	81.57977098026082	12.309442057776511	0.15088840154941371
4	1	undersample	1.0	300	5	0.3	1	0.9703436831302678	0.8575074986650348	0.8941176470062283	0.9086859688128531	84.03250478217304	9.791677549061118	0.11652249012590796
4	2	undersample	1.0	300	5	0.3	1	0.954124634263505	0.7740764814978303	0.8823529411245674	0.913882702294626	79.59050264093051	10.245942013692394	0.12873321411238647
4	3	undersample	1.0	300	5	0.3	1	0.959020880581841	0.8276843902854021	0.8771929824048424	0.9234769687895731	86.19970574495946	11.463122329295473	0.13298330160446892
4	1	undersample	1.0	300	5	0.3	3	0.9735446962749466	0.860584835479903	0.9058823528878892	0.9153674832894183	104.10195232208967	10.70371390406126	0.10281952090508957
4	2	undersample	1.0	300	5	0.3	3	0.956063583562601	0.8091583249944023	0.8588235293612456	0.907943578315457	59.999318211592794	9.329315873379102	0.15549035474845366
4	3	undersample	1.0	300	5	0.3	3	0.9616841757687928	0.8344323119161546	0.8771929824048424	0.9182763744359713	80.25972526604308	10.733650997667388	0.1337364432720207
4	1	undersample	1.0	300	10	0.1	1	0.9761037599895193	0.8707855789135264	0.9235294117103806	0.9131403117972299	126.96249615907072	10.632427130410264	0.08374461894214796
4	2	undersample	1.0	300	10	0.1	1	0.9600113542076073	0.8266012888186125	0.8823529411245674	0.9146250927920222	80.34781126060875	10.335037151194058	0.12862872286830782
4	3	undersample	1.0	300	10	0.1	1	0.9636783886412416	0.8524822041622323	0.847953216324681	0.9301634472442039	74.27985464880163	12.14196665562989	0.16346243500662574
4	1	undersample	1.0	300	10	0.1	3	0.9761255950041486	0.8650148050934926	0.929411764651211	0.9146250927920222	141.0550390775659	10.886239132591074	0.07717723374671047
4	2	undersample	1.0	300	10	0.1	3	0.9586270142800996	0.8214953824029158	0.8941176470062283	0.913882702294626	89.61300960246095	10.38255457387496	0.1158598927075845
4	3	undersample	1.0	300	10	0.1	3	0.9613279111597716	0.8501820911763404	0.8304093566765842	0.9353640415978057	70.8592803446494	12.847480701602569	0.18130977241825574
4	1	undersample	1.0	300	10	0.3	1	0.9743045547840518	0.8549430673096734	0.9352941175920415	0.9116555308024377	149.16115533776022	10.586899442810331	0.0709762399414635
4	2	undersample	1.0	300	10	0.3	1	0.9560373815450456	0.8240834837212356	0.876470588183737	0.9123979212998338	73.89869551054358	10.005133452737798	0.1353898420618717
4	3	undersample	1.0	300	10	0.3	1	0.9595943797085582	0.8295940448200845	0.847953216324681	0.931649331345233	76.01587128681503	12.405922413844852	0.16320172937145497
4	1	undersample	1.0	300	10	0.3	3	0.974291453775274	0.855723060442525	0.9352941175920415	0.9086859688128531	143.84032025543428	10.242610067767881	0.07120818843545167
4	2	undersample	1.0	300	10	0.3	3	0.9556312502729377	0.8142973039729394	0.8588235293612456	0.9153674832894183	65.7960412767454	10.147676818136	0.1542292813255032
4	3	undersample	1.0	300	10	0.3	3	0.9605458668960662	0.8481928616265247	0.8421052631086487	0.9323922733957475	73.55309908383862	12.455752927183196	0.16934367615774648
4	1	undersample	1.0	500	5	0.1	1	0.9758941438490764	0.8675862108145456	0.9176470587695501	0.913882702294626	118.24874281880118	10.65577969424009	0.09011324989798054
4	2	undersample	1.0	500	5	0.1	1	0.9585222062098782	0.8085807768276112	0.8941176470062283	0.907943578315457	83.28672302636686	9.71271241612071	0.11661776607753718
4	3	undersample	1.0	500	5	0.1	1	0.9615103881546362	0.8443670945738816	0.8713450291888102	0.9227340267390585	80.88197757001856	11.277214013392113	0.13942801033530355
4	1	undersample	1.0	500	5	0.1	3	0.9762609720948513	0.8722300587381706	0.9235294117103806	0.9123979212998338	125.78419615517103	10.542321826039156	0.0838127593961954
4	2	undersample	1.0	500	5	0.1	3	0.9603650814446045	0.8156218422922819	0.876470588183737	0.913882702294626	75.29514246125697	10.177635733601113	0.1351698748147874
4	3	undersample	1.0	500	5	0.1	3	0.9615712138195911	0.8445225479221098	0.8713450291888102	0.9294205051936894	89.18610623238911	12.345581505282842	0.13842493113505072
4	1	undersample	1.0	500	5	0.3	1	0.9709070265077078	0.8563152807184259	0.8941176470062283	0.9094283593102493	84.79051246704184	9.871937192234581	0.1164273697268511
[truncated: 305 more rows]
