# Supplementary material for: Risk prediction for cardiovascular related diseases using PRS and EHR in the Framingham Heart Study
Source: PLoS One. 2026 Apr 17;21(4):e0345914. doi: 10.1371/journal.pone.0345914 (PMC13089760; doi:10.1371/journal.pone.0345914)
Supplement: S1 File — (ZIP) [file pone.0345914.s003.zip › catboost/prs_ehr_model/dia/dia_catboost_nested_cv_outer_test_results.csv]

outer_fold	AUC	AUPRC	sensitivity	specificity	DOR	LR+	LR-
1	0.9598323070876457	0.8782372565503349	0.7529411764262975	0.9858945805420498	213.01237381121229	53.379528689353045	0.2505935481782776
2	0.9660552862570417	0.8710101173712939	0.6764705881955017	0.9896065330290305	199.084219780748	65.0860717818474	0.32692731680433873
3	0.9686487144061242	0.8937959418596364	0.7368421052200677	0.9888558692348526	248.45310334375793	66.11923886716271	0.2661236084105159
4	0.961603006730181	0.8793743473026179	0.8058823528937716	0.9769687964266199	176.10451069623298	34.99087663470875	0.19869380253422506
