# Supplementary material for: Risk prediction for cardiovascular related diseases using PRS and EHR in the Framingham Heart Study
Source: PLoS One. 2026 Apr 17;21(4):e0345914. doi: 10.1371/journal.pone.0345914 (PMC13089760; doi:10.1371/journal.pone.0345914)
Supplement: S1 File — (ZIP) [file pone.0345914.s003.zip › catboost/prs_ehr_model/stroke/stroke_catboost_nested_cv_all_results.csv]

outer_fold	inner_fold	sampling_method	sampling_ratio	iterations	depth	learning_rate	l2_leaf_reg	AUC	AUPRC	sensitivity	specificity	DOR	LR+	LR-
1	1	none		100	5	0.1	1	0.7825484154929577	0.11911127746559934	0.015624999997558595	0.9999999999929579	1586184.5726670336	1561400.438981821	0.9843749901656237
1	2	none		100	5	0.1	1	0.7318772007042254	0.10133697305557754	0.0	0.9999999999929579	0.0	0.0	0.9999999900070423
1	3	none		100	5	0.1	1	0.7743617957746479	0.12642656226929355	0.0	0.9999999999929579	0.0	0.0	0.9999999900070423
1	1	none		100	5	0.1	3	0.7946632922535211	0.1261176153071482	0.0	0.9999999999929579	0.0	0.0	0.9999999900070423
1	2	none		100	5	0.1	3	0.7435079225352113	0.10550054523702693	0.0	0.9999999999929579	0.0	0.0	0.9999999900070423
1	3	none		100	5	0.1	3	0.7769916373239436	0.12850281075788736	0.0	0.9999999999929579	0.0	0.0	0.9999999900070423
1	1	none		100	5	0.3	1	0.744718309859155	0.08671026507370104	0.0	0.9971830985845269	0.0	0.0	1.0028248487075473
1	2	none		100	5	0.3	1	0.7038512323943662	0.09177433369897185	0.0	0.9964788732324192	0.0	0.0	1.0035335588408645
1	3	none		100	5	0.3	1	0.7117737676056338	0.09527587328780578	0.0	0.9992957746408501	0.0	0.0	1.000704711627902
1	1	none		100	5	0.3	3	0.7702904929577465	0.1155945792888356	0.015624999997558595	0.9978873239366347	7.497318982993502	7.395798300798921	0.9864590585783992
1	2	none		100	5	0.3	3	0.7253961267605633	0.10063568831304362	0.0	0.9985915492887424	0.0	0.0	1.0014104272143665
1	3	none		100	5	0.3	3	0.7353763204225352	0.11389672259783949	0.015624999997558595	0.9985915492887424	11.253888291839589	11.093671177811585	0.9857633892915869
1	1	none		100	10	0.1	1	0.7899207746478873	0.10808661678606353	0.0	0.9999999999929579	0.0	0.0	0.9999999900070423
1	2	none		100	10	0.1	1	0.7278169014084507	0.09623788731403492	0.0	0.9999999999929579	0.0	0.0	0.9999999900070423
1	3	none		100	10	0.1	1	0.7685409330985915	0.14635515490100054	0.0	0.9999999999929579	0.0	0.0	0.9999999900070423
1	1	none		100	10	0.1	3	0.7933978873239437	0.1158588771027839	0.0	0.9999999999929579	0.0	0.0	0.9999999900070423
1	2	none		100	10	0.1	3	0.7496919014084507	0.10518177896619721	0.0	0.9999999999929579	0.0	0.0	0.9999999900070423
1	3	none		100	10	0.1	3	0.7838468309859155	0.12164246818697433	0.0	0.9999999999929579	0.0	0.0	0.9999999900070423
1	1	none		100	10	0.3	1	0.7530149647887324	0.10090650889224566	0.0	0.9992957746408501	0.0	0.0	1.000704711627902
1	2	none		100	10	0.3	1	0.7402618838028169	0.12342123972152476	0.0	0.9999999999929579	0.0	0.0	0.9999999900070423
1	3	none		100	10	0.3	1	0.687081866197183	0.08042642036310854	0.0	0.9992957746408501	0.0	0.0	1.000704711627902
1	1	none		100	10	0.3	3	0.7739326584507042	0.1051453964502467	0.0	0.9999999999929579	0.0	0.0	0.9999999900070423
1	2	none		100	10	0.3	3	0.7158890845070423	0.10080655335990595	0.0	0.9999999999929579	0.0	0.0	0.9999999900070423
1	3	none		100	10	0.3	3	0.7427266725352113	0.10303036589768004	0.0	0.9999999999929579	0.0	0.0	0.9999999900070423
1	1	none		300	5	0.1	1	0.7166043133802817	0.08154813852509649	0.0	0.9978873239366347	0.0	0.0	1.002117138870809
1	2	none		300	5	0.1	1	0.6945532570422536	0.08169667364035485	0.0	0.9978873239366347	0.0	0.0	1.002117138870809
1	3	none		300	5	0.1	1	0.6943221830985915	0.08891852161711761	0.0	0.9978873239366347	0.0	0.0	1.002117138870809
1	1	none		300	5	0.1	3	0.7228983274647888	0.0863331117608278	0.0	0.9978873239366347	0.0	0.0	1.002117138870809
1	2	none		300	5	0.1	3	0.7164722711267606	0.08946551174640753	0.0	0.9992957746408501	0.0	0.0	1.000704711627902
1	3	none		300	5	0.1	3	0.7392715669014085	0.11659357129383988	0.015624999997558595	0.9992957746408501	22.523489458194906	22.187184716795745	0.9850687005111591
1	1	none		300	5	0.3	1	0.6584397007042254	0.08407155603456258	0.015624999997558595	0.9950704225282038	3.204075127682594	3.16963642230801	0.9892515824245846
1	2	none		300	5	0.3	1	0.6936399647887324	0.0784883246801866	0.0	0.9950704225282038	0.0	0.0	1.0049539884923235
1	3	none		300	5	0.3	1	0.644806338028169	0.09054196188307252	0.03124999999511719	0.9978873239366347	15.236486962908169	14.791596601597842	0.9708009782859893
1	1	none		300	5	0.3	3	0.6671985035211268	0.06785013252121444	0.0	0.9936619718239884	0.0	0.0	1.0063784448755675
1	2	none		300	5	0.3	3	0.6811619718309859	0.07394983364401006	0.0	0.9957746478803116	0.0	0.0	1.0042432713930307
1	3	none		300	5	0.3	3	0.695862676056338	0.08411263326805449	0.0	0.9943661971760961	0.0	0.0	1.0056657122730501
1	1	none		300	10	0.1	1	0.7458296654929578	0.10530016630745594	0.0	0.9999999999929579	0.0	0.0	0.9999999900070423
1	2	none		300	10	0.1	1	0.7063490316901408	0.10154473269182124	0.0	0.9999999999929579	0.0	0.0	0.9999999900070423
1	3	none		300	10	0.1	1	0.7368727992957746	0.09811646058188175	0.0	0.9999999999929579	0.0	0.0	0.9999999900070423
1	1	none		300	10	0.1	3	0.7516725352112675	0.10079649758761965	0.0	0.9999999999929579	0.0	0.0	0.9999999900070423
1	2	none		300	10	0.1	3	0.7215118838028168	0.08689942925843676	0.0	0.9999999999929579	0.0	0.0	0.9999999900070423
1	3	none		300	10	0.1	3	0.7246919014084507	0.09650147191705205	0.0	0.9999999999929579	0.0	0.0	0.9999999900070423
1	1	none		300	10	0.3	1	0.7167583626760563	0.08501206233218112	0.0	0.9971830985845269	0.0	0.0	1.0028248487075473
1	2	none		300	10	0.3	1	0.7051166373239437	0.09178000049328244	0.015624999997558595	0.9999999999929579	1586184.5726670336	1561400.438981821	0.9843749901656237
1	3	none		300	10	0.3	1	0.7323173415492958	0.11406611161020151	0.0	0.9999999999929579	0.0	0.0	0.9999999900070423
1	1	none		300	10	0.3	3	0.7148767605633803	0.10876186949831013	0.015624999997558595	0.9992957746408501	22.523489458194906	22.187184716795745	0.9850687005111591
1	2	none		300	10	0.3	3	0.7022777288732395	0.07670923013898835	0.0	0.9999999999929579	0.0	0.0	0.9999999900070423
1	3	none		300	10	0.3	3	0.7078125	0.08788900410498189	0.0	0.9999999999929579	0.0	0.0	0.9999999900070423
1	1	none		500	5	0.1	1	0.7116747359154929	0.08450584416867303	0.0	0.9978873239366347	0.0	0.0	1.002117138870809
1	2	none		500	5	0.1	1	0.691637323943662	0.07711189344724026	0.0	0.9978873239366347	0.0	0.0	1.002117138870809
1	3	none		500	5	0.1	1	0.7073723591549296	0.09186380141179809	0.0	0.9992957746408501	0.0	0.0	1.000704711627902
1	1	none		500	5	0.1	3	0.7109925176056338	0.0851147845611745	0.0	0.9978873239366347	0.0	0.0	1.002117138870809
1	2	none		500	5	0.1	3	0.7180457746478874	0.08720070707044791	0.0	0.9985915492887424	0.0	0.0	1.0014104272143665
1	3	none		500	5	0.1	3	0.7351012323943662	0.10735246697729357	0.015624999997558595	0.9964788732324192	4.492050724548789	4.437487387998829	0.987853346986426
1	1	none		500	5	0.3	1	0.6680017605633803	0.08544273904733884	0.015624999997558595	0.9943661971760961	2.801582324706414	2.773432573276611	0.9899521855212389
1	2	none		500	5	0.3	1	0.6876540492957747	0.07872395765392617	0.0	0.9957746478803116	0.0	0.0	1.0042432713930307
1	3	none		500	5	0.3	1	0.6456646126760563	0.09210525051351051	0.03124999999511719	0.9978873239366347	15.236486962908169	14.791596601597842	0.9708009782859893
1	1	none		500	5	0.3	3	0.6696192781690141	0.07010905753014066	0.0	0.9950704225282038	0.0	0.0	1.0049539884923235
1	2	none		500	5	0.3	3	0.6887654049295774	0.07569611286110581	0.0	0.9950704225282038	0.0	0.0	1.0049539884923235
1	3	none		500	5	0.3	3	0.6909110915492958	0.08153742457760357	0.0	0.9950704225282038	0.0	0.0	1.0049539884923235
1	1	none		500	10	0.1	1	0.7457196302816901	0.1027619773136525	0.0	0.9992957746408501	0.0	0.0	1.000704711627902
1	2	none		500	10	0.1	1	0.7005831866197183	0.09050040954585	0.0	0.9999999999929579	0.0	0.0	0.9999999900070423
1	3	none		500	10	0.1	1	0.7289172535211268	0.09783530555316958	0.0	0.9999999999929579	0.0	0.0	0.9999999900070423
1	1	none		500	10	0.1	3	0.7462037852112676	0.09935471883928167	0.0	0.9999999999929579	0.0	0.0	0.9999999900070423
1	2	none		500	10	0.1	3	0.7127970950704225	0.08363822098096269	0.0	0.9999999999929579	0.0	0.0	0.9999999900070423
1	3	none		500	10	0.1	3	0.7173195422535211	0.09491330942888085	0.0	0.9999999999929579	0.0	0.0	0.9999999900070423
1	1	none		500	10	0.3	1	0.719993397887324	0.08648448326420907	0.0	0.9971830985845269	0.0	0.0	1.0028248487075473
1	2	none		500	10	0.3	1	0.7031910211267606	0.09108041359093084	0.015624999997558595	0.9999999999929579	1586184.5726670336	1561400.438981821	0.9843749901656237
1	3	none		500	10	0.3	1	0.7324713908450704	0.12239435751234974	0.0	0.9999999999929579	0.0	0.0	0.9999999900070423
1	1	none		500	10	0.3	3	0.7118397887323944	0.1060511403178148	0.015624999997558595	0.9992957746408501	22.523489458194906	22.187184716795745	0.9850687005111591
1	2	none		500	10	0.3	3	0.7034771126760564	0.07579558499644579	0.0	0.9999999999929579	0.0	0.0	0.9999999900070423
1	3	none		500	10	0.3	3	0.7096610915492958	0.08570573538271097	0.0	0.9999999999929579	0.0	0.0	0.9999999900070423
1	1	undersample	0.6	100	5	0.1	1	0.7743397887323944	0.10822212418388642	0.5937499999072267	0.8197183098533823	6.645432267858642	3.2934568479460076	0.49559707310852413
1	2	undersample	0.6	100	5	0.1	1	0.7317011443661972	0.1272083775272493	0.48437499992431643	0.7978873239380431	3.708478317710945	2.39655911443299	0.6462378560777134
1	3	undersample	0.6	100	5	0.1	1	0.765074823943662	0.10387330258985053	0.5156249999194337	0.8070422535154435	4.452319032847227	2.6722170143012725	0.6001854202413742
1	1	undersample	0.6	100	5	0.1	3	0.7883692781690141	0.11029317107523501	0.5468749999145508	0.823239436613921	5.620964064185034	3.093874326375208	0.5504170165183467
1	2	undersample	0.6	100	5	0.1	3	0.7274207746478873	0.1141715166657405	0.42187499993408206	0.7992957746422585	2.9061164934548565	2.1019735790932312	0.7232929425802862
1	3	undersample	0.6	100	5	0.1	3	0.7815360915492957	0.11364057771971248	0.5468749999145508	0.810563380275982	5.164081224767647	2.8868492894498234	0.559024754289937
1	1	undersample	0.6	100	5	0.3	1	0.7510453345070423	0.10351812500444414	0.5468749999145508	0.7894366197127505	4.524852720017302	2.5971988728359032	0.5739852738405693
1	2	undersample	0.6	100	5	0.3	1	0.7112676056338028	0.1050758751266827	0.49999999992187505	0.7795774647832425	3.536741042610632	2.2683705037077253	0.6413730722750133
1	3	undersample	0.6	100	5	0.3	1	0.7458516725352113	0.10943359353432626	0.5468749999145508	0.7647887323889804	3.9242203412373224	2.325037325884283	0.592483878188396
1	1	undersample	0.6	100	5	0.3	3	0.7492847711267606	0.10321148986330544	0.5624999999121094	0.7873239436564273	4.759697005526897	2.6448674248253456	0.5556797783886643
1	2	undersample	0.6	100	5	0.3	3	0.7033230633802816	0.11312952027724768	0.45312499992919925	0.7852112676001042	3.029039665742184	2.1096310489381542	0.6964686010907188
1	3	undersample	0.6	100	5	0.3	3	0.7395026408450704	0.10013595592183341	0.49999999992187505	0.778169014079027	3.5079363390773888	2.2539681519529378	0.6425339284995073
1	1	undersample	0.6	100	10	0.1	1	0.7777508802816901	0.11405872952259509	0.49999999992187505	0.8387323943602907	5.200873012859397	3.100436488370569	0.5961376924020001
1	2	undersample	0.6	100	10	0.1	1	0.7133142605633802	0.09624056495293475	0.42187499993408206	0.8161971830928437	3.2404471605485967	2.295258495383112	0.7083153494748116
1	3	undersample	0.6	100	10	0.1	1	0.7772447183098592	0.11300273020367702	0.5624999999121094	0.8176056337970592	5.763375265037521	3.0839766643147195	0.5350990461074704
1	1	undersample	0.6	100	10	0.1	3	0.7662742077464789	0.11157774848449205	0.4062499999365235	0.8514084506982296	3.920428759444575	2.7340045548043665	0.697373854585083
1	2	undersample	0.6	100	10	0.1	3	0.7142605633802817	0.10250768525798272	0.3593749999438477	0.8218309859097055	2.5875830008840013	2.017045340955112	0.7795094164671026
1	3	undersample	0.6	100	10	0.1	3	0.7626320422535211	0.10262673004552403	0.48437499992431643	0.8281690140786749	4.52757050676882	2.8189035239375175	0.6226084109452273
1	1	undersample	0.6	100	10	0.3	1	0.7414502640845071	0.10520486975890776	0.3906249999389649	0.8084507042196588	2.7055051345699077	2.0392921725694655	0.7537565238583807
1	2	undersample	0.6	100	10	0.3	1	0.7134903169014084	0.10475729687841594	0.4062499999365235	0.8147887323886283	3.010005835814763	2.1934409457989736	0.7287164993503024
1	3	undersample	0.6	100	10	0.3	1	0.7684969190140845	0.10632634706670176	0.578124999909668	0.7774647887269193	4.787622822389176	2.597903363801592	0.5426290692274975
1	1	undersample	0.6	100	10	0.3	3	0.76328125	0.10227779219056278	0.4062499999365235	0.8345070422476444	3.4501677564434985	2.454787085240007	0.7114978818504677
1	2	undersample	0.6	100	10	0.3	3	0.7105853873239436	0.10019485877508881	0.3281249999487305	0.805633802811228	2.024266832461881	1.6881792606574326	0.833970706500994
1	3	undersample	0.6	100	10	0.3	3	0.7438160211267606	0.08979880483530943	0.5156249999194337	0.7866197183043196	3.9243051346103592	2.416460282352646	0.6157676735679023
1	1	undersample	0.6	300	5	0.1	1	0.7379071302816903	0.09723263439084569	0.5312499999169923	0.800704225346474	4.553356639396245	2.6656359081581473	0.5854221563848405
1	2	undersample	0.6	300	5	0.1	1	0.7110585387323944	0.11261457568242443	0.48437499992431643	0.7795774647832425	3.322393102235427	2.197483925466859	0.661415980777344
1	3	undersample	0.6	300	5	0.1	1	0.7326584507042253	0.10018912066768118	0.5156249999194337	0.783098591543781	3.8433177807364083	2.3772320328256007	0.6185364130719702
1	1	undersample	0.6	300	5	0.1	3	0.7462367957746479	0.11316067670470391	0.5468749999145508	0.7964788732338277	4.723183133417199	2.6870673415256205	0.5689102493787298
1	2	undersample	0.6	300	5	0.1	3	0.7139414612676057	0.10821176175547739	0.5156249999194337	0.7866197183043196	3.9243051346103592	2.416460282352646	0.6157676735679023
1	3	undersample	0.6	300	5	0.1	3	0.7388424295774647	0.09819572269595939	0.46874999992675787	0.778169014079027	3.095237949135321	2.113095142455879	0.682692299018177
1	1	undersample	0.6	300	5	0.3	1	0.7321632922535212	0.09272309370522826	0.5156249999194337	0.7901408450648583	4.008010184790844	2.457004916029237	0.6130236108861965
1	2	undersample	0.6	300	5	0.3	1	0.728400088028169	0.12195379561565664	0.5156249999194337	0.7816901408395657	3.811654337832752	2.3618950526716893	0.6196508930812659
1	3	undersample	0.6	300	5	0.3	1	0.718199823943662	0.09789361698998393	0.49999999992187505	0.7640845070368727	3.2388058246473834	2.119402894857754	0.6543778717269784
1	1	undersample	0.6	300	5	0.3	3	0.7302046654929578	0.09180818220145615	0.5156249999194337	0.7894366197127505	3.9910452147651125	2.4487875086738518	0.6135704651262688
1	2	undersample	0.6	300	5	0.3	3	0.6956536091549296	0.10757067724444538	0.48437499992431643	0.7739436619663808	3.216180346487604	2.142717973362464	0.6662306557344417
1	3	undersample	0.6	300	5	0.3	3	0.7331866197183099	0.08960854606197181	0.578124999909668	0.7570422535157956	4.269994434637588	2.379528887143202	0.5572674346225976
1	1	undersample	0.6	300	10	0.1	1	0.7722821302816901	0.12470163299671536	0.4374999999316407	0.8302816901349981	3.8049790173673625	2.577800677496919	0.6774809079579867
1	2	undersample	0.6	300	10	0.1	1	0.7066131161971831	0.09565356132279652	0.3906249999389649	0.815492957740736	2.8332353092586	2.117127747453631	0.7472474002433942
1	3	undersample	0.6	300	10	0.1	1	0.7490096830985916	0.10968023754857337	0.5624999999121094	0.8098591549238743	5.476190152273759	2.9583331771959487	0.5402173847461675
1	1	undersample	0.6	300	10	0.1	3	0.7701584507042254	0.11268144245831452	0.42187499993408206	0.838028169008183	3.775557922902092	2.604619403908582	0.6898634372296838
1	2	undersample	0.6	300	10	0.1	3	0.714975792253521	0.10121515379259559	0.45312499992919925	0.8197183098533823	3.767410493578192	2.5134275944851105	0.6671499060416469
1	3	undersample	0.6	300	10	0.1	3	0.7519916373239437	0.10304191765610894	0.5624999999121094	0.7943661971775046	4.966731627105785	2.735445071952556	0.5507535392805667
1	1	undersample	0.6	300	10	0.3	1	0.7440580985915493	0.08899644537941769	0.4062499999365235	0.8288732394307826	3.314056545854406	2.373971054237849	0.7163338911844799
1	2	undersample	0.6	300	10	0.3	1	0.7073173415492957	0.09336861611229767	0.3749999999414063	0.8211267605575978	2.754330551238972	2.0964565753145643	0.7611492189375076
1	3	undersample	0.6	300	10	0.3	1	0.745587588028169	0.09634978054234161	0.5312499999169923	0.7767605633748116	3.9434277778942692	2.379731754168623	0.6034678073919452
1	1	undersample	0.6	300	10	0.3	3	0.766637323943662	0.10775273154930763	0.48437499992431643	0.823239436613921	4.375105372330521	2.7402886890751845	0.6263366049774568
1	2	undersample	0.6	300	10	0.3	3	0.7008032570422535	0.10278926073090537	0.4062499999365235	0.8112676056280897	2.9410838927674434	2.1525185422635733	0.7318793313397461
1	3	undersample	0.6	300	10	0.3	3	0.7549405809859155	0.10982042701238931	0.6406249998999024	0.7746478873184884	6.127717063548933	2.842773310838935	0.46392044868914717
1	1	undersample	0.6	500	5	0.1	1	0.7360585387323945	0.09821313300301884	0.49999999992187505	0.800704225346474	4.017667627369672	2.5088337959135503	0.6244503001308206
1	2	undersample	0.6	500	5	0.1	1	0.7105853873239436	0.112765894619623	0.49999999992187505	0.7788732394311347	3.522292823483816	2.2611463941502308	0.6419529755878889
1	3	undersample	0.6	500	5	0.1	1	0.7275418133802816	0.09841846231500577	0.49999999992187505	0.778169014079027	3.5079363390773888	2.2539681519529378	0.6425339284995073
1	1	undersample	0.6	500	5	0.1	3	0.7408340669014084	0.10690992759011188	0.5468749999145508	0.7950704225296122	4.682426574291706	2.6685995256471884	0.5699180620310297
1	2	undersample	0.6	500	5	0.1	3	0.7098921654929577	0.10441879946119347	0.49999999992187505	0.7866197183043196	3.68646846169352	2.3432342131904442	0.6356311469023949
1	3	undersample	0.6	500	5	0.1	3	0.7303367077464789	0.09536381125725149	0.46874999992675787	0.773239436614273	3.0087685863363607	2.0671582935601376	0.6870446178080898
1	1	undersample	0.6	500	5	0.3	1	0.7318111795774648	0.09247908007858498	0.5312499999169923	0.7901408450648583	4.267113871138457	2.531459610454365	0.5932486557026982
1	2	undersample	0.6	500	5	0.3	1	0.72890625	0.12192668363556382	0.49999999992187505	0.783098591543781	3.610389432249201	2.305194698497552	0.6384892005839844
1	3	undersample	0.6	500	5	0.3	1	0.7179577464788732	0.09833743511376491	0.49999999992187505	0.7619718309805495	3.201183289597605	2.1005916273510525	0.656192228094277
1	1	undersample	0.6	500	5	0.3	3	0.7289942781690141	0.09044413406592657	0.49999999992187505	0.7915492957690736	3.7972971016727377	2.398648533139416	0.6316725899877105
1	2	undersample	0.6	500	5	0.3	3	0.6978653169014084	0.10801810209828021	0.49999999992187505	0.7746478873184884	3.4374998373972625	2.218749901142583	0.6454545372277117
1	3	undersample	0.6	500	5	0.3	3	0.7316021126760563	0.08885349448725216	0.578124999909668	0.7563380281636878	4.253692803066212	2.3726516363067347	0.5577863055976952
1	1	undersample	0.6	500	10	0.1	1	0.7681998239436619	0.12219276784796436	0.4374999999316407	0.8302816901349981	3.8049790173673625	2.577800677496919	0.6774809079579867
1	2	undersample	0.6	500	10	0.1	1	0.7063710387323943	0.0955156526753191	0.4062499999365235	0.8161971830928437	3.038314005485463	2.210248921480034	0.7274590075635515
1	3	undersample	0.6	500	10	0.1	1	0.7486135563380282	0.1188866097858352	0.5468749999145508	0.8063380281633357	5.025078081411929	2.8238634900255666	0.5619541416123321
1	1	undersample	0.6	500	10	0.1	3	0.7695092429577465	0.11294550622957263	0.4374999999316407	0.8345070422476444	3.9219855661707483	2.6436168610276995	0.6740506249208238
1	2	undersample	0.6	500	10	0.1	3	0.7120488556338028	0.0975862125529162	0.42187499993408206	0.8140845070365206	3.195331516732627	2.2691760138849406	0.7101535380754364
1	3	undersample	0.6	500	10	0.1	3	0.7559419014084507	0.0994512490973648	0.578124999909668	0.7950704225296122	5.316660007996294	2.8210909271127425	0.5306133681114086
1	1	undersample	0.6	500	10	0.3	1	0.7439260563380282	0.08911680057914109	0.4062499999365235	0.8295774647828904	3.330578309565584	2.383780851406613	0.7157257979055753
1	2	undersample	0.6	500	10	0.3	1	0.7074053697183098	0.09276632960579748	0.3749999999414063	0.8197183098533823	2.728124845386274	2.0800780092290574	0.7624570354489373
1	3	undersample	0.6	500	10	0.3	1	0.7453895246478873	0.09971643930478863	0.5312499999169923	0.7760563380227039	3.9274631211444317	2.372248321313815	0.6040154188253534
1	1	undersample	0.6	500	10	0.3	3	0.7661641725352112	0.10795413658487096	0.48437499992431643	0.8246478873181363	4.417792111110667	2.762299038735357	0.6252668584405102
1	2	undersample	0.6	500	10	0.3	3	0.6999229753521127	0.10117313568201183	0.4062499999365235	0.8112676056280897	2.9410838927674434	2.1525185422635733	0.7318793313397461
1	3	undersample	0.6	500	10	0.3	3	0.7559639084507043	0.10516879658079771	0.6249999999023438	0.7753521126705961	5.752350793795033	2.782131537095577	0.48365122004956806
1	1	undersample	0.8	100	5	0.1	1	0.770675616197183	0.10864360109404572	0.656249999897461	0.748591549290503	5.684491701904169	2.6102940133576458	0.4591956666307284
1	2	undersample	0.8	100	5	0.1	1	0.7297865316901408	0.10557344422301661	0.6093749999047852	0.7147887323893325	3.909629474046458	2.1365739987905488	0.5464901402748288
1	3	undersample	0.8	100	5	0.1	1	0.782394366197183	0.12153817442668044	0.6406249998999024	0.7147887323893325	4.467525311462406	2.2461418961644233	0.5027709290703302
1	1	undersample	0.8	100	5	0.1	3	0.7749229753521126	0.10784279933126295	0.6874999998925782	0.7640845070368727	7.125372747555592	2.9141789804294116	0.4089861699060464
1	2	undersample	0.8	100	5	0.1	3	0.7348371478873239	0.12662485744601581	0.5468749999145508	0.7380281690088872	3.4000740161094805	2.0875335220975266	0.6139670719537562
1	3	undersample	0.8	100	5	0.1	3	0.7841329225352113	0.11614262961178007	0.656249999897461	0.7338028168962408	5.2626260217743415	2.46527768473376	0.46845008972845636
1	1	undersample	0.8	100	5	0.3	1	0.7421875	0.09802572998798262	0.656249999897461	0.7436619718257489	5.538461274388592	2.5600960535219572	0.46223957725875076
1	2	undersample	0.8	100	5	0.3	1	0.7291483274647887	0.11674481850948486	0.6249999999023438	0.7042253521077168	3.968253814169281	2.1130951662868953	0.5324999925809218
1	3	undersample	0.8	100	5	0.3	1	0.7482394366197183	0.10300065651235041	0.578124999909668	0.7147887323893325	3.4343848703722606	2.0270061014166747	0.5902093514793274
1	1	undersample	0.8	100	5	0.3	3	0.7525748239436619	0.1275855039464475	0.656249999897461	0.7408450704173181	5.457509624251792	2.532268923579935	0.4639971421675697
1	2	undersample	0.8	100	5	0.3	3	0.7251980633802817	0.10526521882838415	0.578124999909668	0.7042253521077168	3.26278647638724	1.9546130288153782	0.5990624916258027
1	3	undersample	0.8	100	5	0.3	3	0.772150088028169	0.1100546363326683	0.6406249998999024	0.735915492952564	4.967536007265752	2.425833241048473	0.48833731407783965
1	1	undersample	0.8	100	10	0.1	1	0.770125440140845	0.11910666149273844	0.6093749999047852	0.763380281684765	5.032856895569879	2.5753347121291155	0.5117043292185515
1	2	undersample	0.8	100	10	0.1	1	0.7247469190140845	0.1027935014814742	0.49999999992187505	0.748591549290503	2.9775909121601956	1.9887954387486826	0.6679209695498208
1	3	undersample	0.8	100	10	0.1	1	0.7741747359154929	0.10475939730481626	0.7031249998901368	0.7436619718257489	6.871023361556066	2.7429600573449537	0.3992069076612087
1	1	undersample	0.8	100	10	0.1	3	0.7754951584507042	0.1048402149168393	0.6093749999047852	0.7767605633748116	5.428012334750252	2.7296923062522436	0.5028898395268138
1	2	undersample	0.8	100	10	0.1	3	0.7212367957746479	0.09410094125743883	0.5156249999194337	0.748591549290503	3.1696935500916075	2.050945296209579	0.6470484392579116
1	3	undersample	0.8	100	10	0.1	3	0.7677926936619718	0.10551454382079273	0.6406249998999024	0.7605633802763341	5.66240380756835	2.6755513583667145	0.4725115679963593
1	1	undersample	0.8	100	10	0.3	1	0.7675726232394366	0.10413803052961004	0.656249999897461	0.7669014084453035	6.280966436644596	2.8153322050002614	0.4482323175244664
1	2	undersample	0.8	100	10	0.3	1	0.7090779049295775	0.09799634305017482	0.5468749999145508	0.7316901408399177	3.291247944697338	2.0382217084540692	0.6192853622059835
1	3	undersample	0.8	100	10	0.3	1	0.7579445422535211	0.10318283081462029	0.6249999999023438	0.7556338028115801	5.153698118113761	2.5576367824886446	0.49627212776827356
1	1	undersample	0.8	100	10	0.3	3	0.7574163732394367	0.1048484308217267	0.5937499999072267	0.7577464788679033	4.571556135086619	2.450944665832197	0.5361291752070318
1	2	undersample	0.8	100	10	0.3	3	0.7108714788732395	0.09062314611480297	0.5624999999121094	0.7338028168962408	3.544217541426159	2.113095158343223	0.5962092050508723
1	3	undersample	0.8	100	10	0.3	3	0.7668463908450704	0.11587400790602038	0.6093749999047852	0.7542253521073646	4.787277711166657	2.4794053428038363	0.5179154927961823
1	1	undersample	0.8	300	5	0.1	1	0.7451364436619717	0.10798806467349285	0.656249999897461	0.7401408450652104	5.4375459381636055	2.5254064064361317	0.4644386237431154
1	2	undersample	0.8	300	5	0.1	1	0.7271016725352113	0.12507657560946125	0.6093749999047852	0.7176056337977634	3.96418936653917	2.1578864568761156	0.5443449385764604
1	3	undersample	0.8	300	5	0.1	1	0.7558428697183099	0.10106718091263395	0.656249999897461	0.7197183098540866	4.902238253270952	2.34139438841644	0.4776174103394085
1	1	undersample	0.8	300	5	0.1	3	0.7499779929577465	0.10758120397880079	0.656249999897461	0.7499999999947183	5.727272446822154	2.624999894534391	0.4583333273621686
1	2	undersample	0.8	300	5	0.1	3	0.716087147887324	0.12194622083472417	0.6249999999023438	0.7183098591498711	4.249999825006141	2.218749920847855	0.5220588164011633
1	3	undersample	0.8	300	5	0.1	3	0.7603543133802817	0.0999338195780477	0.6406249998999024	0.7232394366146251	4.658369088837007	2.3147263790636283	0.4968962931741041
1	1	undersample	0.8	300	5	0.3	1	0.730974911971831	0.10596375613681892	0.6249999999023438	0.7507042253468261	5.018832154544502	2.5070620458819968	0.49953095032746925
1	2	undersample	0.8	300	5	0.3	1	0.7155259683098592	0.11866778809628345	0.5468749999145508	0.6971830985866396	2.778668709451599	1.8059592423754658	0.6499368594916825
1	3	undersample	0.8	300	5	0.3	1	0.750550176056338	0.09194677522805324	0.656249999897461	0.708450704220363	4.638998491014418	2.2509057195062487	0.4852137109930498
1	1	undersample	0.8	300	5	0.3	3	0.7310629401408452	0.09752178377139997	0.656249999897461	0.7323943661920255	5.224880145035478	2.4523025395098377	0.46935095527332615
1	2	undersample	0.8	300	5	0.3	3	0.7184859154929577	0.12082117758286523	0.5937499999072267	0.7049295774598245	3.4916466472284373	2.0122314350367327	0.5762986932591
1	3	undersample	0.8	300	5	0.3	3	0.7517715669014085	0.10082264728921046	0.6249999999023438	0.7204225352061943	4.294710149050902	2.2355162924455714	0.520527852151443
1	1	undersample	0.8	300	10	0.1	1	0.7726892605633802	0.13117277344739683	0.6874999998925782	0.7690140845016267	7.32438983792646	2.97637182182955	0.4063644637227918
1	2	undersample	0.8	300	10	0.1	1	0.7145136443661971	0.10206862612938135	0.49999999992187505	0.7478873239383952	2.966480323545567	1.9832401444475425	0.6685498970080309
1	3	undersample	0.8	300	10	0.1	1	0.763699383802817	0.10971388361317384	0.6406249998999024	0.7218309859104097	4.6257565446328455	2.3030062459203777	0.4978658469034509
1	1	undersample	0.8	300	10	0.1	3	0.7813600352112677	0.11300474221217116	0.7187499998876954	0.7753521126705961	8.820271155137874	3.1994512676599136	0.36273841508755633
1	2	undersample	0.8	300	10	0.1	3	0.720268485915493	0.09424555304110874	0.578124999909668	0.7274647887272714	3.657861847905466	2.1212854515091566	0.5799249679550392
1	3	undersample	0.8	300	10	0.1	3	0.759419014084507	0.10316090104347646	0.5937499999072267	0.7415492957694257	4.193460306486877	2.297343234956273	0.5478394989140358
1	1	undersample	0.8	300	10	0.3	1	0.7661861795774648	0.12119392789725027	0.6093749999047852	0.7612676056284419	4.974513032227383	2.552544140410728	0.5131244152199301
1	2	undersample	0.8	300	10	0.3	1	0.7170444542253521	0.10933172663220983	0.5312499999169923	0.7267605633751637	3.0144328730274075	1.9442653924212125	0.6449854563602373
1	3	undersample	0.8	300	10	0.3	1	0.757130281690141	0.10861621341529065	0.7031249998901368	0.7352112676004563	6.576147490946167	2.6554187822274593	0.4037954927443281
1	1	undersample	0.8	300	10	0.3	3	0.7551386443661973	0.12703890234232007	0.6406249998999024	0.7605633802763341	5.66240380756835	2.6755513583667145	0.4725115679963593
1	2	undersample	0.8	300	10	0.3	3	0.7223921654929578	0.08600107017617326	0.49999999992187505	0.7429577464736412	2.890410841427853	1.9452054034320383	0.6729857730422174
1	3	undersample	0.8	300	10	0.3	3	0.7514304577464789	0.10387827099321753	0.6718749998950196	0.7267605633751637	5.446244229427537	2.458923878650357	0.4514898195166646
1	1	undersample	0.8	500	5	0.1	1	0.7420444542253521	0.10709616261573704	0.6406249998999024	0.7401408450652104	5.077294452289842	2.465277682473366	0.48554947026729756
1	2	undersample	0.8	500	5	0.1	1	0.7259463028169014	0.12562950193571412	0.6093749999047852	0.7204225352061943	4.019848702667696	2.179628385134432	0.5422165126487163
1	3	undersample	0.8	500	5	0.1	1	0.7534991197183099	0.10141608061170478	0.656249999897461	0.7197183098540866	4.902238253270952	2.34139438841644	0.4776174103394085
1	1	undersample	0.8	500	5	0.1	3	0.7473701584507042	0.1089333932370193	0.6406249998999024	0.7521126760510415	5.40859657597078	2.584339383922742	0.477820686667302
1	2	undersample	0.8	500	5	0.1	3	0.716494278169014	0.12450594800015101	0.6249999999023438	0.711267605628794	4.105690892753003	2.164634070995435	0.5272277155007804
1	3	undersample	0.8	500	5	0.1	3	0.7607504401408451	0.10098346827272338	0.6874999998925782	0.7246478873188406	5.789769553301338	2.4968029779405776	0.43124392034208
1	1	undersample	0.8	500	5	0.3	1	0.730699823943662	0.10631257612568834	0.6249999999023438	0.7492957746426107	4.981273174280493	2.4929774282089023	0.5004699182666813
1	2	undersample	0.8	500	5	0.3	1	0.716087147887324	0.11903860218798462	0.5468749999145508	0.6964788732345318	2.769421458657547	1.8017690818584506	0.6505940251642406
1	3	undersample	0.8	500	5	0.3	1	0.7484595070422536	0.09206493908790417	0.656249999897461	0.7140845070372248	4.768024877044978	2.295258540013137	0.48138559498359695
1	1	undersample	0.8	500	5	0.3	3	0.7317011443661973	0.09788502234948457	0.6406249998999024	0.7330985915441331	4.896294377965599	2.400230780361447	0.490213730244666
1	2	undersample	0.8	500	5	0.3	3	0.7194982394366196	0.12135133788070447	0.5937499999072267	0.708450704220363	3.551467720747096	2.0365337462199395	0.5734343856789585
1	3	undersample	0.8	500	5	0.3	3	0.7504951584507042	0.10125705499170225	0.6249999999023438	0.7225352112625174	4.340101340948531	2.252537989489882	0.5190058409089072
1	1	undersample	0.8	500	10	0.1	1	0.7726672535211269	0.1234346419379242	0.6874999998925782	0.7661971830931958	7.209638159359086	2.940511921896572	0.4078584507022739
1	2	undersample	0.8	500	10	0.1	1	0.7144256161971831	0.10234977814284023	0.5156249999194337	0.7464788732341798	3.1344084711016946	2.0338540860824605	0.6488797084010905
1	3	undersample	0.8	500	10	0.1	1	0.7628741197183099	0.10919714783827052	0.6406249998999024	0.7239436619667329	4.674800153833038	2.3206312930818807	0.49641293102788775
1	1	undersample	0.8	500	10	0.1	3	0.7816351232394366	0.11344677709928774	0.734374999885254	0.7697183098537345	9.241049993921843	3.1890289129305933	0.3450937742591618
1	2	undersample	0.8	500	10	0.1	3	0.7206866197183098	0.09472522832760953	0.5937499999072267	0.7302816901357023	3.957220160076377	2.2013706751768205	0.556292181520204
1	3	undersample	0.8	500	10	0.1	3	0.7595400528169014	0.10308416340826267	0.6093749999047852	0.7436619718257489	4.525714081924827	2.37723204969896	0.5252722468562929
1	1	undersample	0.8	500	10	0.3	1	0.7661861795774647	0.12138227960655071	0.6093749999047852	0.7612676056284419	4.974513032227383	2.552544140410728	0.5131244152199301
1	2	undersample	0.8	500	10	0.3	1	0.7166703345070423	0.10949538249203464	0.5624999999121094	0.7267605633751637	3.4197347680532593	2.058633944916578	0.6019864259505545
1	3	undersample	0.8	500	10	0.3	1	0.7577904929577465	0.10901896635459038	0.6874999998925782	0.7345070422483486	6.08647185589162	2.5895224484276453	0.42545541142300775
1	1	undersample	0.8	500	10	0.3	3	0.758043573943662	0.1285327773905431	0.6406249998999024	0.7605633802763341	5.66240380756835	2.6755513583667145	0.4725115679963593
1	2	undersample	0.8	500	10	0.3	3	0.72224911971831	0.08682284136180557	0.49999999992187505	0.7408450704173181	2.858695537124474	1.9293477512989978	0.6749049339660526
1	3	undersample	0.8	500	10	0.3	3	0.7523767605633803	0.10473264487476172	0.6718749998950196	0.726056338023056	5.426979800348714	2.452602737805044	0.45192773398155134
1	1	undersample	1.0	100	5	0.1	1	0.7792583626760564	0.14117682359912068	0.7812499998779298	0.6950704225303165	8.140877183623402	2.5620668901328	0.3147163077067433
1	2	undersample	1.0	100	5	0.1	1	0.7282460387323944	0.12017916662903616	0.6249999999023438	0.683802816896593	3.6043057362998208	1.9766146364808113	0.5484036996447881
1	3	undersample	1.0	100	5	0.1	1	0.7816461267605633	0.1066724398462462	0.7812499998779298	0.6619718309812538	6.994047301002839	2.3111978479007322	0.3304521228543692
1	1	undersample	1.0	100	5	0.1	3	0.7776188380281691	0.11620402960034369	0.7499999998828126	0.7056338028119322	7.191387209775677	2.547846802957395	0.35429141231334127
1	2	undersample	1.0	100	5	0.1	3	0.7338138204225352	0.14314610326172594	0.6249999999023438	0.6852112676008084	3.627889504415545	1.9854585495619963	0.5472764567020515
1	3	undersample	1.0	100	5	0.1	3	0.7801936619718309	0.10460940831165168	0.734374999885254	0.6697183098544387	5.606045172446164	2.223480742534634	0.3966219711183633
1	1	undersample	1.0	100	5	0.3	1	0.7629401408450703	0.11634557339983265	0.7031249998901368	0.693661971826101	5.3629761805259895	2.2952585453687395	0.4279822274940374
1	2	undersample	1.0	100	5	0.3	1	0.7094190140845071	0.13216795303799542	0.6249999999023438	0.6690140845023309	3.368794213239257	1.8882978149678007	0.5605263075609981
1	3	undersample	1.0	100	5	0.3	1	0.7579555457746479	0.1003216151727415	0.7499999998828126	0.6584507042207152	5.783504917082687	2.195876223995243	0.3796791387994249
1	1	undersample	1.0	100	5	0.3	3	0.7536641725352113	0.10575672448729177	0.7031249998901368	0.6873239436571316	5.206258676317232	2.2487330358029936	0.4319287848622805
1	2	undersample	1.0	100	5	0.3	3	0.7282900528169014	0.13448703528530112	0.6093749999047852	0.6852112676008084	3.395704578671438	1.9358220858229462	0.570079642388469
1	3	undersample	1.0	100	5	0.3	3	0.7699493838028169	0.10278496896269766	0.7656249998803711	0.656338028164392	6.238797548726702	2.22784317250027	0.35709495182560985
1	1	undersample	1.0	100	10	0.1	1	0.765669014084507	0.13788835768873475	0.7499999998828126	0.7063380281640399	7.2158269860135045	2.5539567471207882	0.3539381806011803
1	2	undersample	1.0	100	10	0.1	1	0.7267715669014085	0.0997977565367697	0.6093749999047852	0.7014084506992859	3.664528164052238	2.0408312992232926	0.5569151528422852
1	3	undersample	1.0	100	10	0.1	1	0.7699053697183098	0.11799390609696195	0.7187499998876954	0.6760563380234081	5.333333116305334	2.2187499311288668	0.41601561901548245
1	1	undersample	1.0	100	10	0.1	3	0.7841989436619718	0.12714577536542165	0.7031249998901368	0.7302816901357023	6.41266974511093	2.6068863258672876	0.40652120963006105
1	2	undersample	1.0	100	10	0.1	3	0.714150528169014	0.09383084549265548	0.6093749999047852	0.7077464788682554	3.777831179363887	2.0850902897391705	0.5519278530365529
1	3	undersample	1.0	100	10	0.1	3	0.7664722711267605	0.11239939418831299	0.7499999998828126	0.6823943661923776	6.445675986344248	2.361418993980777	0.3663570639490564
1	1	undersample	1.0	100	10	0.3	1	0.7763204225352113	0.1096682048225403	0.7812499998779298	0.7091549295724708	8.708059029640692	2.686137921705698	0.30846573564579316
1	2	undersample	1.0	100	10	0.3	1	0.7234595070422535	0.10870219828679471	0.5937499999072267	0.6901408450655624	3.2552446407306	1.9161931196479436	0.5886479507928568
1	3	undersample	1.0	100	10	0.3	1	0.7711157570422535	0.11990538013298029	0.734374999885254	0.6676056337981155	5.552841248747197	2.209348450105007	0.3978771039195576
1	1	undersample	1.0	100	10	0.3	3	0.7811839788732394	0.12745253941085008	0.7656249998803711	0.7154929577414403	8.215181087748164	2.691058073262001	0.3275713538589601
1	2	undersample	1.0	100	10	0.3	3	0.7121258802816902	0.1174477606146771	0.5624999999121094	0.6985915492908551	2.979973192801375	1.8662382555176988	0.6262600718107727
1	3	undersample	1.0	100	10	0.3	3	0.7559969190140845	0.10265293479036385	0.6874999998925782	0.6725352112628695	4.518279399502931	2.09946230112038	0.4646596791177974
1	1	undersample	1.0	300	5	0.1	1	0.7654159330985917	0.11551591637029045	0.734374999885254	0.6894366197134547	6.137521403683219	2.3646541184641032	0.3852783398310961
1	2	undersample	1.0	300	5	0.1	1	0.7278829225352113	0.12994956791355733	0.656249999897461	0.6654929577417924	3.7980859925943733	1.9618420462803832	0.516534383930428
1	3	undersample	1.0	300	5	0.1	1	0.7552926936619718	0.10336557760798809	0.7499999998828126	0.6584507042207152	5.783504917082687	2.195876223995243	0.3796791387994249
1	1	undersample	1.0	300	5	0.1	3	0.7675396126760564	0.12383409257690353	0.7656249998803711	0.6816901408402698	6.995869881036599	2.4052820036697478	0.3438145612500516
1	2	undersample	1.0	300	5	0.1	3	0.7267385563380282	0.12693512358102008	0.656249999897461	0.6753521126713004	3.9714058908721044	2.0214207616845297	0.508993736101493
1	3	undersample	1.0	300	5	0.1	3	0.7687830105633803	0.09948655958137471	0.7968749998754884	0.6676056337981155	7.879399876533029	2.3973781054330927	0.3042589618759076
1	1	undersample	1.0	300	5	0.3	1	0.7570202464788732	0.12638233204909843	0.734374999885254	0.6528169014038534	5.198544125424106	2.115238275429754	0.40689050095765955
1	2	undersample	1.0	300	5	0.3	1	0.7251540492957748	0.10583894773912864	0.6249999999023438	0.6711267605586541	3.401141926299831	1.9004282074143328	0.5587617966505816
1	3	undersample	1.0	300	5	0.3	1	0.7540713028169014	0.09836415332347913	0.734374999885254	0.6654929577417924	5.500309374587861	2.1953946708375716	0.3991402058177826
1	1	undersample	1.0	300	5	0.3	3	0.7622139084507041	0.13218513381190933	0.7187499998876954	0.678873239431839	5.4025338908798135	2.238212649216477	0.414289413152879
1	2	undersample	1.0	300	5	0.3	3	0.7224911971830986	0.1196606905813716	0.5937499999072267	0.6746478873191927	3.030635930848218	1.8249458310426823	0.6021659619885635
1	3	undersample	1.0	300	5	0.3	3	0.7616087147887324	0.11716074315769587	0.7031249998901368	0.6802816901360544	5.039415518134133	2.199201472688046	0.4364000972692475
1	1	undersample	1.0	300	10	0.1	1	0.782394366197183	0.11593446747957611	0.7812499998779298	0.7176056337977634	9.075524972696158	2.766521098559123	0.3048331656986224
1	2	undersample	1.0	300	10	0.1	1	0.7166593309859156	0.10394262551532438	0.6093749999047852	0.6978873239387473	3.60363623008381	2.0170453874328063	0.5597250173471403
1	3	undersample	1.0	300	10	0.1	1	0.7549075704225352	0.10344259811497403	0.734374999885254	0.6732394366149772	5.696247226940121	2.247440663595415	0.3945475884550416
1	1	undersample	1.0	300	10	0.1	3	0.7775968309859155	0.11429149104405951	0.7499999998828126	0.7183098591498711	7.649999610149705	2.6624999050174263	0.3480392110066169
1	2	undersample	1.0	300	10	0.1	3	0.7317121478873239	0.11192741395518281	0.5468749999145508	0.7063380281640399	2.9029189399990876	1.8622601281089077	0.6415129521599054
1	3	undersample	1.0	300	10	0.1	3	0.7511443661971832	0.1167772127860144	0.7187499998876954	0.6732394366149772	5.265325458492908	2.1996227771359385	0.41775627011521543
1	1	undersample	1.0	300	10	0.3	1	0.7548305457746479	0.10515141346761785	0.7187499998876954	0.6971830985866396	5.883720671070166	2.3735464328363265	0.4034090852867434
1	2	undersample	1.0	300	10	0.3	1	0.7132702464788733	0.11064319433704894	0.5937499999072267	0.7042253521077168	3.47985334987147	2.0074404079725507	0.5768749919441757
1	3	undersample	1.0	300	10	0.3	1	0.7572513204225353	0.09953157759970725	0.734374999885254	0.6866197183050239	6.057501386991853	2.3433988012240623	0.38685896889456217
1	1	undersample	1.0	300	10	0.3	3	0.7753301056338029	0.14046836415560915	0.7499999998828126	0.7056338028119322	7.191387209775677	2.547846802957395	0.35429141231334127
1	2	undersample	1.0	300	10	0.3	3	0.7258912852112676	0.09648547659020487	0.6093749999047852	0.7028169014035014	3.6892889599357632	2.0505034851498447	0.5557990904276193
1	3	undersample	1.0	300	10	0.3	3	0.7657900528169014	0.11851726450832617	0.7499999998828126	0.6781690140797313	6.3216627409066515	2.3304156821135393	0.3686396624446758
1	1	undersample	1.0	500	5	0.1	1	0.7621919014084507	0.11718448528563713	0.7499999998828126	0.6852112676008084	6.5302010469266305	2.382550259474396	0.3648509712107114
1	2	undersample	1.0	500	5	0.1	1	0.7280369718309859	0.1308991526719871	0.6406249998999024	0.6697183098544387	3.6146285952772885	1.9396321371046807	0.5366061961366185
1	3	undersample	1.0	500	5	0.1	1	0.7575264084507043	0.10365287042409774	0.7499999998828126	0.6612676056291461	5.856548613526379	2.2141371483954373	0.3780617623007763
1	1	undersample	1.0	500	5	0.1	3	0.7632922535211268	0.13285790074358103	0.7499999998828126	0.683802816896593	6.4877502648368415	2.3719375637769735	0.36560246650602574
1	2	undersample	1.0	500	5	0.1	3	0.7287411971830986	0.13493524015769714	0.656249999897461	0.673943661967085	3.946004177940443	2.0126889228091747	0.5100574638518566
1	3	undersample	1.0	500	5	0.1	3	0.771137764084507	0.10012060626676716	0.7499999998828126	0.6661971830939001	5.987341519239294	2.2468353753450705	0.3752642651587246
1	1	undersample	1.0	500	5	0.3	1	0.7573283450704225	0.12799016381497186	0.734374999885254	0.651408450699638	5.166369379396626	2.106691858400633	0.4077702641894678
1	2	undersample	1.0	500	5	0.3	1	0.7247579225352113	0.10623532743607374	0.6249999999023438	0.6711267605586541	3.401141926299831	1.9004282074143328	0.5587617966505816
1	3	undersample	1.0	500	5	0.3	1	0.7544234154929577	0.09824601535232168	0.734374999885254	0.6633802816854693	5.448436896316111	2.181616043605943	0.40041135295090685
1	1	undersample	1.0	500	5	0.3	3	0.7602222711267604	0.12998695913250985	0.7031249998901368	0.6774647887276235	4.974718258471569	2.179994473522498	0.43821465066146204
1	2	undersample	1.0	500	5	0.3	3	0.7234925176056337	0.1205172249188056	0.5937499999072267	0.6725352112628695	3.0016541617767283	1.8131719873312377	0.6040575827834376
1	3	undersample	1.0	500	5	0.3	3	0.7585277288732395	0.11582203995852713	0.7031249998901368	0.6767605633755158	4.958720134344151	2.1752450303721	0.43867064925062565
1	1	undersample	1.0	500	10	0.1	1	0.7808428697183099	0.1152775724664369	0.7656249998803711	0.7197183098540866	8.388274260747028	2.7316267864858466	0.32564823439140095
1	2	undersample	1.0	500	10	0.1	1	0.7182108274647888	0.10135859593706484	0.5937499999072267	0.6978873239387473	3.3761877918981438	1.9653262749345293	0.5821140180320702
1	3	undersample	1.0	500	10	0.1	1	0.7547645246478873	0.10227265034653041	0.734374999885254	0.6774647887276235	5.807089402109163	2.276883116790165	0.3920867927213753
1	1	undersample	1.0	500	10	0.1	3	0.7778829225352113	0.11431326988522186	0.7499999998828126	0.7176056337977634	7.623441009006148	2.6558602546167585	0.3483807607673201
1	2	undersample	1.0	500	10	0.1	3	0.731018926056338	0.10861226307555188	0.5468749999145508	0.7035211267556091	2.8638708134904234	1.8445664457787219	0.6440815725524631
1	3	undersample	1.0	500	10	0.1	3	0.7523767605633802	0.1172144656826028	0.7031249998901368	0.673943661967085	4.89541870148805	2.156452417295544	0.44050417335821856
1	1	undersample	1.0	500	10	0.3	1	0.7555347711267606	0.1052151477801898	0.734374999885254	0.6978873239387473	6.386534742008805	2.430798287419023	0.3806130118677
1	2	undersample	1.0	500	10	0.3	1	0.7134903169014084	0.11076079024214192	0.5937499999072267	0.7028169014035014	3.456434432365138	1.9979264727101054	0.5780310540358312
1	3	undersample	1.0	500	10	0.3	1	0.757262323943662	0.09954280697680072	0.734374999885254	0.6852112676008084	6.018028425719016	2.3329137957353456	0.38765415689712895
1	1	undersample	1.0	500	10	0.3	3	0.775737235915493	0.1372347551492718	0.7499999998828126	0.7042253521077168	7.142856796947537	2.5357141995442745	0.3549999951279061
1	2	undersample	1.0	500	10	0.3	3	0.7265514964788733	0.09584676284725333	0.6093749999047852	0.7014084506992859	3.664528164052238	2.0408312992232926	0.5569151528422852
1	3	undersample	1.0	500	10	0.3	3	0.7651848591549296	0.11929647308614702	0.7499999998828126	0.6760563380234081	6.26086929119861	2.3152173194388177	0.3697916613727754
1	1	smote	0.6	100	5	0.1	1	0.7034771126760564	0.07997235144773254	0.15624999997558595	0.9190140845005704	2.10144901528448	1.9293475873988315	0.9181034383188018
1	2	smote	0.6	100	5	0.1	1	0.7128961267605634	0.08224513207318906	0.20312499996826175	0.9028169014020929	2.368002028474073	2.090126596059886	0.8826540464269497
1	3	smote	0.6	100	5	0.1	1	0.7120708626760563	0.11032759480515122	0.2968749999536133	0.9119718309794932	4.374221715218269	3.3724996161110425	0.7709942000963572
1	1	smote	0.6	100	5	0.1	3	0.7147887323943661	0.08256096796696602	0.18749999997070316	0.9169014084442473	2.546283916163525	2.2563556601479653	0.8861367031233373
1	2	smote	0.6	100	5	0.1	3	0.7136333626760563	0.08307484787051352	0.26562499995849614	0.8957746478810157	3.1086828488841705	2.5485639441123458	0.8198211386987572
1	3	smote	0.6	100	5	0.1	3	0.7225902288732394	0.10961256953684703	0.2968749999536133	0.8943661971768003	3.574814469865498	2.81041640000722	0.7861712511096601
1	1	smote	0.6	100	5	0.3	1	0.6550726232394366	0.0729144247573267	0.09374999998535158	0.9464788732327714	1.829400746786414	1.7516444090693406	0.9574962696677203
1	2	smote	0.6	100	5	0.3	1	0.6918683978873239	0.08368816895178331	0.12499999998046876	0.9401408450638019	2.24369710325579	2.0882349447023216	0.9307116006145165
1	3	smote	0.6	100	5	0.3	1	0.6590669014084507	0.09363953584404539	0.14062499997802735	0.9485915492890945	3.0194265583928876	2.7354446725963917	0.9059483943395156
1	1	smote	0.6	100	5	0.3	3	0.6653169014084507	0.07637512703112134	0.12499999998046876	0.9338028168948325	2.0151972634656987	1.888297586604332	0.9370286476098623
1	2	smote	0.6	100	5	0.3	3	0.6984595070422536	0.08096533558314939	0.09374999998535158	0.9253521126695399	1.2823680784705227	1.2558960578665466	0.9793569148576825
1	3	smote	0.6	100	5	0.3	3	0.6747469190140845	0.10465802046499768	0.17187499997314454	0.9401408450638019	3.2597108838467546	2.871323048965692	0.8808520505904993
1	1	smote	0.6	100	10	0.1	1	0.7179357394366197	0.08402294634048511	0.06249999999023438	0.9570422535143871	1.4852455557597022	1.4549176936455335	0.9795805637330376
1	2	smote	0.6	100	10	0.1	1	0.7038402288732394	0.08058808691172384	0.09374999998535158	0.9464788732327714	1.829400746786414	1.7516444090693406	0.9574962696677203
1	3	smote	0.6	100	10	0.1	1	0.7351452464788734	0.1047318353175385	0.12499999998046876	0.9457746478806637	2.4916507450823606	2.305194379437713	0.9251675256136301
1	1	smote	0.6	100	10	0.1	3	0.7165162852112675	0.08189424160474591	0.06249999999023438	0.947183098584879	1.1955553293815964	1.1833331089545922	0.9897769412404531
1	2	smote	0.6	100	10	0.1	3	0.7191131161971831	0.08511352670080563	0.17187499997314454	0.9316901408385093	2.8307718066105916	2.516107878450427	0.8888416382652037
1	3	smote	0.6	100	10	0.1	3	0.7355193661971832	0.10738239244342446	0.15624999997558595	0.937323943655371	2.7694544041949496	2.4929771296819054	0.900169036258982
1	1	smote	0.6	100	10	0.3	1	0.6986795774647887	0.07895493184905934	0.04687499999267579	0.9598591549228179	1.1760135120421344	1.1677628665992648	0.9929842156416403
1	2	smote	0.6	100	10	0.3	1	0.7171214788732395	0.07738521441916169	0.03124999999511719	0.947183098584879	0.5784945144085504	0.5916665544772961	1.0227695059429693
1	3	smote	0.6	100	10	0.3	1	0.7108714788732394	0.1106388349908965	0.06249999999023438	0.97464788731708	2.562961950528875	2.4652768043104025	0.9618858282980226
1	1	smote	0.6	100	10	0.3	3	0.7076914612676056	0.08023586606594876	0.06249999999023438	0.9626760563312489	1.7194963942445456	1.674527852673911	0.9738478318907116
1	2	smote	0.6	100	10	0.3	3	0.7084066901408451	0.08417479629651325	0.07812499998779297	0.9514084506975253	1.6592971282247406	1.6077895237211337	0.9689581689617666
1	3	smote	0.6	100	10	0.3	3	0.7147667253521127	0.09146241186177727	0.12499999998046876	0.9577464788664948	3.2380944689946918	2.9583326322601513	0.9136029316642078
1	1	smote	0.6	300	5	0.1	1	0.675	0.08484506178694458	0.07812499998779297	0.9711267605565415	2.8503503958215846	2.7057917447352913	0.9492838916219879
1	2	smote	0.6	300	5	0.1	1	0.6973371478873239	0.07441024080566691	0.015624999997558595	0.9690140845002183	0.49639233623773515	0.5042612007076787	1.0158520970844553
1	3	smote	0.6	300	5	0.1	1	0.6725022007042254	0.09973822445334674	0.09374999998535158	0.9774647887255109	4.487066969713913	4.1601544020107255	0.927143362294256
1	1	smote	0.6	300	5	0.1	3	0.6632482394366197	0.07601018257704649	0.07812499998779297	0.9683098591481105	2.5894530420528348	2.465276998930249	0.9520454447327326
1	2	smote	0.6	300	5	0.1	3	0.6925396126760563	0.07662628293266033	0.06249999999023438	0.9619718309791411	1.6864193092536885	1.6435180857845535	0.9745607512331474
1	3	smote	0.6	300	5	0.1	3	0.6690691021126761	0.1003580206175147	0.07812499998779297	0.9683098591481105	2.5894530420528348	2.465276998930249	0.9520454447327326
1	1	smote	0.6	300	5	0.3	1	0.6699713908450704	0.07910581065182848	0.06249999999023438	0.97464788731708	2.562961950528875	2.4652768043104025	0.9618858282980226
1	2	smote	0.6	300	5	0.3	1	0.6825594190140846	0.07973861118192055	0.07812499998779297	0.9774647887255109	3.675845823329715	3.4667953350089373	0.9431285926758837
1	3	smote	0.6	300	5	0.3	1	0.6469410211267607	0.08748746811601986	0.06249999999023438	0.9788732394297264	3.0888874245745774	2.9583319316287198	0.9577338031823179
1	1	smote	0.6	300	5	0.3	3	0.6436399647887323	0.07225074296377386	0.06249999999023438	0.9760563380212954	2.717645922103447	2.6102930263086503	0.9604978256740064
1	2	smote	0.6	300	5	0.3	3	0.6743067781690141	0.07000358311369488	0.04687499999267579	0.9739436619649723	1.8382801976446348	1.7989857953102801	0.9786243572837785
1	3	smote	0.6	300	5	0.3	3	0.6601342429577466	0.10393306386091239	0.09374999998535158	0.9802816901339417	5.142854528805059	4.754461872115495	0.92447915725737
1	1	smote	0.6	300	10	0.1	1	0.6968749999999999	0.08244352353181703	0.06249999999023438	0.9732394366128646	2.4245604961890432	2.3355254420774103	0.9632778482957284
1	2	smote	0.6	300	10	0.1	1	0.6922425176056338	0.07451613945960511	0.06249999999023438	0.9640845070354642	1.789541984905563	1.740195593305461	0.9724251177609974
1	3	smote	0.6	300	10	0.1	1	0.7030149647887325	0.0964440128985114	0.04687499999267579	0.9774647887255109	2.133195773636584	2.0800772010053628	0.975099053439139
1	1	smote	0.6	300	10	0.1	3	0.7084286971830986	0.07917069656016357	0.03124999999511719	0.9718309859086491	1.112902830555409	1.1093746057291463	0.9968296998997385
1	2	smote	0.6	300	10	0.1	3	0.7061179577464789	0.07971286852103145	0.06249999999023438	0.9676056337960028	1.991303732381716	1.929347229798562	0.9688864528857747
1	3	smote	0.6	300	10	0.1	3	0.7032130281690141	0.09950645180095616	0.06249999999023438	0.9767605633734031	2.8020189944800786	2.6893927809238325	0.9598053254462916
1	1	smote	0.6	300	10	0.3	1	0.6886993838028169	0.07197880861439218	0.015624999997558595	0.969718309852326	0.5083054800170331	0.5159882014999339	1.015114368626497
1	2	smote	0.6	300	10	0.3	1	0.6891395246478873	0.07384650561353323	0.04687499999267579	0.9626760563312489	1.268480946790843	1.2558958895054333	0.990078629086185
1	3	smote	0.6	300	10	0.3	1	0.7102992957746479	0.08892747178994641	0.07812499998779297	0.9711267605565415	2.8503503958215846	2.7057917447352913	0.9492838916219879
1	1	smote	0.6	300	10	0.3	3	0.6993287852112676	0.08005294137911663	0.03124999999511719	0.9753521126691878	1.276497177624385	1.2678566279181827	0.9932310367601012
1	2	smote	0.6	300	10	0.3	3	0.7015625	0.08025028883974084	0.04687499999267579	0.9598591549228179	1.1760135120421344	1.1677628665992648	0.9929842156416403
1	3	smote	0.6	300	10	0.3	3	0.7269366197183099	0.1040025176618313	0.09374999998535158	0.9718309859086491	3.5689642472032923	3.328123817187439	0.9325181063681928
1	1	smote	0.6	500	5	0.1	1	0.6648437500000001	0.08750434173985926	0.06249999999023438	0.9809859154860495	3.4395043611391243	3.2870353065920996	0.9556712034836402
1	2	smote	0.6	500	5	0.1	1	0.6933978873239436	0.07512074569999744	0.015624999997558595	0.9753521126691878	0.6281176589330354	0.6339283139590913	1.0092508921891319
1	3	smote	0.6	500	5	0.1	1	0.6673195422535211	0.09854466519300029	0.04687499999267579	0.9866197183029112	3.626399357208588	3.5032868530717063	0.9660510251977209
1	1	smote	0.6	500	5	0.1	3	0.6534661091549296	0.08030092916203974	0.06249999999023438	0.9774647887255109	2.8916653815385502	2.77343626800715	0.9591138230575114
1	2	smote	0.6	500	5	0.1	3	0.6878631161971831	0.07549723974948135	0.06249999999023438	0.9704225352044337	2.187300846798796	2.1130945228496363	0.9660740103809805
1	3	smote	0.6	500	5	0.1	3	0.6777838908450705	0.11068454438631391	0.04687499999267579	0.9816901408381572	2.636820752344581	2.5600947542739316	0.9709020704685237
1	1	smote	0.6	500	5	0.3	1	0.671511883802817	0.07757618462851605	0.06249999999023438	0.9753521126691878	2.6380941661908546	2.5357132558363653	0.9611913259020398
1	2	smote	0.6	500	5	0.3	1	0.6836707746478873	0.08004400872275667	0.07812499998779297	0.9760563380212954	3.4546346461222988	3.262866282885813	0.9444895285821077
1	3	smote	0.6	500	5	0.3	1	0.6485695422535211	0.08608609718490609	0.06249999999023438	0.9788732394297264	3.0888874245745774	2.9583319316287198	0.9577338031823179
1	1	smote	0.6	500	5	0.3	3	0.6393155809859156	0.07156234097246429	0.04687499999267579	0.979577464781834	2.3589587078907703	2.2952574956710223	0.97299603609158
1	2	smote	0.6	500	5	0.3	3	0.6750880281690141	0.07220444934663517	0.07812499998779297	0.9788732394297264	3.926551810193907	3.6979149145359	0.9417715731319397
1	3	smote	0.6	500	5	0.3	3	0.6612015845070423	0.09960005028933491	0.07812499998779297	0.9809859154860495	4.372251305745	4.108794133240124	0.9397433500949008
1	1	smote	0.6	500	10	0.1	1	0.6961267605633803	0.08384396123238595	0.06249999999023438	0.97464788731708	2.562961950528875	2.4652768043104025	0.9618858282980226
1	2	smote	0.6	500	10	0.1	1	0.69453125	0.07494707654305705	0.06249999999023438	0.9640845070354642	1.789541984905563	1.740195593305461	0.9724251177609974
1	3	smote	0.6	500	10	0.1	1	0.7019366197183099	0.09689882015340803	0.04687499999267579	0.9788732394297264	2.2786874447545618	2.21874894872154	0.9736960332326963
1	1	smote	0.6	500	10	0.1	3	0.7073723591549296	0.08225149666309295	0.03124999999511719	0.9753521126691878	1.276497177624385	1.2678566279181827	0.9932310367601012
1	2	smote	0.6	500	10	0.1	3	0.7052156690140845	0.07910247932587888	0.06249999999023438	0.9690140845002183	2.0848478111557838	2.0170448028307146	0.9674781877071597
1	3	smote	0.6	500	10	0.1	3	0.7040052816901409	0.09722011701912976	0.06249999999023438	0.9802816901339417	3.314284030888428	3.1696412480769967	0.9563577488814382
1	1	smote	0.6	500	10	0.3	1	0.6905259683098591	0.07253101311766753	0.015624999997558595	0.9718309859086491	0.5476188532190415	0.5546873028645731	1.012907598282625
1	2	smote	0.6	500	10	0.3	1	0.6884463028169013	0.07324118978422473	0.04687499999267579	0.9626760563312489	1.268480946790843	1.2558958895054333	0.990078629086185
1	3	smote	0.6	500	10	0.3	1	0.7096060739436619	0.08879939894793978	0.07812499998779297	0.9718309859086491	2.9237277736725917	2.773436514322866	0.9485960047510792
1	1	smote	0.6	500	10	0.3	3	0.6989216549295775	0.0800548890299593	0.03124999999511719	0.97464788731708	1.2401428797107308	1.2326384021552013	0.9939486892359461
1	2	smote	0.6	500	10	0.3	3	0.7022117077464789	0.08030219301951275	0.04687499999267579	0.9605633802749257	1.1978919678996214	1.1886157696399724	0.9922562213562266
1	3	smote	0.6	500	10	0.3	3	0.7271786971830986	0.10415232533121124	0.09374999998535158	0.9711267605565415	3.4793932411538906	3.24695009368235	0.9331943341395964
1	1	smote	0.8	100	5	0.1	1	0.7004731514084507	0.08004104622227222	0.17187499997314454	0.8915492957683694	1.7061993039275856	1.5848212820991794	0.9288605741363315
1	2	smote	0.8	100	5	0.1	1	0.7082526408450704	0.08390612723085825	0.2812499999560547	0.8774647887262151	2.802098718802959	2.2952584329010817	0.8191211785217246
1	3	smote	0.8	100	5	0.1	1	0.7224911971830985	0.11697711040285191	0.3281249999487305	0.8809859154867536	3.615109087474317	2.7570263949889564	0.7626398794964309
1	1	smote	0.8	100	5	0.1	3	0.697975352112676	0.07603014497088853	0.20312499996826175	0.8859154929515077	1.9794236946346793	1.780478238619552	0.8994932331321407
1	2	smote	0.8	100	5	0.1	3	0.7124119718309859	0.0914832084527415	0.3124999999511719	0.8683098591488148	2.997082899008811	2.3729944717301485	0.7917680363609932
1	3	smote	0.8	100	5	0.1	3	0.7308428697183099	0.11948633676115576	0.3749999999414063	0.8612676056277376	3.7248728187519653	2.703045489899852	0.7256745623752037
1	1	smote	0.8	100	5	0.3	1	0.6844960387323944	0.09268419605373418	0.15624999997558595	0.9330985915427247	2.58284561619776	2.3355259660954806	0.9042452733606207
1	2	smote	0.8	100	5	0.3	1	0.7156139964788731	0.07861155662339986	0.09374999998535158	0.9330985915427247	1.4428310005120855	1.4013155796572885	0.9712264047082628
1	3	smote	0.8	100	5	0.3	1	0.7084727112676056	0.1250138089185409	0.14062499997802735	0.9394366197116942	2.538265964183985	2.3219472904108662	0.9147769767990717
1	1	smote	0.8	100	5	0.3	3	0.677937940140845	0.09076006573557228	0.14062499997802735	0.9260563380216476	2.0493503716788397	1.9017854566269898	0.927994286587282
1	2	smote	0.8	100	5	0.3	3	0.6827574823943662	0.06943378901374721	0.12499999998046876	0.9169014084442473	1.5762709970125095	1.5042371067653102	0.9543010648889471
1	3	smote	0.8	100	5	0.3	3	0.6663622359154929	0.09441773824202376	0.15624999997558595	0.9302816901342938	2.471006004078622	2.241161294141341	0.9069833362331127
1	1	smote	0.8	100	10	0.1	1	0.7096170774647887	0.07922520527445827	0.10937499998291017	0.9415492957680174	1.97822836535852	1.8712346191154527	0.945914350487053
1	2	smote	0.8	100	10	0.1	1	0.7083516725352113	0.08647316527553185	0.10937499998291017	0.9345070422469401	1.7523106170504699	1.6700266262983654	0.9530425670685526
1	3	smote	0.8	100	10	0.1	1	0.7358384683098591	0.10441503489644036	0.17187499997314454	0.9330985915427247	2.89473640697355	2.5690785627050285	0.8874999905237102
1	1	smote	0.8	100	10	0.1	3	0.7176166373239437	0.08174974264931978	0.12499999998046876	0.932394366190617	1.9702378033862493	1.8489580593731436	0.9384440987240016
1	2	smote	0.8	100	10	0.1	3	0.719168133802817	0.08981691941361081	0.20312499996826175	0.9105633802752778	2.5951826630350916	2.271161162864277	0.8751450020309187
1	3	smote	0.8	100	10	0.1	3	0.7532240316901408	0.11458831114614236	0.24999999996093752	0.9190140845005704	3.7826082222744732	3.0869561398381307	0.8160919451911594
1	1	smote	0.8	100	10	0.3	1	0.698393485915493	0.09547650244270929	0.04687499999267579	0.9640845070354642	1.3201539235171516	1.3051466949790957	0.9886322030543129
1	2	smote	0.8	100	10	0.3	1	0.7017605633802817	0.07519863679518188	0.06249999999023438	0.9478873239369868	1.2126123800884747	1.1993240938427385	0.9890415943379282
1	3	smote	0.8	100	10	0.3	1	0.7040823063380282	0.08741083192772342	0.10937499998291017	0.9633802816833565	3.2307683459217045	2.9867780295136668	0.9244791570947147
1	1	smote	0.8	100	10	0.3	3	0.686355633802817	0.07942264807100707	0.06249999999023438	0.9521126760496331	1.3254899193291758	1.305146785891503	0.9846523565393333
1	2	smote	0.8	100	10	0.3	3	0.7109375	0.08987517424677371	0.10937499998291017	0.94999999999331	2.3333328656012853	2.1874995618656023	0.9374999901561704
1	3	smote	0.8	100	10	0.3	3	0.7179577464788731	0.08875993358553039	0.10937499998291017	0.954929577458064	2.6019731053841055	2.4267572733219622	0.9326603884877553
1	1	smote	0.8	300	5	0.1	1	0.6766615316901408	0.09462718116852727	0.12499999998046876	0.9683098591481105	4.3650779826789226	3.9444431982883983	0.9036363543307986
1	2	smote	0.8	300	5	0.1	1	0.686993838028169	0.07646186895364439	0.04687499999267579	0.9598591549228179	1.1760135120421344	1.1677628665992648	0.9929842156416403
1	3	smote	0.8	300	5	0.1	1	0.6836047535211267	0.09695176501574627	0.04687499999267579	0.9711267605565415	1.6541377712704106	1.623475046841175	0.9814630065867707
1	1	smote	0.8	300	5	0.1	3	0.6665823063380281	0.08400906653006786	0.12499999998046876	0.9626760563312489	3.684635127777601	3.349055705347822	0.908924643108818
1	2	smote	0.8	300	5	0.1	3	0.6786311619718309	0.07107598176417639	0.04687499999267579	0.9584507042186026	1.1344815275055826	1.1281776942146358	0.9944434135920903
1	3	smote	0.8	300	5	0.1	3	0.6808978873239436	0.08818296168268946	0.04687499999267579	0.9690140845002183	1.538002483904322	1.512783602123036	0.9836028241662582
1	1	smote	0.8	300	5	0.3	1	0.6732284330985916	0.07739272107441246	0.04687499999267579	0.97464788731708	1.8907096359634556	1.8489576032328021	0.9779172587669844
1	2	smote	0.8	300	5	0.3	1	0.6588358274647887	0.06393236259693647	0.015624999997558595	0.9704225352044337	0.5207859161653108	0.5282736307124091	1.014377710891979
1	3	smote	0.8	300	5	0.3	1	0.6556007922535212	0.10197224853600852	0.06249999999023438	0.9823943661902649	3.7199978838184715	3.5499979816514697	0.9543010655714458
1	1	smote	0.8	300	5	0.3	3	0.6673415492957746	0.0747903153592581	0.04687499999267579	0.9725352112607568	1.741487385501651	1.7067301471136673	0.980041626432542
1	2	smote	0.8	300	5	0.3	3	0.6613556338028169	0.06775036153447062	0.03124999999511719	0.9683098591481105	0.9856627713549583	0.9861107995720996	1.0004545351346665
1	3	smote	0.8	300	5	0.3	3	0.6608934859154929	0.09641578587650826	0.06249999999023438	0.9781690140776186	2.987095403820572	2.8629019130619953	0.9584233163525061
1	1	smote	0.8	300	10	0.1	1	0.6932658450704225	0.08093821311536702	0.06249999999023438	0.9676056337960028	1.991303732381716	1.929347229798562	0.9688864528857747
1	2	smote	0.8	300	10	0.1	1	0.7053807218309859	0.08070067583758503	0.06249999999023438	0.9640845070354642	1.789541984905563	1.740195593305461	0.9724251177609974
1	3	smote	0.8	300	10	0.1	1	0.7237015845070423	0.08844394546871079	0.06249999999023438	0.9781690140776186	2.987095403820572	2.8629019130619953	0.9584233163525061
1	1	smote	0.8	300	10	0.1	3	0.6999119718309859	0.07769484035176537	0.04687499999267579	0.9683098591481105	1.5027317659139057	1.4791661993581495	0.9843181716673554
1	2	smote	0.8	300	10	0.1	3	0.6995928697183098	0.08057575172128768	0.06249999999023438	0.964788732387572	1.8266661473586696	1.774999495280305	0.9717153184123244
1	3	smote	0.8	300	10	0.1	3	0.7019256161971831	0.08562620513683833	0.06249999999023438	0.9767605633734031	2.8020189944800786	2.6893927809238325	0.9598053254462916
1	1	smote	0.8	300	10	0.3	1	0.6810959507042254	0.08123084574418382	0.10937499998291017	0.9612676056270334	3.0478461007754256	2.8238629063588103	0.9265109793968629
1	2	smote	0.8	300	10	0.3	1	0.6928036971830985	0.07704493701118884	0.06249999999023438	0.9556338028101716	1.4359785122354856	1.4087298407731246	0.9810243081007346
1	3	smote	0.8	300	10	0.3	1	0.7085827464788733	0.0868173408319656	0.07812499998779297	0.9654929577396797	2.3711511622605754	2.2640299553384042	0.9548231119387778
1	1	smote	0.8	300	10	0.3	3	0.6852442781690141	0.08932753941723909	0.06249999999023438	0.9640845070354642	1.789541984905563	1.740195593305461	0.9724251177609974
1	2	smote	0.8	300	10	0.3	3	0.680699823943662	0.07347249657201668	0.06249999999023438	0.9577464788664948	1.5111107533181873	1.4791663161300757	0.9788602839142838
1	3	smote	0.8	300	10	0.3	3	0.7011223591549296	0.10472473063069082	0.14062499997802735	0.9683098591481105	4.99999841550086	4.437498598074448	0.8874999908634872
1	1	smote	0.8	500	5	0.1	1	0.6720290492957747	0.0890021863332481	0.07812499998779297	0.9788732394297264	3.926551810193907	3.6979149145359	0.9417715731319397
1	2	smote	0.8	500	5	0.1	1	0.6950484154929578	0.08224829527361752	0.015624999997558595	0.9676056337960028	0.4741199365181454	0.4823368074496405	1.0173307755219894
1	3	smote	0.8	500	5	0.1	1	0.6820642605633802	0.08337820842427407	0.015624999997558595	0.9774647887255109	0.6884917578564723	0.6933590670017875	1.0070695142023942
1	1	smote	0.8	500	5	0.1	3	0.6598151408450704	0.080959096932291	0.10937499998291017	0.9732394366128646	4.466295648395081	4.087169523635469	0.9151139558889693
1	2	smote	0.8	500	5	0.1	3	0.6758472711267606	0.07087542912242674	0.04687499999267579	0.9711267605565415	1.6541377712704106	1.623475046841175	0.9814630065867707
1	3	smote	0.8	500	5	0.1	3	0.6781360035211269	0.08944043629998258	0.04687499999267579	0.9767605633734031	2.0670631930079395	2.0170445856928745	0.9758020808677303
1	1	smote	0.8	500	5	0.3	1	0.666131161971831	0.07536712091790748	0.06249999999023438	0.9753521126691878	2.6380941661908546	2.5357132558363653	0.9611913259020398
1	2	smote	0.8	500	5	0.3	1	0.6571522887323944	0.06474405408139597	0.015624999997558595	0.969718309852326	0.5083054800170331	0.5159882014999339	1.015114368626497
1	3	smote	0.8	500	5	0.3	1	0.6505391725352113	0.10723539003015009	0.06249999999023438	0.9823943661902649	3.7199978838184715	3.5499979816514697	0.9543010655714458
1	1	smote	0.8	500	5	0.3	3	0.664106514084507	0.07430044777251223	0.04687499999267579	0.9690140845002183	1.538002483904322	1.512783602123036	0.9836028241662582
1	2	smote	0.8	500	5	0.3	3	0.667550616197183	0.07034409143320337	0.03124999999511719	0.969718309852326	1.0330079108355796	1.0319764029998677	0.9990014421429196
1	3	smote	0.8	500	5	0.3	3	0.6626760563380282	0.09241360093914833	0.06249999999023438	0.9774647887255109	2.8916653815385502	2.77343626800715	0.9591138230575114
1	1	smote	0.8	500	10	0.1	1	0.6942781690140845	0.08142748087824618	0.07812499998779297	0.9661971830917874	2.4223156663467127	2.311197232111139	0.9541271767331972
1	2	smote	0.8	500	10	0.1	1	0.706018926056338	0.08092877102085758	0.04687499999267579	0.9626760563312489	1.268480946790843	1.2558958895054333	0.990078629086185
1	3	smote	0.8	500	10	0.1	1	0.7257262323943663	0.0896501219289098	0.06249999999023438	0.9767605633734031	2.8020189944800786	2.6893927809238325	0.9598053254462916
1	1	smote	0.8	500	10	0.1	3	0.6998899647887323	0.07772004501081678	0.04687499999267579	0.969718309852326	1.5749136998637705	1.5479646044998017	0.9828885156593425
1	2	smote	0.8	500	10	0.1	3	0.7008362676056338	0.07948420447567384	0.04687499999267579	0.9683098591481105	1.5027317659139057	1.4791661993581495	0.9843181716673554
1	3	smote	0.8	500	10	0.1	3	0.7078345070422535	0.08855869258501028	0.06249999999023438	0.9781690140776186	2.987095403820572	2.8629019130619953	0.9584233163525061
1	1	smote	0.8	500	10	0.3	1	0.6826034330985915	0.08183424876132273	0.10937499998291017	0.9633802816833565	3.2307683459217045	2.9867780295136668	0.9244791570947147
1	2	smote	0.8	500	10	0.3	1	0.6930457746478873	0.07724382427623448	0.07812499998779297	0.9556338028101716	1.8253964135381375	1.7609123009664056	0.9646739029684475
1	3	smote	0.8	500	10	0.3	1	0.7077574823943661	0.0865510902088365	0.07812499998779297	0.964788732387572	2.32203323775622	2.2187493691003812	0.9555200631081515
1	1	smote	0.8	500	10	0.3	3	0.68671875	0.08975834475778288	0.06249999999023438	0.964788732387572	1.8266661473586696	1.774999495280305	0.9717153184123244
1	2	smote	0.8	500	10	0.3	3	0.6810959507042254	0.07342037670617305	0.06249999999023438	0.9584507042186026	1.537852737023402	1.504236925619514	0.9781410625522696
1	3	smote	0.8	500	10	0.3	3	0.7017385563380282	0.10599287510798114	0.14062499997802735	0.9704225352044337	5.368829346099909	4.754462676411681	0.8855678428626498
1	1	smote	1.0	100	5	0.1	1	0.6963908450704226	0.0820540548928644	0.2968749999536133	0.8795774647825383	3.083950356807066	2.465277572546817	0.7993895025793188
1	2	smote	1.0	100	5	0.1	1	0.7154929577464789	0.0839746627092766	0.2968749999536133	0.857746478867199	2.545874406423244	2.086942922186341	0.8197352121778819
1	3	smote	1.0	100	5	0.1	1	0.7113776408450704	0.10453603699159436	0.3437499999462891	0.8471830985855833	2.903883940239289	2.249423815497031	0.7746259260874013
1	1	smote	1.0	100	5	0.1	3	0.7069762323943662	0.08080395543837587	0.3124999999511719	0.8619718309798453	2.8385897723459927	2.2640304477648803	0.7975898600902245
1	2	smote	1.0	100	5	0.1	3	0.7125660211267605	0.0890266531276232	0.3124999999511719	0.8415492957687215	2.4141412602623604	1.9722220973711695	0.8169455970506972
1	3	smote	1.0	100	5	0.1	3	0.7155039612676057	0.11167150851781496	0.3437499999462891	0.8436619718250447	2.826683642243236	2.1987611201926693	0.7778589224016988
1	1	smote	1.0	100	5	0.3	1	0.6897007042253522	0.07829679774047474	0.14062499997802735	0.927464788725863	2.092320981901169	1.9387133244765926	0.9265850318012812
1	2	smote	1.0	100	5	0.3	1	0.7009463028169014	0.0856324826052688	0.15624999997558595	0.9197183098526781	2.1215072074895036	1.9462716869331058	0.9174004494762779
1	3	smote	1.0	100	5	0.3	1	0.7172975352112676	0.11368531140386402	0.23437499996337893	0.9288732394300784	3.9977767600150056	3.2951728032270933	0.8242513179342603
1	1	smote	1.0	100	5	0.3	3	0.6860255281690141	0.07638537923128731	0.14062499997802735	0.9197183098526781	1.8746409146322054	1.7516445182397953	0.9343893466856554
1	2	smote	1.0	100	5	0.3	3	0.7053917253521127	0.08078213555664185	0.17187499997314454	0.9056338028105237	1.9918330750100934	1.8213617468808485	0.9144148421941874
1	3	smote	1.0	100	5	0.3	3	0.6786531690140845	0.10894471808476665	0.21874999996582034	0.90985915492317	2.826249683824312	2.4267575427299053	0.8586493714113982
1	1	smote	1.0	100	10	0.1	1	0.699262764084507	0.09111508500099214	0.10937499998291017	0.9380281690074788	1.8588513743914898	1.7649144874703584	0.9494650799930703
1	2	smote	1.0	100	10	0.1	1	0.6999009683098592	0.0810780255639874	0.23437499996337893	0.9161971830921395	3.3467668744928383	2.796743363097637	0.8356552561055752
1	3	smote	1.0	100	10	0.1	1	0.720675616197183	0.09918891335559392	0.26562499995849614	0.9218309859090013	4.265477689965099	3.3980851500624425	0.7966481961450533
1	1	smote	1.0	100	10	0.1	3	0.6984595070422535	0.07812075848355152	0.17187499997314454	0.9183098591484626	2.333116173925315	2.1039868109132027	0.9017925515651546
1	2	smote	1.0	100	10	0.1	3	0.7116527288732395	0.08707129494878524	0.2812499999560547	0.8929577464725849	3.2643017496188347	2.6274668592375416	0.8049092970346039
1	3	smote	1.0	100	10	0.1	3	0.7488446302816901	0.11828841025436679	0.3437499999462891	0.9021126760499852	4.827337621999851	3.5116902879571916	0.7274590083941561
1	1	smote	1.0	100	10	0.3	1	0.6708516725352112	0.06621510646689283	0.03124999999511719	0.9584507042186026	0.7441222923575023	0.752118462809757	1.0107457646319111
1	2	smote	1.0	100	10	0.3	1	0.7043794014084508	0.08420409391014456	0.09374999998535158	0.9359154929511556	1.5107993096446335	1.4629118592544992	0.9683032251918414
1	3	smote	1.0	100	10	0.3	1	0.7020466549295775	0.0889139506578813	0.12499999998046876	0.9492957746412022	2.6746026454205993	2.465277290860076	0.921735895361895
1	1	smote	1.0	100	10	0.3	3	0.6958846830985914	0.08273757072998661	0.12499999998046876	0.9464788732327714	2.526315316032899	2.3355258787591207	0.9244791569262502
1	2	smote	1.0	100	10	0.3	3	0.7076474471830986	0.09322316211309634	0.09374999998535158	0.9359154929511556	1.5107993096446335	1.4629118592544992	0.9683032251918414
1	3	smote	1.0	100	10	0.3	3	0.7243838028169013	0.11281796394883975	0.20312499996826175	0.9436619718243405	4.269607078595392	3.605468109040771	0.8444496179566062
1	1	smote	1.0	300	5	0.1	1	0.6743507922535211	0.08689530201978855	0.14062499997802735	0.9640845070354642	4.392512140595219	3.915440084937287	0.8913896912944201
1	2	smote	1.0	300	5	0.1	1	0.6767495598591549	0.06801693191987998	0.07812499998779297	0.9485915492890945	1.5637331528995588	1.5196914847757732	0.9718355502795009
1	3	smote	1.0	300	5	0.1	1	0.6696742957746478	0.08086750673038243	0.09374999998535158	0.9661971830917874	2.9568956749285435	2.7734366785333675	0.9379555296726637
1	1	smote	1.0	300	5	0.1	3	0.6704555457746478	0.07873640768492658	0.09374999998535158	0.9542253521059563	2.156498201817433	2.048076475030313	0.9497232373016923
1	2	smote	1.0	300	5	0.1	3	0.6910541373239437	0.07463355522080885	0.07812499998779297	0.9464788732327714	1.4986616289929986	1.4597036742244502	0.9740048260384554
1	3	smote	1.0	300	5	0.1	3	0.6853213028169015	0.0902187225126777	0.12499999998046876	0.9654929577396797	3.997083385531783	3.622447928541447	0.9062727842213061
1	1	smote	1.0	300	5	0.3	1	0.6583186619718311	0.07763340135087293	0.06249999999023438	0.9690140845002183	2.0848478111557838	2.0170448028307146	0.9674781877071597
1	2	smote	1.0	300	5	0.3	1	0.698349471830986	0.07924268658909138	0.04687499999267579	0.9633802816833565	1.2938205797443343	1.2800477269344286	0.989354887405769
1	3	smote	1.0	300	5	0.3	1	0.6541373239436621	0.09993180092431984	0.06249999999023438	0.9704225352044337	2.187300846798796	2.1130945228496363	0.9660740103809805
1	1	smote	1.0	300	5	0.3	3	0.6468529929577465	0.06818803339193613	0.07812499998779297	0.9640845070354642	2.274841505832959	2.175244491631826	0.9562180324676819
1	2	smote	1.0	300	5	0.3	3	0.6931888204225352	0.088992710041402	0.10937499998291017	0.9528169014017408	2.479968051247751	2.3180965229354453	0.9347283715890842
1	3	smote	1.0	300	5	0.3	3	0.6733494718309858	0.08392874079154417	0.06249999999023438	0.9753521126691878	2.6380941661908546	2.5357132558363653	0.9611913259020398
1	1	smote	1.0	300	10	0.1	1	0.6685519366197183	0.08602426250557031	0.04687499999267579	0.9654929577396797	1.3760451012018668	1.3584179732030428	0.987189997083759
1	2	smote	1.0	300	10	0.1	1	0.6960827464788732	0.08250095813606137	0.06249999999023438	0.9485915492890945	1.2301367471620923	1.2157531878206185	0.9883073392644972
1	3	smote	1.0	300	10	0.1	1	0.7004291373239436	0.08231730967308623	0.06249999999023438	0.9683098591481105	2.0370363934439246	1.9722215991441991	0.968181808200044
1	1	smote	1.0	300	10	0.1	3	0.6856183978873239	0.08259270186695486	0.04687499999267579	0.9661971830917874	1.4057372888297806	1.3867183392666838	0.9864704708542645
1	2	smote	1.0	300	10	0.1	3	0.7039942781690142	0.08113661251801953	0.09374999998535158	0.9492957746412022	1.9367812267307165	1.8489579681450572	0.9546550344760842
1	3	smote	1.0	300	10	0.1	3	0.7113776408450704	0.09017900713613938	0.06249999999023438	0.9676056337960028	1.991303732381716	1.929347229798562	0.9688864528857747
1	1	smote	1.0	300	10	0.3	1	0.6631272007042254	0.0691139820698311	0.06249999999023438	0.9563380281622794	1.460214719221535	1.4314512846102465	0.9803019043468004
1	2	smote	1.0	300	10	0.3	1	0.7007042253521126	0.07532990322353665	0.10937499998291017	0.9443661971764482	2.084609884465355	1.965980658737231	0.9430928312015329
1	3	smote	1.0	300	10	0.3	1	0.7133692781690141	0.12370109424608787	0.18749999997070316	0.954929577458064	4.889421984114971	4.1601553256947925	0.8508480737224806
1	1	smote	1.0	300	10	0.3	3	0.6885453345070423	0.07604476881324926	0.07812499998779297	0.9605633802749257	2.064164124760101	1.9810262827332872	0.9597232304974213
1	2	smote	1.0	300	10	0.3	3	0.6958516725352113	0.08200273469225398	0.14062499997802735	0.9450704225285559	2.8153841007964076	2.5600956870672507	0.9093237608997
1	3	smote	1.0	300	10	0.3	3	0.7120488556338028	0.09643932137315067	0.09374999998535158	0.9612676056270334	2.5673974548333036	2.420453919736123	0.942765557979921
1	1	smote	1.0	500	5	0.1	1	0.663468309859155	0.08150474533382149	0.07812499998779297	0.9676056337960028	2.5313183034250977	2.4116840372482025	0.9527383453403697
1	2	smote	1.0	500	5	0.1	1	0.6774427816901408	0.06974600645340319	0.04687499999267579	0.9591549295707102	1.15488948551213	1.1476290290044824	0.9937132789348039
1	3	smote	1.0	500	5	0.1	1	0.6777178697183097	0.08006717588713577	0.06249999999023438	0.9767605633734031	2.8020189944800786	2.6893927809238325	0.9598053254462916
1	1	smote	1.0	500	5	0.1	3	0.6501540492957747	0.07647346248565229	0.07812499998779297	0.9654929577396797	2.3711511622605754	2.2640299553384042	0.9548231119387778
1	2	smote	1.0	500	5	0.1	3	0.6901628521126761	0.07292534649635907	0.07812499998779297	0.9535211267538485	1.73857178793717	1.680870849973827	0.9668112897325202
1	3	smote	1.0	500	5	0.1	3	0.6905479753521127	0.08690720642150639	0.07812499998779297	0.9711267605565415	2.8503503958215846	2.7057917447352913	0.9492838916219879
1	1	smote	1.0	500	5	0.3	1	0.6490757042253521	0.07638484830280554	0.04687499999267579	0.9704225352044337	1.6135825921789708	1.584820892137227	0.9821752438846467
1	2	smote	1.0	500	5	0.3	1	0.6974361795774648	0.07711165570480594	0.06249999999023438	0.9654929577396797	1.8653055813091823	1.8112239642707235	0.9710065545112684
1	3	smote	1.0	500	5	0.3	1	0.651749559859155	0.0911865328200096	0.06249999999023438	0.9718309859086491	2.299999182366375	2.2187492114582925	0.9646739031339656
1	1	smote	1.0	500	5	0.3	3	0.6465448943661971	0.06776664984999574	0.06249999999023438	0.9676056337960028	1.991303732381716	1.929347229798562	0.9688864528857747
1	2	smote	1.0	500	5	0.3	3	0.6924295774647887	0.08722584260471047	0.10937499998291017	0.9542253521059563	2.560053420390336	2.389422554202032	0.9333486987303484
1	3	smote	1.0	500	5	0.3	3	0.6681448063380281	0.08418674156296233	0.04687499999267579	0.979577464781834	2.3589587078907703	2.2952574956710223	0.97299603609158
1	1	smote	1.0	500	10	0.1	1	0.6681448063380281	0.0761127845539424	0.04687499999267579	0.9640845070354642	1.3201539235171516	1.3051466949790957	0.9886322030543129
1	2	smote	1.0	500	10	0.1	1	0.6970400528169014	0.0828675738963626	0.06249999999023438	0.9514084506975253	1.3053137410983386	1.286231618976907	0.9853811887718943
1	3	smote	1.0	500	10	0.1	1	0.7030919894366197	0.08361759339496122	0.07812499998779297	0.9683098591481105	2.5894530420528348	2.465276998930249	0.9520454447327326
1	1	smote	1.0	500	10	0.1	3	0.6846720950704226	0.08178282154725909	0.04687499999267579	0.9661971830917874	1.4057372888297806	1.3867183392666838	0.9864704708542645
1	2	smote	1.0	500	10	0.1	3	0.703950264084507	0.0810289026626809	0.09374999998535158	0.9556338028101716	2.2282425181900707	2.113094761159687	0.9483234978361602
1	3	smote	1.0	500	10	0.1	3	0.7123459507042252	0.08884296935279028	0.06249999999023438	0.9725352112607568	2.360682899938773	2.2756401961515564	0.9639753702641505
1	1	smote	1.0	500	10	0.3	1	0.6631712147887324	0.06911893943923797	0.06249999999023438	0.9563380281622794	1.460214719221535	1.4314512846102465	0.9803019043468004
1	2	smote	1.0	500	10	0.3	1	0.700594190140845	0.07535047899037109	0.10937499998291017	0.9450704225285559	2.1129100959683838	1.9911855343856393	0.9423900794718589
1	3	smote	1.0	500	10	0.3	1	0.7133912852112676	0.12369943850389718	0.18749999997070316	0.954929577458064	4.889421984114971	4.1601553256947925	0.8508480737224806
1	1	smote	1.0	500	10	0.3	3	0.6890624999999999	0.07636904113678789	0.07812499998779297	0.9619718309791411	2.143753358841902	2.0543976072306918	0.9583180720486354
1	2	smote	1.0	500	10	0.3	3	0.6956866197183098	0.0818613793814223	0.15624999997558595	0.9450704225285559	3.18613426978902	2.844550763408056	0.8927906016136206
1	3	smote	1.0	500	10	0.3	3	0.7119608274647887	0.09578782741171551	0.10937499998291017	0.9605633802749257	2.9912273095058795	2.773436795826602	0.927190239638616
1	1	class_weight		100	5	0.1	1	0.7649647887323944	0.10488324798896691	0.4374999999316407	0.8218309859097055	3.5876150720065754	2.45553345855405	0.6844472925308857
1	2	class_weight		100	5	0.1	1	0.7513644366197183	0.1065055215789101	0.46874999992675787	0.8239436619660286	4.129411514848022	2.6624998482662443	0.6447649495330375
1	3	class_weight		100	5	0.1	1	0.7377420774647887	0.13135912414036166	0.4374999999316407	0.8330985915434289	3.882325118585205	2.6213078593186507	0.6751901864032075
1	1	class_weight		100	5	0.1	3	0.7624449823943661	0.10870094596680271	0.45312499992919925	0.7999999999943662	3.3142855404531053	2.2656248863009316	0.683593741548393
1	2	class_weight		100	5	0.1	3	0.7430897887323943	0.11444455426893056	0.5312499999169923	0.7999999999943662	4.533333084293724	2.6562498666976446	0.5859374927836672
1	3	class_weight		100	5	0.1	3	0.7490867077464789	0.12919938488964713	0.46874999992675787	0.8070422535154435	3.6904248723289634	2.4292881948193386	0.6582678802459967
1	1	class_weight		100	5	0.3	1	0.6871148767605635	0.07810864595572212	0.07812499998779297	0.947183098584879	1.5197737235256221	1.47916638619324	0.973280658889195
1	2	class_weight		100	5	0.3	1	0.6999779929577465	0.0729054727954737	0.04687499999267579	0.9492957746412022	0.9207648459770825	0.9244789840725286	1.0040337431473683
1	3	class_weight		100	5	0.3	1	0.6970840669014085	0.11798788250886524	0.20312499996826175	0.9507042253454177	4.915965380708951	4.120534877202325	0.8381944356671673
1	1	class_weight		100	5	0.3	3	0.6986135563380281	0.07620075797932693	0.09374999998535158	0.9211267605568936	1.2081279261643667	1.1886159204455775	0.9838493777211024
1	2	class_weight		100	5	0.3	3	0.7300506161971831	0.0928204784850272	0.23437499996337893	0.917605633796355	3.4092094193205917	2.8445509361476353	0.8343725926412642
1	3	class_weight		100	5	0.3	3	0.706800176056338	0.13530113976067318	0.24999999996093752	0.9246478873174321	4.090342128871251	3.317756568240286	0.8111195647715697
1	1	class_weight		100	10	0.1	1	0.7710607394366196	0.10464863194306857	0.09374999998535158	0.9760563380212954	4.217036774139572	3.915439539462976	0.9284812314902089
1	2	class_weight		100	10	0.1	1	0.7239546654929577	0.08972798162025697	0.06249999999023438	0.9711267605565415	2.242275645112992	2.164633395788233	0.9653734491043793
1	3	class_weight		100	10	0.1	1	0.7744278169014085	0.12313493208049854	0.06249999999023438	0.9788732394297264	3.0888874245745774	2.9583319316287198	0.9577338031823179
1	1	class_weight		100	10	0.1	3	0.7864656690140845	0.10660947172794796	0.15624999997558595	0.9478873239369868	3.368367718621509	2.998310234606846	0.8901374349206194
1	2	class_weight		100	10	0.1	3	0.746731954225352	0.11691373001867678	0.18749999997070316	0.9521126760496331	4.588234328852962	3.915440357674509	0.8533653756893032
1	3	class_weight		100	10	0.1	3	0.7745928697183099	0.12931241704202184	0.15624999997558595	0.94999999999331	3.5185178110889463	3.1249993740937176	0.8881578854197651
1	1	class_weight		100	10	0.3	1	0.7439590669014085	0.09879488350482378	0.06249999999023438	0.9901408450634498	6.695231295369787	6.339279278971428	0.9468349833415258
1	2	class_weight		100	10	0.3	1	0.7208956866197184	0.10536228515835	0.04687499999267579	0.9908450704155575	5.322818895529557	5.120186710170425	0.9619314046627616
1	3	class_weight		100	10	0.3	1	0.7375660211267606	0.11221197013921724	0.03124999999511719	0.9901408450634498	3.2396280472678094	3.169639639485714	0.9783961494476497
1	1	class_weight		100	10	0.3	3	0.7438820422535211	0.09600997051902502	0.06249999999023438	0.9767605633734031	2.8020189944800786	2.6893927809238325	0.9598053254462916
1	2	class_weight		100	10	0.3	3	0.7309969190140845	0.1098719832408242	0.09374999998535158	0.9838028168944803	6.28335443339346	5.788039901395236	0.9211703557260157
1	3	class_weight		100	10	0.3	3	0.7542143485915492	0.10878043576139611	0.06249999999023438	0.9802816901339417	3.314284030888428	3.1696412480769967	0.9563577488814382
1	1	class_weight		300	5	0.1	1	0.6509573063380282	0.08185200761871071	0.06249999999023438	0.9838028168944803	4.04927285856432	3.858693267596824	0.9529348507455742
1	2	class_weight		300	5	0.1	1	0.6919344190140846	0.07692249335082482	0.015624999997558595	0.9816901408381572	0.8510373859600482	0.8533649180913105	1.002734925232765
1	3	class_weight		300	5	0.1	1	0.686993838028169	0.10893687282868836	0.04687499999267579	0.987323943655019	3.830598067341232	3.697913746817481	0.9653619731182536
1	1	class_weight		300	5	0.1	3	0.6849141725352113	0.07998193396899492	0.03124999999511719	0.9823943661902649	1.7999989766593236	1.7749989908257349	0.9861111010851923
1	2	class_weight		300	5	0.1	3	0.7126870598591549	0.08699292385164654	0.07812499998779297	0.9690140845002183	2.6502302679465917	2.521306003538393	0.9513535512480611
1	3	class_weight		300	5	0.1	3	0.669487235915493	0.10796767746671224	0.07812499998779297	0.9816901408381572	4.543674176157272	4.266824590456553	0.9390692157042824
1	1	class_weight		300	5	0.3	1	0.6541153169014085	0.07797611676444718	0.015624999997558595	0.9830985915423727	0.9232798766459529	0.9244786191603516	1.0012983422599382
1	2	class_weight		300	5	0.3	1	0.6867407570422536	0.0910000888867531	0.06249999999023438	0.9816901408381572	3.57435701922153	3.413459672365242	0.9549856430864031
1	3	class_weight		300	5	0.3	1	0.6601012323943662	0.09381227117305613	0.04687499999267579	0.9859154929508035	3.4426205035808937	3.3281226348723063	0.9667410616372918
1	1	class_weight		300	5	0.3	3	0.6763974471830986	0.08576630234106775	0.015624999997558595	0.9887323943592343	1.3928559057029832	1.3867175182146005	0.9955929386580418
1	2	class_weight		300	5	0.3	3	0.6786421654929577	0.07653828711591767	0.015624999997558595	0.9830985915423727	0.9232798766459529	0.9244786191603516	1.0012983422599382
1	3	class_weight		300	5	0.3	3	0.6436179577464789	0.08646924698691133	0.04687499999267579	0.9901408450634498	4.939105054829968	4.754459459228571	0.9626155663945878
1	1	class_weight		300	10	0.1	1	0.714887764084507	0.087515717418691	0.015624999997558595	0.9978873239366347	7.497318982993502	7.395798300798921	0.9864590585783992
1	2	class_weight		300	10	0.1	1	0.7219410211267605	0.08548495963397602	0.0	0.9978873239366347	0.0	0.0	1.002117138870809
1	3	class_weight		300	10	0.1	1	0.731018926056338	0.09919471084153782	0.0	0.9978873239366347	0.0	0.0	1.002117138870809
1	1	class_weight		300	10	0.1	3	0.7406800176056337	0.0957576128456817	0.015624999997558595	0.9950704225282038	3.204075127682594	3.16963642230801	0.9892515824245846
1	2	class_weight		300	10	0.1	3	0.7233384683098592	0.09166670680055622	0.0	0.9964788732324192	0.0	0.0	1.0035335588408645
1	3	class_weight		300	10	0.1	3	0.7203895246478873	0.08761781959215745	0.0	0.9957746478803116	0.0	0.0	1.0042432713930307
1	1	class_weight		300	10	0.3	1	0.7393375880281691	0.08906773107507181	0.0	0.9943661971760961	0.0	0.0	1.0056657122730501
1	2	class_weight		300	10	0.3	1	0.6822073063380282	0.07035941071564444	0.0	0.9908450704155575	0.0	0.0	1.0092395065236666
1	3	class_weight		300	10	0.3	1	0.7041153169014084	0.08136825284246886	0.015624999997558595	0.9908450704155575	1.7179468398738034	1.7067289033901416	0.9934701392366982
1	1	class_weight		300	10	0.3	3	0.7358164612676057	0.09375434532886343	0.015624999997558595	0.9943661971760961	2.801582324706414	2.773432573276611	0.9899521855212389
1	2	class_weight		300	10	0.3	3	0.7122359154929577	0.0934558461258333	0.03124999999511719	0.9943661971760961	5.693538271848245	5.546865146553222	0.9742386587694277
1	3	class_weight		300	10	0.3	3	0.7152838908450704	0.08688458436887148	0.015624999997558595	0.9922535211197729	2.0331864063551612	2.017042848591891	0.992059961622469
1	1	class_weight		500	5	0.1	1	0.6396676936619718	0.07748813736730141	0.015624999997558595	0.9915492957676653	1.8624316567317698	1.8489561435852466	0.9927645496562881
1	2	class_weight		500	5	0.1	1	0.7035981514084507	0.08031576734510867	0.015624999997558595	0.9823943661902649	0.8857137823105362	0.8874994954128674	1.0020161188420655
1	3	class_weight		500	5	0.1	1	0.6879071302816901	0.10407495952903831	0.03124999999511719	0.9908450704155575	3.491311319167782	3.413457806780283	0.9777007719497298
1	1	class_weight		500	5	0.1	3	0.692506602112676	0.08396796058139983	0.015624999997558595	0.9887323943592343	1.3928559057029832	1.3867175182146005	0.9955929386580418
1	2	class_weight		500	5	0.1	3	0.7097711267605634	0.08507548451765294	0.0	0.9781690140776186	0.0	0.0	1.0223182040986907
1	3	class_weight		500	5	0.1	3	0.6646346830985915	0.11828131850193775	0.07812499998779297	0.9880281690071266	6.994012094633446	6.52572983840159	0.9330452507322238
1	1	class_weight		500	5	0.3	1	0.6535101232394366	0.07791763466283669	0.015624999997558595	0.987323943655019	1.2363305935760458	1.232637915605827	0.9970131853464501
1	2	class_weight		500	5	0.3	1	0.6878411091549296	0.09847558346621438	0.06249999999023438	0.9838028168944803	4.04927285856432	3.858693267596824	0.9529348507455742
1	3	class_weight		500	5	0.3	1	0.6497579225352113	0.08995408306269553	0.04687499999267579	0.9880281690071266	4.058820135055761	3.9154379030409543	0.9646739032940571
1	1	class_weight		500	5	0.3	3	0.6791483274647887	0.08641793329244003	0.03124999999511719	0.9887323943592343	2.830642646607982	2.773435036429201	0.9797898761421685
1	2	class_weight		500	5	0.3	3	0.6758692781690141	0.07520619554712162	0.0	0.9830985915423727	0.0	0.0	1.017191966737732
1	3	class_weight		500	5	0.3	3	0.6419894366197183	0.0853904156534524	0.04687499999267579	0.9894366197113421	4.606553011089662	4.437495795550257	0.9633007020221078
1	1	class_weight		500	10	0.1	1	0.714799735915493	0.08521497350564704	0.015624999997558595	0.9978873239366347	7.497318982993502	7.395798300798921	0.9864590585783992
1	2	class_weight		500	10	0.1	1	0.7203124999999999	0.0854374761086789	0.0	0.9971830985845269	0.0	0.0	1.0028248487075473
1	3	class_weight		500	10	0.1	1	0.7294124119718309	0.09823176605772524	0.0	0.9978873239366347	0.0	0.0	1.002117138870809
1	1	class_weight		500	10	0.1	3	0.7408560739436619	0.0953625663114692	0.0	0.9971830985845269	0.0	0.0	1.0028248487075473
1	2	class_weight		500	10	0.1	3	0.7225682218309859	0.09117195028727233	0.0	0.9957746478803116	0.0	0.0	1.0042432713930307
1	3	class_weight		500	10	0.1	3	0.7188710387323943	0.09027168519949758	0.0	0.9964788732324192	0.0	0.0	1.0035335588408645
1	1	class_weight		500	10	0.3	1	0.737731073943662	0.08865493307963519	0.0	0.9943661971760961	0.0	0.0	1.0056657122730501
1	2	class_weight		500	10	0.3	1	0.6823833626760564	0.07044973444318298	0.0	0.9908450704155575	0.0	0.0	1.0092395065236666
1	3	class_weight		500	10	0.3	1	0.704137323943662	0.08143704359062112	0.015624999997558595	0.9908450704155575	1.7179468398738034	1.7067289033901416	0.9934701392366982
1	1	class_weight		500	10	0.3	3	0.7351452464788732	0.09449300807316637	0.015624999997558595	0.9943661971760961	2.801582324706414	2.773432573276611	0.9899521855212389
1	2	class_weight		500	10	0.3	3	0.7123019366197183	0.09347398830473559	0.03124999999511719	0.9943661971760961	5.693538271848245	5.546865146553222	0.9742386587694277
1	3	class_weight		500	10	0.3	3	0.715669014084507	0.08689533695281737	0.015624999997558595	0.9922535211197729	2.0331864063551612	2.017042848591891	0.992059961622469
2	1	none		100	5	0.1	1	0.7849005981703027	0.11637295197530592	0.0	0.9999999999929627	0.0	0.0	0.9999999900070374
2	2	none		100	5	0.1	1	0.7668243838028169	0.12417305722287295	0.0	0.9992957746408501	0.0	0.0	1.000704711627902
2	3	none		100	5	0.1	1	0.7724471830985915	0.09862221808981401	0.0	0.9999999999929579	0.0	0.0	0.9999999900070423
2	1	none		100	5	0.1	3	0.7914210942997888	0.11268741191202777	0.0	0.9999999999929627	0.0	0.0	0.9999999900070374
2	2	none		100	5	0.1	3	0.7636113556338028	0.1178753302683172	0.0	0.9999999999929579	0.0	0.0	0.9999999900070423
2	3	none		100	5	0.1	3	0.7720070422535211	0.10099544597615583	0.0	0.9999999999929579	0.0	0.0	0.9999999900070423
2	1	none		100	5	0.3	1	0.728701178747361	0.09521478753332281	0.0	0.9992962702251985	0.0	0.0	1.0007042153450654
2	2	none		100	5	0.3	1	0.738974471830986	0.10082603749451671	0.015624999997558595	0.9978873239366347	7.497318982993502	7.395798300798921	0.9864590585783992
2	3	none		100	5	0.3	1	0.7444652288732395	0.09161174218935197	0.0	0.9992957746408501	0.0	0.0	1.000704711627902
2	1	none		100	5	0.3	3	0.7664606790992259	0.11151829808721836	0.0	0.9999999999929627	0.0	0.0	0.9999999900070374
2	2	none		100	5	0.3	3	0.7591989436619718	0.10848226903566766	0.015624999997558595	0.9971830985845269	5.619027655987646	5.5468552939690055	0.9871557104489402
2	3	none		100	5	0.3	3	0.7609705105633802	0.09264353187427925	0.0	0.9999999999929579	0.0	0.0	0.9999999900070423
2	1	none		100	10	0.1	1	0.7891449683321603	0.11063681098010318	0.0	0.9999999999929627	0.0	0.0	0.9999999900070374
2	2	none		100	10	0.1	1	0.7571082746478874	0.09651263585344685	0.0	0.9999999999929579	0.0	0.0	0.9999999900070423
2	3	none		100	10	0.1	1	0.766219190140845	0.10382760149517652	0.0	0.9999999999929579	0.0	0.0	0.9999999900070423
2	1	none		100	10	0.1	3	0.7895408163265306	0.1041676506674391	0.0	0.9999999999929627	0.0	0.0	0.9999999900070374
2	2	none		100	10	0.1	3	0.7614546654929577	0.12790646831221955	0.0	0.9999999999929579	0.0	0.0	0.9999999900070423
2	3	none		100	10	0.1	3	0.7661201584507042	0.10010981375272784	0.0	0.9999999999929579	0.0	0.0	0.9999999900070423
2	1	none		100	10	0.3	1	0.7148464989444053	0.0835926379452896	0.0	0.9999999999929627	0.0	0.0	0.9999999900070374
2	2	none		100	10	0.3	1	0.7329555457746479	0.10064992809844107	0.0	0.9992957746408501	0.0	0.0	1.000704711627902
2	3	none		100	10	0.3	1	0.7369828345070423	0.08444503013071747	0.0	0.9992957746408501	0.0	0.0	1.000704711627902
2	1	none		100	10	0.3	3	0.7828223961998593	0.1175331062054356	0.0	0.9999999999929627	0.0	0.0	0.9999999900070374
2	2	none		100	10	0.3	3	0.7427046654929577	0.1056809571586184	0.0	0.9992957746408501	0.0	0.0	1.000704711627902
2	3	none		100	10	0.3	3	0.7633252640845071	0.09860643958249223	0.0	0.9999999999929579	0.0	0.0	0.9999999900070423
2	1	none		300	5	0.1	1	0.7189699155524278	0.11941328227056883	0.015624999997558595	0.9985925404574343	11.261824687076038	11.101483566795599	0.98576241085668
2	2	none		300	5	0.1	1	0.7289942781690141	0.08738881323644664	0.0	0.9971830985845269	0.0	0.0	1.0028248487075473
2	3	none		300	5	0.1	1	0.7108054577464789	0.08322080221138382	0.0	0.9992957746408501	0.0	0.0	1.000704711627902
2	1	none		300	5	0.1	3	0.7463494018296973	0.10928728581561503	0.0	0.9992962702251985	0.0	0.0	1.0007042153450654
2	2	none		300	5	0.1	3	0.7450154049295774	0.10120217296671874	0.0	0.9971830985845269	0.0	0.0	1.0028248487075473
2	3	none		300	5	0.1	3	0.7130831866197183	0.07801629627282425	0.0	0.9992957746408501	0.0	0.0	1.000704711627902
2	1	none		300	5	0.3	1	0.7060168895144264	0.08157827199224207	0.0	0.9964813511541416	0.0	0.0	1.0035310633826438
2	2	none		300	5	0.3	1	0.6931888204225353	0.08660272167012933	0.015624999997558595	0.9936619718239884	2.4885322256159323	2.4652738850164386	0.9906537816768438
2	3	none		300	5	0.3	1	0.6574053697183099	0.07217768642870553	0.015624999997558595	0.9964788732324192	4.492050724548789	4.437487387998829	0.987853346986426
2	1	none		300	5	0.3	3	0.7016515657987333	0.09023512172367477	0.0	0.9964813511541416	0.0	0.0	1.0035310633826438
2	2	none		300	5	0.3	3	0.7052926936619719	0.10055085537731373	0.03124999999511719	0.9964788732324192	9.1290063096659	8.874974775997657	0.9721731351319876
2	3	none		300	5	0.3	3	0.6705655809859155	0.07009957653606404	0.0	0.9985915492887424	0.0	0.0	1.0014104272143665
2	1	none		300	10	0.1	1	0.7469761611541168	0.08640456976481503	0.0	0.9999999999929627	0.0	0.0	0.9999999900070374
2	2	none		300	10	0.1	1	0.7262323943661972	0.09725450063188297	0.0	0.9992957746408501	0.0	0.0	1.000704711627902
2	3	none		300	10	0.1	1	0.7388644366197183	0.08983425085399932	0.0	0.9999999999929579	0.0	0.0	0.9999999900070423
2	1	none		300	10	0.1	3	0.7493402533427165	0.09628396501914835	0.0	0.9999999999929627	0.0	0.0	0.9999999900070374
2	2	none		300	10	0.1	3	0.727112676056338	0.08987256283333102	0.0	0.9992957746408501	0.0	0.0	1.000704711627902
2	3	none		300	10	0.1	3	0.7164062499999999	0.07601460039189224	0.0	0.9992957746408501	0.0	0.0	1.000704711627902
2	1	none		300	10	0.3	1	0.7434245249824067	0.1001253875446137	0.0	0.9992962702251985	0.0	0.0	1.0007042153450654
2	2	none		300	10	0.3	1	0.7124339788732394	0.07544536065755429	0.0	0.9999999999929579	0.0	0.0	0.9999999900070423
2	3	none		300	10	0.3	1	0.7245598591549296	0.08969709025555649	0.0	0.9992957746408501	0.0	0.0	1.000704711627902
2	1	none		300	10	0.3	3	0.7165178571428572	0.0913551788351907	0.0	0.9999999999929627	0.0	0.0	0.9999999900070374
2	2	none		300	10	0.3	3	0.7035211267605633	0.0882899502857687	0.0	0.9992957746408501	0.0	0.0	1.000704711627902
2	3	none		300	10	0.3	3	0.7169454225352112	0.07739566383025973	0.0	0.9999999999929579	0.0	0.0	0.9999999900070423
2	1	none		500	5	0.1	1	0.7154072836030965	0.10965915665144568	0.015624999997558595	0.9985925404574343	11.261824687076038	11.101483566795599	0.98576241085668
2	2	none		500	5	0.1	1	0.7141615316901408	0.08833369347821907	0.0	0.9964788732324192	0.0	0.0	1.0035335588408645
2	3	none		500	5	0.1	1	0.7031360035211267	0.07953884697998936	0.0	0.9978873239366347	0.0	0.0	1.002117138870809
2	1	none		500	5	0.1	3	0.7215099401829698	0.09838096148633829	0.0	0.9985925404574343	0.0	0.0	1.0014094332487469
2	2	none		500	5	0.1	3	0.7297095070422535	0.09707109784123533	0.015624999997558595	0.9971830985845269	5.619027655987646	5.5468552939690055	0.9871557104489402
2	3	none		500	5	0.1	3	0.6973701584507042	0.07759014961517777	0.0	0.9992957746408501	0.0	0.0	1.000704711627902
2	1	none		500	5	0.3	1	0.7060388810696692	0.0809702309626797	0.0	0.9957776213863774	0.0	0.0	1.004240272607594
2	2	none		500	5	0.3	1	0.6798525528169014	0.08869774738465078	0.015624999997558595	0.9936619718239884	2.4885322256159323	2.4652738850164386	0.9906537816768438
2	3	none		500	5	0.3	1	0.6652178697183099	0.07583437828942	0.015624999997558595	0.9971830985845269	5.619027655987646	5.5468552939690055	0.9871557104489402
2	1	none		500	5	0.3	3	0.694152445460943	0.08801092157724806	0.0	0.9950738916186133	0.0	0.0	1.004950484957322
2	2	none		500	5	0.3	3	0.6987345950704226	0.09851767210125943	0.04687499999267579	0.9950704225282038	9.927380310297604	9.50890926692403	0.9578467702891065
2	3	none		500	5	0.3	3	0.6799625880281689	0.07157093546371442	0.0	0.9978873239366347	0.0	0.0	1.002117138870809
2	1	none		500	10	0.1	1	0.7457336382828994	0.08826522986346462	0.0	0.9999999999929627	0.0	0.0	0.9999999900070374
2	2	none		500	10	0.1	1	0.7189700704225352	0.09988628831987355	0.0	0.9992957746408501	0.0	0.0	1.000704711627902
2	3	none		500	10	0.1	1	0.7353983274647888	0.09017401601648407	0.0	0.9999999999929579	0.0	0.0	0.9999999900070423
2	1	none		500	10	0.1	3	0.7476688951442645	0.09971633866074725	0.0	0.9999999999929627	0.0	0.0	0.9999999900070374
2	2	none		500	10	0.1	3	0.7257152288732395	0.09041916891706182	0.0	0.9992957746408501	0.0	0.0	1.000704711627902
2	3	none		500	10	0.1	3	0.7137544014084507	0.07625430457069385	0.0	0.9992957746408501	0.0	0.0	1.000704711627902
2	1	none		500	10	0.3	1	0.7474049964813512	0.10283875236293592	0.0	0.9992962702251985	0.0	0.0	1.0007042153450654
2	2	none		500	10	0.3	1	0.7114216549295775	0.07538632150204853	0.0	0.9999999999929579	0.0	0.0	0.9999999900070423
2	3	none		500	10	0.3	1	0.723580545774648	0.08810415703751853	0.0	0.9992957746408501	0.0	0.0	1.000704711627902
2	1	none		500	10	0.3	3	0.721377990851513	0.09520945392966478	0.0	0.9999999999929627	0.0	0.0	0.9999999900070374
2	2	none		500	10	0.3	3	0.7027178697183099	0.08824777273766726	0.0	0.9992957746408501	0.0	0.0	1.000704711627902
2	3	none		500	10	0.3	3	0.7178367077464788	0.07839068010110285	0.0	0.9999999999929579	0.0	0.0	0.9999999900070423
2	1	undersample	0.6	100	5	0.1	1	0.7468662033779029	0.10177891828021016	0.5156249999194337	0.7733990147728825	3.633239659041575	2.2754754426503445	0.6262937818195575
2	2	undersample	0.6	100	5	0.1	1	0.7374999999999999	0.08806479863281243	0.48437499992431643	0.7992957746422585	3.7410949632967747	2.4133770722922283	0.6450991109711185
2	3	undersample	0.6	100	5	0.1	1	0.7474471830985915	0.09472288546203193	0.5468749999145508	0.7873239436564273	4.467914816444794	2.5713988852468637	0.5755254847526003
2	1	undersample	0.6	100	5	0.1	3	0.7566854327938072	0.10125196320889837	0.5312499999169923	0.7790288529149964	3.9955412038831852	2.404159922612117	0.6017106969939768
2	2	undersample	0.6	100	5	0.1	3	0.7510783450704226	0.09481091491713983	0.5156249999194337	0.790845070416966	4.025089397033397	2.4652776594584402	0.6124777305628353
2	3	undersample	0.6	100	5	0.1	3	0.7629401408450704	0.09601683246983189	0.5624999999121094	0.7985915492901509	5.097901813572066	2.792832028652719	0.5478394994266831
2	1	undersample	0.6	100	5	0.3	1	0.7299656931738212	0.10517336133675241	0.5624999999121094	0.7480647431333705	3.8176375023475884	2.2327163914287866	0.5848424193966667
2	2	undersample	0.6	100	5	0.3	1	0.7503851232394366	0.09898657778678151	0.5468749999145508	0.7823943661916734	4.339359225976094	2.5131471332437227	0.5791516578775117
2	3	undersample	0.6	100	5	0.3	1	0.7461267605633802	0.09275149307557905	0.578124999909668	0.7718309859100576	4.635573615676856	2.533757604545724	0.5465898653019288
2	1	undersample	0.6	100	5	0.3	3	0.7448759676284307	0.09481094196375525	0.5468749999145508	0.7719915552373541	4.08631312737961	2.398485619683889	0.5869558949729364
2	2	undersample	0.6	100	5	0.3	3	0.7372029049295774	0.0890277271226157	0.5624999999121094	0.7795774647832425	4.547238473025169	2.551916816671191	0.5612014382656902
2	3	undersample	0.6	100	5	0.3	3	0.7373899647887325	0.0861950808127831	0.5624999999121094	0.7838028168958888	4.661237543559662	2.6017914101282242	0.558176093623611
2	1	undersample	0.6	100	10	0.1	1	0.7615565622800844	0.09352681501953694	0.5312499999169923	0.7923997185025166	4.325875477716077	2.5590041135536277	0.5915574970840225
2	2	undersample	0.6	100	10	0.1	1	0.7338468309859155	0.08173260351792733	0.3749999999414063	0.8035211267549048	2.4537633142631705	1.9086020530441288	0.7778264584086917
2	3	undersample	0.6	100	10	0.1	1	0.7681007922535211	0.09903128876600233	0.45312499992919925	0.82042253520549	3.7854339509936814	2.52328417273775	0.6665772451850719
2	1	undersample	0.6	100	10	0.1	3	0.7692975897255454	0.10026632828139771	0.5156249999194337	0.8015482054834515	4.299587959216161	2.5982379005096767	0.6042992682460367
2	2	undersample	0.6	100	10	0.1	3	0.737588028169014	0.08787023922735687	0.4062499999365235	0.7978873239380431	2.701081836333955	2.010017321782508	0.7441526827264837
2	3	undersample	0.6	100	10	0.1	3	0.7556338028169014	0.09411946881927598	0.48437499992431643	0.8211267605575978	4.312335699289227	2.7079230764479787	0.6279481056567442
2	1	undersample	0.6	100	10	0.3	1	0.7617654820548909	0.09911344793448995	0.49999999992187505	0.7860661505926386	3.6743419212206527	2.3371709429585987	0.6360787744649382
2	2	undersample	0.6	100	10	0.3	1	0.7524757922535211	0.08978830712141592	0.46874999992675787	0.8035211267549048	3.6084754538057395	2.385752566305161	0.6611524896765564
2	3	undersample	0.6	100	10	0.3	1	0.7506051936619718	0.09335350406466124	0.42187499993408206	0.815492957740736	3.2252938145403673	2.2864979672499217	0.7089270207535586
2	1	undersample	0.6	100	10	0.3	3	0.7646243842364532	0.10855360059600419	0.5156249999194337	0.793807178038045	4.098205222978554	2.500693137647833	0.6101922574898019
2	2	undersample	0.6	100	10	0.3	3	0.732350352112676	0.08725715464799202	0.42187499993408206	0.7978873239380431	2.880779587372567	2.0873256803126043	0.7245697173967296
2	3	undersample	0.6	100	10	0.3	3	0.7407020246478873	0.09268567561572835	0.46874999992675787	0.8133802816844129	3.8457267510842503	2.511792317766472	0.653138520203246
2	1	undersample	0.6	300	5	0.1	1	0.7436444405348347	0.11688890215486102	0.49999999992187505	0.7649542575597118	3.254490871141757	2.127245418097469	0.6536338462078
2	2	undersample	0.6	300	5	0.1	1	0.7337147887323944	0.08421999649213897	0.5468749999145508	0.7816901408395657	4.321468079261929	2.5050402073790643	0.579673416121177
2	3	undersample	0.6	300	5	0.1	1	0.7412742077464788	0.09510773789281565	0.5468749999145508	0.7873239436564273	4.467914816444794	2.5713988852468637	0.5755254847526003
2	1	undersample	0.6	300	5	0.1	3	0.742786769880366	0.1091264719076227	0.5156249999194337	0.7698803659340614	3.561408534431086	2.240682241676361	0.6291561848071472
2	2	undersample	0.6	300	5	0.1	3	0.7375770246478873	0.08655424008065904	0.48437499992431643	0.7894366197127505	3.5219416485332475	2.3003761445118	0.6531556564119684
2	3	undersample	0.6	300	5	0.1	3	0.7433538732394366	0.09681546833759087	0.5468749999145508	0.783098591543781	4.357366548962141	2.521306701481697	0.5786308380479417
2	1	undersample	0.6	300	5	0.3	1	0.7402247536945812	0.11674464375041771	0.578124999909668	0.7733990147728825	4.677133421844927	2.5512906478200827	0.5454816809656831
2	2	undersample	0.6	300	5	0.3	1	0.7102222711267605	0.0772311788007093	0.4062499999365235	0.785915492952212	2.511772733828578	1.8976150425947909	0.7554883417277236
2	3	undersample	0.6	300	5	0.3	1	0.746324823943662	0.09419406859418769	0.5312499999169923	0.7852112676001042	4.143169187857195	2.4733605401343883	0.5969730866776148
2	1	undersample	0.6	300	5	0.3	3	0.7224775686136523	0.09609301253380438	0.49999999992187505	0.7684729063985329	3.3191487838510825	2.1595743744219966	0.6506410172805922
2	2	undersample	0.6	300	5	0.3	3	0.7374999999999999	0.08434938949738942	0.5312499999169923	0.7647887323889804	3.6850297701727106	2.2586076880018755	0.6129143567395714
2	3	undersample	0.6	300	5	0.3	3	0.7402288732394366	0.08873153716317206	0.49999999992187505	0.7774647887269193	3.4936707184921416	2.246835341666242	0.643115933862039
2	1	undersample	0.6	300	10	0.1	1	0.7630849753694582	0.1097788441518014	0.49999999992187505	0.7839549612893459	3.628664315295611	2.3143321400136214	0.6377917334407495
2	2	undersample	0.6	300	10	0.1	1	0.7279709507042254	0.08276322998894138	0.42187499993408206	0.800704225346474	2.9318115183327964	2.116828515302058	0.7220206594957707
2	3	undersample	0.6	300	10	0.1	1	0.7472821302816902	0.09430707221729591	0.45312499992919925	0.8077464788675511	3.481213833554446	2.356913796381866	0.6770379167324039
2	1	undersample	0.6	300	10	0.1	3	0.7638546798029557	0.10541641933101148	0.5468749999145508	0.7881773398959313	4.490777632039291	2.581758598576208	0.574902336568386
2	2	undersample	0.6	300	10	0.1	3	0.7370048415492958	0.08693339315110728	0.42187499993408206	0.8049295774591203	3.011122876594805	2.1626803941477517	0.7182305248473413
2	3	undersample	0.6	300	10	0.1	3	0.7516945422535212	0.09356858407509247	0.4374999999316407	0.8098591549238743	3.312757019586648	2.300925804485738	0.694565208904234
2	1	undersample	0.6	300	10	0.3	1	0.7806122448979592	0.12042434052616342	0.5312499999169923	0.8106966924643865	4.853531316253084	2.806342788034069	0.5782063731825771
2	2	undersample	0.6	300	10	0.3	1	0.7426386443661972	0.105548324962172	0.49999999992187505	0.8084507042196588	4.2205879974436264	2.610293980888916	0.6184668914056686
2	3	undersample	0.6	300	10	0.3	1	0.7519366197183098	0.09023314460141454	0.45312499992919925	0.8070422535154435	3.4654846911679047	2.3483119216586936	0.6776287002475376
2	1	undersample	0.6	300	10	0.3	3	0.7526939655172413	0.09423389455811527	0.5312499999169923	0.7846586910571102	4.129629419848949	2.4670137738771993	0.5973934902544213
2	2	undersample	0.6	300	10	0.3	3	0.7309529049295774	0.09096222834065959	0.48437499992431643	0.7950704225296122	3.6445900427853686	2.363616722716081	0.648527449870272
2	3	undersample	0.6	300	10	0.3	3	0.7474471830985915	0.09072014337742819	0.46874999992675787	0.8070422535154435	3.6904248723289634	2.4292881948193386	0.6582678802459967
2	1	undersample	0.6	500	5	0.1	1	0.7371789232934554	0.1045027590436973	0.49999999992187505	0.7670654468630045	3.293051209426466	2.146525587221724	0.6518348539939837
2	2	undersample	0.6	500	5	0.1	1	0.7365647007042253	0.08508445784907412	0.49999999992187505	0.7880281690085351	3.717607785338991	2.3588038750015277	0.6344950769491574
2	3	undersample	0.6	500	5	0.1	1	0.7438710387323944	0.09673874722950346	0.5468749999145508	0.7823943661916734	4.339359225976094	2.5131471332437227	0.5791516578775117
2	1	undersample	0.6	500	5	0.1	3	0.7400158339197748	0.10580516085746165	0.5312499999169923	0.7691766361662972	3.776625838399296	2.3015433449982083	0.6094178787399939
2	2	undersample	0.6	500	5	0.1	3	0.7323063380281691	0.08421810135350792	0.46874999992675787	0.7887323943606428	3.2941174829164415	2.2187498945741595	0.6735490987008205
2	3	undersample	0.6	500	5	0.1	3	0.742649647887324	0.0949881654529968	0.5312499999169923	0.7816901408395657	4.058064313001381	2.433467630025377	0.5996621546012214
2	1	undersample	0.6	500	5	0.3	1	0.7396969563687544	0.11721984232444102	0.578124999909668	0.774806474308411	4.714930318549188	2.5672362136603772	0.5444907969076895
2	2	undersample	0.6	500	5	0.3	1	0.7106954225352112	0.07731378099027897	0.4062499999365235	0.7873239436564273	2.5329381847653614	1.9101820290405276	0.7541368420280241
2	3	undersample	0.6	500	5	0.3	1	0.747612235915493	0.09427571335294997	0.5312499999169923	0.783098591543781	4.0917746855248325	2.4492693671536494	0.5985836255599558
2	1	undersample	0.6	500	5	0.3	3	0.7199485397607319	0.09693977283268665	0.48437499992431643	0.7726952850051183	3.1933575777840737	2.1309499832668384	0.6673070269856737
2	2	undersample	0.6	500	5	0.3	3	0.7376320422535211	0.08516919896291206	0.5312499999169923	0.7661971830931958	3.7140560524611494	2.2722137578291695	0.6117876759514461
2	3	undersample	0.6	500	5	0.3	3	0.7399317781690141	0.08931070854502964	0.5156249999194337	0.7802816901353502	3.7803968364858958	2.346754700459513	0.6207693964840455
2	1	undersample	0.6	500	10	0.1	1	0.7620073891625616	0.10969750048487531	0.48437499992431643	0.7832512315215817	3.394627933193586	2.234730010128042	0.6583136709416578
2	2	undersample	0.6	500	10	0.1	1	0.7299515845070422	0.08399010324284624	0.42187499993408206	0.8014084506985817	2.9447957064290287	2.124334999020621	0.7213861949522853
2	3	undersample	0.6	500	10	0.1	1	0.7470070422535211	0.09438397796491864	0.46874999992675787	0.8077464788675511	3.7071749732388777	2.438186685912275	0.657693976259862
2	1	undersample	0.6	500	10	0.1	3	0.7622822836030965	0.10496429907879598	0.5624999999121094	0.7860661505926386	4.724153887891375	2.6293173108284233	0.5565689276816678
2	2	undersample	0.6	500	10	0.1	3	0.7375990316901408	0.08724117873119175	0.42187499993408206	0.8021126760506894	2.9578723086706744	2.1318949096668636	0.7207528444817334
2	3	undersample	0.6	500	10	0.1	3	0.7486135563380281	0.09270024124022373	0.42187499993408206	0.8063380281633357	3.0383290758129067	2.1784089780197227	0.7169759737277955
2	1	undersample	0.6	500	10	0.3	1	0.7804253166783954	0.1201135587720978	0.5312499999169923	0.8078817733933296	4.765811692835769	2.7652242145269983	0.580221029510192
2	2	undersample	0.6	500	10	0.3	1	0.7430347711267605	0.10565971164949518	0.48437499992431643	0.8084507042196588	3.9647947874575227	2.5287222939861373	0.6377939817560561
2	3	undersample	0.6	500	10	0.3	1	0.7510783450704226	0.08994246301158602	0.45312499992919925	0.8063380281633357	3.449869942538185	2.339772606021184	0.6782205156989296
2	1	undersample	0.6	500	10	0.3	3	0.7520562104152005	0.09462467062848597	0.5156249999194337	0.7797325826827606	3.768318891826071	2.3409044460160082	0.6212065580252556
2	2	undersample	0.6	500	10	0.3	3	0.7325044014084507	0.09101835744557518	0.46874999992675787	0.7929577464732891	3.3793515685429805	2.2640305024789473	0.669960027172188
2	3	undersample	0.6	500	10	0.3	3	0.7464458626760564	0.09076401624324569	0.48437499992431643	0.8021126760506894	3.8077211360589267	2.447731192580473	0.642833618072335
2	1	undersample	0.8	100	5	0.1	1	0.7627111189303307	0.13047138569154357	0.7031249998901368	0.718508092887273	6.0453944565717785	2.4978514733286694	0.4131825360311073
2	2	undersample	0.8	100	5	0.1	1	0.772931338028169	0.11032950206424583	0.6718749998950196	0.7316901408399177	5.583926750002192	2.5041009561007144	0.4484480209666905
2	3	undersample	0.8	100	5	0.1	1	0.7467319542253521	0.09679536619142745	0.578124999909668	0.7429577464736412	3.960933364161519	2.2491437477182945	0.5678317460372315
2	1	undersample	0.8	100	5	0.1	3	0.7514844299788881	0.106098218807686	0.6406249998999024	0.7093596059063382	4.350773589421649	2.204184245812755	0.5066189166138666
2	2	undersample	0.8	100	5	0.1	3	0.7472051056338028	0.08900432897083474	0.6093749999047852	0.726056338023056	4.134601369823433	2.2244536459162023	0.5380092070799035
2	3	undersample	0.8	100	5	0.1	3	0.7494168133802817	0.09386837173065539	0.5937499999072267	0.7450704225299644	4.27156802046475	2.3290744938620196	0.5452504654000415
2	1	undersample	0.8	100	5	0.3	1	0.7461514778325122	0.09361718116844946	0.656249999897461	0.7241379310293868	5.0113634159319895	2.378906163349003	0.4747023745419092
2	2	undersample	0.8	100	5	0.3	1	0.7281580105633803	0.09176769499065016	0.578124999909668	0.7169014084456556	3.4702412511475584	2.0421330120865666	0.5884700312143573
2	3	undersample	0.8	100	5	0.3	1	0.7295554577464789	0.09507814678116028	0.5468749999145508	0.7352112676004563	3.351063693193855	2.065325719510246	0.6163194361821198
2	1	undersample	0.8	100	5	0.3	3	0.7482626671358199	0.10403312199714744	0.6406249998999024	0.7072484166030455	4.3065424691977885	2.1882886868911124	0.508131211865958
2	2	undersample	0.8	100	5	0.3	3	0.7294674295774648	0.10024621125940457	0.5937499999072267	0.7274647887272714	3.9012123216304793	2.178617490739134	0.558446265446141
2	3	undersample	0.8	100	5	0.3	3	0.7478323063380282	0.08906254896939292	0.6249999999023438	0.7295774647835945	4.4965275836594865	2.311197830795461	0.513996132088491
2	1	undersample	0.8	100	10	0.1	1	0.7707820197044336	0.10404830226176694	0.6718749998950196	0.7171006333517446	5.190357508010163	2.374961047476606	0.4575717552996699
2	2	undersample	0.8	100	10	0.1	1	0.7350792253521127	0.08622952301336459	0.5312499999169923	0.7422535211215335	3.2637521413536756	2.061133799450084	0.6315227620065798
2	3	undersample	0.8	100	10	0.1	1	0.7595730633802817	0.09381077372428681	0.578124999909668	0.763380281684765	4.421075627045775	2.4432662653532637	0.5526406755396609
2	1	undersample	0.8	100	10	0.1	3	0.7714747536945813	0.10361044507814635	0.7187499998876954	0.7023223082286959	6.029419219657955	2.4145241501491004	0.40045715878948
2	2	undersample	0.8	100	10	0.1	3	0.7383802816901408	0.0920706817895303	0.5468749999145508	0.7436619718257489	3.501326111672196	2.1334133779349638	0.6093158063196824
2	3	undersample	0.8	100	10	0.1	3	0.7552706866197183	0.0934334299117375	0.5937499999072267	0.7654929577410882	4.770847537855255	2.531906798485898	0.5307037650412209
2	1	undersample	0.8	100	10	0.3	1	0.7520342188599578	0.09600579512722951	0.6249999999023438	0.7100633356741024	4.0817150479731135	2.155643129160766	0.5281218955777078
2	2	undersample	0.8	100	10	0.3	1	0.7285651408450704	0.09169438596248869	0.5312499999169923	0.7570422535157956	3.5314008091680624	2.1865941125099697	0.6191860384466201
2	3	undersample	0.8	100	10	0.3	1	0.7380281690140845	0.08785307324495847	0.49999999992187505	0.7661971830931958	3.2771082849995206	2.1385541250156885	0.6525735210012806
2	1	undersample	0.8	100	10	0.3	3	0.7591045038705138	0.10316755511478819	0.6874999998925782	0.7234342012616226	5.75470711435996	2.4858459656628478	0.4319674066318235
2	2	undersample	0.8	100	10	0.3	3	0.7429137323943662	0.10093255058449484	0.5624999999121094	0.726056338023056	3.4076384985449684	2.0533418269995716	0.6025703119036674
2	3	undersample	0.8	100	10	0.3	3	0.7336267605633804	0.08684723115245324	0.5624999999121094	0.7563380281636878	3.9909164162957222	2.3085259164065524	0.5784450576492176
2	1	undersample	0.8	300	5	0.1	1	0.7489554011259677	0.09840967927298101	0.7499999998828126	0.6882477128734114	6.623024527864768	2.4057561300928323	0.36324130368851154
2	2	undersample	0.8	300	5	0.1	1	0.7226012323943662	0.07902611532343254	0.5624999999121094	0.7246478873188406	3.3836315800252845	2.0428388001332	0.6037414883926632
2	3	undersample	0.8	300	5	0.1	1	0.7321742957746478	0.08874583116195958	0.5312499999169923	0.7443661971778567	3.3000916890085317	2.078167962415083	0.629730360624775
2	1	undersample	0.8	300	5	0.1	3	0.7439853096410979	0.10036173919372937	0.6406249998999024	0.7044334975319886	4.248550555979788	2.1674478429596653	0.5101617061902443
2	2	undersample	0.8	300	5	0.1	3	0.7131602112676056	0.08427246454528432	0.5624999999121094	0.7338028168962408	3.544217541426159	2.113095158343223	0.5962092050508723
2	3	undersample	0.8	300	5	0.1	3	0.7338908450704226	0.0897893319332473	0.5468749999145508	0.7394366197131026	3.4249765585480336	2.0988174866484717	0.6127976108801362
2	1	undersample	0.8	300	5	0.3	1	0.7404226776917664	0.09537028680491477	0.656249999897461	0.6798029556602407	4.053146704099543	2.0495191664103127	0.5056612246001028
2	2	undersample	0.8	300	5	0.3	1	0.7042803697183099	0.08046976613307573	0.49999999992187505	0.7316901408399177	2.7270340155371073	1.8635169905865778	0.6833493651707184
2	3	undersample	0.8	300	5	0.3	1	0.7217979753521127	0.08621701991865255	0.5312499999169923	0.7288732394314869	3.046753127710774	1.95941551180298	0.6431159333239731
2	1	undersample	0.8	300	5	0.3	3	0.7429517065446868	0.09770085754829635	0.656249999897461	0.6945812807832894	4.341642059291834	2.148689445406661	0.49490247529542164
2	2	undersample	0.8	300	5	0.3	3	0.7193882042253521	0.08479384319035828	0.5624999999121094	0.7197183098540866	3.3015074101940005	2.00690947578552	0.6078767040091294
2	3	undersample	0.8	300	5	0.3	3	0.7425836267605633	0.09143080263317777	0.578124999909668	0.7436619718257489	3.9755798022868167	2.255322713816962	0.5672940265879876
2	1	undersample	0.8	300	10	0.1	1	0.7601930858550316	0.10157571327864533	0.6406249998999024	0.7093596059063382	4.350773589421649	2.204184245812755	0.5066189166138666
2	2	undersample	0.8	300	10	0.1	1	0.7441571302816902	0.0969866649028812	0.578124999909668	0.7352112676004563	3.8049643792418855	2.183344332053689	0.5738146474945613
2	3	undersample	0.8	300	10	0.1	1	0.753587147887324	0.09313222039482053	0.5624999999121094	0.7549295774594724	3.960590953987243	2.295258526624129	0.5795242461753127
2	1	undersample	0.8	300	10	0.1	3	0.7629750175932442	0.10015114076604667	0.6874999998925782	0.7065446868352813	5.2968822659381924	2.342775699136591	0.4422933205884296
2	2	undersample	0.8	300	10	0.1	3	0.7477662852112676	0.09462212766430335	0.5624999999121094	0.745774647882072	3.7716658435933517	2.212603790691747	0.5866383303105904
2	3	undersample	0.8	300	10	0.1	3	0.7478213028169014	0.08753520451375063	0.5468749999145508	0.7570422535157956	3.7606195208102005	2.25090570405438	0.5985465038386127
2	1	undersample	0.8	300	10	0.3	1	0.7686268472906403	0.10091415036351516	0.7031249998901368	0.7016185784609317	5.569140770959642	2.356463658825478	0.4231287554126627
2	2	undersample	0.8	300	10	0.3	1	0.7578235035211268	0.10501381623307825	0.5624999999121094	0.7387323943609949	3.6353483263018442	2.152964876784878	0.5922306880071533
2	3	undersample	0.8	300	10	0.3	1	0.7407460387323944	0.09753677311468269	0.5937499999072267	0.7542253521073646	4.485122119384294	2.4158308468345076	0.5386321124997429
2	1	undersample	0.8	300	10	0.3	3	0.7665706368754398	0.10011255684053688	0.6874999998925782	0.7079521463708097	5.333011817303864	2.354066184046766	0.44141400982433227
2	2	undersample	0.8	300	10	0.3	3	0.7459176936619718	0.09427199875298806	0.5624999999121094	0.745774647882072	3.7716658435933517	2.212603790691747	0.5866383303105904
2	3	undersample	0.8	300	10	0.3	3	0.7405039612676056	0.08761264780523664	0.5156249999194337	0.7591549295721187	3.355404491745748	2.1408990335338514	0.6380449824295075
2	1	undersample	0.8	500	5	0.1	1	0.7473060344827586	0.10118438937290823	0.7187499998876954	0.6910626319444683	5.716527215317099	2.3265232728119405	0.40698191891973956
2	2	undersample	0.8	500	5	0.1	1	0.7245708626760564	0.07969931423080158	0.578124999909668	0.7232394366146251	3.581094947312555	2.0888994152525426	0.5833130397755063
2	3	undersample	0.8	500	5	0.1	1	0.7297535211267606	0.08756281853627582	0.5468749999145508	0.7471830985862875	3.5669002403199674	2.163126655003068	0.6064443840851638
2	1	undersample	0.8	500	5	0.1	3	0.7419840781140042	0.10021575587888557	0.6406249998999024	0.7023223082286959	4.205776378828525	2.1520758729589806	0.5116952583914256
2	2	undersample	0.8	500	5	0.1	3	0.7152178697183098	0.08399770201321556	0.578124999909668	0.7316901408399177	3.737046603540661	2.1546915203657306	0.5765760268961603
2	3	undersample	0.8	500	5	0.1	3	0.7308978873239436	0.08831715826926101	0.578124999909668	0.7394366197131026	3.8888887225247464	2.218749914456956	0.5705357066960791
2	1	undersample	0.8	500	5	0.3	1	0.739433057705841	0.09530148620644484	0.6406249998999024	0.6812104151957692	3.8091946028617394	2.009554296442176	0.5275535822823305
2	2	undersample	0.8	500	5	0.3	1	0.7041703345070423	0.08069995214447351	0.48437499992431643	0.7288732394314869	2.5253836121766593	1.7865259078203637	0.7074275266349332
2	3	undersample	0.8	500	5	0.3	1	0.7204995598591549	0.08600103069090502	0.5312499999169923	0.7288732394314869	3.046753127710774	1.95941551180298	0.6431159333239731
2	1	undersample	0.8	500	5	0.3	3	0.7416212174524982	0.09838702863820688	0.656249999897461	0.6966924700865821	4.385150639459005	2.163645519939247	0.4934027708463555
2	2	undersample	0.8	500	5	0.3	3	0.721599911971831	0.08586206300261276	0.578124999909668	0.7183098591498711	3.4944443081596996	2.052343676784266	0.587316168424118
2	3	undersample	0.8	500	5	0.3	3	0.7398437499999999	0.0899955274183517	0.5468749999145508	0.7443661971778567	3.5142964214216152	2.139290549544938	0.6087393486109463
2	1	undersample	0.8	500	10	0.1	1	0.7609078114004222	0.10275633960081768	0.6406249998999024	0.708655876138574	4.335958657046546	2.1988601294598475	0.5071220138427294
2	2	undersample	0.8	500	10	0.1	1	0.7450704225352113	0.09782227296439186	0.5468749999145508	0.735915492952564	3.3632182532807935	2.070833254553574	0.6157296568253665
2	3	undersample	0.8	500	10	0.1	1	0.7531360035211268	0.09317430038988954	0.5156249999194337	0.7528169014031493	3.2420731992260468	2.086004188742544	0.6434167361859029
2	1	undersample	0.8	500	10	0.1	3	0.7632609078114005	0.100217621696944	0.6874999998925782	0.7030260379964601	5.208056650855439	2.3150176941580027	0.44450700084016703
2	2	undersample	0.8	500	10	0.1	3	0.7473041373239436	0.09533049490730178	0.5468749999145508	0.7415492957694257	3.4628392797284175	2.1159740321965668	0.6110517487644199
2	3	undersample	0.8	500	10	0.1	3	0.7471170774647887	0.08750289157223859	0.5312499999169923	0.7528169014031493	3.451661767855756	2.1492164368862574	0.6226613576059561
2	1	undersample	0.8	500	10	0.3	1	0.7687587966220972	0.1008470495801864	0.6874999998925782	0.7023223082286959	5.1905435153902335	2.3095448392730527	0.4449523986302583
2	2	undersample	0.8	500	10	0.3	1	0.7576144366197183	0.1045280212543031	0.578124999909668	0.7387323943609949	3.874712822678567	2.212769456695569	0.5710795920144517
2	3	undersample	0.8	500	10	0.3	1	0.7411201584507042	0.0976183062266862	0.578124999909668	0.7528169014031493	4.17357794699469	2.3388531813173974	0.5603952218661159
2	1	undersample	0.8	500	10	0.3	3	0.7654930506685433	0.09827106362397955	0.6874999998925782	0.7009148486931674	5.1557644887162395	2.2986763933342362	0.44584587732961994
2	2	undersample	0.8	500	10	0.3	3	0.7463908450704226	0.09430238940734775	0.5937499999072267	0.7401408450652104	4.162809908132481	2.2848915105850716	0.5488820098398439
2	3	undersample	0.8	500	10	0.3	3	0.7407790492957746	0.08796606106852145	0.5156249999194337	0.7563380281636878	3.3043071460162072	2.1161487567060067	0.6404213138037851
2	1	undersample	1.0	100	5	0.1	1	0.7388942646023927	0.09716100899568475	0.6718749998950196	0.6615059816983708	4.001583861197393	1.9848946915433248	0.496027253302033
2	2	undersample	1.0	100	5	0.1	1	0.7593970070422535	0.09558238427500174	0.7499999998828126	0.6577464788686075	5.765431862555022	2.1913579602919704	0.38008564750716256
2	3	undersample	1.0	100	5	0.1	1	0.7461817781690141	0.09253976854742474	0.7187499998876954	0.6845070422487007	5.544642624249681	2.2781807309704623	0.4108796237940271
2	1	undersample	1.0	100	5	0.1	3	0.7476688951442646	0.10144025759641573	0.7031249998901368	0.67135819844707	4.838273226510117	2.1394873542342734	0.44220059630546527
2	2	undersample	1.0	100	5	0.1	3	0.7691351232394367	0.11621549652065306	0.7812499998779298	0.656338028164392	6.820842787117729	2.2733093596941534	0.33328862171977336
2	3	undersample	1.0	100	5	0.1	3	0.7539172535211267	0.09327000007993905	0.6874999998925782	0.6880281690092392	4.851918541526884	2.2037245339490075	0.45419651351696366
2	1	undersample	1.0	100	5	0.3	1	0.7336932617874736	0.09919354239180365	0.7187499998876954	0.6636171710016635	5.041608358390879	2.1367023419742583	0.4238136205090199
2	2	undersample	1.0	100	5	0.3	1	0.7579335387323944	0.09416737054225195	0.7187499998876954	0.6774647887276235	5.367782410203552	2.228438795156331	0.41515072169141864
2	3	undersample	1.0	100	5	0.3	1	0.7227882922535211	0.08281210432779551	0.6406249998999024	0.6880281690092392	3.9313964582382046	2.0534705884524844	0.5223259905104435
2	1	undersample	1.0	100	5	0.3	3	0.7227414672765659	0.09898478975915409	0.6718749998950196	0.6593947923950781	3.9640888034638024	1.972591625634894	0.4976153874934297
2	2	undersample	1.0	100	5	0.3	3	0.7439150528169014	0.10395469771712407	0.6718749998950196	0.6669014084460078	4.099566952604317	2.017045393647847	0.49201424832708657
2	3	undersample	1.0	100	5	0.3	3	0.7344300176056338	0.08736663654551549	0.656249999897461	0.6964788732345318	4.380721194516787	2.162122898230141	0.49355408810978235
2	1	undersample	1.0	100	10	0.1	1	0.7326926460239268	0.09491053173369815	0.7187499998876954	0.6664320900727204	5.105719443317106	2.1547335848255087	0.42202348908705756
2	2	undersample	1.0	100	10	0.1	1	0.7541923415492958	0.09546167863047264	0.7187499998876954	0.6542253521080689	4.835256664250577	2.0786659273113486	0.42989773310843615
2	3	undersample	1.0	100	10	0.1	1	0.75546875	0.09613770655555369	0.6874999998925782	0.7021126760513936	5.185342570163443	2.30791954387423	0.44508524958420603
2	1	undersample	1.0	100	10	0.1	3	0.7567404116819142	0.09900937380694402	0.734374999885254	0.6572836030917856	5.302330990942771	2.142806661958068	0.40412539552793186
2	2	undersample	1.0	100	10	0.1	3	0.7587477992957747	0.09752185567821886	0.7499999998828126	0.64154929577013	5.369351462591796	2.0923378587602617	0.3896816626074933
2	3	undersample	1.0	100	10	0.1	3	0.7495048415492958	0.08968545657969486	0.7499999998828126	0.6859154929529161	6.551569209655047	2.3878923002447183	0.36447638089665446
2	1	undersample	1.0	100	10	0.3	1	0.7409394792399718	0.10867509749633435	0.7031249998901368	0.6509500351819075	4.416914103510165	2.0143963633189506	0.4560641823550403
2	2	undersample	1.0	100	10	0.3	1	0.7539282570422535	0.09885462800017995	0.7499999998828126	0.6767605633755158	6.281045476035825	2.3202613657302398	0.36940686256329713
2	3	undersample	1.0	100	10	0.3	1	0.7352332746478873	0.09111838985469788	0.6406249998999024	0.6908450704176702	3.983460284204151	2.0721810260104228	0.5201962209571314
2	1	undersample	1.0	100	10	0.3	3	0.7310542751583393	0.0869744138442463	0.6406249998999024	0.6396903588976799	3.1648266701704078	1.7779845694945842	0.5617952334023345
2	2	undersample	1.0	100	10	0.3	3	0.7564700704225352	0.09540652445578503	0.7031249998901368	0.6697183098544387	4.802491118218185	2.1288645407246496	0.4432833794577818
2	3	undersample	1.0	100	10	0.3	3	0.7426386443661972	0.09036130145182382	0.7031249998901368	0.6866197183050239	5.1892369249100145	2.243679703299634	0.4323717887377385
2	1	undersample	1.0	300	5	0.1	1	0.722048733286418	0.10701964340229372	0.656249999897461	0.6410978184332083	3.4101603207667384	1.8284925958033136	0.5361896185838538
2	2	undersample	1.0	300	5	0.1	1	0.7571192781690141	0.09518244478772951	0.7499999998828126	0.6598591549249306	5.819875536124499	2.2049688788995576	0.3788687244279297
2	3	undersample	1.0	300	5	0.1	1	0.7365206866197183	0.08687667640639099	0.6874999998925782	0.6957746478824242	5.031481273752562	2.2598378882917585	0.44913966981566866
2	1	undersample	1.0	300	5	0.1	3	0.7111409218859958	0.10709842026216133	0.6249999999023438	0.6354679802910945	2.9054053209226596	1.7145269797044533	0.5901162699412705
2	2	undersample	1.0	300	5	0.1	3	0.7721500880281691	0.10654899980252745	0.7656249998803711	0.656338028164392	6.238797548726702	2.22784317250027	0.35709495182560985
2	3	undersample	1.0	300	5	0.1	3	0.7301166373239437	0.08455434103615324	0.656249999897461	0.6985915492908551	4.424808660519831	2.177277964770649	0.4920614850421065
2	1	undersample	1.0	300	5	0.3	1	0.6957358374384236	0.09389182778860881	0.6093749999047852	0.6439127375042653	2.820948533504453	1.7113080050118454	0.6066427502937847
2	2	undersample	1.0	300	5	0.3	1	0.7540823063380282	0.09459868056291294	0.7499999998828126	0.6633802816854693	5.912133644003823	2.228033406235857	0.3768577439676497
2	3	undersample	1.0	300	5	0.3	1	0.7379511443661971	0.09182625189376305	0.7031249998901368	0.7014084506992859	5.563554872687634	2.354805345257646	0.4232555162136005
2	1	undersample	1.0	300	5	0.3	3	0.7270188247712879	0.10360816519239163	0.7031249998901368	0.643209007736501	4.2696977652957155	1.970691512480636	0.4615529196941109
2	2	undersample	1.0	300	5	0.3	3	0.7544234154929577	0.09757100190865592	0.734374999885254	0.6725352112628695	5.678051629716391	2.2426074580149518	0.39496072728497716
2	3	undersample	1.0	300	5	0.3	3	0.7359375	0.09282314534942067	0.6874999998925782	0.7014084506992859	5.167924310204147	2.3024763375852535	0.44553212231838135
2	1	undersample	1.0	300	10	0.1	1	0.737871657283603	0.09626006897941483	0.6718749998950196	0.6629134412338993	4.026841492285539	1.993182351804778	0.4949741168990192
2	2	undersample	1.0	300	10	0.1	1	0.7578014964788733	0.09939781413714692	0.7187499998876954	0.6669014084460078	5.116513775822491	2.157769490879092	0.4217264985995446
2	3	undersample	1.0	300	10	0.1	1	0.7374669894366197	0.08237457645598395	0.6874999998925782	0.7028169014035014	5.202843381114795	2.3133885473485427	0.44463927238655937
2	1	undersample	1.0	300	10	0.1	3	0.7616885116115413	0.10115393847142207	0.734374999885254	0.6664320900727204	5.523578827218014	2.201575619278237	0.3985777397063575
2	2	undersample	1.0	300	10	0.1	3	0.7638534330985915	0.10266683276246588	0.734374999885254	0.6598591549249306	5.363414718286267	2.159032027255817	0.4025480196898758
2	3	undersample	1.0	300	10	0.1	3	0.7451584507042254	0.09011707152457578	0.7031249998901368	0.7014084506992859	5.563554872687634	2.354805345257646	0.4232555162136005
2	1	undersample	1.0	300	10	0.3	1	0.7528589021815623	0.10412699950118576	0.7187499998876954	0.6755805770536554	5.321764064378932	2.215496135234811	0.4163085877569294
2	2	undersample	1.0	300	10	0.3	1	0.7444762323943661	0.08741670326178727	0.7499999998828126	0.6753521126713004	6.240780638613586	2.310195156210891	0.3701772626823659
2	3	undersample	1.0	300	10	0.3	1	0.7317781690140845	0.08396946753117325	0.6718749998950196	0.7007042253471782	4.793837338491015	2.2448528657842064	0.46827888794250555
2	1	undersample	1.0	300	10	0.3	3	0.7410604327938072	0.10654228163609634	0.7187499998876954	0.6565798733240213	4.885928777014001	2.0929174591932718	0.4283561029747664
2	2	undersample	1.0	300	10	0.3	3	0.7539722711267606	0.09335636597488033	0.7187499998876954	0.6781690140797313	5.385120129229356	2.2333150286921417	0.4147196202214604
2	3	undersample	1.0	300	10	0.3	3	0.7346610915492957	0.08403669009013781	0.6718749998950196	0.7021126760513936	4.826184648504094	2.255466826967998	0.4673395120522891
2	1	undersample	1.0	500	5	0.1	1	0.7201354679802955	0.11093739909716163	0.656249999897461	0.6410978184332083	3.4101603207667384	1.8284925958033136	0.5361896185838538
2	2	undersample	1.0	500	5	0.1	1	0.7549625880281691	0.09446775429586632	0.734374999885254	0.6598591549249306	5.363414718286267	2.159032027255817	0.4025480196898758
2	3	undersample	1.0	500	5	0.1	1	0.7334727112676057	0.0865713171109477	0.6718749998950196	0.6985915492908551	4.7458832071545345	2.229117916312807	0.46969505391399546
2	1	undersample	1.0	500	5	0.1	3	0.7109649894440534	0.10746228250997271	0.6406249998999024	0.630541871916745	3.042318751723818	1.7339582861091065	0.5699462801862675
2	2	undersample	1.0	500	5	0.1	3	0.7719520246478873	0.10479368380622939	0.7656249998803711	0.6619718309812538	6.39722194452789	2.2649738909427177	0.35405584589853584
2	3	undersample	1.0	500	5	0.1	3	0.7294014084507042	0.08480442611454403	0.656249999897461	0.6978873239387473	4.410044326530586	2.1722027249276374	0.4925580152923501
2	1	undersample	1.0	500	5	0.3	1	0.6954499472202674	0.09374421212900542	0.6093749999047852	0.6460239268075579	2.8470774501496683	1.721514613103093	0.6046602576764534
2	2	undersample	1.0	500	5	0.3	1	0.7535651408450705	0.09304929184106257	0.7499999998828126	0.6654929577417924	5.968420801157826	2.2421051957490095	0.3756613701952535
2	3	undersample	1.0	500	5	0.3	1	0.7376210387323944	0.09120379948061838	0.6874999998925782	0.6992957746429628	5.116159036443259	2.2862996893817744	0.4468781407955633
2	1	undersample	1.0	500	5	0.3	3	0.7277555418719212	0.10459906850628477	0.7031249998901368	0.636875439826623	4.153916628116236	1.9363189870474025	0.4661429486576719
2	2	undersample	1.0	500	5	0.3	3	0.75349911971831	0.0967648163215099	0.734374999885254	0.6725352112628695	5.678051629716391	2.2426074580149518	0.39496072728497716
2	3	undersample	1.0	500	5	0.3	3	0.7361025528169014	0.09293325533658807	0.7031249998901368	0.7021126760513936	5.582306587925553	2.360372260780463	0.4228309871161228
2	1	undersample	1.0	500	10	0.1	1	0.7377507037297677	0.0981504875255908	0.6718749998950196	0.6600985221628424	3.976535403030626	1.9766756661474403	0.49708488069177204
2	2	undersample	1.0	500	10	0.1	1	0.7585497359154929	0.0997447119178554	0.7499999998828126	0.6669014084460078	6.006342240354288	2.2515855556999225	0.37486799878118315
2	3	undersample	1.0	500	10	0.1	1	0.7368727992957746	0.0827071885802549	0.6718749998950196	0.7028169014035014	4.842473282096545	2.2608115349088034	0.46687123599477126
2	1	undersample	1.0	500	10	0.1	3	0.7597972378606614	0.1011562962483116	0.7187499998876954	0.6629134412338993	5.025747891655061	2.132241585651623	0.4242635288042596
2	2	undersample	1.0	500	10	0.1	3	0.7635673415492958	0.10133897276981077	0.7499999998828126	0.6570422535164997	5.747433030014688	2.18685825208591	0.38049302761618975
2	3	undersample	1.0	500	10	0.1	3	0.743199823943662	0.08927119826732476	0.7031249998901368	0.6992957746429628	5.507826707242475	2.338261045958633	0.42453423376695704
2	1	undersample	1.0	500	10	0.3	1	0.752627990851513	0.10351171256210617	0.7187499998876954	0.6755805770536554	5.321764064378932	2.215496135234811	0.4163085877569294
2	2	undersample	1.0	500	10	0.3	1	0.744575264084507	0.08758260165517262	0.7499999998828126	0.6746478873191927	6.22077894988953	2.3051947339486514	0.37056366900511684
2	3	undersample	1.0	500	10	0.3	1	0.7317341549295775	0.08393969538313273	0.6718749998950196	0.6992957746429628	4.761793047764573	2.2343383328049162	0.4692220478241694
2	1	undersample	1.0	500	10	0.3	3	0.7403347114707952	0.10639573940533814	0.7187499998876954	0.6608022519306066	4.97856135782613	2.1189703728544482	0.425619003316668
2	2	undersample	1.0	500	10	0.3	3	0.7544784330985916	0.09342646269117255	0.7187499998876954	0.6781690140797313	5.385120129229356	2.2333150286921417	0.4147196202214604
2	3	undersample	1.0	500	10	0.3	3	0.7334507042253522	0.08367061967782126	0.6718749998950196	0.7014084506992859	4.809972848086185	2.2501473299128616	0.46780872842316196
2	1	smote	0.6	100	5	0.1	1	0.7377507037297678	0.08919594189341365	0.21874999996582034	0.9085151301836136	2.780615078173149	2.3911055073238323	0.8599196265196931
2	2	smote	0.6	100	5	0.1	1	0.7395906690140845	0.08102137850931695	0.21874999996582034	0.890140845064154	2.268717741245145	1.9911857157622028	0.8776700851213862
2	3	smote	0.6	100	5	0.1	1	0.7324493838028169	0.08237823200229738	0.18749999997070316	0.8985915492894466	2.0448715928304577	1.848958150601239	0.904192779945289
2	1	smote	0.6	100	5	0.1	3	0.7440182969739619	0.09068668125807053	0.26562499995849614	0.8958479943638575	3.1111267817253077	2.550358707280936	0.8197540168245218
2	2	smote	0.6	100	5	0.1	3	0.7433428697183099	0.08338504487545195	0.21874999996582034	0.8838028168951846	2.1296967858633615	1.8825755951651724	0.8839641334693679
2	3	smote	0.6	100	5	0.1	3	0.7439590669014085	0.08403306417043863	0.20312499996826175	0.8943661971768003	2.1581697296754156	1.9229164842154662	0.8909940845676543
2	1	smote	0.6	100	5	0.3	1	0.7048733286418015	0.08377121584650163	0.14062499997802735	0.9465165376428817	2.895932470683185	2.629316941859162	0.9079344699911286
2	2	smote	0.6	100	5	0.3	1	0.6538182218309859	0.06041894944833562	0.04687499999267579	0.9401408450638019	0.7724203149271718	0.7830881042633706	1.013810850654545
2	3	smote	0.6	100	5	0.3	1	0.695587588028169	0.08301881735823759	0.09374999998535158	0.9514084506975253	2.025486838914907	1.9293474284653607	0.9525351491516387
2	1	smote	0.6	100	5	0.3	3	0.6956368754398311	0.0832827287613433	0.17187499997314454	0.9331456720553615	2.8969211133876445	2.5708877726898245	0.8874552129982685
2	2	smote	0.6	100	5	0.3	3	0.6769146126760563	0.06690300485391973	0.09374999998535158	0.9359154929511556	1.5107993096446335	1.4629118592544992	0.9683032251918414
2	3	smote	0.6	100	5	0.3	3	0.6956536091549296	0.07709495494968117	0.10937499998291017	0.937323943655371	1.8365855533473239	1.7450839907773341	0.9501784271529978
2	1	smote	0.6	100	10	0.1	1	0.7554978888106967	0.09761902605304441	0.14062499997802735	0.9514426460172313	3.206323447508855	2.8960591853365463	0.9032336258911737
2	2	smote	0.6	100	10	0.1	1	0.7406470070422535	0.08467460840791495	0.07812499998779297	0.9478873239369868	1.541456415098192	1.499155117303423	0.9725575677683767
2	3	smote	0.6	100	10	0.1	1	0.7244828345070422	0.07964446968642877	0.09374999998535158	0.9514084506975253	2.025486838914907	1.9293474284653607	0.9525351491516387
2	1	smote	0.6	100	10	0.1	3	0.7533097290640394	0.09506984849987651	0.12499999998046876	0.9338494018231257	2.0167170198579516	1.889627373436118	0.9369819040859012
2	2	smote	0.6	100	10	0.1	3	0.7390735035211268	0.08411868179912999	0.15624999997558595	0.9366197183032633	2.7366250806535266	2.465277388170034	0.9008458550760107
2	3	smote	0.6	100	10	0.1	3	0.7300396126760563	0.08487823123731446	0.15624999997558595	0.9408450704159096	2.945325778325738	2.6413686003934154	0.8968001402010055
2	1	smote	0.6	100	10	0.3	1	0.7248966396903589	0.08748952243064606	0.09374999998535158	0.969035890211337	3.2374597669922567	3.0276978846876976	0.9352078698188626
2	2	smote	0.6	100	10	0.3	1	0.7039282570422536	0.07319239761251303	0.06249999999023438	0.9661971830917874	1.9055549911976586	1.8489577856889114	0.9702988237937309
2	3	smote	0.6	100	10	0.3	1	0.6973151408450704	0.07003175962996935	0.03124999999511719	0.9633802816833565	0.84863500405892	0.853365151289619	1.0055738199835327
2	1	smote	0.6	100	10	0.3	3	0.738652357494722	0.09521745966341795	0.10937499998291017	0.9655172413725158	3.4385954910669425	3.171874079035922	0.9224330261847066
2	2	smote	0.6	100	10	0.3	3	0.716318221830986	0.07386953648613108	0.03124999999511719	0.9584507042186026	0.7441222923575023	0.752118462809757	1.0107457646319111
2	3	smote	0.6	100	10	0.3	3	0.7306227992957746	0.08823444148959841	0.10937499998291017	0.964788732387572	3.3649113222296863	3.1062491167405337	0.9231295524998059
2	1	smote	0.6	300	5	0.1	1	0.6763502814919071	0.08008427210786792	0.03124999999511719	0.978888106960036	1.4956982156950447	1.4802076314940542	0.9896432321738284
2	2	smote	0.6	300	5	0.1	1	0.6543133802816902	0.06287086637592118	0.03124999999511719	0.9683098591481105	0.9856627713549583	0.9861107995720996	1.0004545351346665
2	3	smote	0.6	300	5	0.1	1	0.6835717429577465	0.07382539162357885	0.04687499999267579	0.97464788731708	1.8907096359634556	1.8489576032328021	0.9779172587669844
2	1	smote	0.6	300	5	0.1	3	0.6978360309641098	0.0807324206216469	0.03124999999511719	0.9809992962633287	1.6654710462317277	1.6446750594849937	0.9875134404476755
2	2	smote	0.6	300	5	0.1	3	0.6610035211267606	0.06083032513486937	0.03124999999511719	0.9619718309791411	0.8160093434617559	0.8217590428922767	1.0070461096021714
2	3	smote	0.6	300	5	0.1	3	0.6803917253521127	0.07065288749952106	0.03124999999511719	0.969718309852326	1.0330079108355796	1.0319764029998677	0.9990014421429196
2	1	smote	0.6	300	5	0.3	1	0.6912935432793808	0.08285579687321652	0.04687499999267579	0.9802955664955645	2.4467200682843733	2.3789050415011275	0.9722832815533334
2	2	smote	0.6	300	5	0.3	1	0.63125	0.05904767380472231	0.0	0.97464788731708	0.0	0.0	1.0260115501738698
2	3	smote	0.6	300	5	0.3	1	0.6561179577464787	0.06519811186139106	0.015624999997558595	0.9732394366128646	0.5772763089063936	0.5838813605193526	1.0114417407024874
2	1	smote	0.6	300	5	0.3	3	0.6920192646023926	0.07946118687596138	0.03124999999511719	0.9760731878889791	1.3159387285762176	1.306065630032966	0.9924972861667191
2	2	smote	0.6	300	5	0.3	3	0.6515735035211268	0.0657988571139485	0.015624999997558595	0.9739436619649723	0.5933073655729222	0.5996619317700933	1.010710401779626
2	3	smote	0.6	300	5	0.3	3	0.6323173415492958	0.06730066215963526	0.06249999999023438	0.9767605633734031	2.8020189944800786	2.6893927809238325	0.9598053254462916
2	1	smote	0.6	300	10	0.1	1	0.7182991731175229	0.08251216384245282	0.06249999999023438	0.9711470795146295	2.2439016602609625	2.16615778497523	0.965353250946074
2	2	smote	0.6	300	10	0.1	1	0.6875880281690141	0.07028473560964904	0.015624999997558595	0.9788732394297264	0.7354493871749773	0.7395829829071799	1.0056204933334527
2	3	smote	0.6	300	10	0.1	1	0.7041483274647887	0.07583586973651928	0.015624999997558595	0.9788732394297264	0.7354493871749773	0.7395829829071799	1.0056204933334527
2	1	smote	0.6	300	10	0.1	3	0.7102722554539057	0.07796672131323817	0.03124999999511719	0.9746657283534507	1.2410389363595478	1.233506457025341	0.9939304952295115
2	2	smote	0.6	300	10	0.1	3	0.6954995598591549	0.07440067391362996	0.04687499999267579	0.9781690140776186	2.2035949704145064	2.1471764347964966	0.9743970382890522
2	3	smote	0.6	300	10	0.1	3	0.7166703345070422	0.0821486892029999	0.04687499999267579	0.9788732394297264	2.2786874447545618	2.21874894872154	0.9736960332326963
2	1	smote	0.6	300	10	0.3	1	0.7242698803659395	0.08875651660803294	0.06249999999023438	0.96622097114028	1.9069438792769635	1.8502598682511047	0.9702749353500691
2	2	smote	0.6	300	10	0.3	1	0.6883472711267605	0.08441870408512858	0.06249999999023438	0.9753521126691878	2.6380941661908546	2.5357132558363653	0.9611913259020398
2	3	smote	0.6	300	10	0.3	1	0.6729093309859154	0.07111486715791511	0.03124999999511719	0.969718309852326	1.0330079108355796	1.0319764029998677	0.9990014421429196
2	1	smote	0.6	300	10	0.3	3	0.7194977128782548	0.08520629172413281	0.09374999998535158	0.9711470795146295	3.4819163681066954	3.2492366774628447	0.9331748092532346
2	2	smote	0.6	300	10	0.3	3	0.7146566901408451	0.08744854973528443	0.06249999999023438	0.9788732394297264	3.0888874245745774	2.9583319316287198	0.9577338031823179
2	3	smote	0.6	300	10	0.3	3	0.688787411971831	0.07426108455094757	0.06249999999023438	0.9753521126691878	2.6380941661908546	2.5357132558363653	0.9611913259020398
2	1	smote	0.6	500	5	0.1	1	0.6783185256861366	0.07734483060793972	0.015624999997558595	0.9866291344054425	1.1712606104008647	1.1685846515480747	0.9977153073008403
2	2	smote	0.6	500	5	0.1	1	0.6398877640845071	0.06131339584122503	0.015624999997558595	0.9774647887255109	0.6884917578564723	0.6933590670017875	1.0070695142023942
2	3	smote	0.6	500	5	0.1	1	0.6743617957746479	0.07345361042454324	0.0	0.9823943661902649	0.0	0.0	1.017921136598939
2	1	smote	0.6	500	5	0.1	3	0.6957358374384236	0.07725401421265234	0.015624999997558595	0.9845179451021498	1.009378856950772	1.009232302063809	0.9998547968587391
2	2	smote	0.6	500	5	0.1	3	0.6549295774647887	0.06012112683158505	0.0	0.9725352112607568	0.0	0.0	1.0282403949377164
2	3	smote	0.6	500	5	0.1	3	0.6747359154929576	0.07048850774461814	0.015624999997558595	0.9823943661902649	0.8857137823105362	0.8874994954128674	1.0020161188420655
2	1	smote	0.6	500	5	0.3	1	0.6893692821956369	0.08308291471845224	0.04687499999267579	0.9809992962633287	2.539160774974237	2.467012589227491	0.9715858043139918
2	2	smote	0.6	500	5	0.3	1	0.6332416373239437	0.05914817028166984	0.0	0.9760563380212954	0.0	0.0	1.0245310140416013
2	3	smote	0.6	500	5	0.3	1	0.6535871478873241	0.06469280407347879	0.015624999997558595	0.9725352112607568	0.5620673574103937	0.5689100490378891	1.0121741387693248
2	1	smote	0.6	500	5	0.3	3	0.6912935432793808	0.07993048609368968	0.03124999999511719	0.9760731878889791	1.3159387285762176	1.306065630032966	0.9924972861667191
2	2	smote	0.6	500	5	0.3	3	0.6530919894366197	0.06565901850229339	0.015624999997558595	0.9711267605565415	0.5338751538659137	0.5411583489470583	1.0136421215515534
2	3	smote	0.6	500	5	0.3	3	0.6284330985915493	0.0652022468232193	0.06249999999023438	0.9788732394297264	3.0888874245745774	2.9583319316287198	0.9577338031823179
2	1	smote	0.6	500	10	0.1	1	0.719057881773399	0.0831705381503932	0.04687499999267579	0.9704433497468653	1.6147535515849274	1.585936962810416	0.9821541777110429
2	2	smote	0.6	500	10	0.1	1	0.6894366197183098	0.07062477136093571	0.015624999997558595	0.9781690140776186	0.7112131917448598	0.7157254782654988	1.0063444821621446
2	3	smote	0.6	500	10	0.1	1	0.7064700704225353	0.07628974643136532	0.015624999997558595	0.979577464781834	0.7613570435398683	0.7650858318903406	1.004897545466402
2	1	smote	0.6	500	10	0.1	3	0.7101622976776918	0.07750763645440481	0.03124999999511719	0.9760731878889791	1.3159387285762176	1.306065630032966	0.9924972861667191
2	2	smote	0.6	500	10	0.1	3	0.6944322183098591	0.07350233739532944	0.04687499999267579	0.9802816901339417	2.444963629769707	2.3772309360577477	0.9722970446934723
2	3	smote	0.6	500	10	0.1	3	0.7164282570422535	0.08296759718838077	0.04687499999267579	0.9816901408381572	2.636820752344581	2.5600947542739316	0.9709020704685237
2	1	smote	0.6	500	10	0.3	1	0.723390218156228	0.08863729549554755	0.06249999999023438	0.96622097114028	1.9069438792769635	1.8502598682511047	0.9702749353500691
2	2	smote	0.6	500	10	0.3	1	0.688468309859155	0.08356432842053224	0.06249999999023438	0.9753521126691878	2.6380941661908546	2.5357132558363653	0.9611913259020398
2	3	smote	0.6	500	10	0.3	1	0.6740647007042253	0.07175903715629575	0.04687499999267579	0.9711267605565415	1.6541377712704106	1.623475046841175	0.9814630065867707
2	1	smote	0.6	500	10	0.3	3	0.7209271639690359	0.08573779743127576	0.09374999998535158	0.9711470795146295	3.4819163681066954	3.2492366774628447	0.9331748092532346
2	2	smote	0.6	500	10	0.3	3	0.7140625	0.08662219319660994	0.06249999999023438	0.9788732394297264	3.0888874245745774	2.9583319316287198	0.9577338031823179
2	3	smote	0.6	500	10	0.3	3	0.6889634683098591	0.07440902986835923	0.06249999999023438	0.9760563380212954	2.717645922103447	2.6102930263086503	0.9604978256740064
2	1	smote	0.8	100	5	0.1	1	0.7477128782547502	0.10053754647228272	0.3437499999462891	0.8726249120276381	3.588529045009953	2.6987221632667695	0.7520413220938535
2	2	smote	0.8	100	5	0.1	1	0.7325704225352113	0.08152155512954597	0.23437499996337893	0.86056338027563	1.889301039757614	1.6808710912382017	0.8896787949478061
2	3	smote	0.8	100	5	0.1	1	0.7302046654929577	0.08211682731523849	0.23437499996337893	0.8704225352051379	2.056344117860163	1.8087634469989857	0.879601527159641
2	1	smote	0.8	100	5	0.1	3	0.749274278676988	0.09752707697367567	0.3281249999487305	0.8634764250467033	3.088827388224942	2.403430880173405	0.7781046161554245
2	2	smote	0.8	100	5	0.1	3	0.7357284330985916	0.0811869545348772	0.24999999996093752	0.8535211267545527	1.942307559862224	1.7067306523768695	0.8787128610439324
2	3	smote	0.8	100	5	0.1	3	0.7320532570422535	0.08643102337206654	0.3593749999438477	0.8640845070361685	3.566409435263744	2.644106022544617	0.741391597032096
2	1	smote	0.8	100	5	0.3	1	0.7116027445460943	0.09428798977026856	0.23437499996337893	0.9218859957711338	3.6127960020612147	3.0004219124712233	0.830498559739168
2	2	smote	0.8	100	5	0.3	1	0.6800616197183099	0.07122295894593311	0.10937499998291017	0.9232394366132167	1.4770640280511622	1.4248851351303544	0.964673902619988
2	3	smote	0.8	100	5	0.3	1	0.6863886443661973	0.07083524953047371	0.07812499998779297	0.9352112675990478	1.22328647327245	1.2058422048742345	0.9857398238170536
2	1	smote	0.8	100	5	0.3	3	0.7128892505277973	0.09591568879373208	0.21874999996582034	0.9176636171645486	3.1206833781275645	2.656783864736343	0.8513468082505701
2	2	smote	0.8	100	5	0.3	3	0.6693111795774648	0.06612298933960774	0.12499999998046876	0.9091549295710624	1.429678691412397	1.3759688404728572	0.9624322125251331
2	3	smote	0.8	100	5	0.3	3	0.7022447183098592	0.07761952698909114	0.12499999998046876	0.9239436619653244	1.7354495072575105	1.6435183020288957	0.9470274288023588
2	1	smote	0.8	100	10	0.1	1	0.7433255629838142	0.09022570413028276	0.15624999997558595	0.9380717804297111	2.8051342250470523	2.523081978280054	0.8994514158003939
2	2	smote	0.8	100	10	0.1	1	0.7267825704225352	0.08226651392452781	0.15624999997558595	0.9366197183032633	2.7366250806535266	2.465277388170034	0.9008458550760107
2	3	smote	0.8	100	10	0.1	1	0.7287301936619718	0.08404773189206162	0.15624999997558595	0.9330985915427247	2.58284561619776	2.3355259660954806	0.9042452733606207
2	1	smote	0.8	100	10	0.1	3	0.7542003870513723	0.09244740886766598	0.20312499996826175	0.9134412385579632	2.6899407041606005	2.3466714763192127	0.8723877986567319
2	2	smote	0.8	100	10	0.1	3	0.7421324823943662	0.0841796297490362	0.17187499997314454	0.9169014084442473	2.2900540886178273	2.068326021802301	0.9031777935647397
2	3	smote	0.8	100	10	0.1	3	0.7390845070422535	0.08841233258296358	0.21874999996582034	0.9169014084442473	3.0894911501933886	2.6324149368392926	0.8520545222405325
2	1	smote	0.8	100	10	0.3	1	0.7129992083040113	0.08735375038486425	0.10937499998291017	0.9570724841593451	2.7379918827279974	2.547898995830912	0.9305721410365887
2	2	smote	0.8	100	10	0.3	1	0.7049405809859155	0.07200051443401566	0.07812499998779297	0.9626760563312489	2.1858005007717223	2.0931598158423883	0.9576170346952382
2	3	smote	0.8	100	10	0.3	1	0.7302596830985917	0.08810430098226871	0.15624999997558595	0.9528169014017408	3.7396343607335414	3.3115664613363505	0.885532141514079
2	1	smote	0.8	100	10	0.3	3	0.7406096059113301	0.09178571306208158	0.07812499998779297	0.9458128078751175	1.4791984943755496	1.4417610971635364	0.9746907449227747
2	2	smote	0.8	100	10	0.3	3	0.7047645246478873	0.07184976592637835	0.015624999997558595	0.9542253521059563	0.3308912587609658	0.34134607917171883	1.031595930158412
2	3	smote	0.8	100	10	0.3	3	0.7127420774647887	0.08435493076974578	0.10937499998291017	0.947183098584879	2.2023387634598923	2.0708329406705364	0.9402880941866787
2	1	smote	0.8	300	5	0.1	1	0.7021683673469388	0.08825765596436505	0.10937499998291017	0.9711470795146295	4.1335030560855905	3.790776123706652	0.917085588406815
2	2	smote	0.8	300	5	0.1	1	0.6549405809859155	0.0621784417664174	0.015624999997558595	0.954929577458064	0.33630944934426427	0.346679610474566	1.0308351662060848
2	3	smote	0.8	300	5	0.1	1	0.663193221830986	0.06786855324271734	0.04687499999267579	0.9626760563312489	1.268480946790843	1.2558958895054333	0.990078629086185
2	1	smote	0.8	300	5	0.1	3	0.7108880190007038	0.08552509608341125	0.07812499998779297	0.969035890211337	2.652156306781503	2.523081570573081	0.9513321434336491
2	2	smote	0.8	300	5	0.1	3	0.6637764084507043	0.06330761133780617	0.015624999997558595	0.9584507042186026	0.36615541375816274	0.3760592314048785	1.027048115671732
2	3	smote	0.8	300	5	0.1	3	0.6614216549295775	0.06859007030302912	0.07812499998779297	0.9542253521059563	1.7666228210183383	1.706730395858594	0.9660977758730362
2	1	smote	0.8	300	5	0.3	1	0.6837174524982407	0.07630446495028873	0.06249999999023438	0.9739619985856864	2.4936927345881057	2.4003369149718172	0.9625632126771883
2	2	smote	0.8	300	5	0.3	1	0.6191901408450704	0.05668397218922645	0.0	0.969718309852326	0.0	0.0	1.0312272951100743
2	3	smote	0.8	300	5	0.3	1	0.6469410211267606	0.06742230209199165	0.015624999997558595	0.9725352112607568	0.5620673574103937	0.5689100490378891	1.0121741387693248
2	1	smote	0.8	300	5	0.3	3	0.6768121041520057	0.07870624797413202	0.06249999999023438	0.9760731878889791	2.719606704796173	2.612131260065932	0.960481244682634
2	2	smote	0.8	300	5	0.3	3	0.6363886443661971	0.05934898245994357	0.015624999997558595	0.9683098591481105	0.4850086653480924	0.4930553997860498	1.0165908986019778
2	3	smote	0.8	300	5	0.3	3	0.6388314260563379	0.06712532945012231	0.03124999999511719	0.9654929577396797	0.9025672170672044	0.9056119821353618	1.0033734396562495
2	1	smote	0.8	300	10	0.1	1	0.726436048557354	0.08404328698206276	0.07812499998779297	0.9697396199791011	2.7158051710282347	2.5817578667636805	0.9506417717837048
2	2	smote	0.8	300	10	0.1	1	0.6809859154929577	0.07442791791401776	0.06249999999023438	0.9739436619649723	2.491890934153754	2.398647727080373	0.9625813350358547
2	3	smote	0.8	300	10	0.1	1	0.7041263204225352	0.08046659502212344	0.07812499998779297	0.969718309852326	2.7138343406221233	2.579941007499669	0.9506626626921879
2	1	smote	0.8	300	10	0.1	3	0.7245997536945813	0.08480739497699365	0.10937499998291017	0.9718508092823938	4.239910770030867	3.885545493108808	0.9164215148521659
2	2	smote	0.8	300	10	0.1	3	0.7060079225352114	0.07585455695097812	0.015624999997558595	0.9718309859086491	0.5476188532190415	0.5546873028645731	1.012907598282625
2	3	smote	0.8	300	10	0.1	3	0.7023547535211269	0.0820426121186176	0.09374999998535158	0.9661971830917874	2.9568956749285435	2.7734366785333675	0.9379555296726637
2	1	smote	0.8	300	10	0.3	1	0.708996745249824	0.09527556271253958	0.07812499998779297	0.9549612948560524	1.7968746006549274	1.7346187549555707	0.9653532507803206
2	2	smote	0.8	300	10	0.3	1	0.6997579225352112	0.07346480976459084	0.03124999999511719	0.9640845070354642	0.8659074123429801	0.8700977966527305	1.0048392883476283
2	3	smote	0.8	300	10	0.3	1	0.6964788732394367	0.07717404159419905	0.04687499999267579	0.964788732387572	1.3475406007415143	1.3312496214602287	0.9879105737164973
2	1	smote	0.8	300	10	0.3	3	0.7289540816326531	0.0914253968939734	0.09374999998535158	0.9605911329981662	2.5215510829318166	2.3789056455729303	0.9434294773800328
2	2	smote	0.8	300	10	0.3	3	0.7017935739436619	0.07213881673903633	0.04687499999267579	0.964788732387572	1.3475406007415143	1.3312496214602287	0.9879105737164973
2	3	smote	0.8	300	10	0.3	3	0.7048085387323944	0.08665268879772044	0.10937499998291017	0.9640845070354642	3.296524707223434	3.045342288284557	0.9238038618810511
2	1	smote	0.8	500	5	0.1	1	0.7004750175932442	0.08697782164171056	0.03124999999511719	0.9795918367278003	1.5483863374305185	1.5312492489313736	0.9889322815832601
2	2	smote	0.8	500	5	0.1	1	0.6365316901408451	0.05968312686722042	0.015624999997558595	0.969718309852326	0.5083054800170331	0.5159882014999339	1.015114368626497
2	3	smote	0.8	500	5	0.1	1	0.6579665492957746	0.06600541459572944	0.03124999999511719	0.9640845070354642	0.8659074123429801	0.8700977966527305	1.0048392883476283
2	1	smote	0.8	500	5	0.1	3	0.6980779380717804	0.08076516472408157	0.04687499999267579	0.9767769176567433	2.0685535047041244	2.0184650390147976	0.975785742906357
2	2	smote	0.8	500	5	0.1	3	0.6516065140845071	0.061389931676914825	0.015624999997558595	0.969718309852326	0.5083054800170331	0.5159882014999339	1.015114368626497
2	3	smote	0.8	500	5	0.1	3	0.6475242077464789	0.06519149618529968	0.015624999997558595	0.9661971830917874	0.45370356955903945	0.46223944642222786	1.0188137649753315
2	1	smote	0.8	500	5	0.3	1	0.6854987684729065	0.07496854279083658	0.06249999999023438	0.9767769176567433	2.804039194778993	2.691286718686397	0.9597892553203505
2	2	smote	0.8	500	5	0.3	1	0.6216329225352113	0.05741177995908196	0.0	0.9725352112607568	0.0	0.0	1.0282403949377164
2	3	smote	0.8	500	5	0.3	1	0.6454005281690142	0.06624392819909716	0.015624999997558595	0.9739436619649723	0.5933073655729222	0.5996619317700933	1.010710401779626
2	1	smote	0.8	500	5	0.3	3	0.6829147607318788	0.07788769223817706	0.04687499999267579	0.9795918367278003	2.3606545796194545	2.2968738733970606	0.9729817609151351
2	2	smote	0.8	500	5	0.3	3	0.63515625	0.059227596220079115	0.015624999997558595	0.9676056337960028	0.4741199365181454	0.4823368074496405	1.0173307755219894
2	3	smote	0.8	500	5	0.3	3	0.6400638204225353	0.06833506195703665	0.04687499999267579	0.9676056337960028	1.468994556927602	1.4470104223489215	0.9850345604311797
2	1	smote	0.8	500	10	0.1	1	0.7284152885292048	0.08510035208521323	0.07812499998779297	0.9697396199791011	2.7158051710282347	2.5817578667636805	0.9506417717837048
2	2	smote	0.8	500	10	0.1	1	0.6823173415492958	0.07475076538073624	0.06249999999023438	0.97464788731708	2.562961950528875	2.4652768043104025	0.9618858282980226
2	3	smote	0.8	500	10	0.1	1	0.7050066021126761	0.08093839175021174	0.07812499998779297	0.9725352112607568	3.0008680926064013	2.844550245189445	0.9479091140957591
2	1	smote	0.8	500	10	0.1	3	0.7256663441238564	0.08483041131806758	0.09374999998535158	0.9739619985856864	3.8695232074351598	3.600505372457726	0.9304777722599629
2	2	smote	0.8	500	10	0.1	3	0.6996368838028169	0.0741152333557838	0.03124999999511719	0.9760563380212954	1.3149899627568251	1.3051465131543252	0.9925144198578039
2	3	smote	0.8	500	10	0.1	3	0.6993838028169014	0.08151346818563338	0.07812499998779297	0.9683098591481105	2.5894530420528348	2.465276998930249	0.9520454447327326
2	1	smote	0.8	500	10	0.3	1	0.7094255805770584	0.09493306931407279	0.07812499998779297	0.9556650246238166	1.8267415837801266	1.7621523797718792	0.9646423868328398
2	2	smote	0.8	500	10	0.3	1	0.7017055457746479	0.07416018568152828	0.03124999999511719	0.9654929577396797	0.9025672170672044	0.9056119821353618	1.0033734396562495
2	3	smote	0.8	500	10	0.3	1	0.696687940140845	0.07726150800883048	0.04687499999267579	0.964788732387572	1.3475406007415143	1.3312496214602287	0.9879105737164973
2	1	smote	0.8	500	10	0.3	3	0.7284702674173118	0.09140580747281153	0.09374999998535158	0.9605911329981662	2.5215510829318166	2.3789056455729303	0.9434294773800328
2	2	smote	0.8	500	10	0.3	3	0.7020576584507042	0.07214828474687755	0.03124999999511719	0.9669014084438952	0.942347004228877	0.9441486505750365	1.0019118614635634
2	3	smote	0.8	500	10	0.3	3	0.704269366197183	0.08743140312891065	0.10937499998291017	0.9654929577396797	3.436089226834832	3.169641937473766	0.9224562267937967
2	1	smote	1.0	100	5	0.1	1	0.7352326706544687	0.0894544662194588	0.3593749999438477	0.8388458831749555	2.920012595455046	2.2300080489654466	0.7636980824111147
2	2	smote	1.0	100	5	0.1	1	0.7282460387323944	0.07907998321983505	0.3281249999487305	0.8309859154871058	2.4011626471678045	1.9414061347629064	0.8085275327105341
2	3	smote	1.0	100	5	0.1	1	0.7203345070422535	0.08329785659992306	0.3281249999487305	0.8450704225292601	2.663847605463888	2.117897590159791	0.7950520739914848
2	1	smote	1.0	100	5	0.1	3	0.7391691590429275	0.0884313539359103	0.45312499992919925	0.837438423639427	4.2683979900298334	2.787405131026073	0.6530330805264507
2	2	smote	1.0	100	5	0.1	3	0.7402178697183099	0.08239671091257371	0.3906249999389649	0.8197183098533823	2.9146632953539866	2.166747926280268	0.7433956095674793
2	3	smote	1.0	100	5	0.1	3	0.7333296654929577	0.08497205092599615	0.3906249999389649	0.8295774647828904	3.1203642951106327	2.2920969725063585	0.7345606873191866
2	1	smote	1.0	100	5	0.3	1	0.6976820900774103	0.08876525966554943	0.21874999996582034	0.9169598873967844	3.0918640309946395	2.6342687499518394	0.8520001826166224
2	2	smote	1.0	100	5	0.3	1	0.6844850352112676	0.06955586220125984	0.06249999999023438	0.9140845070358163	0.7092895355971576	0.7274589315538234	1.025616321617481
2	3	smote	1.0	100	5	0.3	1	0.694894366197183	0.07786617185768283	0.14062499997802735	0.9211267605568936	1.9110387184916209	1.7829238806683663	0.9329606168132676
2	1	smote	1.0	100	5	0.3	3	0.6863124560168895	0.08617916866702194	0.24999999996093752	0.9148486980934917	3.581266791473691	2.935950067750271	0.8198076833950312
2	2	smote	1.0	100	5	0.3	3	0.6923855633802816	0.06924922853219762	0.15624999997558595	0.9056338028105237	1.7772247979340574	1.6557834062553167	0.9316679524210112
2	3	smote	1.0	100	5	0.3	3	0.700088028169014	0.0838271644623122	0.20312499996826175	0.9042253521063084	2.4065741418472095	2.120863748672716	0.8812791959025486
2	1	smote	1.0	100	10	0.1	1	0.7701662561576355	0.10136693429907011	0.17187499997314454	0.9232934553066623	2.4981821204607475	2.2406820467987023	0.8969250093758676
2	2	smote	1.0	100	10	0.1	1	0.7209507042253521	0.07905161580885259	0.14062499997802735	0.9260563380216476	2.0493503716788397	1.9017854566269898	0.927994286587282
2	3	smote	1.0	100	10	0.1	1	0.7236575704225352	0.08069539290814884	0.15624999997558595	0.9225352112611089	2.205386919875479	2.017045193678931	0.9145992267601498
2	1	smote	1.0	100	10	0.1	3	0.7591814743138634	0.0987839551579602	0.26562499995849614	0.8979591836671502	3.1829784071024707	2.6031247443258314	0.8178266954898146
2	2	smote	1.0	100	10	0.1	3	0.7357944542253522	0.08227647736315062	0.18749999997070316	0.8971830985852312	2.01369843396786	1.8236299592225473	0.9056122348430397
2	3	smote	1.0	100	10	0.1	3	0.739799735915493	0.09041498911397126	0.26562499995849614	0.9049295774584161	3.442868032810096	2.7939811869722107	0.8115272284378152
2	1	smote	1.0	100	10	0.3	1	0.7454257565095004	0.08785274685795202	0.12499999998046876	0.9542575650882882	2.9802191264364426	2.732691709455696	0.9169432057571835
2	2	smote	1.0	100	10	0.3	1	0.7064480633802818	0.07573087710055251	0.06249999999023438	0.9542253521059563	1.3897432861114376	1.3653843166868753	0.9824723144443801
2	3	smote	1.0	100	10	0.3	1	0.6964898767605634	0.08874020003682748	0.15624999997558595	0.9492957746412022	3.467077501906934	3.081596613575095	0.8888167562477057
2	1	smote	1.0	100	10	0.3	3	0.7326596586910626	0.08506309745505669	0.12499999998046876	0.9401829697330037	2.2453777749769355	2.0897055324456915	0.930669900308147
2	2	smote	1.0	100	10	0.3	3	0.6957526408450704	0.07183521307224976	0.07812499998779297	0.9464788732327714	1.4986616289929986	1.4597036742244502	0.9740048260384554
2	3	smote	1.0	100	10	0.3	3	0.7151408450704225	0.08275335412818907	0.12499999998046876	0.9380281690074788	2.162337312654194	2.0170451285375526	0.932807797890851
2	1	smote	1.0	300	5	0.1	1	0.700024190710767	0.09797961694568343	0.10937499998291017	0.9556650246238166	2.6471728906045104	2.467013331680631	0.9319426449118452
2	2	smote	1.0	300	5	0.1	1	0.6532460387323944	0.06291808708435306	0.04687499999267579	0.9563380281622794	1.0772075799366745	1.0735884634576849	0.9966402694165241
2	3	smote	1.0	300	5	0.1	1	0.6727222711267605	0.06949029861870014	0.07812499998779297	0.9640845070354642	2.274841505832959	2.175244491631826	0.9562180324676819
2	1	smote	1.0	300	5	0.1	3	0.7016185784658692	0.0823973819974852	0.07812499998779297	0.9542575650882882	1.767926601424823	1.7079323184098099	0.9660651631996894
2	2	smote	1.0	300	5	0.1	3	0.6528279049295775	0.06472210578481791	0.04687499999267579	0.9535211267538485	1.0089416608883504	1.0085225099842963	0.9995845537856949
2	3	smote	1.0	300	5	0.1	3	0.6728983274647887	0.06783779568209872	0.015624999997558595	0.9492957746412022	0.29717807207753116	0.3081596613575095	1.0369528822615575
2	1	smote	1.0	300	5	0.3	1	0.6838823891625616	0.08229179583647844	0.04687499999267579	0.9683321604435727	1.5038246614087734	1.4802078653667878	0.9842955022042875
2	2	smote	1.0	300	5	0.3	1	0.5965338908450704	0.054712031101145794	0.03124999999511719	0.9711267605565415	1.084972086713374	1.0823166978941166	0.997552564069162
2	3	smote	1.0	300	5	0.3	1	0.6377970950704226	0.06386826330089575	0.015624999997558595	0.9732394366128646	0.5772763089063936	0.5838813605193526	1.0114417407024874
2	1	smote	1.0	300	5	0.3	3	0.7210481175228712	0.09225002829497007	0.04687499999267579	0.9627023223014589	1.2694088770164529	1.2567803229933023	0.9900516161924746
2	2	smote	1.0	300	5	0.3	3	0.6266725352112676	0.05676707725578293	0.03124999999511719	0.9626760563312489	0.8320143845919494	0.8372639263369555	1.0063094262816583
2	3	smote	1.0	300	5	0.3	3	0.6795664612676057	0.07266442816945512	0.04687499999267579	0.9690140845002183	1.538002483904322	1.512783602123036	0.9836028241662582
2	1	smote	1.0	300	10	0.1	1	0.7194427339901478	0.08033709424182346	0.07812499998779297	0.9612948627659305	2.104776034763281	2.018465386924682	0.9589929439233346
2	2	smote	1.0	300	10	0.1	1	0.6870488556338028	0.0718525382306472	0.06249999999023438	0.9676056337960028	1.991303732381716	1.929347229798562	0.9688864528857747
2	3	smote	1.0	300	10	0.1	1	0.7066131161971831	0.07862852794789416	0.07812499998779297	0.9633802816833565	2.229464840026112	2.1334128782240476	0.9569170222502419
2	1	smote	1.0	300	10	0.1	3	0.7303065622800845	0.08831744735211405	0.10937499998291017	0.9584799436948735	2.8349680931723413	2.634268432500208	0.9292056621359606
2	2	smote	1.0	300	10	0.1	3	0.7115757042253521	0.07750219069687984	0.04687499999267579	0.9640845070354642	1.3201539235171516	1.3051466949790957	0.9886322030543129
2	3	smote	1.0	300	10	0.1	3	0.7021346830985915	0.07736133022968103	0.09374999998535158	0.9605633802749257	2.519703793212648	2.377231539279945	0.9434567350680186
2	1	smote	1.0	300	10	0.3	1	0.695383972554539	0.07860714784357553	0.12499999998046876	0.9549612948560524	3.029017182252734	2.7753900079289133	0.9162674922743866
2	2	smote	1.0	300	10	0.3	1	0.6630171654929577	0.06763602802425363	0.03124999999511719	0.9661971830917874	0.9220427379877815	0.9244788928444557	1.002642117914798
2	3	smote	1.0	300	10	0.3	1	0.6779269366197183	0.07947095957194426	0.09374999998535158	0.954929577458064	2.1918098576565526	2.0800776628473963	0.9490228514408101
2	1	smote	1.0	300	10	0.3	3	0.7270188247712879	0.08153285397660112	0.07812499998779297	0.9577762139271093	1.9223159283649396	1.8502599778789728	0.9625160627106624
2	2	smote	1.0	300	10	0.3	3	0.6897117077464788	0.06958043917089024	0.03124999999511719	0.9619718309791411	0.8160093434617559	0.8217590428922767	1.0070461096021714
2	3	smote	1.0	300	10	0.3	3	0.6960937500000001	0.08598277827367082	0.10937499998291017	0.9612676056270334	3.0478461007754256	2.8238629063588103	0.9265109793968629
2	1	smote	1.0	500	5	0.1	1	0.7066326530612245	0.0963822968196719	0.09374999998535158	0.969035890211337	3.2374597669922567	3.0276978846876976	0.9352078698188626
2	2	smote	1.0	500	5	0.1	1	0.6441571302816901	0.06025620534749235	0.04687499999267579	0.9683098591481105	1.5027317659139057	1.4791661993581495	0.9843181716673554
2	3	smote	1.0	500	5	0.1	1	0.6604863556338028	0.06841020782493207	0.03124999999511719	0.9718309859086491	1.112902830555409	1.1093746057291463	0.9968296998997385
2	1	smote	1.0	500	5	0.1	3	0.7142637227304715	0.08684031169986134	0.06249999999023438	0.9711470795146295	2.2439016602609625	2.16615778497523	0.965353250946074
2	2	smote	1.0	500	5	0.1	3	0.6380721830985915	0.06060438726198905	0.03124999999511719	0.9626760563312489	0.8320143845919494	0.8372639263369555	1.0063094262816583
2	3	smote	1.0	500	5	0.1	3	0.6666703345070423	0.0669572784030706	0.015624999997558595	0.9683098591481105	0.4850086653480924	0.4930553997860498	1.0165908986019778
2	1	smote	1.0	500	5	0.3	1	0.6879508268824771	0.08436591224986353	0.06249999999023438	0.9711470795146295	2.2439016602609625	2.16615778497523	0.965353250946074
2	2	smote	1.0	500	5	0.3	1	0.6064040492957746	0.055606711001586574	0.03124999999511719	0.9732394366128646	1.1731744340390375	1.1677627210387052	0.9953871099002344
2	3	smote	1.0	500	5	0.3	1	0.6355083626760564	0.06440371983351209	0.04687499999267579	0.9725352112607568	1.741487385501651	1.7067301471136673	0.980041626432542
2	1	smote	1.0	500	5	0.3	3	0.7232692646023927	0.09530307438364936	0.04687499999267579	0.9669247009080443	1.4377393627532615	1.4172203156848593	0.9857282467341633
2	2	smote	1.0	500	5	0.3	3	0.6222711267605634	0.055840880482960424	0.03124999999511719	0.9669014084438952	0.942347004228877	0.9441486505750365	1.0019118614635634
2	3	smote	1.0	500	5	0.3	3	0.6798305457746479	0.07362684667769329	0.06249999999023438	0.9732394366128646	2.4245604961890432	2.3355254420774103	0.9632778482957284
2	1	smote	1.0	500	10	0.1	1	0.7231043279380718	0.08209354105192385	0.07812499998779297	0.9641097818369874	2.2765031865437355	2.1767763535230515	0.9561929645540603
2	2	smote	1.0	500	10	0.1	1	0.6876650528169014	0.07184649067402248	0.04687499999267579	0.9690140845002183	1.538002483904322	1.512783602123036	0.9836028241662582
2	3	smote	1.0	500	10	0.1	1	0.7085607394366198	0.07927124849270153	0.06249999999023438	0.964788732387572	1.8266661473586696	1.774999495280305	0.9717153184123244
2	1	smote	1.0	500	10	0.1	3	0.7314171358198452	0.08756913347582179	0.07812499998779297	0.96622097114028	2.4240812020404205	2.3128248353138807	0.9541036864302631
2	2	smote	1.0	500	10	0.1	3	0.7109375	0.07737711161166652	0.04687499999267579	0.9683098591481105	1.5027317659139057	1.4791661993581495	0.9843181716673554
2	3	smote	1.0	500	10	0.1	3	0.7039282570422536	0.0782234288044688	0.09374999998535158	0.9676056337960028	3.089954066371394	2.894020844697843	0.9365902377949649
2	1	smote	1.0	500	10	0.3	1	0.6945263019000704	0.07961729329448451	0.14062499997802735	0.9556650246238166	3.527271928159922	3.1718742835893825	0.8992429029908505
2	2	smote	1.0	500	10	0.3	1	0.6646346830985915	0.067894911029079	0.03124999999511719	0.9669014084438952	0.942347004228877	0.9441486505750365	1.0019118614635634
2	3	smote	1.0	500	10	0.3	1	0.6789502640845071	0.07756938897162294	0.09374999998535158	0.9563380281622794	2.2658504255681944	2.1471769269153698	0.9476251742073531
2	1	smote	1.0	500	10	0.3	3	0.7279424700914849	0.08215229128550733	0.07812499998779297	0.9577762139271093	1.9223159283649396	1.8502599778789728	0.9625160627106624
2	2	smote	1.0	500	10	0.3	3	0.6905589788732395	0.069547448808051	0.03124999999511719	0.9619718309791411	0.8160093434617559	0.8217590428922767	1.0070461096021714
2	3	smote	1.0	500	10	0.3	3	0.6979973591549296	0.08708665005961659	0.10937499998291017	0.9619718309791411	3.106561883762358	2.8761566501229687	0.9258327136796115
2	1	class_weight		100	5	0.1	1	0.7740697572132301	0.12719053216219792	0.5312499999169923	0.7987332864123946	4.497668752215776	2.6395322110252124	0.5868667328486917
2	2	class_weight		100	5	0.1	1	0.7592869718309859	0.09728829291897197	0.49999999992187505	0.785915492952212	3.671052447841979	2.3355262062705116	0.6362007088547377
2	3	class_weight		100	5	0.1	1	0.7605413732394366	0.0935153272858343	0.4374999999316407	0.8176056337970592	3.486486286198246	2.398648516689226	0.6879844877978599
2	1	class_weight		100	5	0.1	3	0.781557881773399	0.11768882966956015	0.6093749999047852	0.7790288529149964	5.499744932580429	2.757712852408016	0.5014255808617425
2	2	class_weight		100	5	0.1	3	0.7602772887323944	0.09325545515974164	0.5468749999145508	0.7661971830931958	3.955130682394851	2.3390435742359093	0.591394753426529
2	3	class_weight		100	5	0.1	3	0.7638644366197183	0.0969892631639572	0.48437499992431643	0.8014084506985817	3.79088739560947	2.439051295171824	0.6433984982217646
2	1	class_weight		100	5	0.3	1	0.7096345003518649	0.084314730766235	0.10937499998291017	0.9479239971784101	2.235419199991205	2.1002952041974514	0.939553163832324
2	2	class_weight		100	5	0.3	1	0.7348041373239437	0.09635132867638849	0.10937499998291017	0.9443661971764482	2.084609884465355	1.965980658737231	0.9430928312015329
2	3	class_weight		100	5	0.3	1	0.6967759683098591	0.09233448328073293	0.07812499998779297	0.954929577458064	1.7955504486886371	1.73339805237283	0.9653853143938651
2	1	class_weight		100	5	0.3	3	0.7498350633356791	0.09003512595433114	0.14062499997802735	0.9303307529843046	2.185123652513819	2.018465618864669	0.9237306065912291
2	2	class_weight		100	5	0.3	3	0.7184859154929577	0.09311923248166598	0.20312499996826175	0.9169014084442473	2.812561972122838	2.444385298493629	0.8690956126819349
2	3	class_weight		100	5	0.3	3	0.7195422535211268	0.07993883138935413	0.10937499998291017	0.9260563380216476	1.538011488108596	1.4791664662654367	0.9617395333661387
2	1	class_weight		100	10	0.1	1	0.7663837086558762	0.10029528244637029	0.03124999999511719	0.9781843771922718	1.446409326060648	1.4324590201228022	0.9903552057148765
2	2	class_weight		100	10	0.1	1	0.7456976232394367	0.08875240396497319	0.03124999999511719	0.9781690140776186	1.4453687442783927	1.4314509565309976	0.9903707602255983
2	3	class_weight		100	10	0.1	1	0.7774537852112676	0.10395808188569476	0.04687499999267579	0.9788732394297264	2.2786874447545618	2.21874894872154	0.9736960332326963
2	1	class_weight		100	10	0.1	3	0.7693965517241379	0.10239406594401865	0.15624999997558595	0.9528501055527597	3.742398317571048	3.313898549899	0.8855012832054331
2	2	class_weight		100	10	0.1	3	0.7458516725352112	0.10947056093203988	0.10937499998291017	0.9436619718243405	2.0570171781242075	1.9414059048681076	0.9437966318143742
2	3	class_weight		100	10	0.1	3	0.7615206866197183	0.08896077535678247	0.07812499998779297	0.9429577464722327	1.400920449229223	1.3695985249562015	0.9776418865900207
2	1	class_weight		100	10	0.3	1	0.7461184904996482	0.08785494204015745	0.0	0.9887403237087352	0.0	0.0	1.0113878901339344
2	2	class_weight		100	10	0.3	1	0.6991087147887324	0.07975671367733073	0.0	0.9915492957676653	0.0	0.0	1.0085227171086486
2	3	class_weight		100	10	0.3	1	0.7447073063380283	0.09692464742337129	0.015624999997558595	0.9894366197113421	1.4867710781509875	1.479165265183419	0.9948843315914254
2	1	class_weight		100	10	0.3	3	0.7490543631245602	0.0934412710651464	0.03124999999511719	0.9873328641732068	2.514334930672882	2.4670119395813654	0.9811787142366901
2	2	class_weight		100	10	0.3	3	0.6971610915492958	0.08063956624044072	0.03124999999511719	0.984507042246588	2.0498520480744946	2.017044151417348	0.9839949828640144
2	3	class_weight		100	10	0.3	3	0.7395026408450703	0.09172645087455691	0.03124999999511719	0.979577464781834	1.5472739914577496	1.5301716637806813	0.988946790778991
2	1	class_weight		300	5	0.1	1	0.7268978712174525	0.08180240228464805	0.015624999997558595	0.9824067557988572	0.8863487022298304	0.8881244947022715	1.0020034819304036
2	2	class_weight		300	5	0.1	1	0.6490647007042253	0.07250579251509479	0.015624999997558595	0.9887323943592343	1.3928559057029832	1.3867175182146005	0.9955929386580418
2	3	class_weight		300	5	0.1	1	0.6461267605633803	0.07334414553894283	0.015624999997558595	0.9859154929508035	1.1111103216322094	1.109374211624102	0.9984374898824986
2	1	class_weight		300	5	0.1	3	0.7265130190007036	0.09359502901479265	0.03124999999511719	0.978888106960036	1.4956982156950447	1.4802076314940542	0.9896432321738284
2	2	class_weight		300	5	0.1	3	0.6503191021126761	0.06718352805549575	0.015624999997558595	0.984507042246588	1.008657357154328	1.008522075708674	0.9998658696818419
2	3	class_weight		300	5	0.1	3	0.677618838028169	0.08585845988370262	0.04687499999267579	0.9816901408381572	2.636820752344581	2.5600947542739316	0.9709020704685237
2	1	class_weight		300	5	0.3	1	0.6952300316678396	0.07538665780796232	0.015624999997558595	0.9852216748699141	1.0582003416299215	1.0572909505718964	0.9991406148682319
2	2	class_weight		300	5	0.3	1	0.618056778169014	0.06031827547712291	0.0	0.9859154929508035	0.0	0.0	1.014285704005102
2	3	class_weight		300	5	0.3	1	0.6544454225352112	0.07229947775138533	0.03124999999511719	0.987323943655019	2.5125428187900365	2.465275831211654	0.9811875792323518
2	1	class_weight		300	5	0.3	3	0.7058849401829698	0.08648803250935448	0.04687499999267579	0.9824067557988572	2.746227945340187	2.664373484106815	0.9701938475884557
2	2	class_weight		300	5	0.3	3	0.6193331866197184	0.05640445327302354	0.0	0.9894366197113421	0.0	0.0	1.0106761463760843
2	3	class_weight		300	5	0.3	3	0.6829115316901408	0.07360844032548702	0.015624999997558595	0.9852112675986958	1.0574444847468156	1.0565469039599111	0.9991511692818896
2	1	class_weight		300	10	0.1	1	0.7640196164672766	0.09843135231202677	0.0	0.9985925404574343	0.0	0.0	1.0014094332487469
2	2	class_weight		300	10	0.1	1	0.6813160211267605	0.08526265444546326	0.0	0.9992957746408501	0.0	0.0	1.000704711627902
2	3	class_weight		300	10	0.1	1	0.7413842429577465	0.10805333092049166	0.0	0.9978873239366347	0.0	0.0	1.002117138870809
2	1	class_weight		300	10	0.1	3	0.7505717804363126	0.09871080645587087	0.015624999997558595	0.9978888106896701	7.502609938212345	7.401006584791227	0.986457588854549
2	2	class_weight		300	10	0.1	3	0.7228213028169014	0.09118324228401935	0.0	0.9978873239366347	0.0	0.0	1.002117138870809
2	3	class_weight		300	10	0.1	3	0.7111575704225351	0.07956544945818528	0.0	0.9957746478803116	0.0	0.0	1.0042432713930307
2	1	class_weight		300	10	0.3	1	0.7176174349049964	0.07565451220208333	0.015624999997558595	0.9901477832442637	1.5952364747456025	1.5859358889056365	0.9941697660882447
2	2	class_weight		300	10	0.3	1	0.7075814260563381	0.09422314895834347	0.015624999997558595	0.9943661971760961	2.801582324706414	2.773432573276611	0.9899521855212389
2	3	class_weight		300	10	0.3	1	0.6820972711267606	0.10271799408506027	0.04687499999267579	0.9957746478803116	11.590136478525485	11.093723724709335	0.9571693680538377
2	1	class_weight		300	10	0.3	3	0.7111959007741028	0.07670399349844532	0.0	0.994370161850849	0.0	0.0	1.0056617025616044
2	2	class_weight		300	10	0.3	3	0.6579445422535211	0.06590392318656518	0.0	0.9929577464718806	0.0	0.0	1.0070921884463055
2	3	class_weight		300	10	0.3	3	0.7012764084507042	0.08764475094128925	0.015624999997558595	0.9943661971760961	2.801582324706414	2.773432573276611	0.9899521855212389
2	1	class_weight		500	5	0.1	1	0.7313951442646024	0.08401234090423504	0.0	0.9866291344054425	0.0	0.0	1.0135520582078639
2	2	class_weight		500	5	0.1	1	0.6483054577464789	0.0697773855597284	0.0	0.9936619718239884	0.0	0.0	1.0063784448755675
2	3	class_weight		500	5	0.1	1	0.6421875	0.08062894783951785	0.04687499999267579	0.9887323943592343	4.315569935898367	4.160152554643802	0.9639868136262955
2	1	class_weight		500	5	0.1	3	0.7211910626319493	0.09149728279925028	0.0	0.9873328641732068	0.0	0.0	1.0128296404972847
2	2	class_weight		500	5	0.1	3	0.6384463028169014	0.06286266444900145	0.015624999997558595	0.9915492957676653	1.8624316567317698	1.8489561435852466	0.9927645496562881
2	3	class_weight		500	5	0.1	3	0.662962147887324	0.08436112174822266	0.04687499999267579	0.9894366197113421	4.606553011089662	4.437495795550257	0.9633007020221078
2	1	class_weight		500	5	0.3	1	0.6948671710063337	0.07510795051464211	0.0	0.9859254046376783	0.0	0.0	1.0142755072070984
2	2	class_weight		500	5	0.3	1	0.6218750000000001	0.06122345351826711	0.0	0.9859154929508035	0.0	0.0	1.014285704005102
2	3	class_weight		500	5	0.3	1	0.6474141725352113	0.07032237322999474	0.03124999999511719	0.987323943655019	2.5125428187900365	2.465275831211654	0.9811875792323518
2	1	class_weight		500	5	0.3	3	0.7084249648135116	0.08645279605232685	0.04687499999267579	0.9859254046376783	3.4450795165030614	3.3304663815414757	0.9667313428141945
2	2	class_weight		500	5	0.3	3	0.6225462147887324	0.057328894374376334	0.0	0.9901408450634498	0.0	0.0	1.0099573155537738
2	3	class_weight		500	5	0.3	3	0.6832856514084507	0.07371339215454725	0.015624999997558595	0.9852112675986958	1.0574444847468156	1.0565469039599111	0.9991511692818896
2	1	class_weight		500	10	0.1	1	0.7652181562280085	0.09990403557605458	0.0	0.9985925404574343	0.0	0.0	1.0014094332487469
2	2	class_weight		500	10	0.1	1	0.6804027288732394	0.08369003024574774	0.0	0.9999999999929579	0.0	0.0	0.9999999900070423
2	3	class_weight		500	10	0.1	1	0.7405259683098592	0.1080741793903019	0.0	0.9978873239366347	0.0	0.0	1.002117138870809
2	1	class_weight		500	10	0.1	3	0.7503188775510204	0.09816586047510005	0.015624999997558595	0.9985925404574343	11.261824687076038	11.101483566795599	0.98576241085668
2	2	class_weight		500	10	0.1	3	0.725132042253521	0.09210131219852388	0.0	0.9985915492887424	0.0	0.0	1.0014104272143665
2	3	class_weight		500	10	0.1	3	0.7189150528169015	0.08361278970883176	0.0	0.9957746478803116	0.0	0.0	1.0042432713930307
2	1	class_weight		500	10	0.3	1	0.7175404644616468	0.07563744945439055	0.015624999997558595	0.9901477832442637	1.5952364747456025	1.5859358889056365	0.9941697660882447
2	2	class_weight		500	10	0.3	1	0.7076584507042254	0.09425204332733271	0.015624999997558595	0.9943661971760961	2.801582324706414	2.773432573276611	0.9899521855212389
2	3	class_weight		500	10	0.3	1	0.6818992077464788	0.10303356018732236	0.04687499999267579	0.9950704225282038	9.927380310297604	9.50890926692403	0.9578467702891065
2	1	class_weight		500	10	0.3	3	0.7132631069669246	0.07697286497841554	0.0	0.9950738916186133	0.0	0.0	1.004950484957322
2	2	class_weight		500	10	0.3	3	0.6578785211267606	0.06606488770110867	0.0	0.9936619718239884	0.0	0.0	1.0063784448755675
2	3	class_weight		500	10	0.3	3	0.7012323943661971	0.08747790842448143	0.015624999997558595	0.9943661971760961	2.801582324706414	2.773432573276611	0.9899521855212389
3	1	none		100	5	0.1	1	0.8047039936664321	0.16045122609542214	0.0	0.9999999999929627	0.0	0.0	0.9999999900070374
3	2	none		100	5	0.1	1	0.7872689260563381	0.15999048732467555	0.0	0.9999999999929579	0.0	0.0	0.9999999900070423
3	3	none		100	5	0.1	1	0.787731073943662	0.09909328582911978	0.0	0.9999999999929579	0.0	0.0	0.9999999900070423
3	1	none		100	5	0.1	3	0.8014162561576355	0.17141982511231843	0.0	0.9999999999929627	0.0	0.0	0.9999999900070374
3	2	none		100	5	0.1	3	0.7915492957746479	0.16659873398633926	0.0	0.9999999999929579	0.0	0.0	0.9999999900070423
3	3	none		100	5	0.1	3	0.7922645246478873	0.10842423177139565	0.0	0.9999999999929579	0.0	0.0	0.9999999900070423
3	1	none		100	5	0.3	1	0.7767307353976073	0.10857420957122361	0.0	0.9992962702251985	0.0	0.0	1.0007042153450654
3	2	none		100	5	0.3	1	0.7330545774647887	0.13876868468136225	0.07812499998779297	0.9978873239366347	40.02805894905826	36.97899150399461	0.92382673740876
3	3	none		100	5	0.3	1	0.7716549295774647	0.09409561360440102	0.0	0.9915492957676653	0.0	0.0	1.0085227171086486
3	1	none		100	5	0.3	3	0.8003166783954961	0.14523839390728593	0.0	0.9992962702251985	0.0	0.0	1.0007042153450654
3	2	none		100	5	0.3	3	0.7704005281690142	0.17084162224913224	0.015624999997558595	0.9978873239366347	7.497318982993502	7.395798300798921	0.9864590585783992
3	3	none		100	5	0.3	3	0.7720070422535212	0.09435242417832762	0.0	0.9985915492887424	0.0	0.0	1.0014104272143665
3	1	none		100	10	0.1	1	0.8027577410274455	0.15791857463579206	0.0	0.9999999999929627	0.0	0.0	0.9999999900070374
3	2	none		100	10	0.1	1	0.7910541373239437	0.1555759088800016	0.0	0.9999999999929579	0.0	0.0	0.9999999900070423
3	3	none		100	10	0.1	1	0.7941901408450704	0.1062818000911535	0.0	0.9999999999929579	0.0	0.0	0.9999999900070423
3	1	none		100	10	0.1	3	0.8051328289936664	0.16594233865381175	0.0	0.9999999999929627	0.0	0.0	0.9999999900070374
3	2	none		100	10	0.1	3	0.7947293133802817	0.15294128571108304	0.0	0.9999999999929579	0.0	0.0	0.9999999900070423
3	3	none		100	10	0.1	3	0.7904929577464789	0.10503726227239271	0.0	0.9999999999929579	0.0	0.0	0.9999999900070423
3	1	none		100	10	0.3	1	0.7913221323011964	0.1499024659106037	0.0	0.9999999999929627	0.0	0.0	0.9999999900070374
3	2	none		100	10	0.3	1	0.7376760563380281	0.1260376423740281	0.015624999997558595	0.9999999999929579	1586184.5726670336	1561400.438981821	0.9843749901656237
3	3	none		100	10	0.3	1	0.7315911091549295	0.08530796077782865	0.0	0.9992957746408501	0.0	0.0	1.000704711627902
3	1	none		100	10	0.3	3	0.795115675580577	0.1438828599100238	0.0	0.9999999999929627	0.0	0.0	0.9999999900070374
3	2	none		100	10	0.3	3	0.7768045774647887	0.1720636163542027	0.0	0.9999999999929579	0.0	0.0	0.9999999900070423
3	3	none		100	10	0.3	3	0.760343309859155	0.10013261233792281	0.0	0.9992957746408501	0.0	0.0	1.000704711627902
3	1	none		300	5	0.1	1	0.7878254750175933	0.13570334080099308	0.015624999997558595	0.9957776213863774	3.743377370712815	3.700512062567598	0.9885490183505522
3	2	none		300	5	0.1	1	0.7347161091549296	0.12690914745861237	0.0	0.9999999999929579	0.0	0.0	0.9999999900070423
3	3	none		300	5	0.1	1	0.7539942781690141	0.08880383447822628	0.0	0.9936619718239884	0.0	0.0	1.0063784448755675
3	1	none		300	5	0.1	3	0.7900356263194933	0.12053888287898691	0.0	0.9978888106896701	0.0	0.0	1.002115645818009
3	2	none		300	5	0.1	3	0.7639634683098592	0.13893848982231025	0.015624999997558595	0.9985915492887424	11.253888291839589	11.093671177811585	0.9857633892915869
3	3	none		300	5	0.1	3	0.7474361795774648	0.08410709403141445	0.0	0.9950704225282038	0.0	0.0	1.0049539884923235
3	1	none		300	5	0.3	1	0.7688137755102041	0.1150167299202447	0.015624999997558595	0.9957776213863774	3.743377370712815	3.700512062567598	0.9885490183505522
3	2	none		300	5	0.3	1	0.6898217429577465	0.115675401882807	0.03124999999511719	0.9964788732324192	9.1290063096659	8.874974775997657	0.9721731351319876
3	3	none		300	5	0.3	1	0.7178257042253522	0.08349832831892298	0.0	0.9908450704155575	0.0	0.0	1.0092395065236666
3	1	none		300	5	0.3	3	0.7564765130190008	0.11551195246041493	0.0	0.9964813511541416	0.0	0.0	1.0035310633826438
3	2	none		300	5	0.3	3	0.7062279929577464	0.1649517579971948	0.06249999999023438	0.9964788732324192	18.86661303340588	17.749949551995314	0.9408127114231106
3	3	none		300	5	0.3	3	0.7241417253521127	0.07868451882155364	0.0	0.9908450704155575	0.0	0.0	1.0092395065236666
3	1	none		300	10	0.1	1	0.7942030260380015	0.15886215605256604	0.0	0.9999999999929627	0.0	0.0	0.9999999900070374
3	2	none		300	10	0.1	1	0.765349911971831	0.12980787014899467	0.0	0.9999999999929579	0.0	0.0	0.9999999900070423
3	3	none		300	10	0.1	1	0.7663292253521127	0.1085269603693071	0.0	0.9992957746408501	0.0	0.0	1.000704711627902
3	1	none		300	10	0.1	3	0.780997097114708	0.1270091056449233	0.0	0.9999999999929627	0.0	0.0	0.9999999900070374
3	2	none		300	10	0.1	3	0.7622799295774647	0.13914162371660316	0.0	0.9999999999929579	0.0	0.0	0.9999999900070423
3	3	none		300	10	0.1	3	0.7553147007042254	0.09868364788400384	0.0	0.9985915492887424	0.0	0.0	1.0014104272143665
3	1	none		300	10	0.3	1	0.7761699507389163	0.11433222267763463	0.0	0.9985925404574343	0.0	0.0	1.0014094332487469
3	2	none		300	10	0.3	1	0.736806778169014	0.13187331147100942	0.0	0.9999999999929579	0.0	0.0	0.9999999900070423
3	3	none		300	10	0.3	1	0.7234375	0.0845548480401469	0.0	0.9992957746408501	0.0	0.0	1.000704711627902
3	1	none		300	10	0.3	3	0.7815908691062632	0.13304085417686157	0.0	0.9985925404574343	0.0	0.0	1.0014094332487469
3	2	none		300	10	0.3	3	0.75271786971831	0.12592933938350145	0.0	0.9999999999929579	0.0	0.0	0.9999999900070423
3	3	none		300	10	0.3	3	0.7561399647887325	0.08838138216387006	0.0	0.9985915492887424	0.0	0.0	1.0014104272143665
3	1	none		500	5	0.1	1	0.7866269352568613	0.12389520789186556	0.015624999997558595	0.9950738916186133	3.206342692194432	3.1718685561023885	0.9892481336323173
3	2	none		500	5	0.1	1	0.7320752640845072	0.1227828366846907	0.015624999997558595	0.9985915492887424	11.253888291839589	11.093671177811585	0.9857633892915869
3	3	none		500	5	0.1	1	0.7450814260563381	0.08543502908559351	0.0	0.9929577464718806	0.0	0.0	1.0070921884463055
3	1	none		500	5	0.1	3	0.7871657283603097	0.11360042017831185	0.0	0.9971850809219058	0.0	0.0	1.0028228551587066
3	2	none		500	5	0.1	3	0.7609595070422535	0.1288250224452059	0.015624999997558595	0.9971830985845269	5.619027655987646	5.5468552939690055	0.9871557104489402
3	3	none		500	5	0.1	3	0.7329335387323944	0.0809617002000045	0.0	0.9957746478803116	0.0	0.0	1.0042432713930307
3	1	none		500	5	0.3	1	0.7650422237860661	0.12182719142552954	0.015624999997558595	0.9957776213863774	3.743377370712815	3.700512062567598	0.9885490183505522
3	2	none		500	5	0.3	1	0.6930787852112675	0.10521371383642927	0.015624999997558595	0.9964788732324192	4.492050724548789	4.437487387998829	0.987853346986426
3	3	none		500	5	0.3	1	0.7209947183098592	0.08561495406912092	0.0	0.9894366197113421	0.0	0.0	1.0106761463760843
3	1	none		500	5	0.3	3	0.7538595179451091	0.11089397624312765	0.0	0.9964813511541416	0.0	0.0	1.0035310633826438
3	2	none		500	5	0.3	3	0.7089678697183098	0.14202863087444376	0.04687499999267579	0.9943661971760961	8.680312445760466	8.320297719829835	0.9585251320176166
3	3	none		500	5	0.3	3	0.7108494718309859	0.07542137103813198	0.0	0.9915492957676653	0.0	0.0	1.0085227171086486
3	1	none		500	10	0.1	1	0.792289760731879	0.15734619985593476	0.0	0.9999999999929627	0.0	0.0	0.9999999900070374
3	2	none		500	10	0.1	1	0.762312940140845	0.12919180361986402	0.0	0.9999999999929579	0.0	0.0	0.9999999900070423
3	3	none		500	10	0.1	1	0.7629731514084507	0.10459514901658169	0.0	0.9985915492887424	0.0	0.0	1.0014104272143665
3	1	none		500	10	0.1	3	0.7824925228712174	0.12405372806109138	0.0	0.9999999999929627	0.0	0.0	0.9999999900070374
3	2	none		500	10	0.1	3	0.7641175176056338	0.13516585617156326	0.0	0.9999999999929579	0.0	0.0	0.9999999900070423
3	3	none		500	10	0.1	3	0.7496148767605635	0.09790909738526479	0.0	0.9985915492887424	0.0	0.0	1.0014104272143665
3	1	none		500	10	0.3	1	0.7798315446868402	0.11654892735384503	0.0	0.9985925404574343	0.0	0.0	1.0014094332487469
3	2	none		500	10	0.3	1	0.7372029049295774	0.1328546928486462	0.0	0.9999999999929579	0.0	0.0	0.9999999900070423
3	3	none		500	10	0.3	1	0.7191461267605634	0.08282546826669114	0.0	0.9992957746408501	0.0	0.0	1.000704711627902
3	1	none		500	10	0.3	3	0.7806562280084448	0.13287236005235428	0.0	0.9985925404574343	0.0	0.0	1.0014094332487469
3	2	none		500	10	0.3	3	0.751518485915493	0.1253238640341475	0.0	0.9999999999929579	0.0	0.0	0.9999999900070423
3	3	none		500	10	0.3	3	0.7524977992957746	0.0883434680796395	0.0	0.9985915492887424	0.0	0.0	1.0014104272143665
3	1	undersample	0.6	100	5	0.1	1	0.7845157459535539	0.12567696389107622	0.578124999909668	0.7966220971091019	5.36767879770597	2.8426144790845735	0.5295798300417411
3	2	undersample	0.6	100	5	0.1	1	0.7517055457746479	0.1183161053863222	0.5156249999194337	0.8070422535154435	4.452319032847227	2.6722170143012725	0.6001854202413742
3	3	undersample	0.6	100	5	0.1	1	0.790118838028169	0.10690956240033266	0.6093749999047852	0.7788732394311347	5.494776780187445	2.7557721678705933	0.5015257622219217
3	1	undersample	0.6	100	5	0.1	3	0.7845157459535538	0.11223378149926988	0.5937499999072267	0.7881773398959313	5.438282352063664	2.8030521927398833	0.5154296810818192
3	2	undersample	0.6	100	5	0.1	3	0.7637654049295776	0.1322655983265466	0.5468749999145508	0.823239436613921	5.620964064185034	3.093874326375208	0.5504170165183467
3	3	undersample	0.6	100	5	0.1	3	0.7941021126760563	0.10846856413918551	0.6249999999023438	0.7760563380227039	5.775681036119856	2.7908803780162525	0.48321233510055045
3	1	undersample	0.6	100	5	0.3	1	0.7717716396903589	0.11121819653728333	0.5937499999072267	0.774806474308411	5.028605512833107	2.636620976191739	0.5243244711037626
3	2	undersample	0.6	100	5	0.3	1	0.7520026408450704	0.11701818666376596	0.5156249999194337	0.8028169014027972	4.334101143286299	2.6149552240437095	0.6033442908348762
3	3	undersample	0.6	100	5	0.3	1	0.7829995598591549	0.11415705151209551	0.5937499999072267	0.7626760563326572	4.696872633629048	2.5018544935396054	0.5326638897248138
3	1	undersample	0.6	100	5	0.3	3	0.7790288529204785	0.12104302035871398	0.578124999909668	0.7867698803604029	5.056349810251182	2.711272562122522	0.536211419957975
3	2	undersample	0.6	100	5	0.3	3	0.7423085387323942	0.11814685041834759	0.5312499999169923	0.8049295774591203	4.676534032359552	2.7233753111490206	0.5823490742372717
3	3	undersample	0.6	100	5	0.3	3	0.7897337147887324	0.11453722234592781	0.6093749999047852	0.7640845070368727	5.0525370643886545	2.5830222781078875	0.5112327123314347
3	1	undersample	0.6	100	10	0.1	1	0.7873746481351162	0.1292121245998309	0.6718749998950196	0.7790288529149964	7.21883489574454	3.040555196244736	0.4211974879559548
3	2	undersample	0.6	100	10	0.1	1	0.7806448063380281	0.12625599505590854	0.5624999999121094	0.8035211267549048	5.258064215315093	2.862903079566193	0.5444785209444212
3	3	undersample	0.6	100	10	0.1	1	0.7866637323943662	0.10842890708578311	0.5937499999072267	0.7760563380227039	5.064827993745577	2.65133635911544	0.5234800296754847
3	1	undersample	0.6	100	10	0.1	3	0.783207248416608	0.11757291070689008	0.6406249998999024	0.7776213933794679	6.233488930086743	2.8807850756310254	0.46214648740156633
3	2	undersample	0.6	100	10	0.1	3	0.7687279929577465	0.14355992851696023	0.5468749999145508	0.8119718309801974	5.211803901874688	2.9084736275457708	0.5580550669570573
3	3	undersample	0.6	100	10	0.1	3	0.7935299295774648	0.10647308902214693	0.5468749999145508	0.7894366197127505	4.524852720017302	2.5971988728359032	0.5739852738405693
3	1	undersample	0.6	100	10	0.3	1	0.7661308057705841	0.1039266130032862	0.5312499999169923	0.7860661505926386	4.164254172932146	2.4832441268935113	0.596323851073303
3	2	undersample	0.6	100	10	0.3	1	0.7532570422535212	0.11057639529989553	0.5156249999194337	0.8133802816844129	4.639683234624094	2.7629715495431197	0.5955086507904979
3	3	undersample	0.6	100	10	0.3	1	0.775825264084507	0.09800160305809229	0.49999999992187505	0.7866197183043196	3.68646846169352	2.3432342131904442	0.6356311469023949
3	1	undersample	0.6	100	10	0.3	3	0.7649212702322308	0.1034103789619553	0.578124999909668	0.7839549612893459	4.972614046975458	2.67594653689075	0.5381367751217745
3	2	undersample	0.6	100	10	0.3	3	0.7625	0.11445799919229575	0.5156249999194337	0.815492957740736	4.704998490556976	2.794608626638793	0.5939658822840521
3	3	undersample	0.6	100	10	0.3	3	0.7833406690140845	0.10770802097004695	0.578124999909668	0.7816901408395657	4.90680978095689	2.6481853620864397	0.539695939161088
3	1	undersample	0.6	300	5	0.1	1	0.763051988036594	0.10510071631787873	0.5468749999145508	0.7719915552373541	4.08631312737961	2.398485619683889	0.5869558949729364
3	2	undersample	0.6	300	5	0.1	1	0.7566791373239437	0.12599733357361573	0.5468749999145508	0.8063380281633357	5.025078081411929	2.8238634900255666	0.5619541416123321
3	3	undersample	0.6	300	5	0.1	1	0.7892055457746479	0.12124618459813087	0.6249999999023438	0.7711267605579498	5.615384324872216	2.730769110964151	0.4863013636867054
3	1	undersample	0.6	300	5	0.1	3	0.7642505277973258	0.09879879698206527	0.578124999909668	0.7705840957018256	4.602930925185235	2.519986469457706	0.5474743080849046
3	2	undersample	0.6	300	5	0.1	3	0.7618067781690141	0.11731560278313077	0.5624999999121094	0.7887323943606428	4.79999974524766	2.6624998734889913	0.5546874930826938
3	3	undersample	0.6	300	5	0.1	3	0.7742077464788732	0.11348974213681859	0.5937499999072267	0.7746478873184884	5.0240382055635635	2.6347655076068177	0.5244318115353354
3	1	undersample	0.6	300	5	0.3	1	0.767945109078114	0.10365794259365349	0.5624999999121094	0.7670654468630045	4.233922974080167	2.4148412856244397	0.5703554972701981
3	2	undersample	0.6	300	5	0.3	1	0.7533450704225352	0.10643730898285439	0.5312499999169923	0.8063380281633357	4.718787610731525	2.7431816760248364	0.581331870626765
3	3	undersample	0.6	300	5	0.3	1	0.7752420774647887	0.11757671398133551	0.6249999999023438	0.7654929577410882	5.44044016603004	2.6651650510377873	0.48988039851528986
3	1	undersample	0.6	300	5	0.3	3	0.7705621041520057	0.1009574410005139	0.6249999999023438	0.774806474308411	5.734374698318997	2.7753905012544617	0.48399181949590886
3	2	undersample	0.6	300	5	0.3	3	0.749130721830986	0.10757872098952036	0.5156249999194337	0.8021126760506894	4.314888983273134	2.605649334037278	0.6038740048676356
3	3	undersample	0.6	300	5	0.3	3	0.7712147887323944	0.10581305940804457	0.5624999999121094	0.7640845070368727	4.164178908127065	2.3843282567149733	0.5725806377866677
3	1	undersample	0.6	300	10	0.1	1	0.7806232406755805	0.11140242525593366	0.578124999909668	0.7980295566446304	5.414633841482414	2.8624236382360824	0.5286458268258583
3	2	undersample	0.6	300	10	0.1	1	0.7719630281690141	0.11317679158675184	0.5468749999145508	0.8140845070365206	5.284743675333567	2.941524462443441	0.556606827181706
3	3	undersample	0.6	300	10	0.1	1	0.784606073943662	0.10987308727913789	0.5468749999145508	0.7901408450648583	4.544086776916423	2.6059143048794935	0.5734737005192
3	1	undersample	0.6	300	10	0.1	3	0.7660758268824771	0.09819273507206254	0.6093749999047852	0.7853624208248744	5.708065263278834	2.8390879819638126	0.4973818262288626
3	2	undersample	0.6	300	10	0.1	3	0.7667583626760565	0.12114603408330883	0.5312499999169923	0.815492957740736	5.009160006273439	2.8792937365369387	0.5748056925391343
3	3	undersample	0.6	300	10	0.1	3	0.7804907570422535	0.10506490364524079	0.5468749999145508	0.7838028168958888	4.375491183493039	2.529519426513551	0.5781109541030489
3	1	undersample	0.6	300	10	0.3	1	0.7612266889514426	0.09989506760718875	0.5937499999072267	0.7839549612893459	5.3034324412450395	2.7482694162661754	0.5182057834579795
3	2	undersample	0.6	300	10	0.3	1	0.7685079225352113	0.11946495697280815	0.5624999999121094	0.8225352112618132	5.959183295720916	3.169642677937294	0.5318921169317735
3	3	undersample	0.6	300	10	0.3	1	0.7784551056338028	0.10580369378853241	0.5624999999121094	0.773239436614273	4.38420564042541	2.4805899522721653	0.5658014499952632
3	1	undersample	0.6	300	10	0.3	3	0.7668895144264603	0.09947082039493414	0.5937499999072267	0.781140042218289	5.216423173893309	2.7129219012744614	0.5200731916627507
3	2	undersample	0.6	300	10	0.3	3	0.7606294014084507	0.11137165598331628	0.5468749999145508	0.8098591549238743	5.140485012183895	2.8761572556071724	0.5595108627659259
3	3	undersample	0.6	300	10	0.3	3	0.7786091549295775	0.10470220705331199	0.578124999909668	0.7640845070368727	4.438363524662583	2.450559597179278	0.55213132930159
3	1	undersample	0.6	500	5	0.1	1	0.7629090429275158	0.10464972045475515	0.5624999999121094	0.7741027445406468	4.405874281542132	2.4900699827786217	0.5651704473619958
3	2	undersample	0.6	500	5	0.1	1	0.7602992957746478	0.11796658485035127	0.578124999909668	0.8049295774591203	5.654632642508284	2.963673132720993	0.5241141668329561
3	3	undersample	0.6	500	5	0.1	1	0.7872909330985915	0.12212894339621921	0.6249999999023438	0.7746478873184884	5.729166365478073	2.773437376428229	0.48409090297120994
3	1	undersample	0.6	500	5	0.1	3	0.7634258444757214	0.10034612590606994	0.5937499999072267	0.7684729063985329	4.851063589611388	2.564494569626121	0.5286458265786046
3	2	undersample	0.6	500	5	0.1	3	0.7605523767605633	0.11705562355730559	0.5624999999121094	0.7866197183043196	4.739745154170425	2.63613848983925	0.5561772535644248
3	3	undersample	0.6	500	5	0.1	3	0.7738556338028169	0.11456128045824376	0.6093749999047852	0.7676056337974113	5.152727014659189	2.622158977606091	0.5088876081769791
3	1	undersample	0.6	500	5	0.3	1	0.7680220795214638	0.10377491072665905	0.5624999999121094	0.7677691766307687	4.250649146735876	2.422158986174642	0.5698327149697017
3	2	undersample	0.6	500	5	0.3	1	0.7519696302816902	0.10715073660852237	0.5156249999194337	0.8035211267549048	4.353451024869489	2.624327822935677	0.6028155053104888
3	3	undersample	0.6	500	5	0.3	1	0.7752310739436619	0.11730919278941664	0.6249999999023438	0.7647887323889804	5.419161404168904	2.6571855152963235	0.49033148543251814
3	1	undersample	0.6	500	5	0.3	3	0.7705181210415201	0.10432070014860226	0.6249999999023438	0.7712878254695898	5.620512529522814	2.7326921877187624	0.4861998113445439
3	2	undersample	0.6	500	5	0.3	3	0.7499669894366197	0.10871939777872178	0.5156249999194337	0.805633802811228	4.412341968774348	2.6528531238902513	0.6012346954385622
3	3	undersample	0.6	500	5	0.3	3	0.7710827464788732	0.10455992726834758	0.578124999909668	0.763380281684765	4.421075627045775	2.4432662653532637	0.5526406755396609
3	1	undersample	0.6	500	10	0.1	1	0.7797985573539761	0.11186161961728994	0.578124999909668	0.7980295566446304	5.414633841482414	2.8624236382360824	0.5286458268258583
3	2	undersample	0.6	500	10	0.1	1	0.7715889084507043	0.11273465375377982	0.5468749999145508	0.8091549295717666	5.117062941381158	2.865544129759222	0.559997817383725
3	3	undersample	0.6	500	10	0.1	1	0.7846720950704226	0.10999410516022803	0.5468749999145508	0.7880281690085351	4.4867680093281495	2.579941738282921	0.5750111635037627
3	1	undersample	0.6	500	10	0.1	3	0.7684399190710767	0.10006581582630215	0.5937499999072267	0.7853624208248744	5.347792903739205	2.766290854221151	0.5172770992700589
3	2	undersample	0.6	500	10	0.1	3	0.7667253521126761	0.12090120744698866	0.5468749999145508	0.8161971830928437	5.359360225101215	2.9753350866077377	0.5551660847648927
3	3	undersample	0.6	500	10	0.1	3	0.7800506161971831	0.10649660386470429	0.5624999999121094	0.783098591543781	4.641929259441491	2.593344035809746	0.5586780505359273
3	1	undersample	0.6	500	10	0.3	1	0.7612816678395496	0.10013459436027562	0.5937499999072267	0.7825475017538175	5.259646224192973	2.7304812655231823	0.5191378082364614
3	2	undersample	0.6	500	10	0.3	1	0.7681668133802817	0.11911912772824236	0.5624999999121094	0.82042253520549	5.873949211850707	3.132352766157207	0.5332617961861477
3	3	undersample	0.6	500	10	0.3	1	0.7790272887323944	0.10616463214230619	0.5624999999121094	0.7718309859100576	4.349206136526629	2.4652776692877314	0.5668339343796877
3	1	undersample	0.6	500	10	0.3	3	0.7664166959887404	0.10021978514151353	0.5624999999121094	0.7818437719860533	4.607833864961232	2.57842730069515	0.5595747004299828
3	2	undersample	0.6	500	10	0.3	3	0.7617407570422534	0.11204760067146946	0.5468749999145508	0.8063380281633357	5.025078081411929	2.8238634900255666	0.5619541416123321
3	3	undersample	0.6	500	10	0.3	3	0.7787962147887324	0.10485424615735417	0.578124999909668	0.7647887323889804	4.455754942619862	2.4578966016490993	0.5516229210860447
3	1	undersample	0.8	100	5	0.1	1	0.7935432793807178	0.11829500143032672	0.734374999885254	0.7199155524228015	7.106266275287203	2.62197697879341	0.36896688164485913
3	2	undersample	0.8	100	5	0.1	1	0.7582746478873239	0.13431825270218833	0.578124999909668	0.7478873239383952	4.065176728177954	2.293121417017471	0.5640889756331701
3	3	undersample	0.8	100	5	0.1	1	0.776749559859155	0.10054860983095973	0.7187499998876954	0.7232394366146251	6.6782580865073635	2.5970100838274854	0.3888753599223514
3	1	undersample	0.8	100	5	0.1	3	0.7966001055594651	0.12400589331317885	0.7187499998876954	0.7072484166030455	6.173877922700737	2.4551531609022237	0.3976679049866033
3	2	undersample	0.8	100	5	0.1	3	0.7627640845070423	0.1501030932594518	0.5937499999072267	0.7464788732341798	4.303418610472985	2.3420137960949545	0.5442216909508043
3	3	undersample	0.8	100	5	0.1	3	0.7797425176056338	0.0995164013859038	0.7031249998901368	0.7316901408399177	6.458764707590493	2.620570768012375	0.4057386856568673
3	1	undersample	0.8	100	5	0.3	1	0.7896617698803658	0.1099275542445788	0.6874999998925782	0.7255453905649153	5.815897166061583	2.5049678570091944	0.43071046948145064
3	2	undersample	0.8	100	5	0.3	1	0.7429907570422536	0.1179653254289337	0.5937499999072267	0.7415492957694257	4.193460306486877	2.297343234956273	0.5478394989140358
3	3	undersample	0.8	100	5	0.3	1	0.7670774647887324	0.10646823711706539	0.7031249998901368	0.711267605628794	5.834402817835082	2.4352133298698644	0.41738860815055073
3	1	undersample	0.8	100	5	0.3	3	0.789188951442646	0.11627183979799724	0.7031249998901368	0.7192118226550372	6.066481712444955	2.504111752487335	0.41277824784100337
3	2	undersample	0.8	100	5	0.3	3	0.7553477112676057	0.12730502794209594	0.5937499999072267	0.7394366197131026	4.14760896732201	2.2787161283611983	0.5494047546040506
3	3	undersample	0.8	100	5	0.3	3	0.7544784330985914	0.09388406232414269	0.7031249998901368	0.7098591549245785	5.794583286413105	2.4233919063461813	0.418216760139183
3	1	undersample	0.8	100	10	0.1	1	0.7721454961294864	0.1105207445885011	0.7812499998779298	0.7178043631195088	9.084431277526415	2.7684693527848294	0.30474877043644044
3	2	undersample	0.8	100	10	0.1	1	0.7693331866197184	0.12335556340133556	0.5937499999072267	0.7401408450652104	4.162809908132481	2.2848915105850716	0.5488820098398439
3	3	undersample	0.8	100	10	0.1	1	0.7904159330985915	0.10330445896472959	0.6874999998925782	0.735915492952564	6.130666370223734	2.603333234295922	0.4246411427040763
3	1	undersample	0.8	100	10	0.1	3	0.7654600633356792	0.11102847153944054	0.7812499998779298	0.7100633356741024	8.746532124756554	2.6945539114509574	0.3080711058453507
3	2	undersample	0.8	100	10	0.1	3	0.763512323943662	0.12191153679689093	0.6093749999047852	0.7528169014031493	4.7511108884122875	2.465277677604824	0.5188844647062225
3	3	undersample	0.8	100	10	0.1	3	0.7994938380281691	0.11100132885494671	0.6874999998925782	0.7281690140793792	5.893263972417815	2.5291449842362335	0.42915860160697467
3	1	undersample	0.8	100	10	0.3	1	0.7652181562280084	0.1183661662619781	0.7187499998876954	0.7283603096359722	6.852331266597438	2.6459681663780716	0.3861412992032168
3	2	undersample	0.8	100	10	0.3	1	0.7397227112676057	0.1099607371408437	0.5468749999145508	0.7598591549242264	3.818889501158721	2.2773092889254136	0.5963276104337507
3	3	undersample	0.8	100	10	0.3	1	0.7861355633802817	0.10273099248340264	0.7187499998876954	0.7147887323893325	6.404663621737098	2.520061639599109	0.39347290105908356
3	1	undersample	0.8	100	10	0.3	3	0.7623152709359606	0.10692638947512934	0.7187499998876954	0.7107670654418666	6.280075405011736	2.4850212031888117	0.3956992520193177
3	2	undersample	0.8	100	10	0.3	3	0.7383912852112675	0.12355973223460814	0.5624999999121094	0.7521126760510415	3.900973851905833	2.2691760444199685	0.5816947489411181
3	3	undersample	0.8	100	10	0.3	3	0.7829885563380281	0.1053213935316901	0.656249999897461	0.7190140845019788	4.885167253674429	2.3355262322634824	0.4780852040746649
3	1	undersample	0.8	300	5	0.1	1	0.7829763370865588	0.10234015685139772	0.656249999897461	0.7206192821905657	4.924204045704833	2.348945129619282	0.477020257197937
3	2	undersample	0.8	300	5	0.1	1	0.7402178697183098	0.11816199775154515	0.578124999909668	0.7429577464736412	3.960933364161519	2.2491437477182945	0.5678317460372315
3	3	undersample	0.8	300	5	0.1	1	0.7707196302816901	0.10434969633522481	0.7187499998876954	0.7197183098540866	6.562255408368542	2.564384330170387	0.3907778812262613
3	1	undersample	0.8	300	5	0.1	3	0.77990851513019	0.1012158043292093	0.7187499998876954	0.7192118226550372	6.545808653562704	2.5597586803203867	0.39105307691343744
3	2	undersample	0.8	300	5	0.1	3	0.7423965669014084	0.12385455578714398	0.5937499999072267	0.7429577464736412	4.224446599604129	2.309931416575546	0.5468009406362343
3	3	undersample	0.8	300	5	0.1	3	0.759375	0.09818892991525201	0.6718749998950196	0.716197183093548	5.167316329112846	2.3674006605878	0.4581489613044622
3	1	undersample	0.8	300	5	0.3	1	0.7740697572132301	0.11496871516313634	0.656249999897461	0.7234342012616226	4.993754118238969	2.3728529672236274	0.4751641472734074
3	2	undersample	0.8	300	5	0.3	1	0.7287962147887324	0.10803505405672287	0.578124999909668	0.7267605633751637	3.6449024871158318	2.1158182211642607	0.5804869107457131
3	3	undersample	0.8	300	5	0.3	1	0.7464898767605634	0.09097382696541662	0.6406249998999024	0.7169014084456556	4.514168100375779	2.262904148528358	0.5012892858815564
3	1	undersample	0.8	300	5	0.3	3	0.7717056650246306	0.10196678952575175	0.6406249998999024	0.7304714989392649	4.831195154838801	2.3768357469074766	0.4919767515942608
3	2	undersample	0.8	300	5	0.3	3	0.7426386443661972	0.13412302083399888	0.5937499999072267	0.7288732394314869	3.9290707659540063	2.189934983779801	0.5573671422426929
3	3	undersample	0.8	300	5	0.3	3	0.7738006161971831	0.10285223105012395	0.6874999998925782	0.7218309859104097	5.708860498486758	2.471518898060893	0.4329268234225396
3	1	undersample	0.8	300	10	0.1	1	0.7793807178043631	0.11399918358520479	0.7812499998779298	0.7269528501004437	9.508467795328038	2.8612273431641704	0.30091359719232047
3	2	undersample	0.8	300	10	0.1	1	0.7598591549295776	0.12436017959892133	0.5937499999072267	0.753521126755257	4.468131661428058	2.408928473266646	0.5391355069907255
3	3	undersample	0.8	300	10	0.1	1	0.7804357394366197	0.09674989178263704	0.6874999998925782	0.7352112676004563	6.108510343759056	2.596409475955738	0.42504788708810726
3	1	undersample	0.8	300	10	0.1	3	0.7730801372273047	0.12036162324920693	0.7812499998779298	0.7206192821905657	9.211946231261868	2.7963632495467645	0.3035583455684426
3	2	undersample	0.8	300	10	0.1	3	0.7693331866197184	0.13553573840827884	0.6249999999023438	0.7408450704173181	4.7644925378461505	2.411684689123747	0.5061787005272663
3	3	undersample	0.8	300	10	0.1	3	0.7795664612676056	0.09534689156645862	0.6874999998925782	0.7295774647835945	5.935416386840726	2.542317613875007	0.4283301101094367
3	1	undersample	0.8	300	10	0.3	1	0.779094827586207	0.11611788367394019	0.6874999998925782	0.7262491203326795	5.836503584492771	2.511407362832946	0.4302931143811107
3	2	undersample	0.8	300	10	0.3	1	0.7400638204225352	0.10902932928790836	0.578124999909668	0.7373239436567794	3.846589053537679	2.200904741562074	0.5721704794724635
3	3	undersample	0.8	300	10	0.3	1	0.7916263204225352	0.10715783399992755	0.6718749998950196	0.7387323943609949	5.789628782686396	2.5715969361597155	0.44417301605824255
3	1	undersample	0.8	300	10	0.3	3	0.7695394968332161	0.10578894145192758	0.7187499998876954	0.7213230119583299	6.614758378941369	2.5791507908385825	0.3899085313383386
3	2	undersample	0.8	300	10	0.3	3	0.7470730633802817	0.10478466999981789	0.6093749999047852	0.7422535211215335	4.49245881533641	2.364241711133919	0.5262689683739011
3	3	undersample	0.8	300	10	0.3	3	0.7652508802816902	0.0940912978422943	0.6406249998999024	0.7253521126709482	4.707915069430674	2.3325319659461243	0.495449022437239
3	1	undersample	0.8	500	5	0.1	1	0.783515130190007	0.1022668475791273	0.6718749998950196	0.7255453905649153	5.41306446803232	2.448036769349895	0.4522459929447553
3	2	undersample	0.8	500	5	0.1	1	0.7410541373239437	0.11632880846687955	0.5468749999145508	0.7415492957694257	3.4628392797284175	2.1159740321965668	0.6110517487644199
3	3	undersample	0.8	500	5	0.1	1	0.7701584507042254	0.10407480330366348	0.7031249998901368	0.7225352112625174	6.167512399926074	2.5341052381761173	0.41087962409793743
3	1	undersample	0.8	500	5	0.1	3	0.7800074771287826	0.10197086753716539	0.6718749998950196	0.7262491203326795	5.4322436020974925	2.4543299227685615	0.45180777008940876
3	2	undersample	0.8	500	5	0.1	3	0.7445532570422536	0.12377510518934107	0.578124999909668	0.7408450704173181	3.91747165100965	2.2308083374394663	0.5694510380668111
3	3	undersample	0.8	500	5	0.1	3	0.7599911971830986	0.09869757518278251	0.7031249998901368	0.711267605628794	5.834402817835082	2.4352133298698644	0.41738860815055073
3	1	undersample	0.8	500	5	0.3	1	0.7754002463054187	0.11594221436054471	0.656249999897461	0.718508092887273	4.872954335971739	2.331328041773425	0.4784218837911561
3	2	undersample	0.8	500	5	0.3	1	0.7295444542253522	0.1081248450730244	0.578124999909668	0.7253521126709482	3.6191831403103234	2.104967871707478	0.5816140697801654
3	3	undersample	0.8	500	5	0.3	1	0.746830985915493	0.09157475257460866	0.656249999897461	0.716197183093548	4.817730451266284	2.3123448312718047	0.47996557849904775
3	1	undersample	0.8	500	5	0.3	3	0.7711008972554539	0.101516114029999	0.656249999897461	0.7311752287070291	5.192527132835559	2.4411811914849695	0.47013353558089294
3	2	undersample	0.8	500	5	0.3	3	0.7437610035211268	0.1322338702434581	0.5937499999072267	0.7295774647835945	3.9431088101596834	2.1956379392556884	0.5568291430780181
3	3	undersample	0.8	500	5	0.3	3	0.7742077464788732	0.10346279945898752	0.6718749998950196	0.7197183098540866	5.257956216406214	2.397141873854927	0.45590752806112167
3	1	undersample	0.8	500	10	0.1	1	0.7782811400422238	0.11532630146545964	0.7656249998803711	0.7255453905649153	8.635726026788666	2.789623295305694	0.3230328521649268
3	2	undersample	0.8	500	10	0.1	1	0.7590008802816902	0.12327545072199339	0.578124999909668	0.7521126760510415	4.157828094596485	2.332208712320523	0.5609199364863549
3	3	undersample	0.8	500	10	0.1	1	0.7793353873239437	0.09586366821871023	0.7031249998901368	0.7380281690088872	6.67232564237763	2.6839716712682486	0.40225428859443085
3	1	undersample	0.8	500	10	0.1	3	0.7728712174524983	0.12030527787458481	0.7812499998779298	0.7213230119583299	9.244227479003486	2.803424772650633	0.3032621910890669
3	2	undersample	0.8	500	10	0.1	3	0.7670664612676056	0.1258543605692242	0.6249999999023438	0.7450704225299644	4.87108633152562	2.45165736196002	0.5033081219238624
3	3	undersample	0.8	500	10	0.1	3	0.7775088028169014	0.09430746036391009	0.6874999998925782	0.7232394366146251	5.749109150444451	2.484096601921942	0.43208373322305255
3	1	undersample	0.8	500	10	0.3	1	0.778929890921886	0.11577576019462073	0.6874999998925782	0.7269528501004437	5.857216221571518	2.51788006198447	0.42987656732548435
3	2	undersample	0.8	500	10	0.3	1	0.7399537852112675	0.10906385251021418	0.5937499999072267	0.7373239436567794	4.1024951831814125	2.260388653496184	0.5509789802405912
3	3	undersample	0.8	500	10	0.3	1	0.7916263204225352	0.10700717373226795	0.6718749998950196	0.7394366197131026	5.810810532513678	2.5785471978824086	0.443749994143908
3	1	undersample	0.8	500	10	0.3	3	0.7694075475017594	0.10604356742968522	0.7031249998901368	0.7206192821905657	6.108974923260249	2.516726924592088	0.4119720403368766
3	2	undersample	0.8	500	10	0.3	3	0.7466659330985916	0.10565172082970795	0.5937499999072267	0.7415492957694257	4.193460306486877	2.297343234956273	0.5478394989140358
3	3	undersample	0.8	500	10	0.3	3	0.7663072183098592	0.09464287159998798	0.6406249998999024	0.7274647887272714	4.758229204732398	2.3506136084290654	0.4940101579194463
3	1	undersample	1.0	100	5	0.1	1	0.7827674173117523	0.1098873604049479	0.7499999998828126	0.6615059816983708	5.8627856192948355	2.215696399862316	0.3779255263815973
3	2	undersample	1.0	100	5	0.1	1	0.7772337147887324	0.1641242203866527	0.7187499998876954	0.683802816896593	5.526602094633423	2.273106831952933	0.41130277479071636
3	3	undersample	1.0	100	5	0.1	1	0.7819102112676057	0.09959562482497498	0.7656249998803711	0.6690140845023309	6.602836585619985	2.3131648233355557	0.350328942313206
3	1	undersample	1.0	100	5	0.1	3	0.781304978888107	0.11817483747858645	0.7812499998779298	0.6593947923950781	6.914108307015911	2.293711192598714	0.33174359174127305
3	2	undersample	1.0	100	5	0.1	3	0.767418573943662	0.1369550431746625	0.6718749998950196	0.6746478873191927	4.245928517519989	2.065070282495667	0.4863648154968402
3	3	undersample	1.0	100	5	0.1	3	0.7944542253521126	0.10680093652319132	0.7968749998754884	0.6612676056291461	7.658563523681958	2.352520720170152	0.30717518191368487
3	1	undersample	1.0	100	5	0.3	1	0.7784900598170302	0.10230428216675523	0.7812499998779298	0.6748768472858911	7.413419561078607	2.402935531741575	0.32413320705914117
3	2	undersample	1.0	100	5	0.3	1	0.7432768485915494	0.1315046233492556	0.656249999897461	0.6767605633755158	3.99702896948627	2.03022869501396	0.507934435937954
3	3	undersample	1.0	100	5	0.3	1	0.7575704225352113	0.09167761182016897	0.7499999998828126	0.6619718309812538	5.874999755590278	2.218749933984703	0.37765956894270225
3	1	undersample	1.0	100	5	0.3	3	0.7704081632653061	0.09359651292648291	0.734374999885254	0.6819141449635334	5.9269908952507215	2.308731951358676	0.3895285032306607
3	2	undersample	1.0	100	5	0.3	3	0.7601452464788733	0.13623854785819858	0.6718749998950196	0.6802816901360544	4.356828029108117	2.101459185013022	0.4823369495892014
3	3	undersample	1.0	100	5	0.3	3	0.7703014964788732	0.10033754739783882	0.734374999885254	0.6767605633755158	5.788414467737676	2.2719225872775266	0.39249479145907334
3	1	undersample	1.0	100	10	0.1	1	0.7715187368050669	0.10387566776185679	0.7656249998803711	0.6678395496082489	6.567937562051711	2.3049853645355336	0.3509450686885215
3	2	undersample	1.0	100	10	0.1	1	0.7717099471830985	0.11705596493856837	0.7031249998901368	0.6901408450655624	5.275119397891619	2.2691760627409856	0.4301658102557347
3	3	undersample	1.0	100	10	0.1	1	0.7941681338028168	0.09815967685862838	0.7812499998779298	0.6845070422487007	7.748724109211658	2.4762834032287633	0.31957304077941356
3	1	undersample	1.0	100	10	0.1	3	0.7655370337790288	0.13066381235259325	0.7968749998754884	0.6608022519306066	7.642674388307061	2.349293239469062	0.30739150246105323
3	2	undersample	1.0	100	10	0.1	3	0.7684859154929577	0.12119553866959525	0.7031249998901368	0.6753521126713004	4.9269321046174435	2.16580795894771	0.43958549939192954
3	3	undersample	1.0	100	10	0.1	3	0.7953014964788733	0.10316485771751224	0.7812499998779298	0.6767605633755158	7.477435060934448	2.4169389226356666	0.323231004771745
3	1	undersample	1.0	100	10	0.3	1	0.7784460767065448	0.11468823376835999	0.7968749998754884	0.6706544686793058	7.988658383600014	2.4195712402237923	0.30287578266012316
3	2	undersample	1.0	100	10	0.3	1	0.7621148767605634	0.12001329177332473	0.6874999998925782	0.6894366197134547	4.883900030035841	2.213718749200437	0.45326863505541304
3	3	undersample	1.0	100	10	0.3	1	0.7933538732394366	0.10657262684713509	0.7499999998828126	0.6760563380234081	6.26086929119861	2.3152173194388177	0.3697916613727754
3	1	undersample	1.0	100	10	0.3	3	0.7696824419422942	0.10289156729450764	0.812499999873047	0.6643209007694277	8.575820666566305	2.4204663845045973	0.2822431103512718
3	2	undersample	1.0	100	10	0.3	3	0.7555897887323944	0.09948566977306941	0.7031249998901368	0.6767605633755158	4.958720134344151	2.1752450303721	0.43867064925062565
3	3	undersample	1.0	100	10	0.3	3	0.7876760563380282	0.10837605347998142	0.7656249998803711	0.6640845070375769	6.458001115196464	2.279219009329311	0.3529294752498602
3	1	undersample	1.0	300	5	0.1	1	0.7679780964109781	0.09211493592591433	0.7499999998828126	0.6875439831056471	6.601351050268601	2.4003377606039953	0.36361309621502674
3	2	undersample	1.0	300	5	0.1	1	0.7589238556338028	0.14697241998237912	0.6406249998999024	0.6894366197134547	3.957310312663018	2.062783379936771	0.5212589302797298
3	3	undersample	1.0	300	5	0.1	1	0.7668243838028169	0.10224659136782026	0.7187499998876954	0.673943661967085	5.282217209357242	2.204373582124334	0.41731974319367254
3	1	undersample	1.0	300	5	0.1	3	0.7797875615763546	0.10124719985747971	0.7656249998803711	0.6917663617122325	7.331354289000647	2.483911163279559	0.33880658225625104
3	2	undersample	1.0	300	5	0.1	3	0.7634242957746479	0.1410300423096166	0.6718749998950196	0.6901408450655624	4.560605881307151	2.168323793285831	0.47544642183776953
3	3	undersample	1.0	300	5	0.1	3	0.7712147887323944	0.0990371030171217	0.734374999885254	0.678873239431839	5.844684993664196	2.2868694459385743	0.39127333465717234
3	1	undersample	1.0	300	5	0.3	1	0.7797215869106264	0.10276019425473835	0.7499999998828126	0.6952850105510536	6.845265267909561	2.461316316030159	0.35956477232753825
3	2	undersample	1.0	300	5	0.3	1	0.7367407570422535	0.1252868288276582	0.6249999999023438	0.6880281690092392	3.6756958785873066	2.003385939953643	0.5450358161749368
3	3	undersample	1.0	300	5	0.3	1	0.7556117957746479	0.09867529797732463	0.6718749998950196	0.6753521126713004	4.2595804639102814	2.0695498274389235	0.4858576571983051
3	1	undersample	1.0	300	5	0.3	3	0.7691106615059817	0.0954193813016268	0.7812499998779298	0.6875439831056471	7.858751218742446	2.500351833962495	0.31816145921655575
3	2	undersample	1.0	300	5	0.3	3	0.7516615316901408	0.12723069611258775	0.6718749998950196	0.6950704225303165	4.667436302490759	2.2033775255142083	0.47207446144771625
3	3	undersample	1.0	300	5	0.3	3	0.767275528169014	0.09557064631583516	0.7187499998876954	0.6795774647839466	5.420024196534855	2.2431317977424445	0.4138600977051519
3	1	undersample	1.0	300	10	0.1	1	0.7701662561576355	0.10596486738827353	0.7499999998828126	0.6790992258924765	6.34868392961108	2.3371709794000126	0.36813470978013363
3	2	undersample	1.0	300	10	0.1	1	0.7664392605633803	0.1316196124393343	0.6718749998950196	0.6880281690092392	4.515854924444996	2.1536398854501666	0.4769063391814568
3	3	undersample	1.0	300	10	0.1	1	0.7845730633802817	0.099449985825747	0.7656249998803711	0.6781690140797313	6.883588305140681	2.3789660088242375	0.3455996835562837
3	1	undersample	1.0	300	10	0.1	3	0.7666256157635468	0.09773881005680161	0.7968749998754884	0.6790992258924765	8.30212508548199	2.483244165612513	0.2991094517394994
3	2	undersample	1.0	300	10	0.1	3	0.7625550176056338	0.11497094533398522	0.6874999998925782	0.6880281690092392	4.851918541526884	2.2037245339490075	0.45419651351696366
3	3	undersample	1.0	300	10	0.1	3	0.7854643485915493	0.0975306472476349	0.7031249998901368	0.688732394361347	5.2405332436222185	2.2589082980813093	0.4310454949265117
3	1	undersample	1.0	300	10	0.3	1	0.7644044686840253	0.1018232125106748	0.7812499998779298	0.6783954961247123	7.53360388894742	2.4292258540279197	0.3224520182506287
3	2	undersample	1.0	300	10	0.3	1	0.7648547535211268	0.13639063002061538	0.656249999897461	0.6894366197134547	4.2380950760791825	2.1130951696913263	0.4985954985382908
3	3	undersample	1.0	300	10	0.3	1	0.7721720950704225	0.10470987481250808	0.734374999885254	0.6929577464739933	6.239611161141786	2.3917717106819465	0.3833206247179295
3	1	undersample	1.0	300	10	0.3	3	0.7661637931034483	0.09671236038926738	0.812499999873047	0.6636171710016635	8.54881406969318	2.4154026474491617	0.28254241375116385
3	2	undersample	1.0	300	10	0.3	3	0.755006602112676	0.1166063807834762	0.7031249998901368	0.6859154929529161	5.17229150422391	2.238649031479423	0.43281570227206523
3	3	undersample	1.0	300	10	0.3	3	0.7701804577464788	0.093534334727603	0.734374999885254	0.6690140845023309	5.588235064657329	2.218749932587166	0.3970394679238264
3	1	undersample	1.0	500	5	0.1	1	0.7688247712878256	0.09219267746454193	0.7499999998828126	0.6896551724089398	6.66666636029265	2.4166665883809024	0.36249999491622276
3	2	undersample	1.0	500	5	0.1	1	0.755611795774648	0.14113243833586578	0.6249999999023438	0.6894366197134547	3.6999242790915985	2.012471590182215	0.5439223620211687
3	3	undersample	1.0	500	5	0.1	1	0.7668463908450704	0.10189496342211805	0.7187499998876954	0.6760563380234081	5.333333116305334	2.2187499311288668	0.41601561901548245
3	1	undersample	1.0	500	5	0.1	3	0.7759720267417312	0.09903872814535214	0.7187499998876954	0.6924700914799967	5.754385715887192	2.337170976231193	0.4061547199094906
3	2	undersample	1.0	500	5	0.1	3	0.7628521126760563	0.14311945961972172	0.6874999998925782	0.6894366197134547	4.883900030035841	2.213718749200437	0.45326863505541304
3	3	undersample	1.0	500	5	0.1	3	0.7673195422535211	0.09651022217334108	0.7187499998876954	0.6767605633755158	5.3505202367918026	2.223583808824813	0.4155827203548495
3	1	undersample	1.0	500	5	0.3	1	0.7807441942294159	0.10268359485127108	0.7656249998803711	0.6966924700865821	7.503479910513775	2.524253106595788	0.33641098019387505
3	2	undersample	1.0	500	5	0.3	1	0.7375990316901408	0.12629258871967838	0.6249999999023438	0.688732394361347	3.687782671147528	2.007918487183386	0.5444785198474711
3	3	undersample	1.0	500	5	0.3	1	0.7555017605633804	0.09841689271168817	0.6718749998950196	0.6760563380234081	4.273291766587204	2.074048848663941	0.4853515554795429
3	1	undersample	1.0	500	5	0.3	3	0.7667795566502463	0.0937093721930627	0.7812499998779298	0.6875439831056471	7.858751218742446	2.500351833962495	0.31816145921655575
3	2	undersample	1.0	500	5	0.3	3	0.7515845070422534	0.1256110487957352	0.6718749998950196	0.6957746478824242	4.682980411383026	2.208477936285128	0.4715966532952235
3	3	undersample	1.0	500	5	0.3	3	0.7688380281690141	0.09597650887092257	0.7187499998876954	0.678873239431839	5.4025338908798135	2.238212649216477	0.414289413152879
3	1	undersample	1.0	500	10	0.1	1	0.7713318085855031	0.10734003527204417	0.7499999998828126	0.6812104151957692	6.410595740677549	2.3526489324201085	0.36699379644012536
3	2	undersample	1.0	500	10	0.1	1	0.7643265845070422	0.12932829699804033	0.6718749998950196	0.6894366197134547	4.545621244960374	2.163406959445882	0.47593206679685185
3	3	undersample	1.0	500	10	0.1	1	0.7856734154929578	0.0999612611459556	0.7499999998828126	0.6795774647839466	6.3626370806208445	2.3406592672095075	0.3678756424301263
3	1	undersample	1.0	500	10	0.1	3	0.768110045742435	0.09706281797075118	0.7968749998754884	0.6755805770536554	8.16953071057087	2.4563109325429426	0.3006673134442497
3	2	undersample	1.0	500	10	0.1	3	0.7627530809859154	0.11555661595294675	0.7031249998901368	0.6873239436571316	5.206258676317232	2.2487330358029936	0.4319287848622805
3	3	undersample	1.0	500	10	0.1	3	0.7879401408450704	0.09884249710813307	0.7031249998901368	0.6845070422487007	5.13862761044223	2.228655062905887	0.4337062695476805
3	1	undersample	1.0	500	10	0.3	1	0.7641295742434905	0.10202703648659306	0.7812499998779298	0.6769880365891838	7.4852159504180085	2.4186409922467886	0.32312239665704784
3	2	undersample	1.0	500	10	0.3	1	0.7646016725352113	0.13792766609110937	0.656249999897461	0.6894366197134547	4.2380950760791825	2.1130951696913263	0.4985954985382908
3	3	undersample	1.0	500	10	0.3	1	0.7725792253521127	0.1046184822244814	0.734374999885254	0.6922535211218855	6.219006317652319	2.386298549050577	0.3837105744831184
3	1	undersample	1.0	500	10	0.3	3	0.7677361893033074	0.09801432452641427	0.812499999873047	0.6671358198404846	8.684988982003773	2.440935444223304	0.2810522111693283
3	2	undersample	1.0	500	10	0.3	3	0.7557768485915493	0.11655477021060079	0.7031249998901368	0.6894366197134547	5.257787107431474	2.2640305389549926	0.43060520331397406
3	3	undersample	1.0	500	10	0.3	3	0.7712588028169014	0.09381488369016312	0.7499999998828126	0.6676056337981155	6.02542347299665	2.2563558639370282	0.37447256840864507
3	1	smote	0.6	100	5	0.1	1	0.7695504926108373	0.11047057073799746	0.2812499999560547	0.8986629134349144	3.4701083474514935	2.775390350516081	0.799799325532095
3	2	smote	0.6	100	5	0.1	1	0.7318661971830985	0.1031005103674642	0.23437499996337893	0.9204225352047858	3.5407255748489983	2.945242992021585	0.8318190422707173
3	3	smote	0.6	100	5	0.1	1	0.7642825704225351	0.08904906742890509	0.26562499995849614	0.8845070422472923	2.7701087350302966	2.299923580864676	0.8302647199653823
3	1	smote	0.6	100	5	0.1	3	0.7710129310344829	0.11217716365684371	0.2812499999560547	0.8944405348283291	3.3156518546767506	2.6643747470197163	0.8035749320620251
3	2	smote	0.6	100	5	0.1	3	0.7350462147887324	0.10509085398926911	0.23437499996337893	0.9091549295710624	3.0635971912581517	2.579941575886607	0.8421281859809743
3	3	smote	0.6	100	5	0.1	3	0.7731844190140845	0.09159799246606169	0.2968749999536133	0.8809859154867536	3.1254435198077086	2.494452452609056	0.7981115017903413
3	1	smote	0.6	100	5	0.3	1	0.751902269528501	0.09479108008902533	0.14062499997802735	0.9359605911264184	2.391608016956968	2.1959131180692184	0.9181743323252327
3	2	smote	0.6	100	5	0.3	1	0.7038622359154929	0.08874365718070693	0.10937499998291017	0.9542253521059563	2.560053420390336	2.389422554202032	0.9333486987303484
3	3	smote	0.6	100	5	0.3	1	0.6982284330985915	0.08014151164113557	0.17187499997314454	0.932394366190617	2.862420957881178	2.5423173316380723	0.8881703077299075
3	1	smote	0.6	100	5	0.3	3	0.7650972026741731	0.1004881382869996	0.15624999997558595	0.925404644609955	2.297344205337898	2.094634152652572	0.9117632981649987
3	2	smote	0.6	100	5	0.3	3	0.7052046654929578	0.10169090285340429	0.10937499998291017	0.9457746478806637	2.1419453777643884	2.017045082007999	0.941688374282352
3	3	smote	0.6	100	5	0.3	3	0.7329775528169014	0.08401662478398471	0.21874999996582034	0.9225352112611089	3.334545019885598	2.823863271150504	0.8468511359015736
3	1	smote	0.6	100	10	0.1	1	0.7717826354679803	0.11957174308734514	0.17187499997314454	0.9493314567139386	3.888626062028184	3.3921434267677473	0.8723243978137235
3	2	smote	0.6	100	10	0.1	1	0.7443441901408452	0.10451070922056244	0.10937499998291017	0.9528169014017408	2.479968051247751	2.3180965229354453	0.9347283715890842
3	3	smote	0.6	100	10	0.1	1	0.7839238556338028	0.09660314651512934	0.17187499997314454	0.9281690140779707	2.681834622863431	2.3927692741405178	0.8922135716062087
3	1	smote	0.6	100	10	0.1	3	0.7798645320197044	0.13274207148712944	0.26562499995849614	0.9282195636810119	4.677304302743468	3.700520316885105	0.7911651734828382
3	2	smote	0.6	100	10	0.1	3	0.7557658450704225	0.1124087467207996	0.21874999996582034	0.9443661971764482	4.752910529408684	3.931961317474462	0.8272744133549969
3	3	smote	0.6	100	10	0.1	3	0.7864326584507042	0.09741331376516138	0.17187499997314454	0.9197183098526781	2.3776892094060096	2.1408988556264164	0.9004115522669003
3	1	smote	0.6	100	10	0.3	1	0.7657789408866995	0.12308656822156211	0.14062499997802735	0.9549612948560524	3.469601498971563	3.1223137589200274	0.8999055727724087
3	2	smote	0.6	100	10	0.3	1	0.7379291373239437	0.12315425453083678	0.14062499997802735	0.9690140845002183	5.117353713405413	4.538350806369108	0.8868550054116668
3	3	smote	0.6	100	10	0.3	1	0.7539942781690141	0.08981829636206128	0.10937499998291017	0.94999999999331	2.3333328656012853	2.1874995618656023	0.9374999901561704
3	1	smote	0.6	100	10	0.3	3	0.7740037825475017	0.12839635102292038	0.15624999997558595	0.9500351864817028	3.521126052110618	3.12720007743782	0.8881249906836101
3	2	smote	0.6	100	10	0.3	3	0.7385783450704225	0.10779512703099244	0.10937499998291017	0.9661971830917874	3.5102328765871684	3.2356761249555954	0.9217838826121302
3	3	smote	0.6	100	10	0.3	3	0.739249559859155	0.08089913516947676	0.09374999998535158	0.9443661971764482	1.7560014300976485	1.6851262789176267	0.9596383194653235
3	1	smote	0.6	300	5	0.1	1	0.7473390218156228	0.10390551139569251	0.07812499998779297	0.9641097818369874	2.2765031865437355	2.1767763535230515	0.9561929645540603
3	2	smote	0.6	300	5	0.1	1	0.6822513204225353	0.07933435791258402	0.07812499998779297	0.9739436619649723	3.1676579665778926	2.9983096588504665	0.946538312787931
3	3	smote	0.6	300	5	0.1	1	0.7043133802816901	0.07514067926971672	0.03124999999511719	0.9619718309791411	0.8160093434617559	0.8217590428922767	1.0070461096021714
3	1	smote	0.6	300	5	0.1	3	0.7466023047149893	0.11773947797073825	0.14062499997802735	0.9591836734626378	3.8454535991264525	3.445311654790548	0.8959441396246886
3	2	smote	0.6	300	5	0.1	3	0.7001980633802817	0.10099785250075592	0.09374999998535158	0.979577464781834	4.9619476242628275	4.590514991342045	0.9251437720293468
3	3	smote	0.6	300	5	0.1	3	0.7184088908450704	0.08150143025998323	0.06249999999023438	0.9605633802749257	1.6238091117645252	1.5848210261866298	0.975989725926824
3	1	smote	0.6	300	5	0.3	1	0.7278215165376495	0.11064468368609204	0.17187499997314454	0.9704433497468653	6.81446309070118	5.815102196971525	0.8533470724585792
3	2	smote	0.6	300	5	0.3	1	0.6792363556338028	0.07882165886004897	0.06249999999023438	0.9774647887255109	2.8916653815385502	2.77343626800715	0.9591138230575114
3	3	smote	0.6	300	5	0.3	1	0.7012433978873239	0.07323714333196582	0.03124999999511719	0.964788732387572	0.8838707167620433	0.8874997476401525	1.0041058290206701
3	1	smote	0.6	300	5	0.3	3	0.7387073363828289	0.1034923726520449	0.07812499998779297	0.9655172413725158	2.372880666634491	2.2656243421685156	0.9547990972732285
3	2	smote	0.6	300	5	0.3	3	0.7122579225352113	0.09921352828534877	0.09374999998535158	0.9788732394297264	4.793101174310721	4.43749789744308	0.9258093430815614
3	3	smote	0.6	300	5	0.3	3	0.6970950704225352	0.07311355071704902	0.06249999999023438	0.9598591549228179	1.5941516493851908	1.5570171554656862	0.9767057858796918
3	1	smote	0.6	300	10	0.1	1	0.7650422237860661	0.11951466781121435	0.12499999998046876	0.972554539050158	5.062269211370454	4.5544855181721084	0.8996924654499812
3	2	smote	0.6	300	10	0.1	1	0.7386883802816901	0.10393394849555038	0.07812499998779297	0.9816901408381572	4.543674176157272	4.266824590456553	0.9390692157042824
3	3	smote	0.6	300	10	0.1	1	0.7419894366197183	0.0828007369732221	0.06249999999023438	0.9584507042186026	1.537852737023402	1.504236925619514	0.9781410625522696
3	1	smote	0.6	300	10	0.1	3	0.7664606790992259	0.12001188431028068	0.14062499997802735	0.9718508092823938	5.649543439347762	4.995701348282753	0.8842663739858013
3	2	smote	0.6	300	10	0.1	3	0.736168573943662	0.10023782455881733	0.09374999998535158	0.9725352112607568	3.663128636504622	3.4134602942273347	0.9318428579273675
3	3	smote	0.6	300	10	0.1	3	0.7512984154929577	0.08502537230092891	0.03124999999511719	0.9591549295707102	0.757508157288825	0.7650860193363216	1.0100036605540152
3	1	smote	0.6	300	10	0.3	1	0.7425778501055594	0.11115726222711265	0.14062499997802735	0.9577762139271093	3.7118172988288247	3.330467960182151	0.8972607364362539
3	2	smote	0.6	300	10	0.3	1	0.7434198943661972	0.10140583796684005	0.14062499997802735	0.9633802816833565	4.304893924143746	3.8401431808032855	0.8920412919391875
3	3	smote	0.6	300	10	0.3	1	0.7290602992957746	0.0808983853881283	0.07812499998779297	0.9507042253454177	1.6343822348656984	1.5848211066162787	0.9696759157460404
3	1	smote	0.6	300	10	0.3	3	0.751033603096411	0.11844040085051802	0.14062499997802735	0.9627023223014589	4.223669531525269	3.7703409689799066	0.8926694900255725
3	2	smote	0.6	300	10	0.3	3	0.7332856514084506	0.11011881575019775	0.14062499997802735	0.9739436619649723	6.116459559780881	5.39695738593084	0.882366223796236
3	3	smote	0.6	300	10	0.3	3	0.7477552816901408	0.09295917548285546	0.12499999998046876	0.9535211267538485	2.9307352980149717	2.6893933599581232	0.9176513936527582
3	1	smote	0.6	500	5	0.1	1	0.7389382477128783	0.10300336766485968	0.07812499998779297	0.972554539050158	3.0030410593171233	2.8465534488575677	0.9478902760904805
3	2	smote	0.6	500	5	0.1	1	0.6911971830985916	0.08506693214149764	0.06249999999023438	0.9788732394297264	3.0888874245745774	2.9583319316287198	0.9577338031823179
3	3	smote	0.6	500	5	0.1	1	0.6974911971830986	0.07411291346627077	0.03124999999511719	0.9690140845002183	1.0087973283203862	1.0085224014153573	0.9997274606253568
3	1	smote	0.6	500	5	0.1	3	0.7481307178043631	0.13798406810766115	0.12499999998046876	0.9676284306758085	4.270185011505166	3.8614118492221796	0.904272717954028
3	2	smote	0.6	500	5	0.1	3	0.7044674295774648	0.09887653808694928	0.06249999999023438	0.979577464781834	3.1976995812510105	3.0603433275613625	0.957045281404169
3	3	smote	0.6	500	5	0.1	3	0.715305897887324	0.08158495747452263	0.06249999999023438	0.9661971830917874	1.9055549911976586	1.8489577856889114	0.9702988237937309
3	1	smote	0.6	500	5	0.3	1	0.7274036769880367	0.11053106282786898	0.15624999997558595	0.9711470795146295	6.23306016010195	5.415394462438074	0.8688179258675558
3	2	smote	0.6	500	5	0.3	1	0.6807658450704226	0.07777455566637234	0.06249999999023438	0.9753521126691878	2.6380941661908546	2.5357132558363653	0.9611913259020398
3	3	smote	0.6	500	5	0.3	1	0.7067891725352112	0.07373180633164705	0.03124999999511719	0.9654929577396797	0.9025672170672044	0.9056119821353618	1.0033734396562495
3	1	smote	0.6	500	5	0.3	3	0.7406865763546798	0.10429959501792303	0.07812499998779297	0.9676284306758085	2.5331606014928405	2.413382405763862	0.9527158992643431
3	2	smote	0.6	500	5	0.3	3	0.718287852112676	0.10044865377651294	0.10937499998291017	0.9788732394297264	5.690055778934222	5.17708088035026	0.9098471130311832
3	3	smote	0.6	500	5	0.3	3	0.6971830985915493	0.07534807268566254	0.06249999999023438	0.9605633802749257	1.6238091117645252	1.5848210261866298	0.975989725926824
3	1	smote	0.6	500	10	0.1	1	0.7654490675580576	0.12023376895394422	0.12499999998046876	0.9718508092823938	4.932141098855309	4.440623420695781	0.9003439444189836
3	2	smote	0.6	500	10	0.1	1	0.7397117077464789	0.1037425310191426	0.07812499998779297	0.9788732394297264	3.926551810193907	3.6979149145359	0.9417715731319397
3	3	smote	0.6	500	10	0.1	1	0.7433208626760563	0.08301129289568387	0.06249999999023438	0.9563380281622794	1.460214719221535	1.4314512846102465	0.9803019043468004
3	1	smote	0.6	500	10	0.1	3	0.7658339197748065	0.12169265229301762	0.14062499997802735	0.9697396199791011	5.243972889799882	4.647164160174625	0.886191482182174
3	2	smote	0.6	500	10	0.1	3	0.7386553697183098	0.10271179359301609	0.09374999998535158	0.97464788731708	3.977009921785883	3.6979152064656042	0.929822967360099
3	3	smote	0.6	500	10	0.1	3	0.7503741197183098	0.08476360968885444	0.03124999999511719	0.9619718309791411	0.8160093434617559	0.8217590428922767	1.0070461096021714
3	1	smote	0.6	500	10	0.3	1	0.7425448627726953	0.11115321838380582	0.14062499997802735	0.9577762139271093	3.7118172988288247	3.330467960182151	0.8972607364362539
3	2	smote	0.6	500	10	0.3	1	0.7434419014084507	0.1014717323247169	0.14062499997802735	0.9633802816833565	4.304893924143746	3.8401431808032855	0.8920412919391875
3	3	smote	0.6	500	10	0.3	1	0.728818221830986	0.080618930720178	0.07812499998779297	0.9507042253454177	1.6343822348656984	1.5848211066162787	0.9696759157460404
3	1	smote	0.6	500	10	0.3	3	0.7510226073187894	0.11914854611499488	0.14062499997802735	0.9641097818369874	4.395720694983279	3.918197436341493	0.8913663229003659
3	2	smote	0.6	500	10	0.3	3	0.734375	0.11107857180989922	0.14062499997802735	0.9739436619649723	6.116459559780881	5.39695738593084	0.882366223796236
3	3	smote	0.6	500	10	0.3	3	0.7475572183098591	0.09282461877765982	0.12499999998046876	0.9542253521059563	2.978021325181092	2.7307686333737506	0.9169741601590045
3	1	smote	0.8	100	5	0.1	1	0.7709359605911329	0.11819547707101885	0.3749999999414063	0.8733286417954024	4.136666328399817	2.960416432352038	0.7156526913135268
3	2	smote	0.8	100	5	0.1	1	0.7285651408450704	0.10066969296765968	0.26562499995849614	0.895070422528908	3.085391676825925	2.5314594897428297	0.82046615925701
3	3	smote	0.8	100	5	0.1	1	0.7658120598591549	0.09231649442154326	0.3906249999389649	0.8535211267545527	3.7352068358998443	2.6667666443388587	0.7139541996325198
3	1	smote	0.8	100	5	0.1	3	0.7717276565798733	0.11280691561356485	0.3906249999389649	0.8585503166723537	3.8908021125083594	2.7615825156590663	0.7097720204975116
3	2	smote	0.8	100	5	0.1	3	0.7325704225352112	0.10946104335331874	0.3124999999511719	0.8809859154867536	3.364711922262824	2.625739423799006	0.7803756906433861
3	3	smote	0.8	100	5	0.1	3	0.7788402288732394	0.09610195374004256	0.4374999999316407	0.842957746472937	4.174887612147057	2.785874261524806	0.6672932252524071
3	1	smote	0.8	100	5	0.3	1	0.7469651653764954	0.10999919008409695	0.24999999996093752	0.9190710767000769	3.7855067723017597	3.089130052344026	0.8160413387956051
3	2	smote	0.8	100	5	0.3	1	0.7033230633802817	0.08984718563384289	0.12499999998046876	0.9394366197116942	2.2159464771083224	2.063953147031881	0.9314092854651217
3	3	smote	0.8	100	5	0.3	1	0.7348921654929577	0.08659055275401509	0.12499999998046876	0.9190140845005704	1.621117812432222	1.5434780699190653	0.9521072693613494
3	1	smote	0.8	100	5	0.3	3	0.7527489444053485	0.1236132467223694	0.24999999996093752	0.9134412385579632	3.5176147644160327	2.8882110477774923	0.8210708693340452
3	2	smote	0.8	100	5	0.3	3	0.6906580105633804	0.08776045655839798	0.15624999997558595	0.9338028168948325	2.612292747887204	2.3603719832554146	0.9035633387726288
3	3	smote	0.8	100	5	0.3	3	0.7501540492957748	0.08974979301085999	0.23437499996337893	0.9035211267542006	2.866825262299818	2.429288068833274	0.8473791800677113
3	1	smote	0.8	100	10	0.1	1	0.7693855559465166	0.10706809839482082	0.15624999997558595	0.9275158339132477	2.3696508765132887	2.155642905957555	0.9096879644282729
3	2	smote	0.8	100	10	0.1	1	0.7468750000000001	0.12515246628909646	0.21874999996582034	0.9436619718243405	4.689999159050994	3.882811809736215	0.8278917823136449
3	3	smote	0.8	100	10	0.1	1	0.7735035211267606	0.09310916520456813	0.18749999997070316	0.9140845070358163	2.4552330040904216	2.18237679466147	0.8888674787579416
3	1	smote	0.8	100	10	0.1	3	0.7862200914848698	0.12959128710138912	0.2812499999560547	0.9176636171645486	4.361203474219323	3.4158649689467264	0.7832390636041461
3	2	smote	0.8	100	10	0.1	3	0.7590118838028169	0.12312748452276859	0.23437499996337893	0.9295774647821862	4.040815745914184	3.3281245265769277	0.8236268851243608
3	3	smote	0.8	100	10	0.1	3	0.7805457746478873	0.09546514977935455	0.3124999999511719	0.8929577464725849	3.791865666570354	2.919407621375046	0.7699132406494028
3	1	smote	0.8	100	10	0.3	1	0.7544203026038001	0.09946821990347464	0.14062499997802735	0.9422941590362964	2.6720616194549454	2.4369279306959557	0.9120028843019087
3	2	smote	0.8	100	10	0.3	1	0.7445862676056338	0.11193197560502251	0.14062499997802735	0.9521126760496331	3.253475253482149	2.9365802682558817	0.9025979935080645
3	3	smote	0.8	100	10	0.3	1	0.7365096830985915	0.07895735238192798	0.07812499998779297	0.937323943655371	1.2673774404209115	1.2464885648409527	0.9835180210823417
3	1	smote	0.8	100	10	0.3	3	0.7582688247712879	0.10635619773527488	0.14062499997802735	0.9500351864817028	3.111395021239736	2.8144800696940377	0.9045717497672979
3	2	smote	0.8	100	10	0.3	3	0.727849911971831	0.1090148314854278	0.18749999997070316	0.9542253521059563	4.810649828883205	4.096152950060626	0.8514760058736287
3	3	smote	0.8	100	10	0.3	3	0.75	0.08830110158120495	0.12499999998046876	0.9316901408385093	1.9484533226273124	1.8298966388730378	0.9391534291009112
3	1	smote	0.8	300	5	0.1	1	0.7287341660802251	0.08902554711142917	0.09374999998535158	0.9556650246238166	2.229884553588601	2.114582855726255	0.9482925158723424
3	2	smote	0.8	300	5	0.1	1	0.7015184859154929	0.08675434792230272	0.07812499998779297	0.9753521126691878	3.3535095326926454	3.1696415697954565	0.9451714704730091
3	3	smote	0.8	300	5	0.1	1	0.7200154049295774	0.0838465104173972	0.07812499998779297	0.9478873239369868	1.541456415098192	1.499155117303423	0.9725575677683767
3	1	smote	0.8	300	5	0.1	3	0.7389822308233638	0.09281007409063521	0.12499999998046876	0.944405348339589	2.4267626725604368	2.248417316468379	0.9265089320944947
3	2	smote	0.8	300	5	0.1	3	0.6940470950704225	0.09308390849825107	0.09374999998535158	0.9661971830917874	2.9568956749285435	2.7734366785333675	0.9379555296726637
3	3	smote	0.8	300	5	0.1	3	0.715988116197183	0.07785762271179635	0.09374999998535158	0.9436619718243405	1.7327583129288748	1.6640622041726638	0.9603544674573354
3	1	smote	0.8	300	5	0.3	1	0.7310872624912034	0.09655187924988082	0.09374999998535158	0.9669247009080443	3.02421038210984	2.8344406313697186	0.9372498083781353
3	2	smote	0.8	300	5	0.3	1	0.6679467429577465	0.08326828444013118	0.07812499998779297	0.9718309859086491	2.9237277736725917	2.773436514322866	0.9485960047510792
3	3	smote	0.8	300	5	0.3	1	0.71484375	0.07642034084225843	0.03124999999511719	0.9598591549228179	0.7713637015743235	0.7785085777328431	1.0092626454035887
3	1	smote	0.8	300	5	0.3	3	0.7254794159042928	0.08574970887387895	0.07812499998779297	0.9612948627659305	2.104776034763281	2.018465386924682	0.9589929439233346
3	2	smote	0.8	300	5	0.3	3	0.7162301936619718	0.11677017000743438	0.07812499998779297	0.9774647887255109	3.675845823329715	3.4667953350089373	0.9431285926758837
3	3	smote	0.8	300	5	0.3	3	0.719619278169014	0.07756349549629787	0.015624999997558595	0.9598591549228179	0.37955991670834943	0.38925428886642155	1.0255410751655372
3	1	smote	0.8	300	10	0.1	1	0.7661088142153413	0.10984003740570664	0.10937499998291017	0.9612948627659305	3.0500789545053166	2.825851541694555	0.9264847085416128
3	2	smote	0.8	300	10	0.1	1	0.7205985915492958	0.10197604257491828	0.07812499998779297	0.9690140845002183	2.6502302679465917	2.521306003538393	0.9513535512480611
3	3	smote	0.8	300	10	0.1	1	0.730974911971831	0.08209958403187656	0.09374999998535158	0.947183098584879	1.8551720621765277	1.7749996634318883	0.9567843765379368
3	1	smote	0.8	300	10	0.1	3	0.7483616291344124	0.11654455036973818	0.15624999997558595	0.9669247009080443	5.4137099389352645	4.724067718949531	0.872611890570098
3	2	smote	0.8	300	10	0.1	3	0.7245158450704225	0.10806763347453374	0.10937499998291017	0.9704225352044337	4.029238399767315	3.697915414986863	0.9177703098699821
3	3	smote	0.8	300	10	0.1	3	0.757119278169014	0.08529780120901388	0.04687499999267579	0.9464788732327714	0.8697151095820579	0.8758222045346703	1.0070219387799255
3	1	smote	0.8	300	10	0.3	1	0.7555748592540463	0.11679779565703093	0.14062499997802735	0.9612948627659305	4.0641311767197905	3.6332376964644277	0.8939764731598909
3	2	smote	0.8	300	10	0.3	1	0.7425726232394366	0.11242311149575898	0.17187499997314454	0.9654929577396797	5.807083405483144	4.980865901744489	0.8577224565038344
3	3	smote	0.8	300	10	0.3	1	0.7211267605633802	0.08797458379249033	0.12499999998046876	0.9408450704159096	2.272108458485444	2.1130948803147325	0.9300149602022992
3	1	smote	0.8	300	10	0.3	3	0.7522651301900071	0.11267228580738317	0.14062499997802735	0.9514426460172313	3.206323447508855	2.8960591853365463	0.9032336258911737
3	2	smote	0.8	300	10	0.3	3	0.7524977992957746	0.13361000463953632	0.17187499997314454	0.9676056337960028	6.199341799770966	5.3057048819460455	0.8558497000679404
3	3	smote	0.8	300	10	0.3	3	0.7391835387323943	0.08744842677099159	0.09374999998535158	0.9422535211201251	1.6879727941869411	1.6234753281774696	0.9617899748672984
3	1	smote	0.8	500	5	0.1	1	0.7277995249824067	0.08834989451378854	0.07812499998779297	0.96622097114028	2.4240812020404205	2.3128248353138807	0.9541036864302631
3	2	smote	0.8	500	5	0.1	1	0.7047645246478873	0.08071254176910175	0.04687499999267579	0.9809859154860495	2.5373392832497346	2.465276479944075	0.9715990568723797
3	3	smote	0.8	500	5	0.1	1	0.7136333626760564	0.08377361234604777	0.10937499998291017	0.9577464788664948	2.7836250703808	2.5885410532276323	0.9299172697267268
3	1	smote	0.8	500	5	0.1	3	0.7336602744546095	0.10370784770035718	0.09374999998535158	0.9563687543915809	2.2675189453964912	2.1486890229961997	0.9475947288922418
3	2	smote	0.8	500	5	0.1	3	0.6884132922535212	0.09609355502336177	0.07812499998779297	0.979577464781834	4.064872348316529	3.825429159451703	0.9410945267167579
3	3	smote	0.8	500	5	0.1	3	0.7166593309859155	0.08156779736501477	0.06249999999023438	0.9570422535143871	1.4852455557597022	1.4549176936455335	0.9795805637330376
3	1	smote	0.8	500	5	0.3	1	0.732307793807178	0.09829265939517937	0.10937499998291017	0.9704433497468653	4.032162374422109	3.7005195798909707	0.9177506250848111
3	2	smote	0.8	500	5	0.3	1	0.6715338908450704	0.08465845716383248	0.09374999998535158	0.9739436619649723	3.866727310210486	3.5979715906205603	0.9304952905400072
3	3	smote	0.8	500	5	0.3	1	0.7161421654929578	0.07631721453196243	0.03124999999511719	0.9598591549228179	0.7713637015743235	0.7785085777328431	1.0092626454035887
3	1	smote	0.8	500	5	0.3	3	0.727249736101337	0.08703455345471771	0.07812499998779297	0.959887403230402	2.027950727764447	1.9476420576836007	0.9603990919203033
3	2	smote	0.8	500	5	0.3	3	0.7114216549295774	0.11461712640616019	0.09374999998535158	0.979577464781834	4.9619476242628275	4.590514991342045	0.9251437720293468
3	3	smote	0.8	500	5	0.3	3	0.7201144366197183	0.07777480182735845	0.015624999997558595	0.9584507042186026	0.36615541375816274	0.3760592314048785	1.027048115671732
3	1	smote	0.8	500	10	0.1	1	0.7672633708655876	0.11027729017756897	0.10937499998291017	0.9619985925336947	3.108836086613636	2.8781821120196267	0.9258069582132216
3	2	smote	0.8	500	10	0.1	1	0.7207966549295775	0.10204300741603484	0.07812499998779297	0.9683098591481105	2.5894530420528348	2.465276998930249	0.9520454447327326
3	3	smote	0.8	500	10	0.1	1	0.7326804577464789	0.08235281276247514	0.09374999998535158	0.947183098584879	1.8551720621765277	1.7749996634318883	0.9567843765379368
3	1	smote	0.8	500	10	0.1	3	0.7514954257565095	0.11387297323828546	0.14062499997802735	0.9697396199791011	5.243972889799882	4.647164160174625	0.886191482182174
3	2	smote	0.8	500	10	0.1	3	0.7257152288732394	0.10864384564932127	0.10937499998291017	0.9690140845002183	3.8405091236903304	3.529828404953751	0.9191042783298641
3	3	smote	0.8	500	10	0.1	3	0.753036971830986	0.08416671457792547	0.03124999999511719	0.94999999999331	0.6129031034818598	0.6249998748187435	1.019736831383512
3	1	smote	0.8	500	10	0.3	1	0.7551570197044335	0.11671699043072394	0.14062499997802735	0.9612948627659305	4.0641311767197905	3.6332376964644277	0.8939764731598909
3	2	smote	0.8	500	10	0.3	1	0.7422205105633802	0.11257281739608288	0.15624999997558595	0.9640845070354642	4.970949952299053	4.350488983263652	0.8751826060011046
3	3	smote	0.8	500	10	0.3	1	0.7222271126760564	0.08780583765975383	0.12499999998046876	0.9408450704159096	2.272108458485444	2.1130948803147325	0.9300149602022992
3	1	smote	0.8	500	10	0.3	3	0.7522431386347642	0.11038527239997036	0.14062499997802735	0.9514426460172313	3.206323447508855	2.8960591853365463	0.9032336258911737
3	2	smote	0.8	500	10	0.3	3	0.7520466549295775	0.1344397444782286	0.17187499997314454	0.9676056337960028	6.199341799770966	5.3057048819460455	0.8558497000679404
3	3	smote	0.8	500	10	0.3	3	0.7392385563380282	0.0913509597432529	0.07812499998779297	0.9422535211201251	1.3828025717568013	1.352896106814558	0.9783725606380136
3	1	smote	1.0	100	5	0.1	1	0.7589615587614356	0.10790086895959236	0.42187499993408206	0.8444757213170692	3.9623331071174914	2.712598806956536	0.6845963461427804
3	2	smote	1.0	100	5	0.1	1	0.7314260563380282	0.1017797691659212	0.2968749999536133	0.8563380281629835	2.516775421996671	2.0664826988842186	0.8210834608663775
3	3	smote	1.0	100	5	0.1	1	0.7680787852112676	0.09256999806314742	0.46874999992675787	0.8345070422476444	4.4493113526247035	2.8324466368153924	0.63660336799118
3	1	smote	1.0	100	5	0.1	3	0.7650312280084448	0.1124077677229282	0.4062499999365235	0.8353272343361343	3.470760014810087	2.4670137386022537	0.7107992754807749
3	2	smote	1.0	100	5	0.1	3	0.7297645246478873	0.11269020316085382	0.3906249999389649	0.8443661971771524	3.477781413693105	2.509898028287718	0.7216951541657151
3	3	smote	1.0	100	5	0.1	3	0.7776298415492958	0.09681321210554655	0.48437499992431643	0.8218309859097055	4.333093522662735	2.718626329113412	0.6274100181691555
3	1	smote	1.0	100	5	0.3	1	0.7408405172413793	0.09732697269872037	0.23437499996337893	0.9155524278612559	3.3188771536182284	2.7753902957021306	0.836243745716119
3	2	smote	1.0	100	5	0.3	1	0.6730743838028169	0.08374404661563092	0.17187499997314454	0.9239436619653244	2.5213134335397593	2.2598376652897314	0.8962938165541491
3	3	smote	1.0	100	5	0.3	1	0.7206976232394366	0.07968255910143064	0.23437499996337893	0.8971830985852312	2.6712326146506222	2.279537449028184	0.8533653751506042
3	1	smote	1.0	100	5	0.3	3	0.7505937719915553	0.10945454261682355	0.23437499996337893	0.8916256157572723	2.5185526415408686	2.162641845438562	0.8586843826817596
3	2	smote	1.0	100	5	0.3	3	0.6914392605633802	0.10224520681308037	0.23437499996337893	0.9154929577400318	3.316326133796812	2.7734371711649994	0.8362980678340195
3	3	smote	1.0	100	5	0.3	3	0.7261553697183099	0.08257477842880948	0.3281249999487305	0.8880281690078309	3.8731896409833095	2.930424265969498	0.7565919820268954
3	1	smote	1.0	100	10	0.1	1	0.7762029380717804	0.11441631073875291	0.3281249999487305	0.9141449683257274	5.19996125454499	3.821848939210951	0.7349764161936548
3	2	smote	1.0	100	10	0.1	1	0.7363446302816901	0.1296450753862763	0.23437499996337893	0.9366197183032633	4.523808801584903	3.697916082255051	0.8174342018436784
3	3	smote	1.0	100	10	0.1	1	0.7611795774647887	0.08852899937892705	0.24999999996093752	0.8971830985852312	2.908675513008211	2.4315066122967295	0.8359497552531258
3	1	smote	1.0	100	10	0.1	3	0.7738278501055595	0.11645881831477893	0.3281249999487305	0.8923293455250364	4.04742323510089	3.0474874614062464	0.7529450823187878
3	2	smote	1.0	100	10	0.1	3	0.7553257042253522	0.12524628933679882	0.24999999996093752	0.9119718309794932	3.4533329359144327	2.8399996767250886	0.8223938134246923
3	3	smote	1.0	100	10	0.1	3	0.7772117077464789	0.0918014612524765	0.2812499999560547	0.872535211261461	2.678596952813145	2.2064915391500857	0.8237489817371705
3	1	smote	1.0	100	10	0.3	1	0.7635797853624209	0.11785278376988552	0.21874999996582034	0.940886699500768	4.4566659050189426	3.7005202063359697	0.8303337608506648
3	2	smote	1.0	100	10	0.3	1	0.7366087147887324	0.1077649652860036	0.15624999997558595	0.9577464788664948	4.1975298654859206	3.697915790325189	0.8809742555391697
3	3	smote	1.0	100	10	0.3	1	0.7519586267605634	0.0895556794419462	0.15624999997558595	0.9281690140779707	2.3928827448107755	2.175244794673198	0.9090477899352251
3	1	smote	1.0	100	10	0.3	3	0.7534856615059817	0.10812500326720165	0.20312499996826175	0.9394792399652395	3.956907685155261	3.356285781750557	0.8482092606741686
3	2	smote	1.0	100	10	0.3	3	0.7243507922535211	0.10446713502921197	0.18749999997070316	0.9450704225285559	3.9704134729214258	3.4134609160896674	0.8597242830414616
3	3	smote	1.0	100	10	0.3	3	0.746599911971831	0.08668888231917828	0.20312499996826175	0.9218309859090013	3.006005618429091	2.5985357029889267	0.8644480426110579
3	1	smote	1.0	300	5	0.1	1	0.729371921182266	0.08856062284993005	0.14062499997802735	0.944405348339589	2.77974633346925	2.529469481026926	0.9099641297386188
3	2	smote	1.0	300	5	0.1	1	0.693805017605634	0.08661413489524471	0.09374999998535158	0.9640845070354642	2.776875492818322	2.6102933899581915	0.9400109471743664
3	3	smote	1.0	300	5	0.1	1	0.7084066901408451	0.08013062168524718	0.07812499998779297	0.9436619718243405	1.4194912735579872	1.3867185034772196	0.9769123031002969
3	1	smote	1.0	300	5	0.1	3	0.7216528852920479	0.08768212880797144	0.14062499997802735	0.9458128078751175	2.856197817882408	2.5951699748943655	0.9086100164646342
3	2	smote	1.0	300	5	0.1	3	0.6926716549295775	0.08347943725375423	0.09374999998535158	0.9605633802749257	2.519703793212648	2.377231539279945	0.9434567350680186
3	3	smote	1.0	300	5	0.1	3	0.7294344190140846	0.08305154946557074	0.15624999997558595	0.9380281690074788	2.8030298486054397	2.5213064106719405	0.8994932336864124
3	1	smote	1.0	300	5	0.3	1	0.711679714989444	0.09506058676906222	0.14062499997802735	0.9648135116047516	4.486907810148003	3.9965613627816228	0.8907161651223486
3	2	smote	1.0	300	5	0.3	1	0.7065360915492958	0.09275653588767942	0.06249999999023438	0.9718309859086491	2.299999182366375	2.2187492114582925	0.9646739031339656
3	3	smote	1.0	300	5	0.3	1	0.7248129401408451	0.08493177185368929	0.07812499998779297	0.9619718309791411	2.143753358841902	2.0543976072306918	0.9583180720486354
3	1	smote	1.0	300	5	0.3	3	0.7268538881069668	0.10971296405012126	0.09374999998535158	0.9591836734626378	2.431033885931562	2.296874436527032	0.944813819958968
3	2	smote	1.0	300	5	0.3	3	0.7016175176056337	0.08067620772516189	0.07812499998779297	0.969718309852326	2.7138343406221233	2.579941007499669	0.9506626626921879
3	3	smote	1.0	300	5	0.3	3	0.7023877640845071	0.07412744925523897	0.06249999999023438	0.9528169014017408	1.3462683714092987	1.3246265845345402	0.9839246016640892
3	1	smote	1.0	300	10	0.1	1	0.74865851513019	0.11380308327380029	0.18749999997070316	0.950738916249467	4.453845242952712	3.8062492262197205	0.8545984366439022
3	2	smote	1.0	300	10	0.1	1	0.7127530809859155	0.09371422704211765	0.12499999998046876	0.9633802816833565	3.7582407281916175	3.413460605158476	0.9082602245169511
3	3	smote	1.0	300	10	0.1	1	0.7359815140845071	0.0793238952309442	0.10937499998291017	0.9359154929511556	1.7935219871424906	1.7067305024635822	0.9516083420017571
3	1	smote	1.0	300	10	0.1	3	0.7585327234342013	0.11003218368960432	0.17187499997314454	0.9542575650882882	4.329752313049591	3.7574511005015814	0.8678212483146776
3	2	smote	1.0	300	10	0.1	3	0.7246038732394366	0.10865770135773407	0.14062499997802735	0.9612676056270334	4.061155971621193	3.630680879604184	0.8940018222307464
3	3	smote	1.0	300	10	0.1	3	0.7323723591549296	0.07962390846221475	0.07812499998779297	0.9464788732327714	1.4986616289929986	1.4597036742244502	0.9740048260384554
3	1	smote	1.0	300	10	0.3	1	0.7489993842364532	0.10533415255970555	0.18749999997070316	0.9479239971784101	4.200622887921389	3.600506064338488	0.8571362196509651
3	2	smote	1.0	300	10	0.3	1	0.7238776408450704	0.09328018878863233	0.12499999998046876	0.94999999999331	2.7142851696637402	2.499999499274974	0.9210526219107019
3	3	smote	1.0	300	10	0.3	1	0.7263204225352113	0.07890265374414988	0.09374999998535158	0.927464788725863	1.3227316559756965	1.2924755496510618	0.9771260335267071
3	1	smote	1.0	300	10	0.3	3	0.7515614004222378	0.10965400646948509	0.17187499997314454	0.9542575650882882	4.329752313049591	3.7574511005015814	0.8678212483146776
3	2	smote	1.0	300	10	0.3	3	0.7460717429577465	0.10560973569351206	0.14062499997802735	0.9654929577396797	4.578477331584815	4.0752539196091275	0.8900893416488156
3	3	smote	1.0	300	10	0.3	3	0.7341109154929577	0.0789942639360752	0.12499999998046876	0.937323943655371	2.1364362555264385	1.9943817037455245	0.9335086301883259
3	1	smote	1.0	500	5	0.1	1	0.7296248240675581	0.09077845772914343	0.12499999998046876	0.9570724841593451	3.1850109650012013	2.9118845666638995	0.9142463140037232
3	2	smote	1.0	500	5	0.1	1	0.6973481514084507	0.09436221734119206	0.06249999999023438	0.9753521126691878	2.6380941661908546	2.5357132558363653	0.9611913259020398
3	3	smote	1.0	500	5	0.1	1	0.7004291373239436	0.07903032505071746	0.06249999999023438	0.9577464788664948	1.5111107533181873	1.4791663161300757	0.9788602839142838
3	1	smote	1.0	500	5	0.1	3	0.7203663793103449	0.08845816457338886	0.07812499998779297	0.9542575650882882	1.767926601424823	1.7079323184098099	0.9660651631996894
3	2	smote	1.0	500	5	0.1	3	0.6908340669014085	0.08360801375584025	0.06249999999023438	0.9654929577396797	1.8653055813091823	1.8112239642707235	0.9710065545112684
3	3	smote	1.0	500	5	0.1	3	0.7260563380281689	0.08096323567871858	0.06249999999023438	0.9507042253454177	1.285714024985635	1.267856885293023	0.9861111007558996
3	1	smote	1.0	500	5	0.3	1	0.71425272695285	0.0974952913900462	0.14062499997802735	0.9648135116047516	4.486907810148003	3.9965613627816228	0.8907161651223486
3	2	smote	1.0	500	5	0.3	1	0.7076474471830986	0.09503695624917309	0.06249999999023438	0.9760563380212954	2.717645922103447	2.6102930263086503	0.9604978256740064
3	3	smote	1.0	500	5	0.3	1	0.7274097711267605	0.08652112476076675	0.09374999998535158	0.964788732387572	2.8344819517757873	2.6624992429204575	0.9393248078039786
3	1	smote	1.0	500	5	0.3	3	0.7191678395496129	0.1088801940239095	0.09374999998535158	0.9612948627659305	2.569278331620921	2.422158464309619	0.9427388262324736
3	2	smote	1.0	500	5	0.3	3	0.7058318661971832	0.08211659800274783	0.06249999999023438	0.9718309859086491	2.299999182366375	2.2187492114582925	0.9646739031339656
3	3	smote	1.0	500	5	0.3	3	0.7018816021126761	0.07490746002891949	0.06249999999023438	0.9542253521059563	1.3897432861114376	1.3653843166868753	0.9824723144443801
3	1	smote	1.0	500	10	0.1	1	0.7484495953553836	0.11313153801607437	0.18749999997070316	0.950738916249467	4.453845242952712	3.8062492262197205	0.8545984366439022
3	2	smote	1.0	500	10	0.1	1	0.7133252640845071	0.09299428341467915	0.10937499998291017	0.9640845070354642	3.296524707223434	3.045342288284557	0.9238038618810511
3	3	smote	1.0	500	10	0.1	1	0.7356073943661972	0.0797132867218108	0.09374999998535158	0.9387323943595864	1.58501757721652	1.5301721636366712	0.9653975891381975
3	1	smote	1.0	500	10	0.1	3	0.7562565974665729	0.10785193514255555	0.15624999997558595	0.953553835320524	3.8019071456365365	3.364109123170283	0.8848477767302161
3	2	smote	1.0	500	10	0.1	3	0.7270356514084506	0.10608999904142358	0.14062499997802735	0.9619718309791411	4.139392846062295	3.6979156930152453	0.8933473553105874
3	3	smote	1.0	500	10	0.1	3	0.7294784330985915	0.07889002652992644	0.09374999998535158	0.9436619718243405	1.7327583129288748	1.6640622041726638	0.9603544674573354
3	1	smote	1.0	500	10	0.3	1	0.7489554011259676	0.10530541130252853	0.18749999997070316	0.9479239971784101	4.200622887921389	3.600506064338488	0.8571362196509651
3	2	smote	1.0	500	10	0.3	1	0.7244058098591549	0.09354038452387554	0.12499999998046876	0.9514084506975253	2.7971008717212853	2.572463237953814	0.9196891095313834
3	3	smote	1.0	500	10	0.3	1	0.7266945422535211	0.07900180928417619	0.09374999998535158	0.927464788725863	1.3227316559756965	1.2924755496510618	0.9771260335267071
3	1	smote	1.0	500	10	0.3	3	0.7515174173117523	0.11000021272491142	0.17187499997314454	0.9549612948560524	4.40064760164187	3.8161612609022555	0.8671817337684526
3	2	smote	1.0	500	10	0.3	3	0.7455105633802818	0.10465712516656134	0.14062499997802735	0.964788732387572	4.483635084708668	3.9937488643806858	0.8907390418914601
3	3	smote	1.0	500	10	0.3	3	0.7339898767605635	0.0792144962352341	0.12499999998046876	0.937323943655371	2.1364362555264385	1.9943817037455245	0.9335086301883259
3	1	class_weight		100	5	0.1	1	0.7911352040816326	0.11364235464465282	0.5624999999121094	0.8128078817676792	5.582706431445627	3.004934049438236	0.5382575692472964
3	2	class_weight		100	5	0.1	1	0.7712367957746479	0.1472842221288781	0.5156249999194337	0.838028169008183	5.507713513367496	3.1834237158882677	0.5779936906821322
3	3	class_weight		100	5	0.1	1	0.7890514964788732	0.10416945333408836	0.5468749999145508	0.8197183098533823	5.48760741979571	3.033447096792375	0.5527813507528985
3	1	class_weight		100	5	0.1	3	0.8062324067558058	0.1297624392549773	0.6249999999023438	0.7931034482702808	6.388888522647493	3.0208331867729004	0.47282608112126073
3	2	class_weight		100	5	0.1	3	0.773206426056338	0.161137810217586	0.5312499999169923	0.8077464788675511	4.761660289120183	2.763278244033912	0.5803182143696947
3	3	class_weight		100	5	0.1	3	0.7922425176056338	0.1050386268718746	0.578124999909668	0.8035211267549048	5.604274200914538	2.9424281651096984	0.5250328594890653
3	1	class_weight		100	5	0.3	1	0.781557881773399	0.13987259707288088	0.26562499995849614	0.9415904292685322	5.83081159910906	4.547627232246033	0.7799303916169729
3	2	class_weight		100	5	0.3	1	0.7289832746478874	0.10405295662027564	0.17187499997314454	0.9542253521059563	4.326559281039193	3.7548068708889066	0.8678505444449727
3	3	class_weight		100	5	0.3	1	0.74959286971831	0.08700736348622398	0.09374999998535158	0.9394366197116942	1.6046508978203284	1.547964860273911	0.9646739027972215
3	1	class_weight		100	5	0.3	3	0.8015592012667137	0.1401051331110803	0.3124999999511719	0.912737508790199	4.754398269645988	3.581148782337138	0.753228596278243
3	2	class_weight		100	5	0.3	3	0.7609705105633804	0.14385100233382941	0.2812499999560547	0.927464788725863	5.003376250325197	3.8774266489531852	0.7749620266250029
3	3	class_weight		100	5	0.3	3	0.7454665492957746	0.08462480988961249	0.15624999997558595	0.9154929577400318	2.0061726017164183	1.8489581141099996	0.9216346053506876
3	1	class_weight		100	10	0.1	1	0.7817008268824771	0.13329102035112725	0.15624999997558595	0.9774806474245076	8.038190860096513	6.938473478180555	0.8631884361247099
3	2	class_weight		100	10	0.1	1	0.7878411091549296	0.12453823293498505	0.10937499998291017	0.97464788731708	4.721245695717923	4.314234407543204	0.9137915368911372
3	3	class_weight		100	10	0.1	1	0.8024647887323944	0.10907177823196118	0.04687499999267579	0.964788732387572	1.3475406007415143	1.3312496214602287	0.9879105737164973
3	1	class_weight		100	10	0.1	3	0.7883752638986631	0.1329960792046197	0.21874999996582034	0.9437016185718249	4.693499157832262	3.885546183764402	0.8278570009638581
3	2	class_weight		100	10	0.1	3	0.7847931338028169	0.1327606696395673	0.2812499999560547	0.9422535211201251	6.3849405517105495	4.8704259845324085	0.762798945618718
3	3	class_weight		100	10	0.1	3	0.8075484154929577	0.11335055162611209	0.17187499997314454	0.937323943655371	3.1038790863042296	2.742274842650096	0.8834992392943101
3	1	class_weight		100	10	0.3	1	0.7668015482054891	0.1376020574047022	0.09374999998535158	0.9901477832442637	10.396541153839845	9.51561533343382	0.915267403712813
3	2	class_weight		100	10	0.3	1	0.7646016725352113	0.1333165590345442	0.04687499999267579	0.9894366197113421	4.606553011089662	4.437495795550257	0.9633007020221078
3	3	class_weight		100	10	0.3	1	0.7419784330985916	0.10375701061887396	0.04687499999267579	0.9866197183029112	3.626399357208588	3.5032868530717063	0.9660510251977209
3	1	class_weight		100	10	0.3	3	0.778259148486981	0.12400518591565982	0.12499999998046876	0.978888106960036	6.623806376506667	5.920830525976217	0.8938713064950342
3	2	class_weight		100	10	0.3	3	0.7548415492957746	0.1141711279706215	0.09374999998535158	0.9788732394297264	4.793101174310721	4.43749789744308	0.9258093430815614
3	3	class_weight		100	10	0.3	3	0.7470840669014085	0.08380793181475356	0.0	0.9809859154860495	0.0	0.0	1.0193826170385978
3	1	class_weight		300	5	0.1	1	0.7649762491203378	0.12424690098199462	0.06249999999023438	0.9795918367278003	3.1999984295939297	3.062498497862747	0.95703124024701
3	2	class_weight		300	5	0.1	1	0.6969740316901409	0.09252663012168695	0.04687499999267579	0.9830985915423727	2.8606540430825906	2.7734358574810547	0.9695110933043509
3	3	class_weight		300	5	0.1	1	0.7035321302816901	0.07514485274215109	0.015624999997558595	0.9802816901339417	0.7891152458488055	0.7924103120192492	1.0041756363175405
3	1	class_weight		300	5	0.1	3	0.7711668719211823	0.1096928334439056	0.10937499998291017	0.9704433497468653	4.032162374422109	3.7005195798909707	0.9177506250848111
3	2	class_weight		300	5	0.1	3	0.7113006161971831	0.12201755421260722	0.12499999998046876	0.9774647887255109	6.196425812894145	5.5468725360143	0.8951729015310007
3	3	class_weight		300	5	0.1	3	0.7204885563380281	0.07977618543614629	0.015624999997558595	0.9739436619649723	0.5933073655729222	0.5996619317700933	1.010710401779626
3	1	class_weight		300	5	0.3	1	0.7491973082336383	0.12082256855259278	0.07812499998779297	0.9901477832442637	8.516940494860707	7.929679444528182	0.9310478761878993
3	2	class_weight		300	5	0.3	1	0.6942341549295774	0.09206331641020632	0.03124999999511719	0.984507042246588	2.0498520480744946	2.017044151417348	0.9839949828640144
3	3	class_weight		300	5	0.3	1	0.6997909330985915	0.0825297170025029	0.04687499999267579	0.984507042246588	3.125184269486292	3.0255662271260224	0.968124096046187
3	1	class_weight		300	5	0.3	3	0.7367720795214638	0.08917909210870124	0.03124999999511719	0.9753694581212149	1.277418835870947	1.268749484335898	0.9932133736674341
3	2	class_weight		300	5	0.3	3	0.7091659330985915	0.1001771780847888	0.06249999999023438	0.9838028168944803	4.04927285856432	3.858693267596824	0.9529348507455742
3	3	class_weight		300	5	0.3	3	0.7230633802816901	0.09204207556169318	0.03124999999511719	0.97464788731708	1.2401428797107308	1.2326384021552013	0.9939486892359461
3	1	class_weight		300	10	0.1	1	0.7672413793103449	0.14205559084508027	0.04687499999267579	0.9978888106896701	23.245791440056642	22.20301975437368	0.9551414749276295
3	2	class_weight		300	10	0.1	1	0.7637764084507043	0.13462907729276763	0.0	0.9964788732324192	0.0	0.0	1.0035335588408645
3	3	class_weight		300	10	0.1	1	0.7614986795774649	0.09667039763538639	0.0	0.9922535211197729	0.0	0.0	1.0078069451377865
3	1	class_weight		300	10	0.1	3	0.7660208479943702	0.12046745917555675	0.015624999997558595	0.9971850809219058	5.622995881800006	5.550761516214614	0.9871537480493
3	2	class_weight		300	10	0.1	3	0.7718199823943662	0.11722452486999657	0.0	0.9971830985845269	0.0	0.0	1.0028248487075473
3	3	class_weight		300	10	0.1	3	0.7651958626760563	0.08990892029989657	0.0	0.9950704225282038	0.0	0.0	1.0049539884923235
3	1	class_weight		300	10	0.3	1	0.7325716924700915	0.10364238901839337	0.015624999997558595	0.9915552427797921	1.8637544049346184	1.850258223834614	0.9927585953912087
3	2	class_weight		300	10	0.3	1	0.7703125	0.12614740301016947	0.0	0.9964788732324192	0.0	0.0	1.0035335588408645
3	3	class_weight		300	10	0.3	1	0.7412632042253521	0.1145476076352539	0.04687499999267579	0.9908450704155575	5.322818895529557	5.120186710170425	0.9619314046627616
3	1	class_weight		300	10	0.3	3	0.7682639866291343	0.11942033628186478	0.015624999997558595	0.9922589725475564	2.034629404083961	2.0184632994672023	0.992054511288098
3	2	class_weight		300	10	0.3	3	0.762819102112676	0.12929614248624954	0.015624999997558595	0.9929577464718806	2.2380920573747756	2.218746846829689	0.9913563730042907
3	3	class_weight		300	10	0.3	3	0.7451804577464788	0.10066359094517234	0.03124999999511719	0.9894366197113421	3.021502513164104	2.958330530366838	0.9790925168067666
3	1	class_weight		500	5	0.1	1	0.7608638282899367	0.11138582246410507	0.015624999997558595	0.9908515130120279	1.7191678384373485	1.707930823839305	0.993463679613774
3	2	class_weight		500	5	0.1	1	0.7130941901408451	0.09956351752132754	0.03124999999511719	0.9894366197113421	3.021502513164104	2.958330530366838	0.9790925168067666
3	3	class_weight		500	5	0.1	1	0.7108274647887325	0.07730464961164413	0.015624999997558595	0.984507042246588	1.008657357154328	1.008522075708674	0.9998658696818419
3	1	class_weight		500	5	0.1	3	0.7624802076002815	0.10827394412582335	0.04687499999267579	0.9852216748699141	3.27868630330138	3.171872851715689	0.9674218651949101
3	2	class_weight		500	5	0.1	3	0.7196742957746478	0.12152283343377608	0.07812499998779297	0.9852112675986958	5.645678177383786	5.282734519799555	0.935712999813744
3	3	class_weight		500	5	0.1	3	0.7288952464788732	0.0818079869321607	0.015624999997558595	0.9823943661902649	0.8857137823105362	0.8874994954128674	1.0020161188420655
3	1	class_weight		500	5	0.3	1	0.749219299788881	0.11901776454000844	0.07812499998779297	0.9894440534764994	7.9434952881041925	7.401034649381562	0.9317100723947117
3	2	class_weight		500	5	0.3	1	0.6945092429577464	0.09219928727918054	0.03124999999511719	0.984507042246588	2.0498520480744946	2.017044151417348	0.9839949828640144
3	3	class_weight		500	5	0.3	1	0.7045774647887325	0.08824338467273987	0.04687499999267579	0.9852112675986958	3.2763443860741885	3.1696407118797336	0.9674320845478169
3	1	class_weight		500	5	0.3	3	0.737002990851513	0.09129431040579503	0.03124999999511719	0.9802955664955645	1.6048378945215076	1.5859366943340847	0.9882223517401193
3	2	class_weight		500	5	0.3	3	0.71015625	0.10291689155685659	0.06249999999023438	0.9852112675986958	4.441266833678857	4.2261876158396445	0.9515725421807805
3	3	class_weight		500	5	0.3	3	0.7242517605633804	0.09126261835328706	0.03124999999511719	0.9753521126691878	1.276497177624385	1.2678566279181827	0.9932310367601012
3	1	class_weight		500	10	0.1	1	0.7665376495425756	0.14143957614002728	0.04687499999267579	0.9971850809219058	17.422069201667124	16.652284548643845	0.9558155338304871
3	2	class_weight		500	10	0.1	1	0.7633692781690141	0.13300335597910898	0.0	0.9971830985845269	0.0	0.0	1.0028248487075473
3	3	class_weight		500	10	0.1	1	0.7610585387323944	0.09602936782802862	0.0	0.9929577464718806	0.0	0.0	1.0070921884463055
3	1	class_weight		500	10	0.1	3	0.7659878606615059	0.12336787949821507	0.015624999997558595	0.9971850809219058	5.622995881800006	5.550761516214614	0.9871537480493
3	2	class_weight		500	10	0.1	3	0.7701914612676056	0.11794961046530858	0.0	0.9978873239366347	0.0	0.0	1.002117138870809
3	3	class_weight		500	10	0.1	3	0.763831426056338	0.08925575222882619	0.0	0.9950704225282038	0.0	0.0	1.0049539884923235
3	1	class_weight		500	10	0.3	1	0.7326596586910626	0.10370958336888567	0.015624999997558595	0.9915552427797921	1.8637544049346184	1.850258223834614	0.9927585953912087
3	2	class_weight		500	10	0.3	1	0.7704775528169014	0.12644356335397344	0.0	0.9964788732324192	0.0	0.0	1.0035335588408645
3	3	class_weight		500	10	0.3	1	0.7418243838028169	0.11452505030373124	0.04687499999267579	0.9908450704155575	5.322818895529557	5.120186710170425	0.9619314046627616
3	1	class_weight		500	10	0.3	3	0.7684289232934554	0.11872994459248573	0.015624999997558595	0.9922589725475564	2.034629404083961	2.0184632994672023	0.992054511288098
3	2	class_weight		500	10	0.3	3	0.7625220070422536	0.13005380644522643	0.015624999997558595	0.9929577464718806	2.2380920573747756	2.218746846829689	0.9913563730042907
3	3	class_weight		500	10	0.3	3	0.7445532570422535	0.10064181715341707	0.03124999999511719	0.9901408450634498	3.2396280472678094	3.169639639485714	0.9783961494476497
4	1	none		100	5	0.1	1	0.8232428747361014	0.1669868208186697	0.0	0.9999999999929627	0.0	0.0	0.9999999900070374
4	2	none		100	5	0.1	1	0.7590228873239437	0.10340198330388886	0.0	0.9999999999929579	0.0	0.0	0.9999999900070423
4	3	none		100	5	0.1	1	0.7867187499999999	0.14528419774379533	0.0	0.9999999999929579	0.0	0.0	0.9999999900070423
4	1	none		100	5	0.1	3	0.8227700562983814	0.1453011396162068	0.0	0.9999999999929627	0.0	0.0	0.9999999900070374
4	2	none		100	5	0.1	3	0.7599471830985917	0.11198673599311083	0.0	0.9999999999929579	0.0	0.0	0.9999999900070423
4	3	none		100	5	0.1	3	0.7875000000000001	0.15622344786644096	0.0	0.9999999999929579	0.0	0.0	0.9999999900070423
4	1	none		100	5	0.3	1	0.7606439127375089	0.11800465176467542	0.03124999999511719	0.9992962702251985	45.80580023291711	44.40561854548051	0.9694322086204183
4	2	none		100	5	0.3	1	0.735662411971831	0.08723585696186989	0.0	0.9985915492887424	0.0	0.0	1.0014104272143665
4	3	none		100	5	0.3	1	0.7608604753521127	0.11236324745196795	0.0	0.9992957746408501	0.0	0.0	1.000704711627902
4	1	none		100	5	0.3	3	0.7938401653764954	0.1325170807031592	0.0	0.9985925404574343	0.0	0.0	1.0014094332487469
4	2	none		100	5	0.3	3	0.748349471830986	0.1119197757176174	0.015624999997558595	0.9992957746408501	22.523489458194906	22.187184716795745	0.9850687005111591
4	3	none		100	5	0.3	3	0.7666153169014085	0.12410669404498108	0.015624999997558595	0.9978873239366347	7.497318982993502	7.395798300798921	0.9864590585783992
4	1	none		100	10	0.1	1	0.8045940358902182	0.12723684223379372	0.0	0.9999999999929627	0.0	0.0	0.9999999900070374
4	2	none		100	10	0.1	1	0.7594850352112676	0.10744765246516805	0.0	0.9999999999929579	0.0	0.0	0.9999999900070423
4	3	none		100	10	0.1	1	0.7901518485915493	0.15583779352559915	0.0	0.9999999999929579	0.0	0.0	0.9999999900070423
4	1	none		100	10	0.1	3	0.8285428395496128	0.1472379624511877	0.0	0.9999999999929627	0.0	0.0	0.9999999900070374
4	2	none		100	10	0.1	3	0.7636443661971831	0.13551006342014416	0.0	0.9999999999929579	0.0	0.0	0.9999999900070423
4	3	none		100	10	0.1	3	0.7921214788732394	0.13661169748768884	0.0	0.9999999999929579	0.0	0.0	0.9999999900070423
4	1	none		100	10	0.3	1	0.7367171006333568	0.10569626674223295	0.0	0.9999999999929627	0.0	0.0	0.9999999900070374
4	2	none		100	10	0.3	1	0.7202794894366197	0.09688443601276606	0.0	0.9999999999929579	0.0	0.0	0.9999999900070423
4	3	none		100	10	0.3	1	0.7357064260563381	0.10506663282098644	0.0	0.9992957746408501	0.0	0.0	1.000704711627902
4	1	none		100	10	0.3	3	0.7795786418015482	0.11733372490682432	0.0	0.9999999999929627	0.0	0.0	0.9999999900070374
4	2	none		100	10	0.3	3	0.7578455105633803	0.12204090446788836	0.0	0.9999999999929579	0.0	0.0	0.9999999900070423
4	3	none		100	10	0.3	3	0.7693221830985915	0.14308069157937503	0.0	0.9992957746408501	0.0	0.0	1.000704711627902
4	1	none		300	5	0.1	1	0.730911330049261	0.11025554295111475	0.015624999997558595	0.9992962702251985	22.5393620231201	22.202809272740254	0.985068211982742
4	2	none		300	5	0.1	1	0.6788512323943662	0.07951058881763522	0.0	0.9992957746408501	0.0	0.0	1.000704711627902
4	3	none		300	5	0.1	1	0.726881602112676	0.10542578755634621	0.015624999997558595	0.9971830985845269	5.619027655987646	5.5468552939690055	0.9871557104489402
4	1	none		300	5	0.1	3	0.7583457952146376	0.11791804776513885	0.0	0.9985925404574343	0.0	0.0	1.0014094332487469
4	2	none		300	5	0.1	3	0.7112896126760563	0.07978715643279788	0.0	0.9992957746408501	0.0	0.0	1.000704711627902
4	3	none		300	5	0.1	3	0.7595730633802817	0.11821187552142373	0.015624999997558595	0.9971830985845269	5.619027655987646	5.5468552939690055	0.9871557104489402
4	1	none		300	5	0.3	1	0.7050602568613653	0.10114675043165816	0.015624999997558595	0.9964813511541416	4.495225309709697	4.440612370235851	0.9878508905197398
4	2	none		300	5	0.3	1	0.6748569542253522	0.0743159668683192	0.0	0.9950704225282038	0.0	0.0	1.0049539884923235
4	3	none		300	5	0.3	1	0.722700264084507	0.08715886822382948	0.015624999997558595	0.9957746478803116	3.740731880572599	3.697907908236445	0.9885519702799662
4	1	none		300	5	0.3	3	0.6953070021111893	0.11054347245581918	0.015624999997558595	0.9957776213863774	3.743377370712815	3.700512062567598	0.9885490183505522
4	2	none		300	5	0.3	3	0.6579885563380281	0.07035883982896561	0.0	0.9964788732324192	0.0	0.0	1.0035335588408645
4	3	none		300	5	0.3	3	0.7359485035211267	0.10973503610515521	0.03124999999511719	0.9964788732324192	9.1290063096659	8.874974775997657	0.9721731351319876
4	1	none		300	10	0.1	1	0.742786769880366	0.10960084261321407	0.0	0.9999999999929627	0.0	0.0	0.9999999900070374
4	2	none		300	10	0.1	1	0.7471720950704225	0.10524519394568081	0.0	0.9992957746408501	0.0	0.0	1.000704711627902
4	3	none		300	10	0.1	1	0.7772007042253521	0.11492687435886557	0.0	0.9999999999929579	0.0	0.0	0.9999999900070423
4	1	none		300	10	0.1	3	0.7358264426460239	0.10767154607730366	0.0	0.9999999999929627	0.0	0.0	0.9999999900070374
4	2	none		300	10	0.1	3	0.7394696302816901	0.1203921413425467	0.0	0.9992957746408501	0.0	0.0	1.000704711627902
4	3	none		300	10	0.1	3	0.7771456866197184	0.13279784985627494	0.0	0.9999999999929579	0.0	0.0	0.9999999900070423
4	1	none		300	10	0.3	1	0.6938775510204082	0.08157098523748574	0.0	0.9992962702251985	0.0	0.0	1.0007042153450654
4	2	none		300	10	0.3	1	0.6726672535211268	0.07470391559702826	0.0	0.9985915492887424	0.0	0.0	1.0014104272143665
4	3	none		300	10	0.3	1	0.7653389084507043	0.128840540194895	0.0	0.9999999999929579	0.0	0.0	0.9999999900070423
4	1	none		300	10	0.3	3	0.7428087614356087	0.13904496174136152	0.015624999997558595	0.9999999999929627	1586185.346970343	1561401.2011866337	0.9843749901656188
4	2	none		300	10	0.3	3	0.6974801936619718	0.0976465615977184	0.0	0.9999999999929579	0.0	0.0	0.9999999900070423
4	3	none		300	10	0.3	3	0.7664832746478873	0.13614388811708383	0.015624999997558595	0.9992957746408501	22.523489458194906	22.187184716795745	0.9850687005111591
4	1	none		500	5	0.1	1	0.7128122800844476	0.09926567475536852	0.015624999997558595	0.9978888106896701	7.502609938212345	7.401006584791227	0.986457588854549
4	2	none		500	5	0.1	1	0.6718860035211268	0.07828983302329215	0.0	0.9978873239366347	0.0	0.0	1.002117138870809
4	3	none		500	5	0.1	1	0.7299955985915493	0.10933937019750663	0.03124999999511719	0.9971830985845269	11.419314266725031	11.093710587938011	0.9714865721903331
4	1	none		500	5	0.1	3	0.7327366291344124	0.10613725838655688	0.0	0.9978888106896701	0.0	0.0	1.002115645818009
4	2	none		500	5	0.1	3	0.684011883802817	0.0745543583575271	0.0	0.9978873239366347	0.0	0.0	1.002117138870809
4	3	none		500	5	0.1	3	0.7583736795774647	0.11861704674074347	0.03124999999511719	0.9978873239366347	15.236486962908169	14.791596601597842	0.9708009782859893
4	1	none		500	5	0.3	1	0.6975391449683322	0.10575294771452406	0.015624999997558595	0.9964813511541416	4.495225309709697	4.440612370235851	0.9878508905197398
4	2	none		500	5	0.3	1	0.683131602112676	0.07717688563494345	0.0	0.9957746478803116	0.0	0.0	1.0042432713930307
4	3	none		500	5	0.3	1	0.715536971830986	0.08589789684769242	0.03124999999511719	0.9957746478803116	7.602132530226436	7.39581581647289	0.972860669166902
4	1	none		500	5	0.3	3	0.6863784306826178	0.10149285375649633	0.015624999997558595	0.9950738916186133	3.206342692194432	3.1718685561023885	0.9892481336323173
4	2	none		500	5	0.3	3	0.6615867077464789	0.06979105410553577	0.0	0.9957746478803116	0.0	0.0	1.0042432713930307
4	3	none		500	5	0.3	3	0.7281690140845071	0.10486364912794986	0.03124999999511719	0.9957746478803116	7.602132530226436	7.39581581647289	0.972860669166902
4	1	none		500	10	0.1	1	0.7319779204785364	0.11116820070310181	0.0	0.9999999999929627	0.0	0.0	0.9999999900070374
4	2	none		500	10	0.1	1	0.7412632042253522	0.1045027462512856	0.0	0.9992957746408501	0.0	0.0	1.000704711627902
4	3	none		500	10	0.1	1	0.7675286091549296	0.10734985701676789	0.0	0.9999999999929579	0.0	0.0	0.9999999900070423
4	1	none		500	10	0.1	3	0.7316040640394088	0.1087400901766313	0.0	0.9999999999929627	0.0	0.0	0.9999999900070374
4	2	none		500	10	0.1	3	0.7409000880281691	0.1241979712870843	0.0	0.9999999999929579	0.0	0.0	0.9999999900070423
4	3	none		500	10	0.1	3	0.7753301056338028	0.13018568570185954	0.0	0.9999999999929579	0.0	0.0	0.9999999900070423
4	1	none		500	10	0.3	1	0.6967584447572133	0.08303124703676695	0.0	0.9985925404574343	0.0	0.0	1.0014094332487469
4	2	none		500	10	0.3	1	0.6732394366197183	0.07537380920978717	0.0	0.9985915492887424	0.0	0.0	1.0014104272143665
4	3	none		500	10	0.3	1	0.7655259683098592	0.12692440069576716	0.0	0.9999999999929579	0.0	0.0	0.9999999900070423
4	1	none		500	10	0.3	3	0.7349137931034483	0.13728453694879225	0.015624999997558595	0.9999999999929627	1586185.346970343	1561401.2011866337	0.9843749901656188
4	2	none		500	10	0.3	3	0.6968419894366197	0.09757671720994587	0.0	0.9999999999929579	0.0	0.0	0.9999999900070423
4	3	none		500	10	0.3	3	0.7636883802816901	0.12724215184786358	0.015624999997558595	0.9992957746408501	22.523489458194906	22.187184716795745	0.9850687005111591
4	1	undersample	0.6	100	5	0.1	1	0.7996129486277269	0.1142260667179981	0.5156249999194337	0.8254750175874351	5.034989279037198	2.954447914832348	0.586783347639503
4	2	undersample	0.6	100	5	0.1	1	0.7526188380281691	0.09180714059193501	0.5312499999169923	0.7774647887269193	3.9594934767707826	2.387262550520382	0.6029211880082224
4	3	undersample	0.6	100	5	0.1	1	0.7699713908450705	0.12634788339928366	0.5312499999169923	0.7971830985859354	4.454629388473752	2.6193575092582346	0.588007943262231
4	1	undersample	0.6	100	5	0.1	3	0.7993380541871922	0.1200652947978777	0.5156249999194337	0.8332160450328416	5.318088667468964	3.0915741811328568	0.5813318132251717
4	2	undersample	0.6	100	5	0.1	3	0.7583846830985916	0.10104368074192883	0.5468749999145508	0.7971830985859354	4.743773686714719	2.6963974360011234	0.5684076784933569
4	3	undersample	0.6	100	5	0.1	3	0.7741967429577465	0.13813193145295816	0.48437499992431643	0.7978873239380431	3.708478317710945	2.39655911443299	0.6462378560777134
4	1	undersample	0.6	100	5	0.3	1	0.7797215869106263	0.12545815705138966	0.5624999999121094	0.8078817733933296	5.406593090129969	2.927884462440351	0.5415396275557398
4	2	undersample	0.6	100	5	0.3	1	0.7349801936619719	0.09156394414921985	0.5468749999145508	0.7654929577410882	3.939629099894465	2.3320194196580637	0.5919388148301176
4	3	undersample	0.6	100	5	0.3	1	0.7413292253521127	0.1056600529814254	0.5156249999194337	0.785915492952212	3.907894539230278	2.408511400216465	0.6163194367092399
4	1	undersample	0.6	100	5	0.3	3	0.7723324243490499	0.10839748930517996	0.5468749999145508	0.7945109078058092	4.666390867565013	2.6613333460270048	0.5703194127738845
4	2	undersample	0.6	100	5	0.3	3	0.7371919014084507	0.08845966100024978	0.5312499999169923	0.7774647887269193	3.9594934767707826	2.387262550520382	0.6029211880082224
4	3	undersample	0.6	100	5	0.3	3	0.7608384683098592	0.13617028452782012	0.578124999909668	0.7753521126705961	4.729710663760636	2.573471671813409	0.5441076225305739
4	1	undersample	0.6	100	10	0.1	1	0.7869238212526389	0.10516681735862786	0.45312499992919925	0.8508092892269472	4.725201820063704	3.037219725069147	0.6427703606057151
4	2	undersample	0.6	100	10	0.1	1	0.7519806338028169	0.10225980744359191	0.46874999992675787	0.8028169014027972	3.5924367818766925	2.377232021857918	0.66173244799361
4	3	undersample	0.6	100	10	0.1	1	0.7612896126760563	0.11728347792292566	0.49999999992187505	0.8049295774591203	4.126353562478841	2.563176763434372	0.6211723458401487
4	1	undersample	0.6	100	10	0.1	3	0.809366203377903	0.1119633694294639	0.5624999999121094	0.8571428571368253	7.714285110013621	3.9374997235935316	0.5104166608179365
4	2	undersample	0.6	100	10	0.1	3	0.7478213028169014	0.10122653535973543	0.49999999992187505	0.7950704225296122	3.879724882349166	2.4398624234488584	0.6288751029104613
4	3	undersample	0.6	100	10	0.1	3	0.7655699823943662	0.14882195591771652	0.4374999999316407	0.8295774647828904	3.7860420070248715	2.5671486092071216	0.6780560190783528
4	1	undersample	0.6	100	10	0.3	1	0.7765657987332863	0.10488807307947261	0.48437499992431643	0.8346235045683701	4.7409410199248105	2.928922694672413	0.6177935213607559
4	2	undersample	0.6	100	10	0.3	1	0.753356073943662	0.11585030333135561	0.46874999992675787	0.7957746478817199	3.4381336964636575	2.2952585078795185	0.6675884872827962
4	3	undersample	0.6	100	10	0.3	1	0.7690250880281689	0.13406238728097	0.5468749999145508	0.8112676056280897	5.187853528480612	2.8976211145855792	0.5585394897522641
4	1	undersample	0.6	100	10	0.3	3	0.7684619106263195	0.0919970535795632	0.3749999999414063	0.8529204785302399	3.4794255930280773	2.549640974471741	0.7327763941227384
4	2	undersample	0.6	100	10	0.3	3	0.7645796654929577	0.10929479490897334	0.578124999909668	0.8014084506985817	5.5300758587103696	2.9111257393986287	0.5264169531259836
4	3	undersample	0.6	100	10	0.3	3	0.7637984154929577	0.12075972188387683	0.49999999992187505	0.82042253520549	4.568627175685885	2.784313569917517	0.6094420527569615
4	1	undersample	0.6	300	5	0.1	1	0.7784680682617874	0.11488867496035235	0.5624999999121094	0.8085855031610938	5.431197159902068	2.9386487429895136	0.5410683136994662
4	2	undersample	0.6	300	5	0.1	1	0.7395796654929577	0.09253125669793585	0.48437499992431643	0.7746478873184884	3.22916651546526	2.1494139667318772	0.6656249915097745
4	3	undersample	0.6	300	5	0.1	1	0.7374779929577465	0.12324995757118459	0.46874999992675787	0.783098591543781	3.185637737330994	2.161120029841455	0.6783947756080129
4	1	undersample	0.6	300	5	0.1	3	0.7970069493314568	0.12051701062066492	0.5937499999072267	0.8022519352512157	5.929372772466287	3.0025576767890985	0.5063870552106432
4	2	undersample	0.6	300	5	0.1	3	0.7291593309859155	0.08293320614353672	0.5156249999194337	0.7654929577410882	3.474861799808382	2.198761167106175	0.6327621813560486
4	3	undersample	0.6	300	5	0.1	3	0.7467759683098592	0.133849361349915	0.49999999992187505	0.7915492957690736	3.7972971016727377	2.398648533139416	0.6316725899877105
4	1	undersample	0.6	300	5	0.3	1	0.758972554539057	0.10845232702471905	0.49999999992187505	0.7952146375735735	3.8831613081322014	2.4415806363392023	0.6287610541427618
4	2	undersample	0.6	300	5	0.3	1	0.7487786091549296	0.09162116487446975	0.49999999992187505	0.785915492952212	3.671052447841979	2.3355262062705116	0.6362007088547377
4	3	undersample	0.6	300	5	0.3	1	0.7206976232394366	0.13036925135650065	0.42187499993408206	0.7816901408395657	2.6129031034250905	1.932459588549564	0.7395833239615327
4	1	undersample	0.6	300	5	0.3	3	0.787286681914145	0.12670171524344662	0.49999999992187505	0.8106966924643865	4.282527636706342	2.641263800502653	0.6167534647152333
4	2	undersample	0.6	300	5	0.3	3	0.7218749999999999	0.08253773696708411	0.48437499992431643	0.768309859149519	3.115132952493346	2.090615410911028	0.6711159400392122
4	3	undersample	0.6	300	5	0.3	3	0.7326364436619718	0.11205800362208164	0.46874999992675787	0.790845070416966	3.3363040505707295	2.241161508598582	0.6717497689852799
4	1	undersample	0.6	300	10	0.1	1	0.7829653413089374	0.10309117043378958	0.48437499992431643	0.8325123152650774	4.6693401637575	2.8920035032479325	0.619360199756208
4	2	undersample	0.6	300	10	0.1	1	0.7597271126760564	0.10630195821215735	0.48437499992431643	0.7929577464732891	3.5978146985873702	2.3394981858949118	0.6502553204964487
4	3	undersample	0.6	300	10	0.1	1	0.7632922535211267	0.13127324037297095	0.48437499992431643	0.815492957740736	4.151977551999287	2.6252384068425023	0.6322862617738877
4	1	undersample	0.6	300	10	0.1	3	0.7956984517945109	0.11649601606392591	0.5468749999145508	0.8353272343361343	6.12216286361517	3.320980032733803	0.5424520787006828
4	2	undersample	0.6	300	10	0.1	3	0.7605853873239437	0.09992254027895875	0.5468749999145508	0.7880281690085351	4.4867680093281495	2.579941738282921	0.5750111635037627
4	3	undersample	0.6	300	10	0.1	3	0.7738776408450705	0.13235041192264513	0.48437499992431643	0.8091549295717666	3.9828914237672777	2.538053372072454	0.6372388956169143
4	1	undersample	0.6	300	10	0.3	1	0.768000087966221	0.0933856209040535	0.4374999999316407	0.8240675580519067	3.6431108937159733	2.4867498581826144	0.6825896587559047
4	2	undersample	0.6	300	10	0.3	1	0.7588578345070423	0.10151441664607293	0.5312499999169923	0.7950704225296122	4.397021528576196	2.592353824914412	0.5895704089908401
4	3	undersample	0.6	300	10	0.3	1	0.7515624999999999	0.11333810115448287	0.45312499992919925	0.8140845070365206	3.628138322372831	2.4372631260245656	0.6717668603520036
4	1	undersample	0.6	300	10	0.3	3	0.7854833743842364	0.1020928034294452	0.48437499992431643	0.8261787473551994	4.464973346965054	2.7866268634472213	0.6241082761874991
4	2	undersample	0.6	300	10	0.3	3	0.7554577464788732	0.09679096548531713	0.49999999992187505	0.7873239436564273	3.7019865683471287	2.3509932665114186	0.6350626038444082
4	3	undersample	0.6	300	10	0.3	3	0.7526738556338027	0.14116400934233114	0.49999999992187505	0.8049295774591203	4.126353562478841	2.563176763434372	0.6211723458401487
4	1	undersample	0.6	500	5	0.1	1	0.7780392329345531	0.1148141923331433	0.5624999999121094	0.8099929626966222	5.480952056523058	2.9604165103096673	0.5401281428792758
4	2	undersample	0.6	500	5	0.1	1	0.7377640845070423	0.09104377203507805	0.48437499992431643	0.7676056337974113	3.102846507981134	2.084280212968944	0.6717316427284747
4	3	undersample	0.6	500	5	0.1	1	0.7371258802816901	0.12741691702411878	0.45312499992919925	0.790845070416966	3.132948376466229	2.166456124978629	0.691507115126095
4	1	undersample	0.6	500	5	0.1	3	0.7930264778325123	0.11982248938726045	0.6093749999047852	0.8043631245545084	6.41395645155132	3.1148267286976896	0.48563264937739853
4	2	undersample	0.6	500	5	0.1	3	0.7212808098591549	0.08159451431820922	0.49999999992187505	0.7598591549242264	3.16422273460835	2.082111349874664	0.6580166735607975
4	3	undersample	0.6	500	5	0.1	3	0.7465228873239437	0.1356456326782039	0.5156249999194337	0.7809859154874579	3.7959753339440687	2.3543005351644424	0.6202096404979901
4	1	undersample	0.6	500	5	0.3	1	0.75852172765658	0.1094786736446105	0.48437499992431643	0.7945109078058092	3.632108570590703	2.3571809636239185	0.6489841593362601
4	2	undersample	0.6	500	5	0.3	1	0.7481844190140845	0.09122086720350883	0.49999999992187505	0.7852112676001042	3.655737522601054	2.3278687436558947	0.6367712924428565
4	3	undersample	0.6	500	5	0.3	1	0.7217759683098591	0.12793456844545414	0.42187499993408206	0.7845070422479965	2.656597647973634	1.9577204970307425	0.736927728577209
4	1	undersample	0.6	500	5	0.3	3	0.7874406228008444	0.12559799149521128	0.5156249999194337	0.8163265306065002	4.731182514626316	2.807291513298798	0.593359367834217
4	2	undersample	0.6	500	5	0.3	3	0.72109375	0.08229017624495084	0.46874999992675787	0.7690140845016267	2.937589537560831	2.0293444239746936	0.6908195881865183
4	3	undersample	0.6	500	5	0.3	3	0.7371038732394366	0.11474362420237623	0.48437499992431643	0.7929577464732891	3.5978146985873702	2.3394981858949118	0.6502553204964487
4	1	undersample	0.6	500	10	0.1	1	0.786000175932442	0.10425946954392014	0.5156249999194337	0.8304011259617847	5.212153325012594	3.0402617496188786	0.5833024295174584
4	2	undersample	0.6	500	10	0.1	1	0.7601782570422535	0.10622653123205283	0.48437499992431643	0.7936619718253968	3.6133000514499765	2.3474828209544105	0.6496783415148132
4	3	undersample	0.6	500	10	0.1	1	0.7637544014084509	0.13110061908146262	0.46874999992675787	0.8183098591491669	3.9740079752370683	2.57994171798338	0.6492039508525129
4	1	undersample	0.6	500	10	0.1	3	0.7963252111189304	0.1161048962820605	0.5468749999145508	0.8367346938716628	6.185344406039025	3.3496091691922567	0.5415396277802156
4	2	undersample	0.6	500	10	0.1	3	0.7600352112676056	0.09971060121088648	0.5312499999169923	0.785915492952212	4.160526103107803	2.4814965941624187	0.5964381645637423
4	3	undersample	0.6	500	10	0.1	3	0.7733714788732394	0.135068918763929	0.48437499992431643	0.8035211267549048	3.8417506328627717	2.465277651848666	0.6417068282212006
4	1	undersample	0.6	500	10	0.3	1	0.7687478008444758	0.09361419611347642	0.42187499993408206	0.8261787473551994	3.4684317865452416	2.4270621068733864	0.6997577641873022
4	2	undersample	0.6	500	10	0.3	1	0.7589568661971832	0.10151143449475745	0.5312499999169923	0.7964788732338277	4.435293878410982	2.610293988910603	0.5885278441781282
4	3	undersample	0.6	500	10	0.3	1	0.7512544014084508	0.11325698643734511	0.45312499992919925	0.8133802816844129	3.611320550723514	2.4280659071742563	0.6723484766741621
4	1	undersample	0.6	500	10	0.3	3	0.7877155172413793	0.10348473106705927	0.49999999992187505	0.8289936664262563	4.847736318419647	2.9238681412204928	0.6031409096310553
4	2	undersample	0.6	500	10	0.3	3	0.7556888204225352	0.09753565021135974	0.5156249999194337	0.7901408450648583	4.008010184790844	2.457004916029237	0.6130236108861965
4	3	undersample	0.6	500	10	0.3	3	0.7524207746478874	0.14144242427535098	0.49999999992187505	0.8042253521070125	4.1079134428099575	2.553956703605532	0.6217162795863101
4	1	undersample	0.8	100	5	0.1	1	0.8072110309641098	0.11613491463195208	0.6718749998950196	0.7698803659340614	6.850443780282822	2.9196768603661676	0.4262025768703105
4	2	undersample	0.8	100	5	0.1	1	0.7563490316901409	0.1023610753752524	0.6093749999047852	0.7443661971778567	4.542479133670404	2.3837808980643596	0.5247753005556309
4	3	undersample	0.8	100	5	0.1	1	0.7702574823943662	0.1317551358529251	0.6249999999023438	0.7429577464736412	4.817351378017357	2.431506754290048	0.5047393298342401
4	1	undersample	0.8	100	5	0.1	3	0.802911681914145	0.11656919778708774	0.6874999998925782	0.7797325826827606	7.787858972773836	3.121205928021344	0.40077842460352886
4	2	undersample	0.8	100	5	0.1	3	0.7552266725352113	0.09911178241034611	0.5624999999121094	0.745774647882072	3.7716658435933517	2.212603790691747	0.5866383303105904
4	3	undersample	0.8	100	5	0.1	3	0.7702904929577464	0.1287015100437438	0.6093749999047852	0.735915492952564	4.34719981070443	2.30749991221684	0.5308014283270153
4	1	undersample	0.8	100	5	0.3	1	0.7857582688247713	0.11450788090514563	0.6874999998925782	0.7565095003465412	6.835259756154533	2.8235186696641428	0.41308139003338123
4	2	undersample	0.8	100	5	0.3	1	0.7303367077464789	0.08918871038565994	0.5312499999169923	0.7274647887272714	3.0251506146773393	1.9492893338192252	0.6443610754817339
4	3	undersample	0.8	100	5	0.3	1	0.7456205985915494	0.11758832974739729	0.578124999909668	0.7352112676004563	3.8049643792418855	2.183344332053689	0.5738146474945613
4	1	undersample	0.8	100	5	0.3	3	0.7747185080928923	0.11201267625470568	0.6093749999047852	0.7712878254695898	5.260799732049129	2.6643748830257934	0.5064581368087923
4	2	undersample	0.8	100	5	0.3	3	0.7451364436619718	0.09236319428567218	0.6406249998999024	0.7415492957694257	5.114678118818777	2.4787124377159784	0.4846272490636518
4	3	undersample	0.8	100	5	0.3	3	0.76328125	0.13247050117117687	0.5624999999121094	0.7345070422483486	3.557029031085258	2.1187001850771643	0.5956375759071197
4	1	undersample	0.8	100	10	0.1	1	0.7845927163969036	0.10204717441931739	0.5937499999072267	0.7839549612893459	5.3034324412450395	2.7482694162661754	0.5182057834579795
4	2	undersample	0.8	100	10	0.1	1	0.7685409330985916	0.10586953739451312	0.5624999999121094	0.7852112676001042	4.700233946875303	2.6188523366128815	0.5571748809123733
4	3	undersample	0.8	100	10	0.1	1	0.771368838028169	0.11479168892833319	0.5937499999072267	0.7443661971778567	4.25577433946357	2.3226583109345045	0.5457663125694597
4	1	undersample	0.8	100	10	0.1	3	0.7922677691766362	0.10696344356383321	0.6093749999047852	0.7909922589669881	5.903838053897428	2.9155617286582687	0.4938417421011702
4	2	undersample	0.8	100	10	0.1	3	0.7585167253521127	0.09628204167479242	0.656249999897461	0.7563380281636878	5.925906165376785	2.6932802358076446	0.45449254534008254
4	3	undersample	0.8	100	10	0.1	3	0.7661421654929577	0.1028902119218461	0.5937499999072267	0.748591549290503	4.351863625499828	2.3616945835140606	0.5426857877983653
4	1	undersample	0.8	100	10	0.3	1	0.7865719563687543	0.11347085294702346	0.656249999897461	0.7776213933794679	6.675776386277472	2.9510481262561727	0.442053161871104
4	2	undersample	0.8	100	10	0.3	1	0.7544124119718311	0.10645446511193572	0.5624999999121094	0.7647887323889804	4.180495952787503	2.391466963766691	0.5720533996372204
4	3	undersample	0.8	100	10	0.3	1	0.7490096830985916	0.1189293368881921	0.5468749999145508	0.7253521126709482	3.1874446148518816	1.9911858245881549	0.6246965934516285
4	1	undersample	0.8	100	10	0.3	3	0.796369194229416	0.11078769308776884	0.5937499999072267	0.7860661505926386	5.37019201883679	2.775390494763336	0.5168140042900325
4	2	undersample	0.8	100	10	0.3	3	0.7503631161971831	0.09846443901597696	0.5937499999072267	0.7697183098537345	4.885203238273015	2.578363801943884	0.5277904781712496
4	3	undersample	0.8	100	10	0.3	3	0.7795224471830986	0.12626386141031873	0.6406249998999024	0.7316901408399177	4.861234521004526	2.387631144189053	0.4911573562765138
4	1	undersample	0.8	300	5	0.1	1	0.7872426988036594	0.1067744390123876	0.6093749999047852	0.7762139338439394	5.41094311428916	2.7230246419791926	0.5032439872965634
4	2	undersample	0.8	300	5	0.1	1	0.7347381161971831	0.09455195135270006	0.5624999999121094	0.7330985915441331	3.5314736585700075	2.107519709585661	0.5967819324254333
4	3	undersample	0.8	300	5	0.1	1	0.7380831866197183	0.12793088728402696	0.5937499999072267	0.7098591549245785	3.575802701124756	2.0464198320256646	0.5722966190567347
4	1	undersample	0.8	300	5	0.1	3	0.7716067030260381	0.1048288658015235	0.6249999999023438	0.7698803659340614	5.575942628543568	2.7159784747592255	0.4870886592513616
4	2	undersample	0.8	300	5	0.1	3	0.7426276408450704	0.09231629871895668	0.5937499999072267	0.7295774647835945	3.9431088101596834	2.1956379392556884	0.5568291430780181
4	3	undersample	0.8	300	5	0.1	3	0.7498459507042253	0.13588788077148525	0.6093749999047852	0.7253521126709482	4.119999828531771	2.218749918826801	0.5385315461087022
4	1	undersample	0.8	300	5	0.3	1	0.7724093947923998	0.101076951790303	0.5937499999072267	0.7755102040761752	5.0489507906661	2.644886245341142	0.5238486775789507
4	2	undersample	0.8	300	5	0.3	1	0.7367407570422535	0.09006050086439758	0.5937499999072267	0.7204225352061943	3.7661304440847427	2.123740477823293	0.5639051731459893
4	3	undersample	0.8	300	5	0.3	1	0.7405149647887322	0.12391006107012179	0.6406249998999024	0.7295774647835945	4.809329498367482	2.3689777765653477	0.4925796265937274
4	1	undersample	0.8	300	5	0.3	3	0.7566964285714286	0.093881689506776	0.6406249998999024	0.7586206896498339	5.602484192933169	2.654017746717305	0.4737215847998596
4	2	undersample	0.8	300	5	0.3	3	0.7379731514084507	0.08521926692731328	0.5624999999121094	0.7274647887272714	3.431893550579862	2.0639534122791794	0.6014036704639375
4	3	undersample	0.8	300	5	0.3	3	0.7350022007042254	0.11118037686579071	0.5468749999145508	0.735915492952564	3.3632182532807935	2.070833254553574	0.6157296568253665
4	1	undersample	0.8	300	10	0.1	1	0.7678131597466573	0.09198010235758401	0.5312499999169923	0.7783251231472321	3.9792590633509524	2.3965276692340804	0.6022547392085005
4	2	undersample	0.8	300	10	0.1	1	0.7560959507042254	0.10192672179390687	0.578124999909668	0.7619718309805495	4.386806717555358	2.428809069124654	0.5536621924865868
4	3	undersample	0.8	300	10	0.1	1	0.777112676056338	0.12235402187854523	0.6093749999047852	0.745774647882072	4.576287880669431	2.396987439916059	0.5237842235140465
4	1	undersample	0.8	300	10	0.1	3	0.7720135467980296	0.08971082589893643	0.578124999909668	0.7684729063985329	4.5484631350313345	2.497007870425434	0.5489783583622692
4	2	undersample	0.8	300	10	0.1	3	0.7567341549295775	0.09883524706105659	0.5624999999121094	0.7739436619663808	4.401868941451009	2.488317646485442	0.5652866170173881
4	3	undersample	0.8	300	10	0.1	3	0.7866637323943662	0.1314089948650521	0.656249999897461	0.7366197183046718	5.339328872852926	2.491644289985808	0.4666586936161466
4	1	undersample	0.8	300	10	0.3	1	0.7537055770584096	0.09151866146282564	0.45312499992919925	0.7973258268768662	3.2596228473555273	2.2357312260827276	0.6858864654542187
4	2	undersample	0.8	300	10	0.3	1	0.7511223591549296	0.09170718225235794	0.5468749999145508	0.7584507042200109	3.789584627667086	2.264030518111537	0.597434996882351
4	3	undersample	0.8	300	10	0.3	1	0.7727442781690141	0.12619964270524317	0.6093749999047852	0.7387323943609949	4.410889293453025	2.332378616516951	0.5287774000290487
4	1	undersample	0.8	300	10	0.3	3	0.7494612068965516	0.08723536534784013	0.5468749999145508	0.7726952850051183	4.10270077259482	2.4059112714303015	0.5864213267694968
4	2	undersample	0.8	300	10	0.3	3	0.7457526408450704	0.09363700158777474	0.6093749999047852	0.7612676056284419	4.974513032227383	2.552544140410728	0.5131244152199301
4	3	undersample	0.8	300	10	0.3	3	0.7717429577464788	0.12222631299221141	0.6718749998950196	0.7373239436567794	5.747606008216437	2.557808213166735	0.4450214840812304
4	1	undersample	0.8	500	5	0.1	1	0.78527445460943	0.10694721401098572	0.5937499999072267	0.7797325826827606	5.173752494817739	2.6955869378366155	0.5210119519244707
4	2	undersample	0.8	500	5	0.1	1	0.7352552816901409	0.09139047860166795	0.5468749999145508	0.7338028168962408	3.3269475025376156	2.0543980706114664	0.6175023909379416
4	3	undersample	0.8	500	5	0.1	1	0.7350682218309859	0.12870028778564777	0.5937499999072267	0.7147887323893325	3.6628678530722527	2.0817900501036117	0.568349745877078
4	1	undersample	0.8	500	5	0.1	3	0.7738278501055595	0.10607463897409712	0.6249999999023438	0.7705840957018256	5.598159220292436	2.724309696711033	0.4866438294313339
4	2	undersample	0.8	500	5	0.1	3	0.7394036091549296	0.09109656941882932	0.5937499999072267	0.7352112676004563	4.058101299823149	2.2423536383254103	0.5525622531507822
4	3	undersample	0.8	500	5	0.1	3	0.7464568661971831	0.13537948336090497	0.6249999999023438	0.7218309859104097	4.324894334045658	2.246835361873539	0.5195121880637548
4	1	undersample	0.8	500	5	0.3	1	0.772277445460943	0.10087229511618286	0.5937499999072267	0.7755102040761752	5.0489507906661	2.644886245341142	0.5238486775789507
4	2	undersample	0.8	500	5	0.3	1	0.7359595070422534	0.09022556799895044	0.5937499999072267	0.7225352112625174	3.8059350278254103	2.139911090015388	0.562256327633295
4	3	undersample	0.8	500	5	0.3	1	0.7399097711267606	0.12322166497152534	0.6406249998999024	0.7316901408399177	4.861234521004526	2.387631144189053	0.4911573562765138
4	1	undersample	0.8	500	5	0.3	3	0.7593024278676989	0.0942039268305088	0.6406249998999024	0.7551020408110127	5.496376541913702	2.6158853093858587	0.47592904788712076
4	2	undersample	0.8	500	5	0.3	3	0.7367517605633803	0.08502026454335566	0.5468749999145508	0.7288732394314869	3.244513978036758	2.017045379797185	0.6216787355536532
4	3	undersample	0.8	500	5	0.3	3	0.7309969190140845	0.11120797655458906	0.5624999999121094	0.7323943661920255	3.5187968487789023	2.1019736052941465	0.5973557611987766
4	1	undersample	0.8	500	10	0.1	1	0.7674283075299085	0.0919728970479721	0.5312499999169923	0.7776213933794679	3.96307997433633	2.388943721254997	0.6027997661148025
4	2	undersample	0.8	500	10	0.1	1	0.7565360915492958	0.10142938027437066	0.5624999999121094	0.7619718309805495	4.1158070774813815	2.363165580769934	0.5741681996081248
4	3	undersample	0.8	500	10	0.1	1	0.7770136443661972	0.12220755021453948	0.6249999999023438	0.7408450704173181	4.7644925378461505	2.411684689123747	0.5061787005272663
4	1	undersample	0.8	500	10	0.1	3	0.7717276565798734	0.09001744992562596	0.5624999999121094	0.7705840957018256	4.318579982874381	2.45187872703993	0.5677511343027615
4	2	undersample	0.8	500	10	0.1	3	0.7566131161971831	0.0982634538331738	0.578124999909668	0.7725352112621653	4.654167868528712	2.5416020549886835	0.5460916065432901
4	3	undersample	0.8	500	10	0.1	3	0.786256602112676	0.13155032987952453	0.6874999998925782	0.7373239436567794	6.175334820347265	2.6172921251008447	0.42382998484935835
4	1	undersample	0.8	500	10	0.3	1	0.7538045390570022	0.09150167993661791	0.45312499992919925	0.7966220971091019	3.2454768471811875	2.2279951322554767	0.6864923722182155
4	2	undersample	0.8	500	10	0.3	1	0.7516175176056338	0.09189939898491604	0.5468749999145508	0.7584507042200109	3.789584627667086	2.264030518111537	0.597434996882351
4	3	undersample	0.8	500	10	0.3	1	0.7730083626760563	0.12596464741332553	0.6093749999047852	0.7394366197131026	4.4270268313029755	2.33868234226544	0.5282738025120222
4	1	undersample	0.8	500	10	0.3	3	0.7499010380014075	0.08721191483514504	0.5468749999145508	0.7733990147728825	4.119190204421661	2.4133830452352134	0.5858877313926204
4	2	undersample	0.8	500	10	0.3	3	0.7466769366197183	0.09438046431041971	0.6093749999047852	0.7619718309805495	4.99384591002635	2.560096045834095	0.5126501782435108
4	3	undersample	0.8	500	10	0.3	3	0.7720180457746479	0.12167298954261813	0.6406249998999024	0.7352112676004563	4.9495834956325995	2.419381557140574	0.48880507011944474
4	1	undersample	1.0	100	5	0.1	1	0.820383972554539	0.1264123772126266	0.7968749998754884	0.7206192821905657	10.118968603218965	2.8522905145376996	0.28187560661475575
4	2	undersample	1.0	100	5	0.1	1	0.7564260563380283	0.09372015985514733	0.734374999885254	0.6894366197134547	6.137521403683219	2.3646541184641032	0.3852783398310961
4	3	undersample	1.0	100	5	0.1	1	0.7622799295774648	0.1288458039851948	0.7031249998901368	0.6661971830939001	4.726848588175463	2.1064081643860035	0.4456263148320093
4	1	undersample	1.0	100	5	0.1	3	0.8150840077410274	0.12114723235617138	0.812499999873047	0.7107670654418666	10.648823375330958	2.8091544036047438	0.2637995014194893
4	2	undersample	1.0	100	5	0.1	3	0.7543683978873239	0.09801806903943515	0.7187499998876954	0.6802816901360544	5.4375915519918525	2.2480726165255582	0.4134316711092704
4	3	undersample	1.0	100	5	0.1	3	0.7643265845070422	0.12650467348288516	0.6874999998925782	0.673943661967085	4.5473000435522595	2.1085312524667543	0.46368860352276464
4	1	undersample	1.0	100	5	0.3	1	0.7911132125263899	0.11198739645287792	0.7656249998803711	0.7255453905649153	8.635726026788666	2.789623295305694	0.3230328521649268
4	2	undersample	1.0	100	5	0.3	1	0.7422535211267605	0.0877402960882732	0.6874999998925782	0.6873239436571316	4.8360358428379016	2.198761190562927	0.45466187879043574
4	3	undersample	1.0	100	5	0.3	1	0.7420664612676057	0.10808408505091815	0.6718749998950196	0.6535211267559612	3.862175633403497	1.9391513664681015	0.5020878157572266
4	1	undersample	1.0	100	5	0.3	3	0.8109715869106263	0.12117098838852723	0.7968749998754884	0.7156931738162161	9.875665847621551	2.8028696410253255	0.2838157533391744
4	2	undersample	1.0	100	5	0.3	3	0.7449273767605633	0.090864131630949	0.6874999998925782	0.6866197183050239	4.820224527061872	2.19382015433742	0.4551281986593267
4	3	undersample	1.0	100	5	0.3	3	0.7503741197183099	0.10861094152659553	0.7031249998901368	0.6521126760517457	4.439590720552339	2.0211284840704247	0.45525107310411367
4	1	undersample	1.0	100	10	0.1	1	0.778402093596059	0.10067124738917634	0.7656249998803711	0.7241379310293868	8.574999536699591	2.77539052390717	0.3236607099835934
4	2	undersample	1.0	100	10	0.1	1	0.7463468309859155	0.09762626056022057	0.7031249998901368	0.6915492957697779	5.310021407439879	2.279537596937891	0.42928970882185397
4	3	undersample	1.0	100	10	0.1	1	0.7796544894366196	0.12489047408310398	0.7187499998876954	0.6823943661923776	5.4907610424383915	2.2630265358982444	0.41215169691406695
4	1	undersample	1.0	100	10	0.1	3	0.7933673469387755	0.11084449175414236	0.8281249998706055	0.7199155524228015	12.38442131010783	2.956697444171292	0.2387432764350404
4	2	undersample	1.0	100	10	0.1	3	0.7500770246478873	0.09447754566986152	0.7187499998876954	0.6929577464739933	5.767583847806297	2.340882950880203	0.40586889674689697
4	3	undersample	1.0	100	10	0.1	3	0.7893485915492958	0.11915241634555658	0.734374999885254	0.6732394366149772	5.696247226940121	2.247440663595415	0.3945475884550416
4	1	undersample	1.0	100	10	0.3	1	0.7632828993666433	0.10970493585573912	0.7656249998803711	0.7234342012616226	8.544868072142442	2.7683284617608988	0.3239755550278635
4	2	undersample	1.0	100	10	0.3	1	0.7451364436619718	0.10346695581218482	0.656249999897461	0.7021126760513936	4.499677446313856	2.2030141100617655	0.48959377452037234
4	3	undersample	1.0	100	10	0.3	1	0.7673855633802817	0.0953281462695945	0.7656249998803711	0.6767605633755158	6.8393606168332965	2.368600144182953	0.34631893366752114
4	1	undersample	1.0	100	10	0.3	3	0.7866929099225898	0.1033050758820306	0.812499999873047	0.7142857142806877	10.83333268384035	2.8437498999743873	0.2624999965045815
4	2	undersample	1.0	100	10	0.3	3	0.7460277288732394	0.09253952869992242	0.6718749998950196	0.7014084506992859	4.809972848086185	2.2501473299128616	0.46780872842316196
4	3	undersample	1.0	100	10	0.3	3	0.784650088028169	0.12138414396627245	0.7656249998803711	0.6753521126713004	6.795516682857778	2.3583242219652845	0.3470411837791782
4	1	undersample	1.0	300	5	0.1	1	0.8060234869809993	0.12236513636560674	0.7812499998779298	0.7396199859201997	10.144787041807259	3.0004221815360737	0.2957599866535679
4	2	undersample	1.0	300	5	0.1	1	0.7427156690140845	0.0877433376940501	0.6718749998950196	0.6823943661923776	4.3994296707196	2.115437848774446	0.48084364636158256
4	3	undersample	1.0	300	5	0.1	1	0.7597491197183098	0.10882880942558797	0.7187499998876954	0.6718309859107618	5.231759447111264	2.1901823363202237	0.41863206941059705
4	1	undersample	1.0	300	5	0.1	3	0.8104437895847995	0.12261673670753245	0.812499999873047	0.7262491203326795	11.496143242055512	2.9680268833480277	0.25817586871472487
4	2	undersample	1.0	300	5	0.1	3	0.7432548415492959	0.09129311380039191	0.6874999998925782	0.6915492957697779	4.932419891007705	2.228881205894827	0.45188390401111256
4	3	undersample	1.0	300	5	0.1	3	0.7592979753521127	0.12116469372379152	0.7031249998901368	0.6619718309812538	4.6381577216310665	2.0800780631106592	0.4484707380752021
4	1	undersample	1.0	300	5	0.3	1	0.7775994018296973	0.108417684368972	0.7187499998876954	0.7220267417260942	6.6379743624142735	2.5856802862765296	0.38952850353527996
4	2	undersample	1.0	300	5	0.3	1	0.7493727992957747	0.09328435406153508	0.6874999998925782	0.6971830985866396	5.0651160688019266	2.270348761843443	0.44823231696036875
4	3	undersample	1.0	300	5	0.3	1	0.7686949823943662	0.11965673383862245	0.7499999998828126	0.6626760563333615	5.8935279379106795	2.223381979638489	0.37725823040578016
4	1	undersample	1.0	300	5	0.3	3	0.7943459711470795	0.12475879024552289	0.7187499998876954	0.7220267417260942	6.6379743624142735	2.5856802862765296	0.38952850353527996
4	2	undersample	1.0	300	5	0.3	3	0.7374339788732395	0.0882674931139954	0.6874999998925782	0.6866197183050239	4.820224527061872	2.19382015433742	0.4551281986593267
4	3	undersample	1.0	300	5	0.3	3	0.7281690140845071	0.09350447707794157	0.6874999998925782	0.659154929572823	4.25454530231135	2.0170453950250438	0.4740918733157685
4	1	undersample	1.0	300	10	0.1	1	0.7975347466572835	0.10641423431162012	0.812499999873047	0.7220267417260942	11.255695510401777	2.9229429323125986	0.2596856690956548
4	2	undersample	1.0	300	10	0.1	1	0.7473591549295775	0.09580884371123126	0.7187499998876954	0.7063380281640399	6.146815600401607	2.447541882657422	0.39818045314867656
4	3	undersample	1.0	300	10	0.1	1	0.7871258802816901	0.13324907554092724	0.7031249998901368	0.6718309859107618	4.84865578674121	2.1425696768350013	0.441889406587154
4	1	undersample	1.0	300	10	0.1	3	0.7941480471498944	0.10926504800544835	0.7656249998803711	0.7269528501004437	8.697078563142354	2.804002796300887	0.3224074255478478
4	2	undersample	1.0	300	10	0.1	3	0.753950264084507	0.09511177183719953	0.7031249998901368	0.6978873239387473	5.471107605208565	2.3273600624224686	0.4253910132375601
4	3	undersample	1.0	300	10	0.1	3	0.7845290492957746	0.11255263429535962	0.734374999885254	0.6718309859107618	5.659934125181913	2.237794995805446	0.3953747322340401
4	1	undersample	1.0	300	10	0.3	1	0.786198099929627	0.10165741626734506	0.734374999885254	0.718508092887273	7.056911417010277	2.6088670943654995	0.3696896375244079
4	2	undersample	1.0	300	10	0.3	1	0.7482174295774648	0.09605107037976447	0.6874999998925782	0.6901408450655624	4.899999802088195	2.218749928013408	0.4528061160467522
4	3	undersample	1.0	300	10	0.3	1	0.7817231514084507	0.12465486606788674	0.7187499998876954	0.6598591549249306	4.957671767878625	2.113095175612076	0.42622731495182187
4	1	undersample	1.0	300	10	0.3	3	0.7737178923293455	0.09021982696464763	0.7187499998876954	0.7255453905649153	6.755840124591291	2.6188300323277947	0.387639422554841
4	2	undersample	1.0	300	10	0.3	3	0.7591329225352113	0.09708574694344758	0.7031249998901368	0.7014084506992859	5.563554872687634	2.354805345257646	0.4232555162136005
4	3	undersample	1.0	300	10	0.3	3	0.7851342429577464	0.11589435526948776	0.734374999885254	0.6816901408402698	5.920874289789122	2.3071072280097584	0.3896565027194971
4	1	undersample	1.0	500	5	0.1	1	0.8070131069669246	0.12491871091435275	0.7968749998754884	0.7382125263846713	11.06265440326981	3.0439766977034655	0.27515788490845444
4	2	undersample	1.0	500	5	0.1	1	0.7425726232394366	0.0879529158465677	0.656249999897461	0.6795774647839466	4.048950900193343	2.0480768588083187	0.5058290082552029
4	3	undersample	1.0	500	5	0.1	1	0.7600242077464789	0.11373891185776455	0.6874999998925782	0.6697183098544387	4.460980643849589	2.081556439819657	0.466614083627491
4	1	undersample	1.0	500	5	0.1	3	0.8043631245601689	0.11914642377405321	0.7812499998779298	0.7283603096359722	9.57623927535264	2.8760523547587735	0.30033212165017376
4	2	undersample	1.0	500	5	0.1	3	0.7410761443661972	0.08944949450212661	0.6718749998950196	0.6859154929529161	4.471705998371693	2.139153518969227	0.47837524985567226
4	3	undersample	1.0	500	5	0.1	3	0.7617957746478873	0.11991015737537425	0.7187499998876954	0.6598591549249306	4.957671767878625	2.113095175612076	0.42622731495182187
4	1	undersample	1.0	500	5	0.3	1	0.778369106263195	0.10888913263011506	0.7187499998876954	0.7213230119583299	6.614758378941369	2.5791507908385825	0.3899085313383386
[truncated: 305 more rows]
