# Supplementary material for: Risk prediction for cardiovascular related diseases using PRS and EHR in the Framingham Heart Study
Source: PLoS One. 2026 Apr 17;21(4):e0345914. doi: 10.1371/journal.pone.0345914 (PMC13089760; doi:10.1371/journal.pone.0345914)
Supplement: S1 File — (ZIP) [file pone.0345914.s003.zip › catboost/prs_ehr_model/stroke/stroke_catboost_nested_cv_outer_test_results.csv]

outer_fold	AUC	AUPRC	sensitivity	specificity	DOR	LR+	LR-
1	0.8011633532723434	0.13416571802528185	0.0	0.9999999999929627	0.0	0.0	0.9999999900070374
2	0.8084727112676057	0.1653572036888568	0.0	0.9999999999929579	0.0	0.0	0.9999999900070423
3	0.7443111795774648	0.09824939212801338	0.0	0.9999999999929579	0.0	0.0	0.9999999900070423
4	0.7669784330985916	0.11454618574484166	0.0	0.9999999999929579	0.0	0.0	0.9999999900070423
