# Supplementary material for: Risk prediction for cardiovascular related diseases using PRS and EHR in the Framingham Heart Study
Source: PLoS One. 2026 Apr 17;21(4):e0345914. doi: 10.1371/journal.pone.0345914 (PMC13089760; doi:10.1371/journal.pone.0345914)
Supplement: S1 File — (ZIP) [file pone.0345914.s003.zip › catboost/prs_model/af/af_catboost_nested_cv_all_results.csv]

outer_fold	inner_fold	sampling_method	sampling_ratio	iterations	depth	learning_rate	l2_leaf_reg	AUC	AUPRC	sensitivity	specificity	DOR	LR+	LR-
1	1	none		100	5	0.1	1	0.8111218568665377	0.38495453973383686	0.1636363636289256	0.9813023855513778	10.268360305352052	8.751719453910841	0.8522995971095487
1	2	none		100	5	0.1	1	0.803165728989104	0.4049179092686742	0.13242009131815433	0.9825918762025624	8.615199715870217	7.606794206605068	0.8829504098947882
1	3	none		100	5	0.1	1	0.8266906158357772	0.45008638847195065	0.15909090908367768	0.9877419354774986	15.244653248347756	12.97845830449502	0.8513449234048741
1	1	none		100	5	0.1	3	0.8110075611042729	0.38225560274897674	0.16818181817417355	0.9806576402257856	10.250814352162845	8.694995501449842	0.8482248434347189
1	2	none		100	5	0.1	3	0.8043639543202352	0.4033896623833144	0.13698630136360793	0.9832366215281546	9.310128740828805	8.17175486887275	0.877727365888605
1	3	none		100	5	0.1	3	0.82975073313783	0.45749914760392557	0.15454545453842974	0.9890322580581353	16.483855901595902	14.090896234488946	0.8548300927749654
1	1	none		100	5	0.3	1	0.8023650430807103	0.3564980514771108	0.17272727271942148	0.9722759509930866	7.322256482240141	6.230230309218051	0.8508620602278377
1	2	none		100	5	0.3	1	0.7918135007904754	0.3603153920241718	0.13242009131815433	0.9787234042490089	7.021049321720488	6.223741364948976	0.8864403324278846
1	3	none		100	5	0.3	1	0.8067961876832843	0.4050392875838757	0.17727272726466942	0.9799999999936775	10.55800574870377	8.863631928615483	0.839517616679043
1	1	none		100	5	0.3	3	0.8009612566672528	0.3562269755208922	0.15909090908367768	0.9754996776210478	7.5327138403632175	6.493418400329542	0.8620290724716153
1	2	none		100	5	0.3	3	0.7977913792545095	0.3828308702845694	0.14155251140906153	0.9806576402257856	8.360102047321929	7.318261053915293	0.8753793827981563
1	3	none		100	5	0.3	3	0.8118240469208211	0.42069345493286586	0.1636363636289256	0.9845161290259065	12.440209331063125	10.56817498808662	0.8495174464062963
1	1	none		100	10	0.1	1	0.8060708633726043	0.37616498569314955	0.17272727271942148	0.9767891682722323	8.786626234342563	7.441663458192618	0.8469306844122475
1	2	none		100	10	0.1	1	0.7976692014873303	0.38164599220071604	0.13698630136360793	0.9793681495746012	7.534718558913809	6.639551574077684	0.8811943600568464
1	3	none		100	10	0.1	1	0.8217067448680352	0.4317130292118632	0.15454545453842974	0.9845161290259065	11.62275232751301	9.98105415541514	0.8587513316928196
1	1	none		100	10	0.1	3	0.8101503428872869	0.3842680309945383	0.16818181817417355	0.9787234042490089	9.300542059102527	7.9045417367072135	0.8499011771002685
1	2	none		100	10	0.1	3	0.7995916612937889	0.39062513164876045	0.14611872145451513	0.9806576402257856	8.675931328894599	7.554333991138368	0.8707231094856478
1	3	none		100	10	0.1	3	0.8256568914956012	0.44521896875083933	0.15909090908367768	0.9858064516065432	13.140039854861037	11.208669783401083	0.8530164121118811
1	1	none		100	10	0.3	1	0.7908255670828205	0.35551046882440035	0.17727272726466942	0.9696969696907177	6.895025336940699	5.849998068027785	0.8484374912642682
1	2	none		100	10	0.3	1	0.7805010171667122	0.34852076869666093	0.15981735159087593	0.9684074790395332	5.830743487502825	5.058706812406472	0.8675920600762984
1	3	none		100	10	0.3	1	0.7912932551319647	0.378355333096623	0.17727272726466942	0.9722580645098564	7.551455570785834	6.390061119817732	0.8462025611359322
1	1	none		100	10	0.3	3	0.7989053982767716	0.3600160980891669	0.18181818180991735	0.9729206963186788	7.9841240204817305	6.714283232936303	0.8409542657241876
1	2	none		100	10	0.3	3	0.7900617954538094	0.37540514536663144	0.15525114154542233	0.9748549322954555	7.125153080189106	6.174216018324874	0.8665380066345852
1	3	none		100	10	0.3	3	0.807800586510264	0.4089309699975709	0.18636363635516529	0.9812903225743144	12.013285788392075	9.960809719317682	0.829149474560035
1	1	none		300	5	0.1	1	0.7964553660395054	0.3540062669336592	0.18181818180991735	0.9709864603419022	7.437034460006058	6.266664505119281	0.8426294734075808
1	2	none		300	5	0.1	1	0.7846212047611056	0.34169294866327427	0.15068493149996873	0.97034171501631	5.804696491959367	5.0807010849017	0.8752741911472018
1	3	none		300	5	0.1	1	0.7921099706744867	0.38189145423016224	0.17727272726466942	0.9722580645098564	7.551455570785834	6.390061119817732	0.8462025611359322
1	1	none		300	5	0.1	3	0.8001392063771174	0.3500220160246317	0.17272727271942148	0.97034171501631	6.831101364074416	5.82391107831415	0.8525581307623078
1	2	none		300	5	0.1	3	0.7837880407102209	0.34990011972448304	0.15525114154542233	0.9716312056674944	6.294592366363242	5.472600809175877	0.8694130497590583
1	3	none		300	5	0.1	3	0.7959222873900295	0.3803471178272575	0.17727272726466942	0.9735483870904933	7.930329826433056	6.701771300427757	0.8450810203109567
1	1	none		300	5	0.3	1	0.7598103862610632	0.3221442646405825	0.2272727272623967	0.9516441005741352	5.788234085537726	4.6999990272302075	0.8119918614022738
1	2	none		300	5	0.3	1	0.7506866979323988	0.3151664828636336	0.24657534245449428	0.950999355248543	6.351673330301213	5.032082605940328	0.7922451739477225
1	3	none		300	5	0.3	1	0.752375366568915	0.32505947797373647	0.2136363636266529	0.948387096768075	4.9920510474300075	4.139203742804983	0.8291589275745497
1	1	none		300	5	0.3	3	0.765292186858918	0.31778905145770964	0.2136363636266529	0.950999355248543	5.2726639587526565	4.359867530551729	0.826881347252878
1	2	none		300	5	0.3	3	0.7542857899896663	0.31460093241674536	0.1917808219090511	0.9555125725276886	5.096535323969619	4.310898375039334	0.8458488070904377
1	3	none		300	5	0.3	3	0.7501818181818182	0.33472286942928664	0.19545454544566115	0.9606451612841249	5.930071651267787	4.966466695292315	0.8375053335029805
1	1	none		300	10	0.1	1	0.7624054861965888	0.3179026247848335	0.19090909090041322	0.9574468085044653	5.3089875079551625	4.486362581213686	0.8450504962389338
1	2	none		300	10	0.1	1	0.7635050593371782	0.32251112283757494	0.1826484018181439	0.9484203739461741	4.1089377457682	3.5410952032996343	0.8618030696272376
1	3	none		300	10	0.1	1	0.7715102639296186	0.3477210557993662	0.20454545453615702	0.9587096774131697	5.97053425734069	4.953834026548809	0.8297136827835457
1	1	none		300	10	0.1	3	0.7743684426469727	0.33798816921362757	0.2136363636266529	0.961960025783611	6.870185306252174	5.616100217376282	0.8174597770402973
1	2	none		300	10	0.1	3	0.7711492659029819	0.3309234904254724	0.1735159817272367	0.9606705351324264	5.128157370031263	4.411856052273337	0.8603199322186298
1	3	none		300	10	0.1	3	0.7777170087976538	0.36619031589099377	0.1999999999909091	0.9632258064453986	6.5482438209908915	5.438595011145626	0.8305425232074224
1	1	none		300	10	0.3	1	0.7460421428990095	0.2896023831661399	0.20909090908140496	0.9264990328760381	3.332425435378629	2.8447364547108807	0.853653435478417
1	2	none		300	10	0.3	1	0.7413658591157862	0.3041490505208284	0.21917808218177268	0.9342359767831449	3.987615487067195	3.3327956249130706	0.8357865987445331
1	3	none		300	10	0.3	1	0.7387199413489737	0.32479016169624086	0.22272727271714876	0.9380645161229803	4.340033405507394	3.596116843104539	0.8285919631726387
1	1	none		300	10	0.3	3	0.7647368266807337	0.31960759455528803	0.2272727272623967	0.9381044487366983	4.457719860709242	3.671874406237079	0.8237113314419156
1	2	none		300	10	0.3	3	0.7358457792733514	0.2983044173371777	0.21461187213631908	0.942617666015844	4.488763255669586	3.740033209441148	0.8331990242144364
1	3	none		300	10	0.3	3	0.7431788856304985	0.33341429485425067	0.23181818180764463	0.9432258064455277	5.013581678927859	4.083160437208518	0.8144198396595931
1	1	none		500	5	0.1	1	0.7806210069749722	0.3330791977081064	0.2272727272623967	0.9587362991556497	6.833638034814565	5.507811164140957	0.805985196720188
1	2	none		500	5	0.1	1	0.7701482914248872	0.32751194039574083	0.1780821917726903	0.961960025783611	5.47909459644401	4.681447572629796	0.8544199110701901
1	3	none		500	5	0.1	1	0.7796891495601174	0.3604788436205043	0.18636363635516529	0.9658064516066723	6.469588061774907	5.45025569469632	0.8424424519704555
1	1	none		500	5	0.1	3	0.793168630209249	0.3419399736732659	0.19090909090041322	0.9690522243651255	7.388340295069898	6.168748005197543	0.8349301311189511
1	2	none		500	5	0.1	3	0.7773361713903829	0.33698055738323707	0.1689497716817831	0.9606705351324264	4.965770663577668	4.295754577213512	0.8650730810151552
1	3	none		500	5	0.1	3	0.7838826979472141	0.3632860062197158	0.1999999999909091	0.9664516128969907	7.201920915917825	5.961536683162988	0.8277703519303407
1	1	none		500	5	0.3	1	0.7476862434792803	0.3087475338740857	0.21818181817190083	0.9464861379693973	4.935835437896763	4.077107671205893	0.8260217896536798
1	2	none		500	5	0.3	1	0.7371764865207011	0.30250466325321546	0.23744292236358708	0.9419729206902517	5.054689738027648	4.091932323127878	0.809531837690529
1	3	none		500	5	0.3	1	0.7355175953079179	0.30906168111596655	0.2136363636266529	0.9412903225745723	4.355776422292835	3.6388605185134266	0.8354102970786099
1	1	none		500	5	0.3	3	0.7498226950354611	0.30261082513908777	0.22272727271714876	0.9471308832949895	5.133432196188238	4.212804080534218	0.8206603044894715
1	2	none		500	5	0.3	3	0.7405444712352319	0.3036416088747165	0.2054794520454119	0.9413281753646594	4.149298263905515	3.5021821513255134	0.844042025201657
1	3	none		500	5	0.3	3	0.7354604105571847	0.3216597662360537	0.2136363636266529	0.9432258064455277	4.513530464364071	3.7629125597803985	0.8336960488811646
1	1	none		500	10	0.1	1	0.7540223316335503	0.30651974697341294	0.20454545453615702	0.9432624113414362	4.27499924042912	3.6051130004121785	0.8433014264817291
1	2	none		500	10	0.1	1	0.7510929758088021	0.30749606358465675	0.21461187213631908	0.9419729206902517	4.435851941871068	3.6984772920578894	0.833769317859453
1	3	none		500	10	0.1	1	0.7603695014662757	0.33687138687651996	0.21818181817190083	0.9490322580583934	5.196348691521662	4.280781668021581	0.8238056893761955
1	1	none		500	10	0.1	3	0.7609548092139968	0.3228590373757324	0.21818181817190083	0.9522888458997274	5.570080531726748	4.572972013706415	0.8209884815772975
1	2	none		500	10	0.1	3	0.7584486662015079	0.3122076495330408	0.1735159817272367	0.9458413926438051	3.6665344415021623	3.203848070678065	0.8738082473050816
1	3	none		500	10	0.1	3	0.7667609970674487	0.35174439877490254	0.1999999999909091	0.956129032251896	5.44852816057655	4.558822489420192	0.8367071437605466
1	1	none		500	10	0.3	1	0.7466194830314753	0.29001986858252315	0.23181818180764463	0.9271437782016303	3.8402885180349906	3.181857969942827	0.828546583569727
1	2	none		500	10	0.3	1	0.7376136768442219	0.30179072503019483	0.22831050227267988	0.9342359767831449	4.20292312741289	3.471662109284449	0.8260113168884435
1	3	none		500	10	0.3	1	0.7352785923753666	0.31997463023366085	0.2272727272623967	0.9387096774132987	4.50464322040621	3.7081333657456774	0.8231802474169887
1	1	none		500	10	0.3	3	0.7583743625813257	0.310132252378709	0.23636363635289256	0.9335912314575526	4.3513631839996	3.5592227645297365	0.817955792360363
1	2	none		500	10	0.3	3	0.7322275509392967	0.2966995587651169	0.22374429222722628	0.9355254674343294	4.182293462610353	3.470273433880223	0.8297536801473845
1	3	none		500	10	0.3	3	0.7390821114369501	0.32692032893689066	0.2545454545338843	0.9399999999939356	5.349592592888281	4.242423534732017	0.7930367420644229
1	1	undersample	0.6	100	5	0.1	1	0.810141550905574	0.38461277269511795	0.5681818181559917	0.8439716312002323	7.1172243684169	3.6415286919384293	0.5116501085627821
1	2	undersample	0.6	100	5	0.1	1	0.8012521013103934	0.3678470211091742	0.6757990867271324	0.7749838813618635	7.179304657447918	3.0033362089076294	0.4183324542438629
1	3	undersample	0.6	100	5	0.1	1	0.8268416422287389	0.45329301593142646	0.6499999999704545	0.8199999999947097	8.46031689385933	3.611110910223565	0.4268292631262327
1	1	undersample	0.6	100	5	0.1	3	0.8088403376120977	0.3874065831312564	0.5727272727012397	0.8420373952234557	7.145288244450215	3.6257140558949725	0.507427252813517
1	2	undersample	0.6	100	5	0.1	3	0.7964106232832552	0.3593980811200549	0.6803652967725861	0.7794970986410091	7.524686287273004	3.0855161620288722	0.41005245521009237
1	3	undersample	0.6	100	5	0.1	3	0.8282815249266862	0.45532055576595	0.6590909090609504	0.8199999999947097	8.807406812176934	3.6616159579189995	0.4157427887607575
1	1	undersample	0.6	100	5	0.3	1	0.7932550846960904	0.3527007190356177	0.5590909090654959	0.809800128943844	5.3988464416126005	2.939491370661929	0.5444665538209783
1	2	undersample	0.6	100	5	0.3	1	0.7798842402456508	0.32272365243168105	0.6484018264544108	0.7743391360362712	6.328088714732314	2.8733462521226905	0.4540622482349869
1	3	undersample	0.6	100	5	0.3	1	0.8052873900293255	0.41568966343698677	0.5999999999727272	0.8161290322527992	6.6578943194923275	3.263157717025092	0.4901185711062726
1	1	undersample	0.6	100	5	0.3	3	0.8008689408592697	0.35536077696702545	0.5727272727012397	0.8188265635021352	6.058150603183706	3.161209789691723	0.5218110172845363
1	2	undersample	0.6	100	5	0.3	3	0.7862683965860883	0.3425060268884398	0.6484018264544108	0.7756286266874557	6.375055634921328	2.8898597355938285	0.45330736503900876
1	3	undersample	0.6	100	5	0.3	3	0.8154926686217009	0.4381791508716047	0.6227272726989669	0.8225806451559834	7.652792483780357	3.5099171572756767	0.4586452707540175
1	1	undersample	0.6	100	10	0.1	1	0.8007370611335796	0.36619815626165103	0.5954545454274793	0.8265635074092421	7.014827655157419	3.4332711772476094	0.4894305713377198
1	2	undersample	0.6	100	10	0.1	1	0.7869160859542672	0.3373369730399233	0.657534246545318	0.7756286266874557	6.6372410176694965	2.9305619853909244	0.44153314776679736
1	3	undersample	0.6	100	10	0.1	1	0.8203196480938416	0.4423546426250063	0.6090909090632232	0.8303225806398045	7.624811575885051	3.589699062273213	0.47079182879459186
1	1	undersample	0.6	100	10	0.1	3	0.8035299806576404	0.37545943645514257	0.5954545454274793	0.8265635074092421	7.014827655157419	3.4332711772476094	0.4894305713377198
1	2	undersample	0.6	100	10	0.1	3	0.7924096694134584	0.3528643462787438	0.6529680364998645	0.7814313346177858	6.727060641118195	2.9874730921894908	0.444097828798864
1	3	undersample	0.6	100	10	0.1	3	0.8223475073313783	0.44369471479072053	0.6136363636084711	0.8309677419301228	7.80781266452209	3.6302912492116386	0.4649562338539688
1	1	undersample	0.6	100	10	0.3	1	0.7843634605240021	0.3441134310054965	0.5999999999727272	0.7975499677575916	5.909235332313585	2.9636941209145453	0.501535967879933
1	2	undersample	0.6	100	10	0.3	1	0.766089928724729	0.324130704230361	0.6027397259998749	0.7646679561523877	4.929995035718843	2.561230891182274	0.5195199636765699
1	3	undersample	0.6	100	10	0.3	1	0.7995234604105572	0.4170883182744112	0.618181818153719	0.8006451612851572	6.502388275436324	3.1009118771822113	0.4768881341448732
1	1	undersample	0.6	100	10	0.3	3	0.7976041849832953	0.3523716885024283	0.6045454545179751	0.8156028368741741	6.761714871939346	3.2784963254586095	0.4848616541710441
1	2	undersample	0.6	100	10	0.3	3	0.7765191995737025	0.3218953973289539	0.6347031963180501	0.7775628626642324	6.073695327015023	2.85340467597334	0.4697971270545637
1	3	undersample	0.6	100	10	0.3	3	0.8090454545454544	0.42825554832881746	0.6227272726989669	0.8116129032205703	7.111156512655325	3.305572676096556	0.4648431797418956
1	1	undersample	0.6	300	5	0.1	1	0.7853642811089621	0.34412253510876395	0.5954545454274793	0.8027079303623295	5.988653539888036	3.018137101707475	0.5039758973729789
1	2	undersample	0.6	300	5	0.1	1	0.7624761164545484	0.32191319836448196	0.5844748858180605	0.7801418439666014	4.991137636922084	2.658417908067481	0.5326276395366022
1	3	undersample	0.6	300	5	0.1	1	0.7929780058651027	0.4043179397666608	0.6045454545179751	0.8103225806399335	6.530924615165332	3.1872292689625215	0.4880211289305458
1	1	undersample	0.6	300	5	0.1	3	0.7913941152335736	0.34976334119389685	0.5954545454274793	0.8136686008973975	6.427510198277519	3.195674568744312	0.4971869986803919
1	2	undersample	0.6	300	5	0.1	3	0.7711286576049037	0.3271849388998297	0.5981735159544213	0.773694390710679	5.0893548315304065	2.6432110604804953	0.5193607239195216
1	3	undersample	0.6	300	5	0.1	3	0.7992639296187682	0.4155702530526096	0.6045454545179751	0.8154838709624808	6.7563696430602125	3.2763825303923566	0.48493238764607677
1	1	undersample	0.6	300	5	0.3	1	0.7585970927847137	0.3252365090849997	0.5999999999727272	0.7769181173386401	5.2239881701627695	2.6895952549745137	0.5148547651957698
1	2	undersample	0.6	300	5	0.3	1	0.7350582478824974	0.28749450853073344	0.5570776255453389	0.7588652482220577	3.958156278141937	2.3102335865549906	0.5836640558462013
1	3	undersample	0.6	300	5	0.3	1	0.7699648093841642	0.37857017231788403	0.5999999999727272	0.7793548387046494	5.298245337905064	2.71929812218542	0.5132450265653765
1	1	undersample	0.6	300	5	0.3	3	0.7682213820995252	0.3320634626883805	0.6045454545179751	0.7840103159201547	5.549081878377147	2.7989550941004238	0.5043996646573489
1	2	undersample	0.6	300	5	0.3	3	0.7414424042229346	0.2791401005431038	0.5844748858180605	0.7524177949661354	4.2747250808934	2.3607304981018737	0.5522531649827735
1	3	undersample	0.6	300	5	0.3	3	0.7701202346041056	0.38232413669590865	0.5863636363369834	0.7838709677368783	5.141380736606133	2.713025654475105	0.5276842432121039
1	1	undersample	0.6	300	10	0.1	1	0.7666402907215286	0.32862277937107875	0.5818181817917355	0.7724049000594946	4.721763529817129	2.556373825183792	0.5414023302571367
1	2	undersample	0.6	300	10	0.1	1	0.7521366389043451	0.3118234121816752	0.6073059360453285	0.7569310122452809	4.815927228643204	2.498491957654595	0.5187976875222065
1	3	undersample	0.6	300	10	0.1	1	0.7822023460410557	0.39152346787724857	0.6227272726989669	0.7967741935432466	6.471409072441894	3.064213413218019	0.4735001781223654
1	1	undersample	0.6	300	10	0.1	3	0.7739024676162007	0.33522202392178035	0.5863636363369834	0.7749838813618635	4.882332321017283	2.605873809516801	0.5337354340825611
1	2	undersample	0.6	300	10	0.1	3	0.7525944375259443	0.31416133463412904	0.5707762556816997	0.7717601547339024	4.496483732200069	2.5007738241695328	0.5561620875654987
1	3	undersample	0.6	300	10	0.1	3	0.7832096774193548	0.3994175028794642	0.6045454545179751	0.8032258064464308	6.240248360987024	3.072280022484734	0.49233296214452377
1	1	undersample	0.6	300	10	0.3	1	0.7593370845788641	0.3183858947869398	0.5954545454274793	0.7620889748500188	4.714898833314425	2.502845423088927	0.5308375565251561
1	2	undersample	0.6	300	10	0.3	1	0.7283855753689621	0.28288719311838567	0.5433789954089782	0.745970341710213	3.494492237542563	2.1390375347383164	0.6121168268204917
1	3	undersample	0.6	300	10	0.3	1	0.7645	0.35711930200925124	0.5999999999727272	0.7851612903175151	5.481981688240909	2.792792662605145	0.5094494594493065
1	1	undersample	0.6	300	10	0.3	3	0.765702479338843	0.31800690298586537	0.6090909090632232	0.7672469374547567	5.136249181040483	2.6168973943182903	0.5094957917181262
1	2	undersample	0.6	300	10	0.3	3	0.7329164569036326	0.28672531230019255	0.5616438355907925	0.745970341710213	3.762452248979034	2.2109379560740576	0.5876321537501207
1	3	undersample	0.6	300	10	0.3	3	0.7710982404692082	0.3602853127662272	0.6045454545179751	0.7909677419303809	5.7846598189197325	2.8921154618894946	0.4999629182313767
1	1	undersample	0.6	500	5	0.1	1	0.7708311353379051	0.32769959576827423	0.5772727272464876	0.7891682785248926	5.11157119704177	2.7380732644347954	0.535661757954911
1	2	undersample	0.6	500	5	0.1	1	0.7541989407334787	0.31127379878126216	0.5662100456362461	0.7685364281059411	4.333909775665792	2.4462165538222815	0.5644364181779457
1	3	undersample	0.6	500	5	0.1	1	0.7811085043988271	0.39378669406236655	0.6090909090632232	0.7974193548335651	6.133313231305724	3.0066587975185004	0.49021770498182743
1	1	undersample	0.6	500	5	0.1	3	0.7811939511165817	0.3367866337600062	0.5818181817917355	0.8001289490599606	5.569705153437765	2.9109675960857526	0.5226430233191028
1	2	undersample	0.6	500	5	0.1	3	0.7580306121547741	0.3079542795230815	0.5525114154998853	0.7743391360362712	4.236763641495126	2.448414764132715	0.5778974068284463
1	3	undersample	0.6	500	5	0.1	3	0.7890806451612904	0.4052856808743186	0.5999999999727272	0.794193548381973	5.788400929780916	2.9153603597068596	0.5036555582775074
1	1	undersample	0.6	500	5	0.3	1	0.7528017115057735	0.3104158485020544	0.6136363636084711	0.7678916827803489	5.254411501560057	2.6437498859218804	0.5031486080968011
1	2	undersample	0.6	500	5	0.3	1	0.7281044193023208	0.2822999589817644	0.5479452054544317	0.7498388136637664	3.633239455112298	2.1903685043061443	0.6028692837439332
1	3	undersample	0.6	500	5	0.3	1	0.7559237536656891	0.362039998552841	0.5818181817917355	0.7825806451562415	5.007869691514045	2.6760182204093943	0.5343625803333649
1	1	undersample	0.6	500	5	0.3	3	0.7625476232342769	0.31877308919903613	0.5954545454274793	0.7672469374547567	4.85200262553345	2.558310139221612	0.5272689007294826
1	2	undersample	0.6	500	5	0.3	3	0.732820775519697	0.27291538948906807	0.5662100456362461	0.7414571244310674	3.7432732366912065	2.1900043561062654	0.5850506175203348
1	3	undersample	0.6	500	5	0.3	3	0.7644457478005864	0.37403170185568607	0.5999999999727272	0.7858064516078336	5.50301175240652	2.8012046883043458	0.5090311922465428
1	1	undersample	0.6	500	10	0.1	1	0.7604258249809508	0.31618010226327686	0.5772727272464876	0.76531270147798	4.453178329104197	2.459752642279435	0.5523588807732424
1	2	undersample	0.6	500	10	0.1	1	0.7423329771041809	0.2994838138407494	0.5753424657271533	0.7556415215940965	4.189632969147348	2.354501656482065	0.5619827874958009
1	3	undersample	0.6	500	10	0.1	1	0.7756671554252199	0.38415241746783685	0.6045454545179751	0.7922580645110178	5.830084632816968	2.910078911098085	0.49914864638785744
1	1	undersample	0.6	500	10	0.1	3	0.7668747435672	0.3252817332026625	0.5999999999727272	0.7724049000594946	5.090651301284979	2.6362605072207854	0.5178630985093851
1	2	undersample	0.6	500	10	0.1	3	0.7473393215159463	0.3005404718084004	0.5707762556816997	0.7588652482220577	4.184918455360183	2.3670426091751953	0.5656125902033344
1	3	undersample	0.6	500	10	0.1	3	0.7769398826979472	0.3888276065329653	0.6136363636084711	0.8006451612851572	6.378640403264875	3.0781110545558716	0.48256537383639814
1	1	undersample	0.6	500	10	0.3	1	0.758223433561925	0.3122897325273243	0.6090909090632232	0.7582205028964655	4.886325348266282	2.519199895640448	0.5155612177300131
1	2	undersample	0.6	500	10	0.3	1	0.7241785385183811	0.2803584285999349	0.5479452054544317	0.7440361057334363	3.523395011941748	2.140712797081714	0.6075710371934749
1	3	undersample	0.6	500	10	0.3	1	0.7581495601173021	0.35380686533554956	0.5999999999727272	0.7845161290271967	5.461077552597241	2.7844310083149773	0.5098684145915398
1	1	undersample	0.6	500	10	0.3	3	0.7635718891038039	0.3136956081587188	0.6090909090632232	0.7678916827803489	5.154844704279235	2.6241665534335703	0.5090680034854788
1	2	undersample	0.6	500	10	0.3	3	0.729498423465197	0.2839427815709238	0.5662100456362461	0.7401676337798829	3.718218466689015	2.1791358485540737	0.5860698694534637
1	3	undersample	0.6	500	10	0.3	3	0.7673445747800587	0.3575010722006816	0.6090909090632232	0.7870967741884703	5.76039432990683	2.860881408126716	0.49664678955564584
1	1	undersample	0.8	100	5	0.1	1	0.8078380516968525	0.3870560239795334	0.6545454545157025	0.7859445518969315	6.956879756299153	3.0578311822375315	0.439540601503138
1	2	undersample	0.8	100	5	0.1	1	0.8005926357718839	0.37161092389857414	0.7351598173180292	0.7317859445471839	7.573565591801673	2.7409443128080757	0.36190935482746345
1	3	undersample	0.8	100	5	0.1	1	0.8236598240469207	0.44935667605273816	0.7090909090586777	0.7825806451562415	8.773552883391671	3.2613972061239496	0.3717304906843661
1	1	undersample	0.8	100	5	0.1	3	0.8094044897719945	0.38792347374515734	0.6636363636061984	0.793036750478446	7.559989446989133	3.2065419009168856	0.42414633615580505
1	2	undersample	0.8	100	5	0.1	3	0.800794302688794	0.3717721963060861	0.7305936072725756	0.7356544165007373	7.546919824515109	2.7637820536418864	0.36621324228129876
1	3	undersample	0.8	100	5	0.1	3	0.8258196480938417	0.44784579256223017	0.7272727272396694	0.7806451612852862	9.490195493853806	3.315507870015392	0.34936137798854405
1	1	undersample	0.8	100	5	0.3	1	0.7956889983002168	0.3663878026085252	0.6772727272419421	0.7691811734315334	6.993350788544298	2.9342177497764403	0.4195725008746065
1	2	undersample	0.8	100	5	0.3	1	0.7855029455146039	0.3491060287465872	0.7123287670907612	0.7382333978031063	6.983344709490768	2.721236146628841	0.3896751757216105
1	3	undersample	0.8	100	5	0.3	1	0.8087390029325512	0.43018200963967	0.6772727272419421	0.7580645161241416	6.575586513853398	2.799393823501827	0.4257253329187015
1	1	undersample	0.8	100	5	0.3	3	0.8032867358302561	0.37388401319862363	0.6636363636061984	0.7730496453850868	6.720438824452013	2.92414759823034	0.43511258824149596
1	2	undersample	0.8	100	5	0.3	3	0.7950593077378272	0.3422873884052617	0.7534246574998436	0.7298517085704072	8.255104308208297	2.788929834142245	0.3378430662369809
1	3	undersample	0.8	100	5	0.3	3	0.8184736070381231	0.4391619967694171	0.7045454545134298	0.77096774193051	8.02708513318235	3.076184244482379	0.3832255561231316
1	1	undersample	0.8	100	10	0.1	1	0.8017173670945431	0.37262974621239486	0.6590909090609504	0.7762733720130479	6.708164858484629	2.9459652859906162	0.4391611239522309
1	2	undersample	0.8	100	10	0.1	1	0.79599109721523	0.35325683729846363	0.7442922374089364	0.7221147646633004	7.563804721835012	2.6784158205561246	0.3541095841866581
1	3	undersample	0.8	100	10	0.1	1	0.8186275659824047	0.43999164497272575	0.7045454545134298	0.7729032258014652	8.115821212165809	3.1024017226835543	0.3822658928063581
1	1	undersample	0.8	100	10	0.1	3	0.8032750131879727	0.37303905140469534	0.6454545454252066	0.7801418439666014	6.45988384764221	2.935776992368597	0.4544628041325056
1	2	undersample	0.8	100	10	0.1	3	0.7958335909370593	0.3604702160725353	0.74885844745439	0.7324306898727762	8.162277770386225	2.7987455628258235	0.3428878016571854
1	3	undersample	0.8	100	10	0.1	3	0.8210527859237536	0.4433392700760853	0.7045454545134298	0.7696774193498731	7.968756281973691	3.058950720051922	0.3838680130403891
1	1	undersample	0.8	100	10	0.3	1	0.7799176484379579	0.3463295978049004	0.6545454545157025	0.7511283043149509	5.7185707601091025	2.630051707621756	0.4599141570097265
1	2	undersample	0.8	100	10	0.3	1	0.7698406389750021	0.31834820998177144	0.6894977168634933	0.7240490006400772	5.826449704984184	2.498623645054987	0.4288415267110372
1	3	undersample	0.8	100	10	0.3	1	0.7957390029325513	0.4137106893221422	0.68181818178719	0.7567741935435047	6.667297873297681	2.803231136071215	0.4204448522729259
1	1	undersample	0.8	100	10	0.3	3	0.796040677568724	0.37026172908095034	0.6681818181514463	0.7607994841988344	6.404755419368258	2.7933961094503172	0.43614406210663603
1	2	undersample	0.8	100	10	0.3	3	0.7890784852312104	0.3531582778512095	0.7351598173180292	0.718246292709747	7.076224699454506	2.6092284580603877	0.3687317034320973
1	3	undersample	0.8	100	10	0.3	3	0.8086994134897361	0.4298956212224286	0.7136363636039256	0.7658064516079626	8.148978506170451	3.0472074830056006	0.3739373467740102
1	1	undersample	0.8	300	5	0.1	1	0.7770807690053338	0.3550532658051305	0.6363636363347107	0.7504835589893586	5.263565641232876	2.5503874945206357	0.48453607605957516
1	2	undersample	0.8	300	5	0.1	1	0.7737606316737765	0.33049359095387815	0.7123287670907612	0.7272727272680383	6.603174283710237	2.61187205018591	0.3955479398139694
1	3	undersample	0.8	300	5	0.1	1	0.7876451612903225	0.4023757187914625	0.6954545454229338	0.74645161289841	6.72291181572989	2.742886775751471	0.40799088009821893
1	1	undersample	0.8	300	5	0.1	3	0.7849920872164586	0.36003988861467934	0.6636363636061984	0.7595099935476499	6.230997435024596	2.7595173113462246	0.4428692641606516
1	2	undersample	0.8	300	5	0.1	3	0.7826369200604117	0.33853746756771996	0.6986301369544005	0.7395228884542907	6.5815703307261835	2.6821170811802095	0.40751931235057887
1	3	undersample	0.8	300	5	0.1	3	0.7988269794721409	0.4057575562102132	0.7090909090586777	0.761935483866052	7.801320707142911	2.9785660239850467	0.38180278157833664
1	1	undersample	0.8	300	5	0.3	1	0.7579640701014009	0.31273300874347043	0.6727272726966942	0.7163120567329703	5.190277552838761	2.3713635526266765	0.45688568223618636
1	2	undersample	0.8	300	5	0.3	1	0.751977660604883	0.3032309322203001	0.6484018264544108	0.7079303675002713	4.469940474788581	2.2200247204911516	0.49665642938942034
1	3	undersample	0.8	300	5	0.3	1	0.7605821114369502	0.36517929302660324	0.6590909090609504	0.7335483870920416	5.3225179172438954	2.4735856433069023	0.4647397394507212
1	1	undersample	0.8	300	5	0.3	3	0.7553162182755992	0.317292018121203	0.6636363636061984	0.7330754351983684	5.418526974836388	2.486231790757326	0.4588390439169361
1	2	undersample	0.8	300	5	0.3	3	0.7546361310569996	0.30012644461804194	0.6621004565907717	0.7195357833609315	5.027026809810121	2.3607305092882083	0.46960769224684296
1	3	undersample	0.8	300	5	0.3	3	0.7679046920821114	0.3751467666474856	0.6727272726966942	0.7419354838661811	5.909721937929853	2.606818080637138	0.44110671346629793
1	1	undersample	0.8	300	10	0.1	1	0.7666446867123848	0.3308283148541613	0.6727272726966942	0.7298517085704072	5.553433848129062	2.4902147047999232	0.4484098878938716
1	2	undersample	0.8	300	10	0.1	1	0.7498034851576093	0.3123892847104659	0.6301369862725965	0.7201805286865237	4.384877783682396	2.2519410847119197	0.5135698534730823
1	3	undersample	0.8	300	10	0.1	1	0.7811114369501466	0.39466413443673176	0.68181818178719	0.7496774193500021	6.417525450142109	2.723758091575966	0.4244249670003875
1	1	undersample	0.8	300	10	0.1	3	0.7721250219799541	0.3329932757932722	0.6409090908799586	0.737588652477514	5.016763372073613	2.4423831991534106	0.4868443990365545
1	2	undersample	0.8	300	10	0.1	3	0.7601606269633083	0.31391147378685663	0.6255707762271429	0.7298517085704072	4.513766614430436	2.315656892590834	0.5130209524014936
1	3	undersample	0.8	300	10	0.1	3	0.7926011730205279	0.40535504538468087	0.68181818178719	0.7496774193500021	6.417525450142109	2.723758091575966	0.4244249670003875
1	1	undersample	0.8	300	10	0.3	1	0.7568328351210364	0.30125857858791905	0.6590909090609504	0.7214700193377082	5.007870153220154	2.3663193593399274	0.47252010073376965
1	2	undersample	0.8	300	10	0.3	1	0.7398688134625179	0.2905183238980354	0.6529680364998645	0.7169568020585625	4.766094991310496	2.306955327594243	0.4840346833496426
1	3	undersample	0.8	300	10	0.3	1	0.7729604105571847	0.3918414071550386	0.6772727272419421	0.7238709677372654	5.501447692442239	2.4527399280135214	0.4458353528233235
1	1	undersample	0.8	300	10	0.3	3	0.758095949827091	0.31974041341967346	0.6636363636061984	0.7195357833609315	5.061695959730434	2.3662068120375186	0.4674731118276361
1	2	undersample	0.8	300	10	0.3	3	0.7464325564004957	0.2963317442410274	0.6438356164089573	0.7105093488026403	4.43669675336643	2.2240289677946588	0.5012803549713344
1	3	undersample	0.8	300	10	0.3	3	0.7723181818181818	0.36847484151637905	0.686363636332438	0.7303225806404496	5.926495804486113	2.5451282221224982	0.42944907864964366
1	1	undersample	0.8	500	5	0.1	1	0.7647954398921517	0.3413613756004917	0.6363636363347107	0.7356544165007373	4.870121733935057	2.4073169819510745	0.49430323609277543
1	2	undersample	0.8	500	5	0.1	1	0.7595379619570818	0.31404892763000863	0.6757990867271324	0.7227595099888926	5.434261139381276	2.4375915016026055	0.44855986577368073
1	3	undersample	0.8	500	5	0.1	1	0.7745087976539589	0.3856493455956351	0.686363636332438	0.7354838709629969	6.0848353399400175	2.594789258724296	0.4264354009457093
1	1	undersample	0.8	500	5	0.1	3	0.7751318797256901	0.3474672518366572	0.6545454545157025	0.7511283043149509	5.7185707601091025	2.630051707621756	0.4599141570097265
1	2	undersample	0.8	500	5	0.1	3	0.7661517536189643	0.31714474083348804	0.6894977168634933	0.7253384912912616	5.8642292239660065	2.5103542720691903	0.4280791417851728
1	3	undersample	0.8	500	5	0.1	3	0.7873049853372434	0.38873125154800675	0.6772727272419421	0.7490322580596838	6.26340531419788	2.6986444354133887	0.4308589716622764
1	1	undersample	0.8	500	5	0.3	1	0.7494211945372486	0.2966832647054124	0.6545454545157025	0.7117988394538247	4.679618315588292	2.271140860653902	0.4853260801831453
1	2	undersample	0.8	500	5	0.3	1	0.7459835899066444	0.2927470327416003	0.6484018264544108	0.7001934235931645	4.306996061005188	2.1627337618745104	0.5021443456578876
1	3	undersample	0.8	500	5	0.3	1	0.7604369501466277	0.35949053667092795	0.6590909090609504	0.7199999999953549	4.971428357151201	2.353896019682343	0.4734848419533341
1	1	undersample	0.8	500	5	0.3	3	0.7519591465916419	0.3054085370390345	0.6681818181514463	0.7240490006400772	5.283606217803937	2.4213784167751924	0.45828138285171915
1	2	undersample	0.8	500	5	0.3	3	0.7493942632386233	0.29841407112184454	0.6666666666362252	0.7201805286865237	5.147465213269156	2.3824883939705814	0.4628469049881759
1	3	undersample	0.8	500	5	0.3	3	0.7590865102639296	0.358425013350792	0.6772727272419421	0.7341935483823601	5.796594832656642	2.5479919604670576	0.4395670175438736
1	1	undersample	0.8	500	10	0.1	1	0.7610910849305433	0.32047439905727415	0.686363636332438	0.7221147646633004	5.686808310091138	2.4699535072501084	0.4343303511741618
1	2	undersample	0.8	500	10	0.1	1	0.7446131380844292	0.30168230422172326	0.6118721460907821	0.7092198581514557	3.845050066393427	2.1042431617185544	0.5472602662991558
1	3	undersample	0.8	500	10	0.1	1	0.7742434017595308	0.38000958925639816	0.6636363636061984	0.7412903225758627	5.653231517654089	2.565177864863679	0.45375424663234576
1	1	undersample	0.8	500	10	0.1	3	0.7664263524998535	0.3259406560233072	0.6636363636061984	0.726627981942446	5.244199154285311	2.4275942506688386	0.4629103752177551
1	2	undersample	0.8	500	10	0.1	3	0.7537396700905882	0.30261565202061813	0.6301369862725965	0.7259832366168538	4.51381244435059	2.2996292471173008	0.5094649435107461
1	3	undersample	0.8	500	10	0.1	3	0.7843958944281525	0.3963909594296548	0.686363636332438	0.7477419354790469	6.486859824328778	2.7208787573435123	0.41944465676140225
1	1	undersample	0.8	500	10	0.3	1	0.754734482152277	0.2889859750894941	0.6636363636061984	0.715667311407378	4.965986182850374	2.3340135232107944	0.4699999934778829
1	2	undersample	0.8	500	10	0.3	1	0.7371941507761968	0.2890022918306564	0.6392694063635037	0.707285622174679	4.2820496818874725	2.1839357166993496	0.5100210964661676
1	3	undersample	0.8	500	10	0.3	1	0.7685043988269795	0.3847011930457068	0.686363636332438	0.7206451612856734	5.6453791344161095	2.456959811119391	0.4352160760447701
1	1	undersample	0.8	500	10	0.3	3	0.7563507414571244	0.3160094085491727	0.6590909090609504	0.7130883301050092	4.805093431608628	2.2971909310285885	0.478074134389643
1	2	undersample	0.8	500	10	0.3	3	0.7410390703891141	0.289478467473582	0.6301369862725965	0.7085751128258635	4.142412160183579	2.1622620180460004	0.5219813705177164
1	3	undersample	0.8	500	10	0.3	3	0.769126099706745	0.3573382891394202	0.6909090908776859	0.723225806446947	5.840943102416783	2.4962914968527774	0.4273781467603179
1	1	undersample	1.0	100	5	0.1	1	0.8027929195240606	0.37356914494229515	0.7318181817849173	0.7259832366168538	7.2297503863901085	2.670705784720874	0.3694049683168774
1	2	undersample	1.0	100	5	0.1	1	0.7986598718163859	0.3568585847430688	0.7853881278180188	0.6898774983836887	8.140840924239232	2.532509245216336	0.31108692423499135
1	3	undersample	1.0	100	5	0.1	1	0.8249296187683284	0.444335302783035	0.7772727272373967	0.7238709677372654	9.148483188203832	2.814889447585988	0.3076891871792156
1	1	undersample	1.0	100	5	0.1	3	0.8038963132290019	0.3724081408735347	0.7454545454206611	0.7188910380353393	7.489350869818263	2.651834767886295	0.35408071261283236
1	2	undersample	1.0	100	5	0.1	3	0.7992928409716518	0.36838714217300456	0.771689497681658	0.6956802063140188	7.726736908152219	2.5357846855012505	0.32818311770890773
1	3	undersample	1.0	100	5	0.1	3	0.8263709677419355	0.4550100942497181	0.7863636363278925	0.7225806451566286	9.58733246402113	2.834566493841793	0.29565746349215377
1	1	undersample	1.0	100	5	0.3	1	0.7895463337436257	0.35304912724396886	0.7181818181491735	0.7105093488026403	6.254615705665227	2.480846239318077	0.3966424627055585
1	2	undersample	1.0	100	5	0.3	1	0.7780059410779316	0.32530857519719275	0.7442922374089364	0.6885880077325043	6.436113288059423	2.390056362598403	0.37135087455210175
1	3	undersample	1.0	100	5	0.3	1	0.8120381231671554	0.4226019727721655	0.7636363636016529	0.7006451612858023	7.5616707170933175	2.5509403535024	0.33735140993633034
1	1	undersample	1.0	100	5	0.3	3	0.7966634429400388	0.36875950537737723	0.7136363636039256	0.7259832366168538	6.602502015671555	2.6043528459700447	0.3944493729442853
1	2	undersample	1.0	100	5	0.3	3	0.7868101004212925	0.3359346004599928	0.7579908675452972	0.6853642811045432	6.822532938917939	2.409106143813543	0.3531102153931558
1	3	undersample	1.0	100	5	0.3	3	0.814241935483871	0.42494042357739314	0.7454545454206611	0.7219354838663101	7.6034136021036325	2.6808689183972216	0.3525875327394226
1	1	undersample	1.0	100	10	0.1	1	0.7973594748256256	0.36779788483480397	0.7136363636039256	0.7356544165007373	6.9352300047890685	2.6996340440451334	0.38926379843619063
1	2	undersample	1.0	100	10	0.1	1	0.7900676835389747	0.34185804708187784	0.794520547908926	0.6724693745926985	7.9388447582934685	2.4257900239496624	0.30555956419566793
1	3	undersample	1.0	100	10	0.1	1	0.8186803519061584	0.4257472620422598	0.7863636363278925	0.7141935483824892	9.197972697441514	2.75138508722825	0.2991295023102038
1	1	undersample	1.0	100	10	0.1	3	0.8010110778969579	0.3732132638246943	0.7045454545134298	0.7414571244310674	6.838672204278019	2.7250622385646115	0.39847825554106714
1	2	undersample	1.0	100	10	0.1	3	0.7927894509066178	0.35481309514933523	0.7899543378634724	0.6795615731742131	7.9757672579045	2.465229657492517	0.30908995937558775
1	3	undersample	1.0	100	10	0.1	3	0.8203797653958944	0.4284248153258005	0.7727272726921487	0.7148387096728075	8.523076473448567	2.709790114596636	0.31793567003740014
1	1	undersample	1.0	100	10	0.3	1	0.773473125842565	0.3413558892472017	0.6909090908776859	0.7117988394538247	5.520726169301037	2.397315352912452	0.43423912438111517
1	2	undersample	1.0	100	10	0.3	1	0.7674898209727705	0.31213472464902975	0.7305936072725756	0.684719535778951	5.8895703005502495	2.3172814906398003	0.3934550932395864
1	3	undersample	1.0	100	10	0.3	1	0.7951964809384164	0.40999110119214527	0.7318181817849173	0.6941935483826182	6.19452164461659	2.393076254551324	0.38632138684765654
1	1	undersample	1.0	100	10	0.3	3	0.7844631029834125	0.34295839404795314	0.7227272726944215	0.7240490006400772	6.839167737832822	2.619041961001739	0.3829474569138111
1	2	undersample	1.0	100	10	0.3	3	0.7828209227218262	0.32788503533493973	0.7671232876362044	0.6860090264301354	7.1970041312709	2.4431379491045657	0.33946595452392736
1	3	undersample	1.0	100	10	0.3	3	0.8086114369501466	0.41811058725207867	0.7636363636016529	0.6980645161245287	7.469427645312258	2.529137445220677	0.33859855006610357
1	1	undersample	1.0	300	5	0.1	1	0.7731360998769123	0.328095507389174	0.7090909090586777	0.69890393294198	5.657922668313119	2.3550320415567514	0.4162361564548682
1	2	undersample	1.0	300	5	0.1	1	0.7609540464393277	0.3082204290125101	0.7168949771362149	0.6866537717557276	5.549083798390314	2.287868465098189	0.41229660476041446
1	3	undersample	1.0	300	5	0.1	1	0.7903475073313784	0.3928073343500214	0.7363636363301652	0.6941935483826182	6.3404623958715325	2.407940082219344	0.3797735667327044
1	1	undersample	1.0	300	5	0.1	3	0.7781826973799894	0.34065733693416206	0.6954545454229338	0.7059961315234946	5.483601491298983	2.3654604457148665	0.4313698569511676
1	2	undersample	1.0	300	5	0.1	3	0.7706384745148953	0.31581775774449095	0.7260273972271221	0.6860090264301354	5.789732813499016	2.312255558973964	0.3993717111928742
1	3	undersample	1.0	300	5	0.1	3	0.7969193548387097	0.40702091389130124	0.7318181817849173	0.7006451612858023	6.386834893824998	2.4446511721064668	0.3827640997267186
1	1	undersample	1.0	300	5	0.3	1	0.7485903522654006	0.2990740613728656	0.6909090908776859	0.6814958091509897	4.782805243627306	2.169230700995424	0.45354777012041064
1	2	undersample	1.0	300	5	0.3	1	0.7409772454948788	0.2827338204173623	0.6757990867271324	0.6660219213367762	4.15694150178255	2.023483305243397	0.4867721286927627
1	3	undersample	1.0	300	5	0.3	1	0.7657727272727272	0.3597282913510295	0.68181818178719	0.6896774193503892	4.762399573979119	2.19712712619443	0.46134874750433275
1	1	undersample	1.0	300	5	0.3	3	0.7572504542523886	0.3039735725223065	0.686363636332438	0.684719535778951	4.752733876535861	2.1769937958518026	0.4580508408165314
1	2	undersample	1.0	300	5	0.3	3	0.7413908834777385	0.2837927226423658	0.6894977168634933	0.6692456479647373	4.493119888740564	2.0846216891010614	0.4639586068900086
1	3	undersample	1.0	300	5	0.3	3	0.7750571847507332	0.37754174045679545	0.7090909090586777	0.6851612903181603	5.304559209292384	2.2522353977784233	0.42458482521741414
1	1	undersample	1.0	300	10	0.1	1	0.7587729324189673	0.3108695012405071	0.6909090908776859	0.6898774983836887	4.972483595933343	2.227858555887391	0.448037376731533
1	2	undersample	1.0	300	10	0.1	1	0.745459550326936	0.29103452306173216	0.703196346999854	0.6789168278486208	5.00963835651933	2.190075301634211	0.4371723257603529
1	3	undersample	1.0	300	10	0.1	1	0.7778812316715542	0.3841889819434173	0.7045454545134298	0.7025806451567576	5.633071673074049	2.368862077574427	0.4205275840119016
1	1	undersample	1.0	300	10	0.1	3	0.7631205673758865	0.3282903307729928	0.6909090908776859	0.6879432624069121	4.927807289843565	2.214049515694528	0.44929708817544717
1	2	undersample	1.0	300	10	0.1	3	0.7634712028474779	0.3071382714400521	0.7123287670907612	0.6789168278486208	5.235800133783782	2.218517838019071	0.42372086958518074
1	3	undersample	1.0	300	10	0.1	3	0.7891319648093842	0.39593441460838275	0.7181818181491735	0.6999999999954839	5.946236297094353	2.3939393139965635	0.4025973968952439
1	1	undersample	1.0	300	10	0.3	1	0.7450398569837642	0.30288137168348783	0.68181818178719	0.682140554476582	4.598666876427546	2.1450303583526953	0.466446117974169
1	2	undersample	1.0	300	10	0.3	1	0.7361313514038668	0.2768470656049428	0.7168949771362149	0.6782720825230286	5.338547847773432	2.2282646792841097	0.41739152470610186
1	3	undersample	1.0	300	10	0.3	1	0.7700967741935484	0.35563714358557225	0.7227272726944215	0.6838709677375234	5.638674906161249	2.2861780351529783	0.40544596324717636
1	1	undersample	1.0	300	10	0.3	3	0.7530508176542993	0.30359666676817726	0.68181818178719	0.6885880077325043	4.738242936676866	2.189440923351194	0.46207864502285606
1	2	undersample	1.0	300	10	0.3	3	0.7468461943833555	0.29026051108985135	0.7123287670907612	0.6660219213367762	4.938039891978729	2.1328607812024996	0.43192456490412007
1	3	undersample	1.0	300	10	0.3	3	0.7756304985337243	0.369540156986613	0.7272727272396694	0.6929032258019813	6.016806459603475	2.3682199380203133	0.393600806965016
1	1	undersample	1.0	500	5	0.1	1	0.7615013774104682	0.31348430798299826	0.6636363636061984	0.6898774983836887	4.388941787904849	2.139916770786573	0.48757008643732513
1	2	undersample	1.0	500	5	0.1	1	0.7486479484439263	0.2935344407679618	0.6757990867271324	0.6750483558950674	4.330315064708078	2.0796911731026455	0.48026323690599504
1	3	undersample	1.0	500	5	0.1	1	0.7781847507331379	0.3891555144907486	0.7090909090586777	0.6922580645116629	5.483097253861278	2.3041737385960315	0.4202321383488914
1	1	undersample	1.0	500	5	0.1	3	0.7707446808510638	0.33335797044326543	0.68181818178719	0.7085751128258635	5.210176769010312	2.3396016894870173	0.4490445796966048
1	2	undersample	1.0	500	5	0.1	3	0.7608421728211876	0.2976356646746638	0.703196346999854	0.6860090264301354	5.176306850552269	2.2395431200125184	0.43265268712006694
1	3	undersample	1.0	500	5	0.1	3	0.7854178885630498	0.4024060179252731	0.7181818181491735	0.6974193548342102	5.873787486977737	2.3735219218018675	0.4040871189715531
1	1	undersample	1.0	500	5	0.3	1	0.7454648027665436	0.2881176142224262	0.6909090908776859	0.6756931012206596	4.6572328948871835	2.130417429212965	0.45744274137105256
1	2	undersample	1.0	500	5	0.3	1	0.7361828721490628	0.2746774107920125	0.6666666666362252	0.6634429400344073	3.942528598829638	1.9808428529056918	0.5024295357219298
1	3	undersample	1.0	500	5	0.3	1	0.7623372434017595	0.3539444314446102	0.686363636332438	0.6851612903181603	4.762473084975183	2.1800483657983456	0.4577555146823417
1	1	undersample	1.0	500	5	0.3	3	0.746615087040619	0.29506758920722004	0.6681818181514463	0.6840747904533587	4.3602738077489684	2.114999932928115	0.4850612559162345
1	2	undersample	1.0	500	5	0.3	3	0.7356338082074018	0.2744223047593005	0.6894977168634933	0.6647324306855917	4.402743052595367	2.0565594748930196	0.4671086652793128
1	3	undersample	1.0	500	5	0.3	3	0.7683563049853372	0.3779484722773593	0.7045454545134298	0.6870967741891155	5.236320166826085	2.2516400403709786	0.43000426182354207
1	1	undersample	1.0	500	10	0.1	1	0.754438485434617	0.31089313682301767	0.7090909090586777	0.6789168278486208	5.153990758060024	2.2084336660285335	0.4284900222288886
1	2	undersample	1.0	500	10	0.1	1	0.7418737064612902	0.28473071182349563	0.6986301369544005	0.6673114119879606	4.64984126379255	2.0999521508372174	0.45161801988612854
1	3	undersample	1.0	500	10	0.1	1	0.7710982404692083	0.3684305500526139	0.68181818178719	0.7006451612858023	5.015393881447425	2.2776253156271427	0.4541268979687572
1	1	undersample	1.0	500	10	0.1	3	0.7563199695211301	0.32116876869056793	0.6954545454229338	0.6885880077325043	5.049411124608003	2.233229741818218	0.44227527452470555
1	2	undersample	1.0	500	10	0.1	3	0.7531464455101878	0.294957173554738	0.6986301369544005	0.673758865243883	4.7875492235700845	2.1414531802132575	0.44729631641069156
1	3	undersample	1.0	500	10	0.1	3	0.7838709677419355	0.38344133483118037	0.7181818181491735	0.6967741935438918	5.855867967447233	2.3684718753263874	0.40446127370597174
1	1	undersample	1.0	500	10	0.3	1	0.7435247054686126	0.29999974598713164	0.68181818178719	0.6795615731742131	4.544409140276625	2.127766533070047	0.4682163119442268
1	2	undersample	1.0	500	10	0.3	1	0.7325926122195431	0.27271344998422176	0.7077625570453077	0.6718246292671063	4.95794430688955	2.156659513777985	0.4349906595767226
1	3	undersample	1.0	500	10	0.3	1	0.7677390029325513	0.3498458614512795	0.7181818181491735	0.6838709677375234	5.512837164469971	2.271799556944469	0.41209261838128647
1	1	undersample	1.0	500	10	0.3	3	0.7505509641873277	0.302055783269571	0.6727272726966942	0.6834300451277665	4.437655409561485	2.1250508492434035	0.47886791756930047
1	2	undersample	1.0	500	10	0.3	3	0.7414733166700522	0.28403348412549156	0.6986301369544005	0.6634429400344073	4.5697490480214285	2.0758147705107595	0.45425136107026226
1	3	undersample	1.0	500	10	0.3	3	0.7725689149560118	0.3621539292888632	0.7227272726944215	0.6858064516084788	5.689466889065332	2.3002612669538576	0.4043017131324015
1	1	smote	0.6	100	5	0.1	1	0.7997127952640526	0.3567179187755285	0.5590909090654959	0.8394584139210867	6.630480224418007	3.4825299032823733	0.5252304085234265
1	2	smote	0.6	100	5	0.1	1	0.798971940330145	0.38579836791126715	0.6027397259998749	0.8175370728509508	6.798098753280614	3.303354288917933	0.48592324719360963
1	3	smote	0.6	100	5	0.1	1	0.819016129032258	0.44247655621218585	0.6454545454252066	0.825161290317257	8.59201379299517	3.6917139784392665	0.42966805937030506
1	1	smote	0.6	100	5	0.1	3	0.8004264111130648	0.3547351156369842	0.5590909090654959	0.8420373952234557	6.759435667890569	3.539387530754616	0.5236217396037149
1	2	smote	0.6	100	5	0.1	3	0.8012933179065501	0.3931901026655927	0.6164383561362357	0.8162475821997663	7.139097290280446	3.354722239677814	0.46990845367160655
1	3	smote	0.6	100	5	0.1	3	0.8195571847507331	0.4428592491299214	0.6318181817894628	0.8264516128978939	8.171966949797278	3.640587826447839	0.4454971204721382
1	1	smote	0.6	100	5	0.3	1	0.7895565910556239	0.3535222807088168	0.5181818181582645	0.8388136685954944	5.596754338293084	3.214799800299829	0.5744042975652108
1	2	smote	0.6	100	5	0.3	1	0.7797620624784718	0.35990626839881285	0.5388127853635245	0.8246292714324653	5.493665932776421	3.0724212588979296	0.5592661151145957
1	3	smote	0.6	100	5	0.3	1	0.7915630498533724	0.3872447706949502	0.5499999999749999	0.8290322580591676	5.9266243527742075	3.2169809436655687	0.5428015499064793
1	1	smote	0.6	100	5	0.3	3	0.7897104507355956	0.3517738060041013	0.49999999997727274	0.8497743391305624	5.6566519536433155	3.328325958429749	0.5883914953826235
1	2	smote	0.6	100	5	0.3	3	0.7896172450238321	0.369288624001672	0.5936073059089677	0.8175370728509508	6.544645636309085	3.2533034663585703	0.49709389655309827
1	3	smote	0.6	100	5	0.3	3	0.8040395894428152	0.40878680531483247	0.618181818153719	0.8232258064463018	7.539797902443399	3.497013736882349	0.46380734692518794
1	1	smote	0.6	100	10	0.1	1	0.7906394701365687	0.35633649982057525	0.5363636363392562	0.8413926498978634	6.137015355706212	3.3817071035912853	0.5510344762420729
1	2	smote	0.6	100	10	0.1	1	0.7886736793760984	0.3767729316802583	0.5616438355907925	0.8220502901300965	5.918817562344757	3.1561939855898737	0.5332473746920765
1	3	smote	0.6	100	10	0.1	1	0.8082639296187683	0.4242169361904039	0.5909090908822314	0.8290322580591676	7.004192403940445	3.456260517987802	0.4934559544654201
1	1	smote	0.6	100	10	0.1	3	0.7941562628216401	0.3520504818946639	0.5363636363392562	0.8478401031537858	6.4460779649806215	3.524999768048958	0.5468441000463101
1	2	smote	0.6	100	10	0.1	3	0.792068160473873	0.36937519765600296	0.5799086757726069	0.818181818176543	6.211956134124127	3.189497541234435	0.5134449455613527
1	3	smote	0.6	100	10	0.1	3	0.813315249266862	0.43459729974763134	0.6227272726989669	0.825161290317257	7.790111956675907	3.561724049620982	0.4572108836853834
1	1	smote	0.6	100	10	0.3	1	0.767603012719067	0.3275573312025694	0.49999999997727274	0.83752417794431	5.1547615620283	3.0773807627333363	0.5969976834340384
1	2	smote	0.6	100	10	0.3	1	0.7650065210543205	0.33528799434911477	0.49771689495444216	0.8336557059907567	4.966067331237842	2.992088595512025	0.6025066408242884
1	3	smote	0.6	100	10	0.3	1	0.785608504398827	0.38264679050585215	0.5090909090677685	0.8393548387042623	5.4184140322345655	3.169039598025415	0.5848647823862134
1	1	smote	0.6	100	10	0.3	3	0.7779922044428814	0.3362406878954607	0.49999999997727274	0.845905867177009	5.489539364002119	3.2447696636440373	0.591082310116283
1	2	smote	0.6	100	10	0.3	3	0.7746394283846921	0.3447874985556512	0.5251141552271638	0.8239845261068731	5.176457835453421	2.983340690333827	0.5763285886608461
1	3	smote	0.6	100	10	0.3	3	0.7914516129032259	0.3994332418228697	0.5499999999749999	0.8283870967688491	5.899748991447064	3.2048870310486923	0.5432242925414903
1	1	smote	0.6	300	5	0.1	1	0.7793432389660628	0.338995018188913	0.481818181796281	0.8452611218514168	5.079166315006629	3.113749798522722	0.6130434710380211
1	2	smote	0.6	300	5	0.1	1	0.7704441677044416	0.3515277852085178	0.5707762556816997	0.8284977433860188	6.423971742498677	3.3280974470524507	0.5180747232736475
1	3	smote	0.6	300	5	0.1	1	0.7916143695014664	0.40111980859764423	0.5772727272464876	0.8270967741882124	6.532418124813936	3.3387040128900365	0.5110977104915421
1	1	smote	0.6	300	5	0.1	3	0.7818855870113124	0.34401088622360565	0.5136363636130165	0.8343004513163489	5.317356645713675	3.0998052601554384	0.5829598075729276
1	2	smote	0.6	300	5	0.1	3	0.7750515943462606	0.34775638816434384	0.5616438355907925	0.8284977433860188	6.189496776400174	3.2748478878996115	0.5290975897251057
1	3	smote	0.6	300	5	0.1	3	0.7909677419354838	0.39186216689920855	0.5772727272464876	0.8258064516075755	6.473914354329312	3.3139728734744796	0.5118963006545146
1	1	smote	0.6	300	5	0.3	1	0.7615966238790223	0.3172843154316609	0.49090909088677687	0.820760799478912	4.415595830257913	2.73884876785384	0.6202670780984741
1	2	smote	0.6	300	5	0.3	1	0.7479031056705203	0.32129752738068484	0.47945205477262776	0.8246292714324653	4.330978838577557	2.7339341710532423	0.6312508625974659
1	3	smote	0.6	300	5	0.3	1	0.7664677419354838	0.3534221603339385	0.5181818181582645	0.841935483865536	5.728532527350298	3.2782929277721173	0.5722744620607311
1	1	smote	0.6	300	5	0.3	3	0.7720180528691167	0.3214097876038629	0.49090909088677687	0.8323662153395721	4.788049143550744	2.9284613635406913	0.6116188927602564
1	2	smote	0.6	300	5	0.3	3	0.7597116604694569	0.32391411396985575	0.5159817351362566	0.8284977433860188	5.149843622547018	3.008600092135416	0.5842119219823962
1	3	smote	0.6	300	5	0.3	3	0.7709310850439883	0.3542976171754045	0.554545454520248	0.8406451612848991	6.567214281285537	3.4799408928665856	0.5298960378240074
1	1	smote	0.6	300	10	0.1	1	0.7569896254615791	0.30615307012172394	0.4863636363415289	0.8310767246883877	4.658616200960629	2.879198302616097	0.6180372307631246
1	2	smote	0.6	300	10	0.1	1	0.7487804303601447	0.31877435188406383	0.48858447486353496	0.8368794326187178	4.901397192780804	2.9952350752260095	0.6110982049411696
1	3	smote	0.6	300	10	0.1	1	0.769492668621701	0.3549004222679378	0.47272727270578513	0.837419354833307	4.617952625477965	2.9076477285757063	0.6296399981139335
1	1	smote	0.6	300	10	0.1	3	0.7649756755172616	0.3308986429747068	0.47727272725103304	0.840103159246679	4.797159567175848	2.984878845345991	0.6222179511805636
1	2	smote	0.6	300	10	0.1	3	0.7546552673337867	0.3162227622765828	0.49315068490898856	0.8394584139210867	5.08759327649302	3.0717938338334636	0.6037813197746381
1	3	smote	0.6	300	10	0.1	3	0.7761436950146627	0.36704597094334807	0.5272727272487603	0.8316129032204412	5.508546650004368	3.1313129451118296	0.5684462870118164
1	1	smote	0.6	300	10	0.3	1	0.7330168219916768	0.27990681092719644	0.4590909090700413	0.8226950354556887	3.9381510258899843	2.589272581042599	0.6574843180565778
1	2	smote	0.6	300	10	0.3	1	0.7226255560560427	0.30420287870984064	0.44292237440899895	0.8330109606651644	3.9662001427443845	2.6524037125385385	0.6687518474650713
1	3	smote	0.6	300	10	0.3	1	0.7502829912023461	0.3213201061259809	0.47727272725103304	0.8367741935429887	4.680700845055722	2.924002695227639	0.6246933408507163
1	1	smote	0.6	300	10	0.3	3	0.7504513217279176	0.2981047521994238	0.49999999997727274	0.8194713088277276	4.539285443263516	2.769642703517485	0.6101494811776801
1	2	smote	0.6	300	10	0.3	3	0.7206854319940883	0.28165290507910806	0.44748858445445255	0.8343004513163489	4.077949382144803	2.7006021501166764	0.6622451277011184
1	3	smote	0.6	300	10	0.3	3	0.756658357771261	0.3345638777082295	0.47727272725103304	0.8341935483817149	4.593638682309151	2.878492928398633	0.6266258801650617
1	1	smote	0.6	500	5	0.1	1	0.7737251626516617	0.3331848240638603	0.4954545454320248	0.8413926498978634	5.209294306434718	3.1237802906055094	0.5996551653174892
1	2	smote	0.6	500	5	0.1	1	0.7616341202759156	0.33099554054281005	0.5570776255453389	0.8343004513163489	6.332704455405129	3.361974105247291	0.5308907222175374
1	3	smote	0.6	500	5	0.1	1	0.7803724340175953	0.37609591177595353	0.545454545429752	0.837419354833307	6.1809519598478495	3.354978148356584	0.5427931018298434
1	1	smote	0.6	500	5	0.1	3	0.7773679737412814	0.33875244421594913	0.5181818181582645	0.8368794326187178	5.517637038811646	3.176679646903487	0.5757318883757692
1	2	smote	0.6	500	5	0.1	3	0.7663033718119698	0.3455201767977307	0.5525114154998853	0.8343004513163489	6.216707277304645	3.3344169404501818	0.53636382244602
1	3	smote	0.6	500	5	0.1	3	0.7826436950146628	0.3757432147218153	0.5409090908845041	0.8329032258010781	5.872892306362584	3.2371005431234035	0.551193571332385
1	1	smote	0.6	500	5	0.3	1	0.747215872457652	0.29952119057820126	0.47272727270578513	0.8201160541533198	4.08750439331425	2.627956842958818	0.6429245204927991
1	2	smote	0.6	500	5	0.3	1	0.7365626536422222	0.3143951475760405	0.48401826481808136	0.8310767246883877	4.615077732132196	2.865314062091642	0.6208593185746994
1	3	smote	0.6	500	5	0.3	1	0.7594105571847508	0.3485163739778848	0.5181818181582645	0.8432258064461728	5.784532558243034	3.305274760846423	0.5713987551666622
1	1	smote	0.6	500	5	0.3	3	0.7594865482679796	0.30195251201538076	0.4954545454320248	0.8246292714324653	4.617481168682743	2.8251836622175537	0.6118451841675185
1	2	smote	0.6	500	5	0.3	3	0.749489944622559	0.3163203014403618	0.48401826481808136	0.8330109606651644	4.6793997066462785	2.898503026073042	0.6194176947872656
1	3	smote	0.6	500	5	0.3	3	0.7594604105571848	0.3400042339647903	0.5227272727035124	0.8399999999945807	5.749999607097935	3.2670452500959684	0.5681818114497007
1	1	smote	0.6	500	10	0.1	1	0.7455541879139558	0.29147204662464155	0.481818181796281	0.8265635074092421	4.431356930287113	2.7780667541087527	0.6269110688890477
1	2	smote	0.6	500	10	0.1	1	0.7363683468317685	0.31008026243136677	0.46575342463626695	0.8426821405490479	4.669818936114	2.96058817896385	0.6339834954563186
1	3	smote	0.6	500	10	0.1	1	0.7597888563049855	0.33422387564465406	0.46818181816053717	0.8380645161236254	4.556031981779982	2.8911624434724508	0.6345790392767593
1	1	smote	0.6	500	10	0.1	3	0.758791981712678	0.3212566940574133	0.4863636363415289	0.8284977433860188	4.574322689711148	2.835902090065319	0.6199610820418899
1	2	smote	0.6	500	10	0.1	3	0.7445380649985721	0.31553826530459	0.47031963468172056	0.8394584139210867	4.642916185496096	2.9295811563411736	0.6309786765187934
1	3	smote	0.6	500	10	0.1	3	0.7658431085043989	0.3438713089894552	0.5181818181582645	0.8432258064461728	5.784532558243034	3.305274760846423	0.5713987551666622
1	1	smote	0.6	500	10	0.3	1	0.7278500674051932	0.269046519284574	0.44999999997954543	0.8201160541533198	3.7302050606451127	2.501612763970413	0.670636784304755
1	2	smote	0.6	500	10	0.3	1	0.720264433904772	0.30318973481585687	0.43378995431809175	0.8355899419675333	3.893737892256325	2.6384634439323364	0.6776171067503552
1	3	smote	0.6	500	10	0.3	1	0.7470454545454546	0.30965678568327315	0.4863636363415289	0.8335483870913966	4.741853299446943	2.921951903157984	0.6162046084555689
1	1	smote	0.6	500	10	0.3	3	0.7443848543461695	0.28588151656969557	0.49090909088677687	0.8168923275253586	4.301936367875396	2.680985768878173	0.6232044122918702
1	2	smote	0.6	500	10	0.3	3	0.7164695630157596	0.2895243715328136	0.44292237440899895	0.8330109606651644	3.9662001427443845	2.6524037125385385	0.6687518474650713
1	3	smote	0.6	500	10	0.3	3	0.7549985337243401	0.32482678724228903	0.47272727270578513	0.8341935483817149	4.510666555666411	2.851078710032932	0.6320748008616753
1	1	smote	0.8	100	5	0.1	1	0.7982767715843151	0.35412500795875573	0.6318181817894628	0.7833655705945625	6.205356802647855	2.9165177223137504	0.4699999940399383
1	2	smote	0.8	100	5	0.1	1	0.7987481930938648	0.3848349407524959	0.6940639269089468	0.7524177949661354	6.894589194620689	2.803367466495975	0.4066039786296959
1	3	smote	0.8	100	5	0.1	1	0.8163973607038123	0.444659840494489	0.7227272726944215	0.7767741935433757	9.07021645449882	3.237650931987327	0.3569540878684643
1	1	smote	0.8	100	5	0.1	3	0.7997655471543287	0.35797550043514964	0.6499999999704545	0.7865892972225237	6.845057876342624	3.0457702498197015	0.4449590107770579
1	2	smote	0.8	100	5	0.1	3	0.7981343602153862	0.38691135432496293	0.7123287670907612	0.7504835589893586	7.447766308658485	2.8548368823199626	0.38331449853943145
1	3	smote	0.8	100	5	0.1	3	0.8176275659824046	0.44368083243971285	0.7181818181491735	0.7716129032208283	8.6098044908535	3.1445812693953257	0.36523258880476095
1	1	smote	0.8	100	5	0.3	1	0.7885689584432332	0.3427117949237549	0.6318181817894628	0.7917472598272615	6.524174989968398	3.033900782896702	0.465024424133303
1	2	smote	0.8	100	5	0.3	1	0.7781590312922286	0.35896679795291325	0.6438356164089573	0.7769181173386401	6.295575471977835	2.8860953649263905	0.4584323251808992
1	3	smote	0.8	100	5	0.3	1	0.7951979472140763	0.4010310644620356	0.6636363636061984	0.7812903225756046	7.047994500640673	3.0343254175040024	0.43052322852241626
1	1	smote	0.8	100	5	0.3	3	0.790879784303382	0.33648069094846444	0.6272727272442149	0.7943262411296305	6.499579104854289	3.0498431116880416	0.4692370071185746
1	2	smote	0.8	100	5	0.3	3	0.7841324936923888	0.3651487256041637	0.6621004565907717	0.7614442295244266	6.2543824391465455	2.7754534191996516	0.4437613759088511
1	3	smote	0.8	100	5	0.3	3	0.8055395894428152	0.42065715918000335	0.6772727272419421	0.7799999999949678	7.440460523596224	3.0785122565514906	0.41375290849052676
1	1	smote	0.8	100	10	0.1	1	0.7924535490299514	0.35675238963722716	0.6409090908799586	0.7975499677575916	7.031242024918209	3.1657641746132645	0.45024251662531417
1	2	smote	0.8	100	10	0.1	1	0.7904180246063078	0.3929675817836105	0.6529680364998645	0.77111540940831	6.339065638179327	2.85282642349846	0.45003893679939516
1	3	smote	0.8	100	10	0.1	1	0.8079105571847507	0.4201256269950989	0.686363636332438	0.786451612898152	8.05941543294969	3.2140893851106243	0.3987993088650271
1	1	smote	0.8	100	10	0.1	3	0.7926162006916359	0.35290183821712273	0.6227272726989669	0.7981947130831838	6.528580395944055	3.0857825944759716	0.4726575062332449
1	2	smote	0.8	100	10	0.1	3	0.7935799263400546	0.3810318584303408	0.6940639269089468	0.7691811734315334	7.560076290755234	3.006963977582783	0.39774253411424654
1	3	smote	0.8	100	10	0.1	3	0.8109134897360705	0.43046730402962863	0.68181818178719	0.7806451612852862	7.6260499817834395	3.1082886281394297	0.4075882743102637
1	1	smote	0.8	100	10	0.3	1	0.7663809272610047	0.32428083281986647	0.5272727272487603	0.7943262411296305	4.307692079548488	2.5636362388102376	0.5951298626716199
1	2	smote	0.8	100	10	0.3	1	0.7637891594464022	0.3281235938595209	0.6118721460907821	0.7878787878737081	5.855461863420471	2.8845399812305823	0.4926238083277274
1	3	smote	0.8	100	10	0.3	1	0.782133431085044	0.3705501740327329	0.6136363636084711	0.7877419354787888	5.894331877044803	2.890991850334295	0.49046980246392424
1	1	smote	0.8	100	10	0.3	3	0.775860148877557	0.32742676582873	0.5636363636107438	0.7923920051528538	4.929994558576331	2.7149067013371067	0.5506916122887494
1	2	smote	0.8	100	10	0.3	3	0.7742640629554065	0.35433138511231876	0.5936073059089677	0.7898130238504848	5.488729279725471	2.824186771899897	0.5145429065785261
1	3	smote	0.8	100	10	0.3	3	0.7889721407624632	0.37932566346418517	0.6454545454252066	0.7832258064465599	6.5776858368866655	2.97754315248164	0.45267335055851576
1	1	smote	0.8	300	5	0.1	1	0.7802209718070453	0.33703554449391454	0.6227272726989669	0.7846550612457469	6.014320427448634	2.891766332581172	0.48081346967153504
1	2	smote	0.8	300	5	0.1	1	0.7722385616585559	0.3564146663744322	0.6529680364998645	0.7724049000594946	6.38564152565912	2.868989745300564	0.44928761971930675
1	3	smote	0.8	300	5	0.1	1	0.7917800586510264	0.3803125863051685	0.6636363636061984	0.7838709677368783	7.1557075390154035	3.0705561670803516	0.4291058681173787
1	1	smote	0.8	300	5	0.1	3	0.7815470957153743	0.34657417927904755	0.6136363636084711	0.7833655705945625	5.74317195982133	2.832589154765153	0.49320987028595875
1	2	smote	0.8	300	5	0.1	3	0.7723195228295782	0.35902944256473346	0.6438356164089573	0.7666021921291645	5.937420008831446	2.7585331443212624	0.46460130508604086
1	3	smote	0.8	300	5	0.1	3	0.7960117302052785	0.3951389343313188	0.6636363636061984	0.7838709677368783	7.1557075390154035	3.0705561670803516	0.4291058681173787
1	1	smote	0.8	300	5	0.3	1	0.758331868003048	0.3217234827373649	0.5409090908845041	0.7949709864552227	4.568372629970518	2.6382074183091073	0.577493910045251
1	2	smote	0.8	300	5	0.3	1	0.7446514106380034	0.3185691022924867	0.5844748858180605	0.7827208252689702	5.0670750932522814	2.6899718283717924	0.5308726885226589
1	3	smote	0.8	300	5	0.3	1	0.7608049853372434	0.34320783735791177	0.5863636363369834	0.7832258064465599	5.12186001399435	2.7049511737333205	0.5281189089752627
1	1	smote	0.8	300	5	0.3	3	0.7660658812496337	0.3207014479659614	0.5727272727012397	0.7917472598272615	5.096106700350508	2.7501546665106797	0.5396579736763475
1	2	smote	0.8	300	5	0.3	3	0.7419281712490688	0.3239485068953087	0.5707762556816997	0.7788523533154169	4.68333206222569	2.580973564172929	0.5510976977603068
1	3	smote	0.8	300	5	0.3	3	0.7665322580645162	0.336763096222448	0.5999999999727272	0.7716129032208283	5.067796355473942	2.6271185288619177	0.5183946421497958
1	1	smote	0.8	300	10	0.1	1	0.7568372311118925	0.3119241205058931	0.5045454545225206	0.7962604771064071	3.9799382410032402	2.476423928909417	0.6222267128662257
1	2	smote	0.8	300	10	0.1	1	0.7457200980954988	0.3127799122805942	0.5205479451817101	0.7981947130831838	4.294294611505922	2.5794563033510416	0.6006705393469807
1	3	smote	0.8	300	10	0.1	1	0.7636730205278592	0.3472695356371386	0.5818181817917355	0.7896774193497441	5.223792729878176	2.766313309440151	0.5295603023029469
1	1	smote	0.8	300	10	0.1	3	0.7621578453783483	0.3091309290443274	0.5318181817940082	0.8033526756879217	4.640521785162888	2.7044260917873184	0.5827849044969351
1	2	smote	0.8	300	10	0.1	3	0.7516390957078802	0.32544653257970396	0.5433789954089782	0.7969052224319993	4.669333079912182	2.6754945408288373	0.5729928553706487
1	3	smote	0.8	300	10	0.1	3	0.7689105571847508	0.34930423244475045	0.5863636363369834	0.7851612903175151	5.18077390654467	2.7293201020913913	0.5268170546558321
1	1	smote	0.8	300	10	0.3	1	0.739701658753883	0.2833977066655729	0.5045454545225206	0.7840103159201547	3.6964533293206125	2.335970040940955	0.6319490051307532
1	2	smote	0.8	300	10	0.3	1	0.7274920584451333	0.2944874733648213	0.49771689495444216	0.8078658929670673	4.166473226616334	2.590465986158675	0.6217406913706982
1	3	smote	0.8	300	10	0.3	1	0.7444677419354839	0.3242435058342687	0.5363636363392562	0.7812903225756046	4.132627476113871	2.452399994968988	0.5934239095629386
1	1	smote	0.8	300	10	0.3	3	0.7474122267159018	0.29323520173039264	0.5363636363392562	0.790457769176077	4.364042004255993	2.559692185357315	0.5865415913092903
1	2	smote	0.8	300	10	0.3	3	0.7255960950219185	0.29531837788700005	0.48401826481808136	0.8007736943855528	3.770426811490766	2.42948961499031	0.6443539945880717
1	3	smote	0.8	300	10	0.3	3	0.7493328445747801	0.3339293294294675	0.5181818181582645	0.7832258064465599	3.8857814778687043	2.3904219674852603	0.6151714763792012
1	1	smote	0.8	500	5	0.1	1	0.7739742688001876	0.326710750121341	0.6045454545179751	0.7852998065713392	5.591591290508359	2.8157656344226507	0.503571422197194
1	2	smote	0.8	500	5	0.1	1	0.7624113475177305	0.34495549774648876	0.6301369862725965	0.7814313346177858	6.091117335982734	2.883015991063984	0.4733147912159975
1	3	smote	0.8	500	5	0.1	1	0.7763475073313784	0.35459089336113814	0.6272727272442149	0.7799999999949678	5.966740256010296	2.851239539624871	0.4778554717687628
1	1	smote	0.8	500	5	0.1	3	0.7757766250512866	0.33405094819219044	0.5999999999727272	0.7911025145016692	5.680555242262439	2.8722220845272015	0.5056234655289976
1	2	smote	0.8	500	5	0.1	3	0.7625394133700749	0.34510445838913273	0.6118721460907821	0.7788523533154169	5.552117698050871	2.7668036607933804	0.4983330245761034
1	3	smote	0.8	500	5	0.1	3	0.7854398826979472	0.3678990194715944	0.6318181817894628	0.7838709677368783	6.223880254981053	2.923337720713485	0.4696969637446185
1	1	smote	0.8	500	5	0.3	1	0.7531592520954223	0.30133879775952066	0.5636363636107438	0.793036750478446	4.949376679689626	2.723364354203382	0.5502438955364367
1	2	smote	0.8	500	5	0.3	1	0.7372118150316926	0.3110592123801607	0.5296803652726173	0.8007736943855528	4.52672234567953	2.658686748479962	0.5873315171959435
1	3	smote	0.8	500	5	0.3	1	0.7590219941348973	0.33358860801203755	0.5999999999727272	0.7838709677368783	5.440298217757466	2.7761192743466188	0.5102880593718583
1	1	smote	0.8	500	5	0.3	3	0.7582263642224958	0.31380305440420303	0.5499999999749999	0.7827208252689702	4.402901194192917	2.5313055213082	0.57491762036763
1	2	smote	0.8	500	5	0.3	3	0.7375489079074039	0.3186232088362361	0.5662100456362461	0.7878787878737081	4.848120045018941	2.669275803526807	0.5505795504771124
1	3	smote	0.8	500	5	0.3	3	0.7616671554252199	0.3281505332202348	0.5909090908822314	0.7812903225756046	5.159947289023484	2.701796604626851	0.5236093319741433
1	1	smote	0.8	500	10	0.1	1	0.7510843444112303	0.30290068311800666	0.5409090908845041	0.7911025145016692	4.461954294124923	2.5893517277177045	0.5803178411100206
1	2	smote	0.8	500	10	0.1	1	0.7379021930173197	0.30973905240160815	0.5022831049998957	0.8078658929670673	4.243272959732052	2.6142317291509563	0.616088503267842
1	3	smote	0.8	500	10	0.1	1	0.757843108504399	0.3385109445652606	0.5409090908845041	0.7877419354787888	4.372656188484674	2.548355779183564	0.5827935299756837
1	1	smote	0.8	500	10	0.1	3	0.7537893441181642	0.29798972530083	0.5181818181582645	0.7956157317808149	4.186536293808772	2.535331106057765	0.6055915645450768
1	2	smote	0.8	500	10	0.1	3	0.7416941198637497	0.3145787367398574	0.5205479451817101	0.801418439711145	4.381632413288346	2.621330591879829	0.5982543264272224
1	3	smote	0.8	500	10	0.1	3	0.7604090909090909	0.3346275386355185	0.5499999999749999	0.7799999999949678	4.3333331162433035	2.499999886192821	0.5769230695624007
1	1	smote	0.8	500	10	0.3	1	0.7353203212003986	0.27123704306517726	0.49999999997727274	0.7852998065713392	3.657657475983562	2.3288287201991853	0.6366994993144832
1	2	smote	0.8	500	10	0.3	1	0.7265646850316043	0.29240566445410865	0.49315068490898856	0.8065764023158829	4.057297072771037	2.5495889090971775	0.6283959056473274
1	3	smote	0.8	500	10	0.3	1	0.7419017595307917	0.31210106630426	0.5363636363392562	0.7832258064465599	4.179855064845071	2.474296422484743	0.5919574584048175
1	1	smote	0.8	500	10	0.3	3	0.7420110192837466	0.2862120904378001	0.5318181817940082	0.7891682785248926	4.251892538521535	2.5224769444005593	0.5932597964384931
1	2	smote	0.8	500	10	0.3	3	0.7236059222360591	0.2897508045483021	0.47945205477262776	0.8039974210135139	3.7781334519324066	2.446151641423904	0.6474497618371403
1	3	smote	0.8	500	10	0.3	3	0.7478313782991202	0.318542576487299	0.5227272727035124	0.7761290322530573	3.7970356343057485	2.334948808301486	0.614939915031388
1	1	smote	1.0	100	5	0.1	1	0.8023621124201394	0.3573791112873609	0.759090909056405	0.737588652477514	8.856705271876907	2.8927517323306353	0.32661712848784374
1	2	smote	1.0	100	5	0.1	1	0.795548018806544	0.3901142541020475	0.7397260273634828	0.7214700193377082	7.361841737462505	2.655821822291214	0.36075507235614807
1	3	smote	1.0	100	5	0.1	1	0.8203167155425221	0.44719192784628864	0.7681818181469008	0.7316129032210864	9.033087735122338	2.8622158022654114	0.31685906257787166
1	1	smote	1.0	100	5	0.1	3	0.8027196530097884	0.3544275942203038	0.7636363636016529	0.7292069632448149	8.699999527744664	2.8199998956842895	0.3241379266390988
1	2	smote	1.0	100	5	0.1	3	0.7981844089392909	0.3893443644283283	0.7442922374089364	0.7188910380353393	7.443684097177378	2.647700043890823	0.35569751951966655
1	3	smote	1.0	100	5	0.1	3	0.8203680351906159	0.44957035536942036	0.7681818181469008	0.7258064516082207	8.771625821965241	2.8016041757235235	0.3193939350435697
1	1	smote	1.0	100	5	0.3	1	0.7850345817947365	0.3449472716811825	0.6772727272419421	0.7453255963846208	6.141700536322414	2.6593669840143033	0.43300172433833756
1	2	smote	1.0	100	5	0.3	1	0.774848455408059	0.35294772299860455	0.6986301369544005	0.7395228884542907	6.5815703307261835	2.6821170811802095	0.40751931235057887
1	3	smote	1.0	100	5	0.3	1	0.7922243401759532	0.40372220399075354	0.6999999999681817	0.7412903225758627	6.685785201539354	2.705735556089086	0.4046997334895321
1	1	smote	1.0	100	5	0.3	3	0.7906848953754175	0.34647274530615135	0.68181818178719	0.7440361057334363	6.228858995572867	2.6637278554601855	0.4276429752326755
1	2	smote	1.0	100	5	0.3	3	0.7845049150790917	0.3732317957831739	0.7077625570453077	0.7356544165007373	6.7399005804042	2.6774138644655774	0.39724826280835196
1	3	smote	1.0	100	5	0.3	3	0.7998372434017594	0.4084394211565425	0.7045454545134298	0.7341935483823601	6.586631491853051	2.650595663573114	0.40242050902427107
1	1	smote	1.0	100	10	0.1	1	0.7904504425297463	0.35464441530756413	0.6999999999681817	0.7427466150822518	6.736841766107383	2.7210525256313653	0.40390624460743424
1	2	smote	1.0	100	10	0.1	1	0.7880745667105329	0.38255981613800255	0.7305936072725756	0.7292069632448149	7.302663069650951	2.697977721462992	0.36945120193876313
1	3	smote	1.0	100	10	0.1	1	0.8100366568914956	0.4247615629133209	0.7090909090586777	0.7554838709628678	7.531167140899884	2.8999758946422562	0.3850632664333715
1	1	smote	1.0	100	10	0.1	3	0.7950794209014713	0.35299772960755205	0.6999999999681817	0.7466150870358053	6.875317714581535	2.7625953106416565	0.40181346616599584
1	2	smote	1.0	100	10	0.1	3	0.7904386329043863	0.37290724207166004	0.7351598173180292	0.7292069632448149	7.474999619185271	2.7148400822221355	0.36318931716120145
1	3	smote	1.0	100	10	0.1	3	0.8147844574780059	0.4428840100267936	0.7409090908754132	0.7483870967693653	8.50562256015136	2.944638577417835	0.3461990549824267
1	1	smote	1.0	100	10	0.3	1	0.7733734833831545	0.352977135463214	0.618181818153719	0.7659574468035723	5.298701034406842	2.6413222010172994	0.49848484201675086
1	2	smote	1.0	100	10	0.3	1	0.7630634529497835	0.34331598391280316	0.6392694063635037	0.7556415215940965	5.480110617364335	2.616112951646739	0.47738322809692757
1	3	smote	1.0	100	10	0.3	1	0.777233137829912	0.3732680828678247	0.6454545454252066	0.7522580645112759	5.527911056997428	2.6053502734545377	0.4713082738329304
1	1	smote	1.0	100	10	0.3	3	0.7767232284156849	0.3433794609156185	0.6318181817894628	0.7685364281059411	5.697857268613138	2.7296656200483698	0.479068785753245
1	2	smote	1.0	100	10	0.3	3	0.771041808348716	0.3480817934521445	0.6712328766816789	0.7427466150822518	5.894736558188419	2.6092284492350144	0.4426369803860279
1	3	smote	1.0	100	10	0.3	3	0.7917947214076247	0.4029694341406324	0.6636363636061984	0.7606451612854153	6.269905702299032	2.772604637717375	0.4422083372006165
1	1	smote	1.0	300	5	0.1	1	0.7801242600082059	0.3424701473637416	0.6454545454252066	0.7472598323613975	5.382587395232775	2.553826429401949	0.4744607357119619
1	2	smote	1.0	300	5	0.1	1	0.7690987402441788	0.3637671050717062	0.6849315068180396	0.737588652477514	6.1104579902729315	2.6101442913321615	0.427160162852375
1	3	smote	1.0	300	5	0.1	1	0.7875073313782992	0.3846194923674247	0.68181818178719	0.7561290322531863	6.64399058612185	2.7958151809890723	0.42080359360971126
1	1	smote	1.0	300	5	0.1	3	0.7813302268331282	0.3479605753632186	0.68181818178719	0.7537072856173198	6.557591287344876	2.768324494749618	0.42215568306553924
1	2	smote	1.0	300	5	0.1	3	0.772485861235497	0.3687896478036021	0.6894977168634933	0.7382333978031063	6.262496073483725	2.634017039365096	0.42060177696444834
1	3	smote	1.0	300	5	0.1	3	0.7898944281524927	0.39587592392184445	0.6954545454229338	0.7419354838661811	6.565298180457961	2.694886259037041	0.41047430281317066
1	1	smote	1.0	300	5	0.3	1	0.753644276419905	0.3031612915100989	0.5772727272464876	0.7640232108267955	4.421381774838285	2.446311371580116	0.5532911320366072
1	2	smote	1.0	300	5	0.3	1	0.741043486452988	0.3137932488741331	0.5844748858180605	0.7620889748500188	4.505672975084887	2.456695148460022	0.5452448761790146
1	3	smote	1.0	300	5	0.3	1	0.7550659824046921	0.34823649713328536	0.6136363636084711	0.7529032258015942	4.839348567775928	2.4833846607884347	0.51316506294488
1	1	smote	1.0	300	5	0.3	3	0.7629886876501963	0.32732218568654686	0.6045454545179751	0.7633784655012033	4.931942508240535	2.5549045240090105	0.5180320878478862
1	2	smote	1.0	300	5	0.3	3	0.7503010283540742	0.32494632499622667	0.6027397259998749	0.7646679561523877	4.929995035718843	2.561230891182274	0.5195199636765699
1	3	smote	1.0	300	5	0.3	3	0.7650351906158357	0.3433210349658503	0.618181818153719	0.7541935483822311	4.967628811295039	2.5149128061368735	0.5062602001869295
1	1	smote	1.0	300	10	0.1	1	0.7515415274602896	0.31476751190887153	0.5727272727012397	0.762733720175611	4.309030787210268	2.4138585937561543	0.5601859605715686
1	2	smote	1.0	300	10	0.1	1	0.7418251297586769	0.3139885802904552	0.5799086757726069	0.7756286266874557	4.772019999957388	2.584592862115607	0.541613994580594
1	3	smote	1.0	300	10	0.1	1	0.7632521994134898	0.3563164143480543	0.5999999999727272	0.7561290322531863	4.650793433027911	2.460317359270384	0.5290102319510359
1	1	smote	1.0	300	10	0.1	3	0.7566599261473537	0.3203781991718879	0.5772727272464876	0.7646679561523877	4.437236495049498	2.45301359423097	0.5528246133816317
1	2	smote	1.0	300	10	0.1	3	0.7464222522514565	0.33096370598229724	0.6027397259998749	0.7724049000594946	5.149164533940627	2.6482982264312898	0.5143160909859131
1	3	smote	1.0	300	10	0.1	3	0.7694046920821114	0.3636637396351845	0.5999999999727272	0.7587096774144599	4.716577316674689	2.486630912823748	0.5272108774443063
1	1	smote	1.0	300	10	0.3	1	0.733246878846492	0.28835633270322775	0.5136363636130165	0.7659574468035723	3.4562445324874	2.194628005257021	0.6349747392193744
1	2	smote	1.0	300	10	0.3	1	0.7205411739075395	0.29879617190149566	0.5388127853635245	0.7852998065713392	4.2733027880403345	2.509605378844263	0.5872753372718759
1	3	smote	1.0	300	10	0.3	1	0.7442947214076246	0.33878740920113526	0.5409090908845041	0.7599999999950968	3.7310229337085907	2.2537877847315646	0.6040669777339315
1	1	smote	1.0	300	10	0.3	3	0.7393602367973742	0.29646836889016603	0.5363636363392562	0.773694390710679	3.9550861178784564	2.370085365196084	0.5992499922900687
1	2	smote	1.0	300	10	0.3	3	0.7242550836255295	0.2967206577309417	0.534246575318071	0.7801418439666014	4.070208527001768	2.429960119092932	0.5970112003526328
1	3	smote	1.0	300	10	0.3	3	0.7547038123167156	0.3360118614592501	0.5363636363392562	0.7554838709628678	3.5743699598828798	2.193571510049912	0.6136945808424622
1	1	smote	1.0	500	5	0.1	1	0.7698391067346579	0.33268920206873515	0.6136363636084711	0.754352030942912	4.877257759991026	2.498031394208472	0.5121794804301035
1	2	smote	1.0	500	5	0.1	1	0.7556032490453941	0.33883992657808487	0.6255707762271429	0.7491940683381741	4.990720188374162	2.4942422499329426	0.4997760054422718
1	3	smote	1.0	500	5	0.1	1	0.7754692082111437	0.35924865697935227	0.6545454545157025	0.7503225806403205	5.694002171244157	2.621564376861553	0.46040802955098126
1	1	smote	1.0	500	5	0.1	3	0.7720649434382509	0.3345240786698502	0.6454545454252066	0.7588652482220577	5.72926064952903	2.6767378567325637	0.4672047517440137
1	2	smote	1.0	500	5	0.1	3	0.7616768088933639	0.34961653499645257	0.6484018264544108	0.7511283043149509	5.565910503846508	2.605365783424867	0.46809335614815173
1	3	smote	1.0	500	5	0.1	3	0.7797360703812317	0.37315919136481146	0.6681818181514463	0.7445161290274548	5.86820229019162	2.6153580241849013	0.4456829938999047
1	1	smote	1.0	500	5	0.3	1	0.7383550202215579	0.2928281922639664	0.5363636363392562	0.7601547388732421	3.666508373691157	2.2362902291944247	0.6099236561344648
1	2	smote	1.0	500	5	0.3	1	0.732201054556053	0.31578352203716	0.5433789954089782	0.7685364281059411	3.9511975852871957	2.3475787895552545	0.5941435980789209
1	3	smote	1.0	500	5	0.3	1	0.744934017595308	0.3345317482594428	0.5681818181559917	0.7561290322531863	4.0796433680217525	2.32984598415756	0.5710905913059956
1	1	smote	1.0	500	5	0.3	3	0.7510389191723816	0.311519530101146	0.5681818181559917	0.7672469374547567	4.337366755652858	2.4411356290282553	0.5628151187521954
1	2	smote	1.0	500	5	0.3	3	0.7390253452625938	0.31222821239251874	0.5753424657271533	0.7678916827803489	4.482257848119091	2.4787670163280677	0.5530174870563648
1	3	smote	1.0	500	5	0.3	3	0.7548387096774194	0.32470474760321655	0.5954545454274793	0.750967741930639	4.438609566739142	2.391073855784954	0.5386988369773371
1	1	smote	1.0	500	10	0.1	1	0.7418630209249165	0.2993683044662553	0.5363636363392562	0.7685364281059411	3.8411708286665163	2.3172700947173213	0.6032718042665304
1	2	smote	1.0	500	10	0.1	1	0.7281824364307605	0.3015065671692626	0.5388127853635245	0.7801418439666014	4.1456401644090075	2.450729008999709	0.5911581493693573
1	3	smote	1.0	500	10	0.1	1	0.7563665689149559	0.34717619899767627	0.5636363636107438	0.7548387096725495	3.976973505364118	2.2990429682740343	0.5780885704678101
1	1	smote	1.0	500	10	0.1	3	0.7477917472598324	0.3117486466767777	0.5272727272487603	0.77111540940831	3.7577463016643367	2.303661871028923	0.6130434703458159
1	2	smote	1.0	500	10	0.1	3	0.7367231039629757	0.31866678133243675	0.5433789954089782	0.7852998065713392	4.352612389886469	2.530873221037859	0.5814607299727299
1	3	smote	1.0	500	10	0.1	3	0.7601612903225806	0.3503287234751638	0.5590909090654959	0.7554838709628678	3.9178792135940834	2.28651945539101	0.5836115131570555
1	1	smote	1.0	500	10	0.3	1	0.726940097297931	0.276899473450226	0.5045454545225206	0.7749838813618635	3.5073208824461606	2.242263510514457	0.6393094759774002
1	2	smote	1.0	500	10	0.3	1	0.7123994241452708	0.28701908003725607	0.5296803652726173	0.7794970986410091	3.9812636432431456	2.402146810707041	0.6033628983529488
1	3	smote	1.0	500	10	0.3	1	0.7424780058651026	0.3311672637570521	0.545454545429752	0.7612903225757337	3.8270268523932365	2.2850121891379227	0.5970724112998367
1	1	smote	1.0	500	10	0.3	3	0.7332029189379287	0.28856990563310375	0.5499999999749999	0.7717601547339024	4.132768162648438	2.4097456569702618	0.5830826992478382
1	2	smote	1.0	500	10	0.3	3	0.7203895557145338	0.28737021336190355	0.5205479451817101	0.7782076079898246	3.809468253425998	2.3470053097573125	0.6160978686597217
1	3	smote	1.0	500	10	0.3	3	0.7477653958944281	0.32284890784779496	0.5227272727035124	0.7529032258015942	3.3371874727798723	2.115475822153111	0.6339097836235876
1	1	class_weight		100	5	0.1	1	0.8089590293652189	0.38727896643703064	0.754545454511157	0.7201805286865237	7.911844618072828	2.6965436822672633	0.3408236300532458
1	2	class_weight		100	5	0.1	1	0.8045273486835713	0.38968953791344446	0.7625570775907508	0.7066408768490868	7.7359252267394485	2.5993977736444545	0.3360163936564833
1	3	class_weight		100	5	0.1	1	0.8257595307917889	0.45004620296508957	0.7954545454183884	0.7206451612856734	10.032075380050745	2.8474699797741287	0.28383657135548473
1	1	class_weight		100	5	0.1	3	0.8091612449446105	0.38555681752856036	0.7681818181469008	0.7169568020585625	8.393764354297051	2.7140090155628815	0.3233363264761948
1	2	class_weight		100	5	0.1	3	0.8018497419546676	0.3901678178880659	0.7534246574998436	0.7059961315234946	7.337353443928853	2.562635096530033	0.3492587678568081
1	3	class_weight		100	5	0.1	3	0.8288152492668621	0.4591303979402779	0.7999999999636364	0.7154838709631259	10.05895634077797	2.811791284219396	0.27953110525304914
1	1	class_weight		100	5	0.3	1	0.7996922806400564	0.36838411381727343	0.6999999999681817	0.7530625402917276	7.115752454993154	2.834725733584091	0.39837328242601067
1	2	class_weight		100	5	0.3	1	0.7823160194189047	0.37057758986646516	0.6803652967725861	0.7517730496405431	6.446530285583637	2.740900085096924	0.42517445807415044
1	3	class_weight		100	5	0.3	1	0.8008211143695015	0.40768022173007595	0.68181818178719	0.7638709677370074	6.93208393871021	2.887481248612374	0.416538692378959
1	1	class_weight		100	5	0.3	3	0.8023796963835648	0.3656294382769163	0.7090909090586777	0.7421018697566596	7.013905892355585	2.7494998932121546	0.3920069452414181
1	2	class_weight		100	5	0.3	3	0.7895406999166836	0.37593762233256756	0.7214611871816684	0.7414571244310674	7.428150547878113	2.790489421490241	0.37566408074562413
1	3	class_weight		100	5	0.3	3	0.8078137829912023	0.42096114067745116	0.7363636363301652	0.7496774193500021	8.364912442264586	2.941658738902043	0.3516664012392866
1	1	class_weight		100	10	0.1	1	0.8012103628157786	0.38152157933441216	0.6909090908776859	0.745970341710213	6.564048639887381	2.7197968470734852	0.4143474447928013
1	2	class_weight		100	10	0.1	1	0.7987408329874084	0.3908692352320373	0.74885844745439	0.7130883301050092	7.410990440631012	2.6100660932607234	0.3521885556404231
1	3	class_weight		100	10	0.1	1	0.8226436950146627	0.44800886556083597	0.754545454511157	0.7354838709629969	8.547425009427643	2.8525497811141265	0.33373205292746877
1	1	class_weight		100	10	0.1	3	0.8059052810503488	0.38573009167583777	0.7227272726944215	0.7330754351983684	7.158588377270597	2.707608594043937	0.37823218486134014
1	2	class_weight		100	10	0.1	3	0.7990632056502064	0.38542616085211256	0.7534246574998436	0.7098646034770479	7.475925556795859	2.596803563305334	0.3473554503476161
1	3	class_weight		100	10	0.1	3	0.8238621700879766	0.4445644570327797	0.7772727272373967	0.7251612903179022	9.207817828667103	2.8281048905207298	0.30714169752986303
1	1	class_weight		100	10	0.3	1	0.7873512689760271	0.3666069349806108	0.5999999999727272	0.7949709864552227	5.816037408907101	2.9264149514016986	0.5031630107398554
1	2	class_weight		100	10	0.3	1	0.767929955338874	0.3348270749642371	0.6118721460907821	0.7775628626642324	5.510792550791737	2.750764220003076	0.49915944749180363
1	3	class_weight		100	10	0.3	1	0.78275073313783	0.368794365385657	0.5590909090654959	0.8090322580592966	5.372039251125377	2.9276718366517547	0.5449833193824952
1	1	class_weight		100	10	0.3	3	0.7972319910907919	0.3673861645409813	0.68181818178719	0.773694390710679	7.326006917578841	3.0128203794865467	0.41124999472730217
1	2	class_weight		100	10	0.3	3	0.782642808145577	0.3661191726787713	0.6666666666362252	0.7614442295244266	6.383783453146435	2.794594477263097	0.4377646005595419
1	3	class_weight		100	10	0.3	3	0.7995043988269795	0.40719245222348527	0.6636363636061984	0.7845161290271967	7.183038916248388	3.0797494485908086	0.4287529850066487
1	1	class_weight		300	5	0.1	1	0.7852001641169919	0.34784519302120787	0.6454545454252066	0.7704706640827178	6.1109907481767705	2.812078528981717	0.4601673580852336
1	2	class_weight		300	5	0.1	1	0.7654952321230374	0.34100725124082376	0.6210045661816893	0.7717601547339024	5.540534736834369	2.720841920696452	0.4910792900913533
1	3	class_weight		300	5	0.1	1	0.7819208211143696	0.3744214221676876	0.6272727272442149	0.7870967741884703	6.2217291445030245	2.946280853145424	0.47354693888132504
1	1	class_weight		300	5	0.1	3	0.7902409002989274	0.3583687259438677	0.6545454545157025	0.7678916827803489	6.268420723862541	2.8199998783166724	0.4498740495987015
1	2	class_weight		300	5	0.1	3	0.7719147169744663	0.3574261079576591	0.6392694063635037	0.7672469374547567	5.841719255389011	2.74655625110702	0.47016230541310555
1	3	class_weight		300	5	0.1	3	0.7909178885630499	0.39934698538139374	0.6545454545157025	0.7799999999949678	6.7177029772969865	2.9752064761302996	0.44289043725336136
1	1	class_weight		300	5	0.3	1	0.7535373073090675	0.2982746702387581	0.43636363634380165	0.8433268858746401	4.167263758802532	2.785185007191477	0.6683486159558966
1	2	class_weight		300	5	0.3	1	0.7354880780995616	0.2965471292462851	0.397260273954463	0.8555770470608925	3.9045248817262745	2.7506725098969094	0.7044832736820795
1	3	class_weight		300	5	0.3	1	0.7407023460410557	0.3236091579628024	0.3999999999818182	0.8432258064461728	3.585733645022287	2.551440166267414	0.711553166798093
1	1	class_weight		300	5	0.3	3	0.7588227536486724	0.3230065820476932	0.4863636363415289	0.8349451966419411	4.7899955404574115	2.9466795087426148	0.6151737378363554
1	2	class_weight		300	5	0.3	3	0.740124945167207	0.3118842276280641	0.45662100454535975	0.83752417794431	4.331732410888076	2.810393390623468	0.6487920029967795
1	3	class_weight		300	5	0.3	3	0.7543504398826979	0.34655536084729605	0.49999999997727274	0.8354838709623518	5.07843103912461	3.039215501300159	0.5984555913236799
1	1	class_weight		300	10	0.1	1	0.7708912138796085	0.32640924270452043	0.481818181796281	0.8504190844561547	5.286372882038374	3.2211204740476744	0.6093252392634688
1	2	class_weight		300	10	0.1	1	0.748203398013949	0.31776083274456385	0.43378995431809175	0.8620245003168149	4.786516065643543	3.1439634128849834	0.6568375248098367
1	3	class_weight		300	10	0.1	1	0.7585263929618768	0.33344884184294904	0.4272727272533058	0.8554838709622228	4.4162411761201215	2.956574470492978	0.6694775734435903
1	1	class_weight		300	10	0.1	3	0.778686770998183	0.3511713871636162	0.5272727272487603	0.8297872340372032	5.437499649901461	3.0977270904976355	0.5696969628639472
1	2	class_weight		300	10	0.1	3	0.7584148097118077	0.3258697762648298	0.48401826481808136	0.8349451966419411	4.7452292273458125	2.932469856350596	0.6179827503377631
1	3	class_weight		300	10	0.1	3	0.766642228739003	0.3473878502361418	0.47727272725103304	0.8341935483817149	4.593638682309151	2.878492928398633	0.6266258801650617
1	1	class_weight		300	10	0.3	1	0.7378216399976555	0.29072906127081277	0.35454545452933883	0.8865248226893196	4.291372850178494	3.1244315425418896	0.7280727190829397
1	2	class_weight		300	10	0.3	1	0.7210328290188389	0.2810969495339664	0.29680365295448385	0.8961960025732032	3.6440264233803905	2.8592696978851375	0.7846456993559515
1	3	class_weight		300	10	0.3	1	0.7339442815249266	0.3132516711864186	0.3227272727126033	0.8909677419297357	3.893848171454348	2.9599244189309752	0.7601540300650615
1	1	class_weight		300	10	0.3	3	0.7504659750307718	0.30783464987330095	0.38636363634607435	0.8774983881310284	4.510136070403555	3.1539471106703476	0.6993019758906697
1	2	class_weight		300	10	0.3	3	0.7301770252804937	0.2899264573774171	0.31050228309084466	0.8820116054101741	3.3664094368798327	2.6316338810603694	0.7817331482516913
1	3	class_weight		300	10	0.3	3	0.736558651026393	0.3104268396267732	0.31818181816735536	0.8858064516071884	3.619962011604765	2.7863377115620622	0.7697146175650696
1	1	class_weight		500	5	0.1	1	0.775325303323369	0.3337262091542046	0.5818181817917355	0.8194713088277276	6.315527552872324	3.222856964093073	0.5103068388122273
1	2	class_weight		500	5	0.1	1	0.7525017001845915	0.3236993480444501	0.5296803652726173	0.8085106382926596	4.7551237842196725	2.766108429673817	0.5817111199717179
1	3	class_weight		500	5	0.1	1	0.762925219941349	0.3481001089958306	0.5136363636130165	0.8129032258012071	4.58846251187863	2.745297658709467	0.5983044659769594
1	1	class_weight		500	5	0.1	3	0.7780757282691518	0.34480380801316796	0.5772727272464876	0.793036750478446	5.232639649947727	2.789252201482496	0.5330487738027142
1	2	class_weight		500	5	0.1	3	0.7609864309077367	0.3394246691152728	0.5570776255453389	0.8039974210135139	5.159183103233278	2.842195240511584	0.550900235957615
1	3	class_weight		500	5	0.1	3	0.7708284457478005	0.36737435690738546	0.5636363636107438	0.8032258064464308	5.272540683524729	2.8643813743466695	0.5432639582225859
1	1	class_weight		500	5	0.3	1	0.7484892444757048	0.2962650064506649	0.3772727272555785	0.8600902643400382	3.724376596288948	2.6965435858378757	0.7240254788629608
1	2	class_weight		500	5	0.3	1	0.7250102305479746	0.28544207807304756	0.3378995433635662	0.876208897479844	3.612284183938658	2.7295945281091845	0.7556422343853706
1	3	class_weight		500	5	0.3	1	0.730341642228739	0.3146394878253929	0.35909090907458674	0.8664516128976358	3.6350769806096177	2.688844769880281	0.73969402790435
1	1	class_weight		500	5	0.3	3	0.749399214582967	0.30726597661612526	0.4272727272533058	0.8562217923864848	4.44273581372153	2.9717486719848023	0.6689005946243989
1	2	class_weight		500	5	0.3	3	0.7292849803779561	0.297917906824926	0.3789954337726486	0.8600902643400382	3.7517617181747247	2.7088565702475322	0.7220225419986973
1	3	class_weight		500	5	0.3	3	0.7486217008797654	0.3324097678230299	0.43636363634380165	0.8580645161234964	4.680351559109191	3.0743799484255616	0.6568694387152385
1	1	class_weight		500	10	0.1	1	0.7604053103569544	0.308263139381305	0.40909090907231405	0.8800773694333973	5.080644719026483	3.4112900378066056	0.67142856382483
1	2	class_weight		500	10	0.1	1	0.7369718755612082	0.3012489751246086	0.3378995433635662	0.8897485493172809	4.118571909657061	3.064807860786272	0.7441433309478743
1	3	class_weight		500	10	0.1	1	0.7455674486803519	0.32590268824945456	0.37272727271033057	0.8793548387040042	4.331007921649394	3.089450399932429	0.7133328805932506
1	1	class_weight		500	10	0.1	3	0.7659882187445051	0.3365474764363828	0.47272727270578513	0.8575112830376692	5.395537121154013	3.317646825708242	0.6148872109035333
1	2	class_weight		500	10	0.1	3	0.7463457071443081	0.30654964828840514	0.397260273954463	0.8742746615030673	4.583216404036021	3.1597468506055084	0.6894168911576689
1	3	class_weight		500	10	0.1	3	0.7518489736070381	0.3322141574631759	0.38636363634607435	0.861935483865407	3.930771598599443	2.7984280043769205	0.7119284076608015
1	1	class_weight		500	10	0.3	1	0.7376487310239728	0.29317265993877417	0.340909090893595	0.8949065119220188	4.404484443865472	3.243864721684632	0.7364913462591096
1	2	class_weight		500	10	0.3	1	0.7202320494363631	0.28392197081872306	0.31963470318175186	0.9013539651779411	4.292669643196986	3.2402181330059387	0.75482586814346
1	3	class_weight		500	10	0.3	1	0.7290234604105572	0.3087424682309102	0.3090909090768595	0.8961290322522831	3.8595942597109256	2.975719645458459	0.7709928574423236
1	1	class_weight		500	10	0.3	3	0.7445709512924213	0.29512732604787706	0.340909090893595	0.8891038039916886	4.146952302671532	3.0741276294704334	0.7412980337440844
1	2	class_weight		500	10	0.3	3	0.7245038552237619	0.2876904530420163	0.29223744290903025	0.8942617665964265	3.492053165414698	2.7637818967130108	0.7914489645131926
1	3	class_weight		500	10	0.3	3	0.7311598240469209	0.3021710657993669	0.2818181818053719	0.8948387096716462	3.3390538052913183	2.679865891021011	0.8025824122341946
2	1	none		100	5	0.1	1	0.7990343473418908	0.3827086772887426	0.14090909090268594	0.9851708575049313	10.896703007137301	9.5021675007755	0.8720222424695417
2	2	none		100	5	0.1	1	0.8125322004657475	0.39682580035705245	0.14155251140906153	0.9838813668537468	10.065100120971342	8.781912356063659	0.8725111672873405
2	3	none		100	5	0.1	1	0.8309325513196479	0.423829563130739	0.14545454544793388	0.9851612903162248	11.30063991183238	9.80236493091619	0.8674167918266454
2	1	none		100	5	0.1	3	0.8003428872867944	0.38468707703268523	0.13181818181219007	0.9864603481561157	11.062071092445816	9.735707090183416	0.8800980303056565
2	2	none		100	5	0.1	3	0.8117211167342324	0.402254175588117	0.13242009131815433	0.9851708575049313	10.140038911517438	8.929714045505243	0.8806390214106721
2	3	none		100	5	0.1	3	0.8327434017595308	0.4270412123312042	0.1499999999931818	0.9851612903162248	11.716104613747653	10.108688835007321	0.86280287272143
2	1	none		100	5	0.3	1	0.7818562804056035	0.34833469395590877	0.15454545453842974	0.9722759509930866	6.4106003287503635	5.574416592458256	0.8695623252867628
2	2	none		100	5	0.3	1	0.8026829060055525	0.35808052482789493	0.13698630136360793	0.98194713087697	8.63378205172263	7.588058416059261	0.8788799953790187
2	3	none		100	5	0.3	1	0.8128944281524926	0.3847628500538397	0.1499999999931818	0.979354838703359	8.37131946051526	7.265621478160723	0.8679183047209054
2	1	none		100	5	0.3	3	0.7838696442178066	0.35567340337252173	0.10909090908595041	0.9838813668537468	7.474281067295307	6.767995798164248	0.9055045779634494
2	2	none		100	5	0.3	3	0.8060096741239265	0.3802392208701967	0.14611872145451513	0.9825918762025624	9.658936799360024	8.393703952115937	0.8690090876340254
2	3	none		100	5	0.3	3	0.8185865102639296	0.40377018316974234	0.16818181817417355	0.983870967735588	12.333325660541263	10.427266257790103	0.8454545368746254
2	1	none		100	10	0.1	1	0.7916417560518141	0.3745478375814253	0.11818181817644628	0.984526112179339	8.527056332476004	7.637495060788653	0.8956777905207514
2	2	none		100	10	0.1	1	0.8095425252230848	0.39671755890287264	0.15525114154542233	0.9825918762025624	10.373567595043193	8.918310449123183	0.8597148727935168
2	3	none		100	10	0.1	1	0.8262536656891495	0.41609119413954	0.16818181817417355	0.9825806451549511	11.404769790382012	9.65487660831538	0.8465647857627018
2	1	none		100	10	0.1	3	0.7938895727096889	0.37827622287676366	0.136363636357438	0.9838813668537468	9.637888741293576	8.45999474770531	0.8777850500680234
2	2	none		100	10	0.1	3	0.809972355440149	0.40421785743402866	0.15068493149996873	0.9838813668537468	10.82967068032865	9.348487346777443	0.863229133593288
2	3	none		100	10	0.1	3	0.8275483870967744	0.4194348727725442	0.15454545453842974	0.9845161290259065	11.62275232751301	9.98105415541514	0.8587513316928196
2	1	none		100	10	0.3	1	0.7621168161303559	0.3275128324011387	0.17272727271942148	0.97034171501631	6.831101364074416	5.82391107831415	0.8525581307623078
2	2	none		100	10	0.3	1	0.7826236718687898	0.3342328137469098	0.15525114154542233	0.9729206963186788	6.603086354553387	5.733200751410174	0.8682607461926927
2	3	none		100	10	0.3	1	0.8027697947214076	0.3923889557426489	0.20454545453615702	0.9716129032195381	8.801295581419513	7.20557597215015	0.8186949088892032
2	1	none		100	10	0.3	3	0.7736855987339546	0.3345487149004363	0.12727272726694214	0.9787234042490089	6.708330171346754	5.981815368318972	0.8916995956438992
2	2	none		100	10	0.3	3	0.8002172703425982	0.36536343453396797	0.1735159817272367	0.9813023855513778	11.01847379448852	9.28010840115163	0.8422317340908715
2	3	none		100	10	0.3	3	0.8095659824046921	0.3941714049429358	0.15454545453842974	0.9799999999936775	8.956984753022393	7.7272688608442675	0.8627087110611609
2	1	none		300	5	0.1	1	0.7652174550143602	0.32403833353971634	0.15909090908367768	0.9748549322954555	7.334716405690519	6.3269205588863615	0.8625991975136981
2	2	none		300	5	0.1	1	0.7922300828159178	0.3345995370578412	0.15525114154542233	0.97034171501631	6.012923933312588	5.234661723838116	0.8705684159262334
2	3	none		300	5	0.1	1	0.8082258064516128	0.376276055553583	0.17727272726466942	0.9722580645098564	7.551455570785834	6.390061119817732	0.8462025611359322
2	1	none		300	5	0.1	3	0.7653947599788992	0.32634655928386086	0.15454545453842974	0.9748549322954555	7.086845805634756	6.146151400061036	0.8672618958783849
2	2	none		300	5	0.1	3	0.7958777515757989	0.35203494831951165	0.15525114154542233	0.9754996776210478	7.3174934453101175	6.336695320868219	0.8659652782818082
2	3	none		300	5	0.1	3	0.8101114369501465	0.37616798459562567	0.15909090908367768	0.9722580645098564	6.630418718393454	5.734670235733861	0.8649031702207761
2	1	none		300	5	0.3	1	0.7413530859855811	0.2854862069267261	0.20909090908140496	0.9484203739461741	4.861062268028128	4.0537492134145365	0.8339224929221699
2	2	none		300	5	0.3	1	0.7589035207805246	0.3095259389782452	0.1917808219090511	0.9451966473182128	4.09252168066122	3.499435299666124	0.8550804447236331
2	3	none		300	5	0.3	1	0.7592697947214077	0.3362907988342147	0.2409090908981405	0.948387096768075	5.831585684030735	4.667612731248172	0.8004019705505051
2	1	none		300	5	0.3	3	0.7410087333685014	0.27666860265657905	0.17272727271942148	0.9529335912253196	4.2273060363333235	3.6698622333327173	0.8681326025410779
2	2	none		300	5	0.3	3	0.7649461681813765	0.30083959956660195	0.1735159817272367	0.9497098645973585	3.9647250889434633	3.4502978732314973	0.8702489469462046
2	3	none		300	5	0.3	3	0.7807609970674487	0.3590970802247961	0.2545454545338843	0.9509677419293486	6.622591701257498	5.191386500153444	0.7838904568043634
2	1	none		300	10	0.1	1	0.7461608346521307	0.3071599613510955	0.18181818180991735	0.959381044481242	5.248675948542728	4.476189373310179	0.8528225717699743
2	2	none		300	10	0.1	1	0.7670069979892189	0.313617837402517	0.1917808219090511	0.9529335912253196	4.804271087259414	4.074684815667781	0.8481379783981893
2	3	none		300	10	0.1	1	0.772624633431085	0.35039667478382797	0.2136363636266529	0.9458064516068013	4.741397410785308	3.942098839065426	0.8314212984307785
2	1	none		300	10	0.1	3	0.7547564621065588	0.3109070467750299	0.18636363635516529	0.9574468085044653	5.153630065925825	4.379544424518122	0.8497979709366386
2	2	none		300	10	0.1	3	0.7688352484330333	0.30984240607889	0.1643835616363295	0.9638942617603876	5.251754978412776	4.552836311420927	0.8669171120164043
2	3	none		300	10	0.1	3	0.786967741935484	0.3542229507259753	0.19090909090041322	0.9554838709615776	5.064483466130572	4.288536585251416	0.8467865604235372
2	1	none		300	10	0.3	1	0.7224517906336088	0.27513752273837144	0.19545454544566115	0.9381044487366983	3.6820262370062733	3.157811989363888	0.8576288568522347
2	2	none		300	10	0.3	1	0.7397186672908036	0.2861727059966956	0.23744292236358708	0.9368149580855138	4.616643523657309	3.7578970843442425	0.8139889984836424
2	3	none		300	10	0.3	1	0.7508152492668622	0.3204384272529129	0.272727272714876	0.9296774193488408	4.95756809155227	3.878231307884568	0.7822850209394844
2	1	none		300	10	0.3	3	0.7255494988570425	0.2796379952728215	0.2136363636266529	0.9374597034111061	4.072343065148289	3.4159788347534423	0.8388239250431676
2	2	none		300	10	0.3	3	0.7539413370074984	0.2788510380709701	0.2054794520454119	0.9335912314575526	3.6357543862442214	3.0941609912923322	0.8510368485400066
2	3	none		300	10	0.3	3	0.7523020527859237	0.3299886493206127	0.2681818181696281	0.9316129032197961	4.992147390056976	3.921526012667331	0.785538898662425
2	1	none		500	5	0.1	1	0.7568592110661743	0.3065946621470672	0.15909090908367768	0.9638942617603876	5.050674270149526	4.406248778667759	0.8724080177181114
2	2	none		500	5	0.1	1	0.7824794137822411	0.3178389703519907	0.1643835616363295	0.9632495164347954	5.156167701187759	4.47296201191616	0.8674973778149428
2	3	none		500	5	0.1	1	0.7931950146627567	0.3656169914236401	0.2136363636266529	0.9554838709615776	5.831195797291278	4.799076654924203	0.8230004210871336
2	1	none		500	5	0.1	3	0.7555316218275598	0.31016347028769703	0.15909090908367768	0.9632495164347954	4.958746866144623	4.328946189563697	0.8729919588216329
2	2	none		500	5	0.1	3	0.7879715252201407	0.3303482610877674	0.14611872145451513	0.9684074790395332	5.245441964980112	4.62510337134306	0.881737582794165
2	3	none		500	5	0.1	3	0.7983255131964809	0.3686582847103784	0.17727272726466942	0.9658064516066723	6.085998418703999	5.184389563247719	0.8518552167964152
2	1	none		500	5	0.3	1	0.7344176777445637	0.2853545386881552	0.2136363636266529	0.940038684713475	4.259182576300408	3.562902631084154	0.8365226248617688
2	2	none		500	5	0.3	1	0.7511916012353202	0.29501354101381017	0.25114155249994785	0.9387491940622905	5.139922128482951	4.1002156241535195	0.7977193954034626
2	3	none		500	5	0.3	1	0.7499765395894429	0.3333083997373474	0.24545454544338843	0.940645161284254	5.155316040961767	4.135374796739612	0.8021573677207503
2	1	none		500	5	0.3	3	0.7329274368442648	0.2670710727269115	0.18181818180991735	0.942617666015844	3.6504363137048133	3.168538773182907	0.8679890468936318
2	2	none		500	5	0.3	3	0.7560316072411672	0.2912055904672633	0.21461187213631908	0.9406834300390672	4.333480051548179	3.6180756253591673	0.8349122504283303
2	3	none		500	5	0.3	3	0.7623929618768329	0.340941023115378	0.26363636362438014	0.9425806451552092	5.877235749883643	4.591419015814799	0.7812208242851824
2	1	none		500	10	0.1	1	0.7390451907860032	0.29038433330458274	0.20909090908140496	0.9497098645973585	4.9924835259238	4.157691480256139	0.8327902152790724
2	2	none		500	10	0.1	1	0.7600266730257986	0.297721378467837	0.21917808218177268	0.9484203739461741	5.161402498886413	4.249314243959561	0.8232867313220268
2	3	none		500	10	0.1	1	0.7620542521994134	0.33777664733014456	0.23181818180764463	0.9290322580585224	3.950510464924105	3.266528464911919	0.8268623648537958
2	1	none		500	10	0.1	3	0.747514799835883	0.290563203638284	0.18636363635516529	0.9497098645973585	4.325525563024509	3.705768493271776	0.856720968590314
2	2	none		500	10	0.1	3	0.7600355051535466	0.2999094327901462	0.1917808219090511	0.9529335912253196	4.804271087259414	4.074684815667781	0.8481379783981893
2	3	none		500	10	0.1	3	0.7709809384164222	0.342774621955293	0.2409090908981405	0.9451612903164829	5.46988275323346	4.393047326568978	0.8031337178613654
2	1	none		500	10	0.3	1	0.71395287497802	0.26674332935182465	0.19090909090041322	0.9374597034111061	3.5368927469907074	3.0525768310562675	0.8630673910834764
2	2	none		500	10	0.3	1	0.738355575575045	0.2824815047210617	0.24200913240904068	0.9348807221087372	4.583680547568317	3.7163970959441577	0.8107888434936709
2	3	none		500	10	0.3	1	0.7469120234604105	0.3123535158893581	0.28636363635061984	0.9238709677359751	4.869695991836893	3.7615557458016546	0.7724415863762785
2	1	none		500	10	0.3	3	0.72127366508411	0.26868843396035497	0.2136363636266529	0.9342359767831449	3.8594009720957385	3.2485289173520226	0.8417184175071581
2	2	none		500	10	0.3	3	0.7505468559097239	0.2723462792256503	0.22831050227267988	0.9290780141784071	3.8757390929634203	3.2191776278688486	0.8305970840390211
2	3	none		500	10	0.3	3	0.7473049853372434	0.3254060904051389	0.277272727260124	0.9219354838650199	4.530848207005611	3.551840265842339	0.7839239052506749
2	1	undersample	0.6	100	5	0.1	1	0.7918835355489127	0.36551951652504766	0.5954545454274793	0.8188265635021352	6.652404712577276	3.2866546226159974	0.4940551121127797
2	2	undersample	0.6	100	5	0.1	1	0.8090935587292336	0.39963678396577673	0.5844748858180605	0.8478401031537858	7.837585558911926	3.8411885097220826	0.49009843688130533
2	3	undersample	0.6	100	5	0.1	1	0.828258064516129	0.40450097131413526	0.6954545454229338	0.7922580645110178	8.708815630194678	3.3476847623910304	0.3844018311394703
2	1	undersample	0.6	100	5	0.1	3	0.793256550026376	0.3714784915583776	0.5999999999727272	0.8168923275253586	6.691900987246952	3.276760384184433	0.48966060966982156
2	2	undersample	0.6	100	5	0.1	3	0.8119301437575994	0.407252904811551	0.5936073059089677	0.8439716312002323	7.900918727356847	3.804482943905661	0.48152411082568064
2	3	undersample	0.6	100	5	0.1	3	0.8324061583577712	0.4102621166852577	0.7045454545134298	0.786451612898152	8.782012014428993	3.2992308257758065	0.37568050835446304
2	1	undersample	0.6	100	5	0.3	1	0.7647881132407245	0.31245385226272937	0.5318181817940082	0.8052869116646983	4.697903677009886	2.7312912502588897	0.5813851009006342
2	2	undersample	0.6	100	5	0.3	1	0.7837085515604897	0.3530177867794702	0.5616438355907925	0.8188265635021352	5.7907024890959695	3.1000339533608847	0.5353467737793984
2	3	undersample	0.6	100	5	0.3	1	0.8112390029325515	0.3534183899567739	0.6772727272419421	0.7838709677368783	7.611309207702353	3.133649786951865	0.4117096842771332
2	1	undersample	0.6	100	5	0.3	3	0.7764565383037336	0.3339387412543522	0.5636363636107438	0.8033526756879217	5.2767756557625685	2.8662293622361323	0.5431781634184645
2	2	undersample	0.6	100	5	0.3	3	0.7954346731671127	0.37737331785405426	0.589041095863514	0.8265635074092421	6.830978484702552	3.3962925166533138	0.49718974462432625
2	3	undersample	0.6	100	5	0.3	3	0.8143020527859238	0.37998764761303194	0.686363636332438	0.7825806451562415	7.87696165285572	3.156865244389208	0.4007719352645444
2	1	undersample	0.6	100	10	0.1	1	0.7851811148232811	0.3632529108684614	0.5590909090654959	0.8233397807812809	5.90981225305045	3.164780842513783	0.5355129144385432
2	2	undersample	0.6	100	10	0.1	1	0.8013639749285333	0.39329295990614765	0.5707762556816997	0.8388136685954944	6.920212282875706	3.541095670440877	0.5117033201425499
2	3	undersample	0.6	100	10	0.1	1	0.817548387096774	0.38014832296846235	0.6727272726966942	0.7916129032206993	7.808565065201338	3.228257655158908	0.4134252004199723
2	1	undersample	0.6	100	10	0.1	3	0.7894891858624934	0.3553025074968219	0.5863636363369834	0.8252740167580576	6.695591794002893	3.355903866719177	0.5012109314622606
2	2	undersample	0.6	100	10	0.1	3	0.8060611948691226	0.4058252445955997	0.589041095863514	0.8407479045722712	7.567070983851473	3.6987962845541817	0.4888015741859561
2	3	undersample	0.6	100	10	0.1	3	0.8228137829912023	0.3814614095175629	0.686363636332438	0.7948387096722914	8.478351496014122	3.345482969917302	0.3945911993276735
2	1	undersample	0.6	100	10	0.3	1	0.7554891272492821	0.31527188397077	0.5499999999749999	0.7943262411296305	4.720306259384524	2.67413780082792	0.5665178500459279
2	2	undersample	0.6	100	10	0.3	1	0.7657969964877571	0.341187654280511	0.5479452054544317	0.7975499677575916	4.775139673499529	2.7065699734373796	0.5668043472542938
2	3	undersample	0.6	100	10	0.3	1	0.7895395894428153	0.33437986683500837	0.6409090908799586	0.7716129032208283	6.0300361564745755	2.8062402467388665	0.46537700829959144
2	1	undersample	0.6	100	10	0.3	3	0.7721704472188031	0.332729353933079	0.5590909090654959	0.8078658929670673	5.3317301266643815	2.909899177196443	0.5457701449153471
2	2	undersample	0.6	100	10	0.3	3	0.7866113775469649	0.35609798599200776	0.5799086757726069	0.8226950354556887	6.405216981539519	3.270684746793038	0.5106282413487803
2	3	undersample	0.6	100	10	0.3	3	0.8060278592375367	0.3514423257168829	0.6727272726966942	0.7845161290271967	7.483698835567892	3.121937797201641	0.4171650664945215
2	1	undersample	0.6	300	5	0.1	1	0.7571771877381162	0.3413600447450345	0.5318181817940082	0.7865892972225237	4.18678299679765	2.4919938407615736	0.5952049105004482
2	2	undersample	0.6	300	5	0.1	1	0.7741507173159753	0.34036362719231855	0.5844748858180605	0.812379110246213	6.090404071327622	3.1151907201439766	0.5114916223548478
2	3	undersample	0.6	300	5	0.1	1	0.7993093841642229	0.3447969493826866	0.6545454545157025	0.7677419354789179	6.263157566460887	2.8181816966552407	0.44996179708378803
2	1	undersample	0.6	300	5	0.1	3	0.7588300803000996	0.32261769803333595	0.5363636363392562	0.7846550612457469	4.2152751177871775	2.490718447040718	0.5908792036794688
2	2	undersample	0.6	300	5	0.1	3	0.7836791111346635	0.34516139300510873	0.5799086757726069	0.820760799478912	6.321199162021447	3.2353895896254183	0.5118316071817591
2	3	undersample	0.6	300	5	0.1	3	0.8076231671554251	0.3579999345064756	0.6499999999704545	0.7741935483821021	6.367346597184527	2.878571300897326	0.45208332753500313
2	1	undersample	0.6	300	5	0.3	1	0.728660395053045	0.30158132007863653	0.5136363636130165	0.7672469374547567	3.481243530113217	2.2067866086415426	0.6339075547976208
2	2	undersample	0.6	300	5	0.3	1	0.7379566578050984	0.3023058101602023	0.5479452054544317	0.7743391360362712	4.1593071569198425	2.4281799313712877	0.5837943191424204
2	3	undersample	0.6	300	5	0.3	1	0.7629765395894428	0.3160307996458653	0.6227272726989669	0.7432258064468179	4.777622838438612	2.4251940579770506	0.5076152078579326
2	1	undersample	0.6	300	5	0.3	3	0.7348235742336322	0.3060398709594351	0.5272727272487603	0.7717601547339024	3.771512207503014	2.310169390153309	0.6125313204189968
2	2	undersample	0.6	300	5	0.3	3	0.745422749794653	0.30659577832963053	0.5479452054544317	0.7814313346177858	4.333601283451365	2.50697042701216	0.5784958559176784
2	3	undersample	0.6	300	5	0.3	3	0.7721466275659824	0.3245317044155938	0.618181818153719	0.7645161290273258	5.256359817798603	2.6251555545980385	0.49942461951432243
2	1	undersample	0.6	300	10	0.1	1	0.735104917648438	0.30503232499612365	0.49999999997727274	0.77111540940831	3.36901392864534	2.1845069466653584	0.648411362862366
2	2	undersample	0.6	300	10	0.1	1	0.7550218006353244	0.33071346858884976	0.5433789954089782	0.7872340425481159	4.402999772505694	2.5538811583288594	0.5800320795486842
2	3	undersample	0.6	300	10	0.1	1	0.7698328445747801	0.32524127720604523	0.6318181817894628	0.7438709677371363	4.983891303149629	2.466796331284571	0.4949538686541452
2	1	undersample	0.6	300	10	0.1	3	0.7418512982826329	0.3047029304397873	0.49090909088677687	0.7807865892921936	3.4345586577582843	2.239411662395974	0.6520231130692168
2	2	undersample	0.6	300	10	0.1	3	0.7624540361351786	0.33059649081558784	0.5799086757726069	0.793036750478446	5.28951616725311	2.8019885129042086	0.529724907044597
2	3	undersample	0.6	300	10	0.1	3	0.7818973607038122	0.33125463284139356	0.6363636363347107	0.7612903225757337	5.581080802898753	2.6658475539942437	0.4776579290518108
2	1	undersample	0.6	300	10	0.3	1	0.7188602661039799	0.28481417116005814	0.5045454545225206	0.762733720175611	3.2736586096446367	2.12649447545185	0.6495773372490113
2	2	undersample	0.6	300	10	0.3	1	0.7390709779226247	0.3067921775999616	0.5570776255453389	0.7614442295244266	4.014544256248085	2.3352090837403963	0.5816872089429634
2	3	undersample	0.6	300	10	0.3	1	0.7530865102639297	0.2899570232605465	0.6227272726989669	0.7458064516080917	4.842884005237413	2.449815316479672	0.5058587538750547
2	1	undersample	0.6	300	10	0.3	3	0.7327633198522947	0.29332105808906384	0.5318181817940082	0.7672469374547567	3.7444529363888504	2.284902948770447	0.6102100761158123
2	2	undersample	0.6	300	10	0.3	3	0.7410685108149404	0.30957800593194257	0.5525114154998853	0.7775628626642324	4.316060123088811	2.483899034480389	0.5755014806286276
2	3	undersample	0.6	300	10	0.3	3	0.7668079178885631	0.3129109924101488	0.6590909090609504	0.7419354838661811	5.558333071016066	2.553977173597196	0.4594861598581743
2	1	undersample	0.6	500	5	0.1	1	0.7472803469902116	0.3319704117628852	0.5363636363392562	0.7911025145016692	4.3810818327909296	2.5675924695015895	0.5860635623085608
2	2	undersample	0.6	500	5	0.1	1	0.7570517179960491	0.32013272555393246	0.5433789954089782	0.7981947130831838	4.706772905776016	2.6925903517436316	0.5720671803331818
2	3	undersample	0.6	500	5	0.1	1	0.7833944281524926	0.3317871489999908	0.6590909090609504	0.7632258064466889	6.231970613441259	2.7836263375395633	0.44666871008924003
2	1	undersample	0.6	500	5	0.1	3	0.7521760154738879	0.32431198621772866	0.5363636363392562	0.782076079943378	4.151699525159895	2.461242490441026	0.5928276923723762
2	2	undersample	0.6	500	5	0.1	3	0.7654334072288022	0.32728802503447124	0.5570776255453389	0.8033526756879217	5.1381440386768915	2.8328765680660566	0.5513423709729441
2	3	undersample	0.6	500	5	0.1	3	0.7940997067448681	0.34124565032831333	0.6545454545157025	0.7716129032208283	6.401426955722925	2.865947486031183	0.4477044636828566
2	1	undersample	0.6	500	5	0.3	1	0.7233661567317273	0.28892126571609567	0.5181818181582645	0.7607994841988344	3.420637593551223	2.1663071869206543	0.6333050764566002
2	2	undersample	0.6	500	5	0.3	1	0.7365214370460654	0.29184326722710247	0.5753424657271533	0.7678916827803489	4.482257848119091	2.4787670163280677	0.5530174870563648
2	3	undersample	0.6	500	5	0.3	1	0.756683284457478	0.31252214908092446	0.6090909090632232	0.7406451612855443	4.449612206679927	2.348484757783802	0.52779536827098
2	1	undersample	0.6	500	5	0.3	3	0.7288450266690112	0.2932467757640622	0.5181818181582645	0.76531270147798	3.5071012294319206	2.2079669387390206	0.6295703372171136
2	2	undersample	0.6	500	5	0.3	3	0.7405709676184755	0.30125806274795547	0.5570776255453389	0.7633784655012033	4.057641879806316	2.354297985525032	0.5802133393450166
2	3	undersample	0.6	500	5	0.3	3	0.7649369501466274	0.32036292008065387	0.6136363636084711	0.7561290322531863	4.924369514018514	2.516233662890165	0.5109757922274818
2	1	undersample	0.6	500	10	0.1	1	0.7295308012426001	0.2996864680223138	0.49090909088677687	0.7646679561523877	3.1332679621662507	2.08602730847988	0.6657672763184229
2	2	undersample	0.6	500	10	0.1	1	0.7435326744566033	0.31683820857387035	0.5388127853635245	0.7756286266874557	4.038750230394583	2.4014327380286744	0.5945979723055451
2	3	undersample	0.6	500	10	0.1	1	0.7636480938416422	0.3109883917602678	0.6318181817894628	0.7419354838661811	4.933641750475038	2.448295359517312	0.49624505264192703
2	1	undersample	0.6	500	10	0.1	3	0.7358580974151574	0.2973436413968492	0.5090909090677685	0.7749838813618635	3.571686130018771	2.262464082681254	0.6334442514276869
2	2	undersample	0.6	500	10	0.1	3	0.7542195490315572	0.3222829949657368	0.5753424657271533	0.7833655705945625	4.899193293729151	2.655821795030399	0.5420936849823528
2	3	undersample	0.6	500	10	0.1	3	0.7709985337243401	0.31683945956306697	0.6227272726989669	0.750967741930639	4.977464027792332	2.500588688874341	0.5023820614548556
2	1	undersample	0.6	500	10	0.3	1	0.7190829963073676	0.2878404615753692	0.5181818181582645	0.7646679561523877	3.4945462357375647	2.20191771450654	0.6301011722331203
2	2	undersample	0.6	500	10	0.3	1	0.737092581307096	0.3032755972564635	0.5662100456362461	0.762733720175611	4.195995227172055	2.3863906080182002	0.5687305244306929
2	3	undersample	0.6	500	10	0.3	1	0.7491422287390029	0.2843370649001505	0.6272727272442149	0.7361290322533154	4.694913025193782	2.3771948419670275	0.5063341498045704
2	1	undersample	0.6	500	10	0.3	3	0.7289651837524178	0.2876923824753113	0.5363636363392562	0.7614442295244266	3.69258064870947	2.248378283980322	0.6088907625728655
2	2	undersample	0.6	500	10	0.3	3	0.7375003312047905	0.29983299799593377	0.5525114154998853	0.7717601547339024	4.174939265942786	2.4207490617961076	0.5798285593742788
2	3	undersample	0.6	500	10	0.3	3	0.7627521994134897	0.306536768840966	0.6636363636061984	0.7316129032210864	5.378248196032702	2.4726834741464505	0.45975628684967695
2	1	undersample	0.8	100	5	0.1	1	0.7912109489478929	0.37153957934604703	0.6636363636061984	0.7556415215940965	6.101119282260897	2.7158310232457854	0.44513651292327866
2	2	undersample	0.8	100	5	0.1	1	0.8092731453267741	0.4001818437794849	0.6803652967725861	0.7956157317808149	8.285984168821404	3.328853386868392	0.4017450717000399
2	3	undersample	0.8	100	5	0.1	1	0.8275762463343108	0.3914706014820274	0.7636363636016529	0.7541935483822311	9.912779542946925	3.106656995816138	0.31339917156724934
2	1	undersample	0.8	100	5	0.1	3	0.7980349920872164	0.38727370844229836	0.6727272726966942	0.7569310122452809	6.4011196249582465	2.7676391432507708	0.43236796707382696
2	2	undersample	0.8	100	5	0.1	3	0.8113118948152467	0.40796422760848366	0.6849315068180396	0.7923920051528538	8.297325986946191	3.299157502728897	0.39761694610360643
2	3	undersample	0.8	100	5	0.1	3	0.8305425219941348	0.39566817016589323	0.7681818181469008	0.7483870967693653	9.856208569928128	3.053030181494565	0.30975704920119623
2	1	undersample	0.8	100	5	0.3	1	0.7634971572592463	0.3236562223578152	0.6318181817894628	0.7388781431286985	4.85578396083408	2.419629536812654	0.49829842261746626
2	2	undersample	0.8	100	5	0.3	1	0.7835981499636411	0.3362401442667119	0.6164383561362357	0.7814313346177858	5.745890969593094	2.8203417303886797	0.4908449686662777
2	3	undersample	0.8	100	5	0.3	1	0.8127302052785923	0.3516097808943477	0.7272727272396694	0.7496774193500021	7.986253861958959	2.905341964347697	0.3637928288661367
2	1	undersample	0.8	100	5	0.3	3	0.7712077252212649	0.3416740545674476	0.6499999999704545	0.7504835589893586	5.585824757605979	2.605038655117507	0.4663659732096123
2	2	undersample	0.8	100	5	0.3	3	0.7927762027149959	0.3568163089675408	0.6529680364998645	0.7833655705945625	6.803923490276764	3.0141469578519606	0.44300129096397567
2	3	undersample	0.8	100	5	0.3	3	0.8176407624633432	0.3724573187334956	0.7409090908754132	0.7548387096725495	8.804708640484504	3.0221290631344164	0.3432400887397256
2	1	undersample	0.8	100	10	0.1	1	0.7810474180880371	0.35043405431735075	0.6590909090609504	0.7575757575708731	6.041666361972431	2.7187498876732095	0.44999999410244695
2	2	undersample	0.8	100	10	0.1	1	0.7991103103315286	0.3883817967378938	0.657534246545318	0.7865892972225237	7.076736754787699	3.0810742253174985	0.43538063676957595
2	3	undersample	0.8	100	10	0.1	1	0.8167639296187684	0.3748137222022615	0.754545454511157	0.750967741930639	9.270005222679563	3.0299103821397124	0.3268509797628617
2	1	undersample	0.8	100	10	0.1	3	0.7880179942559052	0.3566622873626769	0.6409090908799586	0.7614442295244266	5.696920685936037	2.686621508823944	0.4715918651434252
2	2	undersample	0.8	100	10	0.1	3	0.8033085150543617	0.39172736651180357	0.6803652967725861	0.7846550612457469	7.755902027699798	3.1594207373259726	0.4073569584147978
2	3	undersample	0.8	100	10	0.1	3	0.825099706744868	0.39157076856973705	0.749999999965909	0.7638709677370074	9.70491745027357	3.1762293734736113	0.32728040116764756
2	1	undersample	0.8	100	10	0.3	1	0.7560005275189028	0.32384068259103144	0.6318181817894628	0.7330754351983684	4.7129180254347744	2.3670288966799196	0.5022427372545647
2	2	undersample	0.8	100	10	0.3	1	0.7656336021244211	0.3288015045321028	0.6210045661816893	0.7640232108267955	5.305154783303828	2.631633992653144	0.49605224486263244
2	3	undersample	0.8	100	10	0.3	1	0.7950454545454546	0.3613851407459485	0.7318181817849173	0.7109677419308971	6.71239375073432	2.5319601395161575	0.37720672630613034
2	1	undersample	0.8	100	10	0.3	3	0.7678374655647382	0.3406060889468836	0.6363636363347107	0.745970341710213	5.138959151260574	2.5050760433571577	0.487467582098425
2	2	undersample	0.8	100	10	0.3	3	0.7842060947569545	0.354511532797659	0.6347031963180501	0.7730496453850868	5.918359064627263	2.796660835487122	0.47253989590097034
2	3	undersample	0.8	100	10	0.3	3	0.8044970674486803	0.35976631419223865	0.7227272726944215	0.7483870967693653	7.752836911349544	2.8723775080333485	0.37049372550324705
2	1	undersample	0.8	300	5	0.1	1	0.7510814137506594	0.3320974707652807	0.6227272726989669	0.7362991618263295	4.608772295512736	2.361491352841025	0.512390535989928
2	2	undersample	0.8	300	5	0.1	1	0.7610114552696889	0.31012866656497284	0.6210045661816893	0.7685364281059411	5.440547430754277	2.6829471880631477	0.49313918641560484
2	3	undersample	0.8	300	5	0.1	1	0.7985762463343108	0.3434237270702677	0.7409090908754132	0.7167741935437628	7.2370615468460295	2.6159659459924103	0.3614679599846507
2	1	undersample	0.8	300	5	0.1	3	0.7610324717191255	0.33572536729873564	0.6227272726989669	0.7369439071519217	4.624113899440173	2.367279321622916	0.5119422503127303
2	2	undersample	0.8	300	5	0.1	3	0.7659986634046675	0.3185827516110319	0.6118721460907821	0.7601547388732421	4.996394445740933	2.5511119865582366	0.510590579726733
2	3	undersample	0.8	300	5	0.1	3	0.8033900293255133	0.3640285543568736	0.7318181817849173	0.7212903225759917	7.062068077582193	2.625736437612889	0.3718084190277544
2	1	undersample	0.8	300	5	0.3	1	0.7260433151632378	0.2885996702372324	0.5863636363369834	0.7169568020585625	3.590778102763809	2.071640017796519	0.5769334452313285
2	2	undersample	0.8	300	5	0.3	1	0.7318654337016332	0.2808612877255087	0.5753424657271533	0.7324306898727762	3.708666773343201	2.1502557372930107	0.5797921009408945
2	3	undersample	0.8	300	5	0.3	1	0.7671363636363637	0.32131805509022315	0.686363636332438	0.7083870967696233	5.316082880675151	2.353680530567605	0.44274713736364
2	1	undersample	0.8	300	5	0.3	3	0.7408797843033821	0.29622532161897097	0.6045454545179751	0.7330754351983684	4.198483912855296	2.2648549874707142	0.5394459029725321
2	2	undersample	0.8	300	5	0.3	3	0.7299061733628914	0.2807194826499779	0.5799086757726069	0.7356544165007373	3.841648831685598	2.193752005078247	0.5710443777598504
2	3	undersample	0.8	300	5	0.3	3	0.7718489736070381	0.3211071565991336	0.6681818181514463	0.6941935483826182	4.5711806766112915	2.184982667199035	0.4779908684569869
2	1	undersample	0.8	300	10	0.1	1	0.7400328233983939	0.3212030428593817	0.5863636363369834	0.7311411992215917	3.855008141736285	2.180935170542953	0.5657407330430654
2	2	undersample	0.8	300	10	0.1	1	0.7497784607956568	0.30173659061920466	0.6164383561362357	0.7356544165007373	4.472560780789799	2.3319411077603416	0.5213883449165652
2	3	undersample	0.8	300	10	0.1	1	0.7770454545454545	0.3362792694892478	0.6727272726966942	0.6980645161245287	4.752373977594586	2.2280496541229775	0.4688287616049453
2	1	undersample	0.8	300	10	0.1	3	0.7456069398042319	0.3084429034609457	0.6090909090632232	0.7246937459656694	4.101519356086958	2.212412097485983	0.5394128039862609
2	2	undersample	0.8	300	10	0.1	3	0.7514668692167962	0.31128005689973065	0.6027397259998749	0.745970341710213	4.455452276854065	2.3727139040794767	0.5325416393417853
2	3	undersample	0.8	300	10	0.1	3	0.7867155425219942	0.34195790939408294	0.6999999999681817	0.6993548387051655	5.427753703795972	2.3283261026724116	0.42896678358241064
2	1	undersample	0.8	300	10	0.3	1	0.7278969579743274	0.29386270169185175	0.5863636363369834	0.7259832366168538	3.7557593828340186	2.1398822747142408	0.5697602053361405
2	2	undersample	0.8	300	10	0.3	1	0.738956160261902	0.28041904058236194	0.6210045661816893	0.7253384912912616	4.327167644908063	2.2609813311351648	0.5225083642238978
2	3	undersample	0.8	300	10	0.3	1	0.7547360703812317	0.2987312570134069	0.6545454545157025	0.6903225806407076	4.223684050275012	2.113636295257053	0.5004248016332068
2	1	undersample	0.8	300	10	0.3	3	0.7273137565207198	0.28722436612979113	0.6136363636084711	0.715667311407378	3.9975988802692672	2.1581631892702546	0.5398648573638027
2	2	undersample	0.8	300	10	0.3	3	0.7405194468732796	0.29533608689328394	0.6118721460907821	0.7259832366168538	4.17671954957547	2.232973326911002	0.5346237061501461
2	3	undersample	0.8	300	10	0.3	3	0.7706114369501466	0.3347848335030127	0.6727272726966942	0.6903225806407076	4.582175746952566	2.1723484145697487	0.474086654182293
2	1	undersample	0.8	500	5	0.1	1	0.7415538362346873	0.31436758799007075	0.6090909090632232	0.7304964538959994	4.223378034565021	2.260047762888059	0.5351279715331113
2	2	undersample	0.8	500	5	0.1	1	0.7461249039506107	0.29107004810057135	0.5981735159544213	0.7601547388732421	4.718016637609774	2.493997539097977	0.5286114237149683
2	3	undersample	0.8	500	5	0.1	1	0.7845117302052784	0.32972245293020724	0.6909090908776859	0.7103225806405786	5.481199813459884	2.3850981155332978	0.43514160072478003
2	1	undersample	0.8	500	5	0.1	3	0.7507018932067288	0.3268346173280636	0.6136363636084711	0.7298517085704072	4.290888488797376	2.2714796293783084	0.5293727843079091
2	2	undersample	0.8	500	5	0.1	3	0.75285792933709	0.3026993740416409	0.6027397259998749	0.7504835589893586	4.563485490071582	2.4156312081168916	0.5293390693884172
2	3	undersample	0.8	500	5	0.1	3	0.7897624633431084	0.34834711190809764	0.7272727272396694	0.703225806447076	6.3188402925263025	2.4505928026523174	0.38782318052291775
2	1	undersample	0.8	500	5	0.3	1	0.7245281636480863	0.280480059988959	0.5727272727012397	0.7143778207561936	3.352576598487774	2.0051918032613396	0.5981046848087059
2	2	undersample	0.8	500	5	0.3	1	0.7223547041384406	0.26888264127489636	0.6073059360453285	0.7253384912912616	4.0840974405122665	2.2111067429483593	0.5413942087116429
2	3	undersample	0.8	500	5	0.3	1	0.7609824046920821	0.3068097005074291	0.6772727272419421	0.7025806451567576	4.957410201187183	2.277164190700578	0.4593455148377975
2	1	undersample	0.8	500	5	0.3	3	0.7331985229470723	0.27693025590386855	0.6045454545179751	0.7272727272680383	4.076628183530265	2.2166665852500227	0.5437499925647276
2	2	undersample	0.8	500	5	0.3	3	0.7255504623618876	0.27779797884775825	0.5844748858180605	0.7330754351983684	3.8630353545118044	2.1896630771161494	0.566824488398325
2	3	undersample	0.8	500	5	0.3	3	0.7659897360703811	0.31826890146716535	0.6499999999704545	0.6967741935438918	4.267477038556429	2.1436169504536293	0.502314807651311
2	1	undersample	0.8	500	10	0.1	1	0.7327149639528749	0.30983167829414615	0.5818181817917355	0.7292069632448149	3.74658369812686	2.148571349092792	0.57347479323661
2	2	undersample	0.8	500	10	0.1	1	0.7407108096411507	0.2928179631083948	0.6301369862725965	0.7234042553144848	4.455840268535683	2.278187483351116	0.511281217794055
2	3	undersample	0.8	500	10	0.1	1	0.7703167155425219	0.3279280531421267	0.68181818178719	0.6896774193503892	4.762399573979119	2.19712712619443	0.46134874750433275
2	1	undersample	0.8	500	10	0.1	3	0.7386348983060782	0.3001793899612249	0.5909090908822314	0.7201805286865237	3.7176137801092124	2.1117510764743628	0.5680393833799992
2	2	undersample	0.8	500	10	0.1	3	0.7441891959525302	0.2987242667185061	0.6118721460907821	0.7304964538959994	4.273064834393628	2.2703676156861636	0.5313206471105869
2	3	undersample	0.8	500	10	0.1	3	0.7783079178885629	0.33457530366477484	0.68181818178719	0.695483870963255	4.894067598485527	2.2390214979867364	0.45749704187554086
2	1	undersample	0.8	500	10	0.3	1	0.7228239845261123	0.287875194741919	0.5954545454274793	0.7214700193377082	3.812655902380163	2.137847145334693	0.5607238528589794
2	2	undersample	0.8	500	10	0.3	1	0.7338026137210049	0.2779984528245065	0.6027397259998749	0.7208252740121159	3.917496059649169	2.159005269108711	0.5511186730145938
2	3	undersample	0.8	500	10	0.3	1	0.7540733137829913	0.29685014484332994	0.6499999999704545	0.6870967741891155	4.078055813004881	2.077319521116451	0.5093896639941368
2	1	undersample	0.8	500	10	0.3	3	0.7239552195064769	0.2883621253798017	0.5954545454274793	0.718246292709747	3.752191763083704	2.1133866525496896	0.5632405667057124
2	2	undersample	0.8	500	10	0.3	3	0.7383776558944148	0.2934299819238376	0.6164383561362357	0.7279174725936305	4.299678220993908	2.2656299886513946	0.5269301164427351
2	3	undersample	0.8	500	10	0.3	3	0.7677961876832845	0.32780391928725583	0.6681818181514463	0.6858064516084788	4.39540361876916	2.1266566430328115	0.48383647635852395
2	1	undersample	1.0	100	5	0.1	1	0.7902731375652072	0.3655045383290801	0.749999999965909	0.7079303675002713	7.271522825165897	2.5678807066249814	0.3531420715647919
2	2	undersample	1.0	100	5	0.1	1	0.8050528602845711	0.38740247528672034	0.7305936072725756	0.737588652477514	7.622537394721569	2.784153910754306	0.365252892882742
2	3	undersample	1.0	100	5	0.1	1	0.8224530791788857	0.3567689778518131	0.7954545454183884	0.7180645161243996	9.90465237318154	2.821406182257315	0.2848566488663659
2	1	undersample	1.0	100	5	0.1	3	0.7925092315807982	0.37035924771415185	0.7409090908754132	0.7111540941282325	7.040608996449165	2.565066875324414	0.36432456428300175
2	2	undersample	1.0	100	5	0.1	3	0.8077510753115533	0.40580408635540666	0.7351598173180292	0.7401676337798829	7.907418079138467	2.829361867880692	0.35781107821666835
2	3	undersample	1.0	100	5	0.1	3	0.8263313782991202	0.36336735454028807	0.7954545454183884	0.7206451612856734	10.032075380050745	2.8474699797741287	0.28383657135548473
2	1	undersample	1.0	100	5	0.3	1	0.7624772873805756	0.33164731780811213	0.7136363636039256	0.6872985170813198	5.47740117938413	2.2821648753353116	0.4166510258826619
2	2	undersample	1.0	100	5	0.3	1	0.7816727461145998	0.3459159512476086	0.6940639269089468	0.7324306898727762	6.210105798969705	2.593959302131251	0.41769968564151466
2	3	undersample	1.0	100	5	0.3	1	0.811658357771261	0.34134119619411996	0.8045454545088843	0.6793548387052946	8.721210537903971	2.5091457053922865	0.2877061168601511
2	1	undersample	1.0	100	5	0.3	3	0.7736343121739641	0.33969636728565106	0.7181818181491735	0.6995486782675723	5.933476133813765	2.390343267936529	0.40285713714759064
2	2	undersample	1.0	100	5	0.3	3	0.792244803028831	0.3629582625650636	0.6894977168634933	0.7311411992215917	6.038721678366067	2.564534578082966	0.4246816883254091
2	3	undersample	1.0	100	5	0.3	3	0.8146202346041055	0.3421986533437097	0.8045454545088843	0.7116129032212154	10.157171261432032	2.7898107633710314	0.2746641353181231
2	1	undersample	1.0	100	10	0.1	1	0.7755407068753297	0.3482311183581912	0.7090909090586777	0.7059961315234946	5.853206977570957	2.4118420230818245	0.41205478873235635
2	2	undersample	1.0	100	10	0.1	1	0.7970215121191512	0.3735615672185036	0.7123287670907612	0.7356544165007373	6.891056566072792	2.694687502300839	0.3910412587029414
2	3	undersample	1.0	100	10	0.1	1	0.8120483870967742	0.34734372475641495	0.8045454545088843	0.7096774193502602	10.062014931172303	2.771212025589595	0.2754132193129809
2	1	undersample	1.0	100	10	0.1	3	0.7868369380458355	0.35366935513612885	0.7272727272396694	0.7195357833609315	6.841378979701274	2.5931033556575542	0.37903225284517
2	2	undersample	1.0	100	10	0.1	3	0.8019513114237684	0.3760728387898013	0.7397260273634828	0.7414571244310674	8.150675502572044	2.8611347233001205	0.3510303705368346
2	3	undersample	1.0	100	10	0.1	3	0.8187815249266863	0.3577406325445456	0.7999999999636364	0.7193548387050365	10.25287296907627	2.8505746108947685	0.2780269020169925
2	1	undersample	1.0	100	10	0.3	1	0.7506022507473185	0.3106519763702841	0.6590909090609504	0.69310122501165	4.366246329881403	2.1475839635076093	0.49186045806615747
2	2	undersample	1.0	100	10	0.3	1	0.7682596881081288	0.318682607437105	0.7260273972271221	0.6963249516396111	6.076432852607366	2.3908035159262337	0.3934550933342453
2	3	undersample	1.0	100	10	0.3	1	0.7869824046920821	0.324872690496508	0.7409090908754132	0.6838709677375234	6.186179465329056	2.3436919479870153	0.37885934271073635
2	1	undersample	1.0	100	10	0.3	3	0.7663736006095775	0.32400643767489645	0.6954545454229338	0.7021276595699412	5.38272898202624	2.3347401812180895	0.43374655034404597
2	2	undersample	1.0	100	10	0.3	3	0.7803965036550289	0.34553439071836717	0.6986301369544005	0.7124435847794169	5.743477118750161	2.429541041965885	0.4230087339600661
2	3	undersample	1.0	100	10	0.3	3	0.8009032258064516	0.34244715720882	0.7999999999636364	0.6890322580600708	8.86307007548877	2.572614025000816	0.29026216812668537
2	1	undersample	1.0	300	5	0.1	1	0.757002813434148	0.3203102663732545	0.6772727272419421	0.6956802063140188	4.797415658162804	2.225529587751707	0.46390175426863656
2	2	undersample	1.0	300	5	0.1	1	0.7628544259264165	0.31113681035309565	0.6894977168634933	0.7124435847794169	5.501681373079369	2.3977823355349583	0.4358271804417623
2	3	undersample	1.0	300	5	0.1	1	0.787151026392962	0.3202847288779324	0.7772727272373967	0.6845161290278419	7.571929021447169	2.463747830292452	0.32537914018933617
2	1	undersample	1.0	300	5	0.1	3	0.7533731903170975	0.31903834788266316	0.6636363636061984	0.6982591876163878	4.565661634244084	2.1993589013371797	0.4817174446710178
2	2	undersample	1.0	300	5	0.1	3	0.7730570054965274	0.3197224617580086	0.6894977168634933	0.7130883301050092	5.51903478709459	2.403170610258349	0.435433123322115
2	3	undersample	1.0	300	5	0.1	3	0.791966275659824	0.3246898006990947	0.7909090908731404	0.6787096774149761	7.9905705873280635	2.4616647644193907	0.30807120187606424
2	1	undersample	1.0	300	5	0.3	1	0.7276551784772287	0.29276826363265873	0.6545454545157025	0.6756931012206596	3.9476821859747866	2.018290196096493	0.5112595344656151
2	2	undersample	1.0	300	5	0.3	1	0.7402500669769687	0.26121833950565526	0.7077625570453077	0.6866537717557276	5.307194998329881	2.258723643886747	0.42559649523441173
2	3	undersample	1.0	300	5	0.3	1	0.7613812316715542	0.2895821289908601	0.7409090908754132	0.6541935483828762	5.4098583903348185	2.1425542120023957	0.39604625543095007
2	1	undersample	1.0	300	5	0.3	3	0.7400049821229704	0.30266074692930495	0.6590909090609504	0.6885880077325043	4.274948077965772	2.116459559239488	0.4950842625197735
2	2	undersample	1.0	300	5	0.3	3	0.7430115789194773	0.26417520962092406	0.6803652967725861	0.6963249516396111	4.880800530174515	2.2404385149245836	0.45903094221235685
2	3	undersample	1.0	300	5	0.3	3	0.7699956011730205	0.31097436428613007	0.7318181817849173	0.6703225806408367	5.548409340565255	2.219800679735483	0.40007874113074055
2	1	undersample	1.0	300	10	0.1	1	0.7425531914893617	0.29475367740705877	0.6545454545157025	0.6937459703372422	4.292077397198267	2.1372630879791092	0.4979553832028922
2	2	undersample	1.0	300	10	0.1	1	0.7553618375536184	0.3064238303687073	0.7168949771362149	0.6814958091509897	5.418211871487786	2.2508179648031246	0.41541710881877236
2	3	undersample	1.0	300	10	0.1	1	0.7670381231671555	0.30705647970782823	0.7363636363301652	0.6593548387054236	5.406347749420541	2.161673490135538	0.39983988013049127
2	1	undersample	1.0	300	10	0.1	3	0.7455131586659633	0.30527233962466704	0.6499999999704545	0.69890393294198	4.3107982410755765	2.1587793714270225	0.5007841257215527
2	2	undersample	1.0	300	10	0.1	3	0.765782276274844	0.3199544734239765	0.7305936072725756	0.69310122501165	6.124483421853737	2.380568588110602	0.38869703171557046
2	3	undersample	1.0	300	10	0.1	3	0.7770997067448682	0.31941429285551926	0.749999999965909	0.6567741935441499	5.740601271948245	2.185150312148455	0.3806483243175755
2	1	undersample	1.0	300	10	0.3	1	0.7258586835472716	0.2733324037600323	0.6499999999704545	0.6860090264301354	4.05749471631465	2.0701231372327804	0.5101973610302292
2	2	undersample	1.0	300	10	0.3	1	0.7512961147470036	0.28331298543401995	0.7351598173180292	0.6776273371974364	5.834861823660259	2.2804656825495755	0.39083455497672803
2	3	undersample	1.0	300	10	0.3	1	0.7559897360703812	0.2981105483731348	0.7227272726944215	0.624516129028229	4.335304908764331	1.9247890770276668	0.4439800831040579
2	1	undersample	1.0	300	10	0.3	3	0.7375578805462751	0.2849053601025739	0.6454545454252066	0.6950354609884266	4.149075572159559	2.1164904167294267	0.5101113099603186
2	2	undersample	1.0	300	10	0.3	3	0.7431175644524523	0.2772993804421434	0.703196346999854	0.6911669890348733	5.302328349759016	2.276946761723574	0.42942393577036303
2	3	undersample	1.0	300	10	0.3	3	0.7664882697947214	0.2969203380203285	0.7318181817849173	0.6561290322538315	5.2067603808672445	2.1281766393356856	0.40873334503509645
2	1	undersample	1.0	500	5	0.1	1	0.7470854580622472	0.31253188979637947	0.6727272726966942	0.6924564796860577	4.62823182327228	2.1874213123910304	0.47262569154588036
2	2	undersample	1.0	500	5	0.1	1	0.7535497793440085	0.2920814970714953	0.6849315068180396	0.6918117343604655	4.879934313967915	2.222445047257912	0.45542518719918595
2	3	undersample	1.0	500	5	0.1	1	0.7747609970674487	0.30416533158306486	0.759090909056405	0.6670967741892446	6.3140994801794115	2.28021487147071	0.3611306434888359
2	1	undersample	1.0	500	5	0.1	3	0.7460509348807222	0.3169356230695218	0.6681818181514463	0.6872985170813198	4.425984860846068	2.13680405525026	0.4827861093456026
2	2	undersample	1.0	500	5	0.1	3	0.7612101781440166	0.30231000903557237	0.6757990867271324	0.7040618955467179	4.959219162854516	2.283582457689196	0.46047216973217603
2	3	undersample	1.0	500	5	0.1	3	0.7831744868035191	0.3184265947686061	0.7727272726921487	0.6735483870924288	7.015019442669418	2.3670498734537837	0.3374259790223558
2	1	undersample	1.0	500	5	0.3	1	0.7254689056913428	0.29188507966754446	0.6318181817894628	0.6808510638253975	3.6609052206311197	1.9796969075492508	0.5407670375576972
2	2	undersample	1.0	500	5	0.3	1	0.7366406707706621	0.25053121767513603	0.703196346999854	0.6840747904533587	5.130109683586606	2.2258316319569365	0.4338760217500257
2	3	undersample	1.0	500	5	0.3	1	0.7617683284457477	0.29394810660034604	0.7454545454206611	0.6470967741893736	5.369939725347743	2.112348286374694	0.3933653524460196
2	1	undersample	1.0	500	5	0.3	3	0.7344543110016997	0.2909863404527452	0.6636363636061984	0.682140554476582	4.234087885758242	2.087829548796624	0.4931001818545993
2	2	undersample	1.0	500	5	0.3	3	0.7395582169700503	0.2597975181744538	0.6666666666362252	0.6937459703372422	4.530526138154104	2.1768420340523447	0.48048326449651724
2	3	undersample	1.0	500	5	0.3	3	0.766041055718475	0.3058331399577442	0.7272727272396694	0.6606451612860604	5.191381294448357	2.1431039809680947	0.4128195960766952
2	1	undersample	1.0	500	10	0.1	1	0.736861848660688	0.2891094182223469	0.6454545454252066	0.6956802063140188	4.1617230046272295	2.120974506447936	0.5096385469365672
2	2	undersample	1.0	500	10	0.1	1	0.7515964070904321	0.29265021383685225	0.7214611871816684	0.6898774983836887	5.76190289290493	2.3263747717684944	0.4037511144129326
2	3	undersample	1.0	500	10	0.1	1	0.7625219941348973	0.29996305516029287	0.7090909090586777	0.6483870967700105	4.494839290062649	2.0166805096684897	0.448665755231482
2	1	undersample	1.0	500	10	0.1	3	0.7384444053689702	0.2908743759990832	0.6499999999704545	0.6982591876163878	4.297618880350579	2.1541665951453197	0.5012465302631498
2	2	undersample	1.0	500	10	0.1	3	0.7577641763010461	0.29960033954725046	0.7168949771362149	0.6872985170813198	5.565746358144954	2.2925857195144492	0.4119098349679552
2	3	undersample	1.0	500	10	0.1	3	0.7699882697947213	0.3072815935851392	0.749999999965909	0.6593548387054236	5.806817945105154	2.2017044806936035	0.37915850702385917
2	1	undersample	1.0	500	10	0.3	1	0.7248666549440244	0.2714843951664946	0.6454545454252066	0.6860090264301354	3.977465235736637	2.055646751657726	0.516823300783008
2	2	undersample	1.0	500	10	0.3	1	0.7479958430118733	0.2775766894260938	0.7214611871816684	0.6782720825230286	5.460625947176604	2.24245744794197	0.41065940334096035
2	3	undersample	1.0	500	10	0.3	1	0.7549208211143694	0.2937148170048972	0.7272727272396694	0.6219354838669553	4.386803039095536	1.923673545038539	0.4385137613944775
2	1	undersample	1.0	500	10	0.3	3	0.7331457710567961	0.27774123402650686	0.6409090908799586	0.6976144422907956	4.117621498885502	2.1195095246619133	0.5147412126295182
2	2	undersample	1.0	500	10	0.3	3	0.7407211137901899	0.26888384174700547	0.703196346999854	0.6860090264301354	5.176306850552269	2.2395431200125184	0.43265268712006694
2	3	undersample	1.0	500	10	0.3	3	0.7646011730205279	0.29481888252479316	0.7318181817849173	0.6593548387054236	5.281907857882072	2.148329826616183	0.40673367116603526
2	1	smote	0.6	100	5	0.1	1	0.7853584197878201	0.36721733794449335	0.5772727272464876	0.8162475821997663	6.066100361907644	3.141578776167623	0.517890988951371
2	2	smote	0.6	100	5	0.1	1	0.8049115462406049	0.39479860640277264	0.5844748858180605	0.8388136685954944	7.319911572186794	3.626081966531458	0.49537236311846117
2	3	smote	0.6	100	5	0.1	1	0.8284281524926687	0.41999573014643876	0.6454545454252066	0.8180645161237545	8.185851433001181	3.547710958831661	0.43339546362527237
2	1	smote	0.6	100	5	0.1	3	0.7873571302971689	0.37430634346606984	0.5954545454274793	0.8214055448045042	6.7697233307707325	3.3341153365289005	0.49250391868704013
2	2	smote	0.6	100	5	0.1	3	0.8051720940091678	0.39669678893762017	0.5981735159544213	0.8381689232699022	7.710068269199166	3.696283131015837	0.4794098994792795
2	3	smote	0.6	100	5	0.1	3	0.8285058651026393	0.42180736564201327	0.6363636363347107	0.8199999999947097	7.9722216954873595	3.5353533386804132	0.4434589746744458
2	1	smote	0.6	100	5	0.3	1	0.7542890217455014	0.31611136191351036	0.5136363636130165	0.8220502901300965	4.878605959718466	2.8864128810572365	0.5916470516585327
2	2	smote	0.6	100	5	0.3	1	0.7852482858312062	0.34769647235445633	0.5296803652726173	0.8272082527348343	5.391537115939588	3.0654261155511695	0.5685625445428438
2	3	smote	0.6	100	5	0.3	1	0.8092140762463342	0.3964399795606104	0.5954545454274793	0.8270967741882124	7.041002383813174	3.4438600447920846	0.4891150132684631
2	1	smote	0.6	100	5	0.3	3	0.7632026258718716	0.3257923928083921	0.5363636363392562	0.8168923275253586	5.161073978567833	2.929225191922448	0.5675611611993499
2	2	smote	0.6	100	5	0.3	3	0.7925804238832511	0.36915538917054896	0.5707762556816997	0.8272082527348343	6.366107873274198	3.3032609003784152	0.518882322208972
2	3	smote	0.6	100	5	0.3	3	0.8141260997067449	0.4004624597714999	0.618181818153719	0.8180645161237545	7.279972513848644	3.397807678881027	0.46673357620755773
2	1	smote	0.6	100	10	0.1	1	0.7687957915714201	0.34893462228114064	0.5363636363392562	0.8201160541533198	5.27429864400254	2.981720264126351	0.5653301818193229
2	2	smote	0.6	100	10	0.1	1	0.7960573381733395	0.3873744509541738	0.5662100456362461	0.8343004513163489	6.572024949028665	3.4170884348415087	0.5199445217605723
2	3	smote	0.6	100	10	0.1	1	0.8168372434017594	0.40662516487080175	0.6090909090632232	0.8341935483817149	7.839199525069049	3.67350526100397	0.4686071799632652
2	1	smote	0.6	100	10	0.1	3	0.7776214758806634	0.3584300143871621	0.5636363636107438	0.820760799478912	5.914717855413909	3.1446041408692236	0.5316574955208894
2	2	smote	0.6	100	10	0.1	3	0.7974336780807199	0.39378152398820526	0.589041095863514	0.8368794326187178	7.353622674608926	3.6110778009734132	0.491061057552729
2	3	smote	0.6	100	10	0.1	3	0.8210307917888563	0.404956312312469	0.6363636363347107	0.8277419354785307	8.409175450597843	3.6942456143348905	0.43931126802455966
2	1	smote	0.6	100	10	0.3	1	0.7397060547447394	0.30277142713128474	0.4318181817985537	0.8343004513163489	3.826614544277593	2.6060309709271388	0.6810278125760305
2	2	smote	0.6	100	10	0.3	1	0.7656792347844518	0.3255919377896757	0.5205479451817101	0.8362346872931256	5.543981632573136	3.178621313582029	0.5733462822940333
2	3	smote	0.6	100	10	0.3	1	0.7861715542521993	0.36904712476230145	0.554545454520248	0.8245161290269387	5.849189304415712	3.160093402569418	0.5402617661377251
2	1	smote	0.6	100	10	0.3	3	0.753850887990153	0.3223911291313645	0.4863636363415289	0.8310767246883877	4.658616200960629	2.879198302616097	0.6180372307631246
2	2	smote	0.6	100	10	0.3	3	0.7802493015258972	0.3590767799493195	0.5388127853635245	0.8381689232699022	6.051042938816821	3.3294764080906014	0.5502318164397614
2	3	smote	0.6	100	10	0.3	3	0.7917448680351906	0.35891157306430865	0.5818181817917355	0.8335483870913966	6.967306569255505	3.495419099104878	0.5016887077792699
2	1	smote	0.6	300	5	0.1	1	0.742298224019694	0.31143516698098356	0.47727272725103304	0.8233397807812809	4.255315516028273	2.701642182633717	0.6348864449426672
2	2	smote	0.6	300	5	0.1	1	0.7730010686874573	0.3249973021387243	0.5388127853635245	0.8284977433860188	5.64393621098168	3.141723990017514	0.556654755853751
2	3	smote	0.6	300	5	0.1	1	0.8007140762463344	0.3836790514695505	0.5999999999727272	0.8238709677366203	7.016483057705337	3.4065932129211243	0.48551291505154465
2	1	smote	0.6	300	5	0.1	3	0.747284742981068	0.3202620606171524	0.47727272725103304	0.8220502901300965	4.217863641572888	2.682065066469114	0.6358823452363448
2	2	smote	0.6	300	5	0.1	3	0.7759568874404199	0.3232497073713966	0.5525114154998853	0.8239845261068731	5.7799951492246935	3.138993248090374	0.5430788623951484
2	3	smote	0.6	300	5	0.1	3	0.8026818181818182	0.37692663404171384	0.6045454545179751	0.8264516128978939	7.279963622525539	3.4834401504860617	0.47849690716970406
2	1	smote	0.6	300	5	0.3	1	0.7132070218627278	0.28358791626302304	0.41363636361756195	0.8323662153395721	3.5027129612970307	2.4674998526129897	0.7044539032602207
2	2	smote	0.6	300	5	0.3	1	0.7409301408135567	0.27583768751736376	0.46575342463626695	0.8104448742694362	3.7273676625899492	2.4570868145629943	0.6592016135006169
2	3	smote	0.6	300	5	0.3	1	0.7615102639296188	0.33273792940738567	0.5181818181582645	0.8212903225753466	4.9425104268723885	2.8995731883686355	0.5866599943175791
2	1	smote	0.6	300	5	0.3	3	0.7231727331340484	0.2803482987033235	0.4318181817985537	0.8297872340372032	3.704999772435757	2.536931668942029	0.6847319265081062
2	2	smote	0.6	300	5	0.3	3	0.7502863081411608	0.2943610378320636	0.49771689495444216	0.8259187620836499	4.701312840264475	2.859106887799921	0.6081507310681226
2	3	smote	0.6	300	5	0.3	3	0.775708211143695	0.35265178354968324	0.554545454520248	0.8303225806398045	6.091952730992765	3.2682334746069546	0.5364837118745708
2	1	smote	0.6	300	10	0.1	1	0.7263202625871872	0.2872833547597927	0.44999999997954543	0.8323662153395721	4.062587157071232	2.6844229165789666	0.6607668394955316
2	2	smote	0.6	300	10	0.1	1	0.7441523954202474	0.3016105994220522	0.43835616436354535	0.8336557059907567	3.9115142172274258	2.635233992377563	0.6737119710970493
2	3	smote	0.6	300	10	0.1	1	0.7641378299120235	0.3399813751477612	0.5136363636130165	0.8212903225753466	4.853368577025802	2.8741383358390857	0.5921945225653361
2	1	smote	0.6	300	10	0.1	3	0.7331955922865014	0.29660407154734364	0.43636363634380165	0.840103159246679	4.067637610117764	2.7290320871734774	0.6709132690948081
2	2	smote	0.6	300	10	0.1	3	0.755295596595509	0.3150540876609589	0.48858447486353496	0.8349451966419411	4.832763357437959	2.9601346663161676	0.6125138764414526
2	3	smote	0.6	300	10	0.1	3	0.7734017595307918	0.345706826708364	0.5363636363392562	0.8212903225753466	5.31655662003496	3.0013125984868334	0.5645218813265515
2	1	smote	0.6	300	10	0.3	1	0.7221118340073852	0.27098957174092325	0.4318181817985537	0.8272082527348343	3.6383579889784317	2.499067019359534	0.6868667103529401
2	2	smote	0.6	300	10	0.3	1	0.7283723271773404	0.264606751768842	0.44292237440899895	0.8201160541533198	3.6248896179098815	2.4622672562666637	0.6792668134919693
2	3	smote	0.6	300	10	0.3	1	0.7414999999999999	0.3086766785588921	0.5045454545225206	0.8070967741883414	4.2607159106068355	2.615536501498266	0.6138725307594111
2	1	smote	0.6	300	10	0.3	3	0.7150635953343883	0.2686774654027314	0.4181818181628099	0.8252740167580576	3.394833746636429	2.3933577964198784	0.7049999914849611
2	2	smote	0.6	300	10	0.3	3	0.7311308950772664	0.2791751684951638	0.43835616436354535	0.8233397807812809	3.637528714555911	2.4813517241666565	0.6821531546574487
2	3	smote	0.6	300	10	0.3	3	0.7446275659824046	0.33130930679153797	0.481818181796281	0.8109677419302519	3.989042347549715	2.5488673797137236	0.6389672301646413
2	1	smote	0.6	500	5	0.1	1	0.7352338667135573	0.29986920774651094	0.46818181816053717	0.8304319793627954	4.3113318282135555	2.761026452929827	0.6404114830011979
2	2	smote	0.6	500	5	0.1	1	0.7590345306754517	0.3022446768853704	0.49315068490898856	0.8252740167580576	4.595591619122528	2.8224231309769956	0.6141588110825187
2	3	smote	0.6	500	5	0.1	1	0.7860586510263929	0.358622291725706	0.5499999999749999	0.8290322580591676	5.9266243527742075	3.2169809436655687	0.5428015499064793
2	1	smote	0.6	500	5	0.1	3	0.7367915128069867	0.30592928354878396	0.481818181796281	0.829142488711611	4.512280419312258	2.8199998347337845	0.6249611122441703
2	2	smote	0.6	500	5	0.1	3	0.7666684330922162	0.3071819874223042	0.5114155250908029	0.8278529980604266	5.033707547615757	2.9708068663446716	0.5901826413047645
2	3	smote	0.6	500	5	0.1	3	0.7902008797653959	0.35668660445351497	0.554545454520248	0.8245161290269387	5.849189304415712	3.160093402569418	0.5402617661377251
2	1	smote	0.6	500	5	0.3	1	0.7051169333567786	0.27099553395309595	0.40909090907231405	0.8246292714324653	3.255373111216462	2.332720455042017	0.7165754409074784
2	2	smote	0.6	500	5	0.3	1	0.7350891603296149	0.27064710888513066	0.47031963468172056	0.8136686008973975	3.877401044296072	2.524102817377081	0.6509780004098885
2	3	smote	0.6	500	5	0.3	1	0.7471451612903227	0.32658311656907835	0.5227272727035124	0.8083870967689782	4.6206506911395735	2.7280378127400855	0.5904012116225935
2	1	smote	0.6	500	5	0.3	3	0.7153962253091848	0.2727191911925175	0.4272727272533058	0.8336557059907567	3.7388332831234843	2.568604496548095	0.6870069523436751
2	2	smote	0.6	500	5	0.3	3	0.7357765942726595	0.27278899129992334	0.47031963468172056	0.8220502901300965	4.10185507756831	2.64299171151022	0.6443405777413536
2	3	smote	0.6	500	5	0.3	3	0.761400293255132	0.34996421332605865	0.5181818181582645	0.8245161290269387	5.053135091302356	2.952874163056669	0.5843647674505902
2	1	smote	0.6	500	10	0.1	1	0.7200603716077604	0.27482816958237416	0.4318181817985537	0.8317214700139799	3.7563216055926025	2.5660918013338323	0.6831395266981635
2	2	smote	0.6	500	10	0.1	1	0.733957175956593	0.28176017994983776	0.43835616436354535	0.8272082527348343	3.7364395259122793	2.536904371490623	0.6789630386181142
2	3	smote	0.6	500	10	0.1	1	0.7513929618768329	0.3260700061187398	0.4954545454320248	0.8167741935431176	4.377426465770722	2.7040651531145867	0.6177294194396533
2	1	smote	0.6	500	10	0.1	3	0.7246146181349276	0.28340995712077505	0.4227272727080578	0.83752417794431	3.774746664168155	2.601785553947275	0.6892609617745478
2	2	smote	0.6	500	10	0.1	3	0.7450886009615243	0.2951947681310235	0.48858447486353496	0.8278529980604266	4.594301479311757	2.8381815598114275	0.6177612694005405
2	3	smote	0.6	500	10	0.1	3	0.7590615835777127	0.3368856116625334	0.49999999997727274	0.8129032258012071	4.34482733624835	2.672413650071163	0.615079357544839
2	1	smote	0.6	500	10	0.3	1	0.7162299982416037	0.2635796090598267	0.4227272727080578	0.8214055448045042	3.3679750165950795	2.36696737631441	0.702786490687093
2	2	smote	0.6	500	10	0.3	1	0.7211476466795615	0.25531127116018115	0.44748858445445255	0.8162475821997663	3.597737941729894	2.435279848062413	0.6768919391927924
2	3	smote	0.6	500	10	0.3	1	0.7387111436950146	0.3094631226213076	0.4954545454320248	0.8070967741883414	4.108559836771498	2.5684097176874863	0.6251362469191009
2	1	smote	0.6	500	10	0.3	3	0.7102162827501319	0.258583062427756	0.4318181817985537	0.8265635074092421	3.6220072168110238	2.4897768079276554	0.687402487811632
2	2	smote	0.6	500	10	0.3	3	0.7248571403336778	0.2678934807958731	0.44292237440899895	0.8130238555718052	3.45723553316075	2.3688709170617597	0.6851922178190974
2	3	smote	0.6	500	10	0.3	3	0.7392859237536655	0.32517228026302597	0.4863636363415289	0.8083870967689782	3.994844984805949	2.538261269245123	0.6353841610752688
2	1	smote	0.8	100	5	0.1	1	0.780774866654944	0.368997554051602	0.6636363636061984	0.7595099935476499	6.230997435024596	2.7595173113462246	0.4428692641606516
2	2	smote	0.8	100	5	0.1	1	0.8069812081761951	0.3982868406112576	0.6712328766816789	0.7936814958040382	7.854035985673349	3.2533816913984777	0.41423054577196416
2	3	smote	0.8	100	5	0.1	1	0.8290894428152492	0.416847079929229	0.7409090908754132	0.7599999999950968	9.05555502993106	3.087121083287774	0.34090908646995716
2	1	smote	0.8	100	5	0.1	3	0.7843649258542876	0.37598008150831697	0.6681818181514463	0.7562862669196887	6.248858130266114	2.741666553991826	0.43874679731070937
2	2	smote	0.8	100	5	0.1	3	0.8066632515772708	0.4062055592510822	0.6712328766816789	0.7956157317808149	7.947686162981326	3.2841707910715012	0.41322350231840127
2	3	smote	0.8	100	5	0.1	3	0.8291304985337243	0.4142714493047631	0.749999999965909	0.7522580645112759	9.109374477400143	3.0273436276056245	0.3323327572077043
2	1	smote	0.8	100	5	0.3	1	0.751940097297931	0.3044873470757115	0.5863636363369834	0.7730496453850868	4.828639868679597	2.5836646587103687	0.5350708855267102
2	2	smote	0.8	100	5	0.3	1	0.786598129355343	0.350795172406966	0.6529680364998645	0.7762733720130479	6.528590574979874	2.9185976349313667	0.44704864489904983
2	3	smote	0.8	100	5	0.3	1	0.8128944281524926	0.39173698501717447	0.7136363636039256	0.7754838709627389	8.607644083301844	3.1785526272812357	0.36927090739856894
2	1	smote	0.8	100	5	0.3	3	0.7584022038567493	0.3193765436121651	0.5909090908822314	0.7801418439666014	5.125447762784775	2.6876831620275885	0.5243801586054658
2	2	smote	0.8	100	5	0.3	3	0.7955612669981659	0.3780055737715347	0.6621004565907717	0.782076079943378	7.032024231494674	3.0382182278868672	0.43205456317388774
2	3	smote	0.8	100	5	0.3	3	0.819008797653959	0.4038248053847042	0.7090909090586777	0.7696774193498731	8.145482728440403	3.078685885987741	0.3779623513022147
2	1	smote	0.8	100	10	0.1	1	0.7664204911787117	0.3531549252666696	0.6272727272442149	0.7827208252689702	6.062531334095189	2.886943487111832	0.4761943926377058
2	2	smote	0.8	100	10	0.1	1	0.7924111414347497	0.38290871342320465	0.6210045661816893	0.7852998065713392	5.993270050898811	2.8924265383289813	0.4826124058872507
2	3	smote	0.8	100	10	0.1	1	0.8194369501466277	0.42168809428964377	0.7227272726944215	0.7735483870917836	8.903880654364833	3.1915305503787526	0.35844263700630397
2	1	smote	0.8	100	10	0.1	3	0.77353906570541	0.36729146871222484	0.6272727272442149	0.7775628626642324	5.882926516836626	2.8199998730308757	0.47935322770578886
2	2	smote	0.8	100	10	0.1	3	0.798427292452358	0.3947406696753722	0.6438356164089573	0.790457769176077	6.8191712060437535	3.072581518062357	0.4505798955667004
2	3	smote	0.8	100	10	0.1	3	0.822359237536657	0.4218329776910943	0.7136363636039256	0.7683870967692362	8.267541641597722	3.0811596540513504	0.3726814698910295
2	1	smote	0.8	100	10	0.3	1	0.7356646738174785	0.3017652703081558	0.4863636363415289	0.7917472598272615	3.599988857475973	2.335448804100339	0.6487377768546434
2	2	smote	0.8	100	10	0.3	1	0.7651772755241131	0.3405474566445128	0.5936073059089677	0.790457769176077	5.510112058335333	2.832876576936925	0.5141232141641141
2	3	smote	0.8	100	10	0.3	1	0.7849413489736071	0.3714053197075424	0.6363636363347107	0.781935483865923	6.275147585573948	2.9182354765187375	0.46504649874308085
2	1	smote	0.8	100	10	0.3	3	0.745659691694508	0.32236998752433554	0.545454545429752	0.7852998065713392	4.3891889642467135	2.5405404220354746	0.5788177266547923
2	2	smote	0.8	100	10	0.3	3	0.7712773317553264	0.354611053648666	0.5936073059089677	0.7885235331993004	5.4463548708760205	2.8069661216665582	0.5153843504052688
2	3	smote	0.8	100	10	0.3	3	0.7956612903225806	0.38572168378742167	0.6590909090609504	0.778709677414331	6.803303802235279	2.9783990170731647	0.43778714513109795
2	1	smote	0.8	300	5	0.1	1	0.7394071273665084	0.3029972598441966	0.5272727272487603	0.7801418439666014	3.9578161820739557	2.398240359963079	0.6059504054905861
2	2	smote	0.8	300	5	0.1	1	0.7757316681828487	0.3460260096722522	0.6118721460907821	0.7840103159201547	5.722352632793928	2.832876580975156	0.4950545178772883
2	3	smote	0.8	300	5	0.1	1	0.8021011730205279	0.3883916960456765	0.6772727272419421	0.7735483870917836	7.1686926731671	2.990805358531032	0.4172037250304914
2	1	smote	0.8	300	5	0.1	3	0.743775276947424	0.3106180725049083	0.5590909090654959	0.7827208252689702	4.567958406947907	2.57314528199098	0.5633031229876388
2	2	smote	0.8	300	5	0.1	3	0.7818155321798574	0.3552651676841395	0.6210045661816893	0.7859445518969315	6.016257472112283	2.9011386660492122	0.4822164974379096
2	3	smote	0.8	300	5	0.1	3	0.8039442815249267	0.3911856947716029	0.6772727272419421	0.7716129032208283	7.090156370492032	2.965459551518377	0.4182502226549653
2	1	smote	0.8	300	5	0.3	1	0.7191504015004981	0.2836788140574624	0.49090909088677687	0.8020631850367372	3.9073985794089463	2.4801301676829968	0.6347266802211328
2	2	smote	0.8	300	5	0.3	1	0.7404738142132488	0.3029694633066346	0.5479452054544317	0.7782076079898246	4.252994856075953	2.4705319050076975	0.5808922761682334
2	3	smote	0.8	300	5	0.3	1	0.7591026392961877	0.35336750692150687	0.5681818181559917	0.7735483870917836	4.494676641602003	2.5090648980965033	0.5582303362885411
2	1	smote	0.8	300	5	0.3	3	0.716917238145478	0.2801587273554025	0.481818181796281	0.7891682785248926	3.4804440554443494	2.2853209923629003	0.6566176387704332
2	2	smote	0.8	300	5	0.3	3	0.7481665974816659	0.3007215884980182	0.5570776255453389	0.7743391360362712	4.315817166961404	2.4686495968941427	0.572000494514472
2	3	smote	0.8	300	5	0.3	3	0.76941642228739	0.3611431527193292	0.5909090908822314	0.7696774193498731	4.8269527650765305	2.565571571656451	0.5315095564947477
2	1	smote	0.8	300	10	0.1	1	0.7257077545278705	0.2905175991734906	0.47727272725103304	0.8078658929670673	3.8390718626151155	2.484060273216476	0.6470470790129087
2	2	smote	0.8	300	10	0.1	1	0.7499712955848193	0.31980148052569746	0.5707762556816997	0.7859445518969315	4.882561907503025	2.6664877445305257	0.5461247079340293
2	3	smote	0.8	300	10	0.1	1	0.7605527859237535	0.33988107366329035	0.554545454520248	0.7729032258014652	4.236896825723308	2.4418903881767333	0.5763393460474209
2	1	smote	0.8	300	10	0.1	3	0.7292274778735127	0.29185578401702267	0.4590909090700413	0.8020631850367372	3.439191781160062	2.319380990147988	0.6743970977314115
2	2	smote	0.8	300	10	0.1	3	0.751469813259379	0.32206784705884955	0.5616438355907925	0.7923920051528538	4.8902365383462945	2.7053091522376955	0.5532061858607293
2	3	smote	0.8	300	10	0.1	3	0.7752463343108504	0.35816921563986	0.5954545454274793	0.7716129032208283	4.972893803084848	2.607216115764479	0.5242854903553741
2	1	smote	0.8	300	10	0.3	1	0.7079919113768243	0.27057855528622027	0.4318181817985537	0.8033526756879217	3.1047867217589484	2.195901527519618	0.7072632336007
2	2	smote	0.8	300	10	0.3	1	0.7298752609157738	0.2777308868510882	0.47945205477262776	0.7833655705945625	3.3305919435241895	2.213184829191999	0.6645019364168187
2	3	smote	0.8	300	10	0.3	1	0.7306480938416422	0.3207340287542022	0.5090909090677685	0.766451612898281	3.403314762263788	2.1798090476555085	0.6404958594462811
2	1	smote	0.8	300	10	0.3	3	0.710840513451732	0.2696400742040446	0.47272727270578513	0.8085106382926596	3.785440403663573	2.468686739587145	0.6521531020125241
2	2	smote	0.8	300	10	0.3	3	0.7301078402798018	0.2765696878702828	0.5205479451817101	0.7898130238504848	4.079754391060001	2.4765945538199094	0.6070450021328115
2	3	smote	0.8	300	10	0.3	3	0.7415410557184752	0.32479197742420607	0.545454545429752	0.7722580645111468	4.069121617394648	2.39505526423304	0.5885926862700444
2	1	smote	0.8	500	5	0.1	1	0.7324262938866422	0.2898529419549904	0.49999999997727274	0.7865892972225237	3.685800419947704	2.342900192169001	0.6356557296567454
2	2	smote	0.8	500	5	0.1	1	0.7654922880804548	0.3288186431773345	0.5981735159544213	0.7730496453850868	5.070667357531354	2.635701938480669	0.5197938854851607
2	3	smote	0.8	500	5	0.1	1	0.7885718475073313	0.3761250706986247	0.6590909090609504	0.7729032258014652	6.579923887572689	2.9022467728330024	0.4410760301521348
2	1	smote	0.8	500	5	0.1	3	0.7336014887755701	0.30011697936600706	0.5181818181582645	0.7891682785248926	4.025618626937146	2.457798048390289	0.6105392079835676
2	2	smote	0.8	500	5	0.1	3	0.7674250520359526	0.3294437438736373	0.6027397259998749	0.7801418439666014	5.383759450669235	2.74149346769459	0.5092154356035001
2	3	smote	0.8	500	5	0.1	3	0.7910645161290323	0.37484273375971633	0.6409090908799586	0.7696774193498731	5.9643651828047926	2.782658396950458	0.46654727737483
2	1	smote	0.8	500	5	0.3	1	0.7086850126018404	0.277080549026148	0.46818181816053717	0.793036750478446	3.3732724544612873	2.2621494232495833	0.670609747672494
2	2	smote	0.8	500	5	0.3	1	0.7307231451795719	0.2911538486154034	0.49771689495444216	0.7794970986410091	3.502950389507	2.257189675578168	0.6443681438681
2	3	smote	0.8	500	5	0.3	1	0.7409706744868035	0.34265659759109723	0.5499999999749999	0.7658064516079626	3.996632809638242	2.3484847480489024	0.5876158306109559
2	1	smote	0.8	500	5	0.3	3	0.7108903346814373	0.26790312820367784	0.4590909090700413	0.7949709864552227	3.2908671224553143	2.239150834027057	0.6804136167757987
2	2	smote	0.8	500	5	0.3	3	0.7335258737182373	0.2866278741220985	0.5205479451817101	0.7788523533154169	3.8237399218874604	2.3538478905257114	0.6155878538743331
2	3	smote	0.8	500	5	0.3	3	0.7552932551319648	0.3434333646243976	0.5590909090654959	0.7761290322530573	4.396119690802694	2.497380029748546	0.5680873500810777
2	1	smote	0.8	500	10	0.1	1	0.7182228474298107	0.27472396041728897	0.4590909090700413	0.8091553836182518	3.598540569317382	2.4055741981003838	0.6684860475454633
2	2	smote	0.8	500	10	0.1	1	0.7389752965386891	0.30240835524592435	0.5433789954089782	0.7923920051528538	4.541956280869532	2.617331618831592	0.5762564436025253
2	3	smote	0.8	500	10	0.1	1	0.7497800586510265	0.32961228638121404	0.5409090908845041	0.77096774193051	3.9661133239259483	2.3617156457638906	0.5954735564048278
2	1	smote	0.8	500	10	0.1	3	0.7226364222495751	0.28124151324682617	0.4590909090700413	0.8085106382926596	3.5835665632323144	2.397474622099054	0.6690191305113942
2	2	smote	0.8	500	10	0.1	3	0.7395876573958765	0.30711852912783455	0.5296803652726173	0.7923920051528538	4.298498236507293	2.5513484687770136	0.5935441369088723
2	3	smote	0.8	500	10	0.1	3	0.7594442815249267	0.34414759745836854	0.545454545429752	0.7748387096724204	4.129512692950693	2.4225057531475818	0.5866323442927797
2	1	smote	0.8	500	10	0.3	1	0.70292186858918	0.26576494790229044	0.4318181817985537	0.7981947130831838	3.00600623591507	2.139776251643922	0.7118335936959499
2	2	smote	0.8	500	10	0.3	1	0.7234719682985494	0.25591867300020404	0.47945205477262776	0.7840103159201547	3.3432834191967795	2.219791350764115	0.6639554710155513
2	3	smote	0.8	500	10	0.3	1	0.7247932551319647	0.31391608990386644	0.5136363636130165	0.7645161290273258	3.428626141187674	2.1811954240410167	0.6361718367460123
2	1	smote	0.8	500	10	0.3	3	0.7071420198112655	0.26293667977487484	0.47272727270578513	0.8085106382926596	3.785440403663573	2.468686739587145	0.6521531020125241
2	2	smote	0.8	500	10	0.3	3	0.7260803900267613	0.2652183091094993	0.48858447486353496	0.7859445518969315	3.5077719865016497	2.28251350931813	0.6507017796549521
2	3	smote	0.8	500	10	0.3	3	0.7366260997067449	0.32535157163876466	0.545454545429752	0.77096774193051	4.03943642671113	2.381561995728293	0.5895777786192252
2	1	smote	1.0	100	5	0.1	1	0.7821727917472598	0.36311106641785285	0.7045454545134298	0.7188910380353393	6.098270713493318	2.5063072501364374	0.4109865414154472
2	2	smote	1.0	100	5	0.1	1	0.8051426535833414	0.4078881131924127	0.7260273972271221	0.7466150870358053	7.8083965286951935	2.865314118668834	0.36695293714337934
2	3	smote	1.0	100	5	0.1	1	0.8281612903225806	0.4064458609553287	0.8136363635993802	0.7174193548340813	11.084084420034811	2.8793066642217573	0.25976945359388287
2	1	smote	1.0	100	5	0.1	3	0.7853716077603892	0.3651021698248656	0.7181818181491735	0.7163120567329703	6.434677117625449	2.5315908196960466	0.39342933748997394
2	2	smote	1.0	100	5	0.1	3	0.8073712938183938	0.404231112362855	0.7442922374089364	0.7472598323613975	8.60591242228797	2.9448908533775446	0.3421939037738303
2	3	smote	1.0	100	5	0.1	3	0.8281319648093841	0.40626123600730835	0.8136363635993802	0.7154838709631259	10.9789828064399	2.859719544745863	0.2604721662628546
2	1	smote	1.0	100	5	0.3	1	0.7589795439892152	0.32243051461976846	0.6363636363347107	0.7395228884542907	4.968440368713362	2.4430692129828366	0.49171751736875435
2	2	smote	1.0	100	5	0.3	1	0.7877242256431998	0.3623393748070712	0.6803652967725861	0.7511283043149509	6.424314997322017	2.733799307959896	0.4255394146856643
2	3	smote	1.0	100	5	0.3	1	0.809741935483871	0.40127798726219444	0.7636363636016529	0.7361290322533154	9.012976741022907	2.8939763293511636	0.3210899486791476
2	1	smote	1.0	100	5	0.3	3	0.7651573764726569	0.33994587611827076	0.6681818181514463	0.7292069632448149	5.422602493800484	2.4674999087237537	0.4550397816027922
2	2	smote	1.0	100	5	0.3	3	0.794136350388172	0.38053527698825523	0.6986301369544005	0.7569310122452809	7.218953076113175	2.8742050339936323	0.39814706253107124
2	3	smote	1.0	100	5	0.3	3	0.8175425219941349	0.40435675642440494	0.7772727272373967	0.7322580645114048	9.544381065962384	2.903066704094394	0.30416499389401314
2	1	smote	1.0	100	10	0.1	1	0.7727683019752654	0.3582545498858146	0.6772727272419421	0.7421018697566596	6.038696890461452	2.6261248980039165	0.43488270487049896
2	2	smote	1.0	100	10	0.1	1	0.7931780645275253	0.3926264904756847	0.6803652967725861	0.754352030942912	6.5365575954444886	2.7696759378365203	0.42372087020256805
2	3	smote	1.0	100	10	0.1	1	0.8171319648093841	0.41112228430557185	0.7727272726921487	0.7329032258017233	9.329468074091286	2.893060936737157	0.31009922757297903
2	1	smote	1.0	100	10	0.1	3	0.7754645097004865	0.3649998145575976	0.6954545454229338	0.7408123791054751	6.526954454722998	2.6832088515286663	0.4110966002401799
2	2	smote	1.0	100	10	0.1	3	0.7973865733993977	0.4007125045032463	0.6940639269089468	0.7569310122452809	7.064729030034092	2.8554193801766803	0.40417959378062807
2	3	smote	1.0	100	10	0.1	3	0.820809384164223	0.4134506775252319	0.7727272726921487	0.7361290322533154	9.485085034615986	2.928428428510106	0.30874033527078615
2	1	smote	1.0	100	10	0.3	1	0.7392488716956802	0.30113999291968335	0.5681818181559917	0.7691811734315334	4.384739570769954	2.461592071960101	0.5613998250939344
2	2	smote	1.0	100	10	0.3	1	0.7597352128101181	0.343801820861807	0.6027397259998749	0.7685364281059411	5.0377482849262405	2.6040369766495255	0.5169049303363852
2	3	smote	1.0	100	10	0.3	1	0.7852697947214076	0.3621278189480035	0.686363636332438	0.7445161290274548	6.377323647848863	2.6865242289246263	0.42126200793613194
2	1	smote	1.0	100	10	0.3	3	0.750272551433093	0.31425114078308525	0.5818181817917355	0.7666021921291645	4.569781187060684	2.4928175725863855	0.5455004134436405
2	2	smote	1.0	100	10	0.3	3	0.7706266983445648	0.35725002327002736	0.6301369862725965	0.76531270147798	5.555758775826302	2.685006659460977	0.483283510361562
2	3	smote	1.0	100	10	0.3	3	0.7947961876832845	0.38352584907401827	0.7318181817849173	0.7406451612855443	7.792730846980229	2.8216869104715827	0.36209217127494014
2	1	smote	1.0	300	5	0.1	1	0.7470795967411055	0.31187968252946996	0.6090909090632232	0.7504835589893586	4.686496989680601	2.4410851733268943	0.5208762817595006
2	2	smote	1.0	300	5	0.1	1	0.778058933844419	0.35222709487626513	0.6666666666362252	0.745970341710213	5.8730961618459405	2.6243653787545727	0.44684528359548625
2	3	smote	1.0	300	5	0.1	1	0.796316715542522	0.37658826330317186	0.7318181817849173	0.730967741930768	7.414258046089623	2.7201873850931264	0.3668859775369173
2	1	smote	1.0	300	5	0.1	3	0.7497157259246234	0.31348206786106364	0.6090909090632232	0.7491940683381741	4.654390890886444	2.428534607383787	0.5217727985836091
2	2	smote	1.0	300	5	0.1	3	0.7839808754993833	0.35957274088737884	0.6940639269089468	0.754352030942912	6.966740733405746	2.8254412251755108	0.40556140433933796
2	3	smote	1.0	300	5	0.1	3	0.8008181818181819	0.3729215763256077	0.7363636363301652	0.730967741930768	7.588935357787012	2.7370829589135806	0.3606675711390405
2	1	smote	1.0	300	5	0.3	1	0.7208150167047652	0.2690862673526966	0.5409090908845041	0.7620889748500188	3.7741284601364335	2.2735771400578804	0.6024111596441014
2	2	smote	1.0	300	5	0.3	1	0.7447073474470735	0.30903070535384	0.5799086757726069	0.7582205028964655	4.329043277585767	2.3985021837449567	0.5540490095982886
2	3	smote	1.0	300	5	0.3	1	0.765366568914956	0.32319200570149764	0.6136363636084711	0.7458064516080917	4.659898265700261	2.4140515892317937	0.5180481214368404
2	1	smote	1.0	300	5	0.3	3	0.7229983588300803	0.2773272333778341	0.5499999999749999	0.773694390710679	4.178537308853504	2.4303417727858143	0.5816249925185595
2	2	smote	1.0	300	5	0.3	3	0.754633187014417	0.32660197164803867	0.6301369862725965	0.7446808510590286	4.9691355737857	2.4680364328564988	0.4966731831961041
2	3	smote	1.0	300	5	0.3	3	0.7675087976539589	0.3367183309333431	0.6272727272442149	0.750967741930639	5.07493973299005	2.518841161055906	0.496329265534442
2	1	smote	1.0	300	10	0.1	1	0.7314884825039564	0.28519012185596426	0.5363636363392562	0.7807865892921936	4.120472689931496	2.4467645940993052	0.5938067636932345
2	2	smote	1.0	300	10	0.1	1	0.7459394292679049	0.3188171596122213	0.5707762556816997	0.7588652482220577	4.184918455360183	2.3670426091751953	0.5656125902033344
2	3	smote	1.0	300	10	0.1	1	0.7629765395894428	0.3289658187825697	0.6272727272442149	0.7406451612855443	4.805969932632968	2.418588780404214	0.5032467464937888
2	1	smote	1.0	300	10	0.1	3	0.7342433034405955	0.27968235305542033	0.5636363636107438	0.7782076079898246	4.532097640686133	2.5412789550152635	0.5607290731956852
2	2	smote	1.0	300	10	0.1	3	0.7488908319569934	0.31768480360068874	0.5799086757726069	0.7607994841988344	4.390600989405551	2.4243620444825167	0.5521708773870485
2	3	smote	1.0	300	10	0.1	3	0.7697038123167155	0.33958405418751675	0.6454545454252066	0.7458064516080917	5.341402846056304	2.5392246345993685	0.47538533497059027
2	1	smote	1.0	300	10	0.3	1	0.7106456245237677	0.26939645229227305	0.4954545454320248	0.782076079943378	3.5240949293194195	2.2735206055768797	0.6451360181648107
2	2	smote	1.0	300	10	0.3	1	0.7186466825056158	0.27262338523043905	0.48858447486353496	0.7640232108267955	3.0931643827417044	2.0704767442197527	0.6693717038901403
2	3	smote	1.0	300	10	0.3	1	0.7354046920821115	0.3094907256123066	0.5590909090654959	0.750967741930639	3.823834028640403	2.2450540783324375	0.5871212043406459
2	1	smote	1.0	300	10	0.3	3	0.7140100228591525	0.258755688977106	0.4954545454320248	0.7807865892921936	3.497588595936442	2.260146955566307	0.6462014781316185
2	2	smote	1.0	300	10	0.3	3	0.7250411429950923	0.2895207356191376	0.534246575318071	0.7640232108267955	3.7138378240540844	2.2639792436795427	0.6096063731909996
2	3	smote	1.0	300	10	0.3	3	0.7348724340175954	0.3092364791851983	0.5727272727012397	0.7541935483822311	4.112749018295999	2.3299927468621036	0.5665292716305794
2	1	smote	1.0	500	5	0.1	1	0.7356031299454897	0.28658191267677463	0.5727272727012397	0.7633784655012033	4.3244244003770165	2.4204358648506417	0.5597128305435
2	2	smote	1.0	500	5	0.1	1	0.7656277140392559	0.33051260739324445	0.657534246545318	0.7517730496405431	5.814856857377279	2.648923572174208	0.4555440622179656
2	3	smote	1.0	500	5	0.1	1	0.7814824046920822	0.3588141873769063	0.6909090908776859	0.7425806451564996	6.448178952025016	2.6839825795457464	0.41623883813290674
2	1	smote	1.0	500	5	0.1	3	0.740252622941211	0.29741042561045555	0.5909090908822314	0.7595099935476499	4.561810925951159	2.457104455308282	0.5386247807229877
2	2	smote	1.0	500	5	0.1	3	0.7736575901833844	0.33717338173012024	0.6757990867271324	0.7556415215940965	6.446021447291579	2.7656051203122667	0.42904062272614296
2	3	smote	1.0	500	5	0.1	3	0.7848563049853372	0.35267149094761613	0.6999999999681817	0.7303225806404496	6.3189789636162415	2.59569368348917	0.41077737958062616
2	1	smote	1.0	500	5	0.3	1	0.7171399683488658	0.2677350577751025	0.5409090908845041	0.7640232108267955	3.8147214604039292	2.2922130174648334	0.6008860681206599
2	2	smote	1.0	500	5	0.3	1	0.7308379628402945	0.3001942611207451	0.5570776255453389	0.754352030942912	3.862326315230236	2.2677883517856072	0.5871560629716392
2	3	smote	1.0	500	5	0.3	1	0.7462448680351906	0.3007373729433583	0.5909090908822314	0.7548387096725495	4.447368215892645	2.4102869828679396	0.5419580348173355
2	1	smote	1.0	500	5	0.3	3	0.7181715608698201	0.2722692682979192	0.49999999997727274	0.7633784655012033	3.2261578944294036	2.1130789296315124	0.6549830995620456
2	2	smote	1.0	500	5	0.3	3	0.740488534426162	0.3074186009708777	0.5707762556816997	0.7479045776869897	3.9451486543304424	2.2641277172091097	0.5739017401213449
2	3	smote	1.0	500	5	0.3	3	0.7520718475073314	0.3241576344511177	0.5999999999727272	0.7548387096725495	4.618420837632402	2.4473683210659076	0.5299145229338441
2	1	smote	1.0	500	10	0.1	1	0.7231038626106324	0.2750537945309313	0.5227272727035124	0.782076079943378	3.930543620155992	2.398668528819644	0.6102638009698544
2	2	smote	1.0	500	10	0.1	1	0.7394698956925712	0.30158577939805375	0.5479452054544317	0.76531270147798	3.952713768511709	2.334788399531284	0.5906798459842059
2	3	smote	1.0	500	10	0.1	1	0.7492947214076247	0.3169783063058199	0.5863636363369834	0.7529032258015942	4.319369728469945	2.3730120091978373	0.5493884791484924
2	1	smote	1.0	500	10	0.1	3	0.7279951351034524	0.2823665032968	0.5363636363392562	0.7788523533154169	4.074315239576871	2.425364321649843	0.595281449345724
2	2	smote	1.0	500	10	0.1	3	0.740535639107484	0.30508664776990274	0.5616438355907925	0.7582205028964655	4.017999816783374	2.322958807878974	0.5781380969695089
2	3	smote	1.0	500	10	0.1	3	0.7549824046920821	0.3288077190103443	0.6272727272442149	0.7483870967693653	5.005628284522362	2.4930068937647927	0.4980407457375539
2	1	smote	1.0	500	10	0.3	1	0.7022815192544399	0.25288444923442255	0.49090909088677687	0.7801418439666014	3.4216588215641908	2.2328444730690737	0.6525619751392262
2	2	smote	1.0	500	10	0.3	1	0.7203365629480465	0.2771560262741671	0.5068493150453494	0.7588652482220577	3.234476982511462	2.1019338369475737	0.6498527632033799
2	3	smote	1.0	500	10	0.3	1	0.7309193548387096	0.30982664062923637	0.545454545429752	0.7548387096725495	3.6947366785230953	2.224880291878098	0.6021755942347932
2	1	smote	1.0	500	10	0.3	3	0.7105049528163647	0.25672751631427737	0.4954545454320248	0.7794970986410091	3.471392278134225	2.2469297225078244	0.6472704631933913
2	2	smote	1.0	500	10	0.3	3	0.7196241046430495	0.28177716440204414	0.5114155250908029	0.7646679561523877	3.4011520675382245	2.1731656046395047	0.6389498403700999
2	3	smote	1.0	500	10	0.3	3	0.7310337243401759	0.3062288463227327	0.5863636363369834	0.7529032258015942	4.319369728469945	2.3730120091978373	0.5493884791484924
2	1	class_weight		100	5	0.1	1	0.7935935759920286	0.37642671119829335	0.7136363636039256	0.7253384912912616	6.581153271423419	2.5982393418595087	0.3947999946042907
2	2	class_weight		100	5	0.1	1	0.8104581224662832	0.3960619468125906	0.7579908675452972	0.7304964538959994	8.489572532225306	2.812544956745546	0.3312940505748397
2	3	class_weight		100	5	0.1	1	0.8285381231671554	0.41742365265453796	0.8045454545088843	0.7103225806405786	10.093592421620329	2.777383989798643	0.27516307107007837
2	1	class_weight		100	5	0.1	3	0.7943496864193189	0.3857173350021722	0.7181818181491735	0.7214700193377082	6.601030150241188	2.5784721294876447	0.3906166166175034
2	2	class_weight		100	5	0.1	3	0.8119757764176301	0.4065549638569301	0.7579908675452972	0.7311411992215917	8.517442190214833	2.8192896686210087	0.33100190414975705
2	3	class_weight		100	5	0.1	3	0.8302947214076246	0.42502543170886875	0.8090909090541322	0.7064516128986681	10.199371473362122	2.7562436621816633	0.2702366089309011
2	1	class_weight		100	5	0.3	1	0.7726437489010023	0.3485792893722348	0.6409090908799586	0.7382333978031063	5.033516015337345	2.4483989210888524	0.486419207427435
2	2	class_weight		100	5	0.3	1	0.802182418766505	0.37160221966413765	0.6849315068180396	0.7595099935476499	6.8656016897498775	2.8480662811786606	0.4148312618797439
2	3	class_weight		100	5	0.3	1	0.8034046920821115	0.4016985049261296	0.6909090908776859	0.7399999999952258	6.361990638100146	2.6573425549675913	0.4176904120910866
2	1	class_weight		100	5	0.3	3	0.780478869937284	0.36840622205344303	0.6636363636061984	0.7356544165007373	5.490639165876365	2.5104877097489777	0.4572304933904513
2	2	class_weight		100	5	0.3	3	0.8093806028810402	0.3855680196092385	0.7077625570453077	0.7607994841988344	7.702998229560777	2.9588670621637014	0.3841188712440394
2	3	class_weight		100	5	0.3	3	0.8160718475073314	0.41075896982797155	0.749999999965909	0.7212903225759917	7.76388849237028	2.690972125503892	0.34660106858946726
2	1	class_weight		100	10	0.1	1	0.7848602074907685	0.3798040570957674	0.686363636332438	0.735009671175145	6.070030388330742	2.590145887492484	0.42671052055547787
2	2	class_weight		100	10	0.1	1	0.8075744327565955	0.408529433567996	0.7397260273634828	0.7382333978031063	8.015296436273557	2.8258990753453346	0.352563254230205
2	3	class_weight		100	10	0.1	1	0.8208445747800587	0.41082983458958916	0.7909090908731404	0.7116129032212154	9.333819154953943	2.742525835178302	0.29382674940562886
2	1	class_weight		100	10	0.1	3	0.7892210304202567	0.382829944242118	0.686363636332438	0.7337201805239606	6.030037963283319	2.5776028086055196	0.4274604511613474
2	2	class_weight		100	10	0.1	3	0.8098354574600567	0.4036808785704865	0.7625570775907508	0.7253384912912616	8.481175061854652	2.7763520757321505	0.32735463785053287
2	3	class_weight		100	10	0.1	3	0.8244985337243401	0.4195230747849421	0.7954545454183884	0.7058064516083496	9.329921518125994	2.703847595328466	0.28980388492832093
2	1	class_weight		100	10	0.3	1	0.7561895551257254	0.32160334807499524	0.545454545429752	0.7949709864552227	4.6528299382857226	2.6603772285469987	0.5717761485602205
2	2	class_weight		100	10	0.3	1	0.7813371252601797	0.3346938292838932	0.5433789954089782	0.8046421663391061	4.901385861612525	2.7814547152362437	0.5674833087528645
2	3	class_weight		100	10	0.3	1	0.7848988269794721	0.37206992823393453	0.618181818153719	0.7799999999949678	5.740259434814926	2.809917227456394	0.48951048327389673
2	1	class_weight		100	10	0.3	3	0.7688280288377001	0.3478423804725923	0.6045454545179751	0.762733720175611	4.9143863185427605	2.547961848964829	0.518469984788762
2	2	class_weight		100	10	0.3	3	0.7887310882064598	0.3670357659640168	0.6255707762271429	0.7762733720130479	5.79700538790757	2.7961389929062745	0.4823419589653836
2	3	class_weight		100	10	0.3	3	0.8081378299120234	0.39755999895260224	0.686363636332438	0.7587096774144599	6.881190058702942	2.8445550593665603	0.4133812561908571
2	1	class_weight		300	5	0.1	1	0.7588989508235156	0.3432995042908492	0.6045454545179751	0.7743391360362712	5.2457468582503255	2.6789998811009914	0.5106994105958594
2	2	class_weight		300	5	0.1	1	0.7926025042026207	0.3649478303829304	0.6347031963180501	0.793036750478446	6.657709897065939	3.066743333021142	0.4606303539593337
2	3	class_weight		300	5	0.1	1	0.8001568914956012	0.3837951504497101	0.6363636363347107	0.7683870967692362	5.805710007733591	2.7475309017018414	0.4732463109567732
2	1	class_weight		300	5	0.1	3	0.7630018756227654	0.3379515879985125	0.618181818153719	0.76531270147798	5.279696231403064	2.6340658216535684	0.49890479554286987
2	2	class_weight		300	5	0.1	3	0.7922992678166098	0.36412324257083734	0.6484018264544108	0.782076079943378	6.618227558582044	2.9753585404133456	0.44957028870559734
2	3	class_weight		300	5	0.1	3	0.8025	0.39890768620646194	0.6636363636061984	0.7612903225757337	6.292183751596877	2.78009816345114	0.44183358437740294
2	1	class_weight		300	5	0.3	1	0.7337172498681203	0.27552004294723437	0.4181818181628099	0.848484848479378	4.024999722603874	2.759999817614907	0.6857142776594768
2	2	class_weight		300	5	0.3	1	0.7640923958324133	0.2980286872302371	0.46118721459081335	0.8471953578281936	4.745547835863016	3.0181490421657835	0.635995905868143
2	3	class_weight		300	5	0.3	1	0.7630557184750733	0.36108127376238414	0.4863636363415289	0.829677419349486	4.612563399688897	2.8555439092604082	0.6190795910420162
2	1	class_weight		300	5	0.3	3	0.7409149522302327	0.29352632422289515	0.46363636361528926	0.829142488711611	4.194819055354842	2.7135847466306227	0.6468895723209896
2	2	class_weight		300	5	0.3	3	0.7622818096440946	0.3024152507772595	0.48858447486353496	0.8246292714324653	4.492285702205924	2.7860091076447326	0.6201762860616397
2	3	class_weight		300	5	0.3	3	0.7751612903225806	0.3681086516792945	0.5499999999749999	0.8199999999947097	5.567900890919794	3.0555553855737854	0.5487804811464615
2	1	class_weight		300	10	0.1	1	0.7346316159662388	0.2918376828161391	0.3999999999818182	0.8504190844561547	3.7902296220646106	2.674137752039579	0.7055344875597876
2	2	class_weight		300	10	0.1	1	0.7582514153484716	0.31073196909573897	0.46575342463626695	0.8497743391305624	4.931440170114085	3.1003584270298075	0.6286922827340479
2	3	class_weight		300	10	0.1	1	0.7661217008797654	0.3411391456262328	0.4954545454320248	0.8309677419301228	4.827453099981296	2.931124045659767	0.6071781406631568
2	1	class_weight		300	10	0.1	3	0.747160189906805	0.30841599391534985	0.4590909090700413	0.8278529980604266	4.081578448136249	2.666853777463126	0.6533878426041507
2	2	class_weight		300	10	0.1	3	0.7634800349752259	0.32368969102535916	0.5022831049998957	0.8323662153395721	5.010938279507287	2.9963117282965506	0.597954217564577
2	3	class_weight		300	10	0.1	3	0.7831568914956012	0.3641556179804406	0.5318181817940082	0.8232258064463018	5.289915339916969	3.008460347170844	0.5687161515743485
2	1	class_weight		300	10	0.3	1	0.7215696618017702	0.2646858790027713	0.29090909089586775	0.8968407478987954	3.5666663151303113	2.8199997263500283	0.7906541968113251
2	2	class_weight		300	10	0.3	1	0.7377903193991797	0.28880412869707406	0.3333333333181126	0.8884590586660964	3.982658593726722	2.9884390381453905	0.750362836278771
2	3	class_weight		300	10	0.3	1	0.7515894428152492	0.3299923304524088	0.3954545454365702	0.8812903225749594	4.856243445141905	3.3312744226226747	0.6859776310005185
2	1	class_weight		300	10	0.3	3	0.732061426645566	0.27367272785019214	0.3272727272578512	0.8820116054101741	3.6366855510768086	2.7737702564551148	0.7627192896199003
2	2	class_weight		300	10	0.3	3	0.7411053113472232	0.28213204675582604	0.3652968036362878	0.8768536428054362	4.0980824471418975	2.9663628084062035	0.7238416517203533
2	3	class_weight		300	10	0.3	3	0.7489897360703814	0.32508748677949834	0.41363636361756195	0.8651612903169991	4.526204166927298	3.067637875752605	0.677750653164435
2	1	class_weight		500	5	0.1	1	0.7506110427290311	0.31954316952805495	0.5136363636130165	0.8117343649206207	4.553417993961363	2.7282532795425825	0.5991659974170059
2	2	class_weight		500	5	0.1	1	0.7768077157468005	0.33832608070070946	0.5616438355907925	0.8091553836182518	5.432326539573369	2.942937646393728	0.5417453407176049
2	3	class_weight		500	5	0.1	1	0.7858651026392961	0.3740329917917719	0.5863636363369834	0.8038709677367493	5.810222334351047	2.9896828617046283	0.5145556626855532
2	1	class_weight		500	5	0.1	3	0.753713146943321	0.31248176332117716	0.5409090908845041	0.7956157317808149	4.586500674542971	2.6465298387795966	0.5770259247107398
2	2	class_weight		500	5	0.1	3	0.7796163323706314	0.3470384659675394	0.5799086757726069	0.8052869116646983	5.709148818027666	2.9782725493586835	0.5216666419454268
2	3	class_weight		500	5	0.1	3	0.786558651026393	0.38665388751961494	0.6090909090632232	0.781935483865923	5.587174602895257	2.793168241810792	0.499924986144452
2	1	class_weight		500	5	0.3	1	0.7273606470898539	0.2534708201534501	0.34545454543884296	0.8768536428054362	3.757998523424127	2.805235374041085	0.7464705797449568
2	2	class_weight		500	5	0.3	1	0.7584501382227992	0.2854558996271471	0.3652968036362878	0.8620245003168149	3.5957773153810733	2.647548137166302	0.7362936769981672
2	3	class_weight		500	5	0.3	1	0.7446055718475073	0.3309502255107682	0.4272727272533058	0.8503225806396754	4.238231777680216	2.854623633498639	0.6735411701997079
2	1	class_weight		500	5	0.3	3	0.7374890100228593	0.28689066990800605	0.4181818181628099	0.8665377175959604	4.666666300765452	3.1333330982868133	0.6714285637064308
2	2	class_weight		500	5	0.3	3	0.7514565650677572	0.2935980065676659	0.4063926940453702	0.8517085751073391	3.9320733027128267	2.740500112764659	0.6969605758756309
2	3	class_weight		500	5	0.3	3	0.7625513196480939	0.3545147681199956	0.47727272725103304	0.8425806451558544	4.887027465731994	3.031855246802457	0.6203884097627148
2	1	class_weight		500	10	0.1	1	0.7294443467557589	0.2810507902137177	0.340909090893595	0.8794326241078051	3.772819151792066	2.827539872170889	0.749450138128045
2	2	class_weight		500	10	0.1	1	0.7541444759457001	0.2973632782715463	0.3561643835453806	0.8736299161774751	3.824359219830641	2.8184230364312346	0.7369660735772761
2	3	class_weight		500	10	0.1	1	0.7503812316715543	0.3309351120443158	0.4318181817985537	0.8638709677363622	4.822938016220334	3.1721238511489847	0.6577160627508025
2	1	class_weight		500	10	0.1	3	0.7398599144247114	0.29438884683460337	0.40909090907231405	0.856866537712077	4.14449034270037	2.8581079081865566	0.6896162447997005
2	2	class_weight		500	10	0.1	3	0.7573210978923599	0.3095262823787599	0.42009132418173095	0.8600902643400382	4.453281716296763	3.0025880055755776	0.6742416384875909
2	3	class_weight		500	10	0.1	3	0.7646246334310851	0.3399379931352256	0.47272727270578513	0.852903225800949	5.198426725021723	3.2137158897103544	0.6182093174955078
2	1	class_weight		500	10	0.3	1	0.7210069749721587	0.268152498686981	0.277272727260124	0.9026434558291255	3.5569990877007878	2.848012952199102	0.8006785625773216
2	2	class_weight		500	10	0.3	1	0.7323467846638934	0.2830911747310737	0.31963470318175186	0.9019987105035333	4.324001668211185	3.2615353553885873	0.7542863214245357
2	3	class_weight		500	10	0.3	1	0.7450410557184751	0.3218783405263731	0.38636363634607435	0.8832258064459148	4.762225891656079	3.308638591288921	0.6947672409794221
2	1	class_weight		500	10	0.3	3	0.7253296993142254	0.2706493967721543	0.3045454545316116	0.8942617665964265	3.703530648967703	2.8801826541532973	0.7776856438114784
2	2	class_weight		500	10	0.3	3	0.7364861085350739	0.27665027773838	0.328767123272659	0.8923275306196498	4.059146626116553	3.0533997653318417	0.7522270087744055
2	3	class_weight		500	10	0.3	3	0.739708211143695	0.3161394892613967	0.3954545454365702	0.8761290322524121	4.626644348504924	3.1924713328927514	0.6900187362916577
3	1	none		100	5	0.1	1	0.8159867534142196	0.4440241765714967	0.17727272726466942	0.984526112179339	13.709245252770996	11.456242591182978	0.8356581447672999
3	2	none		100	5	0.1	1	0.7928022976378877	0.4015235216044531	0.1636363636289256	0.9871050934817079	14.97716226491414	12.689990152072683	0.8472893447932346
3	3	none		100	5	0.1	1	0.8183812316715543	0.3739515957471142	0.09999999999545454	0.983870967735588	6.777773567299684	6.199996153280603	0.9147540890736767
3	1	none		100	5	0.1	3	0.8169743860266104	0.4403286522358999	0.17272727271942148	0.9871050934817079	15.982954600524314	13.39498960496561	0.8380796780025044
3	2	none		100	5	0.1	3	0.7944918234570072	0.4010239695184634	0.15909090908367768	0.9851708575049313	12.56873415418627	10.72825362990782	0.8535667452753958
3	3	none		100	5	0.1	3	0.8179281524926686	0.37115843886975786	0.10454545454070248	0.9832258064452696	6.843416450603217	6.232513764340248	0.9107313197864371
3	1	none		100	5	0.3	1	0.8011795908797843	0.39539276750331037	0.19545454544566115	0.9761444229466401	9.94075012455947	8.193239806191745	0.8242073891931099
3	2	none		100	5	0.3	1	0.7766118633139909	0.37030831005504494	0.15454545453842974	0.9774339135978245	7.917661608693444	6.848568391453414	0.8649736059390563
3	3	none		100	5	0.3	1	0.7997712609970675	0.3539739884496386	0.11818181817644628	0.9812903225743144	7.0291466069342565	6.31661104151853	0.8986312741002903
3	1	none		100	5	0.3	3	0.8065778676513687	0.41296170184508746	0.14090909090268594	0.9832366215281546	9.620466365022613	8.40576421284676	0.8737376960438381
3	2	none		100	5	0.3	3	0.786441298868765	0.3922153395640782	0.17727272726466942	0.9825918762025624	12.162055602022217	10.183327479408678	0.8373031410985255
3	3	none		100	5	0.3	3	0.8079061583577711	0.3597707850551448	0.09999999999545454	0.9832258064452696	6.512816622434503	5.961534905021107	0.9153543214094838
3	1	none		100	10	0.1	1	0.811266924564797	0.4333289881854936	0.16818181817417355	0.9864603481561157	14.730668244074732	12.42141939092367	0.8432352855827422
3	2	none		100	10	0.1	1	0.7902833948772053	0.3953547496758085	0.15454545453842974	0.984526112179339	11.63036880518574	9.987493541031315	0.8587426239032429
3	3	none		100	10	0.1	1	0.8099706744868034	0.353886233237714	0.11818181817644628	0.9832258064452696	7.855665408787641	7.045450342297672	0.8968623149172968
3	1	none		100	10	0.1	3	0.8149185276361292	0.4408981153884183	0.19090909090041322	0.9864603481561157	17.19099849469613	14.099989578886328	0.8201960701309209
3	2	none		100	10	0.1	3	0.793060195768126	0.40185760071944354	0.16818181817417355	0.984526112179339	12.864062697193509	10.868742971122312	0.844891936421677
3	3	none		100	10	0.1	3	0.8139692082111436	0.3662266488775717	0.11363636363119835	0.9832258064452696	7.514788409232479	6.774471482978531	0.9014853165403436
3	1	none		100	10	0.3	1	0.8015136861848662	0.3845134464495651	0.20909090908140496	0.9722759509930866	9.271314464010073	7.5418577427376405	0.8134615301099878
3	2	none		100	10	0.3	1	0.759011781255495	0.35618243688719375	0.17272727271942148	0.9671179883883487	6.140916028228422	5.252939577724079	0.8553999911687974
3	3	none		100	10	0.3	1	0.7804530791788856	0.3177165338394154	0.15454545453842974	0.9709677419292196	6.113498482675824	5.323230488284607	0.8707339082907062
3	1	none		100	10	0.3	3	0.8015078248637242	0.38604824380282193	0.18636363635516529	0.9767891682722323	9.63919508198017	8.029163204892034	0.8329702885161093
3	2	none		100	10	0.3	3	0.7722612976965008	0.3718817650836465	0.1636363636289256	0.9806576402257856	9.919560069975887	8.45999562303228	0.8528599518685351
3	3	none		100	10	0.3	3	0.7962859237536657	0.34518339055066205	0.136363636357438	0.9806451612839959	7.999995854321362	7.045450902681666	0.8806818092131837
3	1	none		300	5	0.1	1	0.7959937869995897	0.3861065194760187	0.1636363636289256	0.9729206963186788	7.029500498119351	6.0428549096426725	0.8596421382947981
3	2	none		300	5	0.1	1	0.7659955453959322	0.3629020338920139	0.14090909090268594	0.9800128949001934	8.042324005872114	7.049996470178396	0.8766118331725495
3	3	none		300	5	0.1	1	0.7879853372434018	0.34385680415464115	0.15909090908367768	0.9799999999936775	9.270265618204348	7.954541474398511	0.8580704921847373
3	1	none		300	5	0.1	3	0.7965623351503428	0.3805140862330365	0.17727272726466942	0.9742101869698633	8.13936146953031	6.873747332717917	0.8445069403854548
3	2	none		300	5	0.1	3	0.7703768829494168	0.37054768814039024	0.13181818181219007	0.98194713087697	8.258596758939465	7.301781666727631	0.884143129550174
3	3	none		300	5	0.1	3	0.7968621700879766	0.348544404682399	0.1499999999931818	0.9806451612839959	8.941171835546397	7.749995992949833	0.8667763069631811
3	1	none		300	5	0.3	1	0.7550216868882246	0.3298348538463844	0.2409090908981405	0.9413281753646594	5.091793555353934	4.106043255600371	0.8064041010392105
3	2	none		300	5	0.3	1	0.7296319090322958	0.3154141496225596	0.18636363635516529	0.9497098645973585	4.325525563024509	3.705768493271776	0.856720968590314
3	3	none		300	5	0.3	1	0.7379912023460411	0.28951409240315223	0.19090909090041322	0.9464516128971198	4.170433762904116	3.5651691036358715	0.8548676863408324
3	1	none		300	5	0.3	3	0.766763378465506	0.3324953533332907	0.20454545453615702	0.9522888458997274	5.132431348167881	4.287161262849764	0.835308048115604
3	2	none		300	5	0.3	3	0.7349701072621769	0.3199528506634431	0.19545454544566115	0.9580915538300575	5.5539317379851525	4.663845040081545	0.8397375417210603
3	3	none		300	5	0.3	3	0.7562375366568914	0.29691575853677993	0.19545454544566115	0.9599999999938065	5.83050700684336	4.88636241379433	0.8380681731029663
3	1	none		300	10	0.1	1	0.7730408534083584	0.3482449686080289	0.2272727272623967	0.9497098645973585	5.55429752726425	4.519229869843629	0.8136456126300791
3	2	none		300	10	0.1	1	0.7326812613563097	0.3233028345240309	0.18636363635516529	0.9580915538300575	5.236440512920162	4.446922014961474	0.8492261015139825
3	3	none		300	10	0.1	1	0.7579560117302054	0.2927347168216242	0.18181818180991735	0.952903225800304	4.4961938642437635	3.8605222182259054	0.8586200439364922
3	1	none		300	10	0.1	3	0.7764492116523064	0.35957897386031423	0.20454545453615702	0.9606705351324264	6.2810288360731965	5.200818348703679	0.8280201256240153
3	2	none		300	10	0.1	3	0.7514917062305844	0.33996053953249233	0.16818181817417355	0.9671179883883487	5.946639133843015	5.114704325678709	0.860099991120016
3	3	none		300	10	0.1	3	0.7640835777126099	0.3063229006474151	0.17727272726466942	0.9632258064453986	5.643790256441699	4.820572850788168	0.8541374812517472
3	1	none		300	10	0.3	1	0.7534230115468027	0.3178470971818394	0.272727272714876	0.9355254674343294	5.441249143347179	4.2299993433391085	0.7773948917774673
3	2	none		300	10	0.3	1	0.7108624934060137	0.2964003399617474	0.21818181817190083	0.9374597034111061	4.183168828628916	3.4886592354928774	0.8339752318351059
3	3	none		300	10	0.3	1	0.721640762463343	0.26683698242738846	0.23181818180764463	0.9290322580585224	3.950510464924105	3.266528464911919	0.8268623648537958
3	1	none		300	10	0.3	3	0.752337201805287	0.31753664993808933	0.24545454544338843	0.9368149580855138	4.823087498945311	3.88469326219093	0.8054370182605105
3	2	none		300	10	0.3	3	0.719865482679796	0.3097507737482974	0.1999999999909091	0.9516441005741352	4.91999897478256	4.135999143962582	0.8406503976853741
3	3	none		300	10	0.3	3	0.7265014662756598	0.2617056832181039	0.20909090908140496	0.9412903225745723	4.238599751895637	3.5614379542897368	0.8402392583331205
3	1	none		500	5	0.1	1	0.7869526991383857	0.3699625897953406	0.18636363635516529	0.9600257898068342	5.500899678341212	4.662095606983894	0.8475151019988688
3	2	none		500	5	0.1	1	0.7502725514330931	0.3422795349702764	0.1636363636289256	0.9690522243651255	6.126356706700997	5.287498290169322	0.8630738434022784
3	3	none		500	5	0.1	1	0.7705659824046921	0.3203161679719052	0.17727272726466942	0.9658064516066723	6.085998418703999	5.184389563247719	0.8518552167964152
3	1	none		500	5	0.1	3	0.7866684250630093	0.36905773129870634	0.17727272726466942	0.967762733713941	6.468395772659639	5.498998292896434	0.8501332357329503
3	2	none		500	5	0.1	3	0.7589267920989392	0.35235319096123835	0.16818181817417355	0.9722759509930866	7.090606148200549	6.066276880028102	0.855537126492569
3	3	none		500	5	0.1	3	0.7818812316715543	0.3287667449889802	0.15909090908367768	0.9735483870904933	6.963082392705073	6.014410141409526	0.8637568439632058
3	1	none		500	5	0.3	1	0.7438368208194127	0.3135159596076368	0.24999999998863637	0.9323017408063682	4.590475503857294	3.692856596873723	0.8044605723014808
3	2	none		500	5	0.3	1	0.7144891858624933	0.29961283950914774	0.19090909090041322	0.942617666015844	3.876025074159936	3.3269657118420524	0.858344724150905
3	3	none		500	5	0.3	1	0.722115835777126	0.2641377483891855	0.1999999999909091	0.9374193548326619	3.7448447578902013	3.1958757775244986	0.853406735577623
3	1	none		500	5	0.3	3	0.7500864544868414	0.32284396644793895	0.23181818180764463	0.9445519019926206	5.140703618030073	4.180813198834356	0.813276441918162
3	2	none		500	5	0.3	3	0.7274602895492643	0.3151841534862461	0.19545454544566115	0.9439071566670284	4.088056931927619	3.484482136885203	0.852356548361868
3	3	none		500	5	0.3	3	0.7396510263929619	0.2827954424436744	0.22272727271714876	0.9412903225745723	4.5942412251563995	3.793705646960807	0.8257523745695889
3	1	none		500	10	0.1	1	0.7608756813785826	0.33060443492336894	0.2545454545338843	0.9381044487366983	5.175304031099015	4.112499334985528	0.7946391668044992
3	2	none		500	10	0.1	1	0.7234819178242776	0.30902990560407434	0.20454545453615702	0.9458413926438051	4.490815490623565	3.7767850163324024	0.8410020361134515
3	3	none		500	10	0.1	1	0.7421231671554253	0.275601315562567	0.1999999999909091	0.9432258064455277	4.153408353698944	3.522726651709309	0.8481532057973433
3	1	none		500	10	0.1	3	0.7669611980540414	0.3438978243727419	0.23181818180764463	0.9477756286205817	5.476659032579556	4.438888038202873	0.8105101955462666
3	2	none		500	10	0.1	3	0.7358185334974503	0.32342404083907667	0.20454545453615702	0.9529335912253196	5.206261116021292	4.345889486841376	0.8347428870605634
3	3	none		500	10	0.1	3	0.7481715542521994	0.2838782884402121	0.19545454544566115	0.9477419354777565	4.405872066926519	3.7401788571920425	0.8489077204963927
3	1	none		500	10	0.3	1	0.7478415684895376	0.31368063624801223	0.26363636362438014	0.9310122501551837	4.8316596104505765	3.8214947726584256	0.7909279693619509
3	2	none		500	10	0.3	1	0.7111379754996776	0.29853027527738263	0.22272727271714876	0.9374597034111061	4.295290799853841	3.561339636232312	0.8291265386270442
3	3	none		500	10	0.3	1	0.719158357771261	0.25984271432923584	0.23636363635289256	0.9245161290262935	3.791004783336999	3.131312716091345	0.8259848924339754
3	1	none		500	10	0.3	3	0.7519181173436492	0.3156763508359699	0.25909090907913224	0.9348807221087372	5.02034787923494	3.9787122597496185	0.7925172329198156
3	2	none		500	10	0.3	3	0.7158226364222496	0.30703157604769565	0.20454545453615702	0.9484203739461741	4.728213361649797	3.9656242305142206	0.8387151509271943
3	3	none		500	10	0.3	3	0.7185894428152493	0.2515760061008267	0.21818181817190083	0.9309677419294777	3.763529117319846	3.1605772817577105	0.8397908307862881
3	1	undersample	0.6	100	5	0.1	1	0.8095773987456774	0.42907479933171366	0.6499999999704545	0.8027079303623295	7.556021945586719	3.2946076759096865	0.436024090993246
3	2	undersample	0.6	100	5	0.1	1	0.7887066994900651	0.4019698868111684	0.5272727272487603	0.8575112830376692	6.712495133624879	3.7004522286745773	0.55127818909141
3	3	undersample	0.6	100	5	0.1	1	0.8107771260997066	0.35929459247704715	0.6409090908799586	0.8025806451561124	7.25589432251104	3.2464347729351033	0.44742033939279724
3	1	undersample	0.6	100	5	0.1	3	0.8113680323544926	0.43513970395326673	0.6636363636061984	0.8046421663391061	8.126304011604562	3.397029528838125	0.41802884099881615
3	2	undersample	0.6	100	5	0.1	3	0.7906028368794327	0.3971260026399385	0.5090909090677685	0.8691166988983294	6.886334040669105	3.889654874885501	0.5648367887835173
3	3	undersample	0.6	100	5	0.1	3	0.8148401759530792	0.3651633390396555	0.6590909090609504	0.8051612903173861	7.989403472661082	3.3827511807436874	0.42340471506102795
3	1	undersample	0.6	100	5	0.3	1	0.7902555536017818	0.37858002689444076	0.6136363636084711	0.8072211476414751	6.65040290259515	3.1831102025451674	0.47863417941174824
3	2	undersample	0.6	100	5	0.3	1	0.7692412519781959	0.3758624887666415	0.5090909090677685	0.8336557059907567	5.1972434163455485	3.0604649320573047	0.5888631020166537
3	3	undersample	0.6	100	5	0.3	1	0.7839178885630499	0.32305773547057415	0.6227272726989669	0.7851612903175151	6.032381448962166	2.8985802634614	0.48050346743843075
3	1	undersample	0.6	100	5	0.3	3	0.796300041029248	0.40378565694700547	0.6454545454252066	0.7975499677575916	7.171892436165181	3.1882164028020115	0.44454324426368974
3	2	undersample	0.6	100	5	0.3	3	0.7781475294531387	0.38712434275016105	0.5181818181582645	0.8394584139210867	5.623550424971673	3.2277106420665898	0.573963126835009
3	3	undersample	0.6	100	5	0.3	3	0.7905043988269795	0.32435150933034174	0.6227272726989669	0.8006451612851572	6.629118023982001	3.123712699808551	0.4712108944533482
3	1	undersample	0.6	100	10	0.1	1	0.7971235566496688	0.4089106759053146	0.6454545454252066	0.7981947130831838	7.20062216373266	3.198402397194073	0.4441841624876846
3	2	undersample	0.6	100	10	0.1	1	0.7858317214700192	0.3967615934878371	0.5045454545225206	0.8588007736888537	6.193791155264819	3.573287417863262	0.5769144077271641
3	3	undersample	0.6	100	10	0.1	1	0.7984061583577713	0.3574305025085764	0.6636363636061984	0.7961290322529283	7.704583866384995	3.2551782060393366	0.4224988896799216
3	1	undersample	0.6	100	10	0.1	3	0.8035036047125023	0.41932005641804315	0.6545454545157025	0.7956157317808149	7.375725942957388	3.2025235023887553	0.4341977255390545
3	2	undersample	0.6	100	10	0.1	3	0.7919626633843269	0.4035812989877216	0.5090909090677685	0.8639587362935915	6.585921890595183	3.742179819386585	0.5682089486775218
3	3	undersample	0.6	100	10	0.1	3	0.805274193548387	0.35572388414788797	0.6454545454252066	0.8032258064464308	7.4312731896988735	3.2801786706227993	0.44140196606646154
3	1	undersample	0.6	100	10	0.3	1	0.7673568372311119	0.3472979280667646	0.5999999999727272	0.7949709864552227	5.816037408907101	2.9264149514016986	0.5031630107398554
3	2	undersample	0.6	100	10	0.3	1	0.7557147881132407	0.36024689988199754	0.481818181796281	0.820760799478912	4.257793511349194	2.688129346226917	0.6313432759206722
3	3	undersample	0.6	100	10	0.3	1	0.7728445747800585	0.32926252140990625	0.6318181817894628	0.7877419354787888	6.3686813952228185	2.976650868121978	0.4673888705859844
3	1	undersample	0.6	100	10	0.3	3	0.7854756462106559	0.3752759863007403	0.6363636363347107	0.7936814958040382	6.732030860540377	3.0843748502875084	0.4581640884990861
3	2	undersample	0.6	100	10	0.3	3	0.7679092667487252	0.37614266132694874	0.49090909088677687	0.8265635074092421	4.595591855632475	2.830483107959861	0.6159126290849415
3	3	undersample	0.6	100	10	0.3	3	0.7838284457478006	0.34503270914286116	0.6227272726989669	0.7948387096722914	6.39478632700692	3.0353057409183464	0.474653181788352
3	1	undersample	0.6	300	5	0.1	1	0.7668893968700545	0.3533699885566965	0.5909090908822314	0.7833655705945625	5.2232140105287765	2.7276784453294067	0.5222222155934843
3	2	undersample	0.6	300	5	0.1	1	0.7524104683195593	0.3489919197638567	0.46818181816053717	0.818181818176543	3.961538230646843	2.5749998581832525	0.6499999920857565
3	3	undersample	0.6	300	5	0.1	1	0.7713269794721408	0.3163604017754729	0.5999999999727272	0.7980645161238835	5.928114677552306	2.9712458590405886	0.5012126049130778
3	1	undersample	0.6	300	5	0.1	3	0.7797286208311354	0.36656864009024703	0.5818181817917355	0.7969052224319993	5.459212945421715	2.8647617635038016	0.524757275005028
3	2	undersample	0.6	300	5	0.1	3	0.7580666432213821	0.351855842361708	0.49090909088677687	0.820760799478912	4.415595830257913	2.73884876785384	0.6202670780984741
3	3	undersample	0.6	300	5	0.1	3	0.779266862170088	0.31975096292906785	0.618181818153719	0.7961290322529283	6.322483060259917	3.032220794666779	0.479593334223547
3	1	undersample	0.6	300	5	0.3	1	0.7341583142840395	0.3001125660231165	0.5636363636107438	0.7524177949661354	3.92545555458889	2.2765624079001348	0.5799485784482412
3	2	undersample	0.6	300	5	0.3	1	0.7311074966297404	0.3144118005311392	0.4954545454320248	0.7956157317808149	3.822604739596297	2.424132373335933	0.6341572043794139
3	3	undersample	0.6	300	5	0.3	1	0.7428123167155426	0.29860804252220774	0.5636363636107438	0.7606451612854153	4.104784176957079	2.3548148977873598	0.5736756806749259
3	1	undersample	0.6	300	5	0.3	3	0.744431744915304	0.32717646475060475	0.5636363636107438	0.7730496453850868	4.399739367856023	2.4835226176750833	0.5644703847282437
3	2	undersample	0.6	300	5	0.3	3	0.7275789813023856	0.3179851781029729	0.46818181816053717	0.8039974210135139	3.611139031925979	2.38865119374937	0.6614675138564264
3	3	undersample	0.6	300	5	0.3	3	0.7519736070381233	0.31112094618442954	0.5727272727012397	0.7670967741885995	4.414863936193661	2.4590782120563603	0.5569997634010553
3	1	undersample	0.6	300	10	0.1	1	0.7414556591055623	0.3188803690241423	0.5909090908822314	0.762733720175611	4.643417652353054	2.490489025303969	0.5363482601242505
3	2	undersample	0.6	300	10	0.1	1	0.7412036222964656	0.3424934955231099	0.4954545454320248	0.8052869116646983	4.061243139103947	2.5445362929762307	0.626541225238047
3	3	undersample	0.6	300	10	0.1	1	0.7470454545454545	0.3113964987713379	0.5727272727012397	0.7754838709627389	4.629860370446101	2.550940325079208	0.550975639581721
3	1	undersample	0.6	300	10	0.1	3	0.7511033937049412	0.34237986052092634	0.5818181817917355	0.7704706640827178	4.670248915550347	2.5348313500680266	0.5427614992694303
3	2	undersample	0.6	300	10	0.1	3	0.7451365687826035	0.34071439924983327	0.47727272725103304	0.8091553836182518	3.871180748178542	2.500844463371686	0.6460159283021257
3	3	undersample	0.6	300	10	0.1	3	0.7599193548387098	0.3065627325113693	0.6045454545179751	0.7799999999949678	5.42006241135827	2.7479337592036797	0.5069930005315976
3	1	undersample	0.6	300	10	0.3	1	0.7168908622003398	0.28220050468796437	0.5272727272487603	0.7595099935476499	3.5225818185406514	2.192493206275082	0.6224108577150319
3	2	undersample	0.6	300	10	0.3	1	0.7217088681788876	0.3058952171473659	0.46818181816053717	0.8046421663391061	3.6259624004259963	2.396534530618677	0.6609374918166542
3	3	undersample	0.6	300	10	0.3	1	0.7393519061583578	0.2775250696375008	0.5863636363369834	0.7432258064468179	4.103152949410111	2.2835768867083175	0.5565419748744891
3	1	undersample	0.6	300	10	0.3	3	0.7283995662622356	0.3095116259874095	0.5772727272464876	0.7595099935476499	4.312779066586931	2.400402044801168	0.5565789400784258
3	2	undersample	0.6	300	10	0.3	3	0.7326123908328938	0.33090733544188217	0.49090909088677687	0.8046421663391061	3.971711239655049	2.512871158318613	0.6326922998610917
3	3	undersample	0.6	300	10	0.3	3	0.7447888563049854	0.30446151197346677	0.6045454545179751	0.7651612903176441	4.980990030002301	2.5743005895096287	0.5168250737692279
3	1	undersample	0.6	500	5	0.1	1	0.7552151104859036	0.337801017733058	0.5909090908822314	0.7782076079898246	5.0681521942763155	2.6642440657418085	0.5256835061246055
3	2	undersample	0.6	500	5	0.1	1	0.7448244534318036	0.32770156242285087	0.47727272725103304	0.8091553836182518	3.871180748178542	2.500844463371686	0.6460159283021257
3	3	undersample	0.6	500	5	0.1	1	0.7594193548387097	0.3098381041374948	0.5909090908822314	0.7858064516078336	5.299196504644185	2.7587621930270076	0.5206000829781041
3	1	undersample	0.6	500	5	0.1	3	0.7643660981185159	0.34901884612755096	0.5636363636107438	0.793036750478446	4.949376679689626	2.723364354203382	0.5502438955364367
3	2	undersample	0.6	500	5	0.1	3	0.7479675868940859	0.33412628565775687	0.49999999997727274	0.8110896195950285	4.293515113833676	2.6467575388807956	0.6164546824157693
3	3	undersample	0.6	500	5	0.1	3	0.7690938416422288	0.3143180177312502	0.5909090908822314	0.7980645161238835	5.708554877225411	2.926226982388459	0.5126038004779897
3	1	undersample	0.6	500	5	0.3	1	0.7284083582439482	0.28942981497860726	0.5590909090654959	0.7491940683381741	3.7878248154678773	2.229177288867207	0.5885111797900314
3	2	undersample	0.6	500	5	0.3	1	0.7243288787292657	0.3044130070330331	0.49090909088677687	0.7840103159201547	3.5002130478855578	2.272835715510119	0.6493420970134902
3	3	undersample	0.6	500	5	0.3	1	0.7407331378299119	0.298754149291788	0.554545454520248	0.761935483866052	3.9843480270917753	2.3293913777318958	0.5846355092601353
3	1	undersample	0.6	500	5	0.3	3	0.7380092022741925	0.3178621710210864	0.5681818181559917	0.7562862669196887	4.083124292263085	2.331349110537267	0.570971859495824
3	2	undersample	0.6	500	5	0.3	3	0.7173026200105503	0.30279897677320866	0.47272727270578513	0.793036750478446	3.435384936439425	2.284112039009288	0.6648780404279198
3	3	undersample	0.6	500	5	0.3	3	0.7486510263929618	0.31051571563630886	0.5863636363369834	0.7612903225757337	4.520938307107014	2.456388103323267	0.543335894288225
3	1	undersample	0.6	500	10	0.1	1	0.7327691811734365	0.30875043261267654	0.5772727272464876	0.7646679561523877	4.437236495049498	2.45301359423097	0.5528246133816317
3	2	undersample	0.6	500	10	0.1	1	0.7339751479983588	0.3281010994903538	0.49090909088677687	0.793036750478446	3.694926378817156	2.371962502048107	0.6419512114496233
3	3	undersample	0.6	500	10	0.1	1	0.7408695014662757	0.2983980380071586	0.5909090908822314	0.7593548387047784	4.557938421072383	2.455520248762061	0.5387348349925593
3	1	undersample	0.6	500	10	0.1	3	0.7418366449797784	0.32928656436616927	0.5727272727012397	0.7601547388732421	4.248283948118771	2.3879031260889616	0.5620865066384123
3	2	undersample	0.6	500	10	0.1	3	0.7352192134107027	0.3284149811748488	0.47727272725103304	0.7949709864552227	3.5401967002960677	2.327830074978624	0.6575425708356769
3	3	undersample	0.6	500	10	0.1	3	0.7534897360703813	0.3058575439545424	0.6090909090632232	0.7587096774144599	4.899390388790289	2.5243071387756233	0.5152288120492062
3	1	undersample	0.6	500	10	0.3	1	0.7144437606236446	0.27568008331756927	0.545454545429752	0.7524177949661354	3.646874840342118	2.203124910871098	0.6041131025477341
3	2	undersample	0.6	500	10	0.3	1	0.717052048531739	0.30000127814711763	0.481818181796281	0.7962604771064071	3.633966055725456	2.364873301481065	0.6507692226281128
3	3	undersample	0.6	500	10	0.3	1	0.7370175953079178	0.278340793012826	0.5909090908822314	0.7399999999952258	4.11111093362278	2.2727271851696504	0.5528255453948006
3	1	undersample	0.6	500	10	0.3	3	0.7236284508528222	0.3005226726011043	0.5772727272464876	0.7595099935476499	4.312779066586931	2.400402044801168	0.5565789400784258
3	2	undersample	0.6	500	10	0.3	3	0.7252417794970987	0.32433628624311084	0.4863636363415289	0.7981947130831838	3.7452569487696583	2.410063778167365	0.6434975687066056
3	3	undersample	0.6	500	10	0.3	3	0.7415909090909091	0.2992284433472303	0.5909090908822314	0.7625806451563705	4.639492531923445	2.488883294214098	0.5364559228608844
3	1	undersample	0.8	100	5	0.1	1	0.8099495926381807	0.4313714621943015	0.7409090908754132	0.743391360407844	8.284359947724601	2.887311445085682	0.3485255807885457
3	2	undersample	0.8	100	5	0.1	1	0.7829977726979661	0.38834352616311996	0.6136363636084711	0.7872340425481159	5.876470266082983	2.8840907733387473	0.4907862345905245
3	3	undersample	0.8	100	5	0.1	1	0.808891495601173	0.35891324046820816	0.7181818181491735	0.7341935483823601	7.03899119037369	2.7018975151261415	0.38384725476446996
3	1	undersample	0.8	100	5	0.1	3	0.8134429400386847	0.43816095753823764	0.7272727272396694	0.7504835589893586	8.020671397795379	2.914728565166441	0.3634020570598231
3	2	undersample	0.8	100	5	0.1	3	0.7899683488658343	0.3949160951810605	0.6136363636084711	0.7911025145016692	6.0147055464082415	2.937499859175547	0.48838630193337684
3	3	undersample	0.8	100	5	0.1	3	0.8153870967741934	0.3679576070821211	0.7363636363301652	0.7354838709629969	7.766189669499965	2.783813641810172	0.35845294573233294
3	1	undersample	0.8	100	5	0.3	1	0.7899419729206962	0.3966667569112097	0.6999999999681817	0.7582205028964655	7.317332940952891	2.8951998800643954	0.39566326013232384
3	2	undersample	0.8	100	5	0.3	1	0.7709879256784478	0.35555573561745357	0.6090909090632232	0.7775628626642324	5.446713568426796	2.7382607462763575	0.5027363119812684
3	3	undersample	0.8	100	5	0.3	1	0.7885630498533724	0.33230395702014087	0.7045454545134298	0.7374193548339522	6.696843364278733	2.683158262621811	0.400660139367372
3	1	undersample	0.8	100	5	0.3	3	0.8013041439540471	0.4176249474706038	0.7227272726944215	0.7556415215940965	8.060382790178629	2.9576515938087664	0.3669368552581351
3	2	undersample	0.8	100	5	0.3	3	0.7738526463864955	0.3704890263022213	0.6045454545179751	0.7749838813618635	5.265157981829422	2.686676098183989	0.510274535883708
3	3	undersample	0.8	100	5	0.3	3	0.796190615835777	0.33809594575815144	0.6999999999681817	0.7406451612855443	6.663349584446614	2.6990048708858616	0.4050522593850246
3	1	undersample	0.8	100	10	0.1	1	0.7926455072973448	0.40395652299316914	0.7363636363301652	0.7401676337798829	7.956532476130164	2.833994927969848	0.35618466422484835
3	2	undersample	0.8	100	10	0.1	1	0.7802209718070453	0.385663778896945	0.5999999999727272	0.7981947130831838	5.932907009326104	2.9731627917578707	0.501130849978805
3	3	undersample	0.8	100	10	0.1	1	0.8019970674486803	0.35421689780946725	0.6954545454229338	0.7432258064468179	6.609764913188951	2.7084284005145163	0.4097616738248195
3	1	undersample	0.8	100	10	0.1	3	0.8025760506418147	0.4279830996194162	0.7409090908754132	0.7446808510590286	8.340642818780326	2.901893825549958	0.34792207329744895
3	2	undersample	0.8	100	10	0.1	3	0.7875725338491296	0.38967754169699254	0.6045454545179751	0.7923920051528538	5.834832258526041	2.9119563812728644	0.499064273642057
3	3	undersample	0.8	100	10	0.1	3	0.8101759530791789	0.35885912774115325	0.7090909090586777	0.7470967741887284	7.200573605026048	2.803803228472075	0.38938608370161865
3	1	undersample	0.8	100	10	0.3	1	0.7629066291542114	0.3613260330079501	0.6681818181514463	0.7311411992215917	5.476101060406759	2.4852517059675514	0.4538359726732178
3	2	undersample	0.8	100	10	0.3	1	0.7569251509290195	0.35274377228613907	0.5590909090654959	0.7846550612457469	4.620377562585675	2.596257364288206	0.5619145368352757
3	3	undersample	0.8	100	10	0.3	1	0.7727507331378299	0.33237536533492906	0.6954545454229338	0.7374193548339522	6.413106144215456	2.648536865684755	0.4129881436537023
3	1	undersample	0.8	100	10	0.3	3	0.783627864720708	0.39338010127921547	0.6909090908776859	0.737588652477514	6.282988565963866	2.632923732420698	0.4190559384197923
3	2	undersample	0.8	100	10	0.3	3	0.7697072270089678	0.3726095317154283	0.6136363636084711	0.7840103159201547	5.765056756387507	2.8410446443876483	0.4928042700688575
3	3	undersample	0.8	100	10	0.3	3	0.7891041055718475	0.3468265054719705	0.68181818178719	0.7419354838661811	6.1607139853328485	2.642045351997099	0.42885374920504704
3	1	undersample	0.8	300	5	0.1	1	0.7680279585018464	0.36758429233233353	0.6454545454252066	0.7298517085704072	4.918425828246645	2.389260054605332	0.4857773785465042
3	2	undersample	0.8	300	5	0.1	1	0.7631967645507297	0.34872413738127783	0.5681818181559917	0.7833655705945625	4.757988475952561	2.62276773589366	0.5512345609010099
3	3	undersample	0.8	300	5	0.1	1	0.775266862170088	0.3348095266968395	0.68181818178719	0.7361290322533154	5.977994825379077	2.5839074369206814	0.43223646935440135
3	1	undersample	0.8	300	5	0.1	3	0.787272141140613	0.4005146755848654	0.686363636332438	0.7440361057334363	6.361259860942624	2.6814860411632537	0.4215337898730814
3	2	undersample	0.8	300	5	0.1	3	0.7624655647382921	0.3508222215935952	0.5818181817917355	0.7878787878737081	5.167701587242603	2.7428570133606667	0.530769224069533
3	3	undersample	0.8	300	5	0.1	3	0.781649560117302	0.33139979748613824	0.7090909090586777	0.7341935483823601	6.7327059779533345	2.6676962807574567	0.39622942427100405
3	1	undersample	0.8	300	5	0.3	1	0.7432917179532267	0.3229040879485531	0.6454545454252066	0.7098646034770479	4.454187853563042	2.22466658985361	0.4994550338805653
3	2	undersample	0.8	300	5	0.3	1	0.7323662153449388	0.29607157616078683	0.5181818181582645	0.7620889748500188	3.445006748393856	2.1780486887949446	0.6322334942769953
3	3	undersample	0.8	300	5	0.3	1	0.7464310850439883	0.31539665667301064	0.6454545454252066	0.7219354838663101	4.726574847611005	2.321240161051253	0.4911040634337463
3	1	undersample	0.8	300	5	0.3	3	0.7523753003927085	0.3533056827576572	0.6409090908799586	0.7201805286865237	4.593624026603185	2.2904377060221934	0.498612347641269
3	2	undersample	0.8	300	5	0.3	3	0.7346931598382276	0.320502532930884	0.5227272727035124	0.7730496453850868	3.7306545848941632	2.303266943811569	0.6173894832910042
3	3	undersample	0.8	300	5	0.3	3	0.7556436950146628	0.31925254277216153	0.6545454545157025	0.7174193548340813	4.810381915861637	2.316313741049905	0.4815238651443307
3	1	undersample	0.8	300	10	0.1	1	0.7387814313346228	0.3388651606379734	0.6318181817894628	0.7047066408723102	4.095287996144131	2.1396287483727883	0.5224611088242023
3	2	undersample	0.8	300	10	0.1	1	0.744743860266104	0.3383494513250132	0.5727272727012397	0.7724049000594946	4.549092657852141	2.5164304841652956	0.5531719461310125
3	3	undersample	0.8	300	10	0.1	1	0.7617624633431085	0.3283515926648851	0.6954545454229338	0.7174193548340813	5.797587143512748	2.461083349865524	0.4245013021742156
3	1	undersample	0.8	300	10	0.1	3	0.7498168337143193	0.34831049631096295	0.6363636363347107	0.7130883301050092	4.349438025712958	2.2179774506482923	0.509945743344703
3	2	undersample	0.8	300	10	0.1	3	0.7498681202743098	0.34968474788116	0.5227272727035124	0.7782076079898246	3.8428846413291295	2.356831288925446	0.6132974238023048
3	3	undersample	0.8	300	10	0.1	3	0.7665865102639297	0.32950324369049605	0.686363636332438	0.7122580645115338	5.417040122612717	2.3853443931063927	0.44034090295522954
3	1	undersample	0.8	300	10	0.3	1	0.7297886993728387	0.31445428937665226	0.6727272726966942	0.69890393294198	4.771353602052321	2.2342611676307644	0.46826567600359714
3	2	undersample	0.8	300	10	0.3	1	0.7248388136686009	0.30778579366845216	0.5363636363392562	0.7646679561523877	3.7590113767836284	2.27917798519098	0.6063237695095854
3	3	undersample	0.8	300	10	0.3	1	0.7437038123167155	0.31961079823948674	0.686363636332438	0.6948387096729366	4.98290263754005	2.249183089719478	0.4513800897785199
3	1	undersample	0.8	300	10	0.3	3	0.7339033468143719	0.3301506638903328	0.6045454545179751	0.6905222437092811	3.410991258465865	1.9534374367626588	0.5726890673801751
3	2	undersample	0.8	300	10	0.3	3	0.7234643338608523	0.31657181698082953	0.5181818181582645	0.7666021921291645	3.5324193106296073	2.22016565058475	0.6285113459151714
3	3	undersample	0.8	300	10	0.3	3	0.7536818181818181	0.3146483165562144	0.6636363636061984	0.7116129032212154	4.86843198641437	2.3011998387128285	0.4726778142223481
3	1	undersample	0.8	500	5	0.1	1	0.7528295527811969	0.355033779574632	0.6272727272442149	0.718246292709747	4.290115356907985	2.2263157103195206	0.5189407468574316
3	2	undersample	0.8	500	5	0.1	1	0.7481947130883301	0.3356022611627486	0.554545454520248	0.7794970986410091	4.400823266578297	2.514912166476648	0.5714640125559496
3	3	undersample	0.8	500	5	0.1	1	0.7658489736070381	0.33022968165215727	0.6681818181514463	0.7212903225759917	5.211377244515325	2.397411529994377	0.46003414556175953
3	1	undersample	0.8	500	5	0.1	3	0.7686858918000117	0.36923712039989204	0.6636363636061984	0.7330754351983684	5.418526974836388	2.486231790757326	0.4588390439169361
3	2	undersample	0.8	500	5	0.1	3	0.7488863489830608	0.331048600870698	0.5499999999749999	0.7769181173386401	4.256582962705862	2.4654623170599708	0.5792116108379277
3	3	undersample	0.8	500	5	0.1	3	0.7731803519061584	0.3232500778526174	0.6772727272419421	0.7367741935436337	5.873998616831851	2.572972272855351	0.438027378273899
3	1	undersample	0.8	500	5	0.3	1	0.7366215344938749	0.3154971490866237	0.6363636363347107	0.7059961315234946	4.202302465963695	2.1644736104580478	0.5150684858993495
3	2	undersample	0.8	500	5	0.3	1	0.725669655940449	0.29526017749547306	0.5181818181582645	0.7614442295244266	3.4327892396836317	2.17216207096404	0.632768831691029
3	3	undersample	0.8	500	5	0.3	1	0.7464838709677419	0.30916457319169544	0.6545454545157025	0.7154838709631259	4.764768865226896	2.3005565052704147	0.48282645448179046
3	1	undersample	0.8	500	5	0.3	3	0.7429825332629976	0.3428325131878629	0.6409090908799586	0.7124435847794169	4.422006972079553	2.228811581547241	0.5040271422907819
3	2	undersample	0.8	500	5	0.3	3	0.7288801945958618	0.30888670980296706	0.5272727272487603	0.7569310122452809	3.4733726280143227	2.1692306798451986	0.6245315079688384
3	3	undersample	0.8	500	5	0.3	3	0.7504633431085045	0.31259587876588446	0.6363636363347107	0.7129032258018523	4.345505441738505	2.216547420104528	0.5100781500259035
3	1	undersample	0.8	500	10	0.1	1	0.7344264697262763	0.32864295392032533	0.6227272726989669	0.7001934235931645	3.8549551594727065	2.0770967047866327	0.5388121470448421
3	2	undersample	0.8	500	10	0.1	1	0.7384458706992556	0.33066595207153116	0.554545454520248	0.7666021921291645	4.088904982579511	2.3759667488713987	0.5810765273600109
3	3	undersample	0.8	500	10	0.1	1	0.7555791788856305	0.32107296303847005	0.6909090908776859	0.7038709677373944	5.313084485186263	2.3331351953821255	0.4391300663026229
3	1	undersample	0.8	500	10	0.1	3	0.7435613387257488	0.34050024601637263	0.6272727272442149	0.7021276595699412	3.966898802731257	2.105844085020238	0.5308539869737415
3	2	undersample	0.8	500	10	0.1	3	0.7405119864017349	0.33744398061778846	0.5363636363392562	0.7730496453850868	3.9405635366316423	2.3633521684327405	0.599749783770084
3	3	undersample	0.8	500	10	0.1	3	0.7627243401759531	0.32676312973101446	0.686363636332438	0.7019354838664392	5.153648068399884	2.3027350662483164	0.44681650437702347
3	1	undersample	0.8	500	10	0.3	1	0.7266792685071215	0.31165175395819633	0.6590909090609504	0.6976144422907956	4.460269902651914	2.1796374544395563	0.48867836642372786
3	2	undersample	0.8	500	10	0.3	1	0.7215022566086396	0.30271367989495124	0.5318181817940082	0.7672469374547567	3.7444529363888504	2.284902948770447	0.6102100761158123
3	3	undersample	0.8	500	10	0.3	1	0.7445542521994134	0.32257967857390724	0.68181818178719	0.6948387096729366	4.879190379845659	2.23428783746968	0.45792183020914473
3	1	undersample	0.8	500	10	0.3	3	0.7310840513451733	0.32169168905203416	0.6090909090632232	0.6892327530580965	3.455707684155997	1.9599584430385788	0.5671655671189073
3	2	undersample	0.8	500	10	0.3	3	0.7216737002520367	0.3139111491758654	0.5136363636130165	0.7614442295244266	3.3708763337464966	2.153108017709969	0.63873834897057
3	3	undersample	0.8	500	10	0.3	3	0.7529765395894428	0.3192089329283626	0.6727272726966942	0.7058064516083496	4.931530009519064	2.2866825377635025	0.4636862158466731
3	1	undersample	1.0	100	5	0.1	1	0.8085150342887287	0.42945086118562587	0.7681818181469008	0.7176015473841548	8.420493781748974	2.720205382958762	0.3230458176514235
3	2	undersample	1.0	100	5	0.1	1	0.788863489830608	0.3952771655636717	0.6772727272419421	0.7588652482220577	6.604390708934063	2.808689722909521	0.42527612018261884
3	3	undersample	1.0	100	5	0.1	1	0.8107683284457478	0.3651847388796324	0.7863636363278925	0.6967741935438918	8.458125413410936	2.593326800199146	0.3066077397606324
3	1	undersample	1.0	100	5	0.1	3	0.8129623117050583	0.4376303272344259	0.7727272726921487	0.7124435847794169	8.423766375500275	2.6872196373264607	0.3190045204606244
3	2	undersample	1.0	100	5	0.1	3	0.7899243889572709	0.39906790853651464	0.686363636332438	0.7530625402917276	6.673780260147364	2.7795038037090767	0.41648115889717646
3	3	undersample	1.0	100	5	0.1	3	0.8160263929618768	0.36954387566546054	0.8090909090541322	0.6858064516084788	9.250708413546555	2.575135254828847	0.2783716713577077
3	1	undersample	1.0	100	5	0.3	1	0.7862097766836645	0.40839178965588535	0.7318181817849173	0.6892327530580965	6.052077941589976	2.3548754427553074	0.3891019588580951
3	2	undersample	1.0	100	5	0.3	1	0.7767833069573882	0.3805712435694165	0.6409090908799586	0.7562862669196887	5.538577184779013	2.629761796686037	0.4748081779066498
3	3	undersample	1.0	100	5	0.3	1	0.7844809384164223	0.348458037715991	0.749999999965909	0.6806451612859313	6.393939112292671	2.3484847748073943	0.36729857285517825
3	1	undersample	1.0	100	5	0.3	3	0.8001304143954047	0.411281518412988	0.7727272726921487	0.6963249516396111	7.796177958596789	2.5445859033148124	0.3263888842541282
3	2	undersample	1.0	100	5	0.3	3	0.7810518140788935	0.3870782943798767	0.6590909090609504	0.7530625402917276	5.8959091948614795	2.6690599439590468	0.4526969118395085
3	3	undersample	1.0	100	5	0.3	3	0.7970557184750734	0.3451253330419768	0.7863636363278925	0.6851612903181603	8.010376304095706	2.497671306510687	0.3118044810366605
3	1	undersample	1.0	100	10	0.1	1	0.797104507355958	0.4235493053387879	0.759090909056405	0.6982591876163878	7.291605842449795	2.5157050446801987	0.3450138455260943
3	2	undersample	1.0	100	10	0.1	1	0.7816452728444991	0.38642262955116063	0.6318181817894628	0.7691811734315334	5.718566503970788	2.7372903840196323	0.4786672192993264
3	3	undersample	1.0	100	10	0.1	1	0.8031290322580645	0.36472303441034504	0.7818181817826446	0.6916129032213445	8.036261802648886	2.535184398431397	0.3154681094676557
3	1	undersample	1.0	100	10	0.1	3	0.8051872692104801	0.4353055390995113	0.7681818181469008	0.7092198581514557	8.082256880139301	2.6417959178555486	0.3268636318062001
3	2	undersample	1.0	100	10	0.1	3	0.7851063829787235	0.39250994604246964	0.6636363636061984	0.7698259187571256	6.598682363265351	2.8831931518562812	0.4369346677330764
3	3	undersample	1.0	100	10	0.1	3	0.8129956011730206	0.3729011613283362	0.7863636363278925	0.6993548387051655	8.562322630852023	2.6155871153397876	0.3054763459031546
3	1	undersample	1.0	100	10	0.3	1	0.7639279643631675	0.3634589718969421	0.7363636363301652	0.6711798839415141	5.701216803859233	2.239411696470158	0.3927953832490813
3	2	undersample	1.0	100	10	0.3	1	0.7591377996600435	0.36740647090516376	0.6045454545179751	0.7472598323613975	4.5199094836193074	2.391964190918727	0.5292062052101698
3	3	undersample	1.0	100	10	0.3	1	0.7782375366568914	0.3487724146215514	0.749999999965909	0.679999999995613	6.374999719843641	2.3437499266191493	0.3676470534694607
3	1	undersample	1.0	100	10	0.3	3	0.7846506652599495	0.4032076279084736	0.749999999965909	0.684719535778951	6.515337132049157	2.3788342802354134	0.3651129890701248
3	2	undersample	1.0	100	10	0.3	3	0.7698376414043726	0.3841281594044888	0.6454545454252066	0.7575757575708731	5.689102282080551	2.6624998899972123	0.4679999938641447
3	3	undersample	1.0	100	10	0.3	3	0.7916554252199414	0.35782302536747507	0.759090909056405	0.6948387096729366	7.17455787902606	2.487507125716244	0.34671224288852515
3	1	undersample	1.0	300	5	0.1	1	0.770768126135631	0.38497680380253807	0.7363636363301652	0.6724693745926985	5.734659007992259	2.248228277682967	0.3920421802243297
3	2	undersample	1.0	300	5	0.1	1	0.7557690053338023	0.3630821678808094	0.6090909090632232	0.743391360407844	4.513906541352419	2.3736179978004994	0.5258456130884513
3	3	undersample	1.0	300	5	0.1	1	0.7674882697947215	0.32437857919828633	0.7227272726944215	0.6690322580601998	5.269005639406381	2.1836788280988735	0.41443849653097653
3	1	undersample	1.0	300	5	0.1	3	0.7745047183635191	0.3880507692505973	0.7363636363301652	0.6834300451277665	6.029917571584701	2.326069172820482	0.38575471138820233
3	2	undersample	1.0	300	5	0.1	3	0.7638444405368972	0.36748332053080957	0.6227272726989669	0.7562862669196887	5.1221072316561385	2.5551586251488443	0.4988490983039433
3	3	undersample	1.0	300	5	0.1	3	0.7791612903225806	0.3401346253235357	0.749999999965909	0.679999999995613	6.374999719843641	2.3437499266191493	0.3676470534694607
3	1	undersample	1.0	300	5	0.3	1	0.733860852236094	0.34509098113344255	0.6454545454252066	0.6499032881969704	3.379515405137497	1.8436463560728524	0.5455357059402689
3	2	undersample	1.0	300	5	0.3	1	0.7279658284977434	0.32825117268824155	0.5999999999727272	0.718246292709747	3.823798475343301	2.129519375088237	0.556912021013101
3	3	undersample	1.0	300	5	0.3	1	0.7397507331378299	0.30525324756216954	0.6772727272419421	0.6703225806408367	4.266999100722764	2.05434969739495	0.4814506884655739
3	1	undersample	1.0	300	5	0.3	3	0.7400650606646739	0.33316260936198144	0.6727272726966942	0.6511927788481549	3.837543515408899	1.9286505915464751	0.5025742497581914
3	2	undersample	1.0	300	5	0.3	3	0.7305330871578453	0.33027539678405293	0.6045454545179751	0.7259832366168538	4.050250002096552	2.2062352134650696	0.5447158007087326
3	3	undersample	1.0	300	5	0.3	3	0.7559721407624633	0.31147415426141695	0.7136363636039256	0.6825806451568867	5.358949322861543	2.2482445705750975	0.4195308411285925
3	1	undersample	1.0	300	10	0.1	1	0.7473697321376238	0.34215073080219305	0.6954545454229338	0.6608639587320383	4.449945925863665	2.05066533865323	0.46082926137035435
3	2	undersample	1.0	300	10	0.1	1	0.7382026258718715	0.33449337147522834	0.5909090908822314	0.7285622179192227	3.8770122451407	2.1769595396148174	0.5615044171122269
3	3	undersample	1.0	300	10	0.1	1	0.7586642228739003	0.31735187342930754	0.7318181817849173	0.6722580645117919	5.597290575861109	2.23290973846754	0.39892688296803575
3	1	undersample	1.0	300	10	0.1	3	0.756677510110779	0.36149786264451045	0.7227272726944215	0.6686009026391451	5.2587546560116625	2.180836509941036	0.414705876202157
3	2	undersample	1.0	300	10	0.1	3	0.7498549323017409	0.34371491744716676	0.6090909090632232	0.7362991618263295	4.350599686454357	2.3097798633627544	0.5309106758427542
3	3	undersample	1.0	300	10	0.1	3	0.7695689149560117	0.31990749119519013	0.7363636363301652	0.6593548387054236	5.406347749420541	2.161673490135538	0.39983988013049127
3	1	undersample	1.0	300	10	0.3	1	0.7280185803880195	0.33860118493602037	0.686363636332438	0.6357188910339413	3.8190584894924795	1.884159240205883	0.49335699026324337
3	2	undersample	1.0	300	10	0.3	1	0.7192280640056269	0.3297660361827091	0.545454545429752	0.7317859445471839	3.274038331094931	2.033653770203591	0.62114536599915
3	3	undersample	1.0	300	10	0.3	1	0.738615835777126	0.30930488359943675	0.6909090908776859	0.6658064516086077	4.453327113817884	2.067392005409406	0.4642353701037107
3	1	undersample	1.0	300	10	0.3	3	0.7333347986636187	0.3229955943191096	0.686363636332438	0.6647324306855917	4.338935183205361	2.0472114772802943	0.471823465308965
3	2	undersample	1.0	300	10	0.3	3	0.728916827852998	0.31946135273877363	0.5818181817917355	0.737588652477514	3.910693136490581	2.217198932564798	0.5669580343109099
3	3	undersample	1.0	300	10	0.3	3	0.7520733137829911	0.3114461407910759	0.7272727272396694	0.6729032258021104	5.485864340223254	2.2234175399281155	0.4052993926165858
3	1	undersample	1.0	500	5	0.1	1	0.7584315104624583	0.36444498560800764	0.7136363636039256	0.6615087040576305	4.870203898006581	2.1082856518785364	0.43289473034988085
3	2	undersample	1.0	500	5	0.1	1	0.73670359298986	0.34656611868908976	0.5818181817917355	0.7279174725936305	3.7222335189402957	2.1383885468649524	0.5744906918820631
3	3	undersample	1.0	500	5	0.1	1	0.7553269794721408	0.31537236849138195	0.6954545454229338	0.6735483870924288	4.711580258356779	2.1303448861084053	0.4521508118670118
3	1	undersample	1.0	500	5	0.1	3	0.7613651016939218	0.3704550820061305	0.7136363636039256	0.6769825918718442	5.222887349270028	2.2092813686003563	0.42299999380232867
3	2	undersample	1.0	500	5	0.1	3	0.7482284156848954	0.3515647546559253	0.5954545454274793	0.7421018697566596	4.235421162882735	2.3088749103255912	0.5451346582024208
3	3	undersample	1.0	500	5	0.1	3	0.7647419354838709	0.3242315940475781	0.7272727272396694	0.6722580645117919	5.469816051589375	2.2190407338807847	0.4056883555595683
3	1	undersample	1.0	500	5	0.3	1	0.7303938807807279	0.33882403519662635	0.6363636363347107	0.6473243068946014	3.212065714432399	1.80438751728959	0.5617529794180391
3	2	undersample	1.0	500	5	0.3	1	0.7259788406306781	0.32577497727501903	0.5954545454274793	0.7150225660817858	3.6930955906889644	2.089479564559394	0.5657799740944793
3	3	undersample	1.0	500	5	0.3	1	0.7339912023460411	0.3085781209865638	0.6590909090609504	0.6735483870924288	3.9889326639344382	2.0189543038282274	0.5061389684997911
3	1	undersample	1.0	500	5	0.3	3	0.7350770763730146	0.3242375226777373	0.686363636332438	0.6492585428713782	4.050964269878109	1.9568933264475936	0.4830685129683538
3	2	undersample	1.0	500	5	0.3	3	0.7255201922513335	0.3197155147682198	0.6045454545179751	0.7201805286865237	3.934556756916286	2.160483793623771	0.5491047372694364
3	3	undersample	1.0	500	5	0.3	3	0.747741935483871	0.30874493836995176	0.68181818178719	0.6748387096730656	4.447278745647649	2.0968614072512746	0.47149312707924834
3	1	undersample	1.0	500	10	0.1	1	0.7396327882304671	0.33340367546441513	0.6954545454229338	0.6563507414528927	4.361513104021895	2.023733524483266	0.46399802834525106
3	2	undersample	1.0	500	10	0.1	1	0.7301843385499092	0.3257603117863948	0.5863636363369834	0.7272727272680383	3.7802196266195702	2.149999921031977	0.5687499922200023
3	3	undersample	1.0	500	10	0.1	1	0.7518900293255132	0.31450534707516403	0.7227272726944215	0.655483870963513	4.959292500982872	2.0978038204993323	0.42300464642701513
3	1	undersample	1.0	500	10	0.1	3	0.7480877439774924	0.3463489723891011	0.7045454545134298	0.6621534493832227	4.673663948831986	2.0854007015113667	0.44620252495815366
3	2	undersample	1.0	500	10	0.1	3	0.7395184924682023	0.3322988379326994	0.5999999999727272	0.7304964538959994	4.065789303669513	2.2263157067255506	0.5475728080789459
3	3	undersample	1.0	500	10	0.1	3	0.7613049853372434	0.31621274859788573	0.7136363636039256	0.6593548387054236	4.823653018284851	2.094955172538762	0.43430883530821135
3	1	undersample	1.0	500	10	0.3	1	0.7272566086395874	0.33310216006556215	0.68181818178719	0.6389426176619024	3.7920917142981425	1.8883928047337388	0.49798182878663155
3	2	undersample	1.0	500	10	0.3	1	0.7157830725045425	0.3196681057007905	0.545454545429752	0.7272727272680383	3.1999998750710206	1.9999999265413742	0.6249999914443707
3	3	undersample	1.0	500	10	0.3	1	0.7375865102639296	0.30535375799556597	0.6909090908776859	0.667741935479563	4.492289954205796	2.079435065272397	0.4628897603554458
3	1	undersample	1.0	500	10	0.3	3	0.7292406658460817	0.3183806698147072	0.68181818178719	0.6563507414528927	4.092736389933421	1.9840524749835944	0.4847740594620868
3	2	undersample	1.0	500	10	0.3	3	0.7241720883887228	0.31446466872123435	0.5818181817917355	0.7356544165007373	3.8718980347750906	2.200975526355268	0.5684487214974236
3	3	undersample	1.0	500	10	0.3	3	0.7488108504398827	0.3083462817036134	0.7227272726944215	0.6696774193505183	5.2843875977103	2.187943825680805	0.4140392301626313
3	1	smote	0.6	100	5	0.1	1	0.8076710040443117	0.42305500769719573	0.6363636363347107	0.8175370728509508	7.840988887932232	3.4876323174326735	0.4447949472789672
3	2	smote	0.6	100	5	0.1	1	0.7859841158197058	0.37306249145628045	0.49999999997727274	0.8697614442239217	6.6782172686894485	3.839108615776162	0.5748702676975627
3	3	smote	0.6	100	5	0.1	1	0.8154706744868034	0.3764130093643492	0.6363636363347107	0.8212903225753466	8.042418237522794	3.560879354136921	0.4427622598758992
3	1	smote	0.6	100	5	0.1	3	0.8105767540003517	0.42327838787659555	0.6272727272442149	0.8194713088277276	7.639285215185633	3.4746426644128445	0.45483870416475336
3	2	smote	0.6	100	5	0.1	3	0.7860515210128363	0.3711658408735236	0.5181818181582645	0.8613797549912227	6.682930585199864	3.738139264896415	0.5593562809623757
3	3	smote	0.6	100	5	0.1	3	0.81741788856305	0.3806487374605718	0.618181818153719	0.8258064516075755	7.675484493928561	3.5488213448230645	0.46235794898359805
3	1	smote	0.6	100	5	0.3	1	0.7900518726921048	0.3758714136496376	0.5727272727012397	0.8368794326187178	6.876965297319602	3.511066978156485	0.5105546934714534
3	2	smote	0.6	100	5	0.3	1	0.7673143426528339	0.3367010156934091	0.4954545454320248	0.8504190844561547	5.5829057796121475	3.3122842610490237	0.5932903645474158
3	3	smote	0.6	100	5	0.3	1	0.791007331378299	0.36145879216647264	0.5681818181559917	0.8180645161237545	5.9163863456733505	3.1229849989715324	0.5278534492750808
3	1	smote	0.6	100	5	0.3	3	0.7980921399683488	0.3796876622077375	0.5818181817917355	0.8330109606651644	6.940405773176686	3.484169675252846	0.5020123779094334
3	2	smote	0.6	100	5	0.3	3	0.772951468260946	0.3630098594573251	0.49090909088677687	0.856866537712077	5.772682963808119	3.4297294898238677	0.5941309186040101
3	3	smote	0.6	100	5	0.3	3	0.7968797653958946	0.36826831873496296	0.6045454545179751	0.8116129032205703	6.586127764181586	3.20905960526162	0.4872452606906132
3	1	smote	0.6	100	10	0.1	1	0.7995149756755172	0.4009320881591957	0.6136363636084711	0.8194713088277276	7.209453316120229	3.399106954316913	0.4714791445589956
3	2	smote	0.6	100	10	0.1	1	0.7809697555829085	0.3804576856182611	0.4954545454320248	0.8716956802006983	6.6715554184452275	3.8615574876314223	0.5788091649871634
3	3	smote	0.6	100	10	0.1	1	0.7968533724340177	0.36068380930791494	0.5772727272464876	0.8212903225753466	6.275804113105216	3.2302262712527785	0.5147111270967392
3	1	smote	0.6	100	10	0.1	3	0.8036574643924741	0.4173417681433195	0.6318181817894628	0.8188265635021352	7.755809870310279	3.487366355294837	0.44964566383796906
3	2	smote	0.6	100	10	0.1	3	0.7793681495809155	0.3738619816827396	0.4954545454320248	0.8658929722703682	6.340392768642145	3.694470878037678	0.5826880052140612
3	3	smote	0.6	100	10	0.1	3	0.803599706744868	0.3647610223308222	0.6136363636084711	0.8206451612850282	7.2670329599844665	3.421353635014648	0.470804739868915
3	1	smote	0.6	100	10	0.3	1	0.7715989684074791	0.33531211923996035	0.5045454545225206	0.8491295938049702	5.731474535676583	3.3442305472949454	0.5834851867810704
3	2	smote	0.6	100	10	0.3	1	0.7457168395756404	0.3325957846971354	0.4545454545247934	0.8420373952234557	4.442176573159484	2.877550838011883	0.6477794716618992
3	3	smote	0.6	100	10	0.3	1	0.7587038123167156	0.3160165620338691	0.5227272727035124	0.8103225806399335	4.678976083461871	2.755874931809699	0.5889910176631908
3	1	smote	0.6	100	10	0.3	3	0.7827413398980131	0.3487693369475901	0.5318181817940082	0.8394584139210867	5.939641656865547	3.312650395805184	0.5577188873978149
3	2	smote	0.6	100	10	0.3	3	0.7619541644686711	0.33897185240157135	0.49090909088677687	0.8555770470608925	5.712531462211727	3.3991069072150055	0.5950263683578304
3	3	smote	0.6	100	10	0.3	3	0.771966275659824	0.3374444053194837	0.5227272727035124	0.814193548381844	4.799272204927518	2.813288989797082	0.5861907434456196
3	1	smote	0.6	300	5	0.1	1	0.783699665904695	0.3591953364559246	0.5499999999749999	0.8381689232699022	6.330234182650281	3.3986053674118315	0.5368846090124575
3	2	smote	0.6	300	5	0.1	1	0.7557045308012427	0.3384161704926518	0.4954545454320248	0.8549323017353003	5.7871467170716375	3.4153330976180256	0.5901583641678875
3	3	smote	0.6	300	5	0.1	1	0.7732624633431084	0.3393557659216543	0.554545454520248	0.8135483870915255	5.43189007871161	2.9742055653356463	0.5475452315710698
3	1	smote	0.6	300	5	0.1	3	0.7867123849715727	0.37041671549549293	0.5863636363369834	0.8343004513163489	7.137554561724658	3.538715739469483	0.4957882475701695
3	2	smote	0.6	300	5	0.1	3	0.7611394408299631	0.3437187582370103	0.49999999997727274	0.8581560283632614	6.049999539313153	3.524999751189791	0.5826446213399188
3	3	smote	0.6	300	5	0.1	3	0.7808973607038122	0.35057667747049653	0.5681818181559917	0.8109677419302519	5.644871228764847	3.00573983456807	0.5324726918132094
3	1	smote	0.6	300	5	0.3	1	0.7533204384268214	0.3020662265592494	0.4863636363415289	0.8355899419675333	4.812493178948707	2.958235113955946	0.6146990667480265
3	2	smote	0.6	300	5	0.3	1	0.737338081003458	0.3231805163225725	0.44999999997954543	0.8471953578281936	4.536248247802817	2.9449365158960368	0.6492009056073964
3	3	smote	0.6	300	5	0.3	1	0.7421920821114368	0.30988492529830297	0.5045454545225206	0.7948387096722914	3.9453001224455946	2.459262315634573	0.6233397206438975
3	1	smote	0.6	300	5	0.3	3	0.7641580212179826	0.31747723742908357	0.5181818181582645	0.8452611218514168	5.874763736928244	3.3487497833168898	0.5700228765829863
3	2	smote	0.6	300	5	0.3	3	0.7311807631440127	0.31248913246167487	0.4227272727080578	0.8491295938049702	4.121441264810776	2.8019228909768463	0.6798405387177283
3	3	smote	0.6	300	5	0.3	3	0.744533724340176	0.29615069060352545	0.545454545429752	0.7935483870916545	4.612499753576329	2.6420453263857726	0.5728011753739931
3	1	smote	0.6	300	10	0.1	1	0.7568269737998945	0.3299484527079373	0.46363636361528926	0.8497743391305624	4.889648304576185	3.086265888725767	0.6311836041338332
3	2	smote	0.6	300	10	0.1	1	0.7287790868061661	0.3005028507583472	0.4045454545270661	0.8562217923864848	4.045869696577252	2.81367693411327	0.6954442690121493
3	3	smote	0.6	300	10	0.1	1	0.7382008797653958	0.29111989585034714	0.46818181816053717	0.7999999999948387	3.521367335930685	2.340908973696827	0.6647727189939584
3	1	smote	0.6	300	10	0.1	3	0.7586952699138385	0.3225267002690458	0.49999999997727274	0.83752417794431	5.1547615620283	3.0773807627333363	0.5969976834340384
3	2	smote	0.6	300	10	0.1	3	0.739058378758572	0.3177051880555669	0.4318181817985537	0.8588007736888537	4.622465409428503	3.0582189612343234	0.6615990914224648
3	3	smote	0.6	300	10	0.1	3	0.744775659824047	0.30418067587946673	0.4863636363415289	0.7980645161238835	3.7422317009671215	2.408509900888962	0.6436025494744761
3	1	smote	0.6	300	10	0.3	1	0.7341011664029071	0.30403589674024545	0.4454545454342975	0.8336557059907567	4.025733637762099	2.677906815550142	0.6651972078265593
3	2	smote	0.6	300	10	0.3	1	0.714911200984702	0.29457949096084957	0.3909090908913223	0.8420373952234557	3.4211389783092296	2.4746937206902193	0.7233537433494895
3	3	smote	0.6	300	10	0.3	1	0.7223299120234603	0.2648276238048896	0.46818181816053717	0.7935483870916545	3.3838139304158954	2.267755571814455	0.6701773751778343
3	1	smote	0.6	300	10	0.3	3	0.7409706347810796	0.2969288724290851	0.481818181796281	0.8323662153395721	4.616936277503955	2.874230597549197	0.6225406587014286
3	2	smote	0.6	300	10	0.3	3	0.7202977551140026	0.3003934158740542	0.38636363634607435	0.8388136685954944	3.276592383211682	2.396999851100749	0.7315526431106791
3	3	smote	0.6	300	10	0.3	3	0.7320307917888563	0.29363964347630717	0.481818181796281	0.7999999999948387	3.7192980482733846	2.4090907884646957	0.6477272646622367
3	1	smote	0.6	500	5	0.1	1	0.7720283101811148	0.34387872049526225	0.5272727272487603	0.8394584139210867	5.832251687091625	3.284337144558986	0.5631336338768796
3	2	smote	0.6	500	5	0.1	1	0.7504806283336263	0.3292622376624473	0.4863636363415289	0.848484848479378	5.302654491486632	3.209999787878207	0.6053571357525348
3	3	smote	0.6	500	5	0.1	1	0.7622463343108505	0.32710962675123473	0.5409090908845041	0.8038709677367493	4.8291425113546325	2.7579245003321766	0.5711002409964332
3	1	smote	0.6	500	5	0.1	3	0.7786266924564798	0.3471718488274121	0.5409090908845041	0.8343004513163489	5.9323492596601515	3.2643966898982053	0.5502704725718932
3	2	smote	0.6	500	5	0.1	3	0.7485273430631263	0.3310454001333585	0.46363636361528926	0.8523533204329313	4.990155809672485	3.140174459547784	0.6292738201800401
3	3	smote	0.6	500	5	0.1	3	0.7689208211143694	0.33153946915589205	0.5636363636107438	0.8058064516077045	5.359772669759763	2.9024462411473357	0.5415241217086364
3	1	smote	0.6	500	5	0.3	1	0.744672059082117	0.2942846638259927	0.46363636361528926	0.8336557059907567	4.332084863597668	2.7872091345521888	0.6433874633094434
3	2	smote	0.6	500	5	0.3	1	0.7284420608405134	0.3069268826292272	0.4318181817985537	0.8529980657585235	4.409999684951449	2.93749979992929	0.666099765461011
3	3	smote	0.6	500	5	0.3	1	0.7347580645161289	0.29889057189509255	0.5090909090677685	0.7890322580594257	3.878581748351558	2.4131219315981998	0.6221660517631185
3	1	smote	0.6	500	5	0.3	3	0.7565280464216635	0.3050249250703579	0.5045454545225206	0.8407479045722712	5.376220709330031	3.168218424286338	0.5893021402610803
3	2	smote	0.6	500	5	0.3	3	0.7271628275013188	0.30920852872974214	0.41363636361756195	0.8517085751073391	4.051600658724851	2.789347637757825	0.6884557073104292
3	3	smote	0.6	500	5	0.3	3	0.7342375366568916	0.2861160911471795	0.5181818181582645	0.7948387096722914	4.166607113642942	2.5257288647057776	0.6061835815451807
3	1	smote	0.6	500	10	0.1	1	0.7496043608229295	0.31967994418583046	0.4454545454342975	0.840103159246679	4.220451863559405	2.7858869223229252	0.6600920873360872
3	2	smote	0.6	500	10	0.1	1	0.7212326358361174	0.2986991659268486	0.38636363634607435	0.8497743391305624	3.561595685785574	2.5718882406048054	0.7221168352301539
3	3	smote	0.6	500	10	0.1	1	0.7286290322580645	0.28170819141361697	0.47727272725103304	0.7948387096722914	3.537325494665108	2.3263292174921637	0.6576519988413311
3	1	smote	0.6	500	10	0.1	3	0.7482679796026025	0.3120443072300486	0.46818181816053717	0.83752417794431	4.537952490802504	2.8815474414684874	0.6349884451036598
3	2	smote	0.6	500	10	0.1	3	0.7276712971103687	0.3113818465641913	0.4181818181628099	0.8549323017353003	4.235833028127929	2.882666467714297	0.6805429784917635
3	3	smote	0.6	500	10	0.1	3	0.7331950146627566	0.2890713148952137	0.46818181816053717	0.7903225806400624	3.318211536862581	2.2328670262207595	0.6729127930010916
3	1	smote	0.6	500	10	0.3	1	0.7322343356192486	0.29675210857925094	0.41363636361756195	0.8330109606651644	3.5189606023998623	2.4770268785000704	0.7039086603075864
3	2	smote	0.6	500	10	0.3	1	0.7131381513393118	0.29340651807248574	0.3954545454365702	0.8452611218514168	3.5732140466914424	2.5556248346365735	0.7152173828687287
3	3	smote	0.6	500	10	0.3	1	0.7157228739002932	0.2657037978740154	0.4590909090700413	0.7922580645110178	3.2368076038499476	2.209909549029373	0.6827435507852768
3	1	smote	0.6	500	10	0.3	3	0.7389367563448801	0.2907147645524678	0.47727272725103304	0.8310767246883877	4.492034233241523	2.8253815119129926	0.6289759428110613
3	2	smote	0.6	500	10	0.3	3	0.7154445812086043	0.29085629329873725	0.3909090908913223	0.8452611218514168	3.5057833479451133	2.5262498365373025	0.7205949571756081
3	3	smote	0.6	500	10	0.3	3	0.7260659824046921	0.2845029104967641	0.46818181816053717	0.7974193548335651	3.465294610168488	2.311088478689593	0.6669240869896134
3	1	smote	0.8	100	5	0.1	1	0.806569075669656	0.4203253151673067	0.686363636332438	0.7556415215940965	6.767312561875659	2.8088389350007783	0.4150597215136081
3	2	smote	0.8	100	5	0.1	1	0.7831003458179474	0.36940240077131353	0.5863636363369834	0.8059316569902907	5.886969826840205	3.02142841552145	0.5132399936680981
3	3	smote	0.8	100	5	0.1	1	0.8153533724340175	0.3753731273001175	0.7409090908754132	0.7554838709628678	8.835485308343987	3.0301030181197937	0.34294697167380217
3	1	smote	0.8	100	5	0.1	3	0.8084637477287381	0.42749897715769136	0.686363636332438	0.76531270147798	7.136366869733633	2.9245877872771238	0.40981465349224905
3	2	smote	0.8	100	5	0.1	3	0.7831443057265107	0.36437275863533586	0.5772727272464876	0.8072211476414751	5.718128193012043	2.99448144980175	0.523682102174613
3	3	smote	0.8	100	5	0.1	3	0.8171246334310851	0.37796575320154174	0.7318181817849173	0.7580645161241416	8.550282001888574	3.0248483596227795	0.3537717555341257
3	1	smote	0.8	100	5	0.3	1	0.7848250395639176	0.36368414489686485	0.6636363636061984	0.7769181173386401	6.871191621844432	2.974855357774841	0.43294605256029595
3	2	smote	0.8	100	5	0.3	1	0.7644085926967938	0.35994170190250413	0.5363636363392562	0.8136686008973975	5.051767121412501	2.8785465581055636	0.5698098187041993
3	3	smote	0.8	100	5	0.3	1	0.7850381231671555	0.3385565140413569	0.6636363636061984	0.77096774193051	6.641415706807638	2.8975670948027568	0.4362875561935556
3	1	smote	0.8	100	5	0.3	3	0.7917736357775041	0.3772191973205884	0.7090909090586777	0.7756286266874557	8.426184851698451	3.160344686518824	0.3750623393480325
3	2	smote	0.8	100	5	0.3	3	0.7678081589590294	0.3485543191030886	0.5499999999749999	0.8175370728509508	5.476246231204898	3.0143107886382388	0.5504337472445171
3	3	smote	0.8	100	5	0.3	3	0.7931026392961876	0.34964871134197634	0.6772727272419421	0.7690322580595547	6.987488801539904	2.9323259266799107	0.419653746873812
3	1	smote	0.8	100	10	0.1	1	0.7951380341128892	0.3939928064390862	0.6909090908776859	0.7646679561523877	7.263174464381556	2.93589028600872	0.4042158463595381
3	2	smote	0.8	100	10	0.1	1	0.7703036164351444	0.35934933901216415	0.5363636363392562	0.8136686008973975	5.051767121412501	2.8785465581055636	0.5698098187041993
3	3	smote	0.8	100	10	0.1	1	0.7992331378299121	0.35258664697198516	0.6590909090609504	0.77096774193051	6.507980872689748	2.877720744838354	0.4421833339791584
3	1	smote	0.8	100	10	0.1	3	0.8001963542582499	0.4118409704164058	0.6681818181514463	0.7646679561523877	6.543140957976963	2.83931494765317	0.43393759976395685
3	2	smote	0.8	100	10	0.1	3	0.7757004278764433	0.36512169276499773	0.5727272727012397	0.8110896195950285	5.755137264265253	3.0317404536270933	0.5267885467998089
3	3	smote	0.8	100	10	0.1	3	0.803133431085044	0.36043078675048446	0.686363636332438	0.766451612898281	7.181839628663579	2.9388496981784087	0.40920568800098417
3	1	smote	0.8	100	10	0.3	1	0.7625007326651426	0.33698555726888146	0.5636363636107438	0.7956157317808149	5.028128010839674	2.757728571501428	0.5484602848764027
3	2	smote	0.8	100	10	0.3	1	0.7523430631264288	0.3194494182539887	0.5090909090677685	0.8304319793627954	5.078720981930349	3.0022811915353462	0.5911490612360855
3	3	smote	0.8	100	10	0.3	1	0.7601173020527858	0.3103133929734078	0.5818181817917355	0.7761290322530573	4.8234554638107685	2.5988995431529585	0.5388044969871338
3	1	smote	0.8	100	10	0.3	3	0.7718114412988688	0.3461663332528474	0.5727272727012397	0.7885235331993004	4.997988836356772	2.708231579065842	0.5418642613575921
3	2	smote	0.8	100	10	0.3	3	0.7534142195650899	0.3373739495857019	0.5272727272487603	0.8233397807812809	5.198343304828351	2.984671363671535	0.5741581763012582
3	3	smote	0.8	100	10	0.3	3	0.7751187683284457	0.33232663859512496	0.6227272726989669	0.786451612898152	6.07880430956418	2.916094342782487	0.4797151106520014
3	1	smote	0.8	300	5	0.1	1	0.7740299513510346	0.35224008351472824	0.6409090908799586	0.782076079943378	6.4052501905073145	2.9409761962049545	0.4591508597917108
3	2	smote	0.8	300	5	0.1	1	0.75828937342477	0.3355141194163587	0.5227272727035124	0.8143133462229897	4.803075114569588	2.815104014854031	0.5861045058995598
3	3	smote	0.8	300	5	0.1	1	0.7775645161290323	0.3435039100627311	0.6499999999704545	0.7683870967692362	6.161161635757821	2.8064065638811666	0.4554995742981125
3	1	smote	0.8	300	5	0.1	3	0.7779980657640232	0.3645991469572146	0.6363636363347107	0.7833655705945625	6.328124651367174	2.9374998642008996	0.46419752497843325
3	2	smote	0.8	300	5	0.1	3	0.7573105327940918	0.3311589319889995	0.5136363636130165	0.8136686008973975	4.6116480191206835	2.756574246321429	0.59774167255951
3	3	smote	0.8	300	5	0.1	3	0.7811524926686217	0.34571236321351373	0.6454545454252066	0.7690322580595547	6.061595443871074	2.7945656482452845	0.46102805994005047
3	1	smote	0.8	300	5	0.3	1	0.7487149053396635	0.31806970152705627	0.5863636363369834	0.7936814958040382	5.453262061626665	2.8420311120506327	0.5211616506598358
3	2	smote	0.8	300	5	0.3	1	0.7325479163003341	0.314491025717186	0.49090909088677687	0.8110896195950285	4.140175289545641	2.598634674537508	0.6276629493677645
3	3	smote	0.8	300	5	0.3	1	0.7422771260997069	0.2947934889728216	0.554545454520248	0.766451612898281	4.085466038240133	2.3744348554818933	0.5811906872808202
3	1	smote	0.8	300	5	0.3	3	0.7444229529335913	0.31396663972636496	0.5636363636107438	0.7949709864552227	5.008254443789826	2.7490564694985653	0.5489051026200988
3	2	smote	0.8	300	5	0.3	3	0.737573999179415	0.3092348385380729	0.481818181796281	0.8239845261068731	4.352804825419573	2.7373624816373057	0.6288732318351534
3	3	smote	0.8	300	5	0.3	3	0.7542434017595309	0.3020657614291717	0.5999999999727272	0.7645161290273258	4.869862776830834	2.5479450971098605	0.5232067442502685
3	1	smote	0.8	300	10	0.1	1	0.743581853349745	0.3180443697354597	0.5272727272487603	0.8110896195950285	4.7889206993844695	2.791126131910657	0.5828298815597842
3	2	smote	0.8	300	10	0.1	1	0.7297227595099935	0.30908470872604016	0.47272727270578513	0.8317214700139799	4.43123237903272	2.8091952351444065	0.6339534807798305
3	3	smote	0.8	300	10	0.1	1	0.7444032258064517	0.2957434388488796	0.5318181817940082	0.7735483870917836	3.8802587138892974	2.348484744618327	0.605239206707891
3	1	smote	0.8	300	10	0.1	3	0.7497259832366217	0.32285477580812694	0.5409090908845041	0.8078658929670673	4.954049818642672	2.8152683096453393	0.5682761302703608
3	2	smote	0.8	300	10	0.1	3	0.736221499325948	0.31197928947000025	0.481818181796281	0.8323662153395721	4.616936277503955	2.874230597549197	0.6225406587014286
3	3	smote	0.8	300	10	0.1	3	0.75025073313783	0.3004037721437397	0.5590909090654959	0.7838709677368783	4.599014996618026	2.586838414732077	0.562476610892595
3	1	smote	0.8	300	10	0.3	1	0.731825508469609	0.2793782150759746	0.47272727270578513	0.8052869116646983	3.707923982145808	2.427814444674569	0.6547638029489298
3	2	smote	0.8	300	10	0.3	1	0.7174594103510932	0.2974279779299363	0.44999999997954543	0.8272082527348343	3.9168925699712327	2.604290893858883	0.6648869756234045
3	3	smote	0.8	300	10	0.3	1	0.7182360703812316	0.2564115151072658	0.46818181816053717	0.7729032258014652	2.9961634216101674	2.0615959834606845	0.6880786070043965
3	1	smote	0.8	300	10	0.3	3	0.7287278002461755	0.2983192100636028	0.49090909088677687	0.8052869116646983	3.9880555994884794	2.521191923315899	0.6321857407802235
3	2	smote	0.8	300	10	0.3	3	0.7167120919055154	0.28546716057466565	0.4318181817985537	0.8214055448045042	3.495451059433751	2.417869900536225	0.6917189868976165
3	3	smote	0.8	300	10	0.3	3	0.7258812316715543	0.2702954497946962	0.4863636363415289	0.7812903225756046	3.382593096499544	2.2237864361159465	0.6574206056860009
3	1	smote	0.8	500	5	0.1	1	0.7633726041849833	0.33579184925787686	0.6045454545179751	0.790457769176077	5.766860866424134	2.8850767851908716	0.5002854749487335
3	2	smote	0.8	500	5	0.1	1	0.7476217689467206	0.3231072705478516	0.5090909090677685	0.8143133462229897	4.54783924108356	2.7416665188143607	0.6028503489236667
3	3	smote	0.8	500	5	0.1	1	0.7643636363636364	0.32620903443490196	0.618181818153719	0.7670967741885995	5.332541613658021	2.6542431495211503	0.49774446942852346
3	1	smote	0.8	500	5	0.1	3	0.7653009788406306	0.33887788082399434	0.618181818153719	0.7898130238504848	6.083844241598126	2.941104154345594	0.4834285653464677
3	2	smote	0.8	500	5	0.1	3	0.7496952113006272	0.3218574781498276	0.5227272727035124	0.8188265635021352	4.950008174801554	2.8852311572583185	0.5828740086624009
3	3	smote	0.8	500	5	0.1	3	0.7693093841642229	0.3331736222507385	0.6090909090632232	0.7677419354789179	5.150516539296195	2.622474634387516	0.5091672966922857
3	1	smote	0.8	500	5	0.3	1	0.7413574819764375	0.29314694337482977	0.5499999999749999	0.7936814958040382	4.70173585891534	2.665781120605632	0.5669780595040173
3	2	smote	0.8	500	5	0.3	1	0.7295747611511635	0.3039790068378221	0.4863636363415289	0.8259187620836499	4.492526763835197	2.793888728183046	0.6218969480045302
3	3	smote	0.8	500	5	0.3	1	0.7287316715542522	0.28058189488775787	0.5318181817940082	0.7703225806401915	3.809806736531488	2.31550040975455	0.607773709215642
3	1	smote	0.8	500	5	0.3	3	0.7379769650079128	0.30019701006233246	0.554545454520248	0.8033526756879217	5.085713997995602	2.8199998563936144	0.5544943751551703
3	2	smote	0.8	500	5	0.3	3	0.7321727917472598	0.3006185414950753	0.481818181796281	0.8297872340372032	4.532894452005198	2.8306816516616324	0.6244755169802134
3	3	smote	0.8	500	5	0.3	3	0.7402463343108504	0.29458237858462916	0.5636363636107438	0.7703225806401915	4.33216271191756	2.454034622303968	0.5664686998554823
3	1	smote	0.8	500	10	0.1	1	0.735049235097591	0.3042508004851709	0.49999999997727274	0.8143133462229897	4.385416412374878	2.6927081881212476	0.6140142442730712
3	2	smote	0.8	500	10	0.1	1	0.7223829201101929	0.2981786237625867	0.4454545454342975	0.8259187620836499	3.8111108811130965	2.55888874170036	0.6714285633279413
3	3	smote	0.8	500	10	0.1	1	0.7345733137829913	0.27440706877555615	0.5090909090677685	0.7735483870917836	3.542471079286819	2.248122148694467	0.6346197507199847
3	1	smote	0.8	500	10	0.1	3	0.7411215638004807	0.3159463575910344	0.5181818181582645	0.8136686008973975	4.6963501860332535	2.780968708678256	0.5921553017884478
3	2	smote	0.8	500	10	0.1	3	0.7285666139147764	0.30370872288808587	0.46818181816053717	0.8355899419675333	4.474207855348374	2.8476468853968457	0.6364583257460311
3	3	smote	0.8	500	10	0.1	3	0.7415029325513196	0.29624346059074125	0.5272727272487603	0.7825806451562415	4.014722465738392	2.4251415122460136	0.604062047325793
3	1	smote	0.8	500	10	0.3	1	0.7268990680499385	0.2769905928463769	0.46818181816053717	0.8078658929670673	3.7015715282667587	2.436744839440924	0.6583000716904156
3	2	smote	0.8	500	10	0.3	1	0.7154606998417443	0.2979664318554317	0.4454545454342975	0.8304319793627954	3.933927325648995	2.626996042593428	0.667779495092927
3	3	smote	0.8	500	10	0.3	1	0.7179633431085044	0.2559690040012452	0.481818181796281	0.7774193548336942	3.2476479525346553	2.1646902846803124	0.6665409194104248
3	1	smote	0.8	500	10	0.3	3	0.7267642576636772	0.29487026427022894	0.49999999997727274	0.8059316569902907	4.152823690352988	2.5764118271888337	0.6203999923342768
3	2	smote	0.8	500	10	0.3	3	0.713614383682082	0.28347774691378264	0.4272727272533058	0.8201160541533198	3.4012628174620443	2.3752686849820086	0.6983490481167107
3	3	smote	0.8	500	10	0.3	3	0.7200835777126099	0.2624912254841658	0.481818181796281	0.7761290322530573	3.2235703023948417	2.1522136841735438	0.667649050600487
3	1	smote	1.0	100	5	0.1	1	0.8064064240079714	0.416155286167844	0.7409090908754132	0.7292069632448149	7.700626169378513	2.7360713273603525	0.3553050349637877
3	2	smote	1.0	100	5	0.1	1	0.7829391594865484	0.37290644671369655	0.6272727272442149	0.7691811734315334	5.60818883995151	2.717597647443952	0.48457669114179835
3	3	smote	1.0	100	5	0.1	1	0.8126378299120234	0.37135648951413325	0.7954545454183884	0.7083870967696233	9.44690213479579	2.7277754493333175	0.2887481330855622
3	1	smote	1.0	100	5	0.1	3	0.8088447336029542	0.4230362759984014	0.749999999965909	0.7201805286865237	7.7211977639510145	2.6802994432174603	0.3471351787567667
3	2	smote	1.0	100	5	0.1	3	0.7850814723638707	0.3657168484764126	0.6409090908799586	0.7666021921291645	5.862262794567626	2.74599435730219	0.4684188332915045
3	3	smote	1.0	100	5	0.1	3	0.8170659824046921	0.37791220696536465	0.7999999999636364	0.707741935479305	9.686533676569564	2.7373067494393135	0.2825888748206345
3	1	smote	1.0	100	5	0.3	1	0.7865731785944552	0.36337572501626236	0.6999999999681817	0.7440361057334363	6.782535341063888	2.734760598272457	0.4032062337942993
3	2	smote	1.0	100	5	0.3	1	0.7613826856573471	0.3430152795046707	0.6045454545179751	0.7762733720130479	5.304315867996594	2.702161262322427	0.509426903775219
3	3	smote	1.0	100	5	0.3	1	0.7837008797653959	0.346838366545178	0.686363636332438	0.7141935483824892	5.468544268573823	2.4014979663090505	0.43914756719157183
3	1	smote	1.0	100	5	0.3	3	0.7875446925737062	0.37402032525270296	0.7090909090586777	0.7362991618263295	6.805928756206188	2.688997452870072	0.3950963169220281
3	2	smote	1.0	100	5	0.3	3	0.7657185979719829	0.35543856738481977	0.6136363636084711	0.762733720175611	5.10565831799506	2.5862770647387365	0.506551134565103
3	3	smote	1.0	100	5	0.3	3	0.7871290322580644	0.34745025943513996	0.7090909090586777	0.7154838709631259	6.129676589123243	2.492269547376283	0.4065906985210125
3	1	smote	1.0	100	10	0.1	1	0.7930953636949769	0.39131280912973465	0.7136363636039256	0.7304964538959994	6.754803344141445	2.647966408756905	0.39201235125601364
3	2	smote	1.0	100	10	0.1	1	0.7733617607408709	0.36119934955505906	0.6045454545179751	0.7833655705945625	5.528016946463855	2.7906248709908543	0.504814808408969
3	3	smote	1.0	100	10	0.1	1	0.7943049853372434	0.3496598030286852	0.7227272726944215	0.7180645161243996	6.638668701338915	2.5634490455937895	0.38613901288523333
3	1	smote	1.0	100	10	0.1	3	0.7978210538655414	0.40161654136364777	0.7272727272396694	0.7292069632448149	7.180952020877121	2.68571418636599	0.37400529995860105
3	2	smote	1.0	100	10	0.1	3	0.7763085399449036	0.3557804377488808	0.6045454545179751	0.7756286266874557	5.284680663584889	2.694396431455151	0.5098503675301711
3	3	smote	1.0	100	10	0.1	3	0.8020718475073313	0.3653550217358052	0.7409090908754132	0.7161290322534444	7.214114478311735	2.610020569052002	0.3617936067909004
3	1	smote	1.0	100	10	0.3	1	0.759885118105621	0.33162674343482756	0.618181818153719	0.7685364281059411	5.375779009773204	2.670751973572506	0.49681207411228584
3	2	smote	1.0	100	10	0.3	1	0.7438338901588418	0.32472416219936834	0.5409090908845041	0.7917472598272615	4.479416126335946	2.5973682961489755	0.5798452695841407
3	3	smote	1.0	100	10	0.3	1	0.7512214076246334	0.30368904875985747	0.6545454545157025	0.7283870967694943	5.081134916654357	2.409846596506327	0.47427328445782085
3	1	smote	1.0	100	10	0.3	3	0.7705820291893793	0.34494295361501376	0.6499999999704545	0.7549967762685043	5.722932048696691	2.6530262073308117	0.46357813224528444
3	2	smote	1.0	100	10	0.3	3	0.7494929957212356	0.33074906191750775	0.554545454520248	0.7852998065713392	4.553410318437113	2.5828827624027326	0.567241372122854
3	3	smote	1.0	100	10	0.3	3	0.7731950146627566	0.34037355957173177	0.68181818178719	0.7283870967694943	5.746521621480159	2.5102568713607574	0.43683065674239335
3	1	smote	1.0	300	5	0.1	1	0.7697204149815369	0.35400081567413555	0.68181818178719	0.7491940683381741	6.40102795605722	2.7185088888624476	0.4246987895560859
3	2	smote	1.0	300	5	0.1	1	0.75305374831487	0.33163655291073896	0.5954545454274793	0.7769181173386401	5.126160677464752	2.669219533345919	0.520705387526875
3	3	smote	1.0	300	5	0.1	1	0.7736363636363637	0.33881011168705116	0.6772727272419421	0.7161290322534444	5.294173904808532	2.385847023243854	0.4506551944081635
3	1	smote	1.0	300	5	0.1	3	0.7761473536135044	0.3539066416575512	0.6954545454229338	0.7485493230125819	6.798047872619705	2.765769120597919	0.40684753982934513
3	2	smote	1.0	300	5	0.1	3	0.7520001758396343	0.33881739154215673	0.5681818181559917	0.7788523533154169	4.634033830502136	2.5692418661544942	0.5544288008652187
3	3	smote	1.0	300	5	0.1	3	0.7747375366568915	0.3423974266104715	0.686363636332438	0.7193548387050365	5.609361734179744	2.445663444574489	0.4359967326725632
3	1	smote	1.0	300	5	0.3	1	0.7360954809213995	0.29615071642004676	0.6045454545179751	0.7556415215940965	4.727382788442233	2.4740104526828044	0.5233361705884224
3	2	smote	1.0	300	5	0.3	1	0.7227756286266925	0.30828986210574755	0.5409090908845041	0.7840103159201547	4.276754622618259	2.504328242089853	0.585567426776788
3	3	smote	1.0	300	5	0.3	1	0.740983870967742	0.29282547674827986	0.6363636363347107	0.7283870967694943	4.6929926710550305	2.34290641327004	0.49923503626810595
3	1	smote	1.0	300	5	0.3	3	0.740755231229119	0.29324585473547055	0.5999999999727272	0.754352030942912	4.606298998631528	2.442519585448284	0.5302564032666864
3	2	smote	1.0	300	5	0.3	3	0.7299117871168161	0.3116335865550734	0.5363636363392562	0.7994842037343683	4.612571464309956	2.6749194805556273	0.5799193476192748
3	3	smote	1.0	300	5	0.3	3	0.7428357771260997	0.3010195477389631	0.6227272726989669	0.7264516128985391	4.383439233110181	2.276479333446773	0.5193363403824696
3	1	smote	1.0	300	10	0.1	1	0.7345466268096829	0.3037450630931582	0.5772727272464876	0.7659574468035723	4.469207996951469	2.4665288200676256	0.5518939322264731
3	2	smote	1.0	300	10	0.1	1	0.7302092491647617	0.31204010003619453	0.5136363636130165	0.8065764023158829	4.403831529031217	2.655499862518558	0.6029975944752856
3	3	smote	1.0	300	10	0.1	1	0.7327023460410557	0.28431678057719334	0.6090909090632232	0.7393548387049075	4.419870862859401	2.3368585960628967	0.5287164771036716
3	1	smote	1.0	300	10	0.1	3	0.738558701131235	0.3005257938636541	0.5772727272464876	0.7640232108267955	4.421381774838285	2.446311371580116	0.5532911320366072
3	2	smote	1.0	300	10	0.1	3	0.7280786589297228	0.31499969996483124	0.5136363636130165	0.8072211476414751	4.422092084137713	2.6643811325007696	0.6025159670096265
3	3	smote	1.0	300	10	0.1	3	0.7427932551319649	0.2971042655518479	0.6136363636084711	0.7393548387049075	4.505241501870867	2.3542978393170975	0.5225686110915532
3	1	smote	1.0	300	10	0.3	1	0.7108903346814373	0.2853851028636394	0.47272727270578513	0.773694390710679	3.065133958463623	2.088888796444006	0.6814999912237791
3	2	smote	1.0	300	10	0.3	1	0.713026786237618	0.3001495796567056	0.47727272725103304	0.8110896195950285	3.920165976280682	2.5264503780225773	0.6444753497957569
3	3	smote	1.0	300	10	0.3	1	0.7058284457478006	0.2504656786676379	0.554545454520248	0.7374193548339522	3.4961137806326827	2.111905213160393	0.6040722100918205
3	1	smote	1.0	300	10	0.3	3	0.7114032002813435	0.26995083706702017	0.49999999997727274	0.7769181173386401	3.4826587937163684	2.2413293791454283	0.6435684564800856
3	2	smote	1.0	300	10	0.3	3	0.7175781021042142	0.2953304429798067	0.4545454545247934	0.8149580915485819	3.670150778648326	2.4564458600991657	0.6693037892852833
3	3	smote	1.0	300	10	0.3	3	0.7200689149560118	0.2749726813617461	0.5590909090654959	0.7483870967693653	3.771609669460895	2.2220278835729674	0.5891457601906303
3	1	smote	1.0	500	5	0.1	1	0.7578571009905634	0.33031968557909286	0.6499999999704545	0.7524177949661354	5.643972939121153	2.6253905187880586	0.46516708897564985
3	2	smote	1.0	500	5	0.1	1	0.7443628743918879	0.32323160721371974	0.5636363636107438	0.7872340425481159	4.779166415891631	2.6490907844000344	0.5542997472947673
3	3	smote	1.0	500	5	0.1	1	0.7595909090909091	0.31723619910888373	0.6499999999704545	0.7283870967694943	4.980318749045391	2.3931115506972556	0.4805137224103921
3	1	smote	1.0	500	5	0.1	3	0.7641961198054041	0.3302933934400121	0.6499999999704545	0.7530625402917276	5.6635580968553	2.6322453240423704	0.46476882948695236
3	2	smote	1.0	500	5	0.1	3	0.7441518668307837	0.32914176363897435	0.5681818181559917	0.7833655705945625	4.757988475952561	2.62276773589366	0.5512345609010099
3	3	smote	1.0	500	5	0.1	3	0.761741935483871	0.32377827976394247	0.6499999999704545	0.7212903225759917	4.806216725621877	2.332175842103373	0.48524149600004673
3	1	smote	1.0	500	5	0.3	1	0.7226188382861496	0.26542424375820894	0.5318181817940082	0.7691811734315334	3.7853499337424066	2.3040501793546544	0.6086755998337103
3	2	smote	1.0	500	5	0.3	1	0.7193687357130296	0.300654502202388	0.5136363636130165	0.7917472598272615	4.015045652995818	2.466408550124657	0.6142915232193922
3	3	smote	1.0	500	5	0.3	1	0.7328343108504398	0.2868634080302141	0.6136363636084711	0.7329032258017233	4.358056078996554	2.297430743879507	0.5271686868306503
3	1	smote	1.0	500	5	0.3	3	0.7279790164703124	0.27912715528074633	0.554545454520248	0.7607994841988344	3.9595135430043156	2.3183287438975424	0.5855084669172149
3	2	smote	1.0	500	5	0.3	3	0.7205131586659632	0.30104673084179834	0.5227272727035124	0.7975499677575916	4.314679780459129	2.5820062417058542	0.5984235980275464
3	3	smote	1.0	500	5	0.3	3	0.729174486803519	0.28427982273331664	0.5999999999727272	0.7322580645114048	4.102409465690191	2.240963771581637	0.5462554991888215
3	1	smote	1.0	500	10	0.1	1	0.7291747259832367	0.2964959541063483	0.5499999999749999	0.7762733720130479	4.240793899600464	2.4583572386542385	0.5796926835982072
3	2	smote	1.0	500	10	0.1	1	0.7213908915069456	0.3029942979421435	0.47727272725103304	0.812379110246213	3.9533839087090965	2.5438142972203694	0.6434523730626417
3	3	smote	1.0	500	10	0.1	1	0.7224046920821113	0.2695222307760843	0.5681818181559917	0.7432258064468179	3.8085161024126295	2.212768301073951	0.5810053583827673
3	1	smote	1.0	500	10	0.1	3	0.7264140437254558	0.2934631549565289	0.5409090908845041	0.7769181173386401	4.103330652228308	2.4247108738027814	0.5909128555001383
3	2	smote	1.0	500	10	0.1	3	0.7206230584373718	0.30765579568874063	0.481818181796281	0.812379110246213	4.026044264039879	2.56804110005104	0.6378571350364965
3	3	smote	1.0	500	10	0.1	3	0.7309604105571847	0.2818961484544281	0.5727272727012397	0.7393548387049075	3.8022960263188277	2.197344650029291	0.5778994052006198
3	1	smote	1.0	500	10	0.3	1	0.7032647558759744	0.28157471696237024	0.46363636361528926	0.773694390710679	2.955236718188903	2.048717858050852	0.6932499910714521
3	2	smote	1.0	500	10	0.3	1	0.7130912607701776	0.29550892228489173	0.47727272725103304	0.8143133462229897	4.004075857628169	2.5703123613884635	0.6419239826465826
3	3	smote	1.0	500	10	0.3	1	0.7040425219941349	0.24780985809603598	0.5499999999749999	0.7341935483823601	3.3759437685413247	2.069174679305463	0.6129173906353519
3	1	smote	1.0	500	10	0.3	3	0.7075435203094776	0.25949776988107737	0.46818181816053717	0.7685364281059411	2.923029176607225	2.0227018623380006	0.6919882460617343
3	2	smote	1.0	500	10	0.3	3	0.7163970458941445	0.29368356808772433	0.44090909088904956	0.8136686008973975	3.4437222026907235	2.3662628486122004	0.6871236048965037
3	3	smote	1.0	500	10	0.3	3	0.7110718475073313	0.26079117731897317	0.5272727272487603	0.7496774193500021	3.3404042986525164	2.1063729241520806	0.63057423665684
3	1	class_weight		100	5	0.1	1	0.815144188500088	0.43341107416279956	0.7681818181469008	0.7176015473841548	8.420493781748974	2.720205382958762	0.3230458176514235
3	2	class_weight		100	5	0.1	1	0.7891257839517027	0.39783929273915264	0.6636363636061984	0.7466150870358053	5.81349260065289	2.6190838659329994	0.45051812872419145
3	3	class_weight		100	5	0.1	1	0.8154780058651026	0.37321846272165327	0.7772727272373967	0.7122580645115338	8.63841813900203	2.701284047822471	0.3127058586388782
3	1	class_weight		100	5	0.1	3	0.8157889338256843	0.4362311354635067	0.754545454511157	0.7163120567329703	7.762036643652354	2.6597726333515426	0.34266426169300396
3	2	class_weight		100	5	0.1	3	0.790991149405076	0.4012438773225495	0.6727272726966942	0.745970341710213	6.036237719384147	2.6482232458347092	0.43872082389467587
3	3	class_weight		100	5	0.1	3	0.8195791788856305	0.37674071960914207	0.7818181817826446	0.7129032258018523	8.89793959699938	2.7231868304141345	0.306046890041046
3	1	class_weight		100	5	0.3	1	0.790157376472657	0.3909498769009541	0.686363636332438	0.7498388136637664	6.559576837498149	2.743685457155868	0.418271705558152
3	2	class_weight		100	5	0.3	1	0.7657772111834008	0.38782895211133334	0.6090909090632232	0.773694390710679	5.326972496092321	2.6914528723413156	0.5052499935086854
3	3	class_weight		100	5	0.3	1	0.7968372434017595	0.3371495721625094	0.7318181817849173	0.7374193548339522	7.663473551470559	2.7870224534329777	0.36367612650838144
3	1	class_weight		100	5	0.3	3	0.8053162182755993	0.4066622953263799	0.7181818181491735	0.7472598323613975	7.534644104480969	2.841581520038788	0.3771354566040372
3	2	class_weight		100	5	0.3	3	0.7806473829201103	0.39142092974249043	0.6318181817894628	0.7614442295244266	5.4774438389994655	2.6485134023158032	0.4835308997025069
3	3	class_weight		100	5	0.3	3	0.8035483870967742	0.35425717819552627	0.7318181817849173	0.7251612903179022	7.1999678118468555	2.6627186396130846	0.369823676604798
3	1	class_weight		100	10	0.1	1	0.8068005978547566	0.42659802169772515	0.7227272726944215	0.7427466150822518	7.5256991004028375	2.809398386853163	0.3733072866872647
3	2	class_weight		100	10	0.1	1	0.7812042084285798	0.3928722539380194	0.6454545454252066	0.7472598323613975	5.382587395232775	2.553826429401949	0.4744607357119619
3	3	class_weight		100	10	0.1	1	0.8086671554252199	0.3590640594072262	0.7454545454206611	0.7348387096726785	8.115918928872532	2.811324821911999	0.34639635577820643
3	1	class_weight		100	10	0.1	3	0.8128729265576461	0.43574338745272645	0.749999999965909	0.7304964538959994	8.131578517683261	2.782894633406938	0.3422330050726753
3	2	class_weight		100	10	0.1	3	0.7843165699548678	0.3912207819023157	0.6636363636061984	0.7562862669196887	6.122479313569828	2.723015761107528	0.44475702741003276
3	3	class_weight		100	10	0.1	3	0.8136554252199414	0.36939286003698807	0.749999999965909	0.7322580645114048	8.204818840700293	2.801204714477046	0.34140968701629143
3	1	class_weight		100	10	0.3	1	0.7760872750718012	0.36345347789882987	0.5954545454274793	0.7981947130831838	5.821803883123386	2.9506388312142504	0.5068255187279169
3	2	class_weight		100	10	0.3	1	0.7543886642049118	0.36425046990596655	0.5409090908845041	0.8085106382926596	4.974697183216336	2.8247473270275987	0.5678229595181745
3	3	class_weight		100	10	0.3	1	0.7686935483870967	0.32200061584696693	0.6045454545179751	0.7767741935433757	5.319646260033208	2.708223735561726	0.5090984531645074
3	1	class_weight		100	10	0.3	3	0.7877000175839635	0.3882109722345305	0.6772727272419421	0.7769181173386401	7.308678250828105	3.035982522660625	0.41539418556698027
3	2	class_weight		100	10	0.3	3	0.7628275013187973	0.3791958683595487	0.5636363636107438	0.793036750478446	4.949376679689626	2.723364354203382	0.5502438955364367
3	3	class_weight		100	10	0.3	3	0.7913607038123167	0.34100119498748704	0.6772727272419421	0.7548387096725495	6.461452597926676	2.7625596957486382	0.42754467192416623
3	1	class_weight		300	5	0.1	1	0.7807162534435261	0.37975630909562086	0.618181818153719	0.7969052224319993	6.352834100487498	3.043809373722789	0.47912620761824637
3	2	class_weight		300	5	0.1	1	0.7573588886935115	0.3729917797676628	0.5636363636107438	0.809800128943844	5.499434704202481	2.963389674488449	0.5388534965656706
3	3	class_weight		300	5	0.1	1	0.7722624633431086	0.3280980120670151	0.6590909090609504	0.7645161290273258	6.276712002553081	2.7988790839464377	0.44591483885844385
3	1	class_weight		300	5	0.1	3	0.7888957270968877	0.383901185348039	0.6272727272442149	0.7846550612457469	6.132101313728239	2.91287411603067	0.4750205363026963
3	2	class_weight		300	5	0.1	3	0.7640891506945665	0.3858167722522433	0.5590909090654959	0.8027079303623295	5.159187094439702	2.8338233855726673	0.5492771016261342
3	3	class_weight		300	5	0.1	3	0.782274193548387	0.3408089253365295	0.68181818178719	0.7529032258015942	6.529279786236586	2.7593162897649273	0.42260652243584934
3	1	class_weight		300	5	0.3	1	0.7452464685540121	0.313245710664382	0.4318181817985537	0.8452611218514168	4.151499718559044	2.7906248194307413	0.672196788413694
3	2	class_weight		300	5	0.3	1	0.7343165699548678	0.308591097740763	0.3999999999818182	0.8665377175959604	4.328502078036099	2.997101224448256	0.6924107063206174
3	3	class_weight		300	5	0.3	1	0.7293225806451613	0.29076838888871326	0.4318181817985537	0.8354838709623518	3.8596075975159434	2.6247770238501373	0.6800631719513084
3	1	class_weight		300	5	0.3	3	0.7617592755407069	0.3429098356536613	0.5136363636130165	0.8201160541533198	4.814792192404622	2.855376185137946	0.5930424456312788
3	2	class_weight		300	5	0.3	3	0.7364588828321904	0.3140292891012354	0.43636363634380165	0.8575112830376692	4.659173499111993	3.062443223730685	0.6572932254449488
3	3	class_weight		300	5	0.3	3	0.7465527859237536	0.3042412891230077	0.5045454545225206	0.8161290322527992	4.520038363210177	2.7440189893165545	0.6070786846524331
3	1	class_weight		300	10	0.1	1	0.7576768653654533	0.3272801289277546	0.4545454545247934	0.8562217923864848	4.962630426491622	3.1614347574306407	0.6370481853590984
3	2	class_weight		300	10	0.1	1	0.7414073032061427	0.32618162442219706	0.41363636361756195	0.8742746615030673	4.9054259487553695	3.2899997380214336	0.670685833062454
3	3	class_weight		300	10	0.1	1	0.7352991202346042	0.28851051673874717	0.3909090908913223	0.8483870967687202	3.591298580038724	2.578336386789198	0.717939846385151
3	1	class_weight		300	10	0.1	3	0.759435261707989	0.3173565781626489	0.4863636363415289	0.8317214700139799	4.680093283304558	2.890229713081264	0.6175581321403864
3	2	class_weight		300	10	0.1	3	0.7459307777973154	0.3380193408073714	0.4272727272533058	0.8620245003168149	4.660954993389984	3.0967287472566367	0.6643978980785628
3	3	class_weight		300	10	0.1	3	0.7491026392961877	0.297669215203689	0.44999999997954543	0.8212903225753466	3.7600916724521385	2.518050400425394	0.669677918033933
3	1	class_weight		300	10	0.3	1	0.7418058730437842	0.31000873623419617	0.31363636362210745	0.8987749838755721	4.057282249798281	3.0984073369028238	0.7636657017105595
3	2	class_weight		300	10	0.3	1	0.7235112244299865	0.29438957221766837	0.2818181818053719	0.9058671824570866	3.7762264000974213	2.993835298072783	0.792811379167648
3	3	class_weight		300	10	0.3	1	0.7241891495601173	0.2707317769849158	0.34999999998409087	0.8896774193490989	4.342329779647807	3.17251433200669	0.7306018772348296
3	1	class_weight		300	10	0.3	3	0.7445460406775688	0.30715818806005224	0.3636363636198347	0.8903932946428731	4.642016369786175	3.3176467558124862	0.7146994851173141
3	2	class_weight		300	10	0.3	3	0.7170696324951643	0.3011867913637805	0.272727272714876	0.8949065119220188	3.19325122588789	2.5950917773477054	0.8126801062116942
3	3	class_weight		300	10	0.3	3	0.7283548387096773	0.2618188048203341	0.3636363636198347	0.8806451612846411	4.216215851966097	3.046682791136922	0.7226107144286839
3	1	class_weight		500	5	0.1	1	0.7716414629857569	0.3620503618767172	0.545454545429752	0.8220502901300965	5.543477915775399	3.0652172188218443	0.552941169777947
3	2	class_weight		500	5	0.1	1	0.7407698845319735	0.34588817391741933	0.49999999997727274	0.8407479045722712	5.279351868539307	3.139675915959434	0.5947085819143556
3	3	class_weight		500	5	0.1	1	0.7577302052785925	0.3089078423629954	0.554545454520248	0.8122580645108887	5.386001503890533	2.9537642910620128	0.5484150413007443
3	1	class_weight		500	5	0.1	3	0.7780771935994374	0.36207465503477365	0.5999999999727272	0.7988394584087761	5.956730427850235	2.982692159206148	0.5007263860210118
3	2	class_weight		500	5	0.1	3	0.7502110075611043	0.36333327458519554	0.5136363636130165	0.8336557059907567	5.29265342481306	3.0877905118078166	0.5834106658873748
3	3	class_weight		500	5	0.1	3	0.7653753665689149	0.3265813462088153	0.5909090908822314	0.786451612898152	5.319570041131861	2.7670968216184186	0.5201730115454885
3	1	class_weight		500	5	0.3	1	0.7411875036633258	0.3052316919165623	0.4045454545270661	0.8716956802006983	4.6157501333127255	3.153014829350427	0.6830991046150945
3	2	class_weight		500	5	0.3	1	0.7241662270675809	0.29907259335036884	0.3227272727126033	0.8936170212708342	4.002684178973998	3.033636078172383	0.7579004244404685
3	3	class_weight		500	5	0.3	1	0.7213284457478006	0.2847269608412559	0.3772727272555785	0.8722580645105016	4.136842546495604	2.953397381023869	0.7139254894188132
3	1	class_weight		500	5	0.3	3	0.7579186448625521	0.33755376959579964	0.4227272727080578	0.8562217923864848	4.360862646284947	2.940134324410496	0.674209329501949
3	2	class_weight		500	5	0.3	3	0.7253941738467851	0.3013146394429585	0.4045454545270661	0.876208897479844	4.808802075958036	3.2679684857117417	0.6795805662208831
3	3	class_weight		500	5	0.3	3	0.7331642228739003	0.2952757153033195	0.40909090907231405	0.8503225806396754	3.933023599097125	2.733150287392314	0.6949234295694302
3	1	class_weight		500	10	0.1	1	0.7484218392825743	0.3214768058961501	0.3681818181650826	0.8858800773637274	4.523594274242038	3.2262709034237327	0.7132095989595298
3	2	class_weight		500	10	0.1	1	0.7340835824394818	0.31529324327850733	0.3090909090768595	0.8923275306196498	3.707531952678485	2.870658415740608	0.7742774479910814
3	3	class_weight		500	10	0.1	1	0.7209956011730205	0.2698474712416942	0.35454545452933883	0.8767741935427306	3.908339766750858	2.877201098945717	0.7361696350811994
3	1	class_weight		500	10	0.1	3	0.7498109723931774	0.31302305283480303	0.43636363634380165	0.8646034816191838	4.943778417419307	3.2228569045469575	0.651901558482779
3	2	class_weight		500	10	0.1	3	0.7354771115409413	0.31532133069339935	0.3636363636198347	0.8800773694333973	4.193548026537868	3.0322578113836496	0.7230769148843055
3	3	class_weight		500	10	0.1	3	0.7351275659824047	0.27500281841883306	0.3909090908913223	0.8458064516074465	3.5204518966544995	2.535184316170503	0.7201303569508166
3	1	class_weight		500	10	0.3	1	0.7387404020866303	0.3110127688684719	0.3318181818030992	0.9013539651779411	4.53754788121789	3.3637251488556292	0.7413090046726554
3	2	class_weight		500	10	0.3	1	0.721641462985757	0.29522578834313046	0.26363636362438014	0.9155383623409702	3.880877867921796	3.121373675880389	0.8042957658812131
3	3	class_weight		500	10	0.3	1	0.7203577712609971	0.2631422389341393	0.31363636362210745	0.892903225800691	3.8097818119485964	2.9285320373245267	0.7686875899407075
3	1	class_weight		500	10	0.3	3	0.7400386847195358	0.2959149052367226	0.3272727272578512	0.8987749838755721	4.3195037806540535	3.2331206993768595	0.748493535452414
3	2	class_weight		500	10	0.3	3	0.7139015884180294	0.2952940378564195	0.26363636362438014	0.9013539651779411	3.2713625303424028	2.672548748405842	0.8169527806545152
3	3	class_weight		500	10	0.3	3	0.723516129032258	0.26035093428308775	0.340909090893595	0.8896774193490989	4.171203483704428	3.0901113623441785	0.7408200853073293
4	1	none		100	5	0.1	1	0.803755641521599	0.40647894496075454	0.15909090908367768	0.9851708575049313	12.56873415418627	10.72825362990782	0.8535667452753958
4	2	none		100	5	0.1	1	0.8094499150108434	0.38468851135376453	0.13181818181219007	0.9864603481561157	11.062071092445816	9.735707090183416	0.8800980303056565
4	3	none		100	5	0.1	1	0.8006073559847969	0.3530530095618986	0.10045662099997915	0.9851708575049313	7.4191077660291045	6.774265827624668	0.9130836169346209
4	1	none		100	5	0.1	3	0.8046363050231522	0.4108937906402074	0.15454545453842974	0.9858156028305235	12.704292093021714	10.895446858787082	0.8576193503712712
4	2	none		100	5	0.1	3	0.8097693570130706	0.3829503784773928	0.13181818181219007	0.9858156028305235	10.552348563408188	9.29317526190663	0.8806736339821627
4	3	none		100	5	0.1	3	0.8023929178111632	0.3593916233079483	0.10958904109088634	0.9877498388073002	9.923878523307465	8.945919152231358	0.9014539055452933
4	1	none		100	5	0.3	1	0.794825918762089	0.36917304743844426	0.13181818181219007	0.9780786589234167	6.774404045329213	6.01323254901931	0.8876400700399982
4	2	none		100	5	0.3	1	0.7918454369614911	0.3586273080586479	0.14090909090268594	0.9813023855513778	8.608278542032986	7.5362028630898905	0.8754599122471364
4	3	none		100	5	0.3	1	0.7835804857081453	0.3017368114414614	0.11415525113633994	0.9754996776210478	5.13089860563597	4.6593347947560435	0.9080933188445919
4	1	none		100	5	0.3	3	0.8006931012250161	0.3936304178421511	0.16818181817417355	0.9793681495746012	9.59750216028568	8.151558546176158	0.8493416634936706
4	2	none		100	5	0.3	3	0.799878377586308	0.37121922233282406	0.14090909090268594	0.9838813668537468	10.011845623065541	8.741994572628819	0.873165128752119
4	3	none		100	5	0.3	3	0.7916574665335958	0.32779089591143973	0.10045662099997915	0.9838813668537468	6.8166455087990805	6.232324897851629	0.9142803189105766
4	1	none		100	10	0.1	1	0.8008103276478518	0.4009698793480618	0.17727272726466942	0.9787234042490089	9.911597531304276	8.331814263015712	0.8406126396461283
4	2	none		100	10	0.1	1	0.8019752652247817	0.3777883662702254	0.12272727272169422	0.98194713087697	7.609359208659228	6.79821051729814	0.8934011727910522
4	3	none		100	10	0.1	1	0.7992972570355257	0.3477458468252711	0.12785388127270073	0.9825918762025624	8.27457347737135	7.344490958101445	0.8875975173150427
4	1	none		100	10	0.1	3	0.8040443115878319	0.4104975335339733	0.16818181817417355	0.9838813668537468	12.341413082264486	10.433993522169882	0.8454456008566931
4	2	none		100	10	0.1	3	0.8040926674872516	0.37336432374187567	0.14090909090268594	0.98194713087697	8.921574786316532	7.805352816157123	0.8748850863092956
4	3	none		100	10	0.1	3	0.8018835984443679	0.3665050454930257	0.10958904109088634	0.9877498388073002	9.923878523307465	8.945919152231358	0.9014539055452933
4	1	none		100	10	0.3	1	0.7821068518844146	0.3573272127389137	0.18636363635516529	0.9632495164347954	6.003526730278886	5.07105125063176	0.8446787061046239
4	2	none		100	10	0.3	1	0.7812452376765724	0.3437091159347373	0.1636363636289256	0.9716312056674944	6.701084583620932	5.768179783362509	0.8607830037618815
4	3	none		100	10	0.3	1	0.7746026278524093	0.30804935104160447	0.1826484018181439	0.9580915538300575	5.10872245190287	4.358270824329307	0.853103846269577
4	1	none		100	10	0.3	3	0.792915128069867	0.37738308787436053	0.1636363636289256	0.9735654416442711	7.205723667204342	6.190241558964668	0.8590728388713114
4	2	none		100	10	0.3	3	0.7978518258015356	0.36517127148050565	0.15909090908367768	0.9780786589234167	8.441172605107557	7.257349628126754	0.8597560887836572
4	3	none		100	10	0.3	3	0.7887811369303644	0.3236752694453826	0.14611872145451513	0.9709864603419022	5.726914239435619	5.036223529227236	0.8793956503274629
4	1	none		300	5	0.1	1	0.782688588007737	0.3521005182146869	0.15454545453842974	0.9690522243651255	5.723788465041633	4.993748385159915	0.8724550808300543
4	2	none		300	5	0.1	1	0.7907010140085575	0.35965863882472154	0.15909090908367768	0.9780786589234167	8.441172605107557	7.257349628126754	0.8597560887836572
4	3	none		300	5	0.1	1	0.7690074749241174	0.2909035918183046	0.13242009131815433	0.9658284977371643	4.314000719241577	3.8751604055338187	0.8982753167169346
4	1	none		300	5	0.1	3	0.7890144188500088	0.3584344626422611	0.16818181817417355	0.9709864603419022	6.766482173951051	5.796664667235335	0.8566732979635936
4	2	none		300	5	0.1	3	0.7918864662094837	0.36052189419423475	0.14545454544793388	0.9767891682722323	7.16311747035057	6.266663964793784	0.8748514762045236
4	3	none		300	5	0.1	3	0.7738489529512554	0.3001776436014631	0.10958904109088634	0.9742101869698633	4.649228961946754	4.249313419592913	0.9139823845804583
4	1	none		300	5	0.3	1	0.7543813375534845	0.3243628262740259	0.24545454544338843	0.9368149580855138	4.823087498945311	3.88469326219093	0.8054370182605105
4	2	none		300	5	0.3	1	0.7506813785827327	0.3022775948904294	0.19090909090041322	0.9600257898068342	5.666725647987788	4.775805255934721	0.8427803807589161
4	3	none		300	5	0.3	1	0.7311176468856444	0.26632215757088734	0.1917808219090511	0.9419729206902517	3.8519767326585073	3.3050222609879016	0.8580067980283766
4	1	none		300	5	0.3	3	0.7657347166051229	0.32316991931138545	0.21818181817190083	0.940038684713475	4.375093037002543	3.6387090700433915	0.8316872339668936
4	2	none		300	5	0.3	3	0.7671326416974387	0.31463327039298017	0.19545454544566115	0.9600257898068342	5.834425357381917	4.889514904885548	0.8380456595189636
4	3	none		300	5	0.3	3	0.7352128101180856	0.26389114912715084	0.1643835616363295	0.9477756286205817	3.5701268174799874	3.147640188249571	0.8816606001604443
4	1	none		300	10	0.1	1	0.7560855166754588	0.3217058259966888	0.2272727272623967	0.9471308832949895	5.269009036524407	4.298779674014508	0.8158611214225623
4	2	none		300	10	0.1	1	0.7685276361291835	0.33027267438736235	0.18636363635516529	0.9626047711092032	5.896068534823319	4.98361935591299	0.8452444654464388
4	3	none		300	10	0.1	1	0.7445778095734377	0.27351224847096184	0.1917808219090511	0.9464861379693973	4.196854427674834	3.583759026059231	0.8539154850019854
4	1	none		300	10	0.1	3	0.761812027430983	0.3402995360129068	0.20454545453615702	0.9568020631788731	5.695521059432364	4.735073529840067	0.8313679158543521
4	2	none		300	10	0.1	3	0.7736489654768185	0.3402799554303397	0.17727272726466942	0.9722759509930866	7.556466488448674	6.394183738408	0.8461869939631065
4	3	none		300	10	0.1	3	0.755537008087285	0.286364544087889	0.1735159817272367	0.950999355248543	4.074584799021712	3.5410951671431934	0.8690689483864822
4	1	none		300	10	0.3	1	0.7296480276654358	0.2940491986621884	0.2409090908981405	0.9303675048295915	4.240352012074964	3.459721724912447	0.8159043571516966
4	2	none		300	10	0.3	1	0.7325596389426178	0.2786078636798359	0.20909090908140496	0.9471308832949895	4.736051801986957	3.954877300093347	0.8350578536901992
4	3	none		300	10	0.3	1	0.7164195142918547	0.2455781727862905	0.1872146118635975	0.920696324945708	2.6741569645514485	2.3607302956404697	0.8827942040024859
4	1	none		300	10	0.3	3	0.7428828908035872	0.31710887235836266	0.25909090907913224	0.9303675048295915	4.672289708385468	3.7208327984907448	0.7963617378198921
4	2	none		300	10	0.3	3	0.7455204853173906	0.2978392347573095	0.19090909090041322	0.9529335912253196	4.777280800314541	4.056163521051951	0.8490527651236411
4	3	none		300	10	0.3	3	0.7333448150994056	0.26919772847682744	0.21461187213631908	0.9297227595039993	3.6149984143757603	3.0537886815667625	0.8447551825397157
4	1	none		500	5	0.1	1	0.7719198757399917	0.33773413515052464	0.1636363636289256	0.9561573178532808	4.2669427557614314	3.732352089176414	0.8747134096109878
4	2	none		500	5	0.1	1	0.7807704706640878	0.335305629543323	0.17272727271942148	0.9696969696907177	6.681316465280883	5.699998117565534	0.8531249912157455
4	3	none		500	5	0.1	1	0.7490792506822819	0.2795505573197692	0.15981735159087593	0.9555125725276886	4.085537829485011	3.5924153125327782	0.8793004548265877
4	1	none		500	5	0.1	3	0.7841084930543343	0.3485886475034577	0.18181818180991735	0.9600257898068342	5.336916219446766	4.548385958033068	0.8522498232388214
4	2	none		500	5	0.1	3	0.7819515268741574	0.34622280658571764	0.17272727271942148	0.9722759509930866	7.322256482240141	6.230230309218051	0.8508620602278377
4	3	none		500	5	0.1	3	0.7635227235926741	0.28624936825293845	0.13242009131815433	0.9587362991556497	3.546298479741468	3.2091173723481288	0.9049202584659751
4	1	none		500	5	0.3	1	0.7463015063595334	0.31345848399424203	0.26363636362438014	0.9277885235272225	4.599977308057401	3.6508923510910782	0.7936761554663189
4	2	none		500	5	0.3	1	0.7468568665377175	0.29309438294543094	0.2136363636266529	0.9503546099229507	5.20065955439892	4.303245885723369	0.8274423250945009
4	3	none		500	5	0.3	1	0.7190191038923187	0.2526703576144288	0.1963470319545047	0.9245647968992614	2.9944634700173594	2.602856462966395	0.869222970686856
4	1	none		500	5	0.3	3	0.7534713674462223	0.30873720975798424	0.2136363636266529	0.9323017408063682	3.741370210507254	3.155713819146636	0.8434647212591888
4	2	none		500	5	0.3	3	0.7569881601312937	0.3044433661923003	0.2136363636266529	0.9542230818765041	5.6631103700756835	4.666900388123678	0.8240878292171099
4	3	none		500	5	0.3	3	0.730905675819695	0.26502115113473523	0.1963470319545047	0.9310122501551837	3.2971532995880066	2.846114041044025	0.8632034210930156
4	1	none		500	10	0.1	1	0.7433635191372134	0.308530873646068	0.2272727272623967	0.9342359767831449	4.178200050262202	3.455881826970237	0.8271221443720397
4	2	none		500	10	0.1	1	0.7533497450325303	0.3030480011707514	0.2136363636266529	0.9471308832949895	4.866980602407069	4.040852893573637	0.8302586706232898
4	3	none		500	10	0.1	1	0.7328516879668147	0.262364053628538	0.1872146118635975	0.9297227595039993	3.0472111915371944	2.663943317962495	0.8742233865800854
4	1	none		500	10	0.1	3	0.7489552195064767	0.3256715376530373	0.22272727271714876	0.9464861379693973	5.068131221690387	4.162047414356016	0.8212193373885306
4	2	none		500	10	0.1	3	0.7655251743743039	0.3239300567427168	0.17727272726466942	0.9587362991556497	5.006300575154174	4.2960927080299465	0.8581371800343087
4	3	none		500	10	0.1	3	0.7412672336892681	0.27637763486386546	0.1780821917726903	0.9413281753646594	3.476189880251446	3.0352245311487778	0.8731469226207313
4	1	none		500	10	0.3	1	0.7314826211828146	0.30006383550857035	0.2409090908981405	0.9252095422248536	3.92602672490475	3.2211202585658523	0.8204529528218464
4	2	none		500	10	0.3	1	0.7286589297227595	0.2684072848347057	0.20454545453615702	0.9393939393878827	3.985713622778957	3.3749994426344028	0.8467741845496961
4	3	none		500	10	0.3	1	0.7136594743706374	0.24401079195892322	0.1963470319545047	0.9174725983177469	2.716130706043031	2.379173512801778	0.8759421924530824
4	1	none		500	10	0.3	3	0.735541586073501	0.3124113358976652	0.24999999998863637	0.9239200515736692	4.048022060153145	3.286016516829653	0.8117585397311583
4	2	none		500	10	0.3	3	0.7411157024793388	0.29218370164525176	0.2272727272623967	0.9439071566670284	4.949289169630289	4.051723414982794	0.8186475323268625
4	3	none		500	10	0.3	3	0.7275170828070857	0.2632305425787601	0.21461187213631908	0.920696324945708	3.1724329490291048	2.7062030218317576	0.853037096004074
4	1	undersample	0.6	100	5	0.1	1	0.8040369849364046	0.4083793483870001	0.6318181817894628	0.8110896195950285	7.367883917745289	3.3445390718584598	0.453934811611841
4	2	undersample	0.6	100	5	0.1	1	0.8002197995428169	0.38150223829387386	0.5409090908845041	0.845905867177009	6.467873102239031	3.5102508179421856	0.5427210302020745
4	3	undersample	0.6	100	5	0.1	1	0.8044243071931793	0.3568601563355166	0.5936073059089677	0.8130238555718052	6.351413790981723	3.174775455855967	0.49985333924387754
4	1	undersample	0.6	100	5	0.1	3	0.80274163296407	0.41312543525084455	0.6272727272442149	0.8143133462229897	7.380334896626827	3.3781248178248378	0.4577197093814071
4	2	undersample	0.6	100	5	0.1	3	0.7991413164527285	0.37964195423841024	0.554545454520248	0.840103159246679	6.540733580060576	3.4681449441162946	0.5302379062314351
4	3	undersample	0.6	100	5	0.1	3	0.8012844857788022	0.3498584216695116	0.5936073059089677	0.8188265635021352	6.601622997821461	3.2764586498936183	0.49631107152871673
4	1	undersample	0.6	100	5	0.3	1	0.7904885411171678	0.3771869814073429	0.618181818153719	0.8052869116646983	6.695994551290135	3.1748342738052053	0.4741393055992789
4	2	undersample	0.6	100	5	0.3	1	0.7890759627219975	0.3462343623290786	0.5590909090654959	0.8272082527348343	6.070510455145032	3.2356341408549762	0.5330085672461902
4	3	undersample	0.6	100	5	0.3	1	0.7886192145883199	0.3374155497403877	0.6027397259998749	0.7956157317808149	5.906232669477324	2.9490513225948174	0.4993117319561115
4	1	undersample	0.6	100	5	0.3	3	0.8013319852294707	0.3933871580752784	0.6227272726989669	0.8052869116646983	6.826497632579334	3.1981786434655377	0.4684947900571024
4	2	undersample	0.6	100	5	0.3	3	0.7958296700076197	0.3605417371628988	0.5863636363369834	0.8323662153395721	7.038841449285923	3.4978844064513805	0.4969403503779475
4	3	undersample	0.6	100	5	0.3	3	0.79632671806965	0.34809146486550696	0.6118721460907821	0.8091553836182518	6.684021849564561	3.206127192006176	0.4796703537668454
4	1	undersample	0.6	100	10	0.1	1	0.7987588652482269	0.3966940830103102	0.6363636363347107	0.8091553836182518	7.419763050144561	3.3344592844955816	0.4494023849229235
4	2	undersample	0.6	100	10	0.1	1	0.7946280991735536	0.3683741362145179	0.5909090908822314	0.8323662153395721	7.172221733534243	3.5249997894471283	0.49147946740736126
4	3	undersample	0.6	100	10	0.1	1	0.800202550129685	0.3450202961236512	0.5936073059089677	0.8072211476414751	6.116267344963339	3.079213657797155	0.5034465341300313
4	1	undersample	0.6	100	10	0.1	3	0.8032442412519782	0.40651904534283445	0.6272727272442149	0.8085106382926596	7.105690618481135	3.275757404452173	0.46100477902533155
4	2	undersample	0.6	100	10	0.1	3	0.800682843913018	0.36958401703044774	0.5954545454274793	0.8368794326187178	7.551538307250321	3.6503950328452346	0.48339752892798865
4	3	undersample	0.6	100	10	0.1	3	0.804101934530381	0.3561621538447238	0.5707762556816997	0.8162475821997663	5.907054508951756	3.1062242959979756	0.5258499362449001
4	1	undersample	0.6	100	10	0.3	1	0.7745574702537952	0.371714202915686	0.6045454545179751	0.7865892972225237	5.63461441152281	2.8327793232588827	0.5027458952860542
4	2	undersample	0.6	100	10	0.3	1	0.7776273372018053	0.3291011037127553	0.5499999999749999	0.820760799478912	5.59672227499715	3.0685250084288387	0.5482717922541865
4	3	undersample	0.6	100	10	0.3	1	0.7812384998336614	0.32827565020961136	0.6255707762271429	0.7769181173386401	5.818588441927069	2.8042203191128756	0.4819416751871621
4	1	undersample	0.6	100	10	0.3	3	0.7901412578395169	0.3821576503130022	0.6136363636084711	0.8033526756879217	6.488331341065419	3.120491644369983	0.4809389988665819
4	2	undersample	0.6	100	10	0.3	3	0.7785592872633492	0.3355833020324983	0.5272727272487603	0.8168923275253586	4.976028954956059	2.8795773073135926	0.578689811417854
4	3	undersample	0.6	100	10	0.3	3	0.7962855014734933	0.33214885996705273	0.6073059360453285	0.801418439711145	6.24127870505066	3.0582190238598006	0.4899987816554637
4	1	undersample	0.6	300	5	0.1	1	0.7752036809096772	0.35854777913075164	0.5999999999727272	0.7988394584087761	5.956730427850235	2.982692159206148	0.5007263860210118
4	2	undersample	0.6	300	5	0.1	1	0.7746263407772112	0.33986030893787456	0.5136363636130165	0.8278529980604266	5.0786513646122495	2.9837076916171608	0.5874999929353194
4	3	undersample	0.6	300	5	0.1	1	0.7718043153776175	0.313814188447111	0.6073059360453285	0.7794970986410091	5.467053976449359	2.7541855674485904	0.5037787306732955
4	1	undersample	0.6	300	5	0.1	3	0.7878714612273606	0.3736483261061173	0.618181818153719	0.8065764023158829	6.7514281624343475	3.19599983453561	0.4733812891328986
4	2	undersample	0.6	300	5	0.1	3	0.7805990270206905	0.3430512423279894	0.5409090908845041	0.8272082527348343	5.640497644376599	3.1304102663556272	0.5549883019757259
4	3	undersample	0.6	300	5	0.1	3	0.7824131728241317	0.33373970473616377	0.6118721460907821	0.7827208252689702	5.6790361768825255	2.8160642578267203	0.4958700936788575
4	1	undersample	0.6	300	5	0.3	1	0.7503018580388019	0.34008223965422896	0.5954545454274793	0.7911025145016692	5.57417780451457	2.8504628263110865	0.5113691867275378
4	2	undersample	0.6	300	5	0.3	1	0.7474224840278999	0.321103709525192	0.545454545429752	0.7743391360362712	4.117714085741289	2.4171427498655564	0.5870108167680784
4	3	undersample	0.6	300	5	0.3	1	0.7448192210652135	0.2903576989954087	0.6210045661816893	0.7408123791054751	4.683330126572059	2.3959652859916147	0.5115943515414807
4	1	undersample	0.6	300	5	0.3	3	0.7553572475235919	0.341045437239741	0.5954545454274793	0.7788523533154169	5.183869748320483	2.6925654757299102	0.5194122450247856
4	2	undersample	0.6	300	5	0.3	3	0.7481917824277592	0.31553635219867543	0.5272727272487603	0.7878787878737081	4.142856930561555	2.485714168358104	0.5999999924189034
4	3	undersample	0.6	300	5	0.3	3	0.7650712899911384	0.31225778698719864	0.6347031963180501	0.7601547388732421	5.506753759676783	2.646302732325335	0.4805558397463411
4	1	undersample	0.6	300	10	0.1	1	0.7542582498095071	0.33918982306966045	0.5954545454274793	0.77111540940831	4.958885652101639	2.601549181937836	0.5246237390544405
4	2	undersample	0.6	300	10	0.1	1	0.7617768595041322	0.32800622523999035	0.5363636363392562	0.7994842037343683	4.612571464309956	2.6749194805556273	0.5799193476192748
4	3	undersample	0.6	300	10	0.1	1	0.7701953961062094	0.3004175475723757	0.6438356164089573	0.7595099935476499	5.7090118826054645	2.6771823043079412	0.46893968733447733
4	1	undersample	0.6	300	10	0.1	3	0.7642137037688296	0.35235731533947534	0.5999999999727272	0.7794970986410091	5.302631302402437	2.7210525079911267	0.513151358219456
4	2	undersample	0.6	300	10	0.1	3	0.7648584490944258	0.33313377367953545	0.545454545429752	0.7994842037343683	4.784565652845101	2.720257098870129	0.5685483800200117
4	3	undersample	0.6	300	10	0.1	3	0.7816786341997651	0.32050380439971177	0.6621004565907717	0.7582205028964655	6.144864552876237	2.73844737514188	0.4456481164277974
4	1	undersample	0.6	300	10	0.3	1	0.7418131996952113	0.3205111625385626	0.5999999999727272	0.7601547388732421	4.754032031379344	2.5016127987598646	0.5262086445163731
4	2	undersample	0.6	300	10	0.3	1	0.7418498329523474	0.30395988442903793	0.5590909090654959	0.7762733720130479	4.399773987983292	2.4989912425989367	0.5679817202943758
4	3	undersample	0.6	300	10	0.3	1	0.7583750651369421	0.30126690668959777	0.6438356164089573	0.7427466150822518	5.219201608526615	2.502729328858075	0.4795233954130738
4	1	undersample	0.6	300	10	0.3	3	0.7525262294121093	0.34889757102548324	0.6045454545179751	0.7717601547339024	5.169199037532991	2.648728697330949	0.5124060084370574
4	2	undersample	0.6	300	10	0.3	3	0.7460963601195709	0.30620959211235044	0.545454545429752	0.7865892972225237	4.422960496938929	2.5558911187298192	0.5778688451477493
4	3	undersample	0.6	300	10	0.3	3	0.7645310581772254	0.29942029401228276	0.6621004565907717	0.7511283043149509	5.913912325970505	2.660408722511308	0.4498559526642285
4	1	undersample	0.6	500	5	0.1	1	0.760650020514624	0.3476267393126088	0.5772727272464876	0.7833655705945625	4.93807577977137	2.6647320196679587	0.5396296227779996
4	2	undersample	0.6	500	5	0.1	1	0.7645097004864896	0.3313104638672136	0.5227272727035124	0.8065764023158829	4.567142599874866	2.7024998600852586	0.5917266114020345
4	3	undersample	0.6	500	5	0.1	1	0.7603976223912102	0.29904196475249883	0.6073059360453285	0.7678916827803489	5.116375714405632	2.6164762950129603	0.5113925149168131
4	1	undersample	0.6	500	5	0.1	3	0.7769884531973505	0.3674661809595731	0.6136363636084711	0.7949709864552227	6.158157252145567	2.992924382115374	0.486009726284764
4	2	undersample	0.6	500	5	0.1	3	0.7743757692983998	0.33633125014279497	0.545454545429752	0.8072211476414751	5.024748875574377	2.82943129115126	0.5630990345921197
4	3	undersample	0.6	500	5	0.1	3	0.7733602418825385	0.32195103435914824	0.5981735159544213	0.7743391360362712	5.108149091090294	2.650763091746989	0.5189282836887037
4	1	undersample	0.6	500	5	0.3	1	0.7442603012719066	0.32889485999924667	0.5818181817917355	0.7678916827803489	4.6028983272089805	2.5066665585037087	0.5445843758175452
4	2	undersample	0.6	500	5	0.3	1	0.743595041322314	0.3113446623288275	0.5772727272464876	0.77111540940831	4.600696427146676	2.5221125656954593	0.5482023340654739
4	3	undersample	0.6	500	5	0.3	1	0.7423373931680547	0.2888483815504724	0.5936073059089677	0.743391360407844	4.231550827526628	2.313278632082062	0.5466739462795681
4	1	undersample	0.6	500	5	0.3	3	0.7523958150167047	0.33143985703193624	0.6090909090632232	0.7704706640827178	5.230271489504039	2.6536515696024656	0.5073640101904888
4	2	undersample	0.6	500	5	0.3	3	0.741454193775277	0.30271819002324074	0.5499999999749999	0.7717601547339024	4.132768162648438	2.4097456569702618	0.5830826992478382
4	3	undersample	0.6	500	5	0.3	3	0.760000176642555	0.3028013153796234	0.6255707762271429	0.7485493230125819	4.973639543339378	2.4878467572389047	0.5002064757254464
4	1	undersample	0.6	500	10	0.1	1	0.7497127952640525	0.3361211972719991	0.5863636363369834	0.7666021921291645	4.656092300570573	2.5122927098722165	0.5395710611242455
4	2	undersample	0.6	500	10	0.1	1	0.7561939511165816	0.3123385783331462	0.5409090908845041	0.7917472598272615	4.479416126335946	2.5973682961489755	0.5798452695841407
4	3	undersample	0.6	500	10	0.1	1	0.7626821994353327	0.29067250554782625	0.6210045661816893	0.754352030942912	5.03178042694647	2.5280263593675625	0.502411888943232
4	1	undersample	0.6	500	10	0.1	3	0.758000703358537	0.3410150792035665	0.6045454545179751	0.7749838813618635	5.265157981829422	2.686676098183989	0.510274535883708
4	2	undersample	0.6	500	10	0.1	3	0.7593312232577223	0.32318583166436005	0.5727272727012397	0.7917472598272615	5.096106700350508	2.7501546665106797	0.5396579736763475
4	3	undersample	0.6	500	10	0.1	3	0.7747145014705493	0.31381686523168295	0.6347031963180501	0.7479045776869897	5.154731215933857	2.5177100215365305	0.4884270128783227
4	1	undersample	0.6	500	10	0.3	1	0.7388810737940332	0.3175120053038759	0.6045454545179751	0.7569310122452809	4.760571743903409	2.4871351760294087	0.5224446268683636
4	2	undersample	0.6	500	10	0.3	1	0.7366933356778619	0.29723238139137703	0.5499999999749999	0.7698259187571256	4.08776824575703	2.389495694346644	0.5845477311364654
4	3	undersample	0.6	500	10	0.3	1	0.7560816559650718	0.29919153020042255	0.6529680364998645	0.7401676337798829	5.35993183925847	2.513035696316391	0.4688558955751093
4	1	undersample	0.6	500	10	0.3	3	0.7496659046949182	0.3467103919705036	0.6136363636084711	0.7666021921291645	5.216606825101231	2.6291435335872038	0.503994947207875
4	2	undersample	0.6	500	10	0.3	3	0.7415699548678272	0.2957694956079591	0.545454545429752	0.7782076079898246	4.210464907916611	2.4593022145309	0.5840927845764051
4	3	undersample	0.6	500	10	0.3	3	0.7611483532497814	0.29333556525879234	0.6621004565907717	0.7491940683381741	5.853192238175871	2.6398914324107787	0.45101737077092313
4	1	undersample	0.8	100	5	0.1	1	0.7994578277943849	0.39854489500493034	0.7227272726944215	0.7421018697566596	7.50036846054207	2.802374891158542	0.37363161968609776
4	2	undersample	0.8	100	5	0.1	1	0.7965813844440537	0.3725933334320143	0.6590909090609504	0.7730496453850868	6.585416311287403	2.9041191900232826	0.44099248808180275
4	3	undersample	0.8	100	5	0.1	1	0.801278597693637	0.35006629552793717	0.6894977168634933	0.7524177949661354	6.74850608623824	2.7849242594795545	0.4126726947277407
4	1	undersample	0.8	100	5	0.1	3	0.8018653654533732	0.403706134532041	0.7272727272396694	0.7472598323613975	7.884353317509153	2.8775509063683935	0.3649697967155465
4	2	undersample	0.8	100	5	0.1	3	0.7978049352324014	0.37983642041838733	0.6454545454252066	0.773694390710679	6.2239751233685565	2.8521366259139316	0.4582499941179937
4	3	undersample	0.8	100	5	0.1	3	0.8015082330150823	0.3535971060128949	0.6940639269089468	0.7491940683381741	6.776809690330702	2.7673344670788853	0.4083535654334931
4	1	undersample	0.8	100	5	0.3	1	0.785597268624348	0.3681015253765165	0.686363636332438	0.7511283043149509	6.6049031700257155	2.757901443408925	0.417553642553878
4	2	undersample	0.8	100	5	0.3	1	0.7828981302385558	0.3448099145019684	0.6590909090609504	0.7666021921291645	6.350091747977351	2.8238949064455148	0.4447014240139242
4	3	undersample	0.8	100	5	0.3	1	0.7806894358920007	0.3096913175056472	0.6803652967725861	0.7337201805239606	5.865167486079558	2.555076357497094	0.43563569240088373
4	1	undersample	0.8	100	5	0.3	3	0.7936302092491647	0.37875693395212523	0.6954545454229338	0.7440361057334363	6.637918385304401	2.7170024125693892	0.4093154191538933
4	2	undersample	0.8	100	5	0.3	3	0.7920652365043082	0.37333965465825325	0.6727272726966942	0.7698259187571256	6.874882914408917	2.922688948457052	0.42512562266080534
4	3	undersample	0.8	100	5	0.3	3	0.7893066485313642	0.328331620648169	0.6712328766816789	0.7408123791054751	5.83550967142692	2.5897565958879953	0.4437926905019835
4	1	undersample	0.8	100	10	0.1	1	0.7943233104741809	0.3921126412248659	0.7090909090586777	0.7466150870358053	7.182251535505538	2.798473171818821	0.38963730052644685
4	2	undersample	0.8	100	10	0.1	1	0.791004337377645	0.3580366844396703	0.6545454545157025	0.7672469374547567	6.245808100232149	2.8121882446405504	0.450252095013605
4	3	undersample	0.8	100	10	0.1	1	0.7982241535141563	0.331928656373599	0.703196346999854	0.7485493230125819	7.053017386063168	2.7965576687211042	0.3965051332096467
4	1	undersample	0.8	100	10	0.1	3	0.8025496746966767	0.4041635005798496	0.7227272726944215	0.7530625402917276	7.9489787213251155	2.9267622833757825	0.3681934883074006
4	2	undersample	0.8	100	10	0.1	3	0.7943101225016119	0.3674628477779981	0.6499999999704545	0.77111540940831	6.2567401116004175	2.839859030664966	0.45388795402134013
4	3	undersample	0.8	100	10	0.1	3	0.8023428690872584	0.3466063090248907	0.6894977168634933	0.7569310122452809	6.915040985199036	2.8366337263597288	0.4102121250301847
4	1	undersample	0.8	100	10	0.3	1	0.767081355137448	0.3556774920066622	0.6590909090609504	0.7317859445471839	5.274839504947836	2.4573316389960054	0.4658590245148912
4	2	undersample	0.8	100	10	0.3	1	0.7747772697966121	0.3326641025209184	0.68181818178719	0.7614442295244266	6.839767978033737	2.8581079881105786	0.4178662096275573
4	3	undersample	0.8	100	10	0.3	1	0.7756094904156694	0.2945834152440806	0.6757990867271324	0.7343649258495528	5.762750994914257	2.544088213680319	0.44147112347870276
4	1	undersample	0.8	100	10	0.3	3	0.7836102807572827	0.38556825157863756	0.7045454545134298	0.7498388136637664	7.147699864819314	2.816365866616951	0.39402407045684573
4	2	undersample	0.8	100	10	0.3	3	0.7862874391887932	0.3499578777639751	0.6681818181514463	0.7601547388732421	6.382125167740016	2.7858869804371222	0.43651398921127477
4	3	undersample	0.8	100	10	0.3	3	0.7884131316075356	0.3243458608650539	0.6940639269089468	0.745970341710213	6.662019513436946	2.732216010758185	0.41011827398992945
4	1	undersample	0.8	300	5	0.1	1	0.7698376414043727	0.37921380623141715	0.6545454545157025	0.7421018697566596	5.4521050072457	2.537999901426604	0.4655082474626995
4	2	undersample	0.8	300	5	0.1	1	0.7742468202332806	0.33308204578652784	0.6454545454252066	0.7666021921291645	5.979529370008527	2.7654694945880216	0.46248948097210935
4	3	undersample	0.8	300	5	0.1	1	0.7709579031351109	0.29933224026310873	0.6894977168634933	0.7272727272680383	5.921568352039865	2.5281582024235414	0.4269406334450157
4	1	undersample	0.8	300	5	0.1	3	0.7781607174257078	0.37675593971904053	0.6590909090609504	0.7485493230125819	5.755384336096077	2.6211537417431257	0.4554263505479865
4	2	undersample	0.8	300	5	0.1	3	0.7761165816775102	0.3347833585274677	0.6545454545157025	0.7607994841988344	6.026386415117974	2.736388025583984	0.4540677906839055
4	3	undersample	0.8	300	5	0.1	3	0.7752135166883054	0.29564465762913217	0.6986301369544005	0.7356544165007373	6.451330061972097	2.6428665887950538	0.4096622710191733
4	1	undersample	0.8	300	5	0.3	1	0.7550187562276537	0.34224251258247596	0.6318181817894628	0.7221147646633004	4.459339276371195	2.2736658113097024	0.5098660644108949
4	2	undersample	0.8	300	5	0.3	1	0.7528735126897602	0.3098852421915675	0.6363636363347107	0.7343649258495528	4.83798522221859	2.3956309776245326	0.49517119610921395
4	3	undersample	0.8	300	5	0.3	1	0.7392505645201652	0.2640995669829848	0.6757990867271324	0.6911669890348733	4.6651178732143	2.1882345502278504	0.4690630682969136
4	1	undersample	0.8	300	5	0.3	3	0.7527357716429284	0.34622747428073825	0.6499999999704545	0.7337201805239606	5.117260233011593	2.441041070401254	0.4770210831728716
4	2	undersample	0.8	300	5	0.3	3	0.7603481624758219	0.3231000117722717	0.6272727272442149	0.737588652477514	4.730388715075274	2.3904175991714234	0.5053321610229441
4	3	undersample	0.8	300	5	0.3	3	0.7473496256649856	0.26421583289349826	0.657534246545318	0.6963249516396111	4.402547598754389	2.1652560144237585	0.4918188666514128
4	1	undersample	0.8	300	10	0.1	1	0.7490783072504543	0.36194265153461536	0.6363636363347107	0.7117988394538247	4.322147476517671	2.208053614524627	0.5108695580841605
4	2	undersample	0.8	300	10	0.1	1	0.7590894437606236	0.3165908910016348	0.6454545454252066	0.7337201805239606	5.016328079870873	2.4239708531257205	0.4832161621743121
4	3	undersample	0.8	300	10	0.1	1	0.7597219646184962	0.28159739734119626	0.6940639269089468	0.7085751128258635	5.516047838059709	2.3816219329202317	0.4317623682171506
4	1	undersample	0.8	300	10	0.1	3	0.7573588886935114	0.359835779069185	0.6499999999704545	0.7214700193377082	4.810515667084261	2.333680471624894	0.48512063675165673
4	2	undersample	0.8	300	10	0.1	3	0.7662036222964657	0.3198421374765984	0.6545454545157025	0.7472598323613975	5.602040547583226	2.589795815731554	0.4622950758234714
4	3	undersample	0.8	300	10	0.1	3	0.7758538459500278	0.2972979647618841	0.703196346999854	0.7169568020585625	6.001331423563919	2.484413429716877	0.4139770318214125
4	1	undersample	0.8	300	10	0.3	1	0.7359665318562804	0.34129031405328264	0.6227272726989669	0.6982591876163878	3.819663125337122	2.0637819827616	0.5403047014474137
4	2	undersample	0.8	300	10	0.3	1	0.7403361467674814	0.2879995087708225	0.6227272726989669	0.7111540941282325	4.063871396926768	2.155915103800274	0.5305076988390758
4	3	undersample	0.8	300	10	0.3	1	0.7422740962525282	0.2543951102355092	0.6986301369544005	0.6943907156628344	5.267261001021585	2.2860238543125977	0.43400617535311303
4	1	undersample	0.8	300	10	0.3	3	0.747612976965008	0.353077090373368	0.6363636363347107	0.7066408768490868	4.215384448809254	2.1692306951539337	0.5145985329079167
4	2	undersample	0.8	300	10	0.3	3	0.7527196530097885	0.29697748953727043	0.6636363636061984	0.7259832366168538	5.227217573630645	2.421882264405265	0.46332148566965686
4	3	undersample	0.8	300	10	0.3	3	0.756195001604503	0.27024712056114636	0.7077625570453077	0.7001934235931645	5.656249755590224	2.360730514722177	0.417366728869514
4	1	undersample	0.8	500	5	0.1	1	0.7579083875505539	0.3664059148229224	0.6454545454252066	0.7356544165007373	5.066353742548203	2.4417072245503757	0.48194565519200067
4	2	undersample	0.8	500	5	0.1	1	0.7701307074614618	0.33790517290399635	0.6681818181514463	0.754352030942912	6.183798631589917	2.7200786292492256	0.4398717890837722
4	3	undersample	0.8	500	5	0.1	1	0.7590963555696868	0.2800642078846821	0.6940639269089468	0.7105093488026403	5.568061451733366	2.397534773792824	0.4305869715870044
4	1	undersample	0.8	500	5	0.1	3	0.7650240314166813	0.36071390266659586	0.6363636363347107	0.7453255963846208	5.1215187492134895	2.4987340789396137	0.487889266852368
4	2	undersample	0.8	500	5	0.1	3	0.7677275657933299	0.3260764934070116	0.6681818181514463	0.7446808510590286	5.873287387301892	2.6170453518763424	0.4455844096445114
4	3	undersample	0.8	500	5	0.1	3	0.7684495788547085	0.2869667202089534	0.7123287670907612	0.7240490006400772	6.497106943694478	2.5813595273415757	0.39730906151633344
4	1	undersample	0.8	500	5	0.3	1	0.7467132641697438	0.3353171488278607	0.6272727272442149	0.7163120567329703	4.249390071154487	2.2111362855573065	0.5203420269823988
4	2	undersample	0.8	500	5	0.3	1	0.7464421780669364	0.3022463232842915	0.6363636363347107	0.726627981942446	4.651532819089973	2.327830103381078	0.5004436488789875
4	3	undersample	0.8	500	5	0.3	1	0.7327957511577448	0.2545151043370732	0.6712328766816789	0.6879432624069121	4.500946795988045	2.1509961949515195	0.4778985949932488
4	1	undersample	0.8	500	5	0.3	3	0.7458032940624817	0.33838061559726756	0.6227272726989669	0.7246937459656694	4.344911079017511	2.261943711608803	0.520596078267998
4	2	undersample	0.8	500	5	0.3	3	0.7543930601957681	0.31549464393299453	0.6227272726989669	0.7382333978031063	4.655023830496721	2.378940795667892	0.5110480280535546
4	3	undersample	0.8	500	5	0.3	3	0.7374414503531379	0.2503531075327858	0.6347031963180501	0.6943907156628344	3.9478637761026687	2.076845200976804	0.526068091323158
4	1	undersample	0.8	500	10	0.1	1	0.7445006154387199	0.3598143535312949	0.6318181817894628	0.7092198581514557	4.1854861331493485	2.1728380626149186	0.5191363563603819
4	2	undersample	0.8	500	10	0.1	1	0.7557367680675224	0.3136466927649442	0.6499999999704545	0.7317859445471839	5.066964059319626	2.4234374094926125	0.4782819318336318
4	3	undersample	0.8	500	10	0.1	1	0.7550468249972768	0.2710000321310474	0.703196346999854	0.7098646034770479	5.7967176909233125	2.4236833257516452	0.4181130420719901
4	1	undersample	0.8	500	10	0.1	3	0.7506535373073091	0.3532548991026156	0.6363636363347107	0.7150225660817858	4.390836924418362	2.2330315957123297	0.5085662688553987
4	2	undersample	0.8	500	10	0.1	3	0.7587113885469785	0.310690929292131	0.6318181817894628	0.7362991618263295	4.7915117552085915	2.3959656791598722	0.5000437760880437
4	3	undersample	0.8	500	10	0.1	3	0.7678710744872214	0.2856418679996027	0.7077625570453077	0.7105093488026403	5.944111648118541	2.4448545390650507	0.41130695793673244
4	1	undersample	0.8	500	10	0.3	1	0.7349261473536135	0.33501708712190603	0.6272727272442149	0.7001934235931645	3.9304483164092785	2.0922579946025937	0.5323204344306262
4	2	undersample	0.8	500	10	0.3	1	0.739813023855577	0.28871559154187254	0.6090909090632232	0.7163120567329703	3.934302169181583	2.1470453787295587	0.5457245648808838
4	3	undersample	0.8	500	10	0.3	1	0.740576855703641	0.25316326296630526	0.7168949771362149	0.6879432624069121	5.582477771449854	2.297322466716929	0.41152379014229407
4	1	undersample	0.8	500	10	0.3	3	0.7452420725631557	0.3497235880535502	0.6363636363347107	0.7021276595699412	4.124999840015344	2.136363564513285	0.5179063287564489
4	2	undersample	0.8	500	10	0.3	3	0.7499325948068695	0.2999430513709992	0.6499999999704545	0.7208252740121159	4.795116918334915	2.3282909095279454	0.48555455502537903
4	3	undersample	0.8	500	10	0.3	3	0.7522323202882806	0.26650633098505394	0.703196346999854	0.6976144422907956	5.4659010310788725	2.3254957315823286	0.42545513789961664
4	1	undersample	1.0	100	5	0.1	1	0.7998901002285914	0.40465308348015233	0.7636363636016529	0.6898774983836887	7.186949925007081	2.462369982822906	0.3426168175160871
4	2	undersample	1.0	100	5	0.1	1	0.7978518258015358	0.3664280126131104	0.754545454511157	0.7208252740121159	7.937216253447741	2.702771265605866	0.340518778867803
4	3	undersample	1.0	100	5	0.1	1	0.797514639251742	0.33047225591295837	0.7899543378634724	0.6769825918718442	7.882061579534544	2.4455471857869324	0.3102674449177207
4	1	undersample	1.0	100	5	0.1	3	0.7973360295410585	0.39892036689733995	0.754545454511157	0.6911669890348733	6.8797646240247365	2.4432149520577333	0.3551305919287076
4	2	undersample	1.0	100	5	0.1	3	0.798197643748901	0.3648164223657708	0.754545454511157	0.7105093488026403	7.544831762861404	2.606458707131651	0.34546279010664444
4	3	undersample	1.0	100	5	0.1	3	0.8007118694964803	0.34287840232748606	0.794520547908926	0.6795615731742131	8.200133729744698	2.479479539905769	0.30237061243410085
4	1	undersample	1.0	100	5	0.3	1	0.77923480452494	0.38402113063312043	0.7318181817849173	0.6969696969652034	6.276270905065143	2.4149999201594183	0.3847826032250664
4	2	undersample	1.0	100	5	0.3	1	0.7910453666256374	0.3612272525291532	0.7363636363301652	0.7169568020585625	7.075013400907868	2.601594440953768	0.36771582225834326
4	3	undersample	1.0	100	5	0.3	1	0.7745555231710871	0.3063131673658205	0.7305936072725756	0.6724693745926985	5.567863111885007	2.2306115162755513	0.400622539702084
4	1	undersample	1.0	100	5	0.3	3	0.7941210948947892	0.3888510973287864	0.749999999965909	0.7014829142443489	7.049675691015052	2.512418922163895	0.3563878626174626
4	2	undersample	1.0	100	5	0.3	3	0.7979163003340953	0.3661400917842275	0.7272727272396694	0.7163120567329703	6.733333011858605	2.5636362731099207	0.3807380685407314
4	3	undersample	1.0	100	5	0.3	3	0.7937683450653431	0.33604531039723196	0.771689497681658	0.684719535778951	7.340613149542125	2.447628574488289	0.3334365197047374
4	1	undersample	1.0	100	10	0.1	1	0.7947936814958092	0.391397565595225	0.749999999965909	0.7105093488026403	7.3630285917526725	2.590757148654954	0.35186024918150866
4	2	undersample	1.0	100	10	0.1	1	0.7937195943965769	0.35659771279129526	0.7136363636039256	0.7195357833609315	6.393431554589563	2.544482667738975	0.39798386548426995
4	3	undersample	1.0	100	10	0.1	1	0.7950048429500485	0.3328523582843451	0.771689497681658	0.6840747904533587	7.318734348304033	2.4426334142904045	0.33375078597696217
4	1	undersample	1.0	100	10	0.1	3	0.7989698728093312	0.3997534726103684	0.754545454511157	0.7034171502211256	7.290901418706732	2.5441303488466236	0.34894591626351873
4	2	undersample	1.0	100	10	0.1	3	0.7958267393470488	0.3644172234946497	0.7227272726944215	0.7195357833609315	6.687167571184106	2.576896459684695	0.3853494570582033
4	3	undersample	1.0	100	10	0.1	3	0.7969184706287592	0.33195444717166517	0.7990867579543796	0.6724693745926985	8.165935530922756	2.4397313459263845	0.2987693516594954
4	1	undersample	1.0	100	10	0.3	1	0.7671590176425765	0.3687498136343205	0.7136363636039256	0.6911669890348733	5.577227454451454	2.310751490801591	0.41431902390586467
4	2	undersample	1.0	100	10	0.3	1	0.778686770998183	0.3381445941868167	0.7227272726944215	0.7085751128258635	6.337624835773689	2.4799777908562386	0.39131027660100326
4	3	undersample	1.0	100	10	0.3	1	0.7759333350997588	0.3046241408159501	0.7351598173180292	0.6776273371974364	5.834861823660259	2.2804656825495755	0.39083455497672803
4	1	undersample	1.0	100	10	0.3	3	0.7832893734247699	0.3873072582715867	0.7363636363301652	0.6976144422907956	6.443790605239487	2.4351811559945387	0.3779112700491185
4	2	undersample	1.0	100	10	0.3	3	0.7926586952699137	0.361703929037181	0.7454545454206611	0.7208252740121159	7.561530466299672	2.6702077563816995	0.3531305854902009
4	3	undersample	1.0	100	10	0.3	3	0.7797694225849283	0.3191191340152371	0.7351598173180292	0.6744036105694752	5.749607135681975	2.257886815099429	0.39270278895943106
4	1	undersample	1.0	300	5	0.1	1	0.7654416505480335	0.3606005230212605	0.7181818181491735	0.6840747904533587	5.518037954071211	2.2732652340315793	0.41196983380188307
4	2	undersample	1.0	300	5	0.1	1	0.7834461637653128	0.34726509910339753	0.7272727272396694	0.7047066408723102	6.3639007280794075	2.46288201251544	0.387008228775391
4	3	undersample	1.0	300	5	0.1	1	0.769797950357554	0.3079392045375583	0.7351598173180292	0.6711798839415141	5.66602410819479	2.2357506705269894	0.39458896947388106
4	1	undersample	1.0	300	5	0.1	3	0.772856221792392	0.36765218585962683	0.7136363636039256	0.7001934235931645	5.820173836774013	2.3803225011058493	0.4089778947605229
4	2	undersample	1.0	300	5	0.1	3	0.7842770060371607	0.3501255748760859	0.7272727272396694	0.715667311407378	6.712017820912452	2.557823039135117	0.38108107580489414
4	3	undersample	1.0	300	5	0.1	3	0.7720928315507154	0.30722944028016513	0.7214611871816684	0.6769825918718442	5.428487066914113	2.233505522279395	0.4114416117167221
4	1	undersample	1.0	300	5	0.3	1	0.7426997245179064	0.3384680585522226	0.6909090908776859	0.6686009026391451	4.509727459526117	2.0848248396920592	0.46229507510279977
4	2	undersample	1.0	300	5	0.3	1	0.7584490944258837	0.3182674522620575	0.7363636363301652	0.6686009026391451	5.635113147413879	2.2219843686191685	0.3943105052447388
4	3	undersample	1.0	300	5	0.3	1	0.7420488769949569	0.27771289362976326	0.7077625570453077	0.6589297227552616	4.678934137524145	2.0751222944772247	0.4435031968169428
4	1	undersample	1.0	300	5	0.3	3	0.7538171853935878	0.33340071493058127	0.7090909090586777	0.6731141199182907	5.01923057323149	2.1692307027428788	0.43218390167598436
4	2	undersample	1.0	300	5	0.3	3	0.7575772229060429	0.32704262954624297	0.7181818181491735	0.6756931012206596	5.309561769535172	2.214512854050319	0.41708014655013076
4	3	undersample	1.0	300	5	0.3	3	0.746014502353762	0.2733686481053786	0.6849315068180396	0.6634429400344073	4.285357167662377	2.0351125201085876	0.47489915020669127
4	1	undersample	1.0	300	10	0.1	1	0.7531035695445754	0.35256762514257617	0.68181818178719	0.6756931012206596	4.4646405599360195	2.102385620933847	0.47089693964469326
4	2	undersample	1.0	300	10	0.1	1	0.7701922513334505	0.33489984253544325	0.7318181817849173	0.6853642811045432	5.944116165999979	2.3259220570848664	0.3912982069475445
4	3	undersample	1.0	300	10	0.1	1	0.7585752600325611	0.2955464994105272	0.7397260273634828	0.6492585428713782	5.261029210541585	2.109034992124883	0.40087877392672394
4	1	undersample	1.0	300	10	0.1	3	0.7564064240079715	0.3477050622558431	0.686363636332438	0.6802063184998053	4.654774248458761	2.1462700940491195	0.46109004066352455
4	2	undersample	1.0	300	10	0.1	3	0.7734350272551433	0.3422717086439532	0.7272727272396694	0.6976144422907956	6.152096385772713	2.4051171911057176	0.39094269315201363
4	3	undersample	1.0	300	10	0.1	3	0.7672336892680816	0.29901285797387306	0.7625570775907508	0.6698903932903296	6.517164678557723	2.3100117021474587	0.3544504015029781
4	1	undersample	1.0	300	10	0.3	1	0.7370069163589473	0.3282599155496098	0.6727272726966942	0.6627981947088151	4.040365271888609	1.9950286214081379	0.4937743116656229
4	2	undersample	1.0	300	10	0.3	1	0.756076724693746	0.31167563140155197	0.6772727272419421	0.6860090264301354	4.5850129816468845	2.156981450683107	0.47044172251355626
4	3	undersample	1.0	300	10	0.3	1	0.7474909397089519	0.2750952523541502	0.7168949771362149	0.6486137975457859	4.674222974054671	2.0401909685902284	0.4364770215654107
4	1	undersample	1.0	300	10	0.3	3	0.736483793447043	0.33500575074835875	0.686363636332438	0.6589297227552616	4.22788401824286	2.012381793433478	0.47597846640812025
4	2	undersample	1.0	300	10	0.3	3	0.7603173905398277	0.31806471225526456	0.7181818181491735	0.6789168278486208	5.388456834781311	2.2367469181571042	0.41509970903632815
4	3	undersample	1.0	300	10	0.3	3	0.7490453941925816	0.28271062994837215	0.7214611871816684	0.6563507414528927	4.947067140853993	2.099411386009602	0.4243749431256996
4	1	undersample	1.0	500	5	0.1	1	0.7564122853291131	0.35237332930571946	0.7045454545134298	0.6789168278486208	5.04216847519086	2.194277039964248	0.43518517882516883
4	2	undersample	1.0	500	5	0.1	1	0.7734247699431451	0.3420579074194253	0.7136363636039256	0.6892327530580965	5.527003654247095	2.296369220575051	0.41548175267451176
4	3	undersample	1.0	500	5	0.1	1	0.755760755323565	0.28945079939902474	0.7305936072725756	0.6634429400344073	5.3458014645175	2.1707866881158266	0.40607318641859486
4	1	undersample	1.0	500	5	0.1	3	0.7568445577633199	0.3478798426308166	0.686363636332438	0.6872985170813198	4.809980386684073	2.194948383284281	0.4563320759604263
4	2	undersample	1.0	500	5	0.1	3	0.7748432096594573	0.34034854659072433	0.7227272726944215	0.6918117343604655	5.851121223746602	2.345083605775267	0.400792165738526
4	3	undersample	1.0	500	5	0.1	3	0.761938828683218	0.29672804784020046	0.7214611871816684	0.6524822694993393	4.863164757891637	2.0760413155952158	0.42689100006219194
4	1	undersample	1.0	500	5	0.3	1	0.7399844674989743	0.324512004722894	0.68181818178719	0.6660219213367762	4.273303762228776	2.041505730259809	0.4777347460228307
[truncated: 305 more rows]
