# Supplementary material for: Risk prediction for cardiovascular related diseases using PRS and EHR in the Framingham Heart Study
Source: PLoS One. 2026 Apr 17;21(4):e0345914. doi: 10.1371/journal.pone.0345914 (PMC13089760; doi:10.1371/journal.pone.0345914)
Supplement: S1 File — (ZIP) [file pone.0345914.s003.zip › catboost/prs_model/af/af_catboost_nested_cv_outer_test_results.csv]

outer_fold	AUC	AUPRC	sensitivity	specificity	DOR	LR+	LR-
1	0.8053308715784537	0.380014101942875	0.13181818181219007	0.9832366215281546	8.905552466312699	7.863456844276001	0.8829835975887864
2	0.7993640466561163	0.41001550788512553	0.15454545453842974	0.9851708575049313	12.143984306426143	10.42173209762474	0.8581806195739322
3	0.8144473001657495	0.3871922278415462	0.12328767122724714	0.9883945841328924	11.976552159076423	10.623278511189502	0.8870063980285958
4	0.8286129032258064	0.42734871977239536	0.15454545453842974	0.9851612903162248	12.136036677996811	10.41501273909845	0.8581889536162145
