# Supplementary material for: Risk prediction for cardiovascular related diseases using PRS and EHR in the Framingham Heart Study
Source: PLoS One. 2026 Apr 17;21(4):e0345914. doi: 10.1371/journal.pone.0345914 (PMC13089760; doi:10.1371/journal.pone.0345914)
Supplement: S1 File — (ZIP) [file pone.0345914.s003.zip › catboost/prs_model/chd/chd_catboost_nested_cv_all_results.csv]

outer_fold	inner_fold	sampling_method	sampling_ratio	iterations	depth	learning_rate	l2_leaf_reg	AUC	AUPRC	sensitivity	specificity	DOR	LR+	LR-
1	1	none		100	5	0.1	1	0.6673850824440042	0.20237321023587054	0.0	0.9999999999935402	0.0	0.0	0.9999999900064599
1	2	none		100	5	0.1	1	0.6604104104104104	0.18932255183873004	0.0	0.9999999999935402	0.0	0.0	0.9999999900064599
1	3	none		100	5	0.1	1	0.6613110203226482	0.20606678248349522	0.0	0.9999999999935402	0.0	0.0	0.9999999900064599
1	1	none		100	5	0.1	3	0.6710061297088098	0.21139074966181132	0.0	0.9999999999935402	0.0	0.0	0.9999999900064599
1	2	none		100	5	0.1	3	0.661038945922667	0.18702575722944575	0.0	0.9999999999935402	0.0	0.0	0.9999999900064599
1	3	none		100	5	0.1	3	0.6656773052121889	0.21019529375243098	0.0	0.9999999999935402	0.0	0.0	0.9999999900064599
1	1	none		100	5	0.3	1	0.6663943639123533	0.1996277354970663	0.013452914797603008	0.9928940568411312	1.905369217647334	1.8931893437564629	0.993607594354021
1	2	none		100	5	0.3	1	0.6381221337616687	0.18270303381343989	0.009009009008603198	0.9948320413372428	1.7499966115126298	1.7432398678278205	0.9961389861327016
1	3	none		100	5	0.3	1	0.6546401052215005	0.20255143131903158	0.009009009008603198	0.9961240310013171	2.3363576045308116	2.3243183236195315	0.9948469770845401
1	1	none		100	5	0.3	3	0.6714450006373043	0.20954506241099252	0.008968609865068672	0.999354005161503	13.999783141642304	13.883193020557952	0.9916719952085982
1	2	none		100	5	0.3	3	0.6405809879647089	0.17843267118217881	0.009009009008603198	0.9974160206653915	3.509077319893031	3.4864729849854728	0.9935583152100448
1	3	none		100	5	0.3	3	0.6631835323695788	0.2082809624598513	0.004504504504301599	0.999354005161503	6.9998915711376855	6.972864963026573	0.9961389861778049
1	1	none		100	10	0.1	1	0.666642043545266	0.20247490670032964	0.004484304932534336	0.999354005161503	6.968360528027292	6.941596510278976	0.996159198806624
1	2	none		100	10	0.1	1	0.6399786414321298	0.1766603026513095	0.0	0.9999999999935402	0.0	0.0	0.9999999900064599
1	3	none		100	10	0.1	1	0.6527792327210932	0.1922654939422076	0.0	0.9999999999935402	0.0	0.0	0.9999999900064599
1	1	none		100	10	0.1	3	0.6686640363379336	0.20871704389859413	0.004484304932534336	0.9999999999935402	450159.6548025334	448141.00166515587	0.9955156851187396
1	2	none		100	10	0.1	3	0.647681111343902	0.18224273029769342	0.0	0.9999999999935402	0.0	0.0	0.9999999900064599
1	3	none		100	10	0.1	3	0.6614623344274507	0.20601797034641756	0.0	0.9999999999935402	0.0	0.0	0.9999999900064599
1	1	none		100	10	0.3	1	0.6433369833489763	0.18853908492668606	0.03587443946027469	0.9877260981848339	2.9943672033454423	2.922820368967208	0.9761061822204135
1	2	none		100	10	0.3	1	0.6028484880229067	0.16663801034431197	0.03153153153011119	0.9812661498644621	1.7053719840649229	1.6831305081805508	0.9869579815161046
1	3	none		100	10	0.3	1	0.6295379682007589	0.1865892706705986	0.040540540538714386	0.9890180878489082	3.8052989344239294	3.691570563053388	0.9701131471184279
1	1	none		100	10	0.3	3	0.6683700073000314	0.20708309090696175	0.02242152466267168	0.9941860465052056	3.922011597789321	3.8564956045470553	0.9832952986423318
1	2	none		100	10	0.3	3	0.6163459971599506	0.168891701220754	0.009009009008603198	0.9909560723450197	0.9961027940332915	0.9961378939451372	1.0000352272386224
1	3	none		100	10	0.3	3	0.6523136508601626	0.1986581006608311	0.009009009008603198	0.9974160206653915	3.509077319893031	3.4864729849854728	0.9935583152100448
1	1	none		300	5	0.1	1	0.6564944206903744	0.18935396256756132	0.02242152466267168	0.9877260981848339	1.8457251972776536	1.826762730604505	0.9897262684833206
1	2	none		300	5	0.1	1	0.6280481062457807	0.17349155528890672	0.022522522521507993	0.9851421188566852	1.5277489210443789	1.5158626688177002	0.9922197506799465
1	3	none		300	5	0.1	1	0.6393253718835115	0.18968433641667765	0.018018018017206396	0.9896640826809454	1.756879033031909	1.7432415555002643	0.9922376584591026
1	1	none		300	5	0.1	3	0.6644737604431004	0.19069229461730763	0.02242152466267168	0.9903100775129826	2.344034276458227	2.313898955716372	0.9871438124924812
1	2	none		300	5	0.1	3	0.6311354959610773	0.17204390397917954	0.009009009008603198	0.9864341085207595	0.6610384735356528	0.6640921742200055	1.0046195406110554
1	3	none		300	5	0.1	3	0.6416838349977885	0.18814994302551272	0.004504504504301599	0.9961240310013171	1.1628929253852096	1.1621591618097658	0.9993690087983551
1	1	none		300	5	0.3	1	0.6244220808565369	0.18223373428149703	0.08968609865068672	0.9599483204072355	2.3613532948932727	2.2392588068716326	0.9482946868225022
1	2	none		300	5	0.3	1	0.5940242568149545	0.15316810337224407	0.049549549547317585	0.9450904392703806	0.8972956273645284	0.9023845731977195	1.0056714160919091
1	3	none		300	5	0.3	1	0.5894775589543031	0.15706251243490932	0.058558558555920785	0.9593023255751983	1.4661650533171118	1.4388670850333316	0.9813813711603133
1	1	none		300	5	0.3	3	0.6359543921854903	0.18155419517992055	0.05381165919041203	0.9709302325518674	1.8995254124738412	1.8511204389653417	0.9745173230187463
1	2	none		300	5	0.3	3	0.5935644947272855	0.15618089985696082	0.03153153153011119	0.954134366918901	0.6773008680229565	0.6874760585904693	1.0150231370944578
1	3	none		300	5	0.3	3	0.6200153642014107	0.18235277150914325	0.06306306306022239	0.9657622738955701	1.8985843507699296	1.8419168506898713	0.9701527514208564
1	1	none		300	10	0.1	1	0.6332052931020499	0.17990885789229083	0.05381165919041203	0.9696382428877931	1.8162744846252914	1.7723493824171104	0.975815813775533
1	2	none		300	10	0.1	1	0.6038844076634773	0.16625202033385472	0.054054054051619185	0.9534883720868639	1.1714283198310302	1.1621619120911002	0.9920896402303557
1	3	none		300	10	0.1	1	0.610865225690807	0.16982510107553317	0.045045045043015985	0.9715762273839046	1.6123493467314598	1.5847660267957624	0.982892456826985
1	1	none		300	10	0.1	3	0.6456892156521941	0.18631730464145066	0.03587443946027469	0.9825581395285365	2.096122828328186	2.056800015741927	0.9812402054803008
1	2	none		300	10	0.1	3	0.6043019763949996	0.16338555031634722	0.03603603603441279	0.9689922480557559	1.1682239223281312	1.162161787078028	0.994810800552465
1	3	none		300	10	0.1	3	0.6201870475126289	0.17263114171926516	0.027027027025809593	0.9812661498644621	1.45498006583824	1.4426832927261863	0.9915484837555009
1	1	none		300	10	0.3	1	0.6195003534142131	0.1726671088683932	0.10762331838082406	0.9366925064538973	1.7844320840918715	1.7000088828719828	0.9526890264881255
1	2	none		300	10	0.3	1	0.5956858020811509	0.1620652282589585	0.09909909909463517	0.9153746769966707	1.1898471884010056	1.1710334905357065	0.9841881294109254
1	3	none		300	10	0.3	1	0.5929665130246525	0.1546996228338421	0.09459459459033358	0.9270025839733398	1.3267730323668339	1.2958620562290186	0.9767021271525217
1	1	none		300	10	0.3	3	0.6199739863964496	0.17260748136391263	0.07623318385308371	0.9483204134305665	1.5143200954885165	1.4751118219481751	0.9741083217475933
1	2	none		300	10	0.3	3	0.5898994925157717	0.15555491051772952	0.08108108107742877	0.923772609813154	1.0692919840353434	1.0636737036641104	0.9947457839878773
1	3	none		300	10	0.3	3	0.5981562958307144	0.16380141522757719	0.09909909909463517	0.9496124030946408	2.0730765112606298	1.9667355760865677	0.9487037958670604
1	1	none		500	5	0.1	1	0.6462772737279986	0.1839947027594212	0.03139013452774035	0.9793281653683507	1.53530018282779	1.5184970227417884	0.9890554462072333
1	2	none		500	5	0.1	1	0.6103239867774751	0.16312908298976436	0.027027027025809593	0.9683462532237188	0.8497729742769202	0.8538331553132265	1.0047779497130176
1	3	none		500	5	0.1	1	0.6199280676024863	0.17793810923346212	0.027027027025809593	0.9806201550324251	1.4055548299229883	1.3945938744654887	0.9922016777434086
1	1	none		500	5	0.1	3	0.656183010625601	0.1877381009403216	0.026905829595206016	0.9832041343605736	1.6185740091508392	1.601930746143875	0.9897173196291247
1	2	none		500	5	0.1	3	0.6142887073119632	0.16503040864002477	0.022522522521507993	0.976744186040202	0.9677415192792811	0.9684680517208211	1.0007507405124727
1	3	none		500	5	0.1	3	0.6295656121237516	0.1833973940788225	0.027027027025809593	0.9890180878489082	2.50163170724959	2.461047042035592	0.9837767125701585
1	1	none		500	5	0.3	1	0.6238195385916733	0.18322306494757787	0.1121076233133584	0.9444444444383434	2.146464259638574	2.01793685619021	0.9401213300729971
1	2	none		500	5	0.3	1	0.5947517284726588	0.15414429131704743	0.07657657657312718	0.9224806201490796	0.986829141700694	0.9878377102863379	1.0010220195925856
1	3	none		500	5	0.3	1	0.6005685918476616	0.16356010667470147	0.09909909909463517	0.9412144702781576	1.7612084916401047	1.6857733987566654	0.9571685516771066
1	1	none		500	5	0.3	3	0.6254185930638116	0.17798663824755695	0.07623318385308371	0.9560723514150126	1.7961160958196156	1.7354256135822568	0.9662101462484667
1	2	none		500	5	0.3	3	0.5937652769048118	0.15240363560128106	0.058558558555920785	0.9366925064538973	0.9203201363800083	0.9249860644603759	1.005069886763012
1	3	none		500	5	0.3	3	0.6035759596806107	0.17726490937754308	0.09909909909463517	0.954134366918901	2.288309359550176	2.160639041284332	0.944207569393487
1	1	none		500	10	0.1	1	0.6307169094216754	0.17908057698358473	0.09865470851575539	0.9528423772548267	2.2115445451021567	2.092019950383385	0.9459542349716965
1	2	none		500	10	0.1	1	0.5984036361943339	0.16442243466936732	0.09009009008603197	0.935400516789823	1.4336631447797068	1.394594378518116	0.972748981697353
1	3	none		500	10	0.1	1	0.604937786623833	0.16767612532109497	0.08108108107742877	0.9534883720868639	1.8088231403767792	1.74324286813665	0.9637442219394097
1	1	none		500	10	0.1	3	0.6354604813385707	0.17792785533488398	0.049327354257877695	0.9689922480557559	1.6214617410216547	1.5908066614602676	0.9810941602873162
1	2	none		500	10	0.1	3	0.597574318504551	0.16039806799040474	0.054054054051619185	0.9489664082626036	1.0625676040778504	1.0591855603248446	0.9968170925165584
1	3	none		500	10	0.1	3	0.6098380357101287	0.1677420653933054	0.045045045043015985	0.9670542635596444	1.3845722767044006	1.3672491872225374	0.987488480291676
1	1	none		500	10	0.3	1	0.6181707048585764	0.17115405720192156	0.10762331838082406	0.9321705426296372	1.6574297630520411	1.5866749740666344	0.9573105255275406
1	2	none		500	10	0.3	1	0.5911492888237074	0.1611943615762494	0.11261261260753996	0.9102067183403734	1.286381919383221	1.2541316898640156	0.9749294965227063
1	3	none		500	10	0.3	1	0.5941653863165491	0.15766787180524705	0.12162162161614316	0.9289405684694514	1.8100696754290708	1.7115476704648427	0.945570038323762
1	1	none		500	10	0.3	3	0.6175290552832527	0.16924630275954605	0.09865470851575539	0.939276485782046	1.693023961808718	1.6246538682711438	0.959616572470261
1	2	none		500	10	0.3	3	0.5881695649137509	0.15976484374424554	0.09459459459033358	0.9173126614927822	1.1590483680344064	1.1440032398919702	0.9870194030310966
1	3	none		500	10	0.3	3	0.5950761808319948	0.16489248745145466	0.12612612612044477	0.9347545219577859	2.0677755325189096	1.9331011217027079	0.9348698979284756
1	1	undersample	0.6	100	5	0.1	1	0.668135363437272	0.20872502071899857	0.3632286995352812	0.8042635658862775	2.343815247005598	1.855702964156465	0.7917445468831701
1	2	undersample	0.6	100	5	0.1	1	0.6575514467956327	0.18399536974676442	0.39189189187423906	0.7732558139484932	2.1977207010462294	1.7283436520034128	0.786425513125223
1	3	undersample	0.6	100	5	0.1	1	0.640642095583956	0.18125924418769532	0.3513513513355247	0.7881136950853481	2.014735678155501	1.6582069091014657	0.823039422457741
1	1	undersample	0.6	100	5	0.1	3	0.665580352487225	0.2031750003139144	0.3632286995352812	0.7984496123979429	2.2597507001843926	1.8021730736172654	0.7975096770067173
1	2	undersample	0.6	100	5	0.1	3	0.6579370067742161	0.18715970066516105	0.3738738738570327	0.7661498707960843	1.9563177364177622	1.598775502677881	0.817237125315973
1	3	undersample	0.6	100	5	0.1	3	0.6473799380776125	0.18849887071038401	0.3288288288140167	0.8081395348785004	2.063656594160276	1.713895624441559	0.830513956951445
1	1	undersample	0.6	100	5	0.3	1	0.6530848425858332	0.19804570562844076	0.39461883406302156	0.768733850124233	2.166770028836565	1.7063405829672849	0.787504229147841
1	2	undersample	0.6	100	5	0.3	1	0.6159109691086435	0.16278358741078108	0.3558558558398263	0.7467700258349692	1.6291564961663236	1.4052674568265735	0.8625736347869812
1	3	undersample	0.6	100	5	0.3	1	0.6296921921921922	0.17089903373224619	0.3558558558398263	0.7674418604601587	1.8230768465413554	1.5301801142808886	0.8393393284288024
1	1	undersample	0.6	100	5	0.3	3	0.6500040555729366	0.19542597297477782	0.35426008967021255	0.7745478036125676	1.8847698956561745	1.5713312162553332	0.8336992229285273
1	2	undersample	0.6	100	5	0.3	3	0.6398375119305353	0.17487926735107567	0.36936936935273107	0.7616279069718241	1.871428494705206	1.5495494844422764	0.8280035652508764
1	3	undersample	0.6	100	5	0.3	3	0.6335798007309634	0.17199426920581995	0.3603603603441279	0.779715762268865	1.9941348079030619	1.6358880131272975	0.8203497510312113
1	1	undersample	0.6	100	10	0.1	1	0.656146800152953	0.2091301507630426	0.3587443946027469	0.7881136950853481	2.080845885699204	1.6930984653126355	0.8136587414474779
1	2	undersample	0.6	100	10	0.1	1	0.6243670996577974	0.1740424117984582	0.3513513513355247	0.7493540051631179	1.619415745698718	1.4017831705084651	0.8656104264995214
1	3	undersample	0.6	100	10	0.1	1	0.6264185697325232	0.1747711430605401	0.3468468468312231	0.7693798449562702	1.7716023592440449	1.503974497483577	0.8489345658860545
1	1	undersample	0.6	100	10	0.1	3	0.6619042653039942	0.20520272670674428	0.3587443946027469	0.7939276485736827	2.155336721836587	1.7408661312934903	0.8077002967112772
1	2	undersample	0.6	100	10	0.1	3	0.6360910328933586	0.1795635859692043	0.3378378378226199	0.7583979328116383	1.6015496471273152	1.3983233991785147	0.873106485129061
1	3	undersample	0.6	100	10	0.1	3	0.6408690667411598	0.18629282846255318	0.3513513513355247	0.7816537467649765	1.939102476542482	1.6091475353408597	0.8298414010687184
1	1	undersample	0.6	100	10	0.3	1	0.6358587965376994	0.1985930307253676	0.4080717488606246	0.7441860465068205	2.0055095650088086	1.5951895013405106	0.7954035767854384
1	2	undersample	0.6	100	10	0.3	1	0.5971523849430826	0.15538030941742975	0.3513513513355247	0.7067183462486647	1.30524959251658	1.1979997209557054	0.917831895732227
1	3	undersample	0.6	100	10	0.3	1	0.600730090555672	0.15635640325751615	0.3873873873699375	0.7351421188583002	1.7551649291993547	1.4626235438938988	0.833325405498757
1	1	undersample	0.6	100	10	0.3	3	0.6533701811103	0.20132806132356584	0.4125560537931589	0.7622739018038613	2.2519083023074256	1.7354259358537716	0.7706467939020778
1	2	undersample	0.6	100	10	0.3	3	0.6068117536140791	0.1646682158202128	0.3648648648484295	0.7403100775145975	1.6376626898930713	1.4050019627500927	0.857931218097912
1	3	undersample	0.6	100	10	0.3	3	0.6148095770188795	0.16866390645570997	0.3558558558398263	0.7519379844912666	1.674606578410468	1.4345438609961598	0.8566452937332655
1	1	undersample	0.6	300	5	0.1	1	0.6459760025955666	0.18876350227831737	0.39013452913048724	0.7603359173077499	2.0294711389572964	1.6278388837807858	0.8021000310073032
1	2	undersample	0.6	300	5	0.1	1	0.6068772260632725	0.15718913876205126	0.3558558558398263	0.7332041343621887	1.5182274815531571	1.3338131820407837	0.8785331467547991
1	3	undersample	0.6	300	5	0.1	1	0.6132440580114998	0.16483681892251084	0.3783783783613343	0.7635658914679356	1.9657875162631504	1.6003543850208741	0.8141034329107862
1	1	undersample	0.6	300	5	0.1	3	0.6610743212709006	0.20002825074217406	0.3856502241979529	0.7616279069718241	2.005696908403408	1.6178496531214	0.8066271759636332
1	2	undersample	0.6	300	5	0.1	3	0.624099390087762	0.167984274610181	0.3603603603441279	0.7441860465068205	1.638924394557065	1.408681353524847	0.8595157542433876
1	3	undersample	0.6	300	5	0.1	3	0.6185094978699629	0.1655027894952582	0.4234234234043503	0.742248062010709	2.114779054340278	1.6427554736538503	0.7767976749791151
1	1	undersample	0.6	300	5	0.3	1	0.6345407353333102	0.17916076130195602	0.43946188338836495	0.7312661498660772	2.133384537118304	1.6353052167276587	0.7665309122389732
1	2	undersample	0.6	300	5	0.3	1	0.5842659519985101	0.15065318168559086	0.3873873873699375	0.7034883720884788	1.5002883039913937	1.3064829094011263	0.8708212221094125
1	3	undersample	0.6	300	5	0.3	1	0.576720615964802	0.1478791592041957	0.4009009008828423	0.6957364341040327	1.5301469773957983	1.3176105608510857	0.8611006426272172
1	1	undersample	0.6	300	5	0.3	3	0.6229939398152976	0.17878871840826743	0.4125560537931589	0.7293281653699656	1.892328085532393	1.524192715193772	0.805459004663914
1	2	undersample	0.6	300	5	0.3	3	0.5913602556044417	0.14965231083476077	0.36936936935273107	0.7112403100729249	1.4426653422199625	1.2791583086075153	0.8866632175501651
1	3	undersample	0.6	300	5	0.3	3	0.5899285913820798	0.15172532344804618	0.4189189189000487	0.708010335912739	1.748096259462635	1.4347045668979888	0.8207239971201897
1	1	undersample	0.6	300	10	0.1	1	0.6347116487642089	0.19466607995638946	0.4215246636582276	0.7215762273855196	1.8884871376043988	1.51396787910856	0.8016829080150374
1	2	undersample	0.6	300	10	0.1	1	0.5890876341457737	0.1570071468635209	0.40540540538714387	0.6996124030962558	1.5879764905842264	1.349607627178346	0.8498914305727864
1	3	undersample	0.6	300	10	0.1	1	0.576816642223619	0.15070124327084827	0.3873873873699375	0.7067183462486647	1.5237755414121146	1.3208714872075726	0.8668412348617553
1	1	undersample	0.6	300	10	0.1	3	0.6426634685577224	0.2004552836136701	0.43497757845583057	0.7454780361708949	2.25481418932761	1.7089981344710523	0.7579330128450792
1	2	undersample	0.6	300	10	0.1	3	0.5902544986847312	0.15683154875477723	0.3738738738570327	0.7086563307447762	1.4524238242839451	1.2832743611008994	0.8835398628973359
1	3	undersample	0.6	300	10	0.1	3	0.5867248062015503	0.15669654404052047	0.3963963963785407	0.7151162790651479	1.6484921782097977	1.3914321996477557	0.8440635639981491
1	1	undersample	0.6	300	10	0.3	1	0.6168352626273159	0.17823383486584096	0.4215246636582276	0.6983204134321814	1.6867353360578607	1.3972594383374797	0.8283809508228596
1	2	undersample	0.6	300	10	0.3	1	0.5951896664105967	0.15939473136595173	0.4324324324129535	0.6892764857836611	1.6901296395617953	1.391695184661576	0.8234251001722614
1	3	undersample	0.6	300	10	0.3	1	0.5675777521707754	0.14674757024111174	0.4009009008828423	0.6925064599438469	1.5070448784189092	1.3037701142337181	0.8651169701934144
1	1	undersample	0.6	300	10	0.3	3	0.6304243288026791	0.18536973253796654	0.43946188338836495	0.7099483204088505	1.918966528796928	1.5151157506023176	0.789547763692645
1	2	undersample	0.6	300	10	0.3	3	0.5880197057522639	0.16281124872484226	0.40540540538714387	0.685400516791438	1.485439568912729	1.2886397280951198	0.8675140612983313
1	3	undersample	0.6	300	10	0.3	3	0.5828008240798939	0.156507983570138	0.4234234234043503	0.6976744186001442	1.6947114860214487	1.400554354144405	0.8264264146136578
1	1	undersample	0.6	500	5	0.1	1	0.6377953326149175	0.1865226527920016	0.4215246636582276	0.7629198966358985	2.3448872124038083	1.7779840648669718	0.7582386189037379
1	2	undersample	0.6	500	5	0.1	1	0.5983308890285635	0.15472283941249254	0.3873873873699375	0.7170542635612593	1.6025382223835642	1.3691224987324877	0.8543462262452101
1	3	undersample	0.6	500	5	0.1	1	0.5999516958819284	0.16362969937906482	0.3738738738570327	0.7454780361708949	1.748931752764626	1.4689257207633657	0.8398988130623405
1	1	undersample	0.6	500	5	0.1	3	0.6542319903593238	0.19353369113906058	0.4125560537931589	0.7506459948271923	2.114147762527275	1.6544993410563238	0.782584523769067
1	2	undersample	0.6	500	5	0.1	3	0.6102425099518123	0.15949517964659016	0.39189189187423906	0.7312661498660772	1.7536324160979386	1.4582899664334847	0.8315824545157795
1	3	undersample	0.6	500	5	0.1	3	0.6057118164676305	0.16105933821185975	0.40540540538714387	0.7273901808738541	1.8192588759512731	1.4871268827198043	0.8174355415743738
1	1	undersample	0.6	500	5	0.3	1	0.6164586737117762	0.17296782238431263	0.4484304932534336	0.7105943152408877	1.9962252525871844	1.5494874543733013	0.7762087131213542
1	2	undersample	0.6	500	5	0.3	1	0.5769301278022207	0.1470181475387491	0.4099099098914455	0.6918604651118098	1.5597003711750432	1.3302736266459505	0.8529033111960783
1	3	undersample	0.6	500	5	0.3	1	0.5685816630584073	0.1451475987790418	0.4099099098914455	0.6866925064555124	1.522515104841958	1.3083309695876497	0.8593221506976823
1	1	undersample	0.6	500	5	0.3	3	0.6177506633758589	0.17677827133010232	0.4080717488606246	0.7202842377214452	1.775229136688137	1.4588800107211923	0.82179813457241
1	2	undersample	0.6	500	5	0.3	3	0.5875803128710105	0.1497863746196913	0.3738738738570327	0.708010335912739	1.4478894303842742	1.2804352586293877	0.8843460123958926
1	3	undersample	0.6	500	5	0.3	3	0.5812222105826756	0.149440757042364	0.4189189189000487	0.7002583979282929	1.6842421286332934	1.3976001396824105	0.8298095024936203
1	1	undersample	0.6	500	10	0.1	1	0.6298044055109442	0.19426113493731317	0.4484304932534336	0.7034883720884788	1.928901579522904	1.5123537693560778	0.7840492050616333
1	2	undersample	0.6	500	10	0.1	1	0.5934350047722141	0.15901178798068127	0.40540540538714387	0.6847545219594009	1.4809984671377807	1.2859990729984165	0.8683324707781702
1	3	undersample	0.6	500	10	0.1	1	0.5736055823265126	0.14969442535133598	0.40540540538714387	0.7002583979282929	1.5928682892491492	1.3525162642087842	0.8491073978989526
1	1	undersample	0.6	500	10	0.1	3	0.6331401142512834	0.19226161160352506	0.43497757845583057	0.7319121446981143	2.101759341501762	1.622518714026893	0.7719811973572424
1	2	undersample	0.6	500	10	0.1	3	0.5889217706078171	0.15464806518222066	0.3873873873699375	0.7028423772564416	1.4956521275592403	1.3036427292589376	0.8716216092506988
1	3	undersample	0.6	500	10	0.1	3	0.5761953814279396	0.15250100526615562	0.3963963963785407	0.708010335912739	1.5923919713127341	1.3575699127636882	0.8525350047580412
1	1	undersample	0.6	500	10	0.3	1	0.6144714429728508	0.17934254861658833	0.43946188338836495	0.6925064599438469	1.7656470049076733	1.4291743137640198	0.8094337611850575
1	2	undersample	0.6	500	10	0.3	1	0.5928093791465885	0.15692488850247602	0.42792792790865186	0.6834625322953265	1.6151373466902152	1.3519028805426465	0.8370203730113914
1	3	undersample	0.6	500	10	0.3	1	0.5659409409409409	0.14646353592552955	0.3873873873699375	0.6886304909516239	1.3985232692798868	1.2441403659352759	0.8896100474543145
1	1	undersample	0.6	500	10	0.3	3	0.6252679574975956	0.18834108406283648	0.4215246636582276	0.6963824289360699	1.6713177781257151	1.3883407613654326	0.8306862781111546
1	2	undersample	0.6	500	10	0.3	3	0.5872951439811904	0.15725437220234995	0.4234234234043503	0.6879844961195867	1.619274020480659	1.3570588787025393	0.8380662231010011
1	3	undersample	0.6	500	10	0.3	3	0.5807842726447378	0.15512206280345545	0.44144144142155667	0.6983204134321814	1.8294190210362111	1.4632790763571548	0.7998599780788005
1	1	undersample	0.8	100	5	0.1	1	0.6606499345314655	0.2065294851547798	0.47982062778117396	0.6983204134321814	2.135180466976056	1.590497445767131	0.7449006999712133
1	2	undersample	0.8	100	5	0.1	1	0.6521783411318295	0.17906384872900863	0.5495495495247951	0.6563307493497653	2.3299247455087113	1.5990651840232304	0.6863162270826245
1	3	undersample	0.8	100	5	0.1	1	0.644998195870289	0.20023015631563845	0.5315315315075887	0.6369509043886502	1.9906240936681647	1.4640761354101839	0.7354859815878442
1	1	undersample	0.8	100	5	0.1	3	0.6642608428639298	0.21854795665698346	0.4887892376462426	0.6950904392719955	2.179675814624694	1.6030629556140388	0.7354593389812434
1	2	undersample	0.8	100	5	0.1	3	0.6594821565751798	0.18275844806451008	0.5720720720463031	0.6608527131740255	2.6049322528845122	1.6867953169617875	0.6475390248804477
1	3	undersample	0.8	100	5	0.1	3	0.6460821286402681	0.1978632781484359	0.5270270270032871	0.6492248061973565	2.062351957057308	1.502463746838297	0.7285195531603568
1	1	undersample	0.8	100	5	0.3	1	0.6351606586250449	0.1870568175044683	0.4843049327137083	0.6614987080060627	1.8352472116562628	1.4307328505412438	0.7795858907190887
1	2	undersample	0.8	100	5	0.3	1	0.6247439299764882	0.1649645001348694	0.47297297295166785	0.6524547803575423	1.6847773845847824	1.3608961729621376	0.8077602231405545
1	3	undersample	0.8	100	5	0.3	1	0.6122125032008753	0.1651973762005704	0.49999999997747746	0.6492248061973565	1.850828680793194	1.4254143239235124	0.7701492419084125
1	1	undersample	0.8	100	5	0.3	3	0.6490553411895574	0.20037824424828876	0.5112107623089143	0.6789405684710663	2.2116921040968407	1.5922620430486367	0.7199293328317625
1	2	undersample	0.8	100	5	0.3	3	0.6323882021556441	0.16674175358980015	0.48648648646457265	0.6466408268692078	1.7336668469097167	1.3767478239967086	0.794124781883042
1	3	undersample	0.8	100	5	0.3	3	0.6239146122867053	0.1717417161230607	0.5045045044817791	0.6576227390138397	1.9556774764647196	1.4735338681467918	0.7534646516734067
1	1	undersample	0.8	100	10	0.1	1	0.6559903709111135	0.21158892638933544	0.4887892376462426	0.6795865633031035	2.0279427803452204	1.5254953956680402	0.7522378787871541
1	2	undersample	0.8	100	10	0.1	1	0.6290985753195056	0.16868822608871475	0.5045045044817791	0.6569767441818025	1.9500769883653049	1.4707588515269012	0.7542055215261154
1	3	undersample	0.8	100	10	0.1	1	0.6205449635682194	0.1844539887251193	0.5135135134903822	0.6440568475410591	1.9099616363223582	1.442684022760565	0.7553471107612636
1	1	undersample	0.8	100	10	0.1	3	0.6571751775761578	0.20662663338603615	0.4977578475113113	0.6989664082642186	2.3011571896818492	1.6534959706863415	0.7185497605678023
1	2	undersample	0.8	100	10	0.1	3	0.6406857438834184	0.18020408796514203	0.5405405405161918	0.6660206718303229	2.346114391952882	1.618484974185954	0.6898576455931457
1	3	undersample	0.8	100	10	0.1	3	0.6274530344297786	0.19663958838691936	0.5090090089860807	0.6369509043886502	1.8188317807092178	1.4020390110283965	0.7708458845453982
1	1	undersample	0.8	100	10	0.3	1	0.6307560167321352	0.1989460478136798	0.5246636771065173	0.6298449612362413	1.8781487241107464	1.4174159689535115	0.7546878114474843
1	2	undersample	0.8	100	10	0.3	1	0.6033402588635146	0.16690628710753436	0.49999999997747746	0.6356589147245759	1.7446808082561671	1.3723403877882672	0.7865853535198409
1	3	undersample	0.8	100	10	0.3	1	0.5924150895081128	0.16567848015305575	0.4684684684473663	0.6356589147245759	1.5376847813258738	1.2857963993691872	0.8361898352688755
1	1	undersample	0.8	100	10	0.3	3	0.6310601847023789	0.19014999986440695	0.50672645737638	0.6414728682129104	1.8379852112708426	1.4133559173528294	0.7689702236481746
1	2	undersample	0.8	100	10	0.3	3	0.6082274134599717	0.166345052401605	0.46396396394306466	0.6408268733808733	1.5442838630940365	1.2917557485237543	0.8364755754766676
1	3	undersample	0.8	100	10	0.3	3	0.6022039481341808	0.1748320359884003	0.4909909909688743	0.6382428940527246	1.7018330807302404	1.3572393446448037	0.7975161271657114
1	1	undersample	0.8	300	5	0.1	1	0.633555810477283	0.18533595772361103	0.4887892376462426	0.6511627906934679	1.7847952749589264	1.4011957744013868	0.7850736587061391
1	2	undersample	0.8	300	5	0.1	1	0.6181966850571502	0.16181430725859067	0.47297297295166785	0.6453488372051335	1.6330390511478714	1.333628672998185	0.816654479713991
1	3	undersample	0.8	300	5	0.1	1	0.6046191540377587	0.1636482232830703	0.5090090089860807	0.6511627906934679	1.9351681440844979	1.459159117246608	0.7540218674823397
1	1	undersample	0.8	300	5	0.1	3	0.6293467051366728	0.1838521322179675	0.4977578475113113	0.6679586563264345	1.993711727396141	1.499083900256183	0.7519060352205095
1	2	undersample	0.8	300	5	0.1	3	0.621423749330726	0.1634273358936494	0.5270270270032871	0.6492248061973565	2.062351957057308	1.502463746838297	0.7285195531603568
1	3	undersample	0.8	300	5	0.1	3	0.6102425099518123	0.17017604843252337	0.49999999997747746	0.6447028423730963	1.814545408026387	1.4072726875845114	0.7755510902147634
1	1	undersample	0.8	300	5	0.3	1	0.6098582287574883	0.1649173449839096	0.4977578475113113	0.6330749353964272	1.7099471417700787	1.3565653643297362	0.7933375916088229
1	2	undersample	0.8	300	5	0.3	1	0.6059373326815188	0.15969046993832542	0.49999999997747746	0.63242894056439	1.7205623486069106	1.3602811579953955	0.790602643310864
1	3	undersample	0.8	300	5	0.3	1	0.5632332914309659	0.15225737236059145	0.46396396394306466	0.6220930232517953	1.4248222051078712	1.2277199951643094	0.8616653899095701
1	1	undersample	0.8	300	5	0.3	3	0.6131606238629911	0.16705834179864193	0.520179372173983	0.6304909560682785	1.8498136924300446	1.4077581229446754	0.7610269673143185
1	2	undersample	0.8	300	5	0.3	3	0.6012655096957423	0.1592946049916551	0.5090090089860807	0.6259689922440184	1.7349906896393867	1.3608737907350745	0.7843694963389236
1	3	undersample	0.8	300	5	0.3	3	0.5771818329957865	0.15670325926219775	0.4909909909688743	0.6311369509003157	1.6504656861666172	1.3310928781192624	0.8064953259986948
1	1	undersample	0.8	300	10	0.1	1	0.6243728346137356	0.18556619488821585	0.5336322869715859	0.6227390180838325	1.8887644437659257	1.414491024532338	0.7488975188586254
1	2	undersample	0.8	300	10	0.1	1	0.5930436250203691	0.15503042085507807	0.4549549549344615	0.647286821701245	1.5318317664481031	1.2898722532288915	0.8420456254810755
1	3	undersample	0.8	300	10	0.1	1	0.5691054426519543	0.1575662551362374	0.48648648646457265	0.6156330749314236	1.5173816563380331	1.2656824562127769	0.8341226716114981
1	1	undersample	0.8	300	10	0.1	3	0.6208908355638985	0.18422967278602614	0.5246636771065173	0.6279069767401299	1.862617879321605	1.4100335943137416	0.7570170947790533
1	2	undersample	0.8	300	10	0.1	3	0.6034726587052168	0.15891458769860534	0.45045045043015985	0.6401808785488361	1.4583394300482875	1.2518802116315397	0.85842854636845
1	3	undersample	0.8	300	10	0.1	3	0.5780518890984007	0.15866907639369718	0.4684684684473663	0.620801033587721	1.4429012473189264	1.2354159625632275	0.8562027030122521
1	1	undersample	0.8	300	10	0.3	1	0.6046786827499102	0.17467682837039067	0.5156950672414486	0.6227390180838325	1.7576737285008337	1.3669451077413353	0.7777012695811876
1	2	undersample	0.8	300	10	0.3	1	0.5987659170798705	0.16021659371125405	0.47297297295166785	0.6240310077479069	1.4895585178748247	1.2580105543768527	0.844552613667095
1	3	undersample	0.8	300	10	0.3	1	0.5654884535698489	0.15224730496744687	0.49549549547317584	0.6040051679547546	1.4980482093821028	1.2512675491277274	0.8352651979493726
1	1	undersample	0.8	300	10	0.3	3	0.6081346102594408	0.17551063153227012	0.4977578475113113	0.6279069767401299	1.6724329963154485	1.3377241792207293	0.7998671190077874
1	2	undersample	0.8	300	10	0.3	3	0.5962255860511674	0.16101548600316237	0.46396396394306466	0.6304909560682785	1.4768760310458877	1.2556227215715172	0.8501882896112515
1	3	undersample	0.8	300	10	0.3	3	0.5574251577158553	0.14878848294641092	0.47747747745596947	0.5968992248023457	1.3531166843811793	1.1845114050617531	0.875394860770857
1	1	undersample	0.8	500	5	0.1	1	0.6332415035746978	0.18428353214605941	0.5246636771065173	0.6479328165332822	2.0313483964881573	1.4902373377657967	0.7336197572157833
1	2	undersample	0.8	500	5	0.1	1	0.6145811509183602	0.16029025541812553	0.4909909909688743	0.6421188630449476	1.7307114354422093	1.3719386873166013	0.7927021465938061
1	3	undersample	0.8	500	5	0.1	1	0.5920804525455688	0.1600517269072108	0.49999999997747746	0.6350129198925387	1.7398229662959814	1.369911466814525	0.7873855420662631
1	1	undersample	0.8	500	5	0.1	3	0.6220553643642599	0.17499265194638364	0.47533632284863964	0.6602067183419884	1.7602937356309494	1.398898490694886	0.7946960469018176
1	2	undersample	0.8	500	5	0.1	3	0.6176641758037107	0.1610938185347484	0.48648648646457265	0.6576227390138397	1.8196623144810808	1.4209076585701206	0.7808633662772217
1	3	undersample	0.8	500	5	0.1	3	0.5956697977046814	0.16087752606450773	0.49549549547317584	0.636304909556613	1.7183138376283966	1.3623925504333403	0.7928659499888364
1	1	undersample	0.8	500	5	0.3	1	0.6078116128434202	0.16725304821865905	0.47085201791610526	0.6291989664042041	1.5099214203153155	1.2698238746851354	0.8409867179185688
1	2	undersample	0.8	500	5	0.3	1	0.6085664152524618	0.16117857686552664	0.49999999997747746	0.6311369509003157	1.7110332338978305	1.3555166006535606	0.7922210724424591
1	3	undersample	0.8	500	5	0.3	1	0.555856728821845	0.14901750959559829	0.46396396394306466	0.6040051679547546	1.3202050539108618	1.171641432365054	0.8874692728165474
1	1	undersample	0.8	500	5	0.3	3	0.6118338721451664	0.1679172603191463	0.5156950672414486	0.6356589147245759	1.8577619709842028	1.4154183371810098	0.7618943334562562
1	2	undersample	0.8	500	5	0.3	3	0.6025356752100938	0.15803510635996904	0.4909909909688743	0.636304909556613	1.6876247250302014	1.350007163611219	0.7999451102559617
1	3	undersample	0.8	500	5	0.3	3	0.5724343529576088	0.1567597327150814	0.4819819819602711	0.624677002579944	1.5485893533046804	1.2841791535066858	0.8292573723823954
1	1	undersample	0.8	500	10	0.1	1	0.6206866084981634	0.1803255047149744	0.5291479820390517	0.6214470284197582	1.8448886285874506	1.397817499231315	0.7576703867770466
1	2	undersample	0.8	500	10	0.1	1	0.5998745838862118	0.15897282456461945	0.47297297295166785	0.6427648578769848	1.6147354355551629	1.3239821729212076	0.8199375127471915
1	3	undersample	0.8	500	10	0.1	1	0.562229380543334	0.155163931485098	0.4909909909688743	0.6104651162751262	1.511689308572601	1.2604544519076084	0.8338052201883256
1	1	undersample	0.8	500	10	0.1	3	0.6171872284214551	0.1778343554200716	0.5022421524438456	0.6311369509003157	1.7264479476185655	1.3615951504325512	0.7886685115796477
1	2	undersample	0.8	500	10	0.1	3	0.6019071396978374	0.15760957881175075	0.46396396394306466	0.6401808785488361	1.5399574178627844	1.289436617980486	0.8373196476889889
1	3	undersample	0.8	500	10	0.1	3	0.5711700072165189	0.15427960650913597	0.47747747745596947	0.6175710594275351	1.4756523442296643	1.2485390469032867	0.8460929412195247
1	1	undersample	0.8	500	10	0.3	1	0.6019744846525533	0.17405194717822525	0.520179372173983	0.6220930232517953	1.7846153427439537	1.3764746099298049	0.771300436074498
1	2	undersample	0.8	500	10	0.3	1	0.5993420746327722	0.16016049496255153	0.47747747745596947	0.620801033587721	1.4960053711707948	1.2591739618432896	0.8416907927929353
1	3	undersample	0.8	500	10	0.3	1	0.5596483111017995	0.14917754280365303	0.47747747745596947	0.6040051679547546	1.3937953251709483	1.2057669109776283	0.8650960978734724
1	1	undersample	0.8	500	10	0.3	3	0.6060257123324179	0.17554309661331174	0.4843049327137083	0.6233850129158697	1.5544783001546754	1.2859417082786047	0.8272496905269545
1	2	undersample	0.8	500	10	0.3	3	0.5935150266545615	0.15941020793030705	0.47297297295166785	0.628552971572167	1.5186175792786643	1.273325465061044	0.8384766956798243
1	3	undersample	0.8	500	10	0.3	3	0.557010498870964	0.1489836883169614	0.47747747745596947	0.6001291989625315	1.3714277482752766	1.1940793483203982	0.8706833707483378
1	1	undersample	1.0	100	5	0.1	1	0.6671460933245269	0.20105014587424375	0.6591928250825474	0.5794573643373421	2.6651102934514346	1.5674815191307017	0.5881488268350956
1	2	undersample	1.0	100	5	0.1	1	0.6599331890029564	0.1914763105823803	0.6936936936624462	0.560077519376227	2.883259844647331	1.5768543514991629	0.5468998313120956
1	3	undersample	1.0	100	5	0.1	1	0.6452397164606467	0.20058375287306374	0.6666666666366367	0.5258397932782569	2.217983611309834	1.4059945206830045	0.6339066219127091
1	1	undersample	1.0	100	5	0.1	3	0.6692781659540445	0.19626597854198247	0.6322869954873414	0.5930232558101226	2.505574852823716	1.5536194364367655	0.6200650559811172
1	2	undersample	1.0	100	5	0.1	3	0.666671031496613	0.19774239371920674	0.7207207206882558	0.5658914728645614	3.364055212735718	1.660231621898273	0.49352090951788713
1	3	undersample	1.0	100	5	0.1	3	0.6483387457224667	0.20101182649474864	0.662162162132335	0.5245478036141825	2.162391266198693	1.3926997356176052	0.6440553732174218
1	1	undersample	1.0	100	5	0.3	1	0.6463076905250229	0.19010422697606286	0.64125560535241	0.5658914728645614	2.3301338789894706	1.4771780568607964	0.633945562904771
1	2	undersample	1.0	100	5	0.3	1	0.6473813930209278	0.18044147828836116	0.662162162132335	0.5697674418567845	2.595675616739076	1.5390795843050056	0.5929398683036445
1	3	undersample	1.0	100	5	0.3	1	0.6140631910980748	0.17215618861239232	0.6216216215936207	0.5639534883684499	2.124761861757315	1.4255855528160308	0.6709389683742539
1	1	undersample	1.0	100	5	0.3	3	0.6551647721347376	0.20151459164455182	0.6457399102849444	0.5594315245441898	2.3145624821209436	1.465697006486664	0.6332501259581255
1	2	undersample	1.0	100	5	0.3	3	0.6523674837628326	0.18769795508298437	0.639639639610827	0.5710594315208588	2.363102358149152	1.4912080407005184	0.6310382671013246
1	3	undersample	1.0	100	5	0.3	3	0.6182839816560747	0.1742850906986826	0.6216216215936207	0.560077519376227	2.091566981846151	1.4130253279667824	0.6755821445430764
1	1	undersample	1.0	100	10	0.1	1	0.6645881855366681	0.2105786632469977	0.6591928250825474	0.5581395348801154	2.4432132445096832	1.491857412464187	0.6106128441242337
1	2	undersample	1.0	100	10	0.1	1	0.6366497311264754	0.1791154372217922	0.6216216215936207	0.5594315245441898	2.0860912868445642	1.4109534433687276	0.6763622624789505
1	3	undersample	1.0	100	10	0.1	1	0.6197723886677375	0.18191944572292837	0.6216216215936207	0.5316537467665914	1.8649260771812959	1.327269309894813	0.7117007518344244
1	1	undersample	1.0	100	10	0.1	3	0.6656194597976848	0.20239048462310402	0.6322869954873414	0.5549095607199296	2.1437749587090282	1.420580910037633	0.662653924017916
1	2	undersample	1.0	100	10	0.1	3	0.6450462089996973	0.19116653442611237	0.6756756756452398	0.5594315245441898	2.6454056108041546	1.5336450471399212	0.5797390821363175
1	3	undersample	1.0	100	10	0.1	3	0.6311078520380846	0.19382107152866832	0.6486486486194302	0.5213178294539967	2.0105885681295392	1.3550716424821927	0.6739676350775917
1	1	undersample	1.0	100	10	0.3	1	0.6399056789608464	0.18820388648992736	0.6053811658921353	0.5626614987043757	1.973697423618287	1.3842393255025291	0.7013432196855655
1	2	undersample	1.0	100	10	0.3	1	0.6149536164071048	0.17060293916463848	0.5855855855592078	0.5529715762238181	1.7479265836973896	1.3099515406941624	0.7494316611650563
1	3	undersample	1.0	100	10	0.3	1	0.5781610098470563	0.15607266567144715	0.5270270270032871	0.5516795865597437	1.3711815343218603	1.175558817863044	0.857332727086804
1	1	undersample	1.0	100	10	0.3	3	0.6425432497885308	0.1866071821000108	0.6278026905548071	0.5439276485752976	2.0116727165424884	1.3765418465474308	0.6842772261665904
1	2	undersample	1.0	100	10	0.3	3	0.6248428661219358	0.17505846792029017	0.6261261260979222	0.5568475452160411	2.1043590861499184	1.4128909931780806	0.671411538759518
1	3	undersample	1.0	100	10	0.3	3	0.5977721907954466	0.16072456310134625	0.5990990990721127	0.5239018087821454	1.644428496487875	1.2583519482737449	0.7652214337789773
1	1	undersample	1.0	300	5	0.1	1	0.6450750860360829	0.1876505701302595	0.6098654708246697	0.5562015503840039	1.9591426622868595	1.3741946543761459	0.7014265276529965
1	2	undersample	1.0	300	5	0.1	1	0.6259573527015387	0.16885763409093235	0.6036036035764142	0.560723514208264	1.9437165402120564	1.3740858192025527	0.7069373395441069
1	3	undersample	1.0	300	5	0.1	1	0.6026069674325487	0.1625068111109009	0.5810810810549062	0.5684754521927101	1.8273130804820676	1.346577084760968	0.736916449004236
1	1	undersample	1.0	300	5	0.1	3	0.6466900731161864	0.19222282423205456	0.6278026905548071	0.5658914728645614	2.198795135199221	1.4461883074161646	0.6577185215107281
1	2	undersample	1.0	300	5	0.1	3	0.6354886863607794	0.1719884533367467	0.6261261260979222	0.5594315245441898	2.1265236477059006	1.4211777436829935	0.6683103307837311
1	3	undersample	1.0	300	5	0.1	3	0.5975815932211281	0.16193054591479908	0.5855855855592078	0.5549095607199296	1.7616898781224881	1.3156552482902901	0.746814321301286
1	1	undersample	1.0	300	5	0.3	1	0.5957781485730177	0.15625393884869718	0.5650224214993264	0.5594315245441898	1.6494240417444708	1.2824848806758309	0.7775349647657636
1	2	undersample	1.0	300	5	0.3	1	0.600235409828433	0.15357023159038474	0.5900900900635094	0.5581395348801154	1.8183921006221382	1.335467015698581	0.7344219088158973
1	3	undersample	1.0	300	5	0.3	1	0.5605998440300766	0.14829630405941457	0.5405405405161918	0.5587855297121526	1.4899663857679684	1.225119674593509	0.8222465093146284
1	1	undersample	1.0	300	5	0.3	3	0.6033852446669216	0.16497756134638378	0.5650224214993264	0.5478036175675207	1.5736082213467601	1.249506698759641	0.7940392443769634
1	2	undersample	1.0	300	5	0.3	3	0.6110587331517564	0.16273930958390484	0.5630630630376998	0.5671834625286358	1.6887213103812488	1.3009277633382375	0.7703626042104748
1	3	undersample	1.0	300	5	0.3	3	0.5704017971459832	0.14975417234544883	0.5360360360118902	0.5626614987043757	1.4864120434749541	1.225677643672112	0.824588063712526
1	1	undersample	1.0	300	10	0.1	1	0.6172350262453505	0.17082429718876035	0.5829596412294636	0.5549095607199296	1.7427469763561656	1.3097554489708672	0.7515465235704545
1	2	undersample	1.0	300	10	0.1	1	0.6077472821658868	0.16392086906686115	0.5765765765506047	0.5587855297121526	1.7245568361958794	1.3067943195664098	0.7577565870217643
1	3	undersample	1.0	300	10	0.1	1	0.5660777056125893	0.15195878572836471	0.5585585585333982	0.5465116279034463	1.5248560715059742	1.2316932044677469	0.807743899398154
1	1	undersample	1.0	300	10	0.1	3	0.6272798113579217	0.17839442000717895	0.6278026905548071	0.5594315245441898	2.1418223788399997	1.4249832007509233	0.6653134234709338
1	2	undersample	1.0	300	10	0.1	3	0.6121383010917896	0.16577671497301785	0.5720720720463031	0.5768733850091934	1.8225953835778408	1.3520115215125794	0.741805622613047
1	3	undersample	1.0	300	10	0.1	3	0.5743272342109552	0.16120458418812628	0.5585585585333982	0.5400516795830747	1.4856684015343464	1.2143941429835967	0.8174059075852517
1	1	undersample	1.0	300	10	0.3	1	0.6006433876780106	0.16233918503149536	0.5829596412294636	0.5574935400480783	1.7610862250000596	1.317403655799207	0.7480631098504561
1	2	undersample	1.0	300	10	0.3	1	0.6038480340805922	0.16811368566583004	0.5405405405161918	0.575581395345119	1.595487480031844	1.2736023394160885	0.7982527844316234
1	3	undersample	1.0	300	10	0.3	1	0.5452429173359405	0.1473457634000788	0.5135135134903822	0.545219638239372	1.2654671527838923	1.1291461667582	0.8922761461010881
1	1	undersample	1.0	300	10	0.3	3	0.6054376542566134	0.16357895798753264	0.5650224214993264	0.5620155038723385	1.6668186907882767	1.2900511629848304	0.7739600914281497
1	2	undersample	1.0	300	10	0.3	3	0.6098453104267059	0.16732520855884359	0.5720720720463031	0.567829457360673	1.7564786073192318	1.3237183064708542	0.7536205014909632
1	3	undersample	1.0	300	10	0.3	3	0.5718421910282376	0.1572105569146998	0.5540540540290967	0.5471576227354835	1.5011887536300235	1.2235030765913262	0.8150228001781166
1	1	undersample	1.0	500	5	0.1	1	0.6325143972839249	0.17842976189084742	0.6053811658921353	0.5620155038723385	1.968523694696942	1.3821976746266038	0.7021493613030443
1	2	undersample	1.0	500	5	0.1	1	0.6233180855273878	0.1657247570619274	0.617117117089319	0.5555555555519668	2.0147058437874703	1.3885134821982026	0.6891891768382725
1	3	undersample	1.0	500	5	0.1	1	0.5924150895081127	0.1610964457404046	0.5765765765506047	0.5697674418567845	1.803335215393797	1.3401509305512973	0.7431513015872062
1	1	undersample	1.0	500	5	0.1	3	0.6346305373054772	0.18532989558274932	0.6143497757572041	0.5542635658878924	1.9808897502338512	1.3782803355488884	0.6957885039171311
1	2	undersample	1.0	500	5	0.1	3	0.634158868170496	0.16973104762020874	0.6261261260979222	0.5581395348801154	2.115408962599052	1.4170222532984942	0.6698573454106058
1	3	undersample	1.0	500	5	0.1	3	0.585872209418721	0.1575842400758089	0.5810810810549062	0.5536175710558552	1.720321149740734	1.3017561408315528	0.7566936695654333
1	1	undersample	1.0	500	5	0.3	1	0.5960866617999792	0.15851524253445373	0.5650224214993264	0.5574935400480783	1.636511371611266	1.276868158697693	0.7802378672599192
1	2	undersample	1.0	500	5	0.3	1	0.6022345019438043	0.15691941597108683	0.6036036035764142	0.5516795865597437	1.873788281282245	1.346366509347418	0.7185264760478746
1	3	undersample	1.0	500	5	0.3	1	0.5525190888562982	0.14656971340277056	0.5495495495247951	0.5549095607199296	1.5210159394923186	1.2346918483955032	0.8117546970595564
1	1	undersample	1.0	500	5	0.3	3	0.5947700490144957	0.1589481048347659	0.5650224214993264	0.5510335917277065	1.5942742443434503	1.2584959553848993	0.7893848526421043
1	2	undersample	1.0	500	5	0.3	3	0.6054615662173801	0.15910237394417076	0.5810810810549062	0.5652454780325243	1.8034318788252814	1.3365727975858739	0.7411274000669053
1	3	undersample	1.0	500	5	0.3	3	0.5613738738738739	0.14846792398386494	0.5090090089860807	0.5478036175675207	1.2558846468005578	1.1256370406848935	0.8962901417687328
1	1	undersample	1.0	500	10	0.1	1	0.6064023012479578	0.16489927785995379	0.573991031364395	0.560077519376227	1.715372099644359	1.304754913872496	0.7606249961680526
1	2	undersample	1.0	500	10	0.1	1	0.6064902111413739	0.1624625605058706	0.5630630630376998	0.5645994832004871	1.6710513934539115	1.2932071239706406	0.7738882911238205
1	3	undersample	1.0	500	10	0.1	1	0.5631910980748189	0.15024617448849886	0.5495495495247951	0.5445736434073348	1.4588084875917833	1.2066704737284435	0.8271616661158471
1	1	undersample	1.0	500	10	0.1	3	0.6163848043475741	0.1721091849930878	0.587443946161998	0.5626614987043757	1.8319471750152279	1.3432248269691212	0.7332224569403776
1	2	undersample	1.0	500	10	0.1	3	0.6109088739902693	0.16397704812333014	0.5675675675420014	0.5794573643373421	1.8084677056924239	1.349607640023459	0.7462713421371523
1	3	undersample	1.0	500	10	0.1	3	0.5682688502455945	0.1567623052686695	0.5270270270032871	0.5387596899190003	1.301560605221295	1.142630000149888	0.8778922645250228
1	1	undersample	1.0	500	10	0.3	1	0.5958607084506553	0.1597188604603391	0.5695067264318606	0.5594315245441898	1.6798325700649912	1.292663332109766	0.7695191403875615
1	2	undersample	1.0	500	10	0.3	1	0.6036996298624205	0.16696829579679573	0.5630630630376998	0.5729974160169703	1.72926053731917	1.3186408489595207	0.7625460728498272
1	3	undersample	1.0	500	10	0.3	1	0.5483681355774379	0.14621580254932692	0.5090090089860807	0.5439276485752976	1.2364009486045782	1.1160707204357048	0.9026770072696162
1	1	undersample	1.0	500	10	0.3	3	0.6034446298420644	0.16420882364934047	0.5650224214993264	0.5639534883684499	1.6799999692822112	1.2957847235776327	0.7713004348037362
1	2	undersample	1.0	500	10	0.3	3	0.6067375515049934	0.16346667351887137	0.5810810810549062	0.5652454780325243	1.8034318788252814	1.3365727975858739	0.7411274000669053
1	3	undersample	1.0	500	10	0.3	3	0.569005051563191	0.1529094418759072	0.5630630630376998	0.549095607231595	1.5692848230719947	1.2487415504942456	0.7957392542399604
1	1	smote	0.6	100	5	0.1	1	0.6771387353564848	0.2220225408842892	0.39013452913048724	0.768733850124233	2.1263965567409318	1.6869503490699296	0.7933375938077634
1	2	smote	0.6	100	5	0.1	1	0.6476854761738482	0.18476931165619995	0.3738738738570327	0.7822997415970137	2.1457420618182494	1.717379021163871	0.8003660040346068
1	3	smote	0.6	100	5	0.1	1	0.6560353958609773	0.20328719470913253	0.42792792790865186	0.7545219638194153	2.2992125046684726	1.7432431721158836	0.7581914005704834
1	1	smote	0.6	100	5	0.1	3	0.673522033348397	0.21925686194568111	0.3766816143328842	0.7693798449562702	2.016081166342344	1.6333420551557516	0.8101568836924432
1	2	smote	0.6	100	5	0.1	3	0.6512908257094303	0.19152287387452113	0.3828828828656359	0.7810077519329393	2.2127122561434036	1.7483854737384728	0.7901549090972446
1	3	smote	0.6	100	5	0.1	3	0.6576460181111343	0.20382560707979633	0.4369369369172551	0.7642118862999728	2.5150903027964824	1.8530913688983428	0.7367891887170102
1	1	smote	0.6	100	5	0.3	1	0.660841125827047	0.2053863433702225	0.3677130044678156	0.780361757100902	2.066249385209047	1.6741756029025752	0.8102485567446164
1	2	smote	0.6	100	5	0.3	1	0.6273322741345997	0.17259337683460824	0.3378378378226199	0.7965116279018314	1.997084450813319	1.6602315785263715	0.831327667630376
1	3	smote	0.6	100	5	0.3	1	0.6448352422189632	0.20206026208056577	0.39189189187423906	0.7790697674368278	2.2725145168426417	1.7738263776276917	0.7805566660876796
1	1	smote	0.6	100	5	0.3	3	0.658386055781509	0.21253024823159294	0.35426008967021255	0.7842377260931251	1.9940534681396689	1.6418999801796441	0.8233981618210582
1	2	smote	0.6	100	5	0.3	3	0.6343407360849221	0.18069921331425237	0.3783783783613343	0.791343669245534	2.3085205511772506	1.8134046489705617	0.7855267413411564
1	3	smote	0.6	100	5	0.3	3	0.651621097842028	0.20438873192882984	0.40540540538714387	0.7764857881086791	2.3686283746975456	1.8137790157454219	0.765750765900853
1	1	smote	0.6	100	10	0.1	1	0.6681672286532021	0.21150469141539183	0.34529147980514385	0.7919896640775712	2.0080404046257474	1.6599726243131674	0.826662949813574
1	2	smote	0.6	100	10	0.1	1	0.6268579626137766	0.17847275364556886	0.3018018017882071	0.7997416020620173	1.7262434118021002	1.5070618252476617	0.8730297232022108
1	3	smote	0.6	100	10	0.1	1	0.6526541075959681	0.2049164350142753	0.4009009008828423	0.7758397932766419	2.3160710540174443	1.7884569650358806	0.7721943326276292
1	1	smote	0.6	100	10	0.1	3	0.6677471871704846	0.21014393834699824	0.34080717487260953	0.7919896640775712	1.9684792235684452	1.6384145382831263	0.8323250248119093
1	2	smote	0.6	100	10	0.1	3	0.6292848080638778	0.17962328509429998	0.3243243243097151	0.7971576227338686	1.8863693349773876	1.5988981823813682	0.847606104420077
1	3	smote	0.6	100	10	0.1	3	0.6546037316386153	0.21074067508360722	0.39189189187423906	0.780361757100902	2.289673098088641	1.7842606499618927	0.7792643537431678
1	1	smote	0.6	100	10	0.3	1	0.6568434896467017	0.1959809687082712	0.3363228699400752	0.8042635658862775	2.082218251039561	1.7182434853300603	0.8251985418195396
1	2	smote	0.6	100	10	0.3	1	0.6051123798216822	0.1755663142094963	0.3153153153011119	0.7958656330697942	1.7954696004349227	1.5446458359579445	0.8603018495156274
1	3	smote	0.6	100	10	0.3	1	0.6326631864422563	0.2008960467085197	0.3063063062925087	0.8016795865581288	1.7849315921577114	1.5445020788909758	0.8653004226198895
1	1	smote	0.6	100	10	0.3	3	0.6616507919954578	0.19780167623910747	0.3318385650075409	0.8113695090386863	2.136250691370458	1.7591988746061689	0.8234983189707439
1	2	smote	0.6	100	10	0.3	3	0.6048883185511092	0.16678009180166747	0.31081081079681033	0.7926356589096083	1.7238408568694075	1.498863276944481	0.8694905064659465
1	3	smote	0.6	100	10	0.3	3	0.6377976814023325	0.20683929755422428	0.3378378378226199	0.8016795865581288	2.062420956183722	1.703494939953282	0.8259685852306302
1	1	smote	0.6	300	5	0.1	1	0.6554269359567095	0.20096788468147017	0.3363228699400752	0.7894056847494225	1.8995605146307222	1.597017723720231	0.8407301017388692
1	2	smote	0.6	300	5	0.1	1	0.619065286216449	0.17106594456663654	0.3018018017882071	0.802971576222203	1.7616286799454486	1.5317677555543612	0.8695179383577631
1	3	smote	0.6	300	5	0.1	1	0.6424273110319622	0.20697337898767917	0.36936936935273107	0.7777777777727535	2.0499999086177927	1.6621620872524154	0.8108108004127302
1	1	smote	0.6	300	5	0.1	3	0.6549822713525915	0.1994263844161109	0.34977578473767823	0.7945736434057199	2.0806765420762017	1.7026820390027646	0.818330953304726
1	2	smote	0.6	300	5	0.1	3	0.6231027539167073	0.17715857388701026	0.2927927927796039	0.8107235142066491	1.773330922224156	1.546905185202026	0.8723161301042163
1	3	smote	0.6	300	5	0.1	3	0.6461126824498917	0.21036157885542345	0.3738738738570327	0.7777777777727535	2.0899279642053776	1.6824323566091524	0.8050192946959102
1	1	smote	0.6	300	5	0.3	1	0.6394537722621986	0.19182648689354753	0.3228699551424722	0.7971576227338686	1.8738768228735312	1.5917282353754953	0.849430548052706
1	2	smote	0.6	300	5	0.3	1	0.5995661359033453	0.16628554683412042	0.3063063062925087	0.7971576227338686	1.7352964666936208	1.5100705055824033	0.8702089338697723
1	3	smote	0.6	300	5	0.3	1	0.6195614218870034	0.19469684584508667	0.3378378378226199	0.7829457364290507	1.8403789255225451	1.5564671096521383	0.8457318597073241
1	1	smote	0.6	300	5	0.3	3	0.6394074228572091	0.18955499475628548	0.34529147980514385	0.7932816537416455	2.0238868891842623	1.6703474527129176	0.8253165932347585
1	2	smote	0.6	300	5	0.3	3	0.5883223339618688	0.1604903228576223	0.2792792792666991	0.7958656330697942	1.5107594218203948	1.3681148832770365	0.9055808942239972
1	3	smote	0.6	300	5	0.3	3	0.6209785366762112	0.1975953195176754	0.2972972972839055	0.7816537467649765	1.514565249362375	1.3615863760576505	0.8989948511529758
1	1	smote	0.6	300	10	0.1	1	0.6410151678427829	0.18318025616490224	0.3318385650075409	0.7990956072299801	1.9753985948202863	1.6517237075556002	0.8361470399607535
1	2	smote	0.6	300	10	0.1	1	0.5941217380170868	0.17678526175894996	0.3063063062925087	0.8062015503823889	1.8368830233558509	1.5805404588709833	0.8604469747968062
1	3	smote	0.6	300	10	0.1	1	0.625128035011756	0.19265065517138308	0.3423423423269215	0.791343669245534	1.9742142496519968	1.6406994443066987	0.8310645234445903
1	1	smote	0.6	300	10	0.1	3	0.6428126557050324	0.18283870326947443	0.3228699551424722	0.8010335917260916	1.9196696388232513	1.6227359267129748	0.8453204002908584
1	2	smote	0.6	300	10	0.1	3	0.5942541378587891	0.17177384443340493	0.2972972972839055	0.8036175710542403	1.731275217061931	1.5138690550941685	0.8744242526330014
1	3	smote	0.6	300	10	0.1	3	0.6291145796959751	0.19555326044329283	0.3198198198054135	0.7978036175659057	1.855256664311676	1.5817286152108694	0.8525659155872884
1	1	smote	0.6	300	10	0.3	1	0.6307140125838635	0.17499141484921135	0.3273542600750065	0.7739018087805304	1.6657904047153849	1.4478410633495018	0.8691615959565899
1	2	smote	0.6	300	10	0.3	1	0.5859973345438463	0.16246306966079796	0.3198198198054135	0.7842377260931251	1.7090454079019624	1.4822786170703075	0.8673137607265275
1	3	smote	0.6	300	10	0.3	1	0.6131974998254068	0.18345722561606118	0.3198198198054135	0.7939276485736827	1.8115176947344782	1.5519782351781681	0.8567281575963138
1	1	smote	0.6	300	10	0.3	3	0.629362637744638	0.17546152667401113	0.3228699551424722	0.7758397932766419	1.6503234203860413	1.4403535108146968	0.8727704379148525
1	2	smote	0.6	300	10	0.3	3	0.5876879786763507	0.17629255297780733	0.31081081079681033	0.7868217054212738	1.6645275531445913	1.4579851894920608	0.8759153130823154
1	3	smote	0.6	300	10	0.3	3	0.6189532555811625	0.19781688873889497	0.3288288288140167	0.7919896640775712	1.8653965518069302	1.580829200373733	0.8474493963165556
1	1	smote	0.6	500	5	0.1	1	0.6479733722668336	0.1980224085062899	0.31390134527740354	0.8016795865581288	1.8494389235861561	1.582798885912069	0.8558265143184897
1	2	smote	0.6	500	5	0.1	1	0.6106207952138185	0.16844819235466257	0.28828828827530234	0.8062015503823889	1.6850632058406334	1.4875674907021021	0.8827962468679992
1	3	smote	0.6	500	5	0.1	1	0.6367734013082851	0.21026202369279373	0.3558558558398263	0.791343669245534	2.0951957259574265	1.7054638960556474	0.8139878551558025
1	1	smote	0.6	500	5	0.1	3	0.6496100856305257	0.19329328096485834	0.3273542600750065	0.8042635658862775	1.9996698655899177	1.672423659054592	0.836349873464996
1	2	smote	0.6	500	5	0.1	3	0.6144676653397583	0.1729505021645362	0.3153153153011119	0.8049095607183145	1.9000521867130524	1.6162519306408345	0.8506355367198134
1	3	smote	0.6	500	5	0.1	3	0.6428012314640221	0.20765817976984824	0.3738738738570327	0.7829457364290507	2.1539053481949058	1.7224902680150331	0.7997056360529137
1	1	smote	0.6	500	5	0.3	1	0.6276216382197193	0.18987488505515565	0.34977578473767823	0.7848837209251623	1.962721251911945	1.625984653426191	0.8284338044513752
1	2	smote	0.6	500	5	0.3	1	0.5885347556859184	0.16505436657439584	0.3018018017882071	0.7984496123979429	1.712406864627537	1.4974011730013415	0.8744423926395379
1	3	smote	0.6	500	5	0.3	1	0.6195294131340643	0.18454101124060368	0.3288288288140167	0.7945736434057199	1.8950233355977353	1.6007138434349968	0.8446934633550885
1	1	smote	0.6	500	5	0.3	3	0.632495567838148	0.17963968106681816	0.31838565020993786	0.7919896640775712	1.77848144603095	1.5306241081329206	0.8606353998035858
1	2	smote	0.6	500	5	0.3	3	0.5902137602718998	0.16395326476021183	0.3018018017882071	0.7984496123979429	1.712406864627537	1.4974011730013415	0.8744423926395379
1	3	smote	0.6	500	5	0.3	3	0.6206802732965523	0.19281656534184546	0.2972972972839055	0.7842377260931251	1.5377705436512599	1.3778927989667646	0.8960327594241796
1	1	smote	0.6	500	10	0.1	1	0.6354315129604524	0.17901987744894388	0.31390134527740354	0.7835917312610879	1.6566187919648483	1.4505052538036818	0.8755817839764503
1	2	smote	0.6	500	10	0.1	1	0.5922361314803175	0.1711454878655233	0.31081081079681033	0.7926356589096083	1.7238408568694075	1.498863276944481	0.8694905064659465
1	3	smote	0.6	500	10	0.1	1	0.6174779430593383	0.18454219432256389	0.31081081079681033	0.787467700253311	1.67095766814571	1.4624167552089216	0.8751967607427263
1	1	smote	0.6	500	10	0.1	3	0.6364019536274202	0.1789589896912437	0.34529147980514385	0.7978036175659057	2.080944359064186	1.7077034641836708	0.8206386854774879
1	2	smote	0.6	500	10	0.1	3	0.5863319715063902	0.16962018275436141	0.2927927927796039	0.7978036175659057	1.6335645616244359	1.448061408291641	0.8864427069328842
1	3	smote	0.6	500	10	0.1	3	0.6265917079870569	0.19776864845057612	0.28828828827530234	0.791343669245534	1.5362306766907585	1.3816416373109042	0.899371196599741
1	1	smote	0.6	500	10	0.3	1	0.6278157263531129	0.17622033384528185	0.34529147980514385	0.7790697674368278	1.859769203609843	1.562898206235446	0.8403721196179302
1	2	smote	0.6	500	10	0.3	1	0.5865764019833788	0.16293393461996064	0.3153153153011119	0.7810077519329393	1.64240793831812	1.439846860725801	0.8766682203059566
1	3	smote	0.6	500	10	0.3	1	0.6113759107945155	0.18074548099256893	0.31081081079681033	0.7919896640775712	1.717086753968767	1.494208422271063	0.8701997156792314
1	1	smote	0.6	500	10	0.3	3	0.6243713861948298	0.17421927280429256	0.3273542600750065	0.7822997415970137	1.7488228690922436	1.5036924964604956	0.8598312073496523
1	2	smote	0.6	500	10	0.3	3	0.585237854133203	0.16843207119378628	0.3198198198054135	0.7822997415970137	1.6896456099283366	1.4690832590678897	0.8694623497016881
1	3	smote	0.6	500	10	0.3	3	0.6162703401075494	0.19116111286735146	0.3333333333183183	0.7906976744134968	1.8888887999418413	1.5925925163914572	0.8431372442631905
1	1	smote	0.8	100	5	0.1	1	0.6669071042050498	0.20840467829938103	0.50672645737638	0.669896640822546	2.0847001707004904	1.5350538791501354	0.7363427508078212
1	2	smote	0.8	100	5	0.1	1	0.6498940801266384	0.186476085669096	0.5585585585333982	0.6770025839749548	2.6520815487220277	1.7292972436569438	0.652052806584863
1	3	smote	0.8	100	5	0.1	1	0.6595738180040506	0.2200719789358826	0.5225225224989855	0.6666666666623601	2.1886791816450186	1.5675675204496782	0.7162162055129053
1	1	smote	0.8	100	5	0.1	3	0.67316572229754	0.21432996620318695	0.5246636771065173	0.6808785529671778	2.3550148225175405	1.6440877463546888	0.6981220275492747
1	2	smote	0.8	100	5	0.1	3	0.6509867425565101	0.1919429171645246	0.5675675675420014	0.6679586563264345	2.64032093057329	1.709327953469269	0.6473939994464669
1	3	smote	0.8	100	5	0.1	3	0.657224084549666	0.2099943438788472	0.5270270270032871	0.6718346253186575	2.2812147799191163	1.605979946712066	0.7040020685631627
1	1	smote	0.8	100	5	0.3	1	0.6605485452080508	0.20716584911592165	0.47982062778117396	0.7047803617525531	2.2020862466583817	1.6253004521535044	0.7380730126256408
1	2	smote	0.8	100	5	0.3	1	0.6331418627930255	0.18035958244908845	0.4459459459258583	0.7164082687292223	2.033279556827552	1.5724927105689663	0.773377514644209
1	3	smote	0.8	100	5	0.3	1	0.6496816584025886	0.20372293345168216	0.5225225224989855	0.6886304909516239	2.4202614113107956	1.6781428191685115	0.6933725370008802
1	1	smote	0.8	100	5	0.3	3	0.6649749133845494	0.2068719613228978	0.5156950672414486	0.6937984496079213	2.412681590154305	1.684168645584699	0.6980484405114438
1	2	smote	0.8	100	5	0.3	3	0.6349183485811392	0.17919199733109684	0.45045045043015985	0.7151162790651479	2.0575442587655925	1.581172954145177	0.7684757821532094
1	3	smote	0.8	100	5	0.3	3	0.6528927182996951	0.2062044889755722	0.5135135134903822	0.6841085271273637	2.2859576655237537	1.6256010096271725	0.7111247120996624
1	1	smote	0.8	100	10	0.1	1	0.6651313426263891	0.20125331262301038	0.50672645737638	0.6989664082642186	2.385212562260193	1.6832886908788882	0.7057185148445229
1	2	smote	0.8	100	10	0.1	1	0.6266950089624508	0.17726924537766459	0.44144144142155667	0.7105943152408877	1.9405241289177924	1.5253377850390668	0.7860442150155013
1	3	smote	0.8	100	10	0.1	1	0.6497907791512443	0.20827922117822553	0.5225225224989855	0.6802325581351406	2.327958761608941	1.6340703828725343	0.7019326916528273
1	1	smote	0.8	100	10	0.1	3	0.6663856733989176	0.2091726203683809	0.47982062778117396	0.7009043927603301	2.161595967044255	1.6042382439749572	0.7421545223146474
1	2	smote	0.8	100	10	0.1	3	0.632213608957795	0.18358180246867667	0.4549549549344615	0.7054263565845903	1.998912505081292	1.5444522945603727	0.7726462617274175
1	3	smote	0.8	100	10	0.1	3	0.6543127429755337	0.21604353302793183	0.5360360360118902	0.6718346253186575	2.365262523207605	1.6334325953738102	0.690592505353713
1	1	smote	0.8	100	10	0.3	1	0.6349926420319579	0.1789093273076119	0.4215246636582276	0.7254521963777426	1.9254354085852188	1.5353415425052028	0.7973996512191467
1	2	smote	0.8	100	10	0.3	1	0.5979045906371487	0.1637217693650223	0.3828828828656359	0.7474160206670064	1.835925032603152	1.515863629665232	0.8256674888062524
1	3	smote	0.8	100	10	0.3	1	0.6398069581209117	0.19786108104260278	0.4234234234043503	0.7319121446981143	2.0049321558665905	1.57942032522638	0.7877674566471237
1	1	smote	0.8	100	10	0.3	3	0.6477141052826735	0.19166388399770892	0.43049327352329625	0.719638242889408	1.9402735278735186	1.5354920821050582	0.7913791744533957
1	2	smote	0.8	100	10	0.3	3	0.6092109551411877	0.1744871171923813	0.3873873873699375	0.7428940568427462	1.8271503893647258	1.5067227445060352	0.8246298361671243
1	3	smote	0.8	100	10	0.3	3	0.6383505598621877	0.19940399602132683	0.4459459459258583	0.7118863049049621	1.9887344841738468	1.547812332560707	0.7782900759204912
1	1	smote	0.8	300	5	0.1	1	0.6630514130774846	0.2106698104656771	0.5112107623089143	0.7125322997369992	2.592351212106563	1.778324118006901	0.6859888751872899
1	2	smote	0.8	300	5	0.1	1	0.6211153013478595	0.17726286778743744	0.4369369369172551	0.7222222222175567	2.017599929214991	1.572972916248674	0.7796257688632493
1	3	smote	0.8	300	5	0.1	1	0.6405620737016086	0.19571448709880399	0.49549549547317584	0.6957364341040327	2.245791556003262	1.6285074347597688	0.725137383275248
1	1	smote	0.8	300	5	0.1	3	0.6604225327632357	0.1998333884713699	0.4977578475113113	0.6989664082642186	2.3011571896818492	1.6534959706863415	0.7185497605678023
1	2	smote	0.8	300	5	0.1	3	0.6274821332960868	0.17443488687008235	0.4369369369172551	0.7267441860418169	2.0638297132532553	1.5990031999615146	0.7747747641459611
1	3	smote	0.8	300	5	0.1	3	0.6433279209442	0.19964967448772963	0.47747747745596947	0.6866925064555124	2.0028083283263456	1.523989920618581	0.7609264845947717
1	1	smote	0.8	300	5	0.3	1	0.6333356508035828	0.1744320681446139	0.43049327352329625	0.7325581395301515	2.070523717219957	1.6096704407839917	0.7774218699798429
1	2	smote	0.8	300	5	0.3	1	0.6029503340549852	0.1644439509366143	0.3873873873699375	0.7357881136903374	1.7610023809468465	1.4661996404427993	0.8325937765310896
1	3	smote	0.8	300	5	0.3	1	0.6373524687478176	0.1904297582278539	0.4684684684473663	0.7202842377214452	2.2695423313968623	1.674801762629396	0.7379469053142368
1	1	smote	0.8	300	5	0.3	3	0.6408370123173543	0.18717333613096698	0.4529147981859679	0.7338501291942259	2.2826674299953917	1.7017283525161058	0.7454998951349067
1	2	smote	0.8	300	5	0.3	3	0.6049828898666109	0.16735106047409554	0.3783783783613343	0.7461240310029321	1.7889146348186002	1.4904063781698085	0.8331344219964931
1	3	smote	0.8	300	5	0.3	3	0.6257463859208044	0.1959863692056765	0.4189189189000487	0.719638242889408	1.8504982754772366	1.4942084408206817	0.8074627477998314
1	1	smote	0.8	300	10	0.1	1	0.6376736654268201	0.1782657375338558	0.3991031389955559	0.7332041343621887	1.8252863349524755	1.4959119515676407	0.8195491878011161
1	2	smote	0.8	300	10	0.1	1	0.6015434038689853	0.1693705013408121	0.4009009008828423	0.753229974155341	2.0425539475099126	1.6245931136274916	0.7953734074845373
1	3	smote	0.8	300	10	0.1	1	0.6305942570477456	0.19751133620351363	0.3828828828656359	0.734496124026263	1.7163939921512494	1.4420989789336254	0.8401911031873426
1	1	smote	0.8	300	10	0.1	3	0.6348883558707314	0.17643347771754417	0.39013452913048724	0.73062015503404	1.7350295617443232	1.4482691334873066	0.8347230203276675
1	2	smote	0.8	300	10	0.1	3	0.595447191377424	0.16480309371908133	0.3603603603441279	0.7545219638194153	1.731653008166933	1.4679942502028493	0.8477415659851428
1	3	smote	0.8	300	10	0.1	3	0.6331826012058571	0.19794263097362447	0.4144144143957471	0.7396640826825603	2.010688987145702	1.5918448854369318	0.7916912439003133
1	1	smote	0.8	300	10	0.3	1	0.6189253311085618	0.17515066762476794	0.3721973094003499	0.7338501291942259	1.6346740053918398	1.3984500322657107	0.8554916829326804
1	2	smote	0.8	300	10	0.3	1	0.5769635914984752	0.15914855962495614	0.3603603603441279	0.7441860465068205	1.638924394557065	1.408681353524847	0.8595157542433876
1	3	smote	0.8	300	10	0.3	1	0.6245213236492306	0.18883771046138476	0.40540540538714387	0.7506459948271923	2.0525199377504424	1.6258226485993788	0.7921105165273462
1	1	smote	0.8	300	10	0.3	3	0.6200493041795576	0.17184466516622438	0.3856502241979529	0.7448320413388577	1.8323569478584503	1.5113582877249312	0.8248165135989182
1	2	smote	0.8	300	10	0.3	3	0.5891851153479061	0.16584158890214715	0.3738738738570327	0.7474160206670064	1.7669321666856008	1.4801962501436972	0.8377210287879456
1	3	smote	0.8	300	10	0.3	3	0.6373277347114557	0.19378610641286842	0.4009009008828423	0.7525839793233038	2.035473720999995	1.6203513563222103	0.796056131430388
1	1	smote	0.8	500	5	0.1	1	0.6571476576169453	0.20327881859693947	0.4843049327137083	0.7177002583932965	2.387583240242654	1.7155698152665608	0.7185382115583842
1	2	smote	0.8	500	5	0.1	1	0.6092138650278185	0.1685652202078971	0.40540540538714387	0.7312661498660772	1.8553321011608281	1.5085758273449843	0.8131028444167977
1	3	smote	0.8	500	5	0.1	1	0.6388903438322042	0.20617899216629135	0.47297297295166785	0.7093023255768134	2.1897435155816005	1.6270269709583645	0.7430216997942736
1	1	smote	0.8	500	5	0.1	3	0.6565871195003534	0.19530692088496968	0.46636771298357094	0.7144702842331107	2.1868511355788187	1.6333420687845313	0.7468921959718601
1	2	smote	0.8	500	5	0.1	3	0.6142174150895081	0.17039417839222132	0.4009009008828423	0.7428940568427462	1.9335398065032823	1.5592828402446177	0.8064394721353634
1	3	smote	0.8	500	5	0.1	3	0.6375256070023511	0.19756364965312828	0.4549549549344615	0.7034883720884788	1.98039209245639	1.5343578354594622	0.7747747637955836
1	1	smote	0.8	500	5	0.3	1	0.6262963349208005	0.18140460201503372	0.44394618832089927	0.7396640826825603	2.2683702004829276	1.7052820672713955	0.751765317770726
1	2	smote	0.8	500	5	0.3	1	0.5914897455595131	0.15876194836018406	0.3828828828656359	0.7403100775145975	1.7687111229745185	1.4743847757254058	0.8335927438273569
1	3	smote	0.8	500	5	0.3	1	0.6345997159950648	0.19062768804408206	0.44144144142155667	0.7416020671786718	2.2682257189017423	1.7083783121555103	0.7531782552489691
1	1	smote	0.8	500	5	0.3	3	0.6345132153740977	0.18372120607904832	0.43497757845583057	0.7357881136903374	2.143885509949619	1.646320943649057	0.7679145712631316
1	2	smote	0.8	500	5	0.3	3	0.5910416230183672	0.15784743118666314	0.3738738738570327	0.7506459948271923	1.7975546324841223	1.4993697759305382	0.834116377249099
1	3	smote	0.8	500	5	0.3	3	0.6236381730567777	0.18891573216350058	0.4099099098914455	0.738372093018486	1.960474905683966	1.5667667067823225	0.7991771190924596
1	1	smote	0.8	500	10	0.1	1	0.6259617501535324	0.17098457486490243	0.3856502241979529	0.738372093018486	1.7716138845289755	1.4740408005664094	0.8320327559648689
1	2	smote	0.8	500	10	0.1	1	0.5939689689689689	0.16559578532056646	0.39189189187423906	0.7512919896592294	1.946724310116861	1.5757107122532001	0.8094164564531316
1	3	smote	0.8	500	10	0.1	1	0.6345342435458715	0.19815881424823406	0.3783783783613343	0.7435400516747834	1.764757353419986	1.4753896898069099	0.8360297631286965
1	1	smote	0.8	500	10	0.1	3	0.6269727465498662	0.17717469399039143	0.39461883406302156	0.7377260981864489	1.8335339590575217	1.504605743416652	0.820604231325344
1	2	smote	0.8	500	10	0.1	3	0.5899678748515957	0.16488199070583787	0.3423423423269215	0.7538759689873781	1.5944341953016223	1.390934184724219	0.8723685009256534
1	3	smote	0.8	500	10	0.1	3	0.6334459459459459	0.20166789651096184	0.39189189187423906	0.7448320413388577	1.8811251041157178	1.5358193033807597	0.8164365470479801
1	1	smote	0.8	500	10	0.3	1	0.6165093683734835	0.17027197369387842	0.39013452913048724	0.7364341085223745	1.7874134295054274	1.480216245513103	0.8281331018356176
1	2	smote	0.8	500	10	0.3	1	0.5766580534022394	0.16138849439579603	0.3513513513355247	0.7454780361708949	1.5865058627309638	1.3804362195125606	0.870111000580395
1	3	smote	0.8	500	10	0.3	1	0.6208694159275555	0.19102273153250093	0.4009009008828423	0.7506459948271923	2.0144531521298887	1.6077579525038301	0.7981113537733108
1	1	smote	0.8	500	10	0.3	3	0.6194177935365754	0.1758844575480073	0.38116591926541854	0.7377260981864489	1.7325265304506525	1.4533123658001752	0.8388398809090009
1	2	smote	0.8	500	10	0.3	3	0.5857281700304956	0.1623507186627181	0.3513513513355247	0.7461240310029321	1.5919210597615565	1.383948779729108	0.8693576577328463
1	3	smote	0.8	500	10	0.3	3	0.6305302395418675	0.19009879889255316	0.4009009008828423	0.7499999999951551	2.007518718124115	1.6036035393561505	0.7987987881773865
1	1	smote	1.0	100	5	0.1	1	0.6694577698983789	0.21574883104076192	0.6098654708246697	0.6259689922440184	2.6161633504068487	1.6305211115473497	0.623248959256366
1	2	smote	1.0	100	5	0.1	1	0.6478848034080592	0.1867886149739285	0.6081081080807158	0.6124031007712377	2.4517240760756707	1.5689188783541264	0.639924724460903
1	3	smote	1.0	100	5	0.1	1	0.6524387759852877	0.2086074019856592	0.5855855855592078	0.602067183458643	2.137916381851685	1.4715689345079654	0.6883192091237221
1	1	smote	1.0	100	5	0.1	3	0.671376924948726	0.21569299728257635	0.6367713004198757	0.6214470284197582	2.8779335994865076	1.682119363481752	0.5844885841016437
1	2	smote	1.0	100	5	0.1	3	0.650320378518053	0.19335076389005498	0.6126126125850174	0.6149870800993864	2.525987136527557	1.5911481537598124	0.6299114138353342
1	3	smote	1.0	100	5	0.1	3	0.6516560164815979	0.20149038299461608	0.5990990990721127	0.6091731266110519	2.3292598556570194	1.5329014572313686	0.6581066643190745
1	1	smote	1.0	100	5	0.3	1	0.6681063950591535	0.22537342428477053	0.600896860959601	0.6388888888847617	2.663785577488222	1.6640220304038822	0.6246831643765756
1	2	smote	1.0	100	5	0.3	1	0.6254364829946225	0.17419806106336175	0.5405405405161918	0.647286821701245	2.1590173946108138	1.5325214889848215	0.709823585127206
1	3	smote	1.0	100	5	0.3	1	0.6465855390273996	0.196690581891089	0.5585585585333982	0.643410852709022	2.283052289283863	1.5663924354200496	0.6860957236686266
1	1	smote	1.0	100	5	0.3	3	0.6695417781949224	0.2113233267294012	0.5964125560270667	0.6375968992206874	2.599940509919335	1.6457158845699187	0.6329821210492131
1	2	smote	1.0	100	5	0.3	3	0.6355527038666573	0.1807223145725495	0.5540540540290967	0.647286821701245	2.2800532172679375	1.5708345262094423	0.6889464208608055
1	3	smote	1.0	100	5	0.3	3	0.6480172032497613	0.19864742112055012	0.5855855855592078	0.6304909560682785	2.4110671296801867	1.5847665417892935	0.6572884255980179
1	1	smote	1.0	100	10	0.1	1	0.6642289776479995	0.20334578280925378	0.5695067264318606	0.6447028423730963	2.4004923576703114	1.602902523078646	0.6677390552617074
1	2	smote	1.0	100	10	0.1	1	0.6237662080685337	0.17285984894952516	0.5135135134903822	0.6524547803575423	1.9816191121912499	1.477544416358892	0.7456248213658226
1	3	smote	1.0	100	10	0.1	1	0.6459875573247666	0.20779229116042866	0.5585585585333982	0.6156330749314236	2.026616312519189	1.4531909682442992	0.7170528229745395
1	1	smote	1.0	100	10	0.1	3	0.6649807070601731	0.20636913630817116	0.5695067264318606	0.6350129198925387	2.3016407944103343	1.5603475900043031	0.6779283590981217
1	2	smote	1.0	100	10	0.1	3	0.6336510929534185	0.1779262520739379	0.5495495495247951	0.6388888888847617	2.1584614816047356	1.5218294796006075	0.705052867973613
1	3	smote	1.0	100	10	0.1	3	0.6495288893544708	0.21722713319044384	0.5810810810549062	0.6040051679547546	2.1157185215853684	1.4673955803406986	0.6935684233098984
1	1	smote	1.0	100	10	0.3	1	0.6446289730130588	0.20126605155982585	0.5112107623089143	0.6744186046468061	2.1664481661168757	1.5701472931304166	0.7247564451450754
1	2	smote	1.0	100	10	0.3	1	0.6007606443652955	0.16722998639846037	0.45045045043015985	0.6899224806156983	1.8237704363374125	1.452702655766725	0.7965380996340806
1	3	smote	1.0	100	10	0.3	1	0.6270311008683102	0.18846965304064556	0.47747747745596947	0.6647286821662486	1.8117400336934717	1.4241524336155962	0.7860688559135456
1	1	smote	1.0	100	10	0.3	3	0.6548417747187171	0.2029701152737251	0.5291479820390517	0.6692506459905088	2.2739582659771695	1.5998458035549454	0.7035510742444844
1	2	smote	1.0	100	10	0.3	3	0.607380636450404	0.16613905573348214	0.4684684684473663	0.6905684754477354	1.9669508609189683	1.5139648553442424	0.7697014021831753
1	3	smote	1.0	100	10	0.3	3	0.6355497939800265	0.20078298834631472	0.5045045044817791	0.6666666666623601	2.0363635781952483	1.513513468020379	0.7432432321334841
1	1	smote	1.0	300	5	0.1	1	0.6611699169186915	0.20190295793602167	0.5784753362969294	0.6492248061973565	2.5399670132050924	1.6491340608625136	0.6492738003639901
1	2	smote	1.0	300	5	0.1	1	0.6242623437390878	0.1768070101922715	0.5360360360118902	0.658914728677914	2.2319063795523517	1.5715601503945071	0.7041335346649474
1	3	smote	1.0	300	5	0.1	1	0.6386997462578858	0.20020653338826946	0.5090090089860807	0.6447028423730963	1.8811342298911187	1.4326289522256739	0.7615771966986391
1	1	smote	1.0	300	5	0.1	3	0.6566436078376844	0.21046828819131316	0.560538116566792	0.6505167958614309	2.3741936032066087	1.6039056924334574	0.675558078551501
1	2	smote	1.0	300	5	0.1	3	0.6289021579719254	0.17779837569555385	0.5180180179946838	0.6563307493497653	2.052561253184157	1.5073155423169795	0.734358362973604
1	3	smote	1.0	300	5	0.1	3	0.6373175501082478	0.19254313130326867	0.5405405405161918	0.6388888888847617	2.081447909555685	1.4968814553448597	0.7191539253316752
1	1	smote	1.0	300	5	0.3	1	0.6315193334955562	0.19293518463474443	0.493273542578777	0.6770025839749548	2.0403539217884368	1.5271748405218828	0.748485252391764
1	2	smote	1.0	300	5	0.3	1	0.6020278999930163	0.16555581763664567	0.44144144142155667	0.685400516791438	1.7218321011712068	1.4031854817035752	0.814937451526658
1	3	smote	1.0	300	5	0.3	1	0.6078214842749726	0.16230723172093195	0.4684684684473663	0.6640826873342114	1.7423728337741686	1.394594552997958	0.8003996093955313
1	1	smote	1.0	300	5	0.3	3	0.6316424491025596	0.18071560613125637	0.50672645737638	0.6731266149827317	2.115450889817533	1.550222395278179	0.7328094363170886
1	2	smote	1.0	300	5	0.3	3	0.6025720487929791	0.16412321184127254	0.44144144142155667	0.6789405684710663	1.6712857312687566	1.3749523742997425	0.822691375784732
1	3	smote	1.0	300	5	0.3	3	0.6135903345205671	0.17252109981531225	0.44144144142155667	0.6724806201506947	1.622733300942903	1.3478329989093711	0.8305942707275855
1	1	smote	1.0	300	10	0.1	1	0.634432103915366	0.18451045772385277	0.47085201791610526	0.6860465116234752	1.9444443854382985	1.4997508240899162	0.7713004372235683
1	2	smote	1.0	300	10	0.1	1	0.5961499289987662	0.1680173459168796	0.4459459459258583	0.6957364341040327	1.840453570131096	1.465656691283792	0.7963562334119937
1	3	smote	1.0	300	10	0.1	1	0.6208403170612473	0.190921413617353	0.4549549549344615	0.6860465116234752	1.823997496612788	1.4491157362063647	0.7944724269947936
1	1	smote	1.0	300	10	0.1	3	0.6388657141863942	0.1905629434166476	0.47533632284863964	0.681524547799215	1.9387666071148941	1.492536723438243	0.7698382562260249
1	2	smote	1.0	300	10	0.1	3	0.5977183578927765	0.16740395820287723	0.4369369369172551	0.6905684754477354	1.7318245823511784	1.4120633746960722	0.8153616548511892
1	3	smote	1.0	300	10	0.1	3	0.6175608748283167	0.1854232242422223	0.44144144142155667	0.6866925064555124	1.7321915015097842	1.4089718134020843	0.8134041731829907
1	1	smote	1.0	300	10	0.3	1	0.6244018029918541	0.18140844773937184	0.44394618832089927	0.704134366920516	1.9000915006995154	1.5004992931931391	0.7896984295965841
1	2	smote	1.0	300	10	0.3	1	0.5878800311939847	0.16088017274922561	0.44144144142155667	0.7015503875923673	1.8577712017069403	1.4791154294664206	0.7961773815471362
1	3	smote	1.0	300	10	0.3	1	0.6035468608143026	0.16921924528677615	0.4234234234043503	0.7105943152408877	1.8031528424517789	1.4630790999354315	0.8114004800139563
1	1	smote	1.0	300	10	0.3	3	0.6289237668161435	0.1858061799440862	0.4529147981859679	0.7099483204088505	2.0263426244954967	1.561496845008511	0.7705986173655376
1	2	smote	1.0	300	10	0.3	3	0.5956145098586959	0.16868147904826591	0.4234234234043503	0.7054263565845903	1.7586348119577302	1.4374110464225252	0.8173448057905986
1	3	smote	1.0	300	10	0.3	3	0.6029445142817236	0.17565079939066244	0.40540540538714387	0.7093023255768134	1.6636363098530076	1.394594546535741	0.8382808920674488
1	1	smote	1.0	500	5	0.1	1	0.6535034356496447	0.19601827285007267	0.573991031364395	0.6627906976701371	2.6482757819585894	1.7021802494081448	0.6427503640374277
1	2	smote	1.0	500	5	0.1	1	0.6134783038852807	0.17332002166358712	0.48648648646457265	0.6744186046468061	1.962405957877271	1.494208448227648	0.7614165777502375
1	3	smote	1.0	500	5	0.1	1	0.6336787368764113	0.19565453185948212	0.48648648646457265	0.6556847545177282	1.8040880332570293	1.412910054720538	0.7831713367827431
1	1	smote	1.0	500	5	0.1	3	0.6511352707384619	0.20547908050188457	0.520179372173983	0.6692506459905088	2.193633113179913	1.5727297729862177	0.7169520470859602
1	2	smote	1.0	500	5	0.1	3	0.614298891915171	0.17163506674419166	0.48648648646457265	0.677648578806992	1.9915620126225355	1.5091804763022405	0.7577873281481685
1	3	smote	1.0	500	5	0.1	3	0.6319153455781362	0.18956384196735335	0.49999999997747746	0.6556847545177282	1.9043151455540648	1.452157556240553	0.7625615647639524
1	1	smote	1.0	500	5	0.3	1	0.624721903570063	0.19164927380846547	0.4977578475113113	0.6828165374632893	2.133528447979436	1.5693057508023247	0.735544787768476
1	2	smote	1.0	500	5	0.3	1	0.596551493353819	0.16240444489683692	0.45045045043015985	0.6886304909516239	1.8128017954166484	1.4466748441107857	0.7980325425760452
1	3	smote	1.0	500	5	0.3	1	0.6057074516376842	0.1644603550421016	0.4324324324129535	0.6834625322953265	1.645092274767557	1.3661334371799376	0.8304296614133955
1	1	smote	1.0	500	5	0.3	3	0.6190180299185409	0.1743730499032098	0.47982062778117396	0.6808785529671778	1.9680649978038953	1.5035674261534335	0.7639825961797854
1	2	smote	1.0	500	5	0.3	3	0.592045533905999	0.16172555422328716	0.4459459459258583	0.6841085271273637	1.7430794039345867	1.4117061399393867	0.8098920332154703
1	3	smote	1.0	500	5	0.3	3	0.6081357520311008	0.17180408723069793	0.4144144143957471	0.6731266149827317	1.457342617515733	1.267813228953229	0.8699486305704746
1	1	smote	1.0	500	10	0.1	1	0.6330474154413043	0.18255990302601843	0.4618834080510366	0.6970284237681071	1.9747156445452592	1.5245106440361489	0.7720152663499352
1	2	smote	1.0	500	10	0.1	1	0.5912234909327934	0.16665072150810167	0.4369369369172551	0.6996124030962558	1.8073289752850636	1.4545771092922173	0.8048214304700682
1	3	smote	1.0	500	10	0.1	1	0.6110994715645878	0.17691875970897672	0.4324324324129535	0.7015503875923673	1.7909708770292094	1.4489294002936366	0.8090189522162156
1	1	smote	1.0	500	10	0.1	3	0.6328866409427469	0.18417196897674534	0.4618834080510366	0.6957364341040327	1.9626857130700162	1.5180371383295719	0.7734489065639623
1	2	smote	1.0	500	10	0.1	3	0.5966882580254673	0.16793629048661401	0.42792792790865186	0.6963824289360699	1.7156977188930957	1.409430660797429	0.8214912382991124
1	3	smote	1.0	500	10	0.1	3	0.6110660078683334	0.1804885366625138	0.4234234234043503	0.7009043927603301	1.720943520437041	1.415679130680991	0.8226179980107877
1	1	smote	1.0	500	10	0.3	1	0.6250449009860836	0.17938571103029471	0.4529147981859679	0.7021963824244045	1.952046450275621	1.5208505076755605	0.7791056856973655
1	2	smote	1.0	500	10	0.3	1	0.5931614754289174	0.1622236044471873	0.44144144142155667	0.7099483204088505	1.9344420652314038	1.521940596325444	0.7867594508698631
1	3	smote	1.0	500	10	0.3	1	0.6054848453104267	0.16964451946439962	0.3963963963785407	0.7170542635612593	1.6642812775177764	1.4009625568425454	0.8417823111542927
1	1	smote	1.0	500	10	0.3	3	0.6259023649783896	0.18136426416557822	0.44394618832089927	0.7015503875923673	1.8767280505977713	1.4875079577569121	0.792607079387892
1	2	smote	1.0	500	10	0.3	3	0.5984574690970039	0.16675885035206278	0.42792792790865186	0.704134366920516	1.780249573388954	1.4463589738051792	0.8124472981893975
1	3	smote	1.0	500	10	0.3	3	0.600459471099006	0.1736467977278564	0.4009009008828423	0.7131782945690364	1.6638893987126653	1.3977355245939769	0.8400411163365167
1	1	class_weight		100	5	0.1	1	0.6738986222639366	0.20721242730325007	0.654708520150013	0.5820413436654908	2.6404784695840973	1.566443222464547	0.5932421771674181
1	2	class_weight		100	5	0.1	1	0.6566435621668181	0.18902955493919382	0.662162162132335	0.5878552971538252	2.7956112159301045	1.6066253951423963	0.5746955649738861
1	3	class_weight		100	5	0.1	1	0.6562580021882347	0.20508437133161922	0.6801801801495414	0.549095607231595	2.589894613734076	1.5084797929970486	0.5824483201357742
1	1	class_weight		100	5	0.1	3	0.6715826004333669	0.2093081148247885	0.668161434947616	0.5781653746732677	2.7597160051672223	1.5839416183312949	0.5739509383459757
1	2	class_weight		100	5	0.1	3	0.6555872733198315	0.18937914297472808	0.6441441441151287	0.5826873384975279	2.5274522277774585	1.5435528036950892	0.6107149173608342
1	3	class_weight		100	5	0.1	3	0.6573215657517983	0.20079213211441627	0.6756756756452398	0.5394056847510375	2.4398082729549913	1.4669648291476898	0.6012623290980492
1	1	class_weight		100	5	0.3	1	0.6623141678543703	0.19457071263494036	0.573991031364395	0.6408268733808733	2.4039378364353334	1.5980900931715971	0.6647801140739721
1	2	class_weight		100	5	0.3	1	0.6322761715203575	0.1710690823156459	0.5585585585333982	0.6459948320371707	2.308952714644053	1.5778259565232886	0.6833513408164351
1	3	class_weight		100	5	0.3	1	0.6413550178085061	0.1883004536006428	0.5585585585333982	0.6272609819080927	2.1293105960462526	1.49852448076801	0.7037603918645757
1	1	class_weight		100	5	0.3	3	0.6691173914554872	0.19371180001354965	0.5829596412294636	0.6298449612362413	2.3785395983795268	1.5749066321705683	0.662131759108883
1	2	class_weight		100	5	0.3	3	0.6411789696673419	0.18349278070320096	0.5450450450204934	0.6350129198925387	2.084342362922962	1.493326914275293	0.7164499076522696
1	3	class_weight		100	5	0.3	3	0.6530658565542287	0.207067392691351	0.6081081080807158	0.6156330749314236	2.4853664967561677	1.5821030702659709	0.6365673020366306
1	1	class_weight		100	10	0.1	1	0.6626574431350738	0.1976142790912944	0.6053811658921353	0.6091731266110519	2.3911532090664416	1.5489752410139719	0.6477942154560616
1	2	class_weight		100	10	0.1	1	0.6334866843587773	0.18172102523910036	0.5720720720463031	0.6188630490916095	2.17066899196056	1.5009619394635554	0.6914743442302497
1	3	class_weight		100	10	0.1	1	0.6497165770421585	0.20650483329219804	0.617117117089319	0.5801033591693792	2.226714883448385	1.4696881146076433	0.6600252700805921
1	1	class_weight		100	10	0.1	3	0.6706628544281062	0.2144572355793793	0.6367713004198757	0.594315245474197	2.5682157116887585	1.5696209374887058	0.611171758144267
1	2	class_weight		100	10	0.1	3	0.6434966943687874	0.18343036047030709	0.617117117089319	0.594315245474197	2.3611839085925723	1.521174002702949	0.6442420573659736
1	3	class_weight		100	10	0.1	3	0.6544087692343507	0.1978743339640716	0.6261261260979222	0.5794573643373421	2.30753423347845	1.4888528727242918	0.6452137645666065
1	1	class_weight		100	10	0.3	1	0.6412280854219534	0.1883533458205866	0.43946188338836495	0.7273901808738541	2.0919051379301328	1.6120544325091481	0.770615446351056
1	2	class_weight		100	10	0.3	1	0.5974521032660567	0.15586073752120186	0.3828828828656359	0.7054263565845903	1.4857855854617996	1.2997865845310066	0.8748143624432604
1	3	class_weight		100	10	0.3	1	0.625538329026701	0.18188939827994272	0.39189189187423906	0.7428940568427462	1.8620881485796472	1.524242776418896	0.8185663814898706
1	1	class_weight		100	10	0.3	3	0.6488916698531882	0.18931952523005965	0.5022421524438456	0.6795865633031035	2.1400754946758758	1.5674815074754176	0.732442145136597
1	2	class_weight		100	10	0.3	3	0.6106717182298578	0.16461213075540745	0.4189189189000487	0.7047803617525531	1.721082841620739	1.4190075809213065	0.8244853352754377
1	3	class_weight		100	10	0.3	3	0.6449749167772424	0.1976837284664276	0.49549549547317584	0.6970284237681071	2.259556734166732	1.6354520291349242	0.7237932917592664
1	1	class_weight		300	5	0.1	1	0.6607585659494096	0.20458420627765356	0.520179372173983	0.6970284237681071	2.494151322795809	1.7169246088174106	0.688380279168995
1	2	class_weight		300	5	0.1	1	0.6217030984472844	0.16929069298501945	0.47297297295166785	0.693152454775884	2.0272603951402908	1.5413939752794084	0.7603334819255602
1	3	class_weight		300	5	0.1	1	0.6296980119654538	0.1842347091406771	0.4549549549344615	0.7002583979282929	1.9500569338280165	1.51782380761208	0.7783484480794004
1	1	class_weight		300	5	0.1	3	0.6500880638694801	0.18860357465411842	0.5112107623089143	0.6782945736390291	2.205150811861362	1.589064729808632	0.7206149798053034
1	2	class_weight		300	5	0.1	3	0.6271344018437042	0.16879454419866574	0.47297297295166785	0.6789405684710663	1.8977969828352925	1.4731632581782954	0.7762491207038553
1	3	class_weight		300	5	0.1	3	0.6381686919477617	0.1956808255885801	0.48648648646457265	0.6860465116234752	2.07017537495158	1.5495495001018553	0.7485112122137694
1	1	class_weight		300	5	0.3	1	0.6091209835343738	0.18410358751933062	0.31838565020993786	0.795219638237757	1.8139007928535353	1.5547664430436452	0.8571397239750685
1	2	class_weight		300	5	0.3	1	0.5906793421328306	0.1577438902271382	0.27477477476239753	0.7984496123979429	1.5009554938344774	1.3633055455683858	0.9082917755782395
1	3	class_weight		300	5	0.3	1	0.5866491491491491	0.16603760496937645	0.27477477476239753	0.8113695090386863	1.6297114783041242	1.4566826327771416	0.8938285309224483
1	1	class_weight		300	5	0.3	3	0.621105201561975	0.1743993958675238	0.3363228699400752	0.7745478036125676	1.7409780088713462	1.4917701420145568	0.8568575346749338
1	2	class_weight		300	5	0.3	3	0.5896274181157902	0.1472672579934009	0.2567567567451911	0.7713178294523817	1.1651771476447468	1.1227667854589434	0.9636017802758131
1	3	class_weight		300	5	0.3	3	0.5956072351421189	0.16535724189445614	0.3288288288140167	0.7855297157571994	1.794452897702321	1.5332138652346488	0.8544185524475449
1	1	class_weight		300	10	0.1	1	0.6334138654245026	0.1788102784627335	0.25560538115445713	0.8320413436638757	1.7010193624521905	1.5218350248324277	0.8946606025861785
1	2	class_weight		300	10	0.1	1	0.5975626789580277	0.16666067738654	0.24774774773658792	0.8262273901755413	1.565901565430639	1.4257007115784823	0.9104663584185028
1	3	class_weight		300	10	0.1	1	0.6030783690667412	0.16989080841032367	0.2567567567451911	0.8165374676949837	1.5375159231072122	1.3995050625555991	0.9102377582874966
1	1	class_weight		300	10	0.1	3	0.6334254527757501	0.18938914216795294	0.3228699551424722	0.795219638237757	1.8516304706134379	1.5766645619597528	0.8515006468440246
1	2	class_weight		300	10	0.1	3	0.5924776520706754	0.16201154381211982	0.2702702702580959	0.7894056847494225	1.3883207726897289	1.2833691978001425	0.92440393399181
1	3	class_weight		300	10	0.1	3	0.6129443396885257	0.17434351571226847	0.3063063062925087	0.7881136950853481	1.6423819327466362	1.445616279729483	0.880194937902226
1	1	class_weight		300	10	0.3	1	0.6197770014252442	0.1690589835467412	0.1838565022339078	0.8843669250588866	1.7229110186687377	1.5899991107868257	0.9228561871908387
1	2	class_weight		300	10	0.3	1	0.5897016202248759	0.16263857104561438	0.17567567566776235	0.8759689922424033	1.5051228304966793	1.4163850208106716	0.9410428019964635
1	3	class_weight		300	10	0.3	1	0.5970549037409502	0.17026469196935948	0.19369369368496875	0.8675710594259202	1.573756524798325	1.4626234886352727	0.9293835798934278
1	1	class_weight		300	10	0.3	3	0.6182242963580955	0.17531855284427852	0.2107623318291138	0.8643410852657343	1.7014609144127213	1.5536193600381525	0.9131090405093394
1	2	class_weight		300	10	0.3	3	0.5845613054915381	0.16120550182672247	0.20720720719787356	0.8559431524492511	1.5529452664305292	1.4383710065650839	0.9262213048511047
1	3	class_weight		300	10	0.3	3	0.5970854575505739	0.16320000743840002	0.19369369368496875	0.8578811369453626	1.4500760800975934	1.3628991668861847	0.9398811352668459
1	1	class_weight		500	5	0.1	1	0.6426678138144402	0.19161994330218127	0.4484304932534336	0.7525839793233038	2.472988075256211	1.8124552884748493	0.7329009314196515
1	2	class_weight		500	5	0.1	1	0.6039222361896781	0.16182692219394276	0.3333333333183183	0.7390180878505231	1.4158415332405712	1.277227673752063	0.9020978899173377
1	3	class_weight		500	5	0.1	1	0.6201637684195824	0.1819621015311821	0.3828828828656359	0.7603359173077499	1.9683435162174634	1.5975813421382705	0.8116374551962777
1	1	class_weight		500	5	0.1	3	0.6329547166313252	0.18595339172314376	0.4529147981859679	0.708010335912739	2.007398743803355	1.551132928250793	0.7727079201205053
1	2	class_weight		500	5	0.1	3	0.6151762227343622	0.16248615955064594	0.39189189187423906	0.7209302325534824	1.6648147583528141	1.4042792288725832	0.8435047834474056
1	3	class_weight		500	5	0.1	3	0.6301344949600763	0.18770932122818287	0.4144144143957471	0.7441860465068205	2.0587411795538535	1.6199835565535743	0.7868806200870896
1	1	class_weight		500	5	0.3	1	0.6098278119604639	0.17792657863278924	0.23766816142431982	0.844315245472582	1.6907736294079807	1.526598714689667	0.9028995196219523
1	2	class_weight		500	5	0.3	1	0.5909310473263961	0.1567532111845627	0.19369369368496875	0.8320413436638757	1.1900300127077952	1.153222384472515	0.9690699900485465
1	3	class_weight		500	5	0.3	1	0.5804467257955629	0.16050103943975572	0.23873873872798473	0.8385012919842475	1.6282602555302434	1.4782701786196117	0.9078832191083667
1	1	class_weight		500	5	0.3	3	0.6145091018644048	0.17033648727051262	0.26457399101952583	0.8191214470231324	1.6291810961844895	1.4627161265835684	0.8978229085258908
1	2	class_weight		500	5	0.3	3	0.5833944409525805	0.14705914187747451	0.21621621620647674	0.8100775193746119	1.1766361120128181	1.1384445069907578	0.9675416924582667
1	3	class_weight		500	5	0.3	3	0.599443920664851	0.16581604329863592	0.2567567567451911	0.8242894056794298	1.6205881445931818	1.4612479294462986	0.9016775286895832
1	1	class_weight		500	10	0.1	1	0.6225883825216394	0.17379165693809612	0.2242152466267168	0.8636950904336971	1.8313561931421911	1.6449534421804313	0.8982159942596983
1	2	class_weight		500	10	0.1	1	0.5954733803571013	0.16329958159753838	0.22972972971938155	0.8514211886249908	1.7090769264064714	1.546180859380689	0.9046876816369762
1	3	class_weight		500	10	0.1	1	0.5973051539912005	0.16241967395377302	0.22072072071077833	0.8565891472812882	1.6917667944336743	1.5390795127123895	0.9097468403202313
1	1	class_weight		500	10	0.1	3	0.6231286427735484	0.17875726284360952	0.2466367712893885	0.8417312661444333	1.7411320581982457	1.558341623753992	0.8950163194142039
1	2	class_weight		500	10	0.1	3	0.5883383383383384	0.1611714208229934	0.23873873872798473	0.8307493539998014	1.5393196631050594	1.4105631515407813	0.9163549131193764
1	3	class_weight		500	10	0.1	3	0.6074752077659055	0.1691470253228599	0.24774774773658792	0.8352713178240616	1.669954109137519	1.5039744713809848	0.9006082541143607
1	1	class_weight		500	10	0.3	1	0.6198537676272581	0.16899207954560172	0.16591928250377044	0.889534883715184	1.6018674278894829	1.5020060003007198	0.9376593581536218
1	2	class_weight		500	10	0.3	1	0.5849541401866983	0.15904137504443006	0.17567567566776235	0.8772609819064777	1.5232095403910924	1.4312943356037042	0.9396568774143288
1	3	class_weight		500	10	0.3	1	0.592722082547664	0.16590615587853022	0.16216216215485754	0.878552971570552	1.400137154177083	1.3352500336931816	0.9536565869338638
1	1	class_weight		500	10	0.3	3	0.6120409960487131	0.16771606921631665	0.17488789236883912	0.8798449612346264	1.5520685954527278	1.4555184668964032	0.9377926050692059
1	2	class_weight		500	10	0.3	3	0.5768704751262891	0.15720730733413257	0.19369369368496875	0.8701550387540689	1.6098556261615304	1.4917304214893758	0.9266237177725287
1	3	class_weight		500	10	0.3	3	0.5950689061154177	0.1638403430478923	0.18018018017206394	0.8701550387540689	1.4728553904136992	1.3876562060366286	0.9421537242147761
2	1	none		100	5	0.1	1	0.6546042491813957	0.18418537235715612	0.0	0.9999999999935443	0.0	0.0	0.9999999900064559
2	2	none		100	5	0.1	1	0.6608949065344414	0.19741374521160945	0.0	0.9999999999935402	0.0	0.0	0.9999999900064599
2	3	none		100	5	0.1	1	0.646872162860535	0.1791728971273166	0.0	0.9999999999935402	0.0	0.0	0.9999999900064599
2	1	none		100	5	0.1	3	0.6532781975002762	0.1842279117353474	0.0	0.9999999999935443	0.0	0.0	0.9999999900064559
2	2	none		100	5	0.1	3	0.667964476104011	0.20266204790289843	0.0	0.9999999999935402	0.0	0.0	0.9999999900064599
2	3	none		100	5	0.1	3	0.6484114928882371	0.1819744893792172	0.0	0.9999999999935402	0.0	0.0	0.9999999900064599
2	1	none		100	5	0.3	1	0.63834121403521	0.1746004382112319	0.004504504504301599	0.9980632666171849	2.331812989886588	2.3258138090314495	0.9974272361466001
2	2	none		100	5	0.3	1	0.6321350420187629	0.18283700649558407	0.018018018017206396	0.9928940568411312	2.563799558792821	2.5356229649105466	0.9890098196547249
2	3	none		100	5	0.3	1	0.6254626719742998	0.1743301480766669	0.004504504504301599	0.9954780361692799	0.9961193212638899	0.9961367917921496	1.0000175285898927
2	1	none		100	5	0.3	3	0.6567329110905611	0.18666683458041222	0.0	0.9999999999935443	0.0	0.0	0.9999999900064559
2	2	none		100	5	0.3	3	0.6575529017389483	0.1981318038215493	0.0	0.9980620154974286	0.0	0.0	1.0019417375404154
2	3	none		100	5	0.3	3	0.6265713387806411	0.17342961363478335	0.0	0.9980620154974286	0.0	0.0	1.0019417375404154
2	1	none		100	10	0.1	1	0.6434098721058049	0.17547025752408113	0.0	0.9999999999935443	0.0	0.0	0.9999999900064559
2	2	none		100	10	0.1	1	0.6460559396605908	0.19345661667996022	0.0	0.999354005161503	0.0	0.0	1.00064640240465
2	3	none		100	10	0.1	1	0.6432100705356519	0.18175467992421146	0.0	0.9999999999935402	0.0	0.0	0.9999999900064599
2	1	none		100	10	0.1	3	0.6497667777525751	0.17571505057408052	0.0	0.9999999999935443	0.0	0.0	0.9999999900064559
2	2	none		100	10	0.1	3	0.6504105850036083	0.19394781258910399	0.0	0.9999999999935402	0.0	0.0	0.9999999900064599
2	3	none		100	10	0.1	3	0.6468881672370045	0.18131280661931432	0.0	0.9999999999935402	0.0	0.0	0.9999999900064599
2	1	none		100	10	0.3	1	0.6243202531130226	0.17242333546217375	0.009009009008603198	0.9922530664881068	1.1643924354102007	1.1629114107741354	0.9987280608882796
2	2	none		100	10	0.3	1	0.5997581884209792	0.16697169735576756	0.009009009008603198	0.9916020671770569	1.073425294434556	1.0727637944843673	0.9993837384978056
2	3	none		100	10	0.3	1	0.6118924156714854	0.17353669861301507	0.027027027025809593	0.9857881136887223	1.9267663200838285	1.9017185626637751	0.9870000962614777
2	1	none		100	10	0.3	3	0.6283754703703057	0.17543825724875312	0.0	0.9993544222014245	0.0	0.0	1.0006459848255773
2	2	none		100	10	0.3	3	0.6197622040645296	0.17998657561727716	0.004504504504301599	0.9974160206653915	1.7465995710673847	1.7432364924927364	0.9980744893698852
2	3	none		100	10	0.3	3	0.6266557254929348	0.17490298042939922	0.009009009008603198	0.9948320413372428	1.7499966115126298	1.7432398678278205	0.9961389861327016
2	1	none		300	5	0.1	1	0.6238593338335108	0.16554367403550124	0.0	0.9928986442802267	0.0	0.0	1.0071521355066406
2	2	none		300	5	0.1	1	0.6204023791233093	0.17761601767014826	0.027027027025809593	0.9922480620090941	3.5555509653406903	3.4864819858848395	0.980574314449535
2	3	none		300	5	0.1	1	0.6147179155900087	0.1710290741896338	0.013513513512904796	0.984496124024648	0.8698624523897269	0.8716210590292357	1.0020216965751918
2	1	none		300	5	0.1	3	0.6324030615508989	0.16976337791787768	0.0	0.9967721110329454	0.0	0.0	1.003238331910517
2	2	none		300	5	0.1	3	0.6223170845263868	0.18124364132119564	0.013513513512904796	0.9928940568411312	1.9140695337080698	1.9017172236829096	0.993546561946511
2	3	none		300	5	0.1	3	0.6195628768303187	0.17696600867443207	0.022522522521507993	0.9948320413372428	4.435475282017334	4.358099669569551	0.9825552726860549
2	1	none		300	5	0.3	1	0.5912169432182344	0.15238059338489396	0.03153153153011119	0.9683666881796749	0.9966774258685474	0.996782181435383	1.0001050947852763
2	2	none		300	5	0.3	1	0.5844230858765743	0.16486239477076897	0.054054054051619185	0.9554263565829754	1.224844445918541	1.212690679534327	0.9900772880399975
2	3	none		300	5	0.3	1	0.5918956747445121	0.1605759735070696	0.07657657657312718	0.9612403100713098	2.056584834798723	1.9756751655459728	0.960658228899895
2	1	none		300	5	0.3	3	0.6055577850284112	0.16105025760023314	0.03603603603441279	0.9728857327245134	1.3413435194085885	1.3290428385119504	0.9908295718940836
2	2	none		300	5	0.3	3	0.5914533719766277	0.16756768755685789	0.049549549547317585	0.9709302325518674	1.7412316281811446	1.7045039177106103	0.9789070406898043
2	3	none		300	5	0.3	3	0.5927788253369649	0.16885406698857616	0.06756756756452398	0.9644702842314957	1.9670613695413932	1.9017193660531992	0.9667819092120945
2	1	none		300	10	0.1	1	0.5945902325824857	0.15284418207584452	0.022522522521507993	0.9657843770111958	0.6503780380535245	0.6582523996816791	1.0121073509000105
2	2	none		300	10	0.1	1	0.5896186884558977	0.16465374738625	0.049549549547317585	0.9677002583916816	1.5618952508858455	1.5340535787450678	0.98217442063164
2	3	none		300	10	0.1	1	0.6036123332634961	0.17221922253094674	0.045045045043015985	0.9689922480557559	1.474056128268879	1.4527022338475348	0.9855135033514745
2	1	none		300	10	0.1	3	0.613070623884052	0.1627509121426156	0.013513513512904796	0.9786959328535915	0.6293064708676769	0.634315836355433	1.0079601266260374
2	2	none		300	10	0.1	3	0.5831150918360221	0.16064941769324664	0.03603603603441279	0.9793281653683507	1.7710271801041353	1.7432423993377113	0.984311478226403
2	3	none		300	10	0.1	3	0.6084383802407058	0.17279935922006906	0.03603603603441279	0.9786821705363135	1.7162268919812027	1.6904168968810216	0.9849611887664484
2	1	none		300	10	0.3	1	0.5790949115674745	0.15391573195825362	0.08558558558173038	0.9341510651973264	1.327779186430716	1.2997259992274837	0.9788720889981445
2	2	none		300	10	0.3	1	0.5743257792676397	0.1539417664736612	0.10360360359893678	0.9224806201490796	1.375376707570345	1.3364863139168104	0.9717238141425246
2	3	none		300	10	0.3	1	0.5950223479293246	0.16626441546602636	0.09009009008603197	0.9295865633014885	1.3071121775013064	1.2794444003255474	0.9788328877022852
2	1	none		300	10	0.3	3	0.5833842234746044	0.15197855213595698	0.06306306306022239	0.9406068431185243	1.0659488176463943	1.0617898719910028	0.9960983527107214
2	2	none		300	10	0.3	3	0.5667411597644156	0.16015275162916717	0.08558558558173038	0.9360465116218603	1.3699057423154388	1.3382471288073399	0.9768899229857622
2	3	none		300	10	0.3	3	0.5938365691272668	0.16180679119409055	0.07207207206882559	0.9437984496063063	1.3043184826908396	1.2823856057368954	0.9831844060417813
2	1	none		500	5	0.1	1	0.6125777165157411	0.16500565977374773	0.027027027025809593	0.9812782440220705	1.4559379192303887	1.4436152581797546	0.9915362630183249
2	2	none		500	5	0.1	1	0.601054542915008	0.1721393673317243	0.03153153153011119	0.9832041343605736	1.9059022633956744	1.8773377588063693	0.9850125978666737
2	3	none		500	5	0.1	1	0.6026244267523337	0.16684067510272318	0.040540540538714386	0.9799741602003879	2.0676954682928153	2.0244104966521603	0.979066069940489
2	1	none		500	5	0.1	3	0.6254049401241137	0.16632344665881504	0.004504504504301599	0.9877340219432684	0.36437217244181735	0.3672353571084334	1.0078578476608324
2	2	none		500	5	0.1	3	0.6126257071024512	0.17509762628940387	0.027027027025809593	0.9909560723450197	3.043647425646654	2.9884136818354112	0.9818527685623829
2	3	none		500	5	0.1	3	0.6042917917917918	0.1695586250584245	0.03603603603441279	0.9832041343605736	2.18835239845416	2.1455288672072794	0.980431143923321
2	1	none		500	5	0.3	1	0.5796547031214558	0.15091825183588004	0.049549549547317585	0.9528728211688001	1.0540801505860946	1.051400492501136	0.9974578132182167
2	2	none		500	5	0.3	1	0.5811654677933747	0.16318897212450545	0.058558558555920785	0.9431524547742691	1.0319702408262377	1.0300980987378583	0.9981858465157069
2	3	none		500	5	0.3	1	0.5769534068952673	0.1564355241145125	0.11261261260753996	0.9431524547742691	2.105444945338115	1.980957882188189	0.9408737404984084
2	1	none		500	5	0.3	3	0.5898807135088607	0.15428347514278892	0.040540540538714386	0.965138799219076	1.1697962216440316	1.162912579069057	0.994115509910553
2	2	none		500	5	0.3	3	0.5914853807295668	0.16685248120217563	0.058558558555920785	0.9612403100713098	1.5425833340376098	1.5108104207116264	0.9794027797067836
2	3	none		500	5	0.3	3	0.5839254952627045	0.16073000042679825	0.08558558558173038	0.950258397926678	1.7880490294818645	1.7206033744055635	0.9622797407427158
2	1	none		500	10	0.1	1	0.5870395896219008	0.14804000625053473	0.03603603603441279	0.9477081988318419	0.6775122741781162	0.68913344612466	1.0171527005699175
2	2	none		500	10	0.1	1	0.5835253858509671	0.16033582479383865	0.09009009008603197	0.9476744185985293	1.7931789751710832	1.7217213924026444	0.9601503242623002
2	3	none		500	10	0.1	1	0.5918942198011965	0.16427948903356376	0.06306306306022239	0.9489664082626036	1.2515820335280894	1.235716487045652	0.9873235963978052
2	1	none		500	10	0.1	3	0.6016087100657791	0.15616294945745152	0.03153153153011119	0.9632020658427166	0.8522233507986827	0.8568829659433619	1.0054675885354218
2	2	none		500	10	0.1	3	0.5762826780268641	0.15688447261405053	0.06306306306022239	0.9651162790635329	1.8621789530334896	1.8078072891651888	0.9708021173789345
2	3	none		500	10	0.1	3	0.6020759131224247	0.1705918577676459	0.049549549547317585	0.9677002583916816	1.5618952508858455	1.5340535787450678	0.98217442063164
2	1	none		500	10	0.3	1	0.5713915981830766	0.15263987160530168	0.07207207206882559	0.929632020652488	1.0260976547416345	1.0242167317428659	0.998166906189627
2	2	none		500	10	0.3	1	0.567854191400703	0.15177396751073838	0.09459459459033358	0.9166666666607451	1.1492535941884217	1.1351349987871424	0.987714976950944
2	3	none		500	10	0.3	1	0.5905760411574364	0.16167192719451065	0.09009009008603197	0.9231266149811168	1.1889506738510258	1.1719280781589292	0.9856826629094149
2	1	none		500	10	0.3	3	0.5736365804151472	0.1492060489412543	0.06756756756452398	0.9354422207815659	1.0499998378900453	1.0466214593549072	0.9967824861364499
2	2	none		500	10	0.3	3	0.5725580231394185	0.16411501315126908	0.09459459459033358	0.9289405684694514	1.3658071352926782	1.3312037436948778	0.9746645010399242
2	3	none		500	10	0.3	3	0.5945989594245408	0.16061351367007815	0.09009009008603197	0.9373385012859345	1.4810653962943507	1.437726156532993	0.9707377846512064
2	1	undersample	0.6	100	5	0.1	1	0.6402008851976573	0.17807145766748014	0.22972972971938155	0.8444157520926765	1.6186939352223482	1.4765615288419738	0.9121931456747009
2	2	undersample	0.6	100	5	0.1	1	0.6664411504527783	0.2029623959288011	0.36936936935273107	0.8055555555503517	2.4265304863243715	1.8996138017830688	0.782851807642127
2	3	undersample	0.6	100	5	0.1	1	0.6398346020439044	0.17598941730405898	0.3243243243097151	0.8087855297105376	2.0302701646890022	1.6961284721677445	0.835420074315507
2	1	undersample	0.6	100	5	0.1	3	0.6434491302147854	0.18133076129565565	0.21171171170217515	0.8586184635193117	1.6310501140081894	1.4974493982571726	0.918089131097754
2	2	undersample	0.6	100	5	0.1	3	0.6705659147519613	0.2094433761939593	0.3828828828656359	0.7997416020620173	2.4777488741771823	1.9119441066574816	0.7716456263207531
2	3	undersample	0.6	100	5	0.1	3	0.6468910771236352	0.17908838481959702	0.3243243243097151	0.8107235142066491	2.0559725881064947	1.7134949743776287	0.8334230542421742
2	1	undersample	0.6	100	5	0.3	1	0.6032880847277231	0.1607810111021738	0.3018018017882071	0.7837314396334168	1.566451542728144	1.3954954308739453	0.890864081744287
2	2	undersample	0.6	100	5	0.3	1	0.639252624717741	0.18652491890970604	0.3963963963785407	0.7745478036125676	2.256168911546637	1.7582280640773422	0.7792980536684914
2	3	undersample	0.6	100	5	0.3	1	0.6184949484368089	0.16826834485653575	0.3873873873699375	0.7603359173077499	2.0061438845986808	1.616376416751662	0.8057130942098759
2	1	undersample	0.6	100	5	0.3	3	0.6159117477710119	0.16662700274278514	0.26576576575379435	0.7959974176836928	1.4123436466664718	1.3027568068435278	0.9224077977020421
2	2	undersample	0.6	100	5	0.3	3	0.6487403100775193	0.1840801801122068	0.3873873873699375	0.7622739018038613	2.027653368557522	1.629553397855313	0.8036646711158759
2	3	undersample	0.6	100	5	0.3	3	0.6366468212398444	0.17936967941673948	0.39189189187423906	0.7739018087805304	2.2058411724841176	1.7332817765048754	0.7857690644583086
2	1	undersample	0.6	100	10	0.1	1	0.6244031313430926	0.1633887080729764	0.24774774773658792	0.8231116849527237	1.5325188188627288	1.400588465464712	0.9139127251819918
2	2	undersample	0.6	100	10	0.1	1	0.6448046884093396	0.19631691619495284	0.3963963963785407	0.7693798449562702	2.1908941734800367	1.718827997124088	0.7845326333060368
2	3	undersample	0.6	100	10	0.1	1	0.6309201643503969	0.1718657913985302	0.3063063062925087	0.7926356589096083	1.687826112950906	1.4771406207568796	0.8751734509522807
2	1	undersample	0.6	100	10	0.1	3	0.6359857274963796	0.17103200706375343	0.21621621620647674	0.8405422853399578	1.4541392374679518	1.355946955015453	0.9324739375268695
2	2	undersample	0.6	100	10	0.1	3	0.6606606606606606	0.21148662039960814	0.39189189187423906	0.7926356589096083	2.46334359746664	1.8898710883213017	0.7671975057119328
2	3	undersample	0.6	100	10	0.1	3	0.641033475335801	0.17681952845046073	0.3333333333183183	0.7984496123979429	1.9807691333798128	1.6538460716731236	0.8349514458777195
2	1	undersample	0.6	100	10	0.3	1	0.5754235513757786	0.15018493456906615	0.2927927927796039	0.7572627501565058	1.2915875633978136	1.2062128120272233	0.9338993602091767
2	2	undersample	0.6	100	10	0.3	1	0.6131291174895825	0.1847930047316594	0.4099099098914455	0.7325581395301515	1.9027546605204493	1.5327065622570826	0.80551979455423
2	3	undersample	0.6	100	10	0.3	1	0.5976281514072211	0.1622698067075771	0.4324324324129535	0.7241602067136683	2.0002229694165634	1.5676941009273886	0.7837596632451596
2	1	undersample	0.6	100	10	0.3	3	0.5887276883080628	0.15329147657176562	0.24774774773658792	0.7856681730097762	1.2072541126881418	1.1559073594273739	0.9574681379887973
2	2	undersample	0.6	100	10	0.3	3	0.6264403938822544	0.18046759085416114	0.4009009008828423	0.7461240310029321	1.9666531986097293	1.579121043537059	0.8029483922161988
2	3	undersample	0.6	100	10	0.3	3	0.6017616453662965	0.1631600295000643	0.3783783783613343	0.7448320413388577	1.776774836447328	1.4828600170572854	0.8345795814254802
2	1	undersample	0.6	300	5	0.1	1	0.5980464001768069	0.15467617338845666	0.2792792792666991	0.7856681730097762	1.4204442132987087	1.3030228415363123	0.917334742985682
2	2	undersample	0.6	300	5	0.1	1	0.6156330749354005	0.17624574636502235	0.39189189187423906	0.7435400516747834	1.8684018324069143	1.5280821787285852	0.8178552030619984
2	3	undersample	0.6	300	5	0.1	1	0.607038724771283	0.16258850281194975	0.4009009008828423	0.7235142118816311	1.7511066783578464	1.449987318014826	0.828040529126146
2	1	undersample	0.6	300	5	0.1	3	0.5996356265884993	0.161307165621764	0.2567567567451911	0.7888960619703752	1.2909646341903882	1.2162574842473326	0.9421307440388919
2	2	undersample	0.6	300	5	0.1	3	0.620963987243057	0.17969160589713504	0.39189189187423906	0.7603359173077499	2.0445042584303534	1.6351714913650535	0.7997887332234742
2	3	undersample	0.6	300	5	0.1	3	0.607530495611891	0.16448628675378474	0.36936936935273107	0.7467700258349692	1.7272594095182532	1.4586320437946712	0.8444776844081002
2	1	undersample	0.6	300	5	0.3	1	0.5633524098662898	0.14995075487423754	0.3288288288140167	0.7230471271741573	1.27907882058254	1.1873096443657363	0.9282536873170983
2	2	undersample	0.6	300	5	0.3	1	0.5895299369136578	0.16918256492815106	0.3963963963785407	0.6847545219594009	1.4264741457088643	1.257421315820674	0.8814890233647216
2	3	undersample	0.6	300	5	0.3	1	0.585316421072235	0.15514769793816174	0.4324324324129535	0.6892764857836611	1.6901296395617953	1.391695184661576	0.8234251001722614
2	1	undersample	0.6	300	5	0.3	3	0.5650099744676891	0.14625991905422278	0.3063063062925087	0.7288573273032353	1.186951104026692	1.129686787952414	0.9517551078982767
2	2	undersample	0.6	300	5	0.3	3	0.592736631980818	0.17131559247422112	0.3783783783613343	0.7028423772564416	1.4396974981543622	1.273325456485474	0.8844395740916783
2	3	undersample	0.6	300	5	0.3	3	0.5841350071001234	0.1562513149805458	0.3963963963785407	0.7060723514166275	1.577562685836555	1.3486189026545896	0.8548749910142637
2	1	undersample	0.6	300	10	0.1	1	0.571199669650283	0.1491006636877247	0.31081081079681033	0.7404777275613914	1.2867524658045821	1.197626684985457	0.9307358671887828
2	2	undersample	0.6	300	10	0.1	1	0.5928864911423052	0.16870816718893847	0.4009009008828423	0.7086563307447762	1.6276777897440076	1.3760411823853018	0.8454014515519931
2	3	undersample	0.6	300	10	0.1	1	0.5887777312195916	0.15677038402108204	0.4009009008828423	0.6996124030962558	1.5585252976645392	1.3346119868763644	0.8563300020160317
2	1	undersample	0.6	300	10	0.1	3	0.5645897673011941	0.14583501405154822	0.28828828827530234	0.7404777275613914	1.1557402448604444	1.1108421425952066	0.9611520719968858
2	2	undersample	0.6	300	10	0.1	3	0.6020860977256326	0.1750514840177779	0.4009009008828423	0.7073643410807018	1.6175371688712967	1.3699659455847162	0.8469455637704416
2	3	undersample	0.6	300	10	0.1	3	0.5941217380170869	0.16063029752299415	0.42792792790865186	0.7047803617525531	1.785781916857825	1.4495238729841304	0.8117026169000652
2	1	undersample	0.6	300	10	0.3	1	0.5542779706756465	0.13934999829035993	0.3153153153011119	0.7172369270450792	1.1681386312240811	1.1151219317812457	0.9546143670733104
2	2	undersample	0.6	300	10	0.3	1	0.5771861978257328	0.17288092980632502	0.40540540538714387	0.681524547799215	1.4590632078550032	1.2729564864609673	0.8724477904845074
2	3	undersample	0.6	300	10	0.3	1	0.5786993388737575	0.15506175644098744	0.4009009008828423	0.6782945736390291	1.4109067458699989	1.246173845918506	0.8832432302540435
2	1	undersample	0.6	300	10	0.3	3	0.5476593443023398	0.140326620709255	0.3063063062925087	0.721110393797798	1.1417147296406749	1.09830660052409	0.9619798716730283
2	2	undersample	0.6	300	10	0.3	3	0.5871380101031264	0.1726676648928681	0.4144144143957471	0.7002583979282929	1.653315598385838	1.3825721811912017	0.8362421342953976
2	3	undersample	0.6	300	10	0.3	3	0.5882903252089299	0.15974738201104968	0.4234234234043503	0.6802325581351406	1.5622158646177744	1.324160482672571	0.8476168351896702
2	1	undersample	0.6	500	5	0.1	1	0.5780887407743445	0.14846977285353402	0.2792792792666991	0.7540348611959069	1.1879264641102898	1.135442482906959	0.9558188198779594
2	2	undersample	0.6	500	5	0.1	1	0.6004943897385758	0.17315627745697132	0.3828828828656359	0.7273901808738541	1.655481313653137	1.404508722568704	0.8483990090559059
2	3	undersample	0.6	500	5	0.1	1	0.5956479735549502	0.15858465734016852	0.4099099098914455	0.7067183462486647	1.6739078725510312	1.3976663411149897	0.8349720718177106
2	1	undersample	0.6	500	5	0.1	3	0.5852889687621773	0.15594655352935702	0.26576576575379435	0.7585539057407453	1.1371837754724248	1.100725010946651	0.9679394160521985
2	2	undersample	0.6	500	5	0.1	3	0.6103225318341599	0.17440166579994232	0.3828828828656359	0.742248062010709	1.7866746490758458	1.4854703751125242	0.8314162614968172
2	3	undersample	0.6	500	5	0.1	3	0.5928050143166422	0.15969269344282744	0.3738738738570327	0.7228682170495939	1.557528749347725	1.349083300319639	0.8661691062263421
2	1	undersample	0.6	500	5	0.3	1	0.5463870907705639	0.14217891731597804	0.3198198198054135	0.7159457714608396	1.1851143511743287	1.125911098704913	0.9500442600649509
2	2	undersample	0.6	500	5	0.3	1	0.5897889168238006	0.17215729670114438	0.3963963963785407	0.6866925064555124	1.43935986003123	1.2651991793814634	0.8790012839182645
2	3	undersample	0.6	500	5	0.3	1	0.5820835370253975	0.15397386724783405	0.42792792790865186	0.6879844961195867	1.64938616913911	1.3714956752844811	0.8315188307335362
2	1	undersample	0.6	500	5	0.3	3	0.5589104275353468	0.14492740589064834	0.3243243243097151	0.7198192382135583	1.2331796833722934	1.1575538258454092	0.9386740870950191
2	2	undersample	0.6	500	5	0.3	3	0.5835733989803757	0.16423159931978043	0.3783783783613343	0.6950904392719955	1.3876197082550796	1.2409527764507855	0.8943032123225435
2	3	undersample	0.6	500	5	0.3	3	0.5777929091882581	0.15473833698607997	0.39189189187423906	0.6899224806156983	1.4338888470251892	1.2638513105170508	0.8814151102438696
2	1	undersample	0.6	500	10	0.1	1	0.5606523243708524	0.1444727770097179	0.2927927927796039	0.721110393797798	1.0704912369789668	1.049851897559792	0.9807197393018054
2	2	undersample	0.6	500	10	0.1	1	0.5840360709546756	0.1650363539859999	0.40540540538714387	0.6970284237681071	1.568617901404103	1.3380971147467562	0.8530420938475954
2	3	undersample	0.6	500	10	0.1	1	0.5823978047815258	0.155202210631836	0.4189189189000487	0.6866925064555124	1.580100649026412	1.337085496391774	0.8462027285506276
2	1	undersample	0.6	500	10	0.1	3	0.5588319113173859	0.14400006562443768	0.31081081079681033	0.7217559715899177	1.1698284500500036	1.1170439178960248	0.9548783893484493
2	2	undersample	0.6	500	10	0.1	3	0.5890818143725121	0.16941752605721894	0.3963963963785407	0.6950904392719955	1.4970907721560491	1.3000457658055848	0.868381380083189
2	3	undersample	0.6	500	10	0.1	3	0.5890672649393578	0.1598030712744665	0.42792792790865186	0.6912144702797726	1.6744637587773807	1.3858418638915941	0.8276332287769768
2	1	undersample	0.6	500	10	0.3	1	0.5498170862922316	0.13987191099073593	0.3243243243097151	0.712072304708121	1.1870851646199339	1.1264088809409292	0.9488863163669617
2	2	undersample	0.6	500	10	0.3	1	0.5775528435412156	0.17375541788990256	0.3963963963785407	0.6828165374632893	1.4137458942854157	1.2497384974327812	0.8839908843215479
2	3	undersample	0.6	500	10	0.3	1	0.5745876690644132	0.15348111457725896	0.4144144143957471	0.6744186046468061	1.4659340256202085	1.272844233675404	0.8682820623373878
2	1	undersample	0.6	500	10	0.3	3	0.5424278377796776	0.13901181669972557	0.2972972972839055	0.708844415747522	1.030018730401039	1.0210942298642618	0.991335583933032
2	2	undersample	0.6	500	10	0.3	3	0.5844318155364667	0.17141580069812895	0.4189189189000487	0.6879844961195867	1.589628726834604	1.3426220821205974	0.8446136154684664
2	3	undersample	0.6	500	10	0.3	3	0.5849177666038131	0.15792370891458998	0.4369369369172551	0.6789405684710663	1.640997941034151	1.3609222480313778	0.8293259836534286
2	1	undersample	0.8	100	5	0.1	1	0.6442226603621051	0.17417309799655611	0.48648648646457265	0.6836668818548505	2.0474757701808906	1.5378929463288722	0.7511165446994493
2	2	undersample	0.8	100	5	0.1	1	0.6620108480573597	0.19342024712843492	0.5810810810549062	0.6259689922440184	2.32141060358978	1.5535638849984477	0.669232689547443
2	3	undersample	0.8	100	5	0.1	1	0.6370745745745746	0.17747203036621545	0.5450450450204934	0.6266149870760555	2.0105176110773444	1.459739977657097	0.72605181347788
2	1	undersample	0.8	100	5	0.1	3	0.643566904541727	0.17723758764534886	0.4909909909688743	0.6836668818548505	2.084720904396138	1.5521326958319173	0.7445278030798564
2	2	undersample	0.8	100	5	0.1	3	0.6590194846008799	0.19669473214354788	0.5585585585333982	0.6395348837167989	2.2448978992158124	1.5495495064744877	0.6902538795046301
2	3	undersample	0.8	100	5	0.1	3	0.6426790162255279	0.1793586635456958	0.5495495495247951	0.6369509043886502	2.140426990392228	1.5137058349156138	0.7071980592218009
2	1	undersample	0.8	100	5	0.3	1	0.6203958962190079	0.17204976210901796	0.5090090089860807	0.6533247256252207	1.9537012782097483	1.4682587191182852	0.7515267128896462
2	2	undersample	0.8	100	5	0.3	1	0.637026561445166	0.17394314853272644	0.5315315315075887	0.624677002579944	1.8884217736653552	1.416197571156906	0.7499371019874984
2	3	undersample	0.8	100	5	0.3	1	0.6149958097632516	0.1689931214954986	0.5270270270032871	0.6156330749314236	1.784729851083521	1.3711559942305083	0.7682708817532088
2	1	undersample	0.8	100	5	0.3	3	0.6288800097709072	0.1743981318169791	0.49549549547317584	0.6636539702991372	1.9378941054651193	1.4731717843737846	0.7601920872973931
2	2	undersample	0.8	100	5	0.3	3	0.6492320809181276	0.18287905204658186	0.5810810810549062	0.6266149870760555	2.3278267060755478	1.5562517117170702	0.6685427589506726
2	3	undersample	0.8	100	5	0.3	3	0.6166995483855949	0.1731612740866319	0.5135135134903822	0.624677002579944	1.7568368298582442	1.368190873829553	0.778780836676552
2	1	undersample	0.8	100	10	0.1	1	0.6168001442372004	0.1602196589917526	0.4234234234043503	0.6888315041918087	1.6256807090349676	1.3607528252404648	0.8370357115152238
2	2	undersample	0.8	100	10	0.1	1	0.6435578019880346	0.19310400071059836	0.5765765765506047	0.6195090439236466	2.217100692558072	1.51534892535373	0.6834822199411819
2	3	undersample	0.8	100	10	0.1	1	0.6295976208766907	0.17465975744998488	0.5045045044817791	0.6459948320371707	1.8579959704305848	1.425133122021035	0.7670270151935825
2	1	undersample	0.8	100	10	0.1	3	0.6287607814399293	0.16507063116903414	0.4324324324129535	0.6823757262706109	1.636856321174146	1.3614589770515757	0.8317522699282572
2	2	undersample	0.8	100	10	0.1	3	0.6559641036385223	0.2021972190267155	0.5900900900635094	0.6130490956032749	2.280705882332831	1.524974016364551	0.6686412331245734
2	3	undersample	0.8	100	10	0.1	3	0.6342708988057825	0.1731870279500944	0.5135135134903822	0.647286821701245	1.9371183861358163	1.4558954145355805	0.7515779136600069
2	1	undersample	0.8	100	10	0.3	1	0.5730069966674227	0.14901616449415717	0.4099099098914455	0.6358941252379865	1.2131855066516144	1.1257986400284916	0.9279690712789957
2	2	undersample	0.8	100	10	0.3	1	0.6124612985078102	0.17222607278835117	0.5540540540290967	0.5968992248023457	1.839743550085169	1.3744802153075062	0.7471042346344633
2	3	undersample	0.8	100	10	0.3	1	0.594724084549666	0.16795948271332445	0.49999999997747746	0.624677002579944	1.664371734131689	1.3321858508340385	0.800413637693342
2	1	undersample	0.8	100	10	0.3	3	0.5902078644170317	0.1505770875282934	0.4099099098914455	0.6765655261415329	1.4530937721254433	1.2673661293049368	0.872184671826251
2	2	undersample	0.8	100	10	0.3	3	0.625391379751845	0.17881079425866178	0.5810810810549062	0.6046511627867917	2.121442075779733	1.4697932854766464	0.6928274314169078
2	3	undersample	0.8	100	10	0.3	3	0.6019536978839305	0.16384532935485785	0.5045045044817791	0.628552971572167	1.7229406704464296	1.358213829398447	0.7883114232930113
2	1	undersample	0.8	300	5	0.1	1	0.598332838971961	0.1599962866067341	0.4549549549344615	0.6449322143276635	1.5161382046391045	1.2813185551592596	0.8451198816026653
2	2	undersample	0.8	300	5	0.1	1	0.6261203063528644	0.177298069613878	0.5540540540290967	0.6091731266110519	1.93653889870914	1.417645708567356	0.7320512333353812
2	3	undersample	0.8	300	5	0.1	1	0.5918083781455875	0.1571879903999545	0.5180180179946838	0.609819121443089	1.6797672465869509	1.3276355485031062	0.7903687456717595
2	1	undersample	0.8	300	5	0.1	3	0.5978341155875049	0.1580132925319512	0.4234234234043503	0.6578437701700591	1.4119398224413304	1.2375148371247036	0.8764642822139306
2	2	undersample	0.8	300	5	0.1	3	0.6274283003934167	0.1765647617742151	0.5405405405161918	0.6182170542595723	1.9050462375368786	1.4158320385672287	0.7432008691544202
2	3	undersample	0.8	300	5	0.1	3	0.5981344716809833	0.16335370787525774	0.5135135134903822	0.6117571059392006	1.6632464043673059	1.322660396672608	0.7952281613639082
2	1	undersample	0.8	300	5	0.3	1	0.5724893712304945	0.15404408595499453	0.46396396394306466	0.6049063912162369	1.3251908339366338	1.1743139901153268	0.8861470716447546
2	2	undersample	0.8	300	5	0.3	1	0.6133808226831483	0.1687109328906798	0.5495495495247951	0.6046511627867917	1.86588231134086	1.39003706068334	0.744975732700745
2	3	undersample	0.8	300	5	0.3	1	0.5866549689224108	0.15017901318744264	0.49549549547317584	0.6279069767401299	1.6573660324775952	1.3316441082817083	0.8034701240482008
2	1	undersample	0.8	300	5	0.3	3	0.5670426721104578	0.15233786139004246	0.4009009008828423	0.6294383473167887	1.1366613150973797	1.0818736562761153	0.951799476712917
2	2	undersample	0.8	300	5	0.3	3	0.5958051074330144	0.16162253792441492	0.5360360360118902	0.6130490956032749	1.8304131062871192	1.3852817400563477	0.7568137034170257
2	3	undersample	0.8	300	5	0.3	3	0.5750794399050213	0.15097810765924125	0.5090090089860807	0.5910852713140111	1.4985433854351022	1.2447802948402786	0.8306601543561067
2	1	undersample	0.8	300	10	0.1	1	0.5522627210813137	0.14196475823581362	0.3468468468312231	0.62556488056407	0.8871937987990689	0.926320261012188	1.0441013602598934
2	2	undersample	0.8	300	10	0.1	1	0.6105160392951091	0.1724649253447821	0.5315315315075887	0.6124031007712377	1.7926922670767893	1.371351315894718	0.7649674866975112
2	3	undersample	0.8	300	10	0.1	1	0.5893422492259701	0.15731660259099858	0.49999999997747746	0.6085271317790147	1.5544554122969794	1.2772276900757067	0.8216560374953602
2	1	undersample	0.8	300	10	0.1	3	0.5592099523668277	0.14713337646490712	0.3873873873699375	0.6307295029010282	1.0800853324772992	1.049061270593457	0.9712762762794507
2	2	undersample	0.8	300	10	0.1	3	0.6097129105850037	0.16968972518105357	0.5180180179946838	0.6072351421149403	1.6616453156375395	1.3189011043275867	0.7937320168745506
2	3	undersample	0.8	300	10	0.1	3	0.5870274344111553	0.15701263579461294	0.49999999997747746	0.6052971576188289	1.5335515225820024	1.2667757452500472	0.8260405413583322
2	1	undersample	0.8	300	10	0.3	1	0.5483398181913353	0.1412325798637983	0.4144144143957471	0.6171723692665128	1.140900223017755	1.0825091249987604	0.9488201437339117
2	2	undersample	0.8	300	10	0.3	1	0.6010705472914775	0.17120216552462203	0.5315315315075887	0.602067183458643	1.7166583047765653	1.3357318020918458	0.7780999755214053
2	3	undersample	0.8	300	10	0.3	1	0.5746022184975673	0.1513878052533826	0.49549549547317584	0.5891472868178996	1.4083557681800822	1.2060173086733068	0.8563299997330924
2	1	undersample	0.8	300	10	0.3	3	0.5447556982418184	0.1362988524179271	0.3828828828656359	0.6100710135531952	0.9707183068519825	0.9819297522231584	1.0115496283369285
2	2	undersample	0.8	300	10	0.3	3	0.6018503969085365	0.1693951076857834	0.5405405405161918	0.5968992248023457	1.7420814111016256	1.340956307617079	0.769743756893827
2	3	undersample	0.8	300	10	0.3	3	0.5865880415299021	0.15764659495731398	0.5135135134903822	0.6065891472829033	1.6275314373494152	1.3052855478971657	0.8020032680582987
2	1	undersample	0.8	500	5	0.1	1	0.5848571295633916	0.15494069297389917	0.4594594594387631	0.634602969653747	1.4762367144977302	1.257425235309448	0.8517775016691025
2	2	undersample	0.8	500	5	0.1	1	0.6200822915939196	0.1734922069300897	0.5585585585333982	0.5949612403062341	1.8586075179386226	1.3790249238503827	0.7419667099989894
2	3	undersample	0.8	500	5	0.1	1	0.5784432688502456	0.15353835357261636	0.49549549547317584	0.5962532299703085	1.4504285425353403	1.2272432127798942	0.8461245502866312
2	1	undersample	0.8	500	5	0.1	3	0.5875790251193738	0.15689978211439173	0.42792792790865186	0.6500968366646217	1.3897928006665734	1.2229895597388245	0.8799797676706379
2	2	undersample	0.8	500	5	0.1	3	0.620105570686966	0.17210883084820916	0.5540540540290967	0.6149870800993864	1.9845433739080172	1.4390531096504189	0.725130581031929
2	3	undersample	0.8	500	5	0.1	3	0.5866331447726796	0.15517544434101793	0.5090090089860807	0.6065891472829033	1.5984543428055085	1.2938356746699977	0.809429224243336
2	1	undersample	0.8	500	5	0.3	1	0.562375319153886	0.14957650240685016	0.4324324324129535	0.6113621691374348	1.1985445098322773	1.1126874095769677	0.9283655203987631
2	2	undersample	0.8	500	5	0.3	1	0.6024309192913844	0.16671967872848042	0.49549549547317584	0.6052971576188289	1.506166674128478	1.2553633511486955	0.8334823480365656
2	3	undersample	0.8	500	5	0.3	1	0.581885664734502	0.14927277138712738	0.49999999997747746	0.620801033587721	1.637137952474209	1.3185689600434447	0.8054110172446433
2	1	undersample	0.8	500	5	0.3	3	0.5581587074485718	0.14843622473995502	0.4189189189000487	0.6287927695246689	1.221193097560863	1.1285311093706651	0.9241217457032747
2	2	undersample	0.8	500	5	0.3	3	0.5937289033219266	0.16302717337913075	0.5135135134903822	0.6078811369469775	1.6363719213625503	1.3095863238925118	0.8002986915336125
2	3	undersample	0.8	500	5	0.3	3	0.5618103568684965	0.14560854648436525	0.4594594594387631	0.5813953488334536	1.1805555348445171	1.0975975713179222	0.9297297137799823
2	1	undersample	0.8	500	10	0.1	1	0.5429105671197343	0.1404260372610206	0.3603603603441279	0.6197546804349919	0.9182428856334961	0.9477048955640609	1.0320851935899402
2	2	undersample	0.8	500	10	0.1	1	0.6061977675349768	0.17003799156606544	0.5135135134903822	0.6117571059392006	1.6632464043673059	1.322660396672608	0.7952281613639082
2	3	undersample	0.8	500	10	0.1	1	0.5810970854575506	0.1520350767295811	0.49999999997747746	0.5988372092984572	1.4927535928684241	1.2463767804569386	0.8349514424108052
2	1	undersample	0.8	500	10	0.1	3	0.5518934040560897	0.14565663913818483	0.3738738738570327	0.6262104583561898	1.0003603126128302	1.0002255874003212	0.9998653133131998
2	2	undersample	0.8	500	10	0.1	3	0.6072365970621785	0.168499877721595	0.5090090089860807	0.6143410852673492	1.651422212077165	1.3198424212247637	0.7992156064380646
2	3	undersample	0.8	500	10	0.1	3	0.5814928300393416	0.1541785210543532	0.5045045044817791	0.59819121446642	1.5158140586007596	1.2555835265174442	0.8283229095515359
2	1	undersample	0.8	500	10	0.3	1	0.5460715718946835	0.139744862535008	0.4099099098914455	0.6087798579689556	1.0809588381180955	1.0477729937053908	0.9692996124810188
2	2	undersample	0.8	500	10	0.3	1	0.5978609423376865	0.17145552490187133	0.5315315315075887	0.6072351421149403	1.7541750625048829	1.3533072200926544	0.771477848179213
2	3	undersample	0.8	500	10	0.3	1	0.572542018762949	0.15055604995544425	0.5045045044817791	0.5975452196343828	1.5117466496294676	1.2535681436999495	0.829218393763092
2	1	undersample	0.8	500	10	0.3	3	0.5404620243225795	0.13491662281240005	0.3783783783613343	0.6042608134241172	0.9294276017582254	0.9561306578555719	1.0287306367408884
2	2	undersample	0.8	500	10	0.3	3	0.5938743976534675	0.16660223961631726	0.5360360360118902	0.5878552971538252	1.6478984361075157	1.3006015103533684	0.7892485758688633
2	3	undersample	0.8	500	10	0.3	3	0.5817110715366529	0.15552243452342893	0.5180180179946838	0.5936692506421598	1.5702865825584926	1.2748678411975325	0.8118695272919574
2	1	undersample	1.0	100	5	0.1	1	0.6304052600050017	0.16836551677960318	0.6036036035764142	0.5648805681048104	1.9768343285519814	1.3872135911633399	0.7017348653648289
2	2	undersample	1.0	100	5	0.1	1	0.6587328607677445	0.195102976881763	0.7792792792441766	0.4754521963793576	3.2001607891912514	1.485621060671808	0.4642332453069173
2	3	undersample	1.0	100	5	0.1	1	0.6510274809693415	0.1841681007064612	0.7162162161839541	0.5310077519345543	2.8575363419128132	1.5271386763148007	0.5344249258846459
2	1	undersample	1.0	100	5	0.1	3	0.6395814794781871	0.177696600373009	0.6216216215936207	0.5526145900545345	2.0292722764414064	1.3894543583235097	0.6847057214359505
2	2	undersample	1.0	100	5	0.1	3	0.6602576413622925	0.19564058017455424	0.7657657657312718	0.47351421188324605	2.940301975465767	1.45448513230637	0.49467201499701347
2	3	undersample	1.0	100	5	0.1	3	0.6497747747747746	0.18400988055239936	0.6936936936624462	0.5251937984462197	2.5050419683909455	1.4610038301570807	0.5832252806706876
2	1	undersample	1.0	100	5	0.3	1	0.5996007304916279	0.15474706699872176	0.5630630630376998	0.5642349903126905	1.668575761825007	1.2921254290712347	0.7743882189516005
2	2	undersample	1.0	100	5	0.3	1	0.6475312521824149	0.18211368367116992	0.7252252251925574	0.5142118863015878	2.7937739238131742	1.4928838104794693	0.5343609838351266
2	3	undersample	1.0	100	5	0.3	1	0.6130680098703354	0.16966254956343774	0.6261261260979222	0.5258397932782569	1.8572272439997024	1.3204948538847134	0.7110033732159986
2	1	undersample	1.0	100	5	0.3	3	0.613495193062656	0.16546064328282328	0.594594594567811	0.5545513234308939	1.8258936865367603	1.3348217482634033	0.7310511777584772
2	2	undersample	1.0	100	5	0.3	3	0.6507641362292524	0.18088542494927762	0.752252252218367	0.5142118863015878	3.214023139838938	1.548519231988021	0.4818008870730749
2	3	undersample	1.0	100	5	0.3	3	0.6241066648043392	0.17455971242937102	0.6351351351065254	0.5406976744151119	2.04922640426556	1.3828258336586228	0.6748038236711875
2	1	undersample	1.0	100	10	0.1	1	0.597360110271666	0.15480286295562706	0.5495495495247951	0.562943834728451	1.5714032217717604	1.2573888223484142	0.8001694213256566
2	2	undersample	1.0	100	10	0.1	1	0.6377496682729241	0.18556136000562606	0.6891891891581446	0.5116279069734392	2.322981325691392	1.4111968822278576	0.6074938456847163
2	3	undersample	1.0	100	10	0.1	1	0.6384116674814349	0.18144670910449479	0.6576576576280334	0.545219638239372	2.3030800981254496	1.446099476725414	0.6278980287622821
2	1	undersample	1.0	100	10	0.1	3	0.6118579845177651	0.16230502900166588	0.5990990990721127	0.548095545509696	1.812471878064559	1.3257206913143182	0.7314434443006448
2	2	undersample	1.0	100	10	0.1	3	0.6535459878483134	0.19071690052522583	0.7387387387054621	0.510981912141402	2.9545847338568367	1.5106572577587345	0.5112925721513882
2	3	undersample	1.0	100	10	0.1	3	0.6362641711478921	0.17757045160965182	0.6576576576280334	0.549095607231595	2.339390693320025	1.458530130977279	0.6234658074635023
2	1	undersample	1.0	100	10	0.3	1	0.5449636208190114	0.13813097443225647	0.45045045043015985	0.5526145900545345	1.0124665716489851	1.0068509842923983	0.9944535477629582
2	2	undersample	1.0	100	10	0.3	1	0.6082565123262798	0.17205186312213905	0.6261261260979222	0.5271317829423312	1.8668773148113769	1.3241027632452091	0.7092607179225481
2	3	undersample	1.0	100	10	0.3	1	0.603875678003585	0.16817995724592305	0.5990990990721127	0.5516795865597437	1.8389081039396977	1.3363189980836314	0.7266915496383997
2	1	undersample	1.0	100	10	0.3	3	0.567131366356673	0.14438811051966624	0.48648648646457265	0.5829567462841643	1.3242626448491377	1.1665132344543852	0.8808775402289247
2	2	undersample	1.0	100	10	0.3	3	0.6186739064646041	0.1718309697480929	0.6531531531237318	0.5239018087821454	2.072195069191022	1.3718874624037065	0.6620455101349778
2	3	undersample	1.0	100	10	0.3	3	0.6144254719836115	0.17571543927173294	0.6126126125850174	0.5419896640791861	1.8713549710153188	1.3375519091241947	0.7147504942287595
2	1	undersample	1.0	300	5	0.1	1	0.5752141747945493	0.14905050591724572	0.5045045044817791	0.5693996126496489	1.346381331540701	1.1716303737437035	0.8702069263981561
2	2	undersample	1.0	300	5	0.1	1	0.6368083199478548	0.18401893000686154	0.684684684653843	0.526485788110294	2.4143441366000804	1.4459643512319345	0.5989056428072942
2	3	undersample	1.0	300	5	0.1	1	0.6024847521940545	0.164367912151801	0.594594594567811	0.5419896640791861	1.7355900036180838	1.2982121470911303	0.7479947032587896
2	1	undersample	1.0	300	5	0.1	3	0.582529269101251	0.15109238274345155	0.5225225224989855	0.5648805681048104	1.4206931058208974	1.2008714669772196	0.84527154235496
2	2	undersample	1.0	300	5	0.1	3	0.628067020508881	0.17733411298450738	0.684684684653843	0.5142118863015878	2.2984802027035025	1.4094306782166417	0.6132011289782043
2	3	undersample	1.0	300	5	0.1	3	0.6056507088483832	0.17525662670530412	0.5810810810549062	0.5426356589112233	1.6457080100069537	1.2704992850265138	0.7720077078339463
2	1	undersample	1.0	300	5	0.3	1	0.5243618376284613	0.13230209754059488	0.4684684684473663	0.551323434470295	1.0829898634485258	1.0441117143106815	0.9641010860028324
2	2	undersample	1.0	300	5	0.3	1	0.602660800335219	0.1713299140822403	0.6036036035764142	0.5271317829423312	1.697466441473809	1.2764731674450216	0.751987267189843
2	3	undersample	1.0	300	5	0.3	1	0.5810679865912424	0.16115605782376025	0.5675675675420014	0.5387596899190003	1.5330882112299806	1.230524615546033	0.8026443561443303
2	1	undersample	1.0	300	5	0.3	3	0.5306213250047982	0.13351937014724716	0.4684684684473663	0.5610071013520916	1.126321019309356	1.067143589836661	0.9474595255514346
2	2	undersample	1.0	300	5	0.3	3	0.6075581395348837	0.17182885536159098	0.617117117089319	0.5271317829423312	1.7967212825918522	1.3050509249251343	0.7263513376294659
2	3	undersample	1.0	300	5	0.3	3	0.582950683241381	0.15535051857533233	0.5855855855592078	0.5484496123995578	1.716271662839865	1.296833285212535	0.7556107206850842
2	1	undersample	1.0	300	10	0.1	1	0.5372326813579235	0.13592891523710623	0.47747747745596947	0.553905745638774	1.1346374398662264	1.0703510795855713	0.9433419263561328
2	2	undersample	1.0	300	10	0.1	1	0.6043005214516842	0.17307005708211914	0.6351351351065254	0.5180878552938109	1.8714129383870273	1.3179479473676128	0.7042528677766993
2	3	undersample	1.0	300	10	0.1	1	0.5964423726051632	0.17172278551127956	0.5810810810549062	0.5484496123995578	1.6847569973123149	1.2868576445570539	0.763823880691638
2	1	undersample	1.0	300	10	0.1	3	0.534467165680852	0.13724697676110073	0.4594594594387631	0.5442220787569773	1.014943328839749	1.0080774604108187	0.9932352099045645
2	2	undersample	1.0	300	10	0.1	3	0.6120815583024886	0.17377717295457568	0.5990990990721127	0.533591731262703	1.7096392391201234	1.2844949937296317	0.7513251610288921
2	3	undersample	1.0	300	10	0.1	3	0.6006282445235933	0.1718869282086517	0.5765765765506047	0.5400516795830747	1.598852472466037	1.253568147595971	0.784042401156605
2	1	undersample	1.0	300	10	0.3	1	0.5179496798283112	0.1292812554668677	0.4324324324129535	0.5681084570654092	1.0022065470546033	1.0012523502131208	0.999047894003135
2	2	undersample	1.0	300	10	0.3	1	0.5969821565751798	0.16585687739541277	0.6081081080807158	0.5322997415986286	1.7660506475213997	1.3002090209596568	0.7362240743910462
2	3	undersample	1.0	300	10	0.3	1	0.5810025141420491	0.16676608373493887	0.5675675675420014	0.5400516795830747	1.541081436276167	1.2339811452897838	0.8007241543709283
2	1	undersample	1.0	300	10	0.3	3	0.5223029679130389	0.13637841177383098	0.44144144142155667	0.5377663008357795	0.9194674598831803	0.9550178463179179	1.0386640950236343
2	2	undersample	1.0	300	10	0.3	3	0.5967260865516679	0.16305941933360366	0.5855855855592078	0.5368217054228888	1.6377114527226224	1.2642768017682873	0.7719777396008123
2	3	undersample	1.0	300	10	0.3	3	0.5908350210675792	0.17422481892520747	0.5630630630376998	0.549095607231595	1.5692848230719947	1.2487415504942456	0.7957392542399604
2	1	undersample	1.0	500	5	0.1	1	0.55744915347885	0.14352252570333357	0.5045045044817791	0.5668173014811697	1.3322855755248373	1.164645990156942	0.8741714225760406
2	2	undersample	1.0	500	5	0.1	1	0.6200939311404428	0.1769616881312939	0.6666666666366367	0.5155038759656622	2.127999964132372	1.375999971527921	0.6466165288724258
2	3	undersample	1.0	500	5	0.1	1	0.593309879647089	0.1652144511151714	0.5900900900635094	0.5465116279034463	1.7348548588441441	1.3012242724618939	0.7500479065898875
2	1	undersample	1.0	500	5	0.1	3	0.5586414367886285	0.14495450942807891	0.4819819819602711	0.5635894125205708	1.2015821776588755	1.1044231848265096	0.9191407740105721
2	2	undersample	1.0	500	5	0.1	3	0.6194144726121471	0.17648919653359027	0.6486486486194302	0.5213178294539967	2.0105885681295392	1.3550716424821927	0.6739676350775917
2	3	undersample	1.0	500	5	0.1	3	0.5970301697045883	0.1744113110351705	0.6036036035764142	0.5290697674384427	1.7107182670089172	1.2817261433311211	0.7492327351276581
2	1	undersample	1.0	500	5	0.3	1	0.5203735045568487	0.1321934547962797	0.47297297295166785	0.551323434470295	1.1027485541525273	1.0541512500252073	0.9559307378170602
2	2	undersample	1.0	500	5	0.3	1	0.5990961892124683	0.1678112645544213	0.594594594567811	0.5258397932782569	1.6265213195611652	1.2539951130415985	0.7709675131185569
2	3	undersample	1.0	500	5	0.3	1	0.5848552040412505	0.16627365089420684	0.5585585585333982	0.545219638239372	1.5169294746277302	1.2281940761229544	0.8096579844327112
2	1	undersample	1.0	500	5	0.3	3	0.5226940949988077	0.13317971068865586	0.4594594594387631	0.553905745638774	1.0554269019873863	1.0299604728087575	0.9758709582966435
2	2	undersample	1.0	500	5	0.3	3	0.607498486858952	0.16871829207343148	0.6216216215936207	0.5355297157588145	1.8941982588052448	1.3383452705176258	0.7065497211573813
2	3	undersample	1.0	500	5	0.3	3	0.5815524827152734	0.16032733529072088	0.5720720720463031	0.5497416020636322	1.6322132170094217	1.2705416755419046	0.778416475237033
2	1	undersample	1.0	500	10	0.1	1	0.5280491918645567	0.13501192922382943	0.4549549549344615	0.5461588121333366	1.0045025312683282	1.0024540677951528	0.9979607084557425
2	2	undersample	1.0	500	10	0.1	1	0.6004769304187909	0.17097731343603462	0.6036036035764142	0.5232558139501082	1.6712860056519472	1.2660953370332093	0.7575575431366468
2	3	undersample	1.0	500	10	0.1	1	0.5888533882719929	0.16969899904336588	0.5765765765506047	0.5529715762238181	1.6844176313839452	1.2897984400680984	0.7657236537973082
2	1	undersample	1.0	500	10	0.1	3	0.5266111818726409	0.13416291219783738	0.45045045043015985	0.5429309231727377	0.9736500749057958	0.9855193961091405	1.0121905310467854
2	2	undersample	1.0	500	10	0.1	3	0.6049610657168797	0.16914254235341314	0.5990990990721127	0.5394056847510375	1.7500827038696014	1.3007088151776185	0.7432270456709268
2	3	undersample	1.0	500	10	0.1	3	0.595714900947459	0.16845008360387936	0.5900900900635094	0.5465116279034463	1.7348548588441441	1.3012242724618939	0.7500479065898875
2	1	undersample	1.0	500	10	0.3	1	0.5127603394227022	0.12825428068766248	0.4369369369172551	0.5693996126496489	1.0261349162504503	1.014715591545886	0.9888715072598443
2	2	undersample	1.0	500	10	0.3	1	0.597712538119515	0.16583349268679573	0.5900900900635094	0.533591731262703	1.6469209200017776	1.2651792795382086	0.7682088725107905
2	3	undersample	1.0	500	10	0.3	1	0.5801833810554741	0.16517385275551985	0.5720720720463031	0.5419896640791861	1.5819612245158923	1.2490374445497996	0.7895499645463273
2	1	undersample	1.0	500	10	0.3	3	0.519618876462001	0.13775490740991284	0.4369369369172551	0.5364751452515399	0.8981281224284231	0.9426396945379978	1.0495603711950807
2	2	undersample	1.0	500	10	0.3	3	0.5926406057220012	0.163272242448266	0.5675675675420014	0.5387596899190003	1.5330882112299806	1.230524615546033	0.8026443561443303
2	3	undersample	1.0	500	10	0.3	3	0.5870434387876248	0.1684480199269833	0.5675675675420014	0.5523255813917809	1.619318154089747	1.2678132394260706	0.7829302845959593
2	1	smote	0.6	100	5	0.1	1	0.6581243929533148	0.19476323916019989	0.3558558558398263	0.7779212395043389	1.9351722999286642	1.602385743786252	0.828032586294046
2	2	smote	0.6	100	5	0.1	1	0.6427357590148287	0.182979060443515	0.3558558558398263	0.7932816537416455	2.1200173803631768	1.7214526193072148	0.8119992855021508
2	3	smote	0.6	100	5	0.1	1	0.6341879670368042	0.1828708958019105	0.3783783783613343	0.7590439276436755	1.9174728210192105	1.5703209259594055	0.8189534107450823
2	1	smote	0.6	100	5	0.1	3	0.6616038246122171	0.19741085107098177	0.3513513513355247	0.7856681730097762	1.9855671774611312	1.6392868006424575	0.8256012686928472
2	2	smote	0.6	100	5	0.1	3	0.6475472565588845	0.19135736960105876	0.3423423423269215	0.7900516795814597	1.9588618677233784	1.630602832822955	0.8324235823373547
2	3	smote	0.6	100	5	0.1	3	0.6342912680121982	0.17934850184551815	0.3828828828656359	0.7506459948271923	1.8677432045607731	1.5354991681216354	0.8221147027571696
2	1	smote	0.6	100	5	0.3	1	0.6414978567980504	0.1875093896456339	0.2972972972839055	0.8218205293684842	1.9513655545324748	1.6685271291071464	0.8550561455376571
2	2	smote	0.6	100	5	0.3	1	0.6110296342854482	0.18780251312092916	0.3198198198054135	0.802971576222203	1.9162522108194446	1.6232165767814872	0.8470787657564298
2	3	smote	0.6	100	5	0.3	1	0.6154075587215122	0.1717831874423866	0.3333333333183183	0.7816537467649765	1.7899407481639997	1.5266271489131233	0.8528925510968041
2	1	smote	0.6	100	5	0.3	3	0.65305573488272	0.18808735857507833	0.3018018017882071	0.8160103292394061	1.9171023302036814	1.6403191773614167	0.8556242055248655
2	2	smote	0.6	100	5	0.3	3	0.619517773587541	0.18460339046416663	0.3558558558398263	0.7894056847494225	2.0708309117947996	1.6897694437701878	0.8159861886537838
2	3	smote	0.6	100	5	0.3	3	0.6176321670507716	0.17371646881086472	0.3153153153011119	0.7906976744134968	1.7397660004925373	1.506506434424351	0.8659247373498452
2	1	smote	0.6	100	10	0.1	1	0.6423644432036943	0.18932810160019697	0.3018018017882071	0.8315041962502808	2.1331354561779965	1.7911531157474236	0.8396808975391241
2	2	smote	0.6	100	10	0.1	1	0.616639895709663	0.18441345983068994	0.3063063062925087	0.8068475452144261	1.844503228494918	1.5858265470883397	0.8597580660985417
2	3	smote	0.6	100	10	0.1	1	0.630474951695882	0.17641252160526408	0.2927927927796039	0.8049095607183145	1.70814518760624	1.5008053641664891	0.8786169688469136
2	1	smote	0.6	100	10	0.1	3	0.649369834650661	0.19263387582650085	0.3063063062925087	0.8205293737842445	2.0187796694051867	1.706721014374041	0.8454221231032669
2	2	smote	0.6	100	10	0.1	3	0.6265015015015015	0.18332164053373687	0.3153153153011119	0.8113695090386863	1.9808939115889823	1.6716030212196704	0.8438629608739864
2	3	smote	0.6	100	10	0.1	3	0.6312737155760411	0.17567469789225026	0.3378378378226199	0.7965116279018314	1.997084450813319	1.6602315785263715	0.831327667630376
2	1	smote	0.6	100	10	0.3	1	0.6189418921826927	0.17858498927300337	0.26576576575379435	0.8282763072896819	1.7458599484391986	1.547635891604996	0.8864604950299623
2	2	smote	0.6	100	10	0.3	1	0.5791241823218567	0.16878804409857437	0.2837837837710007	0.7978036175659057	1.563385300564393	1.4035056726518982	0.8977349707147495
2	3	smote	0.6	100	10	0.3	1	0.6158469516027656	0.17148728905592647	0.3153153153011119	0.7958656330697942	1.7954696004349227	1.5446458359579445	0.8603018495156274
2	1	smote	0.6	100	10	0.3	3	0.6251824775065575	0.18499519180885604	0.2702702702580959	0.8308586184581611	1.8193383158293344	1.5978955109355462	0.8782838677334028
2	2	smote	0.6	100	10	0.3	3	0.5912089414996392	0.17924274329989043	0.2702702702580959	0.8042635658862775	1.5218187728083266	1.3807866566793732	0.9073265924516859
2	3	smote	0.6	100	10	0.3	3	0.616133575435901	0.1738675566592117	0.3018018017882071	0.7958656330697942	1.6852592087526508	1.478446728702604	0.877281491281266
2	1	smote	0.6	300	5	0.1	1	0.6283144022007805	0.18336098634700876	0.2702702702580959	0.8218205293684842	1.7082661427589578	1.5168428446428603	0.8879429203639204
2	2	smote	0.6	300	5	0.1	1	0.6055968759457132	0.17612506063032934	0.3063063062925087	0.802971576222203	1.7995315259963787	1.5546299608611427	0.8639081452074299
2	3	smote	0.6	300	5	0.1	1	0.623268617454664	0.1792713066997701	0.3423423423269215	0.7855297157571994	1.906585157502928	1.5962226542168947	0.8372154943457287
2	1	smote	0.6	300	5	0.1	3	0.6332187578152717	0.18242790032487477	0.2792792792666991	0.8153647514472863	1.7112324262617817	1.512599930565073	0.8839242935321479
2	2	smote	0.6	300	5	0.1	3	0.607163849896408	0.17477050929667212	0.2972972972839055	0.7919896640775712	1.6108456006531235	1.42924283869406	0.8872624552012384
2	3	smote	0.6	300	5	0.1	3	0.6158775054123892	0.17730744224736678	0.3243243243097151	0.8003875968940544	1.9246600988118792	1.6247703199578964	0.8441855794247981
2	1	smote	0.6	300	5	0.3	1	0.6005574651475233	0.16417388864574636	0.2567567567451911	0.8198837959921248	1.572499099779089	1.4255060720628125	0.9065226533599174
2	2	smote	0.6	300	5	0.3	1	0.569421165351398	0.17027196257211713	0.3063063062925087	0.7816537467649765	1.580726895208747	1.4028465692715186	0.887469276138933
2	3	smote	0.6	300	5	0.3	1	0.6029867076378705	0.1737631102211314	0.3288288288140167	0.7932816537416455	1.8801173600075265	1.590709382397806	0.8460691855907678
2	1	smote	0.6	300	5	0.3	3	0.5996458046167535	0.16576455650840272	0.2612612612494927	0.810200129110328	1.5096647639393739	1.3765090895992724	0.9117978423969518
2	2	smote	0.6	300	5	0.3	3	0.5714071629769304	0.17208525941598685	0.31081081079681033	0.7816537467649765	1.6144563617112637	1.423476665878453	0.8817064886319114
2	3	smote	0.6	300	5	0.3	3	0.5889465046441791	0.15498694061638774	0.2702702702580959	0.7829457364290507	1.3359787770355884	1.2451736877217106	0.9320310290593435
2	1	smote	0.6	300	10	0.1	1	0.5994931341929406	0.16415033632014706	0.2567567567451911	0.8282763072896819	1.666233670588458	1.4951736579912671	0.8973373109192332
2	2	smote	0.6	300	10	0.1	1	0.5642663011849058	0.15984197459956725	0.3018018017882071	0.7906976744134968	1.6329748343777672	1.4419418729490217	0.8830153571648361
2	3	smote	0.6	300	10	0.1	1	0.60540773331471	0.17333226815157787	0.2972972972839055	0.8055555555503517	1.7527471641007002	1.528957450215641	0.8723205856519796
2	1	smote	0.6	300	10	0.1	3	0.6069638069315281	0.17770617730386587	0.25225225224088954	0.8347320852108798	1.703877910172467	1.5263231057252054	0.895793694826369
2	2	smote	0.6	300	10	0.1	3	0.5756977908140699	0.16992432630500015	0.28828828827530234	0.791343669245534	1.5362306766907585	1.3816416373109042	0.899371196599741
2	3	smote	0.6	300	10	0.1	3	0.6061686686686687	0.17207331653239716	0.2927927927796039	0.802325581390166	1.6804045626441657	1.4811869943861715	0.8814466530913453
2	1	smote	0.6	300	10	0.3	1	0.5852409866289788	0.15985826782826235	0.23423423422368314	0.8218205293684842	1.4108268621833182	1.3145971320238123	0.9317919534656047
2	2	smote	0.6	300	10	0.3	1	0.5503759573527016	0.163549712676973	0.28828828827530234	0.768733850124233	1.3464393760691944	1.246564946770279	0.925823290273281
2	3	smote	0.6	300	10	0.3	1	0.5871583793095421	0.16808153215341132	0.3018018017882071	0.7842377260931251	1.5711415172120282	1.3987699625874732	0.8902889596846492
2	1	smote	0.6	300	10	0.3	3	0.5895739186571982	0.1622176611468652	0.25225225224088954	0.825048418329083	1.5908948557349103	1.441840281827071	0.9063077052015908
2	2	smote	0.6	300	10	0.3	3	0.5499714831110181	0.15854139207525253	0.28828828827530234	0.7784237726047906	1.4230356987781818	1.3010794463537327	0.9142985191731186
2	3	smote	0.6	300	10	0.3	3	0.5978245687548013	0.16456965877204144	0.3333333333183183	0.7900516795814597	1.8815383732520135	1.5876922319591928	0.8438266451083182
2	1	smote	0.6	500	5	0.1	1	0.6169382746206503	0.17240218905582513	0.2567567567451911	0.8224661071606039	1.6003966056623804	1.4462407046695918	0.9036764284232208
2	2	smote	0.6	500	5	0.1	1	0.5900333473007892	0.17314752340442907	0.3198198198054135	0.7990956072299801	1.8702113602146604	1.5919005029049509	0.8511874743505573
2	3	smote	0.6	500	5	0.1	1	0.6154090136648276	0.17479684848481986	0.31081081079681033	0.7965116279018314	1.7652660212818276	1.527413052244262	0.8652594091640013
2	1	smote	0.6	500	5	0.1	3	0.6222032232361477	0.17870063518607543	0.27477477476239753	0.825048418329083	1.7867570212534882	1.5705760212759166	0.8790092803477657
2	2	smote	0.6	500	5	0.1	3	0.5903388853970248	0.1726970718006016	0.28828828827530234	0.795219638237757	1.572974409130781	1.407792581849665	0.8949875839988148
2	3	smote	0.6	500	5	0.1	3	0.6118865958982237	0.17606961914696	0.3243243243097151	0.7990956072299801	1.9091960475729852	1.6143216367486823	0.8455504712095362
2	1	smote	0.6	500	5	0.3	1	0.5899097935895871	0.1576061888627423	0.2567567567451911	0.8076178179418488	1.4502134715244301	1.3346181057526443	0.9202907830166482
2	2	smote	0.6	500	5	0.3	1	0.5668561002863328	0.1698763566262157	0.3243243243097151	0.7810077519329393	1.7118583308765694	1.480985342460824	0.8651331121447949
2	3	smote	0.6	500	5	0.3	1	0.5916978024536164	0.16685008956552116	0.3333333333183183	0.787467700253311	1.8525835009205958	1.5683889838472491	0.846595559413134
2	1	smote	0.6	500	5	0.3	3	0.5975971129295855	0.16465478326802271	0.2702702702580959	0.80438992898125	1.5230411171482785	1.3816786376781336	0.9071840588484956
2	2	smote	0.6	500	5	0.3	3	0.5669986847312428	0.16573280873084895	0.3243243243097151	0.7777777777727535	1.6799999265005001	1.4594593936850477	0.8687258575809312
2	3	smote	0.6	500	5	0.3	3	0.583474462834928	0.15988876042814676	0.3063063062925087	0.7965116279018314	1.728385816563356	1.5052766311972434	0.8709146994196058
2	1	smote	0.6	500	10	0.1	1	0.5955266111818726	0.16517933880755206	0.24324324323228633	0.8231116849527237	1.4956985616243657	1.375123220638081	0.9193852564701791
2	2	smote	0.6	500	10	0.1	1	0.5575779267639732	0.15861594248279984	0.2927927927796039	0.7790697674368278	1.4599395945018148	1.3252725809862065	0.9077584931443977
2	3	smote	0.6	500	10	0.1	1	0.6001713923225551	0.17101504034877163	0.3063063062925087	0.8081395348785004	1.859897582303103	1.5965055131784387	0.8583835528204284
2	1	smote	0.6	500	10	0.1	3	0.6032939007438685	0.16562110078241143	0.24324324323228633	0.8269851517054424	1.5363805098541434	1.405909559618082	0.9150790023935849
2	2	smote	0.6	500	10	0.1	3	0.5655655655655655	0.16620829621997452	0.2837837837710007	0.7881136950853481	1.4737689157633416	1.3393209650434916	0.9087726956244686
2	3	smote	0.6	500	10	0.1	3	0.6019929813534464	0.173681446897466	0.3063063062925087	0.8010335917260916	1.7777027288086504	1.5394874620039152	0.8659982455326456
2	1	smote	0.6	500	10	0.3	1	0.5785990961910911	0.1559642599097275	0.20720720719787356	0.8173014848236456	1.1692097036472813	1.1341482203967523	0.9700126548443331
2	2	smote	0.6	500	10	0.3	1	0.548763880159229	0.16278866023179103	0.2837837837710007	0.7700258397883074	1.3266906383933543	1.233981118443763	0.9301197049760066
2	3	smote	0.6	500	10	0.3	1	0.5860759014828782	0.16718240485435493	0.3243243243097151	0.7965116279018314	1.8788570517797405	1.5938223153853166	0.8482935383971887
2	1	smote	0.6	500	10	0.3	3	0.5860116087682259	0.16013571425400935	0.2567567567451911	0.8211749515763643	1.5863471397087843	1.4357985341010522	0.9050973032933758
2	2	smote	0.6	500	10	0.3	3	0.5492207323602672	0.16265677958915917	0.2972972972839055	0.7777777777727535	1.480769166645403	1.3378377775446273	0.9034748918818519
2	3	smote	0.6	500	10	0.3	3	0.5946047791978025	0.16325880804742915	0.3243243243097151	0.7822997415970137	1.7248663915234033	1.489774572575888	0.8637043208960979
2	1	smote	0.8	100	5	0.1	1	0.658194185147058	0.19656904524177005	0.5315315315075887	0.6772111039336527	2.3804230036404173	1.6466846335739171	0.6917613412621988
2	2	smote	0.8	100	5	0.1	1	0.6479255418208907	0.19647713470079944	0.5585585585333982	0.6602067183419884	2.4584464242902024	1.6438186751949333	0.6686412338983831
2	3	smote	0.8	100	5	0.1	1	0.6274850431827177	0.17314760310785132	0.5495495495247951	0.6337209302284644	2.110793596529344	1.5003574593110078	0.7108025344922512
2	1	smote	0.8	100	5	0.1	3	0.6592745101460401	0.19645152923678588	0.5270270270032871	0.6823757262706109	2.3939023639229036	1.659278128281608	0.693126891617883
2	2	smote	0.8	100	5	0.1	3	0.6488450659962287	0.19634671950736068	0.5360360360118902	0.6634366925021742	2.2774164032786626	1.592675161384315	0.6993341825049079
2	3	smote	0.8	100	5	0.1	3	0.6297823986777474	0.17106231884750828	0.5450450450204934	0.6317829457323528	2.0555497134297442	1.480227555734122	0.7201127394330066
2	1	smote	0.8	100	5	0.3	1	0.6331300635690565	0.18023739954868906	0.47297297295166785	0.7017430600342044	2.111499542453263	1.5857902825262207	0.7510256239832105
2	2	smote	0.8	100	5	0.3	1	0.6210789277649744	0.18046781425447186	0.4684684684473663	0.704134366920516	2.0975500752101683	1.583382455534091	0.7548722928104302
2	3	smote	0.8	100	5	0.3	1	0.6169046953930675	0.1669041749336278	0.47297297295166785	0.6770025839749548	1.8810255862122398	1.4643242789030573	0.7784712078486202
2	1	smote	0.8	100	5	0.3	3	0.6362590802552068	0.17963000765626952	0.4324324324129535	0.7191736604214386	1.9511767252837122	1.5398570435498973	0.789194030496764
2	2	smote	0.8	100	5	0.3	3	0.6287290197173918	0.19219609865317366	0.4549549549344615	0.7034883720884788	1.98039209245639	1.5343578354594622	0.7747747637955836
2	3	smote	0.8	100	5	0.3	3	0.613376457853202	0.17039696762962758	0.4594594594387631	0.6686046511584716	1.7149122332142406	1.3864390287326693	0.8084606224920093
2	1	smote	0.8	100	10	0.1	1	0.6410049494297395	0.1818956975347646	0.4189189189000487	0.7185280826293188	1.8403562419605106	1.4883150970446806	0.8087103163546384
2	2	smote	0.8	100	10	0.1	1	0.6196108899597271	0.1888798879259045	0.4549549549344615	0.7021963824244045	1.9681790654712636	1.5277011856377545	0.7762002923195247
2	3	smote	0.8	100	10	0.1	1	0.6257449309774892	0.17760025774876187	0.49549549547317584	0.6595607235099512	1.902785255546738	1.4554592114845695	0.7649098542328738
2	1	smote	0.8	100	10	0.1	3	0.6418904378878556	0.18452784826317126	0.4234234234043503	0.7224015493820375	1.9110827823103695	1.5253089749192648	0.7981386101780696
2	2	smote	0.8	100	10	0.1	3	0.6314032055311125	0.1973664812263441	0.45045045043015985	0.6918604651118098	1.8403958606202135	1.4618391501603851	0.794306900507691
2	3	smote	0.8	100	10	0.1	3	0.6334677700956771	0.18045649773031777	0.5315315315075887	0.6492248061973565	2.0999786936673317	1.5153053173240945	0.7215812717023474
2	1	smote	0.8	100	10	0.3	1	0.6137162016761758	0.1796671203949949	0.3648648648484295	0.7508069722353079	1.73084548472517	1.464185629427432	0.8459366390821801
2	2	smote	0.8	100	10	0.3	1	0.5838483832669878	0.1738101229418414	0.3648648648484295	0.7248062015457054	1.5130356092581072	1.3258469254733538	0.8762826877505583
2	3	smote	0.8	100	10	0.3	1	0.5992096747910702	0.1691354238960223	0.3648648648484295	0.7164082687292223	1.4512188737246094	1.2865849450109725	0.8865547119000139
2	1	smote	0.8	100	10	0.3	3	0.6276368363198577	0.19139661278916945	0.39189189187423906	0.7495158166510684	1.9283504402467722	1.5645374130587253	0.8113345796083652
2	2	smote	0.8	100	10	0.3	3	0.5950150732127476	0.17610204956686681	0.3648648648484295	0.7151162790651479	1.4420320851772588	1.2807500928575932	0.8881564367410305
2	3	smote	0.8	100	10	0.3	3	0.6048766790045861	0.16956602304768761	0.3828828828656359	0.715762273897185	1.5623755292139414	1.3470515495772837	0.8621816642451214
2	1	smote	0.8	300	5	0.1	1	0.6299981388748336	0.1868610298953447	0.40540540538714387	0.7301484828874749	1.8448237705147423	1.5023276307719182	0.8143474928797677
2	2	smote	0.8	300	5	0.1	1	0.613116022999744	0.17807668842779942	0.4369369369172551	0.6970284237681071	1.7852963196718155	1.442171334782615	0.8078050131166802
2	3	smote	0.8	300	5	0.1	1	0.6069907116418745	0.17092895542265943	0.4369369369172551	0.6866925064555124	1.7007999495691652	1.3945945500000223	0.819963884256518
2	1	smote	0.8	300	5	0.1	3	0.62816463978504	0.1822526376823486	0.4099099098914455	0.7275661717189957	1.8551607461805908	1.5046218651760885	0.8110466167000352
2	2	smote	0.8	300	5	0.1	3	0.6122881602532766	0.1816754568985445	0.42792792790865186	0.7054263565845903	1.7913385249901728	1.4527026532993603	0.8109592994958585
2	3	smote	0.8	300	5	0.1	3	0.6100490024908629	0.16900573551875303	0.47297297295166785	0.6950904392719955	2.045849565730617	1.5511909705634819	0.7582135930659312
2	1	smote	0.8	300	5	0.3	1	0.6093949016802471	0.17078086658849778	0.3603603603441279	0.7398321497692716	1.6020689310135827	1.3851071382320026	0.8645739864232908
2	2	smote	0.8	300	5	0.3	1	0.5824327234210955	0.161462378866794	0.3828828828656359	0.704134366920516	1.4765881031202501	1.294110660773055	0.8764195263882499
2	3	smote	0.8	300	5	0.3	1	0.5902690481178854	0.1666405261417067	0.4099099098914455	0.7177002583932965	1.7660488163164425	1.4520377986819022	0.8221957216618843
2	1	smote	0.8	300	5	0.3	3	0.6043378756419429	0.17468676532216842	0.3603603603441279	0.7456423498983497	1.651533504692573	1.4167466401448854	0.8578370463596938
2	2	smote	0.8	300	5	0.3	3	0.5904407314291036	0.1773818379709523	0.3873873873699375	0.7319121446981143	1.7263996549093397	1.4450015741432838	0.8370029226837225
2	3	smote	0.8	300	5	0.3	3	0.5895823148730126	0.1706553570671983	0.39189189187423906	0.7112403100729249	1.5873228419921181	1.357155766449437	0.8549966740684926
2	1	smote	0.8	300	10	0.1	1	0.6095214000314065	0.17930281169102746	0.3603603603441279	0.7650096836619432	1.8340813353564065	1.5335114681517312	0.8361196530648513
2	2	smote	0.8	300	10	0.1	1	0.5855768559256931	0.1674688303657773	0.3468468468312231	0.7364341085223745	1.483772766456281	1.3159776924355573	0.886913217002089
2	3	smote	0.8	300	10	0.1	1	0.5956145098586959	0.17423917482324183	0.3558558558398263	0.7254521963777426	1.4597613654313135	1.2961525759204857	0.8879208561187669
2	1	smote	0.8	300	10	0.1	3	0.6069347268508017	0.18490956700096456	0.3423423423269215	0.7604906391171047	1.652844891545467	1.429348426180389	0.8647807286474716
2	2	smote	0.8	300	10	0.1	3	0.5838643876434574	0.1705669993447912	0.3468468468312231	0.7131782945690364	1.320410023177813	1.2092768021768112	0.9158342997596767
2	3	smote	0.8	300	10	0.1	3	0.6035119421747328	0.17860562913780748	0.3963963963785407	0.7338501291942259	1.8107519993638916	1.489372811960098	0.822516166971395
2	1	smote	0.8	300	10	0.3	1	0.589102821349432	0.1602889035494792	0.2972972972839055	0.7708198837910212	1.4229685213456327	1.2972211081375085	0.9116302113845103
2	2	smote	0.8	300	10	0.3	1	0.5736914239821217	0.16290024889908422	0.3648648648484295	0.7183462532253337	1.4651570861593262	1.2954375934006637	0.8841629276386153
2	3	smote	0.8	300	10	0.3	1	0.5927482715273413	0.1634168301838104	0.3828828828656359	0.7351421188583002	1.722093582017709	1.4456162933835046	0.8394527981857973
2	1	smote	0.8	300	10	0.3	3	0.5851406603504731	0.16240286414555458	0.2927927927796039	0.7598450613249849	1.3099273507341227	1.2191828417236568	0.9307255306495558
2	2	smote	0.8	300	10	0.3	3	0.5676592289964384	0.16203844559085248	0.3468468468312231	0.7222222222175567	1.3806896091905636	1.2486486036200812	0.90436589187139
2	3	smote	0.8	300	10	0.3	3	0.5975117559419885	0.17026101892440937	0.40540540538714387	0.73062015503404	1.8492478081826063	1.504958139644008	0.8138217682304917
2	1	smote	0.8	500	5	0.1	1	0.6206619789576536	0.1847498595387615	0.36936936935273107	0.7404777275613914	1.6711797536004405	1.4232664952001084	0.8516537346877152
2	2	smote	0.8	500	5	0.1	1	0.5949568754801313	0.1745395516377028	0.3828828828656359	0.7170542635612593	1.572342713660388	1.3532024696774587	0.8606281837906689
2	3	smote	0.8	500	5	0.1	1	0.6013629908978746	0.17319677089893917	0.4189189189000487	0.7112403100729249	1.7757140043037638	1.450752715859743	0.8169968218904855
2	1	smote	0.8	500	5	0.1	3	0.6189360761665473	0.18220227257769203	0.3963963963785407	0.7346675274323133	1.8183534219420792	1.4939610579998228	0.8216010274947949
2	2	smote	0.8	500	5	0.1	3	0.6046235188677049	0.17770141822655106	0.3963963963785407	0.7093023255768134	1.6023880081853328	1.3636035566127245	0.8509821177038723
2	3	smote	0.8	500	5	0.1	3	0.5990045277835976	0.16738421209219662	0.42792792790865186	0.7009043927603301	1.7529463232114642	1.4307395469648312	0.8161912949018306
2	1	smote	0.8	500	5	0.3	1	0.6039307545117745	0.16569918026733638	0.3423423423269215	0.7437056165219903	1.510506827971658	1.335738709228904	0.8842983489968694
2	2	smote	0.8	500	5	0.3	1	0.582488011267081	0.1588421083793113	0.36936936935273107	0.7215762273855196	1.5179648147651303	1.326644462208814	0.8739625807693264
2	3	smote	0.8	500	5	0.3	1	0.5920237097562678	0.16828645101358736	0.3873873873699375	0.7286821705379285	1.6983192680763677	1.427799175085543	0.840713041970944
2	1	smote	0.8	500	5	0.3	3	0.592073351595624	0.1654062151954528	0.3423423423269215	0.7462879276904695	1.5311791402489379	1.349334013621241	0.8812384931589885
2	2	smote	0.8	500	5	0.3	3	0.586270863887143	0.1726178299810867	0.3783783783613343	0.7241602067136683	1.598004221915692	1.371732338311465	0.8584034406911554
2	3	smote	0.8	500	5	0.3	3	0.5828604767558255	0.16650679841619637	0.3648648648484295	0.7248062015457054	1.5130356092581072	1.3258469254733538	0.8762826877505583
2	1	smote	0.8	500	10	0.1	1	0.600579275208068	0.17477841916412618	0.3513513513355247	0.7701743059989015	1.8151918704231254	1.5287730885569062	0.8422101791633889
2	2	smote	0.8	500	10	0.1	1	0.5831223665525992	0.1713805526150114	0.3513513513355247	0.734496124026263	1.4984792655886559	1.3233378865508563	0.8831205756098397
2	3	smote	0.8	500	10	0.1	1	0.5970636334008428	0.17180545175722062	0.3828828828656359	0.73062015503404	1.6827705123415273	1.4213493541082298	0.8446483503580993
2	1	smote	0.8	500	10	0.1	3	0.600177970094045	0.17386432004931143	0.3333333333183183	0.7604906391171047	1.587601014497176	1.3917339939124842	0.8766270399979954
2	2	smote	0.8	500	10	0.1	3	0.5808439253206695	0.16908228729781294	0.3513513513355247	0.7338501291942259	1.4935274552895	1.3201259015100868	0.8838979704721422
2	3	smote	0.8	500	10	0.1	3	0.6002819680145262	0.17838677900274502	0.3783783783613343	0.7273901808738541	1.6241499538923783	1.387985090538484	0.8545917025522122
2	1	smote	0.8	500	10	0.3	1	0.5833260633131517	0.1555379258395025	0.2972972972839055	0.7663008392461828	1.3872715116973386	1.2721367231426064	0.9170062951220133
2	2	smote	0.8	500	10	0.3	1	0.571063796354494	0.1589415823261264	0.3648648648484295	0.7189922480573709	1.4698458794595448	1.2984156107507123	0.8833685314882637
2	3	smote	0.8	500	10	0.3	1	0.5896434224922597	0.16266721172351362	0.36936936935273107	0.7312661498660772	1.5938186251718216	1.3744801982476522	0.8623818046807491
2	1	smote	0.8	500	10	0.3	3	0.5814969262354672	0.15804135358105068	0.3018018017882071	0.762427372493464	1.3872194396190256	1.2703559002240066	0.9157569812463788
2	2	smote	0.8	500	10	0.3	3	0.5674700863654352	0.16489732725772058	0.3423423423269215	0.715762273897185	1.31083432891858	1.204422561974983	0.9188213356147542
2	3	smote	0.8	500	10	0.3	3	0.5899984286612194	0.1651776406775496	0.3873873873699375	0.7312661498660772	1.7207295768009112	1.4415280127963184	0.8377423245487734
2	1	smote	1.0	100	5	0.1	1	0.6565642466223487	0.1963377694233479	0.6261261260979222	0.6120077469295545	2.6416213255370398	1.6137593083505382	0.6108972797629307
2	2	smote	1.0	100	5	0.1	1	0.6455190655772051	0.19053014033463678	0.6126126125850174	0.6033591731227174	2.4055752766369407	1.5445021178556928	0.6420510340292471
2	3	smote	1.0	100	5	0.1	1	0.6330429266475778	0.17510546959099718	0.6216216215936207	0.6014211886266059	2.478930247228149	1.5595952124392405	0.6291404082038295
2	1	smote	1.0	100	5	0.1	3	0.6576445716213309	0.19734743059045834	0.6261261260979222	0.6126533247216743	2.648815192127297	1.616448907128308	0.6102535523975023
2	2	smote	1.0	100	5	0.1	3	0.649344111553414	0.18936303342088603	0.617117117089319	0.59819121446642	2.3995081703142342	1.5358477065436595	0.6400677028523918
2	3	smote	1.0	100	5	0.1	3	0.6323401890262356	0.17546643211833685	0.6126126125850174	0.5968992248023457	2.3416815189875533	1.519750481966023	0.6489996381772212
2	1	smote	1.0	100	5	0.3	1	0.629589563740629	0.17558819369471892	0.5180180179946838	0.6578437701700591	2.0663903499182563	1.5139809177589458	0.7326693609244417
2	2	smote	1.0	100	5	0.3	1	0.6136005191237749	0.17646242307657692	0.5045045044817791	0.6350129198925387	1.7714561109317493	1.3822530115606018	0.7802919786248637
2	3	smote	1.0	100	5	0.3	1	0.6253099029261819	0.1756083652237857	0.5540540540290967	0.6227390180838325	2.050850925198384	1.4686226933109876	0.7161040594212934
2	1	smote	1.0	100	5	0.3	3	0.6346625838233326	0.17964473474564394	0.5090090089860807	0.6559070367936998	1.9761432925528217	1.4792775459582124	0.7485679463485762
2	2	smote	1.0	100	5	0.3	3	0.6203179924110157	0.17775097393293637	0.4909909909688743	0.6447028423730963	1.7503137125692823	1.3819164229433492	0.7895249837308875
2	3	smote	1.0	100	5	0.3	3	0.6203965593500477	0.17289499529054403	0.5585585585333982	0.6156330749314236	2.026616312519189	1.4531909682442992	0.7170528229745395
2	1	smote	1.0	100	10	0.1	1	0.6340591721482619	0.18855101627475573	0.5135135134903822	0.6436410587434239	1.906501560992212	1.4410007428735974	0.7558350610836285
2	2	smote	1.0	100	10	0.1	1	0.6143963731173033	0.18197755162312967	0.5270270270032871	0.6233850129158697	1.844400838233728	1.3993787583704662	0.7587172543613452
2	3	smote	1.0	100	10	0.1	1	0.6263269083036525	0.17667114865509842	0.5855855855592078	0.6130490956032749	2.238694871591077	1.5133329933388675	0.6759889389822777
2	1	smote	1.0	100	10	0.1	3	0.6405454841542639	0.18541188325713498	0.5540540540290967	0.6365397030301063	2.17589746170394	1.5243866892870652	0.7005783564517544
2	2	smote	1.0	100	10	0.1	3	0.6261668645389575	0.18656890929989775	0.5630630630376998	0.6143410852673492	2.0527896728826804	1.4600026783459774	0.711228567205249
2	3	smote	1.0	100	10	0.1	3	0.6261304909560723	0.1750052389312647	0.5855855855592078	0.6085271317790147	2.1965130770317955	1.4958522496382152	0.6810122112700863
2	1	smote	1.0	100	10	0.3	1	0.6051448478820978	0.16655539240506748	0.3603603603441279	0.7062621045790429	1.3545890308811117	1.2268091849694847	0.9056689102418014
2	2	smote	1.0	100	10	0.3	1	0.5745309262751123	0.1604883893464487	0.4099099098914455	0.6750645994788433	1.4431729832464664	1.2615119701296948	0.874123871734455
2	3	smote	1.0	100	10	0.3	1	0.6066211560397606	0.16820490881543532	0.49999999997747746	0.6614987080060627	1.954198419026184	1.4770991929195967	0.7558593636124628
2	1	smote	1.0	100	10	0.3	3	0.607623924764015	0.16796059206405145	0.40540540538714387	0.7049709489948033	1.6292022559523012	1.374120244310451	0.8434313314986344
2	2	smote	1.0	100	10	0.3	3	0.5897641827874385	0.17946924739272163	0.44144144142155667	0.6647286821662486	1.5669401034727528	1.3166692310785701	0.8402805011442892
2	3	smote	1.0	100	10	0.3	3	0.6076076076076076	0.17118798838007598	0.5090090089860807	0.6498708010293937	1.9242018515409876	1.4537747664143394	0.7555209168976075
2	1	smote	1.0	300	5	0.1	1	0.6282882301281268	0.1816837509181756	0.47297297295166785	0.6655907036754966	1.786209236886407	1.4143535003559538	0.7918184797651487
2	2	smote	1.0	300	5	0.1	1	0.6105800568009869	0.17689149021192768	0.5135135134903822	0.6317829457323528	1.811111066872079	1.3945945566420652	0.7700215431511448
2	3	smote	1.0	300	5	0.1	1	0.6178402239448751	0.17346432399782533	0.5225225224989855	0.6298449612362413	1.8620961710238633	1.4116314885994468	0.758087306093491
2	1	smote	1.0	300	5	0.1	3	0.6328727048546287	0.1810335308871364	0.4819819819602711	0.6675274370518559	1.8680961906665507	1.449689451633191	0.7760250463521201
2	2	smote	1.0	300	5	0.1	3	0.6095310426705776	0.17728681825730241	0.4819819819602711	0.6401808785488361	1.655405470109258	1.3395118264457475	0.8091744494497073
2	3	smote	1.0	300	5	0.1	3	0.6144080126638267	0.17712818393503613	0.5360360360118902	0.6298449612362413	1.9658922909445964	1.4481391995115014	0.7366320049796616
2	1	smote	1.0	300	5	0.3	1	0.5988795444896156	0.16289908494437638	0.3828828828656359	0.7023886378263242	1.4642873655794153	1.2865196651228723	0.8785977948877033
2	2	smote	1.0	300	5	0.3	1	0.5719353074004236	0.15312646520306347	0.4234234234043503	0.6660206718303229	1.464488597443113	1.2678132297789972	0.8657037120996488
2	3	smote	1.0	300	5	0.3	1	0.593673615475941	0.16997442751563252	0.47297297295166785	0.6582687338458768	1.728709177885572	1.3840494153024312	0.8006259327599597
2	1	smote	1.0	300	5	0.3	3	0.5963742955350444	0.16098567090833749	0.39189189187423906	0.7023886378263242	1.520944758813011	1.3167907160669399	0.8657715497077971
2	2	smote	1.0	300	5	0.3	3	0.5802488535046675	0.172808620681278	0.4234234234043503	0.6711886304866203	1.4990483383222906	1.2877395667722646	0.8590380435783661
2	3	smote	1.0	300	5	0.3	3	0.6011374746839864	0.16525165469383468	0.48648648646457265	0.658914728677914	1.8301434911098133	1.4262898843916536	0.7793322616606992
2	1	smote	1.0	300	10	0.1	1	0.6006985035390457	0.16519002051165452	0.3738738738570327	0.7191736604214386	1.529182120604796	1.331334735569182	0.8706188114145711
2	2	smote	1.0	300	10	0.1	1	0.5759873245338362	0.1664305467469971	0.4324324324129535	0.6660206718303229	1.519388372345414	1.294787979348763	0.8521770915991487
2	3	smote	1.0	300	10	0.1	1	0.6009017738668903	0.16440930884929916	0.47747747745596947	0.6744186046468061	1.8928570881540947	1.4665379214086176	0.7747747633236313
2	1	smote	1.0	300	10	0.1	3	0.6014414996016029	0.16722893946861264	0.3963963963785407	0.7153001936687199	1.649981330987268	1.3923310576262862	0.8438465423686764
2	2	smote	1.0	300	10	0.1	3	0.5754577251670274	0.16817021850111707	0.4099099098914455	0.6692506459905088	1.4055939509785749	1.2393369557006395	0.8817176118194542
2	3	smote	1.0	300	10	0.1	3	0.607609062550923	0.1719873314476349	0.49549549547317584	0.6763565891429176	2.052502077767008	1.5309920225196902	0.7459149584200623
2	1	smote	1.0	300	10	0.3	1	0.5780044085402382	0.15285238346698943	0.3243243243097151	0.7275661717189957	1.2818956912433808	1.1904700471722898	0.9286793320902973
2	2	smote	1.0	300	10	0.3	1	0.5593165840258864	0.1547970687218969	0.3648648648484295	0.6899224806156983	1.2781914526648481	1.1766891511710473	0.9205891151406955
2	3	smote	1.0	300	10	0.3	1	0.5863668901459599	0.16144978716828373	0.45045045043015985	0.6879844961195867	1.8073515390573525	1.4436796581941906	0.798781868896211
2	1	smote	1.0	300	10	0.3	3	0.5864289079266485	0.16122004335344403	0.3288288288140167	0.7191736604214386	1.2546786601288265	1.170932960199401	0.9332532582744226
2	2	smote	1.0	300	10	0.3	3	0.5590430546825895	0.16061542976886584	0.40540540538714387	0.6828165374632893	1.4677837019749072	1.278141645101708	0.8707969905266885
2	3	smote	1.0	300	10	0.3	3	0.590909223176665	0.16181048957561367	0.4234234234043503	0.6925064599438469	1.6538865046901845	1.3770156262693203	0.8325937758276863
2	1	smote	1.0	500	5	0.1	1	0.621830998202851	0.18198259905328357	0.4234234234043503	0.6894770819839285	1.630587269565884	1.3635818331019844	0.836251970223674
2	2	smote	1.0	500	5	0.1	1	0.593744907698396	0.1707874321349457	0.45045045043015985	0.6505167958614309	1.5257113036646437	1.288904394279599	0.8447891655037454
2	3	smote	1.0	500	5	0.1	1	0.6124365644714482	0.17050581119938826	0.5135135134903822	0.6485788113653193	1.9481208634456038	1.4612479710542567	0.7500807465244056
2	1	smote	1.0	500	5	0.1	3	0.6254921803662927	0.1779500468657892	0.4189189189000487	0.6843124596469703	1.5627526061297854	1.3270048769157243	0.8491458315814777
2	2	smote	1.0	500	5	0.1	3	0.596327432083246	0.17219308442086073	0.46396396394306466	0.6511627906934679	1.6156862332131563	1.3300299918265541	0.8231981855936392
2	3	smote	1.0	500	5	0.1	3	0.6133269897804782	0.17560189552671082	0.5045045044817791	0.6485788113653193	1.8791443357248554	1.4356120417375158	0.7639711307180157
2	1	smote	1.0	500	5	0.3	1	0.5865306882091905	0.15395787575267067	0.3558558558398263	0.708844415747522	1.344983134323757	1.2222188508981315	0.9087242852772415
2	2	smote	1.0	500	5	0.3	1	0.5697761715203575	0.1567241520242812	0.39189189187423906	0.6724806201506947	1.3232083800348107	1.1965456214807682	0.9042760205442516
2	3	smote	1.0	500	5	0.3	1	0.5902690481178854	0.16447594226719672	0.4369369369172551	0.6686046511584716	1.5656139925142463	1.3184763312457737	0.8421464817597025
2	1	smote	1.0	500	5	0.3	3	0.5900726420416543	0.15521341826970902	0.36936936935273107	0.7062621045790429	1.4082888100960573	1.2574794145937216	0.8929130100984489
2	2	smote	1.0	500	5	0.3	3	0.5672998579975324	0.16163317955783255	0.4144144143957471	0.6860465116234752	1.5464387014549428	1.3199866111978769	0.8535654174275391
2	3	smote	1.0	500	5	0.3	3	0.5955955955955956	0.16333335787814723	0.46396396394306466	0.677648578806992	1.8195550237524252	1.4393110098067663	0.7910236144675411
2	1	smote	1.0	500	10	0.1	1	0.5917883668045063	0.16159910451129345	0.3423423423269215	0.7256294383426364	1.3766961662110586	1.2477371033597642	0.9063271331878716
2	2	smote	1.0	500	10	0.1	1	0.5681131713108457	0.167026658784578	0.40540540538714387	0.6828165374632893	1.4677837019749072	1.278141645101708	0.8707969905266885
2	3	smote	1.0	500	10	0.1	1	0.5922855995530415	0.16167255618053572	0.4369369369172551	0.685400516791438	1.690628286933363	1.3888672625025182	0.821509527748117
2	1	smote	1.0	500	10	0.1	3	0.5896597048953408	0.16001522133111695	0.3378378378226199	0.732730794055954	1.3987478561067055	1.2640357275315528	0.9036909032786002
2	2	smote	1.0	500	10	0.1	3	0.5697048792979025	0.16706502784415656	0.3963963963785407	0.6782945736390291	1.384643011493121	1.232171892593579	0.8898841567968079
2	3	smote	1.0	500	10	0.1	3	0.5971160113601974	0.16749810772486204	0.4369369369172551	0.6879844961195867	1.7110558495738426	1.400369268448365	0.8184240459986061
2	1	smote	1.0	500	10	0.3	1	0.5754831655412675	0.1514580035708634	0.3288288288140167	0.7249838605505167	1.2915366489735267	1.1956709795852116	0.9257739357378107
2	2	smote	1.0	500	10	0.3	1	0.5589121097842027	0.15635173554199275	0.3558558558398263	0.6970284237681071	1.270982711009148	1.174551911833264	0.9241289349961762
2	3	smote	1.0	500	10	0.3	1	0.5822697697697699	0.15958977739324587	0.42792792790865186	0.6886304909516239	1.6543600645127559	1.3743411019052465	0.8307387943182842
2	1	smote	1.0	500	10	0.3	3	0.579563100867168	0.15769094526176036	0.3468468468312231	0.7224015493820375	1.3819245730221457	1.2494552241359933	0.904141394334063
2	2	smote	1.0	500	10	0.3	3	0.5597268780408315	0.15836435158710588	0.39189189187423906	0.6918604651118098	1.4469601250710193	1.271800060639535	0.8789461603909171
2	3	smote	1.0	500	10	0.3	3	0.5857587238401192	0.15814142619485	0.4189189189000487	0.6912144702797726	1.6137977526437037	1.3566662457044028	0.8406668229299187
2	1	class_weight		100	5	0.1	1	0.6497406056799214	0.18042683462178005	0.617117117089319	0.5978050355029193	2.3956566324274933	1.534373018611147	0.6404811832736718
2	2	class_weight		100	5	0.1	1	0.6620632260167144	0.19811181543403694	0.7387387387054621	0.49806201550065854	2.805751510799244	1.4717729018348527	0.5245556736270238
2	3	class_weight		100	5	0.1	1	0.6492553600111739	0.1804581850346559	0.6891891891581446	0.5387596899190003	2.5900620584136864	1.4942084617344689	0.5769006310022523
2	1	class_weight		100	5	0.1	3	0.6523825310139061	0.18832907828547346	0.6306306306022238	0.5861846352447632	2.4184771709949064	1.523942001853432	0.6301246073130163
2	2	class_weight		100	5	0.1	3	0.6631864422562097	0.19677228867605537	0.7162162161839541	0.5096899224773276	2.6235647913500624	1.4607413439170485	0.5567772987720713
2	3	class_weight		100	5	0.1	3	0.6510740391554345	0.1814606258683213	0.6981981981667478	0.537467700254926	2.6882347472196373	1.5095122728865398	0.5615254573899979
2	1	class_weight		100	5	0.3	1	0.6303747259202392	0.17156879209430853	0.5270270270032871	0.6675274370518559	2.23722600928909	1.5851744471129285	0.7085446075447601
2	2	class_weight		100	5	0.3	1	0.6345909863351723	0.19315903204934315	0.5900900900635094	0.6195090439236466	2.3438682962650947	1.550864915791708	0.6616689576049541
2	3	class_weight		100	5	0.3	1	0.6246406290010941	0.16848831350293325	0.5360360360118902	0.624677002579944	1.9229149142533297	1.4281992454887438	0.7427261683152352
2	1	class_weight		100	5	0.3	3	0.6348705064005258	0.16973302279952365	0.5270270270032871	0.6533247256252207	2.0999201338636353	1.520232479087074	0.723947750951272
2	2	class_weight		100	5	0.3	3	0.6376332728076913	0.19942239429066738	0.5900900900635094	0.5930232558101226	2.097645165150067	1.4499356142296997	0.6912206207905133
2	3	class_weight		100	5	0.3	3	0.6331331331331331	0.17401514887472574	0.6351351351065254	0.583333333329565	2.437036981024768	1.5243242876580922	0.6254826148131521
2	1	class_weight		100	10	0.1	1	0.6374455475488401	0.17137189729818875	0.5675675675420014	0.6229825693955908	2.168771349890476	1.5054146212231323	0.6941324633467898
2	2	class_weight		100	10	0.1	1	0.6422992760202062	0.18688471205118404	0.6216216215936207	0.5852713178256765	2.3184245136254957	1.4988633131086422	0.6465007944470493
2	3	class_weight		100	10	0.1	1	0.6421799706683426	0.18651533244240695	0.6531531531237318	0.5729974160169703	2.5269661687165197	1.529623384793044	0.6053200784640099
2	1	class_weight		100	10	0.1	3	0.638224893712305	0.17259788688465943	0.5855855855592078	0.6100710135531952	2.210804726447417	1.5017749151648305	0.6792888015351827
2	2	class_weight		100	10	0.1	3	0.6400819424075239	0.18914449933441285	0.6306306306022238	0.5633074935364127	2.202337954487715	1.4441067955759386	0.6557153367901122
2	3	class_weight		100	10	0.1	3	0.6497325814186279	0.1876820628762545	0.6756756756452398	0.5471576227354835	2.5172372276412305	1.4920769226723487	0.5927438546974464
2	1	class_weight		100	10	0.3	1	0.6036312296802936	0.16112810992380447	0.3153153153011119	0.7643641058698234	1.4938716047951548	1.3381463086665968	0.8957572320355953
2	2	class_weight		100	10	0.3	1	0.5916090509113765	0.16742197439042694	0.39189189187423906	0.7222222222175567	1.6755554983726677	1.4108107599343775	0.8419958303673196
2	3	class_weight		100	10	0.3	1	0.6163241730102196	0.17829787921212953	0.4369369369172551	0.7138242894010736	1.935620702235661	1.5268134417651023	0.7887978366037367
2	1	class_weight		100	10	0.3	3	0.6125748085076684	0.1679298157446082	0.40540540538714387	0.7159457714608396	1.7184916781801274	1.427211251879467	0.8305022670845625
2	2	class_weight		100	10	0.3	3	0.606123565425891	0.17129942686246558	0.44144144142155667	0.7093023255768134	1.928387032938207	1.5185585062278069	0.7874759895217555
2	3	class_weight		100	10	0.3	3	0.6195657867169495	0.17872977849011262	0.46396396394306466	0.6976744186001442	1.9974142867090594	1.5346499837965288	0.7683183073406749
2	1	class_weight		300	5	0.1	1	0.6079946957932756	0.16077147023346106	0.4189189189000487	0.7081988379554023	1.7496912377505973	1.4356313786019435	0.8205055441385638
2	2	class_weight		300	5	0.1	1	0.6104549316758618	0.1815085828942051	0.4594594594387631	0.693152454775884	1.920105203461172	1.4973541474142824	0.7798292122296774
2	3	class_weight		300	5	0.1	1	0.6106600786833345	0.16705133191712812	0.46396396394306466	0.6782945736390291	1.824946793103336	1.4422011924674845	0.7902702586553454
2	1	class_weight		300	5	0.1	3	0.6214776752220265	0.17019092417006984	0.4459459459258583	0.703034215618444	1.9054612323078646	1.5016744499296961	0.7880897314590228
2	2	class_weight		300	5	0.1	3	0.6119884419303024	0.17737989783055863	0.49999999997747746	0.677648578806992	2.102204345902371	1.5511021561995249	0.7378455563565448
2	3	class_weight		300	5	0.1	3	0.6124074656051399	0.1677564883959039	0.4819819819602711	0.6679586563264345	1.8717306189461957	1.4515721509619983	0.7755240618235666
2	1	class_weight		300	5	0.3	1	0.572284356661374	0.15425496118219395	0.22972972971938155	0.8224661071606039	1.3816905141999214	1.2940048410201612	0.9365373894548009
2	2	class_weight		300	5	0.3	1	0.5725391088763181	0.16092166147262954	0.2837837837710007	0.7965116279018314	1.550943322085342	1.3945945259621522	0.8991911506976269
2	3	class_weight		300	5	0.3	1	0.5972644155783691	0.1637307091686457	0.3198198198054135	0.802971576222203	1.9162522108194446	1.6232165767814872	0.8470787657564298
2	1	class_weight		300	5	0.3	3	0.5731872931679258	0.145927653384066	0.2612612612494927	0.7914783731388543	1.3423694918057814	1.2529215921293877	0.933365654057169
2	2	class_weight		300	5	0.3	3	0.5866680634122495	0.16264184430959405	0.3153153153011119	0.7764857881086791	1.5998630277800008	1.4107170122464392	0.8817736092103744
2	3	class_weight		300	5	0.3	3	0.5749397653467421	0.15965949659183754	0.2972972972839055	0.7855297157571994	1.5495828771799547	1.3861933576094085	0.8945590213517826
2	1	class_weight		300	10	0.1	1	0.5792054158742345	0.14774337447082977	0.21171171170217515	0.8334409296266402	1.3438980384875732	1.2710907818871293	0.945823814043689
2	2	class_weight		300	10	0.1	1	0.5824341783644109	0.16093859483694925	0.2792792792666991	0.8249354005114669	1.8259685314369765	1.5952926184374923	0.8736692734361444
2	3	class_weight		300	10	0.1	1	0.6012742393556346	0.1792653896294213	0.27477477476239753	0.8107235142066491	1.6228562108938993	1.4517110199588243	0.8945407448825259
2	1	class_weight		300	10	0.1	3	0.5911631450688908	0.15229130676535924	0.2837837837710007	0.8069722401497291	1.6564648619353974	1.4701707634664594	0.8875351241583703
2	2	class_weight		300	10	0.1	3	0.5822988686360779	0.1652441114054904	0.3063063062925087	0.8010335917260916	1.7777027288086504	1.5394874620039152	0.8659982455326456
2	3	class_weight		300	10	0.1	3	0.594303605931513	0.16421042458777757	0.3198198198054135	0.7900516795814597	1.7693937024175537	1.5233263306635498	0.8609312392647636
2	1	class_weight		300	10	0.3	1	0.5747459854948558	0.15168281591821603	0.13513513512904796	0.867010974816869	1.018658905420027	1.0161374202238678	0.9975246911705851
2	2	class_weight		300	10	0.3	1	0.5679720418092511	0.15456325762382217	0.16666666665915916	0.8708010335861059	1.3479998969184657	1.289999900039733	0.9569732827937748
2	3	class_weight		300	10	0.3	1	0.5787037037037037	0.1547106080894288	0.19369369368496875	0.8565891472812882	1.4348481573883756	1.3506207968700563	0.9412987538555254
2	1	class_weight		300	10	0.3	3	0.5777746759025003	0.1476369477650109	0.16666666665915916	0.8760490639065459	1.4135415537516627	1.3446179469537822	0.9512404706105974
2	2	class_weight		300	10	0.3	3	0.5704541751053378	0.15707565816827554	0.20720720719787356	0.8649870800977715	1.6744779108178072	1.5347212103901866	0.9165371389676061
2	3	class_weight		300	10	0.3	3	0.5843954419535815	0.15948282115029339	0.22522522521507993	0.8565891472812882	1.7363292324289463	1.5704892986861119	0.9044881880643489
2	1	class_weight		500	5	0.1	1	0.5932918069780561	0.1569938312326225	0.2927927927796039	0.7637185280777036	1.3381886623346744	1.2391694448399126	0.9260050292879524
2	2	class_weight		500	5	0.1	1	0.6002776031845799	0.17273889399846884	0.3738738738570327	0.7454780361708949	1.748931752764626	1.4689257207633657	0.8398988130623405
2	3	class_weight		500	5	0.1	1	0.5924165444514282	0.15925376497555976	0.39189189187423906	0.7364341085223745	1.800653528919428	1.4868838862583569	0.8257467882475427
2	1	class_weight		500	5	0.1	3	0.6003422725501486	0.16069146564702108	0.3828828828656359	0.7501613944431882	1.862916994905563	1.5325208315468375	0.822645784599413
2	2	class_weight		500	5	0.1	3	0.5960960960960962	0.1772676368688189	0.42792792790865186	0.7351421188583002	2.0762434412976716	1.6156887984874464	0.7781788713153942
2	3	class_weight		500	5	0.1	3	0.5928777614824126	0.16051606874575747	0.40540540538714387	0.7209302325534824	1.761363576149649	1.4527026505578446	0.8247602327055186
2	1	class_weight		500	5	0.3	1	0.5633771279349071	0.15142621837509732	0.17567567566776235	0.8553905745587128	1.2606117410552378	1.2148285838449895	0.9636817837520366
2	2	class_weight		500	5	0.3	1	0.5702533929278115	0.15641985207939274	0.23873873872798473	0.8397932816483218	1.643920494197701	1.4901917115735412	0.9064864757109858
2	3	class_weight		500	5	0.3	1	0.5883936261843239	0.15863636168566314	0.24774774773658792	0.8372093023201731	1.6937552436168957	1.5218789282730598	0.8985235128102934
2	1	class_weight		500	5	0.3	3	0.5613967744374458	0.14423903188140313	0.20270270269357193	0.8237572627448435	1.1883031568146403	1.1501335847886431	0.9678789173535935
2	2	class_weight		500	5	0.3	3	0.5742690364783389	0.15936031080227125	0.2702702702580959	0.8191214470231324	1.6772485860064343	1.4942084114890968	0.890868775912552
2	3	class_weight		500	5	0.3	3	0.5777143422492259	0.16081843891388267	0.24324324323228633	0.8229974160153554	1.4945254647726098	1.3742354716755631	0.9195129083594414
2	1	class_weight		500	10	0.1	1	0.5803598950790687	0.15014697927282827	0.14864864864195276	0.8624919302720304	1.0951634958865935	1.081017558648353	0.9870832544702164
2	2	class_weight		500	10	0.1	1	0.5689293945107898	0.16225845197652067	0.21621621620647674	0.8546511627851767	1.6220688550455848	1.4875674650994144	0.9170803349386305
2	3	class_weight		500	10	0.1	1	0.5907244453756082	0.17223812611955408	0.22972972971938155	0.844315245472582	1.6174564017042339	1.4756082935714836	0.9123017324251486
2	1	class_weight		500	10	0.1	3	0.5817964510669482	0.14953569818157023	0.19369369368496875	0.8495803744296347	1.356798530275988	1.28768889081878	0.9490641746117343
2	2	class_weight		500	10	0.1	3	0.573464452824918	0.16377071177413643	0.24324324323228633	0.840439276480359	1.6930305486240547	1.5244555340574721	0.900430011948756
2	3	class_weight		500	10	0.1	3	0.588472193123356	0.16447968896082166	0.24774774773658792	0.8262273901755413	1.565901565430639	1.4257007115784823	0.9104663584185028
2	1	class_weight		500	10	0.3	1	0.5715151885261633	0.14935644828406114	0.13063063062474636	0.8773402194907854	1.0747476638761095	1.0649833175357741	0.9909147445339898
2	2	class_weight		500	10	0.3	1	0.5650563354051726	0.1548325982227256	0.16216216215485754	0.8779069767385149	1.3917049562586126	1.3281852192791126	0.9543583209854244
2	3	class_weight		500	10	0.3	1	0.5778220080545662	0.1538146732325566	0.17567567566776235	0.8675710594259202	1.3961614312129094	1.3265654896924566	0.9501519280463105
2	1	class_weight		500	10	0.3	3	0.5704552195836896	0.14732192088570845	0.15765765765055595	0.8825048418277437	1.4057999636721505	1.3418224774947218	0.9544903244496393
2	2	class_weight		500	10	0.3	3	0.569563749796308	0.1544347172448596	0.17567567566776235	0.8740310077462918	1.4786884082879204	1.39459448375992	0.9431293713783476
2	3	class_weight		500	10	0.3	3	0.5848581139278813	0.16088688044724408	0.20270270269357193	0.8804909560666636	1.873110242181173	1.6961284189116081	0.9055144550410562
3	1	none		100	5	0.1	1	0.6731642738786341	0.22265848598767982	0.0	0.9999999999935402	0.0	0.0	0.9999999900064599
3	2	none		100	5	0.1	1	0.6992668911648898	0.24226426596172357	0.0	0.9999999999935443	0.0	0.0	0.9999999900064559
3	3	none		100	5	0.1	1	0.6781374397653467	0.20589104366084876	0.004504504504301599	0.9987080103294658	3.4977104665677827	3.486459483723412	0.9967833192801359
3	1	none		100	5	0.1	3	0.6702486066210125	0.2175830218127633	0.0	0.9999999999935402	0.0	0.0	0.9999999900064599
3	2	none		100	5	0.1	3	0.6988248739378501	0.24991456932466877	0.0	0.9999999999935443	0.0	0.0	0.9999999900064559
3	3	none		100	5	0.1	3	0.6747532416137068	0.2069193273742776	0.004504504504301599	0.9987080103294658	3.4977104665677827	3.486459483723412	0.9967833192801359
3	1	none		100	5	0.3	1	0.6626328200136731	0.22655196447942544	0.013452914797603008	0.9961240310013171	3.5045364066375377	3.4708430572442164	0.990385779878083
3	2	none		100	5	0.3	1	0.6816545402730038	0.23006810679638218	0.013513513512904796	0.9967721110329454	4.230123872420241	4.186473508257159	0.9896810571555801
3	3	none		100	5	0.3	1	0.6734306981400004	0.20471710599088822	0.018018018017206396	0.9961240310013171	4.715584155496918	4.648636647239063	0.98580291365691
3	1	none		100	5	0.3	3	0.6648822145745704	0.22510857384032773	0.008968609865068672	0.999354005161503	13.999783141642304	13.883193020557952	0.9916719952085982
3	2	none		100	5	0.3	3	0.6849667614677298	0.23642316337081606	0.009009009008603198	0.9987088444093047	7.031763684873733	6.977423402177318	0.9922721588140191
3	3	none		100	5	0.3	3	0.6705760993551693	0.20546543245804086	0.009009009008603198	0.9967700258333543	2.8054458539831453	2.7891805482002985	0.9942022285640579
3	1	none		100	10	0.1	1	0.662001309370691	0.21131813367110042	0.0	0.999354005161503	0.0	0.0	1.00064640240465
3	2	none		100	10	0.1	1	0.6923865440650463	0.23900325156437308	0.009009009008603198	0.9999999999935443	908504.403516244	900319.6792482701	0.9909909810878845
3	3	none		100	10	0.1	1	0.673763880159229	0.2110875747719571	0.009009009008603198	0.9987080103294658	7.027218300691559	6.972918967446824	0.9922729875188914
3	1	none		100	10	0.1	3	0.6642709817962711	0.21266146189088497	0.0	0.9999999999935402	0.0	0.0	0.9999999900064599
3	2	none		100	10	0.1	3	0.7007834173747666	0.24227332771263516	0.0	0.9999999999935443	0.0	0.0	0.9999999900064559
3	3	none		100	10	0.1	3	0.6765661009847057	0.21165807626693078	0.004504504504301599	0.9987080103294658	3.4977104665677827	3.486459483723412	0.9967833192801359
3	1	none		100	10	0.3	1	0.6563973766236776	0.21073787325914428	0.03587443946027469	0.9864341085207595	2.70564584441586	2.6444567296299732	0.9773846447905838
3	2	none		100	10	0.3	1	0.6622305003518689	0.23221679664808656	0.054054054051619185	0.9909619109038673	6.265299183159309	5.980688358987831	0.9545734563499403
3	3	none		100	10	0.3	1	0.6557705961775729	0.19646281420918366	0.027027027025809593	0.988372093016871	2.3611090790403586	2.324322324026157	0.9844197038790584
3	1	none		100	10	0.3	3	0.6589943917219963	0.21361986542149158	0.013452914797603008	0.9935400516731684	2.097269478494691	2.082507984877544	0.9929615556125689
3	2	none		100	10	0.3	3	0.6674329267938048	0.24010194935485252	0.040540540538714386	0.9954809554487059	9.307826468799071	8.971022606289306	0.9638149726236264
3	3	none		100	10	0.3	3	0.6590282142607723	0.20141438290383964	0.018018018017206396	0.9948320413372428	3.5321032522675235	3.486479735655641	0.9870831771682704
3	1	none		300	5	0.1	1	0.6486816491118297	0.2064431130890133	0.03139013452774035	0.9928940568411312	4.5281922756597925	4.417441802098414	0.9755420017302237
3	2	none		300	5	0.1	1	0.6604697014638912	0.22279499373966857	0.03603603603441279	0.9928986442802267	5.226840551903924	5.074521923870588	0.9708583648593876
3	3	none		300	5	0.1	1	0.659671299206183	0.19405003926212466	0.03603603603441279	0.9857881136887223	2.593031309025041	2.535624750218367	0.9778612064817019
3	1	none		300	5	0.1	3	0.6591160589100938	0.2038030363587733	0.02242152466267168	0.9896640826809454	2.196098791190189	2.1692804109929194	0.9877881622330281
3	2	none		300	5	0.1	3	0.6769522912195605	0.23275090924270334	0.027027027025809593	0.994835377656586	5.350684076321897	5.2330979687789245	0.9780240882525356
3	3	none		300	5	0.1	3	0.6645337197662781	0.20159125940403055	0.018018018017206396	0.9903100775129826	1.875227421251768	1.859457539187916	0.9915904062422469
3	1	none		300	5	0.3	1	0.6294509912978993	0.18656698490828763	0.09417040358322105	0.9612403100713098	2.5782171555072915	2.429595785222154	0.9423549735716243
3	2	none		300	5	0.3	1	0.6373030551532811	0.2021316853274848	0.13063063062474636	0.9580374435057584	3.4305292714467064	3.11302767057092	0.9074482069505315
3	3	none		300	5	0.3	1	0.624102299974393	0.17594392778325904	0.06756756756452398	0.9631782945674214	1.895499103509606	1.8349923888864383	0.9680787326851658
3	1	none		300	5	0.3	3	0.6336485092872619	0.19413419786312203	0.07623318385308371	0.9677002583916816	2.472426418037682	2.360178640923382	0.9546001446111172
3	2	none		300	5	0.3	3	0.6388864655488283	0.2104424101657946	0.10360360359893678	0.9696578437639145	3.6935730341082063	3.414509128742513	0.9244460743771912
3	3	none		300	5	0.3	3	0.6339435365598156	0.1817822678923859	0.06306306306022239	0.9696382428877931	2.149549209549896	2.077055094558972	0.9662747258056045
3	1	none		300	10	0.1	1	0.6394726017079756	0.19804387333967216	0.07623318385308371	0.9670542635596444	2.422329360936767	2.313900642412062	0.9552378200518252
3	2	none		300	10	0.1	1	0.6559782829957136	0.22559070719771906	0.09009009008603197	0.9748224661008728	3.8334587436152794	3.578192155953498	0.9334108847730469
3	3	none		300	10	0.1	1	0.6487257606443654	0.19033201051997947	0.06306306306022239	0.9715762273839046	2.300698490460738	2.2186724375140674	0.9643473161330111
3	1	none		300	10	0.1	3	0.6521013661487121	0.20745855816013292	0.05829596412294637	0.9819121446964993	3.360542357611211	3.222932233560142	0.9590512057243311
3	2	none		300	10	0.1	3	0.6526442517404428	0.22083819397241095	0.054054054051619185	0.979987088437831	2.798155282381245	2.7009576729566116	0.9652636728139439
3	3	none		300	10	0.1	3	0.648015748306446	0.19410109809015677	0.054054054051619185	0.9832041343605736	3.34505295126994	3.218293300810919	0.9621053281499096
3	1	none		300	10	0.3	1	0.6216570491651313	0.17841307309362672	0.11659192824589273	0.9328165374616744	1.832487036911702	1.7354257504236843	0.9470330196842942
3	2	none		300	10	0.3	1	0.6336171549212221	0.21575570221619225	0.16666666665915916	0.9464170432476022	3.5325294578080855	3.1104411860827215	0.880513860650843
3	3	none		300	10	0.3	1	0.6201579486463208	0.17821202355240867	0.12162162161614316	0.9315245477976001	1.883599144342578	1.7761343655724984	0.942947097885002
3	1	none		300	10	0.3	3	0.61862405997613	0.17787615524090206	0.08071748878561805	0.9470284237664921	1.5697795967133676	1.5237884028958735	0.9707021230167716
3	2	none		300	10	0.3	3	0.641191061946388	0.19905385458142633	0.13963963963334955	0.9489993544160814	3.0200802594080383	2.7379969538544597	0.9065974041995586
3	3	none		300	10	0.3	3	0.6355657983564961	0.19222523652206658	0.10360360359893678	0.9366925064538973	1.7100807473352038	1.636513806352973	0.95698041849914
3	1	none		500	5	0.1	1	0.6426402938552277	0.20584329116362338	0.05381165919041203	0.9799741602003879	2.783059302894662	2.687109896902065	0.965523755198679
3	2	none		500	5	0.1	1	0.6561164133791635	0.21316390136730967	0.058558558555920785	0.9838605551905497	3.7917679827642	3.628286038610947	0.956885024923979
3	3	none		500	5	0.1	1	0.6488130572432897	0.18873146363459006	0.054054054051619185	0.9806201550324251	2.891427077862279	2.7891877489309773	0.9646405200295899
3	1	none		500	5	0.1	3	0.6505747326218699	0.19792978093903	0.03139013452774035	0.9838501291926108	1.9742580359310253	1.9436759256686404	0.9845095577941799
3	2	none		500	5	0.1	3	0.6653915051268182	0.22459444452221727	0.045045045043015985	0.9864428663590289	3.4321627848729026	3.3226058700805634	0.9680793260748487
3	3	none		500	5	0.1	3	0.6539359126568429	0.19351732074324673	0.049549549547317585	0.9832041343605736	3.0517663182527413	2.9501021924100086	0.9666867820932624
3	1	none		500	5	0.3	1	0.6186472346786248	0.17894493555687027	0.09865470851575539	0.9418604651101947	1.7731340233914363	1.6968606944333755	0.9569838795696252
3	2	none		500	5	0.3	1	0.6195918319869256	0.20209734578338873	0.14414414413765117	0.9502905100003209	3.2196849274240926	2.8997303159070564	0.9006254801553315
3	3	none		500	5	0.3	1	0.6134884884884885	0.17219590430440057	0.09909909909463517	0.9386304909500089	1.6824207786197298	1.6147934777509	0.9598035648676905
3	1	none		500	5	0.3	3	0.621961217135375	0.18975856862935908	0.07174887892054937	0.9593023255751983	1.8219457218804342	1.762972020020499	0.9676314615901259
3	2	none		500	5	0.3	3	0.6355437102693396	0.21103714245582184	0.11711711711184157	0.9573918657136385	2.9806733864692974	2.7487026030685375	0.9221750312327005
3	3	none		500	5	0.3	3	0.6120422748329726	0.17203686060621573	0.07207207206882559	0.9599483204072355	1.8615717241150724	1.7994764466027864	0.9666436187638586
3	1	none		500	10	0.1	1	0.6360485394143752	0.19439376753149312	0.10762331838082406	0.9457364341024178	2.1019378749784816	1.9833436444357035	0.9435786123967288
3	2	none		500	10	0.1	1	0.6454527477768279	0.2191226453634857	0.13963963963334955	0.9573918657136385	3.6469133087036183	3.2772992575047946	0.8986501579881686
3	3	none		500	10	0.1	1	0.6355643434131807	0.18425345115390063	0.07657657657312718	0.9521963824227895	1.651812442867636	1.6018988611155864	0.9697825267719129
3	1	none		500	10	0.1	3	0.6421014820222245	0.20030063657708602	0.08968609865068672	0.9631782945674214	2.5771317854031848	2.435684964621056	0.9451146241901177
3	2	none		500	10	0.1	3	0.6409162551835245	0.21310823357119832	0.09459459459033358	0.9657843770111958	2.949027579172178	2.7646600786630526	0.9374819241089787
3	3	none		500	10	0.1	3	0.6415208813464627	0.1887337460627888	0.07657657657312718	0.9644702842314957	2.251085840232316	2.155281948193626	0.9574410212008346
3	1	none		500	10	0.3	1	0.615454919409972	0.17936862744839188	0.1121076233133584	0.9270025839733398	1.6034233973766048	1.5357750185933174	0.9578100238974918
3	2	none		500	10	0.3	1	0.6256608448345052	0.2133573854973672	0.18468468467636553	0.9354422207815659	3.28226468186697	2.8607653222367464	0.8715827535842967
3	3	none		500	10	0.3	1	0.6181093884582257	0.17799363596631126	0.12162162161614316	0.9257105943092655	1.7253509385377082	1.637132564381066	0.9488693056932987
3	1	none		500	10	0.3	3	0.6212601823849087	0.1799295701636296	0.09417040358322105	0.9347545219577859	1.4894125747309273	1.4433243801056765	0.969056116282822
3	2	none		500	10	0.3	3	0.6321660588929795	0.19652205846491289	0.15765765765055595	0.9431891542870033	3.1073766990832756	2.7751325987242343	0.8930789010772895
3	3	none		500	10	0.3	3	0.6297794887911167	0.18485137345392808	0.10360360359893678	0.9328165374616744	1.6047543033477978	1.542099562356424	0.9609567913865642
3	1	undersample	0.6	100	5	0.1	1	0.6747082884323472	0.2155543214254174	0.4484304932534336	0.8010335917260916	3.2731494430592747	2.253799898212465	0.688572246604921
3	2	undersample	0.6	100	5	0.1	1	0.6898405829974583	0.2300048097721498	0.3198198198054135	0.8373143963793589	2.4200303346999505	1.9658764698837246	0.812335456087232
3	3	undersample	0.6	100	5	0.1	1	0.6808392695020602	0.20722759562082785	0.3018018017882071	0.8488372092968421	2.4272951236101585	1.9965348642941778	0.8225348539619465
3	1	undersample	0.6	100	5	0.1	3	0.6658700362684095	0.20911189806670014	0.4260089685907619	0.7997416020620173	2.963961540978983	2.1272962917127107	0.7177206021946084
3	2	undersample	0.6	100	5	0.1	3	0.6978361511931557	0.2378071586387512	0.3243243243097151	0.8495803744296347	2.711072778664586	2.156130235789585	0.7953051742642331
3	3	undersample	0.6	100	5	0.1	3	0.6760248620713737	0.20814772966148842	0.2837837837710007	0.848191214464805	2.2138095687945953	1.8693500779749554	0.8444041810040185
3	1	undersample	0.6	100	5	0.3	1	0.642241978656099	0.19293737087633858	0.3856502241979529	0.7674418604601587	2.0715327585459145	1.6582958927091234	0.8005163641041405
3	2	undersample	0.6	100	5	0.3	1	0.6616416287171614	0.212748939346634	0.3468468468312231	0.7895416397624949	1.992193686702486	1.6480544177919927	0.8272561091175549
3	3	undersample	0.6	100	5	0.3	1	0.6574976138929627	0.1893016467230162	0.3468468468312231	0.7861757105892366	1.9524741258923441	1.6221114615459074	0.8307979196803995
3	1	undersample	0.6	100	5	0.3	3	0.6589277644523238	0.2063002732526275	0.4125560537931589	0.7887596899173853	2.6223123604859295	1.9530175566473815	0.7447692196601448
3	2	undersample	0.6	100	5	0.3	3	0.670995236682777	0.2060821378766732	0.36936936935273107	0.8056810845654895	2.4284763807701055	1.900840942418736	0.7827298355404171
3	3	undersample	0.6	100	5	0.3	3	0.6685493633168051	0.21099362578014597	0.3603603603441279	0.8042635658862775	2.3148792564329357	1.8410488755724974	0.7953109637608615
3	1	undersample	0.6	100	10	0.1	1	0.6572678763861368	0.19846819394014498	0.40358744392809026	0.7939276485736827	2.6070661263222665	1.9584743977051768	0.7512177584836692
3	2	undersample	0.6	100	10	0.1	1	0.6809856984162987	0.21081745780278383	0.3603603603441279	0.8173014848236456	2.5202805551889176	1.9724316876465255	0.7826238465327795
3	3	undersample	0.6	100	10	0.1	1	0.6609778383034197	0.1988665584884221	0.3018018017882071	0.8410852713123962	2.2878047334844447	1.8991429258269876	0.8301158202677759
3	1	undersample	0.6	100	10	0.1	3	0.6595708624465534	0.2026629169887108	0.3991031389955559	0.7965116279018314	2.599786650524802	1.9613067580586352	0.7544106481448593
3	2	undersample	0.6	100	10	0.1	3	0.6949208731003438	0.22603458144559713	0.3333333333183183	0.8373143963793589	2.5734125383663193	2.048941672836558	0.7961963410667001
3	3	undersample	0.6	100	10	0.1	3	0.6705237213958144	0.20546993704694688	0.3333333333183183	0.844315245472582	2.711618080566309	2.14107870047627	0.7895944818722166
3	1	undersample	0.6	100	10	0.3	1	0.634542183752216	0.18682933086366393	0.39461883406302156	0.7506459948271923	1.9623104199434023	1.5825645870973533	0.80648023441668
3	2	undersample	0.6	100	10	0.3	1	0.6543410744508227	0.19613611580464269	0.45045045043015985	0.7520981278195475	2.4867656088326227	1.8170513530117876	0.7306886188590652
3	3	undersample	0.6	100	10	0.3	1	0.6380173778429593	0.17348291147922698	0.3558558558398263	0.7642118862999728	1.790535417979701	1.5092187437419493	0.8428868318837717
3	1	undersample	0.6	100	10	0.3	3	0.6504979664198561	0.19919833870205797	0.4080717488606246	0.7726098191164561	2.342372486020557	1.7945881802334003	0.7661412382189012
3	2	undersample	0.6	100	10	0.3	3	0.6565206265012591	0.1949130908658949	0.4099099098914455	0.7734021949595004	2.370935716018301	1.8089755623556327	0.7629795807725359
3	3	undersample	0.6	100	10	0.3	3	0.6548598016621272	0.19687033447424163	0.3603603603441279	0.791343669245534	2.1366588610151056	1.72705204663863	0.8082956323928734
3	1	undersample	0.6	300	5	0.1	1	0.645148955400285	0.19544950420719148	0.40358744392809026	0.7616279069718241	2.162112508422716	1.6930984741968138	0.7830760175430566
3	2	undersample	0.6	300	5	0.1	1	0.6548238037908793	0.19162191004431967	0.4009009008828423	0.7682375726225421	2.218149735895965	1.729792391809888	0.7798357079485823
3	3	undersample	0.6	300	5	0.1	1	0.6475356170123612	0.18189071974854612	0.3783783783613343	0.7655038759640472	1.9870642356314274	1.6135804537541827	0.8120424115885687
3	1	undersample	0.6	300	5	0.1	3	0.6556557861438455	0.20412820203232124	0.44394618832089927	0.7693798449562702	2.663526582984922	1.9250102792907073	0.7227298818614188
3	2	undersample	0.6	300	5	0.1	3	0.6578321381420154	0.1975458427310752	0.3873873873699375	0.7727566171673805	2.150359197298865	1.7047245358428318	0.7927626772683367
3	3	undersample	0.6	300	5	0.1	3	0.6454274041483343	0.18520003577197167	0.4189189189000487	0.7745478036125676	2.4767773926734247	1.8581273858999185	0.7502197680860162
3	1	undersample	0.6	300	5	0.3	1	0.6261384572600549	0.18741688374053844	0.4260089685907619	0.7112403100729249	1.8280725066733317	1.475306175682924	0.8070282508033088
3	2	undersample	0.6	300	5	0.3	1	0.622633608430897	0.1809271881975036	0.4234234234043503	0.7114267269160012	1.8104725352670117	1.4672994633432468	0.8104510931021229
3	3	undersample	0.6	300	5	0.3	1	0.6105131294084782	0.15889319856174705	0.4234234234043503	0.7177002583932965	1.8670265382797508	1.4999071766604266	0.8033668120069425
3	1	undersample	0.6	300	5	0.3	3	0.6189267795274678	0.18402061430007044	0.4080717488606246	0.7209302325534824	1.7809342824540444	1.4622570476619585	0.821061756325839
3	2	undersample	0.6	300	5	0.3	3	0.6276644623965476	0.17752389039427238	0.4549549549344615	0.7153001936687199	2.0971870121122413	1.5980163275028967	0.7619808330405112
3	3	undersample	0.6	300	5	0.3	3	0.6237720278417953	0.17053546526054852	0.4189189189000487	0.7332041343621887	1.9812488717574257	1.5701851383518086	0.7925229086169875
3	1	undersample	0.6	300	10	0.1	1	0.6463511430922007	0.1954179444543075	0.4529147981859679	0.7286821705379285	2.2234191224613826	1.669314480330301	0.750787128361177
3	2	undersample	0.6	300	10	0.1	1	0.6364844508808356	0.19146890959303242	0.4819819819602711	0.7101355713317616	2.279461527462779	1.6627841075459384	0.7294635442266635
3	3	undersample	0.6	300	10	0.1	1	0.6253462765090672	0.17162617821831985	0.40540540538714387	0.7435400516747834	1.976757424015797	1.5807746676502605	0.7996806429953004
3	1	undersample	0.6	300	10	0.1	3	0.6438091679123069	0.1970151806842606	0.43049327352329625	0.7428940568427462	2.1841490076474672	1.6743808077442437	0.7666055658474593
3	2	undersample	0.6	300	10	0.1	3	0.6417901116093498	0.19240408067071377	0.47297297295166785	0.7217559715899177	2.3279194833540644	1.6998494402765592	0.7302011212811461
3	3	undersample	0.6	300	10	0.1	3	0.6259937262844238	0.16694995907061577	0.4009009008828423	0.7454780361708949	1.9599632848772344	1.575113122264332	0.803644188040675
3	1	undersample	0.6	300	10	0.3	1	0.6354300645415465	0.19161159729066987	0.5022421524438456	0.7034883720884788	2.3939232542914044	1.6938362216788072	0.7075565996959856
3	2	undersample	0.6	300	10	0.3	1	0.6079932417892391	0.17883319232100633	0.4819819819602711	0.6888315041918087	2.059696851126409	1.548942045752444	0.7520242720711005
3	3	undersample	0.6	300	10	0.3	1	0.6186840910678121	0.16782529537849517	0.39189189187423906	0.7118863049049621	1.5923268043100465	1.3601987164927423	0.8542208150285122
3	1	undersample	0.6	300	10	0.3	3	0.6424606899108932	0.1931121639818556	0.4484304932534336	0.7138242894010736	2.027932174295746	1.5669760254815825	0.7726964565500989
3	2	undersample	0.6	300	10	0.3	3	0.6235830730666109	0.17971064068785347	0.4594594594387631	0.6920593931524077	1.9102724775999163	1.4920391604793122	0.7810609004068356
3	3	undersample	0.6	300	10	0.3	3	0.6139744395558349	0.16281164845378024	0.3783783783613343	0.7209302325534824	1.57246371519381	1.3558558071873217	0.8622493341892928
3	1	undersample	0.6	500	5	0.1	1	0.6372681081331618	0.19209348811996957	0.4215246636582276	0.7416020671786718	2.091317749698392	1.6313003851957717	0.7800346764703062
3	2	undersample	0.6	500	5	0.1	1	0.635092969018082	0.18282564225439432	0.4144144143957471	0.732730794055954	1.9401708695841349	1.550550492438705	0.7991824314779803
3	3	undersample	0.6	500	5	0.1	1	0.6353621062923388	0.1734089801347605	0.4144144143957471	0.7377260981864489	1.9906024267524849	1.580082485254392	0.7937709931993557
3	1	undersample	0.6	500	5	0.1	3	0.6523186289846004	0.20100979320781165	0.4573991031185023	0.7480620154990436	2.502987820501284	1.815522521819415	0.7253421218909225
3	2	undersample	0.6	500	5	0.1	3	0.6413829904791816	0.18929265418630026	0.4369369369172551	0.7411233053535112	2.221565999473931	1.6878186761296965	0.7597427464742048
3	3	undersample	0.6	500	5	0.1	3	0.6342185208464278	0.17630770656197636	0.4189189189000487	0.7538759689873781	2.2082035364041164	1.7020641997283206	0.7707913467152403
3	1	undersample	0.6	500	5	0.3	1	0.6239238247528998	0.18166112753374813	0.4573991031185023	0.6976744186001442	1.9453273381951453	1.5129354448646273	0.7777279410544036
3	2	undersample	0.6	500	5	0.3	1	0.6198855408022613	0.18401621135833696	0.4369369369172551	0.6907682375681681	1.7334446240063057	1.4129755603091365	0.8151258617705633
3	3	undersample	0.6	500	5	0.3	1	0.619980445561841	0.16327238529299304	0.4369369369172551	0.719638242889408	1.9918524655322767	1.5584754705333992	0.7824251432188316
3	1	undersample	0.6	500	5	0.3	3	0.6212500434525672	0.18621011436517687	0.4260089685907619	0.7086563307447762	1.8052764099994714	1.4622214206939022	0.809970924420137
3	2	undersample	0.6	500	5	0.3	3	0.6240483543582317	0.17469705173787403	0.4594594594387631	0.6991607488657253	1.975429121381559	1.527258967817006	0.7731276873121083
3	3	undersample	0.6	500	5	0.3	3	0.621576518378844	0.16787777659549502	0.42792792790865186	0.719638242889408	1.920062345400302	1.5263419556770403	0.7949439455093315
3	1	undersample	0.6	500	10	0.1	1	0.6414221735553469	0.19229577826233896	0.47085201791610526	0.7151162790651479	2.2336560967364627	1.6527866170910994	0.7399467613521089
3	2	undersample	0.6	500	10	0.1	1	0.6302758536457698	0.1916356649953266	0.49999999997747746	0.7010974822420847	2.345572276043099	1.6727861210408812	0.7131675773415483
3	3	undersample	0.6	500	10	0.1	1	0.6262483413646205	0.16995629430737452	0.4144144143957471	0.7254521963777426	1.8699727849903902	1.5094435061352491	0.8072007782954329
3	1	undersample	0.6	500	10	0.1	3	0.6396232372741915	0.19032327785964898	0.4573991031185023	0.7351421188583002	2.3397701191555136	1.7269604509302396	0.7380897864256191
3	2	undersample	0.6	500	10	0.1	3	0.6340737121886251	0.18920265307400352	0.4819819819602711	0.7146546158766001	2.3302969871977233	1.6891177915836064	0.7248508570196751
3	3	undersample	0.6	500	10	0.1	3	0.6210498288986661	0.16418369862667015	0.3873873873699375	0.7390180878505231	1.790623113806852	1.4843456749010462	0.8289548177668201
3	1	undersample	0.6	500	10	0.3	1	0.6341873211202651	0.19378259288198857	0.5022421524438456	0.7047803617525531	2.408815736214031	1.701249071413014	0.7062595207048644
3	2	undersample	0.6	500	10	0.3	1	0.6074421742594758	0.17631417971864982	0.47297297295166785	0.6843124596469703	1.9453620094010198	1.4982313126467854	0.7701555216730449
3	3	undersample	0.6	500	10	0.3	1	0.6159036943920665	0.16692806861423706	0.4099099098914455	0.7183462532253337	1.7716926355836107	1.4553681604871653	0.8214563370303948
3	1	undersample	0.6	500	10	0.3	3	0.6389728971854323	0.19285482872304902	0.4573991031185023	0.7021963824244045	1.9876659867962234	1.5359084334941304	0.7727195735200416
3	2	undersample	0.6	500	10	0.3	3	0.6220301967558262	0.17946023572271197	0.44144144142155667	0.697224015489366	1.8199325381804137	1.457980320187017	0.8011177729947037
3	3	undersample	0.6	500	10	0.3	3	0.6102265055753427	0.1615756708904948	0.3873873873699375	0.7183462532253337	1.612790016279422	1.3754028769439144	0.852809632334505
3	1	undersample	0.8	100	5	0.1	1	0.65840343680838	0.19866189245633636	0.5560538116342577	0.6492248061973565	2.318209656965557	1.5852141360228813	0.6838096408052091
3	2	undersample	0.8	100	5	0.1	1	0.6933301926846149	0.21482924787947497	0.6306306306022238	0.6539703034173404	3.226701755079103	1.8224754077626533	0.5648106065665673
3	3	undersample	0.8	100	5	0.1	1	0.6696114719370534	0.1991784662885982	0.5450450450204934	0.685400516791438	2.610059484068281	1.7325045233278835	0.663779698433097
3	1	undersample	0.8	100	5	0.1	3	0.6606875934230194	0.20215284183210935	0.5650224214993264	0.6537467700216166	2.4525310881654763	1.6318184388241415	0.6653609498256966
3	2	undersample	0.8	100	5	0.1	3	0.7007325272334956	0.2387802360529042	0.6126126125850174	0.6739832149730537	3.269260770479936	1.8790829856921423	0.5747730404276317
3	3	undersample	0.8	100	5	0.1	3	0.6760306818446353	0.20264612320263845	0.5540540540290967	0.6937984496079213	2.815113061383072	1.8094422945449815	0.6427600692900296
3	1	undersample	0.8	100	5	0.3	1	0.6338483910962793	0.17979581309666381	0.520179372173983	0.647286821701245	1.9895244414660356	1.4747942221354673	0.7412797608826963
3	2	undersample	0.8	100	5	0.3	1	0.659338486323638	0.20150348055434147	0.5450450450204934	0.649451258872502	2.219535704646134	1.5548337949213096	0.7005220819251671
3	3	undersample	0.8	100	5	0.3	1	0.6455976325162371	0.1762777203880371	0.5135135134903822	0.6821705426312522	2.265582585730258	1.6156888086610313	0.7131449527294216
3	1	undersample	0.8	100	5	0.3	3	0.6457717755298316	0.19088923584333367	0.5112107623089143	0.6518087855255051	1.9578559839766503	1.4681896796234757	0.7498966584165394
3	2	undersample	0.8	100	5	0.3	3	0.6586521964184973	0.1988299446580555	0.5495495495247951	0.6313750806931481	2.0895971447736765	1.4908095080768053	0.7134434935985247
3	3	undersample	0.8	100	5	0.3	3	0.6571935307400425	0.18944287165163326	0.48648648646457265	0.6802325581351406	2.0153109444736304	1.5213758737089111	0.7549087438480431
3	1	undersample	0.8	100	10	0.1	1	0.6513452914798206	0.18986404764904716	0.560538116566792	0.6440568475410591	2.3079557871089396	1.5747966970188723	0.6823339869573425
3	2	undersample	0.8	100	10	0.1	1	0.6834909473708699	0.21296292413330015	0.6306306306022238	0.6552614590015801	3.245181225582137	1.8293011581553993	0.5636976792799723
3	3	undersample	0.8	100	10	0.1	1	0.6536027306376144	0.1897205346700691	0.47297297295166785	0.7093023255768134	2.1897435155816005	1.6270269709583645	0.7430216997942736
3	1	undersample	0.8	100	10	0.1	3	0.6540726642796724	0.19770049978687257	0.547085201769189	0.6563307493497653	2.3068561838571617	1.591894488131071	0.6900709615979588
3	2	undersample	0.8	100	10	0.1	3	0.6923676420125743	0.2264943497746317	0.6351351351065254	0.6449322143276635	3.1618180854595943	1.7887714482916397	0.565741408368675
3	3	undersample	0.8	100	10	0.1	3	0.6645788230090556	0.19296437739570468	0.47747747745596947	0.7170542635612593	2.315776961404024	1.6875230798330663	0.7287070753360351
3	1	undersample	0.8	100	10	0.3	1	0.6308516123799262	0.182039252398823	0.5112107623089143	0.6408268733808733	1.8660153970217523	1.4232989892309538	0.7627477098219293
3	2	undersample	0.8	100	10	0.3	1	0.6605918378029417	0.1988053965773696	0.5990990990721127	0.6475145254961426	2.745174221171779	1.6996419013264545	0.6191380717356507
3	3	undersample	0.8	100	10	0.3	1	0.6305404241450753	0.17745716238754766	0.5090090089860807	0.6724806201506947	2.1286031618505183	1.5541339681301933	0.7301191573412221
3	1	undersample	0.8	100	10	0.3	3	0.6384123590688404	0.18423760235710823	0.5291479820390517	0.6518087855255051	2.1037546911467904	1.5197051069786853	0.722377514990934
3	2	undersample	0.8	100	10	0.3	3	0.6692431618190172	0.21336584414636797	0.5990990990721127	0.6507424144567415	2.784356809652523	1.7153502363784934	0.6160669503952672
3	3	undersample	0.8	100	10	0.3	3	0.6366977442558839	0.1801625995944974	0.4684684684473663	0.6834625322953265	1.9030092823833527	1.4799778902782659	0.7777039686294279
3	1	undersample	0.8	300	5	0.1	1	0.625987821693839	0.17632149927282528	0.5156950672414486	0.6375968992206874	1.8733907232676765	1.4229874189890275	0.7595785452449894
3	2	undersample	0.8	300	5	0.1	1	0.6587481606848941	0.19508308703529137	0.6036036035764142	0.6417043253670646	2.72719074906632	1.6846521726735009	0.6177243546232878
3	3	undersample	0.8	300	5	0.1	1	0.6286999208510836	0.17509809388255998	0.49999999997747746	0.6563307493497653	1.9097743843410195	1.4548871756276933	0.7618110120541637
3	1	undersample	0.8	300	5	0.1	3	0.629362637744638	0.17970486735722976	0.4977578475113113	0.6382428940527246	1.748533119919423	1.3759448689983957	0.7869138055425977
3	2	undersample	0.8	300	5	0.1	3	0.6563839501218455	0.19809595236106886	0.5495495495247951	0.6526791478331009	2.29260216611062	1.5822532113280268	0.6901560208705045
3	3	undersample	0.8	300	5	0.1	3	0.6350943967223038	0.17603993508983334	0.48648648646457265	0.6763565891429176	1.9798297558650657	1.5031558039284232	0.7592348683906599
3	1	undersample	0.8	300	5	0.3	1	0.6026755194030197	0.17107101707691413	0.5022421524438456	0.6117571059392006	1.589902680022609	1.2936286721294301	0.8136527301230836
3	2	undersample	0.8	300	5	0.3	1	0.6191818028486846	0.17411043628975867	0.5450450450204934	0.6242737249798305	1.9905242615257925	1.450643904222018	0.7287747817777495
3	3	undersample	0.8	300	5	0.3	1	0.5793191447261214	0.14826306247854348	0.45045045043015985	0.6408268733808733	1.462436572995333	1.2541317946832566	0.8575631950247274
3	1	undersample	0.8	300	5	0.3	3	0.6067441281097554	0.16972249392079033	0.4887892376462426	0.6298449612362413	1.626940349280051	1.320498637743015	0.8116453821173928
3	2	undersample	0.8	300	5	0.3	3	0.6177452468608052	0.1842356182938789	0.5495495495247951	0.6223369916034711	2.0103931134538757	1.455132016521123	0.7238047059946701
3	3	undersample	0.8	300	5	0.3	3	0.597702353516307	0.1536811774334688	0.47297297295166785	0.6343669250605015	1.55703538935128	1.2935726892163792	0.8307920825004348
3	1	undersample	0.8	300	10	0.1	1	0.6286297377782414	0.1846265132837472	0.5156950672414486	0.6266149870760555	1.7869729164604262	1.381134848963911	0.7728907463409606
3	2	undersample	0.8	300	10	0.1	1	0.6412957502370026	0.19169197565149357	0.5720720720463031	0.6488056810803822	2.4697174222521197	1.6289331146268031	0.6595625375004299
3	3	undersample	0.8	300	10	0.1	1	0.6026215168657029	0.1604934901034632	0.46396396394306466	0.6614987080060627	1.6914490532767952	1.370641593429896	0.8103357141381831
3	1	undersample	0.8	300	10	0.1	3	0.6275941182605068	0.17566758117622924	0.5022421524438456	0.6343669250605015	1.7506127608342978	1.3736233758139036	0.784652887856902
3	2	undersample	0.8	300	10	0.1	3	0.657313058701051	0.20394054366915498	0.594594594567811	0.6455777921197833	2.6715239061169034	1.6776448105427884	0.6279729632912134
3	3	undersample	0.8	300	10	0.1	3	0.6148110319621948	0.16887721589730875	0.4819819819602711	0.6627906976701371	1.8287855569627556	1.4293258351323035	0.7815710329746206
3	1	undersample	0.8	300	10	0.3	1	0.6242511674256381	0.17284060840801901	0.5156950672414486	0.6201550387556838	1.7384731268577325	1.357646161675137	0.7809416914855241
3	2	undersample	0.8	300	10	0.3	1	0.6223006415065808	0.1820777242909507	0.5900900900635094	0.6152356358901535	2.301847424126797	1.5336401438638507	0.6662648900055401
3	3	undersample	0.8	300	10	0.3	1	0.5876748841865121	0.15211054435225696	0.4684684684473663	0.6388888888847617	1.5593219962211209	1.2972972612988785	0.8319623841961723
3	1	undersample	0.8	300	10	0.3	3	0.6206808148225398	0.17387926701772996	0.5112107623089143	0.6169250645954979	1.6843293707441749	1.3344928151568596	0.7922991912941331
3	2	undersample	0.8	300	10	0.3	3	0.6342903587900359	0.19529032660309076	0.5720720720463031	0.6320206584852678	2.2960848889536996	1.554630904401167	0.6770790091078671
3	3	undersample	0.8	300	10	0.3	3	0.5868295621202597	0.1550578032861521	0.4549549549344615	0.6569767441818025	1.598683247272151	1.3263093214662234	0.8296260736718706
3	1	undersample	0.8	500	5	0.1	1	0.6151710293044113	0.1700429903257849	0.4977578475113113	0.6317829457323528	1.700469883973965	1.3518054859877553	0.7949599588461475
3	2	undersample	0.8	500	5	0.1	1	0.6468049715306009	0.1902591731144882	0.5990990990721127	0.640413169782825	2.661448697199792	1.6660762632756043	0.6260035139561613
3	3	undersample	0.8	500	5	0.1	1	0.6181835905673115	0.16994673873138552	0.48648648646457265	0.6498708010293937	1.7583996436563776	1.3894484493163597	0.7901778396878963
3	1	undersample	0.8	500	5	0.1	3	0.6179404062525347	0.17379469552214938	0.4887892376462426	0.6343669250605015	1.6588865758527551	1.3368298925331739	0.8058597226619348
3	2	undersample	0.8	500	5	0.1	3	0.6373277732218986	0.18630102300577775	0.5675675675420014	0.6378308586143459	2.31149726424329	1.5671339355395009	0.6779735094938809
3	3	undersample	0.8	500	5	0.1	3	0.6204416625928254	0.16741589640596194	0.5135135134903822	0.6563307493497653	2.0158729605087644	1.4942084506446578	0.741221525243744
3	1	undersample	0.8	500	5	0.3	1	0.6038487387168168	0.1770547423594907	0.493273542578777	0.6220930232517953	1.6024506102121328	1.3052776473472287	0.8145509278129512
3	2	undersample	0.8	500	5	0.3	1	0.617614386497537	0.174480473745938	0.5405405405161918	0.6229825693955908	1.9439967298524752	1.4337282106886975	0.7375157423014451
3	3	undersample	0.8	500	5	0.3	1	0.5821286402681751	0.14958942862541313	0.4549549549344615	0.6317829457323528	1.432187874815236	1.2355618440425316	0.8627093214848299
3	1	undersample	0.8	500	5	0.3	3	0.6061111690478673	0.17038282569279514	0.4977578475113113	0.6195090439236466	1.6136459737487747	1.3081988585543076	0.8107099473490327
3	2	undersample	0.8	500	5	0.3	3	0.6191614467921762	0.182639377970928	0.5585585585333982	0.6229825693955908	2.0907883184921903	1.4815191510449872	0.708593556331675
3	3	undersample	0.8	500	5	0.3	3	0.5921779337477011	0.15253807455265042	0.49549549547317584	0.63242894056439	1.689838021145415	1.3480263727882298	0.7977251896463563
3	1	undersample	0.8	500	10	0.1	1	0.6268583214562984	0.18480184355572002	0.5336322869715859	0.6240310077479069	1.8991871073452171	1.4193518183017042	0.7473470064220671
3	2	undersample	0.8	500	10	0.1	1	0.6354913661240325	0.19177745236028743	0.5630630630376998	0.6455777921197833	2.34728553409826	1.588678797862489	0.6768153048751032
3	3	undersample	0.8	500	10	0.1	1	0.5997771026840795	0.1610474334367575	0.4684684684473663	0.6569767441818025	1.6880206391563528	1.3657046478464083	0.8090568321775736
3	1	undersample	0.8	500	10	0.1	3	0.6265049072432534	0.17706246052645075	0.50672645737638	0.6330749353964272	1.772407127047277	1.3810079835068485	0.7791708489027873
3	2	undersample	0.8	500	10	0.1	3	0.645660670354021	0.1958806903095774	0.5900900900635094	0.634602969653747	2.500155253659146	1.6149284884856636	0.6459312721162233
3	3	undersample	0.8	500	10	0.1	3	0.6024847521940545	0.16357708204126784	0.4909909909688743	0.6518087855255051	1.8057201488918013	1.4101187981112935	0.7809176748232576
3	1	undersample	0.8	500	10	0.3	1	0.6248392255014427	0.17209559135274055	0.5112107623089143	0.6266149870760555	1.7551823334735561	1.369124980712051	0.7800471421397513
3	2	undersample	0.8	500	10	0.3	1	0.6221799591715667	0.18142397796531054	0.5675675675420014	0.6113621691374348	2.0646801837645676	1.4604022250697701	0.7073261107975528
3	3	undersample	0.8	500	10	0.3	1	0.5835224759643364	0.15092120399928133	0.4549549549344615	0.6388888888847617	1.4767958961014458	1.259875224915257	0.8531139702332657
3	1	undersample	0.8	500	10	0.3	3	0.6217714742586992	0.17224881164631872	0.50672645737638	0.6233850129158697	1.700374200280363	1.3454760466248366	0.7912823126810841
3	2	undersample	0.8	500	10	0.3	3	0.6316993235973223	0.1934230901546501	0.5630630630376998	0.6300839251089084	2.1949946360123054	1.5221372793331585	0.6934583039111712
3	3	undersample	0.8	500	10	0.3	3	0.5848348348348349	0.15294190213622655	0.4594594594387631	0.6537467700216166	1.604850704894868	1.3269463109354507	0.8268347272675874
3	1	undersample	1.0	100	5	0.1	1	0.66108880545996	0.2038540644707858	0.6726457398801504	0.545219638239372	2.4634183804975858	1.4790562250434922	0.6004080395432276
3	2	undersample	1.0	100	5	0.1	1	0.6917787703778666	0.22480709316419933	0.7927927927570814	0.4977404777243529	3.791661918343566	1.5784524569699665	0.41629566481573693
3	3	undersample	1.0	100	5	0.1	1	0.6703243941616035	0.1961065952142163	0.7207207206882558	0.5432816537432605	3.069763126553897	1.5780419394466163	0.5140598292743479
3	1	undersample	1.0	100	5	0.1	3	0.6639566748936861	0.209052363274511	0.6726457398801504	0.5465116279034463	2.476290781444992	1.483270060349496	0.5989886352203978
3	2	undersample	1.0	100	5	0.1	3	0.705647060876241	0.24162597803256453	0.8063063062699862	0.5061329890219101	4.266180155938672	1.6326384877312095	0.38269327252781815
3	3	undersample	1.0	100	5	0.1	3	0.6724893498149312	0.20143109153715147	0.7252252251925574	0.533591731262703	3.0195267479876327	1.5549149924095542	0.5149532002823163
3	1	undersample	1.0	100	5	0.3	1	0.6396261341120033	0.1840655978074272	0.6502242152174788	0.5516795865597437	2.2875562977861437	1.4503559981226872	0.6340197951196886
3	2	undersample	1.0	100	5	0.3	1	0.6652606447635498	0.18993846934083308	0.7567567567226686	0.5158166559037068	3.3143702952305656	1.5629549225935735	0.47156918214569715
3	3	undersample	1.0	100	5	0.3	1	0.6488086924133436	0.1831754650159873	0.6756756756452398	0.5729974160169703	2.795637855836096	1.5823690187514248	0.5660135798675556
3	1	undersample	1.0	100	5	0.3	3	0.6390699412521292	0.18725696752114787	0.64125560535241	0.5348837209267773	2.0556249633006796	1.3786995218553997	0.6706960296324663
3	2	undersample	1.0	100	5	0.3	3	0.6736546100651976	0.2126610990065795	0.7567567567226686	0.5222724338249046	3.401201121425225	1.5840759346186544	0.4657401441590901
3	3	undersample	1.0	100	5	0.3	3	0.6571935307400424	0.1936131263723245	0.684684684653843	0.5581395348801154	2.74285708094157	1.5495495143983535	0.5649399298770069
3	1	undersample	1.0	100	10	0.1	1	0.6432095224852551	0.1846599547727747	0.6636771300150818	0.5471576227354835	2.3843271034700835	1.4655808481713781	0.6146727192737697
3	2	undersample	1.0	100	10	0.1	1	0.6833222829026574	0.21952427800901067	0.774774774739875	0.5138799225273475	3.6364408152678616	1.593792963314772	0.4382837526899127
3	3	undersample	1.0	100	10	0.1	1	0.6581115999720651	0.18962000697472023	0.6711711711409382	0.5723514211849332	2.731738544503258	1.5694455417253366	0.5745225938865758
3	1	undersample	1.0	100	10	0.1	3	0.6545738172211214	0.1950248939492189	0.6591928250825474	0.5555555555519668	2.4177631072491677	1.4831838230521193	0.6134529038132251
3	2	undersample	1.0	100	10	0.1	3	0.6873309720307783	0.22589872507189315	0.7837837837484781	0.4925758553873946	3.5189248575324914	1.544632388158306	0.438950081489427
3	3	undersample	1.0	100	10	0.1	3	0.6648610820122447	0.19388636068031181	0.6936936936624462	0.5620155038723385	2.906038453169855	1.5838315829835583	0.5450139698583679
3	1	undersample	1.0	100	10	0.3	1	0.6231909247865031	0.1750400580175942	0.6098654708246697	0.5594315245441898	1.9849664227575916	1.3842693950151825	0.6973767209837424
3	2	undersample	1.0	100	10	0.3	1	0.6573973909351571	0.2004141406595871	0.684684684653843	0.5326016784988212	2.4743488069012547	1.4648847428590281	0.5920283809743401
3	3	undersample	1.0	100	10	0.3	1	0.6324071164187444	0.17699338831014727	0.5990990990721127	0.5775193798412306	2.0427790522701637	1.4180510449602615	0.6941773869066136
3	1	undersample	1.0	100	10	0.3	3	0.6286905713722899	0.17734030838804898	0.64125560535241	0.5620155038723385	2.2936946424541405	1.464105684974847	0.6383176011918393
3	2	undersample	1.0	100	10	0.3	3	0.6713136635667301	0.21063000798610915	0.7387387387054621	0.5364751452515399	3.27259621497302	1.5937413392188826	0.48699601227952277
3	3	undersample	1.0	100	10	0.3	3	0.6482034359941335	0.18417701548384255	0.6666666666366367	0.5801033591693792	2.7630768564019497	1.5876922697951183	0.5746102351390349
3	1	undersample	1.0	300	5	0.1	1	0.6288745205733421	0.17636434225443537	0.6367713004198757	0.5542635658878924	2.1799248092476273	1.4285825375762202	0.6553356839266529
3	2	undersample	1.0	300	5	0.1	1	0.6504007235124084	0.180389808138715	0.6981981981667478	0.5461588121333366	2.7840172632676268	1.538419608992561	0.5525898138098221
3	3	undersample	1.0	300	5	0.1	1	0.6206380799404055	0.1709174884164939	0.6036036035764142	0.567829457360673	2.000713372171206	1.3966791580086177	0.6980905698080008
3	1	undersample	1.0	300	5	0.1	3	0.6304706782076686	0.18014239457053122	0.6322869954873414	0.5355297157588145	1.9825807854378237	1.3613077161809053	0.6866341620750009
3	2	undersample	1.0	300	5	0.1	3	0.6560131790925852	0.19692484172713595	0.6981981981667478	0.5267914783697432	2.5753903911513905	1.4754556426981063	0.5729056154024726
3	3	undersample	1.0	300	5	0.1	3	0.6298900644830878	0.17365890941985485	0.617117117089319	0.5645994832004871	2.090033122520044	1.4173550078718222	0.678149533468888
3	1	undersample	1.0	300	5	0.3	1	0.6014689864543864	0.16511760992225308	0.5829596412294636	0.5445736434073348	1.671471031216544	1.2800305032643502	0.765810751513891
3	2	undersample	1.0	300	5	0.3	1	0.6284409005519399	0.16790871268103408	0.6486486486194302	0.5545513234308939	2.2983277124429926	1.4561691799237126	0.6335776874015107
3	3	undersample	1.0	300	5	0.3	1	0.5962532299741602	0.1585521600307024	0.5540540540290967	0.5555555555519668	1.553030276514707	1.2466215935064155	0.8027026883041628
3	1	undersample	1.0	300	5	0.3	3	0.6100914242013418	0.17081366203068002	0.6188340806897383	0.5529715762238181	2.0082964597822546	1.3843282304489295	0.6893047107776398
3	2	undersample	1.0	300	5	0.3	3	0.6281384677123864	0.17171390454306576	0.6441441441151287	0.5500322788860553	2.2126654487962543	1.4315340847230953	0.6469726651967342
3	3	undersample	1.0	300	5	0.3	3	0.599797471890495	0.16149642299041178	0.5630630630376998	0.5710594315208588	1.7156253555713266	1.3126831344194703	0.7651338988435942
3	1	undersample	1.0	300	10	0.1	1	0.6288441037763178	0.18096352450241943	0.6278026905548071	0.5594315245441898	2.1418223788399997	1.4249832007509233	0.6653134234709338
3	2	undersample	1.0	300	10	0.1	1	0.6420314762793782	0.18478353096122696	0.6576576576280334	0.5468043899254564	2.3178512059464604	1.4511562523924195	0.6260782510503512
3	3	undersample	1.0	300	10	0.1	1	0.6096503480224411	0.16619787220114957	0.5720720720463031	0.5820413436654908	1.8616610698449811	1.3687288196781895	0.7352191133134408
3	1	undersample	1.0	300	10	0.1	3	0.6286760871832308	0.18231281512491038	0.64125560535241	0.5568475452160411	2.2461005375640233	1.4470315665851667	0.644241662349415
3	2	undersample	1.0	300	10	0.1	3	0.6483811119059667	0.18892747099048074	0.6531531531237318	0.551323434470295	2.313930626926602	1.4557326786062386	0.6291168103861691
3	3	undersample	1.0	300	10	0.1	3	0.613799846357986	0.16875108272937445	0.5765765765506047	0.5813953488334536	1.8912529162335134	1.3773773443989612	0.7282882758111062
3	1	undersample	1.0	300	10	0.3	1	0.6206040486205259	0.17518902796973979	0.6322869954873414	0.5381136950869632	2.0032917943885407	1.368923423519026	0.6833369992931763
3	2	undersample	1.0	300	10	0.3	1	0.6381303834499445	0.18626575680149304	0.6531531531237318	0.551323434470295	2.313930626926602	1.4557326786062386	0.6291168103861691
3	3	undersample	1.0	300	10	0.3	1	0.6043092511115767	0.1668289401223627	0.5270270270032871	0.5930232558101226	1.6236734363330103	1.294980663090648	0.7975622547465986
3	1	undersample	1.0	300	10	0.3	3	0.6197668624929027	0.17547334633702305	0.6233183856222727	0.5549095607199296	2.0630485467929747	1.400430826207312	0.6788162148456502
3	2	undersample	1.0	300	10	0.3	3	0.6316716975206323	0.17929562558214232	0.639639639610827	0.5571336345993729	2.2329810043868066	1.4443174626481732	0.646811342094235
3	3	undersample	1.0	300	10	0.3	3	0.6049159624741021	0.16587566715082827	0.5360360360118902	0.5865633074897509	1.6391383169052391	1.296537130731885	0.7909870088257209
3	1	undersample	1.0	500	5	0.1	1	0.6182561615740257	0.17207601123420668	0.6098654708246697	0.5536175710558552	1.9387527292652518	1.3662398374524345	0.7047003970344813
3	2	undersample	1.0	500	5	0.1	1	0.6456315902732946	0.17766693202213824	0.6936936936624462	0.553905745638774	2.812037052284557	1.5550383609073395	0.5529935430700046
3	3	undersample	1.0	500	5	0.1	1	0.6108695905207534	0.16525961822406457	0.594594594567811	0.5633074935364127	1.8919131787260652	1.3615864072573136	0.7196875647618337
3	1	undersample	1.0	500	5	0.1	3	0.6204447225408743	0.18021788590925047	0.6143497757572041	0.5516795865597437	1.960290828732932	1.3703363568469529	0.6990474664056788
3	2	undersample	1.0	500	5	0.1	3	0.6411430798131895	0.17992998242393832	0.6711711711409382	0.5429309231727377	2.424522047026439	1.4684239002026194	0.6056549899219729
3	3	undersample	1.0	500	5	0.1	3	0.6229674441883745	0.17124295805959727	0.5990990990721127	0.5594315245441898	1.8975583680297623	1.359831941797397	0.7166219209550475
3	1	undersample	1.0	500	5	0.3	1	0.6001523736689031	0.16733614103493905	0.600896860959601	0.5458656330714092	1.809739927086011	1.3231697301217247	0.731138044876345
3	2	undersample	1.0	500	5	0.3	1	0.6248422405620598	0.16726040985693144	0.6576576576280334	0.5526145900545345	2.372901903099308	1.4700024370669014	0.619495652735528
3	3	undersample	1.0	500	5	0.3	1	0.5982886956724166	0.16079028107857526	0.5675675675420014	0.5620155038723385	1.684181385354104	1.2958622042592751	0.7694314868258696
3	1	undersample	1.0	500	5	0.3	3	0.6048191793837847	0.16902520015885894	0.600896860959601	0.5568475452160411	1.8918989393246732	1.3559596498070794	0.7167188493546645
3	2	undersample	1.0	500	5	0.3	3	0.6265550573168391	0.17289527204355692	0.639639639610827	0.548095545509696	2.15282138716726	1.4154311140348361	0.6574772533122613
3	3	undersample	1.0	500	5	0.3	3	0.595700351514305	0.1570436048779269	0.5810810810549062	0.5697674418567845	1.836965962590405	1.3506208596962292	0.7352454366775453
3	1	undersample	1.0	500	10	0.1	1	0.6238731300911924	0.17777988476756174	0.6233183856222727	0.5613695090403013	2.117802748818092	1.4210557274482447	0.671004751062526
3	2	undersample	1.0	500	10	0.1	1	0.6395654854337874	0.18514187197075269	0.6531531531237318	0.5474499677175763	2.278007254395859	1.4432727700776953	0.633568108491554
3	3	undersample	1.0	500	10	0.1	1	0.6088995972716903	0.16662900926210206	0.5675675675420014	0.5788113695053049	1.8036809455754703	1.3475376897045017	0.7471042342456835
3	1	undersample	1.0	500	10	0.1	3	0.6280561638914959	0.18039842731927574	0.6278026905548071	0.5503875968956694	2.0648109287894303	1.3963197462013315	0.6762458034701825
3	2	undersample	1.0	500	10	0.1	3	0.6441208800795631	0.1898595544361557	0.6486486486194302	0.5551969012230136	2.304342924934738	1.4582826329674934	0.6328409691736158
3	3	undersample	1.0	500	10	0.1	3	0.6068510370835952	0.16887566590705633	0.5630630630376998	0.5826873384975279	1.799336084328878	1.3492594437894136	0.7498651516786002
3	1	undersample	1.0	500	10	0.3	1	0.6221219916339323	0.17603089022608237	0.6143497757572041	0.5413436692471489	1.8802161479061297	1.3394555382114495	0.7123944344914543
3	2	undersample	1.0	500	10	0.3	1	0.6347774501422017	0.19069176258188425	0.6441441441151287	0.5526145900545345	2.235885026774792	1.4397969075381296	0.6439494284981864
3	3	undersample	1.0	500	10	0.3	1	0.6023596270689293	0.16580540873091304	0.5360360360118902	0.5904392764819739	1.6655844811800087	1.3088071979153675	0.7857945340198405
3	1	undersample	1.0	500	10	0.3	3	0.619501801833119	0.17315231721873664	0.6322869954873414	0.5471576227354835	2.077641657424252	1.3962628350821913	0.6720421730650057
3	2	undersample	1.0	500	10	0.3	3	0.6311482560675589	0.1796321008913174	0.639639639610827	0.5584247901836126	2.244700246662809	1.448540613028053	0.6453158245670407
3	3	undersample	1.0	500	10	0.3	3	0.6021224713085178	0.1640517848453173	0.5360360360118902	0.5904392764819739	1.6655844811800087	1.3088071979153675	0.7857945340198405
3	1	smote	0.6	100	5	0.1	1	0.6596476286485672	0.21776961643238063	0.38116591926541854	0.8016795865581288	2.4898502246914607	1.9219700757503693	0.7719219540966707
3	2	smote	0.6	100	5	0.1	1	0.686641774117565	0.21718036475168856	0.3603603603441279	0.8140735958630467	2.4667447799022915	1.9381880838011898	0.7857270338322208
3	3	smote	0.6	100	5	0.1	1	0.6717822473636428	0.21242370936285995	0.3648648648484295	0.8081395348785004	2.4197290797445357	1.901719802462552	0.7859226035610715
3	1	smote	0.6	100	5	0.1	3	0.6643376090659436	0.23558559527280176	0.39013452913048724	0.795219638237757	2.4841574204210857	1.905136345701368	0.7669144898783656
3	2	smote	0.6	100	5	0.1	3	0.6838253682992225	0.21643273922271355	0.3423423423269215	0.8121368624866874	2.2503411687970845	1.8222964261932317	0.8097867243231944
3	3	smote	0.6	100	5	0.1	3	0.6694557930023046	0.20788174374222368	0.3423423423269215	0.8126614987027606	2.2581009655580213	1.8273997159278497	0.809263944004051
3	1	smote	0.6	100	5	0.3	1	0.6502256636655428	0.2211778797225303	0.34529147980514385	0.8133074935347978	2.2975540310243514	1.8495196612206097	0.8049950570348378
3	2	smote	0.6	100	5	0.3	1	0.6552091148605028	0.21545480998184716	0.3378378378226199	0.8076178179418488	2.141829775164474	1.75607645493769	0.8198954248754622
3	3	smote	0.6	100	5	0.3	1	0.6630613171310846	0.19280646987554112	0.3513513513355247	0.8036175710542403	2.2165569045686895	1.789117974202199	0.8071608485886208
3	1	smote	0.6	100	5	0.3	3	0.6502850488406855	0.21694554088498605	0.3587443946027469	0.813953488366835	2.4475523147432203	1.9282510172917764	0.7878283055283953
3	2	smote	0.6	100	5	0.3	3	0.6577957880411076	0.2150199567793999	0.3288288288140167	0.8140735958630467	2.1451574164295826	1.7685966264685857	0.8244600566240392
3	3	smote	0.6	100	5	0.3	3	0.6689843913681124	0.2046128557586347	0.3738738738570327	0.795219638237757	2.3187934318410135	1.8257310045862842	0.7873624947905794
3	1	smote	0.6	100	10	0.1	1	0.6548041158271631	0.22530652479659125	0.3587443946027469	0.8217054263512811	2.578291127400304	2.0120880133383934	0.7803959631138606
3	2	smote	0.6	100	10	0.1	1	0.6677193655889588	0.21286586442242955	0.3513513513355247	0.8263395739133226	2.577447185474047	2.0232089660316075	0.7849662067411188
3	3	smote	0.6	100	10	0.1	1	0.6589525572083711	0.19397513924130302	0.3468468468312231	0.8081395348785004	2.2367814923847638	1.8078077134520554	0.8082182802562582
3	1	smote	0.6	100	10	0.1	3	0.6524200183080149	0.21950305636825188	0.3587443946027469	0.813953488366835	2.4475523147432203	1.9282510172917764	0.7878283055283953
3	2	smote	0.6	100	10	0.1	3	0.6725801010823605	0.21841239713269928	0.3243243243097151	0.8315041962502808	2.368735490691036	1.9248212587136493	0.8125944169750935
3	3	smote	0.6	100	10	0.1	3	0.6602780105687083	0.2040483780426121	0.3603603603441279	0.795219638237757	2.18776370007042	1.759740727312081	0.8043559299287218
3	1	smote	0.6	100	10	0.3	1	0.642147831427214	0.20864008009057927	0.3363228699400752	0.8223514211833182	2.345822962989875	1.8931919030729352	0.8070480635084809
3	2	smote	0.6	100	10	0.3	1	0.633538638703261	0.20118612630376398	0.3243243243097151	0.8069722401497291	2.006688859951871	1.680195158247382	0.8372972869450183
3	3	smote	0.6	100	10	0.3	1	0.634333461368345	0.17972637807361364	0.3198198198054135	0.8158914728629465	2.0837224385659954	1.7371265058031191	0.8336650087433786
3	1	smote	0.6	100	10	0.3	3	0.6498925273171805	0.21833262422369445	0.34977578473767823	0.8262273901755413	2.5576719443210956	2.0128359985077857	0.7869797287334871
3	2	smote	0.6	100	10	0.3	3	0.6493712886546974	0.21133979218488633	0.3378378378226199	0.8160103292394061	2.262799733410944	1.8361781836135262	0.8114629562103023
3	3	smote	0.6	100	10	0.3	3	0.6412357124566427	0.1890771954764539	0.3153153153011119	0.8120155038707235	1.9892836713363087	1.6773473611930036	0.8431916299666817
3	1	smote	0.6	300	5	0.1	1	0.6502256636655427	0.2114861790461377	0.40358744392809026	0.8068475452144261	2.826715468617506	2.0894760228720277	0.7391886512110809
3	2	smote	0.6	300	5	0.1	1	0.6472833388585487	0.2035280765021792	0.3333333333183183	0.8127824402788072	2.1706895392485537	1.7804596748837371	0.8202276838691537
3	3	smote	0.6	300	5	0.1	1	0.6478644342016435	0.19114171688790696	0.3333333333183183	0.8016795865581288	2.0211725372263167	1.6807816740872383	0.8315874191433814
3	1	smote	0.6	300	5	0.1	3	0.6490915516622056	0.2197890309585517	0.35426008967021255	0.8191214470231324	2.4844244643755813	1.9585521016966425	0.7883323099318486
3	2	smote	0.6	300	5	0.1	3	0.6521324423196599	0.21200156757604813	0.3603603603441279	0.8056810845654895	2.335875598552623	1.854478968213401	0.793911690333053
3	3	smote	0.6	300	5	0.1	3	0.6517695020601999	0.19100378494792378	0.3423423423269215	0.802325581390166	2.112812141647581	1.7318494088207546	0.8196892442799617
3	1	smote	0.6	300	5	0.3	1	0.6377924357771058	0.20066807172342777	0.3856502241979529	0.802971576222203	2.558286334743942	1.95733284178099	0.7650952864875601
3	2	smote	0.6	300	5	0.3	1	0.628884371783016	0.1877460930153499	0.3603603603441279	0.7966429954758125	2.2070197886224725	1.7720576847929004	0.8029187920552108
3	3	smote	0.6	300	5	0.3	1	0.6237502036920641	0.1740074047475767	0.3288288288140167	0.7861757105892366	1.801354364968783	1.5378459310759902	0.8537164829803473
3	1	smote	0.6	300	5	0.3	3	0.633255987763757	0.18873150096057462	0.31838565020993786	0.8074935400464632	1.959334056619273	1.6538958419775878	0.8441112003319927
3	2	smote	0.6	300	5	0.3	3	0.6290952023682818	0.19306134701949038	0.3423423423269215	0.8114912846945675	2.240851823064102	1.8160556853389103	0.810430946052983
3	3	smote	0.6	300	5	0.3	3	0.6307150173429242	0.17644871993046468	0.3333333333183183	0.7894056847494225	1.874233041202281	1.582822010620176	0.8445171742690538
3	1	smote	0.6	300	10	0.1	1	0.6417437225524617	0.20253784266576824	0.3318385650075409	0.8204134366872067	2.268842517231228	1.8477916187507182	0.8144203848565202
3	2	smote	0.6	300	10	0.1	1	0.6312485823460647	0.19986287179521703	0.3513513513355247	0.8069722401497291	2.264492635965289	1.8202114214346639	0.8038053954694504
3	3	smote	0.6	300	10	0.1	1	0.6308197732616337	0.17382077230306767	0.3018018017882071	0.7997416020620173	1.7262434118021002	1.5070618252476617	0.8730297232022108
3	1	smote	0.6	300	10	0.1	3	0.6397101424085468	0.20426445080812922	0.3363228699400752	0.8313953488318386	2.4988348922198993	1.9947424205825284	0.7982689860001525
3	2	smote	0.6	300	10	0.1	3	0.633150419625565	0.20513636211386427	0.3513513513355247	0.8063266623576093	2.2551387721514975	1.8141440503433621	0.8044489546251756
3	3	smote	0.6	300	10	0.1	3	0.6361259515329282	0.18001575689304297	0.3198198198054135	0.7971576227338686	1.8478507559867279	1.576691263181627	0.8532568117825008
3	1	smote	0.6	300	10	0.3	1	0.6288701753166244	0.18878729687675516	0.34080717487260953	0.802325581390166	2.0984392699962906	1.724083267974373	0.8216026413730944
3	2	smote	0.6	300	10	0.3	1	0.6061292086146831	0.18352274565759258	0.3288288288140167	0.7740477727516202	1.6783700141758287	1.4553023807971814	0.8670926861906039
3	3	smote	0.6	300	10	0.3	1	0.6114821216565403	0.1650856277492143	0.3333333333183183	0.7816537467649765	1.7899407481639997	1.5266271489131233	0.8528925510968041
3	1	smote	0.6	300	10	0.3	3	0.6243511083301468	0.19550145386929557	0.34080717487260953	0.8074935400464632	2.168652583395103	1.7703673801450233	0.816344384533425
3	2	smote	0.6	300	10	0.3	3	0.6078623814259708	0.18608577208881116	0.3333333333183183	0.7753389283358597	1.7255746378567633	1.4837164089534605	0.859839011971428
3	3	smote	0.6	300	10	0.3	3	0.6265698838373258	0.17520427177156211	0.3153153153011119	0.8036175710542403	1.8845220658487616	1.6056186947968452	0.8520031179515412
3	1	smote	0.6	500	5	0.1	1	0.6445188931762088	0.20366108117023562	0.3677130044678156	0.8165374676949837	2.5883526688218046	2.0042947178638406	0.774351469227202
3	2	smote	0.6	500	5	0.1	1	0.6393997289736476	0.1971293157977669	0.3378378378226199	0.8063266623576093	2.1241495504491077	1.7443692791763097	0.8212083078453696
3	3	smote	0.6	500	5	0.1	1	0.6375692553018135	0.1818060252397329	0.3288288288140167	0.7932816537416455	1.8801173600075265	1.590709382397806	0.8460691855907678
3	1	smote	0.6	500	5	0.1	3	0.6445840720269753	0.20678003331333542	0.34529147980514385	0.8184754521910952	2.3779796857544095	1.902175022338522	0.7999122153792764
3	2	smote	0.6	500	5	0.1	3	0.6392979486911056	0.20118106168505379	0.3378378378226199	0.8095545513182082	2.16879960945218	1.773934858625852	0.8179339525913767
3	3	smote	0.6	500	5	0.1	3	0.6467805014316642	0.1861477830041334	0.3468468468312231	0.795219638237757	2.062155888168775	1.6937504500378782	0.8213493650668643
3	1	smote	0.6	500	5	0.3	1	0.632401420609263	0.19647011876949053	0.3766816143328842	0.7965116279018314	2.3654675088787305	1.8511209851339927	0.7825602991929399
3	2	smote	0.6	500	5	0.3	1	0.6173817458517264	0.18356747042830304	0.3288288288140167	0.7843770174255367	1.7822408064176567	1.525017461671945	0.8556741818266722
3	3	smote	0.6	500	5	0.3	1	0.6100999255069024	0.16721496057898508	0.3243243243097151	0.7810077519329393	1.7118583308765694	1.480985342460824	0.8651331121447949
3	1	smote	0.6	500	5	0.3	3	0.6318597119384479	0.19309470914335003	0.3587443946027469	0.8074935400464632	2.346646519317184	1.863544610678972	0.7941309318945708
3	2	smote	0.6	500	5	0.3	3	0.6208350054379751	0.1930516010931893	0.3513513513355247	0.7927695287230938	2.0721702017528867	1.6954617350236274	0.8182058176822073
3	3	smote	0.6	500	5	0.3	3	0.6297532998114393	0.17443450310199568	0.3423423423269215	0.7764857881086791	1.808377464603823	1.5316356132961342	0.8469667562175179
3	1	smote	0.6	500	10	0.1	1	0.634116348593875	0.19050490318885469	0.31390134527740354	0.8165374676949837	2.0362697965318843	1.710983295737425	0.8402537219227156
3	2	smote	0.6	500	10	0.1	1	0.6211752423824728	0.19524074789682871	0.3243243243097151	0.7888960619703752	1.7937613845392009	1.5363252432597887	0.8564824945860016
3	3	smote	0.6	500	10	0.1	1	0.6228335894033569	0.1662875329336024	0.2927927927796039	0.7997416020620173	1.6533798247417248	1.4620749050910153	0.8842946228557061
3	1	smote	0.6	500	10	0.1	3	0.6346754382915609	0.19782642784634435	0.34080717487260953	0.8268733850075783	2.4692860779513204	1.968542821692087	0.7972113132523133
3	2	smote	0.6	500	10	0.1	3	0.6162926968285264	0.1945757152197424	0.31081081079681033	0.7979341510600522	1.7808681712397454	1.5381658852581352	0.8637168614107267
3	3	smote	0.6	500	10	0.1	3	0.6318455082989967	0.17354525744882152	0.3198198198054135	0.7958656330697942	1.8331795578423506	1.5667122050430582	0.8546419689270811
3	1	smote	0.6	500	10	0.3	1	0.6223522902399741	0.1877458742898265	0.3363228699400752	0.8126614987027606	2.198275744634995	1.79526818917895	0.8166710530185471
3	2	smote	0.6	500	10	0.3	1	0.600630165349339	0.17931766333609764	0.3063063062925087	0.7675919948304223	1.4583693483458087	1.317967911171268	0.9037270963508058
3	3	smote	0.6	500	10	0.3	1	0.6110921968480109	0.16633989893590223	0.3198198198054135	0.7848837209251623	1.715589684091601	1.4867299040015987	0.8665999222494277
3	1	smote	0.6	500	10	0.3	3	0.6224044333205873	0.19180194070538972	0.34080717487260953	0.8042635658862775	2.1243347742178202	1.7411533984677945	0.8196228759968113
3	2	smote	0.6	500	10	0.3	3	0.6037417339870536	0.1839159601208839	0.3378378378226199	0.7663008392461828	1.672961933205358	1.4456099126620527	0.8641020857914422
3	3	smote	0.6	500	10	0.3	3	0.6195599669436879	0.16944845908894338	0.3018018017882071	0.7919896640775712	1.6458023672331608	1.4508980332197274	0.8815748753605693
3	1	smote	0.8	100	5	0.1	1	0.6661611684684998	0.2386384750162143	0.560538116566792	0.681524547799215	2.7295400035788457	1.7600668908469845	0.6448217872769282
3	2	smote	0.8	100	5	0.1	1	0.6830285740873216	0.2200149410663582	0.5225225224989855	0.7049709489948033	2.6149208459255986	1.7710883148890257	0.677300917731186
3	3	smote	0.8	100	5	0.1	1	0.671705135367926	0.2094853792165404	0.5270270270032871	0.6944444444399585	2.5324674485765293	1.7248156682641949	0.6810810713120988
3	1	smote	0.8	100	5	0.1	3	0.6656629123648625	0.24578803309508196	0.5336322869715859	0.6782945736390291	2.4125346796090272	1.6587605512914667	0.6875592467897442
3	2	smote	0.8	100	5	0.1	3	0.6825720168199187	0.2249001829459929	0.5135135134903822	0.7023886378263242	2.491202614954	1.7254499038118523	0.692617239779064
3	3	smote	0.8	100	5	0.1	3	0.6711391624182321	0.20707034067015015	0.5405405405161918	0.6892764857836611	2.609758994758403	1.73961898082697	0.6665822239614214
3	1	smote	0.8	100	5	0.3	1	0.6576806757743248	0.22437672068726638	0.47533632284863964	0.7118863049049621	2.238549614597943	1.6498219780688461	0.7370048646340446
3	2	smote	0.8	100	5	0.3	1	0.6538176329977491	0.21413663128703825	0.4549549549344615	0.7198192382135583	2.144475683550243	1.6237907834775882	0.7571970969354139
3	3	smote	0.8	100	5	0.3	1	0.6593075633773308	0.20170874060996274	0.47297297295166785	0.7183462532253337	2.2888731254561603	1.6792709544082676	0.7336671101788862
3	1	smote	0.8	100	5	0.3	3	0.6530355963430319	0.2152539676631469	0.50672645737638	0.7034883720884788	2.437254819374557	1.7089597593723682	0.7011822159155149
3	2	smote	0.8	100	5	0.3	3	0.6536198884488104	0.2018672791264413	0.4684684684473663	0.7191736604214386	2.2570815489067373	1.668178463845722	0.7390864730088826
3	3	smote	0.8	100	5	0.3	3	0.6623323905300649	0.20596726871452214	0.4594594594387631	0.719638242889408	2.1817971582412046	1.638809257674296	0.7511281374925821
3	1	smote	0.8	100	10	0.1	1	0.6563785471779006	0.2309746723125039	0.47982062778117396	0.7060723514166275	2.2158203121893445	1.6324446297219524	0.736722467333468
3	2	smote	0.8	100	10	0.1	1	0.6687938745717957	0.221815459475139	0.4819819819602711	0.712072304708121	2.301052757325275	1.6739687536205479	0.727479509229431
3	3	smote	0.8	100	10	0.1	1	0.6620646809600298	0.20740223500085436	0.47747747745596947	0.719638242889408	2.3455425828268917	1.7030762873870136	0.7260905329115825
3	1	smote	0.8	100	10	0.1	3	0.6552357446611279	0.23754061301669793	0.493273542578777	0.7060723514166275	2.3384225600266726	1.6782141053216333	0.7176693000764863
3	2	smote	0.8	100	10	0.1	3	0.6686368421358737	0.21179661736780855	0.4909909909688743	0.7017430600342044	2.2695283314060677	1.646201340908172	0.7253495342765772
3	3	smote	0.8	100	10	0.1	3	0.6624647903717671	0.2062053558618741	0.49999999997747746	0.704134366920516	2.379912583333683	1.6899562746565777	0.7100917330712336
3	1	smote	0.8	100	10	0.3	1	0.6487917289486795	0.2233320502406942	0.4260089685907619	0.7467700258349692	2.1886957049919613	1.6823006564385776	0.7686315784851414
3	2	smote	0.8	100	10	0.3	1	0.6375633218757816	0.21486243308024128	0.4189189189000487	0.7333763718480738	1.9829944654167915	1.5711994697984817	0.7923367802432558
3	3	smote	0.8	100	10	0.3	1	0.6343916591009615	0.18681074506132822	0.4009009008828423	0.7235142118816311	1.7511066783578464	1.449987318014826	0.828040529126146
3	1	smote	0.8	100	10	0.3	3	0.6497013360215989	0.22164200777151086	0.4125560537931589	0.7558139534834897	2.1737549097312003	1.6895151986913899	0.7772335185491361
3	2	smote	0.8	100	10	0.3	3	0.6502422370724502	0.20618606207818624	0.46396396394306466	0.7275661717189957	2.311541593581977	1.7030335397048033	0.7367522701377645
3	3	smote	0.8	100	10	0.3	3	0.6354552226645249	0.19616557670633	0.3873873873699375	0.7441860465068205	1.8395721227937072	1.5143324550392108	0.8231981871652386
3	1	smote	0.8	300	5	0.1	1	0.6524808519020637	0.22375777016042334	0.4977578475113113	0.7144702842331107	2.4799207267803043	1.7432785541834903	0.7029573609183838
3	2	smote	0.8	300	5	0.1	1	0.6311671581200309	0.20051514596416647	0.42792792790865186	0.7153001936687199	1.8794078677220853	1.5030846644829226	0.7997650065765874
3	3	smote	0.8	300	5	0.1	1	0.6480273878529692	0.19865702080375253	0.4369369369172551	0.7319121446981143	2.118573416136934	1.629827356882541	0.7693041568833993
3	1	smote	0.8	300	5	0.1	3	0.6527763293588719	0.22767614004534362	0.4843049327137083	0.7170542635612593	2.3799880038701304	1.711652989342828	0.7191855432714812
3	2	smote	0.8	300	5	0.1	3	0.6391191061946387	0.2087821311523662	0.42792792790865186	0.7185280826293188	1.9095390517997346	1.5203218733252113	0.7961721719160035
3	3	smote	0.8	300	5	0.1	3	0.6462305328584398	0.19351346341524236	0.4459459459258583	0.7170542635612593	2.039759368435648	1.5760828764478638	0.7726807781542462
3	1	smote	0.8	300	5	0.3	1	0.643994565532265	0.20724260051541316	0.46636771298357094	0.7474160206670064	2.586085992553295	1.8463866780120255	0.7139695499174761
3	2	smote	0.8	300	5	0.3	1	0.6150000872402421	0.18778638797580519	0.4234234234043503	0.735958683016553	2.0469131268870706	1.6036255696855177	0.7834360570324582
3	3	smote	0.8	300	5	0.3	1	0.6192195102078824	0.18400801452861587	0.4144144143957471	0.7286821705379285	1.9006592728473908	1.527413071021744	0.8036227607102472
3	1	smote	0.8	300	5	0.3	3	0.6482123613863107	0.20882714191151464	0.4618834080510366	0.7403100775145975	2.4468904521646793	1.778595741585014	0.7268799939705708
3	2	smote	0.8	300	5	0.3	3	0.6063138671272952	0.19811151584026038	0.3738738738570327	0.7346675274323133	1.6533458770232519	1.4090769069771056	0.8522577822497756
3	3	smote	0.8	300	5	0.3	3	0.6238738738738738	0.18704665256833836	0.3873873873699375	0.7273901808738541	1.6872734286989912	1.4210323545989243	0.8422063155595995
3	1	smote	0.8	300	10	0.1	1	0.646174435985678	0.22317531462248008	0.43049327352329625	0.7616279069718241	2.415210191670006	1.8059717058099347	0.7477492799121913
3	2	smote	0.8	300	10	0.1	1	0.6150466153694042	0.18548484634563164	0.39189189187423906	0.7462879276904695	1.8956176823928272	1.5446323576979997	0.8148438121721054
3	3	smote	0.8	300	10	0.1	1	0.6222778010568708	0.18608050538731882	0.3513513513355247	0.7299741602020028	1.464314143792721	1.3011767265925318	0.8885912339678778
3	1	smote	0.8	300	10	0.1	3	0.6475214655681858	0.22301936474155132	0.4260089685907619	0.7674418604601587	2.4492186435915517	1.8318384861321713	0.7479276978529625
3	2	smote	0.8	300	10	0.1	3	0.619312663211953	0.2085335189253401	0.40540540538714387	0.7411233053535112	1.9519382623893067	1.5660173283677594	0.8022883402733567
3	3	smote	0.8	300	10	0.1	3	0.6229965430546824	0.18669024992843067	0.39189189187423906	0.7293281653699656	1.7364624154557313	1.4478487498760475	0.8337921509988099
3	1	smote	0.8	300	10	0.3	1	0.6331676342104958	0.20585208012006395	0.4125560537931589	0.7629198966358985	2.2599578887806353	1.7401546166783128	0.7699942564052101
3	2	smote	0.8	300	10	0.3	1	0.5977759554260522	0.18207608669003306	0.40540540538714387	0.7469335054825893	2.0124071575591116	1.6019718064239215	0.7960475494645491
3	3	smote	0.8	300	10	0.3	1	0.599982249691552	0.17771387141915043	0.3333333333183183	0.7428940568427462	1.4447235651128632	1.2964823615517047	0.8973912922941674
3	1	smote	0.8	300	10	0.3	3	0.6305865517201423	0.19434554720658279	0.4170403587256932	0.7596899224757127	2.2615383674922827	1.7354259366392364	0.767365231989492
3	2	smote	0.8	300	10	0.3	3	0.6055955891333554	0.18736958297514264	0.3828828828656359	0.7378954163929122	1.7467008816429355	1.4608018791139648	0.8363205612359542
3	3	smote	0.8	300	10	0.3	3	0.602080277952371	0.16928631665891083	0.3513513513355247	0.7480620154990436	1.6083332722936436	1.39459453915035	0.8671054358517288
3	1	smote	0.8	500	5	0.1	1	0.6503647118805113	0.2164313150299395	0.44394618832089927	0.7377260981864489	2.2457094332983822	1.6926814613437335	0.7537401828519354
3	2	smote	0.8	500	5	0.1	1	0.6217510279808536	0.2065294001191731	0.4144144143957471	0.7307940606795946	1.9211214950437516	1.5393954533393932	0.8013004060907246
3	3	smote	0.8	500	5	0.1	1	0.6335812556742788	0.19082923484674147	0.4009009008828423	0.7364341085223745	1.869747830438418	1.521065125022917	0.8135135024966332
3	1	smote	0.8	500	5	0.1	3	0.6517624361247263	0.21862222334943388	0.47533632284863964	0.7351421188583002	2.5146548964557867	1.794684390182406	0.7136901240664582
3	2	smote	0.8	500	5	0.1	3	0.6211447082977102	0.19865934816141312	0.39189189187423906	0.7372498386007925	1.808244541850655	1.4915000427490535	0.824833140732241
3	3	smote	0.8	500	5	0.1	3	0.6338838838838841	0.1862402785251337	0.4189189189000487	0.7286821705379285	1.9362125553163665	1.5440153870111104	0.7974410471667979
3	1	smote	0.8	500	5	0.3	1	0.6378720988169313	0.19826681855833364	0.43497757845583057	0.7519379844912666	2.333581254866551	1.7535032924276293	0.7514215609312875
3	2	smote	0.8	500	5	0.3	1	0.6039612885965372	0.176841617669381	0.39189189187423906	0.7340219496401936	1.778478900122718	1.4733993147558886	0.8284603752506889
3	3	smote	0.8	500	5	0.3	1	0.610779384035198	0.18422755003302688	0.3873873873699375	0.7390180878505231	1.790623113806852	1.4843456749010462	0.8289548177668201
3	1	smote	0.8	500	5	0.3	3	0.6410731045990197	0.2036946829797083	0.4484304932534336	0.742248062010709	2.3412188098659907	1.7397753799791453	0.7431066883776405
3	2	smote	0.8	500	5	0.3	3	0.6038304282332687	0.18357876107252888	0.39189189187423906	0.7430600387298706	1.8637073556078512	1.5252274293369104	0.818383533289421
3	3	smote	0.8	500	5	0.3	3	0.6179086062806993	0.18386990022721827	0.39189189187423906	0.7357881136903374	1.7946752945304036	1.4832484734712037	0.8264717634688111
3	1	smote	0.8	500	10	0.1	1	0.6438946246277564	0.21209923302064054	0.43497757845583057	0.7655038759640472	2.5131180862780633	1.854945627330215	0.7381052296457008
3	2	smote	0.8	500	10	0.1	1	0.6097918447821611	0.18208051241148848	0.4009009008828423	0.7469335054825893	1.9750843182331594	1.584172119685878	0.8020782127176115
3	3	smote	0.8	500	10	0.1	1	0.6131960448820913	0.17528670133781019	0.36936936935273107	0.7467700258349692	1.7272594095182532	1.4586320437946712	0.8444776844081002
3	1	smote	0.8	500	10	0.1	3	0.6395348837209301	0.21425268026856015	0.4170403587256932	0.7616279069718241	2.285740992201117	1.7495350900033741	0.7654126487276239
3	2	smote	0.8	500	10	0.1	3	0.6127900011050431	0.20208966410698165	0.3873873873699375	0.7417688831456309	1.8164337555030092	1.5001575994686607	0.8258806998931252
3	3	smote	0.8	500	10	0.1	3	0.615139849151477	0.18299405054183515	0.3603603603441279	0.7293281653699656	1.5180341669158222	1.3313551722998138	0.8770258180844346
3	1	smote	0.8	500	10	0.3	1	0.6331241816433182	0.19517218137551579	0.4215246636582276	0.7616279069718241	2.3282283005628184	1.768347295272228	0.7595248591224797
3	2	smote	0.8	500	10	0.3	1	0.5974618905542082	0.18759961532712469	0.4009009008828423	0.738540994185032	1.8902069287877783	1.5333221523581197	0.8111927377387173
3	3	smote	0.8	500	10	0.3	1	0.5997727378541333	0.1710604139306217	0.3333333333183183	0.7480620154990436	1.4846153287365862	1.3230768704759732	0.8911916979570484
3	1	smote	0.8	500	10	0.3	3	0.6294915470272651	0.19069165738097218	0.39461883406302156	0.7596899224757127	2.060692866321991	1.6421234669274496	0.7968792793714329
3	2	smote	0.8	500	10	0.3	3	0.6067180802493908	0.19153893005566747	0.36936936935273107	0.7372498386007925	1.6434537838265144	1.4057816494876136	0.8553825163126536
3	3	smote	0.8	500	10	0.3	3	0.5988939520916265	0.16939818922974414	0.3423423423269215	0.7506459948271923	1.5670380548393221	1.3729169032616977	0.8761222379708516
3	1	smote	1.0	100	5	0.1	1	0.6624879781230808	0.23864059569164714	0.600896860959601	0.6124031007712377	2.3788763451547514	1.5503138612618494	0.6517000518462149
3	2	smote	1.0	100	5	0.1	1	0.6737025921983959	0.21619305650675794	0.5855855855592078	0.6455777921197833	2.5738496140039304	1.6522259497769884	0.6419279180294677
3	3	smote	1.0	100	5	0.1	1	0.6706590311241474	0.2124375454244154	0.6576576576280334	0.6111111111071634	3.018796909917962	1.6911196475404138	0.5601965510818023
3	1	smote	1.0	100	5	0.1	3	0.6652935655438523	0.24310012858990188	0.6098654708246697	0.6149870800993864	2.4969528019074034	1.5840129602455144	0.6343784047764022
3	2	smote	1.0	100	5	0.1	3	0.6782289067634452	0.2277231478964609	0.6216216215936207	0.6417043253670646	2.942342255770385	1.7349402972309191	0.5896459748708744
3	3	smote	1.0	100	5	0.1	3	0.6678146169425239	0.20553197396952802	0.639639639610827	0.6156330749314236	2.8429831165196395	1.6641380442797622	0.5853492432579611
3	1	smote	1.0	100	5	0.3	1	0.6533281769620283	0.22593935951413496	0.5426008968366547	0.6537467700216166	2.2397570341698496	1.5670637388708026	0.6996579059987431
3	2	smote	1.0	100	5	0.3	1	0.6427861043742258	0.20143457502930767	0.5315315315075887	0.6449322143276635	2.0608740711799935	1.4969860347405213	0.7263840304782193
3	3	smote	1.0	100	5	0.3	1	0.6507394021928905	0.1897269249611402	0.5360360360118902	0.6569767441818025	2.2127693961981874	1.5626812797473324	0.7062106247060895
3	1	smote	1.0	100	5	0.3	3	0.6563611661510295	0.2307135086382379	0.5695067264318606	0.6343669250605015	2.2952369828860655	1.5575907922175511	0.6786187138317382
3	2	smote	1.0	100	5	0.3	3	0.650643542186473	0.20744080860423852	0.5720720720463031	0.6262104583561898	2.2396145232928513	1.5304656578294071	0.6833611853807123
3	3	smote	1.0	100	5	0.3	3	0.6586804828083899	0.19642073106984148	0.5675675675420014	0.6485788113653193	2.4223344906142477	1.615063546954705	0.666738441362744
3	1	smote	1.0	100	10	0.1	1	0.658329567444178	0.23121876701941896	0.5650224214993264	0.655038759685691	2.466581650009262	1.637930118193015	0.6640486008322684
3	2	smote	1.0	100	10	0.1	1	0.6623002925456121	0.22354044218850036	0.5855855855592078	0.6468689477040228	2.5884269190681644	1.6582669951260154	0.6406466247997156
3	3	smote	1.0	100	10	0.1	1	0.6557007588984334	0.20199675691755992	0.5450450450204934	0.6492248061973565	2.2173294067927705	1.5538300287814866	0.7007664273283197
3	1	smote	1.0	100	10	0.1	3	0.6593782227320657	0.23542363867251564	0.5784753362969294	0.6408268733808733	2.4484922025239015	1.6105751720245005	0.6577824286634036
3	2	smote	1.0	100	10	0.1	3	0.6618219252176645	0.2199991695472101	0.5900900900635094	0.6391220141985854	2.54948979529353	1.6351512060276088	0.6413640813747408
3	3	smote	1.0	100	10	0.1	3	0.6614856135204973	0.20528537242733977	0.5720720720463031	0.6382428940527246	2.3585713648600715	1.5813706125677987	0.6704781600178139
3	1	smote	1.0	100	10	0.3	1	0.6532731370436031	0.21340572134927216	0.5156950672414486	0.6976744186001442	2.4572648755283786	1.7057605505826678	0.6941703936752989
3	2	smote	1.0	100	10	0.3	1	0.6347832661583469	0.21007174556367927	0.4909909909688743	0.6817301484784911	2.0661651890666692	1.5426876695822258	0.7466429388530346
3	3	smote	1.0	100	10	0.3	1	0.6259326186651768	0.18084348263315675	0.4369369369172551	0.6989664082642186	1.801785351100348	1.4514556992901966	0.8055652580291769
3	1	smote	1.0	100	10	0.3	3	0.6549822713525915	0.21063226164613907	0.5381165919041203	0.6886304909516239	2.5766425457648516	1.7282250155658798	0.6707274909513874
3	2	smote	1.0	100	10	0.3	3	0.6342918127940724	0.2111223613582582	0.4909909909688743	0.6688185926360954	1.9480066377323124	1.4825439026048064	0.7610568949860351
3	3	smote	1.0	100	10	0.3	3	0.6411775147240264	0.19249710476752174	0.48648648646457265	0.6795865633031035	2.009337800828808	1.518308583736741	0.7556263377004572
3	1	smote	1.0	300	5	0.1	1	0.6531138109639518	0.22276305006973207	0.573991031364395	0.6492248061973565	2.4937481116175078	1.636350075894587	0.656180968452234
3	2	smote	1.0	300	5	0.1	1	0.6347352840251483	0.2065706564089032	0.5225225224989855	0.6462233699119031	1.998967031573748	1.4769842417206172	0.7388737274812109
3	3	smote	1.0	300	5	0.1	1	0.6496452848197034	0.19876323325313128	0.5090090089860807	0.6679586563264345	2.0854959595151406	1.5329687201748206	0.7350619368623772
3	1	smote	1.0	300	5	0.1	3	0.6559570572762772	0.22114775527215536	0.573991031364395	0.6563307493497653	2.573169690890744	1.6701843809899761	0.6490766470516438
3	2	smote	1.0	300	5	0.1	3	0.6423280931027864	0.21640335165674549	0.5135135134903822	0.6591349257542988	2.0411405155935167	1.5065007747177566	0.7380681255392628
3	3	smote	1.0	300	5	0.1	3	0.6441106804478898	0.1895484155388243	0.5045045044817791	0.6647286821662486	2.018707247109928	1.504764835518366	0.745410121990488
3	1	smote	1.0	300	5	0.3	1	0.6471883292198235	0.22147830619439657	0.5291479820390517	0.6905684754477354	2.508042467151346	1.7100648219474728	0.6818324726412439
3	2	smote	1.0	300	5	0.3	1	0.6086111935046732	0.18863164312645922	0.4099099098914455	0.6797934151021318	1.4747444795602989	1.2801419971446517	0.8680432441956903
3	3	smote	1.0	300	5	0.3	1	0.6191263938356962	0.1733038037322865	0.4189189189000487	0.7002583979282929	1.6842421286332934	1.3976001396824105	0.8298095024936203
3	1	smote	1.0	300	5	0.3	3	0.6514264029385524	0.20607857225677698	0.5246636771065173	0.6989664082642186	2.562839009832096	1.7428741312639813	0.6800560233979641
3	2	smote	1.0	300	5	0.3	3	0.6187470556418264	0.1985438148672099	0.4684684684473663	0.6836668818548505	1.9048079678509269	1.4809339483166917	0.7774715111778197
3	3	smote	1.0	300	5	0.3	3	0.6230081826012058	0.17883171183452376	0.4144144143957471	0.6976744186001442	1.6331360444458032	1.370755325332822	0.8393393273409875
3	1	smote	1.0	300	10	0.1	1	0.6446130404050938	0.2001787195885418	0.47533632284863964	0.715762273897185	2.2814296016681577	1.6723195497050405	0.7330138636177779
3	2	smote	1.0	300	10	0.1	1	0.6275379640453882	0.21041790013092607	0.47747747745596947	0.6952872821130066	2.0850744514182846	1.5669758226609034	0.7515203117779747
3	3	smote	1.0	300	10	0.1	1	0.6267721209581675	0.1833853406162698	0.40540540538714387	0.708010335912739	1.6532581930610213	1.3884237744174084	0.8398106017029006
3	1	smote	1.0	300	10	0.1	3	0.6547056233415603	0.21416617253797404	0.4887892376462426	0.7202842377214452	2.462116519114008	1.747449683171538	0.709734752593753
3	2	smote	1.0	300	10	0.1	3	0.6306975148163012	0.20419956703906209	0.4909909909688743	0.6985151710736055	2.2349016722266906	1.628576059470594	0.728701426716006
3	3	smote	1.0	300	10	0.1	3	0.6209668971296878	0.17806163495095037	0.4144144143957471	0.7002583979282929	1.653315598385838	1.3825721811912017	0.8362421342953976
3	1	smote	1.0	300	10	0.3	1	0.631748183682692	0.19370062323880421	0.43946188338836495	0.7209302325534824	2.0253332625947036	1.5747383590205708	0.7775206025845853
3	2	smote	1.0	300	10	0.3	1	0.6069100087821844	0.19461237866805237	0.40540540538714387	0.7185280826293188	1.740512868622013	1.4403049326238844	0.8275175330125907
3	3	smote	1.0	300	10	0.3	1	0.6033257094303606	0.1677999362539604	0.39189189187423906	0.7138242894010736	1.607474238770903	1.3694099941604523	0.8519016635269874
3	1	smote	1.0	300	10	0.3	3	0.6355720095943269	0.19209537785691008	0.4529147981859679	0.7280361757058913	2.2161714078757724	1.665349362945715	0.7514533103647695
3	2	smote	1.0	300	10	0.3	3	0.6182148901645351	0.20696768324773085	0.4324324324129535	0.7056165267869231	1.8262321882411838	1.4689425768495163	0.8043569531002026
3	3	smote	1.0	300	10	0.3	3	0.6113919151709849	0.1656465132154602	0.39189189187423906	0.7228682170495939	1.6809634234162254	1.4140993629856455	0.8412433765525571
3	1	smote	1.0	500	5	0.1	1	0.6569448789701162	0.21739421592570243	0.5336322869715859	0.6782945736390291	2.4125346796090272	1.6587605512914667	0.6875592467897442
3	2	smote	1.0	500	5	0.1	1	0.6256230407295611	0.20885157276683788	0.48648648646457265	0.6662362814676164	1.8910719209267461	1.4575774563753143	0.7707678493530213
3	3	smote	1.0	500	5	0.1	1	0.6298667853900413	0.1856774099888576	0.4369369369172551	0.6860465116234752	1.6957036535781222	1.39172501398037	0.8207359782982361
3	1	smote	1.0	500	5	0.1	3	0.6560512045051622	0.21841245218116773	0.5560538116342577	0.6718346253186575	2.5642248473444305	1.6944316420642629	0.6607968166975708
3	2	smote	1.0	500	5	0.1	3	0.6307207788808821	0.21103795758629584	0.47297297295166785	0.6701097482203351	1.822971497572692	1.4337282052525955	0.7864786635073046
3	3	smote	1.0	500	5	0.1	3	0.6348266871522685	0.18489472438557708	0.4684684684473663	0.6912144702797726	1.9729096615002109	1.5171321457339557	0.7689820550887382
3	1	smote	1.0	500	5	0.3	1	0.6484991483296834	0.20835123999010977	0.4977578475113113	0.7112403100729249	2.4410953128334523	1.7237787947453114	0.7061497194607762
3	2	smote	1.0	500	5	0.3	1	0.614764538586359	0.19208666693604987	0.4324324324129535	0.6952872821130066	1.738498735824645	1.419147914862705	0.816306545546353
3	3	smote	1.0	500	5	0.3	1	0.6139497055194729	0.16896510208871124	0.4009009008828423	0.7054263565845903	1.6024930240838393	1.3609530120383482	0.8492723372642996
3	1	smote	1.0	500	5	0.3	3	0.6479950985504224	0.19931224429970615	0.4977578475113113	0.7170542635612593	2.511619283896856	1.7591989057134623	0.7004241812747262
3	2	smote	1.0	500	5	0.3	3	0.6148881289294459	0.19985961007731406	0.45045045043015985	0.7023886378263242	1.9344972883495655	1.513552547203379	0.7824009560384071
3	3	smote	1.0	500	5	0.3	3	0.6102905230812208	0.17610198160653223	0.3873873873699375	0.704134366920516	1.504944725734764	1.3093354920762674	0.8700223035683646
3	1	smote	1.0	500	10	0.1	1	0.6417422741335558	0.20239285281730934	0.47982062778117396	0.7222222222175567	2.398275775377511	1.7273541977984628	0.7202483515657424
3	2	smote	1.0	500	10	0.1	1	0.6225856262976986	0.20623565162072927	0.4549549549344615	0.7114267269160012	2.0578326814769405	1.5765664446560417	0.7661295489515634
3	3	smote	1.0	500	10	0.1	1	0.6173717321973137	0.17588186570070835	0.4099099098914455	0.719638242889408	1.7830582992662143	1.4620749259643229	0.819981550090331
3	1	smote	1.0	500	10	0.1	3	0.6505428674059397	0.2060214957793461	0.4887892376462426	0.7144702842331107	2.392514006649055	1.7118681297837877	0.7155101709336628
3	2	smote	1.0	500	10	0.1	3	0.6191076486428325	0.197103740319988	0.4369369369172551	0.7094899935396418	1.895164381846492	1.5040339821703799	0.7936166264128124
3	3	smote	1.0	500	10	0.1	3	0.6162659752776031	0.17371557552209743	0.4009009008828423	0.7118863049049621	1.6534272362281532	1.39146765250407	0.841565691843842
3	1	smote	1.0	500	10	0.3	1	0.62962480156661	0.1846902920652604	0.4260089685907619	0.7228682170495939	1.9359155792020144	1.5372071318681146	0.7940465633024124
3	2	smote	1.0	500	10	0.3	1	0.6069434508750197	0.18960495344495842	0.4099099098914455	0.7172369270450792	1.762016741525408	1.4496585113156197	0.8227268558415956
3	3	smote	1.0	500	10	0.3	1	0.6029008659822613	0.16713843342169524	0.4099099098914455	0.7228682170495939	1.8119360927547712	1.4791154256516523	0.8163176468787721
3	1	smote	1.0	500	10	0.3	3	0.6309863153381768	0.18691241407643944	0.43946188338836495	0.7177002583932965	1.9931898627911533	1.556720758297435	0.7810197951667235
3	2	smote	1.0	500	10	0.3	3	0.609537394075806	0.19327459216720622	0.4144144143957471	0.708844415747522	1.7229404182636514	1.4233434719320015	0.8261129866214512
3	3	smote	1.0	500	10	0.3	3	0.607545045045045	0.1667634733422824	0.39189189187423906	0.7260981912097798	1.708385684825463	1.4307750624116402	0.8375011907653384
3	1	class_weight		100	5	0.1	1	0.6678297470481223	0.22180443472468245	0.6726457398801504	0.5658914728645614	2.678571367491509	1.5494874722316048	0.5784753261575372
3	2	class_weight		100	5	0.1	1	0.6989062981638836	0.25484559695371783	0.6891891891581446	0.5907036797896017	3.2001782166701056	1.6838391607466106	0.5261704238762428
3	3	class_weight		100	5	0.1	1	0.6724122378192146	0.20646850582381826	0.6711711711409382	0.5749354005130819	2.7607527344793255	1.5789862438820474	0.5719404699140196
3	1	class_weight		100	5	0.1	3	0.6678616122640526	0.2195936471926347	0.6726457398801504	0.5549095607199296	2.5617829537225076	1.5112562872740778	0.5899236152931118
3	2	class_weight		100	5	0.1	3	0.6975598904262559	0.2445189193267099	0.6981981981667478	0.5848934796605236	3.2596735515256947	1.6819735348315468	0.5159944625275623
3	3	class_weight		100	5	0.1	3	0.674828898666108	0.21020700141601623	0.6756756756452398	0.5736434108490075	2.8030302361402124	1.5847665475114456	0.565376177198636
3	1	class_weight		100	5	0.3	1	0.6502343541789782	0.20421491040273834	0.5515695067017233	0.6518087855255051	2.3025416794258864	1.5840993911726975	0.6879785857089277
3	2	class_weight		100	5	0.3	1	0.6627626658291603	0.2251764576717028	0.5405405405161918	0.6468689477040228	2.155070379377658	1.5307079955009373	0.7102821274877676
3	3	class_weight		100	5	0.3	1	0.6709602043904369	0.21454292265515723	0.594594594567811	0.6479328165332822	2.699204814468698	1.6888668004337082	0.6256904864679897
3	1	class_weight		100	5	0.3	3	0.6542160577513587	0.2026522178499035	0.5829596412294636	0.6369509043886502	2.4524546838858057	1.6057322059719707	0.6547448937581234
3	2	class_weight		100	5	0.3	3	0.6733870733225156	0.22722069681294388	0.594594594567811	0.6216914138113513	2.410238845637883	1.5717184345219277	0.6521006883878245
3	3	class_weight		100	5	0.3	3	0.6648378029191984	0.2049037868512429	0.6036036035764142	0.6350129198925387	2.649275871639804	1.6537669959742913	0.6242335829140782
3	1	class_weight		100	10	0.1	1	0.6645389392938668	0.21675173431575787	0.6322869954873414	0.6001291989625315	2.5806571722879	1.5812281817891807	0.6127230586698813
3	2	class_weight		100	10	0.1	1	0.6893651236775834	0.23791919577881737	0.6261261260979222	0.6171723692665128	2.699851611575973	1.6355300910307358	0.6057851687180387
3	3	class_weight		100	10	0.1	1	0.6710358614428381	0.20246605626202466	0.617117117089319	0.6272609819080927	2.71234573054489	1.6556278537517533	0.6104044215247193
3	1	class_weight		100	10	0.1	3	0.6659207309301166	0.21851459896994432	0.6502242152174788	0.5859173126577137	2.6304051531379957	1.5702762259587841	0.5969712299952877
3	2	class_weight		100	10	0.1	3	0.6925304904646415	0.24422127780854624	0.6756756756452398	0.5965138799186798	3.079999918172622	1.6745945530000284	0.5436995346394599
3	3	class_weight		100	10	0.1	3	0.6762416486253696	0.2118643394184652	0.6486486486194302	0.6156330749314236	2.95694885228013	1.6875766082837023	0.5707155121783415
3	1	class_weight		100	10	0.3	1	0.6476836884856491	0.20927557821202133	0.4484304932534336	0.7583979328116383	2.552062846438373	1.8560705208830672	0.7272824405373666
3	2	class_weight		100	10	0.3	1	0.6567023770057985	0.22785438807697217	0.4234234234043503	0.7688831504146619	2.4431301306564546	1.832075012459247	0.7498884177469818
3	3	class_weight		100	10	0.3	1	0.6412095234769652	0.19933310329781842	0.4099099098914455	0.7454780361708949	2.03460293612964	1.610508922764654	0.7915593130334532
3	1	class_weight		100	10	0.3	3	0.6470999756665624	0.21067108438168747	0.493273542578777	0.7125322997369992	2.412846689124177	1.7159267805329748	0.7111627788615781
3	2	class_weight		100	10	0.3	3	0.6697535172357638	0.22537437786978778	0.4909909909688743	0.7191736604214386	2.470267432313607	1.7483793515306125	0.7077692495789568
3	3	class_weight		100	10	0.3	3	0.6584287776148242	0.20545870964240723	0.5135135134903822	0.7009043927603301	2.4736020284990756	1.7168874563577974	0.6940839358316441
3	1	class_weight		300	5	0.1	1	0.6382791045294955	0.2088582283363471	0.47533632284863964	0.7009043927603301	2.1230916218433347	1.5892453631901446	0.7485524061271532
3	2	class_weight		300	5	0.1	1	0.6546711333670663	0.21736237226863728	0.4819819819602711	0.7224015493820375	2.4212941488640283	1.7362559608123547	0.7170776575881923
3	3	class_weight		300	5	0.1	1	0.6473784831342971	0.20306630685407645	0.4684684684473663	0.7105943152408877	2.1640435100512905	1.61872581269452	0.7480098175178184
3	1	class_weight		300	5	0.1	3	0.6396174435985676	0.20944705815357767	0.5022421524438456	0.6860465116234752	2.2048714694812697	1.5997342123625773	0.725545326544692
3	2	class_weight		300	5	0.1	3	0.6593864684568365	0.22396181634802162	0.5045045044817791	0.7004519044499649	2.3808776635302085	1.6842186451334742	0.7073940199125767
3	3	class_weight		300	5	0.1	3	0.6503232884046837	0.20210003387238595	0.4909909909688743	0.6918604651118098	2.165803905294505	1.59340467367482	0.7357104898193035
3	1	class_weight		300	5	0.3	1	0.6110691069628393	0.193476191447863	0.2735426008845945	0.8184754521910952	1.6977943809219929	1.5069178748396084	0.8875738280175764
3	2	class_weight		300	5	0.3	1	0.6519884959200647	0.21854901243673935	0.3738738738570327	0.8076178179418488	2.5067112775381584	1.9433912767977102	0.7752752657016018
3	3	class_weight		300	5	0.3	1	0.6095732360267244	0.18138436441894432	0.3018018017882071	0.8171834625270208	1.9321781693979552	1.6508451010585583	0.8543958874409399
3	1	class_weight		300	5	0.3	3	0.6188065607582761	0.19354993461207148	0.30941704034486917	0.8042635658862775	1.8410054363386497	1.5807840065036554	0.8586525367559091
3	2	class_weight		300	5	0.3	3	0.6395523993974607	0.21274094329409396	0.3558558558398263	0.8114912846945675	2.37817306960744	1.8877420939707095	0.793778255381802
3	3	class_weight		300	5	0.3	3	0.6183247200689062	0.18721539992583414	0.3198198198054135	0.8081395348785004	1.9805337125213318	1.666939579936311	0.8416617952990384
3	1	class_weight		300	10	0.1	1	0.6343046430516448	0.19964092845054512	0.3004484304798005	0.829457364335727	2.088869341588605	1.7617202390026108	0.8433845923432015
3	2	class_weight		300	10	0.1	1	0.6444567550119519	0.22054939312209637	0.2837837837710007	0.8515171078059941	2.2722722007842444	1.9112219627833809	0.841106069686997
3	3	class_weight		300	10	0.1	1	0.6414903275368392	0.19822287529693147	0.26576576575379435	0.829457364335727	1.760457232011956	1.5583537168584556	0.8851982717426785
3	1	class_weight		300	10	0.1	3	0.6403517919838704	0.2029265701144211	0.3273542600750065	0.8171834625270208	2.175382684275656	1.7906161373241685	0.8231269507261747
3	2	class_weight		300	10	0.1	3	0.6433677059887518	0.22027344469017957	0.3558558558398263	0.8147191736551664	2.4292291750045707	1.9206295851208746	0.7906333336478922
3	3	class_weight		300	10	0.1	3	0.6373117303349861	0.18582197372884407	0.2837837837710007	0.8055555555503517	1.6415093512986874	1.459459384296748	0.889095981528827
3	1	class_weight		300	10	0.3	1	0.639708693989641	0.19361919617147766	0.2107623318291138	0.8869509043870353	2.095162152168009	1.8643432045422845	0.8898324082751772
3	2	class_weight		300	10	0.3	1	0.6142832632503388	0.1935180228430107	0.22972972971938155	0.8766946416986657	2.120510528681193	1.863095929108025	0.878607242314252
3	3	class_weight		300	10	0.3	1	0.6175987033545174	0.19009898957903884	0.19819819818927034	0.8888888888831468	1.9775279120080926	1.7837836230707227	0.9020270168950939
3	1	class_weight		300	10	0.3	3	0.6326070960939039	0.19292285361515252	0.23766816142431982	0.8772609819064777	2.228297031584635	1.9363699152255476	0.8689909224379946
3	2	class_weight		300	10	0.3	3	0.6239044079586364	0.20280743032826193	0.25225225224088954	0.8857327307883427	2.6149340829244085	2.2075633022962124	0.8442137377620034
3	3	class_weight		300	10	0.3	3	0.613052005493866	0.18149663069000496	0.18018018017206394	0.8817829457307379	1.6393441244018019	1.5241469688476526	0.929729719201192
3	1	class_weight		500	5	0.1	1	0.630776294596818	0.199060621006178	0.3766816143328842	0.768733850124233	2.008761620016172	1.6287796473778628	0.8108376877875303
3	2	class_weight		500	5	0.1	1	0.6416229011451735	0.21242244244641595	0.3963963963785407	0.7746933505437399	2.258050620321345	1.7593638702698668	0.7791516416221813
3	3	class_weight		500	5	0.1	1	0.6361477756826593	0.195972127723213	0.3963963963785407	0.7609819121397869	2.0908429953146483	1.6584367456993507	0.7931904636107527
3	1	class_weight		500	5	0.1	3	0.6317235605612913	0.2009346394245602	0.43946188338836495	0.7428940568427462	2.2653265452893767	1.7092637412389156	0.7545330372523867
3	2	class_weight		500	5	0.1	3	0.6423222770866411	0.22139176577168582	0.45045045043015985	0.7495158166510684	2.4526786234158293	1.7983188655847417	0.7332060645407544
3	3	class_weight		500	5	0.1	3	0.6401197709337245	0.20188460157147614	0.4144144143957471	0.7512919896592294	2.1377821326342685	1.666268799164304	0.7794380691793104
3	1	class_weight		500	5	0.3	1	0.6033186173972491	0.1844495608366986	0.23318385649178547	0.8501291989609165	1.724944431167387	1.555899076511807	0.9019995259843705
3	2	class_weight		500	5	0.3	1	0.6360540656860864	0.20066045691835085	0.2792792792666991	0.8366688185872391	1.9849801161022387	1.7098955615949745	0.8614169622528869
3	3	class_weight		500	5	0.3	1	0.605026538166073	0.17288019078059053	0.23873873872798473	0.8514211886249908	1.797118480332399	1.606815402885814	0.8941065391623089
3	1	class_weight		500	5	0.3	3	0.6149508696307111	0.18599505359291696	0.2869955156821975	0.8333333333279501	2.0125784960215753	1.7219729907191872	0.8556053709196256
3	2	class_weight		500	5	0.3	3	0.6415618329756483	0.20729909069215913	0.31081081079681033	0.8424790187163171	2.4120056316866174	1.973138997310299	0.818049073878201
3	3	class_weight		500	5	0.3	3	0.6087570128267803	0.18264769232015554	0.2972972972839055	0.8430232558085077	2.2720796267944614	1.893893773094833	0.8335507823051149
3	1	class_weight		500	10	0.1	1	0.6322218166649285	0.19433576841383615	0.2600896860869915	0.8682170542579574	2.3158643511413666	1.9736215857542438	0.8522181196074402
3	2	class_weight		500	10	0.1	1	0.6345724355730811	0.21460103490666532	0.2567567567451911	0.8741123305301866	2.3986944471147704	2.0395701773719543	0.8502834347402074
3	3	class_weight		500	10	0.1	1	0.6375517959820286	0.19582160427500395	0.21621621620647674	0.8779069767385149	1.9835794764450747	1.7709136257054836	0.89278681640903
3	1	class_weight		500	10	0.1	3	0.6399216115688116	0.19832112816889538	0.2869955156821975	0.8552971576172139	2.379155270363874	1.9833438730219435	0.8336336320441387
3	2	class_weight		500	10	0.1	3	0.6330646333874222	0.21271554551810398	0.28828828827530234	0.8586184635193117	2.459973236651038	2.039080031669341	0.8289033297962113
3	3	class_weight		500	10	0.1	3	0.6306713690434621	0.1837329786358232	0.23423423422368314	0.852067183457028	1.7618288055053508	1.5833824019825788	0.8987152323861138
3	1	class_weight		500	10	0.3	1	0.6365743154772251	0.1860401173597495	0.20179372196404513	0.8921188630433327	2.0905938987524406	1.8705188780121118	0.8947308505120973
3	2	class_weight		500	10	0.3	1	0.6115002995248314	0.1979464824322046	0.22522522521507993	0.8908973531253009	2.373744105155842	2.0643422595450076	0.8696566033902956
3	3	class_weight		500	10	0.3	1	0.612663535628652	0.18713446511070161	0.18468468467636553	0.8985788113637043	2.0069322720963045	1.820967284548265	0.9073386729572512
3	1	class_weight		500	10	0.3	3	0.6248595033661256	0.18714479391611882	0.19730941703151078	0.8869509043870353	1.9285552965007058	1.7453425744651172	0.9050000061426423
3	2	class_weight		500	10	0.3	3	0.6207666672482682	0.20223571299813997	0.25225225224088954	0.89347966429378	2.8296455880248983	2.3681133455630525	0.8368939655511937
3	3	class_weight		500	10	0.3	3	0.6141155690574295	0.18099539162895223	0.16666666665915916	0.8882428940511096	1.5895952342607138	1.4913293461812345	0.9381818076341094
4	1	none		100	5	0.1	1	0.6612897597403731	0.2107616403725885	0.0	0.9999999999935443	0.0	0.0	0.9999999900064559
4	2	none		100	5	0.1	1	0.6871690362799968	0.2029490824911539	0.0	0.9999999999935402	0.0	0.0	0.9999999900064599
4	3	none		100	5	0.1	1	0.6635574528016388	0.18492894907415458	0.0	0.9999999999935402	0.0	0.0	0.9999999900064599
4	1	none		100	5	0.1	3	0.6600567643175776	0.20911624618040395	0.0	0.9999999999935443	0.0	0.0	0.9999999900064559
4	2	none		100	5	0.1	3	0.6895227170021205	0.20719583037267056	0.0	0.9999999999935402	0.0	0.0	0.9999999900064599
4	3	none		100	5	0.1	3	0.660551539912005	0.1876571347999996	0.0	0.9999999999935402	0.0	0.0	0.9999999900064599
4	1	none		100	5	0.3	1	0.6510332152682057	0.19609742988622492	0.004504504504301599	0.9987088444093047	3.499972874984353	3.488711701088659	0.9967824868084233
4	2	none		100	5	0.3	1	0.6565407700953638	0.18017546514012966	0.0	0.9948320413372428	0.0	0.0	1.0051947950971327
4	3	none		100	5	0.3	1	0.6516094582955048	0.19970434814953797	0.013513513512904796	0.9974160206653915	5.287650755759088	5.229709477478209	0.9890421410502045
4	1	none		100	5	0.3	3	0.6559521109230599	0.2004942383639845	0.0	0.9974176888250652	0.0	0.0	1.0025889867183795
4	2	none		100	5	0.3	3	0.6736900499414838	0.1920066614450965	0.0	0.9961240310013171	0.0	0.0	1.0038910405121702
4	3	none		100	5	0.3	3	0.6545440789626836	0.19440065021865907	0.004504504504301599	0.9999999999935402	452196.57631729264	450159.65482571884	0.9954954855471742
4	1	none		100	10	0.1	1	0.6505475779200762	0.20914355955547542	0.0	0.9999999999935443	0.0	0.0	0.9999999900064559
4	2	none		100	10	0.1	1	0.6712393251526634	0.19088714825727282	0.0	0.9974160206653915	0.0	0.0	1.0025906635297255
4	3	none		100	10	0.1	1	0.6614303256745118	0.1922991107517026	0.0	0.9999999999935402	0.0	0.0	0.9999999900064599
4	1	none		100	10	0.1	3	0.6629327843014092	0.21956037466495582	0.0	0.9999999999935443	0.0	0.0	0.9999999900064559
4	2	none		100	10	0.1	3	0.6802340065584408	0.19391783716464203	0.0	0.9999999999935402	0.0	0.0	0.9999999900064599
4	3	none		100	10	0.1	3	0.6631296994669088	0.19159089236255172	0.0	0.9999999999935402	0.0	0.0	0.9999999900064599
4	1	none		100	10	0.3	1	0.6329468590604808	0.1967337524477144	0.03153153153011119	0.9903163331117475	3.329608961924437	3.2561527913392925	0.977938489257676
4	2	none		100	10	0.3	1	0.6448201643086406	0.170803689624223	0.008968609865068672	0.9806201550324251	0.4579183157155955	0.4627800300917803	1.0106169804311151
4	3	none		100	10	0.3	1	0.641414670484438	0.18723160626425545	0.027027027025809593	0.988372093016871	2.3611090790403586	2.324322324026157	0.9844197038790584
4	1	none		100	10	0.3	3	0.6379878910543856	0.19711364589182742	0.009009009008603198	0.9987088444093047	7.031763684873733	6.977423402177318	0.9922721588140191
4	2	none		100	10	0.3	3	0.6464843976315454	0.17383822902321006	0.004484304932534336	0.9909560723450197	0.49356444751660744	0.4958354539369173	1.0046012258299641
4	3	none		100	10	0.3	3	0.6504513234164397	0.18552278334283143	0.013513513512904796	0.9948320413372428	2.636981195308566	2.614859801741731	0.9916110816504861
4	1	none		300	5	0.1	1	0.6277051745095645	0.18085652714602843	0.013513513512904796	0.9883795997353881	1.1651435933947765	1.16291191147167	0.9980846192802381
4	2	none		300	5	0.1	1	0.6438077194934009	0.17514806709150213	0.004484304932534336	0.988372093016871	0.38288255344644834	0.38564989232728786	1.0072276342369333
4	3	none		300	5	0.1	1	0.6508194240752379	0.19978030126728002	0.022522522521507993	0.9890180878489082	2.0750862088761073	2.05087253502966	0.9883312343874022
4	1	none		300	5	0.1	3	0.6267469858496327	0.19083240333010187	0.018018018017206396	0.9961265332408256	4.718642243712372	4.651639634736473	0.9858004373500442
4	2	none		300	5	0.1	3	0.6602892782238908	0.18277982306628623	0.004484304932534336	0.9922480620090941	0.5765758323512785	0.5784745895863906	1.0032931513303476
4	3	none		300	5	0.1	3	0.6490720371534324	0.19414280595035524	0.013513513512904796	0.9961240310013171	3.52053885598	3.486477485429297	0.990324945370725
4	1	none		300	5	0.3	1	0.5954277389074032	0.1658243263798707	0.06756756756452398	0.9489993544160814	1.348376180554156	1.324837235736029	0.9825427364845507
4	2	none		300	5	0.3	1	0.6139963615717083	0.16363732588247354	0.05829596412294637	0.954134366918901	1.287793146661224	1.2710159545755895	0.9869721274670057
4	3	none		300	5	0.3	1	0.6188805084153921	0.18002272421919766	0.049549549547317585	0.9625322997353842	1.3392707653424276	1.3224600381868497	0.9874478402849424
4	1	none		300	5	0.3	3	0.6134806530222927	0.174691331175503	0.07207207206882559	0.9657843770111958	2.1923422785678794	2.1064076789813733	0.9608023699811762
4	2	none		300	5	0.3	3	0.6184719759910082	0.17254582795905024	0.049327354257877695	0.9689922480557559	1.6214617410216547	1.5908066614602676	0.9810941602873162
4	3	none		300	5	0.3	3	0.628455490374095	0.18252049144882626	0.058558558555920785	0.9683462532237188	1.9028409178393133	1.8499718365119908	0.972215701344196
4	1	none		300	10	0.1	1	0.6140244505318746	0.18954965213692213	0.08108108107742877	0.9664299548033155	2.540157613322851	2.415279945248247	0.9508386043365143
4	2	none		300	10	0.1	1	0.6221335789851797	0.16595002845450207	0.0627802690554807	0.9657622738955701	1.8895002151266242	1.8336571338710046	0.9704455708956458
4	3	none		300	10	0.1	1	0.6424069418255465	0.18988721342098686	0.06756756756452398	0.9702842377198303	2.3660987618079843	2.273794768901699	0.9609889417731905
4	1	none		300	10	0.1	3	0.6154450124753547	0.18053877030892504	0.054054054051619185	0.979987088437831	2.798155282381245	2.7009576729566116	0.9652636728139439
4	2	none		300	10	0.1	3	0.6248001181909827	0.174518674951874	0.07174887892054937	0.9722222222159418	2.7053130344807603	2.582958710690646	0.9547725718673704
4	3	none		300	10	0.1	3	0.6473493842679888	0.19330003841732205	0.03603603603441279	0.9760981912081648	1.5266475044519812	1.507669200752311	0.987568630668965
4	1	none		300	10	0.3	1	0.5955004391092189	0.17367998698102155	0.10810810810323837	0.929632020652488	1.601334218112127	1.5363250976142988	0.9594031428443388
4	2	none		300	10	0.3	1	0.6107591453169721	0.16746372194708484	0.08968609865068672	0.9334625322937116	1.3821797152233333	1.3479034935255823	0.97520131778666
4	3	none		300	10	0.3	1	0.6249228880042834	0.17730392820561355	0.12612612612044477	0.939276485782046	2.232506760525057	2.0770554368310754	0.9303691488116752
4	1	none		300	10	0.3	3	0.6077969512443366	0.18445427000186987	0.13063063062474636	0.9418979987027638	2.435866016218532	2.2482979110046784	0.9229973535803512
4	2	none		300	10	0.3	3	0.5969223995086963	0.16378832571267285	0.09865470851575539	0.9405684754461204	1.73220823120778	1.6599724246782959	0.9582984178517613
4	3	none		300	10	0.3	3	0.6292527993109388	0.18304764218800323	0.10360360359893678	0.9470284237664921	2.0663067550379424	1.9558335131259652	0.9465358847103917
4	1	none		500	5	0.1	1	0.6214994852825713	0.17768447996406336	0.045045045043015985	0.9767591994772321	1.9824414943827342	1.9381873536160688	0.9776769399165246
4	2	none		500	5	0.1	1	0.6328518788890047	0.17100895138366312	0.02242152466267168	0.9786821705363135	1.0529603065832067	1.0517728450326866	0.9988722537091864
4	3	none		500	5	0.1	1	0.6379126219242498	0.19708679335112111	0.03603603603441279	0.9793281653683507	1.7710271801041353	1.7432423993377113	0.984311478226403
4	1	none		500	5	0.1	3	0.6164191951796858	0.1791621249757677	0.03603603603441279	0.9870884441511486	2.8579417098835225	2.7909888278669572	0.9765730314357213
4	2	none		500	5	0.1	3	0.6446130404050938	0.17699475231533685	0.03139013452774035	0.984496124024648	2.0578690420786923	2.024662370301504	0.983863554153895
4	3	none		500	5	0.1	3	0.6472111646530251	0.19594652764738374	0.03153153153011119	0.9890180878489082	2.9321450706835166	2.8712215490415245	0.979222190752915
4	1	none		500	5	0.3	1	0.5953404986652243	0.16341372172717208	0.09009009008603197	0.9373789541579253	1.4820861166063048	1.4386549200516827	0.9706958921692536
4	2	none		500	5	0.3	1	0.6031926049524339	0.16339964639356103	0.08520179371815238	0.9379844961179717	1.4087007535976943	1.3738787020330308	0.9752807219256903
4	3	none		500	5	0.3	1	0.6194479363084014	0.17224120340526092	0.06756756756452398	0.9444444444383434	1.2318838365951115	1.216215997108989	0.9872813886021377
4	1	none		500	5	0.3	3	0.6068096825036786	0.170026073725479	0.08108108107742877	0.9522272433766803	1.7587436699289483	1.697223895713212	0.9650206037098866
4	2	none		500	5	0.3	3	0.5987937567351479	0.16490640316698443	0.08520179371815238	0.9560723514150126	2.027104497785845	1.9395933328272281	0.9568294652173835
4	3	none		500	5	0.3	3	0.6256139860791023	0.18566450432170178	0.09459459459033358	0.9521963824227895	2.0810806453260287	1.978816240201607	0.9508599408846036
4	1	none		500	10	0.1	1	0.6047653528286194	0.18168991717839267	0.10360360359893678	0.9444803098712429	1.96616769518494	1.8660692215315837	0.9490895443149787
4	2	none		500	10	0.1	1	0.6130621313773884	0.16555229567793117	0.08520179371815238	0.9509043927587152	1.803921201090786	1.7354256551948524	0.9620296252997481
4	3	none		500	10	0.1	1	0.6358102288334846	0.18790925194885832	0.08108108107742877	0.9521963824227895	1.7575513015778617	1.6961282058870915	0.9650518803000857
4	1	none		500	10	0.1	3	0.6058776659164007	0.17351523468289576	0.08108108107742877	0.9619109102584771	2.228314469161444	2.1287213829587586	0.9553056312903139
4	2	none		500	10	0.1	3	0.6155360308687038	0.17026042521496887	0.07174887892054937	0.9586563307431613	1.792270097714898	1.7354255888747792	0.9682835043471989
4	3	none		500	10	0.1	3	0.6453080987964709	0.1905866402383926	0.07657657657312718	0.961886304903347	2.092847734809294	2.009161176509494	0.960013058840182
4	1	none		500	10	0.3	1	0.5935535277045929	0.1744073423485179	0.11711711711184157	0.9257585538997692	1.654125775716831	1.577516434399211	0.9536858931868839
4	2	none		500	10	0.3	1	0.6046598533041332	0.16313115075582585	0.09865470851575539	0.9308785529655629	1.4740314977538984	1.427266043691823	0.968273765605653
4	3	none		500	10	0.3	1	0.6232846218311335	0.17617277545372179	0.12162162161614316	0.9334625322937116	1.9424941067434371	1.8278664266927682	0.9409894222702267
4	1	none		500	10	0.3	3	0.6041532171293308	0.17838196919558838	0.11261261260753996	0.9360877985736857	1.8586881160596587	1.7619889860543072	0.9479745161349442
4	2	none		500	10	0.3	3	0.5944803652333113	0.16111626198205828	0.09865470851575539	0.927648578805377	1.4033402471820893	1.3635488184107571	0.9716451923297746
4	3	none		500	10	0.3	3	0.6268739669902461	0.18145177884647556	0.10360360359893678	0.9418604651101947	1.8723614869030634	1.7819816752143787	0.9517294971913836
4	1	undersample	0.6	100	5	0.1	1	0.6494367188363315	0.19106033965084823	0.4144144143957471	0.7727566171673805	2.406555837285161	1.823658805785355	0.7577878532737758
4	2	undersample	0.6	100	5	0.1	1	0.6787711034634593	0.19753357461088872	0.39013452913048724	0.8126614987027606	2.7749998487421546	2.082511099447582	0.7504544811566527
4	3	undersample	0.6	100	5	0.1	1	0.6702822008054565	0.20056649837828988	0.3558558558398263	0.8107235142066491	2.3662854656830525	1.8800847635532316	0.7945299783801323
4	1	undersample	0.6	100	5	0.1	3	0.6512571318897981	0.18455768581049226	0.4144144143957471	0.7630729502855839	2.2792704968968502	1.7491223454816358	0.7674044502705148
4	2	undersample	0.6	100	5	0.1	3	0.6862550839503597	0.1999478944085751	0.40358744392809026	0.8074935400464632	2.838471867937864	2.0964876870138434	0.7385973002974353
4	3	undersample	0.6	100	5	0.1	3	0.6724631608352538	0.1987420067893024	0.3378378378226199	0.8145994831988721	2.2416979517571005	1.8222053823234585	0.8128683699238728
4	1	undersample	0.6	100	5	0.3	1	0.6394506191149187	0.18972371689277803	0.4324324324129535	0.7443511943141101	2.218374132077203	1.691509625236339	0.7624996967796099
4	2	undersample	0.6	100	5	0.3	1	0.6506239788646713	0.18367736730497713	0.3632286995352812	0.7790697674368278	2.011489902549421	1.6440877234424822	0.8173482259313448
4	3	undersample	0.6	100	5	0.3	1	0.6530222082547664	0.19435696562734348	0.3513513513355247	0.780361757100902	1.924509717618324	1.5996819620348004	0.8312153106555309
4	1	undersample	0.6	100	5	0.3	3	0.6393110347274324	0.19707320844972498	0.3873873873699375	0.7553260167801464	1.952118500098415	1.5832797849579698	0.8110572003477067
4	2	undersample	0.6	100	5	0.3	3	0.6570853756039906	0.18433911270454217	0.3766816143328842	0.7868217054212738	2.230477331567488	1.7669791261229246	0.7921977411787416
4	3	undersample	0.6	100	5	0.3	3	0.660362397281002	0.20054098353247504	0.3783783783613343	0.7945736434057199	2.354388727996089	1.8419172992950648	0.7823335432458107
4	1	undersample	0.6	100	10	0.1	1	0.6398286601643607	0.1760818097594633	0.4099099098914455	0.732730794055954	1.904432574625467	1.533696682738284	0.8053299886427226
4	2	undersample	0.6	100	10	0.1	1	0.664796757859121	0.18784348003148144	0.34977578473767823	0.791343669245534	2.040140823224469	1.6763247331614666	0.821671079602537
4	3	undersample	0.6	100	10	0.1	1	0.6674363316805179	0.192584453330754	0.3738738738570327	0.791343669245534	2.2646278173706476	1.7918164983875788	0.7912189641040858
4	1	undersample	0.6	100	10	0.1	3	0.6454818278575541	0.1831524584877931	0.3963963963785407	0.7643641058698234	2.130280016588296	1.682241073752293	0.7896807177225694
4	2	undersample	0.6	100	10	0.1	3	0.679819758751347	0.19577294623529928	0.3766816143328842	0.8062015503823889	2.513956703214703	1.9436770296117154	0.7731545264827695
4	3	undersample	0.6	100	10	0.1	3	0.6738759107945155	0.1982933598698659	0.3738738738570327	0.7926356589096083	2.2824580352291197	1.802980463570897	0.7899292836572692
4	1	undersample	0.6	100	10	0.3	1	0.6249425668405656	0.17457425369084184	0.44144144142155667	0.7075532601632825	1.912126975604584	1.5094763120740022	0.7894226231892681
4	2	undersample	0.6	100	10	0.3	1	0.6436063892654778	0.17824012146697743	0.39461883406302156	0.7480620154990436	1.9354985004379632	1.5663331560794953	0.8092660037556637
4	3	undersample	0.6	100	10	0.3	1	0.654712852387271	0.20248795205530581	0.3963963963785407	0.7487080103310807	1.9566434414341505	1.577433411731366	0.8061935857913533
4	1	undersample	0.6	100	10	0.3	3	0.6387556051855601	0.17965065727596224	0.48648648646457265	0.7185280826293188	2.4183968233367024	1.7283659191486611	0.7146742330648771
4	2	undersample	0.6	100	10	0.3	3	0.6579138712181782	0.1831240034902425	0.40358744392809026	0.7558139534834897	2.0945219345144475	1.6527866074154902	0.7890996791367669
4	3	undersample	0.6	100	10	0.3	3	0.6680241287799428	0.1979399163572284	0.3963963963785407	0.7751937984446048	2.2645392712675863	1.7632804433469287	0.7786486386321451
4	1	undersample	0.6	300	5	0.1	1	0.6090008665864056	0.16056575267030088	0.4099099098914455	0.7023886378263242	1.6394495354379004	1.377332817955075	0.8401190593479848
4	2	undersample	0.6	300	5	0.1	1	0.638887440469983	0.17388943245044622	0.40358744392809026	0.742248062010709	1.9486685903457306	1.5657978419812308	0.80352186628961
4	3	undersample	0.6	300	5	0.1	1	0.6416081779453872	0.19128320090052664	0.4009009008828423	0.7642118862999728	2.168853549460373	1.7002590910510567	0.7839436967911264
4	1	undersample	0.6	300	5	0.1	3	0.6223398996155612	0.18433672102166077	0.4009009008828423	0.7269205939268759	1.781297152153047	1.4680744035848192	0.8241602946467363
4	2	undersample	0.6	300	5	0.1	3	0.6442697651243903	0.18050621499201197	0.4215246636582276	0.7454780361708949	2.134261908945878	1.6561425220647312	0.7759790369590058
4	3	undersample	0.6	300	5	0.1	3	0.6534048583467187	0.19763000037017905	0.3783783783613343	0.7706718346203445	2.045560230210717	1.6499428285901827	0.8065970308606442
4	1	undersample	0.6	300	5	0.3	1	0.5940653371253759	0.1530034725308142	0.4324324324129535	0.6810845706863714	1.6271447382209052	1.3559469975603462	0.8333290514594726
4	2	undersample	0.6	300	5	0.3	1	0.6053927532705299	0.15809919978530607	0.39461883406302156	0.7073643410807018	1.5756683334840038	1.3484987510932847	0.8558265129025588
4	3	undersample	0.6	300	5	0.3	1	0.6432959121912611	0.19896870688001517	0.46396396394306466	0.7222222222175567	2.2504200876495335	1.6702702100372517	0.7422037319608072
4	1	undersample	0.6	300	5	0.3	3	0.5969995172706599	0.1529756567895686	0.40540540538714387	0.6856036152312098	1.486839606164674	1.2894721826733495	0.8672570749787645
4	2	undersample	0.6	300	5	0.3	3	0.6193656504559623	0.16828685086722667	0.4529147981859679	0.6983204134321814	1.9163301951672753	1.5013106731072918	0.783430046518127
4	3	undersample	0.6	300	5	0.3	3	0.6329396256721839	0.1949818968519371	0.4189189189000487	0.7351421188583002	2.001020913103421	1.581674297466658	0.7904336566894749
4	1	undersample	0.6	300	10	0.1	1	0.6099343371777199	0.16142315722152384	0.4684684684473663	0.6804389928942516	1.876664899263884	1.465975020014227	0.7811597061481792
4	2	undersample	0.6	300	10	0.1	1	0.6246364468546136	0.167761275052715	0.43049327352329625	0.7093023255768134	1.8444093882166217	1.480896809953947	0.8029111112591697
4	3	undersample	0.6	300	10	0.1	1	0.6396265451498009	0.1937525797163266	0.45045045043015985	0.7228682170495939	2.138025832598029	1.6254015666501673	0.760234755112756
4	1	undersample	0.6	300	10	0.1	3	0.6095533881202055	0.16465442114364678	0.4144144143957471	0.7017430600342044	1.665068212851578	1.3894543427848791	0.8344729155297682
4	2	undersample	0.6	300	10	0.1	3	0.6321595346519739	0.1691156325902488	0.4170403587256932	0.7189922480573709	1.830397815546937	1.484088396144861	0.8108009992338336
4	3	undersample	0.6	300	10	0.1	3	0.6494503224154388	0.19986088194857476	0.44144144142155667	0.7377260981864489	2.223025499760958	1.6831313429883739	0.7571354089006652
4	1	undersample	0.6	300	10	0.3	1	0.593028632247483	0.1548416144288105	0.42792792790865186	0.675919948349413	1.560137359497122	1.3204389240397962	0.8463606748472704
4	2	undersample	0.6	300	10	0.3	1	0.6128086580688521	0.16163872541944924	0.4573991031185023	0.6976744186001442	1.9453273381951453	1.5129354448646273	0.7777279410544036
4	3	undersample	0.6	300	10	0.3	1	0.6353519216891309	0.1836499505172462	0.47747747745596947	0.7002583979282929	2.134809680721935	1.5929636000681238	0.7461852890705131
4	1	undersample	0.6	300	10	0.3	3	0.5917534707076347	0.15361869785540508	0.4324324324129535	0.6765655261415329	1.5937648063736167	1.337001630915098	0.838895180537714
4	2	undersample	0.6	300	10	0.3	3	0.6188949143115375	0.16720553937560834	0.43049327352329625	0.7021963824244045	1.7823628313132263	1.445560878582711	0.8110362465839845
4	3	undersample	0.6	300	10	0.3	3	0.6315370603161301	0.1863790037244127	0.4369369369172551	0.7099483204088505	1.8993852377946323	1.5064105902404905	0.7931042851505599
4	1	undersample	0.6	500	5	0.1	1	0.5966011201647096	0.15546960146792185	0.40540540538714387	0.6927049709445274	1.5369556454852407	1.3192709086135312	0.8583662756432119
4	2	undersample	0.6	500	5	0.1	1	0.6259979606261804	0.16974447060277137	0.39461883406302156	0.7215762273855196	1.6893700550074116	1.417331631505886	0.8389704851291254
4	3	undersample	0.6	500	5	0.1	1	0.6359164396955094	0.19007367968962957	0.4189189189000487	0.7396640826825603	2.048300459403165	1.609147547235159	0.7856013112553949
4	1	undersample	0.6	500	5	0.1	3	0.6101713398356395	0.1659990348468449	0.39189189187423906	0.6985151710736055	1.4931239136332284	1.299872634623318	0.8705725009313461
4	2	undersample	0.6	500	5	0.1	3	0.6314092536587063	0.17645890480338466	0.39461883406302156	0.7280361757058913	1.7449810242487578	1.4509974647447814	0.8315262040855995
4	3	undersample	0.6	500	5	0.1	3	0.6460021067579208	0.1993692908618961	0.3828828828656359	0.7655038759640472	2.0253965486486947	1.6327897448703037	0.8061580462876288
4	1	undersample	0.6	500	5	0.3	1	0.5859534486067733	0.1488181677562957	0.42792792790865186	0.6681730148439757	1.5062501508981707	1.2896115570930002	0.8561735520899425
4	2	undersample	0.6	500	5	0.3	1	0.6001451315743734	0.15463874221914575	0.40358744392809026	0.7002583979282929	1.5808918360041762	1.34645116885386	0.8517035273255625
4	3	undersample	0.6	500	5	0.3	1	0.63604301976395	0.19099784220079286	0.4594594594387631	0.7138242894010736	2.1202030876620395	1.605515165567427	0.7572459231421114
4	1	undersample	0.6	500	5	0.3	3	0.5921111557005683	0.15130542616610054	0.40540540538714387	0.6862491930233297	1.4913018648128948	1.2921254175325023	0.8664412169709177
4	2	undersample	0.6	500	5	0.3	3	0.6144453714325442	0.16547931625910825	0.4573991031185023	0.6899224806156983	1.8756197773651775	1.475112059963604	0.7864664571193666
4	3	undersample	0.6	500	5	0.3	3	0.6254510324277767	0.18698348213522037	0.4459459459258583	0.7151162790651479	2.0204080943102847	1.5653612246037252	0.774774763973621
4	1	undersample	0.6	500	10	0.1	1	0.6039263924996656	0.1599930226031339	0.4594594594387631	0.6765655261415329	1.778043861043757	1.4205642328472916	0.7989477909914694
4	2	undersample	0.6	500	10	0.1	1	0.6198537676272581	0.1656868654727525	0.43497757845583057	0.6970284237681071	1.7711273013388769	1.4357041987524897	0.8106160296642153
4	3	undersample	0.6	500	10	0.1	1	0.6358727913960472	0.18839180815963544	0.4594594594387631	0.708010335912739	2.0610618782129277	1.5735469443397296	0.763464183372057
4	1	undersample	0.6	500	10	0.1	3	0.596759606604668	0.1532461410476178	0.42792792790865186	0.675919948349413	1.560137359497122	1.3204389240397962	0.8463606748472704
4	2	undersample	0.6	500	10	0.1	3	0.6243554535868645	0.16524971204676311	0.4215246636582276	0.704134366920516	1.734199870260208	1.424716500607627	0.8215411082067816
4	3	undersample	0.6	500	10	0.1	3	0.645425949205019	0.19367113013880988	0.4684684684473663	0.7209302325534824	2.2768360770603997	1.6786786184223983	0.7372856625767115
4	1	undersample	0.6	500	10	0.3	1	0.5898676274725339	0.15250810025986494	0.4369369369172551	0.6726920593888142	1.5948559715483779	1.3349414094627332	0.8370294354656588
4	2	undersample	0.6	500	10	0.3	1	0.6143497757847534	0.16250460500287944	0.4618834080510366	0.6912144702797726	1.9213737203303927	1.4958064696602122	0.7785088526084667
4	3	undersample	0.6	500	10	0.3	1	0.6312082431268478	0.1843786697335866	0.4684684684473663	0.6918604651118098	1.9788934465694077	1.5203127161668006	0.768264051312852
4	1	undersample	0.6	500	10	0.3	3	0.5887407743443897	0.15295912587892246	0.4324324324129535	0.6778566817257724	1.6032063674031312	1.342360354720248	0.8372972849793102
4	2	undersample	0.6	500	10	0.3	3	0.6188369775553005	0.16509456930973124	0.4529147981859679	0.6976744186001442	1.910466522227947	1.4981027444247779	0.7841554446989502
4	3	undersample	0.6	500	10	0.3	3	0.6323925669855903	0.18637694272727334	0.4369369369172551	0.7118863049049621	1.9173811018656097	1.5165433965493795	0.7909451991051614
4	1	undersample	0.8	100	5	0.1	1	0.6379951610745671	0.17448710667566703	0.6216216215936207	0.6094254357610754	2.563400170924279	1.5915568052654616	0.6208772230274121
4	2	undersample	0.8	100	5	0.1	1	0.6750501152941448	0.19795611738632135	0.5156950672414486	0.6834625322953265	2.2991306917164933	1.6291753854265159	0.7086049385121701
4	3	undersample	0.8	100	5	0.1	1	0.6657282282282282	0.19694379506373816	0.5495495495247951	0.6608527131740255	2.3772570735750103	1.6203860525144729	0.6816200261863574
4	1	undersample	0.8	100	5	0.1	3	0.6446196034640191	0.18489497325250853	0.639639639610827	0.6068431245925963	2.7397372031574596	1.626932309599535	0.5938278606894031
4	2	undersample	0.8	100	5	0.1	3	0.6779918540920731	0.20331872172977208	0.5381165919041203	0.6808785529671778	2.4857512679315414	1.6862438424150654	0.6783638569601215
4	3	undersample	0.8	100	5	0.1	3	0.6695925576739531	0.1970878154600759	0.5225225224989855	0.6757105943108804	2.2802374713055786	1.6112845415833807	0.7066301378945609
4	1	undersample	0.8	100	5	0.3	1	0.6244293034157462	0.16943648916993576	0.5540540540290967	0.6100710135531952	1.94385907620139	1.4209101120405705	0.7309738190376763
4	2	undersample	0.8	100	5	0.3	1	0.6397202813408883	0.17512164980119754	0.5291479820390517	0.6563307493497653	2.1462226396948383	1.5397012262251344	0.7174005046288353
4	3	undersample	0.8	100	5	0.3	1	0.6585451730800567	0.20032984269206588	0.48648648646457265	0.6802325581351406	2.0153109444736304	1.5213758737089111	0.7549087438480431
4	1	undersample	0.8	100	5	0.3	3	0.6172116273794777	0.1670644670786564	0.5360360360118902	0.6223369916034711	1.9038419592390405	1.4193500816886362	0.7455188471723388
4	2	undersample	0.8	100	5	0.3	3	0.6542957207911844	0.18550207678399402	0.5336322869715859	0.6524547803575423	2.1480911618637375	1.535432632813197	0.714789315552188
4	3	undersample	0.8	100	5	0.3	3	0.6649556533277463	0.2028450399195183	0.5225225224989855	0.6569767441818025	2.095938541021395	1.5232859533671477	0.7267798662003863
4	1	undersample	0.8	100	10	0.1	1	0.6286473691250967	0.1718409316924796	0.5810810810549062	0.601678502255638	2.0952579641026716	1.4588242657181272	0.6962504234605369
4	2	undersample	0.8	100	10	0.1	1	0.655920846803629	0.18498221914181984	0.5022421524438456	0.681524547799215	2.1592382799318126	1.5770199341988982	0.7303593712947312
4	3	undersample	0.8	100	10	0.1	1	0.6726639430127803	0.20073012230824752	0.5405405405161918	0.677648578806992	2.4731815804373394	1.6768671958913783	0.6780202409816741
4	1	undersample	0.8	100	10	0.1	3	0.6305433903884518	0.17443467882916	0.6261261260979222	0.5913492575817215	2.4234187366752664	1.5321790609528712	0.6322386690880788
4	2	undersample	0.8	100	10	0.1	3	0.6721127217529345	0.1987953825513137	0.5156950672414486	0.6963824289360699	2.442277303002782	1.6985019952874973	0.6954582793593564
4	3	undersample	0.8	100	10	0.1	3	0.6733594059175455	0.20307247979634888	0.5270270270032871	0.6789405684710663	2.35636669927712	1.6415247733986722	0.6966338262794953
4	1	undersample	0.8	100	10	0.3	1	0.601354259359424	0.155328265168645	0.5405405405161918	0.6113621691374348	1.8506937236923462	1.3908592619712097	0.7515339927177949
4	2	undersample	0.8	100	10	0.3	1	0.6303765309787834	0.16998518685223396	0.5695067264318606	0.6356589147245759	2.308067314485413	1.563114163669463	0.6772394075245107
4	3	undersample	0.8	100	10	0.3	1	0.6566362874502409	0.2005141483770298	0.5405405405161918	0.6524547803575423	2.2086157270036084	1.5553099119567286	0.704201220182668
4	1	undersample	0.8	100	10	0.3	3	0.6079583456923676	0.15701380339042195	0.5540540540290967	0.616526791474393	1.997500207534435	1.444831157073617	0.7233196430462485
4	2	undersample	0.8	100	10	0.3	3	0.6315135398199325	0.17193583510974392	0.5426008968366547	0.6453488372051335	2.1586306072563737	1.5299565839882334	0.708762563293081
4	3	undersample	0.8	100	10	0.3	3	0.6683805898922178	0.20416677800178257	0.5360360360118902	0.6763565891429176	2.4144525737175595	1.6562550061803922	0.6859753635523733
4	1	undersample	0.8	300	5	0.1	1	0.5817237508651324	0.1520786203982753	0.46396396394306466	0.6094254357610754	1.3505382039140204	1.187901093785091	0.8795760659247033
4	2	undersample	0.8	300	5	0.1	1	0.6308096082316543	0.17106387115314933	0.5336322869715859	0.6427648578769848	2.05878767704496	1.4937843708836014	0.725565033709449
4	3	undersample	0.8	300	5	0.1	1	0.6463571129268805	0.19590889487998187	0.4909909909688743	0.6563307493497653	1.8421717516979292	1.4286729922830501	0.7755373365944435
4	1	undersample	0.8	300	5	0.1	3	0.5938283344674565	0.1585257719684393	0.5225225224989855	0.6049063912162369	1.6754839939691892	1.3225283772172614	0.7893410890362356
4	2	undersample	0.8	300	5	0.1	3	0.6344581754556726	0.17473461000732954	0.5381165919041203	0.647286821701245	2.1380560608426626	1.5256491953125522	0.7135683679550919
4	3	undersample	0.8	300	5	0.1	3	0.6606271969644063	0.19990702801018584	0.5405405405161918	0.6492248061973565	2.177445504303534	1.5409884582956892	0.7077047087863291
4	1	undersample	0.8	300	5	0.3	1	0.5672825827764498	0.1463643015575295	0.4909909909688743	0.6042608134241172	1.4728666198226632	1.2406933536459206	0.8423663909680001
4	2	undersample	0.8	300	5	0.3	1	0.6053855111760003	0.15838528187270282	0.4977578475113113	0.6201550387556838	1.6180757650908701	1.3104236864864365	0.8098654578341615
4	3	undersample	0.8	300	5	0.3	1	0.6292542542542543	0.19358585838849046	0.5405405405161918	0.6253229974119812	1.9634887958587641	1.4426840247884396	0.7347554048672684
4	1	undersample	0.8	300	5	0.3	3	0.5855812235734766	0.1532385305893567	0.5225225224989855	0.6055519690083567	1.6800172566835905	1.3246929080579604	0.7884995740298377
4	2	undersample	0.8	300	5	0.3	3	0.6060836490886548	0.15621227641586394	0.5112107623089143	0.628552971572167	1.7697965271641427	1.3762682412885505	0.7776420636308214
4	3	undersample	0.8	300	5	0.3	3	0.642334194659776	0.19591126341536977	0.5450450450204934	0.6350129198925387	2.084342362922962	1.493326914275293	0.7164499076522696
4	1	undersample	0.8	300	10	0.1	1	0.5946760188206283	0.1540750626865291	0.5450450450204934	0.5990961910871588	1.79027753992851	1.3595406661341618	0.7594021697248551
4	2	undersample	0.8	300	10	0.1	1	0.6101319799307077	0.1575196536773443	0.50672645737638	0.6188630490916095	1.6680122887382651	1.329512771914493	0.7970641248932606
4	3	undersample	0.8	300	10	0.1	1	0.6370643899713667	0.19221269598519247	0.5720720720463031	0.6291989664042041	2.2684393324048733	1.5428005986679731	0.680115422944985
4	1	undersample	0.8	300	10	0.1	3	0.5952372643786459	0.15328661546771655	0.5360360360118902	0.6113621691374348	1.8174531085033225	1.3792687681214495	0.7589019730378352
4	2	undersample	0.8	300	10	0.1	3	0.6154042247482648	0.15938535807265214	0.5246636771065173	0.6343669250605015	1.9150276205518042	1.4349458479484527	0.7493081631818475
4	3	undersample	0.8	300	10	0.1	3	0.6450956770724212	0.19568638728999693	0.5675675675420014	0.6395348837167989	2.3286289693457194	1.574542240449883	0.676167065638626
4	1	undersample	0.8	300	10	0.3	1	0.5859432705785191	0.15406405927429767	0.5225225224989855	0.6178179470586326	1.7690591127517192	1.3672083887912563	0.7728449327925582
4	2	undersample	0.8	300	10	0.3	1	0.6084865760535799	0.1595768790876207	0.5022421524438456	0.620801033587721	1.651886942944653	1.324481825335387	0.8017993086472956
4	3	undersample	0.8	300	10	0.3	1	0.6281674115976441	0.18608663649316443	0.5450450450204934	0.6220930232517953	1.9721248571188903	1.4422730040279752	0.7313294485896633
4	1	undersample	0.8	300	10	0.3	3	0.5781599869721239	0.14462778876367016	0.5180180179946838	0.6113621691374348	1.6907038467685898	1.3329067927224092	0.7883738943179966
4	2	undersample	0.8	300	10	0.3	3	0.6048220762215964	0.15340627226872625	0.5246636771065173	0.624677002579944	1.8370895543994854	1.3978990542386904	0.7609313506356228
4	3	undersample	0.8	300	10	0.3	3	0.6250509230160393	0.18424403957736252	0.5360360360118902	0.6072351421149403	1.786216107520823	1.3647759253476766	0.764059791947434
4	1	undersample	0.8	500	5	0.1	1	0.5805663636522255	0.14994302563161313	0.49549549547317584	0.6074887023847161	1.5200598832448269	1.2623725377074508	0.8304755203539105
4	2	undersample	0.8	500	5	0.1	1	0.6183908645322765	0.16313141011882	0.5336322869715859	0.6311369509003157	1.957816871608265	1.4466948473345855	0.7389326595025291
4	3	undersample	0.8	500	5	0.1	1	0.6405838978513397	0.1893554662392936	0.5360360360118902	0.6485788113653193	2.1322814955447766	1.5253377943461102	0.7153547860403799
4	1	undersample	0.8	500	5	0.1	3	0.5885081336985791	0.1559751020173596	0.5135135134903822	0.6061975468004764	1.6248633530973893	1.3039875609670983	0.8025213580161948
4	2	undersample	0.8	500	5	0.1	3	0.6205533539588185	0.16406540858038438	0.5291479820390517	0.6317829457323528	1.9282205034422628	1.4370544805995957	0.7452749614226994
4	3	undersample	0.8	500	5	0.1	3	0.6488363363363363	0.19948896688014947	0.5360360360118902	0.6453488372051335	2.1023395904785014	1.511445829397943	0.7189351402693869
4	1	undersample	0.8	500	5	0.3	1	0.5639892636341958	0.14855749385249056	0.4909909909688743	0.6036152356319974	1.4688968017359745	1.2386726804825239	0.8432673175744309
4	2	undersample	0.8	500	5	0.3	1	0.5977581372174134	0.1548833835988559	0.50672645737638	0.6149870800993864	1.6408785479311676	1.3161284154981114	0.8020876382037603
4	3	undersample	0.8	500	5	0.3	1	0.626962718532486	0.18936504278804414	0.5405405405161918	0.6156330749314236	1.8843301587883718	1.4063138402364186	0.7463202851337791
4	1	undersample	0.8	500	5	0.3	3	0.5811465112627153	0.15406284367344578	0.5090090089860807	0.6036152356319974	1.5786838863011006	1.284128558665369	0.8134171470434644
4	2	undersample	0.8	500	5	0.3	3	0.6005217204899131	0.15379921137934677	0.5246636771065173	0.6272609819080927	1.857476819780284	1.407589861980188	0.7577967210228335
4	3	undersample	0.8	500	5	0.3	3	0.6381948809274389	0.1923062322361203	0.5540540540290967	0.6291989664042041	2.108225054880354	1.4942084538280371	0.708751861802812
4	1	undersample	0.8	500	10	0.1	1	0.5887000622313727	0.1512463789487558	0.5315315315075887	0.6042608134241172	1.7324632576207772	1.3431359241304464	0.7752752624897605
4	2	undersample	0.8	500	10	0.1	1	0.6086067948227715	0.15646507917137908	0.5112107623089143	0.6259689922440184	1.7503445894471799	1.3667603435029254	0.7808521443375617
4	3	undersample	0.8	500	10	0.1	1	0.6281892357473753	0.1870119417138129	0.5495495495247951	0.6330749353964272	2.1049295235165566	1.4977159849828483	0.7115278431894598
4	1	undersample	0.8	500	10	0.1	3	0.5895681026410529	0.15216261665520647	0.5225225224989855	0.6087798579689556	1.7029079891953813	1.3356227172508277	0.7843187704186092
4	2	undersample	0.8	500	10	0.1	3	0.6080839155977336	0.15601411173260213	0.5156950672414486	0.6279069767401299	1.7968749568316174	1.3859304559494041	0.7713004361886313
4	3	undersample	0.8	500	10	0.1	3	0.64088798100426	0.19425560123466462	0.5540540540290967	0.636304909556613	2.1736906692090847	1.523402579120917	0.7008368665162061
4	1	undersample	0.8	500	10	0.3	1	0.5840821454120356	0.1523637259227203	0.5225225224989855	0.6158812136822732	1.7546218087227015	1.3603149012962568	0.7752752627304322
4	2	undersample	0.8	500	10	0.3	1	0.6070555381745286	0.15890788468585748	0.50672645737638	0.6162790697634608	1.6498622219375318	1.3205598241889427	0.8004061127840773
4	3	undersample	0.8	500	10	0.3	1	0.6276989198500826	0.18860251434608924	0.5315315315075887	0.6156330749314236	1.817291490149328	1.3828752762324785	0.7609540162133989
4	1	undersample	0.8	500	10	0.3	3	0.5787212325301415	0.1461664086528695	0.5180180179946838	0.6113621691374348	1.6907038467685898	1.3329067927224092	0.7883738943179966
4	2	undersample	0.8	500	10	0.3	3	0.6028956790767199	0.1545087084730939	0.5336322869715859	0.6214470284197582	1.8784129246458303	1.4096634102417498	0.7504544783322382
4	3	undersample	0.8	500	10	0.3	3	0.6261232162394954	0.18696712895817186	0.5495495495247951	0.6130490956032749	1.93285471297642	1.4202048091333987	0.7347705858439125
4	1	undersample	1.0	100	5	0.1	1	0.6519943119362099	0.19421466754445538	0.7207207206882558	0.4925758553873946	2.5051300561870353	1.420351621294994	0.5669771885638374
4	2	undersample	1.0	100	5	0.1	1	0.6716448824463217	0.19090524250371552	0.7040358744078907	0.5633074935364127	3.0684955322503606	1.6122004565347192	0.5254041952824402
4	3	undersample	1.0	100	5	0.1	1	0.6655929184998953	0.19746606657437227	0.5990990990721127	0.5988372092984572	2.230744126509034	1.4934064126195752	0.6694655709569055
4	1	undersample	1.0	100	5	0.1	3	0.6515435706849522	0.19496510847299414	0.7207207206882558	0.47966429954499895	2.3789321646381736	1.3851071648686777	0.58223902373863
4	2	undersample	1.0	100	5	0.1	3	0.6807481952700432	0.19815900672805725	0.7040358744078907	0.5658914728645614	3.1009198369786715	1.621796887602413	0.5230050894103037
4	3	undersample	1.0	100	5	0.1	3	0.6663334846474382	0.20175184939735333	0.6081081080807158	0.5988372092984572	2.316341774326613	1.5158636519070874	0.654421400824733
4	1	undersample	1.0	100	5	0.3	1	0.6272558872623429	0.18286209100459383	0.662162162132335	0.5048418334376705	1.998331129436743	1.3372740135878247	0.6691953970518602
4	2	undersample	1.0	100	5	0.3	1	0.6451083996709193	0.18427410574040212	0.6143497757572041	0.5620155038723385	2.0441448454214646	1.402674677213665	0.6861914212752429
4	3	undersample	1.0	100	5	0.3	1	0.6441659682938753	0.1926244514114708	0.6036036035764142	0.5723514211849332	2.0379702960826473	1.4114476683972825	0.692575181655317
4	1	undersample	1.0	100	5	0.3	3	0.6243086210807322	0.1738771886920043	0.6801801801495414	0.509360877982509	2.207913231929848	1.386314575750744	0.6278845262682221
4	2	undersample	1.0	100	5	0.3	3	0.6590726063429161	0.1915430239029638	0.6591928250825474	0.5749354005130819	2.6161813504118197	1.5508061842133551	0.5927747164039011
4	3	undersample	1.0	100	5	0.3	3	0.6593308424703773	0.20000927784089872	0.6126126125850174	0.5781653746732677	2.167456059459613	1.4522577362821758	0.6700286763689641
4	1	undersample	1.0	100	10	0.1	1	0.6323376313692647	0.17571175038440398	0.6666666666366367	0.512588766943108	2.1033112235024536	1.367770391293213	0.650293858073213
4	2	undersample	1.0	100	10	0.1	1	0.6640537189603829	0.18942968262482568	0.6457399102849444	0.5801033591693792	2.5182472641412654	1.5378543958556719	0.6106844202996146
4	3	undersample	1.0	100	10	0.1	1	0.6706081081081081	0.21126971006454776	0.6126126125850174	0.5917312661460483	2.292022319962668	1.5005131345645328	0.6546677571921505
4	1	undersample	1.0	100	10	0.1	3	0.6422902889978422	0.19015804158213473	0.6936936936624462	0.5048418334376705	2.3089960493370247	1.400953728520578	0.6067371600020144
4	2	undersample	1.0	100	10	0.1	3	0.6740391188978111	0.19937063916545195	0.6726457398801504	0.5742894056810447	2.771945804766302	1.5800539922096557	0.5700161820528122
4	3	undersample	1.0	100	10	0.1	3	0.6688665409595642	0.2048724222278443	0.6126126125850174	0.6091731266110519	2.4648855812045665	1.5674781818305723	0.6359232936141825
4	1	undersample	1.0	100	10	0.3	1	0.616087682259406	0.16495735888478777	0.6306306306022238	0.5455132343412169	2.0492654829963084	1.3875665132128838	0.6771043109023706
4	2	undersample	1.0	100	10	0.3	1	0.6249768252975052	0.1635565814814045	0.6143497757572041	0.5742894056810447	2.149010082756474	1.4431159795514856	0.6715259130894076
4	3	undersample	1.0	100	10	0.3	1	0.6529101776194799	0.20478439503371454	0.6126126125850174	0.5910852713140111	2.2859031769523277	1.4981426557369724	0.6553832410676876
4	1	undersample	1.0	100	10	0.3	3	0.6197081523098309	0.16832507405725383	0.6351351351065254	0.5229180116170244	1.9079837307285195	1.3312913445890981	0.6977477344636152
4	2	undersample	1.0	100	10	0.3	3	0.6463511430922005	0.1781765149282511	0.6233183856222727	0.5801033591693792	2.286117165566884	1.48445667377735	0.6493353329719128
4	3	undersample	1.0	100	10	0.3	3	0.6670318574388342	0.21399073570253352	0.5990990990721127	0.5846253229936395	2.103290359278686	1.442310082470044	0.6857398718509671
4	1	undersample	1.0	300	5	0.1	1	0.6137045696438853	0.16769716982199523	0.6351351351065254	0.5061329890219101	1.7839747986317875	1.2860448422910644	0.7208873272411939
4	2	undersample	1.0	300	5	0.1	1	0.6293336693665195	0.17122210248223246	0.64125560535241	0.5697674418567845	2.367229678326508	1.4904859669734472	0.6296330081307684
4	3	undersample	1.0	300	5	0.1	1	0.6424840538212631	0.19025494363551887	0.5810810810549062	0.5936692506421598	2.0266167048677475	1.4300691436041886	0.7056436078431243
4	1	undersample	1.0	300	5	0.1	3	0.6295837477244837	0.18131445602657473	0.6351351351065254	0.5358295674594201	2.0094781491453255	1.3683230919017404	0.680934536356584
4	2	undersample	1.0	300	5	0.1	3	0.6371261630803815	0.1703932702532297	0.64125560535241	0.5852713178256765	2.5225466697398633	1.5462050671981724	0.6129539883328134
4	3	undersample	1.0	300	5	0.1	3	0.6536842074632773	0.19649795641264295	0.6216216215936207	0.5839793281616023	2.306122397134067	1.4942084582109505	0.6479311059146962
4	1	undersample	1.0	300	5	0.3	1	0.5955309731939816	0.15453377830259882	0.5720720720463031	0.5455132343412169	1.6045902844668984	1.2587210512716875	0.7844501162762407
4	2	undersample	1.0	300	5	0.3	1	0.6102579923755229	0.15569695265358313	0.6143497757572041	0.5652454780325243	2.0711668957243736	1.413095736982827	0.682270327508754
4	3	undersample	1.0	300	5	0.3	1	0.6202103266056755	0.1807041564603185	0.6126126125850174	0.567829457360673	2.0777974340597853	1.417525115590836	0.6822248750414399
4	1	undersample	1.0	300	5	0.3	3	0.6017802825420644	0.1624739594947538	0.6216216215936207	0.5377663008357795	1.9113128159356552	1.3448210488966599	0.7036111611720629
4	2	undersample	1.0	300	5	0.3	3	0.6029101632657791	0.15560624112376265	0.6098654708246697	0.5639534883684499	2.0217624121036946	1.398624781004429	0.6917849260692805
4	3	undersample	1.0	300	5	0.3	3	0.6305506087482831	0.18641120693494445	0.5810810810549062	0.5729974160169703	1.861353728273029	1.3608373561262253	0.7311008739726639
4	1	undersample	1.0	300	10	0.1	1	0.5960311505824739	0.15412614022237256	0.5900900900635094	0.5455132343412169	1.7278814639533278	1.2983658087920555	0.7514206376996653
4	2	undersample	1.0	300	10	0.1	1	0.6266135386611975	0.1631684581097534	0.6233183856222727	0.5710594315208588	2.203026344803661	1.4531578892170116	0.659618924037995
4	3	undersample	1.0	300	10	0.1	1	0.6487970528668203	0.2013475686008231	0.6036036035764142	0.5781653746732677	2.087045758501922	1.4309010048662614	0.685610738608291
4	1	undersample	1.0	300	10	0.1	3	0.6105551969012266	0.16596679404114645	0.6126126125850174	0.5474499677175763	1.9130145956504585	1.3536903222797694	0.7076215237601702
4	2	undersample	1.0	300	10	0.1	3	0.6208169661996964	0.16368924282248692	0.600896860959601	0.5807493540014164	2.085594041526627	1.4332639731436247	0.6872209661850367
4	3	undersample	1.0	300	10	0.1	3	0.6485584421630934	0.1997367051226674	0.6036036035764142	0.5846253229936395	2.143185305926934	1.453154519180345	0.678034929471485
4	1	undersample	1.0	300	10	0.3	1	0.6025058305561857	0.15674919969118256	0.6261261260979222	0.5448676565490971	2.004887598905833	1.3757012028490414	0.6861737204374719
4	2	undersample	1.0	300	10	0.3	1	0.6004435058689934	0.1561329387813739	0.5515695067017233	0.5704134366888216	1.63321801476382	1.2839542503629053	0.7861499337039813
4	3	undersample	1.0	300	10	0.3	1	0.6328101357171125	0.1886978713808621	0.5990990990721127	0.5775193798412306	2.0427790522701637	1.4180510449602615	0.6941773869066136
4	1	undersample	1.0	300	10	0.3	3	0.5973252141747944	0.15603026189871413	0.617117117089319	0.5564880568072532	2.0223306400790997	1.3914328861867784	0.6880343097155708
4	2	undersample	1.0	300	10	0.3	3	0.6112096035967138	0.16057105322882884	0.5964125560270667	0.5775193798412306	2.0200815074411724	1.4116920716647605	0.6988292533067781
4	3	undersample	1.0	300	10	0.3	3	0.6395668924738693	0.1979674792315068	0.6261261260979222	0.5671834625286358	2.194605241216436	1.4466316728321198	0.6591762489750647
4	1	undersample	1.0	500	5	0.1	1	0.6007450316682079	0.15939103529899418	0.5990990990721127	0.5338928340830608	1.7117090202266296	1.2853247708395563	0.7509014315717571
4	2	undersample	1.0	500	5	0.1	1	0.6183546540596285	0.16447612231101638	0.6233183856222727	0.5516795865597437	2.0362631698494273	1.3903412671658864	0.6827905485841814
4	3	undersample	1.0	500	5	0.1	1	0.6384960541937286	0.19231485659174413	0.5990990990721127	0.5885012919858624	2.1371773820451097	1.455895420436109	0.6812234732108003
4	1	undersample	1.0	500	5	0.1	3	0.6185827531857229	0.17300001578840848	0.639639639610827	0.539057456420019	2.0758052842627803	1.3876775633817442	0.6685008238219816
4	2	undersample	1.0	500	5	0.1	3	0.6198856328431883	0.1605197502945751	0.6143497757572041	0.5826873384975279	2.2243141564581053	1.4721570124993548	0.6618476018695163
4	3	undersample	1.0	500	5	0.1	3	0.6442692692692693	0.194064572227025	0.6081081080807158	0.5930232558101226	2.261083691901164	1.494208457412286	0.6608372968030604
4	1	undersample	1.0	500	5	0.3	1	0.6011754168629572	0.15938058506247527	0.5765765765506047	0.5526145900545345	1.6819870143751297	1.28876925989427	0.7662183073114788
[truncated: 305 more rows]
