# Supplementary material for: Risk prediction for cardiovascular related diseases using PRS and EHR in the Framingham Heart Study
Source: PLoS One. 2026 Apr 17;21(4):e0345914. doi: 10.1371/journal.pone.0345914 (PMC13089760; doi:10.1371/journal.pone.0345914)
Supplement: S1 File — (ZIP) [file pone.0345914.s003.zip › catboost/prs_model/chd/chd_catboost_nested_cv_best_per_fold.csv]

sampling_method	sampling_ratio	iterations	depth	learning_rate	l2_leaf_reg	mean_AUC	outer_fold
none		100	5	0.1	3	0.6659074602812219	1
none		100	5	0.1	3	0.6565513888308415	2
none		100	5	0.1	1	0.6835228682696236	3
none		100	5	0.1	1	0.6706720829406696	4
