# Supplementary material for: Risk prediction for cardiovascular related diseases using PRS and EHR in the Framingham Heart Study
Source: PLoS One. 2026 Apr 17;21(4):e0345914. doi: 10.1371/journal.pone.0345914 (PMC13089760; doi:10.1371/journal.pone.0345914)
Supplement: S1 File — (ZIP) [file pone.0345914.s003.zip › catboost/prs_model/chd/chd_catboost_nested_cv_outer_test_results.csv]

outer_fold	AUC	AUPRC	sensitivity	specificity	DOR	LR+	LR-
1	0.6666724826828119	0.19101240774280226	0.0	0.9999999999935443	0.0	0.0	0.9999999900064559
2	0.6970385627049513	0.24220526405883702	0.0	0.9999999999935402	0.0	0.0	0.9999999900064599
3	0.6357083828014061	0.1701660547729118	0.0	0.9999999999935402	0.0	0.0	0.9999999900064599
4	0.6474555951300137	0.18229958201429072	0.0	0.9999999999935402	0.0	0.0	0.9999999900064599
