# Supplementary material for: Risk prediction for cardiovascular related diseases using PRS and EHR in the Framingham Heart Study
Source: PLoS One. 2026 Apr 17;21(4):e0345914. doi: 10.1371/journal.pone.0345914 (PMC13089760; doi:10.1371/journal.pone.0345914)
Supplement: S1 File — (ZIP) [file pone.0345914.s003.zip › catboost/prs_model/chf/chf_catboost_nested_cv_all_results.csv]

outer_fold	inner_fold	sampling_method	sampling_ratio	iterations	depth	learning_rate	l2_leaf_reg	AUC	AUPRC	sensitivity	specificity	DOR	LR+	LR-
1	1	none		100	5	0.1	1	0.8191395099335211	0.21892962455921483	0.0	0.9975669099696013	0.0	0.0	1.0024390143475015
1	2	none		100	5	0.1	1	0.8049779307105784	0.2533683753475549	0.007874015747411495	0.999391357267198	13.0315317914564	12.936795192165091	0.9927301923424889
1	3	none		100	5	0.1	1	0.8124206248412498	0.22588295703422032	0.007874015747411495	0.9987827145404822	6.51185123361338	6.468450765872749	0.9933351467498035
1	1	none		100	5	0.1	3	0.82251853554802	0.2264980600685638	0.0	0.9987834549817592	0.0	0.0	1.0012180167783042
1	2	none		100	5	0.1	3	0.8056440829862791	0.24036835150325633	0.0	0.999391357267198	0.0	0.0	1.0006090033922008
1	3	none		100	5	0.1	3	0.8144717987549184	0.2306994590706849	0.0	0.9987827145404822	0.0	0.0	1.00121875902497
1	1	none		100	5	0.3	1	0.7964849512424086	0.20555065366105463	0.03937007873705747	0.9902676398966529	4.170077678633467	4.045271431212581	0.9700709917800471
1	2	none		100	5	0.3	1	0.7913769223764862	0.23265532166572372	0.07086614172670345	0.9920876445466094	9.563221276468653	8.956378739601265	0.9365441188741702
1	3	none		100	5	0.3	1	0.799514523557349	0.22332747045590554	0.03149606298964598	0.9945222154534722	5.904234922313698	5.749770774007997	0.9738384042334954
1	1	none		100	5	0.3	3	0.8043086767438743	0.20644009662693602	0.01574803149482299	0.9945255474392061	2.906661353559718	2.876635161888685	0.9896698593040862
1	2	none		100	5	0.3	3	0.7989705790732338	0.23209033177807828	0.03149606298964598	0.9933049300000408	4.824826490657462	4.704359468421298	0.9750318336384335
1	3	none		100	5	0.3	3	0.8068374061276425	0.2342388666489044	0.023622047242234486	0.9957395009069037	5.654364599169956	5.5444189241401425	0.980555599193303
1	1	none		100	10	0.1	1	0.8105829836963809	0.21493933041439847	0.01574803149482299	0.9963503649574432	4.367988023706601	4.314948799456572	0.9878572771623808
1	2	none		100	10	0.1	1	0.800990601981204	0.23505935147367488	0.01574803149482299	0.9969567863603351	5.241582764740155	5.174786134533721	0.98725639074678
1	3	none		100	10	0.1	1	0.8092360335664068	0.22072928980888717	0.007874015747411495	0.9981740718137665	4.338600562563932	4.3123123262205265	0.9939408389063877
1	1	none		100	10	0.1	3	0.8186150545050481	0.22579856077770702	0.007874015747411495	0.9975669099696013	3.2539548717216613	3.236207163304004	0.9945457937627095
1	2	none		100	10	0.1	3	0.8030273985076272	0.2436954354868977	0.023622047242234486	0.9981740718137665	13.22573397081403	12.93693697866158	0.9781640001948402
1	3	none		100	10	0.1	3	0.8103982057020718	0.22529575191525666	0.0	0.9981740718137665	0.0	0.0	1.0018292582621617
1	1	none		100	10	0.3	1	0.7732987528018851	0.19429363740356842	0.07086614172670345	0.9872262773662578	5.894668502573999	5.547802178003032	0.9411559134553219
1	2	none		100	10	0.3	1	0.7871595554511863	0.20570361857047503	0.055118110231880464	0.9884357881863152	4.985960595982316	4.766261934430812	0.9559365327539604
1	3	none		100	10	0.3	1	0.7843895121752508	0.20489092755087088	0.07874015747411495	0.9835666463725894	5.115539775483069	4.791481479955663	0.9366521694864149
1	1	none		100	10	0.3	3	0.7986378527501581	0.2087035914502924	0.03149606298964598	0.990875912402732	3.5317034431940266	3.4519647180315887	0.9774220112866108
1	2	none		100	10	0.3	3	0.7872554046994886	0.2133236273107417	0.03937007873705747	0.9933049300000408	6.080467810456791	5.880449335526622	0.9671047455607168
1	3	none		100	10	0.3	3	0.7947915518472546	0.2112911711205053	0.01574803149482299	0.9920876445466094	2.006151308983842	1.990306386578059	0.9921018208365738
1	1	none		300	5	0.1	1	0.7738136291357741	0.1876029169887882	0.04724409448446897	0.9872262773662578	3.832346465501	3.698534785335355	0.9650836061682599
1	2	none		300	5	0.1	1	0.784317625239024	0.20038281161637078	0.055118110231880464	0.9805234327390109	2.936717240492386	2.8299690183387636	0.9636504835913665
1	3	none		300	5	0.1	1	0.784739361931554	0.20431246477516016	0.06299212597929196	0.9799147900122952	3.2798557624347224	3.1362427704477565	0.9562136157234804
1	1	none		300	5	0.1	3	0.7811847424181466	0.19094296935140512	0.03149606298964598	0.9896593673905739	3.1123834056855118	3.04585161476672	0.9786235134395429
1	2	none		300	5	0.1	3	0.7871931026880922	0.2100725157240224	0.06299212597929196	0.9860012172794522	4.735108049104332	4.499825609020595	0.9503110625998658
1	3	none		300	5	0.1	3	0.794956891800576	0.21412293899357576	0.03937007873705747	0.9902617163664622	4.167516208463095	4.042810806348099	0.9700767945336565
1	1	none		300	5	0.3	1	0.7082111998773875	0.15028768096962217	0.12598425195858393	0.9580291970744647	3.2902459820762537	3.0017110267105216	0.9123059522479481
1	2	none		300	5	0.3	1	0.7552776992346437	0.1847520741580912	0.13385826770599543	0.9713937918382752	5.247967211243578	4.67934163646624	0.8916484032067215
1	3	none		300	5	0.3	1	0.7527352979234261	0.17819952024091987	0.1574803149482299	0.9580036518505296	4.263848363437367	3.74985646107068	0.8794535121340928
1	1	none		300	5	0.3	3	0.7158313696189437	0.15230773911533524	0.10236220471634944	0.968978102183887	3.561918353747738	3.299674711275554	0.9263757189112874
1	2	none		300	5	0.3	3	0.7702014271953073	0.17820062970810688	0.07874015747411495	0.9713937918382752	2.9023448648933234	2.7525539038036695	0.9483896652238092
1	3	none		300	5	0.3	3	0.7694298407464739	0.18466226281183684	0.10236220471634944	0.9671332927512652	3.3555870208428087	3.1144639101518425	0.9281427831407351
1	1	none		300	10	0.1	1	0.7415392647086997	0.1601402047829294	0.08661417322152645	0.968978102183887	2.9619665891496916	2.792032448002392	0.9426279245047967
1	2	none		300	10	0.1	1	0.7588552724275259	0.19418811847383743	0.10236220471634944	0.9744370054718537	4.3469072345504784	4.004310393312457	0.921186060290398
1	3	none		300	10	0.1	1	0.7681095173511102	0.18602243786636233	0.1417322834534069	0.9665246500245496	4.767971881102355	4.233928583810541	0.8879936043481738
1	1	none		300	10	0.1	3	0.7624695863746959	0.17505791219753422	0.10236220471634944	0.9799270072933095	5.566982866425012	5.099496383878395	0.916025152325167
1	2	none		300	10	0.1	3	0.7681502532816387	0.20347466239088677	0.10236220471634944	0.9829580036458737	6.577377084832606	6.006464414418261	0.9132005465363028
1	3	none		300	10	0.1	3	0.7797647859446662	0.19587672820170582	0.08661417322152645	0.9774802191054324	4.116027991780172	3.846135766847643	0.9344289527107709
1	1	none		300	10	0.3	1	0.7249841944939364	0.14954212059550476	0.12598425195858393	0.9562043795562275	3.147146426310086	2.8766397625062203	0.9140469941233432
1	2	none		300	10	0.3	1	0.7432629959599542	0.17053542799840973	0.11811023621117243	0.9561777236703825	2.9222463551800293	2.695209358151333	0.9223073626736807
1	3	none		300	10	0.3	1	0.7520907117285933	0.1736726877815716	0.1732283464430529	0.9525258673100881	4.203906313153718	3.648898887432959	0.8679781549785627
1	1	none		300	10	0.3	3	0.7253242523516678	0.15016093285959617	0.10236220471634944	0.9604622870987807	2.7701747364877383	2.5889757225546397	0.9345893097470864
1	2	none		300	10	0.3	3	0.7513910122159868	0.17756496857916723	0.12598425195858393	0.9622641509375396	3.6756746984280513	3.338581791660148	0.9082908659820162
1	3	none		300	10	0.3	3	0.7524908823402553	0.17962824737410663	0.14960629920081842	0.9598295800306766	4.203562360788116	3.724289217592819	0.8859840430341416
1	1	none		500	5	0.1	1	0.7560994884763492	0.17366700598218396	0.10236220471634944	0.9768856447629144	4.819480827955713	4.428510308044949	0.918877036331855
1	2	none		500	5	0.1	1	0.7755474190193665	0.1923723028139953	0.07086614172670345	0.9786975045588637	3.504114575424143	3.326657604783762	0.9493575333049584
1	3	none		500	5	0.1	1	0.7670000623020113	0.18481810189347186	0.08661417322152645	0.9720024345649909	3.2921652387521005	3.0936312118377667	0.9396949893343626
1	1	none		500	5	0.1	3	0.7609321416939672	0.17599098767128002	0.055118110231880464	0.9854014598480207	3.9374972997404267	3.7755879630558797	0.9588801302618813
1	2	none		500	5	0.1	3	0.7772367620206939	0.19429143747842711	0.09448818896893794	0.9793061472855794	4.938105025750567	4.566000570937079	0.9246462960479499
1	3	none		500	5	0.1	3	0.785642741096803	0.20147951294629035	0.06299212597929196	0.9786975045588637	3.0885939864570946	2.957028982030011	0.9574029361288949
1	1	none		500	5	0.3	1	0.7028085905320229	0.14414461509907295	0.1417322834534069	0.9555961070501485	3.5538511507157735	3.19188796564742	0.8981490205255325
1	2	none		500	5	0.3	1	0.7522105232889711	0.18281679122240835	0.11023622046376093	0.9659160072978338	3.5110609140787012	3.234251018785268	0.9211606015452235
1	3	none		500	5	0.3	1	0.7477655143989533	0.16652615820854222	0.14960629920081842	0.9494826536765096	3.306558914282377	2.9614831433934734	0.8956389972475707
1	1	none		500	5	0.3	3	0.7089631588022299	0.14574829174551576	0.11811023621117243	0.9574209245683856	3.0114788826303642	2.7739026100235837	0.9211097563752267
1	2	none		500	5	0.3	3	0.7633266398608268	0.1770485736742656	0.10236220471634944	0.9677419354779809	3.4210515685759537	3.173227361926947	0.9275590455473075
1	3	none		500	5	0.3	3	0.7568903628373295	0.17954352910173008	0.1417322834534069	0.9604382227573924	4.0090321512005715	3.582555120279373	0.893620940185325
1	1	none		500	10	0.1	1	0.7286458033986628	0.15338883806932688	0.11023622046376093	0.9635036496291758	3.2707955616726645	3.0204716126127895	0.9234669434246705
1	2	none		500	10	0.1	1	0.7559989648281183	0.1831158061618801	0.11811023621117243	0.9677419354779809	4.017855893632892	3.661416186838785	0.9112860798373786
1	3	none		500	10	0.1	1	0.7601684071292671	0.17767195962750051	0.13385826770599543	0.9598295800306766	3.692698801915683	3.3322587736356803	0.9023911549406621
1	1	none		500	10	0.1	3	0.750536429296703	0.16410708752896006	0.09448818896893794	0.9641119221352549	2.803241663977146	2.632856599243867	0.9392185500967621
1	2	none		500	10	0.1	3	0.7599000292340208	0.19073431329619397	0.13385826770599543	0.9738283627451381	5.750526336526007	5.114629064134602	0.8894192822215949
1	3	none		500	10	0.1	3	0.7701558988023636	0.190142133461442	0.09448818896893794	0.9677419354779809	3.130433810203488	2.929132949471028	0.9356955284022719
1	1	none		500	10	0.3	1	0.7209513956740808	0.15104232374254012	0.12598425195858393	0.9562043795562275	3.147146426310086	2.8766397625062203	0.9140469941233432
1	2	none		500	10	0.3	1	0.7341309588279554	0.16647503010365935	0.12598425195858393	0.9519172245833725	2.853688536954797	2.6201529480240393	0.9181635926824545
1	3	none		500	10	0.3	1	0.7494716310187337	0.17484465825346654	0.18110236219046438	0.9537431527635196	4.559842125307598	3.9151462725755253	0.8586144255406641
1	1	none		500	10	0.3	3	0.7222182309328122	0.14635104183329709	0.11023622046376093	0.9580291970744647	2.8280100979793157	2.626497148371706	0.9287438973320157
1	2	none		500	10	0.3	3	0.7463229832120041	0.1757813974209637	0.12598425195858393	0.9586122945772453	3.3386319411432726	3.0440011165564007	0.9117510216258523
1	3	none		500	10	0.3	3	0.7512712006556088	0.17936140027330735	0.18110236219046438	0.9586122945772453	5.122312103001691	4.3757516050498255	0.8542532094564289
1	1	undersample	0.6	100	5	0.1	1	0.8162562024637432	0.2178615660581838	0.5905511810558621	0.8321167883161064	7.148828944609555	3.5176307383939034	0.4920569080839485
1	2	undersample	0.6	100	5	0.1	1	0.7994881650140659	0.22127406798602928	0.6614173227825656	0.800973828357876	7.861744767917269	3.3232679104093124	0.42271377790763154
1	3	undersample	0.6	100	5	0.1	1	0.8010457152989777	0.2422351923891718	0.6299212597929196	0.8131466828921903	7.407304263621072	3.3712070828124494	0.4551192834478473
1	1	undersample	0.6	100	5	0.1	3	0.8176236182156063	0.2270876396656755	0.5984251968032737	0.8315085158100274	7.354144043894826	3.5516641340277673	0.48294730689084125
1	2	undersample	0.6	100	5	0.1	3	0.7974178212507369	0.22111988050191464	0.6771653542773886	0.803408399264739	8.572075268617727	3.4445282367073604	0.40183130024499286
1	3	undersample	0.6	100	5	0.1	3	0.8042183254177829	0.23083213139830364	0.6456692912877426	0.8174071819792003	8.157480944250471	3.5361152915282763	0.43348127125516367
1	1	undersample	0.6	100	5	0.3	1	0.7852702262582141	0.2035124148001253	0.5905511810558621	0.799270072987839	5.743006665368396	2.9420184644410283	0.5122784246015218
1	2	undersample	0.6	100	5	0.3	1	0.7941230033403464	0.22656064044969765	0.6535433070351541	0.7857577601899832	6.918452602311063	3.050487509418406	0.44092047970595116
1	3	undersample	0.6	100	5	0.3	1	0.7902650710961798	0.2165165430604772	0.6141732282980966	0.7869750456434147	5.880699385805914	2.883104476290506	0.4902655667865601
1	1	undersample	0.6	100	5	0.3	3	0.803477690288714	0.2166797993959298	0.5984251968032737	0.8181265206762888	6.703389961509901	3.2903376903829806	0.4908468166467748
1	2	undersample	0.6	100	5	0.3	3	0.798687823790742	0.23056319919355023	0.6850393700248001	0.796713329270866	8.524176116369519	3.36981925017296	0.3953249110444727
1	3	undersample	0.6	100	5	0.3	3	0.800336430861541	0.24201194982078186	0.6299212597929196	0.8021911138113075	6.902781909838494	3.184494084593796	0.4613348729773914
1	1	undersample	0.6	100	10	0.1	1	0.8008649922409334	0.20110635411353076	0.5669291338136276	0.8175182481702098	5.8647269111067555	3.106771482962942	0.5297384637692161
1	2	undersample	0.6	100	10	0.1	1	0.7931261711580028	0.2303181131845512	0.6456692912877426	0.7985392574510132	7.222826019156317	3.204938347139068	0.4437235877495454
1	3	undersample	0.6	100	10	0.1	1	0.7973459343145101	0.24057381473255332	0.6692913385299771	0.7918441874571404	7.698760331839913	3.2153380595066894	0.41764360025877806
1	1	undersample	0.6	100	10	0.1	3	0.8127263061095464	0.21461466758600553	0.5905511810558621	0.8199513381945259	6.568346775623191	3.2799529990085015	0.4993574555925968
1	2	undersample	0.6	100	10	0.1	3	0.7944369096285362	0.22276966173711593	0.6614173227825656	0.7930614729105718	7.4864564636558475	3.1962017905670956	0.4269311831597476
1	3	undersample	0.6	100	10	0.1	3	0.8006599220745612	0.24013838327534656	0.6377952755403311	0.805234327444886	7.280094661660597	3.2746799496356367	0.4498128154954145
1	1	undersample	0.6	100	10	0.3	1	0.7747499856313582	0.18231599866764073	0.5748031495610392	0.7895377128905746	5.071397715595502	2.731145470973276	0.5385389932760574
1	2	undersample	0.6	100	10	0.3	1	0.7790387278887765	0.20716565989091734	0.6299212597929196	0.7900182592769932	6.403946600518107	2.999885740660709	0.4684432684648775
1	3	undersample	0.6	100	10	0.3	1	0.7821706020770532	0.20764351338243803	0.6456692912877426	0.7735849056556691	6.2259255939519385	2.851705910511218	0.45803725168546816
1	1	undersample	0.6	100	10	0.3	3	0.7867142747667489	0.2010931953215367	0.5275590550765702	0.8023114355182341	4.5319484673305075	2.6686370543140847	0.5888498133268779
1	2	undersample	0.6	100	10	0.3	3	0.7895797489708187	0.20822824252836472	0.6377952755403311	0.7875836883701304	6.5288397964110105	3.002571886409342	0.45989362807944795
1	3	undersample	0.6	100	10	0.3	3	0.7881012743157563	0.23035082975132093	0.6692913385299771	0.7833231892831204	7.316412100556142	3.0888921866012864	0.4221867318275265
1	1	undersample	0.6	300	5	0.1	1	0.7707028181696266	0.19170451653830695	0.5905511810558621	0.7798053527933102	5.107840789102327	2.6819505457007087	0.5250654053948376
1	2	undersample	0.6	300	5	0.1	1	0.7858703830615207	0.21793909476867446	0.6062992125506851	0.7839318320098362	5.587379981840509	2.806055098859981	0.5022130322451872
1	3	undersample	0.6	300	5	0.1	1	0.7756600418861215	0.2042237863736114	0.6141732282980966	0.786366402916699	5.859410110292336	2.874890503808305	0.49064502929472725
1	1	undersample	0.6	300	5	0.1	3	0.77287727264019	0.196127386441994	0.5748031495610392	0.7828467153237053	4.873482473484709	2.646992533168261	0.5431418905956883
1	2	undersample	0.6	300	5	0.1	3	0.7797599934822511	0.22164812403528217	0.6141732282980966	0.7851491174632675	5.817193416622063	2.8586021731005524	0.4914057192529376
1	3	undersample	0.6	300	5	0.1	3	0.7747830212641557	0.20077766340326195	0.6062992125506851	0.7900182592769932	5.7939706943138605	2.8873900253859324	0.49834390261584827
1	1	undersample	0.6	300	5	0.3	1	0.7438621951453148	0.17209176944054136	0.5590551180662161	0.7530413625258331	3.866027273445027	2.263760041545806	0.5855520002238087
1	2	undersample	0.6	300	5	0.3	1	0.7688763113375283	0.20406184811185427	0.6141732282980966	0.7620206938480705	5.097134256841395	2.580784070771929	0.5063205891303819
1	3	undersample	0.6	300	5	0.3	1	0.7628186388448249	0.18359260783722886	0.5984251968032737	0.7601947656679234	4.723996987774253	2.495463343472959	0.5282525163947543
1	1	undersample	0.6	300	5	0.3	3	0.7580224917140831	0.1807293739338073	0.5669291338136276	0.7664233576595717	4.295454340689581	2.4271652501781382	0.5650543608930421
1	2	undersample	0.6	300	5	0.3	3	0.7753317582106862	0.22368280178663336	0.6220472440455082	0.7784540474693947	5.783023960183107	2.807757076410616	0.48551709934320847
1	3	undersample	0.6	300	5	0.3	3	0.7626724687411639	0.18115659206490517	0.6377952755403311	0.763237979301502	5.676427566538466	2.6938241476418336	0.47456328109552093
1	1	undersample	0.6	300	10	0.1	1	0.7599023890261892	0.18469249962383638	0.5826771653084506	0.7725060827203619	4.741196414365479	2.56128667818116	0.5402194735085608
1	2	undersample	0.6	300	10	0.1	1	0.7610310503639875	0.19825343796911687	0.5905511810558621	0.7620206938480705	4.618335408150067	2.481523144973009	0.537319808866732
1	3	undersample	0.6	300	10	0.1	1	0.766185343691442	0.1884957088549356	0.6141732282980966	0.7626293365747863	5.114285463626885	2.5874014655462427	0.5059165024723682
1	1	undersample	0.6	300	10	0.1	3	0.7716200164760427	0.18822829012172332	0.6062992125506851	0.7791970802872312	5.4345451693693985	2.7458839125884276	0.5052647043435277
1	2	undersample	0.6	300	10	0.1	3	0.7743277373347199	0.2037241063843441	0.6220472440455082	0.7608034083946391	5.234838589836953	2.600568903866763	0.4967810958999169
1	3	undersample	0.6	300	10	0.1	3	0.7785235381791519	0.19743173061447505	0.6614173227825656	0.7681071211152276	6.470609435168841	2.8522535812265635	0.4408013719724754
1	1	undersample	0.6	300	10	0.3	1	0.742372645937506	0.1740124582467725	0.5748031495610392	0.7645985401413347	4.390898441603276	2.4417993222648526	0.5561047040441862
1	2	undersample	0.6	300	10	0.3	1	0.757633194511672	0.18312403753418363	0.5984251968032737	0.754716981127482	4.585218489496949	2.439733395147757	0.5320866071887533
1	3	undersample	0.6	300	10	0.3	1	0.7541730366479601	0.18807329816219542	0.6377952755403311	0.7498478393137563	5.278324090316849	2.5496291868691934	0.4830376252877839
1	1	undersample	0.6	300	10	0.3	3	0.7525336705174627	0.17201816343121615	0.5984251968032737	0.7682481751778087	4.939941086404189	2.5821810526868454	0.5227149389279495
1	2	undersample	0.6	300	10	0.3	3	0.7624424305452384	0.1916333310427915	0.5984251968032737	0.763237979301502	4.803870930534601	2.527538706429375	0.5261462464207769
1	3	undersample	0.6	300	10	0.3	3	0.7664321555058204	0.1869076667151028	0.6771653542773886	0.7534996956740506	6.411803347198147	2.7471176096837233	0.4284469433651822
1	1	undersample	0.6	500	5	0.1	1	0.7629485411038949	0.18239981724295914	0.5826771653084506	0.7712895377082039	4.708550549955724	2.5476628134677295	0.5410715546860126
1	2	undersample	0.6	500	5	0.1	1	0.7776992346437523	0.20695693669342724	0.6062992125506851	0.7760194765625319	5.335597550244388	2.7069281568612498	0.5073336356452312
1	3	undersample	0.6	500	5	0.1	1	0.7671845721049932	0.19009388374748304	0.6220472440455082	0.7705416920220904	5.526856480811809	2.7109378711012515	0.49050266190999275
1	1	undersample	0.6	500	5	0.1	3	0.762373795428856	0.1870690228803386	0.5826771653084506	0.7688564476838878	4.644289743124298	2.5208453113289857	0.542783806419078
1	2	undersample	0.6	500	5	0.1	3	0.7733261126899612	0.21150454197179605	0.6220472440455082	0.7748021911091004	5.6625560105271076	2.7622258825999917	0.48780547527287166
1	3	undersample	0.6	500	5	0.1	3	0.7698851246759097	0.19048472367599242	0.6062992125506851	0.7699330492953748	5.153703444677429	2.6353163039741765	0.5113441781674123
1	1	undersample	0.6	500	5	0.3	1	0.7407178573481235	0.16933540224558458	0.5511811023188047	0.7524330900197541	3.7324883048485944	2.226392372465534	0.5964901034648956
1	2	undersample	0.6	500	5	0.3	1	0.7631876584507886	0.196683384644127	0.6141732282980966	0.7595861229412076	5.029397845195465	2.55464954962399	0.5079434115100763
1	3	undersample	0.6	500	5	0.3	1	0.7607938234744395	0.17954542377081423	0.6220472440455082	0.7601947656679234	5.217374956411848	2.593968475452155	0.4971788389658616
1	1	undersample	0.6	500	5	0.3	3	0.7464078395310075	0.16987128785716055	0.5590551180662161	0.7609489051048605	4.035850413520034	2.3386426860961267	0.5794671273997686
1	2	undersample	0.6	500	5	0.3	3	0.7704194842351949	0.21421080506949994	0.6220472440455082	0.7693244065686591	5.489005876929935	2.696632130977199	0.4912787737067241
1	3	undersample	0.6	500	5	0.3	3	0.7586036681507325	0.17756364748376868	0.6299212597929196	0.7626293365747863	5.468630387446999	2.653745092867941	0.4852668493144449
1	1	undersample	0.6	500	10	0.1	1	0.755261317700251	0.1811131948080497	0.5669291338136276	0.7725060827203619	4.445308483911866	2.4920627139059937	0.5606051140144714
1	2	undersample	0.6	500	10	0.1	1	0.7591859523341687	0.19437694102309777	0.5826771653084506	0.7553256238541977	4.310241048566664	2.3814391628277396	0.5525071783438323
1	3	undersample	0.6	500	10	0.1	1	0.7637244142412812	0.18807581900518064	0.5984251968032737	0.758977480214492	4.692612175897709	2.482859993776628	0.5290997537795734
1	1	undersample	0.6	500	10	0.1	3	0.7668807594306187	0.18414931450970176	0.5826771653084506	0.775547445250757	4.824359320921003	2.5959924581811484	0.5381009657966278
1	2	undersample	0.6	500	10	0.1	3	0.7701870498080619	0.19919923980868529	0.6220472440455082	0.7626293365747863	5.287766832655732	2.6205732792070924	0.49559167589340647
1	3	undersample	0.6	500	10	0.1	3	0.7741647936126062	0.19142709512246436	0.6299212597929196	0.7620206938480705	5.45029085375126	2.6469580213045427	0.48565444263948193
1	1	undersample	0.6	500	10	0.3	1	0.7406579880069736	0.1711373976970076	0.5748031495610392	0.7621654501170185	4.332149080958192	2.41681927909826	0.5578799784152886
1	2	undersample	0.6	500	10	0.3	1	0.7556970396959661	0.18020618334203312	0.5905511810558621	0.7553256238541977	4.4524969236036585	2.4136207731362225	0.5420825146034627
1	3	undersample	0.6	500	10	0.3	1	0.7512592194995711	0.18610796054764966	0.6299212597929196	0.750456482040472	5.118837329420799	2.5242941179187097	0.493138168744261
1	1	undersample	0.6	500	10	0.3	3	0.7525336705174627	0.1729049915387669	0.5905511810558621	0.7682481751778087	4.781192981406597	2.5482049862041234	0.5329642514539389
1	2	undersample	0.6	500	10	0.3	3	0.7633242436296193	0.1936502620821142	0.5905511810558621	0.7644552647549334	4.68097771087823	2.507171961919329	0.5356085993067385
1	3	undersample	0.6	500	10	0.3	3	0.7666957409386517	0.18650890647138393	0.6771653542773886	0.7443700547733149	6.107897493916212	2.6490062703210904	0.4337018117741277
1	1	undersample	0.8	100	5	0.1	1	0.8121755081709677	0.23439905122002677	0.6377952755403311	0.799270072987839	7.011462032560649	3.1773799415963104	0.4531693756204057
1	2	undersample	0.8	100	5	0.1	1	0.7933921528220415	0.23518837333077655	0.7165354330144461	0.7206329884314021	6.520454784981339	2.5648533208795463	0.39335496376459256
1	3	undersample	0.8	100	5	0.1	1	0.8064875563713392	0.24679154943765946	0.7086614172670346	0.7668898356617962	8.002257680856165	3.0400278292396012	0.37989625808847616
1	1	undersample	0.8	100	5	0.1	3	0.8201381305439011	0.23992988281983538	0.6692913385299771	0.8017031630121552	8.182149649565474	3.375199095177763	0.41250761204734404
1	2	undersample	0.8	100	5	0.1	3	0.7939744370054778	0.2252556935516559	0.7244094487618575	0.7060255629902251	6.312924881076024	2.46419189194961	0.3903407493739012
1	3	undersample	0.8	100	5	0.1	3	0.8096433928716915	0.2440607647374129	0.7165354330144461	0.7650639074816491	8.23164892805554	3.0499162339618597	0.37051096059873073
1	1	undersample	0.8	100	5	0.3	1	0.7819223327011131	0.22068920542855416	0.6456692912877426	0.7785888077811521	6.407814058304763	2.916154579430667	0.4550934981599666
1	2	undersample	0.8	100	5	0.3	1	0.7835987558767571	0.20841795182104828	0.6929133857722116	0.7133292757108136	5.614676652172147	2.417105420580594	0.43049769633639073
1	3	undersample	0.8	100	5	0.3	1	0.7964233852996008	0.23044003637495575	0.6692913385299771	0.7626293365747863	6.50213641181578	2.819604161172188	0.43364271641963664
1	1	undersample	0.8	100	5	0.3	3	0.7901531697223977	0.21460234700139613	0.6062992125506851	0.7834549878297844	5.5716850949300865	2.7998760094983965	0.5025187005506236
1	2	undersample	0.8	100	5	0.3	3	0.7846387202208367	0.22041789599285652	0.6614173227825656	0.7163724893443921	4.934025141097885	2.331992753219761	0.47263494554480745
1	3	undersample	0.8	100	5	0.3	3	0.8003651856360317	0.24831584532935047	0.7165354330144461	0.7681071211152276	8.372848745695256	3.0899413796621107	0.36904300910992316
1	1	undersample	0.8	100	10	0.1	1	0.8020575895166389	0.20714415596893757	0.6377952755403311	0.7864963503601795	6.486621709789329	2.987280295880119	0.46052943499165794
1	2	undersample	0.8	100	10	0.1	1	0.787600461993377	0.2223155498389334	0.7244094487618575	0.7181984175245393	6.699166602698649	2.5706364623363123	0.3837248045613775
1	3	undersample	0.8	100	10	0.1	1	0.8041967593369149	0.2235928683867786	0.7165354330144461	0.7601947656679234	8.013183423077459	2.987989003368938	0.3728841292502909
1	1	undersample	0.8	100	10	0.1	3	0.8100321857578022	0.21671693313672835	0.6377952755403311	0.7864963503601795	6.486621709789329	2.987280295880119	0.46052943499165794
1	2	undersample	0.8	100	10	0.1	3	0.7965024609294502	0.23566625435209157	0.7322834645092691	0.7279367011519907	7.318594182137194	2.691592143056549	0.36777446636405814
1	3	undersample	0.8	100	10	0.1	3	0.8056249131366187	0.23261304171808322	0.7165354330144461	0.758977480214492	7.959946248193253	2.972898150443068	0.37348217916903564
1	1	undersample	0.8	100	10	0.3	1	0.7825521581700097	0.19911567796635135	0.6220472440455082	0.7572992700683863	5.135494739586245	2.563021621692557	0.4990797771791908
1	2	undersample	0.8	100	10	0.3	1	0.7688858962623586	0.18553499630354775	0.6850393700248001	0.7127206329840979	5.396027306681718	2.3845755206677453	0.44191315780680596
1	3	undersample	0.8	100	10	0.3	1	0.7921005842011682	0.22968273657607302	0.6614173227825656	0.7401095556863049	5.563095430038201	2.5449850573742743	0.4574764236474448
1	1	undersample	0.8	100	10	0.3	3	0.7834525930609038	0.20691450160527938	0.6141732282980966	0.7791970802872312	5.6174731385882275	2.7815447426220437	0.4951594102586781
1	2	undersample	0.8	100	10	0.3	3	0.7850532682197441	0.22447646373400643	0.6692913385299771	0.7188070602512551	5.173417626190668	2.3801853464961007	0.46007986726455746
1	3	undersample	0.8	100	10	0.3	3	0.7998643733136523	0.24256058361225516	0.6771653542773886	0.7498478393137563	6.287579056917205	2.707013704577168	0.430533535594004
1	1	undersample	0.8	300	5	0.1	1	0.7597539130601375	0.1963232040064943	0.6062992125506851	0.7487834549832799	4.590169281779415	2.4134524594142768	0.5257872347089103
1	2	undersample	0.8	300	5	0.1	1	0.7734123770134333	0.2008563525657049	0.6614173227825656	0.7127206329840979	4.8464720073217675	2.302348778575754	0.4750566446340306
1	3	undersample	0.8	300	5	0.1	1	0.7757415137471784	0.20156464193312051	0.6456692912877426	0.7541083384007663	5.588448571401406	2.6258282238207973	0.4698671079078817
1	1	undersample	0.8	300	5	0.1	3	0.7658725597256548	0.2026454736209449	0.6535433070351541	0.749999999995438	5.659090634251525	2.6141731235259877	0.46194225113004106
1	2	undersample	0.8	300	5	0.1	3	0.776592175825861	0.2151545490113009	0.6377952755403311	0.7200243457046864	4.5284969745042245	2.278038261452594	0.5030451006135477
1	3	undersample	0.8	300	5	0.1	3	0.7806585801850848	0.20751790599210232	0.6771653542773886	0.7437614120465992	6.088407094743047	2.642714094152735	0.4340567232356194
1	1	undersample	0.8	300	5	0.3	1	0.7405717761557178	0.19511885219523792	0.6141732282980966	0.7244525547401189	4.185159983132941	2.228919979387371	0.5325769974191616
1	2	undersample	0.8	300	5	0.3	1	0.7537321301057698	0.19512784092916927	0.6535433070351541	0.7060255629902251	4.530396955705894	2.223129641650192	0.490714084898512
1	3	undersample	0.8	300	5	0.3	1	0.7604727284926269	0.19230079041196327	0.6377952755403311	0.7340231284191479	4.859516249874912	2.3979350075448305	0.49345137162806957
1	1	undersample	0.8	300	5	0.3	3	0.7577782248021918	0.19551413805967924	0.6456692912877426	0.7268856447644351	4.849789444496355	2.3640986102318124	0.48746416494776856
1	2	undersample	0.8	300	5	0.3	3	0.7591356314788101	0.1950635660173867	0.6850393700248001	0.7048082775367936	5.193092563648755	2.3206590655793033	0.4468741862782903
1	3	undersample	0.8	300	5	0.3	3	0.767936988704166	0.20689961059267986	0.6614173227825656	0.7334144856924321	5.374322786705228	2.4810699099305484	0.4616525569184058
1	1	undersample	0.8	300	10	0.1	1	0.7573112439412226	0.19279930103939774	0.5984251968032737	0.751824817513675	4.514417324345888	2.4113014310898473	0.5341334689953718
1	2	undersample	0.8	300	10	0.1	1	0.7574462884774826	0.19273180162310435	0.6456692912877426	0.7054169202635093	4.363544362072208	2.1918070445432027	0.502299694706642
1	3	undersample	0.8	300	10	0.1	1	0.7745074546752867	0.2085720366816165	0.6614173227825656	0.7285453438787064	5.242882234169187	2.4365664154287394	0.4647379540818596
1	1	undersample	0.8	300	10	0.1	3	0.7657815583271068	0.20642847497856986	0.5590551180662161	0.7469586374650429	3.7426165962831184	2.2093427350066395	0.5903203389240095
1	2	undersample	0.8	300	10	0.1	3	0.7637843200214702	0.2007579363704297	0.6456692912877426	0.708460133897088	4.428113947655434	2.214686031696826	0.500142050000385
1	3	undersample	0.8	300	10	0.1	3	0.7688140093261318	0.2028124636663439	0.6299212597929196	0.7315885575122849	4.6393590875797575	2.346849413296739	0.5058563742535055
1	1	undersample	0.8	300	10	0.3	1	0.7567556564553518	0.1932354315538958	0.5905511810558621	0.7384428223799365	4.072003402960991	2.2578281500476045	0.5544759878358088
1	2	undersample	0.8	300	10	0.3	1	0.7426279946899517	0.16990869644041015	0.6220472440455082	0.7005477784497837	3.850313201019165	2.077283715086273	0.5395103120528716
1	3	undersample	0.8	300	10	0.3	1	0.7642827361126421	0.19186889612986197	0.6456692912877426	0.7248934875184121	4.801474718556878	2.3469792190439813	0.48880381728525224
1	1	undersample	0.8	300	10	0.3	3	0.7518343966128322	0.20237392932137832	0.6220472440455082	0.7384428223799365	4.646608320543096	2.378245651383477	0.511823988779718
1	2	undersample	0.8	300	10	0.3	3	0.7489827998523921	0.17619098702882818	0.6377952755403311	0.6962872793627737	4.0369432986169524	2.0999951967840103	0.5201943651608956
1	3	undersample	0.8	300	10	0.3	3	0.7723412616636554	0.19531906072469363	0.6377952755403311	0.7200243457046864	4.5284969745042245	2.278038261452594	0.5030451006135477
1	1	undersample	0.8	500	5	0.1	1	0.7530174147939537	0.19259866563231678	0.5905511810558621	0.7329683698252253	3.958953750275859	2.211540103147855	0.5586173022112768
1	2	undersample	0.8	500	5	0.1	1	0.7661158529864229	0.1902068234163622	0.6535433070351541	0.708460133897088	4.583981592819822	2.241694397937031	0.48902778222506865
1	3	undersample	0.8	500	5	0.1	1	0.7683707065527339	0.2003378991734253	0.6299212597929196	0.7364576993260107	4.7565228093072385	2.39020921605318	0.5025118693451767
1	1	undersample	0.8	500	5	0.1	3	0.7569831599517214	0.2009809093579775	0.6299212597929196	0.7384428223799365	4.80554159531081	2.4083500267174447	0.5011609890156954
1	2	undersample	0.8	500	5	0.1	3	0.771608014914143	0.2109032797462821	0.6535433070351541	0.7157638466176764	4.750243132608205	2.29929682155215	0.4840377028843256
1	3	undersample	0.8	500	5	0.1	3	0.7736663775214342	0.20290425319026184	0.6299212597929196	0.7364576993260107	4.7565228093072385	2.39020921605318	0.5025118693451767
1	1	undersample	0.8	500	5	0.3	1	0.7370155372914152	0.18796783694823402	0.6062992125506851	0.7232360097279609	4.024307527724396	2.1906722404457826	0.5443600383694968
1	2	undersample	0.8	500	5	0.3	1	0.7486904596450703	0.19206607710272522	0.6377952755403311	0.7048082775367936	4.2043028375516425	2.1606136127807303	0.513905314203276
1	3	undersample	0.8	500	5	0.3	1	0.7589343480573754	0.1943797716571173	0.6220472440455082	0.7248934875184121	4.3366978268628165	2.2611141256643235	0.5213907384303609
1	1	undersample	0.8	500	5	0.3	3	0.7520882426193076	0.19038824121615286	0.6377952755403311	0.7189781021854077	4.50508168649294	2.2695571334642155	0.5037771224477341
1	2	undersample	0.8	500	5	0.3	3	0.7568112872074801	0.1909264835754091	0.6456692912877426	0.699939135723068	4.250619622218129	2.1517943412103837	0.5062307357394878
1	3	undersample	0.8	500	5	0.3	3	0.7600485955688893	0.19956150953116475	0.6377952755403311	0.727328058425275	4.696962141598281	2.339057141216614	0.4979936017647055
1	1	undersample	0.8	500	10	0.1	1	0.7504262697089871	0.18906603571049518	0.6062992125506851	0.7451338199468058	4.502386432389957	2.3788922823546814	0.5283625190892496
1	2	undersample	0.8	500	10	0.1	1	0.7526538260623691	0.1880790101513647	0.6220472440455082	0.7011564211764993	3.8615069816483807	2.081514435341941	0.5390419871358939
1	3	undersample	0.8	500	10	0.1	1	0.7700265023171555	0.2078592195581072	0.6535433070351541	0.723067559338265	4.925274511520109	2.3599376146547684	0.4791484332258397
1	1	undersample	0.8	500	10	0.1	3	0.7575938272314501	0.19819376301421182	0.5905511810558621	0.7378345498738575	4.059209178291564	2.2525895698530043	0.5549330991138969
1	2	undersample	0.8	500	10	0.1	3	0.7568136834386876	0.19428292791390897	0.6299212597929196	0.7102860620772351	4.173073318355208	2.174286962396615	0.5210277305942144
1	3	undersample	0.8	500	10	0.1	3	0.7703979181543268	0.20108572074519612	0.6535433070351541	0.723067559338265	4.925274511520109	2.3599376146547684	0.4791484332258397
1	1	undersample	0.8	500	10	0.3	1	0.7549954978255455	0.19418396332263727	0.5905511810558621	0.7378345498738575	4.059209178291564	2.2525895698530043	0.5549330991138969
1	2	undersample	0.8	500	10	0.3	1	0.7408164438970388	0.1688698013978981	0.6062992125506851	0.6975045648162052	3.550985785319986	2.004325097134274	0.5644418712996347
1	3	undersample	0.8	500	10	0.3	1	0.7636525273050546	0.1900738374994423	0.6456692912877426	0.7218502738848336	4.7290053900263205	2.3213011103501704	0.4908645416128817
1	1	undersample	0.8	500	10	0.3	3	0.7502155296281395	0.19497501042364312	0.6141732282980966	0.7354014598495414	4.424208111635347	2.3211511474604056	0.5246478114611889
1	2	undersample	0.8	500	10	0.3	3	0.7483310249639367	0.1767003077352024	0.6299212597929196	0.7005477784497837	3.982009880424787	2.103578445656985	0.5282705138874451
1	3	undersample	0.8	500	10	0.3	3	0.7703787483046663	0.19335433677633307	0.6377952755403311	0.7200243457046864	4.5284969745042245	2.278038261452594	0.5030451006135477
1	1	undersample	1.0	100	5	0.1	1	0.8048666590033909	0.2276675908512583	0.7322834645092691	0.7366180048616995	7.649979222820096	2.7803093993636767	0.3634401142646435
1	2	undersample	1.0	100	5	0.1	1	0.7899487685767824	0.2112801401380774	0.748031496004092	0.664029214846841	5.867583543377353	2.226477737932807	0.37945393751912765
1	3	undersample	1.0	100	5	0.1	1	0.8067631229602081	0.23992645192093076	0.748031496004092	0.7413268411397363	8.50808776797093	2.8918016480023168	0.33988854391086015
1	1	undersample	1.0	100	5	0.1	3	0.8150803686035596	0.23913635191272722	0.7559055117515036	0.7360097323556204	8.633863061944256	2.863383903742778	0.3316457299427382
1	2	undersample	1.0	100	5	0.1	3	0.795184533765294	0.2184177018489156	0.7874015747411495	0.668289713933851	7.461773349555406	2.3737628408860947	0.3181231397774628
1	3	undersample	1.0	100	5	0.1	3	0.8101897335870143	0.24030573093911678	0.748031496004092	0.7352404138725792	8.244252430974942	2.825323451710083	0.34270219075927105
1	1	undersample	1.0	100	5	0.3	1	0.7801454106557849	0.20145317324665568	0.6771653542773886	0.7165450121610917	5.3024178563980735	2.38896953463573	0.45054342119207774
1	2	undersample	1.0	100	5	0.3	1	0.78498856997714	0.2055978227599796	0.700787401519623	0.6688983566605667	4.731569093171026	2.1165324740955054	0.4473214667486439
1	3	undersample	1.0	100	5	0.3	1	0.7927811138641145	0.2263489719922831	0.7244094487618575	0.7328058429657164	7.209111251963933	2.7111723912330343	0.3760758052392844
1	1	undersample	1.0	100	5	0.3	3	0.7875644194110772	0.21317265480605418	0.6850393700248001	0.7335766423313044	5.988698345875664	2.5712435662800583	0.42934931063339593
1	2	undersample	1.0	100	5	0.3	3	0.7905717886907471	0.20832031178154425	0.7401574802566806	0.6719415702941453	5.834373175021419	2.256175701257142	0.3867040340464899
1	3	undersample	1.0	100	5	0.3	3	0.8001207700528608	0.22901345526495392	0.7244094487618575	0.7291539866054221	7.076468346207954	2.6746172592185804	0.37795932343668803
1	1	undersample	1.0	100	10	0.1	1	0.7917911948962584	0.20459476131258686	0.6771653542773886	0.7354014598495414	5.829772643011704	2.559217931815319	0.438991025933986
1	2	undersample	1.0	100	10	0.1	1	0.7831003397855852	0.2054230667016336	0.7637795274989151	0.6579427875796839	6.219276131129184	2.232899870070252	0.35902889030786306
1	3	undersample	1.0	100	10	0.1	1	0.8036983432457431	0.22194969156191585	0.7322834645092691	0.7255021302451279	7.2294244456938035	2.6677199297976424	0.3690086088516246
1	1	undersample	1.0	100	10	0.1	3	0.8024455428472901	0.2156168115941806	0.7165354330144461	0.7305352798009092	6.852959279580407	2.659106564651494	0.38802309887425934
1	2	undersample	1.0	100	10	0.1	3	0.7938450405202697	0.23241787699851343	0.779527558993738	0.6615946439399781	6.91244830273273	2.3035319092885653	0.3332439881327455
1	3	undersample	1.0	100	10	0.1	3	0.8088262780299146	0.23245526416994378	0.7401574802566806	0.727328058425275	7.598078614991188	2.714461373757552	0.3572562795574489
1	1	undersample	1.0	100	10	0.3	1	0.766205433262448	0.2103022580246322	0.6220472440455082	0.7147201946428545	4.123356266358844	2.1804810945588953	0.5288121890206737
1	2	undersample	1.0	100	10	0.3	1	0.7668419110423126	0.2019218437005837	0.7086614172670346	0.6731588557475767	5.009814087497307	2.168213543633881	0.4327932046314495
1	3	undersample	1.0	100	10	0.3	1	0.7895773527396112	0.21479027791251568	0.7165354330144461	0.7194157029779708	6.481199981896885	2.5537259749818775	0.39402053899013717
1	1	undersample	1.0	100	10	0.3	3	0.7719864168438799	0.2137346612404035	0.6456692912877426	0.7347931873434623	5.048725562414629	2.4345877863177443	0.4822182758268426
1	2	undersample	1.0	100	10	0.3	3	0.7780203296255648	0.22654548173573397	0.748031496004092	0.6743761412010081	6.148364221741487	2.297225626496849	0.37363199091067045
1	3	undersample	1.0	100	10	0.3	3	0.7973531230081328	0.23045621377283151	0.7244094487618575	0.7309799147855692	7.1423396534961	2.6927707693525447	0.37701521190063614
1	1	undersample	1.0	300	5	0.1	1	0.7594737245435561	0.20798993128394586	0.6456692912877426	0.7055961070516692	4.367309283740606	2.193141071913916	0.5021721352334348
1	2	undersample	1.0	300	5	0.1	1	0.7652819645261932	0.1874216975338878	0.700787401519623	0.6743761412010081	4.850565478776262	2.152137692191785	0.4436879891845287
1	3	undersample	1.0	300	5	0.1	1	0.7742127182367572	0.21951054541642814	0.7086614172670346	0.7181984175245393	6.199287552453842	2.5147530609811755	0.4056519362443341
1	1	undersample	1.0	300	5	0.1	3	0.7679751709868383	0.20838040080631803	0.6771653542773886	0.7092457420881433	5.116644337966436	2.328995406123063	0.45518023163639665
1	2	undersample	1.0	300	5	0.1	3	0.7719818269825218	0.19726081731678557	0.700787401519623	0.6786366402880181	4.945922851655418	2.180669819798365	0.4409025040916801
1	3	undersample	1.0	300	5	0.1	3	0.774754266489665	0.21298204803053244	0.700787401519623	0.7181984175245393	5.969080094625436	2.4868113603036064	0.4166155020858125
1	1	undersample	1.0	300	5	0.3	1	0.7465251834396613	0.20288265303294908	0.6614173227825656	0.6770072992659549	4.0945997719747265	2.0477778624768477	0.5001167233844825
1	2	undersample	1.0	300	5	0.3	1	0.7375048523681953	0.18081993239338628	0.6850393700248001	0.6646378575735568	4.3105261599935885	2.0426853926966415	0.4738830652623665
1	3	undersample	1.0	300	5	0.3	1	0.7607435026190807	0.19818475441835748	0.7322834645092691	0.6968959220894895	6.288979164272393	2.415947173650363	0.3841556869015459
1	1	undersample	1.0	300	5	0.3	3	0.7493031208690155	0.20255249444113907	0.6299212597929196	0.6940389294361677	3.8610886425586717	2.0588280660797964	0.5332247503399877
1	2	undersample	1.0	300	5	0.3	3	0.7556011904476638	0.18930245899220874	0.6929133857722116	0.6695069993872824	4.570996665243232	2.096605264019305	0.45867572694844083
1	3	undersample	1.0	300	5	0.3	3	0.763985603442905	0.21039511328267074	0.700787401519623	0.7060255629902251	5.624931648961051	2.3838378085164704	0.4237985278821048
1	1	undersample	1.0	300	10	0.1	1	0.750536429296703	0.21194657311288176	0.6220472440455082	0.6995133819908789	3.8313932427933874	2.070132864703138	0.5403081060089555
1	2	undersample	1.0	300	10	0.1	1	0.747432438261103	0.1795186563251545	0.6929133857722116	0.6609860012132625	4.399392190009471	2.0439078262636055	0.46458867361522577
1	3	undersample	1.0	300	10	0.1	1	0.773867660942869	0.2017461493920872	0.7165354330144461	0.6968959220894895	5.811858292328706	2.363991320453581	0.4067530802420493
1	1	undersample	1.0	300	10	0.1	3	0.7557953522233078	0.20494037035598708	0.6299212597929196	0.7086374695820643	4.139830156355883	2.161984374825086	0.5222398629343499
1	2	undersample	1.0	300	10	0.1	3	0.7519038056944038	0.1821161316098328	0.6771653542773886	0.6676810712071353	4.214330233100043	2.037697149422674	0.4835162397277184
1	3	undersample	1.0	300	10	0.1	3	0.776251910994388	0.21274001444240523	0.7086614172670346	0.7090687766238036	5.928417691527358	2.4358382186854484	0.4108749224742494
1	1	undersample	1.0	300	10	0.3	1	0.7402412973925704	0.19638694830351539	0.6614173227825656	0.6849148418449823	4.2463857610646665	2.0991699693625603	0.49434272932669043
1	2	undersample	1.0	300	10	0.3	1	0.7329256545305544	0.16885678811959096	0.6771653542773886	0.649421789405664	3.8855859131797374	1.9315670925860386	0.4971108854338772
1	3	undersample	1.0	300	10	0.3	1	0.7653322853815518	0.1914264831838642	0.6771653542773886	0.7035909920833623	4.979015168327172	2.2845639415324235	0.45883850812003646
1	1	undersample	1.0	300	10	0.3	3	0.7468987681284365	0.19417980326158413	0.6614173227825656	0.701338199509116	4.587315687368533	2.214602937333878	0.4827666204788939
1	2	undersample	1.0	300	10	0.3	3	0.7474779666540464	0.19060064333962906	0.6929133857722116	0.6634205721201253	4.447535424372275	2.0586919692328696	0.46288376107719903
1	3	undersample	1.0	300	10	0.3	3	0.7656965125251005	0.19536699220554193	0.700787401519623	0.7017650639032151	5.511116841332414	2.3497829838230953	0.4263714590641529
1	1	undersample	1.0	500	5	0.1	1	0.7527276471827883	0.2026198705094634	0.6535433070351541	0.6916058394118516	4.23036562655886	2.1191817789187155	0.5009452902393409
1	2	undersample	1.0	500	5	0.1	1	0.7597658402863976	0.18582528320954395	0.7086614172670346	0.6713329275674296	4.9684682753837315	2.1561679132026375	0.43397033934999346
1	3	undersample	1.0	500	5	0.1	1	0.7650686999487206	0.20449828775364015	0.7086614172670346	0.7066342057169408	5.859033046548666	2.415623794323588	0.4122905121957299
1	1	undersample	1.0	500	5	0.1	3	0.7607070329712436	0.21169739877975202	0.6614173227825656	0.6976885644726418	4.508352261672788	2.187867289075926	0.48529199073290985
1	2	undersample	1.0	500	5	0.1	3	0.7633506021729025	0.19233049794443458	0.6929133857722116	0.6816798539215967	4.832082959972851	2.1767813710217734	0.4504850890873724
1	3	undersample	1.0	500	5	0.1	3	0.7704913711714216	0.21029447703730114	0.6929133857722116	0.7181984175245393	5.750678147175774	2.458869659626038	0.4275790679272907
1	1	undersample	1.0	500	5	0.3	1	0.7473178535164857	0.20157121816855325	0.6456692912877426	0.6800486617963502	3.8730881580550856	2.0180233492148703	0.5210372777823269
1	2	undersample	1.0	500	5	0.3	1	0.7322043889370797	0.17484466501029255	0.6771653542773886	0.659768715759831	4.0675420717902995	1.9903088450158204	0.4893148661310292
1	3	undersample	1.0	500	5	0.3	1	0.760130067429946	0.19614615054712486	0.7244094487618575	0.6932440657291952	5.94036255258554	2.3615172331341925	0.397537549741424
1	1	undersample	1.0	500	5	0.3	3	0.7451266356304002	0.2002554935933496	0.6692913385299771	0.6830900243267453	4.362261054251482	2.111928840323889	0.4841362702589709
1	2	undersample	1.0	500	5	0.3	3	0.7523662783174623	0.18475530949276792	0.6850393700248001	0.6707242848407138	4.43040649031062	2.0804429773662005	0.46958285602282823
1	3	undersample	1.0	500	5	0.3	3	0.7612994282592339	0.2083700787735175	0.6771653542773886	0.7035909920833623	4.979015168327172	2.2845639415324235	0.45883850812003646
1	1	undersample	1.0	500	10	0.1	1	0.7484817135084392	0.2071500786682437	0.6377952755403311	0.6928223844240097	3.971545266534328	2.0763077204741003	0.5227959248644009
1	2	undersample	1.0	500	10	0.1	1	0.7435026190807099	0.17272026886949793	0.6692913385299771	0.6591600730331153	3.91390292675781	1.9636529230874846	0.5017122091924496
1	3	undersample	1.0	500	10	0.1	1	0.7726024508652791	0.19929426509445466	0.7086614172670346	0.6932440657291952	5.497104014799282	2.3101799019791014	0.42025398114872925
1	1	undersample	1.0	500	10	0.1	3	0.7550002873728376	0.2070684846003928	0.6377952755403311	0.7049878345455901	4.207933496183177	2.1619286544968164	0.5137744249947076
1	2	undersample	1.0	500	10	0.1	3	0.7477271746996325	0.1750266820068651	0.6929133857722116	0.6652465003002724	4.484102399184217	2.0699211978203063	0.4616132658691868
1	3	undersample	1.0	500	10	0.1	3	0.7733045466090932	0.20913104693703033	0.700787401519623	0.7066342057169408	5.6414607703909	2.3887835299422147	0.4234334990088191
1	1	undersample	1.0	500	10	0.3	1	0.7406843305170795	0.19553901937867266	0.6377952755403311	0.6836982968328242	3.8061871535601095	2.0164142304320545	0.5297727387062756
1	2	undersample	1.0	500	10	0.3	1	0.7307019519699417	0.16790881403423139	0.6771653542773886	0.6445526475919382	3.8036250003609067	1.9051072701447902	0.500866208400611
1	3	undersample	1.0	500	10	0.3	1	0.7651357944225322	0.19181694495449514	0.6692913385299771	0.7023737066299308	4.776024734256834	2.248764074114037	0.470844300747472
1	1	undersample	1.0	500	10	0.3	3	0.7458115408931548	0.19445673299428912	0.6535433070351541	0.6958637469544048	4.315999832358791	2.1488503228474825	0.4978800656053522
1	2	undersample	1.0	500	10	0.3	3	0.7434666756125965	0.18353926662940773	0.6929133857722116	0.6622032866666939	4.423377062627347	2.0512732596535868	0.4637346503310356
1	3	undersample	1.0	500	10	0.3	3	0.7663938158064996	0.19779150018216574	0.7244094487618575	0.7017650639032151	6.185189225724229	2.428989151817132	0.3927105544100516
1	1	smote	0.6	100	5	0.1	1	0.7887115159875089	0.20827730807994893	0.5669291338136276	0.8132603406276566	5.70115452770648	3.0359330490364	0.5325119635454226
1	2	smote	0.6	100	5	0.1	1	0.7742726240169462	0.2348583911948137	0.6220472440455082	0.813755325618906	7.191107933496092	3.339946297595665	0.46445502648168546
1	3	smote	0.6	100	5	0.1	1	0.8113303396418114	0.23300378235349972	0.6141732282980966	0.8277541083333674	7.64981559253347	3.565676874488294	0.4661127781263621
1	1	smote	0.6	100	5	0.1	3	0.7912380021840336	0.21028400604160694	0.5826771653084506	0.8175182481702098	6.255093949433269	3.1930706908230233	0.5104752469083834
1	2	smote	0.6	100	5	0.1	3	0.7773158376505434	0.2264424507425929	0.6299212597929196	0.8149726110723374	7.497199967785433	3.404475571962132	0.4540995987326941
1	3	smote	0.6	100	5	0.1	3	0.8108510934002999	0.23608303150891657	0.6299212597929196	0.8314059646936616	8.393885271550456	3.7363197415919482	0.4451239845172378
1	1	smote	0.6	100	5	0.3	1	0.762385769297086	0.186595557201548	0.4881889763395127	0.8284671532796323	4.60687368867955	2.8460376960628406	0.617780699520297
1	2	smote	0.6	100	5	0.3	1	0.7608201820177225	0.2061311217836204	0.5669291338136276	0.8216676810662102	6.0316471527949815	3.1790597767840176	0.5270632773991784
1	3	smote	0.6	100	5	0.3	1	0.7847681167060447	0.22182664448116643	0.5826771653084506	0.8393183201409659	7.293167008972125	3.6262822840588282	0.4972163953829757
1	1	smote	0.6	100	5	0.3	3	0.7657336628541871	0.1915681326792888	0.5354330708239817	0.8272506082674742	5.519216644711497	3.0994785825829507	0.5615794281894513
1	2	smote	0.6	100	5	0.3	3	0.7675823464854477	0.2151173303449594	0.5826771653084506	0.8180158247059159	6.2760139950243135	3.201801103578599	0.510164738854451
1	3	smote	0.6	100	5	0.3	3	0.7959968561446558	0.2120647222015324	0.5826771653084506	0.8338405356005244	7.006703508602301	3.506734523651632	0.5004827804229611
1	1	smote	0.6	100	10	0.1	1	0.7697018027856006	0.18674674567351912	0.4960629920869242	0.8266423357613951	4.693914181806759	2.8615000418392573	0.6096191545194974
1	2	smote	0.6	100	10	0.1	1	0.7708244473092719	0.22912320095267105	0.5984251968032737	0.8143639683456217	6.53731878402021	3.223647689695067	0.49311464391208026
1	3	smote	0.6	100	10	0.1	1	0.8014219235985642	0.22494750554714543	0.5984251968032737	0.8387096774142502	7.74901905614202	3.7102359900282407	0.47880072118254074
1	1	smote	0.6	100	10	0.1	3	0.7760766902312394	0.19357742485138496	0.5118110235817472	0.8266423357613951	4.999150790037157	2.9523413130087577	0.5905685559437398
1	2	smote	0.6	100	10	0.1	3	0.7729091684598464	0.23128664004074834	0.5826771653084506	0.8161898965257688	6.199799691009159	3.1699951340824213	0.5113060469810816
1	3	smote	0.6	100	10	0.1	3	0.8038660794302721	0.2254896485322811	0.6141732282980966	0.8399269628676815	8.35260279256438	3.836830992480658	0.4593575205527836
1	1	smote	0.6	100	10	0.3	1	0.7326450753874745	0.15953091249299728	0.40944881886539775	0.8309002433039483	3.4068103425823937	2.4213446704593116	0.7107365520546725
1	2	smote	0.6	100	10	0.3	1	0.7361294156550577	0.18533769201423242	0.47244094484468974	0.8393183201409659	4.6777473148267985	2.940228878966618	0.6285565752706784
1	3	smote	0.6	100	10	0.3	1	0.7604439737181361	0.2010457930861586	0.47244094484468974	0.8447961046814073	4.874450937703976	3.0440016562398546	0.6244809202919515
1	1	smote	0.6	100	10	0.3	3	0.7444273617257696	0.17281408264401532	0.4566929133498667	0.8296836982917903	4.0948237622208215	2.681439662293092	0.6548363927366142
1	2	smote	0.6	100	10	0.3	3	0.7496968767522441	0.20527145437632519	0.5196850393291587	0.836883749234103	5.551137382028662	3.185979355393673	0.5739327061507499
1	3	smote	0.6	100	10	0.3	3	0.7702493518194583	0.19790845660103193	0.4881889763395127	0.8472306755882701	5.289855588354417	3.1955953609367094	0.604098780139336
1	1	smote	0.6	300	5	0.1	1	0.7377411537061517	0.1730027180509947	0.47244094484468974	0.8266423357613951	4.270227545961392	2.7252381350850072	0.6381950523831338
1	2	smote	0.6	300	5	0.1	1	0.7509069735120601	0.20163859917473909	0.5590551180662161	0.8259281801532202	6.01567144145818	3.2116346370248623	0.5338779898673551
1	3	smote	0.6	300	5	0.1	1	0.7693819161223228	0.2227470576060174	0.4960629920869242	0.8399269628676815	5.165161248685508	3.0989788785420704	0.599977169672897
1	1	smote	0.6	300	5	0.1	3	0.7498084181083204	0.1796193790589779	0.4881889763395127	0.823600973231	4.45347453016471	2.767526315797355	0.6214308070063788
1	2	smote	0.6	300	5	0.1	3	0.7566627208726114	0.20573361143704422	0.5511811023188047	0.8247108946997888	5.777899243191037	3.1444114563235543	0.5442136088215959
1	3	smote	0.6	300	5	0.1	3	0.7734890564120751	0.21506459185983715	0.5275590550765702	0.8332318928738087	5.579257540416567	3.163428742661723	0.5669981469672315
1	1	smote	0.6	300	5	0.3	1	0.6856691955476368	0.14531891492484614	0.3700787401283403	0.8333333333282644	2.937499819664939	2.220472307474171	0.7559055027797235
1	2	smote	0.6	300	5	0.3	1	0.7132430113916831	0.170338063407319	0.4645669290972782	0.8399269628676815	4.552672477669862	2.902218314825113	0.6374757427715939
1	3	smote	0.6	300	5	0.3	1	0.7486233651712586	0.20075754076108143	0.4409448818550437	0.8381010346875344	4.083024197147852	2.7235804365285112	0.667049780797477
1	1	smote	0.6	300	5	0.3	3	0.7040251355441883	0.14847452346211537	0.40944881886539775	0.8448905109437659	3.7766271975154684	2.6397404501767765	0.698967696400405
1	2	smote	0.6	300	5	0.3	3	0.726050867196074	0.16934217233100068	0.4645669290972782	0.8393183201409659	4.532140965656165	2.891225064317174	0.6379380166912287
1	3	smote	0.6	300	5	0.3	3	0.7311141037376414	0.18200141599588365	0.4566929133498667	0.8417528910478287	4.471237158670906	2.8859477276669905	0.6454472398893014
1	1	smote	0.6	300	10	0.1	1	0.7151177270724371	0.159924869108639	0.40157480311798627	0.8369829683647386	3.4454043372078953	2.4633915515193823	0.7149789330855822
1	2	smote	0.6	300	10	0.1	1	0.7204460824015988	0.1803159231395949	0.4409448818550437	0.8374923919608187	4.06477791899132	2.7133797613643567	0.6675345553416867
1	3	smote	0.6	300	10	0.1	1	0.7456496422426807	0.1846485925880942	0.4409448818550437	0.845404747408123	4.313185909856357	2.852253519689759	0.6612869317874798
1	1	smote	0.6	300	10	0.1	3	0.7155344176868402	0.16334159365778547	0.39370078737057473	0.8388077858829757	3.3790735397709812	2.4424303934459703	0.7228106553196744
1	2	smote	0.6	300	10	0.1	3	0.7319527846602862	0.18816506159102261	0.4645669290972782	0.8441874619546915	4.700884329728163	2.9815758417748714	0.634258489601773
1	3	smote	0.6	300	10	0.1	3	0.7544246409247535	0.19767769175659866	0.4409448818550437	0.8466220328615544	4.353677322137311	2.874890450908918	0.660336123845026
1	1	smote	0.6	300	10	0.3	1	0.6877742015824665	0.14221494393718956	0.3779527558757518	0.8284671532796323	2.9345540935695023	2.2033840227583283	0.7508411578580438
1	2	smote	0.6	300	10	0.3	1	0.6927312722549973	0.14278959162621999	0.3779527558757518	0.8533171028554272	3.534639175708542	2.5766652927272298	0.7289754708454302
1	3	smote	0.6	300	10	0.3	1	0.7331940324258007	0.16575384008005487	0.39370078737057473	0.8405356055943973	3.422722093908531	2.468894477347964	0.7213248330954682
1	1	smote	0.6	300	10	0.3	3	0.6871276126980479	0.1415537098685935	0.3543307086335173	0.8290754257857113	2.661878150947706	2.0730236686683505	0.7787823200365172
1	2	smote	0.6	300	10	0.3	3	0.6973991306473178	0.1539141796714849	0.3779527558757518	0.8466220328615544	3.3538273817381032	2.4641918150647872	0.7347401941269437
1	3	smote	0.6	300	10	0.3	3	0.7308792730793009	0.17437443255318164	0.40944881886539775	0.8381010346875344	3.5891727019132853	2.5290389767764747	0.7046300501328869
1	1	smote	0.6	500	5	0.1	1	0.7225511044696055	0.15759732483169128	0.42519685036022076	0.8278588807735532	3.5574807854782873	2.4700479906860973	0.6943250305649092
1	2	smote	0.6	500	5	0.1	1	0.7341237701343327	0.18602502980178415	0.4803149605921012	0.8362751065073873	4.720851330319189	2.93367075103375	0.6214283184441828
1	3	smote	0.6	500	5	0.1	1	0.7568256645947254	0.21547541155329383	0.47244094484468974	0.8381010346875344	4.635843034151415	2.9181218962805477	0.6294695114620669
1	1	smote	0.6	500	5	0.1	3	0.7333347701975209	0.16715906539509434	0.47244094484468974	0.8272506082674742	4.288416805139561	2.7348340434555443	0.6377257913208775
1	2	smote	0.6	500	5	0.1	3	0.7437374497390504	0.18566527552087875	0.4881889763395127	0.8356664637806716	4.850484013243877	2.970720145526156	0.612458486392284
1	3	smote	0.6	500	5	0.1	3	0.7626940348220319	0.215697883690579	0.5196850393291587	0.8417528910478287	5.755232893959014	3.284009483207265	0.570612777304286
1	1	smote	0.6	500	5	0.3	1	0.6821656417035462	0.13098871493744035	0.3779527558757518	0.8345498783404225	3.064780152383318	2.2843907834017916	0.7453685547322342
1	2	smote	0.6	500	5	0.3	1	0.6971523188329396	0.1537050526171453	0.4173228346128092	0.8441874619546915	3.88043681772796	2.6783647392214944	0.69022247397017
1	3	smote	0.6	500	5	0.3	1	0.7332491457435745	0.20287936294757797	0.39370078737057473	0.845404747408123	3.5509763446661946	2.5466549282944277	0.7171703344658747
1	1	smote	0.6	500	5	0.3	3	0.6884974232235569	0.1403722648836307	0.39370078737057473	0.845498783449845	3.553532842964389	2.548204931193666	0.717090571064654
1	2	smote	0.6	500	5	0.3	3	0.7085679643057399	0.1560946994490261	0.42519685036022076	0.8423615337745444	3.9528214437976557	2.6972910455699997	0.6823710720032865
1	3	smote	0.6	500	5	0.3	3	0.7298273275791836	0.18421828860248585	0.40944881886539775	0.832623250147093	3.449017967965257	2.446270433393663	0.7092657740912428
1	1	smote	0.6	500	10	0.1	1	0.6974682453014541	0.1505688594790305	0.39370078737057473	0.8388077858829757	3.3790735397709812	2.4424303934459703	0.7228106553196744
1	2	smote	0.6	500	10	0.1	1	0.707405792170075	0.16607309443657653	0.40944881886539775	0.8447961046814073	3.773908243608606	2.638134768741207	0.6990458062858316
1	3	smote	0.6	500	10	0.1	1	0.7365200013418894	0.17728425299199757	0.39370078737057473	0.841144248321113	3.4383239041333207	2.478353842565726	0.7208028903859748
1	1	smote	0.6	500	10	0.1	3	0.7043125083817078	0.15558606648360743	0.38582677162316326	0.8381995133768967	3.2543857576483157	2.384583358368206	0.7327291548705326
1	2	smote	0.6	500	10	0.1	3	0.7213518577980551	0.1753237053352405	0.42519685036022076	0.8447961046814073	4.026430026493345	2.739601490615869	0.6804045847873614
1	3	smote	0.6	500	10	0.1	3	0.7424291074997245	0.18882945632906564	0.40157480311798627	0.8472306755882701	3.7215346599744903	2.6286348936737447	0.7063308813779572
1	1	smote	0.6	500	10	0.3	1	0.6790428568691687	0.13547222017586127	0.3779527558757518	0.8321167883161064	3.011557328414375	2.2512836725720984	0.747547994924558
1	2	smote	0.6	500	10	0.3	1	0.6887726983001136	0.13975320904459554	0.38582677162316326	0.8484479610417015	3.5169393132972813	2.5458367225990357	0.7238784808722819
1	3	smote	0.6	500	10	0.3	1	0.7255692247233552	0.1645344750137461	0.39370078737057473	0.8393183201409659	3.3918730600327383	2.450190732472181	0.7223709894761808
1	1	smote	0.6	500	10	0.3	3	0.6861888614288177	0.14101341047112248	0.3700787401283403	0.8321167883161064	2.911956344346363	2.204381929393513	0.7570106277705065
1	2	smote	0.6	500	10	0.3	3	0.689846209881099	0.14377138204733333	0.3543307086335173	0.8441874619546915	2.9732753385801054	2.2740832691503257	0.7648411197946995
1	3	smote	0.6	500	10	0.3	3	0.7267960951016242	0.16898380865466683	0.42519685036022076	0.8362751065073873	3.7783773113551042	2.5970200091118443	0.6873373825116098
1	1	smote	0.8	100	5	0.1	1	0.7852343046535242	0.2082830293783743	0.6299212597929196	0.7907542579027327	6.432458813559447	3.010437504605123	0.46800726246930885
1	2	smote	0.8	100	5	0.1	1	0.773187131279923	0.23088089190219374	0.6614173227825656	0.7705416920220904	6.559989778412135	2.8825162173734826	0.43940863463834645
1	3	smote	0.8	100	5	0.1	1	0.8066433113998304	0.21598369550703375	0.6929133857722116	0.786366402916699	8.305646371538435	3.2434662094247546	0.3905133906835852
1	1	smote	0.8	100	5	0.1	3	0.7864724026285037	0.21590119279585968	0.6377952755403311	0.7883211678784166	6.557720768480739	3.0130327110065926	0.4594633946464039
1	2	smote	0.8	100	5	0.1	3	0.7738628684804539	0.23302367946488295	0.6850393700248001	0.7534996956740506	6.648518176154389	2.7790608377033017	0.41799701791979965
1	3	smote	0.8	100	5	0.1	3	0.8089508820527076	0.2201208385416895	0.6929133857722116	0.7894096165502775	8.458277238731135	3.2903371061778355	0.3890079420107376
1	1	smote	0.8	100	5	0.3	1	0.7494851236661111	0.19071417945414385	0.5669291338136276	0.7919708029148907	4.98373178858465	2.7252381613014784	0.5468268010943887
1	2	smote	0.8	100	5	0.3	1	0.7548032454555474	0.20556074056569673	0.6220472440455082	0.7845404747365519	5.992878674310516	2.8870722443771837	0.4817504810875478
1	3	smote	0.8	100	5	0.3	1	0.7854007217448398	0.2210737837473813	0.6535433070351541	0.8064516128983175	7.859847991230285	3.3766402451362527	0.42960629395190564
1	1	smote	0.8	100	5	0.3	3	0.7628551449317011	0.19285430402525353	0.5905511810558621	0.7889294403844956	5.390988402157999	2.797885001834395	0.5189929451164326
1	2	smote	0.8	100	5	0.3	3	0.765126209497702	0.2197533449011075	0.6614173227825656	0.7717589774755219	6.605394992747258	2.8978896365255045	0.438715561091115
1	3	smote	0.8	100	5	0.3	3	0.7926493211476989	0.2190760999329797	0.6614173227825656	0.7985392574510132	7.743131685623968	3.28310757511807	0.42400253940950366
1	1	smote	0.8	100	10	0.1	1	0.7648643600206908	0.19591331676996707	0.5511811023188047	0.8023114355182341	4.984075293429786	2.7881282657012827	0.5594073226654411
1	2	smote	0.8	100	10	0.1	1	0.7666166653088023	0.2166425469846626	0.6299212597929196	0.7711503347488062	5.7356266833943215	2.752554746260815	0.47990478475066944
1	3	smote	0.8	100	10	0.1	1	0.794762797072764	0.21833440560674405	0.6299212597929196	0.8058429701716018	7.064629728991381	3.24439052196955	0.4592442315850084
1	1	smote	0.8	100	10	0.1	3	0.7726737168802806	0.2013953086638631	0.5669291338136276	0.7944038929392069	5.058203058918631	2.75748949891885	0.5451519870232987
1	2	smote	0.8	100	10	0.1	3	0.7719386948207858	0.22874197689355585	0.6771653542773886	0.7620206938480705	6.716486452376154	2.8454798729023834	0.42365600316678176
1	3	smote	0.8	100	10	0.1	3	0.8008827715768639	0.22031812884458796	0.6614173227825656	0.7973219719975818	7.684893730750265	3.2633892122770307	0.4246498715226207
1	1	smote	0.8	100	10	0.3	1	0.7214734563289078	0.16437318210440177	0.47244094484468974	0.8029197080243132	3.648424348078223	2.3972002280723794	0.6570508150596136
1	2	smote	0.8	100	10	0.3	1	0.7384609486200104	0.18293408960350324	0.5511811023188047	0.8046256847181703	5.057659437908456	2.821154220359915	0.5577983659077647
1	3	smote	0.8	100	10	0.3	1	0.7676015163351081	0.1987095796853719	0.5590551180662161	0.8259281801532202	6.01567144145818	3.2116346370248623	0.5338779898673551
1	1	smote	0.8	100	10	0.3	3	0.7365988466770121	0.16815020036610023	0.4960629920869242	0.799270072987839	3.9196020636014723	2.471295510130464	0.6304965225637542
1	2	smote	0.8	100	10	0.3	3	0.7467063802052133	0.18857129065344738	0.5669291338136276	0.8046256847181703	5.391333589483728	2.9017586266559126	0.5382264934232066
1	3	smote	0.8	100	10	0.3	3	0.7708172586156493	0.20411285243197624	0.5905511810558621	0.8192331101593474	6.536518622446934	3.266920999234028	0.49979524614983434
1	1	smote	0.8	300	5	0.1	1	0.7383398471176504	0.18103430070378537	0.5511811023188047	0.8004866179999971	4.927256893003788	2.762627093818327	0.5606825673060424
1	2	smote	0.8	300	5	0.1	1	0.7507679921020219	0.20163161507371916	0.6062992125506851	0.7851491174632675	5.627761735881403	2.8219534272915707	0.5014344073989101
1	3	smote	0.8	300	5	0.1	1	0.7697413508034563	0.21092071229946419	0.6220472440455082	0.794887401090719	6.378214272589381	3.0327108964843434	0.4754796096668297
1	1	smote	0.8	300	5	0.1	3	0.7464222081728835	0.18848733764247147	0.5354330708239817	0.797445255469602	4.537486393276147	2.643399174042235	0.5825690480492635
1	2	smote	0.8	300	5	0.1	3	0.7597538591303599	0.21268131444055297	0.6299212597929196	0.7833231892831204	6.153478027643583	2.907192646212975	0.47244705703312256
1	3	smote	0.8	300	5	0.1	3	0.777100176841863	0.21391293568289174	0.5984251968032737	0.794887401090719	5.7750622227541974	2.9175446599089887	0.5051970852648153
1	1	smote	0.8	300	5	0.3	1	0.7009981416556508	0.15172275962100956	0.44881889760245525	0.8010948905060761	3.279554218387289	2.2564471882090777	0.6880347160484318
1	2	smote	0.8	300	5	0.3	1	0.7242704674088593	0.19029903775115717	0.5354330708239817	0.8125380401654746	4.995597329328713	2.8562223649768215	0.571747906552079
1	3	smote	0.8	300	5	0.3	1	0.7466416819626092	0.19508167848950791	0.5433070865713931	0.8107121119853274	5.095243077274378	2.870268476061153	0.5633231587930694
1	1	smote	0.8	300	5	0.3	3	0.6979304366151311	0.15162966735330297	0.47244094484468974	0.79866180048176	3.552328803120663	2.3465041532610313	0.6605537515773814
1	2	smote	0.8	300	5	0.3	3	0.7293600624937099	0.1889656972960724	0.5826771653084506	0.7930614729105718	5.350832114482798	2.815701577404346	0.5262175048017154
1	3	smote	0.8	300	5	0.3	3	0.751556352169308	0.183840957097606	0.5354330708239817	0.8076688983517488	4.839948232063895	2.7839129417773023	0.575194766533831
1	1	smote	0.8	300	10	0.1	1	0.696584573826082	0.16552959953774857	0.47244094484468974	0.8047445255425503	3.6908911375721924	2.419603967373549	0.6555609039328679
1	2	smote	0.8	300	10	0.1	1	0.7258759423179223	0.1695644233695875	0.5039370078343357	0.8143639683456217	4.45651808568521	2.7146506860590036	0.6091416189274664
1	3	smote	0.8	300	10	0.1	1	0.7452470753998113	0.1808019665524468	0.5275590550765702	0.8265368228799359	5.320818376923257	3.0413314999880376	0.5715909154069814
1	1	smote	0.8	300	10	0.1	3	0.7122894993965171	0.17205725554175308	0.4803149605921012	0.8041362530364713	3.794560305997128	2.4522911642174794	0.6462648972520328
1	2	smote	0.8	300	10	0.1	3	0.7288041368535568	0.1760683720704604	0.5039370078343357	0.8119293974387588	4.38567807562773	2.6795095787239984	0.6109681305059524
1	3	smote	0.8	300	10	0.1	3	0.749589046347904	0.1858897306629922	0.5196850393291587	0.8228849665196416	5.02687141568723	2.9341665683343856	0.5836963541396926
1	1	smote	0.8	300	10	0.3	1	0.6752423510929747	0.1541517945912445	0.40944881886539775	0.8041362530364713	2.846542293901685	2.090477713759163	0.7343919286821393
1	2	smote	0.8	300	10	0.3	1	0.7044296730102894	0.14608067660294952	0.4645669290972782	0.8131466828921903	3.775818908777426	2.4862652235741813	0.6584704526046831
1	3	smote	0.8	300	10	0.3	1	0.7222001236455303	0.16314884133992152	0.4803149605921012	0.8234936092463574	4.312068704448223	2.721232536277803	0.6310735472164346
1	1	smote	0.8	300	10	0.3	3	0.6790883575684427	0.162582129425256	0.40944881886539775	0.8065693430607873	2.891069028808803	2.1167730295531197	0.732176568442088
1	2	smote	0.8	300	10	0.3	3	0.714378824984065	0.14617079419019205	0.4881889763395127	0.8161898965257688	4.23545568792601	2.6559418690960825	0.6270734538228799
1	3	smote	0.8	300	10	0.3	3	0.7334001083096505	0.167980869924445	0.4881889763395127	0.8216676810662102	4.39485402812875	2.7375236966751264	0.6228929641816054
1	1	smote	0.8	500	5	0.1	1	0.7264162691342414	0.16719581532321362	0.4881889763395127	0.8010948905060761	3.841637055797967	2.4543811520870666	0.6388893791948503
1	2	smote	0.8	500	5	0.1	1	0.7397884607089968	0.18546375897839712	0.5669291338136276	0.8046256847181703	5.391333589483728	2.9017586266559126	0.5382264934232066
1	3	smote	0.8	500	5	0.1	1	0.7582370447759763	0.1980535685585168	0.5748031495610392	0.8046256847181703	5.5674393915268965	2.9420608298039115	0.5284405571809275
1	1	smote	0.8	500	5	0.1	3	0.732855815468322	0.17663490226630832	0.5275590550765702	0.8010948905060761	4.49740036450632	2.6523151159650564	0.5897440423412688
1	2	smote	0.8	500	5	0.1	3	0.7469244372451009	0.20007488169012982	0.5826771653084506	0.792452830183856	5.331046020198384	2.807444388425881	0.5266216657066013
1	3	smote	0.8	500	5	0.1	3	0.7644241137538879	0.20579108955286363	0.5748031495610392	0.8070602556250331	5.654749055035343	2.9791846238382975	0.5268464680387459
1	1	smote	0.8	500	5	0.3	1	0.6831546832193421	0.13965235125802075	0.40157480311798627	0.8010948905060761	2.7026797260408175	2.0189264315554905	0.7470091202727296
1	2	smote	0.8	500	5	0.3	1	0.716909245139245	0.16540263031525773	0.5118110235817472	0.8143639683456217	4.599153617944071	2.757067103028676	0.5994727043428509
1	3	smote	0.8	500	5	0.3	1	0.7412118220462856	0.18913768955968072	0.5039370078343357	0.8149726110723374	4.474519371119713	2.723580457569706	0.6086866961407204
1	1	smote	0.8	500	5	0.3	3	0.6865887886276989	0.14655047072495778	0.40944881886539775	0.8041362530364713	2.846542293901685	2.090477713759163	0.7343919286821393
1	2	smote	0.8	500	5	0.3	3	0.7205515165747313	0.17212578489918356	0.5118110235817472	0.8021911138113075	4.251612670611458	2.5874014437324595	0.6085694068750195
1	3	smote	0.8	500	5	0.3	3	0.748134534004917	0.17733023934816394	0.5196850393291587	0.8180158247059159	4.863424238275127	2.855660443732264	0.5871707371575745
1	1	smote	0.8	500	10	0.1	1	0.6905353755962986	0.16315569569298013	0.44881889760245525	0.8017031630121552	3.2921120088851503	2.2633688050015586	0.6875126866800961
1	2	smote	0.8	500	10	0.1	1	0.7113308188880529	0.15194904562108327	0.47244094484468974	0.8192331101593474	4.058495163038016	2.6135367993872225	0.6439669517422534
1	3	smote	0.8	500	10	0.1	1	0.7363330953077001	0.1688267053864512	0.5275590550765702	0.8253195374265045	5.2759578568145	3.020137553466967	0.5724339698442694
1	1	smote	0.8	500	10	0.1	3	0.7015800716516275	0.16467772696414446	0.4566929133498667	0.8059610705547083	3.491435911108435	2.3536147675071635	0.674110822170468
1	2	smote	0.8	500	10	0.1	3	0.7212272537752622	0.16376026736814175	0.4960629920869242	0.8204503956127788	4.498092950554843	2.762818476552683	0.6142199509752144
1	3	smote	0.8	500	10	0.1	3	0.7401574803149606	0.17640340796416012	0.5275590550765702	0.8283627510600831	5.389302255955139	3.0736860885272392	0.5703309795322421
1	1	smote	0.8	500	10	0.3	1	0.6785184014406958	0.15382082935901925	0.42519685036022076	0.8010948905060761	2.9792633869217062	2.1376868098822843	0.7175219181605805
1	2	smote	0.8	500	10	0.3	1	0.7038881247573816	0.14868890157826334	0.42519685036022076	0.813755325618906	3.2320707304298457	2.2830012667109605	0.7063586860571668
1	3	smote	0.8	500	10	0.3	1	0.7183997009503452	0.1553824520757681	0.47244094484468974	0.8234936092463574	4.178074889574783	2.6766221668306263	0.640635267627356
1	1	smote	0.8	500	10	0.3	3	0.6744377071479204	0.15949212683939293	0.42519685036022076	0.8035279805303922	3.0253189807813197	2.1641597102044203	0.7153492553014407
1	2	smote	0.8	500	10	0.3	3	0.7106694590747671	0.14246146186772018	0.4645669290972782	0.8131466828921903	3.775818908777426	2.4862652235741813	0.6584704526046831
1	3	smote	0.8	500	10	0.3	3	0.7287897594663113	0.16313151284664648	0.47244094484468974	0.8222763237929259	4.143324225438387	2.6582891393228643	0.6415836543924728
1	1	smote	1.0	100	5	0.1	1	0.7851145659712244	0.21247170278710734	0.6692913385299771	0.7615571776109394	6.463799468876277	2.806925801979709	0.4342532207035956
1	2	smote	1.0	100	5	0.1	1	0.7723125068891648	0.21530122939077687	0.6850393700248001	0.7297626293321379	5.873479455180367	2.534954151538178	0.4315932510102801
1	3	smote	1.0	100	5	0.1	1	0.8087016740071216	0.23797360187239502	0.7401574802566806	0.7601947656679234	9.029841037928438	3.0864941353481337	0.34181045182139824
1	1	smote	1.0	100	5	0.1	3	0.7878278445121367	0.21540344600577863	0.6692913385299771	0.7633819951291766	6.529256604145896	2.8285730437530825	0.4332151652095357
1	2	smote	1.0	100	5	0.1	3	0.77443556773906	0.21806220281338368	0.7401574802566806	0.7224589166115493	7.414805581183185	2.6668392461102868	0.35966407247817306
1	3	smote	1.0	100	5	0.1	3	0.8116202836179258	0.23047229366452512	0.748031496004092	0.7565429093076291	9.225390087899854	3.0725392435741465	0.33305249122746905
1	1	smote	1.0	100	5	0.3	1	0.746242600149434	0.19613399087165323	0.5826771653084506	0.7700729926960458	4.6762501444131495	2.534183116628591	0.5419263280630423
1	2	smote	1.0	100	5	0.3	1	0.7541658479543374	0.20288652252613223	0.6692913385299771	0.7437614120465992	5.874335198488818	2.611984860499797	0.4446434725802474
1	3	smote	1.0	100	5	0.3	1	0.777241554483109	0.20433952835751854	0.6614173227825656	0.7638466220282176	6.318628297203972	2.8007954002404465	0.44326002501105044
1	1	smote	1.0	100	5	0.3	3	0.7660258252389984	0.19880397052950935	0.6220472440455082	0.7633819951291766	5.3098219303211796	2.6289090641940414	0.4951030459390199
1	2	smote	1.0	100	5	0.3	3	0.755265718078606	0.21318505155443168	0.6850393700248001	0.7395009129595892	6.174357176452251	2.62971878907715	0.4259097185635443
1	3	smote	1.0	100	5	0.3	3	0.7880054250674539	0.20902474133206578	0.6614173227825656	0.7674984783885119	6.44855682429014	2.844786949136315	0.44115093689414797
1	1	smote	1.0	100	10	0.1	1	0.7618996302469491	0.19389041721955896	0.5826771653084506	0.774330900238599	4.790825167777715	2.581997890293947	0.5389463718592318
1	2	smote	1.0	100	10	0.1	1	0.7661781549978195	0.22143334091028646	0.6614173227825656	0.737674984779442	5.493335955052556	2.5213657073947036	0.4589862468073321
1	3	smote	1.0	100	10	0.1	1	0.7954073832675967	0.21256377657717773	0.700787401519623	0.7656725502083648	7.65290456505967	2.9906328611369988	0.3907840166022814
1	1	smote	1.0	100	10	0.1	3	0.7715074621146809	0.19736963328099333	0.5905511810558621	0.7767639902629151	5.018601713724874	2.6454117115659956	0.5271212605187029
1	2	smote	1.0	100	10	0.1	3	0.770889145551876	0.22827447251960967	0.6929133857722116	0.7267194156985592	6.00034236109838	2.5355381985443763	0.4225655780875835
1	3	smote	1.0	100	10	0.1	3	0.7956805536252581	0.21868613377130483	0.7086614172670346	0.7583688374877763	7.6342837419531495	2.9328228220685584	0.38416475531408395
1	1	smote	1.0	100	10	0.3	1	0.7155128647240263	0.1574455981231551	0.4881889763395127	0.7846715328419425	3.4758798811036726	2.267182598338665	0.6522614823099073
1	2	smote	1.0	100	10	0.3	1	0.7364241520935871	0.17928725730469453	0.5590551180662161	0.7827145465564047	4.567126616886105	2.5729062092151422	0.563353368402582
1	3	smote	1.0	100	10	0.3	1	0.7625814119552767	0.2012519227134758	0.5905511810558621	0.800973828357876	5.804516250312324	2.967203491436886	0.5111887546584207
1	1	smote	1.0	100	10	0.3	3	0.7265384025901871	0.16441992752332907	0.5196850393291587	0.7810218978054683	3.8590162031342334	2.3732282378409146	0.6149826987829834
1	2	smote	1.0	100	10	0.3	3	0.7471353055913659	0.18988522567587862	0.5748031495610392	0.7693244065686591	4.508550547751409	2.4918246273586777	0.552688620407271
1	3	smote	1.0	100	10	0.3	3	0.7670863266254835	0.19443806537631714	0.6456692912877426	0.792452830183856	6.957575352790297	3.110951889877328	0.4471316029734331
1	1	smote	1.0	300	5	0.1	1	0.7370251163859991	0.18970403385797557	0.5905511810558621	0.773114355226441	4.9146728815604535	2.6028581738464514	0.5296096377981704
1	2	smote	1.0	300	5	0.1	1	0.7398100267898648	0.1946266705802353	0.6614173227825656	0.7528910529473348	5.9518842271677155	2.676622210183991	0.4497100495415476
1	3	smote	1.0	300	5	0.1	1	0.7670048547644264	0.2020998868919947	0.6377952755403311	0.7668898356617962	5.7929387425866885	2.7360250463156413	0.4723034559769144
1	1	smote	1.0	300	5	0.1	3	0.7404161158687281	0.18483668830409286	0.5984251968032737	0.7682481751778087	4.939941086404189	2.5821810526868454	0.5227149389279495
1	2	smote	1.0	300	5	0.1	3	0.7541874140352054	0.20354525209868013	0.6456692912877426	0.7528910529473348	5.551942805807115	2.612893109941515	0.47062679602698776
1	3	smote	1.0	300	5	0.1	3	0.7712701463138775	0.20290864535527725	0.6456692912877426	0.7674984783885119	6.015241107298786	2.7770539265378313	0.46166958511701095
1	1	smote	1.0	300	5	0.3	1	0.6956937180297719	0.14652092176692647	0.4960629920869242	0.7810218978054683	3.510937329560286	2.2653542270299645	0.645227749537844
1	2	smote	1.0	300	5	0.3	1	0.719612193941369	0.1700373254173652	0.5669291338136276	0.7790626901961104	4.616077903053106	2.5660179743143914	0.5558870500119658
1	3	smote	1.0	300	5	0.3	1	0.7463325681368345	0.18188059575920992	0.5826771653084506	0.7833231892831204	5.047593545269521	2.689153197747002	0.5327594472798377
1	1	smote	1.0	300	5	0.3	3	0.6916345766998103	0.15674756239562684	0.5039370078343357	0.7767639902629151	3.5347950389757536	2.2574179938696495	0.6386276809916003
1	2	smote	1.0	300	5	0.3	3	0.7191137778501973	0.1739684021750178	0.5354330708239817	0.786366402916699	4.242406465800258	2.506314798191856	0.5907766679058691
1	3	smote	1.0	300	5	0.3	3	0.7456616233987186	0.18969805941902168	0.5826771653084506	0.7881923310968462	5.19572732924901	2.7509728085678695	0.5294682692688997
1	1	smote	1.0	300	10	0.1	1	0.691821369044198	0.15389957085904782	0.4566929133498667	0.7877128953723376	3.1190563644935207	2.1512983213836407	0.6897272888950853
1	2	smote	1.0	300	10	0.1	1	0.7266283589170952	0.17879012662517313	0.5354330708239817	0.7875836883701304	4.273323076375062	2.520677633035003	0.5898635664214723
1	3	smote	1.0	300	10	0.1	1	0.7465530214079297	0.1907260140267386	0.5669291338136276	0.8058429701716018	5.4333425180375965	2.9199514697725952	0.5374134624764632
1	1	smote	1.0	300	10	0.1	3	0.7050285457018601	0.1620754641953387	0.5039370078343357	0.7852798053480214	3.7152747821737497	2.3469473152334395	0.6317022066151265
1	2	smote	1.0	300	10	0.1	3	0.7326021633175341	0.17987616099537346	0.5669291338136276	0.794887401090719	5.073212562866897	2.763989677808515	0.5448203860621297
1	3	smote	1.0	300	10	0.1	3	0.7449044143371305	0.19133128321884732	0.5905511810558621	0.8003651856311603	5.782422276157724	2.958157139782268	0.5115774913491214
1	1	smote	1.0	300	10	0.3	1	0.675599172366228	0.14168181380459444	0.42519685036022076	0.7901459853966537	2.785229166934894	2.0261553294672465	0.7274644850300452
1	2	smote	1.0	300	10	0.3	1	0.7111534977786937	0.15169165695047976	0.47244094484468974	0.7979306147242975	3.5362343053964906	2.3380133552638864	0.6611590516877246
1	3	smote	1.0	300	10	0.3	1	0.7294726853604651	0.1638601642975746	0.5196850393291587	0.8070602556250331	4.5258310524301075	2.693509385935995	0.5951413805496399
1	1	smote	1.0	300	10	0.3	3	0.6871084545088798	0.1533366675508458	0.47244094484468974	0.7962287104574439	3.4992201351139247	2.3184861945979005	0.6625722504109378
1	2	smote	1.0	300	10	0.3	3	0.7147813918269347	0.1518385472359663	0.5118110235817472	0.7973219719975818	4.12428535598781	2.5252416523572263	0.6122858612215377
1	3	smote	1.0	300	10	0.3	3	0.725796866688073	0.1617605278424664	0.5118110235817472	0.7997565429044446	4.187174987110232	2.5559436769915354	0.6104219773446256
1	1	smote	1.0	500	5	0.1	1	0.7175963177960419	0.17905884607727038	0.4960629920869242	0.7785888077811521	3.461538295540637	2.2404602256601467	0.6472440862292524
1	2	smote	1.0	500	5	0.1	1	0.7278312669832886	0.18420502183285054	0.5511811023188047	0.7754108338358162	4.240003595326201	2.4541748259313665	0.57881431662855
1	3	smote	1.0	500	5	0.1	1	0.7551219442061525	0.20371880323265587	0.6377952755403311	0.7845404747365519	6.411753512515015	2.9601626809436947	0.46167754437974856
1	1	smote	1.0	500	5	0.1	3	0.7201012510297526	0.18247536357508057	0.5354330708239817	0.7816301703115474	4.125395195177094	2.451955231491134	0.5943564371975095
1	2	smote	1.0	500	5	0.1	3	0.7412381805895687	0.19284659973741156	0.5905511810558621	0.7687157638419434	4.7937750676885535	2.553356706588166	0.5326400639572737
1	3	smote	1.0	500	5	0.1	3	0.762487958938182	0.2001896958842937	0.6377952755403311	0.7754108338358162	6.0795330801004415	2.839830870006295	0.4671133081759704
1	1	smote	1.0	500	5	0.3	1	0.6899294978638618	0.14423751135101023	0.44881889760245525	0.7871046228662585	3.010530465576693	2.108166379953108	0.7002640810160231
1	2	smote	1.0	500	5	0.3	1	0.7110097239062403	0.15712828147296126	0.4803149605921012	0.7900182592769932	3.4772945109168343	2.2874128772537907	0.6578139514210256
1	3	smote	1.0	500	5	0.3	1	0.7388084021451062	0.18824629141115592	0.5354330708239817	0.7845404747365519	4.196686562842896	2.4850748432613736	0.5921516329804439
1	1	smote	1.0	500	5	0.3	3	0.6840670919784662	0.15404584262739365	0.4645669290972782	0.7828467153237053	3.127903952451713	2.139350129546951	0.6839564547981233
1	2	smote	1.0	500	5	0.3	3	0.7150713358030489	0.16305329960363227	0.5433070865713931	0.7869750456434147	4.394925881292964	2.5504385751800633	0.5803143443412244
1	3	smote	1.0	500	5	0.3	3	0.7333449949918768	0.17926503507085328	0.5354330708239817	0.790626902003709	4.352187395424504	2.5573153875781736	0.5875931139235478
1	1	smote	1.0	500	10	0.1	1	0.6836695595532309	0.152488382851836	0.44881889760245525	0.7931873479270488	3.1230250529692265	2.1701712704811986	0.6948939577630511
1	2	smote	1.0	500	10	0.1	1	0.7183517763261942	0.16342148442974366	0.4960629920869242	0.794887401090719	3.814818050381086	2.418490968082451	0.6339728128560869
1	3	smote	1.0	500	10	0.1	1	0.734159713602446	0.17963461421537655	0.5354330708239817	0.8131466828921903	5.015623841812253	2.8655260203905826	0.5713199515374676
1	1	smote	1.0	500	10	0.1	3	0.6957919037492576	0.15195683750769606	0.4803149605921012	0.7907542579027327	3.492776426712756	2.2954585972614066	0.6572016876826051
1	2	smote	1.0	500	10	0.1	3	0.7239829196639526	0.1681263655150017	0.5433070865713931	0.8003651856311603	4.769501418211659	2.7215045685996864	0.5706056634165148
1	3	smote	1.0	500	10	0.1	3	0.7381949669559718	0.1820012624248897	0.5196850393291587	0.8119293974387588	4.671016759369684	2.7632442530591232	0.5915723168421756
1	1	smote	1.0	500	10	0.3	1	0.6742437304825948	0.13075912378440238	0.4173228346128092	0.7889294403844956	2.677038580595713	1.977172067962972	0.7385668833926975
1	2	smote	1.0	500	10	0.3	1	0.7028241981012263	0.14270722359760507	0.4803149605921012	0.799147900177729	3.67736436034774	2.3913861846764757	0.6502989406458208
1	3	smote	1.0	500	10	0.3	1	0.7190347022203478	0.15796990748880213	0.5196850393291587	0.8070602556250331	4.5258310524301075	2.693509385935995	0.5951413805496399
1	1	smote	1.0	500	10	0.3	3	0.6829415483648485	0.14516115488957212	0.4645669290972782	0.7950121654452859	3.3650286284483926	2.266314522729072	0.6734904035939148
1	2	smote	1.0	500	10	0.3	3	0.7101710429835955	0.14631573097300743	0.4803149605921012	0.8027997565380232	3.762579295949055	2.4356711117752856	0.6473407953878432
1	3	smote	1.0	500	10	0.3	3	0.7246275058587853	0.16204927908806802	0.5118110235817472	0.8015824710845918	4.235355003539374	2.579464629888131	0.6090314944978615
1	1	class_weight		100	5	0.1	1	0.812029426978562	0.22040478957368834	0.7401574802566806	0.7487834549832799	8.490277611478376	2.9462926127914555	0.34701957494363417
1	2	class_weight		100	5	0.1	1	0.8008612054959958	0.21893607662919712	0.7637795274989151	0.7078514911703723	7.8340968272130445	2.614353584809131	0.3337147298699154
1	3	class_weight		100	5	0.1	1	0.8127944369096285	0.23294013359296883	0.7401574802566806	0.7443700547733149	8.294516141149307	2.8954254582579364	0.3490770680339623
1	1	class_weight		100	5	0.1	3	0.8178152001072859	0.22763325314322233	0.7559055117515036	0.7457420924528848	9.082882644905357	2.9729871110559642	0.32731756386775557
1	2	class_weight		100	5	0.1	3	0.8029243605657023	0.22089366753866124	0.7637795274989151	0.7035909920833623	7.675016730398592	2.576775608472617	0.33573549377639317
1	3	class_weight		100	5	0.1	3	0.8086058247588193	0.24577143640921104	0.7716535432463265	0.7401095556863049	9.623515555075796	2.96914923360332	0.30853061133175247
1	1	class_weight		100	5	0.3	1	0.7759473724543555	0.20090931555343597	0.5905511810558621	0.7919708029148907	5.490890386219732	2.8387897513557068	0.5169998846764815
1	2	class_weight		100	5	0.3	1	0.7797144650893075	0.21446023307018977	0.6456692912877426	0.754716981127482	5.606837331732207	2.6323439263436326	0.46948818282588
1	3	class_weight		100	5	0.3	1	0.7866827054408826	0.22299669781923884	0.6614173227825656	0.7784540474693947	6.864042552561067	2.985463220487237	0.434942401505494
1	1	class_weight		100	5	0.3	3	0.7912906872042454	0.21861975091367908	0.6771653542773886	0.7883211678784166	7.811605929107384	3.199022384525518	0.40952172132612996
1	2	class_weight		100	5	0.3	3	0.7878328964205098	0.21646782669132464	0.6692913385299771	0.7358490565992949	5.637754838311098	2.5337456856144382	0.4494245851236631
1	3	class_weight		100	5	0.3	3	0.7974226137131519	0.2359294389756459	0.6929133857722116	0.7601947656679234	7.152934668137692	2.8894838713897424	0.4039578066791836
1	1	class_weight		100	10	0.1	1	0.8042679655918923	0.20353649097351398	0.6850393700248001	0.774330900238599	7.463004970965027	3.0355921142645053	0.4067519787866266
1	2	class_weight		100	10	0.1	1	0.7913601487580334	0.23620202584261582	0.7244094487618575	0.7279367011519907	7.033045351675006	2.662650292055941	0.37859136243040786
1	3	class_weight		100	10	0.1	1	0.8046592319599734	0.22285153787414963	0.7322834645092691	0.7656725502083648	8.937661814495186	3.1250433268060775	0.349648856970761
1	1	class_weight		100	10	0.1	3	0.8104776136559572	0.20573038545197248	0.7086614172670346	0.7688564476838878	8.091037946092683	3.065892946210929	0.37892454413480137
1	2	class_weight		100	10	0.1	3	0.8012757534949033	0.2262429197430882	0.7401574802566806	0.727328058425275	7.598078614991188	2.714461373757552	0.3572562795574489
1	3	class_weight		100	10	0.1	3	0.8071153689477191	0.2252877526909133	0.7322834645092691	0.7662811929350805	8.968060135524006	3.1331814601212207	0.34937113746924564
1	1	class_weight		100	10	0.3	1	0.7568107362492097	0.17211796922328015	0.44881889760245525	0.8430656934255288	4.374418310092288	2.8599155837880366	0.6537819059155129
1	2	class_weight		100	10	0.3	1	0.7659672866515544	0.2058578113320578	0.4803149605921012	0.8307973219669459	4.538096508310302	2.838695804278657	0.6255256479670243
1	3	class_weight		100	10	0.3	1	0.7803422776656874	0.21401764500607678	0.5196850393291587	0.8356664637806716	5.502003277188605	3.16237950975365	0.5747687333893263
1	1	class_weight		100	10	0.3	3	0.7716846753644845	0.19768421158363075	0.5433070865713931	0.822992700724921	5.5312829813075135	3.0694048104367515	0.5549173248768334
1	2	class_weight		100	10	0.3	3	0.7739299629542655	0.20729572316170547	0.5511811023188047	0.8003651856311603	4.923512776996454	2.7609466637967834	0.5607676347386158
1	3	class_weight		100	10	0.3	3	0.7881875386392283	0.21555552169130543	0.5669291338136276	0.8101034692586118	5.584615053804854	2.985463198014247	0.5345870956914157
1	1	class_weight		300	5	0.1	1	0.7480075483265323	0.17794088263366561	0.4566929133498667	0.8333333333282644	4.20289828375827	2.740157315606424	0.6519684961605037
1	2	class_weight		300	5	0.1	1	0.793626983480382	0.24185572911724754	0.5590551180662161	0.8241022519730731	5.940063883095037	3.178295871062975	0.5350608805247903
1	3	class_weight		300	5	0.1	1	0.7797000877020623	0.23148500523961957	0.5275590550765702	0.832623250147093	5.5549087267175565	3.1519253661033737	0.567412619291908
1	1	class_weight		300	5	0.1	3	0.7513434680154032	0.1879710836522995	0.5118110235817472	0.8175182481702098	4.696773914050798	2.804724255452656	0.5971597227821306
1	2	class_weight		300	5	0.1	3	0.7763693263235584	0.21170233501204494	0.5905511810558621	0.792452830183856	5.506992703345466	2.8453828261073117	0.5166854078649552
1	3	class_weight		300	5	0.1	3	0.7856978544145767	0.22546146259463914	0.5826771653084506	0.813755325618906	6.100505238156777	3.1285572914187236	0.5128357583967819
1	1	class_weight		300	5	0.3	1	0.7182189589440006	0.16321745790275996	0.26771653541199086	0.895377128948325	3.1287818926647275	2.558871756549709	0.8178491863753867
1	2	class_weight		300	5	0.3	1	0.7477822880174063	0.17023124965375008	0.3464566928861058	0.9007912355392527	4.813363386028696	3.4921980920466256	0.7255213795096941
1	3	class_weight		300	5	0.3	1	0.759130839016395	0.19737476470439502	0.36220472438092877	0.8928788800919485	4.7335854025887905	3.3812631055313815	0.7143133102333634
1	1	class_weight		300	5	0.3	3	0.7298264268061382	0.17074190609470766	0.3228346456438713	0.8819951338145865	3.563293865488514	2.7357737754550238	0.7677653999628854
1	2	class_weight		300	5	0.3	3	0.7554023032574367	0.183520909528145	0.40944881886539775	0.8910529519118013	5.670613981652554	3.758236578852146	0.6627565435252506
1	3	class_weight		300	5	0.3	3	0.7682437062987334	0.2070451365159722	0.40944881886539775	0.8898356664583699	5.60029412843757	3.716709106614616	0.6636631872134547
1	1	class_weight		300	10	0.1	1	0.7311267888959135	0.15306300861755853	0.22834645667493336	0.9051094890455894	2.822605665612483	2.406420097373484	0.8525526957111288
1	2	class_weight		300	10	0.1	1	0.7521194665030839	0.18425029939766913	0.3307086613912828	0.9013998782659685	4.517210859306956	3.3540387378320276	0.7425021317633389
1	3	class_weight		300	10	0.1	1	0.7562433804112891	0.1719896577122088	0.3070866141490483	0.8934875228186642	3.7176619816625784	2.883104340866984	0.7755154497400026
1	1	class_weight		300	10	0.1	3	0.7354637239688104	0.1555457104123184	0.29921259840163683	0.8892944038875348	3.4298058335639423	2.7027772929373457	0.7880263168806868
1	2	class_weight		300	10	0.1	3	0.7681454608192235	0.20077376414041465	0.3543307086335173	0.8788800973774871	3.9821053118474263	2.9254537999696075	0.734650023304216
1	3	class_weight		300	10	0.1	3	0.7648746052209086	0.18824404295485248	0.4173228346128092	0.883140596464497	5.412654357403629	3.571152909183673	0.6597784782197248
1	1	class_weight		300	10	0.3	1	0.7072748433818036	0.1438762060271554	0.1653543306956414	0.9263990267583553	2.49360639631468	2.246632088497441	0.9009569701464079
1	2	class_weight		300	10	0.3	1	0.7344640349658058	0.16089788184650577	0.20472440943269887	0.927571515514744	3.2967796394872013	2.826572758244671	0.857373872193816
1	3	class_weight		300	10	0.3	1	0.7469819467940821	0.1750870809041471	0.22047244092752186	0.9269628727880282	3.589561793468936	3.018634756831399	0.8409479748831921
1	1	class_weight		300	10	0.3	3	0.7085536525087649	0.1388578323966588	0.20472440943269887	0.9142335766367748	2.744048551031408	2.386999218746578	0.8698822731867805
1	2	class_weight		300	10	0.3	3	0.7360934721869444	0.16437417135919957	0.22047244092752186	0.923311016427734	3.4051622904069947	2.874890263356569	0.8442740709904112
1	3	class_weight		300	10	0.3	3	0.7639089240442632	0.20402656071107	0.2834645669068138	0.9178332318872926	4.419047071961801	3.449868346036255	0.78068150116225
1	1	class_weight		500	5	0.1	1	0.7286625668141847	0.16140945293057363	0.3464566928861058	0.8686131386808479	3.5046851347377723	2.6369201839392855	0.7523985886080844
1	2	class_weight		500	5	0.1	1	0.7813415060792386	0.22672165821403006	0.4881889763395127	0.8758368837439086	6.728355376189302	3.9318354092712138	0.5843679654469306
1	3	class_weight		500	5	0.1	1	0.7699138794504005	0.22062700578376926	0.4409448818550437	0.8697504564767514	5.266815421626784	3.385384977740736	0.6427764510545393
1	1	class_weight		500	5	0.1	3	0.7425498591873096	0.17343505684347424	0.39370078737057473	0.8546228710410303	3.8173121223416473	2.708134099968017	0.7094347999329039
1	2	class_weight		500	5	0.1	3	0.7699570116121364	0.2118898765412673	0.5039370078343357	0.8441874619546915	5.503967871169945	3.2342517605693524	0.5876218359614421
1	3	class_weight		500	5	0.1	3	0.7735513584234716	0.21198560960981996	0.4803149605921012	0.8520998174019958	5.3248530871276865	3.24756142743916	0.6098875069513734
1	1	class_weight		500	5	0.3	1	0.7086350748127286	0.15508521380154663	0.22047244092752186	0.9093673965881426	2.8377733947741124	2.4325949857104923	0.8572195940001733
1	2	class_weight		500	5	0.3	1	0.743231844954256	0.1715890102368971	0.2913385826542253	0.9129640900735669	4.312353807784121	3.347337316598465	0.7762204639685947
1	3	class_weight		500	5	0.3	1	0.7516905411169313	0.18667923315746185	0.27559055115940234	0.908703590986557	3.786593781647312	3.0186348395419835	0.7971900276989375
1	1	class_weight		500	5	0.3	3	0.721818303733931	0.16659743474077005	0.2913385826542253	0.8965936739604831	3.564574812735694	2.8174151972940003	0.7903930509697953
1	2	class_weight		500	5	0.3	3	0.7476504953009906	0.17463408903617822	0.3228346456438713	0.9111381618934198	4.888260029423149	3.6329949525320018	0.743208193054763
1	3	class_weight		500	5	0.3	3	0.7576523643613325	0.1927724149260513	0.3543307086335173	0.9074863055331255	5.383102738390266	3.8300348113331584	0.7114920416041406
1	1	class_weight		500	10	0.1	1	0.7258103914018047	0.14881629338047767	0.19685039368528737	0.9215328467097231	2.878476603048613	2.5086977205620453	0.8715365930438002
1	2	class_weight		500	10	0.1	1	0.7491457435745059	0.17698995881751864	0.26771653541199086	0.9239196591544497	4.439741343128957	3.5188656786754144	0.7925834778018941
1	3	class_weight		500	10	0.1	1	0.7533439406501455	0.17175742751256298	0.22047244092752186	0.9147900182537141	3.0363632770607643	2.587401270780333	0.8521382339076816
1	1	class_weight		500	10	0.1	3	0.7237077801406212	0.14987271633368035	0.23622047242234487	0.9093673965881426	3.103161627553146	2.6063517704040993	0.8399020264463635
1	2	class_weight		500	10	0.1	3	0.7662764004773293	0.18943707597954507	0.29921259840163683	0.9129640900735669	4.478666875332051	3.437805892722748	0.7675957921476797
1	3	class_weight		500	10	0.1	3	0.7551315291309828	0.1926616326294682	0.3070866141490483	0.9050517346262626	4.224431364010238	3.234251627428594	0.7656063755084936
1	1	class_weight		500	10	0.3	1	0.7039940034867905	0.14129856120148462	0.1653543306956414	0.9288321167826714	2.585630985066422	2.3234400123478642	0.8985968995231033
1	2	class_weight		500	10	0.3	1	0.7365583410412104	0.1603046545568325	0.18110236219046438	0.9300060864216069	2.9384611163314363	2.587401204729292	0.8805293222919889
1	3	class_weight		500	10	0.3	1	0.7445857155865255	0.17339063947078567	0.19685039368528737	0.9287888009681754	3.196748332936756	2.764317533175347	0.8647279088962154
1	1	class_weight		500	10	0.3	3	0.7012208556047282	0.13996346122919534	0.18110236219046438	0.9203163016975651	2.5542421912719204	2.272765237068295	0.8898001995629544
1	2	class_weight		500	10	0.3	3	0.7369417380344194	0.16174683143589313	0.22047244092752186	0.9257455873345969	3.526079997604574	2.9691489478140562	0.8420537578756959
1	3	class_weight		500	10	0.3	3	0.7571491558077456	0.20051202305063642	0.23622047242234487	0.9208764455208712	3.5995237272698186	2.9854629777789543	0.8294049902118975
2	1	none		100	5	0.1	1	0.7827030289097074	0.19754473860216262	0.0	0.9993917274878383	0.0	0.0	1.0006086327206292
2	2	none		100	5	0.1	1	0.8219528325849105	0.2359377883856641	0.007874015747411495	0.9987827145404822	6.51185123361338	6.468450765872749	0.9933351467498035
2	3	none		100	5	0.1	1	0.818068541797461	0.23330304596463794	0.0	0.9999999999939136	0.0	0.0	0.9999999900060864
2	1	none		100	5	0.1	3	0.7822336532750924	0.20177449588090607	0.0	0.9999999999939173	0.0	0.0	0.9999999900060829
2	2	none		100	5	0.1	3	0.8256478211069631	0.24537887165238736	0.007874015747411495	0.9999999999939136	793168.043398918	786922.6258020952	0.9921259743373672
2	3	none		100	5	0.1	3	0.8166571616162099	0.23257070109070735	0.0	0.9999999999939136	0.0	0.0	0.9999999900060864
2	1	none		100	5	0.3	1	0.7716822805908385	0.20579822798645014	0.023622047242234486	0.9957420924513641	5.657820804167209	5.547793486466743	0.9805530471736335
2	2	none		100	5	0.3	1	0.7987381446461006	0.2193038325421602	0.03149606298964598	0.9945222154534722	5.904234922313698	5.749770774007997	0.9738384042334954
2	3	none		100	5	0.3	1	0.8046184960294449	0.22008031969083208	0.01574803149482299	0.9981740718137665	8.74661873341934	8.624624652441053	0.986052419550614
2	1	none		100	5	0.3	3	0.7796592716056477	0.194004533991595	0.0	0.9981751824756803	0.0	0.0	1.0018281435343968
2	2	none		100	5	0.3	3	0.8083446355571957	0.2235633809275728	0.023622047242234486	0.9945222154534722	4.392465093781454	4.312328080505997	0.981755789633124
2	3	none		100	5	0.3	3	0.807980408413647	0.21196210350604808	0.0	0.999391357267198	0.0	0.0	1.0006090033922008
2	1	none		100	10	0.1	1	0.7820277027415369	0.20846519087153237	0.023622047242234486	0.9969586374635222	7.930619067484424	7.766903580181297	0.979356521197626
2	2	none		100	10	0.1	1	0.81074326299596	0.22349036873451597	0.01574803149482299	0.9975654290870508	6.555973053699708	6.468477351096231	0.9866540378603553
2	3	none		100	10	0.1	1	0.8104221680141473	0.2244400397328443	0.007874015747411495	0.9999999999939136	793168.043398918	786922.6258020952	0.9921259743373672
2	1	none		100	10	0.1	3	0.7849038258903768	0.21002406072281973	0.007874015747411495	0.9981751824756803	4.341246036241027	4.314936969370191	0.9939397329560069
2	2	none		100	10	0.1	3	0.8166236143793043	0.23051041361978442	0.007874015747411495	0.9975654290870508	3.2519707610273927	3.2342386755481156	0.9945472701626066
2	3	none		100	10	0.1	3	0.8168225015695315	0.23465482164513332	0.0	0.9999999999939136	0.0	0.0	0.9999999900060864
2	1	none		100	10	0.3	1	0.7582835220414965	0.18090364158112604	0.03937007873705747	0.9902676398966529	4.170077678633467	4.045271431212581	0.9700709917800471
2	2	none		100	10	0.3	1	0.7703523897613833	0.19400015959650835	0.07086614172670345	0.9860012172794522	5.372140593363225	5.062303810148169	0.9423252553517985
2	3	none		100	10	0.3	1	0.7991287303329324	0.20541734165271	0.03937007873705747	0.9896530736397465	3.919957635268431	3.8049986359530497	0.9706733977222982
2	1	none		100	10	0.3	3	0.7773650784527846	0.18734787838087294	0.023622047242234486	0.9951338199452852	4.9475704706121215	4.854320726611805	0.9811524072208951
2	2	none		100	10	0.3	3	0.7983379740344387	0.211798295607182	0.04724409448446897	0.9914790018198937	5.769768901183439	5.544425434864386	0.9609440988233476
2	3	none		100	10	0.3	3	0.810067525795429	0.2184305851926754	0.007874015747411495	0.9981740718137665	4.338600562563932	4.3123123262205265	0.9939408389063877
2	1	none		300	5	0.1	1	0.7638968714677088	0.18933285625629948	0.055118110231880464	0.9896593673905739	5.582837732510844	5.33024032584176	0.9547546472600311
2	2	none		300	5	0.1	1	0.7737358682264535	0.1893977520186533	0.06299212597929196	0.9841752890993052	4.180992829655503	3.980615290126612	0.9520741628836207
2	3	none		300	5	0.1	1	0.7881108592405865	0.20222393178233777	0.03149606298964598	0.9872185027328837	2.5118060084729765	2.464190046715199	0.981043127249789
2	1	none		300	5	0.1	3	0.7718068088204303	0.19270570625060038	0.03937007873705747	0.99209245741489	5.141859822264981	4.978794426380669	0.9682866797346723
2	2	none		300	5	0.1	3	0.7868001207700529	0.20774229938908348	0.055118110231880464	0.9920876445466094	7.31409331090741	6.966072353023206	0.9524177480062855
2	3	none		300	5	0.1	3	0.7933586055851357	0.21574034211938423	0.03937007873705747	0.9945222154534722	7.440787862530485	7.187213467509995	0.9659210188338668
2	1	none		300	5	0.3	1	0.7369341149874514	0.17126650198383017	0.09448818896893794	0.968978102183887	3.2593339855438197	3.045853579638973	0.9345018217080421
2	2	none		300	5	0.3	1	0.740296461724999	0.16875689770332972	0.1417322834534069	0.9713937918382752	5.607649798804356	4.9545970268466055	0.8835425086328518
2	3	none		300	5	0.3	1	0.7306108951840545	0.16810180638870506	0.12598425195858393	0.9683505782046966	4.410255012221342	3.980616548613025	0.902581935393693
2	1	none		300	5	0.3	3	0.7399778722915111	0.17495847410215037	0.06299212597929196	0.9720194647142821	2.335402891151079	2.2512830016734906	0.9639805563526744
2	2	none		300	5	0.3	3	0.7501090285199439	0.17244091752733207	0.09448818896893794	0.9744370054718537	3.9776381922614874	3.6962865169038057	0.9292666397659207
2	3	none		300	5	0.3	3	0.7634009230282611	0.19962015480126685	0.08661417322152645	0.9738283627451381	3.5284669732635328	3.3094658650282716	0.9379330612474535
2	1	none		300	10	0.1	1	0.731885932141694	0.16560515717496654	0.07874015747411495	0.9732360097264402	3.10800194486977	2.9420175111828284	0.9465944784748465
2	2	none		300	10	0.1	1	0.7440753183393161	0.170779494945442	0.09448818896893794	0.9695678636581281	3.324520644430672	3.104880868653376	0.933933389948879
2	3	none		300	10	0.1	1	0.7550308874202654	0.1914994228081327	0.11023622046376093	0.9774802191054324	5.37765845272449	4.895081885078818	0.9102626866944722
2	1	none		300	10	0.1	3	0.7455050098664674	0.17914536102981432	0.03937007873705747	0.9823600973176256	2.2823616219587306	2.2318749217163463	0.9778796126870234
2	2	none		300	10	0.1	3	0.7712054480712736	0.19298050740786946	0.06299212597929196	0.982349360919158	3.7415220733766517	3.568827734933764	0.9538438174434568
2	3	none		300	10	0.1	3	0.7712581651578397	0.19746991872350045	0.07086614172670345	0.9853925745527365	5.14512359144575	4.851374629211827	0.9429072968871838
2	1	none		300	10	0.3	1	0.7150219361265974	0.15695009037194835	0.08661417322152645	0.966545012159571	2.739654352125707	2.5889756034255895	0.9450008078647771
2	2	none		300	10	0.3	1	0.724493316911162	0.1602682557639863	0.08661417322152645	0.9604382227573924	2.3021214332193844	2.189339240170728	0.9510094409259066
2	3	none		300	10	0.3	1	0.7283248906120453	0.16378406692855219	0.11811023621117243	0.9677419354779809	4.017855893632892	3.661416186838785	0.9112860798373786
2	1	none		300	10	0.3	3	0.7283799835239573	0.16422680860579025	0.09448818896893794	0.9695863746899661	3.3266075995985633	3.106770631190049	0.9339155595925653
2	2	none		300	10	0.3	3	0.7335031462515755	0.15984068757080006	0.08661417322152645	0.963481436390971	2.5018671299407855	2.3717841268617206	0.9480056208657192
2	3	none		300	10	0.3	3	0.7458533218953229	0.18080246834287841	0.14960629920081842	0.9695678636581281	5.604998150462053	4.916061375367845	0.8770852705656297
2	1	none		500	5	0.1	1	0.7516284460792766	0.18015206999675495	0.06299212597929196	0.9793187347872305	3.1833894622287864	3.0458530884206803	0.9567956081799343
2	2	none		500	5	0.1	1	0.7592099146462443	0.1775409838155993	0.08661417322152645	0.9768715763787166	4.005216050880115	3.7449217115084568	0.9350111514292415
2	3	none		500	5	0.1	1	0.7719291098959556	0.19050243363723338	0.055118110231880464	0.9805234327390109	2.936717240492386	2.8299690183387636	0.9636504835913665
2	1	none		500	5	0.1	3	0.7524642220817289	0.17309727441779377	0.04724409448446897	0.9847931873419417	3.211237555577845	3.1067696090631762	0.9674680004767675
2	2	none		500	5	0.1	3	0.7737574343073215	0.1961103227344522	0.07874015747411495	0.9872185027328837	6.601541429046782	6.160475116787997	0.9331873649488122
2	3	none		500	5	0.1	3	0.779247200003834	0.20100646939373792	0.04724409448446897	0.9853925745527365	3.345039030035897	3.234249752807885	0.9668795162975382
2	1	none		500	5	0.3	1	0.7257409429660707	0.16203551492877402	0.10236220471634944	0.9641119221352549	3.063484128107623	2.8522613158475223	0.9310514322705439
2	2	none		500	5	0.3	1	0.7314471798754918	0.1605851251111752	0.13385826770599543	0.963481436390971	4.077423121802756	3.6654845596953867	0.8989708473768918
2	3	none		500	5	0.3	1	0.7244094488188976	0.16224552930416897	0.13385826770599543	0.9628727936642553	4.0080466065183815	3.6053946650754303	0.8995390969584598
2	1	none		500	5	0.3	3	0.7303508822346112	0.17549648348262187	0.11023622046376093	0.968978102183887	3.869858197436291	3.553495842912135	0.9182496161145329
2	2	none		500	5	0.3	3	0.7355974523269802	0.1699128225605345	0.13385826770599543	0.9659160072978338	4.379706502553244	3.9273048085249687	0.8967050103559215
2	3	none		500	5	0.3	3	0.7409913687751903	0.17530306454344172	0.12598425195858393	0.9646987218444024	3.9391104057839446	3.568828746511538	0.9059986493092926
2	1	none		500	10	0.1	1	0.7235114087016494	0.16311423671792752	0.10236220471634944	0.967761557171729	3.4232031726887078	3.1751587230819087	0.92754023897331
2	2	none		500	10	0.1	1	0.7349648472881851	0.15815215994610463	0.08661417322152645	0.9622641509375396	2.41810280653442	2.295274981766352	0.9492048689504932
2	3	none		500	10	0.1	1	0.7437446384326731	0.17553912548764725	0.11023622046376093	0.9720024345649909	4.301268178769641	3.937348815066248	0.9153925327157414
2	1	none		500	10	0.1	3	0.7379566833342912	0.17612499542710178	0.07086614172670345	0.9750608272446774	2.9820161651394397	2.8415582989213566	0.952898345193351
2	2	none		500	10	0.1	3	0.7594064056052641	0.1758301064670767	0.08661417322152645	0.9720024345649909	3.2921652387521005	3.0936312118377667	0.9396949893343626
2	3	none		500	10	0.1	3	0.7578967799445033	0.18941183474695633	0.09448818896893794	0.9762629336520009	4.291636984213651	3.9806161291174655	0.9275286099088497
2	1	none		500	10	0.3	1	0.7139059716075637	0.15839171609437624	0.10236220471634944	0.9647201946413339	3.1182689265930774	2.901438221138681	0.9304643884984005
2	2	none		500	10	0.3	1	0.7162550740195821	0.15100932155951474	0.09448818896893794	0.9573950091238138	2.3448441692895448	2.217772257381916	0.9458079402374224
2	3	none		500	10	0.3	1	0.7257992629192804	0.16231064273777066	0.11811023621117243	0.9665246500245496	3.8668819583199436	3.5282738198421177	0.9124337952912941
2	1	none		500	10	0.3	3	0.7251015384025901	0.16164359663452194	0.10236220471634944	0.9659367396534919	3.2337083216773888	3.0050609843115916	0.9292925190036074
2	2	none		500	10	0.3	3	0.7259454330229416	0.15219629161329948	0.08661417322152645	0.9616555082108238	2.3782150329632916	2.2588420550550925	0.9498056315195312
2	3	none		500	10	0.3	3	0.7395416488946186	0.17721660634892927	0.1574803149482299	0.9659160072978338	5.297061188883935	4.620358598264668	0.8722494191666197
2	1	undersample	0.6	100	5	0.1	1	0.7695557215931951	0.1987212508119249	0.4881889763395127	0.8260340632553161	4.529101388096249	2.8062329753304494	0.6196003775528196
2	2	undersample	0.6	100	5	0.1	1	0.8114860946703024	0.236929368798813	0.7086614172670346	0.7717589774755219	8.224864390759315	3.1048817534201834	0.3774994363019399
2	3	undersample	0.6	100	5	0.1	1	0.8067727078850384	0.22463201232709432	0.7401574802566806	0.7516737674939035	8.622251446319074	2.9805850271282117	0.34568522612248087
2	1	undersample	0.6	100	5	0.1	3	0.7782463551545107	0.20284609683143262	0.5118110235817472	0.822992700724921	4.874459294998937	2.891468299686795	0.5931874852065684
2	2	undersample	0.6	100	5	0.1	3	0.8129310220884591	0.2413338356731973	0.7165354330144461	0.7608034083946391	8.040005205834632	2.9955920285047526	0.37258582195081164
2	3	undersample	0.6	100	5	0.1	3	0.8134917401910275	0.22476561768760495	0.7322834645092691	0.7626293365747863	8.788008541634557	3.084978670458982	0.35104410378794365
2	1	undersample	0.6	100	5	0.3	1	0.7519852673525299	0.19140060353327676	0.5275590550765702	0.822384428218842	5.170319315437752	2.970229581133152	0.5744770000106812
2	2	undersample	0.6	100	5	0.3	1	0.7870948572085824	0.2032888721406645	0.6850393700248001	0.7674984783885119	7.179777094712912	2.9463864830340403	0.41037296455985345
2	3	undersample	0.6	100	5	0.3	1	0.7810899018024451	0.18833590564827557	0.6771653542773886	0.7608034083946391	6.671631251562814	2.8309990599055896	0.42433385276293895
2	1	undersample	0.6	100	5	0.3	3	0.7645578289940034	0.19616740768824	0.5039370078343357	0.8242092457370791	4.7630029472951625	2.8666864834868337	0.6018653499857168
2	2	undersample	0.6	100	5	0.3	3	0.7958842332779006	0.216348044720405	0.6850393700248001	0.7687157638419434	7.22901276094116	2.961893779642273	0.4097231261446176
2	3	undersample	0.6	100	5	0.3	3	0.7943602302298944	0.2060888108834489	0.7322834645092691	0.7534996956740506	8.36121957734524	2.970720205820771	0.35529746524750455
2	1	undersample	0.6	100	10	0.1	1	0.773365806463973	0.1999908435935541	0.5275590550765702	0.8126520681215776	4.8437226605031976	2.815931948795704	0.5813569639980047
2	2	undersample	0.6	100	10	0.1	1	0.8029027944848343	0.2201345005038959	0.6929133857722116	0.7626293365747863	7.249440764706257	2.9191196021547356	0.40266823668275176
2	3	undersample	0.6	100	10	0.1	1	0.8005592803638438	0.21612440134142627	0.7165354330144461	0.7620206938480705	8.094060358790024	3.0109147492339177	0.37199063693953155
2	1	undersample	0.6	100	10	0.1	3	0.7737393911527483	0.2018943256023676	0.5275590550765702	0.8248175182431581	5.25763855965837	3.0114827674037	0.5727823776123161
2	2	undersample	0.6	100	10	0.1	3	0.8098854122236547	0.22965102622242473	0.7086614172670346	0.7790626901961104	8.577171703499568	3.2075224678929892	0.37396037913203634
2	3	undersample	0.6	100	10	0.1	3	0.805926838268771	0.2126049939683576	0.7559055117515036	0.7541083384007663	9.497284655385277	3.07414035959508	0.32368622992458096
2	1	undersample	0.6	100	10	0.3	1	0.7365629250723222	0.17912261262693877	0.5275590550765702	0.8023114355182341	4.5319484673305075	2.6686370543140847	0.5888498133268779
2	2	undersample	0.6	100	10	0.3	1	0.7660583434374417	0.19581527079470562	0.6299212597929196	0.754716981127482	5.237315623435811	2.568140415945007	0.4903543242801712
2	3	undersample	0.6	100	10	0.3	1	0.7711623159095375	0.18702247177045372	0.6771653542773886	0.7516737674939035	6.349234495127388	2.726918216308789	0.4294877051570817
2	1	undersample	0.6	100	10	0.3	3	0.7574166139816465	0.19678569890867137	0.5275590550765702	0.8248175182431581	5.25763855965837	3.0114827674037	0.5727823776123161
2	2	undersample	0.6	100	10	0.3	3	0.7951437978347655	0.2164144261854425	0.700787401519623	0.7577601947610606	7.326434412191765	2.892948877245401	0.3948644922237974
2	3	undersample	0.6	100	10	0.3	3	0.7867474036834865	0.19597100236079035	0.6535433070351541	0.7644552647549334	6.12215143359467	2.774603637857391	0.4532072763523175
2	1	undersample	0.6	300	5	0.1	1	0.7401766385041285	0.17893831909330016	0.5196850393291587	0.8083941605790245	4.564870934882663	2.7122608255417258	0.5941593570953245
2	2	undersample	0.6	300	5	0.1	1	0.7622603169734642	0.18436864771326306	0.5669291338136276	0.7626293365747863	4.205873928900688	2.388370583581147	0.567865461946138
2	3	undersample	0.6	300	5	0.1	1	0.7689170472680568	0.1782408835336297	0.6377952755403311	0.7534996956740506	5.382608435447614	2.5874014695858327	0.4806965705920947
2	1	undersample	0.6	300	5	0.1	3	0.7473322221583616	0.1856627090043955	0.5118110235817472	0.8114355231094196	4.511446150476286	2.7142492842713235	0.6016361824179839
2	2	undersample	0.6	300	5	0.1	3	0.7779939710822819	0.19876588697429068	0.6220472440455082	0.7687157638419434	5.470229985260807	2.6895357309395354	0.4916677513530549
2	3	undersample	0.6	300	5	0.1	3	0.7745529830682303	0.183657081086688	0.6929133857722116	0.7474132684068935	6.6767991663319215	2.7432690306779044	0.4108658798280136
2	1	undersample	0.6	300	5	0.3	1	0.7190667088146828	0.1670628182932038	0.4960629920869242	0.7816301703115474	3.523459090264742	2.271664405646198	0.6447256267819818
2	2	undersample	0.6	300	5	0.3	1	0.7424075414188563	0.17013495381753796	0.5984251968032737	0.7492391965870406	4.45250312924308	2.386438250293006	0.5359767610480413
2	3	undersample	0.6	300	5	0.3	1	0.7395344602009958	0.16050209164974047	0.6062992125506851	0.7358490565992949	4.289999814753488	2.295275503438962	0.5350292679839789
2	1	undersample	0.6	300	5	0.3	3	0.7184440676667242	0.16867752756631976	0.5275590550765702	0.7779805352750732	3.9129221832883663	2.3761836916792753	0.607265757212974
2	2	undersample	0.6	300	5	0.3	3	0.7519709001682153	0.1972291806792048	0.5905511810558621	0.7528910529473348	4.394420033713904	2.389841259092849	0.5438354087260284
2	3	undersample	0.6	300	5	0.3	3	0.7497759523820935	0.15178679788900512	0.6299212597929196	0.7346317711458635	4.71208255593114	2.373762822984875	0.5037608632039294
2	1	undersample	0.6	300	10	0.1	1	0.7213465333256701	0.17033522261026185	0.4803149605921012	0.8029197080243132	3.765431895738254	2.437153565206919	0.6472440864780982
2	2	undersample	0.6	300	10	0.1	1	0.7532265253209752	0.18592191768053523	0.5748031495610392	0.7595861229412076	4.271167171272137	2.3908899631096316	0.5597743718576695
2	3	undersample	0.6	300	10	0.1	1	0.7626149591921827	0.18297721004428727	0.6141732282980966	0.7522824102206191	4.83417717935559	2.4793281900239785	0.5128749008766592
2	1	undersample	0.6	300	10	0.1	3	0.7330737398701075	0.18061104580281662	0.4803149605921012	0.8071776155668664	3.8689893668263267	2.490970833570182	0.643829837382984
2	2	undersample	0.6	300	10	0.1	3	0.7590110274560172	0.18111281170557858	0.6299212597929196	0.758977480214492	5.3599825438260895	2.613536835554345	0.48760173388343014
2	3	undersample	0.6	300	10	0.1	3	0.7672971949717485	0.18388905773464528	0.6456692912877426	0.7577601947610606	5.700167220788721	2.6654135722935157	0.46760268814061834
2	1	undersample	0.6	300	10	0.3	1	0.715596681801636	0.16945228888299962	0.4881889763395127	0.7962287104574439	3.7271180601144143	2.395769067751164	0.6427939742822202
2	2	undersample	0.6	300	10	0.3	1	0.7430233728391985	0.16587099969992308	0.6220472440455082	0.7364576993260107	4.599210728739067	2.3603316008525153	0.5132036112438629
2	3	undersample	0.6	300	10	0.3	1	0.7465769837200052	0.16547547229250503	0.6220472440455082	0.741935483866452	4.731770619769438	2.4104329772298874	0.5094145772496539
2	1	undersample	0.6	300	10	0.3	3	0.7231545874283962	0.1688524547822029	0.5118110235817472	0.7998783454939181	4.1903615737126145	2.557499333442696	0.6103290244887302
2	2	undersample	0.6	300	10	0.3	3	0.7492152342795252	0.16604995905691772	0.6535433070351541	0.7474132684068935	5.581817913693791	2.5874014721166594	0.46354099261297055
2	3	undersample	0.6	300	10	0.3	3	0.7543311879076587	0.16736564517203378	0.6220472440455082	0.7437614120465992	4.777216726460786	2.427609458582164	0.508163968648016
2	1	undersample	0.6	500	5	0.1	1	0.7274987068222313	0.17122401836100337	0.5039370078343357	0.7931873479270488	3.896171599751793	2.436683531768363	0.625404561996673
2	2	undersample	0.6	500	5	0.1	1	0.753384676580674	0.1811057581790987	0.5669291338136276	0.7522824102206191	3.9755191434552364	2.288610636945211	0.5756759091344541
2	3	undersample	0.6	500	5	0.1	1	0.7579566857246922	0.17052141171668228	0.6456692912877426	0.7480219111336092	5.409446870394409	2.562402423831696	0.47369027390972407
2	1	undersample	0.6	500	5	0.1	3	0.7362276567618828	0.17826847000871357	0.5118110235817472	0.8010948905060761	4.222402848161525	2.5731415304138605	0.6094021770827013
2	2	undersample	0.6	500	5	0.1	3	0.7627395632149755	0.18707223939892803	0.6299212597929196	0.7626293365747863	5.468630387446999	2.653745092867941	0.4852668493144449
2	3	undersample	0.6	500	5	0.1	3	0.763894546657018	0.17009071834189646	0.6614173227825656	0.7395009129595892	5.54553331922608	2.5390388308331104	0.45785294744782434
2	1	undersample	0.6	500	5	0.3	1	0.7090900818054677	0.16665349414743763	0.5039370078343357	0.7773722627689942	3.5472285576050706	2.2635858023188558	0.638127972327456
2	2	undersample	0.6	500	5	0.3	1	0.7352380176458466	0.16973522882274672	0.5826771653084506	0.7468046256801777	4.118196479752329	2.301294578784443	0.5588112536439446
2	3	undersample	0.6	500	5	0.3	1	0.7341980533017669	0.1531514355228733	0.5905511810558621	0.7315885575122849	3.9311876959467837	2.2001713249656927	0.5596708821413647
2	1	undersample	0.6	500	5	0.3	3	0.7171844167289309	0.16852457238620472	0.5354330708239817	0.7779805352750732	4.038634582169387	2.4116491199132946	0.5971446612611113
2	2	undersample	0.6	500	5	0.3	3	0.7448205462448662	0.19011433832025043	0.5590551180662161	0.7498478393137563	3.8004864513610963	2.234860151453243	0.588045804675344
2	3	undersample	0.6	500	5	0.3	3	0.7422469939279501	0.14880045592591	0.6141732282980966	0.7291539866054221	4.285438938057416	2.267610284989666	0.5291430527681679
2	1	undersample	0.6	500	10	0.1	1	0.7149596720118014	0.16703638897630274	0.4881889763395127	0.7962287104574439	3.7271180601144143	2.395769067751164	0.6427939742822202
2	2	undersample	0.6	500	10	0.1	1	0.7447582442334697	0.17446656866731716	0.5905511810558621	0.7541083384007663	4.4233147239869	2.4016721559336562	0.5429575468995322
2	3	undersample	0.6	500	10	0.1	1	0.758773800566469	0.17536634531633555	0.6456692912877426	0.7437614120465992	5.2892053475163	2.5197971595409805	0.4764037206141317
2	1	undersample	0.6	500	10	0.1	3	0.7257050213613809	0.17436194904426552	0.47244094484468974	0.8077858880729454	3.763460967625533	2.4578888382820354	0.6530926776684953
2	2	undersample	0.6	500	10	0.1	3	0.7528575057150114	0.1732566074615366	0.6299212597929196	0.754716981127482	5.237315623435811	2.568140415945007	0.4903543242801712
2	3	undersample	0.6	500	10	0.1	3	0.7584359319662035	0.16973719634344436	0.6377952755403311	0.7510651247671877	5.312745573442712	2.5620968107537174	0.48225474421994535
2	1	undersample	0.6	500	10	0.3	1	0.7147704848937678	0.16858499642673502	0.5039370078343357	0.7913625304088117	3.8532091127479746	2.4153714319295254	0.6268466939430846
2	2	undersample	0.6	500	10	0.3	1	0.7398244041771103	0.16155013482371633	0.6062992125506851	0.7395009129595892	4.371728780166548	2.3274522615970175	0.5323871481778111
2	3	undersample	0.6	500	10	0.3	1	0.7452303017813582	0.16336178186065625	0.6141732282980966	0.741935483866452	4.576530407540527	2.3799211673915344	0.520027380940144
2	1	undersample	0.6	500	10	0.3	3	0.7195336896756519	0.16582554711930703	0.5039370078343357	0.7968369829635229	3.984411917254361	2.4804562876682077	0.6225401136570635
2	2	undersample	0.6	500	10	0.3	3	0.7468190030719685	0.16307688681718213	0.6456692912877426	0.7474132684068935	5.392021162614104	2.556227960404411	0.47407601516996184
2	3	undersample	0.6	500	10	0.3	3	0.7505307652124737	0.16252529619184752	0.6220472440455082	0.746195982953462	4.83882871438735	2.450895879329166	0.5065060111868808
2	1	undersample	0.8	100	5	0.1	1	0.7751139912255494	0.195063977751933	0.6771653542773886	0.7481751824772009	6.231883747700909	2.689033328995653	0.4314960572987043
2	2	undersample	0.8	100	5	0.1	1	0.8078462194660239	0.21387517109827472	0.826771653478207	0.7090687766238036	11.63227391168752	2.841811255133023	0.2443040080026809
2	3	undersample	0.8	100	5	0.1	1	0.8062862729499043	0.22098417623704952	0.826771653478207	0.7145465611642451	11.947082018158092	2.8963449446845444	0.24243114936447555
2	1	undersample	0.8	100	5	0.1	3	0.7794892426767822	0.20016514196199817	0.6771653542773886	0.7451338199468058	6.132487037691856	2.6569446270454886	0.43325726567220574
2	2	undersample	0.8	100	5	0.1	3	0.8152266115852986	0.22569371037615107	0.811023621983384	0.7078514911703723	10.398350091375997	2.776066177683922	0.2669717839181801
2	3	undersample	0.8	100	5	0.1	3	0.812207360263777	0.24074072950121234	0.8188976377307955	0.7102860620772351	11.085859764714632	2.8265730511155995	0.25497101715590414
2	1	undersample	0.8	100	5	0.3	1	0.7523468781730751	0.1899313014011497	0.5905511810558621	0.7597323600927024	4.56061322179636	2.457888863872079	0.5389382301746297
2	2	undersample	0.8	100	5	0.3	1	0.7839030772401168	0.19547106467070274	0.779527558993738	0.7066342057169408	8.51652296838287	2.657186173755947	0.31200363087792715
2	3	undersample	0.8	100	5	0.3	1	0.7783965379251513	0.192853687063259	0.748031496004092	0.6987218502696365	6.885100686891674	2.4828600143918886	0.36061345482832524
2	1	undersample	0.8	100	5	0.3	3	0.7636957104814452	0.20004623703807944	0.5905511810558621	0.7542579075379912	4.426884792230452	2.4031339161638368	0.5428498785675847
2	2	undersample	0.8	100	5	0.3	3	0.8019802454699249	0.21129384250947303	0.795275590488561	0.7072428484436565	9.38445494551422	2.7165025998364984	0.289468330527863
2	3	undersample	0.8	100	5	0.3	3	0.7948298915465756	0.20918023953536474	0.8031496062359725	0.7218502738848336	10.588358235414757	2.887472112874602	0.272702523166748
2	1	undersample	0.8	100	10	0.1	1	0.7706860547541047	0.197934617387038	0.6377952755403311	0.7548661800440702	5.422429340365208	2.601824789564925	0.4798263973625879
2	2	undersample	0.8	100	10	0.1	1	0.7995744293375379	0.2068507652334755	0.795275590488561	0.7163724893443921	9.811570919453732	2.8039436675618554	0.2857792694426407
2	3	undersample	0.8	100	10	0.1	1	0.8005401105141834	0.21135078552329623	0.811023621983384	0.7121119902573823	10.615749904192924	2.817149608061038	0.2653745168573389
2	1	undersample	0.8	100	10	0.1	3	0.775312757438167	0.20295385034352179	0.6850393700248001	0.749391727489359	6.503883165878638	2.7335065033044663	0.42028836751042
2	2	undersample	0.8	100	10	0.1	3	0.810283186604109	0.2115116077358981	0.811023621983384	0.7127206329840979	10.647333412087535	2.8231181451583645	0.26514789472827494
2	3	undersample	0.8	100	10	0.1	3	0.8101633750437311	0.21971983757276087	0.8582677164678529	0.7145465611642451	15.158255245523788	3.0066818949582412	0.19835275859097026
2	1	undersample	0.8	100	10	0.3	1	0.7433640822269478	0.19587879557249976	0.5590551180662161	0.7579075425744654	3.9692209249111428	2.3092627540680346	0.581792436869087
2	2	undersample	0.8	100	10	0.3	1	0.7642587738005664	0.18457205843412117	0.7086614172670346	0.7102860620772351	5.963547312182958	2.446072832696192	0.4101707666615851
2	3	undersample	0.8	100	10	0.3	1	0.7794556721188913	0.19818151034405868	0.7637795274989151	0.7102860620772351	7.927100437155164	2.6363229419058962	0.33257089190874456
2	1	undersample	0.8	100	10	0.3	3	0.7628144337797191	0.19388732209943252	0.5905511810558621	0.7645985401413347	4.684704603811211	2.5086979338337527	0.5355082335278454
2	2	undersample	0.8	100	10	0.3	3	0.7837041900498896	0.1933485149641354	0.748031496004092	0.7115033475306665	7.321663669463136	2.5928601377965883	0.35413536890449304
2	3	undersample	0.8	100	10	0.3	3	0.7906580530142193	0.19469827107035895	0.7716535432463265	0.7121119902573823	8.358970183687346	2.6803947727182695	0.3206608745129152
2	1	undersample	0.8	300	5	0.1	1	0.7395013123359581	0.17962299454666858	0.6062992125506851	0.7475669099711219	4.560626298743516	2.4018213636853685	0.5266428689280732
2	2	undersample	0.8	300	5	0.1	1	0.7718164870292005	0.18433828233203003	0.748031496004092	0.7060255629902251	7.129916840557646	2.5445459753827495	0.3568829708656976
2	3	undersample	0.8	300	5	0.1	1	0.7675080633180135	0.1822162713975132	0.7165354330144461	0.7078514911703723	6.124594629522619	2.4526409919343393	0.40045767582165087
2	1	undersample	0.8	300	5	0.1	3	0.7444201774048317	0.18317719021830817	0.5826771653084506	0.7579075425744654	4.371100583752986	2.40683723663429	0.5506249848995229
2	2	undersample	0.8	300	5	0.1	3	0.7786888781324732	0.18766267260228933	0.7559055117515036	0.7048082775367936	7.393947094330462	2.560727244777162	0.3463274943908116
2	3	undersample	0.8	300	5	0.1	3	0.7739683026535864	0.18186429886247818	0.779527558993738	0.699939135723068	8.24760896660003	2.597898046095463	0.31498801339151306
2	1	undersample	0.8	300	5	0.3	1	0.7141406594248711	0.17423648564974462	0.5511811023188047	0.7451338199468058	3.5904198109772043	2.162629347595165	0.6023332717469504
2	2	undersample	0.8	300	5	0.3	1	0.7373251350276285	0.1593587758210813	0.6692913385299771	0.6968959220894895	4.653136168940965	2.208123760863235	0.47454526026355975
2	3	undersample	0.8	300	5	0.3	1	0.7464451910035895	0.17771605415181696	0.7165354330144461	0.6889835666421852	5.599695349456509	2.3038506430031234	0.4114242727918717
2	1	undersample	0.8	300	5	0.3	3	0.7240430484510604	0.17217011627697115	0.5669291338136276	0.7390510948860155	3.7075650061655967	2.1725675064254957	0.585982299902204
2	2	undersample	0.8	300	5	0.3	3	0.7432749771159919	0.17108011079557903	0.6456692912877426	0.7017650639032151	4.287800284880577	2.164968591837009	0.5049135699237225
2	3	undersample	0.8	300	5	0.3	3	0.7604367850245134	0.16941924885266477	0.7322834645092691	0.6908094948223323	6.111335997987236	2.368389159960107	0.38754031845520753
2	1	undersample	0.8	300	10	0.1	1	0.7236766480832231	0.187690319645405	0.5669291338136276	0.7427007299224897	3.778723242692347	2.203384065601904	0.5831027800397355
2	2	undersample	0.8	300	10	0.1	1	0.7440202050215421	0.16900216477005958	0.6614173227825656	0.6889835666421852	4.327492666630183	2.126631362772114	0.4914234369236249
2	3	undersample	0.8	300	10	0.1	1	0.7616349006282919	0.18542018568163388	0.7322834645092691	0.7023737066299308	6.45507007534154	2.460412457560064	0.3811596720550213
2	1	undersample	0.8	300	10	0.1	3	0.7345489204360405	0.18313836926002186	0.5748031495610392	0.7427007299224897	3.9021537588838515	2.2339866220685973	0.5725009113136679
2	2	undersample	0.8	300	10	0.1	3	0.749184083273827	0.17120277107111856	0.6929133857722116	0.6926354230024795	5.084742112276002	2.254369615383835	0.44335966598851295
2	3	undersample	0.8	300	10	0.1	3	0.7641054150032829	0.17381424551093996	0.7637795274989151	0.7066342057169408	7.788173882862958	2.603505644993201	0.3342896045041055
2	1	undersample	0.8	300	10	0.3	1	0.719437898729812	0.1751220508191396	0.5590551180662161	0.7335766423313044	3.4909489771515436	2.0983711862745302	0.6010890348438195
2	2	undersample	0.8	300	10	0.3	1	0.7343514120990506	0.17030997341440354	0.6535433070351541	0.687157638462038	4.143393901956812	2.0890498426484716	0.5041880764046911
2	3	undersample	0.8	300	10	0.3	1	0.7524285803288588	0.1784581721041845	0.7086614172670346	0.6926354230024795	5.4814019631701285	2.3056052884607405	0.4206232728667268
2	1	undersample	0.8	300	10	0.3	3	0.7230156905569285	0.17822025134517788	0.5275590550765702	0.7487834549832799	3.3283695115187473	2.100017075074761	0.6309446816296608
2	2	undersample	0.8	300	10	0.3	3	0.7377324943329133	0.16564158591353387	0.6614173227825656	0.6987218502696365	4.530514266617223	2.1953709600938804	0.48457432988682425
2	3	undersample	0.8	300	10	0.3	3	0.7621692601875769	0.19013674041857503	0.700787401519623	0.7078514911703723	5.674725627260799	2.3987367943094084	0.42270532447222947
2	1	undersample	0.8	500	5	0.1	1	0.7277741057915205	0.1670788218880961	0.5669291338136276	0.7427007299224897	3.778723242692347	2.203384065601904	0.5831027800397355
2	2	undersample	0.8	500	5	0.1	1	0.7550356798826805	0.17714453947292613	0.6929133857722116	0.6944613511826265	5.1286135387248315	2.2678419433214168	0.4421939525977918
2	3	undersample	0.8	500	5	0.1	1	0.7601324636611537	0.17461539561487555	0.7401574802566806	0.7005477784497837	6.663833147290565	2.4717046736469577	0.3709133395714735
2	1	undersample	0.8	500	5	0.1	3	0.7360767860221852	0.17828910489712835	0.5826771653084506	0.7548661800440702	4.29954566176098	2.3769757336765984	0.5528434578149346
2	2	undersample	0.8	500	5	0.1	3	0.7642635662629815	0.17777224989620094	0.7086614172670346	0.6987218502696365	5.641277397835647	2.3521831715291577	0.41695930712764295
2	3	undersample	0.8	500	5	0.1	3	0.7685456314308856	0.17488215224945133	0.748031496004092	0.7017650639032151	6.985650178629928	2.508195319811169	0.3590496497559503
2	1	undersample	0.8	500	5	0.3	1	0.7104527080100388	0.16807823103853764	0.5669291338136276	0.7372262773677785	3.6727271195033353	2.1574802326498226	0.5874327511199112
2	2	undersample	0.8	500	5	0.3	1	0.7352044704089409	0.15528478751472868	0.6692913385299771	0.6950699939093423	4.613154460030869	2.1949014633278754	0.4757918765160193
2	3	undersample	0.8	500	5	0.3	1	0.7459084352130968	0.18000878239026577	0.7165354330144461	0.691418137549048	5.663817422355079	2.322026978847686	0.4099755957959512
2	1	undersample	0.8	500	5	0.3	3	0.7197300611146236	0.1675093913815802	0.5905511810558621	0.7329683698252253	3.958953750275859	2.211540103147855	0.5586173022112768
2	2	undersample	0.8	500	5	0.3	3	0.7335534671069344	0.16235158169433625	0.6377952755403311	0.6993304929963523	4.095625612409014	2.121250208189856	0.517930682142086
2	3	undersample	0.8	500	5	0.3	3	0.7573887789285013	0.16826715350702298	0.7244094487618575	0.6908094948223323	5.872890634702975	2.342922609853009	0.39893856311230247
2	1	undersample	0.8	500	10	0.1	1	0.7185997279537137	0.17909351056107034	0.5511811023188047	0.7408759124042527	3.5112427492018163	2.127093185978742	0.6057949571700362
2	2	undersample	0.8	500	10	0.1	1	0.7370663420572123	0.16489628768461	0.6535433070351541	0.6841144248284595	4.0853037548255084	2.068924122258538	0.5064309058932799
2	3	undersample	0.8	500	10	0.1	1	0.7585485548329587	0.17162399993652952	0.7322834645092691	0.7035909920833623	6.492812842233899	2.470516820494365	0.38050022626499075
2	1	undersample	0.8	500	10	0.1	3	0.7276759200720349	0.17755551251655785	0.5590551180662161	0.7463503649589639	3.7306010723063303	2.2040445511988427	0.590801447588243
2	2	undersample	0.8	500	10	0.1	3	0.7438165253688999	0.17104404014142885	0.700787401519623	0.6926354230024795	5.2778528292808575	2.2799874519222874	0.43199146942761996
2	3	undersample	0.8	500	10	0.1	3	0.7624112795395401	0.17103715327136937	0.7637795274989151	0.7054169202635093	7.742630466964307	2.5927473575693982	0.33486646317496865
2	1	undersample	0.8	500	10	0.3	1	0.7178717167653312	0.1740010796797213	0.5590551180662161	0.7372262773677785	3.5570435034888046	2.127515229418575	0.5981133465928767
2	2	undersample	0.8	500	10	0.3	1	0.7313609155520198	0.1690544878467148	0.6535433070351541	0.6847230675551752	4.096832069741929	2.072918184143859	0.5059807450946158
2	3	undersample	0.8	500	10	0.3	1	0.7508135204949655	0.17812442149702834	0.7165354330144461	0.6944613511826265	5.745407012072001	2.345154736843738	0.40817903317591425
2	1	undersample	0.8	500	10	0.3	3	0.7209274479376209	0.17560919316544005	0.5354330708239817	0.7463503649589639	3.391293601264749	2.110915908190441	0.6224515251319613
2	2	undersample	0.8	500	10	0.3	3	0.7341285625967477	0.16443816006482656	0.6692913385299771	0.699939135723068	4.720853667765838	2.2305185244253978	0.47248202003102174
2	3	undersample	0.8	500	10	0.3	3	0.7582514221632217	0.18313616392145168	0.7165354330144461	0.704199634810078	6.01777522226343	2.4223614745396667	0.4025343793832841
2	1	undersample	1.0	100	5	0.1	1	0.774306952506849	0.20268050137628146	0.7086614172670346	0.7177615571732496	6.1859270194208635	2.51086062217766	0.40589883334146754
2	2	undersample	1.0	100	5	0.1	1	0.8021000570303027	0.22310720506389578	0.826771653478207	0.687157638462038	10.483285565728647	2.64277389732638	0.25209403825963955
2	3	undersample	1.0	100	5	0.1	1	0.8073118599067387	0.24325749488139314	0.84251968497303	0.6768107121078709	11.203765809895238	2.6068922778941706	0.23267999439564227
2	1	undersample	1.0	100	5	0.1	3	0.7762491139337511	0.20277705759053533	0.7165354330144461	0.7135036496306965	6.2952934095014905	2.501028048282385	0.3972853722043595
2	2	undersample	1.0	100	5	0.1	3	0.8055769885124676	0.21889761738527935	0.8503937007204415	0.6810712111948809	12.138609121888635	2.666406119191742	0.21966322261728677
2	3	undersample	1.0	100	5	0.1	3	0.8139997412070296	0.2653043586605131	0.8503937007204415	0.6865489957353224	12.450075853946545	2.713003506194975	0.2179105905474642
2	1	undersample	1.0	100	5	0.3	1	0.7463814970209016	0.1940793744227899	0.6062992125506851	0.7135036496306965	3.8352864737327317	2.116254502392787	0.551785239129805
2	2	undersample	1.0	100	5	0.3	1	0.7794484834252687	0.1908952199914489	0.779527558993738	0.6512477175858111	6.602467926979036	2.2351897778149867	0.3385385187040235
2	3	undersample	1.0	100	5	0.3	1	0.7922731128481125	0.21584840717146053	0.826771653478207	0.6786366402880181	10.078770096430175	2.5727003492003186	0.25525934452298393
2	1	undersample	1.0	100	5	0.3	3	0.757670459988122	0.20279149609335906	0.6535433070351541	0.7214111922097238	4.8847754940858	2.34590645891303	0.4802485626832924
2	2	undersample	1.0	100	5	0.3	3	0.7862609687483525	0.2058028174353351	0.811023621983384	0.6506390748590953	7.992668024236312	2.3214490814672253	0.2904473192807675
2	3	undersample	1.0	100	5	0.3	3	0.794952099338161	0.2308648593744158	0.826771653478207	0.6810712111948809	10.192140298921888	2.592339282547527	0.2543468893280775
2	1	undersample	1.0	100	10	0.1	1	0.7639303982987529	0.20098432674432434	0.6692913385299771	0.701946472015195	4.7662777453358744	2.2455406604302683	0.47113087670245496
2	2	undersample	1.0	100	10	0.1	1	0.7951773450716713	0.22596837634962366	0.811023621983384	0.6622032866666939	8.413212792731134	2.4009221107309027	0.28537516948021674
2	3	undersample	1.0	100	10	0.1	1	0.806396499585452	0.23424266795531892	0.84251968497303	0.6816798539215967	11.456978273763012	2.646768257946929	0.23101799446005433
2	1	undersample	1.0	100	10	0.1	3	0.7735118876563787	0.20682849408944168	0.7322834645092691	0.6940389294361677	6.20471262288032	2.3933876268177636	0.3857370534688182
2	2	undersample	1.0	100	10	0.1	3	0.7991455039513853	0.22068745650353408	0.826771653478207	0.6755934266544396	9.939450241497797	2.5485662003274556	0.2564091613731852
2	3	undersample	1.0	100	10	0.1	3	0.8114813022078874	0.23147009688250791	0.8661417322152645	0.6877662811887537	14.252951652816238	2.7740171938274822	0.19462754935745877
2	1	undersample	1.0	100	10	0.3	1	0.7431796846562063	0.20398076381488656	0.6377952755403311	0.725669099752277	4.65790975850631	2.3249121834808806	0.49913206941289723
2	2	undersample	1.0	100	10	0.3	1	0.7566890794158946	0.19429527748430425	0.748031496004092	0.6402921485049282	5.28447526490732	2.0795528151511933	0.3935211460097377
2	3	undersample	1.0	100	10	0.3	1	0.7772175921710334	0.2016689563660974	0.8031496062359725	0.6676810712071353	8.197362231995877	2.4168035958268925	0.2948269754897524
2	1	undersample	1.0	100	10	0.3	3	0.7576824338563519	0.21505477775077542	0.6614173227825656	0.7135036496306965	4.8650568232043865	2.3086412753375862	0.4745353056670823
2	2	undersample	1.0	100	10	0.3	3	0.774862096894005	0.19487847698903404	0.795275590488561	0.6561168593995368	7.4117083022522605	2.3126331985149893	0.3120243039914491
2	3	undersample	1.0	100	10	0.3	3	0.8001854682954648	0.22356614383583592	0.826771653478207	0.6786366402880181	10.078770096430175	2.5727003492003186	0.25525934452298393
2	1	undersample	1.0	300	5	0.1	1	0.7294528421173632	0.19532307349540962	0.5984251968032737	0.7201946471975658	3.8356349701659758	2.138719539931804	0.5575920331863351
2	2	undersample	1.0	300	5	0.1	1	0.7679968944843549	0.1960661416935962	0.7559055117515036	0.6609860012132625	6.037875464374077	2.229717628651206	0.36928843289807695
2	3	undersample	1.0	300	5	0.1	1	0.7752454938872143	0.22030616364946198	0.779527558993738	0.6755934266544396	7.363307077893879	2.4029338460230294	0.3263389326249949
2	1	undersample	1.0	300	5	0.1	3	0.7383015307393146	0.1880182432691762	0.6692913385299771	0.7189781021854077	5.17779816593831	2.38163402894393	0.4599704161574543
2	2	undersample	1.0	300	5	0.1	3	0.7659097771025731	0.18624097307326068	0.7401574802566806	0.6585514303063996	5.493868954537487	2.1676982253692856	0.3945667776877449
2	3	undersample	1.0	300	5	0.1	3	0.7789165200971911	0.2246607446892689	0.7716535432463265	0.6755934266544396	7.037587824221264	2.378661786972292	0.3379938945002966
2	1	undersample	1.0	300	5	0.3	1	0.7182021955284787	0.1753113207998174	0.5826771653084506	0.7031630170273531	3.3074542559330515	1.9629533350047896	0.5934937114879271
2	2	undersample	1.0	300	5	0.3	1	0.7240068819760281	0.1449390224886504	0.700787401519623	0.6317711503309084	4.018355675381299	1.903130032093043	0.47360914405091825
2	3	undersample	1.0	300	5	0.3	1	0.7566124000172529	0.2033114350792997	0.7559055117515036	0.6542909312193896	5.860972046271372	2.1865364786419366	0.37306719820021067
2	1	undersample	1.0	300	5	0.3	3	0.7102084410981474	0.1664587279468427	0.5984251968032737	0.6940389294361677	3.3803452577784148	1.955886662775807	0.5786055801465013
2	2	undersample	1.0	300	5	0.3	3	0.7352619799579223	0.1559243157613701	0.7244094487618575	0.6390748630514969	4.654300003169866	2.00709054186578	0.4312335891446248
2	3	undersample	1.0	300	5	0.3	3	0.7663147401766501	0.20576699401043932	0.748031496004092	0.6628119293934096	5.835683423796491	2.21843991240262	0.38015082260965877
2	1	undersample	1.0	300	10	0.1	1	0.7373460160545624	0.19479516119173582	0.5984251968032737	0.7153284671489336	3.744595127297021	2.1021602328419458	0.5613851762162086
2	2	undersample	1.0	300	10	0.1	1	0.7405624433890377	0.18027482669643508	0.7165354330144461	0.6372489348713497	4.440575908774124	1.9752813489534817	0.44482547875035056
2	3	undersample	1.0	300	10	0.1	1	0.7681670269000915	0.19651934977991947	0.8031496062359725	0.6609860012132625	7.954900871998202	2.3690749804419062	0.29781325236021533
2	1	undersample	1.0	300	10	0.1	3	0.7438621951453148	0.19158813484754483	0.6141732282980966	0.7195863746914868	4.08490841780918	2.1902402414289823	0.536178532431963
2	2	undersample	1.0	300	10	0.1	3	0.7504828405883226	0.17991773989234028	0.7244094487618575	0.6329884357843397	4.5335227044782656	1.9738054591602228	0.43538006589781675
2	3	undersample	1.0	300	10	0.1	3	0.7721495631670509	0.20760956734096134	0.7874015747411495	0.664029214846841	7.320182162217148	2.343660776771376	0.320164259800292
2	1	undersample	1.0	300	10	0.3	1	0.7244190279134816	0.1792647422962075	0.6141732282980966	0.7098540145942224	3.894493494624869	2.1167730660530313	0.5435297375716868
2	2	undersample	1.0	300	10	0.3	1	0.7171320946415477	0.15496809219436644	0.6929133857722116	0.6275106512438984	3.801240033995655	1.860223304327781	0.48937274407267983
2	3	undersample	1.0	300	10	0.3	1	0.752929392651238	0.19552687645963773	0.748031496004092	0.6518563603125268	5.558620846403869	2.1486288682145895	0.38653991196726956
2	1	undersample	1.0	300	10	0.3	3	0.7255206237906393	0.17528588511530444	0.6220472440455082	0.6989051094847999	3.820328139090626	2.065950778246759	0.5407783480440105
2	2	undersample	1.0	300	10	0.3	3	0.7412309918959461	0.17611749733334414	0.7244094487618575	0.6342057212377712	4.557356627325253	1.9803738631707652	0.4345444035964101
2	3	undersample	1.0	300	10	0.3	3	0.7622842792855397	0.1963874920876229	0.7559055117515036	0.6670724284804196	6.2048708796189604	2.270480289741469	0.36591901294039336
2	1	undersample	1.0	500	5	0.1	1	0.7215069831599518	0.1952036255056579	0.5826771653084506	0.7153284671489336	3.5084662413165337	2.046840226714526	0.5834002811615474
2	2	undersample	1.0	500	5	0.1	1	0.7580381575857491	0.18557007063363895	0.7322834645092691	0.6561168593995368	5.218844150149089	2.1294543313058814	0.40803178210573826
2	3	undersample	1.0	500	5	0.1	1	0.7634081117218838	0.21946181660080985	0.748031496004092	0.6634205721201253	5.851604640803477	2.222451557694575	0.37980206039233816
2	1	undersample	1.0	500	5	0.1	3	0.7276304193727609	0.1781488721557213	0.6456692912877426	0.7147201946428545	4.565268704276412	2.2632841740991068	0.4957614272137672
2	2	undersample	1.0	500	5	0.1	3	0.7525268258083686	0.17495692121711584	0.7322834645092691	0.6512477175858111	5.107791613950785	2.0997237306746843	0.4110824869718343
2	3	undersample	1.0	500	5	0.1	3	0.7755354378633285	0.2109633595812622	0.7716535432463265	0.6792452830147337	7.156186279353184	2.405743324499072	0.3361767230512414
2	1	undersample	1.0	500	5	0.3	1	0.7179315861064812	0.17231881467069288	0.5826771653084506	0.703771289533432	3.3171127373803	1.9669840398686491	0.5929807523668771
2	2	undersample	1.0	500	5	0.3	1	0.7198949492238607	0.14278888284062288	0.700787401519623	0.6342057212377712	4.060688192285399	1.91579645458911	0.4717910667511748
2	3	undersample	1.0	500	5	0.3	1	0.7555652469795505	0.21544613571530444	0.7244094487618575	0.6548995739461053	4.988258818878115	2.09912643706056	0.42081344681511057
2	1	undersample	1.0	500	5	0.3	3	0.7093750598693412	0.16334652920886156	0.6062992125506851	0.6964720194604838	3.5336672056966947	1.9975067586781625	0.5652786770981915
2	2	undersample	1.0	500	5	0.3	3	0.7288664388649532	0.15228502888126938	0.7244094487618575	0.6354230066912026	4.581349708249545	1.9869861296442806	0.4337119430662229
2	3	undersample	1.0	500	5	0.3	3	0.7626652800475412	0.19595992079159202	0.7401574802566806	0.655508216672821	5.420173252984518	2.1485489483162246	0.39639856400004064
2	1	undersample	1.0	500	10	0.1	1	0.7306526237140065	0.18931028227681687	0.5905511810558621	0.7201946471975658	3.7123744347166383	2.1105784933537537	0.5685252103054921
2	2	undersample	1.0	500	10	0.1	1	0.7305102534733371	0.16792145704796207	0.6929133857722116	0.6372489348713497	3.9638615113057702	1.9101621836033669	0.4818942686359162
2	3	undersample	1.0	500	10	0.1	1	0.7616588629403673	0.19112000413819863	0.7874015747411495	0.6567255021262525	7.08563141087408	2.293795655314862	0.32372493733421376
2	1	undersample	1.0	500	10	0.1	3	0.7373005153552886	0.1906519123472014	0.5984251968032737	0.7165450121610917	3.767062041320672	2.1111823794455287	0.5604320604804165
2	2	undersample	1.0	500	10	0.1	3	0.7433276942025582	0.17339980924319345	0.7244094487618575	0.6378575775980654	4.629819764151482	2.0003440192223874	0.4320565539965026
2	3	undersample	1.0	500	10	0.1	3	0.7674529500002396	0.1995153063899571	0.779527558993738	0.6676810712071353	7.103806582209204	2.3457211371261018	0.330206212534371
2	1	undersample	1.0	500	10	0.3	1	0.7227474759085771	0.17976168688123018	0.5984251968032737	0.7092457420881433	3.635080671807047	2.058181986806428	0.5661998003011227
2	2	undersample	1.0	500	10	0.3	1	0.7148029579078026	0.15301014712184252	0.6929133857722116	0.6287279366973297	3.821101181648975	1.8663223969644798	0.48842526539641823
2	3	undersample	1.0	500	10	0.3	1	0.7517959752900637	0.1955499757846586	0.748031496004092	0.6506390748590953	5.528908754251326	2.141142356693072	0.3872630923340167
2	1	undersample	1.0	500	10	0.3	3	0.724675268693603	0.1751994691790129	0.6299212597929196	0.7031630170273531	4.0320891358981585	2.1221117135186915	0.5263057441623482
2	2	undersample	1.0	500	10	0.3	3	0.735657358107169	0.16908781508782728	0.7322834645092691	0.6293365794240454	4.644160950607152	1.975602134182517	0.4253948363875347
2	3	undersample	1.0	500	10	0.3	3	0.7594351603797548	0.1974825351046877	0.7559055117515036	0.6670724284804196	6.2048708796189604	2.270480289741469	0.36591901294039336
2	1	smote	0.6	100	5	0.1	1	0.7614110964231662	0.18378292337440327	0.5433070865713931	0.8004866179999971	4.773128415320607	2.723160992478065	0.5705191035728437
2	2	smote	0.6	100	5	0.1	1	0.8064755752153014	0.2221630420569809	0.6692913385299771	0.7802799756495419	7.187046157303482	3.0461097482919706	0.42383332592431594
2	3	smote	0.6	100	5	0.1	1	0.8042974010476323	0.21296646121217447	0.6141732282980966	0.8186244674326316	7.184631779657539	3.38619650480149	0.4713110618337879
2	1	smote	0.6	100	5	0.1	3	0.7648883077571508	0.18720422916181959	0.5433070865713931	0.8035279805303922	4.865431561482655	2.765315185261204	0.568359682314431
2	2	smote	0.6	100	5	0.1	3	0.8118287557329832	0.223634335732283	0.6929133857722116	0.7748021911091004	7.763270520663148	3.0769098439088514	0.3963419486782631
2	3	smote	0.6	100	5	0.1	3	0.8047311188962001	0.2134049507501383	0.6299212597929196	0.8088861838051803	7.204227768082748	3.2960527887227977	0.4575164504491637
2	1	smote	0.6	100	5	0.3	1	0.7449015269076766	0.16859655216323505	0.4803149605921012	0.8260340632553161	4.3885354370075405	2.7609711531477004	0.6291326910521656
2	2	smote	0.6	100	5	0.3	1	0.7821442435337701	0.19873113860481412	0.5433070865713931	0.8143639683456217	5.218880412390142	2.926732770907363	0.560797046004389
2	3	smote	0.6	100	5	0.3	1	0.7796377856906658	0.19614693747869014	0.5354330708239817	0.8271454656066516	5.515158397393769	3.0975932550870535	0.5616508134017077
2	1	smote	0.6	100	5	0.3	3	0.7445303369925474	0.17006619896379188	0.4960629920869242	0.8242092457370791	4.615321948918248	2.8218945071823525	0.611418768237942
2	2	smote	0.6	100	5	0.3	3	0.7830236603869434	0.19652423632438243	0.5590551180662161	0.8070602556250331	5.3034021261853495	2.897563127294782	0.5463593001847157
2	3	smote	0.6	100	5	0.3	3	0.7923641696339996	0.20625077839727757	0.5748031495610392	0.8301886792402302	6.609053057850372	3.384951681311578	0.5121689273171034
2	1	smote	0.6	100	10	0.1	1	0.7531299691553155	0.18204742670946514	0.4881889763395127	0.8187347931823679	4.308311567620683	2.6932303114208134	0.6251243035853756
2	2	smote	0.6	100	10	0.1	1	0.7929967746727946	0.2010206379582346	0.5511811023188047	0.805234327444886	5.077302341802683	2.829970326845612	0.5573767496122389
2	3	smote	0.6	100	10	0.1	1	0.7851227589247631	0.19660215165306105	0.5905511810558621	0.8283627510600831	6.960924249643272	3.4406933826797452	0.4942868489406172
2	1	smote	0.6	100	10	0.1	3	0.7541740904649693	0.18035242119198103	0.5354330708239817	0.821776155712763	5.3142820801476445	3.004272761159364	0.5653205198195043
2	2	smote	0.6	100	10	0.1	3	0.7999769961804074	0.2141778856421394	0.5905511810558621	0.8003651856311603	5.782422276157724	2.958157139782268	0.5115774913491214
2	3	smote	0.6	100	10	0.1	3	0.7928793593436243	0.20499461299721258	0.5984251968032737	0.8228849665196416	6.923522223437587	3.3787372605062624	0.4880084272472327
2	1	smote	0.6	100	10	0.3	1	0.7200389869149567	0.1491510544720801	0.40157480311798627	0.8491484184863191	3.7773766498485104	2.6620521473355945	0.7047356820158741
2	2	smote	0.6	100	10	0.3	1	0.7438332989873526	0.1665858309696177	0.40944881886539775	0.8362751065073873	3.541412414696523	2.5008340828484426	0.7061685436737319
2	3	smote	0.6	100	10	0.3	1	0.7524669200281797	0.17295961935061233	0.4566929133498667	0.8320146074203774	4.163305765836198	2.7186464200864178	0.6530018527013763
2	1	smote	0.6	100	10	0.3	3	0.7346518957028181	0.17002644042005288	0.40157480311798627	0.8357664233525806	3.4149120653623997	2.445144207805049	0.7160196593221627
2	2	smote	0.6	100	10	0.3	3	0.7613761076578757	0.17493532269275325	0.47244094484468974	0.8314059646936616	4.416185937689488	2.8022398061939615	0.6345384459736336
2	3	smote	0.6	100	10	0.3	3	0.7635446969007145	0.18212819627284202	0.4960629920869242	0.8344491783272402	4.961683959725002	2.9964391424349928	0.6039157506082327
2	1	smote	0.6	300	5	0.1	1	0.7277166312240166	0.160654303479397	0.4645669290972782	0.8284671532796323	4.190550429037668	2.708326194640445	0.6462936548783855
2	2	smote	0.6	300	5	0.1	1	0.764872208989701	0.18387914132642014	0.5118110235817472	0.813755325618906	4.580697603642865	2.7480570803002307	0.599921075843955
2	3	smote	0.6	300	5	0.1	1	0.757314495761067	0.1843790088991072	0.5118110235817472	0.8283627510600831	5.059768611031785	2.9819342649891127	0.5893420121801483
2	1	smote	0.6	300	5	0.1	3	0.7355451462727742	0.1622556201071529	0.4645669290972782	0.8302919707978693	4.244939645840031	2.737447979962552	0.6448732292803757
2	2	smote	0.6	300	5	0.1	3	0.7696455015551541	0.17859200746800757	0.4960629920869242	0.8271454656066516	4.710442047770941	2.869829045154182	0.6092483399531072
2	3	smote	0.6	300	5	0.1	3	0.7645822650135867	0.18474230787918672	0.5748031495610392	0.8271454656066516	6.468896290316497	3.325357465019925	0.5140532868503084
2	1	smote	0.6	300	5	0.3	1	0.6992499568940744	0.1391841930090436	0.3385826771386943	0.8309002433039483	2.5153304422041933	2.0022657851875074	0.7960249382898614
2	2	smote	0.6	300	5	0.3	1	0.7308648956920555	0.16798245093626202	0.42519685036022076	0.8301886792402302	3.6164381339007323	2.5039368601482903	0.6923765128212309
2	3	smote	0.6	300	5	0.3	1	0.7245052980671999	0.15977026690014054	0.44881889760245525	0.8338405356005244	4.086341969724066	2.7011333492992304	0.6610149929811691
2	1	smote	0.6	300	5	0.3	3	0.7112118512558192	0.15408489286242127	0.3700787401283403	0.8302919707978693	2.8743277838900365	2.180678899292203	0.7586743873719419
2	2	smote	0.6	300	5	0.3	3	0.7354992068474704	0.15359848902582326	0.4409448818550437	0.8332318928738087	3.9407831380086438	2.644059844612783	0.6709478072272325
2	3	smote	0.6	300	5	0.3	3	0.7321468793880983	0.16774303462616288	0.4803149605921012	0.8362751065073873	4.720851330319189	2.93367075103375	0.6214283184441828
2	1	smote	0.6	300	10	0.1	1	0.7079286165871601	0.1442167147993893	0.3464566928861058	0.8448905109437659	2.887597258838539	2.233626534764965	0.773524250673174
2	2	smote	0.6	300	10	0.1	1	0.7271794920948332	0.14945910813302876	0.43307086610763224	0.8344491783272402	3.850336766020357	2.615938933871819	0.6794052194224666
2	3	smote	0.6	300	10	0.1	1	0.7341285625967477	0.18350466570848664	0.4645669290972782	0.8381010346875344	4.491541058412262	2.8694865313425386	0.6388645787959194
2	1	smote	0.6	300	10	0.1	3	0.7082782535394754	0.15007011550539504	0.3543307086335173	0.8479318734741611	3.0599997941808836	2.3300785866690137	0.7614636316316299
2	2	smote	0.6	300	10	0.1	3	0.7343370347118053	0.15423770375886897	0.4173228346128092	0.8374923919608187	3.6910616116170507	2.568020131291266	0.6957402407746867
2	3	smote	0.6	300	10	0.1	3	0.7474683817292163	0.17118409469124807	0.4960629920869242	0.8362751065073873	5.027996880507987	3.029856677297152	0.6025971572820608
2	1	smote	0.6	300	10	0.3	1	0.6888590340441021	0.13317676197039996	0.3307086613912828	0.8430656934255288	2.654445792922548	2.10730621963329	0.7938780285916803
2	2	smote	0.6	300	10	0.3	1	0.6992993419949104	0.1438331807231852	0.3700787401283403	0.8393183201409659	3.0687971526726523	2.3031792885238507	0.7505153137378313
2	3	smote	0.6	300	10	0.3	1	0.7189771926713664	0.15633175161785914	0.4173228346128092	0.8429701765012602	3.8448038509046585	2.6576022231861964	0.6912191851120937
2	1	smote	0.6	300	10	0.3	3	0.6907461156771463	0.13229590174464395	0.3307086613912828	0.8436739659316079	2.666697011700518	2.1155058542043	0.7933056579938563
2	2	smote	0.6	300	10	0.3	3	0.7056876943942567	0.14199083465632517	0.36220472438092877	0.8350578210539559	2.875130795546047	2.195949542657113	0.7637737793729655
2	3	smote	0.6	300	10	0.3	3	0.7172255476586427	0.16857940938495952	0.42519685036022076	0.8429701765012602	3.9710096110472373	2.707745661359521	0.6818783853145438
2	1	smote	0.6	500	5	0.1	1	0.7166839090369179	0.15125850929033166	0.40944881886539775	0.8345498783404225	3.4972546824714072	2.474756682018607	0.7076283747505693
2	2	smote	0.6	500	5	0.1	1	0.7452039432380752	0.17268598439662555	0.47244094484468974	0.8295800365135145	4.359274780701483	2.772215810033294	0.6359350823015676
2	3	smote	0.6	500	5	0.1	1	0.7493206684526578	0.180504394780361	0.5196850393291587	0.8301886792402302	5.289617146071126	3.060367273514577	0.5785611956607294
2	1	smote	0.6	500	5	0.1	3	0.7206328907791635	0.15063367783702628	0.42519685036022076	0.8333333333282644	3.6986299051887297	2.5511809490128776	0.6897637712947653
2	2	smote	0.6	500	5	0.1	3	0.7572713635993309	0.1773805397700473	0.4645669290972782	0.8277541083333674	4.169611050499176	2.697114558907812	0.6468503859343928
2	3	smote	0.6	500	5	0.1	3	0.7553927183326066	0.1773926202555446	0.5275590550765702	0.8393183201409659	5.83289101581017	3.2832555815127233	0.5628864853268271
2	1	smote	0.6	500	5	0.3	1	0.6925038795333065	0.13570276758375527	0.3228346456438713	0.8333333333282644	2.3837207861152385	1.9370077575838514	0.8125984154811161
2	2	smote	0.6	500	5	0.3	1	0.7077628306200009	0.14158260341345963	0.40157480311798627	0.8277541083333674	3.224846375309178	2.331404110242346	0.7229504313272479
2	3	smote	0.6	500	5	0.3	1	0.7168900752895845	0.16505611391640423	0.4803149605921012	0.8314059646936616	4.55781614216828	2.8489438029638605	0.6250677229008139
2	1	smote	0.6	500	5	0.3	3	0.704714830354235	0.1456725422976017	0.3700787401283403	0.8278588807735532	2.8253973589129986	2.1498565844860478	0.7609041430757116
2	2	smote	0.6	500	5	0.3	3	0.7251930164237688	0.15685554992873504	0.4409448818550437	0.8338405356005244	3.9581073695981432	2.6537450449255595	0.6704580643081225
2	3	smote	0.6	500	5	0.3	3	0.723429390255007	0.16432069935090177	0.44881889760245525	0.8344491783272402	4.104358982088215	2.7110639860126127	0.6605328522189081
2	1	smote	0.6	500	10	0.1	1	0.7017836274115371	0.13777726652731703	0.3464566928861058	0.8448905109437659	2.887597258838539	2.233626534764965	0.773524250673174
2	2	smote	0.6	500	10	0.1	1	0.715200732288257	0.14092336022495938	0.36220472438092877	0.841144248321113	3.0070477226819587	2.2800855351604676	0.7582471963751884
2	3	smote	0.6	500	10	0.1	1	0.7218454814268118	0.16646591343141134	0.42519685036022076	0.8307973219669459	3.6321077881532924	2.5129438267384834	0.691869277286808
2	1	smote	0.6	500	10	0.1	3	0.7014651225166197	0.14244048980556098	0.3464566928861058	0.8424574209194499	2.83481397683168	2.1991303742568657	0.775758255702752
2	2	smote	0.6	500	10	0.1	3	0.7236785983005929	0.14766195347466082	0.4173228346128092	0.8423615337745444	3.827193736013544	2.6473412113927774	0.6917186209335578
2	3	smote	0.6	500	10	0.1	3	0.7383075898227268	0.16849520725578088	0.4645669290972782	0.8435788192279758	4.6792168939115815	2.969974380097647	0.6347161075542138
2	1	smote	0.6	500	10	0.3	1	0.6839018525968926	0.13401564839685437	0.3149606298964598	0.8327250608221854	2.288819089237484	1.8828917984703988	0.8226477070363346
2	2	smote	0.6	500	10	0.3	1	0.6995102103411754	0.14003209925278653	0.3779527558757518	0.8338405356005244	3.0491026076304184	2.274638609936194	0.7460026349237495
2	3	smote	0.6	500	10	0.3	1	0.7148221277574631	0.15696006869310414	0.4173228346128092	0.841144248321113	3.792378336433032	2.6270550731196693	0.6927196608940643
2	1	smote	0.6	500	10	0.3	3	0.6873982221200452	0.13144644469576733	0.3149606298964598	0.8412408759072918	2.436252983012209	1.983889819608974	0.8143201092332956
2	2	smote	0.6	500	10	0.3	3	0.7011204777126535	0.13934663560436003	0.3779527558757518	0.836883749234103	3.1173245722503724	2.317075894831762	0.743289898101896
2	3	smote	0.6	500	10	0.3	3	0.7153852420912389	0.16187806165458796	0.43307086610763224	0.8399269628676815	4.008238013527142	2.7054577511081566	0.6749743158702909
2	1	smote	0.8	100	5	0.1	1	0.7639854780926107	0.18475479120336868	0.6456692912877426	0.7791970802872312	6.430486333310414	2.9241880627565076	0.45473823391928003
2	2	smote	0.8	100	5	0.1	1	0.8086441644581401	0.22391276338205696	0.7244094487618575	0.7449786975000307	7.678690352338153	2.8405839561426642	0.36993077582439643
2	3	smote	0.8	100	5	0.1	1	0.8011631306281481	0.21488995074257466	0.700787401519623	0.7814972611029732	8.3767771011834	3.207224646175419	0.3828709447162631
2	1	smote	0.8	100	5	0.1	3	0.7627306167021094	0.18875671499567873	0.6456692912877426	0.7779805352750732	6.385266014937212	2.908165115189561	0.45544931793503324
2	2	smote	0.8	100	5	0.1	3	0.8104748851007136	0.23310913472959524	0.7401574802566806	0.7449786975000307	8.321110414152397	2.9023357812762005	0.3487918743547562
2	3	smote	0.8	100	5	0.1	3	0.8066193490877547	0.21901467254591234	0.6929133857722116	0.7766281192892476	7.84517526355411	3.1020616943672445	0.39541011025293027
2	1	smote	0.8	100	5	0.3	1	0.7342136521256011	0.16713977295008076	0.5590551180662161	0.7895377128905746	4.756296197313172	2.6563195676589397	0.5584848819122178
2	2	smote	0.8	100	5	0.3	1	0.7768006479409185	0.2029973181719199	0.6220472440455082	0.7723676202022376	5.584391422774295	2.732683361090043	0.48934308116398956
2	3	smote	0.8	100	5	0.3	1	0.7635039609701861	0.18954579089571025	0.5905511810558621	0.7912355447304247	5.4664720035990575	2.8287916733975282	0.5174803084823935
2	1	smote	0.8	100	5	0.3	3	0.7454786673563614	0.1771439783860571	0.5826771653084506	0.7913625304088117	5.295890574594016	2.7927732181685134	0.5273472187298172
2	2	smote	0.8	100	5	0.3	3	0.7827600749541123	0.20192267478294115	0.6456692912877426	0.7608034083946391	5.795871916079222	2.6993246850262604	0.4657322774126406
2	3	smote	0.8	100	5	0.3	3	0.7747590589520801	0.197865296565459	0.6220472440455082	0.799147900177729	6.5484213330589505	3.0970411244170752	0.47294468413292334
2	1	smote	0.8	100	10	0.1	1	0.7526653830679925	0.17914621808547704	0.5748031495610392	0.7962287104574439	5.282310375938982	2.8208248700941123	0.5340134555742722
2	2	smote	0.8	100	10	0.1	1	0.7868216868509209	0.20543534184979628	0.6377952755403311	0.7681071211152276	5.832591277530797	2.7503873818970432	0.47155495605642633
2	3	smote	0.8	100	10	0.1	1	0.7814301666339181	0.2061638769791381	0.6614173227825656	0.7942787583640032	7.542314122144374	3.215114226277786	0.4262768825041389
2	1	smote	0.8	100	10	0.1	3	0.7573639289614347	0.18231636282650268	0.5984251968032737	0.7877128953723376	5.529523830584925	2.8189426280199434	0.509798430948531
2	2	smote	0.8	100	10	0.1	3	0.7981774265435323	0.21681270343372872	0.6850393700248001	0.7553256238541977	6.714365323248225	2.7998000968380183	0.4169865497190282
2	3	smote	0.8	100	10	0.1	3	0.7875741034500937	0.21344865541825164	0.6692913385299771	0.7839318320098362	7.342722582515101	3.0975932909493302	0.421858947102028
2	1	smote	0.8	100	10	0.3	1	0.7192798436691765	0.1523889505480398	0.47244094484468974	0.8083941605790245	3.778251390117009	2.465691659583387	0.6526012610623331
2	2	smote	0.8	100	10	0.3	1	0.747161664134649	0.18026393784634992	0.5433070865713931	0.799147900177729	4.7333853197154205	2.705010602338964	0.5714748266400886
2	3	smote	0.8	100	10	0.3	1	0.7501329908320195	0.19058726718929433	0.5039370078343357	0.8003651856311603	4.072783365371253	2.524294092614202	0.619795806806009
2	1	smote	0.8	100	10	0.3	3	0.7298791118263501	0.161414205170797	0.4881889763395127	0.8083941605790245	4.024322119762582	2.5478813815695	0.6331206264066637
2	2	smote	0.8	100	10	0.3	3	0.7638226597207912	0.18179099455866402	0.5826771653084506	0.7985392574510132	5.534286867560073	2.892261435223061	0.5226077811097126
2	3	smote	0.8	100	10	0.3	3	0.7594159905300943	0.18646791530033846	0.5275590550765702	0.809494826531896	4.74494115435092	2.769263520668972	0.5836244082142635
2	1	smote	0.8	300	5	0.1	1	0.7271251221334559	0.16993061572975515	0.5196850393291587	0.7962287104574439	4.22774628805347	2.5503348140576905	0.6032374220247846
2	2	smote	0.8	300	5	0.1	1	0.7689913304354911	0.19373855927436381	0.6062992125506851	0.7833231892831204	5.567359252652059	2.7981729219799885	0.5026032521564802
2	3	smote	0.8	300	5	0.1	1	0.7509932378355323	0.19156786015670052	0.5590551180662161	0.8027997565380232	5.161430483519674	2.834961457967955	0.5492588567075765
2	1	smote	0.8	300	5	0.1	3	0.723710174914267	0.16751183527498453	0.4960629920869242	0.7998783454939181	3.9345077681212652	2.4788070462598437	0.6300170575335783
2	2	smote	0.8	300	5	0.1	3	0.7680016869467702	0.18661745248768913	0.5984251968032737	0.7784540474693947	5.236155729105546	2.7011333899646432	0.5158619180458371
2	3	smote	0.8	300	5	0.1	3	0.7649728507004184	0.20443963300843845	0.5118110235817472	0.799147900177729	4.1713096483570435	2.5481983935077204	0.6108868836429547
2	1	smote	0.8	300	5	0.3	1	0.6926164338946683	0.13969750101500247	0.42519685036022076	0.8059610705547083	3.072529573799638	2.1912965076790836	0.7131897104065706
2	2	smote	0.8	300	5	0.3	1	0.7261850561436971	0.17638480166631282	0.5039370078343357	0.800973828357876	4.088345004797724	2.532013646026143	0.6193248373538297
2	3	smote	0.8	300	5	0.3	1	0.725629130503544	0.17372580317807357	0.5196850393291587	0.7936701156372875	4.1619031613922735	2.5187093752667336	0.6051821092360838
2	1	smote	0.8	300	5	0.3	3	0.7074592409525452	0.14629796081146274	0.44881889760245525	0.8077858880729454	3.4220612964012957	2.3349943963679336	0.6823356333806307
2	2	smote	0.8	300	5	0.3	3	0.7367356621505696	0.1620743765715635	0.4645669290972782	0.7936701156372875	3.3374976612259903	2.251573532435413	0.6746292365140857
2	3	smote	0.8	300	5	0.3	3	0.7309487637843199	0.1875322469530522	0.5196850393291587	0.8113207547120431	4.652458747657918	2.754330562392936	0.5920161070218836
2	1	smote	0.8	300	10	0.1	1	0.7074592409525451	0.15203580553898366	0.4566929133498667	0.8169099756641308	3.7504933080085148	2.4943624867756986	0.665075829876698
2	2	smote	0.8	300	10	0.1	1	0.722272010581757	0.15755150067290383	0.4803149605921012	0.7979306147242975	3.649643839093619	2.3769802445182844	0.6512910061416195
2	3	smote	0.8	300	10	0.1	1	0.7205946487364673	0.1695566611695084	0.4803149605921012	0.805234327444886	3.8211645640824	2.4661169991083187	0.6453836047987316
2	1	smote	0.8	300	10	0.1	3	0.7184129356093261	0.1558252765299825	0.42519685036022076	0.8132603406276566	3.221542813251826	2.2769497867773	0.7067886061286015
2	2	smote	0.8	300	10	0.1	3	0.7339272791753131	0.16115029294652955	0.47244094484468974	0.803408399264739	3.6597197789728373	2.4031592349121125	0.6566511491186907
2	3	smote	0.8	300	10	0.1	3	0.7422661637776105	0.2090592152228634	0.4803149605921012	0.8131466828921903	4.022110124892455	2.5705454006444928	0.6391036745897463
2	1	smote	0.8	300	10	0.3	1	0.6968887100791232	0.13251830113854368	0.38582677162316326	0.8169099756641308	2.802921727804644	2.1073062388277455	0.7518248511523906
2	2	smote	0.8	300	10	0.3	1	0.7076981323773969	0.1550896958220171	0.4409448818550437	0.805234327444886	3.2609153184968616	2.2639762614764893	0.6942763021245609
2	3	smote	0.8	300	10	0.3	1	0.7087380967214765	0.170866445626699	0.4960629920869242	0.805234327444886	4.069775166415496	2.546973294161051	0.6258265258683999
2	1	smote	0.8	300	10	0.3	3	0.7001312335958005	0.15010363957176617	0.42519685036022076	0.8120437956154986	3.195903534230801	2.2622122484888787	0.7078474654505862
2	2	smote	0.8	300	10	0.3	3	0.7105807985200877	0.1496150649897268	0.4409448818550437	0.809494826531896	3.3514825144740867	2.3146083157830213	0.6906222163690456
2	3	smote	0.8	300	10	0.3	3	0.7055031845912748	0.15697515622521444	0.4803149605921012	0.8143639683456217	4.054545221636283	2.587401435149988	0.638148362681313
2	1	smote	0.8	500	5	0.1	1	0.713225855892101	0.15735076270754095	0.4645669290972782	0.8090024330851034	3.6750653644560054	2.4323184440411874	0.6618435772095642
2	2	smote	0.8	500	5	0.1	1	0.7534949032162215	0.1798409885631803	0.5748031495610392	0.782105903829689	4.852317150262731	2.637993104374104	0.5436563551308876
2	3	smote	0.8	500	5	0.1	1	0.7403899147420936	0.19089117235336583	0.5118110235817472	0.8015824710845918	4.235355003539374	2.579464629888131	0.6090314944978615
2	1	smote	0.8	500	5	0.1	3	0.7162049543077188	0.15433778434425593	0.4645669290972782	0.8065693430607873	3.617924330971983	2.401723245069886	0.6638400887299379
2	2	smote	0.8	500	5	0.1	3	0.753411035123957	0.17308240326215873	0.5511811023188047	0.7869750456434147	4.536841869463795	2.5874014530812235	0.5703089246129284
2	3	smote	0.8	500	5	0.1	3	0.7526442411375389	0.199383652836626	0.4960629920869242	0.803408399264739	4.022832597892956	2.5233171966577177	0.6272488588640334
2	1	smote	0.8	500	5	0.3	1	0.6934402360288905	0.1352689447217506	0.4409448818550437	0.8059610705547083	3.2760826532820553	2.2724556375931235	0.6936502662885194
2	2	smote	0.8	500	5	0.3	1	0.7153924307848616	0.1577521685180323	0.4803149605921012	0.8027997565380232	3.762579295949055	2.4356711117752856	0.6473407953878432
2	3	smote	0.8	500	5	0.3	1	0.7124354814747366	0.174634172926131	0.4803149605921012	0.8003651856311603	3.705422936721896	2.405967807022911	0.6493098928397056
2	1	smote	0.8	500	5	0.3	3	0.7030815947276663	0.1459451468943952	0.44881889760245525	0.8083941605790245	3.4355100162916545	2.3424070766042178	0.6818222130458376
2	2	smote	0.8	500	5	0.3	3	0.721893406050963	0.1486948792449391	0.4803149605921012	0.8003651856311603	3.705422936721896	2.405967807022911	0.6493098928397056
2	3	smote	0.8	500	5	0.3	3	0.7127038593699829	0.16998388591772767	0.47244094484468974	0.8082775410784646	3.775408462193168	2.464191847216622	0.6526954193536629
2	1	smote	0.8	500	10	0.1	1	0.699460696974922	0.14124981804329761	0.4173228346128092	0.8199513381945259	3.261687175212008	2.3178334526326743	0.7106240713796057
2	2	smote	0.8	500	10	0.1	1	0.7144531081514993	0.15147409518612065	0.4566929133498667	0.8046256847181703	3.461826532995419	2.33752778258393	0.6752296008151132
2	3	smote	0.8	500	10	0.1	1	0.7127973123870777	0.16548663713212136	0.4803149605921012	0.805234327444886	3.8211645640824	2.4661169991083187	0.6453836047987316
2	1	smote	0.8	500	10	0.1	3	0.7084123608636511	0.14471839024270217	0.39370078737057473	0.8156934306519728	2.8738586546248457	2.1361190075973746	0.743292985346086
2	2	smote	0.8	500	10	0.1	3	0.7205347429562783	0.16055636471620616	0.42519685036022076	0.799147900177729	2.9432128003133884	2.1169648192217982	0.7192700404008365
2	3	smote	0.8	500	10	0.1	3	0.7281523619651014	0.18430394109061812	0.47244094484468974	0.8155812537990531	3.960395811465318	2.5617835982469552	0.6468503858191779
2	1	smote	0.8	500	10	0.3	1	0.6973868229974903	0.13324672247400315	0.38582677162316326	0.8138686131337356	2.746857566778535	2.0728731322012277	0.7546343610250167
2	2	smote	0.8	500	10	0.3	1	0.7010677606260873	0.15085733640224402	0.43307086610763224	0.8088861838051803	3.2331473825007646	2.2660362922469237	0.7008762644660891
2	3	smote	0.8	500	10	0.3	1	0.7061166197804095	0.1699145445291412	0.4881889763395127	0.8113207547120431	4.101538228930047	2.587401437399425	0.6308368353448234
2	1	smote	0.8	500	10	0.3	3	0.6992930628197023	0.14130787354026755	0.42519685036022076	0.8156934306519728	3.27383678822906	2.3070085282051647	0.7046803627357194
2	2	smote	0.8	500	10	0.3	3	0.7042835029066286	0.15352434929922534	0.43307086610763224	0.8058429701716018	3.1704979147337595	2.2305184838540657	0.7035230781208045
2	3	smote	0.8	500	10	0.3	3	0.7010030623834832	0.15164466198801568	0.47244094484468974	0.8131466828921903	3.897126522713433	2.5284053121093373	0.6487870635972146
2	1	smote	1.0	100	5	0.1	1	0.7599598635936932	0.18765679928770443	0.6614173227825656	0.7645985401413347	6.345051047641963	2.809741685893803	0.4428241162043114
2	2	smote	1.0	100	5	0.1	1	0.8055338563507316	0.21747106303315167	0.779527558993738	0.7224589166115493	9.203711896710802	2.8086923974991316	0.30516951605859977
2	3	smote	1.0	100	5	0.1	1	0.7951318166787277	0.21167334785281805	0.7401574802566806	0.7455873402267463	8.347831932475533	2.9092791680396615	0.3485071462978773
2	1	smote	1.0	100	5	0.1	3	0.7622013717263445	0.1855522770074738	0.6850393700248001	0.7560827250562283	6.741957255052649	2.8084904691470176	0.41656900147544956
2	2	smote	1.0	100	5	0.1	3	0.8117664537215865	0.23444081145707069	0.8031496062359725	0.7169811320711079	10.335999398133596	2.837795175054585	0.2745544927379756
2	3	smote	1.0	100	5	0.1	3	0.8022941517581149	0.22130035436253004	0.7322834645092691	0.7425441265931678	7.8890275301083745	2.8443065849542606	0.3605395589264615
2	1	smote	1.0	100	5	0.3	1	0.7386463781443379	0.17794806984668882	0.5826771653084506	0.7779805352750732	4.892530119862631	2.624441689317408	0.5364180855499351
2	2	smote	1.0	100	5	0.3	1	0.7777687253487715	0.18360853879673775	0.6929133857722116	0.7474132684068935	6.6767991663319215	2.7432690306779044	0.4108658798280136
2	3	smote	1.0	100	5	0.3	1	0.76293126171158	0.20567514918663496	0.6299212597929196	0.7614120511213548	5.432044889100925	2.640205577655833	0.48604265561810794
2	1	smote	1.0	100	5	0.3	3	0.748543977623235	0.18284984129207954	0.6220472440455082	0.7767639902629151	5.726782168627395	2.786500336182849	0.486573471255831
2	2	smote	1.0	100	5	0.3	3	0.7901356746109718	0.2099625302917668	0.700787401519623	0.7413268411397363	6.712197805247017	2.70916154391796	0.4036176458742311
2	3	smote	1.0	100	5	0.3	3	0.7689529907361703	0.20420537341824002	0.6456692912877426	0.7626293365747863	5.8544726371439815	2.72008872018964	0.4646171961565216
2	1	smote	1.0	100	10	0.1	1	0.7532808398950132	0.18576056265771312	0.6220472440455082	0.774939172744678	5.667004208306328	2.7639070912182824	0.48771924864588667
2	2	smote	1.0	100	10	0.1	1	0.789929598727122	0.19958817315611077	0.700787401519623	0.7492391965870406	6.997891819003492	2.7946447931062828	0.39935523374885856
2	3	smote	1.0	100	10	0.1	1	0.7776129703202803	0.21783588538085946	0.6771653542773886	0.763237979301502	6.761802889167273	2.860109588854292	0.422980315770265
2	1	smote	1.0	100	10	0.1	3	0.756686208019618	0.18856560251627538	0.6377952755403311	0.7688564476838878	5.857207935006613	2.759303651589836	0.47109537916970695
2	2	smote	1.0	100	10	0.1	3	0.8000369019605964	0.21011160790115344	0.7322834645092691	0.7388922702328735	7.740435626773423	2.804526074801034	0.3623214677603017
2	3	smote	1.0	100	10	0.1	3	0.7855780428541987	0.20216149235053313	0.6692913385299771	0.754716981127482	6.227105911993846	2.72864919194157	0.4381889706444434
2	1	smote	1.0	100	10	0.3	1	0.7317757725539782	0.16857711269871534	0.5196850393291587	0.7950121654452859	4.196234636979505	2.5351992966121824	0.6041605091165015
2	2	smote	1.0	100	10	0.3	1	0.7410249160120962	0.17194754533137435	0.5826771653084506	0.7808886183762576	4.975995549563973	2.6592737191365314	0.5344204276086214
2	3	smote	1.0	100	10	0.3	1	0.7403659524300181	0.1876838471385176	0.5590551180662161	0.7802799756495419	4.502473060666165	2.544397554455646	0.5651111011987838
2	1	smote	1.0	100	10	0.3	3	0.7420373776270666	0.1744578652632981	0.5669291338136276	0.7871046228662585	4.839895849065964	2.662947006256557	0.5502074922483119
2	2	smote	1.0	100	10	0.3	3	0.7488773656792596	0.1737546306786819	0.6220472440455082	0.7729762629289534	5.603775402317993	2.740009589617247	0.4889577716562467
2	3	smote	1.0	100	10	0.3	3	0.7548751323917742	0.1821518278361949	0.6141732282980966	0.7711503347488062	5.363981489640223	2.683740877604295	0.5003262649484805
2	1	smote	1.0	300	5	0.1	1	0.7363905013698105	0.16565333094114765	0.5748031495610392	0.7779805352750732	4.737036796884259	2.5889762610833893	0.5465391815017978
2	2	smote	1.0	300	5	0.1	1	0.7595909154082459	0.18150185701902322	0.6692913385299771	0.7614120511213548	6.458636689957053	2.805218426259323	0.43433599013782115
2	3	smote	1.0	300	5	0.1	1	0.7479212694274445	0.1971877858964691	0.5905511810558621	0.7754108338358162	4.979674543846819	2.6294730277836065	0.5280411309682865
2	1	smote	1.0	300	5	0.1	3	0.7351476138475391	0.1731959037149451	0.5826771653084506	0.775547445250757	4.824359320921003	2.5959924581811484	0.5381009657966278
2	2	smote	1.0	300	5	0.1	3	0.7690105002851515	0.1859085425151243	0.6771653542773886	0.7468046256801777	6.1867961289917375	2.6744774834521903	0.4322879509559803
2	3	smote	1.0	300	5	0.1	3	0.7560996065388357	0.2018443029781113	0.5984251968032737	0.7754108338358162	5.145012755529604	2.6645326681540547	0.5178864938362339
2	1	smote	1.0	300	5	0.3	1	0.7224672873919957	0.1546271988706576	0.5039370078343357	0.7944038929392069	3.9252369508990674	2.451101776816756	0.6244468214849975
2	2	smote	1.0	300	5	0.3	1	0.7247377324943329	0.15613477973090928	0.5433070865713931	0.7754108338358162	4.107372942225545	2.419115185560918	0.5889689537606028
2	3	smote	1.0	300	5	0.3	1	0.7147909767517648	0.1686218947401774	0.5039370078343357	0.777845404742679	3.556946991607165	2.268406757765058	0.6377398166315194
2	1	smote	1.0	300	5	0.3	3	0.7203886238672721	0.15079478725547696	0.4881889763395127	0.795620437951365	3.7131866197722276	2.3886388030176575	0.6432854069780941
2	2	smote	1.0	300	5	0.3	3	0.7296955348627678	0.1610136856002632	0.5118110235817472	0.7766281192892476	3.6450732187652197	2.2912955697030783	0.6286006880346096
2	3	smote	1.0	300	5	0.3	3	0.7162910174876954	0.17239222161420775	0.5590551180662161	0.7723676202022376	4.301900096053666	2.455955932118899	0.5709002613409969
2	1	smote	1.0	300	10	0.1	1	0.7115231718297985	0.16074685389181245	0.4566929133498667	0.7937956204331278	3.2358597821308837	2.214758445778677	0.684442022380096
2	2	smote	1.0	300	10	0.1	1	0.7182511346154767	0.16067299698083404	0.5275590550765702	0.7808886183762576	3.9796757287082443	2.4077207997587515	0.6050042576568196
2	3	smote	1.0	300	10	0.1	1	0.7199380813855967	0.1784461273944715	0.4960629920869242	0.7790626901961104	3.4710742133138965	2.245265727525093	0.6468503854519305
2	1	smote	1.0	300	10	0.1	3	0.7202784642795563	0.16915845566504203	0.4645669290972782	0.8023114355182341	3.5213120295692004	2.349993823948224	0.6673631217573761
2	2	smote	1.0	300	10	0.1	3	0.7237576739304422	0.1703345586687454	0.5275590550765702	0.7851491174632675	4.080736337336517	2.4554659692017564	0.6017212888586346
2	3	smote	1.0	300	10	0.1	3	0.7285980609697069	0.18016305219240927	0.5354330708239817	0.7784540474693947	4.049729731657303	2.4168035594420494	0.5967814345861803
2	1	smote	1.0	300	10	0.3	1	0.7081944364618656	0.13824522525456026	0.40944881886539775	0.7968369829635229	2.719361140584237	2.015370733730419	0.7411191829062536
2	2	smote	1.0	300	10	0.3	1	0.6916146285122758	0.13968713645190572	0.4645669290972782	0.8027997565380232	3.5321802760722703	2.3558130425367514	0.6669571831238965
2	3	smote	1.0	300	10	0.3	1	0.700382438500726	0.15829576012422883	0.47244094484468974	0.7875836883701304	3.3203607816715985	2.2241273232661793	0.6698450669396412
2	1	smote	1.0	300	10	0.3	3	0.7057517673429508	0.14193311791967722	0.40157480311798627	0.8035279805303922	2.744459690966115	2.043928615193064	0.7447471698988428
2	2	smote	1.0	300	10	0.3	3	0.6984271138353597	0.15077518648631855	0.44881889760245525	0.790626902003709	3.0748752626775797	2.143632016058175	0.6971443724330991
2	3	smote	1.0	300	10	0.3	3	0.707135018043621	0.15488829136377652	0.4881889763395127	0.7851491174632675	3.4857265658996	2.2722222401568493	0.6518647295884971
2	1	smote	1.0	500	5	0.1	1	0.7288278061957583	0.16309864964558854	0.5196850393291587	0.7852798053480214	3.9569960389805594	2.420289418834484	0.6116481683130677
2	2	smote	1.0	500	5	0.1	1	0.7442095072869391	0.1702095707956329	0.5984251968032737	0.763237979301502	4.803870930534601	2.527538706429375	0.5261462464207769
2	3	smote	1.0	500	5	0.1	1	0.7313752929392652	0.18758666693296056	0.5433070865713931	0.7772367620159633	4.150791203176828	2.4389439976666467	0.5875853148893823
2	1	smote	1.0	500	5	0.1	3	0.7317566143648102	0.17250178143991957	0.5511811023188047	0.7871046228662585	4.540350641058922	2.5889762560827636	0.57021503741734
2	2	smote	1.0	500	5	0.1	3	0.7498981601736787	0.16836912847816976	0.5984251968032737	0.7571515520343448	4.646124898130603	2.464191874291851	0.5303757177991673
2	3	smote	1.0	500	5	0.1	3	0.7373898332702327	0.1877739403693835	0.5590551180662161	0.7754108338358162	4.37737105738202	2.489234466301814	0.5686596794964974
2	1	smote	1.0	500	5	0.3	1	0.7180752725252408	0.1539699611506396	0.4881889763395127	0.795620437951365	3.7131866197722276	2.3886388030176575	0.6432854069780941
2	2	smote	1.0	500	5	0.3	1	0.6994958329539301	0.15311913280299827	0.4881889763395127	0.782105903829689	3.423721363573938	2.240487294125951	0.6544011681925973
2	3	smote	1.0	500	5	0.3	1	0.705740411480823	0.16703564628719086	0.4960629920869242	0.7735849056556691	3.3632810926865817	2.19094478490496	0.6514307579096896
2	1	smote	1.0	500	5	0.3	3	0.7150003831637834	0.14854113984892311	0.47244094484468974	0.795620437951365	3.4861405449923204	2.3115859384041846	0.6630788041128363
2	2	smote	1.0	500	5	0.3	3	0.7094234188468378	0.14616592407944395	0.44881889760245525	0.7839318320098362	2.95436605561204	2.0772096186366094	0.703098245103085
2	3	smote	1.0	500	5	0.3	3	0.7112349696397506	0.1640670564211346	0.4881889763395127	0.7748021911091004	3.281746208100906	2.1678228445721452	0.6605699143960213
2	1	smote	1.0	500	10	0.1	1	0.7078160622257984	0.15146161659125576	0.43307086610763224	0.798053527975681	3.0187414785391615	2.1444833391823113	0.7103898509496286
2	2	smote	1.0	500	10	0.1	1	0.7068139230618083	0.14934058647675844	0.47244094484468974	0.7918441874571404	3.4066507833701434	2.2696503949458986	0.6662409813060037
2	3	smote	1.0	500	10	0.1	1	0.7111295354666182	0.16442087750260906	0.4803149605921012	0.7814972611029732	3.30564683994999	2.1982101507494445	0.6649863775908476
2	1	smote	1.0	500	10	0.1	3	0.7156804988792459	0.15967855466590192	0.4566929133498667	0.8023114355182341	3.4114602426102962	2.310163420152491	0.6771772853111884
2	2	smote	1.0	500	10	0.1	3	0.7095695889504986	0.15892818912082884	0.4960629920869242	0.7894096165502775	3.6899835558110214	2.3555822464682232	0.6383720073382967
2	3	smote	1.0	500	10	0.1	3	0.7162574702507896	0.1743681043307408	0.5118110235817472	0.7790626901961104	3.696791787023054	2.3165440045893813	0.626636310909716
2	1	smote	1.0	500	10	0.3	1	0.7087883403260724	0.13982174524251467	0.40944881886539775	0.7998783454939181	2.771225795363027	2.045999466754157	0.7383012392802426
2	2	smote	1.0	500	10	0.3	1	0.6882023952727151	0.13496755830117924	0.4566929133498667	0.800973828357876	3.382883303603254	2.294637366711192	0.6783081551876892
2	3	smote	1.0	500	10	0.3	1	0.6921130446034476	0.1455982603686502	0.4803149605921012	0.7888009738235618	3.45192542331795	2.2742289419864608	0.6588290963949169
2	1	smote	1.0	500	10	0.3	3	0.7049327547560204	0.1386955047136768	0.40944881886539775	0.8035279805303922	2.8355829272515716	2.084005646863516	0.7349478650330421
2	2	smote	1.0	500	10	0.3	3	0.6889524156406803	0.14424587975409187	0.43307086610763224	0.7912355447304247	2.895205558342714	2.0744472271581875	0.7165111963219619
2	3	smote	1.0	500	10	0.3	3	0.7039935589305141	0.15459643523047006	0.4803149605921012	0.790626902003709	3.490089675732404	2.294062332974538	0.6573075511568987
2	1	class_weight		100	5	0.1	1	0.7826958445887695	0.20653647688500582	0.7086614172670346	0.7402676398981736	6.932716909129121	2.728429332813651	0.39355844169745907
2	2	class_weight		100	5	0.1	1	0.8206253204959241	0.2479995322777554	0.84251968497303	0.6835057821017437	11.553941604201128	2.6620380743369374	0.2304008493369551
2	3	class_weight		100	5	0.1	1	0.8107648290768279	0.2182017604877246	0.7874015747411495	0.7309799147855692	10.063683006706647	2.9269247492962442	0.2908403063479693
2	1	class_weight		100	5	0.1	3	0.7831987470544284	0.20890579614461363	0.700787401519623	0.7372262773677785	6.57090610803812	2.6668852875810307	0.40586262807949686
2	2	class_weight		100	5	0.1	3	0.8242124786136364	0.2514532924124872	0.8503937007204415	0.6804625684681652	12.104660896041404	2.661327250552323	0.21985970134661514
2	3	class_weight		100	5	0.1	3	0.8163720101025108	0.22134642255244039	0.795275590488561	0.7248934875184121	10.235789055367919	2.8907914771151475	0.28241998336623103
2	1	class_weight		100	5	0.3	1	0.7465443416288292	0.18188564907057952	0.5590551180662161	0.7852798053480214	4.6368370723909695	2.6036446778370963	0.5615130725579204
2	2	class_weight		100	5	0.3	1	0.7774188755924681	0.19792272894049687	0.6771653542773886	0.7522824102206191	6.369988291273128	2.7336182607956685	0.42914022319959955
2	3	class_weight		100	5	0.3	1	0.7807568256645947	0.1867078613195236	0.6771653542773886	0.7772367620159633	7.318538838411272	3.039843243468574	0.4153620329687398
2	1	class_weight		100	5	0.3	3	0.762376190202502	0.1842352611346998	0.6299212597929196	0.7658150851534926	5.56617822083726	2.6898454723581846	0.48324816597262993
2	2	class_weight		100	5	0.3	3	0.7970416129511505	0.21546788595430275	0.7716535432463265	0.7224589166115493	8.796581495444942	2.7803217672213623	0.3160684273425145
2	3	class_weight		100	5	0.3	3	0.7918969045485261	0.20420786083359682	0.7322834645092691	0.7431527693198835	7.914203646414676	2.851046647689207	0.3602442767363919
2	1	class_weight		100	10	0.1	1	0.7701855470620917	0.19579719635164705	0.6614173227825656	0.7597323600927024	6.1769793719814965	2.7528355275367287	0.44566045958542033
2	2	class_weight		100	10	0.1	1	0.810937357723772	0.23301046931796093	0.795275590488561	0.7212416311581179	10.05080560134304	2.8529208477699566	0.28384995794572715
2	3	class_weight		100	10	0.1	1	0.802028170094076	0.20932347182225106	0.7559055117515036	0.7382836275061578	8.735783463281855	2.888262112400583	0.33062426938381184
2	1	class_weight		100	10	0.1	3	0.7750325689215856	0.213997347743477	0.6850393700248001	0.7572992700683863	6.7866537802775655	2.822568115028512	0.4158998143333215
2	2	class_weight		100	10	0.1	3	0.8180469757165929	0.24837879328592877	0.826771653478207	0.7078514911703723	11.563919744062567	2.8299703753088528	0.2447241352676015
2	3	class_weight		100	10	0.1	3	0.8046400621103129	0.20386749679090116	0.795275590488561	0.7334144856924321	10.68712615775354	2.9831912012260164	0.2791387553884579
2	1	class_weight		100	10	0.3	1	0.7369724313657873	0.17076033397581303	0.44881889760245525	0.8515815085106352	4.672130814566843	3.024009089827768	0.6472440869331304
2	2	class_weight		100	10	0.3	1	0.7519756926306306	0.17989292075026617	0.44881889760245525	0.8265368228799359	3.87999976439038	2.5874014253629576	0.6668560679589342
2	3	class_weight		100	10	0.3	1	0.7660823057495171	0.17589991841535313	0.4803149605921012	0.8289713937867987	4.479779726281992	2.808389445151968	0.6269034577476877
2	1	class_weight		100	10	0.3	3	0.7484625553192712	0.18741016280022116	0.5275590550765702	0.8169099756641308	4.982336357310758	2.881418734723652	0.5783268086010053
2	2	class_weight		100	10	0.3	3	0.7737071134519627	0.1915651310732311	0.6220472440455082	0.7900182592769932	6.192149411042705	2.9623871689024504	0.478410146515201
2	3	class_weight		100	10	0.3	3	0.776906082114051	0.18200694226216274	0.6062992125506851	0.7857577601899832	5.6481246942318535	2.8299703400628586	0.5010459996521887
2	1	class_weight		300	5	0.1	1	0.7430599459739066	0.17409484957372928	0.44881889760245525	0.8266423357613951	3.8828569069243537	2.5889762283307567	0.6667709502467705
2	2	class_weight		300	5	0.1	1	0.7567993060514423	0.18792179964236763	0.5275590550765702	0.805234327444886	4.61671849069255	2.7086858842665142	0.5867123680077364
2	3	class_weight		300	5	0.1	1	0.7583137241746183	0.1735467204136694	0.4803149605921012	0.8228849665196416	4.294074509247376	2.711881222248447	0.6315403175859224
2	1	class_weight		300	5	0.1	3	0.7433952142843459	0.18473080555582805	0.5275590550765702	0.8175182481702098	5.002666366146526	2.8910234633127376	0.5778965059212979
2	2	class_weight		300	5	0.1	3	0.7685743862053762	0.20012769413428627	0.5984251968032737	0.7888009738235618	5.565688796301322	2.833465567065099	0.5090952108733046
2	3	class_weight		300	5	0.1	3	0.7541107346365636	0.17302998125303126	0.5826771653084506	0.7881923310968462	5.19572732924901	2.7509728085678695	0.5294682692688997
2	1	class_weight		300	5	0.3	1	0.7237484912926031	0.1573413179984052	0.24409448816975635	0.9081508515759845	3.1928114587943845	2.6575582439515726	0.8323567634109407
2	2	class_weight		300	5	0.3	1	0.7163772818111674	0.1629767954940905	0.26771653541199086	0.8776628119240557	2.6227997622469648	2.188349411483155	0.8343562542419892
2	3	class_weight		300	5	0.3	1	0.7291491941474448	0.15964553131967113	0.25984251966457933	0.908703590986557	3.494254931360509	2.8461414201395843	0.8145202456905091
2	1	class_weight		300	5	0.3	3	0.7191002356457267	0.15766877217257125	0.3070866141490483	0.8911192214057718	3.627158116379528	2.820393001500791	0.7775765143771576
2	2	class_weight		300	5	0.3	3	0.727385567978683	0.16269854063370362	0.36220472438092877	0.8612294583027315	3.5244745059285205	2.610097891453855	0.740563693060813
2	3	class_weight		300	5	0.3	3	0.7407948778161707	0.16523451517810103	0.3385826771386943	0.8843578819179285	3.914723963508151	2.927848896886448	0.7479068473362903
2	1	class_weight		300	10	0.1	1	0.7272735980995076	0.1635840553488315	0.27559055115940234	0.9063260340577475	3.680829640506976	2.9420182968351476	0.7992812891013437
2	2	class_weight		300	10	0.1	1	0.7346341673815423	0.1674719367542203	0.22834645667493336	0.8947048082720955	2.5144506267994946	2.1686311714849857	0.862467181986711
2	3	class_weight		300	10	0.1	1	0.7408547835963596	0.18071588814900655	0.27559055115940234	0.9050517346262626	3.626323469510819	2.9025335117948923	0.8004066653003796
2	1	class_weight		300	10	0.1	3	0.7325109680632987	0.17132306591784577	0.3700787401283403	0.8899026763936138	4.748687399406874	3.3613778645305334	0.7078540940520754
2	2	class_weight		300	10	0.1	3	0.7394457996463163	0.17182467684017302	0.3070866141490483	0.8734023128370457	3.0575281635487617	2.42568878447901	0.7933496027354068
2	3	class_weight		300	10	0.1	3	0.746253492506985	0.18208244036118926	0.3464566928861058	0.8819233110110657	3.9595077910853553	2.934166485451752	0.7410432307931837
2	1	class_weight		300	10	0.3	1	0.7163079295744966	0.16600387815640005	0.23622047242234487	0.9373479318677778	4.627163701105289	3.7703533460425738	0.8148303244318573
2	2	class_weight		300	10	0.3	1	0.7154259780217673	0.1488919812507265	0.18110236219046438	0.9239196591544497	2.6856919529790555	2.3804091355745447	0.8863299106501024
2	3	class_weight		300	10	0.3	1	0.7309032353913765	0.17509821889558103	0.25984251966457933	0.9312233718750382	4.753341419314539	3.7780636964613743	0.7948226974768371
2	1	class_weight		300	10	0.3	3	0.7189206276222772	0.15672058149415638	0.19685039368528737	0.9306569343009085	3.2894732064514587	2.8387894782674934	0.8629921167332213
2	2	class_weight		300	10	0.3	3	0.6999654942706112	0.1488913377839003	0.1889763779378759	0.9129640900735669	2.4441575019916097	2.1712458269827883	0.8883411976404894
2	3	class_weight		300	10	0.3	3	0.7448229424760737	0.16815285966643334	0.24409448816975635	0.9227023737010183	3.85465828799197	3.157851906695003	0.8192300412168204
2	1	class_weight		500	5	0.1	1	0.7292253386209936	0.16252493617699737	0.3700787401283403	0.8722627737173221	4.011785389968694	2.8971876243616963	0.7221691348415948
2	2	class_weight		500	5	0.1	1	0.7411758785781722	0.16735396839314898	0.3700787401283403	0.8466220328615544	3.2429065287843346	2.412854485584271	0.7440407029121835
2	3	class_weight		500	5	0.1	1	0.7408691609836049	0.1614720539423833	0.3700787401283403	0.8660986001164571	3.8000565253663408	2.7638151118065615	0.7273089374741744
2	1	class_weight		500	5	0.1	3	0.7408974653715731	0.1771156622898502	0.4173228346128092	0.8479318734741611	3.993621347283483	2.7443147798546157	0.6871744968473597
2	2	class_weight		500	5	0.1	3	0.7607938234744394	0.18754973748818615	0.5039370078343357	0.8228849665196416	4.719794617031906	2.8452524299000106	0.6028339395181844
2	3	class_weight		500	5	0.1	3	0.7472503246893286	0.16561192362741456	0.40157480311798627	0.8466220328615544	3.7041037592367627	2.6182038035063364	0.7068386677712247
2	1	class_weight		500	5	0.3	1	0.7151153322987911	0.15766955429585905	0.20472440943269887	0.9294403892887504	3.390917917835775	2.9014386325925763	0.8556499063047849
2	2	class_weight		500	5	0.3	1	0.6985900575574735	0.14981343418761356	0.22047244092752186	0.9080949482598413	2.794567892222371	2.398915106012975	0.8584207543297746
2	3	class_weight		500	5	0.3	1	0.710880327421032	0.1529753984169924	0.24409448816975635	0.9190505173407241	3.6661962836143216	3.0153924397917247	0.8224852598882227
2	1	class_weight		500	5	0.3	3	0.716159453608445	0.1625016095419548	0.22834645667493336	0.9160583941550119	3.2293696205092117	2.7203009422240854	0.8423628229652597
2	2	class_weight		500	5	0.3	3	0.7170194717747926	0.15228225235886747	0.25196850391716785	0.8910529519118013	2.754954169955262	2.3127609716013207	0.8394916217750861
2	3	class_weight		500	5	0.3	3	0.7241650332357269	0.15601388342962436	0.23622047242234487	0.9105295191667041	3.147485443159426	2.6402053931108744	0.8388300468153391
2	1	class_weight		500	10	0.1	1	0.7193253443684504	0.15721352577898245	0.22047244092752186	0.9318734793130665	3.8686862953503627	3.2362199968860006	0.8365165100330404
2	2	class_weight		500	10	0.1	1	0.7220060289177181	0.15439600332242007	0.1732283464430529	0.9172245891605769	2.321708402153875	2.09275102060913	0.9013840822777646
2	3	class_weight		500	10	0.1	1	0.7267889064080015	0.17332522107368886	0.23622047242234487	0.9257455873345969	3.8558385825844943	3.1812310155150607	0.8250425708496223
2	1	class_weight		500	10	0.1	3	0.7221942831963523	0.1639973109073316	0.29921259840163683	0.9136253041306958	4.516220387895837	3.464122921059587	0.7670402633985186
2	2	class_weight		500	10	0.1	3	0.730062158237524	0.16748629148130204	0.25196850391716785	0.9007912355392527	3.058443343479587	2.539780430579364	0.8304160367755662
2	3	class_weight		500	10	0.1	3	0.7361126420366049	0.17234655805388935	0.27559055115940234	0.9099208764399883	3.842904972076849	3.059427197707236	0.7961235527572147
2	1	class_weight		500	10	0.3	1	0.7187314405042435	0.1660731658071607	0.21259842518011038	0.9391727493860148	4.1687993084803	3.495117535035442	0.8383990772205256
2	2	class_weight		500	10	0.3	1	0.7136096347664393	0.14754124146714942	0.1574803149482299	0.9263542300613126	2.35112349233426	2.138348118240278	0.9095005437617538
2	3	class_weight		500	10	0.3	1	0.7304958760860918	0.17559461336489432	0.22834645667493336	0.937918441868911	4.470687547610675	3.6781683122560005	0.8227298884966573
2	1	class_weight		500	10	0.3	3	0.7202185949384065	0.15817052145773802	0.18110236219046438	0.9355231143495407	3.2088166256310244	2.808794690927003	0.8753366073969645
2	2	class_weight		500	10	0.3	3	0.7007179108697841	0.14512959536689587	0.1653543306956414	0.9190505173407241	2.2492549349716042	2.042685201149233	0.9081608077843214
2	3	class_weight		500	10	0.3	3	0.735928132233623	0.16685896484051604	0.24409448816975635	0.9312233718750382	4.372233869805511	3.549090139100079	0.8117338186979495
3	1	none		100	5	0.1	1	0.7890132574669042	0.20162152988949786	0.0	0.9975669099696013	0.0	0.0	1.0024390143475015
3	2	none		100	5	0.1	1	0.8447516140774373	0.23650487407988263	0.007874015747411495	0.9975669099696013	3.2539548717216613	3.236207163304004	0.9945457937627095
3	3	none		100	5	0.1	1	0.7629815825669388	0.19753673042593978	0.007874015747411495	0.9987827145404822	6.51185123361338	6.468450765872749	0.9933351467498035
3	1	none		100	5	0.1	3	0.7936112228672146	0.20864365982737898	0.0	0.9993917274878383	0.0	0.0	1.0006086327206292
3	2	none		100	5	0.1	3	0.8464423242715098	0.2390697847099256	0.0	0.9999999999939173	0.0	0.0	0.9999999900060829
3	3	none		100	5	0.1	3	0.7619967315406329	0.20029230463938996	0.007874015747411495	0.9987827145404822	6.51185123361338	6.468450765872749	0.9933351467498035
3	1	none		100	5	0.3	1	0.7773507098109086	0.22324222098289004	0.03937007873705747	0.9945255474392061	7.445341579999454	7.191587904721712	0.9659177826826884
3	2	none		100	5	0.3	1	0.8242643255359504	0.22748491450631458	0.03937007873705747	0.992700729920969	5.573762849195568	5.393693393155028	0.9676933668241451
3	3	none		100	5	0.3	1	0.7612323337854223	0.19283986102345235	0.03149606298964598	0.990870359093178	3.5295354262453085	3.4498649851015664	0.9774274892251614
3	1	none		100	5	0.3	3	0.7907590474548346	0.21460491720657418	0.023622047242234486	0.9957420924513641	5.657820804167209	5.547793486466743	0.9805530471736335
3	2	none		100	5	0.3	3	0.8353042320439872	0.22649512943050706	0.007874015747411495	0.9981751824756803	4.341246036241027	4.314936969370191	0.9939397329560069
3	3	none		100	5	0.3	3	0.7629576202548631	0.2021044985942329	0.007874015747411495	0.9975654290870508	3.2519707610273927	3.2342386755481156	0.9945472701626066
3	1	none		100	10	0.1	1	0.7867454068241471	0.20713735712119283	0.007874015747411495	0.9975669099696013	3.2539548717216613	3.236207163304004	0.9945457937627095
3	2	none		100	10	0.1	1	0.8378450868823879	0.22418067671857936	0.007874015747411495	0.9939172749331271	1.2968232635041712	1.2944860594527707	0.9981977366651198
3	3	none		100	10	0.1	1	0.7631589036762979	0.20402467529943497	0.01574803149482299	0.9975654290870508	6.555973053699708	6.468477351096231	0.9866540378603553
3	1	none		100	10	0.1	3	0.7930460562867597	0.2124085455843172	0.0	0.9981751824756803	0.0	0.0	1.0018281435343968
3	2	none		100	10	0.1	3	0.8426849244209438	0.23614932841022454	0.0	0.9987834549817592	0.0	0.0	1.0012180167783042
3	3	none		100	10	0.1	3	0.7629456390988254	0.19952288981595423	0.007874015747411495	0.9981740718137665	4.338600562563932	4.3123123262205265	0.9939408389063877
3	1	none		100	10	0.3	1	0.7645195126156674	0.19465925006181556	0.06299212597929196	0.9866180048601788	4.956451600954032	4.707226258032484	0.9497169724328403
3	2	none		100	10	0.3	1	0.8026035979079256	0.213691495178409	0.03937007873705747	0.990875912402732	4.450814789714618	4.314955897539486	0.9694754908702925
3	3	none		100	10	0.3	1	0.7533008084884094	0.18382727544640515	0.07874015747411495	0.9786975045588637	3.9267380803658454	3.6962862275375135	0.941312130481022
3	1	none		100	10	0.3	3	0.7854187022242658	0.20775380728124682	0.01574803149482299	0.9939172749331271	2.61439569901322	2.5889721189055415	0.9902755324065016
3	2	none		100	10	0.3	3	0.8142900933003814	0.2128867784037568	0.023622047242234486	0.9951338199452852	4.9475704706121215	4.854320726611805	0.9811524072208951
3	3	none		100	10	0.3	3	0.7545396600227163	0.2036628241896974	0.055118110231880464	0.9884357881863152	4.985960595982316	4.766261934430812	0.9559365327539604
3	1	none		300	5	0.1	1	0.7588319252064295	0.1850570666368388	0.06299212597929196	0.9817518248115465	3.616804738115722	3.451966610857843	0.9544243675394531
3	2	none		300	5	0.1	1	0.7994377071479204	0.20542237650443385	0.07086614172670345	0.9866180048601788	5.623262356085073	5.295629540286543	0.9417361575391172
3	3	none		300	5	0.1	1	0.7374856825185349	0.1782213949809989	0.08661417322152645	0.9805234327390109	4.773973837502063	4.4470941716752	0.9315288008076645
3	1	none		300	5	0.1	3	0.7613608061766002	0.19545802529556416	0.055118110231880464	0.9854014598480207	3.9374972997404267	3.7755879630558797	0.9588801302618813
3	2	none		300	5	0.1	3	0.8010829166427189	0.20726218950093342	0.04724409448446897	0.990875912402732	5.385118059158943	5.177947077047383	0.9615289704539742
3	3	none		300	5	0.1	3	0.7460042844613992	0.18438892048073977	0.07086614172670345	0.9805234327390109	3.839775568001756	3.6385315950069814	0.9475896421995156
3	1	none		300	5	0.3	1	0.7088937103664961	0.17202185688902877	0.12598425195858393	0.9562043795562275	3.147146426310086	2.8766397625062203	0.9140469941233432
3	2	none		300	5	0.3	1	0.7387996436576815	0.16178472277446734	0.07086614172670345	0.9695863746899661	2.431524623255236	2.3300779733925365	0.9582785741885137
3	3	none		300	5	0.3	1	0.7203454406908814	0.17162591723407417	0.1417322834534069	0.9604382227573924	4.0090321512005715	3.582555120279373	0.893620940185325
3	1	none		300	5	0.3	3	0.7364360020690843	0.18168666970521116	0.12598425195858393	0.9653284671474129	4.013275272998932	3.6336500078531535	0.9054076086351147
3	2	none		300	5	0.3	3	0.7658342433473189	0.17981208072441116	0.07086614172670345	0.9708029197021242	2.5360160794491704	2.427164522344858	0.9570777238572887
3	3	none		300	5	0.3	3	0.7300046486885426	0.17581847998334482	0.13385826770599543	0.9622641509375396	3.940908042746501	3.5472431536389073	0.9001080653883208
3	1	none		300	10	0.1	1	0.7336389064505623	0.16680911677265445	0.12598425195858393	0.9647201946413339	3.941595648260697	3.5710008875552997	0.9059784835400643
3	2	none		300	10	0.1	1	0.7498850508649922	0.1901114576938698	0.08661417322152645	0.9750608272446774	3.707525844487543	3.473015698681658	0.936747525784663
3	3	none		300	10	0.1	1	0.7206545545166563	0.16539485581553412	0.14960629920081842	0.9646987218444024	4.807629538906515	4.237984136482451	0.8815121993301662
3	1	none		300	10	0.1	3	0.7453924555051056	0.1751311456907459	0.055118110231880464	0.9750608272446774	2.28069014151803	2.210100899161055	0.9690491646020392
3	2	none		300	10	0.1	3	0.778143379887733	0.20582225485992883	0.07874015747411495	0.9787104622811514	3.929180080535897	3.698535944209038	0.9412996678973282
3	3	none		300	10	0.1	3	0.7365391711915499	0.17759982432933305	0.10236220471634944	0.9732197200184224	4.14413720486795	3.8222963525325993	0.9223382629806105
3	1	none		300	10	0.3	1	0.716607276280246	0.16220493859251192	0.1417322834534069	0.9513381995075954	3.2284397009788397	2.9125978260823056	0.9021688690406172
3	2	none		300	10	0.3	1	0.7412159702664904	0.17620517217866116	0.10236220471634944	0.966545012159571	3.2945763654165283	3.0596984404120597	0.9287076904892028
3	3	none		300	10	0.3	1	0.7187711167875166	0.16510430934109624	0.1653543306956414	0.954960438216951	4.200534503431408	3.671312229435399	0.8740107204049785
3	1	none		300	10	0.3	3	0.7178477690288714	0.16020120096698864	0.1574803149482299	0.9549878345440694	3.9656470055337105	3.4986159489761146	0.8822307947322681
3	2	none		300	10	0.3	3	0.7488744563863824	0.19246728671861554	0.10236220471634944	0.968978102183887	3.561918353747738	3.299674711275554	0.9263757189112874
3	3	none		300	10	0.3	3	0.7249222422973147	0.1714732399584812	0.1417322834534069	0.963481436390971	4.356879536070595	3.881101298500997	0.890798385128754
3	1	none		500	5	0.1	1	0.7461324405617181	0.17599378833942714	0.09448818896893794	0.9708029197021242	3.4695640265828906	3.236219363126477	0.9327452393545045
3	2	none		500	5	0.1	1	0.7696275648025748	0.18044699522493615	0.07086614172670345	0.9781021897750725	3.406778102987155	3.2362189934335324	0.9499353528567497
3	3	none		500	5	0.1	1	0.730630065033715	0.17485042543694626	0.1417322834534069	0.9689592209314124	5.154882304776097	4.566001306868709	0.8857624646617824
3	1	none		500	5	0.1	3	0.7532042071383412	0.1890132874511001	0.09448818896893794	0.9811435523054676	5.42945013035282	5.010919362459869	0.9229146944646022
3	2	none		500	5	0.1	3	0.7864795869494415	0.1940413930930764	0.06299212597929196	0.9872262773662578	5.195674198814814	4.931379713780474	0.9491318110263013
3	3	none		500	5	0.1	3	0.7333138439861786	0.17282955754530793	0.08661417322152645	0.9732197200184224	3.4461194004533837	3.2342507598352768	0.9385196360139387
3	1	none		500	5	0.3	1	0.7136712837902561	0.16909934494665607	0.1653543306956414	0.9519464720136743	3.9246468980050637	3.4410438362040137	0.8767779335019058
3	2	none		500	5	0.3	1	0.7198090886449413	0.15233301363530416	0.10236220471634944	0.9641119221352549	3.063484128107623	2.8522613158475223	0.9310514322705439
3	3	none		500	5	0.3	1	0.7141919189498757	0.16471635612870067	0.1574803149482299	0.9537431527635196	3.853909639887221	3.4044750196308913	0.8833821493519557
3	1	none		500	5	0.3	3	0.7283464566929134	0.1745330400859323	0.1653543306956414	0.9574209245683856	4.4547159292818845	3.883463654033017	0.8717645908595311
3	2	none		500	5	0.3	3	0.7551535528861812	0.1694760848556989	0.09448818896893794	0.9641119221352549	2.803241663977146	2.632856599243867	0.9392185500967621
3	3	none		500	5	0.3	3	0.7231945595966663	0.17026922173869502	0.1653543306956414	0.954960438216951	4.200534503431408	3.671312229435399	0.8740107204049785
3	1	none		500	10	0.1	1	0.7288900703105542	0.1678977645035745	0.13385826770599543	0.9586374695805436	3.5818173127292328	3.236219689326199	0.9035133204608159
3	2	none		500	10	0.1	1	0.7484146598463512	0.1771378515318277	0.09448818896893794	0.9701946471960451	3.396627074529594	3.1701740921737813	0.9333300326019908
3	3	none		500	10	0.1	1	0.7182080024537407	0.1643769721877436	0.1653543306956414	0.9598295800306766	4.733703789583165	4.116319661549958	0.8695769311276211
3	1	none		500	10	0.1	3	0.7321349886008774	0.16547770172886322	0.09448818896893794	0.9641119221352549	2.803241663977146	2.632856599243867	0.9392185500967621
3	2	none		500	10	0.1	3	0.7550769201295094	0.1894986537594518	0.09448818896893794	0.9701946471960451	3.396627074529594	3.1701740921737813	0.9333300326019908
3	3	none		500	10	0.1	3	0.7244573734430488	0.1695296727985067	0.1574803149482299	0.9677419354779809	5.607474889149597	4.881888249118379	0.8706036655625566
3	1	none		500	10	0.3	1	0.7129360882809357	0.15425843827305963	0.1417322834534069	0.9525547445197534	3.3154544854989116	2.9872798058726406	0.9010166738176675
3	2	none		500	10	0.3	1	0.7381458704523248	0.17683730951931048	0.1417322834534069	0.9647201946413339	4.5156583162940835	4.017375998499712	0.8896545469011733
3	3	none		500	10	0.3	1	0.7162694514068273	0.1656346739175612	0.1732283464430529	0.9561777236703825	4.571692072327679	3.9529737252886212	0.8646631525117225
3	1	none		500	10	0.3	3	0.7159774508113493	0.16173453326910608	0.13385826770599543	0.9531630170258324	3.1450996803832614	2.857960325929194	0.9087026119725168
3	2	none		500	10	0.3	3	0.7451433990459222	0.1878628653216035	0.12598425195858393	0.968978102183887	4.502383281583499	4.061138106185298	0.9019974105210237
3	3	none		500	10	0.3	3	0.7195403070051424	0.16790960158475077	0.1653543306956414	0.9586122945772453	4.588650383694379	3.9952514654802758	0.8706811557905498
3	1	undersample	0.6	100	5	0.1	1	0.7854067283560358	0.20951641664531565	0.6614173227825656	0.7883211678784166	7.275059721662099	3.124626515117948	0.4294983906542395
3	2	undersample	0.6	100	5	0.1	1	0.8486670689886393	0.26053333393217143	0.7086614172670346	0.8187347931823679	10.98675778663435	3.90952787141731	0.35583998823618057
3	3	undersample	0.6	100	5	0.1	1	0.7538854889030533	0.19316405927108252	0.6220472440455082	0.763237979301502	5.305590996681879	2.62730997115685	0.49519646722562327
3	1	undersample	0.6	100	5	0.1	3	0.7856821273253253	0.20229851780114355	0.6456692912877426	0.798053527975681	7.20107052011261	3.1972297056899914	0.44399365688051723
3	2	undersample	0.6	100	5	0.1	3	0.85303753089258	0.2567347561796826	0.7322834645092691	0.8193430656884468	12.405524927684937	4.053447639667837	0.3267453444526691
3	3	undersample	0.6	100	5	0.1	3	0.7567585701209139	0.1980611619335953	0.6456692912877426	0.7601947656679234	5.776536652775152	2.6924736074313507	0.46610516153696896
3	1	undersample	0.6	100	5	0.3	1	0.7740195796693297	0.20203215415670106	0.6377952755403311	0.7962287104574439	6.880531717798429	3.1299563627071656	0.45490035105940096
3	2	undersample	0.6	100	5	0.3	1	0.8214313083127383	0.23389969865272947	0.6535433070351541	0.7944038929392069	7.288730068504697	3.17877261680923	0.43612158963846265
3	3	undersample	0.6	100	5	0.3	1	0.7362947556083791	0.17892781270359895	0.5590551180662161	0.7541083384007663	3.8883042815876148	2.273582974283861	0.5847235120376182
3	1	undersample	0.6	100	5	0.3	3	0.7781816962660689	0.19801956604597382	0.6614173227825656	0.7925790754209697	7.4645020468770475	3.1887684052959293	0.42719103171590744
3	2	undersample	0.6	100	5	0.3	3	0.8326436385232868	0.24463657995370824	0.6614173227825656	0.8090024330851034	8.274329198097865	3.462961852533216	0.4185187326830075
3	3	undersample	0.6	100	5	0.3	3	0.7433157130465204	0.190046046847658	0.5826771653084506	0.758977480214492	4.3967026724428635	2.4175215728877695	0.5498487637276452
3	1	undersample	0.6	100	10	0.1	1	0.7705567369772208	0.1951363822962516	0.5984251968032737	0.7901459853966537	5.610911882938122	2.8516260192501988	0.508228612859242
3	2	undersample	0.6	100	10	0.1	1	0.8407547368622716	0.24913061685788038	0.6929133857722116	0.8156934306519728	9.986290249233338	3.75956945337138	0.3764730705476045
3	3	undersample	0.6	100	10	0.1	1	0.7407781041977178	0.18482882413717336	0.5826771653084506	0.7608034083946391	4.440923502932151	2.4359759352676003	0.5485291267120442
3	1	undersample	0.6	100	10	0.1	3	0.7810458455466789	0.2028080307460647	0.6377952755403311	0.8017031630121552	7.1190979966945225	3.216366196581162	0.4517940512805944
3	2	undersample	0.6	100	10	0.1	3	0.8468135141866391	0.25702394828832686	0.7086614172670346	0.8163017031580517	10.809020179336976	3.8577460481263883	0.3569006141195696
3	3	undersample	0.6	100	10	0.1	3	0.750032349121302	0.19968661827165438	0.6220472440455082	0.7541083384007663	5.047493571655028	2.529761337583451	0.5011915817614462
3	1	undersample	0.6	100	10	0.3	1	0.7646272774297374	0.19082259626024015	0.6299212597929196	0.7603406325987815	5.4001509376962575	2.6284023042351308	0.48672755272187196
3	2	undersample	0.6	100	10	0.3	1	0.8016313198076518	0.2100506966556047	0.6535433070351541	0.7864963503601795	6.948911802269027	3.0610403031858007	0.44050641608333
3	3	undersample	0.6	100	10	0.3	1	0.7184404368808739	0.16055413078134176	0.5511811023188047	0.7510651247671877	3.7052286800216487	2.2141577376883976	0.5975765308561667
3	1	undersample	0.6	100	10	0.3	3	0.7725851102553787	0.1952917201882008	0.5905511810558621	0.7798053527933102	5.107840789102327	2.6819505457007087	0.5250654053948376
3	2	undersample	0.6	100	10	0.3	3	0.8190149817039294	0.2310424688605196	0.6456692912877426	0.799270072987839	7.255757139567076	3.2166068544555246	0.4433178674568863
3	3	undersample	0.6	100	10	0.3	3	0.7312219341419814	0.1670450136597492	0.5905511810558621	0.7486305538603248	4.295492449976383	2.349335476652813	0.5469304069457288
3	1	undersample	0.6	300	5	0.1	1	0.7585804739736	0.18931086128686767	0.6377952755403311	0.7597323600927024	5.567913867603982	2.6545199729818454	0.4767530497818235
3	2	undersample	0.6	300	5	0.1	1	0.7875356821273254	0.20272081227517189	0.6220472440455082	0.7889294403844956	6.151716755597394	2.9471055352655626	0.47907041088438435
3	3	undersample	0.6	300	5	0.1	1	0.7140385601525919	0.15999491199405416	0.5511811023188047	0.7474132684068935	3.6339038807135102	2.182145819857424	0.6004962858538583
3	1	undersample	0.6	300	5	0.1	3	0.7604292392283082	0.1912377499283182	0.6456692912877426	0.7712895377082039	6.145153339995652	2.8230858203291063	0.45940037663560895
3	2	undersample	0.6	300	5	0.1	3	0.79485171561584	0.20360237696701675	0.6220472440455082	0.8017031630121552	6.654012897140319	3.136949747282862	0.4714372708972195
3	3	undersample	0.6	300	5	0.1	3	0.7183493800949866	0.17097598101300793	0.5433070865713931	0.7443700547733149	3.464162415457186	2.1253654959552937	0.6135293922219788
3	1	undersample	0.6	300	5	0.3	1	0.7539010862693258	0.19114668596256576	0.6141732282980966	0.7548661800440702	4.901908918698465	2.505460908469928	0.5111194232707365
3	2	undersample	0.6	300	5	0.3	1	0.7465012357032013	0.17995824432030783	0.5905511810558621	0.7658150851534926	4.71653323747428	2.521730130335798	0.5346575453204822
3	3	undersample	0.6	300	5	0.3	1	0.6966802612850509	0.14791820914741965	0.5511811023188047	0.7455873402267463	3.599009331738419	2.166484486838046	0.6019668889831641
3	1	undersample	0.6	300	5	0.3	3	0.7435772170814414	0.1737558333632877	0.6062992125506851	0.749391727489359	4.605048332697157	2.419310353499355	0.525360459361757
3	2	undersample	0.6	300	5	0.3	3	0.7496192309902869	0.18255807419484738	0.5748031495610392	0.774330900238599	4.638564209350783	2.5471060269115964	0.5491151713263551
3	3	undersample	0.6	300	5	0.3	3	0.7042068235079866	0.15729488655540314	0.5433070865713931	0.746195982953462	3.497643115927427	2.140655894603955	0.6120280968288305
3	1	undersample	0.6	300	10	0.1	1	0.7444273617257697	0.18692339097539146	0.5905511810558621	0.7487834549832799	4.298984720129045	2.3507653825463737	0.5468187240930603
3	2	undersample	0.6	300	10	0.1	1	0.7788139165086116	0.21402255460583008	0.6299212597929196	0.7700729926960458	5.7007764707095285	2.73965742338226	0.4805761777278583
3	3	undersample	0.6	300	10	0.1	1	0.6997690033115915	0.15773610194156226	0.5275590550765702	0.7291539866054221	3.0062171117338448	1.947819090952662	0.6479302686714734
3	1	undersample	0.6	300	10	0.1	3	0.7505124815602429	0.18754423352743482	0.6062992125506851	0.7572992700683863	4.805262929843432	2.498134998358568	0.5198747678906582
3	2	undersample	0.6	300	10	0.1	3	0.7902633293101136	0.20970782402213817	0.6062992125506851	0.7816301703115474	5.512255974811432	2.776478718012019	0.5036918959454598
3	3	undersample	0.6	300	10	0.1	3	0.7057595813304836	0.1542220724489697	0.5354330708239817	0.7388922702328735	3.2615067214543125	2.050621215983552	0.6287343116233434
3	1	undersample	0.6	300	10	0.3	1	0.7345465256623944	0.17610690149958463	0.5905511810558621	0.7396593673920946	4.097771210582412	2.268378748474095	0.553564020762882
3	2	undersample	0.6	300	10	0.3	1	0.7639758989980268	0.19656513043478202	0.6062992125506851	0.7718978102142829	5.21135973569136	2.6580156312400867	0.5100426211075728
3	3	undersample	0.6	300	10	0.3	1	0.6955396552302537	0.1398487048302242	0.5354330708239817	0.7382836275061578	3.2512414914805157	2.04585232961708	0.629252641634149
3	1	undersample	0.6	300	10	0.3	3	0.7381027645266969	0.17668983719625242	0.6220472440455082	0.7506082725015171	4.953556678407794	2.4942576297231667	0.5035286244043383
3	2	undersample	0.6	300	10	0.3	3	0.7713973025269651	0.19783650082943385	0.6062992125506851	0.7718978102142829	5.21135973569136	2.6580156312400867	0.5100426211075728
3	3	undersample	0.6	300	10	0.3	3	0.6957073914147828	0.1469145223391192	0.4960629920869242	0.741935483866452	2.8300780113034376	1.9222440198162394	0.6792194362974959
3	1	undersample	0.6	500	5	0.1	1	0.7532904189895971	0.1877036152093725	0.6299212597929196	0.7554744525501492	5.2588120673169	2.5760957928584163	0.4898626737929135
3	2	undersample	0.6	500	5	0.1	1	0.7725994788972546	0.19333024880086785	0.5984251968032737	0.7804136252993893	5.29618135311149	2.7252381682005504	0.514566615744317
3	3	undersample	0.6	500	5	0.1	1	0.70435059738044	0.15418246755312873	0.5354330708239817	0.7455873402267463	3.3776659026044897	2.1045849300712445	0.6230885342069379
3	1	undersample	0.6	500	5	0.1	3	0.7512548613905013	0.18325121803218547	0.6141732282980966	0.7597323600927024	5.033427811258315	2.556204418426962	0.5078456399782266
3	2	undersample	0.6	500	5	0.1	3	0.7803034657164205	0.1964696971685307	0.5984251968032737	0.7931873479270488	5.715339935272731	2.8935616939749313	0.5062798835400248
3	3	undersample	0.6	500	5	0.1	3	0.7094401924652907	0.16728349644070473	0.5354330708239817	0.7449786975000307	3.366853950192646	2.0995620545402303	0.6235975934600777
3	1	undersample	0.6	500	5	0.3	1	0.746632948253731	0.18434223382710188	0.6062992125506851	0.7487834549832799	4.590169281779415	2.4134524594142768	0.5257872347089103
3	2	undersample	0.6	500	5	0.3	1	0.7462138628656819	0.18101259625603544	0.5905511810558621	0.7591240875866234	4.545454331364644	2.451682074069629	0.5393700716995297
3	3	undersample	0.6	500	5	0.3	1	0.6918758177138995	0.14504123018559406	0.5433070865713931	0.7334144856924321	3.2729096466424044	2.0380217117286645	0.6226941465036541
3	1	undersample	0.6	500	5	0.3	3	0.7371807766729888	0.17164132463669193	0.6141732282980966	0.749391727489359	4.760055258539355	2.4507299684798665	0.5148532501766233
3	2	undersample	0.6	500	5	0.3	3	0.7465108147977852	0.18046176231951805	0.5748031495610392	0.7664233576595717	4.435763675966689	2.4608758786528346	0.5547806452423093
3	3	undersample	0.6	500	5	0.3	3	0.7002290797034425	0.15564103870370757	0.5433070865713931	0.7395009129595892	3.377175174891706	2.085639039612912	0.6175690918692245
3	1	undersample	0.6	500	10	0.1	1	0.740938176523555	0.18294400155042384	0.5905511810558621	0.7427007299224897	4.1632567736432655	2.2951917350019833	0.5512971738615328
3	2	undersample	0.6	500	10	0.1	1	0.7707004233959805	0.20258730506968428	0.6141732282980966	0.7706812652021249	5.3497534226142545	2.6782513084110846	0.500630784886675
3	3	undersample	0.6	500	10	0.1	1	0.694300803695947	0.15037795067929996	0.5196850393291587	0.7315885575122849	2.9490352368173722	1.9361507659698094	0.6565369963395112
3	1	undersample	0.6	500	10	0.1	3	0.7438741690135448	0.18590358038736784	0.6141732282980966	0.749999999995438	4.775509982813846	2.456692814879844	0.5144356887465245
3	2	undersample	0.6	500	10	0.1	3	0.782437209035002	0.2071563948824124	0.6299212597929196	0.77372262773252	5.8201781437991675	2.783845444386026	0.4783093089942892
3	3	undersample	0.6	500	10	0.1	3	0.7018010073755997	0.15080538574478689	0.5196850393291587	0.7334144856924321	2.9766448413752706	1.949412072088288	0.6549024644207037
3	1	undersample	0.6	500	10	0.3	1	0.7331910837787613	0.1756362305263578	0.5826771653084506	0.7402676398981736	3.979408604685065	2.2433752292023352	0.5637458758990125
3	2	undersample	0.6	500	10	0.3	1	0.7613727800448301	0.19507196152922557	0.6062992125506851	0.7645985401413347	5.002015258534604	2.5755965454026524	0.5149117630115045
3	3	undersample	0.6	500	10	0.3	1	0.6912575900623499	0.13574471907775504	0.5196850393291587	0.7340231284191479	2.9859322827221173	1.9538729691106023	0.6543594275587644
3	1	undersample	0.6	500	10	0.3	3	0.7340077015920456	0.1737852980108471	0.5984251968032737	0.7445255474407267	4.342856949723699	2.3424071071856414	0.5393700715622466
3	2	undersample	0.6	500	10	0.3	3	0.7693713240224533	0.19484599674396633	0.6062992125506851	0.7694647201899668	5.140105283110277	2.6299626970356282	0.5116554040782576
3	3	undersample	0.6	500	10	0.3	3	0.6932057260340936	0.14541049952438992	0.5118110235817472	0.7382836275061578	2.957426738500436	1.9555941386045617	0.6612485386609708
3	1	undersample	0.8	100	5	0.1	1	0.7776189244592602	0.18768999764050895	0.7322834645092691	0.7165450121610917	6.914541447688432	2.5834205432688706	0.3736213736902405
3	2	undersample	0.8	100	5	0.1	1	0.8463632967411919	0.25720367013446344	0.7874015747411495	0.774330900238599	12.708394860324278	3.489186338235063	0.2745575857140216
3	3	undersample	0.8	100	5	0.1	1	0.7467135688988358	0.1944233239783527	0.6850393700248001	0.7029823493566465	5.147796914769647	2.3063927193452884	0.4480348984339304
3	1	undersample	0.8	100	5	0.1	3	0.782458761997816	0.1931358926764314	0.7244094487618575	0.7226277372218819	6.848119966954273	2.6116866026523984	0.3813727777512572
3	2	undersample	0.8	100	5	0.1	3	0.8486479107994713	0.2553810263575045	0.779527558993738	0.7864963503601795	13.024724360626017	3.651120361631256	0.28032226481670636
3	3	undersample	0.8	100	5	0.1	3	0.7506793315473425	0.19480557878160193	0.700787401519623	0.7096774193505193	5.725145944886841	2.4138231887222124	0.4216177464657563
3	1	undersample	0.8	100	5	0.3	1	0.757574669042282	0.17968812016353705	0.6771653542773886	0.7171532846671707	5.318331788605728	2.3941071033456707	0.4501612808910518
3	2	undersample	0.8	100	5	0.3	1	0.8170249248041076	0.23089265791899688	0.7165354330144461	0.749999999995438	7.58333292817778	2.866141617359818	0.3779527509436674
3	3	undersample	0.8	100	5	0.3	1	0.7320055017468524	0.1934032758171026	0.6299212597929196	0.7035909920833623	4.040368579430663	2.125175759565045	0.5259856068529327
3	1	undersample	0.8	100	5	0.3	3	0.7708512941356782	0.18654778560627827	0.7165354330144461	0.725060827246198	6.666174701551468	2.606159754450414	0.3909528034394472
3	2	undersample	0.8	100	5	0.3	3	0.8334578615629251	0.23768133399063882	0.7637795274989151	0.7682481751778087	10.718372027993158	3.295678448824	0.3074793758821732
3	3	undersample	0.8	100	5	0.3	3	0.7358131131356602	0.18263574323023643	0.6456692912877426	0.6975045648162052	4.201743633716813	2.134476077467669	0.5079976841809599
3	1	undersample	0.8	100	10	0.1	1	0.7659491924823267	0.18757701186628356	0.700787401519623	0.7268856447644351	6.2334424425586015	2.565911906227211	0.41163640597274415
3	2	undersample	0.8	100	10	0.1	1	0.8428717167653315	0.2644374873952579	0.795275590488561	0.7615571776109394	12.40698504723623	3.3352883058817717	0.2688234223797092
3	3	undersample	0.8	100	10	0.1	1	0.7403036504186217	0.17929435884772724	0.6771653542773886	0.6853317102818909	4.568382141548313	2.1519973727382675	0.4710633349786042
3	1	undersample	0.8	100	10	0.1	3	0.7801909113550587	0.19816589066982845	0.7322834645092691	0.727493917270514	7.302258035027519	2.687218686285299	0.3679983096150055
3	2	undersample	0.8	100	10	0.1	3	0.8463465333256701	0.25847503344401007	0.779527558993738	0.7877128953723376	13.119626581898517	3.672043686499663	0.2798893346834893
3	3	undersample	0.8	100	10	0.1	3	0.7489851960835997	0.19098209430246035	0.700787401519623	0.704199634810078	5.575752411111582	2.3691227608135197	0.42489740045392144
3	1	undersample	0.8	100	10	0.3	1	0.7374873076996762	0.17176382642846136	0.6299212597929196	0.701338199509116	3.997053189635032	2.109145654603693	0.527675143303696
3	2	undersample	0.8	100	10	0.3	1	0.8082432898442439	0.2258286848810324	0.700787401519623	0.7390510948860155	6.633234855683251	2.6855348343315155	0.4048604981471812
3	3	undersample	0.8	100	10	0.3	1	0.7236043151331586	0.17241084830132067	0.6535433070351541	0.6786366402880181	3.9835139741898327	2.0336583712726326	0.5105186889299411
3	1	undersample	0.8	100	10	0.3	3	0.7517721324980362	0.17849259863633565	0.6929133857722116	0.7147201946428545	5.6530531620434346	2.4288903331795293	0.4296599035999541
3	2	undersample	0.8	100	10	0.3	3	0.8247384907178572	0.23352076679644304	0.7244094487618575	0.7378345498738575	7.397812014157232	2.763176539019685	0.37351266290001145
3	3	undersample	0.8	100	10	0.3	3	0.7236498435261022	0.15947649576549638	0.6929133857722116	0.6737674984742924	4.660160557576744	2.123986302075258	0.455775338474199
3	1	undersample	0.8	300	5	0.1	1	0.7383374523440044	0.16321019436694134	0.6220472440455082	0.7031630170273531	3.8987361894745884	2.095585317099708	0.5375037387166113
3	2	undersample	0.8	300	5	0.1	1	0.788685173477403	0.19823895381008214	0.7244094487618575	0.7378345498738575	7.397812014157232	2.763176539019685	0.37351266290001145
3	3	undersample	0.8	300	5	0.1	1	0.7289335333387648	0.17344619539814515	0.6377952755403311	0.699939135723068	4.107504912437253	2.125552946805379	0.51748030764231
3	1	undersample	0.8	300	5	0.1	3	0.7501724237025117	0.17374195296652	0.6692913385299771	0.7177615571732496	5.146756754964054	2.3713683653900124	0.46075002702143575
3	2	undersample	0.8	300	5	0.1	3	0.8043158610648122	0.22773260132675874	0.7322834645092691	0.7378345498738575	7.698170743899636	2.7932110666177254	0.3628408725344887
3	3	undersample	0.8	300	5	0.1	3	0.729894422052995	0.18764207954687623	0.6377952755403311	0.704199634810078	4.192028820818923	2.1561679059089336	0.5143494847364701
3	1	undersample	0.8	300	5	0.3	1	0.7265455869111253	0.16201236918478013	0.6535433070351541	0.7086374695820643	4.587919721200519	2.2430587888810267	0.4889054036052072
3	2	undersample	0.8	300	5	0.3	1	0.7594593559016802	0.2000435175767897	0.6771653542773886	0.7043795620395111	4.997891992665493	2.290658034480399	0.45832482731981117
3	3	undersample	0.8	300	5	0.3	1	0.7174412084673226	0.15124680421821762	0.6299212597929196	0.7115033475306665	4.197863194761965	2.1834611686708114	0.5201363230265988
3	1	undersample	0.8	300	5	0.3	3	0.7351524033948311	0.16933280713391893	0.5984251968032737	0.7104622871003013	3.6566154471017493	2.066829809981546	0.565230280108774
3	2	undersample	0.8	300	5	0.3	3	0.7659779297660785	0.19223844499366238	0.700787401519623	0.7287104622826721	6.2911254959769884	2.5831714027177104	0.410605596956908
3	3	undersample	0.8	300	5	0.3	3	0.7202064592808431	0.17426353736247288	0.6535433070351541	0.6908094948223323	4.21461150748117	2.113723658889128	0.5015227650261562
3	1	undersample	0.8	300	10	0.1	1	0.7230324539724505	0.16069223963794604	0.6299212597929196	0.700121654496958	3.9739327815448746	2.1005892830652444	0.5285920418888685
3	2	undersample	0.8	300	10	0.1	1	0.7772860509224668	0.20824678499365093	0.6771653542773886	0.727493917270514	5.59973841976231	2.4849549141993084	0.44376266745463483
3	3	undersample	0.8	300	10	0.1	1	0.7129458787219461	0.15810738103326322	0.6299212597929196	0.6835057821017437	3.6759409490869976	1.9903088406257476	0.541441995786324
3	1	undersample	0.8	300	10	0.1	3	0.738069237695653	0.17919524308161655	0.6456692912877426	0.6958637469544048	4.169244284385431	2.122960559921609	0.5091955216392656
3	2	undersample	0.8	300	10	0.1	3	0.7894634749123512	0.21266842991561397	0.700787401519623	0.7244525547401189	6.157720170769745	2.5432548482753337	0.41301889598211683
3	3	undersample	0.8	300	10	0.1	3	0.7209660645736387	0.16494550251803325	0.6771653542773886	0.6853317102818909	4.568382141548313	2.1519973727382675	0.4710633349786042
3	1	undersample	0.8	300	10	0.3	1	0.7184584363086001	0.1551206215490762	0.5905511810558621	0.7055961070516692	3.456770373493795	2.005921712116386	0.5802878006968324
3	2	undersample	0.8	300	10	0.3	1	0.769991570396766	0.1959002425862082	0.6771653542773886	0.725060827246198	5.531620729316743	2.462964163546545	0.44525180390206526
3	3	undersample	0.8	300	10	0.3	1	0.7114650078356761	0.15307434199399905	0.6062992125506851	0.6835057821017437	3.3258075774144182	1.9156722591022821	0.5760021231695872
3	1	undersample	0.8	300	10	0.3	3	0.7245483456903654	0.16919276796934812	0.6220472440455082	0.7055961070516692	3.944559076025603	2.1129042034292604	0.5356502775748909
3	2	undersample	0.8	300	10	0.3	3	0.7744674023411307	0.20011264316762928	0.6929133857722116	0.7195863746914868	5.790310654976182	2.4710402723814164	0.42675434216205704
3	3	undersample	0.8	300	10	0.3	3	0.7182535308466844	0.15726230251394305	0.6614173227825656	0.6932440657291952	4.414728510430742	2.156167908513828	0.488403275370645
3	1	undersample	0.8	500	5	0.1	1	0.7338592256259937	0.16369516027127298	0.6299212597929196	0.7062043795577482	4.0914495555150605	2.144079742931154	0.5240391389224268
3	2	undersample	0.8	500	5	0.1	1	0.7737058643217044	0.19519761769326616	0.7086614172670346	0.7317518248130672	6.635410595838074	2.641812531828289	0.3981385066255291
3	3	undersample	0.8	500	5	0.1	1	0.7206857055223544	0.17180887820464763	0.6220472440455082	0.7023737066299308	3.8840318899034574	2.0900277865295167	0.5381077722668101
3	1	undersample	0.8	500	5	0.1	3	0.743766404199475	0.16907049480398184	0.6299212597929196	0.7244525547401189	4.475130147471442	2.2860717737306366	0.5108391607942444
3	2	undersample	0.8	500	5	0.1	3	0.7840991819453226	0.2058016796764938	0.6850393700248001	0.7317518248130672	5.933162985742172	2.5537521141006794	0.4304200071540094
3	3	undersample	0.8	500	5	0.1	3	0.7215986696124336	0.17791729251781835	0.6141732282980966	0.699939135723068	3.713209282806153	2.046828763590365	0.5512290233507762
3	1	undersample	0.8	500	5	0.3	1	0.7268569074851045	0.1578367044858509	0.6456692912877426	0.7080291970759852	4.418888710580093	2.211417246886858	0.5004464578171431
3	2	undersample	0.8	500	5	0.3	1	0.7570142920091193	0.19827445925867135	0.6535433070351541	0.7080291970759852	4.574431631496096	2.2383857498976734	0.4893254254236781
3	3	undersample	0.8	500	5	0.3	1	0.7153564873167482	0.1486619824940663	0.6456692912877426	0.7029823493566465	4.312841359588026	2.173841413635789	0.5040392607241706
3	1	undersample	0.8	500	5	0.3	3	0.7331264248903193	0.16785697543124264	0.5826771653084506	0.7098540145942224	3.4159248745369037	2.0082206011272348	0.5878995120582796
3	2	undersample	0.8	500	5	0.3	3	0.7616912849397475	0.18585289179500508	0.7244094487618575	0.7189781021854077	6.725046058904306	2.57776859603343	0.3833086801494648
3	3	undersample	0.8	500	5	0.3	3	0.71679662227249	0.1677132291504715	0.6456692912877426	0.6908094948223323	4.071303433950925	2.08825710878203	0.5129210096832509
3	1	undersample	0.8	500	10	0.1	1	0.7217919612238252	0.15832206268832533	0.5984251968032737	0.7080291970759852	3.6137253529666076	2.049606228821966	0.5671726521779342
3	2	undersample	0.8	500	10	0.1	1	0.775822844224764	0.2058579369298695	0.6850393700248001	0.7220194647158028	5.649288584238519	2.464342852930376	0.4362217931852502
3	3	undersample	0.8	500	10	0.1	1	0.7114194794427325	0.15692625637248092	0.6456692912877426	0.6835057821017437	3.9352990016717317	2.0400665616413916	0.5184019108641484
3	1	undersample	0.8	500	10	0.1	3	0.7320990669961875	0.1746182570863219	0.6377952755403311	0.7031630170273531	4.171240036400242	2.1486381099376755	0.5151077496080849
3	2	undersample	0.8	500	10	0.1	3	0.7821833630285265	0.2081602415182212	0.6850393700248001	0.7293187347887512	5.8602806254314	2.5307970397663166	0.4318559370998053
3	3	undersample	0.8	500	10	0.1	3	0.7178869074719281	0.1619861842305984	0.6535433070351541	0.6841144248284595	4.0853037548255084	2.068924122258538	0.5064309058932799
3	1	undersample	0.8	500	10	0.3	1	0.7168204111347396	0.15480253698179222	0.6062992125506851	0.7049878345455901	3.6801235720858934	2.055166745632776	0.558450461941057
3	2	undersample	0.8	500	10	0.3	1	0.7702789432342855	0.19473388889920748	0.6771653542773886	0.7244525547401189	5.5147792694200675	2.4575271567604347	0.4456256509194927
3	3	undersample	0.8	500	10	0.3	1	0.7099649670997454	0.15328849936181427	0.6220472440455082	0.6835057821017437	3.554366861789643	1.965429980117926	0.5529620382474116
3	1	undersample	0.8	500	10	0.3	3	0.7236048048738434	0.16860098867861129	0.6299212597929196	0.7080291970759852	4.127659411459628	2.157480240865227	0.5226885226040736
3	2	undersample	0.8	500	10	0.3	3	0.772398317910991	0.20048479484631937	0.6929133857722116	0.7195863746914868	5.790310654976182	2.4710402723814164	0.42675434216205704
3	3	undersample	0.8	500	10	0.3	3	0.7178845112407206	0.1575032457889062	0.6614173227825656	0.6902008520956165	4.35217235525819	2.1349874778765723	0.4905567289345533
3	1	undersample	1.0	100	5	0.1	1	0.781508036860356	0.19118665279075955	0.7874015747411495	0.6739659367355598	7.656163259395196	2.415089830511373	0.31544386817850095
3	2	undersample	1.0	100	5	0.1	1	0.8347606184263464	0.24498135838340235	0.811023621983384	0.7311435523069882	11.671002285445711	3.0165673867109963	0.2584668562495935
3	3	undersample	1.0	100	5	0.1	1	0.7480770244559357	0.1888774064844866	0.7322834645092691	0.6755934266544396	5.696390889996863	2.2573014917186036	0.3962687038768047
3	1	undersample	1.0	100	5	0.1	3	0.782475525413338	0.19353419970619756	0.779527558993738	0.6733576642294808	7.288706762709366	2.386486532096457	0.3274224820539058
3	2	undersample	1.0	100	5	0.1	3	0.842505316397494	0.25335220223244304	0.795275590488561	0.7481751824772009	11.541247875921838	3.1580507700995466	0.2736316461303647
3	3	undersample	1.0	100	5	0.1	3	0.7497328202203575	0.1902001244853181	0.7401574802566806	0.6792452830147337	6.032085302618889	2.307549719417477	0.3825459262147335
3	1	undersample	1.0	100	5	0.3	1	0.7582595743050367	0.1811478224532402	0.7559055117515036	0.6788321167841921	6.545454253809265	2.35361481554937	0.3595800472862662
3	2	undersample	1.0	100	5	0.3	1	0.7974692032109125	0.20025014939178562	0.779527558993738	0.701946472015195	8.32696750101748	2.615394416265842	0.3140872511723613
3	3	undersample	1.0	100	5	0.3	1	0.7274310963716267	0.16865165514381056	0.6614173227825656	0.6762020693811552	4.079559215364132	2.042685390519966	0.5007122686272978
3	1	undersample	1.0	100	5	0.3	3	0.7634753913060137	0.17955610477397718	0.7559055117515036	0.6630170316261375	6.092930918547276	2.2431563617817853	0.3681571858995091
3	2	undersample	1.0	100	5	0.3	3	0.8112990210165335	0.211290436289017	0.7874015747411495	0.7244525547401189	9.73755156704208	2.857589717163296	0.293460794545072
3	3	undersample	1.0	100	5	0.3	3	0.7368602661733625	0.1694203337692003	0.700787401519623	0.6548995739461053	4.4446299342983195	2.0306766619390197	0.4568831708175287
3	1	undersample	1.0	100	10	0.1	1	0.766732283464567	0.18478313828747253	0.748031496004092	0.6642335766382954	5.87296171326337	2.227832867373835	0.3793371926149166
3	2	undersample	1.0	100	10	0.1	1	0.8305314481675192	0.23883952397897112	0.8031496062359725	0.7244525547401189	10.726886776693291	2.9147415115065622	0.27172295792015466
3	3	undersample	1.0	100	10	0.1	1	0.7358011319796224	0.18528295284030308	0.6929133857722116	0.6573341448529681	4.328460017846564	2.022125505483001	0.46716972176271165
3	1	undersample	1.0	100	10	0.1	3	0.7762778512175029	0.20035989876858679	0.779527558993738	0.6618004866139794	6.91880750058176	2.3049339371894564	0.33314033781219865
3	2	undersample	1.0	100	10	0.1	3	0.8424047359043623	0.2529480285488134	0.8031496062359725	0.72384428223404	10.694272490485414	2.9083213762512865	0.2719512965371011
3	3	undersample	1.0	100	10	0.1	3	0.7467039839740055	0.19870131128954197	0.7165354330144461	0.6664637857537039	5.050942626485778	2.1482986881968436	0.425326279974419
3	1	undersample	1.0	100	10	0.3	1	0.740942966070847	0.17880849597914522	0.6692913385299771	0.6581508515775052	3.896373362700478	1.9578557443830042	0.5024815445464215
3	2	undersample	1.0	100	10	0.3	1	0.8047445255474452	0.21791618941853833	0.7874015747411495	0.6922141119179306	8.329673122305199	2.5582769699578414	0.3071281248492881
3	3	undersample	1.0	100	10	0.3	1	0.718136115517514	0.16274073722602425	0.6535433070351541	0.6591600730331153	3.6480924104776915	1.9174493248971907	0.5256032667673542
3	1	undersample	1.0	100	10	0.3	3	0.754305803015499	0.18234111726544783	0.7322834645092691	0.6672749391686906	5.485589627270818	2.2008665072327376	0.4012087308601342
3	2	undersample	1.0	100	10	0.3	3	0.8144864647393528	0.2239613490494644	0.7874015747411495	0.7080291970759852	8.981480998088395	2.696850301081534	0.30026787473477007
3	3	undersample	1.0	100	10	0.3	3	0.7297362707932962	0.18297419103591697	0.6771653542773886	0.6548995739461053	3.9805564946091385	1.96222688681748	0.49295289481994686
3	1	undersample	1.0	300	5	0.1	1	0.736203709025423	0.1646926179227672	0.6692913385299771	0.6551094890471101	3.844167166634312	1.9405907030463112	0.5048143279116779
3	2	undersample	1.0	300	5	0.1	1	0.7701089143054198	0.19200183414580307	0.7322834645092691	0.6946472019422467	6.2225214003800895	2.398155331097423	0.38539928022195674
3	3	undersample	1.0	300	5	0.1	1	0.716784641116452	0.15635124693769015	0.6535433070351541	0.6664637857537039	3.7692848734310265	1.9594372650586591	0.5198432310535909
3	1	undersample	1.0	300	5	0.1	3	0.7402628503553843	0.17802966544813809	0.6929133857722116	0.6575425790714262	4.332467851069169	2.023356257428481	0.46702163377957373
3	2	undersample	1.0	300	5	0.1	3	0.78434584363086	0.200047952654591	0.748031496004092	0.6909975669057725	6.638779224521851	2.4207947630238853	0.36464455508541893
3	3	undersample	1.0	300	5	0.1	3	0.7293384964128419	0.16665066068719517	0.700787401519623	0.6658551430269881	4.667145832338509	2.0972562226317963	0.4493658975531716
3	1	undersample	1.0	300	5	0.3	1	0.7220050960783188	0.1521971073571553	0.6771653542773886	0.6624087591200584	4.1157546338600675	2.005873530526449	0.48736469197330207
3	2	undersample	1.0	300	5	0.3	1	0.7631760446002644	0.17880042998996726	0.7165354330144461	0.6830900243267453	5.448549572317422	2.2610061702291047	0.41497394595272796
3	3	undersample	1.0	300	5	0.3	1	0.7069025836164881	0.15173587181082446	0.6377952755403311	0.6707242848407138	3.586835849312006	1.936964151340945	0.5400202844086431
3	1	undersample	1.0	300	5	0.3	3	0.7303604613291951	0.15624812707418728	0.6771653542773886	0.6624087591200584	4.1157546338600675	2.005873530526449	0.48736469197330207
3	2	undersample	1.0	300	5	0.3	3	0.7682793072398797	0.18805643191480423	0.7322834645092691	0.6909975669057725	6.116720434802389	2.3698306627496986	0.3874348397711356
3	3	undersample	1.0	300	5	0.3	3	0.7115201211534499	0.1517897539126613	0.6456692912877426	0.6713329275674296	3.7220574839484373	1.9645085431401808	0.5278017640489565
3	1	undersample	1.0	300	10	0.1	1	0.7278124221698565	0.1726036458273763	0.6771653542773886	0.652068126516715	3.931093163820365	1.9462584098301534	0.49509342297748654
3	2	undersample	1.0	300	10	0.1	1	0.7740507117267275	0.20432973594609283	0.700787401519623	0.6830900243267453	5.048338013910158	2.211313726927366	0.43802805405480905
3	3	undersample	1.0	300	10	0.1	1	0.7077652268512084	0.1563604581411995	0.6535433070351541	0.649421789405664	3.4943575266665454	1.8641868451702466	0.5334848526518746
3	1	undersample	1.0	300	10	0.1	3	0.7292301281682856	0.17416122982580545	0.6692913385299771	0.6472019464680827	3.7126435566862273	1.897094705763392	0.5109821720483814
3	2	undersample	1.0	300	10	0.1	3	0.7736867061325363	0.21261194964722654	0.6771653542773886	0.6885644768814565	4.637576037818714	2.1743355599042555	0.4688517224940629
3	3	undersample	1.0	300	10	0.1	3	0.7146136556424056	0.16216718162290306	0.6929133857722116	0.6548995739461053	4.282005908595547	2.0078600702318403	0.468906412151668
3	1	undersample	1.0	300	10	0.3	1	0.7183985669674502	0.16387935515204727	0.6614173227825656	0.6478102189741618	3.5932038842778034	1.878013899426293	0.5226571950763977
3	2	undersample	1.0	300	10	0.3	1	0.7712584056554975	0.20493199521608038	0.7244094487618575	0.6697080291930066	5.3297551146252475	2.1932395905947453	0.41150850088379864
3	3	undersample	1.0	300	10	0.3	1	0.6963687512280685	0.16868295327000737	0.6220472440455082	0.6609860012132625	3.2089316744258007	1.8348717985775551	0.5718014444220182
3	1	undersample	1.0	300	10	0.3	3	0.7181111941299309	0.16666587785037895	0.6377952755403311	0.652676399022794	3.3089544370184805	1.83631419052069	0.5549529896476146
3	2	undersample	1.0	300	10	0.3	3	0.7739453416863038	0.1958519251288949	0.7165354330144461	0.6806569343024291	5.387777557248036	2.243779457090939	0.41645732017920184
3	3	undersample	1.0	300	10	0.3	3	0.7006627975520101	0.15957793143081778	0.6377952755403311	0.6506390748590953	3.279389383297115	1.8256055883383033	0.5566906951772028
3	1	undersample	1.0	500	5	0.1	1	0.7278028430752725	0.15652884327608724	0.6614173227825656	0.6508515815045569	3.6415200168738724	1.894372905050031	0.5202148717724443
3	2	undersample	1.0	500	5	0.1	1	0.758094334923463	0.1865797269651498	0.748031496004092	0.6770072992659549	6.222633910793223	2.315939249229768	0.3721798871996002
3	3	undersample	1.0	500	5	0.1	1	0.7114602153732609	0.15352266721980584	0.6535433070351541	0.6622032866666939	3.697952372734705	1.9347236426278147	0.523187810614642
3	1	undersample	1.0	500	5	0.1	3	0.7325013889687146	0.16887189093925217	0.6771653542773886	0.6502433089984779	3.8996393174803763	1.9361040184171958	0.496482833871865
3	2	undersample	1.0	500	5	0.1	3	0.7729227733394639	0.1923737612491636	0.7637795274989151	0.6836982968328242	6.9889740354908	2.4147182759494976	0.34550396006589024
3	3	undersample	1.0	500	5	0.1	3	0.7216657640862452	0.16353508425128732	0.6771653542773886	0.6719415702941453	4.296302842562901	2.0641607479586614	0.4804504665142008
3	1	undersample	1.0	500	5	0.3	1	0.7220003065310266	0.15186038149635428	0.6614173227825656	0.6630170316261375	3.843505870540812	1.9627618165590621	0.5106696449114119
3	2	undersample	1.0	500	5	0.3	1	0.7601322872962049	0.1792989847305285	0.7244094487618575	0.678223844278113	5.540372442280582	2.2512837367450294	0.4063415780789296
3	3	undersample	1.0	500	5	0.3	1	0.7027379337777544	0.15560211660006865	0.6456692912877426	0.6646378575735568	3.6113731387796255	1.9252896804726964	0.5331184484053534
3	1	undersample	1.0	500	5	0.3	3	0.7248045864704868	0.15213893027174558	0.6692913385299771	0.6611922141079003	3.949516833350814	1.9754307505460313	0.5001702219293709
3	2	undersample	1.0	500	5	0.3	3	0.7643470889131558	0.18147121642067884	0.7401574802566806	0.6861313868571404	6.226920092383157	2.3581760828631553	0.37870664559811895
3	3	undersample	1.0	500	5	0.3	3	0.7094881170894418	0.1503715232158306	0.6456692912877426	0.668289713933851	3.6711925346857868	1.9464855295265977	0.530205232883889
3	1	undersample	1.0	500	10	0.1	1	0.72617200222235	0.17121465511815714	0.6692913385299771	0.6508515815045569	3.7726064783187683	1.916924963443484	0.50811685150148
3	2	undersample	1.0	500	10	0.1	1	0.7677045615648409	0.19899305575977574	0.7086614172670346	0.6794403892902711	5.155648800961617	2.210700822823649	0.42879196326460933
3	3	undersample	1.0	500	10	0.1	1	0.7037922755090793	0.15434731419834982	0.6614173227825656	0.6548995739461053	3.707148886026039	1.91659370340312	0.5169993774882256
3	1	undersample	1.0	500	10	0.1	3	0.7262845565837118	0.17452857888368717	0.6771653542773886	0.6508515815045569	3.910087401167085	1.9394770218369366	0.4960188312305158
3	2	undersample	1.0	500	10	0.1	3	0.7715793053240607	0.20803095218593876	0.6692913385299771	0.6861313868571404	4.424141580319322	2.1323932664188106	0.48199027618448975
3	3	undersample	1.0	500	10	0.1	3	0.7083331336473994	0.16055594353560765	0.6614173227825656	0.6530736457659582	3.6773560596105903	1.9065063684129908	0.5184448556883332
3	1	undersample	1.0	500	10	0.3	1	0.7173736038469644	0.16403033133129735	0.6614173227825656	0.6478102189741618	3.5932038842778034	1.878013899426293	0.5226571950763977
3	2	undersample	1.0	500	10	0.3	1	0.7699915703967661	0.20323850294407586	0.7165354330144461	0.6715328467112438	5.167901030231045	2.1814522518481954	0.4221157075973758
3	3	undersample	1.0	500	10	0.3	1	0.6955156929181783	0.17093699455202604	0.6299212597929196	0.6585514303063996	3.2828913876827808	1.8448495535057747	0.5619587439287909
3	1	undersample	1.0	500	10	0.3	3	0.7186045175010058	0.17014574736544327	0.6535433070351541	0.6502433089984779	3.5069959344161465	1.8685655061468285	0.5328108460975312
3	2	undersample	1.0	500	10	0.3	3	0.7743811904898749	0.19698226061319155	0.7165354330144461	0.677615571772034	5.313102510384644	2.2226117270206642	0.41832651817755584
3	3	undersample	1.0	500	10	0.3	3	0.6996084558206852	0.1666004173375671	0.6377952755403311	0.6469872184988011	3.2272487756193717	1.8067200138218367	0.5598328815548482
3	1	smote	0.6	100	5	0.1	1	0.7797790102879476	0.20705940816460064	0.6141732282980966	0.7858880778541005	5.842764059571757	2.8684680117668018	0.4909436568194068
3	2	smote	0.6	100	5	0.1	1	0.808762955725425	0.21668801576295	0.6141732282980966	0.8339416058343435	7.994168535949408	3.698537459660337	0.46265441653956874
3	3	smote	0.6	100	5	0.1	1	0.7496633295153383	0.19467192147253037	0.5905511810558621	0.7784540474693947	5.067888580812389	2.665592161149319	0.5259768576133801
3	1	smote	0.6	100	5	0.1	3	0.7884792229438473	0.2141833618646413	0.6220472440455082	0.7937956204331278	6.3357297264832875	3.016653745112336	0.47613358081634327
3	2	smote	0.6	100	5	0.1	3	0.8123048259478514	0.21983252299340617	0.6299212597929196	0.8321167883161064	8.436632154516644	3.75213945428683	0.444743743854206
3	3	smote	0.6	100	5	0.1	3	0.7528191660156904	0.19037856961082547	0.5984251968032737	0.7766281192892476	5.181171929801243	2.679053281498984	0.5170747595303282
3	1	smote	0.6	100	5	0.3	1	0.7503448474050232	0.18488579674438266	0.5275590550765702	0.8169099756641308	4.982336357310758	2.881418734723652	0.5783268086010053
3	2	smote	0.6	100	5	0.3	1	0.7584942621223443	0.17954700484009672	0.5196850393291587	0.8430656934255288	5.812428112336007	3.311481202280884	0.5697242323098123
3	3	smote	0.6	100	5	0.3	1	0.7331269379519891	0.17086766976222362	0.5118110235817472	0.8149726110723374	4.617731053385341	2.7661364022192325	0.5990250025527186
3	1	smote	0.6	100	5	0.3	3	0.761425465065042	0.19835472596373585	0.5511811023188047	0.8144768856398147	5.391429069781621	2.9709563388373614	0.5510517242218692
3	2	smote	0.6	100	5	0.3	3	0.7755354713872444	0.19614108780379505	0.4960629920869242	0.847323600968082	5.463084773087985	3.249113567920104	0.5947397209164501
3	3	smote	0.6	100	5	0.3	3	0.7434139585260302	0.18181015223249664	0.5511811023188047	0.7961046865441503	4.794972244917201	2.7032552438023636	0.5637686847339239
3	1	smote	0.6	100	10	0.1	1	0.7696730655018488	0.19573185661285442	0.5039370078343357	0.8187347931823679	4.588473146982282	2.7801087085634206	0.6058897096318616
3	2	smote	0.6	100	10	0.1	1	0.7919444604096021	0.20253186633431175	0.5039370078343357	0.846107055955924	5.585293539825423	3.2745944150893647	0.586288676841644
3	3	smote	0.6	100	10	0.1	1	0.7391223084332961	0.18319888409181942	0.5275590550765702	0.7997565429044446	4.4598781761190525	2.6345880978220437	0.5907309458205555
3	1	smote	0.6	100	10	0.1	3	0.7746326417227043	0.19809444288848263	0.5354330708239817	0.8047445255425503	4.75019773662649	2.7422178296900226	0.5772849751167457
3	2	smote	0.6	100	10	0.1	3	0.8021725386516466	0.2061049669709507	0.5511811023188047	0.8400243308951337	6.44853533974141	3.4454056104209307	0.5342927291879802
3	3	smote	0.6	100	10	0.1	3	0.7488797619104672	0.18561233755251416	0.5275590550765702	0.7875836883701304	4.140305422973363	2.4836088443139	0.5998612539862435
3	1	smote	0.6	100	10	0.3	1	0.7357247542962239	0.1804744211836219	0.42519685036022076	0.8205596107006049	3.382679163026635	2.3695714678542523	0.7005013836154945
3	2	smote	0.6	100	10	0.3	1	0.7178836906335613	0.15987598597559288	0.3700787401283403	0.8406326034012127	3.0989501822294097	2.322173322805119	0.7493419239624649
3	3	smote	0.6	100	10	0.3	1	0.7132430113916832	0.15387149832482225	0.40157480311798627	0.841144248321113	3.5532363076430795	2.5279209194170407	0.7114418138886713
3	1	smote	0.6	100	10	0.3	3	0.7541477479548634	0.20203656940845774	0.47244094484468974	0.8205596107006049	4.095117389423418	2.6328571865047246	0.6429259274358067
3	2	smote	0.6	100	10	0.3	3	0.748156024292584	0.17503084241486072	0.44881889760245525	0.8412408759072918	4.3147780379963	2.8270429929427885	0.6552000879071481
3	3	smote	0.6	100	10	0.3	3	0.7263168488601128	0.16903655566306428	0.44881889760245525	0.8241022519730731	3.8150269590320987	2.551589642966051	0.6688261006321011
3	1	smote	0.6	300	5	0.1	1	0.7440010920167827	0.19969323949862083	0.4960629920869242	0.8132603406276566	4.287000974647449	2.65644141790685	0.6196502848370121
3	2	smote	0.6	300	5	0.1	1	0.7375423874935342	0.16980752741049154	0.4803149605921012	0.8430656934255288	4.96511594008958	3.0606114142293026	0.6164229398685348
3	3	smote	0.6	300	5	0.1	1	0.7274239076780041	0.1704404890219627	0.4881889763395127	0.813755325618906	4.16762168096587	2.6212236765940657	0.6289495149930129
3	1	smote	0.6	300	5	0.1	3	0.7469969538479224	0.19718534653752465	0.47244094484468974	0.8187347931823679	4.044876052436512	2.606351914278207	0.6443588975388894
3	2	smote	0.6	300	5	0.1	3	0.7459312795754545	0.17247397938203432	0.4960629920869242	0.8436739659316079	5.3125604308183725	3.1732587813064503	0.5973124954537263
3	3	smote	0.6	300	5	0.1	3	0.7298608748160893	0.1771037028634038	0.4881889763395127	0.8155812537990531	4.218329280237377	2.6471763848551872	0.627541419081189
3	1	smote	0.6	300	5	0.3	1	0.7152733873594268	0.16833136605396407	0.4409448818550437	0.8181265206762888	3.547976619903541	2.4244593508085117	0.6833357643136496
3	2	smote	0.6	300	5	0.3	1	0.6969821062513171	0.1423479231491356	0.40157480311798627	0.8309002433039483	3.297330354962793	2.3747803498735554	0.720213039414138
3	3	smote	0.6	300	5	0.3	1	0.7002051173913669	0.16435202382983777	0.4173228346128092	0.8228849665196416	3.327574802681877	2.356224668510946	0.7080906590998902
3	1	smote	0.6	300	5	0.3	3	0.7209777381841868	0.19137400040465288	0.4409448818550437	0.822992700724921	3.667198853466553	2.491111150499392	0.6792953459484724
3	2	smote	0.6	300	5	0.3	3	0.7039341341456404	0.15240307047077137	0.42519685036022076	0.845498783449845	4.048106725931623	2.752061325689159	0.6798391128323668
3	3	smote	0.6	300	5	0.3	3	0.7065407527041468	0.16487703892322866	0.42519685036022076	0.8289713937867987	3.5854334087406903	2.486115246527972	0.6933932184078228
3	1	smote	0.6	300	10	0.1	1	0.722826503438895	0.17574280562805886	0.38582677162316326	0.8284671532796323	3.034096926882868	2.249287856565793	0.7413368394053477
3	2	smote	0.6	300	10	0.1	1	0.6920488725405675	0.1438290378182904	0.3700787401283403	0.8351581508465016	2.9765219553482485	2.2450531802345677	0.7542538520286776
3	3	smote	0.6	300	10	0.1	1	0.6999846641202717	0.15875376237029462	0.40944881886539775	0.8320146074203774	3.4340094497227844	2.4374071352498916	0.7097846224932667
3	1	smote	0.6	300	10	0.1	3	0.7258247600436806	0.18823661101337935	0.4409448818550437	0.8242092457370791	3.698035745998381	2.5083506730509795	0.6782926960035178
3	2	smote	0.6	300	10	0.1	3	0.7058954537617105	0.15480975634783156	0.3700787401283403	0.8430656934255288	3.1561044447318283	2.3581760076848726	0.7471793210329579
3	3	smote	0.6	300	10	0.1	3	0.6998983997967996	0.15720998481464676	0.39370078737057473	0.836883749234103	3.3315562922201285	2.4136207237830853	0.7244724323295466
3	1	smote	0.6	300	10	0.3	1	0.7079166427189301	0.16246041473543288	0.39370078737057473	0.822384428218842	3.006582284647159	2.216589239651606	0.737245483319913
3	2	smote	0.6	300	10	0.3	1	0.6787051937850834	0.13803177185049517	0.3385826771386943	0.8248175182431581	2.4102181151790623	1.9327426716173	0.8018953286190571
3	3	smote	0.6	300	10	0.3	1	0.6810807961238563	0.15097711127680521	0.40944881886539775	0.8198417528860631	3.1551349541595863	2.2727174730961752	0.7203233695435367
3	1	smote	0.6	300	10	0.3	3	0.7102539417974214	0.15863916601260591	0.40157480311798627	0.8150851581458937	2.957929198434025	2.171674146730084	0.7341873220969964
3	2	smote	0.6	300	10	0.3	3	0.6663242140352894	0.13822758301457463	0.3307086613912828	0.8321167883161064	2.4491047120597034	1.9698732135005859	0.8043237920002491
3	3	smote	0.6	300	10	0.3	3	0.6868053924787095	0.15055819378275623	0.38582677162316326	0.8307973219669459	3.084532186698886	2.280263842781216	0.7392575839437966
3	1	smote	0.6	500	5	0.1	1	0.7290433358238979	0.19471755490291132	0.4566929133498667	0.8163017031580517	3.735291080383724	2.4861030087925613	0.6655714154368539
3	2	smote	0.6	500	5	0.1	1	0.7241939191907582	0.1586731589426862	0.4645669290972782	0.8442822384376869	4.704273575621912	2.983390556108581	0.6341872897286669
3	3	smote	0.6	500	5	0.1	1	0.7220251987673787	0.17368325022793202	0.44881889760245525	0.8320146074203774	4.0330742809482425	2.6717732059469967	0.6624656476666915
3	1	smote	0.6	500	5	0.1	3	0.7331886890051152	0.1929155757599232	0.4409448818550437	0.8156934306519728	3.4907263393006858	2.3924532885090595	0.6853740514305363
3	2	smote	0.6	500	5	0.1	3	0.7297521888231124	0.15942464629308356	0.44881889760245525	0.8430656934255288	4.374418310092288	2.8599155837880366	0.6537819059155129
3	3	smote	0.6	500	5	0.1	3	0.724320788264218	0.17430383251259052	0.47244094484468974	0.8222763237929259	4.143324225438387	2.6582891393228643	0.6415836543924728
3	1	smote	0.6	500	5	0.3	1	0.7121218652412973	0.16132116881937567	0.4645669290972782	0.8199513381945259	3.9513113732308405	2.5802296925533548	0.6530059034376942
3	2	smote	0.6	500	5	0.3	1	0.6882794988217714	0.13991249094159885	0.38582677162316326	0.8375912408708176	3.2398442197103976	2.375652335104337	0.7332612748023573
3	3	smote	0.6	500	5	0.3	1	0.6925563473768457	0.154222711103926	0.42519685036022076	0.8295800365135145	3.6008804057433488	2.4949942290299645	0.692884492648432
3	1	smote	0.6	500	5	0.3	3	0.715651761595494	0.17375085563118975	0.4409448818550437	0.8242092457370791	3.698035745998381	2.5083506730509795	0.6782926960035178
3	2	smote	0.6	500	5	0.3	3	0.6952650535471387	0.14250166463797387	0.43307086610763224	0.8394160583890548	3.993055294638072	2.6968502254624713	0.6753851340734711
3	3	smote	0.6	500	5	0.3	3	0.6974997723580354	0.1606751945023282	0.4409448818550437	0.8289713937867987	3.8229660325823915	2.578193588991971	0.6743961439334986
3	1	smote	0.6	500	10	0.1	1	0.7100671494530337	0.1730152764403426	0.38582677162316326	0.8302919707978693	3.073476516367916	2.273473746070594	0.7397075276900142
3	2	smote	0.6	500	10	0.1	1	0.6797445255474454	0.13652959843435877	0.3464566928861058	0.8321167883161064	2.6275535342321352	2.0636766998577567	0.785398526308352
3	3	smote	0.6	500	10	0.1	1	0.6925419699896003	0.15268149536943393	0.40157480311798627	0.8314059646936616	3.309234074016157	2.381903835264867	0.719774953629012
3	1	smote	0.6	500	10	0.1	3	0.7197755618138973	0.18367233423905183	0.4173228346128092	0.822992700724921	3.3300360265224707	2.357658767436925	0.7079979661957736
3	2	smote	0.6	500	10	0.1	3	0.6874700653294252	0.1435272897529502	0.3464566928861058	0.8357664233525806	2.697724063347309	2.1095361792827876	0.781968838461579
3	3	smote	0.6	500	10	0.1	3	0.6927768006479409	0.1517150386135911	0.3700787401283403	0.8344491783272402	2.9612590080844816	2.2354387253086454	0.7548946882367004
3	1	smote	0.6	500	10	0.3	1	0.7031702013525682	0.1638844883322987	0.3700787401283403	0.8284671532796323	2.8374998310559287	2.157480188950863	0.76034547631074
3	2	smote	0.6	500	10	0.3	1	0.6721483035423491	0.14001118960712605	0.3464566928861058	0.8199513381945259	2.4141971945558076	1.9242390927516544	0.797051323292473
3	3	smote	0.6	500	10	0.3	1	0.6834003479327714	0.1513573612488845	0.4173228346128092	0.8216676810662102	3.2999721352983102	2.340141224577124	0.7091396822857896
3	1	smote	0.6	500	10	0.3	3	0.7058523478360826	0.1590316918548135	0.38582677162316326	0.8169099756641308	2.802921727804644	2.1073062388277455	0.7518248511523906
3	2	smote	0.6	500	10	0.3	3	0.6653567254823074	0.13847008918382572	0.3070866141490483	0.8345498783404225	2.2354610943587843	1.8560675115139553	0.8302839596909806
3	3	smote	0.6	500	10	0.3	3	0.6813563627127253	0.14499548393195844	0.40944881886539775	0.8283627510600831	3.34619365136417	2.38554741199129	0.7129137243915389
3	1	smote	0.8	100	5	0.1	1	0.7791396057244668	0.2004423270157444	0.6850393700248001	0.7402676398981736	6.199004381518652	2.6374816883865293	0.42546858561025036
3	2	smote	0.8	100	5	0.1	1	0.8062292852079621	0.2222099297098096	0.6299212597929196	0.8010948905060761	6.855357779418091	3.166943422047828	0.4619661665219569
3	3	smote	0.8	100	5	0.1	1	0.7494620460939035	0.19018877282033103	0.6220472440455082	0.7468046256801777	4.854416843536614	2.456787455729338	0.5060932108572928
3	1	smote	0.8	100	5	0.1	3	0.7859216046899247	0.2087242519926484	0.7165354330144461	0.7323600973191463	6.91691884714058	2.6772368360053846	0.3870562639234885
3	2	smote	0.8	100	5	0.1	3	0.8119623733164741	0.2257530994574231	0.6614173227825656	0.8017031630121552	7.897845138194492	3.3354908705286124	0.4223292218556567
3	3	smote	0.8	100	5	0.1	3	0.7544174522311309	0.19388128702129762	0.6614173227825656	0.7455873402267463	5.7249357429161165	2.599781384205655	0.4541153724167469
3	1	smote	0.8	100	5	0.3	1	0.7501939766653256	0.18034652979644714	0.5984251968032737	0.7682481751778087	4.939941086404189	2.5821810526868454	0.5227149389279495
3	2	smote	0.8	100	5	0.3	1	0.7523325095311991	0.19775079113650343	0.5669291338136276	0.8120437956154986	5.655780773569066	3.0162829979851717	0.5333097342675017
3	3	smote	0.8	100	5	0.3	1	0.7272921149615884	0.16740194195015518	0.5590551180662161	0.7845404747365519	4.616575629118925	2.5947104981111395	0.5620422279187451
3	1	smote	0.8	100	5	0.3	3	0.7592102994424967	0.18405779512732637	0.6062992125506851	0.7579075425744654	4.821205800717821	2.5044117192005446	0.5194575329299589
3	2	smote	0.8	100	5	0.3	3	0.7631137804854685	0.19338495555445956	0.5826771653084506	0.798053527975681	5.517617329567889	2.885304856354382	0.5229258625306243
3	3	smote	0.8	100	5	0.3	3	0.7375911166916673	0.1772446779579395	0.5826771653084506	0.7650639074816491	4.546778547820054	2.480151662782171	0.5454744697217528
3	1	smote	0.8	100	10	0.1	1	0.7656546353238692	0.19338155104936414	0.5748031495610392	0.7548661800440702	4.162898441187073	2.344854439978266	0.563274466450984
3	2	smote	0.8	100	10	0.1	1	0.7850666704983045	0.19692690749314246	0.6062992125506851	0.7998783454939181	6.155318791835297	3.0296530565398085	0.49220082621964184
3	3	smote	0.8	100	10	0.1	1	0.737025606126684	0.17574043903209283	0.5590551180662161	0.7699330492953748	4.242960869047338	2.4299669815865785	0.5727054795352294
3	1	smote	0.8	100	10	0.1	3	0.7749511466176218	0.20608931566780006	0.6299212597929196	0.7481751824772009	5.05704570845363	2.501426352554096	0.49464182176604016
3	2	smote	0.8	100	10	0.1	3	0.7945451845891526	0.20569356929603028	0.6299212597929196	0.79866180048176	6.751944064133951	3.1286722043480415	0.46337352725535425
3	3	smote	0.8	100	10	0.1	3	0.7459491711436254	0.18336014340115406	0.5905511810558621	0.7638466220282176	4.6651960482761075	2.500710178786113	0.5360353790615551
3	1	smote	0.8	100	10	0.3	1	0.7383470314385885	0.19114437518261698	0.4960629920869242	0.7895377128905746	3.6928285699940315	2.3570159544015947	0.6382684364568589
3	2	smote	0.8	100	10	0.3	1	0.7114872502251088	0.16403029186829376	0.4645669290972782	0.8163017031580517	3.8555704829741027	2.528966853771743	0.6559254528956888
3	3	smote	0.8	100	10	0.3	1	0.7035071239953802	0.15320768868627166	0.4566929133498667	0.8040170419914546	3.4484650236834105	2.3302683799030626	0.6757407511500237
3	1	smote	0.8	100	10	0.3	3	0.7561785160066671	0.19170669492318404	0.5590551180662161	0.7877128953723376	4.70451264707839	2.633485876176526	0.5597786692670184
3	2	smote	0.8	100	10	0.3	3	0.7403083510546582	0.1707281693347501	0.5118110235817472	0.8126520681215776	4.547548961614328	2.7318742786823997	0.6007355294613751
3	3	smote	0.8	100	10	0.3	3	0.7114074982866947	0.15352193338898024	0.4645669290972782	0.794887401090719	3.362454008341949	2.2649359859819778	0.6735961136534011
3	1	smote	0.8	300	5	0.1	1	0.746632948253731	0.2238132370705631	0.5748031495610392	0.7725060827203619	4.5905127461292015	2.5266746960435773	0.550412293761516
3	2	smote	0.8	300	5	0.1	1	0.7289379657834741	0.18124912191198905	0.5354330708239817	0.8108272506033405	4.939996442639767	2.83039203176859	0.572954255176783
3	3	smote	0.8	300	5	0.1	1	0.7118627822161305	0.16337513091700162	0.5039370078343357	0.786366402916699	3.7393386629903094	2.358884515945276	0.6308293233503259
3	1	smote	0.8	300	5	0.1	3	0.7416039235971416	0.19778033756488278	0.5511811023188047	0.7706812652021249	4.127227685905394	2.403558866522768	0.5823664232188391
3	2	smote	0.8	300	5	0.1	3	0.7361007337586452	0.18199421346819195	0.5590551180662161	0.8126520681215776	5.499535849718987	2.984047289022313	0.542599833071264
3	3	smote	0.8	300	5	0.1	3	0.7236115038267812	0.16731297614282006	0.5433070865713931	0.7833231892831204	4.300803733741811	2.507453657358691	0.5830197724854336
3	1	smote	0.8	300	5	0.3	1	0.7188679426020652	0.19742101801726575	0.5039370078343357	0.7895377128905746	3.81099163993359	2.3944289060587627	0.6282954921387787
3	2	smote	0.8	300	5	0.3	1	0.7030887790486042	0.15966939497375737	0.5039370078343357	0.8090024330851034	4.302901384650733	2.638447125739593	0.6131786083042529
3	3	smote	0.8	300	5	0.3	1	0.7009791000714076	0.15980151001477175	0.4645669290972782	0.8040170419914546	3.559508394607012	2.370445420935874	0.6659474069318775
3	1	smote	0.8	300	5	0.3	3	0.7186404391056956	0.20126961939037005	0.4881889763395127	0.7919708029148907	3.631308856273934	2.3467328611207177	0.6462498558207462
3	2	smote	0.8	300	5	0.3	3	0.7017764430905991	0.16479324533722914	0.5118110235817472	0.8144768856398147	4.602590952317243	2.75874517177755	0.5993895947591669
3	3	smote	0.8	300	5	0.3	3	0.6893046616281912	0.14509126801031863	0.4566929133498667	0.7973219719975818	3.3067848751277853	2.25329255133414	0.6814149100579808
3	1	smote	0.8	300	10	0.1	1	0.7223068375577141	0.19677371335667695	0.47244094484468974	0.7834549878297844	3.23997971894476	2.1817215658429068	0.6733750587036642
3	2	smote	0.8	300	10	0.1	1	0.7014890702530797	0.16215952031009945	0.4803149605921012	0.8193430656884468	4.191765898578371	2.658712967954173	0.6342703744353211
3	3	smote	0.8	300	10	0.1	1	0.6854970502393836	0.13860556374210353	0.43307086610763224	0.803408399264739	3.1217748610918834	2.202895965336103	0.7056549662097865
3	1	smote	0.8	300	10	0.1	3	0.7257193900032569	0.18050338586296433	0.5275590550765702	0.795620437951365	4.347023577406553	2.5812709645513396	0.5938019141412381
3	2	smote	0.8	300	10	0.1	3	0.7060918252006821	0.16090550245233087	0.4803149605921012	0.8187347931823679	4.1745980864604615	2.64979111284951	0.6347416005621326
3	3	smote	0.8	300	10	0.1	3	0.6904284940645352	0.14685180792763272	0.4566929133498667	0.8101034692586118	3.585934398130011	2.4049564650670323	0.6706638109335804
3	1	smote	0.8	300	10	0.3	1	0.7025882713565914	0.18290011898046973	0.4881889763395127	0.797445255469602	3.7552319577292863	2.4101580704502727	0.6418133580103338
3	2	smote	0.8	300	10	0.3	1	0.692724198708738	0.16636548297544576	0.40944881886539775	0.8114355231094196	2.9835697295274883	2.1713994274170583	0.7277857045175371
3	3	smote	0.8	300	10	0.3	1	0.6730414404225035	0.1328952709013501	0.44881889760245525	0.794887401090719	3.1556590174131256	2.1881584949317414	0.6934077640520584
3	1	smote	0.8	300	10	0.3	3	0.7111328237255016	0.18277159246949892	0.4881889763395127	0.7950121654452859	3.699337858597106	2.381550854393262	0.6437775916750235
3	2	smote	0.8	300	10	0.3	3	0.6871874820391977	0.16089021543418994	0.40944881886539775	0.8193430656884468	3.1445116046776436	2.266443841534705	0.7207617891179419
3	3	smote	0.8	300	10	0.3	3	0.6822046285602006	0.13924948709956148	0.3779527558757518	0.7997565429044446	2.4266860381696165	1.8874660999322106	0.7777957452992207
3	1	smote	0.8	500	5	0.1	1	0.7358277295630017	0.2180053303029369	0.5275590550765702	0.7816301703115474	3.9969821595965787	2.4158970663221466	0.6044302751144041
3	2	smote	0.8	500	5	0.1	1	0.7183051707952565	0.1677333143113205	0.5039370078343357	0.8126520681215776	4.4065138667887	2.6898454436257473	0.6104248121930603
3	3	smote	0.8	500	5	0.1	1	0.7010414020828042	0.15705332548593837	0.4881889763395127	0.8015824710845918	3.85342121800342	2.4604124162009864	0.6385007603559083
3	1	smote	0.8	500	5	0.1	3	0.7323936241546449	0.21131211109082232	0.5433070865713931	0.7773722627689942	4.154041626849973	2.440428443125016	0.5874828951666492
3	2	smote	0.8	500	5	0.1	3	0.7163797727838765	0.1667067039722145	0.5118110235817472	0.8156934306519728	4.639891135202528	2.7769547098765877	0.5984956505572117
3	3	smote	0.8	500	5	0.1	3	0.7103675339426151	0.1614973088758801	0.4960629920869242	0.799147900177729	3.916619109350843	2.469792289092098	0.6305929121443878
3	1	smote	0.8	500	5	0.3	1	0.7160373201524991	0.20564590542819872	0.4803149605921012	0.7919708029148907	3.5186069449011246	2.308882331102642	0.6561921612933819
3	2	smote	0.8	500	5	0.3	1	0.693758740923808	0.1515111946259493	0.44881889760245525	0.8047445255425503	3.3560745865936368	2.298623769004872	0.6849143772389138
3	3	smote	0.8	500	5	0.3	1	0.6906201925611399	0.15059050086403453	0.44881889760245525	0.8088861838051803	3.446451130473092	2.348437611964994	0.6814074793447351
3	1	smote	0.8	500	5	0.3	3	0.7113962488265609	0.19392827325539824	0.4960629920869242	0.7877128953723376	3.6526233838745004	2.3367550732270583	0.639747050576598
3	2	smote	0.8	500	5	0.3	3	0.6944628043757304	0.15962317873904572	0.47244094484468974	0.8138686131337356	3.9157153165655925	2.5382119986137486	0.6482115665351326
3	3	smote	0.8	500	5	0.3	3	0.6806231159632131	0.14017766201831078	0.4173228346128092	0.803408399264739	2.926951566224565	2.122790657505699	0.7252564930462249
3	1	smote	0.8	500	10	0.1	1	0.7145190336609384	0.19393756831741008	0.4566929133498667	0.7937956204331278	3.2358597821308837	2.214758445778677	0.684442022380096
3	2	smote	0.8	500	10	0.1	1	0.6867851600666705	0.15464045833548248	0.40157480311798627	0.8108272506033405	2.876247940111873	2.1227940238264424	0.7380427693522819
3	3	smote	0.8	500	10	0.1	1	0.6818356089542368	0.13925882594186487	0.44881889760245525	0.8064516128983175	3.392856959397541	2.3188975177441735	0.6834645585021548
3	1	smote	0.8	500	10	0.1	3	0.7145908768703182	0.17160917156120936	0.4803149605921012	0.7925790754209697	3.5316358279700313	2.315653246702996	0.655688560254998
3	2	smote	0.8	500	10	0.1	3	0.6946112803417821	0.16100944223623098	0.4645669290972782	0.8175182481702098	3.88705859801547	2.5458266318724108	0.6549493733646288
3	3	smote	0.8	500	10	0.1	3	0.6817253823186891	0.13781225021868732	0.40944881886539775	0.8003651856311603	2.7796746541121915	2.050988950249039	0.7378521509407955
3	1	smote	0.8	500	10	0.3	1	0.6972383470314385	0.1763670175410773	0.4645669290972782	0.7944038929392069	3.352505920000495	2.2596094505029467	0.6740060930235594
3	2	smote	0.8	500	10	0.3	1	0.6868522137287584	0.1613222147756491	0.40157480311798627	0.8114355231094196	2.8876908445156655	2.1296417461205768	0.7374895139098104
3	3	smote	0.8	500	10	0.3	1	0.675255558058286	0.13144440642894348	0.4409448818550437	0.7973219719975818	3.10282097203205	2.175592808184687	0.7011660668683932
3	1	smote	0.8	500	10	0.3	3	0.7044801425369274	0.17816144625744237	0.4409448818550437	0.7889294403844956	2.9480860673873495	2.089087468036348	0.7086249827186615
3	2	smote	0.8	500	10	0.3	3	0.6830349445370423	0.15624406018009923	0.40944881886539775	0.8156934306519728	3.068514679719937	2.22156376790127	0.7239866740409027
3	3	smote	0.8	500	10	0.3	3	0.6780639410335425	0.13424389645517862	0.40157480311798627	0.7979306147242975	2.649849263902621	1.9873113519743035	0.749971461602671
3	1	smote	1.0	100	5	0.1	1	0.7789935245320612	0.19765126161185798	0.6929133857722116	0.7171532846671707	5.721091553723917	2.449784012725803	0.4282021940236733
3	2	smote	1.0	100	5	0.1	1	0.8075871218652413	0.2244688612556865	0.7244094487618575	0.7664233576595717	8.624999500725895	3.1013778196720656	0.35958004787838577
3	3	smote	1.0	100	5	0.1	1	0.7492895174469595	0.1890695873392735	0.6456692912877426	0.7309799147855692	4.951332108130118	2.4000782944229204	0.4847338438414696
3	1	smote	1.0	100	5	0.1	3	0.782923348085139	0.2082583644307667	0.7559055117515036	0.7098540145942224	7.576384284879149	2.6052591582191154	0.3438657523820189
3	2	smote	1.0	100	5	0.1	3	0.8157293522616242	0.23327952301431576	0.748031496004092	0.7688564476838878	9.87499939654239	3.236220332111536	0.327718524670965
3	3	smote	1.0	100	5	0.1	3	0.7515491634756855	0.1952509276493944	0.6692913385299771	0.7248934875184121	5.3326483075931925	2.432844312423639	0.4562168961401436
3	1	smote	1.0	100	5	0.3	1	0.7448320784719429	0.17994426964020677	0.6299212597929196	0.7427007299224897	4.913233516193239	2.4482045173354487	0.49828783023119494
3	2	smote	1.0	100	5	0.3	1	0.7461899151292221	0.1937828870340306	0.6062992125506851	0.7706812652021249	5.175543505556318	2.6439147531750447	0.5108477396781955
3	3	smote	1.0	100	5	0.3	1	0.7205898562740521	0.1716789337857836	0.5748031495610392	0.7626293365747863	4.343257155085538	2.4215423972419967	0.5575406353671762
3	1	smote	1.0	100	5	0.3	3	0.758113493112631	0.189168039181866	0.6456692912877426	0.7189781021854077	4.662048865260189	2.2975763573341443	0.49282544587516414
3	2	smote	1.0	100	5	0.3	3	0.7720055750330479	0.20117661290210828	0.6062992125506851	0.7645985401413347	5.002015258534604	2.5755965454026524	0.5149117630115045
3	3	smote	1.0	100	5	0.3	3	0.7227608417480986	0.16777124904379692	0.5826771653084506	0.7522824102206191	4.240137029126175	2.352183154638133	0.5547422397151892
3	1	smote	1.0	100	10	0.1	1	0.7675536908251432	0.19688242128999117	0.6456692912877426	0.727493917270514	4.864682326966289	2.369375615864457	0.4870565862201372
3	2	smote	1.0	100	10	0.1	1	0.7780044830162653	0.1964661420310642	0.6299212597929196	0.7627737226230975	5.472994816950456	2.655360275449186	0.48517499276544185
3	3	smote	1.0	100	10	0.1	1	0.7395512338194488	0.17381794297910258	0.5984251968032737	0.7528910529473348	4.54032626585891	2.4217058092140875	0.5333770354833083
3	1	smote	1.0	100	10	0.1	3	0.7725108722723527	0.19789038558493463	0.6850393700248001	0.7153284671489336	5.465384374188134	2.406420266542754	0.44030209901684664
3	2	smote	1.0	100	10	0.1	3	0.7919037492576202	0.2051668149342002	0.6692913385299771	0.7597323600927024	6.3993366191625904	2.785607379055023	0.4352962628532859
3	3	smote	1.0	100	10	0.1	3	0.7463229832120042	0.17754860466485353	0.6299212597929196	0.7492391965870406	5.085725850549538	2.512040263466322	0.4939393680329082
3	1	smote	1.0	100	10	0.3	1	0.7251638025173861	0.16043491617754962	0.5118110235817472	0.7566909975623073	3.260483728905803	2.103543220425562	0.6451629152974365
3	2	smote	1.0	100	10	0.3	1	0.7281237427438358	0.17219746448287204	0.5118110235817472	0.774939172744678	3.6098516154773477	2.274100771255549	0.6299706961379679
3	3	smote	1.0	100	10	0.3	1	0.6999966452763093	0.15399316949810363	0.5039370078343357	0.7729762629289534	3.4588704280894653	2.2197546042468836	0.6417570752669907
3	1	smote	1.0	100	10	0.3	3	0.7415272908404698	0.1820989604978579	0.5590551180662161	0.751216545007596	3.828370421369195	2.24715544533189	0.586974393727685
3	2	smote	1.0	100	10	0.3	3	0.7488289556871085	0.1777455326655626	0.5354330708239817	0.773114355226441	3.927295671983142	2.3599247442874494	0.6009032428726753
3	3	smote	1.0	100	10	0.3	3	0.7140984659327809	0.1613077763577277	0.5039370078343357	0.7608034083946391	3.2311481265523816	2.106789998069276	0.6520251883362985
3	1	smote	1.0	300	5	0.1	1	0.7329995018870816	0.17556947719890026	0.5748031495610392	0.7414841849103316	3.877429027778265	2.223473744254008	0.5734402072998741
3	2	smote	1.0	300	5	0.1	1	0.7346973964020922	0.1816514846783411	0.5748031495610392	0.7767639902629151	4.7038548441532875	2.574867399257569	0.5473951551501387
3	3	smote	1.0	300	5	0.1	1	0.713659955621798	0.1616292719770302	0.5590551180662161	0.7735849056556691	4.331845025882088	2.469159995686542	0.5700019131837016
3	1	smote	1.0	300	5	0.1	3	0.7382632143609785	0.180632823686757	0.5905511810558621	0.7390510948860155	4.084857274363087	2.2630911525265582	0.5540196290042587
3	2	smote	1.0	300	5	0.1	3	0.7355786731038183	0.17582794163451732	0.5984251968032737	0.7761557177568361	5.167092658842716	2.6733994010139845	0.5173894733178298
3	3	smote	1.0	300	5	0.1	3	0.7202855349106925	0.17073657119603344	0.5826771653084506	0.7601947656679234	4.4261084023653625	2.4297932554868282	0.5489683013473495
3	1	smote	1.0	300	5	0.3	1	0.7145789030020883	0.15960775651001263	0.5275590550765702	0.7542579075379912	3.4273925898685733	2.146799631773028	0.6263652444849986
3	2	smote	1.0	300	5	0.3	1	0.6875850144644327	0.14671594939965446	0.5118110235817472	0.7761557177568361	3.6351681289042195	2.286460014025119	0.628983281266461
3	3	smote	1.0	300	5	0.3	1	0.6884180560813952	0.14976610409775304	0.4960629920869242	0.7802799756495419	3.4957581411798166	2.2577048722634605	0.6458412584984797
3	1	smote	1.0	300	5	0.3	3	0.7116381209648064	0.16745736034401207	0.5275590550765702	0.7548661800440702	3.438668170601071	2.1521266777882717	0.6258605182672812
3	2	smote	1.0	300	5	0.3	3	0.6870773224514819	0.15743248615540986	0.4803149605921012	0.7798053527933102	3.273145666494598	2.1813197771699095	0.6664291683585701
3	3	smote	1.0	300	5	0.3	3	0.6985373404709073	0.16609115621597204	0.5275590550765702	0.7772367620159633	3.896129136422292	2.3682499687487732	0.6078468774682814
3	1	smote	1.0	300	10	0.1	1	0.7159750560377032	0.1676915221026602	0.5118110235817472	0.7597323600927024	3.3150263948994776	2.1301703486891355	0.6425801974959735
3	2	smote	1.0	300	10	0.1	1	0.6870581642623139	0.15006761937222332	0.4803149605921012	0.7798053527933102	3.273145666494598	2.1813197771699095	0.6664291683585701
3	3	smote	1.0	300	10	0.1	1	0.6913965714723882	0.14698960008319592	0.4881889763395127	0.7857577601899832	3.4983389877262305	2.27867741667399	0.6513597995177826
3	1	smote	1.0	300	10	0.1	3	0.7193133705002204	0.17500537319803028	0.5196850393291587	0.7609489051048605	3.444124486189837	2.173949539187949	0.6312052637655089
3	2	smote	1.0	300	10	0.1	3	0.6974610609805161	0.15879310921107787	0.4881889763395127	0.7798053527933102	3.3779853881898396	2.217079117779252	0.6563317567183036
3	3	smote	1.0	300	10	0.1	3	0.6902152294870627	0.15269270895659587	0.4566929133498667	0.794887401090719	3.2575579984726586	2.22654724045686	0.6835019388527297
3	1	smote	1.0	300	10	0.3	1	0.6900492365461617	0.15354720022896007	0.4803149605921012	0.773114355226441	3.1493621097746862	2.116991314728447	0.6721968479471803
3	2	smote	1.0	300	10	0.3	1	0.6661374216909018	0.14820492950919648	0.44881889760245525	0.7804136252993893	2.8939848262268413	2.0439286261504126	0.7062679039251996
3	3	smote	1.0	300	10	0.3	1	0.6784473380267516	0.13372719786034248	0.4645669290972782	0.7869750456434147	3.205335977041269	2.1808097961684596	0.6803685416241848
3	1	smote	1.0	300	10	0.3	3	0.7009646148246068	0.15777871466447943	0.4881889763395127	0.7712895377082039	3.21669379635872	2.1345283031756654	0.663578321761618
3	2	smote	1.0	300	10	0.3	3	0.6768229016993315	0.14273807787653794	0.43307086610763224	0.7834549878297844	2.7637327029509455	1.9999114353559977	0.7236269287486763
3	3	smote	1.0	300	10	0.3	3	0.6729216288621257	0.1408866028766766	0.43307086610763224	0.790626902003709	2.8845686564504454	2.0684168575999933	0.7170627830711993
3	1	smote	1.0	500	5	0.1	1	0.724759085771213	0.183344108362437	0.5354330708239817	0.7463503649589639	3.391293601264749	2.110915908190441	0.6224515251319613
3	2	smote	1.0	500	5	0.1	1	0.7159918194532252	0.16812235631151148	0.5590551180662161	0.7767639902629151	4.411589893436759	2.5043230869491424	0.5676690497815747
3	3	smote	1.0	500	5	0.1	1	0.7064736582303354	0.1607884032900482	0.5354330708239817	0.7802799756495419	4.092961907519578	2.4368877986335766	0.5953849101861697
3	1	smote	1.0	500	5	0.1	3	0.7297282410866526	0.1857368385149685	0.5590551180662161	0.749999999995438	3.803571261676435	2.2362203827752425	0.5879265014096013
3	2	smote	1.0	500	5	0.1	3	0.7166767247159799	0.16190065606846651	0.5511811023188047	0.7822384428176263	4.411447389477158	2.5311220407281265	0.5737622537789439
3	3	smote	1.0	500	5	0.1	3	0.7084936811383058	0.16492424104995915	0.5511811023188047	0.7772367620159633	4.284823869772512	2.4742910121255837	0.5774545335999327
3	1	smote	1.0	500	5	0.3	1	0.706072667011514	0.16179787776256102	0.5275590550765702	0.7639902676352556	3.614776467304021	2.235327447886651	0.6183860695004586
3	2	smote	1.0	500	5	0.3	1	0.6806928559112593	0.1422394181982549	0.47244094484468974	0.7828467153237053	3.228395680037964	2.175610301234187	0.6738982716408065
3	3	smote	1.0	500	5	0.3	1	0.6853484839045149	0.14979124780835396	0.5118110235817472	0.777845404742679	3.6707908081931073	2.303850613355137	0.6276169624008798
3	1	smote	1.0	500	5	0.3	3	0.7017189685230952	0.15597944152018864	0.5039370078343357	0.7542579075379912	3.1180259547987417	2.050674275126474	0.6576835067040289
3	2	smote	1.0	500	5	0.3	3	0.6786908251432073	0.13910507507242995	0.4803149605921012	0.7810218978054683	3.2964644880003813	2.1934382198226636	0.6653911167077511
3	3	smote	1.0	500	5	0.3	3	0.6853844273726283	0.1576367892044253	0.47244094484468974	0.7802799756495419	3.18022062817604	2.1501951164413913	0.6761150674858655
3	1	smote	1.0	500	10	0.1	1	0.7073395022702454	0.1610483252806069	0.4881889763395127	0.7688564476838878	3.1727933780343593	2.112059585167529	0.6656782531322853
3	2	smote	1.0	500	10	0.1	1	0.6772204341245665	0.14644112095137019	0.4566929133498667	0.7798053527933102	2.976859496221966	2.0740417553418813	0.6967214032793699
3	3	smote	1.0	500	10	0.1	1	0.6864603351848213	0.14640945853232207	0.4645669290972782	0.7918441874571404	3.300610428839259	2.2318228883634665	0.6761848765478928
3	1	smote	1.0	500	10	0.1	3	0.7111328237255015	0.17014307769011258	0.4803149605921012	0.773114355226441	3.1493621097746862	2.116991314728447	0.6721968479471803
3	2	smote	1.0	500	10	0.1	3	0.6777185470429336	0.144243843183403	0.4566929133498667	0.7798053527933102	2.976859496221966	2.0740417553418813	0.6967214032793699
3	3	smote	1.0	500	10	0.1	3	0.6822142134850308	0.14819661728479142	0.4566929133498667	0.7954960438174347	3.2697548362207947	2.233173868824464	0.6829789840476337
3	1	smote	1.0	500	10	0.3	1	0.6812221008870242	0.1468718718738654	0.4566929133498667	0.7706812652021249	2.824972002229127	1.9915202036902937	0.7049698807170854
3	2	smote	1.0	500	10	0.3	1	0.6599014311167308	0.1419446930705904	0.43307086610763224	0.7810218978054683	2.7245369095124894	1.9776901982007624	0.7258812182174724
3	3	smote	1.0	500	10	0.3	1	0.6769712596028965	0.13648909497016576	0.4409448818550437	0.7894096165502775	2.9566065469830645	2.0938508857495313	0.7081939456300133
3	1	smote	1.0	500	10	0.3	3	0.6919985822940016	0.14983460176640453	0.44881889760245525	0.77372262773252	2.7843316706139265	1.9834898791250437	0.7123755665374379
3	2	smote	1.0	500	10	0.3	3	0.6648107170910206	0.138574667590798	0.42519685036022076	0.7822384428176263	2.6572280072803625	1.952579859990269	0.734818324986883
3	3	smote	1.0	500	10	0.3	3	0.6719152117549518	0.14047656278859344	0.42519685036022076	0.794887401090719	2.8667125914350384	2.0729922583563867	0.7231252396500439
3	1	class_weight		100	5	0.1	1	0.7912380021840337	0.2146379574810916	0.7559055117515036	0.7092457420881433	7.55405550259864	2.5998088254396983	0.3441606629716705
3	2	class_weight		100	5	0.1	1	0.8383120677433569	0.23682698532615182	0.8031496062359725	0.7542579075379912	12.522771448520054	3.268262125982818	0.26098551859631264
3	3	class_weight		100	5	0.1	1	0.7636189800681489	0.19637986040170077	0.7086614172670346	0.7108947048039508	5.981223058150772	2.451222459534163	0.40981959306493115
3	1	class_weight		100	5	0.1	3	0.7946050539303025	0.2200379234410985	0.7637795274989151	0.703771289533432	7.681656017983318	2.5783439441521483	0.3356494825203702
3	2	class_weight		100	5	0.1	3	0.8446630074525355	0.25032993552816046	0.811023621983384	0.7566909975623073	13.347082420822687	3.333306949289736	0.24974048340472102
3	3	class_weight		100	5	0.1	3	0.7647236426548325	0.20584886882449283	0.6929133857722116	0.7169811320711079	5.716239058941522	2.448293876517681	0.42830500860974174
3	1	class_weight		100	5	0.3	1	0.7559007222637317	0.1892872788910374	0.6220472440455082	0.7682481751778087	5.455872426831392	2.68410925213501	0.49196700134998145
3	2	class_weight		100	5	0.3	1	0.7949882177136618	0.19567751408297124	0.6299212597929196	0.7895377128905746	6.38543808515862	2.993036132573453	0.4687283830494964
3	3	class_weight		100	5	0.3	1	0.7431168258562932	0.19000224561321666	0.6062992125506851	0.7638466220282176	4.981185323523967	2.567395783553742	0.5154186337169986
3	1	class_weight		100	5	0.3	3	0.7680541985171562	0.19848235707279782	0.6929133857722116	0.7378345498738575	6.35040720926388	2.6430384286275252	0.416199824362102
3	2	class_weight		100	5	0.3	3	0.8018564285303753	0.20768750784041176	0.6692913385299771	0.77372262773252	6.920122507743217	2.957835784660153	0.42742533996316984
3	3	class_weight		100	5	0.3	3	0.7572809485241612	0.20935340154699228	0.6692913385299771	0.7516737674939035	6.125991757451288	2.695209864956362	0.43996301503640667
3	1	class_weight		100	10	0.1	1	0.7771854704293351	0.20970986252738927	0.7244094487618575	0.7305352798009092	7.126216991233157	2.6883275159114	0.3772446794640796
3	2	class_weight		100	10	0.1	1	0.8310846408797441	0.22212397514425253	0.7559055117515036	0.7712895377082039	10.443376146792476	3.3050760823365146	0.31647581504740274
3	3	class_weight		100	10	0.1	1	0.7612538998662903	0.19583877241147202	0.6692913385299771	0.746195982953462	5.950096774692719	2.6370398701642928	0.4431927598017109
3	1	class_weight		100	10	0.1	3	0.782477920186984	0.20708287875041956	0.7716535432463265	0.7092457420881433	8.243254515228712	2.6539715093030254	0.3219567492387253
3	2	class_weight		100	10	0.1	3	0.8365016188669847	0.2325370720488022	0.795275590488561	0.7664233576595717	12.746393368955342	3.404773475944333	0.2671166070217904
3	3	class_weight		100	10	0.1	3	0.7625430722559559	0.19782537678235798	0.6850393700248001	0.7334144856924321	5.983732592872166	2.569679549570925	0.42944423900135614
3	1	class_weight		100	10	0.3	1	0.7365653198459682	0.18406832746457424	0.47244094484468974	0.8284671532796323	4.32518232898753	2.7542300284479104	0.6367893364256892
3	2	class_weight		100	10	0.3	1	0.7577925934440677	0.18535856350070953	0.43307086610763224	0.8540145985349513	4.468749678093518	2.966535229524058	0.6638400891817597
3	3	class_weight		100	10	0.3	1	0.7334791839395	0.178069375373518	0.44881889760245525	0.8320146074203774	4.0330742809482425	2.6717732059469967	0.6624656476666915
3	1	class_weight		100	10	0.3	3	0.7489582734639921	0.19443687347590788	0.5826771653084506	0.7962287104574439	5.455702314479304	2.8594663066707438	0.5241243175099134
3	2	class_weight		100	10	0.3	3	0.7832610111692242	0.20051096797214155	0.5669291338136276	0.8181265206762888	5.88871961136039	3.1171620224680865	0.5293446061801498
3	3	class_weight		100	10	0.3	3	0.749145743574506	0.1924463858261618	0.5354330708239817	0.7930614729105718	4.416948918514515	2.5874014495066966	0.5857892977868959
3	1	class_weight		300	5	0.1	1	0.7263132938674637	0.1766757335021499	0.4566929133498667	0.823600973231	3.924637446127421	2.5889762309072033	0.6596727028162724
3	2	class_weight		300	5	0.1	1	0.7681739371994558	0.18518233269352888	0.4409448818550437	0.8576642335714254	4.752617921472751	3.0979202342449295	0.6518344705813759
3	3	class_weight		300	5	0.1	1	0.7356597543383765	0.1945924274109797	0.4960629920869242	0.8216676810662102	4.53551593765865	2.7816773046860157	0.6133099955033626
3	1	class_weight		300	5	0.1	3	0.7379758415234592	0.19490742651963505	0.5354330708239817	0.798053527975681	4.554625033169064	2.6513612193526757	0.5821250167682045
3	2	class_weight		300	5	0.1	3	0.7812182692491906	0.2027452796191204	0.4881889763395127	0.8302919707978693	4.666666371298925	2.8766402501301394	0.6164229397574843
3	3	class_weight		300	5	0.1	3	0.7434427133005209	0.1880765201229075	0.5433070865713931	0.7997565429044446	4.7513884812786475	2.7132325186525525	0.5710399142964856
3	1	class_weight		300	5	0.3	1	0.7101174396995996	0.1798390292564242	0.3228346456438713	0.894768856442246	4.053703060581881	3.0678618900313595	0.7568047791477747
3	2	class_weight		300	5	0.3	1	0.731421346054371	0.16995650384024114	0.24409448816975635	0.9093673965881426	3.2400024350295173	2.6932301627509023	0.8312432426694586
3	3	class_weight		300	5	0.3	1	0.7196121939413689	0.16927076529501908	0.3307086613912828	0.9038344491728313	4.644079921877799	3.438951102106514	0.7405021260433435
3	1	class_weight		300	5	0.3	3	0.7141598176140391	0.17807889129150536	0.3700787401283403	0.8759124087537962	4.147058478283901	2.9823990182070026	0.7191600968141081
3	2	class_weight		300	5	0.3	3	0.7474328026514933	0.18606235025898285	0.3228346456438713	0.8978102189726411	4.188537786485048	3.1591672944848286	0.7542410773499484
3	3	class_weight		300	5	0.3	3	0.7277905310527603	0.16693952569306053	0.38582677162316326	0.8807060255576342	4.637820109372228	3.2342516969878465	0.697364618363223
3	1	class_weight		300	10	0.1	1	0.7036659194972892	0.1549065986894055	0.2834645669068138	0.8892944038875348	3.1778767767006544	2.5605258564669593	0.8057347734378136
3	2	class_weight		300	10	0.1	1	0.7460821503151521	0.1901033998203162	0.2913385826542253	0.9166666666610909	4.522221669560616	3.496062572089275	0.7730851741300729
3	3	class_weight		300	10	0.1	1	0.7218598588140571	0.16349843114309187	0.26771653541199086	0.9038344491728313	3.436096003572406	2.7839127969433686	0.8101964437804001
3	1	class_weight		300	10	0.1	3	0.7076627967124547	0.17351760765207214	0.3464566928861058	0.8801703162963493	3.8938287897859856	2.8912424139456085	0.7425191324773759
3	2	class_weight		300	10	0.1	3	0.7570837404448532	0.19808684541571825	0.3464566928861058	0.9063260340577475	5.129087216654968	3.6985372874499	0.7210907282194938
3	3	class_weight		300	10	0.1	3	0.7297338745620887	0.16991683050408263	0.36220472438092877	0.8837492391912127	4.317238321571704	3.1157189054401533	0.7216925798836796
3	1	class_weight		300	10	0.3	1	0.7016567044082994	0.1451554175002387	0.1889763779378759	0.920924574203644	2.7136665706148446	2.3898240463011717	0.8806623647292952
3	2	class_weight		300	10	0.3	1	0.7269574879782362	0.16685632658767266	0.21259842518011038	0.9397810218920939	4.213635657616188	3.5304217466948518	0.8378564241018852
3	3	class_weight		300	10	0.3	1	0.7005980993094062	0.1631455267204381	0.22047244092752186	0.9239196591544497	3.434666211058674	2.897889382438576	0.8437178957190986
3	1	class_weight		300	10	0.3	3	0.6959092476579113	0.14632172828214868	0.23622047242234487	0.9136253041306958	3.2713804798586668	2.7348338850470424	0.83598770279738
3	2	class_weight		300	10	0.3	3	0.7322690959250531	0.1679310169904262	0.22834645667493336	0.9416058394103309	4.771682847784571	3.9104324005131392	0.8195080179337301
3	3	class_weight		300	10	0.3	3	0.7239038440341032	0.16083255619990647	0.22047244092752186	0.9172245891605769	3.1339865462367023	2.6635012989570743	0.8498764204382264
3	1	class_weight		500	5	0.1	1	0.7142532137862329	0.17760382236688904	0.3700787401283403	0.8540145985349513	3.4368747576496483	2.5350391961387406	0.7376000990805998
3	2	class_weight		500	5	0.1	1	0.7586259746728738	0.17406022159589865	0.36220472438092877	0.8917274939118509	4.677208598482308	3.345306246379673	0.7152356216682518
3	3	class_weight		500	5	0.1	1	0.7309559524779428	0.1894467822915358	0.43307086610763224	0.8618381010294471	4.765051032098407	3.1345170990647993	0.6578139521066004
3	1	class_weight		500	5	0.1	3	0.7240765752821045	0.18555105809792227	0.43307086610763224	0.8394160583890548	3.993055294638072	2.6968502254624713	0.6753851340734711
3	2	class_weight		500	5	0.1	3	0.7686409180604249	0.17303696619091666	0.39370078737057473	0.8667883211626108	4.225226498383837	2.955452264036404	0.6994778203995949
3	3	class_weight		500	5	0.1	3	0.7346653183872406	0.1839327987271579	0.47244094484468974	0.8423615337745444	4.785339386650038	2.996990050633333	0.6262857784216581
3	1	class_weight		500	5	0.3	1	0.7041999540203461	0.17134221133529765	0.2834645669068138	0.9124087591185377	4.120878642364269	3.2362201025126116	0.7853228260677706
3	2	class_weight		500	5	0.3	1	0.7129504569228116	0.1528559249709727	0.19685039368528737	0.9312652068069875	3.3207525934020388	2.8639115053914797	0.8624284380216168
3	3	class_weight		500	5	0.3	1	0.7099937218742363	0.1625943102370809	0.24409448816975635	0.9178332318872926	3.6070983212940955	2.970719964642331	0.8235760891334842
3	1	class_weight		500	5	0.3	3	0.7128714293924938	0.18212276095722932	0.29921259840163683	0.8996350364908782	3.827170193649583	2.9812452286896924	0.7789685432241203
3	2	class_weight		500	5	0.3	3	0.7325421001206966	0.16820044981710736	0.24409448816975635	0.9227493917218812	3.8572009382694756	3.159773910041261	0.8191882979492576
3	3	class_weight		500	5	0.3	3	0.7227248982799853	0.1610783597487563	0.2913385826542253	0.8977480219056742	3.6094573128257204	2.8492216932297696	0.7893767428723623
3	1	class_weight		500	10	0.1	1	0.6981986512634826	0.14846464373344326	0.23622047242234487	0.9160583941550119	3.3751676797458683	2.8141044229904333	0.8337672839562872
3	2	class_weight		500	10	0.1	1	0.7410100197329349	0.18571263003124835	0.25196850391716785	0.9312652068069875	4.5637627181159495	3.6658067269010943	0.8032421726729947
3	3	class_weight		500	10	0.1	1	0.7181984175289106	0.16062421844277242	0.23622047242234487	0.9178332318872926	3.4547532978511963	2.874890288363546	0.8321550067277309
3	1	class_weight		500	10	0.1	3	0.6982800735674464	0.1595655613989638	0.2834645669068138	0.9045012165395104	3.7469023798756647	2.968252860954634	0.792188459306513
3	2	class_weight		500	10	0.1	3	0.7430982623522424	0.1890050000407686	0.2834645669068138	0.9227493917218812	4.725447158327513	3.6694148632737225	0.7765222407688448
3	3	class_weight		500	10	0.1	3	0.7249509970718055	0.16871624505170948	0.29921259840163683	0.9032258064461155	3.9850183068661797	3.091863197148746	0.7758717574700441
3	1	class_weight		500	10	0.3	1	0.7017764430905991	0.1407674778882049	0.1732283464430529	0.9263990267583553	2.637229077363224	2.353614568902081	0.8924573760892248
3	2	class_weight		500	10	0.3	1	0.7242561833055541	0.16785318590187465	0.18110236219046438	0.9458637469528841	3.863979402666729	3.345305937220811	0.865767011147174
3	3	class_weight		500	10	0.3	1	0.7004734952866132	0.16074775744019562	0.21259842518011038	0.9257455873345969	3.366147083830664	2.8631079139635545	0.8505593513887326
3	1	class_weight		500	10	0.3	3	0.6918956070272237	0.14291524398293823	0.22047244092752186	0.919708029191486	3.239669014431352	2.745883694827757	0.8475815431142254
3	2	class_weight		500	10	0.3	3	0.7284470371860452	0.15923750765924383	0.22834645667493336	0.9440389294346471	4.992013295687233	4.0804511701353565	0.8173958838892639
3	3	class_weight		500	10	0.3	3	0.7205251580314481	0.1590403884457245	0.22047244092752186	0.9190505173407241	3.211057547741026	2.7235802681989774	0.8481879242570524
4	1	none		100	5	0.1	1	0.8049337126654789	0.21072745865604273	0.023622047242234486	0.9963503649574432	6.60482059981935	6.472423199184859	0.9799544189457139
4	2	none		100	5	0.1	1	0.7954695672165067	0.19225974116116196	0.0	0.9993917274878383	0.0	0.0	1.0006086327206292
4	3	none		100	5	0.1	1	0.8104700926382984	0.22930318601637512	0.0	0.9999999999939136	0.0	0.0	0.9999999900060864
4	1	none		100	5	0.1	3	0.805364771921758	0.2194313738455605	0.0	0.9999999999939173	0.0	0.0	0.9999999900060829
4	2	none		100	5	0.1	3	0.7980295802440753	0.19730825296995858	0.0	0.9999999999939173	0.0	0.0	0.9999999900060829
4	3	none		100	5	0.1	3	0.8130652110360824	0.23173957717797894	0.0	0.9999999999939136	0.0	0.0	0.9999999900060864
4	1	none		100	5	0.3	1	0.7898370596011266	0.19915518015632214	0.03937007873705747	0.9890510948844949	3.70218240797745	3.5957972385140176	0.9712641910198648
4	2	none		100	5	0.3	1	0.7947176082916645	0.18828664579586232	0.023622047242234486	0.9902676398966529	2.4616910171542434	2.4271628587275487	0.9859737949226788
4	3	none		100	5	0.3	1	0.7884008032167007	0.2041494179497786	0.023622047242234486	0.995130858180188	4.944546289463879	4.85136798284233	0.9811553273825017
4	1	none		100	5	0.3	3	0.7982762419296129	0.20456643727363502	0.03937007873705747	0.99209245741489	5.141859822264981	4.978794426380669	0.9682866797346723
4	2	none		100	5	0.3	3	0.8008123072207215	0.1942031909919808	0.007874015747411495	0.9987834549817592	6.51581942238337	6.472387709022818	0.9933344103475998
4	3	none		100	5	0.3	3	0.8020736984870196	0.2277649308516033	0.01574803149482299	0.999391357267198	26.271568089442308	25.873590384330182	0.984851381292777
4	1	none		100	10	0.1	1	0.7991000440638352	0.20681983302686818	0.03149606298964598	0.9957420924513641	7.605092462418477	7.397057981955657	0.9726453613099677
4	2	none		100	10	0.1	1	0.7963891602965687	0.19250329105842845	0.0	0.9981751824756803	0.0	0.0	1.0018281435343968
4	3	none		100	10	0.1	1	0.8031591912240429	0.2106519922111231	0.0	0.9981740718137665	0.0	0.0	1.0018292582621617
4	1	none		100	10	0.1	3	0.8016648466386957	0.20899280925755964	0.007874015747411495	0.9993917274878383	13.039468038524602	12.94466894902079	0.9927298245895911
4	2	none		100	10	0.1	3	0.7950648504703335	0.18849135495380484	0.0	0.9993917274878383	0.0	0.0	1.0006086327206292
4	3	none		100	10	0.1	3	0.8057782719339024	0.22406562029596652	0.0	0.9999999999939136	0.0	0.0	0.9999999900060864
4	1	none		100	10	0.3	1	0.7814769048029581	0.1877410731954041	0.07874015747411495	0.9817518248115465	4.59828807433832	4.314958263572303	0.9383836218678692
4	2	none		100	10	0.3	1	0.7869585416786405	0.18488680628726123	0.04724409448446897	0.9866180048601788	3.655895086469016	3.5304196935243626	0.9656786022202861
4	3	none		100	10	0.3	1	0.7688811037999435	0.17750587899210438	0.03937007873705747	0.9902617163664622	4.167516208463095	4.042810806348099	0.9700767945336565
4	1	none		100	10	0.3	3	0.7913457669981032	0.19432262332574493	0.04724409448446897	0.9896593673905739	4.745741638439811	4.56877742215008	0.9627109359865351
4	2	none		100	10	0.3	3	0.7877583960764027	0.18030337543432076	0.01574803149482299	0.9933090024270481	2.3752691749170913	2.3536113691581733	0.9908819473008292
4	3	none		100	10	0.3	3	0.7849454378154039	0.20796396660095645	0.01574803149482299	0.9939135727267565	2.612795704258383	2.5873973209339916	0.9902792210615803
4	1	none		300	5	0.1	1	0.7839914171312528	0.19415386706542104	0.07874015747411495	0.9781021897750725	3.817662071377239	3.5957988815928137	0.941885053256951
4	2	none		300	5	0.1	1	0.7832394582064103	0.19240230569628372	0.03937007873705747	0.9884428223784159	3.5051738409828563	3.4065449161290857	0.9718618920544456
4	3	none		300	5	0.1	1	0.7648051145158894	0.19735931557407363	0.04724409448446897	0.990870359093178	5.381812281250102	5.1747974776523495	0.9615343593203534
4	1	none		300	5	0.1	3	0.7910799471233979	0.19408113186612255	0.055118110231880464	0.9817518248115465	3.1383316115787103	3.0204707845006125	0.9624447403752451
4	2	none		300	5	0.1	3	0.7871046228710461	0.19281089531018233	0.055118110231880464	0.9896593673905739	5.582837732510844	5.33024032584176	0.9547546472600311
4	3	none		300	5	0.1	3	0.7795107854366653	0.19529939229875598	0.03937007873705747	0.9914790018198937	4.768729761634013	4.620354529053654	0.9688857855898264
4	1	none		300	5	0.3	1	0.7574477460390445	0.18000698937049114	0.13385826770599543	0.9641119221352549	4.151770795758627	3.729880182262145	0.8983829609656713
4	2	none		300	5	0.3	1	0.751439258961243	0.17699559896609782	0.1417322834534069	0.968978102183887	5.158120295159989	4.568780369458459	0.8857452049275144
4	3	none		300	5	0.3	1	0.7095983437249894	0.14590633210239962	0.06299212597929196	0.9774802191054324	2.9180091500464593	2.7971896486164676	0.9585952187270695
4	1	none		300	5	0.3	3	0.7517433952142845	0.1699683506159736	0.11023622046376093	0.9701946471960451	4.0328684284271406	3.698536440869411	0.9170982059494546
4	2	none		300	5	0.3	3	0.767692587696611	0.186507799028558	0.09448818896893794	0.9720194647142821	3.624951442772463	3.376924502510236	0.9315778485788367
4	3	none		300	5	0.3	3	0.7272801338055507	0.16018722108262656	0.03937007873705747	0.9817407181924424	2.203550704767498	2.1561667972665797	0.9784965558387615
4	1	none		300	10	0.1	1	0.76523554993582	0.17844058091780277	0.08661417322152645	0.9750608272446774	3.707525844487543	3.473015698681658	0.936747525784663
4	2	none		300	10	0.1	1	0.761413491196812	0.17287162452448454	0.07874015747411495	0.9744525547385983	3.260071981905464	3.0821135282729775	0.9454127125962438
4	3	none		300	10	0.1	1	0.7413675770747769	0.16127130644528392	0.04724409448446897	0.9774802191054324	2.1523331957596215	2.0978922364623505	0.9747060627379354
4	1	none		300	10	0.1	3	0.7726162423127766	0.1765297740057319	0.07086614172670345	0.9768856447629144	3.2234597987753895	3.0658917517234263	0.9511183358494428
4	2	none		300	10	0.1	3	0.7763880108052187	0.17578395415352274	0.07086614172670345	0.9756690997507563	3.058473317445738	2.9125972271796257	0.9523042689243818
4	3	none		300	10	0.1	3	0.7523854481671228	0.16776905607121567	0.03937007873705747	0.982349360919158	2.2809483957352716	2.230517334333602	0.9778903002341283
4	1	none		300	10	0.3	1	0.7520666896564936	0.17128794311622497	0.11023622046376093	0.9616788321109387	3.1091437293917217	2.876639668615921	0.9252192525970082
4	2	none		300	10	0.3	1	0.7427797574573252	0.16062340354977425	0.10236220471634944	0.9622871046170178	2.9097332392220316	2.714248708150183	0.9328170165106106
4	3	none		300	10	0.3	1	0.7272346054126071	0.1549962134852819	0.06299212597929196	0.9677419354779809	2.016806096939932	1.952755299647352	0.9682414598221296
4	1	none		300	10	0.3	3	0.7587912140544475	0.16305666415903253	0.07086614172670345	0.966545012159571	2.203543254342381	2.1182527664391184	0.9612939252403514
4	2	none		300	10	0.3	3	0.7498036285610283	0.16815409865902817	0.10236220471634944	0.968369829677808	3.491226963822311	3.236219448440242	0.926957613201077
4	3	none		300	10	0.3	3	0.7172662835891709	0.14966115696315316	0.07086614172670345	0.9695678636581281	2.429999200515562	2.328660651490032	0.9582968696845573
4	1	none		500	5	0.1	1	0.7667777841638409	0.1793655771901688	0.08661417322152645	0.9726277372203612	3.369538996603693	3.1643033049837035	0.9390908591584055
4	2	none		500	5	0.1	1	0.7724749506676629	0.18419336265520206	0.07874015747411495	0.9805352797993885	4.305553339948479	4.045273510733849	0.9395478695258068
4	3	none		500	5	0.1	1	0.7549613967152462	0.18168098903267257	0.04724409448446897	0.9878271454595994	4.0239636331327375	3.8810991716592382	0.9644965723505029
4	1	none		500	5	0.1	3	0.7815583271069219	0.1943692891635447	0.09448818896893794	0.9774939172689934	4.532077888102309	4.198338205492313	0.9263605489201951
4	2	none		500	5	0.1	3	0.775284020154415	0.1866443717760033	0.07874015747411495	0.9817518248115465	4.59828807433832	4.314958263572303	0.9383836218678692
4	3	none		500	5	0.1	3	0.7623945059210874	0.17987011852576534	0.055118110231880464	0.9878271454595994	4.733746106898057	4.527949033602444	0.9565255262986782
4	1	none		500	5	0.3	1	0.7572154529953828	0.17733387779510518	0.1732283464430529	0.9574209245683856	4.7112914040549265	4.068390494701256	0.8635403966069153
4	2	none		500	5	0.3	1	0.752919229074468	0.1785431586277192	0.1653543306956414	0.96715328466565	5.833331548497584	5.034119201000512	0.8629921170799506
4	3	none		500	5	0.3	1	0.7023473480909225	0.14228124699336192	0.07086614172670345	0.9695678636581281	2.429999200515562	2.328660651490032	0.9582968696845573
4	1	none		500	5	0.3	3	0.7476076211276511	0.16930487619752338	0.09448818896893794	0.9592457420866226	2.4560668849967855	2.3184857392057987	0.9439831336874054
4	2	none		500	5	0.3	3	0.7625246661685539	0.18346808513219523	0.11811023621117243	0.9720194647142821	4.652560444174103	4.2211556281377955	0.9072758177484586
4	3	none		500	5	0.3	3	0.7198757793742002	0.15280363360770666	0.04724409448446897	0.9762629336520009	2.0394142704568154	1.9903080645587328	0.9759214069433642
4	1	none		500	10	0.1	1	0.7608746671264632	0.16980543700726725	0.10236220471634944	0.9641119221352549	3.063484128107623	2.8522613158475223	0.9310514322705439
4	2	none		500	10	0.1	1	0.750948330363814	0.17361398148452306	0.11023622046376093	0.9708029197021242	4.119467611895204	3.77558925698089	0.916523583019315
4	3	none		500	10	0.1	1	0.7294583079732198	0.1624940505696213	0.07086614172670345	0.9707851491115594	2.534427097472209	2.4256881454035284	0.9570952435280518
4	1	none		500	10	0.1	3	0.7609105887311531	0.16963998233839384	0.07086614172670345	0.9714111922082032	2.5915966400872263	2.478806302617994	0.9564784266036852
4	2	none		500	10	0.1	3	0.7677452727168228	0.17782440347380682	0.09448818896893794	0.9708029197021242	3.4695640265828906	3.236219363126477	0.9327452393545045
4	3	none		500	10	0.1	3	0.7435816947105592	0.16077637009935514	0.03937007873705747	0.978088861832148	1.8294618238538507	1.7968058284969872	0.9821499343546343
4	1	none		500	10	0.3	1	0.7499018142805142	0.16869113231349817	0.10236220471634944	0.9610705596048598	2.815240503369369	2.6294284578219433	0.9339977975318822
4	2	none		500	10	0.3	1	0.7363737379542885	0.16053569269038254	0.11023622046376093	0.9574209245683856	2.7858400521662583	2.588975769355345	0.9293339506278427
4	3	none		500	10	0.3	1	0.7262521506175088	0.1514811212467441	0.06299212597929196	0.9653073645711181	1.8705582102574847	1.815719879546877	0.9706834306917178
4	1	none		500	10	0.3	3	0.7534125524455428	0.1619661246852418	0.11023622046376093	0.9635036496291758	3.2707955616726645	3.0204716126127895	0.9234669434246705
4	2	none		500	10	0.3	3	0.7478590723604805	0.16654220378658563	0.10236220471634944	0.9641119221352549	3.063484128107623	2.8522613158475223	0.9310514322705439
4	3	none		500	10	0.3	3	0.7167582825731689	0.14972436063061093	0.07874015747411495	0.9683505782046966	2.6150550568214315	2.4878853428831404	0.951370148113281
4	1	undersample	0.6	100	5	0.1	1	0.7974763875318505	0.2044727781467455	0.6220472440455082	0.7950121654452859	6.38309805052295	3.034556733823673	0.47540499080130527
4	2	undersample	0.6	100	5	0.1	1	0.782367760599268	0.17226538719680054	0.6377952755403311	0.7925790754209697	6.728483610082401	3.074883819392503	0.456995057177528
4	3	undersample	0.6	100	5	0.1	1	0.8065450659203206	0.20718940737591812	0.6771653542773886	0.8107121119853274	8.983765387260522	3.5774360716124516	0.3982111984856373
4	1	undersample	0.6	100	5	0.1	3	0.79769191715999	0.20204188932059847	0.6377952755403311	0.7937956204331278	6.778568286695077	3.0930247260012558	0.4562946816197955
4	2	undersample	0.6	100	5	0.1	3	0.7848750886066249	0.17593865540664688	0.6456692912877426	0.7944038929392069	7.040893735126525	3.1404741515464685	0.44603344394617495
4	3	undersample	0.6	100	5	0.1	3	0.8097727893568993	0.21474445336696146	0.6535433070351541	0.8247108946997888	8.875078301855968	3.7283735839265	0.4200947156033581
4	1	undersample	0.6	100	5	0.3	1	0.7827197923252295	0.18626686136523368	0.5826771653084506	0.7907542579027327	5.276436747220538	2.7846546917597386	0.5277528704314024
4	2	undersample	0.6	100	5	0.3	1	0.7745943253443683	0.165218131480536	0.5669291338136276	0.8017031630121552	5.292581964374943	2.8589921747388103	0.5401885395554076
4	3	undersample	0.6	100	5	0.3	1	0.7712270141521416	0.18770072838713228	0.6141732282980966	0.8107121119853274	6.817769773942955	3.244651320764782	0.47591094451266414
4	1	undersample	0.6	100	5	0.3	3	0.7887881487441808	0.19457982297663054	0.6062992125506851	0.7944038929392069	5.950413865232331	2.948981825232659	0.4955927154847369
4	2	undersample	0.6	100	5	0.3	3	0.7783253826848286	0.16619724245263742	0.5984251968032737	0.79866180048176	5.911260842723377	2.9722385941306397	0.5028095721197596
4	3	undersample	0.6	100	5	0.3	3	0.78699900796028	0.19701347351968218	0.6299212597929196	0.8101034692586118	7.261319786566951	3.3171813311269407	0.4568289726958932
4	1	undersample	0.6	100	10	0.1	1	0.7912140544475736	0.18836561125875925	0.6220472440455082	0.7901459853966537	6.19691994196278	2.964190204220601	0.4783328121086779
4	2	undersample	0.6	100	10	0.1	1	0.7781960649079449	0.17355642177392241	0.6141732282980966	0.7877128953723376	5.906671799215797	2.89312532875731	0.48980633562113607
4	3	undersample	0.6	100	10	0.1	1	0.7993731459161031	0.20850589211267723	0.6220472440455082	0.8216676810662102	7.583190626645157	3.488135032860242	0.45998249665147933
4	1	undersample	0.6	100	10	0.1	3	0.7971985937889151	0.200316764179263	0.6062992125506851	0.7919708029148907	5.862806690465228	2.914490811391859	0.4971152737312101
4	2	undersample	0.6	100	10	0.1	3	0.7829784278789969	0.177495682639095	0.6220472440455082	0.7895377128905746	6.174253026259618	2.955623180916285	0.4787013273675765
4	3	undersample	0.6	100	10	0.1	3	0.8059771591241296	0.22356169970124423	0.6220472440455082	0.8259281801532202	7.809075813713945	3.5735089623234386	0.45760970561420933
4	1	undersample	0.6	100	10	0.3	1	0.7752792306071229	0.18116491995642967	0.5275590550765702	0.77372262773252	3.8182793872271428	2.331470559673297	0.6106076284751993
4	2	undersample	0.6	100	10	0.3	1	0.7562240167059409	0.15423076821980825	0.5590551180662161	0.7858880778541005	4.653611770953193	2.611041395326191	0.5610784649221517
4	3	undersample	0.6	100	10	0.3	1	0.7546810376639621	0.16866274833641454	0.5590551180662161	0.7942787583640032	4.895128644036809	2.717537024591938	0.5551512888126289
4	1	undersample	0.6	100	10	0.3	3	0.7847481656033872	0.1819489751697953	0.6062992125506851	0.7931873479270488	5.906352609700447	2.931634874158812	0.496352827001971
4	2	undersample	0.6	100	10	0.3	3	0.768128436500182	0.16537265287132544	0.5590551180662161	0.7883211678784166	4.721674628291257	2.6410533639687417	0.5593467412869519
4	3	undersample	0.6	100	10	0.3	3	0.7785858401905482	0.18620171054397489	0.6062992125506851	0.8088861838051803	6.518025081803998	3.172450809145693	0.4867196281311948
4	1	undersample	0.6	300	5	0.1	1	0.7697209609747687	0.1739397914930201	0.5748031495610392	0.7645985401413347	4.390898441603276	2.4417993222648526	0.5561047040441862
4	2	undersample	0.6	300	5	0.1	1	0.7500335268310439	0.16678361594798594	0.5590551180662161	0.7846715328419425	4.620157146132509	2.5962897497104063	0.5619483540039683
4	3	undersample	0.6	300	5	0.1	1	0.7471688528282717	0.16176469663225249	0.5433070865713931	0.8003651856311603	4.769501418211659	2.7215045685996864	0.5706056634165148
4	1	undersample	0.6	300	5	0.1	3	0.7768549916661877	0.18073078356244224	0.5433070865713931	0.7834549878297844	4.304145461442088	2.5089798007193425	0.5829216926226427
4	2	undersample	0.6	300	5	0.1	3	0.7658773492729467	0.16670329524175673	0.5748031495610392	0.7846715328419425	4.926239541162378	2.66942467223746	0.5418787699359817
4	3	undersample	0.6	300	5	0.1	3	0.7593153488193769	0.16516702618838972	0.5748031495610392	0.7839318320098362	4.904746744612818	2.660286002815307	0.5423900748167667
4	1	undersample	0.6	300	5	0.3	1	0.7491330919401499	0.16045784392326726	0.5433070865713931	0.749391727489359	3.5574153134695843	2.167953433655266	0.6094181328428266
4	2	undersample	0.6	300	5	0.3	1	0.7296228710462287	0.14560195013618854	0.5905511810558621	0.7810218978054683	5.144230500918139	2.696850270273767	0.5242475465184014
4	3	undersample	0.6	300	5	0.3	1	0.7131112186752675	0.14226094125332564	0.5039370078343357	0.7814972611029732	3.633372948698726	2.306318846687942	0.6347597240685707
4	1	undersample	0.6	300	5	0.3	3	0.7609273521466751	0.1647510580210191	0.5669291338136276	0.7603406325987815	4.153207006440992	2.365562073811618	0.5695747957207337
4	2	undersample	0.6	300	5	0.3	3	0.7332964538191851	0.1534126203729359	0.5196850393291587	0.7791970802872312	3.8181816315886454	2.3536147822186524	0.6164229392768721
4	3	undersample	0.6	300	5	0.3	3	0.7199165153047288	0.14501155960865847	0.5354330708239817	0.782105903829689	4.136918644954451	2.4573086451703983	0.5939949065225737
4	1	undersample	0.6	300	10	0.1	1	0.7677093511121328	0.17229095785478496	0.6062992125506851	0.7615571776109394	4.918571190626458	2.542744550028677	0.5169681198655389
4	2	undersample	0.6	300	10	0.1	1	0.7437927467095811	0.15291934912403926	0.5433070865713931	0.7767639902629151	4.139481145871621	2.433778774640716	0.5879429444130105
4	3	undersample	0.6	300	10	0.1	1	0.7392445162248815	0.1534372300360504	0.5354330708239817	0.7808886183762576	4.107532751969383	2.4436569310984346	0.5949208533642197
4	1	undersample	0.6	300	10	0.1	3	0.7761605073088492	0.1792712549574845	0.5669291338136276	0.7773722627689942	4.571087698934411	2.5465340276087125	0.5570958488701651
4	2	undersample	0.6	300	10	0.1	3	0.7470232963580283	0.1514975347688012	0.5433070865713931	0.7816301703115474	4.258236266390731	2.4880133966601212	0.5842825992806152
4	3	undersample	0.6	300	10	0.1	3	0.7351781118656576	0.15634092606137706	0.5590551180662161	0.7833231892831204	4.583517019821581	2.580133473514015	0.5629156424031952
4	1	undersample	0.6	300	10	0.3	1	0.7638825028258329	0.17218775763465696	0.6299212597929196	0.7445255474407267	4.960486093678245	2.4656916917743588	0.49706653654605154
4	2	undersample	0.6	300	10	0.3	1	0.7300060348295878	0.1509707130006265	0.5433070865713931	0.7639902676352556	3.851048524500175	2.3020536403608793	0.5977732005205455
4	3	undersample	0.6	300	10	0.3	1	0.7154595252586732	0.13837536408101553	0.5275590550765702	0.7741935483823847	3.828571244992336	2.3363328546813165	0.6102362126475932
4	1	undersample	0.6	300	10	0.3	3	0.7598473092323315	0.17390719823553874	0.5748031495610392	0.7676399026717298	4.466065326383255	2.473760045001948	0.5539014366242185
4	2	undersample	0.6	300	10	0.3	3	0.7329324482249938	0.1444871920570013	0.5511811023188047	0.7712895377082039	4.141470498630507	2.4099513100370418	0.5819071437112143
4	3	undersample	0.6	300	10	0.3	3	0.7232185219087419	0.14818380463505204	0.5196850393291587	0.7851491174632675	3.9539309763394535	2.4188172233927747	0.6117499770046072
4	1	undersample	0.6	500	5	0.1	1	0.7628575397053472	0.1680956871109528	0.5669291338136276	0.7682481751778087	4.339584615974393	2.4462767867559583	0.5637121890319069
4	2	undersample	0.6	500	5	0.1	1	0.7406579880069736	0.15688131538136088	0.5748031495610392	0.7828467153237053	4.873482473484709	2.646992533168261	0.5431418905956883
4	3	undersample	0.6	500	5	0.1	1	0.7275580966256273	0.15073229019508683	0.5433070865713931	0.7851491174632675	4.34746485506807	2.5287634608197194	0.5816639125666898
4	1	undersample	0.6	500	5	0.1	3	0.7673716880280476	0.17412304088108654	0.5354330708239817	0.7706812652021249	3.8733981888561835	2.3348857560506895	0.6028003328018802
4	2	undersample	0.6	500	5	0.1	3	0.7518272122918941	0.15955317554255707	0.5511811023188047	0.7895377128905746	4.60703758324264	2.6189066160017718	0.5684578262302978
4	3	undersample	0.6	500	5	0.1	3	0.7452183206253205	0.1541018028800486	0.5669291338136276	0.786366402916699	4.818647765858761	2.6537450804384353	0.5507240124614124
4	1	undersample	0.6	500	5	0.3	1	0.7476866486579689	0.1632269576042069	0.5590551180662161	0.7475669099711219	3.7546900263971734	2.2146664522293653	0.5898400131868026
4	2	undersample	0.6	500	5	0.3	1	0.7234635132287297	0.1408988189087663	0.5433070865713931	0.7828467153237053	4.288756664972327	2.501951846419315	0.5833746232249555
4	3	undersample	0.6	500	5	0.3	1	0.7039911626993065	0.13937180590037568	0.47244094484468974	0.782105903829689	3.214374897470024	2.1682135104444686	0.6745365887492716
4	1	undersample	0.6	500	5	0.3	3	0.756221621932295	0.16193495231177002	0.5354330708239817	0.7597323600927024	3.6443679973200083	2.2284859032440187	0.6114876072995703
4	2	undersample	0.6	500	5	0.3	3	0.72613608061766	0.14828738659594184	0.5275590550765702	0.7791970802872312	3.940633415161856	2.3892756122522685	0.6063176451920225
4	3	undersample	0.6	500	5	0.3	3	0.710389100023483	0.1366203098800261	0.4881889763395127	0.782105903829689	3.423721363573938	2.240487294125951	0.6544011681925973
4	1	undersample	0.6	500	10	0.1	1	0.7639471617142747	0.16922167942496258	0.6062992125506851	0.7597323600927024	4.869518753701085	2.5234325669086677	0.518209836710361
4	2	undersample	0.6	500	10	0.1	1	0.7344651033584306	0.14896302540641762	0.5354330708239817	0.774330900238599	3.9546802422313374	2.3726467099998434	0.5999591686619724
4	3	undersample	0.6	500	10	0.1	1	0.7282745697566867	0.1446647416520214	0.5354330708239817	0.7851491174632675	4.2118401850736635	2.492114715010738	0.5916926007126622
4	1	undersample	0.6	500	10	0.1	3	0.7712033258616396	0.1748042667567684	0.5669291338136276	0.774330900238599	4.49184001294846	2.512214163529246	0.5592839707934787
4	2	undersample	0.6	500	10	0.1	3	0.7429665498017128	0.1506447496861827	0.5590551180662161	0.7798053527933102	4.490035290304518	2.5389131832633374	0.5654550519559041
4	3	undersample	0.6	500	10	0.1	3	0.7262737166983768	0.14954710778201835	0.5118110235817472	0.7796713329228262	3.709900015295584	2.32294329712912	0.6261471334679731
4	1	undersample	0.6	500	10	0.3	1	0.7643614575550318	0.17353982404926144	0.6377952755403311	0.7451338199468058	5.148126770426897	2.5024711022172625	0.4860935175705634
4	2	undersample	0.6	500	10	0.3	1	0.7268114067858306	0.14999899673336514	0.5433070865713931	0.7664233576595717	3.903555852009615	2.326033364754049	0.5958755078452406
4	3	undersample	0.6	500	10	0.3	1	0.7110744221488443	0.13645266731600664	0.5196850393291587	0.7754108338358162	3.7355722585178937	2.313936264449574	0.6194328651567609
4	1	undersample	0.6	500	10	0.3	3	0.7593539858612565	0.17379658716562085	0.5748031495610392	0.7658150851534926	4.420730909131458	2.4544839935268437	0.555221297059623
4	2	undersample	0.6	500	10	0.3	3	0.7284733796961511	0.14351750563407648	0.5433070865713931	0.7767639902629151	4.139481145871621	2.433778774640716	0.5879429444130105
4	3	undersample	0.6	500	10	0.3	3	0.7165162632212057	0.14270072668367736	0.5275590550765702	0.7833231892831204	4.036937999751717	2.434773841203367	0.6031239025676719
4	1	undersample	0.8	100	5	0.1	1	0.7938099890798322	0.20903578120409672	0.700787401519623	0.7457420924528848	6.869428004335504	2.7562068008748	0.40122798149147126
4	2	undersample	0.8	100	5	0.1	1	0.7768933080445237	0.16731755174108073	0.7244094487618575	0.7621654501170185	8.423528932528809	3.0458544339320532	0.3615888749351484
4	3	undersample	0.8	100	5	0.1	1	0.8003627894048242	0.22562716050463696	0.7165354330144461	0.7559342665809134	7.829176628988678	2.935829596470978	0.37498573059507573
4	1	undersample	0.8	100	5	0.1	3	0.7958910473782017	0.21439440529028472	0.7165354330144461	0.7566909975623073	7.861388457442366	2.944960508595787	0.3746107250550521
4	2	undersample	0.8	100	5	0.1	3	0.7804782841925781	0.17301871536662278	0.7244094487618575	0.7621654501170185	8.423528932528809	3.0458544339320532	0.3615888749351484
4	3	undersample	0.8	100	5	0.1	3	0.81063543259162	0.24240542891782746	0.7401574802566806	0.7516737674939035	8.622251446319074	2.9805850271282117	0.34568522612248087
4	1	undersample	0.8	100	5	0.3	1	0.781527195049524	0.195178623516383	0.6850393700248001	0.7408759124042527	6.218661667798773	2.6436729597164366	0.42511926822119656
4	2	undersample	0.8	100	5	0.3	1	0.7716224112496887	0.1602011687541716	0.6771653542773886	0.7621654501170185	6.721851057949981	2.8472117534582235	0.42357553919203483
4	3	undersample	0.8	100	5	0.3	1	0.775597739874725	0.20695208915212904	0.6850393700248001	0.7401095556863049	6.193910705146096	2.635877380851927	0.42555946386551075
4	1	undersample	0.8	100	5	0.3	3	0.7807752361246816	0.1924988657468417	0.6692913385299771	0.7408759124042527	5.786384700178169	2.5828988686884724	0.44637523162694237
4	2	undersample	0.8	100	5	0.3	3	0.7766131195279422	0.16529834511599562	0.7165354330144461	0.7572992700683863	7.8874264666433245	2.9523413616964898	0.3743098329103868
4	3	undersample	0.8	100	5	0.3	3	0.7839581905578906	0.2064328936297931	0.700787401519623	0.7553256238541977	7.230230042431605	2.864163317454984	0.3961372222382892
4	1	undersample	0.8	100	10	0.1	1	0.7839866275839606	0.19138075203895166	0.6456692912877426	0.7506082725015171	5.48444418006419	2.588976273889869	0.4720580853856235
4	2	undersample	0.8	100	10	0.1	1	0.7730760388528076	0.16490009162185593	0.700787401519623	0.7597323600927024	7.405795734979956	2.9166947851282004	0.39383947592474844
4	3	undersample	0.8	100	10	0.1	1	0.7961693847915997	0.24593552582908007	0.700787401519623	0.7601947656679234	7.424592170085023	2.922318915382807	0.39359991420288615
4	1	undersample	0.8	100	10	0.1	3	0.790560281242217	0.2000143585884259	0.7086614172670346	0.7463503649589639	7.157300814341199	2.7938592902520543	0.39035095647802664
4	2	undersample	0.8	100	10	0.1	3	0.7760144261164436	0.16543812478755685	0.700787401519623	0.7676399026717298	7.737530567326853	3.015954027468128	0.38978249246965735
4	3	undersample	0.8	100	10	0.1	3	0.8060370649043186	0.24699859390828574	0.7244094487618575	0.7565429093076291	8.168285259970641	2.9755116885139103	0.36427616227028686
4	1	undersample	0.8	100	10	0.3	1	0.7669166810353086	0.1763585525332617	0.6535433070351541	0.7305352798009092	5.114046559532713	2.4253389545722412	0.4742504541556984
4	2	undersample	0.8	100	10	0.3	1	0.7477968082456846	0.15293212984030805	0.6220472440455082	0.725669099752277	4.353612159643901	2.2675069443825873	0.5208334637304793
4	3	undersample	0.8	100	10	0.3	1	0.7626844498972016	0.19734085021463335	0.6535433070351541	0.7388922702328735	5.338101045266887	2.502964131274041	0.46888660530551846
4	1	undersample	0.8	100	10	0.3	3	0.7760335843056114	0.18413402054795466	0.6850393700248001	0.7390510948860155	6.159964736028127	2.6251857369308076	0.426168945412478
4	2	undersample	0.8	100	10	0.3	3	0.771471540509991	0.16524367733970513	0.6535433070351541	0.749999999995438	5.659090634251525	2.6141731235259877	0.46194225113004106
4	3	undersample	0.8	100	10	0.3	3	0.7755713813314419	0.20070428551446792	0.6692913385299771	0.7395009129595892	5.745159940793292	2.5692654835811237	0.4472052044863976
4	1	undersample	0.8	300	5	0.1	1	0.7693306128704714	0.18430357749089382	0.6535433070351541	0.7287104622826721	5.066958600847848	2.40902501601764	0.47543805961725333
4	2	undersample	0.8	300	5	0.1	1	0.7618421556794451	0.15728310606469986	0.6771653542773886	0.7439172749346478	6.093389424416493	2.6443225628021203	0.433965781223879
4	3	undersample	0.8	300	5	0.1	1	0.7422685600088181	0.17220166958175442	0.6220472440455082	0.7328058429657164	4.513857055428635	2.328071944645758	0.5157611042882514
4	1	undersample	0.8	300	5	0.1	3	0.7727168228059085	0.1869719995933681	0.6771653542773886	0.727493917270514	5.59973841976231	2.4849549141993084	0.44376266745463483
4	2	undersample	0.8	300	5	0.1	3	0.7572274268636128	0.155259072148661	0.6377952755403311	0.7469586374650429	5.197951260735926	2.5205177681061666	0.48490599270640317
4	3	undersample	0.8	300	5	0.1	3	0.7576212133556343	0.17758640738709777	0.6614173227825656	0.7315885575122849	5.324473733639606	2.4641918839615755	0.4628047679432181
4	1	undersample	0.8	300	5	0.3	1	0.7405502231929038	0.1735641550467235	0.6456692912877426	0.7141119221367755	4.551678298682688	2.2584686760248855	0.4961837112174055
4	2	undersample	0.8	300	5	0.3	1	0.7468269249190567	0.14703777571816865	0.6299212597929196	0.7445255474407267	4.960486093678245	2.4656916917743588	0.49706653654605154
4	3	undersample	0.8	300	5	0.3	1	0.7113092528071848	0.15422254349283465	0.6062992125506851	0.7181984175245393	3.9248378558631263	2.1515109521727833	0.5481782921835525
4	1	undersample	0.8	300	5	0.3	3	0.7587960036017395	0.18448083516015268	0.6692913385299771	0.701946472015195	4.7662777453358744	2.2455406604302683	0.47113087670245496
4	2	undersample	0.8	300	5	0.3	3	0.7545165430963465	0.15628538727993913	0.6377952755403311	0.7396593673920946	5.002844144310539	2.4498490483520228	0.48969124914867884
4	3	undersample	0.8	300	5	0.3	3	0.731581368823115	0.17647535327286934	0.6299212597929196	0.7224589166115493	4.430757559576868	2.2696504222215204	0.5122488304529786
4	1	undersample	0.8	300	10	0.1	1	0.7590546391555071	0.18493585206398108	0.6456692912877426	0.726277372258356	4.834962752612614	2.3588450579566764	0.4878724263868272
4	2	undersample	0.8	300	10	0.1	1	0.743275475602046	0.15316271063220455	0.6456692912877426	0.7287104622826721	4.894668444577317	2.380000618234295	0.48624347006064417
4	3	undersample	0.8	300	10	0.1	1	0.7261251503635083	0.1584150060900869	0.5984251968032737	0.7309799147855692	4.049152523038307	2.2244628094651455	0.5493650230059698
4	1	undersample	0.8	300	10	0.1	3	0.7632550721305822	0.1838317247578324	0.6377952755403311	0.7244525547401189	4.629570778286642	2.31464767090227	0.4999702424817858
4	2	undersample	0.8	300	10	0.1	3	0.756221621932295	0.1520841843418378	0.6377952755403311	0.7414841849103316	5.050588003430609	2.4671420997886937	0.4884861025304398
4	3	undersample	0.8	300	10	0.1	3	0.7385567978683127	0.18220540288746923	0.6377952755403311	0.7303712720588535	4.769849629136793	2.365457333704342	0.49591862845242907
4	1	undersample	0.8	300	10	0.3	1	0.7566335229994061	0.17169792428039654	0.6456692912877426	0.7195863746914868	4.676114528561092	2.302560253809956	0.4924088563240006
4	2	undersample	0.8	300	10	0.3	1	0.7279249765312182	0.13925816144272493	0.5826771653084506	0.7195863746914868	3.5829409637283987	2.0779202290480088	0.5799482085399255
4	3	undersample	0.8	300	10	0.3	1	0.7173237931381522	0.1684225605534427	0.5826771653084506	0.7315885575122849	3.8055874865805976	2.1708357072994833	0.5704337837189366
4	1	undersample	0.8	300	10	0.3	3	0.7538747437592199	0.1712869012588411	0.6614173227825656	0.7232360097279609	5.104829829461346	2.38982426230449	0.4681496330130092
4	2	undersample	0.8	300	10	0.3	3	0.737549571814472	0.14518308048788922	0.6141732282980966	0.7305352798009092	4.315566223380211	2.2792341982727087	0.5281425512065977
4	3	undersample	0.8	300	10	0.3	3	0.7242824485648971	0.18369670066696964	0.5984251968032737	0.7291539866054221	4.011808601629213	2.209466431528393	0.5507407283869507
4	1	undersample	0.8	500	5	0.1	1	0.7595168304691841	0.17495058146220693	0.6377952755403311	0.7128953771246175	4.372328488117145	2.2214732975666247	0.5080755619987674
4	2	undersample	0.8	500	5	0.1	1	0.7522654558691113	0.15152479608728814	0.6456692912877426	0.7439172749346478	5.293533665967356	2.521330815695045	0.47630390621100416
4	3	undersample	0.8	500	5	0.1	1	0.7246946003325969	0.15885555444842117	0.6299212597929196	0.7255021302451279	4.498749631956406	2.294812842836681	0.5101001357239837
4	1	undersample	0.8	500	5	0.1	3	0.7642201659099181	0.1803953668303037	0.6929133857722116	0.7153284671489336	5.669953724083572	2.4340802696064636	0.4292945465441773
4	2	undersample	0.8	500	5	0.1	3	0.7465994214226871	0.14648859905045175	0.6062992125506851	0.7420924574164107	4.431131878858352	2.3508393084152903	0.5305279392202715
4	3	undersample	0.8	500	5	0.1	3	0.7421918806101764	0.16709567538821918	0.6535433070351541	0.7255021302451279	4.985688150724403	2.380868324443057	0.47754055259959316
4	1	undersample	0.8	500	5	0.3	1	0.7365653198459682	0.17236647062287125	0.6220472440455082	0.7092457420881433	4.014731362490242	2.1394260126014184	0.5328939297017049
4	2	undersample	0.8	500	5	0.3	1	0.7456558806061651	0.1508050145847421	0.6377952755403311	0.7457420924528848	5.164655468969682	2.5084578749534696	0.4856970302042891
4	3	undersample	0.8	500	5	0.3	1	0.7095456266384231	0.15343443145576213	0.5984251968032737	0.7291539866054221	4.011808601629213	2.209466431528393	0.5507407283869507
4	1	undersample	0.8	500	5	0.3	3	0.7545428856064524	0.17905611535212393	0.6614173227825656	0.7043795620395111	4.65460790708573	2.23738691739946	0.480682135964105
4	2	undersample	0.8	500	5	0.3	3	0.7463407858689197	0.14998519877787284	0.6220472440455082	0.7378345498738575	4.632008688642671	2.3727276802451644	0.512245937651806
4	3	undersample	0.8	500	5	0.3	3	0.7238079947858008	0.17421585757320274	0.6141732282980966	0.7267194156985592	4.2330801371917985	2.247408857800697	0.530915726287387
4	1	undersample	0.8	500	10	0.1	1	0.757107688181313	0.18073283794157877	0.6771653542773886	0.7165450121610917	5.3024178563980735	2.38896953463573	0.45054342119207774
4	2	undersample	0.8	500	10	0.1	1	0.7387852750158055	0.1517299402039766	0.6299212597929196	0.7244525547401189	4.475130147471442	2.2860717737306366	0.5108391607942444
4	3	undersample	0.8	500	10	0.1	1	0.7219413306751141	0.15967148754015473	0.5984251968032737	0.7388922702328735	4.217011563473313	2.2918707708051462	0.5434822015871701
4	1	undersample	0.8	500	10	0.1	3	0.7607190068394735	0.18361569377609677	0.6535433070351541	0.7208029197036449	4.870023557683128	2.3407955517783057	0.4806538357263478
4	2	undersample	0.8	500	10	0.1	3	0.7511135697453877	0.15046282379930168	0.6377952755403311	0.7372262773677785	4.94021716857172	2.4271652617310506	0.4913073918632212
4	3	undersample	0.8	500	10	0.1	3	0.7316221047536435	0.1716518552765941	0.6062992125506851	0.7340231284191479	4.249976934632496	2.2795184639623693	0.5363601865429216
4	1	undersample	0.8	500	10	0.3	1	0.7567197348506619	0.17169701148883051	0.6535433070351541	0.7165450121610917	4.768532767687454	2.3056333880786695	0.48351001297857943
4	2	undersample	0.8	500	10	0.3	1	0.7276902887139108	0.13920454134467108	0.5826771653084506	0.7220194647158028	3.626522295466688	2.0961077139867563	0.5779938759350135
4	3	undersample	0.8	500	10	0.3	1	0.7155769405878435	0.16857036117412152	0.5905511810558621	0.7321972002390007	3.943400184891424	2.2051717141537823	0.5592056528192552
4	1	undersample	0.8	500	10	0.3	3	0.753879533306512	0.16943950167294197	0.6692913385299771	0.72384428223404	5.304698735806709	2.4236011468760723	0.4568781781083591
4	2	undersample	0.8	500	10	0.3	3	0.7375064658888442	0.1468017794293336	0.6062992125506851	0.7323600973191463	4.213999820762468	2.2653542458507094	0.5375781442963671
4	3	undersample	0.8	500	10	0.3	3	0.7234964847288186	0.17972268600095423	0.5984251968032737	0.7297626293321379	4.024200503480356	2.2144427070908224	0.5502813950084351
4	1	undersample	1.0	100	5	0.1	1	0.7828562944230513	0.1955411911406463	0.7559055117515036	0.7049878345455901	7.400332195214427	2.5622858127369676	0.3462392864458975
4	2	undersample	1.0	100	5	0.1	1	0.7803657298312163	0.17299684914449465	0.7559055117515036	0.7122871046185384	7.666643548522388	2.6272909473744077	0.34269114692495867
4	3	undersample	1.0	100	5	0.1	1	0.800000958492483	0.22889197782312934	0.7716535432463265	0.708460133897088	8.211935362214572	2.646819891540109	0.3223137655953211
4	1	undersample	1.0	100	5	0.1	3	0.7904405425599172	0.1974772664777156	0.7874015747411495	0.701338199509116	8.697291539170061	2.6364320682546163	0.30313252917968553
4	2	undersample	1.0	100	5	0.1	3	0.7835124624020536	0.17763770906828613	0.7559055117515036	0.7110705596063804	7.621323897205594	2.6162286700843573	0.3432774448584156
4	3	undersample	1.0	100	5	0.1	3	0.8077551626801367	0.22703221651383584	0.779527558993738	0.7102860620772351	8.668441917240163	2.690680115965811	0.31039949912221876
4	1	undersample	1.0	100	5	0.3	1	0.7692587696610916	0.19239266428036678	0.7244094487618575	0.6818734793145872	5.634088811115417	2.2771110828169423	0.40416669009256173
4	2	undersample	1.0	100	5	0.3	1	0.7670723413222982	0.1576539210208479	0.748031496004092	0.6958637469544048	6.792499684427507	2.4595274779579617	0.36209459319838916
4	3	undersample	1.0	100	5	0.3	1	0.7578033269274086	0.19025020495448083	0.6850393700248001	0.7035909920833623	5.162833458034315	2.3111286385269865	0.447647324997887
4	1	undersample	1.0	100	5	0.3	3	0.7751882292085752	0.19503324713889233	0.7165354330144461	0.6879562043753774	5.572936737562797	2.2962655245796237	0.41203867493648927
4	2	undersample	1.0	100	5	0.3	3	0.7704202348793991	0.16444110247507823	0.7322834645092691	0.7062043795577482	6.574899218829791	2.4924927011574667	0.3790921430811059
4	3	undersample	1.0	100	5	0.3	3	0.7833255855190956	0.2174604604956327	0.7322834645092691	0.7102860620772351	6.706067404113946	2.527608593786065	0.3769136774817963
4	1	undersample	1.0	100	10	0.1	1	0.779180316876449	0.18747976240141767	0.7244094487618575	0.7031630170273531	6.22669761027667	2.4404284705464954	0.39192980951119033
4	2	undersample	1.0	100	10	0.1	1	0.7762012184608311	0.16740018272553528	0.7401574802566806	0.7183698296793287	7.265789285840266	2.6281184758462977	0.36171134336501354
4	3	undersample	1.0	100	10	0.1	1	0.7906772228638796	0.24736804149929764	0.7559055117515036	0.7139379184375293	7.728757330711355	2.6424525795177853	0.34189875411536574
4	1	undersample	1.0	100	10	0.1	3	0.7849229840795449	0.19094679684427834	0.7637795274989151	0.6982968369787209	7.483601785791892	2.531559478975204	0.33828088086481534
4	2	undersample	1.0	100	10	0.1	3	0.77669214705826	0.16730280279879486	0.7401574802566806	0.7305352798009092	7.722415633427294	2.7467694184312137	0.3556878406437197
4	3	undersample	1.0	100	10	0.1	3	0.8033413047958172	0.2516360911671965	0.7637795274989151	0.7139379184375293	8.069574052271182	2.6699781272210954	0.33086976205068586
4	1	undersample	1.0	100	10	0.3	1	0.7619858420982049	0.16867028395152991	0.7086614172670346	0.6824817518206662	5.22833156801048	2.2318761173941177	0.4268811256666513
4	2	undersample	1.0	100	10	0.3	1	0.7604651608329981	0.15235990433512397	0.7244094487618575	0.6830900243267453	5.665807275022756	2.2858523918799736	0.4034468919016876
4	3	undersample	1.0	100	10	0.3	1	0.7494572536314884	0.20041906251620029	0.6692913385299771	0.7096774193505193	4.94708973895654	2.305336753274023	0.4659985618715251
4	1	undersample	1.0	100	10	0.3	3	0.764792516811311	0.19268253930246496	0.7165354330144461	0.6709245742051647	5.1536761162687625	2.177419992725242	0.4224984054226758
4	2	undersample	1.0	100	10	0.3	3	0.7700490449642698	0.1572746092930603	0.7637795274989151	0.7062043795577482	7.772049299850833	2.5996966883040247	0.3344930674376225
4	3	undersample	1.0	100	10	0.3	3	0.7670144396892566	0.21481339075479555	0.7165354330144461	0.7072428484436565	6.106606330178167	2.4475419463873407	0.4008023037649895
4	1	undersample	1.0	300	5	0.1	1	0.7654031840910398	0.18383054293303674	0.700787401519623	0.6660583941565326	4.671411961845927	2.0985327023395364	0.44922877125060345
4	2	undersample	1.0	300	5	0.1	1	0.7535227120332586	0.1547812093940927	0.7165354330144461	0.6897810218936146	5.620587997153928	2.3097729684061763	0.4109486255476982
4	3	undersample	1.0	300	5	0.1	1	0.7496513483593005	0.19608137260975142	0.7086614172670346	0.6920267802757637	5.465761974983929	2.3010487564181483	0.4209932141743685
4	1	undersample	1.0	300	5	0.1	3	0.7649170450409026	0.1856930768336934	0.7086614172670346	0.6818734793145872	5.213683836375838	2.2276086679730955	0.42726192951982367
4	2	undersample	1.0	300	5	0.1	3	0.7586738701457938	0.1559716768527478	0.7322834645092691	0.6922141119179306	6.151708632915205	2.3791975820607925	0.3867539349659087
4	3	undersample	1.0	300	5	0.1	3	0.7444419417140722	0.18641055636157952	0.6929133857722116	0.6981132075429208	5.217948499782758	2.295275514307144	0.43988081948743263
4	1	undersample	1.0	300	5	0.3	1	0.7412710500603482	0.16888630441437158	0.700787401519623	0.6678832116747696	4.709947769036408	2.11006310145555	0.44800137025463505
4	2	undersample	1.0	300	5	0.3	1	0.7377962335000096	0.14440497434533484	0.6850393700248001	0.6922141119179306	4.891600593424973	2.225700963863322	0.4550046293515836
4	3	undersample	1.0	300	5	0.3	1	0.7129794259588519	0.16699689563633538	0.6456692912877426	0.6822884966483124	3.9132395343463635	2.032250214908093	0.5193268027522236
4	1	undersample	1.0	300	5	0.3	3	0.7489822212004521	0.17006405095796737	0.6850393700248001	0.6703163016990857	4.422232308857943	2.0778684320049563	0.46986866420847306
4	2	undersample	1.0	300	5	0.3	3	0.7532257601011552	0.15275824795182377	0.7086614172670346	0.700121654496958	5.678964722641774	2.3631629434484003	0.4161256500215489
4	3	undersample	1.0	300	5	0.3	3	0.7194085142887265	0.16920506538033672	0.6456692912877426	0.6859403530086066	3.9799309471727	2.0558810306076234	0.5165619750937612
4	1	undersample	1.0	300	10	0.1	1	0.7577494875184398	0.1701012363335278	0.7244094487618575	0.6684914841808486	5.300550247929472	2.185191005184121	0.41225737894517817
4	2	undersample	1.0	300	10	0.1	1	0.7541501427285093	0.15168140528318766	0.7165354330144461	0.6830900243267453	5.448549572317422	2.2610061702291047	0.41497394595272796
4	3	undersample	1.0	300	10	0.1	1	0.728878420020991	0.17558955916401156	0.6377952755403311	0.6841144248284595	3.8135208472608975	2.0190705289511035	0.5294504925195608
4	1	undersample	1.0	300	10	0.1	3	0.7575028258329022	0.1743386956047378	0.7086614172670346	0.6684914841808486	4.905033285290247	2.1376868528975095	0.4358149434496004
4	2	undersample	1.0	300	10	0.1	3	0.7556157441998583	0.15431566744253736	0.7244094487618575	0.6891727493875355	5.828123875902334	2.330585313960097	0.3998860191210379
4	3	undersample	1.0	300	10	0.1	3	0.7311524434369623	0.18417576932492657	0.6220472440455082	0.6859403530086066	3.5946784894599175	1.980665870951247	0.5509994400923591
4	1	undersample	1.0	300	10	0.3	1	0.7523109565683852	0.16895072363067187	0.7165354330144461	0.6660583941565326	5.0417423669943595	2.1456907405943575	0.42558515171731987
4	2	undersample	1.0	300	10	0.3	1	0.7462210471866199	0.1510439432090429	0.7244094487618575	0.6788321167841921	5.555843926155885	2.2555475315681464	0.40597747272759177
4	3	undersample	1.0	300	10	0.3	1	0.7186776637704219	0.17182399737729181	0.6220472440455082	0.6975045648162052	3.7950199787724266	2.0563854892676323	0.5418641964521648
4	1	undersample	1.0	300	10	0.3	3	0.7559869341149875	0.16962812944831648	0.7086614172670346	0.6684914841808486	4.905033285290247	2.1376868528975095	0.4358149434496004
4	2	undersample	1.0	300	10	0.3	3	0.751879897312106	0.15218206088218264	0.7244094487618575	0.6800486617963502	5.58696337470497	2.264123757655708	0.4052512160786512
4	3	undersample	1.0	300	10	0.3	3	0.7265253209751701	0.16798833888500758	0.6377952755403311	0.6938527084559108	3.990837432959899	2.0832954343335293	0.5220196085211192
4	1	undersample	1.0	500	5	0.1	1	0.7547655995555299	0.1775508207128422	0.6929133857722116	0.6624087591200584	4.4274426664150655	2.052521752166599	0.4635908045657687
4	2	undersample	1.0	500	5	0.1	1	0.7426552292277334	0.14727061944986633	0.6614173227825656	0.6849148418449823	4.2463857610646665	2.0991699693625603	0.49434272932669043
4	3	undersample	1.0	500	5	0.1	1	0.7312698587661327	0.1767755704070013	0.6614173227825656	0.6865489957353224	4.278708350060066	2.110113838151647	0.49316607319938993
4	1	undersample	1.0	500	5	0.1	3	0.7564275724658506	0.17759426294838324	0.6929133857722116	0.6690997566869277	4.562594098115932	2.09402494810613	0.4589548965893967
4	2	undersample	1.0	500	5	0.1	3	0.7555941912370443	0.15275059820732068	0.7165354330144461	0.6873479318692984	5.557176593335673	2.2917980820677752	0.4124033109267033
4	3	undersample	1.0	500	5	0.1	3	0.7285525325767633	0.17473000058101423	0.6929133857722116	0.6902008520956165	5.027051330119688	2.236653548251647	0.44492354485823044
4	1	undersample	1.0	500	5	0.3	1	0.7417236622794412	0.16267570695671754	0.6929133857722116	0.6648418491443745	4.475964282568807	2.0674220911204206	0.4618942234217876
[truncated: 305 more rows]
