# Supplementary material for: Risk prediction for cardiovascular related diseases using PRS and EHR in the Framingham Heart Study
Source: PLoS One. 2026 Apr 17;21(4):e0345914. doi: 10.1371/journal.pone.0345914 (PMC13089760; doi:10.1371/journal.pone.0345914)
Supplement: S1 File — (ZIP) [file pone.0345914.s003.zip › catboost/prs_model/chf/chf_catboost_nested_cv_outer_test_results.csv]

outer_fold	AUC	AUPRC	sensitivity	specificity	DOR	LR+	LR-
1	0.8031232637891066	0.21915040508820097	0.007874015747411495	0.9999999999939173	793168.3338180978	786922.9139345069	0.9921259743373636
2	0.8106811694158669	0.2589533608103279	0.007874015747411495	0.9993917274878383	13.039468038524602	12.94466894902079	0.9927298245895911
3	0.8168272940319465	0.22729563425668373	0.826771653478207	0.7206329884314021	12.311347994071966	2.9594461394763996	0.24038358900974305
4	0.8110595655153574	0.27246253952950955	0.0	0.9999999999939136	0.0	0.0	0.9999999900060864
