# Supplementary material for: Risk prediction for cardiovascular related diseases using PRS and EHR in the Framingham Heart Study
Source: PLoS One. 2026 Apr 17;21(4):e0345914. doi: 10.1371/journal.pone.0345914 (PMC13089760; doi:10.1371/journal.pone.0345914)
Supplement: S1 File — (ZIP) [file pone.0345914.s003.zip › catboost/prs_model/dem/dem_catboost_nested_cv_all_results.csv]

outer_fold	inner_fold	sampling_method	sampling_ratio	iterations	depth	learning_rate	l2_leaf_reg	AUC	AUPRC	sensitivity	specificity	DOR	LR+	LR-
1	1	none		100	5	0.1	1	0.8905854692363733	0.37814532770563347	0.12380952379773244	0.9937413073644386	22.435954434440067	19.78197895107792	0.8817088118325052
1	2	none		100	5	0.1	1	0.8993736951983299	0.3299281617279358	0.1714285714122449	0.9819067501671406	11.228110480866203	9.474720033639876	0.8438392138645785
1	3	none		100	5	0.1	1	0.8940351923650462	0.38789534355026867	0.04761904761451247	0.9958246346486025	11.924971413686372	11.404734570407966	0.9563741543287021
1	1	none		100	5	0.1	3	0.891698125703689	0.3834994972646561	0.07619047618321996	0.997218358824776	29.56690391662431	27.390377651175456	0.9263863890769396
1	2	none		100	5	0.1	3	0.9042383272028366	0.3417195523927837	0.1809523809351474	0.9812108559430675	11.537461533516566	9.630682700607386	0.8347315011413418
1	3	none		100	5	0.1	3	0.89270305199324	0.3736725065231571	0.06666666666031747	0.9958246346486025	17.035673444453366	15.966628398571153	0.9372466712440407
1	1	none		100	5	0.3	1	0.886654745347374	0.34235776192616585	0.15238095236643992	0.9840055632754938	11.060080996556435	9.527116191707131	0.8613965923100018
1	2	none		100	5	0.3	1	0.8885873347251216	0.3181413899610108	0.20952380950385488	0.9756437021504827	10.617551552240945	8.602445444456276	0.8102098959401919
1	3	none		100	5	0.3	1	0.8904960731683069	0.4102131055913921	0.20952380950385488	0.9895615866319447	25.1276866906359	20.072361707905113	0.7988145388691281
1	1	none		100	5	0.3	3	0.8903669117160078	0.34784745012559093	0.13333333332063493	0.9909596661961686	16.863886633918472	14.748701621737741	0.8745730906085842
1	2	none		100	5	0.3	3	0.8931040196175895	0.3132278177775462	0.1619047618893424	0.9791231732708482	9.06022291551687	7.755234377211146	0.8559650638757482
1	3	none		100	5	0.3	3	0.8914040494416278	0.36143603153240994	0.09523809522902495	0.9888656924078716	9.348675799782336	8.553563740300984	0.9149492216869235
1	1	none		100	10	0.1	1	0.8915325518246242	0.376664350042208	0.13333333332063493	0.9909596661961686	16.863886633918472	14.748701621737741	0.8745730906085842
1	2	none		100	10	0.1	1	0.8906451933591808	0.31494974255020075	0.15238095236643992	0.9798190674949213	8.72839550414476	7.550735171466451	0.8650771015814943
1	3	none		100	10	0.1	1	0.8884680385724226	0.3512356860441905	0.1619047618893424	0.9888656924078716	17.15694477658613	14.541058358511673	0.847531910622352
1	1	none		100	10	0.1	3	0.8915457977349494	0.3729410281401586	0.11428571427482993	0.9930458970723711	18.42577991389635	16.434262063931932	0.8919167577422189
1	2	none		100	10	0.1	3	0.8971236372071445	0.32942028942396345	0.1714285714122449	0.9819067501671406	11.228110480866203	9.474720033639876	0.8438392138645785
1	3	none		100	10	0.1	3	0.8875070417867912	0.34981827795986054	0.14285714284353743	0.9909533750800908	18.256390033172003	15.791191322327842	0.8649678885623732
1	1	none		100	10	0.3	1	0.8790813961189483	0.314191748070314	0.20952380950385488	0.971488178018279	9.031439655615193	7.348661763936503	0.8136755549325031
1	2	none		100	10	0.3	1	0.8732577791032906	0.2987955717932831	0.1999999999809524	0.9721642310301172	8.731246843787218	7.184997416359147	0.8229062191912734
1	3	none		100	10	0.3	1	0.8835470722735859	0.3613389977112758	0.20952380950385488	0.9812108559430675	13.842027401312306	11.151316811229604	0.8056129604072391
1	1	none		100	10	0.3	3	0.8871978276707067	0.35346611265250333	0.15238095236643992	0.9784422809389539	8.15947427247731	7.068506702859806	0.8662943696149413
1	2	none		100	10	0.3	3	0.8878450475527719	0.3172595489876893	0.20952380950385488	0.9735560194782634	9.758398315259718	7.923305271631728	0.8119473009886937
1	3	none		100	10	0.3	3	0.8874473937104417	0.34571423090747894	0.1999999999809524	0.9826026443912137	14.119991846770432	11.495993386489797	0.814164297688265
1	1	none		300	5	0.1	1	0.877326313000861	0.31568671796075876	0.1999999999809524	0.9749652294786164	9.736107199420147	7.988885694848467	0.8205420743480708
1	2	none		300	5	0.1	1	0.885011763926169	0.3077155472444334	0.23809523807256236	0.970772442581971	10.379460705358095	8.146255713559446	0.784843821949205
1	3	none		300	5	0.1	1	0.8794048447493124	0.36259513902768353	0.23809523807256236	0.9805149617189944	15.72543830847464	12.219381478498189	0.7770455157780005
1	1	none		300	5	0.1	3	0.881743824094311	0.3278992135120588	0.1999999999809524	0.9784422809389539	11.346768902291412	9.277415047503496	0.8176261466083342
1	2	none		300	5	0.1	3	0.8841998873314114	0.3067382496636137	0.20952380950385488	0.9721642310301172	9.257225567947938	7.527140150471488	0.8131097165830198
1	3	none		300	5	0.1	3	0.8845445206614309	0.3815466669623892	0.23809523807256236	0.9798190674949213	15.172406227516209	11.798023705416329	0.777597394689824
1	1	none		300	5	0.3	1	0.8603483674415524	0.3008197942420602	0.24761904759546488	0.9652294853896717	9.136199878535624	7.121521759321156	0.7794840045794417
1	2	none		300	5	0.3	1	0.8626238526029757	0.27452085891758987	0.30476190473287984	0.9540709812042167	9.105851036322418	6.635496389178166	0.7287068799666565
1	3	none		300	5	0.3	1	0.8637903038738111	0.307510946313048	0.28571428568707485	0.970772442581971	13.285709691462424	9.775506856271337	0.7357910830835113
1	1	none		300	5	0.3	3	0.8718789323796279	0.3130516353505941	0.2571428571183674	0.9666203059738067	10.024035428398244	7.703569118425531	0.7685097556978747
1	2	none		300	5	0.3	3	0.8612188090267423	0.28200655368978367	0.26666666664126987	0.9610299234449476	8.967530139426822	6.842855385105561	0.7630702310488844
1	3	none		300	5	0.3	3	0.8730258143619313	0.32760126655459454	0.23809523807256236	0.9672929714616055	9.242018425987242	7.279633030458099	0.7876670011356632
1	1	none		300	10	0.1	1	0.8684383071726606	0.3273224134931214	0.2571428571183674	0.9694019471420765	10.966779598758587	8.403893354699058	0.7663045627344022
1	2	none		300	10	0.1	1	0.8566424760579249	0.2803939271160136	0.27619047616417236	0.9596381349968015	9.072366144794374	6.842855445696849	0.7542525561426491
1	3	none		300	10	0.1	1	0.872571826225271	0.36216403485584103	0.2571428571183674	0.9770354905986289	14.7272662649021	11.19739771706326	0.760317452565935
1	1	none		300	10	0.1	3	0.8794953308166104	0.33004865153945573	0.20952380950385488	0.9763560500627514	10.945424117023215	8.861620898526892	0.8096187680192617
1	2	none		300	10	0.1	3	0.8682804785101236	0.2891299771399029	0.26666666664126987	0.96381350034124	9.685311978891866	7.369228730705052	0.7608664181300925
1	3	none		300	10	0.1	3	0.8771249627199523	0.3679677787529222	0.24761904759546488	0.9784272790467751	14.926901974824094	11.47833568834492	0.7689697137715119
1	1	none		300	10	0.3	1	0.8603549903967149	0.31475828229601	0.26666666664126987	0.9638386648055367	9.692304982060943	7.374356932996494	0.7608465529842812
1	2	none		300	10	0.3	1	0.8435928024654538	0.2618221399414239	0.2571428571183674	0.9554627696523629	7.426080043477921	5.773659416506928	0.7774841246583304
1	3	none		300	10	0.3	1	0.8595751731451107	0.31331588066118937	0.29523809520997735	0.9728601252541903	15.016626424767548	10.878384266372429	0.7244226371819433
1	1	none		300	10	0.3	3	0.8640671567653486	0.3335706985486394	0.23809523807256236	0.970097357434144	10.13807797678443	7.962345064478629	0.7853899902260689
1	2	none		300	10	0.3	3	0.8590283991119064	0.28396377338586276	0.28571428568707485	0.956158663876436	8.723807505861934	6.517005314613461	0.7470367982095323
1	3	none		300	10	0.3	3	0.8711833515591345	0.3209790249586703	0.26666666664126987	0.9728601252541903	13.034960188109011	9.825637401884775	0.7537911224691345
1	1	none		500	5	0.1	1	0.8717630306642824	0.3158006655200545	0.26666666664126987	0.971488178018279	12.390239515556297	9.352842245010097	0.7548556353059149
1	2	none		500	5	0.1	1	0.8772608277827485	0.2982976842536858	0.26666666664126987	0.96381350034124	9.685311978891866	7.369228730705052	0.7608664181300925
1	3	none		500	5	0.1	1	0.8738277496106308	0.3449405266055212	0.21904761902675737	0.9728601252541903	10.05440527526032	8.07105929440535	0.8027385979477863
1	1	none		500	5	0.1	3	0.879200609311875	0.3247042805655506	0.1904761904580499	0.9721835883103465	8.223526438212788	6.847616583584454	0.8326861417420549
1	2	none		500	5	0.1	3	0.8759783941412334	0.29392471945001114	0.26666666664126987	0.9679888656856787	10.99604396039373	8.330432177707776	0.757584463808296
1	3	none		500	5	0.1	3	0.8787884812937006	0.3620133818792986	0.23809523807256236	0.9798190674949213	15.172406227516209	11.798023705416329	0.777597394689824
1	1	none		500	5	0.3	1	0.8560136432876349	0.2963639560465299	0.27619047616417236	0.9631432545134692	9.97144711323307	7.493618809314485	0.751507642221284
1	2	none		500	5	0.3	1	0.8537296616628558	0.26961092193034	0.30476190473287984	0.9547668754282898	9.252684960586071	6.737580926427423	0.7281757525086869
1	3	none		500	5	0.3	1	0.8588892202670908	0.3023358743216149	0.27619047616417236	0.9693806541338248	12.080438596865314	9.020126921392107	0.7466721285209217
1	1	none		500	5	0.3	3	0.8657195840784158	0.3072197846696745	0.26666666664126987	0.9624478442214017	9.319862809602538	7.101232674927327	0.7619460422112739
1	2	none		500	5	0.3	3	0.8593398946217317	0.27823026076866	0.28571428568707485	0.9568545581005091	8.870965657135514	6.622118279179417	0.7464934987256032
1	3	none		500	5	0.3	3	0.8690724724127648	0.3137600588347244	0.24761904759546488	0.9665970772375324	9.523731299033884	7.4130930166017075	0.778381150055798
1	1	none		500	10	0.1	1	0.8634512219352274	0.32101569036683747	0.2571428571183674	0.9666203059738067	10.024035428398244	7.703569118425531	0.7685097556978747
1	2	none		500	10	0.1	1	0.8557344997846041	0.27539539938621144	0.27619047616417236	0.9575504523245821	8.607418135612978	6.506321650652008	0.7558970021054378
1	3	none		500	10	0.1	1	0.8715710640554064	0.3456029474248622	0.28571428568707485	0.9742519137023365	15.135129199784936	11.09652078289774	0.7331632578137571
1	1	none		500	10	0.1	3	0.8728193920127161	0.32274596906654457	0.22857142854965987	0.972878998602414	10.628676014199515	8.42783571743953	0.7929337200506907
1	2	none		500	10	0.1	3	0.8628193657421214	0.2808806261303195	0.2571428571183674	0.9624217118930939	8.865382230687924	6.842855320026051	0.7718624029187793
1	3	none		500	10	0.1	3	0.8749113563309806	0.3569196415310222	0.2571428571183674	0.9770354905986289	14.7272662649021	11.19739771706326	0.760317452565935
1	1	none		500	10	0.3	1	0.8571958407841579	0.32134506929230405	0.27619047616417236	0.9624478442214017	9.779724459686587	7.3548481276033035	0.752050639066958
1	2	none		500	10	0.3	1	0.8423401928621135	0.2598549010408489	0.26666666664126987	0.9526791927560705	7.320854047616299	5.6352929254508775	0.7697589400894028
1	3	none		500	10	0.3	1	0.8581900122609935	0.30587088380228056	0.30476190473287984	0.9728601252541903	15.713376653583538	11.229299887868313	0.714633142086213
1	1	none		500	10	0.3	3	0.8600900721902112	0.32546375189626375	0.23809523807256236	0.9666203059738067	9.049476431387925	7.132934368912528	0.788215134046576
1	2	none		500	10	0.3	3	0.8562315670875171	0.27634602660411167	0.29523809520997735	0.956158663876436	9.136420021361886	6.734238825100576	0.7370763075680666
1	3	none		500	10	0.3	3	0.8707028531663188	0.3177589210879117	0.27619047616417236	0.9700765483578979	12.370252861200907	9.229897244761764	0.7461364957226262
1	1	undersample	0.6	100	5	0.1	1	0.8874064507583282	0.33936013694802053	0.8285714284925171	0.8296244784365117	23.5353718989401	4.8632067110162485	0.20663393366142394
1	2	undersample	0.6	100	5	0.1	1	0.8968585346455911	0.3274677218042119	0.8571428570612245	0.813500347941451	26.171639200684492	4.595948580282876	0.17560796568089176
1	3	undersample	0.6	100	5	0.1	1	0.8945521423600756	0.38241888134652785	0.7047619046947846	0.863604732074714	15.114218500640517	5.167055014036746	0.34186715394352607
1	1	undersample	0.6	100	5	0.1	3	0.8898635671236506	0.33519385130952384	0.8285714284925171	0.8310152990206466	23.768859167100096	4.9032331013292225	0.20628810281426926
1	2	undersample	0.6	100	5	0.1	3	0.9027404977300593	0.32413638554334395	0.8571428570612245	0.8155880306136702	26.53584640936412	4.647978184028773	0.17515845724182758
1	3	undersample	0.6	100	5	0.1	3	0.8940318785830268	0.3975359783634128	0.7238095237405896	0.8580375782821292	15.839755162795353	5.098599079924564	0.3218862204071611
1	1	undersample	0.6	100	5	0.3	1	0.874547983310153	0.30133163395528895	0.7428571427863946	0.8449235048619964	15.739908961492723	4.790262342611611	0.3043386208225075
1	2	undersample	0.6	100	5	0.3	1	0.8788746396262054	0.30506180234771546	0.7428571427863946	0.8044537230285007	11.8845385069632	3.798881350760014	0.3196490322017005
1	3	undersample	0.6	100	5	0.3	1	0.8867183616661696	0.3704961336603136	0.6952380951718822	0.8615170494024947	14.191895718512177	5.0203872893255195	0.3537502844569154
1	1	undersample	0.6	100	5	0.3	3	0.8842704814888402	0.3305494359796733	0.7809523808780046	0.8393602225254565	18.62864505515872	4.861512786810438	0.2609697369899545
1	2	undersample	0.6	100	5	0.3	3	0.8886271001093549	0.3130177952890496	0.7999999999238095	0.8086290883729393	16.901816815611447	4.1803634173995965	0.24733218292368517
1	3	undersample	0.6	100	5	0.3	3	0.8875567485170825	0.360427911228275	0.7142857142176872	0.8566457898339831	14.939319066991766	4.982662619841125	0.33352674563709284
1	1	undersample	0.6	100	10	0.1	1	0.885124842704815	0.32923186137235533	0.7999999999238095	0.840055632817524	21.00869369541962	5.001738817058336	0.23807946745693634
1	2	undersample	0.6	100	10	0.1	1	0.883745899194751	0.29212156582524135	0.8095238094467121	0.8086290883729393	17.958180329855825	4.2301296485591156	0.2355544599329276
1	3	undersample	0.6	100	10	0.1	1	0.8859561918017034	0.3814317827176481	0.6857142856489796	0.8684759916432258	14.406925074190893	5.213605045041277	0.36188186404272166
1	1	undersample	0.6	100	10	0.1	3	0.8880025167229618	0.31928930854302107	0.8285714284925171	0.8386648122333891	25.12499749805732	5.135713966713801	0.20440653639312495
1	2	undersample	0.6	100	10	0.1	3	0.887188918712927	0.29856137753505757	0.8190476189696145	0.8114126652692317	19.47484780843399	4.343067771270157	0.22300906375457388
1	3	undersample	0.6	100	10	0.1	3	0.8889684196573548	0.36848110015612734	0.6952380951718822	0.8663883089710064	14.792479106443567	5.203422228873624	0.35176132705722296
1	1	undersample	0.6	100	10	0.3	1	0.8763792304126101	0.32251002558739067	0.7714285713551021	0.8393602225254565	17.634738716361795	4.802226045507873	0.2723162472889322
1	2	undersample	0.6	100	10	0.3	1	0.8729827351956787	0.2909075191056479	0.8190476189696145	0.8044537230285007	18.620713930743932	4.188510207248221	0.22493820788071917
1	3	undersample	0.6	100	10	0.3	1	0.8772310037445737	0.3322239293960789	0.6476190475573697	0.8643006262987871	11.705612287561431	4.772453860095028	0.4077064595852188
1	1	undersample	0.6	100	10	0.3	3	0.8803960527187231	0.32726960647683495	0.7904761904009071	0.8379694019413215	19.511313104016377	4.878560908162738	0.250037539095478
1	2	undersample	0.6	100	10	0.3	3	0.8761739072803791	0.2898797323600712	0.7999999999238095	0.7919276269951849	15.224079117549833	3.844815868261078	0.2525483273131513
1	3	undersample	0.6	100	10	0.3	3	0.8740497730059318	0.31306447087937633	0.7047619046947846	0.8649965205228602	15.294644416486285	5.220323618480414	0.3413170861237492
1	1	undersample	0.6	300	5	0.1	1	0.8604808265448043	0.2703012845317636	0.6761904761260772	0.8449235048619964	11.37760395384719	4.360367004172108	0.3832412261917121
1	2	undersample	0.6	300	5	0.1	1	0.8784537893097392	0.3041027214675327	0.8095238094467121	0.8016701461322083	17.178945984315686	4.081704054344269	0.23759920348322822
1	3	undersample	0.6	300	5	0.1	1	0.8804089207011963	0.35956432591397536	0.6571428570802722	0.8649965205228602	12.280497200245838	4.86759904966417	0.39636822902917607
1	1	undersample	0.6	300	5	0.1	3	0.8698225048016425	0.2779423875916386	0.7428571427863946	0.8317107093127142	14.277317496569827	4.4141673876627925	0.309173431630286
1	2	undersample	0.6	300	5	0.1	3	0.8771812970142825	0.3071227447849859	0.7523809523092971	0.8051496172525738	12.555356240913444	3.861326331964684	0.30754413752342863
1	3	undersample	0.6	300	5	0.1	3	0.8763263412532724	0.36093903689017665	0.6571428570802722	0.8601252609543485	11.78606864661546	4.698080686927972	0.3986130328891651
1	1	undersample	0.6	300	5	0.3	1	0.8568481356381217	0.27203213398449877	0.7047619046947846	0.8205841446396344	10.917728649498935	3.9280913272593563	0.35979014904921164
1	2	undersample	0.6	300	5	0.3	1	0.8683334990224343	0.2866353763529755	0.7619047618321996	0.8037578288044276	13.106382025769125	3.8824719394700122	0.2962275783486752
1	3	undersample	0.6	300	5	0.3	1	0.8711700964310567	0.33357924740341255	0.6380952380344671	0.8587334725062024	10.717914586795242	4.516959567034641	0.42144014334845614
1	1	undersample	0.6	300	5	0.3	3	0.859563547254785	0.27068084804525183	0.7238095237405896	0.8275382475603092	12.575082467209317	4.19692755948556	0.3337494958525011
1	2	undersample	0.6	300	5	0.3	3	0.8703449647082215	0.29114156139485664	0.7619047618321996	0.7995824634599891	12.766665755043851	3.801587111436346	0.29777445863402185
1	3	undersample	0.6	300	5	0.3	3	0.8765417370845345	0.3493742479333946	0.6476190475573697	0.8622129436265679	11.5004085140577	4.70014395837549	0.40869364228462945
1	1	undersample	0.6	300	10	0.1	1	0.867987946221604	0.3206845654303069	0.7523809523092971	0.8289290681444442	14.722950662756514	4.398064008699807	0.2987216327903438
1	2	undersample	0.6	300	10	0.1	1	0.8707492461145906	0.2992225852231063	0.8190476189696145	0.7981906750118428	17.902357884114238	4.058521965882693	0.22670319815583997
1	3	undersample	0.6	300	10	0.1	1	0.872223879113232	0.3388385378087836	0.6380952380344671	0.8587334725062024	10.717914586795242	4.516959567034641	0.42144014334845614
1	1	undersample	0.6	300	10	0.1	3	0.8712232598185311	0.31298248576169835	0.7809523808780046	0.8310152990206466	17.532651926330846	4.621438095505703	0.26359035356417626
1	2	undersample	0.6	300	10	0.1	3	0.8651025615535011	0.2783474116133759	0.7809523808780046	0.7967988865636967	13.980046619781499	3.843248342683532	0.27490954124895
1	3	undersample	0.6	300	10	0.1	3	0.8716174570036783	0.34267754561542857	0.6571428570802722	0.8622129436265679	11.993685831786497	4.769263722469248	0.3976478681718139
1	1	undersample	0.6	300	10	0.3	1	0.8607987283926087	0.31625697582597107	0.7523809523092971	0.8233657858079043	14.16353614335323	4.25954231548614	0.30074002217657547
1	2	undersample	0.6	300	10	0.3	1	0.8665606256420454	0.29831926024097244	0.7523809523092971	0.7995824634599891	12.122194663061045	3.754067272543392	0.3096854369746183
1	3	undersample	0.6	300	10	0.3	1	0.8644563740597143	0.3310417313127834	0.6190476189886621	0.8538622129376906	9.49464210299689	4.236054131325903	0.4461520498010571
1	1	undersample	0.6	300	10	0.3	3	0.8640870256308365	0.31883700070363613	0.7238095237405896	0.8289290681444442	12.698625321480943	4.231048919761839	0.3331895134836651
1	2	undersample	0.6	300	10	0.3	3	0.8621665506842959	0.27521716974379706	0.7904761904009071	0.8030619345803546	15.384194123209278	4.013831193975676	0.2609061617389689
1	3	undersample	0.6	300	10	0.3	3	0.8736720018557179	0.3318352934093415	0.6761904761260772	0.8677800974191526	13.705416705985504	5.1141349508351315	0.3731469771034026
1	1	undersample	0.6	500	5	0.1	1	0.8565004304920856	0.2675312762578951	0.6761904761260772	0.8331015298968492	10.423773738681831	4.051507693228607	0.3886795406884201
1	2	undersample	0.6	500	5	0.1	1	0.8724094509063194	0.30067613695607925	0.7714285713551021	0.7988865692359159	13.406573421034917	3.83578824182132	0.28611249029056396
1	3	undersample	0.6	500	5	0.1	1	0.8734665473705141	0.3364346690001108	0.6571428570802722	0.8622129436265679	11.993685831786497	4.769263722469248	0.3976478681718139
1	1	undersample	0.6	500	5	0.1	3	0.8641002715411616	0.26666983641838643	0.7333333332634921	0.8282336578523768	13.260120428489593	4.269365472890958	0.32197032925258734
1	2	undersample	0.6	500	5	0.1	3	0.872833615004805	0.29817291032124044	0.7904761904009071	0.8072372999247931	15.79914546132699	4.100773381389485	0.2595566471260023
1	3	undersample	0.6	500	5	0.1	3	0.873877456340922	0.34585656525835407	0.6476190475573697	0.8545581071617637	10.798395601208297	4.4527679775866655	0.4123545787769123
1	1	undersample	0.6	500	5	0.3	1	0.8540996092456454	0.26707705472730725	0.7142857142176872	0.8178025034713644	11.221373241765512	3.9203923688463016	0.34936831456964845
1	2	undersample	0.6	500	5	0.3	1	0.8675216224276767	0.2821923645949661	0.7523809523092971	0.8072372999247931	12.72424234312457	3.9031457485514376	0.3067487647638245
1	3	undersample	0.6	500	5	0.3	1	0.8716870464260862	0.34229222582397345	0.6380952380344671	0.8580375782821292	10.656732863669573	4.494817609933497	0.4217819439473505
1	1	undersample	0.6	500	5	0.3	3	0.8555831512020664	0.2670419890433123	0.7047619046947846	0.8226703755158369	11.074255997019533	3.9743041637957317	0.3588777480060778
1	2	undersample	0.6	500	5	0.3	3	0.8682639096000265	0.28382957696887967	0.7619047618321996	0.7933194154433312	12.282827428782888	3.6863875075765584	0.3001253095936047
1	3	undersample	0.6	500	5	0.3	3	0.8731318553865527	0.32760747685360814	0.6380952380344671	0.8587334725062024	10.717914586795242	4.516959567034641	0.42144014334845614
1	1	undersample	0.6	500	10	0.1	1	0.8664514206238824	0.32133842046332595	0.7428571427863946	0.8289290681444442	13.998192208867879	4.34239231238715	0.31021092635478426
1	2	undersample	0.6	500	10	0.1	1	0.8688405076714054	0.2947981122197268	0.8190476189696145	0.7961029923396236	17.672712776554725	4.0169671355069605	0.22729769954213763
1	3	undersample	0.6	500	10	0.1	1	0.8716472810418531	0.33005510093074675	0.6285714285115647	0.8608211551784216	10.46692220067893	4.516285389166103	0.4314816904059854
1	1	undersample	0.6	500	10	0.1	3	0.8676501755083117	0.3063121726820815	0.7428571427863946	0.8303198887285792	14.136610896690463	4.377985689897748	0.3096913100689907
1	2	undersample	0.6	500	10	0.1	3	0.8624316532458496	0.27491294780312275	0.7619047618321996	0.8009742519081352	12.87832075319664	3.828171635354482	0.2972570399460699
1	3	undersample	0.6	500	10	0.1	3	0.8703283957981244	0.3307774098356144	0.6380952380344671	0.8594293667302755	10.779702069512357	4.53932075141821	0.4210988962727924
1	1	undersample	0.6	500	10	0.3	1	0.8602357772037883	0.31399465791862574	0.7523809523092971	0.8240611960999719	14.231528224381258	4.276378450162877	0.3004862331314049
1	2	undersample	0.6	500	10	0.3	1	0.8662690128243364	0.29857707858955146	0.7619047618321996	0.7995824634599891	12.766665755043851	3.801587111436346	0.29777445863402185
1	3	undersample	0.6	500	10	0.3	1	0.8642144679722967	0.3313102129954466	0.6285714285115647	0.8531663187136176	9.833028746443532	4.280839247483111	0.43535305952412096
1	1	undersample	0.6	500	10	0.3	3	0.8617557454136037	0.3143715074775413	0.7238095237405896	0.8282336578523768	12.636603807610435	4.213919168048218	0.3334692695789302
1	2	undersample	0.6	500	10	0.3	3	0.8627033833714418	0.27758323979422295	0.7904761904009071	0.8030619345803546	15.384194123209278	4.013831193975676	0.2609061617389689
1	3	undersample	0.6	500	10	0.3	3	0.8720615037942805	0.3242905733307485	0.6666666666031746	0.8656924147469333	12.89119055978519	4.963730199673515	0.38504822713941184
1	1	undersample	0.8	100	5	0.1	1	0.8816312338565468	0.3189706381016231	0.8476190475383221	0.8045897079220822	22.903245219110552	4.337637466014166	0.18938963432843017
1	2	undersample	0.8	100	5	0.1	1	0.8957616727971635	0.31646399760239247	0.9142857141986395	0.7800974251859423	37.839657724493556	4.157685163054036	0.10987638458384351
1	3	undersample	0.8	100	5	0.1	1	0.8924081253935117	0.3978540733842824	0.7999999999238095	0.828114126646986	19.27125336437876	4.654250740770806	0.24151260221928533
1	1	undersample	0.8	100	5	0.1	3	0.8856314987747532	0.3427254792759573	0.866666666584127	0.8011126564617448	26.181815599511403	4.357575537941014	0.1664351832118235
1	2	undersample	0.8	100	5	0.1	3	0.8995195016071843	0.3156409601526202	0.9142857141986395	0.778009742513723	37.38348543370599	4.118584677389782	0.11017122282133429
1	3	undersample	0.8	100	5	0.1	3	0.892600324750638	0.398006270404013	0.8285714284925171	0.8260264439747668	22.948664505951623	4.762628297061753	0.20753399686242938
1	1	undersample	0.8	100	5	0.3	1	0.875461951122591	0.2917928682579102	0.8190476189696145	0.8115438108427571	19.49155007838237	4.346090086886569	0.2229730254645687
1	2	undersample	0.8	100	5	0.3	1	0.8847135235444212	0.305732469657647	0.8571428570612245	0.7738343771692845	20.529229000461832	3.7898899418674903	0.18460945301403875
1	3	undersample	0.8	100	5	0.3	1	0.8811412665274878	0.3657248517068323	0.7619047618321996	0.8232428670784744	14.903935823856308	4.310460947937251	0.28921627480428763
1	1	undersample	0.8	100	5	0.3	3	0.880730511954434	0.32551234050942807	0.8476190475383221	0.8094575799665545	23.630472233418242	4.448453015895418	0.18825069324258736
1	2	undersample	0.8	100	5	0.3	3	0.8875269244789078	0.3173414596082299	0.8952380951528345	0.7640918580322611	27.678195052544858	3.7948586671784907	0.13710642558852926
1	3	undersample	0.8	100	5	0.3	3	0.8854127315505187	0.33609160292685963	0.7809523808780046	0.8176757132858896	15.989046175176563	4.283314922654329	0.267890574324179
1	1	undersample	0.8	100	10	0.1	1	0.8818497913769124	0.32510390692593244	0.8380952380154195	0.812934631426892	22.495515096561892	4.480226348714117	0.19916085959924087
1	2	undersample	0.8	100	10	0.1	1	0.8857474235344798	0.2990985042226844	0.904761904675737	0.7787056367377961	33.429241433895896	4.088499365520319	0.12230307526758093
1	3	undersample	0.8	100	10	0.1	1	0.8869934055737814	0.3677486639132033	0.7523809523092971	0.8357689631117902	15.462677984872302	4.581234587278946	0.29627690863989753
1	1	undersample	0.8	100	10	0.1	3	0.8858533677727003	0.3427238512138476	0.8571428570612245	0.8011126564617448	24.167829882120973	4.309690092469134	0.17832341057560508
1	2	undersample	0.8	100	10	0.1	3	0.8896444311893164	0.3009578042072424	0.885714285629932	0.7905358385470388	29.24916636026105	4.228476304496946	0.14456740270554305
1	3	undersample	0.8	100	10	0.1	3	0.889047950425821	0.3714211478347049	0.7714285713551021	0.8385525400080825	17.529632092793108	4.778201673855417	0.2725785386290874
1	1	undersample	0.8	100	10	0.3	1	0.8701470296046095	0.31903307210443427	0.8095238094467121	0.8178025034713644	19.076334234810194	4.443111351359142	0.23291220975191765
1	2	undersample	0.8	100	10	0.3	1	0.8755111508764954	0.295029317754215	0.8380952380154195	0.7800974251859423	18.363364103558794	3.8112113994661994	0.20754428188318452
1	3	undersample	0.8	100	10	0.3	1	0.8684527951751335	0.30201496425978286	0.7333333332634921	0.8308977035432784	13.512344616163935	4.336625257392184	0.3209380196743292
1	1	undersample	0.8	100	10	0.3	3	0.8789654944036029	0.31804189994453896	0.8285714284925171	0.8031988873379472	19.726146717259127	4.210196655815532	0.21343227944616322
1	2	undersample	0.8	100	10	0.3	3	0.8825927030519933	0.29419722394860004	0.8761904761070295	0.7794015309618693	25.003637486546843	3.9718790443499787	0.15885203888636865
1	3	undersample	0.8	100	10	0.3	3	0.8826125857441097	0.34594122248779396	0.7809523808780046	0.8336812804395708	17.870837090454536	4.695516752334608	0.26274743314258536
1	1	undersample	0.8	300	5	0.1	1	0.8698821113981059	0.2997189580125083	0.7904761904009071	0.8205841446396344	17.2551077960983	4.4058321643584675	0.2553349445202324
1	2	undersample	0.8	300	5	0.1	1	0.880564668456109	0.3076623650660557	0.8095238094467121	0.7933194154433312	16.31313004133498	3.9167867268000935	0.24010024769889377
1	3	undersample	0.8	300	5	0.1	1	0.870451005732843	0.3465238157935913	0.7238095237405896	0.8218510786303281	12.089977552339302	4.06294619998945	0.3360590258749927
1	1	undersample	0.8	300	5	0.1	3	0.8749023114113518	0.3010621444021839	0.8095238094467121	0.8108484005506895	18.218748476162155	4.279761677965797	0.23490974154333677
1	2	undersample	0.8	300	5	0.1	3	0.8810749908870994	0.3081906341153472	0.8761904761070295	0.7807933194100154	25.207323570367276	3.9970973228454096	0.15856888017540274
1	3	undersample	0.8	300	5	0.1	3	0.876419127149816	0.3342500771858342	0.7428571427863946	0.8176757132858896	12.95589385670452	4.074372731305337	0.31448023940377984
1	1	undersample	0.8	300	5	0.3	1	0.8529174117491225	0.2679812672532828	0.7904761904009071	0.8094575799665545	16.027205100083275	4.148557306958648	0.2588447031644364
1	2	undersample	0.8	300	5	0.3	1	0.8730987175663585	0.2824866072069207	0.8476190475383221	0.7842727905303809	20.222377298607125	3.929124241355609	0.194295852614839
1	3	undersample	0.8	300	5	0.3	1	0.8620373131855387	0.29688989929161297	0.7238095237405896	0.820459290182182	11.975941380007104	4.031450494768247	0.3366291005514626
1	1	undersample	0.8	300	5	0.3	3	0.8602556460692761	0.28974552380692153	0.7904761904009071	0.8101529902586221	16.099732319994636	4.163753486769219	0.2586225188726171
1	2	undersample	0.8	300	5	0.3	3	0.8784239652715644	0.30710310751937925	0.8380952380154195	0.7835768963063078	18.741818011924916	3.872484891801306	0.2066226820642036
1	3	undersample	0.8	300	5	0.3	3	0.8669947310865891	0.3375458507781194	0.7428571427863946	0.8162839248377434	12.835857631720467	4.043506272900976	0.3150164375888629
1	1	undersample	0.8	300	10	0.1	1	0.8702894231406053	0.31959612697822426	0.7904761904009071	0.8073713490903521	15.812765413606348	4.103627085751682	0.2595135525183341
1	2	undersample	0.8	300	10	0.1	1	0.8694171057427843	0.2899546758052952	0.7999999999238095	0.7877522616507464	14.845900536041487	3.7691801498285384	0.25388692267061
1	3	undersample	0.8	300	10	0.1	1	0.8662590714782781	0.29516022888035465	0.7047619046947846	0.8288100208710591	11.55704083515628	4.116840641680021	0.3562192593095517
1	1	undersample	0.8	300	10	0.1	3	0.8695907013709517	0.30213419253634394	0.8190476189696145	0.7990264255855423	17.995627736511693	4.075399368309687	0.22646607542813024
1	2	undersample	0.8	300	10	0.1	3	0.8703151406700469	0.28672239229899876	0.8190476189696145	0.7884481558748195	16.869458505865975	3.87161635787396	0.22950447329611132
1	3	undersample	0.8	300	10	0.1	3	0.8732644066673295	0.33137060601352103	0.7523809523092971	0.8302018093192053	14.856083288892462	4.431030183433483	0.2982636774920093
1	1	undersample	0.8	300	10	0.3	1	0.8641963043910192	0.3087402590891494	0.7904761904009071	0.8045897079220822	15.533968383123874	4.045212468305345	0.2604107471572033
1	2	undersample	0.8	300	10	0.3	1	0.870633263743911	0.3038186417675744	0.8190476189696145	0.7940153096674043	17.447722637154964	3.9762546327330592	0.2278953271407691
1	3	undersample	0.8	300	10	0.3	1	0.8633296881731121	0.29110454018224774	0.6857142856489796	0.8343771746636439	10.99159581113585	4.140215835916544	0.3766710309531246
1	1	undersample	0.8	300	10	0.3	3	0.8698125703688986	0.317028155421309	0.7999999999238095	0.8059805285062172	16.616486126791628	4.123297278007851	0.24814494956275882
1	2	undersample	0.8	300	10	0.3	3	0.8686416807502403	0.2701649595064583	0.7809523808780046	0.8030619345803546	14.538023177090968	3.965471782000065	0.27276553272171333
1	3	undersample	0.8	300	10	0.3	3	0.8683964608808032	0.3043707223687526	0.7428571427863946	0.8295059150951323	14.055327684056062	4.357084291986148	0.309995202486486
1	1	undersample	0.8	500	5	0.1	1	0.8613451221935228	0.2815157365683232	0.7809523808780046	0.8150208623030945	15.70840019002606	4.221840086308652	0.2687632017361818
1	2	undersample	0.8	500	5	0.1	1	0.8765317957384763	0.2958409628257442	0.8285714284925171	0.7961029923396236	18.871443247667376	4.063676055687274	0.21533466273042667
1	3	undersample	0.8	500	5	0.1	1	0.8673029128143952	0.3346017209009414	0.7619047618321996	0.8211551844062551	14.69260584811397	4.260144285990723	0.2899515704092424
1	1	undersample	0.8	500	5	0.1	3	0.8684813563812174	0.2999330644050823	0.8095238094467121	0.8080667593824197	17.893114462519435	4.217736149634945	0.235718380919021
1	2	undersample	0.8	500	5	0.1	3	0.8771581005401465	0.307166290539108	0.8285714284925171	0.7905358385470388	18.241416005182394	3.9556713816261753	0.2168511039980782
1	3	undersample	0.8	500	5	0.1	3	0.8730490108360671	0.3369345580084522	0.7428571427863946	0.8218510786303281	13.32725592710214	4.169865836831278	0.3128825413398817
1	1	undersample	0.8	500	5	0.3	1	0.852364394993046	0.2663229810512393	0.7714285713551021	0.8080667593824197	14.209238057181853	4.019254448475653	0.2828620570792534
1	2	undersample	0.8	500	5	0.3	1	0.8732047585909799	0.2831351970476662	0.8380952380154195	0.7814892136340885	18.51329934630682	3.835486630198221	0.20717465716505906
1	3	undersample	0.8	500	5	0.3	1	0.8588063757166053	0.28759422688688735	0.7333333332634921	0.8183716075099626	12.390803681742256	4.037547669912016	0.325850336241972
1	1	undersample	0.8	500	5	0.3	3	0.8559970858997283	0.27587112190004087	0.7904761904009071	0.8080667593824197	15.883727338869386	4.118495299055299	0.2592902189991372
1	2	undersample	0.8	500	5	0.3	3	0.8792656659044968	0.30528201354883583	0.8476190475383221	0.7870563674266733	20.559434494813836	3.980485340136164	0.1936086878044192
1	3	undersample	0.8	500	5	0.3	3	0.8633396295191702	0.3217485001830319	0.7523809523092971	0.8183716075099626	13.690538300978067	4.1424190379616785	0.3025753122330008
1	1	undersample	0.8	500	10	0.1	1	0.8692165044042651	0.3228370156041638	0.7904761904009071	0.8094575799665545	16.027205100083275	4.148557306958648	0.2588447031644364
1	2	undersample	0.8	500	10	0.1	1	0.8680650826788614	0.28462601474341737	0.7714285713551021	0.7898399443229657	12.684187854751281	3.6706715372872174	0.28938954960923
1	3	undersample	0.8	500	10	0.1	1	0.8648142625178116	0.29704550510556593	0.7333333332634921	0.8274182324229129	13.18447478751042	4.249193301627306	0.32228763286102197
1	1	undersample	0.8	500	10	0.1	3	0.8672561096761374	0.29948658209263895	0.7999999999238095	0.7990264255855423	15.90311295110507	3.9806226388141126	0.2503046096711763
1	2	undersample	0.8	500	10	0.1	3	0.8689796865162212	0.28836782601716593	0.7904761904009071	0.7891440500988925	14.119710941799203	3.748891853811695	0.2655076812880479
1	3	undersample	0.8	500	10	0.1	3	0.8729661662855818	0.31896488382947463	0.7333333332634921	0.8329853862154978	13.715623909529048	4.390833069861636	0.32013366374495206
1	1	undersample	0.8	500	10	0.3	1	0.8643088946287834	0.3100456539600962	0.7904761904009071	0.8052851182141497	15.602920863024	4.0596596549496695	0.2601858674128825
1	2	undersample	0.8	500	10	0.3	1	0.8707260496404546	0.3037270900217604	0.8190476189696145	0.7974947807877698	17.825283409324786	4.0445751556925655	0.22690101944319874
1	3	undersample	0.8	500	10	0.3	1	0.8628259933061603	0.2900720811789417	0.6857142856489796	0.835073068887717	11.04717983255821	4.157685099987045	0.37635713843108914
1	1	undersample	0.8	500	10	0.3	3	0.8691568978078018	0.31615675968838586	0.7904761904009071	0.8052851182141497	15.602920863024	4.0596596549496695	0.2601858674128825
1	2	undersample	0.8	500	10	0.3	3	0.8679325313980846	0.27310877512421955	0.7904761904009071	0.8023660403562815	15.316740179071397	3.999697986261802	0.26113244635170724
1	3	undersample	0.8	500	10	0.3	3	0.8681114756271333	0.30272311328897206	0.7333333332634921	0.8295059150951323	13.379590791760245	4.301224236960684	0.3214765062780294
1	1	undersample	1.0	100	5	0.1	1	0.8789986091794157	0.3101065537168878	0.8571428570612245	0.7913769123728	22.759997919883787	4.108571231134242	0.18051719591524643
1	2	undersample	1.0	100	5	0.1	1	0.8915498558504821	0.3003922504522987	0.9142857141986395	0.7592205984637493	33.63390739665339	3.7971922448235933	0.11289773334103739
1	3	undersample	1.0	100	5	0.1	1	0.8928488584020944	0.3835366320388619	0.8571428570612245	0.8141962421655241	26.292132222333795	4.613161869918666	0.17545787340437546
1	1	undersample	1.0	100	5	0.1	3	0.8800052983641301	0.3121532613690746	0.866666666584127	0.789986091788665	24.450328804176184	4.126710619779059	0.1687793406921758
1	2	undersample	1.0	100	5	0.1	3	0.8989926102660968	0.3087894072392243	0.923809523721542	0.755741127343384	37.51495245637912	3.7820918268108663	0.10081557363184734
1	3	undersample	1.0	100	5	0.1	3	0.8926434039168902	0.3838615881934034	0.8476190475383221	0.8155880306136702	24.60094103082072	4.596333981984009	0.18683568771683118
1	1	undersample	1.0	100	5	0.3	1	0.8646930260282137	0.27674987342226876	0.8285714284925171	0.7934631432490024	18.568460866386317	4.011736217008893	0.2160510803879581
1	2	undersample	1.0	100	5	0.3	1	0.8852437286675283	0.30554583706540084	0.904761904675737	0.7543493388952377	29.172801391053188	3.6831240908350074	0.12625197524693485
1	3	undersample	1.0	100	5	0.3	1	0.887086191470325	0.344155363500845	0.8380952380154195	0.8002783576840622	20.741953501176955	4.1963163647857495	0.20231055657935518
1	1	undersample	1.0	100	5	0.3	3	0.8745347373998278	0.29101201366324875	0.8476190475383221	0.7969401947093399	21.830905576952418	4.174233322949885	0.19120751037683476
1	2	undersample	1.0	100	5	0.3	3	0.890211087914637	0.31981730206787484	0.9142857141986395	0.7466945024304337	31.443219848049434	3.6094190093657774	0.1147916375096518
1	3	undersample	1.0	100	5	0.3	3	0.8882228187029857	0.36214235712695714	0.7904761904009071	0.8148921363895972	16.60850856359831	4.27035422633953	0.2571184549113574
1	1	undersample	1.0	100	10	0.1	1	0.8768991323928736	0.3159508568829035	0.8761904761070295	0.7948539638331373	27.420075452831643	4.27105709555986	0.15576386099689007
1	2	undersample	1.0	100	10	0.1	1	0.8816681578685754	0.2737108132308901	0.923809523721542	0.7571329157915301	37.79942207235784	3.8037657045814997	0.10063025088864827
1	3	undersample	1.0	100	10	0.1	1	0.8829472777280711	0.3409230187822235	0.8095238094467121	0.8086290883729393	17.958180329855825	4.2301296485591156	0.2355544599329276
1	1	undersample	1.0	100	10	0.1	3	0.8807437578647592	0.33780352510728157	0.8761904761070295	0.7934631432490024	27.187772449834927	4.242295769710553	0.15603689142464433
1	2	undersample	1.0	100	10	0.1	3	0.8882559565231799	0.2943152115795387	0.923809523721542	0.7613082811359687	38.672735498848304	3.870303877382288	0.10007834824020123
1	3	undersample	1.0	100	10	0.1	3	0.8885475693408889	0.3538950011732217	0.8285714284925171	0.813500347941451	21.082709558542046	4.442750294273448	0.21072955879365565
1	1	undersample	1.0	100	10	0.3	1	0.863557189217829	0.2895714757062264	0.8476190475383221	0.7920723226648674	21.189588434058038	4.076508801697732	0.19238262236607073
1	2	undersample	1.0	100	10	0.3	1	0.873221327501077	0.27353412994846843	0.885714285629932	0.7536534446711646	23.70974353089516	3.5953993693706967	0.15164226165450712
1	3	undersample	1.0	100	10	0.3	1	0.87628326208702	0.3132406194426703	0.7428571427863946	0.8218510786303281	13.32725592710214	4.169865836831278	0.3128825413398817
1	1	undersample	1.0	100	10	0.3	3	0.875495065898404	0.31266536733202754	0.8571428570612245	0.7955493741252049	23.346936610530737	4.192419619502362	0.17957042741710222
1	2	undersample	1.0	100	10	0.3	3	0.8830599463167312	0.27578614013962377	0.9142857141986395	0.755741127343384	33.00284514093763	3.7431011894210635	0.11341752032007592
1	3	undersample	1.0	100	10	0.3	3	0.8794545514796037	0.32801877811033653	0.7714285713551021	0.813500347941451	14.721547368434983	4.136353722254589	0.28097274501918357
1	1	undersample	1.0	300	5	0.1	1	0.8618650241737863	0.2663849914819997	0.8571428570612245	0.7927677329569349	22.95301802633858	4.136145533367378	0.18020049908430222
1	2	undersample	1.0	300	5	0.1	1	0.8769327633628261	0.28872249163261565	0.885714285629932	0.7466945024304337	22.845464924736355	3.496624665323097	0.15305551663702024
1	3	undersample	1.0	300	5	0.1	1	0.8808861053119925	0.33557951082328286	0.7809523808780046	0.8079331941488662	14.997163305823008	4.066045336448444	0.2711209515800946
1	1	undersample	1.0	300	5	0.1	3	0.8634942711437843	0.283296947978137	0.8476190475383221	0.7920723226648674	21.189588434058038	4.076508801697732	0.19238262236607073
1	2	undersample	1.0	300	5	0.1	3	0.8882559565231799	0.30436405925477283	0.904761904675737	0.7501739735507992	28.5264593576539	3.6215677018104144	0.12695467639849678
1	3	undersample	1.0	300	5	0.1	3	0.8833681280445371	0.34890876632759693	0.8095238094467121	0.805845511476647	17.639783500854183	4.16948263163391	0.23636811954263345
1	1	undersample	1.0	300	5	0.3	1	0.8532220676866017	0.2517409315065676	0.8476190475383221	0.789986091788665	20.92383922963727	4.036013683080618	0.19289067505954993
1	2	undersample	1.0	300	5	0.3	1	0.8743480133876793	0.28662854047543623	0.866666666584127	0.7529575504470916	19.811265933321586	3.508168871669266	0.17707948019899314
1	3	undersample	1.0	300	5	0.3	1	0.8734367233323392	0.31750308880015504	0.7999999999238095	0.7981906750118428	15.820688429961388	3.964137734117979	0.25056669268600024
1	1	undersample	1.0	300	5	0.3	3	0.8601132525332803	0.27225276698371703	0.8476190475383221	0.7892906814965975	20.836425574878923	4.0226935065413345	0.19306062278872677
1	2	undersample	1.0	300	5	0.3	3	0.8807137886469828	0.296605387074733	0.9142857141986395	0.7473903966545067	31.55922503530948	3.6193623120279828	0.11468475516703193
1	3	undersample	1.0	300	5	0.3	3	0.8777148159194088	0.32724407396199956	0.7523809523092971	0.8037578288044276	12.44476179562544	3.8339410402266374	0.3080766814778825
1	1	undersample	1.0	300	10	0.1	1	0.8590866944830784	0.2833448101671264	0.8190476189696145	0.7934631432490024	17.388976099231005	3.965624306468561	0.2280539181806209
1	2	undersample	1.0	300	10	0.1	1	0.8645657288663552	0.26070097699087835	0.866666666584127	0.756437021567457	20.187141134919173	3.5582855677768883	0.17626494718216693
1	3	undersample	1.0	300	10	0.1	1	0.873039069490009	0.32351045642049653	0.7523809523092971	0.8079331941488662	12.781353585374447	3.917287580236916	0.30648455394473134
1	1	undersample	1.0	300	10	0.1	3	0.8654546658719121	0.27723838437032006	0.8476190475383221	0.7837273991600576	20.157353580648476	3.9192158648587383	0.19443106197470983
1	2	undersample	1.0	300	10	0.1	3	0.8693210060642212	0.2707376086982035	0.904761904675737	0.7592205984637493	29.955199043803162	3.7576381589400145	0.12544192592054793
1	3	undersample	1.0	300	10	0.1	3	0.8763826755476024	0.3235965407966802	0.7904761904009071	0.813500347941451	16.456409799062417	4.238485912927541	0.25755834961067425
1	1	undersample	1.0	300	10	0.3	1	0.858715808993973	0.2745492828103482	0.7999999999238095	0.7878998609124626	14.859015288533024	3.77180310040063	0.25383936139572094
1	2	undersample	1.0	300	10	0.3	1	0.8632236471484905	0.2584159916493405	0.885714285629932	0.7543493388952377	23.79886461083925	3.6055846362911126	0.15150237027107144
1	3	undersample	1.0	300	10	0.3	1	0.8691619445272889	0.2992039880694018	0.7428571427863946	0.8009742519081352	11.626261820396493	3.73246734447062	0.3210376031322433
1	1	undersample	1.0	300	10	0.3	3	0.8615967944897013	0.27261921074307505	0.8380952380154195	0.7865090403283276	19.07031839563162	3.9256706703066904	0.2058523826483541
1	2	undersample	1.0	300	10	0.3	3	0.8726447294296982	0.2705542979986861	0.885714285629932	0.756437021567457	24.069283430413574	3.636489646189567	0.15108424045984356
1	3	undersample	1.0	300	10	0.3	3	0.87126619610962	0.3082540980462323	0.7619047618321996	0.8093249825970125	13.58248073969332	3.995828778468878	0.294189899417026
1	1	undersample	1.0	500	5	0.1	1	0.8621034505596397	0.27227444851162796	0.8476190475383221	0.7927677329569349	21.279360536609165	4.090188360774407	0.19221386568191337
1	2	undersample	1.0	500	5	0.1	1	0.8751433210723398	0.28087623937031403	0.8952380951528345	0.7418232428619219	24.55378345510487	3.4675393339093263	0.14122219065390393
1	3	undersample	1.0	500	5	0.1	1	0.8789144050104383	0.3288100513332142	0.7904761904009071	0.8002783576840622	15.117198720482135	3.9578892986047416	0.2618136614206342
1	1	undersample	1.0	500	5	0.1	3	0.8624710245711638	0.2759304934371368	0.8380952380154195	0.7913769123728	19.636076766275227	4.0172696482201475	0.20458615535456665
1	2	undersample	1.0	500	5	0.1	3	0.8871955462769658	0.3032290352279165	0.904761904675737	0.7508698677748722	28.632678509395312	3.631683812302985	0.12683701682972226
1	3	undersample	1.0	500	5	0.1	3	0.8766709745832919	0.334465948528278	0.7999999999238095	0.8002783576840622	16.02787331269927	4.005574711840943	0.24991304045237847
1	1	undersample	1.0	500	5	0.3	1	0.8533876415656666	0.25132138984115265	0.8571428570612245	0.7892906814965975	22.475245485367548	4.067892309985619	0.18099433387197283
1	2	undersample	1.0	500	5	0.3	1	0.8731417967326109	0.2859111713492104	0.866666666584127	0.7550452331193108	20.03550966160555	3.5380680369677253	0.17658985952289996
1	3	undersample	1.0	500	5	0.3	1	0.8726712396858534	0.30936621860060287	0.7999999999238095	0.7981906750118428	15.820688429961388	3.964137734117979	0.25056669268600024
1	1	undersample	1.0	500	5	0.3	3	0.8583151202066361	0.2676722227362089	0.8380952380154195	0.7878998609124626	19.229313722408513	3.951412771848279	0.205489006867179
1	2	undersample	1.0	500	5	0.3	3	0.8805348444179342	0.29274565983394285	0.8952380951528345	0.7480862908785798	25.376692624065587	3.553748871935544	0.14003986535260612
1	3	undersample	1.0	500	5	0.3	3	0.8752129104947476	0.31918868878093587	0.7619047618321996	0.8044537230285007	13.164411851298938	3.8962885648820658	0.29597132612145516
1	1	undersample	1.0	500	10	0.1	1	0.8582985628187297	0.26917718261536294	0.8285714284925171	0.787204450620395	17.880172847242854	3.8937439808808816	0.21776880096992873
1	2	undersample	1.0	500	10	0.1	1	0.8629154654206845	0.2636756390446935	0.866666666584127	0.7522616562230184	19.737357888006727	3.498314465124426	0.17724329100181002
1	3	undersample	1.0	500	10	0.1	1	0.8719223249494648	0.3193532734975614	0.7619047618321996	0.8072372999247931	13.400721032293541	3.952552656760949	0.294950735354369
1	1	undersample	1.0	500	10	0.1	3	0.8654016822306113	0.2760888068712742	0.8476190475383221	0.7830319888679901	20.074918158151682	3.9066542761276555	0.1946037360950399
1	2	undersample	1.0	500	10	0.1	3	0.8675481326838319	0.27154278718694685	0.885714285629932	0.7571329157915301	24.1604561555898	3.6469093868667986	0.15094537627007854
1	3	undersample	1.0	500	10	0.1	3	0.8730688935281837	0.3177380542228852	0.7809523808780046	0.8121085594933048	15.40966062678481	4.156401894668309	0.2697270135428626
1	1	undersample	1.0	500	10	0.3	1	0.8584608252202133	0.2745988061203976	0.7999999999238095	0.787204450620395	14.797384523550209	3.7594769470574025	0.25406360111141985
1	2	undersample	1.0	500	10	0.3	1	0.8623686913874806	0.2543201614902105	0.8761904761070295	0.7550452331193108	21.81380923949237	3.5769479055058317	0.16397629813741685
1	3	undersample	1.0	500	10	0.3	1	0.869493322729231	0.3016786537819069	0.7428571427863946	0.8016701461322083	11.67719217055715	3.7455637204570933	0.3207589246607783
1	1	undersample	1.0	500	10	0.3	3	0.8602688919796013	0.26896735684370604	0.8380952380154195	0.7851182197441926	18.91338126068551	3.9002617998375	0.20621704585477824
1	2	undersample	1.0	500	10	0.3	3	0.8714252576465521	0.2702107742389084	0.8952380951528345	0.7550452331193108	26.340389912413514	3.6547076425820455	0.1387491753664505
1	3	undersample	1.0	500	10	0.3	3	0.869549657023561	0.3049235266979694	0.7523809523092971	0.8107167710451586	13.013997910193433	3.974894747488962	0.30543224647635603
1	1	smote	0.6	100	5	0.1	1	0.8863467779323134	0.36361458674333547	0.7428571427863946	0.8567454798271437	17.277236816182878	5.185575226766198	0.30013914314913565
1	2	smote	0.6	100	5	0.1	1	0.8836928786824402	0.3086266201969246	0.7904761904009071	0.8336812804395708	18.91099110087849	4.752779151753323	0.2513236317065702
1	3	smote	0.6	100	5	0.1	1	0.8810020876826723	0.3402867808398193	0.6857142856489796	0.8803061934524684	16.04651001430619	5.728903175016362	0.357018629561424
1	1	smote	0.6	100	5	0.1	3	0.888194582422677	0.37671381401049925	0.7523809523092971	0.8560500695350762	18.06930341437156	5.226684706358941	0.28925766565571215
1	2	smote	0.6	100	5	0.1	3	0.8897107068297048	0.3096872968606938	0.7999999999238095	0.8357689631117902	20.355930346281387	4.871186143435841	0.23930058007721589
1	3	smote	0.6	100	5	0.1	3	0.8818901812638764	0.3277380729361853	0.6761904761260772	0.878218510780249	15.0591581850515	5.55248933917222	0.3687117912136899
1	1	smote	0.6	100	5	0.3	1	0.8655010265580503	0.3333410207294724	0.6666666666031746	0.8713490959605609	13.545944689782878	5.181981578450363	0.38254854583154035
1	2	smote	0.6	100	5	0.3	1	0.8582695430294596	0.2701780657416836	0.6571428570802722	0.8629088378506409	12.064296752528094	4.793473181222225	0.3973271844108756
1	3	smote	0.6	100	5	0.3	1	0.8714617092487656	0.32828579096383137	0.6761904761260772	0.8893528183654186	16.78468188957985	6.1112303542166195	0.36409568120345087
1	1	smote	0.6	100	5	0.3	3	0.868421749784754	0.32703636118827334	0.6952380951718822	0.8720445062526284	15.547213186578357	5.433436427592225	0.3494797560768438
1	2	smote	0.6	100	5	0.3	3	0.8706166948338139	0.28643366949611515	0.6476190475573697	0.8566457898339831	10.982418404128971	4.517614108655953	0.41134965292647363
1	3	smote	0.6	100	5	0.3	3	0.8742320310169999	0.34534418055116556	0.6761904761260772	0.8858733472450532	16.20928812696501	5.924912371949365	0.365525750634297
1	1	smote	0.6	100	10	0.1	1	0.8727664083714153	0.32020345015790336	0.6571428570802722	0.8769123782971008	13.654895114386958	5.338821195832577	0.39098220927809113
1	2	smote	0.6	100	10	0.1	1	0.8681379858832886	0.286245270875117	0.6190476189886621	0.8649965205228602	10.41172591372197	4.585419394611174	0.4404091433535178
1	3	smote	0.6	100	10	0.1	1	0.8686085429300461	0.3009484615805501	0.6571428570802722	0.8823938761246877	14.380669176677376	5.587658019410656	0.3885533981037579
1	1	smote	0.6	100	10	0.1	3	0.8797734949334395	0.3457708108104935	0.7428571427863946	0.8699582753764259	19.326201282523357	5.712451813540548	0.2955806750002285
1	2	smote	0.6	100	10	0.1	3	0.8780263114292342	0.29447578981359446	0.6857142856489796	0.8573416840580561	13.112193993457259	4.806689557874368	0.3665816284559911
1	3	smote	0.6	100	10	0.1	3	0.8723398614839115	0.315501827518849	0.6761904761260772	0.8810020876765414	15.460266768048413	5.682372119809497	0.367546825061941
1	1	smote	0.6	100	10	0.3	1	0.8469103914166503	0.283519665133002	0.5619047618512472	0.8824756606336407	9.630948411226177	4.78117738903296	0.4964388852037008
1	2	smote	0.6	100	10	0.3	1	0.8539881366603705	0.2588638973241985	0.6095238094657597	0.8858733472450532	12.116596060046236	5.340766081757174	0.44078105221334196
1	3	smote	0.6	100	10	0.3	1	0.8547834443450311	0.2971115884702348	0.6285714285115647	0.8879610299172724	13.412325432649153	5.610292311188828	0.41829377054993283
1	1	smote	0.6	100	10	0.3	3	0.8508841645142062	0.3121371213966148	0.6190476189886621	0.8776077885891683	11.6519875451089	5.057900018913102	0.4340804418827548
1	2	smote	0.6	100	10	0.3	3	0.8591244987904695	0.2877613085607875	0.6095238094657597	0.8733472512117374	10.76386930547759	4.8125584890318756	0.4471030114555679
1	3	smote	0.6	100	10	0.3	3	0.8598932962189748	0.3073684432272007	0.6476190475573697	0.8872651356931993	14.464462975431019	5.744620300856647	0.39715405722076846
1	1	smote	0.6	300	5	0.1	1	0.8487747532949201	0.3096306430223247	0.5999999999428571	0.8734353268367634	10.35164742320011	4.74065896541619	0.4579617782648734
1	2	smote	0.6	300	5	0.1	1	0.8486363786990092	0.2612493720306973	0.5999999999428571	0.8670842031950795	9.785339475823612	4.514135785395882	0.46131620662680606
1	3	smote	0.6	300	5	0.1	1	0.8632965503529177	0.3275792310553319	0.6761904761260772	0.8830897703487608	15.773632847436252	5.783843041834958	0.3666779200479932
1	1	smote	0.6	300	5	0.1	3	0.854765216239486	0.3149870543727978	0.5999999999428571	0.8734353268367634	10.35164742320011	4.74065896541619	0.4579617782648734
1	2	smote	0.6	300	5	0.1	3	0.8569009510554396	0.27539911544930457	0.6095238094657597	0.85594989560991	9.275361577273172	4.2313316587528655	0.45619047093183
1	3	smote	0.6	300	5	0.1	3	0.8627166384995195	0.32308790028319917	0.6476190475573697	0.8844815587969069	14.071636486077871	5.606195727285074	0.39840395195792194
1	1	smote	0.6	300	5	0.3	1	0.829190674879131	0.29461636993217427	0.5999999999428571	0.868567454792291	9.912697554490395	4.56507901710234	0.46052841750502216
1	2	smote	0.6	300	5	0.3	1	0.8421844451072008	0.24890786895213385	0.5619047618512472	0.8747390396598835	8.956883264022409	4.4858726571056255	0.500829634070976
1	3	smote	0.6	300	5	0.3	1	0.8549325645359047	0.2883749320322768	0.5999999999428571	0.8865692414691262	11.723925215669388	5.289570085029865	0.45117738901310456
1	1	smote	0.6	300	5	0.3	3	0.8365587124975163	0.3031190423471326	0.5523809523283447	0.8720445062526284	8.410267543188638	4.316976887676014	0.513298391686671
1	2	smote	0.6	300	5	0.3	3	0.8419955595320939	0.265649769574935	0.5904761904199547	0.8677800974191526	9.46315708485061	4.465864323264481	0.47192117689584034
1	3	smote	0.6	300	5	0.3	3	0.8515723895682141	0.29165844035663246	0.6095238094657597	0.8872651356931993	12.285454953681326	5.406701459629786	0.4400896309627608
1	1	smote	0.6	300	10	0.1	1	0.831074905622889	0.30438907537914467	0.5523809523283447	0.8692628650843585	8.205069472764992	4.225126322628277	0.5149409465211725
1	2	smote	0.6	300	10	0.1	1	0.8361169102296451	0.2536854784242637	0.5523809523283447	0.8823938761246877	9.258969295010516	4.69687195834519	0.5072780474913716
1	3	smote	0.6	300	10	0.1	1	0.8470656460218047	0.2629202124153264	0.6095238094657597	0.8872651356931993	12.285454953681326	5.406701459629786	0.4400896309627608
1	1	smote	0.6	300	10	0.1	3	0.8316676601099411	0.30147298920092114	0.5523809523283447	0.8741307371288308	8.570117973264235	4.388528985098075	0.5120733358732712
1	2	smote	0.6	300	10	0.1	3	0.8419690492759386	0.2575059069559954	0.5619047618512472	0.8789144050043222	9.309969162706032	4.640557908359994	0.49845039593143825
1	3	smote	0.6	300	10	0.1	3	0.8506113927825828	0.27372153284275896	0.6095238094657597	0.8935281837098572	13.099950788415681	5.724742692069232	0.43700489059333936
1	1	smote	0.6	300	10	0.3	1	0.8333796940194715	0.3144132687215307	0.5238095237596372	0.8692628650843585	7.313829176579966	4.006585305940607	0.5478095175687221
1	2	smote	0.6	300	10	0.3	1	0.8331444477582265	0.24348380570511946	0.5428571428054422	0.8789144050043222	8.61961128716167	4.483250860618977	0.5201221522715721
1	3	smote	0.6	300	10	0.3	1	0.8435928024654539	0.26272240530641283	0.5714285713741497	0.88517745302098	10.278786884513547	4.976622942463819	0.4841644150803379
1	1	smote	0.6	300	10	0.3	3	0.8313928074706933	0.32857339141180053	0.5523809523283447	0.867176634208156	8.056811180618245	4.158763086958552	0.5161797779740587
1	2	smote	0.6	300	10	0.3	3	0.8359114557444411	0.24778383124420866	0.5333333332825397	0.8816979819006145	8.51764627226921	4.5082349123760315	0.5292817620141106
1	3	smote	0.6	300	10	0.3	3	0.838854094177685	0.27789329869568913	0.5428571428054422	0.8879610299172724	9.411489763844946	4.845252450572169	0.5148231021905509
1	1	smote	0.6	500	5	0.1	1	0.8392244519504604	0.3192177979171397	0.5999999999428571	0.8713490959605609	10.159458562083115	4.663783420605326	0.45905825497598857
1	2	smote	0.6	500	5	0.1	1	0.8434801338767935	0.2533346648877398	0.5523809523283447	0.8698677800913719	8.248946846511902	4.244766670917705	0.5145828512912713
1	3	smote	0.6	500	5	0.1	1	0.8560128574742353	0.3159565346591101	0.6285714285115647	0.88517745302098	13.046152542289315	5.474285236710201	0.4196091597506385
1	1	smote	0.6	500	5	0.1	3	0.8464368501225248	0.3103641527737543	0.6095238094657597	0.8789986091733033	11.339499914403252	5.037328537532763	0.44422844588934907
1	2	smote	0.6	500	5	0.1	3	0.8525565828279816	0.2653693975781395	0.5619047618512472	0.8643006262987871	8.1692300983774	4.1408055550824505	0.5068783010791446
1	3	smote	0.6	500	5	0.1	3	0.8586208039235179	0.30715300052693334	0.6476190475573697	0.8858733472450532	14.265654447493697	5.674563961866997	0.397778022739602
1	1	smote	0.6	500	5	0.3	1	0.8229882773693622	0.28527850499542884	0.5714285713741497	0.8595271209954136	8.15841518988037	4.067892213389965	0.4986130317137564
1	2	smote	0.6	500	5	0.3	1	0.8395168505815688	0.24583285317024056	0.5047619047138322	0.8712595685395181	6.8977125180490475	3.920771895665542	0.5684162418235096
1	3	smote	0.6	500	5	0.3	1	0.8502601318885243	0.2795380272924791	0.5904761904199547	0.8830897703487608	10.891194966996562	5.0506798393488355	0.463739722385091
1	1	smote	0.6	500	5	0.3	3	0.8339823829392674	0.30793492965968094	0.5428571428054422	0.868567454792291	7.847552252172189	4.130309586902118	0.5263181914186468
1	2	smote	0.6	500	5	0.3	3	0.8352520131225768	0.2512084745923054	0.5523809523283447	0.8698677800913719	8.248946846511902	4.244766670917705	0.5145828512912713
1	3	smote	0.6	500	5	0.3	3	0.8515326241839811	0.27871455429056124	0.5999999999428571	0.8865692414691262	11.723925215669388	5.289570085029865	0.45117738901310456
1	1	smote	0.6	500	10	0.1	1	0.829604609576793	0.3096469279930102	0.5523809523283447	0.8657858136240211	7.960532911260225	4.11566709963334	0.5170089824270901
1	2	smote	0.6	500	10	0.1	1	0.8326573218013719	0.24706817009049584	0.5238095237596372	0.8837856645728338	8.365268678487524	4.5072707834328325	0.5388076430074783
1	3	smote	0.6	500	10	0.1	1	0.8459257050071247	0.25930890308459686	0.5904761904199547	0.8879610299172724	11.427414717773665	5.2702745953592025	0.46119569572354085
1	1	smote	0.6	500	10	0.1	3	0.8306377905821578	0.3016181871601838	0.5619047618512472	0.8657858136240211	8.273822246454506	4.186626877213225	0.5060087913139606
1	2	smote	0.6	500	10	0.1	3	0.8389004871259568	0.2511284222068666	0.5047619047138322	0.8796102992283953	7.446864605423561	4.192732929406506	0.5630198851586864
1	3	smote	0.6	500	10	0.1	3	0.844606819763396	0.2642745857382468	0.5714285713741497	0.8893528183654186	10.716980058556558	5.164420017647847	0.4818913427346275
1	1	smote	0.6	500	10	0.3	1	0.8297834293661832	0.32039145920739004	0.5238095237596372	0.8650904033319535	7.053607676202691	3.8826703056699534	0.5504516856293475
1	2	smote	0.6	500	10	0.3	1	0.8332637439109255	0.24168016025231456	0.5428571428054422	0.8810020876765414	8.791665855871893	4.56190437787523	0.5188896353370512
1	3	smote	0.6	500	10	0.3	1	0.8456407197534547	0.2602855308160778	0.5619047618512472	0.88517745302098	9.887746083611837	4.893679226756088	0.4949236243019546
1	1	smote	0.6	500	10	0.3	3	0.8300947082588251	0.3262054411074826	0.5333333332825397	0.8678720445002235	7.50676629411343	4.036490922002745	0.5377136690801698
1	2	smote	0.6	500	10	0.3	3	0.8316499320674685	0.24306969218099564	0.5333333332825397	0.8816979819006145	8.51764627226921	4.5082349123760315	0.5292817620141106
1	3	smote	0.6	500	10	0.3	3	0.8403983165987341	0.26244746891863535	0.5428571428054422	0.891440501037638	9.751200941420766	5.000548989159969	0.5128136443591091
1	1	smote	0.8	100	5	0.1	1	0.8800152327968739	0.3412085427579642	0.7999999999238095	0.8317107093127142	19.76859327201096	4.753718725175315	0.24046822462677991
1	2	smote	0.8	100	5	0.1	1	0.8852238459754118	0.3030611172303283	0.8380952380154195	0.8128044537173779	22.476271714306296	4.477110753366864	0.19919275694440178
1	3	smote	0.8	100	5	0.1	1	0.8810584219770023	0.3226661306689449	0.7142857142176872	0.8538622129376906	14.607141586566785	4.8877547669145045	0.33461403737867723
1	1	smote	0.8	100	5	0.1	3	0.8860586793827405	0.3648582420725982	0.8190476189696145	0.8310152990206466	22.259040584163408	4.846874100164518	0.21774855296425072
1	2	smote	0.8	100	5	0.1	3	0.888226132485005	0.3133283035556704	0.8571428570612245	0.8107167710451586	25.698526894601045	4.52836110473426	0.17621091147836748
1	3	smote	0.8	100	5	0.1	3	0.8852934353978195	0.3321476907990254	0.7238095237405896	0.8524704244895445	15.143134657037479	4.906199127694917	0.3239883344749569
1	1	smote	0.8	100	5	0.3	1	0.8622094178422413	0.3071447420538407	0.7238095237405896	0.842837273985794	14.054316811896937	4.605478003864505	0.32769133675873974
1	2	smote	0.8	100	5	0.3	1	0.8596613314776155	0.27639730309458976	0.6571428570802722	0.8482950591451058	10.717506796490536	4.331716620829531	0.4041720332823013
1	3	smote	0.8	100	5	0.3	1	0.8645756702124134	0.31316570379199693	0.6952380951718822	0.8663883089710064	14.792479106443567	5.203422228873624	0.35176132705722296
1	1	smote	0.8	100	5	0.3	3	0.8689250943771111	0.3231034360511831	0.7333333332634921	0.842837273985794	14.747786375176453	4.666076398652196	0.31639163549509336
1	2	smote	0.8	100	5	0.3	3	0.870871856049309	0.29235258427780864	0.7333333332634921	0.8315935977673515	13.579544382599497	4.354545195407488	0.3206694522970781
1	3	smote	0.8	100	5	0.3	3	0.8664347019253075	0.31825244849089895	0.7047619046947846	0.8615170494024947	14.850379598078996	5.0891597179464165	0.34269558807109146
1	1	smote	0.8	100	10	0.1	1	0.8675574541360356	0.30639129156498895	0.7047619046947846	0.8490959666144013	13.431543398950843	4.67026521545176	0.34770874369516813
1	2	smote	0.8	100	10	0.1	1	0.86545050866554	0.29511226103086935	0.6857142856489796	0.8455114822488135	11.9410309839191	4.438609750708256	0.37171075406096754
1	3	smote	0.8	100	10	0.1	1	0.8696755807402989	0.2938232619311676	0.6952380951718822	0.8670842031950795	14.881870350896595	5.230665275141261	0.3514790145989562
1	1	smote	0.8	100	10	0.1	3	0.8771243128684019	0.330796142589075	0.7619047618321996	0.8351877607730516	16.216032389530323	4.622864898731208	0.2850798904148452
1	2	smote	0.8	100	10	0.1	3	0.8773867514994863	0.29183188568022833	0.7809523808780046	0.8385525400080825	18.517614548021758	4.8371918179770885	0.2612210995242744
1	3	smote	0.8	100	10	0.1	3	0.8722901547536203	0.29809409522923913	0.7047619046947846	0.863604732074714	15.114218500640517	5.167055014036746	0.34186715394352607
1	1	smote	0.8	100	10	0.3	1	0.8408536989204584	0.26629912571404935	0.5809523808970521	0.8623087621636836	8.68227660769196	4.219239712226825	0.4859600558759063
1	2	smote	0.8	100	10	0.3	1	0.8454319514862312	0.2666492708910015	0.6285714285115647	0.8608211551784216	10.46692220067893	4.516285389166103	0.4314816904059854
1	3	smote	0.8	100	10	0.3	1	0.8502932697087185	0.2649059226422752	0.6476190475573697	0.8768267223321029	13.082912179132764	5.25778811152217	0.40188208165756983
1	1	smote	0.8	100	10	0.3	3	0.8491688191270945	0.29379917193493266	0.6285714285115647	0.8588317107033462	10.295565651825122	4.452638670603181	0.4324811980445381
1	2	smote	0.8	100	10	0.3	3	0.8507373164993207	0.26504363010341886	0.6380952380344671	0.8566457898339831	10.536151409228564	4.451178607058071	0.4224672111106709
1	3	smote	0.8	100	10	0.3	3	0.8608907446068197	0.2769439755726161	0.6857142856489796	0.8726513569876643	14.950818248975985	5.38454290193833	0.36015037189011023
1	1	smote	0.8	300	5	0.1	1	0.8451553082985629	0.29075356178667355	0.6285714285115647	0.8463143254461314	9.319177847581056	4.089980340955199	0.4388777974470185
1	2	smote	0.8	300	5	0.1	1	0.8454253239221924	0.2601985014232506	0.6380952380344671	0.8482950591451058	9.85912525826696	4.206159617327225	0.4266260351250809
1	3	smote	0.8	300	5	0.1	1	0.8582297776452266	0.31410291214745245	0.6857142856489796	0.8670842031950795	14.233220970673289	5.159012326166724	0.36246273380174127
1	1	smote	0.8	300	5	0.1	3	0.8499933770448374	0.29879929522614945	0.6666666666031746	0.8477051460302664	11.132419204871066	4.377473075754313	0.393218480536084
1	2	smote	0.8	300	5	0.1	3	0.8490075222851841	0.26852798985487525	0.6095238094657597	0.8448155880247404	8.497866587505657	3.9277383754597075	0.46220286586470577
1	3	smote	0.8	300	5	0.1	3	0.8654737051396759	0.3115995173749056	0.7142857142176872	0.8684759916432258	16.507934934726578	5.430838588584663	0.32898351277607973
1	1	smote	0.8	300	5	0.3	1	0.8232962447844228	0.2660167265469174	0.5809523808970521	0.8567454798271437	8.291261482118	4.055385754265872	0.4891156406174891
1	2	smote	0.8	300	5	0.3	1	0.8303277330417205	0.24690836713874673	0.6190476189886621	0.8587334725062024	9.878078007888304	4.382124953093308	0.44362120351885354
1	3	smote	0.8	300	5	0.3	1	0.8492063492063492	0.2683945493591186	0.6476190475573697	0.8691718858672988	12.209889643890929	4.950151596612961	0.405421475450502
1	1	smote	0.8	300	5	0.3	3	0.8281707397840916	0.28549570510289	0.5999999999428571	0.8546592489509413	8.82057346800915	4.12822938047181	0.46802277734418535
1	2	smote	0.8	300	5	0.3	3	0.8331842131424595	0.23044930345782527	0.6095238094657597	0.8649965205228602	10.001507825160227	4.514874480847926	0.4514193719346031
1	3	smote	0.8	300	5	0.3	3	0.8438446498989296	0.2793161135880207	0.6571428570802722	0.8719554627635911	13.052082127405642	5.132142455601708	0.39320487528230114
1	1	smote	0.8	300	10	0.1	1	0.8260017219683423	0.2815112448710647	0.5714285713741497	0.8567454798271437	7.974109407230228	3.988904020589383	0.5002319051744509
1	2	smote	0.8	300	10	0.1	1	0.8293402259999338	0.24137829165129662	0.6380952380344671	0.870563674315445	11.858657674655635	4.929799925652623	0.415713139068179
1	3	smote	0.8	300	10	0.1	1	0.8444941511747357	0.25734253315050326	0.6190476189886621	0.8768267223321029	11.567795533151305	5.025826871307956	0.4344671152966742
1	1	smote	0.8	300	10	0.1	3	0.8301675607656136	0.28226873989272366	0.5809523808970521	0.8623087621636836	8.68227660769196	4.219239712226825	0.4859600558759063
1	2	smote	0.8	300	10	0.1	3	0.8321337442423037	0.24831839657469815	0.6285714285115647	0.863604732074714	10.71506972969717	4.60845447197872	0.4300909355779122
1	3	smote	0.8	300	10	0.1	3	0.848768929979786	0.27081338019561746	0.6190476189886621	0.8775226165561759	11.642754592128567	5.054382703470879	0.43412257357554374
1	1	smote	0.8	300	10	0.3	1	0.8246837538909861	0.26445091396238407	0.5619047618512472	0.8595271209954136	7.8480407024206	4.0000940098334645	0.5096933213049333
1	2	smote	0.8	300	10	0.3	1	0.8247307552109222	0.23953388571492285	0.5714285713741497	0.8663883089710064	8.645832608885062	4.276785393594759	0.4946643661295627
1	3	smote	0.8	300	10	0.3	1	0.8374821884216457	0.26316579127361256	0.5714285713741497	0.8691718858672988	8.858155271111167	4.367780820540848	0.49308017282151356
1	1	smote	0.8	300	10	0.3	3	0.8269156897807802	0.26507894333927295	0.5714285713741497	0.8553546592430087	7.8846147722005355	3.9505491768910534	0.5010452903766074
1	2	smote	0.8	300	10	0.3	3	0.8360572621532956	0.2581320400088132	0.5714285713741497	0.8656924147469333	8.59412709000159	4.254625885434442	0.49506200629066843
1	3	smote	0.8	300	10	0.3	3	0.8329356794910031	0.25495673845052014	0.5809523808970521	0.8712595685395181	9.382308763508103	4.512586521426378	0.4809675892520944
1	1	smote	0.8	500	5	0.1	1	0.8344857275316246	0.28213877549094446	0.6095238094657597	0.8532684283668063	9.077331387081099	4.15400558408397	0.4576240875399412
1	2	smote	0.8	500	5	0.1	1	0.8367829804155483	0.24482231368158447	0.6095238094657597	0.8510786360413982	8.920901975723039	4.092923623140889	0.4588015365565249
1	3	smote	0.8	500	5	0.1	1	0.8515922722603306	0.2959799098465906	0.6476190475573697	0.8663883089710064	11.917228678503474	4.84702344607406	0.4067240343927383
1	1	smote	0.8	500	5	0.1	3	0.8408636333532021	0.2815127324384166	0.6285714285115647	0.8525730180747387	9.786646538296027	4.263611570059176	0.4356560192001229
1	2	smote	0.8	500	5	0.1	3	0.84595221526328	0.25506174852387403	0.6095238094657597	0.8517745302654713	8.970112664968934	4.112139225708122	0.4584266987042617
1	3	smote	0.8	500	5	0.1	3	0.8574941180369156	0.303077596111795	0.6761904761260772	0.8663883089710064	13.540899511144097	5.060862715753799	0.3737464099914291
1	1	smote	0.8	500	5	0.3	1	0.818478044903636	0.2674879143468851	0.5809523808970521	0.8504867871985363	7.886151622929006	3.8856254317284695	0.49271501977840343
1	2	smote	0.8	500	5	0.3	1	0.8328528349405175	0.24054082143741137	0.6190476189886621	0.8629088378506409	10.228425533605366	4.515590677962965	0.4414746493331543
1	3	smote	0.8	500	5	0.3	1	0.842028697352288	0.264026783275835	0.6190476189886621	0.8670842031950795	10.600784420526331	4.657441683344958	0.4393487682212361
1	1	smote	0.8	500	5	0.3	3	0.8244651963706205	0.2764596504627285	0.5619047618512472	0.8553546592430087	7.584656604846429	3.8847066906095353	0.51217963016028
1	2	smote	0.8	500	5	0.3	3	0.831258905789177	0.23758443208988173	0.6190476189886621	0.8649965205228602	10.41172591372197	4.585419394611174	0.4404091433535178
1	3	smote	0.8	500	5	0.3	3	0.8382178480299566	0.2641993359673751	0.6285714285115647	0.8677800974191526	11.106881616128003	4.75398460218477	0.42802153254364583
1	1	smote	0.8	500	10	0.1	1	0.8236042121994834	0.28358481392522616	0.5523809523283447	0.8616133518716161	7.683309551912715	3.991576643290936	0.5195126578577275
1	2	smote	0.8	500	10	0.1	1	0.8259204029558935	0.23910315416430236	0.5904761904199547	0.8698677800913719	9.638103876025053	4.537509199946512	0.47078856608431086
1	3	smote	0.8	500	10	0.1	1	0.840444709547006	0.26198729989363023	0.5809523808970521	0.8768267223321029	9.869028377828782	4.7165452176890055	0.47791382681547995
1	1	smote	0.8	500	10	0.1	3	0.8240082124644016	0.27881281019920984	0.5809523808970521	0.8588317107033462	8.434280561557326	4.11531755919385	0.48792750547192865
1	2	smote	0.8	500	10	0.1	3	0.8291380852967491	0.24297771373643579	0.6095238094657597	0.8649965205228602	10.001507825160227	4.514874480847926	0.4514193719346031
1	3	smote	0.8	500	10	0.1	3	0.8440964973324055	0.26267751236186215	0.6095238094657597	0.8796102992283953	11.405046151621315	5.062922782679554	0.4439195248595605
1	1	smote	0.8	500	10	0.3	1	0.8231339823829392	0.25843835633361206	0.5619047618512472	0.8574408901192112	7.714421453055735	3.941556052823031	0.5109334510260052
1	2	smote	0.8	500	10	0.3	1	0.8222387911323193	0.23448257651793353	0.5523809523283447	0.8656924147469333	7.9541389093604975	4.1128050225866275	0.5170647621209198
1	3	smote	0.8	500	10	0.3	1	0.8364350333035093	0.26161113474205444	0.5714285713741497	0.8740431454358105	9.252301205816064	4.536700507362513	0.4903321145649363
1	1	smote	0.8	500	10	0.3	3	0.8246440161600106	0.2617083074333878	0.5809523808970521	0.8560500695350762	8.244509673476735	4.035794520099941	0.4895129725711071
1	2	smote	0.8	500	10	0.3	3	0.832412101931935	0.25051438156062966	0.5619047618512472	0.8670842031950795	8.367174350344971	4.2275239894977314	0.5052510834379459
1	3	smote	0.8	500	10	0.3	3	0.8322331577028863	0.25371163053327006	0.5999999999428571	0.8726513569876643	10.278687607995552	4.7114750391960385	0.4583732005576486
1	1	smote	1.0	100	5	0.1	1	0.8815716272600835	0.36569928210124064	0.8380952380154195	0.8150208623030945	22.80760513788818	4.530755214575138	0.19865106218331355
1	2	smote	1.0	100	5	0.1	1	0.8851343738608874	0.3059588993051177	0.8571428570612245	0.7891440500988925	22.455443507990786	4.0650634559403915	0.18102796455297804
1	3	smote	1.0	100	5	0.1	1	0.8783245518109819	0.33849890987817527	0.7333333332634921	0.8399443284562287	14.431520548944983	4.581738843572031	0.317481355046248
1	1	smote	1.0	100	5	0.1	3	0.8879627789919862	0.37282772579078355	0.8380952380154195	0.8094575799665545	21.990551890179553	4.398470397739289	0.2000163615628956
1	2	smote	1.0	100	5	0.1	3	0.8921131987937834	0.31531283108254987	0.885714285629932	0.7773138482896499	27.052341019851223	3.9774105351997067	0.14702647219172793
1	3	smote	1.0	100	5	0.1	3	0.8808165158895849	0.33548620165968435	0.7809523808780046	0.8274182324229129	17.092915813429826	4.525114944590118	0.26473626987067933
1	1	smote	1.0	100	5	0.3	1	0.8685575203655871	0.3288410895991088	0.7619047618321996	0.8317107093127142	15.814874724040918	4.5273511668336335	0.2862716959624506
1	2	smote	1.0	100	5	0.3	1	0.8603771083938098	0.28979992688338174	0.7333333332634921	0.8121085594933048	11.8861102582013	3.90296275474951	0.32836332080929514
1	3	smote	1.0	100	5	0.3	1	0.8673526195446863	0.3399591496402448	0.7047619046947846	0.85594989560991	14.18419698802387	4.892477230433001	0.3449245024390095
1	1	smote	1.0	100	5	0.3	3	0.8659613219418503	0.32119258249948723	0.7523809523092971	0.8268428372682418	14.508957759498424	4.345075288765704	0.2994753459001273
1	2	smote	1.0	100	5	0.3	3	0.8716008880935812	0.30169118146082063	0.8095238094467121	0.8114126652692317	18.2859763267242	4.292566983232132	0.23474638289337385
1	3	smote	1.0	100	5	0.3	3	0.8694767538191338	0.3464842445881277	0.7238095237405896	0.8482950591451058	14.654222098005404	4.771166133087599	0.325583026832573
1	1	smote	1.0	100	10	0.1	1	0.8704616199748328	0.31064433619494375	0.7619047618321996	0.8337969401889166	16.053555142710948	4.584179839146336	0.28555541983435445
1	2	smote	1.0	100	10	0.1	1	0.8652351128342778	0.2871489042216795	0.7428571427863946	0.8155880306136702	12.776518969520781	4.028247759491603	0.3152852229418718
1	3	smote	1.0	100	10	0.1	1	0.8671703615336184	0.29995181641164775	0.6952380951718822	0.8566457898339831	13.632128674459407	4.849791616645361	0.3557618620054873
1	1	smote	1.0	100	10	0.1	3	0.8756573282998873	0.31770399327315285	0.7999999999238095	0.8275382475603092	19.193546702032663	4.638709407852461	0.24168066944217967
1	2	smote	1.0	100	10	0.1	3	0.876173907280379	0.2927518996517195	0.8285714284925171	0.8121085594933048	20.890738884093242	4.409841034587109	0.21109070627642995
1	3	smote	1.0	100	10	0.1	3	0.871385492262319	0.3051319477092136	0.6857142856489796	0.8545581071617637	12.81948564889295	4.714695505679999	0.3677757054076728
1	1	smote	1.0	100	10	0.3	1	0.8409662891582224	0.2730368243447131	0.6190476189886621	0.8490959666144013	9.143432474994343	4.102259986545464	0.4486564434450726
1	2	smote	1.0	100	10	0.3	1	0.8466514232693774	0.2721207759963419	0.6666666666031746	0.8524704244895445	11.55660282641263	4.51886761761374	0.3910204036535576
1	3	smote	1.0	100	10	0.3	1	0.853398283460914	0.28402505451247	0.6666666666031746	0.8622129436265679	12.515150424076918	4.838383486563004	0.38660209405899854
1	1	smote	1.0	100	10	0.3	3	0.8473309490694748	0.2742268550364271	0.6380952380344671	0.8484005563223339	9.867213137392335	4.209086659317378	0.42657298489830797
1	2	smote	1.0	100	10	0.3	3	0.8501275806077476	0.2640425573650696	0.6857142856489796	0.8392484342321556	11.390790146167607	4.26567691404332	0.3744847148791159
1	3	smote	1.0	100	10	0.3	3	0.8585379593730325	0.2963454037552647	0.6571428570802722	0.8601252609543485	11.78606864661546	4.698080686927972	0.3986130328891651
1	1	smote	1.0	300	5	0.1	1	0.8538346910391416	0.3024381689212757	0.7142857142176872	0.8310152990206466	12.294237741345887	4.226925087352778	0.34381350461404586
1	2	smote	1.0	300	5	0.1	1	0.8496271995228154	0.2822489153678241	0.6857142856489796	0.8392484342321556	11.390790146167607	4.26567691404332	0.3744847148791159
1	3	smote	1.0	300	5	0.1	1	0.8595354077608774	0.30349872158919045	0.7047619046947846	0.8524704244895445	13.793364617757781	4.7770886243345245	0.3463323575344905
1	1	smote	1.0	300	5	0.1	3	0.8569772832637923	0.3175355337202509	0.7333333332634921	0.8282336578523768	13.260120428489593	4.269365472890958	0.32197032925258734
1	2	smote	1.0	300	5	0.1	3	0.8538423302515161	0.2846549047321356	0.7047619046947846	0.835073068887717	12.086565010902639	4.273176352764462	0.353547614896723
1	3	smote	1.0	300	5	0.1	3	0.8628094243960632	0.30965066409491426	0.7047619046947846	0.848990953369179	13.420542954592399	4.6670174651693195	0.3477517524257001
1	1	smote	1.0	300	5	0.3	1	0.8403337969401947	0.31007647397026156	0.6761904761260772	0.8470097357381989	11.561229020994244	4.419826550339807	0.38229728229598037
1	2	smote	1.0	300	5	0.3	1	0.839629519170229	0.2730561694251951	0.6571428570802722	0.848990953369179	10.775728789718693	4.351678447252474	0.4038407447343327
1	3	smote	1.0	300	5	0.3	1	0.8559664645259635	0.31409642061823956	0.6571428570802722	0.8629088378506409	12.064296752528094	4.793473181222225	0.3973271844108756
1	1	smote	1.0	300	5	0.3	3	0.8340188091926617	0.2936747939767718	0.5999999999428571	0.844228094569929	8.129463686249837	3.851785466502841	0.4738055957766449
1	2	smote	1.0	300	5	0.3	3	0.8440633595122113	0.2580345439633327	0.6666666666031746	0.8427279053525211	10.716813330564674	4.238937783006653	0.39554087069417754
1	3	smote	1.0	300	5	0.3	3	0.8539351161480597	0.30353231381421986	0.6857142856489796	0.8587334725062024	13.262873904512368	4.854046101887973	0.3659874929224626
1	1	smote	1.0	300	10	0.1	1	0.8319524471819325	0.2758192835692904	0.5904761904199547	0.8497913769064688	8.157191457187512	3.9310403021394897	0.4819109912032081
1	2	smote	1.0	300	10	0.1	1	0.8335288464724793	0.25494136109058946	0.6285714285115647	0.8531663187136176	9.833028746443532	4.280839247483111	0.43535305952412096
1	3	smote	1.0	300	10	0.1	1	0.8466613646154355	0.26393139631770823	0.6380952380344671	0.8615170494024947	10.96879039574722	4.607752717600134	0.4200784627718596
1	1	smote	1.0	300	10	0.1	3	0.8380025167229618	0.2747262741428272	0.6285714285115647	0.8525730180747387	9.786646538296027	4.263611570059176	0.4356560192001229
1	2	smote	1.0	300	10	0.1	3	0.8356695496570237	0.25414170042698375	0.6380952380344671	0.8573416840580561	10.596148035361466	4.472891671910869	0.4221242994173406
1	3	smote	1.0	300	10	0.1	3	0.8488749710044073	0.26205886550820884	0.6666666666031746	0.8629088378506409	12.588831384789934	4.862943807037039	0.386290318180306
1	1	smote	1.0	300	10	0.3	1	0.8201967017683289	0.24511149987453923	0.5714285713741497	0.8484005563223339	7.461773146339863	3.76933133670213	0.5051522189378438
1	2	smote	1.0	300	10	0.3	1	0.8280379096663021	0.24198418405442362	0.5714285713741497	0.8524704244895445	7.7044019285494185	3.873315100811777	0.5027405189512255
1	3	smote	1.0	300	10	0.3	1	0.8418630082513171	0.24448176041360312	0.6190476189886621	0.8691718858672988	10.795876708998385	4.731762555585918	0.4382934869646314
1	1	smote	1.0	300	10	0.3	3	0.8160374859262203	0.2651677132735736	0.5714285713741497	0.8553546592430087	7.8846147722005355	3.9505491768910534	0.5010452903766074
1	2	smote	1.0	300	10	0.3	3	0.8374656195115485	0.25461703755276227	0.5904761904199547	0.8510786360413982	8.240164551429604	3.9650197599177366	0.4811820993099211
1	3	smote	1.0	300	10	0.3	3	0.8415250024853365	0.24819833106696634	0.6190476189886621	0.8608211551784216	10.050624164494216	4.447856822663586	0.4425453234904816
1	1	smote	1.0	500	5	0.1	1	0.8476753427379297	0.30172403301972917	0.6857142856489796	0.840055632817524	11.459287647239337	4.2872047003357165	0.37412487736754496
1	2	smote	1.0	500	5	0.1	1	0.8452828312953574	0.2640280545378249	0.6761904761260772	0.8385525400080825	10.846221282530351	4.188300232638698	0.3861529296772178
1	3	smote	1.0	500	5	0.1	1	0.8571991914371873	0.2882794104390331	0.6761904761260772	0.8580375782821292	12.62153871163002	4.763164929929527	0.37738384459615515
1	1	smote	1.0	500	5	0.1	3	0.8457447513080337	0.3085029412684752	0.6761904761260772	0.8386648122333891	10.855222295519958	4.19121484639862	0.3861012353082946
1	2	smote	1.0	500	5	0.1	3	0.8502269940683301	0.27685539490769234	0.6571428570802722	0.8399443284562287	10.058332575012082	4.105714028655457	0.4081903135984942
1	3	smote	1.0	500	5	0.1	3	0.8589455545614211	0.29351349610088817	0.6857142856489796	0.8538622129376906	12.7480508742062	4.692244576237924	0.3680754411053912
1	1	smote	1.0	500	5	0.3	1	0.8340386780581495	0.2977226787262877	0.6095238094657597	0.844228094569929	8.459929685351856	3.9129249183520924	0.46252451016560114
1	2	smote	1.0	500	5	0.3	1	0.8409682871060743	0.2739829980571269	0.6285714285115647	0.848990953369179	9.51435587279346	4.162475036502366	0.4374941401195123
1	3	smote	1.0	500	5	0.3	1	0.8510686947012626	0.287295700929727	0.6571428570802722	0.8629088378506409	12.064296752528094	4.793473181222225	0.3973271844108756
1	1	smote	1.0	500	5	0.3	3	0.8321113981058348	0.3022304938136839	0.6380952380344671	0.8435326842778614	9.505379397668483	4.0781373049579965	0.4290346591430642
1	2	smote	1.0	500	5	0.3	3	0.8421513072870066	0.2587386438884564	0.6380952380344671	0.8469032706969597	9.753468146355356	4.167921805123615	0.4273271461030391
1	3	smote	1.0	500	5	0.3	3	0.8471418630082512	0.28103514157168963	0.6666666666031746	0.8649965205228602	12.814431851787354	4.938143963427418	0.38535800044809077
1	1	smote	1.0	500	10	0.1	1	0.8280780184118153	0.279196336243126	0.5904761904199547	0.8511821974906038	8.246902216221262	3.9677789940815886	0.48112355495232323
1	2	smote	1.0	500	10	0.1	1	0.832451867316168	0.25432082747464935	0.6190476189886621	0.8531663187136176	9.441942381328872	4.215978046763669	0.4465159584834157
1	3	smote	1.0	500	10	0.1	1	0.8455876992411441	0.2572331371787784	0.6285714285115647	0.863604732074714	10.71506972969717	4.60845447197872	0.4300909355779122
1	1	smote	1.0	500	10	0.1	3	0.8306344791045764	0.2692166161540928	0.5904761904199547	0.8518776077826713	8.292389361603803	3.9864070632178517	0.4807308010345236
1	2	smote	1.0	500	10	0.1	3	0.8354707227358584	0.24975765820672421	0.6380952380344671	0.8524704244895445	10.188057775663347	4.3252018625731505	0.4245364382428581
1	3	smote	1.0	500	10	0.1	3	0.8462570832090663	0.25425117472050124	0.6476190475573697	0.8691718858672988	12.209889643890929	4.950151596612961	0.405421475450502
1	1	smote	1.0	500	10	0.3	1	0.8182363070402013	0.24825226399865633	0.5619047618512472	0.8490959666144013	7.216889867700325	3.7235898339412676	0.5159549099450089
1	2	smote	1.0	500	10	0.3	1	0.8279650064618749	0.23825262083114399	0.5809523808970521	0.8538622129376906	8.100324048616944	3.9753738770904627	0.490767254770009
1	3	smote	1.0	500	10	0.3	1	0.8424329787586573	0.24557011833958362	0.6190476189886621	0.8691718858672988	10.795876708998385	4.731762555585918	0.4382934869646314
1	1	smote	1.0	500	10	0.3	3	0.8164878468772767	0.2562986895593517	0.5619047618512472	0.8539638386588737	7.500206465393501	3.847709486567491	0.5130137989292745
1	2	smote	1.0	500	10	0.3	3	0.8344865294760911	0.25209916263296467	0.5809523808970521	0.8496868475932521	7.836804965374214	3.864946832300641	0.4931788874431989
1	3	smote	1.0	500	10	0.3	3	0.8431355005467741	0.25360691210812586	0.6190476189886621	0.8649965205228602	10.41172591372197	4.585419394611174	0.4404091433535178
1	1	class_weight		100	5	0.1	1	0.8899198622425326	0.38800311674785204	0.8380952380154195	0.8289290681444442	25.082733069637385	4.899109275513708	0.19531799071038006
1	2	class_weight		100	5	0.1	1	0.8972131093216689	0.3283335402070938	0.885714285629932	0.7884481558748195	28.884043035923263	4.186747921886957	0.14495019370520407
1	3	class_weight		100	5	0.1	1	0.8916227590549093	0.42420860498730484	0.7999999999238095	0.820459290182182	18.279068212856554	4.455813704743852	0.2437659004313568
1	1	class_weight		100	5	0.1	3	0.8891251076230213	0.3834109622307149	0.8380952380154195	0.8212795549317019	23.78759215227429	4.6894197851899	0.19713720990737735
1	2	class_weight		100	5	0.1	3	0.8969910859263678	0.3266218550564543	0.904761904675737	0.7800974251859423	33.70094547133853	4.114375942605556	0.12208487174626106
1	3	class_weight		100	5	0.1	3	0.8932465122444246	0.4145937075690305	0.8285714284925171	0.8162839248377434	21.475376846694203	4.510064689004935	0.2100109584314661
1	1	class_weight		100	5	0.3	1	0.8715212928008477	0.3217947415339596	0.6952380951718822	0.8602225312874812	14.039333334553508	4.973892086018968	0.3542826305992698
1	2	class_weight		100	5	0.3	1	0.8819697120323424	0.2943248527569834	0.7619047618321996	0.8343771746636439	16.121007051147025	4.600239817685049	0.28535684165882597
1	3	class_weight		100	5	0.3	1	0.8818172780594492	0.4027501853523656	0.6761904761260772	0.8712595685395181	14.132272129220716	5.252354803627425	0.3716567735378253
1	1	class_weight		100	5	0.3	3	0.8813166434863235	0.3461341820476731	0.7428571427863946	0.8463143254461314	15.908495354672175	4.8336131302197805	0.30383847519025364
1	2	class_weight		100	5	0.3	3	0.8879577161414323	0.3144663737387228	0.8285714284925171	0.8051496172525738	19.9720220827486	4.25234672001174	0.21291517216800016
1	3	class_weight		100	5	0.3	3	0.8857275408423635	0.36697274834673566	0.7238095237405896	0.8566457898339831	15.660527557302968	5.049098121439006	0.32240918745289565
1	1	class_weight		100	10	0.1	1	0.8868302536591828	0.35972895827066015	0.8095238094467121	0.8490959666144013	23.91359208792537	5.364493828559454	0.22432822177861828
1	2	class_weight		100	10	0.1	1	0.882456837989197	0.316637130334486	0.7999999999238095	0.8044537230285007	16.455514706968323	4.091102993126169	0.2486159139609645
1	3	class_weight		100	10	0.1	1	0.8819465155582065	0.37810562201112086	0.7428571427863946	0.8482950591451058	16.1539231527418	4.896723136589904	0.3031290249897935
1	1	class_weight		100	10	0.1	3	0.8886350089409896	0.37566784383596075	0.8190476189696145	0.8393602225254565	23.650487559999924	5.098659752020704	0.2155836957940433
1	2	class_weight		100	10	0.1	3	0.889008185041588	0.32420616470751557	0.8571428570612245	0.8044537230285007	24.683271658619926	4.3833246354923245	0.1775827957202285
1	3	class_weight		100	10	0.1	3	0.88608874308248	0.3607200966805031	0.7523809523092971	0.8392484342321556	15.863135520909365	4.6803955029086435	0.2950485632621628
1	1	class_weight		100	10	0.3	1	0.869839062189549	0.3307919834165636	0.6190476189886621	0.891515994430518	13.354165268765506	5.706348679471342	0.4273085161883127
1	2	class_weight		100	10	0.3	1	0.8624747324121018	0.26884071344286836	0.5904761904199547	0.8844815587969069	11.039785982673365	5.11153139840698	0.46300999820390765
1	3	class_weight		100	10	0.3	1	0.8719554627696591	0.3285896321611961	0.6190476189886621	0.899095337502442	14.479308724573013	6.134974760496285	0.42370631999105435
1	1	class_weight		100	10	0.3	3	0.8753924100933836	0.35546921757723887	0.6761904761260772	0.8762169680050333	14.78188885355682	5.46270688802084	0.3695540396982158
1	2	class_weight		100	10	0.3	3	0.8674387778771913	0.30012456491644907	0.6952380951718822	0.8587334725062024	13.867301739751248	4.9214634088586395	0.3548969628372638
1	3	class_weight		100	10	0.3	3	0.8736057262153296	0.37519556894496287	0.6380952380344671	0.8837856645728338	13.4084449315405	5.4906753179999965	0.4094938087115463
1	1	class_weight		300	5	0.1	1	0.8684946022915423	0.33584216690408386	0.6380952380344671	0.8845618915098432	13.510461552030856	5.5275956190231605	0.4091344668448912
1	2	class_weight		300	5	0.1	1	0.8653577227689964	0.2815309097906085	0.6095238094657597	0.8789144050043222	11.33052879174121	5.033825527712536	0.44427100508110345
1	3	class_weight		300	5	0.1	1	0.8729761076316399	0.342326019456655	0.5714285713741497	0.8983994432783688	11.789953058134085	5.624265590365948	0.47703883507713746
1	1	class_weight		300	5	0.1	3	0.8708159480760316	0.3194428538028827	0.6857142856489796	0.8755215577129658	15.345859352526785	5.5086986787704815	0.35896969982361066
1	2	class_weight		300	5	0.1	3	0.8762865758690394	0.3101229983129937	0.7047619046947846	0.863604732074714	15.114218500640517	5.167055014036746	0.34186715394352607
1	3	class_weight		300	5	0.1	3	0.8743712098618154	0.3476642867552125	0.6285714285115647	0.8879610299172724	13.412325432649153	5.610292311188828	0.41829377054993283
1	1	class_weight		300	5	0.3	1	0.853112788926419	0.3028926879561347	0.4761904761451247	0.920027816405285	10.458496643118725	5.954450600147022	0.5693409577637382
1	2	class_weight		300	5	0.3	1	0.8597839414123339	0.27018958566189605	0.43809523805351475	0.9227557411209273	9.313787104444465	5.671556536309001	0.6089420318040883
1	3	class_weight		300	5	0.3	1	0.8467342678198628	0.2961593373783532	0.41904761900770976	0.9380654140505355	10.925030407372649	6.765970013748554	0.6193090226945548
1	1	class_weight		300	5	0.3	3	0.8544274455261938	0.3101633441110249	0.4857142856680272	0.9123783031925427	9.834213975918525	5.543310024025791	0.5636759520646795
1	2	class_weight		300	5	0.3	3	0.8583126221957119	0.26842879391217783	0.5047619047138322	0.9130132219839039	10.697844841055753	5.802742189083136	0.5424215969028789
1	3	class_weight		300	5	0.3	3	0.8539218610199821	0.31219358945115555	0.3999999999619048	0.9359777313783162	9.746375238736924	6.247825109842751	0.64104088538958
1	1	class_weight		300	10	0.1	1	0.8598748261474269	0.3178370306416698	0.4857142856680272	0.92141863698942	11.07423646424357	6.181035874782076	0.558145546557273
1	2	class_weight		300	10	0.1	1	0.8424793717069291	0.25549836457385505	0.3999999999619048	0.9220598468968542	7.886903712363185	5.132142197759398	0.6507169741207093
1	3	class_weight		300	10	0.1	1	0.8646353182887629	0.3313772356768842	0.43809523805351475	0.9380654140505355	11.808796342888185	7.0735141052825785	0.5990038088390456
1	1	class_weight		300	10	0.1	3	0.8589939731108021	0.33114722785698053	0.5047619047138322	0.9137691237766776	10.800556976106481	5.853609151210511	0.5419728867830225
1	2	class_weight		300	10	0.1	3	0.8574377837425855	0.2830830712238898	0.4761904761451247	0.9109255393116846	9.296873894247305	5.3459815417975936	0.5750300057459988
1	3	class_weight		300	10	0.1	3	0.865324584948802	0.33559979480933144	0.49523809519092976	0.9227557411209273	11.720549131568712	6.411324780175392	0.5470157234955245
1	1	class_weight		300	10	0.3	1	0.849867540896748	0.31191263512432116	0.3333333333015873	0.9381084839990397	7.578650433096087	5.385766918986862	0.7106498565602958
1	2	class_weight		300	10	0.3	1	0.8408423633893364	0.263221302505559	0.3333333333015873	0.9401530967227547	7.854649821075984	5.569766510052002	0.7091043596317217
1	3	class_weight		300	10	0.3	1	0.8595552904529941	0.30944041149377727	0.3809523809160998	0.9464161447394126	10.86912878628866	7.109460638262356	0.6540966317870489
1	1	class_weight		300	10	0.3	3	0.8550897410424532	0.3132096395822156	0.3523809523473923	0.9276773296180274	6.979354212151964	4.872343647750478	0.6981080813284345
1	2	class_weight		300	10	0.3	3	0.8392782582761706	0.2568996162149077	0.3809523809160998	0.928322894913512	7.9701258128048424	5.3148397568237815	0.6668451417145356
1	3	class_weight		300	10	0.3	3	0.8583159359777314	0.3165779258005475	0.44761904757641724	0.949199721635705	15.141234514483568	8.81134855704926	0.581943856507096
1	1	class_weight		500	5	0.1	1	0.8613881714020797	0.3086551202094345	0.5333333332825397	0.9047287899798003	10.852970613050921	5.598052939486457	0.515808346907802
1	2	class_weight		500	5	0.1	1	0.8585843523213043	0.2685520788055697	0.5523809523283447	0.8983994432783688	10.911977840237668	5.436790070687083	0.4982405610758543
1	3	class_weight		500	5	0.1	1	0.8665473705139677	0.3315285764197415	0.4761904761451247	0.9262352122412928	11.415092710363878	6.4555247301401995	0.5655253776544659
1	1	class_weight		500	5	0.1	3	0.8669580766938207	0.31298708235739814	0.5904761904199547	0.8963838664749905	12.473543219203929	5.698689126346737	0.45686208813849766
1	2	class_weight		500	5	0.1	3	0.868386519534745	0.2918757811572994	0.5809523808970521	0.8900487125894917	11.222524755612012	5.2837246542716025	0.4708142469816464
1	3	class_weight		500	5	0.1	3	0.8667826490373464	0.31724051600947106	0.5333333332825397	0.9157967988801964	12.429750478192451	6.333883544223956	0.5095744625798418
1	1	class_weight		500	5	0.3	1	0.8490694747996556	0.2977195951410342	0.45714285709931973	0.9262865090338924	10.58192500967559	6.2016164082276815	0.5860574797816067
1	2	class_weight		500	5	0.3	1	0.8548861715876329	0.25880798774644004	0.42857142853061225	0.928322894913512	9.71359082209263	5.979194726426754	0.6155493615905397
1	3	class_weight		500	5	0.3	1	0.8484209828677469	0.2939094032615467	0.3809523809160998	0.9436325678431202	10.301992423625219	6.758376224627103	0.6560261203559438
1	1	class_weight		500	5	0.3	3	0.8528379362871714	0.30633027631838844	0.41904761900770976	0.9242002781576899	8.79470476356931	5.52835226224118	0.6286000864059095
1	2	class_weight		500	5	0.3	3	0.8549524472280213	0.26421912904194855	0.42857142853061225	0.9248434237931465	9.229165386702014	5.70238019261619	0.6178651981403323
1	3	class_weight		500	5	0.3	3	0.8502899559266992	0.2937097249373235	0.3714285713931973	0.9408489909468278	9.398928848996457	6.279326668223787	0.6680895956463119
1	1	class_weight		500	10	0.1	1	0.8517815749387376	0.3162262149977355	0.41904761900770976	0.9325452016624998	9.971943708406652	6.212272028275087	0.6229750297646099
1	2	class_weight		500	10	0.1	1	0.8368260595818006	0.25084550579337295	0.3809523809160998	0.9324982602579507	8.501188233638896	5.643592682735905	0.6638592679776846
1	3	class_weight		500	10	0.1	1	0.8624946151042184	0.31572386762211196	0.3999999999619048	0.9512874043079244	13.019044872940224	8.211426883842	0.6307242070206552
1	1	class_weight		500	10	0.1	3	0.8555367905159281	0.3151806042626487	0.42857142853061225	0.9248956884497574	9.236109829314081	5.706348445527342	0.6178302833791686
1	2	class_weight		500	10	0.1	3	0.8524273453292244	0.27100360409727464	0.41904761900770976	0.9248434237931465	8.876137204890528	5.5756606327802745	0.6281629514409549
1	3	class_weight		500	10	0.1	3	0.8619577824170725	0.33147787388677286	0.4666666666222222	0.9394572024986817	13.577583865628156	7.708044702288718	0.5677036977120724
1	1	class_weight		500	10	0.3	1	0.8490330485462613	0.30814223753935366	0.3333333333015873	0.9388038942911071	7.670453263754092	5.446968805785627	0.7101234492647472
1	2	class_weight		500	10	0.3	1	0.8402790204460351	0.2637772651265968	0.3428571428244898	0.9387613082746086	7.998022378248208	5.598700383328519	0.7000105824378261
1	3	class_weight		500	10	0.3	1	0.8596679590416542	0.3064621914959764	0.3809523809160998	0.9464161447394126	10.86912878628866	7.109460638262356	0.6540966317870489
1	1	class_weight		500	10	0.3	3	0.8557189217828995	0.31791355685545625	0.3619047618702948	0.9269819193259599	7.200283278038854	4.956371202389732	0.688357796352822
1	2	class_weight		500	10	0.3	3	0.8378003114955097	0.2553069572437409	0.3523809523473923	0.9297146833616583	7.197436339085502	5.013577786450283	0.6965782645759309
1	3	class_weight		500	10	0.3	3	0.8574079597044105	0.31210748592720355	0.41904761900770976	0.9512874043079244	14.086179691195342	8.602447211644	0.6107012163247653
2	1	none		100	5	0.1	1	0.877048148884032	0.32781821800190175	0.06666666666031747	0.9923504867803036	9.266221638240602	8.715140113394305	0.9405279045739351
2	2	none		100	5	0.1	1	0.9059581800709149	0.362805863966519	0.04761904761451247	0.9923451635282371	6.481809705457114	6.220771087985759	0.9597274998570722
2	3	none		100	5	0.1	1	0.8675149948636379	0.28967278295446786	0.09523809522902495	0.9867780097356523	7.855949726061217	7.203002066625936	0.9168849393436544
2	1	none		100	5	0.1	3	0.8761871647128948	0.3407716255575269	0.04761904761451247	0.9951321279485735	10.221407554024715	9.782292814707441	0.9570396895720642
2	2	none		100	5	0.1	3	0.9072041621102164	0.37543240578571185	0.06666666666031747	0.9958246346486025	17.035673444453366	15.966628398571153	0.9372466712440407
2	3	none		100	5	0.1	3	0.8665871358982006	0.28371186964246925	0.04761904761451247	0.9881697981837985	4.1764670539484445	4.025206678826996	0.9637826864351493
2	1	none		100	5	0.3	1	0.8603384330088086	0.328277468964775	0.13333333332063493	0.9833101529834263	9.064097117764188	7.98888409818187	0.8813767001551602
2	2	none		100	5	0.3	1	0.8887165722238792	0.3330410848631325	0.1714285714122449	0.9832985386152868	12.181027162215281	10.264279563365482	0.8426448200849849
2	3	none		100	5	0.3	1	0.8474334758259601	0.2550976950164953	0.07619047618321996	0.9832985386152868	4.855667190936221	4.561902028162437	0.9395005465204019
2	1	none		100	5	0.3	3	0.8696867342208092	0.30235543483907806	0.11428571427482993	0.9867872044437638	9.636665016727829	8.64961750843968	0.8975737350067239
2	2	none		100	5	0.3	3	0.8982370679656693	0.33989467767488657	0.08571428570612245	0.9853862212875061	6.3214242381211845	5.865302105595782	0.9278450269182992
2	3	none		100	5	0.3	3	0.853414852371011	0.2677605555126478	0.09523809522902495	0.9826026443912137	5.9452597334932005	5.474282564995141	0.920781050944274
2	1	none		100	10	0.1	1	0.8704549970196702	0.31029541487516754	0.09523809522902495	0.9867872044437638	7.861489883929151	7.208014590366401	0.9168763959725349
2	2	none		100	10	0.1	1	0.90062630480167	0.36370071315837893	0.10476190475192744	0.9881697981837985	9.774710119726292	8.855454693419393	0.905955725254823
2	3	none		100	10	0.1	1	0.8604102462140041	0.27927244685248065	0.14285714284353743	0.9791231732708482	7.816662909553821	6.8428538622451285	0.8754188153252591
2	1	none		100	10	0.1	3	0.8772468375389098	0.3311333098513926	0.05714285713741497	0.9916550764882361	7.202011561759229	6.847610835587923	0.9507914149883907
2	2	none		100	10	0.1	3	0.9039732246412832	0.3572133340223455	0.06666666666031747	0.9909533750800908	7.824167164528858	7.369222617086326	0.9418539230927079
2	3	none		100	10	0.1	3	0.8663253471186665	0.2838132074647679	0.09523809522902495	0.9832985386152868	6.197364702819053	5.702377535203046	0.9201294012333185
2	1	none		100	10	0.3	1	0.8470792767732963	0.2950744448008615	0.14285714284353743	0.9770514603548189	7.095956492643988	6.225105510035394	0.8772750291703555
2	2	none		100	10	0.3	1	0.8784438479636809	0.3142790668344263	0.1619047618893424	0.9791231732708482	9.06022291551687	7.755234377211146	0.8559650638757482
2	3	none		100	10	0.3	1	0.8410577592205984	0.2554747642891217	0.15238095236643992	0.9742519137023365	6.802305273067619	5.918144417545461	0.8700203992540777
2	1	none		100	10	0.3	3	0.8585138088615141	0.28599443877758673	0.1904761904580499	0.975660639770684	9.431928877125442	7.825847121904042	0.8297186216664758
2	2	none		100	10	0.3	3	0.893780031149551	0.3508846255711323	0.1999999999809524	0.9812108559430675	13.055548573640271	10.644438774355532	0.8153191406519399
2	3	none		100	10	0.3	3	0.8483083142790868	0.2793231478782662	0.10476190475192744	0.9784272790467751	5.307478659288953	4.856218945069004	0.9149766214311653
2	1	none		300	5	0.1	1	0.8457944234717532	0.26817187458724806	0.15238095236643992	0.975660639770684	7.206417572981307	6.260677697523234	0.8687642038579517
2	2	none		300	5	0.1	1	0.8721642310368825	0.30829801154844716	0.22857142854965987	0.9770354905986289	12.606055080684694	9.953242415167342	0.7895604315070296
2	3	none		300	5	0.1	1	0.8491798389501939	0.26376858697620587	0.14285714284353743	0.9763395963745558	6.877448062974726	6.037812571877871	0.8779146636684064
2	1	none		300	5	0.1	3	0.8522948539638386	0.28365283702002925	0.14285714284353743	0.9777468706468864	7.3229133641934006	6.41963996974427	0.8766510782313812
2	2	none		300	5	0.1	3	0.8808330847996819	0.31802100596370736	0.1809523809351474	0.9770354905986289	9.399573054069178	7.879650245340812	0.8382987297421871
2	3	none		300	5	0.1	3	0.8456606024455711	0.2597876779888258	0.11428571427482993	0.9763395963745558	5.324475921697875	4.830250057502296	0.9071784857874352
2	1	none		300	5	0.3	1	0.8228028346248096	0.28841658206299503	0.21904761902675737	0.9596662030531318	6.673673688400711	5.430868931249387	0.813775008800904
2	2	none		300	5	0.3	1	0.8416476124200549	0.267080338275298	0.24761904759546488	0.9652052887893863	9.129617603797294	7.1165693812178485	0.7795035453578765
2	3	none		300	5	0.3	1	0.8258276170593498	0.23313059568137742	0.1809523809351474	0.9700765483578979	7.162247457772586	6.04717405691288	0.8443123504100538
2	1	none		300	5	0.3	3	0.8400721902112722	0.289027260779479	0.20952380950385488	0.9666203059738067	7.67570049475579	6.276982244643024	0.8177732015696279
2	2	none		300	5	0.3	3	0.8449945322596679	0.2720835643412747	0.23809523807256236	0.9624217118930939	8.003470071988954	6.335977148172269	0.791653746580826
2	3	none		300	5	0.3	3	0.8351989926102661	0.24543268005705912	0.14285714284353743	0.9693806541338248	5.276513421225736	4.665582890375228	0.8842169942829934
2	1	none		300	10	0.1	1	0.8305715610305319	0.25547875219433697	0.1999999999809524	0.9617524339293342	6.286361980663947	5.229089540509299	0.8318148865320985
2	2	none		300	10	0.1	1	0.8469165258309308	0.3000771143867046	0.23809523807256236	0.9693806541338248	9.893462650674651	7.775971483958713	0.7859706615957993
2	3	none		300	10	0.1	1	0.8314974980945753	0.2393493281585723	0.1619047618893424	0.9645093945653131	5.249998513122696	4.561903475224167	0.8689342313757654
2	1	none		300	10	0.1	3	0.8401914034041988	0.2883015262654289	0.1999999999809524	0.9721835883103465	8.737496839339666	7.1899974127636765	0.8228898341933008
2	2	none		300	10	0.1	3	0.855108194982934	0.2960704803017844	0.20952380950385488	0.9714683368060442	9.024974776177327	7.3435514307040535	0.8136921733940606
2	3	none		300	10	0.1	3	0.8343440368492561	0.24444598445792434	0.1714285714122449	0.9714683368060442	7.044572791693967	6.008360261485135	0.8529062540348329
2	1	none		300	10	0.3	1	0.8113484336711041	0.25427228896202997	0.20952380950385488	0.9638386648055367	7.0648729153894525	5.79413759021153	0.8201332973649672
2	2	none		300	10	0.3	1	0.8341717201842463	0.26422402289964503	0.27619047616417236	0.9582463465486553	8.757234717587465	6.6147603188404105	0.7553480573020848
2	3	none		300	10	0.3	1	0.8153626934420255	0.22056319211354608	0.1904761904580499	0.9554627696523629	5.047792976130124	4.276784752968094	0.8472583409648763
2	1	none		300	10	0.3	3	0.8262699516524272	0.2647554240462733	0.1904761904580499	0.9638386648055367	6.271491466815179	5.26739780928321	0.8398955454918625
2	2	none		300	10	0.3	3	0.8463598104516684	0.27507901220500164	0.23809523807256236	0.9645093945653131	8.492644643710692	6.70868158121201	0.7899402103505815
2	3	none		300	10	0.3	3	0.8219107267123968	0.23120379831842647	0.1619047618893424	0.963117606117167	5.044595537651309	4.389756220979441	0.8701899166681839
2	1	none		500	5	0.1	1	0.8356745479833101	0.2624372374991557	0.1619047618893424	0.970097357434144	6.267175483883138	5.414394643845468	0.8639289892388584
2	2	none		500	5	0.1	1	0.8544454385790503	0.28699301634246915	0.24761904759546488	0.9665970772375324	9.523731299033884	7.4130930166017075	0.778381150055798
2	3	none		500	5	0.1	1	0.8440103389999005	0.2523967906674905	0.1619047618893424	0.9721642310301172	6.746872564871557	5.8164264799097865	0.8620922296242881
2	1	none		500	5	0.1	3	0.845234783760514	0.27546827827468523	0.1714285714122449	0.974269819186549	7.834106912601411	6.66254567077003	0.8504537488136706
2	2	none		500	5	0.1	3	0.8695231467674056	0.3097842141752855	0.1904761904580499	0.9728601252541903	8.434386014704724	7.018312429917696	0.8321070832349776
2	3	none		500	5	0.1	3	0.8400470557046757	0.25361126316031773	0.13333333332063493	0.9735560194782634	5.663965461902732	5.042103354674737	0.8902072817974521
2	1	none		500	5	0.3	1	0.8128154182396186	0.2717019469836456	0.1999999999809524	0.9596662030531318	5.948274376201737	4.958619458966832	0.833623179744847
2	2	none		500	5	0.3	1	0.8315405772608278	0.26493976770219085	0.2571428571183674	0.9617258176690208	8.69789980051639	6.718439801281848	0.7724209140583546
2	3	none		500	5	0.3	1	0.8156642476057925	0.22400337622513317	0.1714285714122449	0.9659011830134594	5.860659777739187	5.027403771980506	0.8578221401743411
2	1	none		500	5	0.3	3	0.8342969733094907	0.29038948161880984	0.23809523807256236	0.9638386648055367	8.329324598104478	6.584247261604012	0.7904899251746241
2	2	none		500	5	0.3	3	0.841853066905259	0.26289869112051195	0.24761904759546488	0.963117606117167	8.594217851739469	6.713744808556793	0.7811932206554146
2	3	none		500	5	0.3	3	0.8296152699075454	0.23451273858123928	0.14285714284353743	0.9693806541338248	5.276513421225736	4.665582890375228	0.8842169942829934
2	1	none		500	10	0.1	1	0.8221074243327374	0.25071567010915224	0.22857142854965987	0.9603616133451992	7.178685631581106	5.766414583824406	0.8032688444621994
2	2	none		500	10	0.1	1	0.8424296649766378	0.29423258674048214	0.22857142854965987	0.9659011830134594	8.393043624998883	6.703205029307341	0.7986619925829107
2	3	none		500	10	0.1	1	0.8230539815090964	0.22911386570859588	0.1714285714122449	0.9596381349968015	4.919142650451829	4.247289586984251	0.8634206892541946
2	1	none		500	10	0.1	3	0.8315451354394331	0.267976442724559	0.20952380950385488	0.9645340750976041	7.208597054245617	5.907748099140077	0.8195419972288013
2	2	none		500	10	0.1	3	0.8480697219736886	0.28504995533918814	0.21904761902675737	0.9686847599097518	8.676419972519078	6.994918399038118	0.8061986780756351
2	3	none		500	10	0.1	3	0.8294230705504193	0.23853778872040446	0.1619047618893424	0.9659011830134594	5.472169073507465	4.748103562426033	0.8676821647729128
2	1	none		500	10	0.3	1	0.809775481819988	0.24411986078178258	0.1809523809351474	0.9645340750976041	6.008434228029532	5.1021460856209755	0.8491639971250685
2	2	none		500	10	0.3	1	0.8288100208768265	0.25753200559453493	0.28571428568707485	0.9582463465486553	9.179997771282725	6.8428555022487005	0.7454092670757334
2	3	none		500	10	0.3	1	0.8149749809457534	0.22049238404184504	0.1809523809351474	0.9547668754282898	4.663326332572592	4.000438675066282	0.8578508864993194
2	1	none		500	10	0.3	3	0.8209417842241208	0.2579395063395776	0.1999999999809524	0.9631432545134692	6.533017082548303	5.426413620538075	0.8306137098131157
2	2	none		500	10	0.3	3	0.8437352950922887	0.27020593168356793	0.24761904759546488	0.9617258176690208	8.269733145038234	6.469608697530669	0.7823237462886022
2	3	none		500	10	0.3	3	0.820724392749445	0.22993480205397898	0.1809523809351474	0.96381350034124	5.884390134883954	5.000548067264142	0.8497988566012808
2	1	undersample	0.6	100	5	0.1	1	0.8710245711636531	0.32276169057765974	0.7523809523092971	0.8073713490903521	12.735211517003407	3.905861924992564	0.3066978347729475
2	2	undersample	0.6	100	5	0.1	1	0.9027139874739039	0.3732142436698262	0.7523809523092971	0.8517745302654713	17.460453456792933	5.075921856733464	0.2907096138533652
2	3	undersample	0.6	100	5	0.1	1	0.8613347913974219	0.26860887557491	0.8095238094467121	0.805845511476647	17.639783500854183	4.16948263163391	0.23636811954263345
2	1	undersample	0.6	100	5	0.1	3	0.87512749188688	0.3536670815362492	0.7809523808780046	0.8045897079220822	14.679559460710859	3.9964749686872083	0.27224759929533227
2	2	undersample	0.6	100	5	0.1	3	0.9080425489611293	0.37048049527012433	0.7809523808780046	0.8455114822488135	19.512336630601364	5.055083327195514	0.2590711316523833
2	3	undersample	0.6	100	5	0.1	3	0.8606587798654605	0.26138140191835413	0.8380952380154195	0.8141962421655241	22.683408345692033	4.510647161698252	0.19885225650936258
2	1	undersample	0.6	100	5	0.3	1	0.8601695476521624	0.2828995256795414	0.7333333332634921	0.818497913763432	12.40134007887355	4.040357375860126	0.32580005274830937
2	2	undersample	0.6	100	5	0.3	1	0.8803658415349438	0.3254671115640963	0.7142857142176872	0.8566457898339831	14.939319066991766	4.982662619841125	0.33352674563709284
2	3	undersample	0.6	100	5	0.3	1	0.8476091062729894	0.26098242488116696	0.7619047618321996	0.8121085594933048	13.831110067495842	4.05502623870079	0.2931815364494357
2	1	undersample	0.6	100	5	0.3	3	0.8688356844824161	0.29642377396636116	0.7428571427863946	0.8178025034713644	12.966920148765078	4.077208063600153	0.3144314831243293
2	2	undersample	0.6	100	5	0.3	3	0.8907810584219771	0.36495405275871495	0.7238095237405896	0.8552540013858368	15.48474663629075	5.00054910439697	0.3229338565882629
2	3	undersample	0.6	100	5	0.3	3	0.852844881863671	0.2575334456678818	0.7904761904009071	0.8121085594933048	16.306564349432975	4.20708972265207	0.25799975208957604
2	1	undersample	0.6	100	10	0.1	1	0.8615140075501688	0.29627742244464556	0.7523809523092971	0.8108484005506895	13.02516872327606	3.9776608536387994	0.30538266397110136
2	2	undersample	0.6	100	10	0.1	1	0.897103754515028	0.3467443723636089	0.7428571427863946	0.8552540013858368	17.069442889888773	5.1321425018811	0.30066255614157966
2	3	undersample	0.6	100	10	0.1	1	0.8511482254697286	0.24909272482738148	0.7809523808780046	0.8141962421655241	15.622861488918502	4.203103037037007	0.269035405824324
2	1	undersample	0.6	100	10	0.1	3	0.8658189284058547	0.33070993227978945	0.7619047618321996	0.8115438108427571	13.78007276361834	4.042874499429367	0.2933855597847417
2	2	undersample	0.6	100	10	0.1	3	0.9033535474036518	0.36050480583876704	0.7428571427863946	0.8538622129376906	16.879363554469474	5.0832649575910835	0.3011526336519634
2	3	undersample	0.6	100	10	0.1	3	0.855724558438546	0.25075033535849534	0.8285714284925171	0.8086290883729393	20.423028512954176	4.329662110878154	0.21199901395141255
2	1	undersample	0.6	100	10	0.3	1	0.8469964898337637	0.2713009632522772	0.7142857142176872	0.8080667593824197	10.525361599135977	3.721531896736716	0.35357757131960194
2	2	undersample	0.6	100	10	0.3	1	0.8729065182092322	0.32733370601487904	0.7428571427863946	0.8399443284562287	15.160385205247643	4.641241945436604	0.3061427352272173
2	3	undersample	0.6	100	10	0.3	1	0.8402127448056467	0.2469322189234575	0.6761904761260772	0.8197633959581089	9.497841725481225	3.751682085910219	0.395003633390376
2	1	undersample	0.6	100	10	0.3	3	0.852453804887741	0.28948004105582786	0.7333333332634921	0.8122392211348245	11.896295442133162	3.905678803842656	0.3283104983293322
2	2	undersample	0.6	100	10	0.3	3	0.8893064254233356	0.3422873193487489	0.7523809523092971	0.848990953369179	17.08259330145685	4.982356483086166	0.2916627601170675
2	3	undersample	0.6	100	10	0.3	3	0.8475627133247176	0.25206798283813175	0.7333333332634921	0.8155880306136702	12.162263263770102	3.9766035574468397	0.3269624534168754
2	1	undersample	0.6	300	5	0.1	1	0.8456553414133388	0.2586812680767696	0.6952380951718822	0.8191933240554994	10.335816580760847	3.845201252044897	0.37202683683882437
2	2	undersample	0.6	300	5	0.1	1	0.8727176326341254	0.32894834372710274	0.7047619046947846	0.8406402226803018	12.592195080421211	4.422457613355952	0.3512062399914844
2	3	undersample	0.6	300	5	0.1	1	0.8407694601849091	0.24187033780182837	0.6761904761260772	0.8183716075099626	9.409059531803077	3.722933565763028	0.39567540826888564
2	1	undersample	0.6	300	5	0.1	3	0.8556162659778794	0.2679144239613465	0.7047619046947846	0.8205841446396344	10.917728649498935	3.9280913272593563	0.35979014904921164
2	2	undersample	0.6	300	5	0.1	3	0.875809391258243	0.33321875007790225	0.6952380951718822	0.8441196938006673	12.353375123354885	4.46007624389755	0.3610410981474792
2	3	undersample	0.6	300	5	0.1	3	0.8411969380654141	0.24729897644305138	0.7047619046947846	0.813500347941451	10.412372894831147	3.778891054899254	0.36292312894896617
2	1	undersample	0.6	300	5	0.3	1	0.8370885489105239	0.2489163573842789	0.7142857142176872	0.8073713490903521	10.478338636030227	3.708096764233447	0.35388211702756084
2	2	undersample	0.6	300	5	0.3	1	0.8523345594326805	0.26865399082615293	0.6952380951718822	0.8274182324229129	10.937121173456553	4.028455987257057	0.3683287232532962
2	3	undersample	0.6	300	5	0.3	1	0.820661430891076	0.22193809019575253	0.6476190475573697	0.8183716075099626	8.280832007089781	3.5656265136885334	0.43058794428234254
2	1	undersample	0.6	300	5	0.3	3	0.8373071064308895	0.25502656725676975	0.6666666666031746	0.814325452011027	8.771534998703984	3.5905116663467016	0.4093367442713115
2	2	undersample	0.6	300	5	0.3	3	0.84988567452033	0.2637468230230094	0.6857142856489796	0.8239387613025475	10.210563412217649	3.8947485078180155	0.38144304564545817
2	3	undersample	0.6	300	5	0.3	3	0.8288663551711569	0.23329398784734087	0.6571428570802722	0.8148921363895972	8.437656086118919	3.5500535134629834	0.42073928978057534
2	1	undersample	0.6	300	10	0.1	1	0.833128021723293	0.24642128147615416	0.7142857142176872	0.8073713490903521	10.478338636030227	3.708096764233447	0.35388211702756084
2	2	undersample	0.6	300	10	0.1	1	0.8600821817940816	0.3029106936958892	0.7142857142176872	0.8274182324229129	11.985886195542747	4.138824644442182	0.3453081780571591
2	3	undersample	0.6	300	10	0.1	1	0.8268913410875832	0.22521607123817747	0.6190476189886621	0.8246346555266205	7.641368536919108	3.5300451497255905	0.46196503365288144
2	1	undersample	0.6	300	10	0.1	3	0.8404298297900522	0.2560985645975808	0.7142857142176872	0.8122392211348245	10.814814060520911	3.8042326011454444	0.35176124820162347
2	2	undersample	0.6	300	10	0.1	3	0.8700268416343572	0.3074799759334894	0.7142857142176872	0.8336812804395708	12.531379779643464	4.294679956403606	0.342714043194691
2	3	undersample	0.6	300	10	0.1	3	0.8397024223746562	0.24181626358555153	0.6857142856489796	0.820459290182182	9.97040099383565	3.8192688897804445	0.38306070061151554
2	1	undersample	0.6	300	10	0.3	1	0.8295946751440493	0.241998823597992	0.6761904761260772	0.8038942976300147	8.560283142574582	3.448091684602915	0.4028011155204662
2	2	undersample	0.6	300	10	0.3	1	0.8528316267355933	0.28387817530789755	0.6857142856489796	0.8253305497506936	10.309307482089437	3.9257823586919955	0.3807998027432259
2	3	undersample	0.6	300	10	0.3	1	0.8240216058587667	0.21711800078956078	0.6095238094657597	0.8246346555266205	7.3403014877899615	3.4757367628067355	0.4735141594913161
2	1	undersample	0.6	300	10	0.3	3	0.8315186436187827	0.2519544870039351	0.7047619046947846	0.8080667593824197	10.050022697484287	3.671911471446893	0.3653634903596601
2	2	undersample	0.6	300	10	0.3	3	0.8583358186698479	0.2851873060447815	0.7047619046947846	0.8260264439747668	11.333934648392853	4.050971195201951	0.3574196611798031
2	3	undersample	0.6	300	10	0.3	3	0.8331113099380323	0.22801462017034524	0.6666666666031746	0.8225469728544013	9.270587593798007	3.756862532908807	0.40524534202300827
2	1	undersample	0.6	500	5	0.1	1	0.8379230412610107	0.24955078701569366	0.6857142856489796	0.8233657858079043	10.17036434581235	3.8821145153797727	0.3817084896545118
2	2	undersample	0.6	500	5	0.1	1	0.8673194817244921	0.3132040971435953	0.7142857142176872	0.8385525400080825	12.98491275768495	4.424260809125386	0.34072317325796564
2	3	undersample	0.6	500	5	0.1	1	0.8359213970904995	0.2362599248659775	0.6761904761260772	0.8155880306136702	9.235515469976024	3.666738345178255	0.3970258362668975
2	1	undersample	0.6	500	5	0.1	3	0.8498046228227034	0.2596047705674553	0.7142857142176872	0.817107093179297	11.16920072333542	3.9054859347993722	0.34966564930181354
2	2	undersample	0.6	500	5	0.1	3	0.8695065778573086	0.31196031476432523	0.6952380951718822	0.8364648573358632	11.668350165420287	4.2513067303623675	0.36434513477987795
2	3	undersample	0.6	500	5	0.1	3	0.836922159260364	0.2357614358272295	0.6666666666031746	0.8190675017340358	9.05384553857917	3.6846151805025484	0.4069668600224788
2	1	undersample	0.6	500	5	0.3	1	0.8332836611696139	0.2415691801443378	0.7142857142176872	0.8066759387982847	10.43165396760514	3.694758287354697	0.35418718781431996
2	2	undersample	0.6	500	5	0.3	1	0.8509825363687578	0.27180023926573454	0.6761904761260772	0.8246346555266205	9.819677176920004	3.8558954712387226	0.3926702786222728
2	3	undersample	0.6	500	5	0.3	1	0.8180932498260265	0.22128654633047712	0.6476190475573697	0.8155880306136702	8.128097377502899	3.5118057390439623	0.43205752769190864
2	1	undersample	0.6	500	5	0.3	3	0.83557189217829	0.2510091539694399	0.6761904761260772	0.8164116828872294	9.286318443790048	3.6831888321021733	0.39662528929341345
2	2	undersample	0.6	500	5	0.3	3	0.8508466713059615	0.2702295661976955	0.6857142856489796	0.8239387613025475	10.210563412217649	3.8947485078180155	0.38144304564545817
2	3	undersample	0.6	500	5	0.3	3	0.8256022798820294	0.23710965410695106	0.6476190475573697	0.8169798190618165	8.203883952292196	3.5385114846487515	0.43132148421251604
2	1	undersample	0.6	500	10	0.1	1	0.8308563481025233	0.239954049319186	0.7047619046947846	0.8031988873379472	9.742390785973335	3.5810868106936713	0.36757781451608923
2	2	undersample	0.6	500	10	0.1	1	0.8573184875898864	0.29091981436219966	0.7142857142176872	0.8267223381988399	11.927709949705815	4.122202859681457	0.34559884150318626
2	3	undersample	0.6	500	10	0.1	1	0.8240017231666501	0.22470885759157505	0.6190476189886621	0.8246346555266205	7.641368536919108	3.5300451497255905	0.46196503365288144
2	1	undersample	0.6	500	10	0.1	3	0.8381548446917015	0.25013042459309986	0.7142857142176872	0.812934631426892	10.864311507380457	3.818374729017714	0.3514603403796606
2	2	undersample	0.6	500	10	0.1	3	0.8653742916790932	0.3013722536583732	0.7047619046947846	0.8288100208710591	11.55704083515628	4.116840641680021	0.3562192593095517
2	3	undersample	0.6	500	10	0.1	3	0.8357026874772178	0.23914754400034627	0.6761904761260772	0.8211551844062551	9.588005743106779	3.7808780538167666	0.39433413571481657
2	1	undersample	0.6	500	10	0.3	1	0.828197231604742	0.2379387530343664	0.6761904761260772	0.8059805285062172	8.674783333790048	3.4851679373637796	0.4017584896951268
2	2	undersample	0.6	500	10	0.3	1	0.8511813632899228	0.2825672543192874	0.6857142856489796	0.8232428670784744	10.161774511519063	3.8794148531435266	0.38176548270463995
2	3	undersample	0.6	500	10	0.3	1	0.8238161513735627	0.2154521340475764	0.6095238094657597	0.8239387613025475	7.3051185766226485	3.461998673616014	0.47391408698603255
2	1	undersample	0.6	500	10	0.3	3	0.8296344128750248	0.24670592029626084	0.6952380951718822	0.8052851182141497	9.434597594330636	3.570544033871396	0.37845217072861725
2	2	undersample	0.6	500	10	0.3	3	0.8558736786294198	0.2862620132667847	0.6952380951718822	0.8239387613025475	10.675888558874965	3.9488422370932663	0.36988416547788633
2	3	undersample	0.6	500	10	0.3	3	0.8309308413692547	0.22802628413732817	0.6571428570802722	0.8183716075099626	8.63601474685588	3.618062197713365	0.4189504322778569
2	1	undersample	0.8	100	5	0.1	1	0.873587654811577	0.3214086086208702	0.8380952380154195	0.789986091788665	19.471755271814473	3.990665214731398	0.2049463422432371
2	2	undersample	0.8	100	5	0.1	1	0.9017032839579813	0.34293641744510894	0.8380952380154195	0.813500347941451	22.57945358108158	4.493816389609924	0.19902236108940105
2	3	undersample	0.8	100	5	0.1	1	0.8487821851078636	0.2668314195883929	0.8380952380154195	0.7870563674266733	19.13263969445669	3.935760785752611	0.20570923078463266
2	1	undersample	0.8	100	5	0.1	3	0.8747698523080998	0.3415034296341204	0.8190476189696145	0.7920723226648674	17.24238552775943	3.9390983926517404	0.22845436403716424
2	2	undersample	0.8	100	5	0.1	3	0.9068031944858668	0.36079150041425057	0.8380952380154195	0.8197633959581089	23.543945082731497	4.649972162818299	0.1975018167532768
2	3	undersample	0.8	100	5	0.1	3	0.8570401299002551	0.28274352002110165	0.8571428570612245	0.7835768963063078	21.723470735573375	3.960495912069518	0.18231413124741996
2	1	undersample	0.8	100	5	0.3	1	0.8566196436850122	0.2673185893703048	0.7523809523092971	0.7948539638331373	11.77275016924532	3.6675381581437936	0.3115277218739617
2	2	undersample	0.8	100	5	0.3	1	0.8899194750969281	0.33642525912295795	0.8095238094467121	0.8197633959581089	19.330114151098773	4.4914503845404035	0.23235507851276482
2	3	undersample	0.8	100	5	0.3	1	0.8405441230075886	0.2563778360983344	0.7619047618321996	0.7961029923396236	12.49419707320624	3.73671361442508	0.2990759204124031
2	1	undersample	0.8	100	5	0.3	3	0.8672130604675807	0.3150345192838517	0.8285714284925171	0.7892906814965975	18.105059031942886	3.9322958996527655	0.21719320062223477
2	2	undersample	0.8	100	5	0.3	3	0.8959737548464062	0.34543982020153463	0.8190476189696145	0.820459290182182	20.684208676824298	4.561904507237753	0.22055010040133033
2	3	undersample	0.8	100	5	0.3	3	0.8474235344799019	0.2721218471568884	0.8476190475383221	0.784968684754454	20.305823497708552	3.941839853195432	0.1941236045207436
2	1	undersample	0.8	100	10	0.1	1	0.8669680111265646	0.31207151363978186	0.8285714284925171	0.7941585535410699	18.64752097656112	4.02528937924531	0.21586189380506188
2	2	undersample	0.8	100	10	0.1	1	0.8959472445902508	0.3183561291752308	0.8095238094467121	0.8274182324229129	20.37600623398579	4.690667930367805	0.2302054520764736
2	3	undersample	0.8	100	10	0.1	1	0.847867581270504	0.25812795289790347	0.8476190475383221	0.7807933194100154	19.81309355977029	3.8667571927526247	0.19516169864927038
2	1	undersample	0.8	100	10	0.1	3	0.871478243592291	0.3303546875547376	0.8285714284925171	0.7892906814965975	18.105059031942886	3.9322958996527655	0.21719320062223477
2	2	undersample	0.8	100	10	0.1	3	0.9010239586440004	0.32999476953625767	0.7999999999238095	0.8315935977673515	19.75206434883579	4.750412940444532	0.24050208925143984
2	3	undersample	0.8	100	10	0.1	3	0.8545614209497301	0.2630163354692252	0.8476190475383221	0.7870563674266733	20.559434494813836	3.980485340136164	0.1936086878044192
2	1	undersample	0.8	100	10	0.3	1	0.855937479303265	0.283172654592579	0.7523809523092971	0.7844228094521251	11.056078677702278	3.490076642600292	0.31567037769713374
2	2	undersample	0.8	100	10	0.3	1	0.8764158133677967	0.31181106541229253	0.7999999999238095	0.80654140570072	16.676257656516196	4.135251584293513	0.24797238701304786
2	3	undersample	0.8	100	10	0.3	1	0.8295788183053316	0.24242759614789103	0.7142857142176872	0.7961029923396236	9.761091518488955	3.5031690135235127	0.35889110447095757
2	1	undersample	0.8	100	10	0.3	3	0.8626167295847407	0.3016153935146756	0.7999999999238095	0.7906815020807324	15.10963341569997	3.8219267272455566	0.2529463469430021
2	2	undersample	0.8	100	10	0.3	3	0.8895185074725784	0.3184928289726065	0.7999999999238095	0.8141962421655241	17.528088436987275	4.305617745257422	0.24564102271933688
2	3	undersample	0.8	100	10	0.3	3	0.8411737415912781	0.2618825028903795	0.7809523808780046	0.7988865692359159	14.162177376288163	3.8831436522141756	0.2741911365334244
2	1	undersample	0.8	300	5	0.1	1	0.8522849195310948	0.2706317823688677	0.7523809523092971	0.7976356050014073	11.976340695413178	3.7179510512954557	0.3104413130929039
2	2	undersample	0.8	300	5	0.1	1	0.879371706929118	0.3291436002219628	0.7714285713551021	0.813500347941451	14.721547368434983	4.136353722254589	0.28097274501918357
2	3	undersample	0.8	300	5	0.1	1	0.8286111939556615	0.25959947682817225	0.6857142856489796	0.792623521219258	8.339230728519626	3.3066153722661475	0.39651322724114485
2	1	undersample	0.8	300	5	0.1	3	0.8565202993575733	0.2768761078669656	0.7619047618321996	0.7969401947093399	12.55890322287625	3.7521198408538288	0.29876173489658303
2	2	undersample	0.8	300	5	0.1	3	0.8855353414852372	0.32924741133285473	0.7904761904009071	0.8148921363895972	16.60850856359831	4.27035422633953	0.2571184549113574
2	3	undersample	0.8	300	5	0.1	3	0.8282301090234284	0.25852217775246633	0.7714285713551021	0.7898399443229657	12.684187854751281	3.6706715372872174	0.28938954960923
2	1	undersample	0.8	300	5	0.3	1	0.8359195973243262	0.2466283880346818	0.7333333332634921	0.7913769123728	10.431665984808747	3.5151109421926297	0.33696543227082776
2	2	undersample	0.8	300	5	0.3	1	0.8707459323325712	0.33284118887191344	0.7999999999238095	0.7961029923396236	15.617746240851204	3.923549295146334	0.25122377316555944
2	3	undersample	0.8	300	5	0.3	1	0.8202505219206679	0.25167855486183893	0.6857142856489796	0.7905358385470388	8.234369782036525	3.2736590744492484	0.39756035722941613
2	1	undersample	0.8	300	5	0.3	3	0.8455659315186437	0.26026383595217334	0.7619047618321996	0.7948539638331373	12.39864320010731	3.713962691791183	0.29954588642187935
2	2	undersample	0.8	300	5	0.3	3	0.8795738476323027	0.3428399805495071	0.7999999999238095	0.8030619345803546	16.31095277520748	4.062190605951287	0.24904679075622466
2	3	undersample	0.8	300	5	0.3	3	0.8192431321867647	0.2482127141053107	0.6952380951718822	0.7919276269951849	8.682482741328373	3.341328075988794	0.3848355463189509
2	1	undersample	0.8	300	10	0.1	1	0.8446685210941122	0.259875368009995	0.7523809523092971	0.78581363003626	11.147601660584149	3.5127394768830267	0.3151116690711514
2	2	undersample	0.8	300	10	0.1	1	0.8722039964211153	0.3084920675522018	0.8095238094467121	0.8051496172525738	17.561605707943183	4.154591622999977	0.23657241350685726
2	3	undersample	0.8	300	10	0.1	1	0.8250952712330583	0.23776621620598765	0.6952380951718822	0.7974947807877698	8.983891183386385	3.4331858879715966	0.3821490852963093
2	1	undersample	0.8	300	10	0.1	3	0.8543877077952183	0.2882345102528686	0.7619047618321996	0.7851182197441926	11.691908599328041	3.545692545306818	0.30326036149406016
2	2	undersample	0.8	300	10	0.1	3	0.8730456970540479	0.31627773931413017	0.8095238094467121	0.8037578288044276	17.406913479329038	4.125126435686888	0.23698206270263827
2	3	undersample	0.8	300	10	0.1	3	0.8331775855784207	0.2482712455364281	0.7523809523092971	0.792623521219258	11.613447841805973	3.6280918667920234	0.31240436088214707
2	1	undersample	0.8	300	10	0.3	1	0.8415259288694614	0.25775199748236555	0.7619047618321996	0.7823365785759226	11.501596679804273	3.5003801825937755	0.3043386205433676
2	2	undersample	0.8	300	10	0.3	1	0.8533253802564867	0.28781975394099135	0.7428571427863946	0.7961029923396236	11.279483497137578	3.6432957740644527	0.3230019940358249
2	3	undersample	0.8	300	10	0.3	1	0.8134837790370149	0.23962084656167512	0.6666666666031746	0.7940153096674043	7.70945899617464	3.2364863289687693	0.41980718147409474
2	1	undersample	0.8	300	10	0.3	3	0.8458540300682165	0.2673975397201933	0.7619047618321996	0.7802503476997201	11.362024567788144	3.46714872667738	0.3051523601600597
2	2	undersample	0.8	300	10	0.3	3	0.8674884846074826	0.31365983595935726	0.8095238094467121	0.7961029923396236	16.593855347483274	3.9702582153266475	0.23926073635384848
2	3	undersample	0.8	300	10	0.3	3	0.8259701096861849	0.2283221179920265	0.6761904761260772	0.8009742519081352	8.404051302537797	3.3975023263771034	0.40426957428385
2	1	undersample	0.8	500	5	0.1	1	0.8454334724153917	0.25762991817459696	0.7428571427863946	0.7955493741252049	11.24111790884571	3.6334303369020473	0.32322676925501315
2	2	undersample	0.8	500	5	0.1	1	0.8745070749246113	0.3268936564268565	0.7809523808780046	0.7954070981155504	13.860691089902431	3.8171037974134343	0.27539057281114204
2	3	undersample	0.8	500	5	0.1	1	0.8242900222023394	0.24528681378338588	0.6761904761260772	0.7919276269951849	7.947864955202869	3.249784841030197	0.408887767956369
2	1	undersample	0.8	500	5	0.1	3	0.851172263063779	0.2674348049474121	0.7619047618321996	0.7976356050014073	12.613057526065267	3.765013722830841	0.29850126259392307
2	2	undersample	0.8	500	5	0.1	3	0.8790071909069821	0.32581941026156946	0.7999999999238095	0.8100208768210855	17.054943668278064	4.2109887888076765	0.24690721354246478
2	3	undersample	0.8	500	5	0.1	3	0.8249726612983398	0.2529692076604657	0.7142857142176872	0.7933194154433312	9.595958982664987	3.4559882883530237	0.3601503714883156
2	1	undersample	0.8	500	5	0.3	1	0.8335386449433737	0.24266602448451127	0.7428571427863946	0.78581363003626	10.598844910716597	3.4682744202136213	0.3272313486461497
2	2	undersample	0.8	500	5	0.3	1	0.8692978095900852	0.32610601114612286	0.7904761904009071	0.7967988865636967	14.793741104494845	3.8901172249113807	0.2629569525041924
2	3	undersample	0.8	500	5	0.3	1	0.8170129568876959	0.24775610919635171	0.6952380951718822	0.7919276269951849	8.682482741328373	3.341328075988794	0.3848355463189509
2	1	undersample	0.8	500	5	0.3	3	0.8432677660772235	0.2508553385460194	0.7523809523092971	0.7976356050014073	11.976340695413178	3.7179510512954557	0.3104413130929039
2	2	undersample	0.8	500	5	0.3	3	0.8765284819564569	0.3398136248650085	0.7904761904009071	0.8023660403562815	15.316740179071397	3.999697986261802	0.26113244635170724
2	3	undersample	0.8	500	5	0.3	3	0.8157537197203168	0.24127914075150478	0.6761904761260772	0.7919276269951849	7.947864955202869	3.249784841030197	0.408887767956369
2	1	undersample	0.8	500	10	0.1	1	0.8392443208159481	0.2531215033243867	0.7523809523092971	0.7851182197441926	11.101692073708834	3.501371388490483	0.3153907759489703
2	2	undersample	0.8	500	10	0.1	1	0.8689366073499685	0.30481518403598323	0.8190476189696145	0.8009742519081352	18.216045606400748	4.115284508006068	0.2259153503875498
2	3	undersample	0.8	500	10	0.1	1	0.8246777346986115	0.23753169975587907	0.6857142856489796	0.7954070981155504	8.482374242598976	3.351603334314235	0.3951256044161016
2	1	undersample	0.8	500	10	0.1	3	0.8500198688654877	0.2753712881949022	0.7619047618321996	0.7851182197441926	11.691908599328041	3.545692545306818	0.30326036149406016
2	2	undersample	0.8	500	10	0.1	3	0.8711899791231733	0.31146874646336786	0.8095238094467121	0.8023660403562815	17.254400014383506	4.096076250991001	0.23739313305779716
2	3	undersample	0.8	500	10	0.1	3	0.8293070881797396	0.24563892211521413	0.7238095237405896	0.7967988865636967	10.276333758406116	3.5620350493164445	0.34662507371749546
2	1	undersample	0.8	500	10	0.3	1	0.8401152394198291	0.255508846387532	0.7619047618321996	0.7823365785759226	11.501596679804273	3.5003801825937755	0.3043386205433676
2	2	undersample	0.8	500	10	0.3	1	0.8519832985386222	0.2860901382809709	0.7428571427863946	0.7954070981155504	11.231291757296898	3.630903612173755	0.3232845854531259
2	3	undersample	0.8	500	10	0.3	1	0.812549292507539	0.23888131292182782	0.6666666666031746	0.7947112038914773	7.742372414571195	3.2474574685321707	0.4194395744896888
2	1	undersample	0.8	500	10	0.3	3	0.8435293728061461	0.26434219549672444	0.7619047618321996	0.7788595271155851	11.270439513083682	3.445342760829685	0.3056972750819206
2	2	undersample	0.8	500	10	0.3	3	0.865758690393346	0.31434979581357575	0.7999999999238095	0.7961029923396236	15.617746240851204	3.923549295146334	0.25122377316555944
2	3	undersample	0.8	500	10	0.3	3	0.8252145673857574	0.22826523908784183	0.6761904761260772	0.7988865692359159	8.295134839173155	3.362234137892762	0.40532602786196004
2	1	undersample	1.0	100	5	0.1	1	0.8700675541426584	0.3112453997402426	0.8380952380154195	0.7816411682838551	18.529784919269005	3.838155723068451	0.20713438145627522
2	2	undersample	1.0	100	5	0.1	1	0.9015906153693211	0.3543473953781375	0.8571428570612245	0.7856645789785272	21.99350452237335	3.999072169152253	0.1818296827205991
2	3	undersample	1.0	100	5	0.1	1	0.8598634721808001	0.29401094734407673	0.8761904761070295	0.7766179540655769	24.60387975157513	3.922385226699889	0.15942140102558347
2	1	undersample	1.0	100	5	0.1	3	0.8691900125836148	0.32894082823606646	0.8285714284925171	0.7837273991600576	17.51500396164769	3.8311435982326993	0.21873494470635862
2	2	undersample	1.0	100	5	0.1	3	0.9063823441694006	0.3713865966395179	0.8761904761070295	0.7940153096674043	27.27962302743634	4.253667746644668	0.15592838176577198
2	3	undersample	1.0	100	5	0.1	3	0.8604599529442953	0.27470724094148385	0.866666666584127	0.7800974251859423	23.05854218450965	3.941139060811638	0.17091882039593156
2	1	undersample	1.0	100	5	0.3	1	0.8475826213656533	0.28177301101703867	0.8285714284925171	0.7837273991600576	17.51500396164769	3.8311435982326993	0.21873494470635862
2	2	undersample	1.0	100	5	0.3	1	0.8826656062564204	0.32696146379221414	0.8190476189696145	0.7773138482896499	15.79966985887459	3.6780355486792984	0.23279191423209813
2	3	undersample	1.0	100	5	0.3	1	0.8480233290254168	0.28707809453957406	0.7999999999238095	0.7919276269951849	15.224079117549833	3.844815868261078	0.2525483273131513
2	1	undersample	1.0	100	5	0.3	3	0.8625836148089278	0.316309026610326	0.8380952380154195	0.7802503476997201	18.379745337461717	3.813863599345118	0.2075036049479001
2	2	undersample	1.0	100	5	0.3	3	0.8938695032640753	0.3509886632239145	0.8476190475383221	0.7807933194100154	19.81309355977029	3.8667571927526247	0.19516169864927038
2	3	undersample	1.0	100	5	0.3	3	0.8540643536468171	0.26663862102268837	0.8476190475383221	0.7752261656174306	19.184595928598494	3.7709861210348756	0.19656321890874462
2	1	undersample	1.0	100	10	0.1	1	0.8639611894827471	0.30287068450951676	0.8476190475383221	0.7802503476997201	19.750393899714464	3.8572029584285854	0.1952975105463801
2	2	undersample	1.0	100	10	0.1	1	0.8913245186731616	0.3267703073913178	0.8380952380154195	0.7787056367377961	18.2153148386161	3.7872415175346106	0.20791522786927555
2	3	undersample	1.0	100	10	0.1	1	0.8630380753554032	0.28123346285020473	0.8571428570612245	0.771050800272992	20.206685204862247	3.7438122546186348	0.18527591312457947
2	1	undersample	1.0	100	10	0.1	3	0.8681932578316445	0.3282823879374079	0.8380952380154195	0.78581363003626	18.991595060094973	3.912924986907675	0.20603455289616715
2	2	undersample	1.0	100	10	0.1	3	0.8997680352586407	0.3558593853015321	0.885714285629932	0.7884481558748195	28.884043035923263	4.186747921886957	0.14495019370520407
2	3	undersample	1.0	100	10	0.1	3	0.8631242336879079	0.2840539690055224	0.866666666584127	0.7773138482896499	22.689060433355376	3.8918748247653046	0.17153088420326226
2	1	undersample	1.0	100	10	0.3	1	0.8442678323067753	0.2622429646774421	0.8285714284925171	0.7732962447790452	16.486706299063872	3.6548639925982593	0.22168550597269526
2	2	undersample	1.0	100	10	0.3	1	0.8733074858335819	0.31005264524266823	0.8190476189696145	0.7745302713933575	15.548731780409558	3.6326277044146305	0.23362854284387355
2	3	undersample	1.0	100	10	0.3	1	0.8456175232793187	0.2652495265188077	0.7714285713551021	0.7919276269951849	12.845316819775782	3.7075010158231825	0.2886266597692784
2	1	undersample	1.0	100	10	0.3	3	0.8541592158421087	0.2705412422686183	0.8476190475383221	0.7781641168235177	19.512341622107904	3.8209283240922423	0.1958210963588108
2	2	undersample	1.0	100	10	0.3	3	0.891009709381317	0.33471987816160387	0.8285714284925171	0.7738343771692845	16.53743462373283	3.6635602771385742	0.2215313435922318
2	3	undersample	1.0	100	10	0.3	3	0.8534181661530305	0.2766838219573647	0.7904761904009071	0.7842727905303809	13.71568816858422	3.6642394610395006	0.2671567972998656
2	1	undersample	1.0	300	5	0.1	1	0.8413404861249091	0.2710138308481228	0.7904761904009071	0.7774687065314502	13.180964990805991	3.5522022209006856	0.2694948428714266
2	2	undersample	1.0	300	5	0.1	1	0.8748815322928059	0.32221575135646385	0.8476190475383221	0.7696590118248459	18.586478846155885	3.679844466480006	0.19798501432541618
2	3	undersample	1.0	300	5	0.1	1	0.8435662922092984	0.28602797125292234	0.7904761904009071	0.7835768963063078	13.6594553250194	3.652457341130778	0.2673940591061626
2	1	undersample	1.0	300	5	0.1	3	0.8469733094906947	0.2987714698600469	0.8190476189696145	0.7781641168235177	15.87757675408581	3.6921329873250874	0.2325375519031401
2	2	undersample	1.0	300	5	0.1	3	0.8865824966033734	0.3349819122156427	0.8285714284925171	0.7856645789785272	17.71698991849811	3.865769763513845	0.21819561924047487
2	3	undersample	1.0	300	5	0.1	3	0.8482652351128344	0.28253296013184437	0.7904761904009071	0.7870563674266733	13.944294891915185	3.7121380138348496	0.2662119456856994
2	1	undersample	1.0	300	5	0.3	1	0.8384164514206238	0.28427702703198954	0.7714285713551021	0.7774687065314502	11.791405465430314	3.4666069866621148	0.29399437403042017
2	2	undersample	1.0	300	5	0.3	1	0.8689763727342016	0.3075540368610903	0.8285714284925171	0.7578288100156032	15.12499889756177	3.421428429746817	0.22621015060360636
2	3	undersample	1.0	300	5	0.3	1	0.8314511051463035	0.2582418759912216	0.7809523808780046	0.7877522616507464	13.2322157410358	3.6794377653088115	0.27806662958010636
2	1	undersample	1.0	300	5	0.3	3	0.8422776342804159	0.2762371646508029	0.7809523808780046	0.7795549374076527	12.607597544246689	3.542616633224376	0.2809906086163915
2	2	undersample	1.0	300	5	0.3	3	0.8690194519004539	0.315309861801211	0.7999999999238095	0.7773138482896499	13.962499002874173	3.5924998382448963	0.25729632624363247
2	3	undersample	1.0	300	5	0.3	3	0.8284388772906519	0.27118062709207824	0.7523809523092971	0.7821851078581616	10.911279702219067	3.4542216575216513	0.31657345817157967
2	1	undersample	1.0	300	10	0.1	1	0.8417776011656402	0.2640104265677218	0.8095238094467121	0.7767732962393827	14.788939726893602	3.626464753294828	0.2452146450235865
2	2	undersample	1.0	300	10	0.1	1	0.8622858468369952	0.2873334594334424	0.8190476189696145	0.7675713291526266	14.947682489467855	3.523866400581821	0.23574666197170793
2	3	undersample	1.0	300	10	0.1	1	0.8458627431487556	0.2897386323816273	0.7619047618321996	0.784968684754454	11.681552613448778	3.5432268343329723	0.3033181319954154
2	1	undersample	1.0	300	10	0.1	3	0.8434797006424266	0.28887581470730017	0.8190476189696145	0.7705146036107753	15.19744704528381	3.569061893114229	0.23484613767727108
2	2	undersample	1.0	300	10	0.1	3	0.8718560493090765	0.31039427170291417	0.8285714284925171	0.7807933194100154	17.21587165676361	3.779863772690768	0.21955691096518218
2	3	undersample	1.0	300	10	0.1	3	0.843831394770852	0.27256406537809785	0.7619047618321996	0.7863604732026002	11.778500833018315	3.566309744224612	0.30278128575092306
2	1	undersample	1.0	300	10	0.3	1	0.8373137293860522	0.2580497737678767	0.7999999999238095	0.7663421418583705	13.119046719452582	3.4238093768744693	0.2609800329933475
2	2	undersample	1.0	300	10	0.3	1	0.8563077840739636	0.29464930558800134	0.8095238094467121	0.763395963808188	13.712499043237196	3.4214284264202353	0.24951165199771833
2	3	undersample	1.0	300	10	0.3	1	0.8428472015110846	0.2552600399616485	0.7904761904009071	0.7884481558748195	14.0608542408703	3.736559973296962	0.26574202169221434
2	1	undersample	1.0	300	10	0.3	3	0.8357374660573548	0.2542792317464848	0.7999999999238095	0.7732962447790452	13.6441708192675	3.528834199750043	0.25863309028095144
2	2	undersample	1.0	300	10	0.3	3	0.8671968717897737	0.3032199024968076	0.8190476189696145	0.7689631176007727	15.064995724701166	3.54509451050924	0.23531997118635786
2	3	undersample	1.0	300	10	0.3	3	0.8401265864731418	0.26283764853590447	0.7619047618321996	0.7863604732026002	11.778500833018315	3.566309744224612	0.30278128575092306
2	1	undersample	1.0	500	5	0.1	1	0.8366977945559309	0.27226795337268656	0.7619047618321996	0.7712100139028428	10.78662545418966	3.330148934958903	0.3087294391777715
2	2	undersample	1.0	500	5	0.1	1	0.8711137621367266	0.3102745521462394	0.8190476189696145	0.7620041753600418	14.492150394143069	3.4414367806422987	0.23746901199090747
2	3	undersample	1.0	500	5	0.1	1	0.8405640056997051	0.27589059913137104	0.7619047618321996	0.7807933194100154	11.398094485403522	3.475736802474269	0.30494015407087355
2	1	undersample	1.0	500	5	0.1	3	0.840436452745215	0.2870303554328655	0.7904761904009071	0.7809457579917877	13.450071200436463	3.6085863805614338	0.26829495489537786
2	2	undersample	1.0	500	5	0.1	3	0.8776352851509427	0.32055454542051476	0.8190476189696145	0.7821851078581616	16.2542445881217	3.7602919309729366	0.23134214254278185
2	3	undersample	1.0	500	5	0.1	3	0.843632567849687	0.2805581740910955	0.7714285713551021	0.7877522616507464	12.526228639702897	3.6345665730489483	0.2901564830348545
2	1	undersample	1.0	500	5	0.3	1	0.8377044837406451	0.287005511960294	0.7904761904009071	0.7746870653631802	12.971660160813892	3.5083478744422325	0.2704625083629622
2	2	undersample	1.0	500	5	0.3	1	0.8662358750041421	0.3035242229254213	0.8190476189696145	0.7627000695841148	14.54792301877015	3.4515289701892673	0.23725234318718727
2	3	undersample	1.0	500	5	0.3	1	0.8298903138151574	0.2564550052000264	0.7809523808780046	0.7884481558748195	13.287470451824237	3.691541178437962	0.2778212044909154
2	1	undersample	1.0	500	5	0.3	3	0.8421021259686072	0.2780675216852961	0.7809523808780046	0.7788595271155851	12.556739638748232	3.531476329850427	0.2812414930851493
2	2	undersample	1.0	500	5	0.3	3	0.8682506544719488	0.31344652416582863	0.8095238094467121	0.7759220598415038	14.716613832425283	3.6126883920265898	0.24548366125504864
2	3	undersample	1.0	500	5	0.3	3	0.8236802863107665	0.26397243940530435	0.7619047618321996	0.7835768963063078	11.585851316257367	3.52044081072846	0.3038568853313381
2	1	undersample	1.0	500	10	0.1	1	0.8375057950857672	0.2569671890060052	0.7904761904009071	0.7739916550711128	12.920138971855193	3.4975529583834537	0.27070551151199057
2	2	undersample	1.0	500	10	0.1	1	0.8608940583888391	0.286215779990308	0.8190476189696145	0.7620041753600418	14.492150394143069	3.4414367806422987	0.23746901199090747
2	3	undersample	1.0	500	10	0.1	1	0.8450144149517844	0.28758627677955245	0.7619047618321996	0.7877522616507464	11.876720504585387	3.589695380789084	0.3022463364896027
2	1	undersample	1.0	500	10	0.1	3	0.840638452877674	0.2813520025061384	0.8190476189696145	0.7726008344869778	15.378398986370208	3.6018055787660987	0.23421198969895174
2	2	undersample	1.0	500	10	0.1	3	0.871140272392882	0.30721409786273607	0.8285714284925171	0.7759220598415038	16.7365411445066	3.6976928247801566	0.22093529514181795
2	3	undersample	1.0	500	10	0.1	3	0.8422871723498029	0.2732105733049367	0.7523809523092971	0.7891440500988925	11.37166717366004	3.568222366881011	0.31378180513665926
2	1	undersample	1.0	500	10	0.3	1	0.8372607457447512	0.25658737289953976	0.7999999999238095	0.7663421418583705	13.119046719452582	3.4238093768744693	0.2609800329933475
2	2	undersample	1.0	500	10	0.3	1	0.8562879013818472	0.29644188165613317	0.8095238094467121	0.7627000695841148	13.659823096189918	3.411394912396369	0.2497393086115197
2	3	undersample	1.0	500	10	0.3	1	0.8425058819630844	0.25449542840395173	0.7904761904009071	0.7898399443229657	14.178957422185075	3.76130540240542	0.2652737538185091
2	1	undersample	1.0	500	10	0.3	3	0.8347407113053844	0.25711294729605855	0.7999999999238095	0.7746870653631802	13.753085447194202	3.5506171259415362	0.2581687579884157
2	2	undersample	1.0	500	10	0.3	3	0.8659906551347053	0.299604033957726	0.8190476189696145	0.7627000695841148	14.54792301877015	3.4515289701892673	0.23725234318718727
2	3	undersample	1.0	500	10	0.3	3	0.8405441230075887	0.2617583857187642	0.7619047618321996	0.7884481558748195	11.926314976882416	3.601503588719963	0.30197957008831744
2	1	smote	0.6	100	5	0.1	1	0.8707927677329625	0.33205990781910477	0.7714285713551021	0.8212795549317019	15.509240001857448	4.316397756822521	0.27831135511560673
2	2	smote	0.6	100	5	0.1	1	0.9002584749975147	0.3614029500493519	0.7714285713551021	0.8482950591451058	18.872131296863042	5.0850586418433625	0.26944802222562414
2	3	smote	0.6	100	5	0.1	1	0.8613314776154024	0.2708230138106882	0.6380952380344671	0.85594989560991	10.476734460602232	4.429675330256906	0.42281068038398395
2	1	smote	0.6	100	5	0.1	3	0.8717663421418638	0.3460961429391436	0.7714285713551021	0.8226703755158369	15.657351677873512	4.350251854965598	0.2778408371921366
2	2	smote	0.6	100	5	0.1	3	0.9030221692017099	0.3664564174225509	0.7809523808780046	0.8503827418173252	20.26369879527922	5.219667424514816	0.2575870908174889
2	3	smote	0.6	100	5	0.1	3	0.8637439109255394	0.2664501509690596	0.7047619046947846	0.8448155880247404	12.995225324859986	4.5414474966252865	0.3494704595837367
2	1	smote	0.6	100	5	0.3	1	0.8566229551625935	0.2916490691367044	0.6761904761260772	0.8623087621636836	13.077836044579298	4.910918353575486	0.3755145886564833
2	2	smote	0.6	100	5	0.3	1	0.8753222653013885	0.35407645906991214	0.6761904761260772	0.870563674315445	14.045065107412338	5.224116339124422	0.3719538612830441
2	3	smote	0.6	100	5	0.3	1	0.8493488418331843	0.24005878392396826	0.5619047618512472	0.8726513569876643	8.7890227541269	4.412333766866131	0.5020277910765545
2	1	smote	0.6	100	5	0.3	3	0.8636068613815484	0.3036514095575778	0.7142857142176872	0.8581363004112786	15.122547669857559	5.035013649991818	0.3329474377390914
2	2	smote	0.6	100	5	0.3	3	0.885091294694635	0.36228154446908173	0.7333333332634921	0.8531663187136176	15.978671567171643	4.994312455396963	0.3125611709718796
2	3	smote	0.6	100	5	0.3	3	0.855780892732876	0.26059176891291197	0.5428571428054422	0.8754349338839567	8.345669654382725	4.358020399712379	0.5221894104048403
2	1	smote	0.6	100	10	0.1	1	0.8628584674481754	0.3079614898309965	0.7238095237405896	0.8463143254461314	14.431579373438232	4.709674332009016	0.32634502889971445
2	2	smote	0.6	100	10	0.1	1	0.8909036683566955	0.3484258499483428	0.6952380951718822	0.8670842031950795	14.881870350896595	5.230665275141261	0.3514790145989562
2	3	smote	0.6	100	10	0.1	1	0.8582695430294596	0.25253657846593575	0.5904761904199547	0.8754349338839567	10.133297770516494	4.7403028909152205	0.4677946801656683
2	1	smote	0.6	100	10	0.1	3	0.8680309954301609	0.32354369583885784	0.7523809523092971	0.8435326842778614	16.38068234291917	4.808549956592265	0.29355002997564505
2	2	smote	0.6	100	10	0.1	3	0.896328329522484	0.3604296271683788	0.6952380951718822	0.8622129436265679	14.27509341746364	5.045742778844276	0.35346477172055213
2	3	smote	0.6	100	10	0.1	3	0.8616462869072472	0.2630961064935405	0.6190476189886621	0.8733472512117374	11.205356126126208	4.887754715422998	0.43619805995931143
2	1	smote	0.6	100	10	0.3	1	0.8319127094509571	0.2626154458826317	0.6380952380344671	0.8741307371288308	12.244692092390451	5.069507620716742	0.4140167396630824
2	2	smote	0.6	100	10	0.3	1	0.8534778142293801	0.3361487500788343	0.5523809523283447	0.8837856645728338	9.384634096156832	4.753121917074624	0.5064791844334952
2	3	smote	0.6	100	10	0.3	1	0.8358120422838586	0.23010713371404964	0.5142857142367347	0.8830897703487608	7.997898418668982	4.398979214916728	0.5500168800180667
2	1	smote	0.6	100	10	0.3	3	0.8457811775614279	0.27322719531765133	0.6952380951718822	0.8650904033319535	14.628220313722473	5.1533624057073935	0.35228907884241484
2	2	smote	0.6	100	10	0.3	3	0.869771680418862	0.334848151948509	0.6380952380344671	0.8740431454358105	12.2349508901726	5.065982233221472	0.4140582300940071
2	3	smote	0.6	100	10	0.3	3	0.8462073764787752	0.2362217908575683	0.5142857142367347	0.8907446068135648	8.632445755461731	4.707187921490248	0.5452901725084761
2	1	smote	0.6	300	5	0.1	1	0.8436022253129347	0.27464566295483006	0.6666666666031746	0.8609179415795486	12.379998929777019	4.793332988029852	0.38718362508906917
2	2	smote	0.6	300	5	0.1	1	0.8575438247672068	0.3363608541235372	0.6095238094657597	0.8740431454358105	10.83196236550975	4.839147207853347	0.4467470377244053
2	3	smote	0.6	300	5	0.1	1	0.8401299002551613	0.24530712760783452	0.4857142856680272	0.8803061934524684	6.946058809524313	4.057973082303256	0.5842123028498473
2	1	smote	0.6	300	5	0.1	3	0.8525697066030862	0.2848312640234048	0.7047619046947846	0.8609179415795486	14.776127705107701	5.0672377302029865	0.3429340679486754
2	2	smote	0.6	300	5	0.1	3	0.8647015939291514	0.3500277865046533	0.6285714285115647	0.8691718858672988	11.243043193254177	4.804558902594933	0.42733614979325485
2	3	smote	0.6	300	5	0.1	3	0.8467508367299599	0.2396190996298304	0.5238095237596372	0.8775226165561759	7.881249299066881	4.2767853644753595	0.542653216942297
2	1	smote	0.6	300	5	0.3	1	0.8106960725875886	0.2394722439202984	0.5523809523283447	0.8762169680050333	8.735356619646426	4.4624929507775875	0.5108541136589161
2	2	smote	0.6	300	5	0.3	1	0.8467839745501541	0.3257742612400925	0.6095238094657597	0.8712595685395181	10.564006972173212	4.734517006086692	0.44817434453781363
2	3	smote	0.6	300	5	0.3	1	0.8194982934022601	0.2261186835596786	0.4761904761451247	0.8816979819006145	6.775400457966211	4.025209743192884	0.5940917736760812
2	1	smote	0.6	300	5	0.3	3	0.8125372541227895	0.24628839023139232	0.5809523808970521	0.8713490959605609	9.389802619809268	4.515726804078173	0.48091817187440233
2	2	smote	0.6	300	5	0.3	3	0.8328362660304205	0.3223509716383898	0.6380952380344671	0.870563674315445	11.858657674655635	4.929799925652623	0.415713139068179
2	3	smote	0.6	300	5	0.3	3	0.8302250057991186	0.23471627461370645	0.5142857142367347	0.8803061934524684	7.787276996523673	4.296677381262271	0.551756063808644
2	1	smote	0.6	300	10	0.1	1	0.8111894827472017	0.23415041295691816	0.5999999999428571	0.8741307371288308	10.417126132675632	4.766850449330668	0.457597449089833
2	2	smote	0.6	300	10	0.1	1	0.8367465288133347	0.3030669477579179	0.5809523808970521	0.8844815587969069	10.614867539193279	5.029087343593963	0.47377767257823866
2	3	smote	0.6	300	10	0.1	1	0.8185306690525896	0.2168525621678847	0.4761904761451247	0.88517745302098	7.008263811496882	4.147185785386515	0.5917565072965036
2	1	smote	0.6	300	10	0.1	3	0.818699913901583	0.2432442059667506	0.6095238094657597	0.8734353268367634	10.772446093140177	4.815907520422797	0.44705792640402015
2	2	smote	0.6	300	10	0.1	3	0.8364913675978394	0.3137298945466586	0.6095238094657597	0.8844815587969069	11.951806055060574	5.276419508033011	0.4414746494552457
2	3	smote	0.6	300	10	0.1	3	0.8283195811379527	0.22534017221452118	0.4761904761451247	0.8844815587969069	6.960568907859188	4.122202740650789	0.592222090695879
2	1	smote	0.6	300	10	0.3	1	0.7965693092257766	0.22904129325544223	0.5333333332825397	0.8776077885891683	8.194804462380498	4.3575754009097505	0.5317485412819575
2	2	smote	0.6	300	10	0.3	1	0.8309838618815654	0.325508985310918	0.5523809523283447	0.8761308281080298	8.728423797449373	4.459389687501865	0.5109043400849479
2	3	smote	0.6	300	10	0.3	1	0.8026377704874572	0.20195516449025255	0.41904761900770976	0.8886569241413456	5.756966671484643	3.7635710899882353	0.6537420220027077
2	1	smote	0.6	300	10	0.3	3	0.7982647857474005	0.23438773629110313	0.5523809523283447	0.8734353268367634	8.516248963907978	4.364416190383159	0.5124810375691394
2	2	smote	0.6	300	10	0.3	3	0.8306756801537595	0.31893738017360673	0.5714285713741497	0.8844815587969069	10.208834359473922	4.9466432887809475	0.4845453469525695
2	3	smote	0.6	300	10	0.3	3	0.8091924313218676	0.21234693403680507	0.4761904761451247	0.8893528183654186	7.307031885971494	4.303683348039872	0.5889783077629699
2	1	smote	0.6	500	5	0.1	1	0.8298629048281342	0.2530561332175744	0.6190476189886621	0.8748261474208984	11.356943402697144	4.945502249700611	0.43546066584752696
2	2	smote	0.6	500	5	0.1	1	0.8471219803161348	0.3209185363491597	0.5809523808970521	0.8768267223321029	9.869028377828782	4.7165452176890055	0.47791382681547995
2	3	smote	0.6	500	5	0.1	1	0.8303774397720117	0.22885806789423221	0.49523809519092976	0.8803061934524684	7.21588351120121	4.137541181956261	0.5733935565027795
2	1	smote	0.6	500	5	0.1	3	0.8365554010199352	0.26585206991504323	0.6571428570802722	0.8699582753764259	12.822191345156712	5.053322758132024	0.39410756663047986
2	2	smote	0.6	500	5	0.1	3	0.8491864665142327	0.334432325985581	0.6095238094657597	0.8761308281080298	11.04083208860645	4.920705862071023	0.4456825094496826
2	3	smote	0.6	500	5	0.1	3	0.8388176425754714	0.2409845234373643	0.5047619047138322	0.8789144050043222	7.39820888910978	4.168636765136944	0.5634656649518399
2	1	smote	0.6	500	5	0.3	1	0.8023213457844891	0.22580586247228548	0.5428571428054422	0.8769123782971008	8.460098114683277	4.410330553079085	0.5213096123345863
2	2	smote	0.6	500	5	0.3	1	0.8407760877489479	0.32231440977618653	0.5999999999428571	0.8803061934524684	11.031975701766749	5.012790278139316	0.454387346685034
2	3	smote	0.6	500	5	0.3	1	0.8112602313019849	0.22455648314391916	0.4857142856680272	0.8810020876765414	6.9922020993366365	4.081703917046258	0.5837508397406699
2	1	smote	0.6	500	5	0.3	3	0.8087853500231803	0.24343745093668154	0.5619047618512472	0.8762169680050333	9.079139391251672	4.539432484411683	0.49998487720040075
2	2	smote	0.6	500	5	0.3	3	0.8300990820823806	0.32073933813274663	0.5999999999428571	0.8733472512117374	10.343405666300596	4.737362262640752	0.45800796295182455
2	3	smote	0.6	500	5	0.3	3	0.8228518408059118	0.22851002892686095	0.49523809519092976	0.8844815587969069	7.512161156096601	4.2870908502768215	0.5706867419472171
2	1	smote	0.6	500	10	0.1	1	0.8057321676932246	0.2340337374330882	0.5523809523283447	0.8789986091733033	8.96453818975459	4.565078987139066	0.5092374867353492
2	2	smote	0.6	500	10	0.1	1	0.832143685588362	0.31271220877742545	0.5809523808970521	0.8844815587969069	10.614867539193279	5.029087343593963	0.47377767257823866
2	3	smote	0.6	500	10	0.1	1	0.8098485601617126	0.20913963952530942	0.4857142856680272	0.8858733472450532	7.330961371938802	4.255922971400247	0.5805408980029968
2	1	smote	0.6	500	10	0.1	3	0.8074806278561494	0.23388892379678428	0.5999999999428571	0.8720445062526284	10.2228251793902	4.689130067648084	0.4586921798167287
2	2	smote	0.6	500	10	0.1	3	0.831573715081022	0.31611161703178803	0.5904761904199547	0.8816979819006145	10.74610021021525	4.991260081559178	0.4644717503521399
2	3	smote	0.6	500	10	0.1	3	0.8191205222520462	0.21895271609088207	0.45714285709931973	0.8837856645728338	6.4040334528301734	3.933618138268654	0.6142407130134386
2	1	smote	0.6	500	10	0.3	1	0.7887442877011722	0.22311061794203058	0.5428571428054422	0.8769123782971008	8.460098114683277	4.410330553079085	0.5213096123345863
2	2	smote	0.6	500	10	0.3	1	0.831779169566226	0.31817469724446984	0.5619047618512472	0.8789144050043222	9.309969162706032	4.640557908359994	0.49845039593143825
2	3	smote	0.6	500	10	0.3	1	0.798820293601087	0.20349488840574095	0.44761904757641724	0.8872651356931993	6.377713323035472	3.970546384415624	0.6225658193662285
2	1	smote	0.6	500	10	0.3	3	0.7956056692496192	0.2344384181557723	0.5523809523283447	0.8741307371288308	8.570117973264235	4.388528985098075	0.5120733358732712
2	2	smote	0.6	500	10	0.3	3	0.8270735990986513	0.31954479149835796	0.5523809523283447	0.8816979819006145	9.197245701412161	4.669243302103746	0.5076784247934537
2	3	smote	0.6	500	10	0.3	3	0.805096596745866	0.2097006537538963	0.4666666666222222	0.8907446068135648	7.133757268055314	4.2713371880189275	0.5987499933321582
2	1	smote	0.8	100	5	0.1	1	0.8697330949069474	0.3300960227608854	0.7904761904009071	0.8045897079220822	15.533968383123874	4.045212468305345	0.2604107471572033
2	2	smote	0.8	100	5	0.1	1	0.8931470987838419	0.35213951526761134	0.7904761904009071	0.8197633959581089	17.15935273680588	4.385769199021805	0.25559058635242354
2	3	smote	0.8	100	5	0.1	1	0.8580176955959837	0.2584614867684067	0.7523809523092971	0.820459290182182	13.8850615417311	4.190586698509099	0.30180540050642285
2	1	smote	0.8	100	5	0.1	3	0.8710676203722101	0.3545477531075803	0.7904761904009071	0.7941585535410699	14.555588597937888	3.840218603188054	0.2638312035128705
2	2	smote	0.8	100	5	0.1	3	0.8965139013155715	0.36495371594925907	0.8476190475383221	0.8176757132858896	24.94632391756429	4.648963757515064	0.18635866043487745
2	3	smote	0.8	100	5	0.1	3	0.8594492494283725	0.27019713117541544	0.7428571427863946	0.8232428670784744	13.454942098063075	4.20269942423882	0.3123535767793757
2	1	smote	0.8	100	5	0.3	1	0.8541890191403404	0.3149121032749416	0.7523809523092971	0.8275382475603092	14.579713477545244	4.362595752623148	0.29922368594863047
2	2	smote	0.8	100	5	0.3	1	0.859492328594625	0.32019756468913924	0.7238095237405896	0.8413361169043749	13.896550584741448	4.5619044737819285	0.32827602123259564
2	3	smote	0.8	100	5	0.3	1	0.8489975809391257	0.2423586305980691	0.6285714285115647	0.8427279053525211	9.068072841949432	3.996712766834844	0.4407455416177394
2	1	smote	0.8	100	5	0.3	3	0.855735479170806	0.30764263199351055	0.7428571427863946	0.8226703755158369	13.402177622108741	4.189131415892798	0.3125709418266828
2	2	smote	0.8	100	5	0.3	3	0.8705835570136197	0.3325643134278672	0.7238095237405896	0.8343771746636439	13.202548942639243	4.370227826800797	0.33101393630597525
2	3	smote	0.8	100	5	0.3	3	0.8496040030486796	0.2528692422112576	0.6476190475573697	0.8385525400080825	9.545665648443691	4.011329800273683	0.42022524699165703
2	1	smote	0.8	100	10	0.1	1	0.860679515199682	0.3025977561407743	0.7523809523092971	0.8365785813571865	15.554335854198404	4.603930822032888	0.2959901798215861
2	2	smote	0.8	100	10	0.1	1	0.8840441395764986	0.34100814614196207	0.7523809523092971	0.8448155880247404	16.541219669167653	4.848302057208077	0.29310425644325205
2	3	smote	0.8	100	10	0.1	1	0.8539251748020015	0.2513118801540192	0.6190476189886621	0.8517745302654713	9.338027437093677	4.176391401109812	0.44724555971420205
2	1	smote	0.8	100	10	0.1	3	0.8641035830187431	0.32133878503092456	0.7904761904009071	0.8226703755158369	17.502494073564115	4.457665481014132	0.2546874341024391
2	2	smote	0.8	100	10	0.1	3	0.8921695330881135	0.3531886037856875	0.7809523808780046	0.8392484342321556	18.613211215943895	4.858132040993781	0.2610044982834687
2	3	smote	0.8	100	10	0.1	3	0.8554660834410313	0.26108512798950223	0.6666666666031746	0.8406402226803018	10.550217534532685	4.183405850471847	0.39652317416931565
2	1	smote	0.8	100	10	0.3	1	0.8364295648718458	0.2656847941827112	0.6952380951718822	0.8539638386588737	13.339879816531527	4.760725296939438	0.356879164506481
2	2	smote	0.8	100	10	0.3	1	0.836955297080558	0.30365176587164733	0.6380952380344671	0.8580375782821292	10.656732863669573	4.494817609933497	0.4217819439473505
2	3	smote	0.8	100	10	0.3	1	0.8293137157437784	0.2074716557915457	0.4857142856680272	0.8649965205228602	6.051259541425716	3.5977906019256904	0.5945523434887131
2	1	smote	0.8	100	10	0.3	3	0.8403536658056825	0.27743800736837926	0.6952380951718822	0.845618915154064	12.495494482691528	4.5033888110826785	0.36040099832509426
2	2	smote	0.8	100	10	0.3	3	0.854269808132021	0.30755649096520815	0.6571428570802722	0.8517745302654713	11.01408361608282	4.43340010271657	0.4025210037539629
2	3	smote	0.8	100	10	0.3	3	0.8400835073068894	0.23014672210776715	0.5809523808970521	0.8698677800913719	9.26713580614061	4.46432356768931	0.48173713738605106
2	1	smote	0.8	300	5	0.1	1	0.849172130604676	0.30891036257564325	0.7333333332634921	0.8435326842778614	14.8255543088707	4.6868145146532205	0.3161308015035482
2	2	smote	0.8	300	5	0.1	1	0.8444543857905026	0.3109493637283331	0.6190476189886621	0.8413361169043749	8.61677568228936	3.9016288262608594	0.4527945120020222
2	3	smote	0.8	300	5	0.1	1	0.8349338900487127	0.2493795795392939	0.5904761904199547	0.8566457898339831	8.616165494350888	4.1190010990686625	0.4780550020316571
2	1	smote	0.8	300	5	0.1	3	0.8546460030465595	0.29924748190146727	0.7523809523092971	0.8372739916492541	15.633792247543372	4.623605738865843	0.2957443408047369
2	2	smote	0.8	300	5	0.1	3	0.849670278689068	0.32432255787957387	0.6666666666031746	0.8448155880247404	10.88789152440377	4.2959638481590545	0.3945634220961243
2	3	smote	0.8	300	5	0.1	3	0.8373860887430824	0.23330992884891247	0.5904761904199547	0.8573416840580561	8.66522903187894	4.139093785947372	0.4776669703786899
2	1	smote	0.8	300	5	0.3	1	0.8268295913636665	0.2463033419495361	0.6380952380344671	0.8477051460302664	9.814106424219602	4.189867086793414	0.4269229217152614
2	2	smote	0.8	300	5	0.3	1	0.8225933658083971	0.2993870168395462	0.6095238094657597	0.8455114822488135	8.543176684252268	3.94543088951845	0.4618224519878349
2	3	smote	0.8	300	5	0.3	1	0.814862312357093	0.22055791353951204	0.5047619047138322	0.8733472512117374	7.028211572318056	3.985399998729522	0.56705747791439
2	1	smote	0.8	300	5	0.3	3	0.8332041857076629	0.27062145678927935	0.6380952380344671	0.8484005563223339	9.867213137392335	4.209086659317378	0.42657298489830797
2	2	smote	0.8	300	5	0.3	3	0.8278921032574476	0.29131985523048703	0.6190476189886621	0.8413361169043749	8.61677568228936	3.9016288262608594	0.4527945120020222
2	3	smote	0.8	300	5	0.3	3	0.8162640421513072	0.21810975770391594	0.5238095237596372	0.8684759916432258	7.263491460562505	3.9826149649620857	0.5483058545536923
2	1	smote	0.8	300	10	0.1	1	0.8231704086363335	0.2458817111710247	0.6380952380344671	0.8539638386588737	10.310274857459783	4.369432806780032	0.4237940078305354
2	2	smote	0.8	300	10	0.1	1	0.8172382940650165	0.26602873700202034	0.5904761904199547	0.8503827418173252	8.195131880226189	3.946577808779495	0.48157586534400576
2	3	smote	0.8	300	10	0.1	1	0.8156476786956954	0.21380415063669383	0.4666666666222222	0.8670842031950795	5.708114725504059	3.510994499752353	0.6150882754657957
2	1	smote	0.8	300	10	0.1	3	0.8288462812106762	0.25755724257382634	0.6571428570802722	0.8546592489509413	11.270732724095131	4.521394083373888	0.4011623805966493
2	2	smote	0.8	300	10	0.1	3	0.8211154190277363	0.2813185417519323	0.5714285713741497	0.8566457898339831	7.967636916244395	3.9861300958728996	0.5002901184000516
2	3	smote	0.8	300	10	0.1	3	0.820005302051231	0.21449983231265485	0.49523809519092976	0.8726513569876643	6.7231667680793805	3.888836540288794	0.5784233244846397
2	1	smote	0.8	300	10	0.3	1	0.8075170541095438	0.23483291131541095	0.6095238094657597	0.8560500695350762	9.282902521159983	4.234276217809775	0.4561370880852079
2	2	smote	0.8	300	10	0.3	1	0.8128773569274613	0.26766262394432233	0.5619047618512472	0.8566457898339831	7.664520297798242	3.9196945942750174	0.5114076765842489
2	3	smote	0.8	300	10	0.3	1	0.8067799980117307	0.1976939890923264	0.44761904757641724	0.8684759916432258	5.350847954774861	3.403325515513055	0.6360347912647373
2	1	smote	0.8	300	10	0.3	3	0.8133651235181139	0.22871505387919897	0.6095238094657597	0.8567454798271437	9.335542702250134	4.254830955295342	0.45576684694660313
2	2	smote	0.8	300	10	0.3	3	0.8110945422010141	0.26654145258028705	0.5809523808970521	0.8510786360413982	7.923002796452647	3.90106782830616	0.49237238068661926
2	3	smote	0.8	300	10	0.3	3	0.8011598237067965	0.1906346096631263	0.4761904761451247	0.8761308281080298	6.4300300887266255	3.8443014547429866	0.5978667809319682
2	1	smote	0.8	500	5	0.1	1	0.8460891449764885	0.29544060465794464	0.7238095237405896	0.8484005563223339	14.66624360841018	4.774486359822697	0.32554254113319037
2	2	smote	0.8	500	5	0.1	1	0.8302680849653711	0.2995770231853147	0.6190476189886621	0.8406402226803018	8.572051774136492	3.8845911468667147	0.45316934189160474
2	3	smote	0.8	500	5	0.1	1	0.8249693475163205	0.24645859635455777	0.5523809523283447	0.8601252609543485	7.588440172748884	3.949111302055397	0.5204114595714661
2	1	smote	0.8	500	5	0.1	3	0.8466719650307968	0.28971090413994055	0.7142857142176872	0.844228094569929	13.549106028073986	4.585458888693858	0.33843256844412073
2	2	smote	0.8	500	5	0.1	3	0.8400139178844815	0.3158073794272534	0.6476190475573697	0.8413361169043749	9.745376221780727	4.081704002857515	0.41883492361036034
2	3	smote	0.8	500	5	0.1	3	0.8257414587268449	0.23019421849233737	0.5428571428054422	0.863604732074714	7.518813167330981	3.98002886216344	0.5293426899165967
2	1	smote	0.8	500	5	0.3	1	0.8170905357970728	0.24529641592878001	0.6095238094657597	0.8497913769064688	8.831074298663346	4.057848053821409	0.4594965265012948
2	2	smote	0.8	500	5	0.3	1	0.813129204360937	0.25671332539886155	0.5809523808970521	0.8441196938006673	7.507406109899536	3.72691302572261	0.4964315099104746
2	3	smote	0.8	500	5	0.3	1	0.8115717268118103	0.21594063224526838	0.5238095237596372	0.8747390396598835	7.681665998158711	4.181745697301854	0.5443800370242021
2	1	smote	0.8	500	5	0.3	3	0.8210411285515598	0.2647349191417616	0.6285714285115647	0.8532684283668063	9.841049160900747	4.283818258586595	0.4353009613239253
2	2	smote	0.8	500	5	0.3	3	0.819292838917056	0.2745021137346077	0.6476190475573697	0.8496868475932521	10.388888066213232	4.308465321253174	0.41471860991324905
2	3	smote	0.8	500	5	0.3	3	0.8069721973688571	0.2057030820790209	0.5047619047138322	0.8740431454358105	7.072672575997843	4.007418781503553	0.5666059990358656
2	1	smote	0.8	500	10	0.1	1	0.8208854891052388	0.237448801254851	0.6285714285115647	0.8595271209954136	10.354911554851945	4.474681434728961	0.432131294166696
2	2	smote	0.8	500	10	0.1	1	0.8056466845610897	0.25884054049367317	0.5904761904199547	0.8566457898339831	8.616165494350888	4.1190010990686625	0.4780550020316571
2	3	smote	0.8	500	10	0.1	1	0.8110614043808199	0.20461847615905476	0.4666666666222222	0.8698677800913719	5.848930002308767	3.5860959806028885	0.6131199930069324
2	1	smote	0.8	500	10	0.1	3	0.8228425723557852	0.24624333705971743	0.6380952380344671	0.8574408901192112	10.604748804310008	4.476004331171917	0.42207545956253867
2	2	smote	0.8	500	10	0.1	3	0.8161977665109189	0.2739031236205433	0.5809523808970521	0.8566457898339831	8.284531562516943	4.052565597470781	0.48917256021585437
2	3	smote	0.8	500	10	0.1	3	0.8131490870530536	0.2080643518753755	0.4666666666222222	0.8719554627635911	5.958559286788427	3.6445649322388936	0.6116520281562333
2	1	smote	0.8	500	10	0.3	1	0.8053844625471885	0.23477372858166057	0.5999999999428571	0.8539638386588737	8.7714278837407	4.1085711466737616	0.46840390337990495
2	2	smote	0.8	500	10	0.3	1	0.8089273287603141	0.25357086737074463	0.5619047618512472	0.8608211551784216	7.932934146785964	4.037285423648486	0.5089271219974584
2	3	smote	0.8	500	10	0.3	1	0.8025383570268747	0.1914893018843388	0.42857142853061225	0.8656924147469333	4.834196512806535	3.1909694140758313	0.6600826750175534
2	1	smote	0.8	500	10	0.3	3	0.8129147625670574	0.22745058119073994	0.5904761904199547	0.8560500695350762	8.57454150912719	4.10195508600322	0.478387677742474
2	2	smote	0.8	500	10	0.3	3	0.8104914338734797	0.26078847769896446	0.5714285713741497	0.8531663187136176	7.747234793917124	3.8916720431664644	0.502330453279889
2	3	smote	0.8	500	10	0.3	3	0.795798124399377	0.18278631535013729	0.44761904757641724	0.8768267223321029	5.7685559043385455	3.6340594300226763	0.6299773171313
2	1	smote	1.0	100	5	0.1	1	0.8716636863368434	0.3544130296323216	0.7999999999238095	0.78581363003626	14.675323592843625	3.7350647602300535	0.2545132711961602
2	2	smote	1.0	100	5	0.1	1	0.8925439904563077	0.34727613815355385	0.8285714284925171	0.8148921363895972	21.277567009888287	4.4761544300185445	0.21036964494872365
2	3	smote	1.0	100	5	0.1	1	0.8569804818239057	0.27239703068560583	0.7809523808780046	0.7954070981155504	13.860691089902431	3.8171037974134343	0.27539057281114204
2	1	smote	1.0	100	5	0.1	3	0.8694979799986753	0.3609765751154191	0.8380952380154195	0.7760778859473152	17.940809665927357	3.7427978211667505	0.20861921571281491
2	2	smote	1.0	100	5	0.1	3	0.900205454485204	0.3583879768394729	0.8761904761070295	0.805845511476647	29.37303248274901	4.512851789533173	0.1536392777440762
2	3	smote	1.0	100	5	0.1	3	0.8610000994134607	0.27030290313945265	0.7999999999238095	0.7974947807877698	15.75257610305602	3.9505152683508777	0.2507853372667542
2	1	smote	1.0	100	5	0.3	1	0.8519504602953838	0.29950040521152416	0.7523809523092971	0.817107093179297	13.574874664861609	4.113778517988672	0.3030435627437791
2	2	smote	1.0	100	5	0.3	1	0.8610067269774994	0.3459069353275281	0.7333333332634921	0.8183716075099626	12.390803681742256	4.037547669912016	0.325850336241972
2	3	smote	1.0	100	5	0.3	1	0.8432249726612984	0.23885642026330278	0.6666666666031746	0.8420320111284479	10.660792130461928	4.220264049462695	0.3958677639718608
2	1	smote	1.0	100	5	0.3	3	0.8546294456586528	0.3010757853119882	0.7523809523092971	0.8052851182141497	12.566207887941722	3.86401340651836	0.3074923887391764
2	2	smote	1.0	100	5	0.3	3	0.8771216489379328	0.3593647222617187	0.7428571427863946	0.8288100208710591	13.98644875968577	4.339372568257319	0.31025548392959784
2	3	smote	1.0	100	5	0.3	3	0.850147463299864	0.24924470468992793	0.6952380951718822	0.8253305497506936	10.779132683913868	3.980307113673829	0.3692604147848067
2	1	smote	1.0	100	10	0.1	1	0.8546493145241405	0.30431695130934755	0.7619047618321996	0.814325452011027	14.034455859179063	4.10344190439623	0.29238338879863773
2	2	smote	1.0	100	10	0.1	1	0.8831494184312556	0.3310970526146472	0.7809523808780046	0.8371607515599363	18.328872408637295	4.795848300705999	0.2616553823113134
2	3	smote	1.0	100	10	0.1	1	0.8485303376743878	0.24755790327327912	0.6952380951718822	0.8336812804395708	11.43488407001643	4.180155157566176	0.36556164606672126
2	1	smote	1.0	100	10	0.1	3	0.8638850254983774	0.3210749009649578	0.7904761904009071	0.8004172461696772	15.13034411001356	3.9606435707691583	0.26176823148684936
2	2	smote	1.0	100	10	0.1	3	0.8907976273320741	0.3582897661649128	0.8095238094467121	0.828114126646986	20.47570665677437	4.709658487684744	0.2300120021190815
2	3	smote	1.0	100	10	0.1	3	0.8534281074990887	0.2612360431170522	0.7238095237405896	0.8274182324229129	12.564515171601634	4.194008973034744	0.3337979054590906
2	1	smote	1.0	100	10	0.3	1	0.8294622160407974	0.24805505021158533	0.7047619046947846	0.840055632817524	12.537446409388425	4.4062937197894865	0.35145064238244356
2	2	smote	1.0	100	10	0.3	1	0.831225767968983	0.3127593520678064	0.6476190475573697	0.8427279053525211	9.847882533588415	4.117825274920748	0.41814320615595846
2	3	smote	1.0	100	10	0.3	1	0.8215329555621832	0.2133914379460396	0.5333333332825397	0.8580375782821292	6.907562490383105	3.7568624799444157	0.5438767171631376
2	1	smote	1.0	100	10	0.3	3	0.8406218954897675	0.28673050493323243	0.7238095237405896	0.8268428372682418	12.51405527409158	4.180072429698652	0.3340301934906979
2	2	smote	1.0	100	10	0.3	3	0.8541703946714385	0.32233866841715625	0.6476190475573697	0.8406402226803018	9.694794504557871	4.063879969029794	0.41918164125823126
2	3	smote	1.0	100	10	0.3	3	0.8372402823342281	0.23706292830083509	0.5809523808970521	0.85594989560991	8.237812265560018	4.032987987248825	0.48957026147967625
2	1	smote	1.0	300	5	0.1	1	0.8487449499966886	0.29490203784508234	0.7523809523092971	0.8310152990206466	14.942227341084475	4.452361092011593	0.2979717040141203
2	2	smote	1.0	300	5	0.1	1	0.853517579613613	0.3434046256144633	0.7142857142176872	0.8329853862154978	12.468749034925361	4.2767854576574384	0.34300035400428197
2	3	smote	1.0	300	5	0.1	1	0.8308711932929052	0.23386171435122574	0.5999999999428571	0.8420320111284479	7.995594131889917	3.798237644516425	0.475041316743612
2	1	smote	1.0	300	5	0.1	3	0.8504867872044507	0.3002681974650702	0.7619047618321996	0.8282336578523768	15.429958258618354	4.435704387419177	0.28747350827355905
2	2	smote	1.0	300	5	0.1	3	0.8530039434006031	0.35000472540255645	0.7047619046947846	0.8343771746636439	12.025751310167996	4.2552218313586705	0.3538424836295499
2	3	smote	1.0	300	5	0.1	3	0.8341849753123238	0.23229148695222904	0.6285714285115647	0.8448155880247404	9.21283131409822	4.0504801996928235	0.439656384608512
2	1	smote	1.0	300	5	0.3	1	0.8133585005629512	0.2607681015999645	0.6476190475573697	0.8310152990206466	9.03792617367046	3.832412079199852	0.4240366556639156
2	2	smote	1.0	300	5	0.3	1	0.8309573516254101	0.2957055791025409	0.6380952380344671	0.8448155880247404	9.598535968567447	4.111851111809381	0.4283831439804151
2	3	smote	1.0	300	5	0.3	1	0.8143420485800444	0.22079729737311513	0.5047619047138322	0.8524704244895445	5.8894226440197155	3.4214283390504026	0.5809445996595931
2	1	smote	1.0	300	5	0.3	3	0.8247632293529372	0.2560170407391729	0.7047619046947846	0.8337969401889166	11.97543436194103	4.240366351210361	0.3540887205671862
2	2	smote	1.0	300	5	0.3	3	0.826675945256321	0.3040564584567288	0.6666666666031746	0.8392484342321556	10.441557650100616	4.147185888653228	0.39718075819824533
2	3	smote	1.0	300	5	0.3	3	0.8210226331311927	0.2217980227266962	0.5619047618512472	0.8503827418173252	7.2899893438308	3.7556143664191963	0.5151741815229833
2	1	smote	1.0	300	10	0.1	1	0.8177362739254256	0.2471843985823798	0.6666666666031746	0.8386648122333891	10.396550938701317	4.132183651378921	0.39745715399049275
2	2	smote	1.0	300	10	0.1	1	0.8215395831262219	0.2943770601570108	0.5999999999428571	0.8496868475932521	8.479166019830952	3.991666400572793	0.47076166529178465
2	3	smote	1.0	300	10	0.1	1	0.8103323723365476	0.19914199053473217	0.5047619047138322	0.8649965205228602	6.5304316727879295	3.738880429452188	0.5725318863265424
2	1	smote	1.0	300	10	0.1	3	0.8212596860719253	0.25032952381923523	0.6571428570802722	0.842837273985794	10.278760273890684	4.18128924035067	0.40678924560426377
2	2	smote	1.0	300	10	0.1	3	0.8251317228352719	0.3077839626946716	0.5999999999428571	0.8496868475932521	8.479166019830952	3.991666400572793	0.47076166529178465
2	3	smote	1.0	300	10	0.1	3	0.819299466481095	0.20545310901399794	0.5142857142367347	0.8587334725062024	6.436394751712487	3.64053457641598	0.5656170344560393
2	1	smote	1.0	300	10	0.3	1	0.7938638320418572	0.21991603276524824	0.6095238094657597	0.8365785813571865	7.9908660651260695	3.7297667419000615	0.4667537450375922
2	2	smote	1.0	300	10	0.3	1	0.8013652781920007	0.2827940766434112	0.5904761904199547	0.8503827418173252	8.195131880226189	3.946577808779495	0.48157586534400576
2	3	smote	1.0	300	10	0.3	1	0.7887927892103258	0.19275147722225053	0.43809523805351475	0.8594293667302755	4.766739028216947	3.1165485756005626	0.6538114441517795
2	1	smote	1.0	300	10	0.3	3	0.8044042651831247	0.22923419400039247	0.6285714285115647	0.8421418636937265	9.028125386845787	3.981875140558294	0.44105225389079505
2	2	smote	1.0	300	10	0.3	3	0.8097425191370912	0.2829991671585549	0.6095238094657597	0.85594989560991	9.275361577273172	4.2313316587528655	0.45619047093183
2	3	smote	1.0	300	10	0.3	3	0.7940815853133181	0.1874477671091347	0.5047619047138322	0.8566457898339831	6.090645543892016	3.5210815846877277	0.5781130256894323
2	1	smote	1.0	500	5	0.1	1	0.8415855354659248	0.27946717554721917	0.7523809523092971	0.8358831710651191	15.475552820077308	4.584422641773101	0.29623642788837523
2	2	smote	1.0	500	5	0.1	1	0.839122510521258	0.33284877344250163	0.6666666666031746	0.8336812804395708	10.025103865980862	4.008367959310032	0.39983305037476663
2	3	smote	1.0	500	5	0.1	1	0.824207177651854	0.21791415198757283	0.5809523808970521	0.8469032706969597	7.669111002784513	3.794675076306574	0.4947998533647104
2	1	smote	1.0	500	5	0.1	3	0.8453076362673027	0.2818328317949291	0.7428571427863946	0.8358831710651191	14.71374644106999	4.526391975421542	0.30763013664893063
2	2	smote	1.0	500	5	0.1	3	0.8384332438612188	0.33516974955012235	0.6761904761260772	0.8371607515599363	10.7356703793414	4.152502796952756	0.38679491292753304
2	3	smote	1.0	500	5	0.1	3	0.8288398449150015	0.22253618725228022	0.6095238094657597	0.8462073764728866	8.588896827096356	3.9632835168161775	0.46144266379167515
2	1	smote	1.0	500	5	0.3	1	0.8040929862904829	0.24998742217105738	0.6190476189886621	0.8372739916492541	8.361110510945187	3.804232569952908	0.4549912934845004
2	2	smote	1.0	500	5	0.3	1	0.8271398747390397	0.30393373636269777	0.6095238094657597	0.8371607515599363	8.025015063460962	3.743101112746146	0.4664291596833092
2	3	smote	1.0	500	5	0.3	1	0.808489909533751	0.20589290087400963	0.4761904761451247	0.85594989560991	5.4018441308771825	3.3057278584006764	0.6119628268217787
2	1	smote	1.0	500	5	0.3	3	0.8232730644413537	0.25258450850352904	0.7047619046947846	0.8337969401889166	11.97543436194103	4.240366351210361	0.3540887205671862
2	2	smote	1.0	500	5	0.3	3	0.8189415780229976	0.28817381949229803	0.6190476189886621	0.835073068887717	8.227847518151902	3.7534657152660817	0.45619047080137076
2	3	smote	1.0	500	5	0.3	3	0.8107002021407033	0.21037974052407823	0.5142857142367347	0.8545581071617637	6.2212210370368375	3.5360216292599995	0.5683806355692504
2	1	smote	1.0	500	10	0.1	1	0.8100569574143983	0.23613519737514496	0.6476190475573697	0.8477051460302664	10.229790634912774	4.2524024164470475	0.4156881079888689
2	2	smote	1.0	500	10	0.1	1	0.8188023991781821	0.30042544175094427	0.5714285713741497	0.8545581071617637	7.8341301762046545	3.9289129213999994	0.5015123255153912
2	3	smote	1.0	500	10	0.1	1	0.8014912019087385	0.1894997352046334	0.5047619047138322	0.863604732074714	6.453394306947637	3.7007285911344265	0.5734545807337897
2	1	smote	1.0	500	10	0.1	3	0.8156864693026028	0.24028793490791917	0.6380952380344671	0.841446453401659	9.357109180581007	4.024477606963651	0.43009838142581863
2	2	smote	1.0	500	10	0.1	3	0.812890612055539	0.30132112260012667	0.5999999999428571	0.8552540013858368	8.862980068509136	4.14519202075012	0.46769730949170374
2	3	smote	1.0	500	10	0.1	3	0.8134274447426848	0.20014739622255615	0.49523809519092976	0.8656924147469333	6.323980331004416	3.6873424340431833	0.5830730296116737
2	1	smote	1.0	500	10	0.3	1	0.792625339426452	0.22093931147041374	0.6095238094657597	0.8372739916492541	8.031685898545687	3.745705915030556	0.46636607581876915
2	2	smote	1.0	500	10	0.3	1	0.8026841634357292	0.28250824347638825	0.5714285713741497	0.8503827418173252	7.578294003840609	3.819268847205963	0.5039747427966574
2	3	smote	1.0	500	10	0.3	1	0.7918878616164629	0.1892420530102007	0.45714285709931973	0.8587334725062024	5.11900402269017	3.236030734591982	0.6321602149672316
2	1	smote	1.0	500	10	0.3	3	0.8005927544870521	0.22727318012170605	0.6095238094657597	0.8407510431095915	8.241132641734596	3.827489881835277	0.46443734930813335
2	2	smote	1.0	500	10	0.3	3	0.8077409947973622	0.28683806975959975	0.5999999999428571	0.8552540013858368	8.862980068509136	4.14519202075012	0.46769730949170374
2	3	smote	1.0	500	10	0.3	3	0.7874142558902475	0.1774920869436765	0.4666666666222222	0.8538622129376906	5.112499627026858	3.1933331143841426	0.6246128696768647
2	1	class_weight		100	5	0.1	1	0.8750480164249289	0.34465805251736176	0.8476190475383221	0.78859527120453	20.74958700992561	4.009460962738291	0.19323087024934457
2	2	class_weight		100	5	0.1	1	0.9040461278457103	0.35199130746225793	0.8476190475383221	0.80654140570072	23.19042050789136	4.3813975119300315	0.1889313425142464
2	3	class_weight		100	5	0.1	1	0.8681943201776187	0.3016852163563294	0.8476190475383221	0.8030619345803546	22.68241841503214	4.3039876658293394	0.18974993584250294
2	1	class_weight		100	5	0.1	3	0.8775216901781575	0.3788381961895599	0.8380952380154195	0.7865090403283276	19.07031839563162	3.9256706703066904	0.2058523826483541
2	2	class_weight		100	5	0.1	3	0.9054014646916526	0.36011008465266	0.8571428570612245	0.8037578288044276	24.574465738710195	4.367780931903764	0.17773654705660152
2	3	class_weight		100	5	0.1	3	0.8666037048082977	0.3026337669259633	0.8476190475383221	0.7898399443229657	20.90542035801767	4.033206997760029	0.19292636644634634
2	1	class_weight		100	5	0.3	1	0.8536393138618451	0.2938887895609587	0.7047619046947846	0.8254520166841068	11.288779532723733	4.037639684687305	0.3576683874545751
2	2	class_weight		100	5	0.3	1	0.8779865460450011	0.32349465843427994	0.6952380951718822	0.8482950591451058	12.756162940711135	4.5828306278341415	0.35926402959674225
2	3	class_weight		100	5	0.3	1	0.8512410113662723	0.2728951360502888	0.6952380951718822	0.8455114822488135	12.485218583248688	4.5002571083569824	0.360446791820109
2	1	class_weight		100	5	0.3	3	0.8582985628187296	0.3270353868556026	0.7428571427863946	0.8150208623030945	12.728486945827031	4.015896667464327	0.3155046281047606
2	2	class_weight		100	5	0.3	3	0.8859528780196839	0.334350582093	0.7999999999238095	0.8302018093192053	19.5573753110099	4.711475131752057	0.2409052779963762
2	3	class_weight		100	5	0.3	3	0.8517181959770685	0.2649801258740829	0.7428571427863946	0.8183716075099626	13.01660183251961	4.089983353936847	0.3142128242374865
2	1	class_weight		100	10	0.1	1	0.8690840453010132	0.32731686474769217	0.8285714284925171	0.8018080667538122	19.553799500730385	4.180651417617375	0.21380250022115763
2	2	class_weight		100	10	0.1	1	0.9001126685886602	0.3407524464880261	0.8285714284925171	0.8239387613025475	22.619233725805426	4.706154446946769	0.2080598431318811
2	3	class_weight		100	10	0.1	1	0.8577161414322166	0.27506568760008737	0.7619047618321996	0.8302018093192053	15.645900353914024	4.487119173097198	0.28679199759288276
2	1	class_weight		100	10	0.1	3	0.8707563414795683	0.323701313912425	0.8380952380154195	0.8018080667538122	20.942000218342148	4.228704882187689	0.20192458354880333
2	2	class_weight		100	10	0.1	3	0.9050435762335554	0.3575147257182091	0.8380952380154195	0.8155880306136702	22.893671567563793	4.544689779939245	0.19851291819183495
2	3	class_weight		100	10	0.1	3	0.863694204195248	0.2800983299617133	0.8285714284925171	0.8190675017340358	21.88012620455867	4.579450295767453	0.20929724235375177
2	1	class_weight		100	10	0.3	1	0.829614544009537	0.2410592262896824	0.5904761904199547	0.8657858136240211	9.301119832083321	4.3995062099528806	0.473008217974572
2	2	class_weight		100	10	0.3	1	0.8622759054909368	0.3117815457826444	0.5619047618512472	0.88517745302098	9.887746083611837	4.893679226756088	0.4949236243019546
2	3	class_weight		100	10	0.3	1	0.8438048845146966	0.25578946773450084	0.5238095237596372	0.8970076548302227	9.580404398972943	5.085906841300655	0.5308655599174749
2	1	class_weight		100	10	0.3	3	0.8499966885224188	0.28633030870605164	0.6761904761260772	0.8407510431095915	11.02478723002701	4.246121587661011	0.38514316773827983
2	2	class_weight		100	10	0.3	3	0.8784040825794479	0.3224815967781467	0.7047619046947846	0.8663883089710064	15.478829205294954	5.274701985433536	0.34076878559012
2	3	class_weight		100	10	0.3	3	0.8462372005169501	0.2595004414728325	0.6095238094657597	0.8649965205228602	10.001507825160227	4.514874480847926	0.4514193719346031
2	1	class_weight		300	5	0.1	1	0.8401450427180608	0.2743273904925012	0.6190476189886621	0.8692628650843585	10.804520324645074	4.735055361566173	0.4382476140768901
2	2	class_weight		300	5	0.1	1	0.8610332372336549	0.3221681057180408	0.5904761904199547	0.8754349338839567	10.133297770516494	4.7403028909152205	0.4677946801656683
2	3	class_weight		300	5	0.1	1	0.8437054710541141	0.26247308452397017	0.5142857142367347	0.8837856645728338	8.052130281719888	4.425320405552236	0.5495837958654726
2	1	class_weight		300	5	0.1	3	0.8466024240015895	0.28733115651977637	0.6095238094657597	0.8490959666144013	8.783184671239423	4.039148294444765	0.45987285452839527
2	2	class_weight		300	5	0.1	3	0.8665440567319482	0.3250666997118325	0.6476190475573697	0.863604732074714	11.636513057759709	4.748104607493227	0.40803499016931566
2	3	class_weight		300	5	0.1	3	0.8485966133147761	0.2615059374670049	0.5809523808970521	0.8684759916432258	9.154400371493942	4.417082052048859	0.48250915202040856
2	1	class_weight		300	5	0.3	1	0.8290284124776475	0.27461059858792747	0.3809523809160998	0.9269819193259599	7.8124531078663795	5.217232844620771	0.6678098024349092
2	2	class_weight		300	5	0.3	1	0.8401829207674718	0.2975073698191924	0.3809523809160998	0.9234516353450004	7.423775221793167	4.976622725603733	0.6703627874880496
2	3	class_weight		300	5	0.3	1	0.8137422540345296	0.23642381914833294	0.3238095237786848	0.9345859429301699	6.841772979581257	4.950151217979085	0.7235187668948823
2	1	class_weight		300	5	0.3	3	0.8283263792304126	0.2680685081207547	0.4666666666222222	0.9109874826084077	8.955077061993288	5.2427077434754565	0.5854452862472324
2	2	class_weight		300	5	0.3	3	0.8368923352221891	0.2886713221653214	0.44761904757641724	0.9130132219839039	8.505378282994151	5.145827978998253	0.6050087042257905
2	3	class_weight		300	5	0.3	3	0.8261324850051364	0.27160093350527326	0.3999999999619048	0.9192762700005618	7.59195304691087	4.955171799085232	0.6526873510080435
2	1	class_weight		300	10	0.1	1	0.8212067024306245	0.26318841212096233	0.3904761904390023	0.917246175237015	7.100708144413129	4.718526839962934	0.6645149572396397
2	2	class_weight		300	10	0.1	1	0.8497199854193591	0.3005948642003208	0.3904761904390023	0.9297146833616583	8.474008655059738	5.55558619579626	0.6556030725480784
2	3	class_weight		300	10	0.1	1	0.8300990820823806	0.24554178471018787	0.3619047618702948	0.9324982602579507	7.8350503532187785	5.36141304859911	0.68428570698924
2	1	class_weight		300	10	0.1	3	0.8245777866083847	0.2382622579684542	0.5238095237596372	0.9040333796877328	10.362317675870484	5.458246497300215	0.5267399209722181
2	2	class_weight		300	10	0.1	3	0.8562746462537694	0.3122957157753717	0.40952380948480727	0.9109255393116846	7.092615097908518	4.59754412594593	0.6482156428276378
2	3	class_weight		300	10	0.1	3	0.8304172051562448	0.23990494582748254	0.3999999999619048	0.9192762700005618	7.59195304691087	4.955171799085232	0.6526873510080435
2	1	class_weight		300	10	0.3	1	0.8047122325981854	0.22985995759174316	0.28571428568707485	0.9422809457514446	6.5301193320637285	4.950085199869223	0.7580390009509432
2	2	class_weight		300	10	0.3	1	0.8361334791397422	0.2881520455335306	0.3238095237786848	0.9408489909468278	7.616900093754091	5.474284787682276	0.7187024437936668
2	3	class_weight		300	10	0.3	1	0.8238757994499122	0.24825694654794708	0.24761904759546488	0.9422407793949741	5.368917771708137	4.287090478901191	0.7985017851834342
2	1	class_weight		300	10	0.3	3	0.8032088217762766	0.2245753726819529	0.3333333333015873	0.9339360222466347	7.0684199576046165	5.045613270364648	0.7138247628102635
2	2	class_weight		300	10	0.3	3	0.8332107233986148	0.26661776810810567	0.29523809520997735	0.9345859429301699	5.985191707703542	4.513373169333872	0.7540899823931773
2	3	class_weight		300	10	0.3	3	0.8164860655466084	0.22974090891126409	0.31428571425578233	0.9373695198264623	6.859721104646837	5.018094435872271	0.7315303772154464
2	1	class_weight		500	5	0.1	1	0.8344393668454866	0.2632336629059124	0.5142857142367347	0.8942976355987879	8.958203419758	4.865413072791274	0.543123744263074
2	2	class_weight		500	5	0.1	1	0.846300162375319	0.3228651674278605	0.5047619047138322	0.9004871259505882	9.222968343845329	5.072327161809515	0.5499668740557584
2	3	class_weight		500	5	0.1	1	0.8398979355138019	0.2757514451810983	0.44761904757641724	0.9088378566394654	8.078703990118523	4.9101412272057825	0.6077882235101802
2	1	class_weight		500	5	0.1	3	0.8357507119676799	0.28806086639139594	0.5428571428054422	0.8783031988812358	8.5703563692608	4.46073432668393	0.5204841022690294
2	2	class_weight		500	5	0.1	3	0.855297080558041	0.3156212579254933	0.5428571428054422	0.8900487125894917	9.61273638573296	4.937250906450514	0.5136155421520685
2	3	class_weight		500	5	0.1	3	0.8461908075686781	0.25813714236289476	0.49523809519092976	0.8949199721580035	8.355865697947396	4.712960761734725	0.5640302092617164
2	1	class_weight		500	5	0.3	1	0.8308199218491291	0.268909775513852	0.29523809520997735	0.9353268428307697	6.058557604660495	4.565078658316328	0.7534926455463761
2	2	class_weight		500	5	0.3	1	0.8381482586075488	0.29646926103724075	0.3619047618702948	0.9318023660338776	7.749313482986411	5.306704760212435	0.6847967493340088
2	3	class_weight		500	5	0.3	1	0.8135765649335587	0.23548761789061762	0.26666666664126987	0.9401530967227547	5.712472604543902	4.455813208041602	0.7800147955847638
2	1	class_weight		500	5	0.3	3	0.8234055235446056	0.24824771004484822	0.3999999999619048	0.9255910987418249	8.292833736044981	5.375700211148538	0.6482344032600826
2	2	class_weight		500	5	0.3	3	0.8304006362461478	0.2787635194597073	0.3714285713931973	0.9269311064653659	7.496102838686852	5.083264609508518	0.6781209708480951
2	3	class_weight		500	5	0.3	3	0.822884978626106	0.2698479976529806	0.3714285713931973	0.9304105775857314	7.900453376143541	5.337427803435279	0.6755849911788367
2	1	class_weight		500	10	0.1	1	0.8158421087489238	0.2595431961284056	0.3619047618702948	0.9374130737069721	8.494857644465329	5.782432937376593	0.6806980286709639
2	2	class_weight		500	10	0.1	1	0.8396792259005202	0.29370721615091105	0.3333333333015873	0.9373695198264623	7.48333211120772	5.3222213713796815	0.7112100889622841
2	3	class_weight		500	10	0.1	1	0.8271895814693309	0.23772942062914812	0.30476190473287984	0.9422407793949741	7.15101375804337	5.276419050955312	0.7378560799873058
2	1	class_weight		500	10	0.1	3	0.8140671567653487	0.22743203136467513	0.3523809523473923	0.91863699582115	6.143412999007984	4.330972197917815	0.7049781834923086
2	2	class_weight		500	10	0.1	3	0.8503164661828545	0.29250135088699847	0.3523809523473923	0.9255393180172197	6.763330567305872	4.732442621254224	0.6997207228784109
2	3	class_weight		500	10	0.1	3	0.8287536865824966	0.23763272058621931	0.3238095237786848	0.9338900487060968	6.764713557501216	4.898044370940319	0.724057901588733
2	1	class_weight		500	10	0.3	1	0.8021491489502617	0.2289789218517431	0.27619047616417236	0.9422809457514446	6.22939015338985	4.7850823598735825	0.7681461876289416
2	2	class_weight		500	10	0.3	1	0.8319846240514299	0.28142631412960684	0.3333333333015873	0.941544885170901	8.053570020520175	5.7023799756844165	0.7080561639892967
2	3	class_weight		500	10	0.3	1	0.8235046558637373	0.24464036710620907	0.24761904759546488	0.9429366736190471	5.438405950832894	4.339372060938892	0.7979124849792164
2	1	class_weight		500	10	0.3	3	0.7991025895754686	0.22385233061323548	0.29523809520997735	0.9381084839990397	6.349680097472798	4.770250699674078	0.7512584197865114
2	2	class_weight		500	10	0.3	3	0.8289293170295258	0.27478894279668004	0.30476190473287984	0.9359777313783162	6.408575513277516	4.760247702737334	0.7427934068638384
2	3	class_weight		500	10	0.3	3	0.8148424296649767	0.22722101628488758	0.28571428568707485	0.9387613082746086	6.131817163735738	4.6655836527737655	0.7608810678583804
3	1	none		100	5	0.1	1	0.8907113053844625	0.32486199522956255	0.10476190475192744	0.9874826147358312	9.2316710974654	8.369305477778575	0.9065861746049094
3	2	none		100	5	0.1	1	0.8765712961123253	0.3305676207261337	0.01904761904580499	0.997218358824776	6.9611400042068245	6.847594412793864	0.9836886399417707
3	3	none		100	5	0.1	1	0.8987540179606985	0.31526489760661375	0.10476190475192744	0.9860821155115792	8.290951477489427	7.527137444466597	0.9078737684081061
3	1	none		100	5	0.1	3	0.8921849129081396	0.3199809485755188	0.07619047618321996	0.9895688456120336	7.824047471397106	7.3041199763964	0.9335474925041144
3	2	none		100	5	0.1	3	0.8792602159083382	0.3436044292600466	0.0	0.999999999993046	0.0	0.0	0.9999999900069542
3	3	none		100	5	0.1	3	0.8984624051429897	0.3181408985691208	0.07619047618321996	0.9888656924078716	7.3247356798465155	6.842850992240788	0.9342113105625154
3	1	none		100	5	0.3	1	0.8774124114179747	0.32594134083016574	0.15238095236643992	0.9847009735675613	11.570983220255336	9.960166644439425	0.860788261389407
3	2	none		100	5	0.3	1	0.8679813232664415	0.3212187686595184	0.14285714284353743	0.9874826147358312	13.14813761715494	11.412689287879875	0.8680080395194428
3	3	none		100	5	0.3	1	0.8940749577492793	0.3060512068570573	0.13333333332063493	0.9832985386152868	9.057686868982014	7.9833285492842645	0.8813871106591517
3	1	none		100	5	0.3	3	0.8832406119610571	0.32973054067859736	0.15238095236643992	0.9867872044437638	13.426364735619503	11.532823344586243	0.858968413075102
3	2	none		100	5	0.3	3	0.8722034571825947	0.3398569309501257	0.09523809522902495	0.9916550764882361	12.50875691746287	11.412684725979872	0.9123756002452654
3	3	none		100	5	0.3	3	0.8941180369155316	0.31079729012014295	0.10476190475192744	0.9853862212875061	7.890572096820829	7.168702573505955	0.9085149221928481
3	1	none		100	10	0.1	1	0.8851215312272336	0.31473472256010154	0.12380952379773244	0.9874826147358312	11.147334069537077	9.890997382829225	0.8872971070621761
3	2	none		100	10	0.1	1	0.8692761110007285	0.3100813775555815	0.10476190475192744	0.9930458970723711	16.71061423243422	15.064740225270938	0.9015072605126093
3	3	none		100	10	0.1	1	0.8962189747158432	0.3146215153904665	0.10476190475192744	0.9853862212875061	7.890572096820829	7.168702573505955	0.9085149221928481
3	1	none		100	10	0.1	3	0.8885091727929002	0.3138100348608746	0.09523809522902495	0.9874826147358312	8.304086921181593	7.60845952525325	0.9162307083762761
3	2	none		100	10	0.1	3	0.8731770315914962	0.33177483655375406	0.09523809522902495	0.9944367176565061	18.815755609267015	17.119016824705056	0.9098235006898235
3	3	none		100	10	0.1	3	0.8961626404215131	0.3122203807031286	0.10476190475192744	0.9867780097356523	8.733476024225812	7.923302273288529	0.9072335189305266
3	1	none		100	10	0.3	1	0.8576561361679582	0.28563969139258377	0.1809523809351474	0.9798331015230889	10.734156642299698	8.972737747201954	0.8359052265458702
3	2	none		100	10	0.3	1	0.8523677064706272	0.3073178363319908	0.1714285714122449	0.9770514603548189	8.808773573579108	7.470126612042471	0.8480325282012595
3	3	none		100	10	0.3	1	0.8879908539616264	0.2972289402090813	0.1619047618893424	0.9798190674949213	9.379305678991063	8.022656119683104	0.8553571341490864
3	1	none		100	10	0.3	3	0.8736671302735282	0.30488809547683227	0.12380952379773244	0.9853963838596288	9.534672543999054	8.477998724951295	0.8891756471427499
3	2	none		100	10	0.3	3	0.8611530564938075	0.31562728860677025	0.13333333332063493	0.9819193323992913	8.355024951123367	7.374354892286156	0.8826251090661787
3	3	none		100	10	0.3	3	0.8926467176989097	0.302381301891107	0.14285714284353743	0.9784272790467751	7.559136268613084	6.622116743275915	0.8760414460552578
3	1	none		300	5	0.1	1	0.8601695476521624	0.30781963273253543	0.22857142854965987	0.9819193323992913	16.09115914240074	12.641751243919124	0.7856333388497846
3	2	none		300	5	0.1	1	0.8508013775746738	0.27545815988983274	0.15238095236643992	0.9791376912310213	8.437449124115489	7.304123479937601	0.8656791037337145
3	3	none		300	5	0.1	1	0.881625078702323	0.28950188886776274	0.1904761904580499	0.9735560194782634	8.662535405385746	7.2030047923924805	0.8315122961908833
3	1	none		300	5	0.1	3	0.8674912245844094	0.32042412474472504	0.1809523809351474	0.9833101529834263	13.016465038352425	10.84205699038968	0.8329494089431654
3	2	none		300	5	0.1	3	0.8554374461884892	0.28514412449943183	0.13333333332063493	0.9826147426913588	8.695379599273872	7.66932891819058	0.8820004628523899
3	3	none		300	5	0.1	3	0.8846936408523047	0.2855207749169325	0.1619047618893424	0.9770354905986289	8.21900467034158	7.0502133774102	0.8577940490362501
3	1	none		300	5	0.3	1	0.8325418901914033	0.2858330486193714	0.24761904759546488	0.9638386648055367	8.772149448737027	6.847617152068173	0.7806088011111764
3	2	none		300	5	0.3	1	0.8303298231670972	0.26493116202735795	0.1904761904580499	0.9673157162658741	6.963702486670298	5.827759106789948	0.8368765104925486
3	3	none		300	5	0.3	1	0.8632899227888788	0.2691188413594203	0.23809523807256236	0.9665970772375324	9.042966018578015	7.127974054424718	0.7882340760046243
3	1	none		300	5	0.3	3	0.8337439565534142	0.28089328253303053	0.21904761902675737	0.970097357434144	9.099543162504016	7.3253574593203385	0.8050247399792663
3	2	none		300	5	0.3	3	0.8402775018213127	0.27560362089078755	0.1999999999809524	0.9749652294786164	9.736107199420147	7.988885694848467	0.8205420743480708
3	3	none		300	5	0.3	3	0.8747556085760678	0.29401051405290923	0.21904761902675737	0.9756437021504827	11.235535426910948	8.993465691931561	0.8004483309300403
3	1	none		300	10	0.1	1	0.8392641896814359	0.26323178575327294	0.24761904759546488	0.9631432545134692	8.600427545091001	6.7184168635233315	0.7811724175682208
3	2	none		300	10	0.1	1	0.8360686138154845	0.2474157150517482	0.1714285714122449	0.9735744088944814	7.6225016385372335	6.487215587933959	0.8510612157708695
3	3	none		300	10	0.1	1	0.8658514762898897	0.2821694226000513	0.1714285714122449	0.9721642310301172	7.225859459984912	6.158569214022126	0.8522957270160345
3	1	none		300	10	0.1	3	0.841655076495132	0.2682184273549196	0.22857142854965987	0.9680111265579415	8.966180749031562	7.145339379027459	0.7969211740614777
3	2	none		300	10	0.1	3	0.8485528842969734	0.27438030300128896	0.15238095236643992	0.9749652294786164	7.001245631389662	6.0867700532178795	0.8693838644820225
3	3	none		300	10	0.1	3	0.8773768101534282	0.278376039284587	0.1619047618893424	0.9728601252541903	6.924822611528652	5.965565565430041	0.8614755685221687
3	1	none		300	10	0.3	1	0.8263163123385655	0.28492009778671584	0.26666666664126987	0.9541029207165919	7.559226981894835	5.810099742810275	0.7686102932394834
3	2	none		300	10	0.3	1	0.8217266044108882	0.25016109090922173	0.1809523809351474	0.9624478442214017	5.662358517176522	4.8186936008435435	0.8510046705101164
3	3	none		300	10	0.3	1	0.8531000430791662	0.27688145152047094	0.23809523807256236	0.9652052887893863	8.668747485778658	6.84285517424793	0.7893706788421702
3	1	none		300	10	0.3	3	0.8344029405920922	0.2555007080932209	0.27619047616417236	0.9603616133451992	9.244919152761028	6.967750955454491	0.7536843478965801
3	2	none		300	10	0.3	3	0.8316842174978475	0.262943715017921	0.1904761904580499	0.9666203059738067	6.8137234358271845	5.706347495130022	0.837478579918329
3	3	none		300	10	0.3	3	0.8707426185505518	0.29113700262604997	0.21904761902675737	0.9679888656856787	8.481704647075574	6.842855003117101	0.8067782601530952
3	1	none		500	5	0.1	1	0.8452049804622822	0.28428997537948675	0.2571428571183674	0.975660639770684	13.875818429077833	10.564893614570458	0.761388852831393
3	2	none		500	5	0.1	1	0.8378667461421286	0.27040661250695414	0.1714285714122449	0.9777468706468864	9.090513138146774	7.703567963693123	0.8474293756269153
3	3	none		500	5	0.1	1	0.8758127050402625	0.2867501682022836	0.21904761902675737	0.9721642310301172	9.796033041317168	7.869282884583828	0.8033132139747661
3	1	none		500	5	0.1	3	0.8584674481753759	0.3152290770757849	0.20952380950385488	0.9805285118151563	13.347669529167824	10.760538686588845	0.8061735818075073
3	2	none		500	5	0.1	3	0.8518478044903636	0.295208894207678	0.1714285714122449	0.9777468706468864	9.090513138146774	7.703567963693123	0.8474293756269153
3	3	none		500	5	0.1	3	0.8780826457235643	0.28461715472028337	0.1809523809351474	0.9756437021504827	8.849830235287236	7.42938470203042	0.8394945909706464
3	1	none		500	5	0.3	1	0.8176104377773363	0.273938426355181	0.31428571425578233	0.9554937413007268	9.83984150207711	7.061605554475857	0.7176543905292372
3	2	none		500	5	0.3	1	0.8302768395257965	0.268643635019075	0.1999999999809524	0.9659248956817391	7.086732599650236	5.8693860309009205	0.8282217337117075
3	3	none		500	5	0.3	1	0.8595221526327996	0.2729720813748238	0.26666666664126987	0.9645093945653131	9.882350125941098	7.513723370957452	0.7603174524661376
3	1	none		500	5	0.3	3	0.8300814623484999	0.2746517621766572	0.27619047616417236	0.9638386648055367	10.170543712952174	7.637726823460654	0.7509654289208335
3	2	none		500	5	0.3	3	0.8335585138088615	0.2645510644451267	0.21904761902675737	0.9707927677262115	9.322877156470684	7.499770672403996	0.8044480746986884
3	3	none		500	5	0.3	3	0.8706233223978528	0.2858393097777204	0.23809523807256236	0.9679888656856787	9.449725283186945	7.4378858729533714	0.7871007416151755
3	1	none		500	10	0.1	1	0.8319392012716075	0.25631977704614045	0.23809523807256236	0.9575799721769293	7.054301598693308	5.612801173483886	0.7956565259388042
3	2	none		500	10	0.1	1	0.8287668057487251	0.2513850359313354	0.1809523809351474	0.9680111265579415	6.685538848316701	5.6567270083967385	0.8461138391209277
3	3	none		500	10	0.1	1	0.8650561686052292	0.29231784912928477	0.1999999999809524	0.9721642310301172	8.731246843787218	7.184997416359147	0.8229062191912734
3	1	none		500	10	0.1	3	0.8378634346645474	0.2686344810847162	0.23809523807256236	0.9624478442214017	8.009257105983032	6.340386316899399	0.7916322516442214
3	2	none		500	10	0.1	3	0.844208225710312	0.2699875722528112	0.1809523809351474	0.970097357434144	7.167385366760727	6.051382249003758	0.8442942394856611
3	3	none		500	10	0.1	3	0.869828014713192	0.277756915680714	0.1809523809351474	0.9700765483578979	7.162247457772586	6.04717405691288	0.8443123504100538
3	1	none		500	10	0.3	1	0.822282932644546	0.27376472014909	0.27619047616417236	0.9527121001324569	7.687691850092919	5.840615010005772	0.7597358279986547
3	2	none		500	10	0.3	1	0.8160639777468706	0.25211398288578696	0.1809523809351474	0.9589707927610642	5.16377484687123	4.4103298359644985	0.8540902566654318
3	3	none		500	10	0.3	1	0.8505152931040196	0.2765948974201458	0.22857142854965987	0.9665970772375324	8.574071485637518	6.842855092247729	0.7980870019534505
3	1	none		500	10	0.3	3	0.8317670044373799	0.25260477158427297	0.28571428568707485	0.9568845618848618	8.877417267084041	6.626726571972199	0.7464700919003554
3	2	none		500	10	0.3	3	0.8259090005960661	0.26291494085092826	0.1904761904580499	0.9659248956817391	6.669865977098179	5.589891458000877	0.8380815162547208
3	3	none		500	10	0.3	3	0.8702919441959109	0.29781661437215096	0.21904761902675737	0.9672929714616055	8.295275077626387	6.697262388021451	0.8073586761615934
3	1	undersample	0.6	100	5	0.1	1	0.8914298960196039	0.3522331444868763	0.8476190475383221	0.8150208623030945	24.50845629530305	4.58224106928622	0.1869657055911688
3	2	undersample	0.6	100	5	0.1	1	0.8736373269752964	0.3392521639141871	0.7333333332634921	0.8470097357381989	15.224998694869583	4.793333019382608	0.3148330560282968
3	3	undersample	0.6	100	5	0.1	1	0.8950326407528914	0.2989588239814061	0.866666666584127	0.8232428670784744	30.273618810249754	4.903149328278624	0.16196111394130305
3	1	undersample	0.6	100	5	0.1	3	0.8915822239883435	0.34845437751792785	0.8476190475383221	0.8073713490903521	23.314302881903696	4.4002748268903575	0.18873712913641408
3	2	undersample	0.6	100	5	0.1	3	0.8768991323928738	0.34530233522748993	0.7523809523092971	0.8407510431095915	16.041483348102222	4.724557822890421	0.29452124594416157
3	3	undersample	0.6	100	5	0.1	3	0.8967193558007754	0.3267682686442383	0.8476190475383221	0.8260264439747668	26.410747352406123	4.872114005040185	0.18447466389052572
3	1	undersample	0.6	100	5	0.3	1	0.8812835287105107	0.3128677825783377	0.8095238094467121	0.8066759387982847	17.733811491627925	4.187392725668657	0.23612479191556743
3	2	undersample	0.6	100	5	0.3	1	0.8611199417179946	0.2965683856848508	0.7142857142176872	0.8331015298968492	12.4791657001942	4.279761647776698	0.34295253591499625
3	3	undersample	0.6	100	5	0.3	1	0.88415018060112	0.2868795945027065	0.8190476189696145	0.8225469728544013	20.98080306072148	4.615573969002249	0.2199903285797059
3	1	undersample	0.6	100	5	0.3	3	0.8834922842572356	0.3335912615375799	0.8285714284925171	0.8004172461696772	19.38385433587404	4.151517959721889	0.2141740076017832
3	2	undersample	0.6	100	5	0.3	3	0.8648453539969535	0.3225073968958095	0.7142857142176872	0.8435326842778614	13.477776673171173	4.565079072714176	0.3387115730314514
3	3	undersample	0.6	100	5	0.3	3	0.88774232031017	0.30689993687531303	0.8380952380154195	0.8308977035432784	25.435001111740917	4.956143151305352	0.19485522627587235
3	1	undersample	0.6	100	10	0.1	1	0.8778097887277303	0.3110364432972368	0.7999999999238095	0.8101529902586221	17.069595680966412	4.213919191429089	0.2468669498382962
3	2	undersample	0.6	100	10	0.1	1	0.8707166037485926	0.32953124677532986	0.7142857142176872	0.8449235048619964	13.621075108091041	4.606021483280395	0.33815402312359516
3	3	undersample	0.6	100	10	0.1	1	0.8846339927759552	0.2901854723961332	0.8285714284925171	0.8232428670784744	22.511152761089534	4.687626280881761	0.20823571789147924
3	1	undersample	0.6	100	10	0.1	3	0.8839360222531294	0.33304691802362413	0.8095238094467121	0.8094575799665545	18.05474302410021	4.248522543270905	0.23531336652382004
3	2	undersample	0.6	100	10	0.1	3	0.873130670905358	0.32699349063614497	0.7142857142176872	0.845618915154064	13.693692558155778	4.626769326454807	0.3378759359368149
3	3	undersample	0.6	100	10	0.1	3	0.8902906186831031	0.29897470586783736	0.8571428570612245	0.8239387613025475	28.07904849003572	4.86843563477252	0.1733832026291658
3	1	undersample	0.6	100	10	0.3	1	0.8624147294522817	0.3002735738935186	0.7428571427863946	0.8025034770458798	11.738653327901236	3.7613680183386577	0.32042584407973335
3	2	undersample	0.6	100	10	0.3	1	0.8540333796940194	0.29122089021399006	0.6952380951718822	0.8240611960999719	10.684905356159764	3.9515902134416456	0.3698292099812126
3	3	undersample	0.6	100	10	0.3	1	0.8746992742817377	0.27390881112719273	0.7523809523092971	0.8211551844062551	13.950911821616938	4.206892482415839	0.3015496332209728
3	1	undersample	0.6	100	10	0.3	3	0.8710179482084905	0.2991517624020194	0.7999999999238095	0.8004172461696772	16.041810593135608	4.0083621680073405	0.2498696755155829
3	2	undersample	0.6	100	10	0.3	3	0.8606331545135439	0.31465232158450646	0.7047619046947846	0.8337969401889166	11.97543436194103	4.240366351210361	0.3540887205671862
3	3	undersample	0.6	100	10	0.3	3	0.8795937303244193	0.2809003777615681	0.7619047618321996	0.8232428670784744	14.903935823856308	4.310460947937251	0.28921627480428763
3	1	undersample	0.6	300	5	0.1	1	0.8601596132194186	0.29562377200263956	0.7523809523092971	0.7927677329569349	11.623644020287138	3.6306166348446984	0.31234753165802576
3	2	undersample	0.6	300	5	0.1	1	0.8499569507914433	0.31087751741202807	0.6857142856489796	0.8150208623030945	9.613123064082801	3.706981539197841	0.3856167676576288
3	3	undersample	0.6	300	5	0.1	1	0.8772674553467873	0.2776276374589848	0.7809523808780046	0.820459290182182	16.292213031121108	4.349722902249951	0.26698170046138325
3	1	undersample	0.6	300	5	0.1	3	0.8702927346181866	0.32112220008902104	0.7619047618321996	0.8052851182141497	13.234284745577488	3.912924968626187	0.295665758407603
3	2	undersample	0.6	300	5	0.1	3	0.8522352473673752	0.31141866647786065	0.7047619046947846	0.8303198887285792	11.681120219445562	4.153473603236325	0.35557150413629296
3	3	undersample	0.6	300	5	0.1	3	0.877303906949001	0.2786562514264326	0.7999999999238095	0.820459290182182	18.279068212856554	4.455813704743852	0.2437659004313568
3	1	undersample	0.6	300	5	0.3	1	0.8396317636929598	0.2568859915163046	0.7428571427863946	0.7983310152934748	11.436014542176173	3.6835466149242366	0.32210054359227364
3	2	undersample	0.6	300	5	0.3	1	0.8407444201602755	0.28332799150568694	0.6476190475573697	0.8212795549317019	8.445472140898884	3.6236425612831042	0.4290633390737471
3	3	undersample	0.6	300	5	0.3	1	0.8700003313782019	0.2802348388764442	0.7142857142176872	0.8183716075099626	11.264367006716347	3.932676301862353	0.3491253602509432
3	1	undersample	0.6	300	5	0.3	3	0.8545201668984701	0.2928560632766682	0.7333333332634921	0.7969401947093399	10.792807496327327	3.6114153468218104	0.33461314306983236
3	2	undersample	0.6	300	5	0.3	3	0.8428670772898867	0.3117612097049775	0.6761904761260772	0.8108484005506895	8.95177276641981	3.5748597545361362	0.3993465605414541
3	3	undersample	0.6	300	5	0.3	3	0.8715710640554065	0.2752926363490871	0.7333333332634921	0.8162839248377434	12.218749105748266	3.991666448889425	0.3266837130507958
3	1	undersample	0.6	300	10	0.1	1	0.8520994767865421	0.28956745417335034	0.7333333332634921	0.8018080667538122	11.125437835017744	3.7001167719142276	0.33258166694470126
3	2	undersample	0.6	300	10	0.1	1	0.8465328829723823	0.27929284492153733	0.6761904761260772	0.812934631426892	9.074895525133128	3.614728076803436	0.39832171908132824
3	3	undersample	0.6	300	10	0.1	1	0.8752361069688837	0.2791616512867618	0.7809523808780046	0.8176757132858896	15.989046175176563	4.283314922654329	0.267890574324179
3	1	undersample	0.6	300	10	0.1	3	0.857219021127227	0.2874322519981858	0.7428571427863946	0.7997218358776098	11.53549303200057	3.7091267984719787	0.3215403687408569
3	2	undersample	0.6	300	10	0.1	3	0.8478541625273196	0.2950793438174633	0.6952380951718822	0.8150208623030945	10.051221112148067	3.758467393908922	0.37393141106548405
3	3	undersample	0.6	300	10	0.1	3	0.875318951519369	0.2791233624250629	0.7809523808780046	0.8176757132858896	15.989046175176563	4.283314922654329	0.267890574324179
3	1	undersample	0.6	300	10	0.3	1	0.8427544870521226	0.30637122450662574	0.6952380951718822	0.7990264255855423	9.069744230968956	3.4593506265884555	0.38141654800792957
3	2	undersample	0.6	300	10	0.3	1	0.8429763560500695	0.27665191154834345	0.7428571427863946	0.8052851182141497	11.947618203377536	3.8151018444105325	0.31931901907074994
3	3	undersample	0.6	300	10	0.3	1	0.8655764323822779	0.2798498272601958	0.7428571427863946	0.805845511476647	11.990441205546942	3.8261134737346465	0.31909696134119087
3	1	undersample	0.6	300	10	0.3	3	0.8497450162262401	0.2765859159523761	0.7428571427863946	0.7983310152934748	11.436014542176173	3.6835466149242366	0.32210054359227364
3	2	undersample	0.6	300	10	0.3	3	0.8432545201668984	0.2837872668569828	0.6666666666031746	0.8108484005506895	8.573528852917944	3.5245096171483032	0.4110920476127483
3	3	undersample	0.6	300	10	0.3	3	0.8726646121218147	0.28356260138715494	0.7523809523092971	0.8169798190618165	13.563321580651735	4.1109177542242845	0.303090772724533
3	1	undersample	0.6	500	5	0.1	1	0.8537287237565403	0.28353755978421274	0.7523809523092971	0.789986091788665	11.42944395850263	3.582528999588414	0.3134473468964208
3	2	undersample	0.6	500	5	0.1	1	0.8443605536790516	0.29700011777763563	0.6761904761260772	0.8094575799665545	8.871188770977264	3.5487658890851086	0.40003272300813447
3	3	undersample	0.6	500	5	0.1	1	0.8728037909666301	0.27372421938361313	0.7428571427863946	0.8169798190618165	12.895647538474352	4.058880820626509	0.3147481101325315
3	1	undersample	0.6	500	5	0.1	3	0.863312139876813	0.2962852561502029	0.7523809523092971	0.8066759387982847	12.678471689522281	3.8918120626802812	0.30696222945481894
3	2	undersample	0.6	500	5	0.1	3	0.8482217365388435	0.3058247916352218	0.6857142856489796	0.8233657858079043	10.17036434581235	3.8821145153797727	0.3817084896545118
3	3	undersample	0.6	500	5	0.1	3	0.8728601252609604	0.27999116593213436	0.7714285713551021	0.8148921363895972	14.857611625189008	4.167454124500024	0.2804928598926742
3	1	undersample	0.6	500	5	0.3	1	0.8363567123650573	0.25591582080187236	0.7428571427863946	0.7990264255855423	11.485581678983324	3.69629245032739	0.32182021240031444
3	2	undersample	0.6	500	5	0.3	1	0.8378899264851977	0.28176008391381263	0.6380952380344671	0.815716272595162	7.804468212883297	3.4625694432964935	0.4436649968714004
3	3	undersample	0.6	500	5	0.3	1	0.8669483381383173	0.2719766678272037	0.7333333332634921	0.8162839248377434	12.218749105748266	3.991666448889425	0.3266837130507958
3	1	undersample	0.6	500	5	0.3	3	0.8499933770448374	0.2780056491373448	0.7238095237405896	0.7906815020807324	9.899415105756042	3.4579337056031227	0.3493068600182598
3	2	undersample	0.6	500	5	0.3	3	0.8395754685740777	0.302135874246557	0.6761904761260772	0.8059805285062172	8.674783333790048	3.4851679373637796	0.4017584896951268
3	3	undersample	0.6	500	5	0.3	3	0.8698710938794446	0.27103457057955255	0.7428571427863946	0.8197633959581089	13.139424146444005	4.121566235225311	0.3136793559515705
3	1	undersample	0.6	500	10	0.1	1	0.8497350817934962	0.2833339361247691	0.7428571427863946	0.8038942976300147	11.84239475548158	3.788044385901794	0.31987147411417316
3	2	undersample	0.6	500	10	0.1	1	0.8446122259752302	0.2745354045087992	0.6857142856489796	0.8101529902586221	9.310688692013592	3.611930735510648	0.38793377825014796
3	3	undersample	0.6	500	10	0.1	1	0.8723067236637173	0.2799113831260993	0.7714285713551021	0.8155880306136702	14.92641392856128	4.183180365625896	0.28025353151686067
3	1	undersample	0.6	500	10	0.1	3	0.8538214451288164	0.2855656403287837	0.7333333332634921	0.8011126564617448	11.076922321134544	3.6871793013347043	0.3328703663047648
3	2	undersample	0.6	500	10	0.1	3	0.8448804556593152	0.2916484500585045	0.6857142856489796	0.812934631426892	9.481580976708143	3.665639739857005	0.3866063744059114
3	3	undersample	0.6	500	10	0.1	3	0.8738012393544752	0.2830392565245316	0.7714285713551021	0.8225469728544013	15.644116385550229	4.347226645223048	0.27788252028073784
3	1	undersample	0.6	500	10	0.3	1	0.8425226836214319	0.2999981485586874	0.7142857142176872	0.7983310152934748	9.896551077205572	3.5418717451194586	0.3578894928670488
3	2	undersample	0.6	500	10	0.3	1	0.8421286177892575	0.2769334351974153	0.7333333332634921	0.8031988873379472	11.223497460197816	3.726266005721793	0.3320057679614909
3	3	undersample	0.6	500	10	0.3	1	0.8654770189216954	0.2799762393195494	0.7428571427863946	0.805845511476647	11.990441205546942	3.8261134737346465	0.31909696134119087
3	1	undersample	0.6	500	10	0.3	3	0.8502318034306908	0.2783423203319682	0.7428571427863946	0.7962447844172723	11.289343185036396	3.6458311224257827	0.32294447513693836
3	2	undersample	0.6	500	10	0.3	3	0.842771044440029	0.28660046093472114	0.6666666666031746	0.8059805285062172	8.308243198903979	3.436081065006543	0.4135749158591552
3	3	undersample	0.6	500	10	0.3	3	0.871140272392882	0.2839068563504083	0.7523809523092971	0.8148921363895972	13.376083437566692	4.064554022660517	0.30386726487399107
3	1	undersample	0.8	100	5	0.1	1	0.885124842704815	0.30110576499523156	0.866666666584127	0.7837273991600576	23.554660188734196	4.007288131484778	0.170127179243061
3	2	undersample	0.8	100	5	0.1	1	0.8731902775018213	0.3425017638211124	0.7904761904009071	0.8164116828872294	16.77720248641253	4.305699620626484	0.25663989311338087
3	3	undersample	0.8	100	5	0.1	1	0.8942505881963085	0.31357751859771343	0.8571428570612245	0.8086290883729393	25.352724808569075	4.47896080435671	0.17666584497914004
3	1	undersample	0.8	100	5	0.1	3	0.8861845155308299	0.29411474385778	0.885714285629932	0.7823365785759226	27.855428455279736	4.069191962265264	0.1460825379241188
3	2	undersample	0.8	100	5	0.1	3	0.8740214583747268	0.3493372466643411	0.7999999999238095	0.8115438108427571	17.22509084137921	4.245018224400835	0.24644387023795972
3	3	undersample	0.8	100	5	0.1	3	0.8949431686383671	0.3534768295097879	0.866666666584127	0.805845511476647	26.978491918128842	4.463799052690421	0.16545768371529862
3	1	undersample	0.8	100	5	0.3	1	0.8602722034571826	0.2617975754135711	0.7714285713551021	0.7732962447790452	11.512269185082175	3.4028044069018275	0.2955806745892075
3	2	undersample	0.8	100	5	0.3	1	0.8584773826081198	0.310430355691013	0.7619047618321996	0.8011126564617448	12.889509563028287	3.830835637750342	0.2972056842134203
3	3	undersample	0.8	100	5	0.3	1	0.8811744043476821	0.2759219319614666	0.7999999999238095	0.8100208768210855	17.054943668278064	4.2109887888076765	0.24690721354246478
3	1	undersample	0.8	100	5	0.3	3	0.8672660441088814	0.2718608469597798	0.8380952380154195	0.7635605006901005	16.71695373049152	3.544649709608957	0.21203920281085792
3	2	undersample	0.8	100	5	0.3	3	0.8677462083581693	0.3430175708512836	0.7619047618321996	0.817107093179297	14.296576843143391	4.165851663785997	0.2913880411042705
3	3	undersample	0.8	100	5	0.3	3	0.8854226728965768	0.28063584900114125	0.8571428570612245	0.8037578288044276	24.574465738710195	4.367780931903764	0.17773654705660152
3	1	undersample	0.8	100	10	0.1	1	0.868421749784754	0.26443829776644107	0.8476190475383221	0.7795549374076527	19.670542504831865	3.8450351263045057	0.19547172777032398
3	2	undersample	0.8	100	10	0.1	1	0.8666766010994105	0.3470470530548292	0.7333333332634921	0.8205841446396344	12.57751844008043	4.087338272959061	0.3249717475395519
3	3	undersample	0.8	100	10	0.1	1	0.8876926135798788	0.28870247948412514	0.8285714284925171	0.8100208768210855	20.608056791759147	4.361381245550808	0.21163475448176614
3	1	undersample	0.8	100	10	0.1	3	0.877895887144844	0.2802642391133529	0.8476190475383221	0.7906815020807324	21.011833705992462	4.049422365772078	0.19272102627096596
3	2	undersample	0.8	100	10	0.1	3	0.8723988343598915	0.34326723210454496	0.7523809523092971	0.8164116828872294	13.511945365254945	4.098196024451714	0.3033016918400584
3	3	undersample	0.8	100	10	0.1	3	0.8901017331079962	0.3171101393978009	0.866666666584127	0.8114126652692317	27.96678680664877	4.595571711460282	0.16432246806057363
3	1	undersample	0.8	100	10	0.3	1	0.8436320286111663	0.2515385655893001	0.7523809523092971	0.7746870653631802	10.447055370394583	3.3392708684450167	0.3196375098611485
3	2	undersample	0.8	100	10	0.3	1	0.8531988873435327	0.3128294016325939	0.7428571427863946	0.7969401947093399	11.337898771321171	3.658316844832483	0.3226626736787493
3	3	undersample	0.8	100	10	0.3	1	0.8796003578884581	0.2890965996037462	0.8285714284925171	0.8009742519081352	19.45163004680413	4.163136653447999	0.21402506879446306
3	1	undersample	0.8	100	10	0.3	3	0.8634048612490893	0.2682040563200462	0.8285714284925171	0.7663421418583705	15.852181350178814	3.546088283191415	0.22369717115490867
3	2	undersample	0.8	100	10	0.3	3	0.8623120736472614	0.31677483947700585	0.7523809523092971	0.8101529902586221	12.966327590620619	3.963090668129739	0.30564479500990105
3	3	undersample	0.8	100	10	0.3	3	0.8814560758193326	0.27803092324743844	0.8571428570612245	0.8051496172525738	24.79285476362986	4.398979365529387	0.17742931015971455
3	1	undersample	0.8	300	5	0.1	1	0.8426286509040334	0.2562781845134809	0.7238095237405896	0.7698191933187079	8.764662471225789	3.144525830502959	0.3587731704648923
3	2	undersample	0.8	300	5	0.1	1	0.8516789191337174	0.3033294532730724	0.7333333332634921	0.7983310152934748	10.886206162939946	3.636321658322644	0.33403019335053197
3	3	undersample	0.8	300	5	0.1	1	0.8798886569241475	0.2768560374450129	0.7809523808780046	0.8086290883729393	15.064662867502365	4.080830955080558	0.2708876289052002
3	1	undersample	0.8	300	5	0.1	3	0.8497284588383337	0.2652591260030394	0.7809523808780046	0.7788595271155851	12.556739638748232	3.531476329850427	0.2812414930851493
3	2	undersample	0.8	300	5	0.1	3	0.8572057752169018	0.33296739717855467	0.7333333332634921	0.8045897079220822	11.322952951854973	3.7527874705965254	0.33143185998597646
3	3	undersample	0.8	300	5	0.1	3	0.880478510123604	0.273602081626869	0.7904761904009071	0.8121085594933048	16.306564349432975	4.20708972265207	0.25799975208957604
3	1	undersample	0.8	300	5	0.3	1	0.830773561162991	0.23757262685754396	0.7428571427863946	0.7712100139028428	9.737925780907487	3.2468952115849308	0.3334277943021139
3	2	undersample	0.8	300	5	0.3	1	0.8393006159348302	0.2771998545980285	0.7238095237405896	0.7906815020807324	9.899415105756042	3.4579337056031227	0.3493068600182598
3	3	undersample	0.8	300	5	0.3	1	0.8649932067468602	0.25839052854102224	0.7809523808780046	0.7905358385470388	13.455437429692621	3.7283339459005327	0.2770875217418576
3	1	undersample	0.8	300	5	0.3	3	0.830740446387178	0.2407055007559537	0.7333333332634921	0.7746870653631802	9.45524633763235	3.2547323654464084	0.34422501061024174
3	2	undersample	0.8	300	5	0.3	3	0.8455063249221803	0.3099517671063833	0.7047619046947846	0.7962447844172723	9.328415126097374	3.458865423839845	0.3707881010654316
3	3	undersample	0.8	300	5	0.3	3	0.8669019451900454	0.2634104095930881	0.7714285713551021	0.8030619345803546	13.762366473975705	3.917112370024455	0.2846249037044576
3	1	undersample	0.8	300	10	0.1	1	0.8367110404662561	0.24980454458369986	0.7238095237405896	0.7719054241949103	8.868796783540182	3.1732867362274693	0.35780351325998155
3	2	undersample	0.8	300	10	0.1	1	0.8435459301940526	0.28860371323026696	0.7238095237405896	0.787204450620395	9.694838242659122	3.4014315235281263	0.35084973482206255
3	3	undersample	0.8	300	10	0.1	1	0.8784504755277198	0.2902550986683111	0.8285714284925171	0.8072372999247931	20.240672122507416	4.298401014227532	0.2123645294881801
3	1	undersample	0.8	300	10	0.1	3	0.840737797205113	0.25596114309353596	0.7238095237405896	0.7892906814965975	9.816774155158658	3.435109061765634	0.3499223787065288
3	2	undersample	0.8	300	10	0.1	3	0.8486091794158553	0.31468164174396246	0.7142857142176872	0.7997218358776098	9.982638232185751	3.566468075453826	0.3572670763654977
3	3	undersample	0.8	300	10	0.1	3	0.8784968684759916	0.2784534292334976	0.8190476189696145	0.8100208768210855	19.29901512033358	4.311250426636431	0.2233922408353324
3	1	undersample	0.8	300	10	0.3	1	0.8283031988873436	0.24352170809731677	0.7333333332634921	0.7788595271155851	9.685533990917902	3.3161424072985723	0.3423809480770776
3	2	undersample	0.8	300	10	0.3	1	0.8417378634346645	0.3105632742749665	0.7047619046947846	0.7844228094521251	8.685951607148443	3.2691857158534376	0.37637621953861883
3	3	undersample	0.8	300	10	0.3	1	0.8738012393544753	0.2862783503621182	0.7904761904009071	0.8037578288044276	15.4521264640888	4.028064637200138	0.260680268961053
3	1	undersample	0.8	300	10	0.3	3	0.8335883171070931	0.23454924958385656	0.7523809523092971	0.7774687065314502	10.615624321779583	3.381011752423544	0.31849390518941373
3	2	undersample	0.8	300	10	0.3	3	0.8455824889065501	0.2835985545501478	0.7238095237405896	0.7934631432490024	10.06803603509067	3.5045052010652396	0.34808229610724856
3	3	undersample	0.8	300	10	0.3	3	0.8746760778076017	0.2820690893406398	0.8380952380154195	0.7940153096674043	19.953893363145173	4.0687256707035955	0.2039063453491034
3	1	undersample	0.8	500	5	0.1	1	0.8338565467911783	0.24350446239178344	0.7238095237405896	0.7732962447790452	8.939284426386997	3.192754752154801	0.3571599817696344
3	2	undersample	0.8	500	5	0.1	1	0.8495397046161998	0.30048799754023336	0.7333333332634921	0.7906815020807324	10.387873077199119	3.5034328333084273	0.3372617958838525
3	3	undersample	0.8	500	5	0.1	1	0.875302382609272	0.27186588721993904	0.7809523808780046	0.8044537230285007	14.666871855943521	3.9936957790041174	0.2722936200412098
3	1	undersample	0.8	500	5	0.1	3	0.8437512418040931	0.2553533826690387	0.7333333332634921	0.7712100139028428	9.269756282261698	3.2052683498979446	0.34577697186428497
3	2	undersample	0.8	500	5	0.1	3	0.8515232796873964	0.31902622358016625	0.7333333332634921	0.7976356050014073	10.839346350833202	3.6238257082246847	0.33432141409086574
3	3	undersample	0.8	500	5	0.1	3	0.8780660768134672	0.26855509734348926	0.7904761904009071	0.8107167710451586	16.15892250923671	4.176155241032707	0.25844267011345107
3	1	undersample	0.8	500	5	0.3	1	0.8281310020531161	0.22591064048673043	0.7238095237405896	0.7726008344869778	8.90393282569813	3.1829909765839943	0.35748145789667923
3	2	undersample	0.8	500	5	0.3	1	0.8374461884893039	0.27509477840568003	0.7238095237405896	0.7865090403283276	9.654722518977243	3.3903519425375963	0.35115994678524665
3	3	undersample	0.8	500	5	0.3	1	0.8632866090068596	0.25515904401145983	0.7809523808780046	0.7947112038914773	13.801620217456973	3.804164463137685	0.2756317204200263
3	1	undersample	0.8	500	5	0.3	3	0.8238889992714749	0.23179822799771738	0.7238095237405896	0.7767732962393827	9.119346317591924	3.2424861323577288	0.3555612352290273
3	2	undersample	0.8	500	5	0.3	3	0.8449466852109412	0.3034845425901377	0.7047619046947846	0.7941585535410699	9.209676836894165	3.4238093570592283	0.37176215035543986
3	3	undersample	0.8	500	5	0.3	3	0.8636577525930345	0.25943555207741925	0.7619047618321996	0.8009742519081352	12.87832075319664	3.828171635354482	0.2972570399460699
3	1	undersample	0.8	500	10	0.1	1	0.8321412014040664	0.246465814045284	0.7238095237405896	0.7767732962393827	9.119346317591924	3.2424861323577288	0.3555612352290273
3	2	undersample	0.8	500	10	0.1	1	0.841843830717266	0.2865660491766587	0.7142857142176872	0.787204450620395	9.24836543774539	3.3566758455869667	0.36294800153589285
3	3	undersample	0.8	500	10	0.1	1	0.8762832620870199	0.28908638716182133	0.8380952380154195	0.8086290883729393	21.872939197904127	4.379428342037672	0.20022129096065508
3	1	undersample	0.8	500	10	0.1	3	0.8362739254255248	0.245509901921181	0.7238095237405896	0.7865090403283276	9.654722518977243	3.3903519425375963	0.35115994678524665
3	2	undersample	0.8	500	10	0.1	3	0.8458474071130538	0.2947998196015606	0.7142857142176872	0.7948539638331373	9.686440054624738	3.4818400235542346	0.35945506368229146
3	3	undersample	0.8	500	10	0.1	3	0.8766941710574279	0.27666414045390597	0.7999999999238095	0.8044537230285007	16.455514706968323	4.091102993126169	0.2486159139609645
3	1	undersample	0.8	500	10	0.3	1	0.8260447711768992	0.23346447915381421	0.7333333332634921	0.7788595271155851	9.685533990917902	3.3161424072985723	0.3423809480770776
3	2	undersample	0.8	500	10	0.3	1	0.84124114179747	0.3101609219328204	0.7047619046947846	0.7851182197441926	8.721786713096675	3.279765604408807	0.3760428482235216
3	3	undersample	0.8	500	10	0.3	1	0.8734566060244557	0.28522344416695644	0.7809523808780046	0.8037578288044276	14.602219061424941	3.9795337379567624	0.27252937209026046
3	1	undersample	0.8	500	10	0.3	3	0.8304655937479302	0.2337048072885363	0.7333333332634921	0.7802503476997201	9.764239897644888	3.3371306494269786	0.3417706433646195
3	2	undersample	0.8	500	10	0.3	3	0.8433406185840122	0.2806425399943484	0.7238095237405896	0.7920723226648674	9.983161620854942	3.4810636958317707	0.34869350294080903
3	3	undersample	0.8	500	10	0.3	3	0.8746893329356795	0.28270657803640287	0.8380952380154195	0.7919276269951849	19.701749260476312	4.027902338178272	0.2044438840383151
3	1	undersample	1.0	100	5	0.1	1	0.8846248095900391	0.33451393023614634	0.9142857141986395	0.7350486787153335	29.592297676709006	3.450768523281438	0.11661035128321355
3	2	undersample	1.0	100	5	0.1	1	0.8721173587654811	0.3271600980293462	0.8190476189696145	0.7997218358776098	18.073828924006072	4.08955005985372	0.22626914840848125
3	3	undersample	1.0	100	5	0.1	1	0.8957318487589886	0.31203795392587735	0.885714285629932	0.7794015309618693	27.381700689053268	4.015051642658131	0.14663265128912437
3	1	undersample	1.0	100	5	0.1	3	0.8869395324193656	0.3367333129744551	0.9142857141986395	0.7433936022201434	30.901532178227523	3.5629886334834158	0.11530134829296555
3	2	undersample	1.0	100	5	0.1	3	0.8759719186701105	0.324781091633079	0.8380952380154195	0.8011126564617448	20.85067690024111	4.213919201525376	0.20209986530316812
3	3	undersample	1.0	100	5	0.1	3	0.8961725817675714	0.32851396715182735	0.8952380951528345	0.7752261656174306	29.47255526168042	3.9828392739020035	0.13513721303815324
3	1	undersample	1.0	100	5	0.3	1	0.8690641764355256	0.3132896200544979	0.8571428570612245	0.7447844228042784	17.509535408759866	3.3585051229801746	0.19181005489183856
3	2	undersample	1.0	100	5	0.3	1	0.8576495132127955	0.31669740634446014	0.7714285713551021	0.7892906814965975	12.64232585061466	3.6611030789870576	0.2895909341227587
3	3	undersample	1.0	100	5	0.3	1	0.8793683931470988	0.2704567560420058	0.866666666584127	0.7654836464804072	21.216615349294784	3.695548803406723	0.17418181601540914
3	1	undersample	1.0	100	5	0.3	3	0.8785648056162659	0.3019562979439809	0.904761904675737	0.732962447839131	26.07551817906062	3.388144714003529	0.12993584365157979
3	2	undersample	1.0	100	5	0.3	3	0.8638022385588451	0.3288136753228217	0.7714285713551021	0.8011126564617448	13.59440459797119	3.878721083222221	0.2853174568496387
3	3	undersample	1.0	100	5	0.3	3	0.8878284786426749	0.29187564953024514	0.885714285629932	0.771050800272992	26.10030136641553	3.8686059964392565	0.14822073052436696
3	1	undersample	1.0	100	10	0.1	1	0.870498046228227	0.2934557633785707	0.904761904675737	0.7433936022201434	27.521677337985306	3.5258741685512973	0.12811260920017137
3	2	undersample	1.0	100	10	0.1	1	0.8657659447645539	0.327134818551129	0.7809523808780046	0.8011126564617448	14.360594851075533	3.9266065286941	0.27342922948585724
3	3	undersample	1.0	100	10	0.1	1	0.8871160155084997	0.31096323961049793	0.885714285629932	0.7668754349285535	25.494027356910802	3.799317533805623	0.14902773993593635
3	1	undersample	1.0	100	10	0.1	3	0.8771210013908205	0.30945849497440353	0.9142857141986395	0.7468706536804808	31.472523872392042	3.611930783107425	0.11476456362467333
3	2	undersample	1.0	100	10	0.1	3	0.8729154248625737	0.336669707429249	0.7999999999238095	0.7983310152934748	15.834481531649482	3.9668963545337936	0.25052264504272315
3	3	undersample	1.0	100	10	0.1	3	0.88911091228419	0.33001232237909434	0.885714285629932	0.763395963808188	25.005144637694467	3.743445219495081	0.1497069912485333
3	1	undersample	1.0	100	10	0.3	1	0.8612325319557587	0.2708860484532405	0.866666666584127	0.7496522948487507	19.463887262274053	3.461851713168321	0.17786023274186313
3	2	undersample	1.0	100	10	0.3	1	0.8460162924696999	0.2851848598658262	0.7238095237405896	0.7878998609124626	9.735217020253947	3.412583757505332	0.3505400704528047
3	3	undersample	1.0	100	10	0.3	1	0.8744573681943201	0.285796091821956	0.8571428570612245	0.7620041753600418	19.2105247226519	3.6015036076489175	0.18747553580860774
3	1	undersample	1.0	100	10	0.3	3	0.8673422080932511	0.28404049443888735	0.904761904675737	0.7468706536804808	28.030216821204668	3.574306504116723	0.12751618179102406
3	2	undersample	1.0	100	10	0.3	3	0.8580237101794821	0.30059202609195923	0.7428571427863946	0.7927677329569349	11.051453399638918	3.5846594622517274	0.3243608982556371
3	3	undersample	1.0	100	10	0.3	3	0.8818603572257017	0.29524432565080677	0.8761904761070295	0.7487821851026529	21.093541725073976	3.487771922494192	0.16534784708121572
3	1	undersample	1.0	300	5	0.1	1	0.853291608715809	0.26028819594620733	0.8190476189696145	0.7454798330963458	13.25740491305214	3.218006638741478	0.24273276159795398
3	2	undersample	1.0	300	5	0.1	1	0.8478078018411817	0.3046626773324005	0.7619047618321996	0.78859527120453	11.936841291460023	3.604009854146778	0.30192323469666826
3	3	undersample	1.0	300	5	0.1	1	0.8736653742916791	0.2753776902506555	0.8761904761070295	0.7682672233766996	23.462229280514794	3.781038017427137	0.16115424231852377
3	1	undersample	1.0	300	5	0.1	3	0.8585204318166766	0.2551469127548656	0.8476190475383221	0.7413073713439409	15.939850963554129	3.2765487720942112	0.20555704191886154
3	2	undersample	1.0	300	5	0.1	3	0.8508278693953242	0.3117781376673931	0.7523809523092971	0.7878998609124626	11.287136699949414	3.547291011091069	0.31427730455639824
3	3	undersample	1.0	300	5	0.1	3	0.8793849620571959	0.28029740837306455	0.9142857141986395	0.756437021567457	33.12761516413686	3.753795763808585	0.11331318037635862
3	1	undersample	1.0	300	5	0.3	1	0.8383137956156036	0.25861320638796953	0.7809523808780046	0.7336578581311985	9.820637415566425	2.9321396384253027	0.2985691677783841
3	2	undersample	1.0	300	5	0.3	1	0.8384661235843432	0.28884502687806035	0.7523809523092971	0.7816411682838551	10.876530405385042	3.445617069572814	0.3167937598097977
3	3	undersample	1.0	300	5	0.3	1	0.8666567253206084	0.2687843796566153	0.8380952380154195	0.7529575504470916	15.777297916072579	3.392514952823026	0.21502508307167348
3	1	undersample	1.0	300	5	0.3	3	0.845847407113054	0.24539108583999575	0.8190476189696145	0.7399165507598059	12.877004492852276	3.1491722747858484	0.24455781993116762
3	2	undersample	1.0	300	5	0.3	3	0.8371845817603815	0.30976440380917636	0.6857142856489796	0.7816411682838551	7.810074820435667	3.1403092279650964	0.40208438741809305
3	3	undersample	1.0	300	5	0.3	3	0.8702786890678331	0.27272927847649775	0.8476190475383221	0.7647877522563342	18.086352098268307	3.603634673079228	0.19924606535558598
3	1	undersample	1.0	300	10	0.1	1	0.8409166169945028	0.2620630106864046	0.7809523808780046	0.7503477051408182	10.715513450813084	3.128160107788736	0.29192814837969705
3	2	undersample	1.0	300	10	0.1	1	0.8452414067156766	0.2886627554488272	0.7428571427863946	0.7781641168235177	10.133750668840683	3.34867875594601	0.33044810002135144
3	3	undersample	1.0	300	10	0.1	1	0.8724525300725717	0.2807977076363505	0.866666666584127	0.7543493388952377	19.960338251293454	3.5280451817472174	0.17675276529520803
3	1	undersample	1.0	300	10	0.1	3	0.8483641300748395	0.264661600290712	0.7999999999238095	0.7607788595218306	12.720929377684904	3.3441859063244284	0.26288847927899955
3	2	undersample	1.0	300	10	0.1	3	0.8461719319160209	0.2976807310436602	0.7333333332634921	0.7739916550711128	9.417691735673793	3.2447178047653726	0.3445342873453386
3	3	undersample	1.0	300	10	0.1	3	0.8762832620870199	0.29408553275396365	0.8476190475383221	0.7661795407044804	18.22711906567196	3.6250848785485856	0.19888412882015444
3	1	undersample	1.0	300	10	0.3	1	0.8369362209417841	0.2420214539912784	0.7523809523092971	0.7510431154328857	9.166308023841482	3.022133424412831	0.32970017207464664
3	2	undersample	1.0	300	10	0.3	1	0.8461520630505333	0.3368349997029902	0.7333333332634921	0.7788595271155851	9.685533990917902	3.3161424072985723	0.3423809480770776
3	3	undersample	1.0	300	10	0.3	1	0.8653510952049573	0.27621140773843683	0.8380952380154195	0.7543493388952377	15.896016143640606	3.4117359999313748	0.21462835783141299
3	1	undersample	1.0	300	10	0.3	3	0.8415987813762501	0.25795357434970084	0.7809523808780046	0.7559109874773581	11.04100017468635	3.1994572013395755	0.2897796431762545
3	2	undersample	1.0	300	10	0.3	3	0.8411881581561693	0.2797290852875202	0.7428571427863946	0.7732962447790452	9.854123455182144	3.2767746140536116	0.3325282588974637
3	3	undersample	1.0	300	10	0.3	3	0.871345726878086	0.26884745834297225	0.8380952380154195	0.7640918580322611	16.766266276067466	3.5526336458692254	0.21189174856883128
3	1	undersample	1.0	500	5	0.1	1	0.8468309159546988	0.2597530389682553	0.7904761904009071	0.7433936022201434	10.929661806485603	3.08050058936587	0.281847740086642
3	2	undersample	1.0	500	5	0.1	1	0.8447413736009008	0.2934191462353306	0.7523809523092971	0.7837273991600576	11.010758615417986	3.478854531728543	0.31595047563295386
3	3	undersample	1.0	500	5	0.1	1	0.8712860788017365	0.27327793817789187	0.8571428570612245	0.7682672233766996	19.891890208794248	3.6988415387874167	0.18594720265614822
3	1	undersample	1.0	500	5	0.1	3	0.8542155109609908	0.25646952540976314	0.8095238094467121	0.7336578581311985	11.706918323002112	3.0394130398311066	0.2596253633024834
3	2	undersample	1.0	500	5	0.1	3	0.843261143122061	0.3070038805464236	0.7523809523092971	0.7823365785759226	10.920987245995374	3.4566254303113535	0.3165121653602328
3	3	undersample	1.0	500	5	0.1	3	0.8740000662756404	0.27225361296346395	0.8952380951528345	0.7578288100156032	26.741376599476702	3.6967157746689745	0.1382395365288543
3	1	undersample	1.0	500	5	0.3	1	0.837836942843897	0.2591814477986202	0.7809523808780046	0.731571627254996	9.716602280324313	2.9093509892352833	0.2994206007547069
3	2	undersample	1.0	500	5	0.3	1	0.8373567785946089	0.28706151695721877	0.7523809523092971	0.7816411682838551	10.876530405385042	3.445617069572814	0.3167937598097977
3	3	undersample	1.0	500	5	0.3	1	0.8665241740398316	0.2689552159129128	0.8380952380154195	0.7529575504470916	15.777297916072579	3.392514952823026	0.21502508307167348
3	1	undersample	1.0	500	5	0.3	3	0.8396880588118419	0.23734705001319512	0.8095238094467121	0.7420027816360084	12.22304503047484	3.1377228917537336	0.2567054904649557
3	2	undersample	1.0	500	5	0.3	3	0.8323233326710378	0.3005562046047378	0.6952380951718822	0.7795549374076527	8.067132809167553	3.1537928564070667	0.39094345541847825
3	3	undersample	1.0	500	5	0.3	3	0.8687311528647645	0.27216220244466016	0.8476190475383221	0.7668754349285535	18.298132849198506	3.635906026975274	0.19870365320651856
3	1	undersample	1.0	500	10	0.1	1	0.8405854692363733	0.26069393558936516	0.7714285713551021	0.7496522948487507	10.106249395174736	3.081428447984989	0.30490325603816326
3	2	undersample	1.0	500	10	0.1	1	0.8413007483939333	0.2832484693556085	0.7428571427863946	0.7788595271155851	10.174702363156529	3.359209191808943	0.33015305707869197
3	3	undersample	1.0	500	10	0.1	1	0.872280213407562	0.28449247149415013	0.8380952380154195	0.7543493388952377	15.896016143640606	3.4117359999313748	0.21462835783141299
3	1	undersample	1.0	500	10	0.1	3	0.8450195377177298	0.24817902872503847	0.7809523808780046	0.757301808061493	11.124703422341968	3.2177921988720644	0.28924744916459283
3	2	undersample	1.0	500	10	0.1	3	0.844297635605007	0.2967797627154409	0.7333333332634921	0.7732962447790452	9.380367530035656	3.2347646831042067	0.344844120333549
3	3	undersample	1.0	500	10	0.1	3	0.8752692447890779	0.29329150589605146	0.8380952380154195	0.7578288100156032	16.198781738103232	3.4607551933071248	0.21364292002149898
3	1	undersample	1.0	500	10	0.3	1	0.8368699913901584	0.2430476985773595	0.7523809523092971	0.7524339360170207	9.234874141163468	3.0391117013917865	0.32909074477761735
3	2	undersample	1.0	500	10	0.3	1	0.845959997350818	0.3369591322003964	0.7333333332634921	0.7774687065314502	9.607811907978972	3.2954165181849735	0.34299343634840723
3	3	undersample	1.0	500	10	0.3	1	0.8661662855817345	0.27369252315170656	0.8380952380154195	0.7536534446711646	15.836489348751643	3.4020983280066805	0.2148265372912316
3	1	undersample	1.0	500	10	0.3	3	0.8389065501026558	0.25730125505924417	0.7809523808780046	0.7538247566011557	10.91721867701705	3.1723431583626054	0.29058161634783786
3	2	undersample	1.0	500	10	0.3	3	0.8389197960129811	0.2790176946322285	0.7428571427863946	0.7746870653631802	9.932784020633559	3.2970016169457126	0.3319312602356952
3	3	undersample	1.0	500	10	0.3	3	0.8716638499519501	0.2714603655562591	0.8190476189696145	0.7627000695841148	14.54792301877015	3.4515289701892673	0.23725234318718727
3	1	smote	0.6	100	5	0.1	1	0.8821941850453674	0.3064186880583991	0.7904761904009071	0.8282336578523768	18.191570018757186	4.602043301947396	0.25297668729453066
3	2	smote	0.6	100	5	0.1	1	0.8687926352738591	0.30852231284797027	0.7142857142176872	0.8588317107033462	15.209358242614144	5.05981667113998	0.33267784467523526
3	3	smote	0.6	100	5	0.1	1	0.8853630248202273	0.303760458840809	0.7523809523092971	0.8469032706969597	16.808215301700496	4.914415262757696	0.29238173157969655
3	1	smote	0.6	100	5	0.1	3	0.8890655010265581	0.3119272531069525	0.8190476189696145	0.8261474269761743	21.50905066054427	4.711161633171523	0.21903158314295423
3	2	smote	0.6	100	5	0.1	3	0.8723127359427777	0.3240535255975611	0.7428571427863946	0.8567454798271437	17.277236816182878	5.185575226766198	0.30013914314913565
3	3	smote	0.6	100	5	0.1	3	0.8877920270404612	0.3215008588363155	0.7523809523092971	0.8399443284562287	15.945316371650206	4.700745047301176	0.29480411540818646
3	1	smote	0.6	100	5	0.3	1	0.8611497450162262	0.30558305799329527	0.6857142856489796	0.8470097357381989	12.079337866285954	4.482077628513607	0.37105324458469985
3	2	smote	0.6	100	5	0.3	1	0.8634545334128089	0.3225388737246956	0.6476190475573697	0.8630041724557511	11.577444467572514	4.727289961260264	0.40831893935890395
3	3	smote	0.6	100	5	0.3	1	0.8743347582596017	0.2931425806585646	0.7238095237405896	0.848990953369179	14.73382998024717	4.793153072336058	0.3253161555022471
3	1	smote	0.6	100	5	0.3	3	0.8665441419961587	0.30602495628608367	0.7238095237405896	0.8386648122333891	13.62306667554354	4.486370821497114	0.3293216418973041
3	2	smote	0.6	100	5	0.3	3	0.8674713557189219	0.31017233521853715	0.6761904761260772	0.8643949930398861	13.311160200080074	4.986470938055102	0.37460827831622845
3	3	smote	0.6	100	5	0.3	3	0.8793584518010404	0.2977606104028029	0.7047619046947846	0.8496868475932521	13.49372646634376	4.688624026069631	0.3474669434590064
3	1	smote	0.6	100	10	0.1	1	0.874736737532287	0.2954197541730681	0.7428571427863946	0.8379694019413215	14.94038979798466	4.584671696827633	0.3068642525004382
3	2	smote	0.6	100	10	0.1	1	0.8580866282535268	0.294077024845705	0.6380952380344671	0.8734353268367634	12.167725890225729	5.041653185442615	0.4143463708214606
3	3	smote	0.6	100	10	0.1	1	0.8780296252112536	0.3077570852014103	0.7333333332634921	0.8649965205228602	17.619843680640784	5.43195835977016	0.308286400380493
3	1	smote	0.6	100	10	0.1	3	0.8795450029803299	0.3081219061796566	0.7523809523092971	0.8337969401889166	15.243159350983893	4.526877591157007	0.2969776366231597
3	2	smote	0.6	100	10	0.1	3	0.8641201404066494	0.30636828991792636	0.6571428570802722	0.867176634208156	12.513524186963	4.947494017243795	0.39537174485689763
3	3	smote	0.6	100	10	0.1	3	0.8814693309474103	0.31127751557939193	0.7428571427863946	0.8524704244895445	16.69287062135906	5.03530963105531	0.30164431141542336
3	1	smote	0.6	100	10	0.3	1	0.8422743228028347	0.26710447068071835	0.5999999999428571	0.8588317107033462	9.125615024811262	4.250246003757582	0.46574898250097246
3	2	smote	0.6	100	10	0.3	1	0.8375687131598117	0.2681155929945335	0.5809523808970521	0.8796940194653707	10.1372822939069	4.828956382931147	0.4763561023116432
3	3	smote	0.6	100	10	0.3	1	0.8573847632302747	0.2613805070612931	0.6095238094657597	0.8643006262987871	9.942213043043578	4.491721280089438	0.4517828335825191
3	1	smote	0.6	100	10	0.3	3	0.858513808861514	0.28737717521432005	0.6095238094657597	0.8525730180747387	9.02715069742938	4.134411219451322	0.4579973535123494
3	2	smote	0.6	100	10	0.3	3	0.8484138022385588	0.29434066908678436	0.5333333332825397	0.8838664812177757	8.698031688819755	4.592414773537588	0.5279832094036002
3	3	smote	0.6	100	10	0.3	3	0.8630811545216555	0.289826776371837	0.6666666666031746	0.8615170494024947	12.44220997547793	4.8140700034628265	0.3869143736143875
3	1	smote	0.6	300	5	0.1	1	0.8487979336379893	0.2901980820000379	0.6476190475573697	0.8504867871985363	10.45430463632665	4.331516874713704	0.41432853937692704
3	2	smote	0.6	300	5	0.1	1	0.8445261275581164	0.2944985284178464	0.5714285713741497	0.8741307371288308	9.259667687126699	4.539857570791113	0.4902829811598959
3	3	smote	0.6	300	5	0.1	1	0.865917751930278	0.2768083508319204	0.6190476189886621	0.8580375782821292	9.821690374930474	4.360643949935482	0.4439809936229482
3	1	smote	0.6	300	5	0.1	3	0.8529538380025168	0.2935308947988627	0.6476190475573697	0.8504867871985363	10.45430463632665	4.331516874713704	0.41432853937692704
3	2	smote	0.6	300	5	0.1	3	0.8503609510563613	0.29461784842687244	0.6095238094657597	0.8720445062526284	10.63838717283383	4.763560703642498	0.44777093744274016
3	3	smote	0.6	300	5	0.1	3	0.8653444676409185	0.26670567386796035	0.6380952380344671	0.8552540013858368	10.417888828749794	4.408378815718381	0.4231547085983373
3	1	smote	0.6	300	5	0.3	1	0.8355255314921518	0.2894758547710945	0.6095238094657597	0.8477051460302664	8.688717460891555	4.002261097832515	0.46062736289443873
3	2	smote	0.6	300	5	0.3	1	0.8187164712894894	0.2289359092927034	0.4666666666222222	0.8831710709257082	6.614582730943576	3.9944441019486443	0.6038845076525342
3	3	smote	0.6	300	5	0.3	1	0.8545713622957882	0.2758723654848523	0.5999999999428571	0.8643006262987871	9.553845351140165	4.42153813508804	0.4628019270818442
3	1	smote	0.6	300	5	0.3	3	0.8375322869064177	0.2783948897405928	0.5999999999428571	0.8511821974906038	8.57943859161436	4.0317754294700014	0.4699346350723132
3	2	smote	0.6	300	5	0.3	3	0.8244949996688522	0.26169081579554176	0.5238095237596372	0.8734353268367634	7.591208137157651	4.138670525363341	0.5451925931516991
3	3	smote	0.6	300	5	0.3	3	0.85689763727342	0.2669016900997167	0.5999999999428571	0.8691718858672988	9.965424665405767	4.58616986156789	0.4602081613073843
3	1	smote	0.6	300	10	0.1	1	0.8390224518180012	0.2727253330363518	0.5904761904199547	0.8567454798271437	8.623164815990846	4.121867487942362	0.47799937606052706
3	2	smote	0.6	300	10	0.1	1	0.8259388038942976	0.23788823473885498	0.4857142856680272	0.8873435326781132	7.438956769318506	4.311463461441493	0.5795790351725494
3	3	smote	0.6	300	10	0.1	1	0.8546674619743513	0.25819639868277255	0.5809523808970521	0.8698677800913719	9.26713580614061	4.46432356768931	0.48173713738605106
3	1	smote	0.6	300	10	0.1	3	0.8422676998476721	0.2739273488733489	0.5904761904199547	0.8609179415795486	8.92511555087437	4.245523503683583	0.47568273936985667
3	2	smote	0.6	300	10	0.1	3	0.8271839194648652	0.2597644506024395	0.5047619047138322	0.8852573018019106	7.863519074477463	4.399076095035356	0.5594284155395766
3	3	smote	0.6	300	10	0.1	3	0.8597905689763728	0.27512031440632234	0.6285714285115647	0.8649965205228602	10.84298082684286	4.655964308374423	0.4293989147724323
3	1	smote	0.6	300	10	0.3	1	0.8289290681502085	0.27338695297213195	0.5428571428054422	0.8560500695350762	7.06189559312555	3.7711522564868307	0.5340141518856393
3	2	smote	0.6	300	10	0.3	1	0.8018776077885953	0.21710943750272504	0.40952380948480727	0.8817802503415733	5.173054571159646	3.464089342323547	0.6696409718748538
3	3	smote	0.6	300	10	0.3	1	0.8458329191105809	0.2449777813997857	0.5619047618512472	0.8698677800913719	8.573586804950594	4.3179523031749065	0.5036342799895313
3	1	smote	0.6	300	10	0.3	3	0.8346380555003643	0.2865001076936313	0.5619047618512472	0.8553546592430087	7.584656604846429	3.8847066906095353	0.51217963016028
3	2	smote	0.6	300	10	0.3	3	0.814461222597523	0.22568804572471082	0.42857142853061225	0.888734353262248	5.990624434454729	3.8517853675257174	0.642968917474805
3	3	smote	0.6	300	10	0.3	3	0.8485568479305432	0.2501443706594647	0.5238095237596372	0.8747390396598835	7.681665998158711	4.181745697301854	0.5443800370242021
3	1	smote	0.6	500	5	0.1	1	0.8450824557917743	0.2859873994898075	0.6190476189886621	0.8511821974906038	9.294391797582549	4.159768300246826	0.44755679531229303
3	2	smote	0.6	500	5	0.1	1	0.8348731704086363	0.25926068777782235	0.4857142856680272	0.8762169680050333	6.685392679119404	3.9239162153389127	0.5869387688685239
3	3	smote	0.6	500	5	0.1	1	0.8590549093680617	0.2663111309317502	0.5809523808970521	0.8608211551784216	8.57465839590918	4.1741425566535195	0.4867998558284661
3	1	smote	0.6	500	5	0.1	3	0.8498046228227034	0.2887937483186737	0.6285714285115647	0.8532684283668063	9.841049160900747	4.283818258586595	0.4353009613239253
3	2	smote	0.6	500	5	0.1	3	0.8406252069673488	0.2735155234985772	0.5428571428054422	0.8734353268367634	8.1950542326456	4.289167635376553	0.5233848894299926
3	3	smote	0.6	500	5	0.1	3	0.8606455247373827	0.26366526412682967	0.5619047618512472	0.8601252609543485	7.887085678465196	4.017199427952904	0.5093388753276207
3	1	smote	0.6	500	5	0.3	1	0.8351745148685342	0.2879651990966025	0.5904761904199547	0.8511821974906038	8.246902216221262	3.9677789940815886	0.48112355495232323
3	2	smote	0.6	500	5	0.3	1	0.8138717795880521	0.2306281295350575	0.4857142856680272	0.8803894297574383	6.9515497646820865	4.060797002096582	0.5841570685737291
3	3	smote	0.6	500	5	0.3	1	0.8446333300195513	0.25129523001281084	0.5619047618512472	0.8712595685395181	8.680140260985512	4.364632864986169	0.5028297523949482
3	1	smote	0.6	500	5	0.3	3	0.835807007086562	0.2861584337223094	0.5999999999428571	0.8567454798271437	8.970873070182018	4.188349221618852	0.46688311150356515
3	2	smote	0.6	500	5	0.3	3	0.8189979468838995	0.2409392033080128	0.44761904757641724	0.8789986091733033	5.8866423709030835	3.6992881447506223	0.6284207282863494
3	3	smote	0.6	500	5	0.3	3	0.8550154090863903	0.26541811076194205	0.5809523808970521	0.8726513569876643	9.499999162367855	4.561904403031085	0.48020049581710156
3	1	smote	0.6	500	10	0.1	1	0.8390423206834889	0.27364616864493363	0.6095238094657597	0.8643949930398861	9.950218044946816	4.494847042753895	0.4517335120645328
3	2	smote	0.6	500	10	0.1	1	0.8197066030862972	0.23063795189149633	0.4666666666222222	0.8936022253067205	7.348855475769539	4.3860562319743375	0.5968352722335303
3	3	smote	0.6	500	10	0.1	1	0.850074560095437	0.24750411237529688	0.5809523808970521	0.870563674315445	9.324412680124311	4.488325305444926	0.48135205574588125
3	1	smote	0.6	500	10	0.1	3	0.8393602225312935	0.28341664012796886	0.5714285713741497	0.8588317107033462	8.111657811571908	4.047853336911984	0.49901676695740665
3	2	smote	0.6	500	10	0.1	3	0.8215080468905225	0.24706997892816623	0.45714285709931973	0.8880389429701806	6.679306330849017	4.083051986076246	0.6112987961676821
3	3	smote	0.6	500	10	0.1	3	0.8545415382576134	0.2644545277018555	0.5809523808970521	0.870563674315445	9.324412680124311	4.488325305444926	0.48135205574588125
3	1	smote	0.6	500	10	0.3	1	0.8280349692032585	0.2722451969627431	0.5619047618512472	0.8560500695350762	7.627493632062328	3.903473388293386	0.5117635622283732
3	2	smote	0.6	500	10	0.3	1	0.8021027882641235	0.21750740364870724	0.41904761900770976	0.8824756606336407	5.4162377554651036	3.565623815550004	0.6583211303436288
3	3	smote	0.6	500	10	0.3	1	0.8425125095271232	0.2426695948954002	0.5619047618512472	0.8726513569876643	8.7890227541269	4.412333766866131	0.5020277910765545
3	1	smote	0.6	500	10	0.3	3	0.8336048744949995	0.2716191610180711	0.5523809523283447	0.8539638386588737	7.2162101904296945	3.7824940715409237	0.5241662728166168
3	2	smote	0.6	500	10	0.3	3	0.8096397112391549	0.2137613650745332	0.44761904757641724	0.8838664812177757	6.167354383884951	3.8543481135047615	0.62495971723345
3	3	smote	0.6	500	10	0.3	3	0.8462637107731054	0.24827632662262528	0.5142857142367347	0.8754349338839567	7.441340133743752	4.128650904990676	0.5548262485483434
3	1	smote	0.8	100	5	0.1	1	0.8830882839923173	0.3004405062181846	0.8285714284925171	0.8018080667538122	19.553799500730385	4.180651417617375	0.21380250022115763
3	2	smote	0.8	100	5	0.1	1	0.8693456520299359	0.3114327825013273	0.7904761904009071	0.8317107093127142	18.6453777808402	4.697126835589895	0.2519190924606975
3	3	smote	0.8	100	5	0.1	1	0.8864532591046161	0.2991513162212568	0.8095238094467121	0.8155880306136702	18.79622481137353	4.389757173804953	0.23354460961684592
3	1	smote	0.8	100	5	0.1	3	0.8882376316312338	0.30804698767371946	0.8476190475383221	0.7941585535410699	21.460724446399226	4.117824767273937	0.19187723895115757
3	2	smote	0.8	100	5	0.1	3	0.8710212596860719	0.3259739332635439	0.8095238094467121	0.8303198887285792	20.79712925451029	4.770881841555238	0.22940097045121172
3	3	smote	0.8	100	5	0.1	3	0.8873115286476455	0.302518363717002	0.8095238094467121	0.813500347941451	18.538244700823086	4.3406181036004945	0.23414395420216494
3	1	smote	0.8	100	5	0.3	1	0.8614875157295185	0.30121502995197813	0.7428571427863946	0.8219749652237693	13.33854064785318	4.17276762221929	0.31283538424463886
3	2	smote	0.8	100	5	0.3	1	0.8600404000264916	0.3164197276500854	0.6857142856489796	0.8477051460302664	12.144457295476474	4.50254373506158	0.3707488530832991
3	3	smote	0.8	100	5	0.3	1	0.8694303608708619	0.2790756954399409	0.7619047618321996	0.8190675017340358	14.486152717689468	4.210988777717198	0.2906906143349924
3	1	smote	0.8	100	5	0.3	3	0.8733194251274918	0.30028612108785124	0.7619047618321996	0.8240611960999719	14.988141097140604	4.3305098229497485	0.28892907032310366
3	2	smote	0.8	100	5	0.3	3	0.8606927611100073	0.3101614525259962	0.7142857142176872	0.841446453401659	13.267542784796435	4.505012246601103	0.3395513537810533
3	3	smote	0.8	100	5	0.3	3	0.8728932630811546	0.2716662351617618	0.7523809523092971	0.8107167710451586	13.013997910193433	3.974894747488962	0.30543224647635603
3	1	smote	0.8	100	10	0.1	1	0.8731571627260083	0.29901392885949607	0.7904761904009071	0.8108484005506895	16.172792828258544	4.179061403190131	0.258400715685925
3	2	smote	0.8	100	10	0.1	1	0.8579905954036691	0.29402290813827253	0.6857142856489796	0.8588317107033462	13.273621775683049	4.85742400429438	0.36594562913166956
3	3	smote	0.8	100	10	0.1	1	0.8735063127547471	0.30458395614934647	0.7428571427863946	0.8308977035432784	14.194786246876046	4.392945065929744	0.3094759475471968
3	1	smote	0.8	100	10	0.1	3	0.879915888469435	0.2998609809847928	0.8380952380154195	0.8052851182141497	21.40840144954581	4.304217465488805	0.20105271575501527
3	2	smote	0.8	100	10	0.1	3	0.8617590568911848	0.29192319747858847	0.7142857142176872	0.8435326842778614	13.477776673171173	4.565079072714176	0.3387115730314514
3	3	smote	0.8	100	10	0.1	3	0.8785200649501276	0.2878208465114977	0.7809523808780046	0.8225469728544013	16.52582984328177	4.400896109978888	0.2663040819405315
3	1	smote	0.8	100	10	0.3	1	0.8459931121266309	0.2806441804987004	0.6476190475573697	0.8379694019413215	9.504697128704045	3.996893274157424	0.4205176793103585
3	2	smote	0.8	100	10	0.3	1	0.840827207099808	0.26793844426187075	0.5809523808970521	0.8650904033319535	8.889877420882637	4.3062343390157665	0.48439748336703664
3	3	smote	0.8	100	10	0.3	1	0.8528249991715545	0.2565163784266629	0.6571428570802722	0.8420320111284479	10.216592465609349	4.159974563041799	0.4071782715106823
3	1	smote	0.8	100	10	0.3	3	0.8570302669050931	0.28532163467462995	0.7142857142176872	0.8331015298968492	12.4791657001942	4.279761647776698	0.34295253591499625
3	2	smote	0.8	100	10	0.3	3	0.8461653089608584	0.27678366739047605	0.6380952380344671	0.8699582753764259	11.795242397510348	4.906849634707907	0.4160024314372025
3	3	smote	0.8	100	10	0.3	3	0.8603108327534215	0.2713775939397532	0.6952380951718822	0.8413361169043749	12.096627332592227	4.3818292971852735	0.3622356096242574
3	1	smote	0.8	300	5	0.1	1	0.8550367574011524	0.3039854884883981	0.7142857142176872	0.8303198887285792	12.233605623630115	4.209601624901681	0.34410145561946737
3	2	smote	0.8	300	5	0.1	1	0.8431949135704353	0.2893598156357172	0.6190476189886621	0.8477051460302664	9.045090633034166	4.064796427486148	0.44939254916804633
3	3	smote	0.8	300	5	0.1	1	0.861129336912218	0.2771237247937148	0.6952380951718822	0.8225469728544013	10.574263949429973	3.9178709271763275	0.370510027002389
3	1	smote	0.8	300	5	0.1	3	0.8565136764024108	0.3000015464299614	0.7428571427863946	0.8261474269761743	13.727998929848264	4.272914039388125	0.3112554075756593
3	2	smote	0.8	300	5	0.1	3	0.849420491423273	0.3011884433354486	0.6571428570802722	0.842837273985794	10.278760273890684	4.18128924035067	0.40678924560426377
3	3	smote	0.8	300	5	0.1	3	0.8659542035324916	0.2814917056945299	0.7428571427863946	0.8218510786303281	13.32725592710214	4.169865836831278	0.3128825413398817
3	1	smote	0.8	300	5	0.3	1	0.8346612358434333	0.266228313204223	0.6095238094657597	0.8393602225254565	8.15626590949798	3.794351443364245	0.46520692237155487
3	2	smote	0.8	300	5	0.3	1	0.824849327770051	0.22790853254497956	0.5714285713741497	0.8463143254461314	7.342382569136571	3.718163946322908	0.5063974585754009
3	3	smote	0.8	300	5	0.3	1	0.8433078172117838	0.2303747394998605	0.5999999999428571	0.8399443284562287	7.871738564827602	3.7486954174680256	0.4762220325126791
3	1	smote	0.8	300	5	0.3	3	0.8444069143651897	0.293264825929225	0.6476190475573697	0.8463143254461314	10.120581335382079	4.213919139165962	0.4163712437375577
3	2	smote	0.8	300	5	0.3	3	0.8256275250016557	0.24468691239036935	0.5428571428054422	0.8532684283668063	6.905508958322232	3.699661223324786	0.5357550292959968
3	3	smote	0.8	300	5	0.3	3	0.8448818636710077	0.23336654450693284	0.6095238094657597	0.8420320111284479	8.320618279272352	3.858527130937321	0.4637308092047904
3	1	smote	0.8	300	10	0.1	1	0.8350884164514206	0.26999861632335465	0.5904761904199547	0.845618915154064	7.8977576398883995	3.8247959765359734	0.48428884146063056
3	2	smote	0.8	300	10	0.1	1	0.8276342804159215	0.23033694279111352	0.5333333332825397	0.8643949930398861	7.284981095241211	3.9329911624096576	0.5398766363483092
3	3	smote	0.8	300	10	0.1	1	0.8425589024753951	0.24290641192326767	0.5619047618512472	0.848990953369179	7.2109792293481325	3.7210004114187814	0.516018729351598
3	1	smote	0.8	300	10	0.1	3	0.8342208093251209	0.2706307615939326	0.6190476189886621	0.8393602225254565	8.490800248827542	3.853638184666811	0.45386041207257716
3	2	smote	0.8	300	10	0.1	3	0.8338598582687595	0.26276326891415475	0.5619047618512472	0.868567454792291	8.476074736686208	4.275232730302192	0.504388266780772
3	3	smote	0.8	300	10	0.1	3	0.8418166153030455	0.2422128722088801	0.5809523808970521	0.8462073764728866	7.628136007338366	3.7775046019654193	0.49520676113405043
3	1	smote	0.8	300	10	0.3	1	0.8260745744751308	0.24838799964453528	0.5714285713741497	0.8393602225254565	6.966810477825653	3.55720447815398	0.5105929635674661
3	2	smote	0.8	300	10	0.3	1	0.8163818795946751	0.21283914365857473	0.5047619047138322	0.8588317107033462	6.2007384401815875	3.575603780938918	0.5766415973557534
3	3	smote	0.8	300	10	0.3	1	0.8294098154223416	0.22597564271888776	0.5809523808970521	0.8441196938006673	7.507406109899536	3.72691302572261	0.4964315099104746
3	1	smote	0.8	300	10	0.3	3	0.8285051990198027	0.2699990197012592	0.5809523808970521	0.8470097357381989	7.675412654831022	3.7973157686018055	0.4947376594087864
3	2	smote	0.8	300	10	0.3	3	0.8234386383204186	0.241219175121314	0.5428571428054422	0.8636995827478186	7.524871839901193	3.98279854105706	0.5292845580026035
3	3	smote	0.8	300	10	0.3	3	0.8313516916857209	0.23090826653436522	0.5523809523283447	0.8462073764728866	6.7900255026515355	3.591725687114661	0.5289708584764256
3	1	smote	0.8	500	5	0.1	1	0.8468706536856746	0.29176027065765503	0.6761904761260772	0.8449235048619964	11.37760395384719	4.360367004172108	0.3832412261917121
3	2	smote	0.8	500	5	0.1	1	0.8362871713358501	0.26756396872165966	0.6190476189886621	0.8532684283668063	9.449643802034386	4.218911921335282	0.44646252443193335
3	3	smote	0.8	500	5	0.1	1	0.8541372568512443	0.26111657264466437	0.6857142856489796	0.8288100208710591	10.563192132866702	4.005574678391372	0.3792011469995286
3	1	smote	0.8	500	5	0.1	3	0.8478939002582953	0.2896849189943985	0.6761904761260772	0.8324061196047816	10.371856692301368	4.034696458990784	0.38900425208024886
3	2	smote	0.8	500	5	0.1	3	0.8398304523478376	0.2851149337857079	0.6285714285115647	0.8504867871985363	9.626475095724603	4.2041193195750655	0.4367246766344917
3	3	smote	0.8	500	5	0.1	3	0.8571130331046825	0.259776446520336	0.7047619046947846	0.8288100208710591	11.55704083515628	4.116840641680021	0.3562192593095517
3	1	smote	0.8	500	5	0.3	1	0.8347241539174779	0.2778224369186162	0.5904761904199547	0.8435326842778614	7.773229407250038	3.773798700110385	0.48548658796282207
3	2	smote	0.8	500	5	0.3	1	0.8188290615272535	0.2296294445950432	0.5333333332825397	0.8546592489509413	6.720436948748714	3.6695372270860536	0.5460265735496439
3	3	smote	0.8	500	5	0.3	1	0.8376478775226165	0.22982278027193073	0.5714285713741497	0.8420320111284479	7.107194793989104	3.617369185253738	0.5089728393600768
3	1	smote	0.8	500	5	0.3	3	0.8430094708258824	0.2923026733271583	0.6285714285115647	0.844228094569929	9.171702605326052	4.035203822050596	0.43996233894351383
3	2	smote	0.8	500	5	0.3	3	0.820799390688125	0.24528724317407935	0.5428571428054422	0.8560500695350762	7.06189559312555	3.7711522564868307	0.5340141518856393
3	3	smote	0.8	500	5	0.3	3	0.836401895483315	0.2224234287722391	0.5714285713741497	0.8399443284562287	6.997100956419782	3.5701861118743103	0.5102378919697713
3	1	smote	0.8	500	10	0.1	1	0.8287303794953308	0.26289258595133547	0.5523809523283447	0.8463143254461314	6.795609404869179	3.5942251481121446	0.5289040122848617
3	2	smote	0.8	500	10	0.1	1	0.8258195907013709	0.23107244805049126	0.5047619047138322	0.8699582753764259	6.818489765789857	3.8815377707390906	0.5692664850842603
3	3	smote	0.8	500	10	0.1	1	0.8366603704808298	0.23233279181727398	0.5333333332825397	0.8503827418173252	6.49568058535991	3.5646509240588986	0.5487724977019608
3	1	smote	0.8	500	10	0.1	3	0.829167494536062	0.26230909755240495	0.5904761904199547	0.844228094569929	7.814368198413527	3.7906460146535896	0.48508668138768846
3	2	smote	0.8	500	10	0.1	3	0.8282369693357177	0.24938933056354354	0.5238095237596372	0.8643949930398861	7.011794306795837	3.8627591773666277	0.5508945268837814
3	3	smote	0.8	500	10	0.1	3	0.8377008980349273	0.23238790602023504	0.5619047618512472	0.8538622129376906	7.4940988057900855	3.845033749972743	0.513074857254485
3	1	smote	0.8	500	10	0.3	1	0.8235247367375322	0.25080915945538496	0.5619047618512472	0.842837273985794	6.8784142847304715	3.5753052924737605	0.5197862582407269
3	2	smote	0.8	500	10	0.3	1	0.8133684349956952	0.2093719980610377	0.5047619047138322	0.8574408901192112	6.130299721478293	3.540719844061367	0.5775769446236051
3	3	smote	0.8	500	10	0.3	1	0.8276999039003213	0.21930898411487118	0.5714285713741497	0.8434237995765942	7.182221705412629	3.6495235759565277	0.5081329501961733
3	1	smote	0.8	500	10	0.3	3	0.8263924763229352	0.2687989386824404	0.5714285713741497	0.8435326842778614	7.1881476305634076	3.6520632581713404	0.5080673594907252
3	2	smote	0.8	500	10	0.3	3	0.8209484071792834	0.2319042083894369	0.5238095237596372	0.8623087621636836	6.88888834199053	3.804232527417629	0.55222733620756
3	3	smote	0.8	500	10	0.3	3	0.8315637737349637	0.23604398643338384	0.5238095237596372	0.8475991649210328	6.117807779530066	3.437051306954518	0.5618109247035633
3	1	smote	1.0	100	5	0.1	1	0.8800880853036626	0.3098077843390453	0.8476190475383221	0.7781641168235177	19.512341622107904	3.8209283240922423	0.1958210963588108
3	2	smote	1.0	100	5	0.1	1	0.8698423736671302	0.31503363103890175	0.7904761904009071	0.8233657858079043	17.586254781606907	4.475215344118349	0.2544723264748976
3	3	smote	1.0	100	5	0.1	1	0.8856513238559167	0.30679921667238624	0.8476190475383221	0.7912317327711119	21.081873148075626	4.06009504312293	0.19258700608749313
3	1	smote	1.0	100	5	0.1	3	0.8846314325452017	0.3020806571330084	0.8571428570612245	0.7753824756552478	20.712072509788477	3.816010444427933	0.18424086896681974
3	2	smote	1.0	100	5	0.1	3	0.8745446718325717	0.3213396182749383	0.7999999999238095	0.8198887343475669	18.208492663800463	4.441698594526625	0.24393553571142393
3	3	smote	1.0	100	5	0.1	3	0.8884050767140538	0.32138827277475873	0.8571428570612245	0.7912317327711119	22.73999792275349	4.105714088551277	0.18055031821454778
3	1	smote	1.0	100	5	0.3	1	0.8489337042188225	0.29485660421325305	0.7523809523092971	0.8080667593824197	12.792362502632644	3.9200135978960073	0.3064338951593696
3	2	smote	1.0	100	5	0.3	1	0.8499370819259554	0.3045331688977547	0.7047619046947846	0.8289290681444442	11.566744479317267	4.119705527136527	0.35616810061254595
3	3	smote	1.0	100	5	0.3	1	0.8726347880836398	0.2871964122541302	0.7809523808780046	0.8051496172525738	14.731986456112706	4.00795897748233	0.272058275515143
3	1	smote	1.0	100	5	0.3	3	0.8639115173190278	0.30246371647299397	0.8190476189696145	0.8025034770458798	18.392140799572164	4.147149353552879	0.22548485327645718
3	2	smote	1.0	100	5	0.3	3	0.8586230876216967	0.2871002963779072	0.7238095237405896	0.8240611960999719	12.274770785381936	4.113984331802261	0.3351577215563088
3	3	smote	1.0	100	5	0.3	3	0.8788613844981277	0.2811046701673232	0.8285714284925171	0.7988865692359159	19.199537018589453	4.119920704178455	0.21458436774772635
3	1	smote	1.0	100	10	0.1	1	0.8679945691767668	0.2911817796367536	0.8095238094467121	0.8031988873379472	17.345404954305202	4.113410525796785	0.23714697714922875
3	2	smote	1.0	100	10	0.1	1	0.85911649778131	0.2700221660301117	0.7142857142176872	0.840055632817524	13.13043372696746	4.465838229516372	0.34011352488989277
3	3	smote	1.0	100	10	0.1	1	0.8756702124134275	0.301827142030972	0.8285714284925171	0.8072372999247931	20.240672122507416	4.298401014227532	0.2123645294881801
3	1	smote	1.0	100	10	0.1	3	0.8763130008609841	0.3018281700649557	0.8571428570612245	0.78859527120453	22.381576921318974	4.054511085915125	0.18115394086630868
3	2	smote	1.0	100	10	0.1	3	0.860957679316511	0.2867547186778416	0.7238095237405896	0.8372739916492541	13.484231161254087	4.4480257740987845	0.3298686878075434
3	3	smote	1.0	100	10	0.1	3	0.8790337011631375	0.29589999259540967	0.8095238094467121	0.7995824634599891	16.95572781186827	4.039186305901118	0.23821956693103938
3	1	smote	1.0	100	10	0.3	1	0.841631896152063	0.26919865589543135	0.6476190475573697	0.8247566063920393	8.649506055684231	3.695540227044247	0.42725447173027564
3	2	smote	1.0	100	10	0.3	1	0.8352672362408106	0.25647685731019293	0.6095238094657597	0.8470097357381989	8.642127950291124	3.9840690031232064	0.46100554627494456
3	3	smote	1.0	100	10	0.3	1	0.848414355303708	0.2460234914718685	0.6571428570802722	0.8295059150951323	9.32516940491247	3.854343796756977	0.4133269366103769
3	1	smote	1.0	100	10	0.3	3	0.851818001192132	0.28772142383110394	0.6952380951718822	0.8122392211348245	9.868517847965043	3.7027863984482323	0.3752119980739148
3	2	smote	1.0	100	10	0.3	3	0.838373402212067	0.2636376074304519	0.6476190475573697	0.842837273985794	9.85601455832008	4.1206908455629785	0.41808894686791015
3	3	smote	1.0	100	10	0.3	3	0.8631308612519468	0.26407771939894653	0.7428571427863946	0.8197633959581089	13.139424146444005	4.121566235225311	0.3136793559515705
3	1	smote	1.0	300	5	0.1	1	0.8532849857606464	0.310859194651654	0.7523809523092971	0.8122392211348245	13.144158569241043	4.007125006539868	0.30485974845704084
3	2	smote	1.0	300	5	0.1	1	0.8389032386250744	0.2706249681138894	0.6571428570802722	0.8289290681444442	9.287262214282086	3.841347045573249	0.413614568434748
3	3	smote	1.0	300	5	0.1	1	0.8666600391026278	0.27289029936613224	0.7428571427863946	0.8128044537173779	12.543576116926474	3.968348167756993	0.3163649668427721
3	1	smote	1.0	300	5	0.1	3	0.8498112457778662	0.3008395712806588	0.7619047618321996	0.8080667593824197	13.472462769789338	3.9696340231858303	0.29464797611931154
3	2	smote	1.0	300	5	0.1	3	0.8461487515729518	0.29845690774762595	0.6571428570802722	0.8351877607730516	9.71272783860292	3.9872209751556675	0.41051504214720297
3	3	smote	1.0	300	5	0.1	3	0.8683566954965702	0.2828145028395741	0.7714285713551021	0.8128044537173779	14.654273962637571	4.120976943439954	0.28121330387326093
3	1	smote	1.0	300	5	0.3	1	0.8298198556195774	0.28941312649064704	0.6380952380344671	0.818497913763432	7.951098488745929	3.515635638735434	0.44215721440257816
3	2	smote	1.0	300	5	0.3	1	0.8207728988674746	0.24832910018641902	0.5428571428054422	0.8484005563223339	6.645641716773565	3.580864769867023	0.5388290335262164
3	3	smote	1.0	300	5	0.3	1	0.8440733008582696	0.25323297305050124	0.7142857142176872	0.8302018093192053	12.22335972334521	4.206674224778623	0.3441503970885159
3	1	smote	1.0	300	5	0.3	3	0.8341512682959137	0.2995073701627926	0.6761904761260772	0.8198887343475669	9.50590440903717	3.75429285965941	0.3949432482227779
3	2	smote	1.0	300	5	0.3	3	0.8300880853036625	0.24508431967951194	0.5714285713741497	0.842837273985794	7.150441965215839	3.6359036872614516	0.5084865569770806
3	3	smote	1.0	300	5	0.3	3	0.8502303078503497	0.24974997877506255	0.6571428570802722	0.8246346555266205	9.012896201104763	3.747278697401012	0.4157685302991423
3	1	smote	1.0	300	10	0.1	1	0.8332704152592888	0.2666552649264519	0.5999999999428571	0.8261474269761743	7.127999527075736	3.451199801044255	0.48417507838698126
3	2	smote	1.0	300	10	0.1	1	0.8194648652228624	0.23789639899262846	0.5619047618512472	0.8546592489509413	7.542229501307534	3.866119578537092	0.512596375175876
3	3	smote	1.0	300	10	0.1	1	0.8431487556748518	0.2509064147346363	0.6571428570802722	0.8336812804395708	9.607391211649162	3.9511055598913174	0.41125685181078164
3	1	smote	1.0	300	10	0.1	3	0.8333796940194714	0.27185082939145166	0.5999999999428571	0.8317107093127142	7.413222632910574	3.565289043881486	0.4809364491390512
3	2	smote	1.0	300	10	0.1	3	0.8191867011060335	0.24247679605159725	0.5619047618512472	0.8560500695350762	7.627493632062328	3.903473388293386	0.5117635622283732
3	3	smote	1.0	300	10	0.1	3	0.8456606024455711	0.25227755726766266	0.6952380951718822	0.8302018093192053	11.153815768040946	4.094496245451193	0.36709375688676915
3	1	smote	1.0	300	10	0.3	1	0.8110967613749256	0.2501618180214046	0.5619047618512472	0.8358831710651191	6.532608249419405	3.423809314741936	0.5241106030994817
3	2	smote	1.0	300	10	0.3	1	0.8098450228491952	0.2178955167211763	0.5238095237596372	0.8574408901192112	6.616097053264466	3.6743319136485884	0.5553624467577385
3	3	smote	1.0	300	10	0.3	1	0.8213904629353481	0.21941832684660553	0.5999999999428571	0.8343771746636439	7.556722163636294	3.6226888564269757	0.4793994939092106
3	1	smote	1.0	300	10	0.3	3	0.8187860123186966	0.25549870138688296	0.5714285713741497	0.8344923504809841	6.722688617327347	3.4525808233575797	0.5135714224859177
3	2	smote	1.0	300	10	0.3	3	0.8090370223193588	0.2163503487983338	0.5333333332825397	0.8484005563223339	6.395805564457249	3.5180425809219877	0.5500546383890071
3	3	smote	1.0	300	10	0.3	3	0.8328528349405175	0.2339559282401808	0.6380952380344671	0.8357689631117902	8.972679993344032	3.8853508525023965	0.4330200971903338
3	1	smote	1.0	500	5	0.1	1	0.8451950460295384	0.30977098388371593	0.6952380951718822	0.8178025034713644	10.239503101642239	3.8158485723437336	0.37265953553319464
3	2	smote	1.0	500	5	0.1	1	0.8306543479700642	0.2484704587791165	0.6095238094657597	0.8435326842778614	8.415392331634678	3.8955341420494296	0.4629058164349189
3	3	smote	1.0	500	5	0.1	1	0.8573847632302748	0.257500861363037	0.7238095237405896	0.8176757132858896	11.753092065843827	3.9699016356308414	0.33777507194358025
3	1	smote	1.0	500	5	0.1	3	0.8464467845552686	0.2924963199595633	0.7238095237405896	0.8150208623030945	11.54679720185539	3.912924958042165	0.33887534128905
3	2	smote	1.0	500	5	0.1	3	0.8349725147360753	0.2787484633600131	0.6285714285115647	0.8393602225254565	8.84249019491013	3.912924925969378	0.4425139017735993
3	3	smote	1.0	500	5	0.1	3	0.8595287801968386	0.26526760946032546	0.7523809523092971	0.8211551844062551	13.950911821616938	4.206892482415839	0.3015496332209728
3	1	smote	1.0	500	5	0.3	1	0.823408835022187	0.2722137565787886	0.6190476189886621	0.8303198887285792	7.951843713794746	3.6483214082481226	0.45880194078772313
3	2	smote	1.0	500	5	0.3	1	0.8121233194251275	0.23937995350287972	0.5428571428054422	0.8553546592430087	7.022235040348113	3.7530217180465004	0.534448309727625
3	3	smote	1.0	500	5	0.3	1	0.8427809258706961	0.25954468078435783	0.6857142856489796	0.8357689631117902	11.10323490498046	4.175302408659292	0.37604376862765204
3	1	smote	1.0	500	5	0.3	3	0.8277534936088483	0.28468867682275073	0.5999999999428571	0.8219749652237693	6.925780800983716	3.3703123102540413	0.48663281987173557
3	2	smote	1.0	500	5	0.3	3	0.8229286707728989	0.23635153894127184	0.5428571428054422	0.841446453401659	6.302082893166169	3.4238093074168376	0.5432821659817751
3	3	smote	1.0	500	5	0.3	3	0.842976439009842	0.23634845270185464	0.6476190475573697	0.8288100208710591	8.897824029469827	3.7830427518140732	0.42516492237948245
3	1	smote	1.0	500	10	0.1	1	0.8279720511292139	0.2712994727920124	0.5809523808970521	0.8296244784365117	6.750741664711655	3.4098345904826566	0.5051051710065525
3	2	smote	1.0	500	10	0.1	1	0.8126862706139479	0.231338127658184	0.5428571428054422	0.8546592489509413	6.982954014365213	3.7350646775697327	0.5348831740917213
3	3	smote	1.0	500	10	0.1	1	0.8346522185770621	0.24431871256689366	0.6190476189886621	0.8392484342321556	8.483765617709693	3.8509583251779973	0.45392086649606894
3	1	smote	1.0	500	10	0.1	3	0.8287701172263063	0.2621122250355939	0.5904761904199547	0.8324061196047816	7.1614392487242	3.5232560627806846	0.4919759658359114
3	2	smote	1.0	500	10	0.1	3	0.8138121729915888	0.23148990107527329	0.5333333332825397	0.8546592489509413	6.720436948748714	3.6695372270860536	0.5460265735496439
3	3	smote	1.0	500	10	0.1	3	0.8418696358153561	0.24239669178901735	0.6571428570802722	0.8302018093192053	9.37124250046875	3.8701402867963335	0.41298047648327574
3	1	smote	1.0	500	10	0.3	1	0.8096330882839923	0.24545555687942175	0.5619047618512472	0.8344923504809841	6.466934161828108	3.3950378096349527	0.5249841207608464
3	2	smote	1.0	500	10	0.3	1	0.8061494138684682	0.2071144684621738	0.5142857142367347	0.8553546592430087	6.2613117457305885	3.555494259201948	0.5678513290786426
3	3	smote	1.0	500	10	0.3	1	0.8180766809159292	0.22464132051180985	0.6095238094657597	0.835073068887717	7.903673417583042	3.695720088877373	0.4675952325685538
3	1	smote	1.0	500	10	0.3	3	0.8177925690443076	0.2525415656646977	0.5809523808970521	0.8358831710651191	7.061054981429978	3.5398706474450523	0.5013231855783711
3	2	smote	1.0	500	10	0.3	3	0.806851447115703	0.21375100818522572	0.5238095237596372	0.8497913769064688	6.223147694490665	3.4872131712527725	0.5603616176599047
3	3	smote	1.0	500	10	0.3	3	0.82924744010339	0.23213274293578753	0.6190476189886621	0.8371607515599363	8.354166067394562	3.8015870676328043	0.4550528387181984
3	1	class_weight		100	5	0.1	1	0.8877442214716207	0.33083759170888755	0.8571428570612245	0.7795549374076527	21.217663752188574	3.8882377681730955	0.18325474479231443
3	2	class_weight		100	5	0.1	1	0.8674680442413405	0.3072843463415443	0.7999999999238095	0.8178025034713644	17.954196964015125	4.390839453107858	0.2445578202336908
3	3	class_weight		100	5	0.1	1	0.8980117307883487	0.32084151384995746	0.8761904761070295	0.7974947807877698	27.869941644128023	4.326754817717628	0.15524806597253227
3	1	class_weight		100	5	0.1	3	0.8902178952248493	0.32876963551685473	0.885714285629932	0.7663421418583705	25.418152279398953	3.7906460958253057	0.14913144747803117
3	2	class_weight		100	5	0.1	3	0.8728326379230412	0.3385040457323831	0.8095238094467121	0.8115438108427571	18.301658981398173	4.2955541556437025	0.23470844785126413
3	3	class_weight		100	5	0.1	3	0.900371143586175	0.32009887516389224	0.8952380951528345	0.7947112038914773	33.08104402993581	4.3608714577432	0.13182386635036383
3	1	class_weight		100	5	0.3	1	0.86274256573283	0.30690256517252335	0.7238095237405896	0.8136300417189595	11.44106969483392	3.883724027087378	0.339454615369604
3	2	class_weight		100	5	0.3	1	0.856550102655805	0.3222327076969262	0.6761904761260772	0.8636995827478186	13.232591862062003	4.961029761667566	0.3749098952840054
3	3	class_weight		100	5	0.3	1	0.8841634357291979	0.29745541782573676	0.7428571427863946	0.835073068887717	14.62728432057166	4.504158858319299	0.3079285678279907
3	1	class_weight		100	5	0.3	3	0.8701503410821909	0.3239389879563529	0.7904761904009071	0.8004172461696772	15.13034411001356	3.9606435707691583	0.26176823148684936
3	2	class_weight		100	5	0.3	3	0.864338697927015	0.32532833745546846	0.7428571427863946	0.8393602225254565	15.09475583596474	4.624365821600174	0.3063557781858657
3	3	class_weight		100	5	0.3	3	0.8923352221890843	0.31098589395740067	0.8285714284925171	0.8128044537173779	20.98636739852248	4.426234494805877	0.21090997793423874
3	1	class_weight		100	10	0.1	1	0.8807702496854096	0.3126930126002265	0.8476190475383221	0.7927677329569349	21.279360536609165	4.090188360774407	0.19221386568191337
3	2	class_weight		100	10	0.1	1	0.865007616398437	0.30819480690307727	0.7714285713551021	0.8317107093127142	16.67975066095664	4.583943056419054	0.27482082812853287
3	3	class_weight		100	10	0.1	1	0.8956191801703284	0.3121327695159164	0.8476190475383221	0.8141962421655241	24.374997668963978	4.561904515808459	0.18715506495686896
3	1	class_weight		100	10	0.1	3	0.8849824491688192	0.30962303563648	0.866666666584127	0.7892906814965975	24.348182511899793	4.113091113429904	0.16892804495521876
3	2	class_weight		100	10	0.1	3	0.8708788661500763	0.32530283849438674	0.7999999999238095	0.8261474269761743	19.0079983417577	4.601599734725673	0.2420875392511305
3	3	class_weight		100	10	0.1	3	0.8946184180004639	0.3299989455990032	0.866666666584127	0.8037578288044276	26.622337775345432	4.416311831147139	0.1658874439273941
3	1	class_weight		100	10	0.3	1	0.8559739055566595	0.30927882241914795	0.6095238094657597	0.8630041724557511	9.833353143988191	4.44921408118613	0.45246152738577394
3	2	class_weight		100	10	0.3	1	0.836085171203391	0.3135376561479739	0.5047619047138322	0.8873435326781132	8.028014426662683	4.4805404599293945	0.5581131449849487
3	3	class_weight		100	10	0.3	1	0.8764456374059715	0.3054499170138695	0.6190476189886621	0.8858733472450532	12.613565813090556	5.424215551784629	0.430030294844907
3	1	class_weight		100	10	0.3	3	0.8706073249884099	0.32160084788767274	0.7428571427863946	0.8275382475603092	13.862006080394247	4.307373021577285	0.3107322892499207
3	2	class_weight		100	10	0.3	3	0.8508907874693689	0.2985733636338728	0.6857142856489796	0.8699582753764259	14.596012248196407	5.273032443268199	0.3612652694203961
3	3	class_weight		100	10	0.3	3	0.8822513835039931	0.29471610862387465	0.7428571427863946	0.8649965205228602	18.5097347531405	5.502503273533409	0.2972761717994077
3	1	class_weight		300	5	0.1	1	0.8494171799456919	0.33683972260457157	0.6095238094657597	0.8616133518716161	9.718837286093935	4.404498365010688	0.4531918930389369
3	2	class_weight		300	5	0.1	1	0.838807205775217	0.273350463946397	0.5142857142367347	0.892906815014653	8.82811217334247	4.802225895932058	0.5439697313941961
3	3	class_weight		300	5	0.1	1	0.8796666335288464	0.3098640871626954	0.6380952380344671	0.8837856645728338	13.4084449315405	5.4906753179999965	0.4094938087115463
3	1	class_weight		300	5	0.1	3	0.855556659381416	0.31500197570993255	0.6571428570802722	0.8449235048619964	10.442824301586384	4.237539764617964	0.40578482772577057
3	2	class_weight		300	5	0.1	3	0.8462149811245778	0.28285805048190954	0.5714285713741497	0.8845618915098432	10.216866486570334	4.950085628975965	0.48450134229648506
3	3	class_weight		300	5	0.1	3	0.877850680982205	0.30631783478256347	0.6761904761260772	0.8740431454358105	14.49073635069014	5.368428933712307	0.370473153253476
3	1	class_weight		300	5	0.3	1	0.829614544009537	0.2998251240608636	0.3809523809160998	0.92141863698942	7.21579210740353	4.847871274338883	0.6718418615756626
3	2	class_weight		300	5	0.3	1	0.8232167693224717	0.2605021609577958	0.3523809523473923	0.9276773296180274	6.979354212151964	4.872343647750478	0.6981080813284345
3	3	class_weight		300	5	0.3	1	0.8678364317195214	0.2972347485987744	0.4666666666222222	0.9338900487060968	12.360524358506213	7.058946299296342	0.5710879224013908
3	1	class_weight		300	5	0.3	3	0.830283462480959	0.2762614062750908	0.4761904761451247	0.9102920723163401	9.22480511187006	5.308231227255845	0.5754301658012703
3	2	class_weight		300	5	0.3	3	0.8394330750380821	0.27939464474465175	0.3714285713931973	0.9248956884497574	7.276935027853058	4.945501986123697	0.6796133117067883
3	3	class_weight		300	5	0.3	3	0.8645856115584717	0.2845053097559653	0.44761904757641724	0.9248434237931465	9.971741906446352	5.95581931228802	0.597269691539087
3	1	class_weight		300	10	0.1	1	0.8304026756738858	0.2769327023862365	0.43809523805351475	0.9102920723163401	7.911443037564892	4.883572729075378	0.61727963239739
3	2	class_weight		300	10	0.1	1	0.826680574872508	0.2630809394750045	0.30476190473287984	0.9367176634149047	6.488633607915968	4.815907139648635	0.7422066594863692
3	3	class_weight		300	10	0.1	1	0.8651224442456175	0.2881204077826282	0.42857142853061225	0.9366736256023892	11.09340477514922	6.767659840481618	0.6100615515903715
3	1	class_weight		300	10	0.1	3	0.838283992317372	0.2841209885505914	0.4666666666222222	0.8984700973511929	7.74314987610918	4.596346578534214	0.5936016446335806
3	2	class_weight		300	10	0.1	3	0.8338002516722962	0.29035534495140547	0.42857142853061225	0.9130737134846101	7.877999052170844	4.930285146276025	0.6258296091235827
3	3	class_weight		300	10	0.1	3	0.8699738211220466	0.3033374055405568	0.49523809519092976	0.9262352122412928	12.31968495457819	6.713745719345808	0.5449608184707697
3	1	class_weight		300	10	0.3	1	0.8274554606265316	0.2645207744378789	0.3428571428244898	0.9415855354593771	8.409936415092911	5.869386749102024	0.697910944305019
3	2	class_weight		300	10	0.3	1	0.8162361745810981	0.2333787439231785	0.26666666664126987	0.9367176634149047	5.382616519463235	4.213918747192555	0.7828755175348457
3	3	class_weight		300	10	0.3	1	0.84737714153163	0.27299980448566524	0.3238095237786848	0.9519832985319974	9.494180472307738	6.743683894188901	0.7102965673463669
3	1	class_weight		300	10	0.3	3	0.8191171600768263	0.2593333295170084	0.3619047618702948	0.9332406119545672	7.928481366434143	5.42103093296321	0.683741387931964
3	2	class_weight		300	10	0.3	3	0.8297867408437645	0.24408196261599016	0.31428571425578233	0.9415855354593771	7.387895535769593	5.380271186676856	0.7282548984008395
3	3	class_weight		300	10	0.3	3	0.8595652317990523	0.29089660489322955	0.3428571428244898	0.9485038274116319	9.609868834091111	6.6579137635327115	0.6928204518062727
3	1	class_weight		500	5	0.1	1	0.8399827803165771	0.3270761463874856	0.5238095237596372	0.8956884561829229	9.44533235311379	5.021586819406416	0.5316474357090943
3	2	class_weight		500	5	0.1	1	0.8350652361083515	0.26082861728839957	0.41904761900770976	0.91585535465288	7.8509677304139265	4.980085987387108	0.6343276497730382
3	3	class_weight		500	5	0.1	1	0.8742287172349803	0.2969930683738994	0.5238095237596372	0.9123173277598309	11.445236692915627	5.9739222201812385	0.5219570609165829
3	1	class_weight		500	5	0.1	3	0.8379660904695676	0.3028391662516444	0.5523809523283447	0.8699582753764259	8.255546003521074	4.247720579299382	0.5145293230674538
3	2	class_weight		500	5	0.1	3	0.844721504735413	0.28612367493345076	0.49523809519092976	0.9082058414401377	9.707260164320504	5.395093206470596	0.5557791815684425
3	3	class_weight		500	5	0.1	3	0.8757596845279517	0.3132498905519226	0.5619047618512472	0.9011830201746612	11.69702870823362	5.686317331102945	0.4861334750875681
3	1	class_weight		500	5	0.3	1	0.8206702430624545	0.28007007050272026	0.3619047618702948	0.9311543810783648	7.67103759994898	5.256757292205719	0.6852732954314166
3	2	class_weight		500	5	0.3	1	0.818256175905689	0.242494664737855	0.29523809520997735	0.9346314325387022	5.9896482906093995	4.516513999173017	0.7540532799492663
3	3	class_weight		500	5	0.3	1	0.8648275176458893	0.2924573896268286	0.43809523805351475	0.9443284620671933	13.224997538354492	7.869284299087179	0.5950310496478423
3	1	class_weight		500	5	0.3	3	0.8218954897675342	0.27948077388481685	0.3904761904390023	0.920027816405285	7.369971871589706	4.882649492120558	0.6625058417445018
3	2	class_weight		500	5	0.3	3	0.8361878270084111	0.2629746615535155	0.3238095237786848	0.9332406119545672	6.694247801249289	4.850396097914451	0.7245617692949439
3	3	class_weight		500	5	0.3	3	0.8637671073996753	0.2840255393114653	0.3999999999619048	0.9359777313783162	9.746375238736924	6.247825109842751	0.64104088538958
3	1	class_weight		500	10	0.1	1	0.8287303794953308	0.27554115237001303	0.3809523809160998	0.9262865090338924	7.732945215785114	5.168013673523068	0.6683111611400333
3	2	class_weight		500	10	0.1	1	0.8219319160209285	0.25141066676035023	0.2571428571183674	0.9408901251673096	5.509953806395003	4.35025136398432	0.7895259128734912
3	3	class_weight		500	10	0.1	1	0.8595818007091494	0.2824925717369819	0.3428571428244898	0.9450243562912665	8.968627941356456	6.236526893176768	0.6953713370952087
3	1	class_weight		500	10	0.1	3	0.8344956619643685	0.27495040699935835	0.3904761904390023	0.917246175237015	7.100708144413129	4.718526839962934	0.6645149572396397
3	2	class_weight		500	10	0.1	3	0.832614742698192	0.2813558266202658	0.3238095237786848	0.9283727399100948	6.206754207297741	4.520757574206659	0.7283609695424585
3	3	class_weight		500	10	0.1	3	0.8662358750041421	0.3001359969066334	0.3999999999619048	0.9422407793949741	10.875500066725397	6.925300004378846	0.636779904660425
3	1	class_weight		500	10	0.3	1	0.8240148354195642	0.26030370846208806	0.3523809523473923	0.9408901251673096	8.661071163037727	5.9614555728674015	0.6883046420052514
3	2	class_weight		500	10	0.3	1	0.8151632558447579	0.22903039463517744	0.2571428571183674	0.9415855354593771	5.579669361639352	4.4020400618265185	0.7889428065924805
3	3	class_weight		500	10	0.3	1	0.8477018921695332	0.2738213617021176	0.3238095237786848	0.9512874043079244	9.351708305887065	6.647345572634	0.7108161698042159
3	1	class_weight		500	10	0.3	3	0.8209649645671899	0.260462905325491	0.3714285713931973	0.9346314325387022	8.44874141672951	5.682065998959602	0.6725340064522537
3	2	class_weight		500	10	0.3	3	0.8252433936022253	0.2421587385532642	0.29523809520997735	0.942976356043512	6.927487228221956	5.177467151355462	0.7473802421443748
3	3	class_weight		500	10	0.3	3	0.859595055837227	0.2967840642243634	0.30476190473287984	0.9498956158597781	8.310500596118132	6.08253846718463	0.7319099870976246
4	1	none		100	5	0.1	1	0.8964236042121995	0.3133632697999391	0.028571428568707483	0.9958275382406411	7.019591005661161	6.847602624181047	0.9754987930867598
4	2	none		100	5	0.1	1	0.8853732035234122	0.3222151797860571	0.05714285713741497	0.9951321279485735	12.389584912649184	11.73875137764893	0.9474692926773007
4	3	none		100	5	0.1	1	0.8881432879345196	0.3165452210654203	0.08571428570612245	0.9895615866319447	8.88749147255265	8.211420698688455	0.9239300690383752
4	1	none		100	5	0.1	3	0.8956420955030135	0.32038979794212835	0.03809523809160998	0.9958275382406411	9.45212254130788	9.130136832241396	0.9659350794299841
4	2	none		100	5	0.1	3	0.8871647128948937	0.322151937237738	0.028571428568707483	0.9951321279485735	6.012592680081718	5.869375688824465	0.9761804833615915
4	3	none		100	5	0.1	3	0.8893594459356464	0.3050957552123058	0.05714285713741497	0.9923451635282371	7.856739036082867	7.464925305582911	0.9501302248594612
4	1	none		100	5	0.3	1	0.8821014636730911	0.27532315518262307	0.04761904761451247	0.9867872044437638	3.7342076969223754	3.6040072951832003	0.9651330483870623
4	2	none		100	5	0.3	1	0.8786707728988674	0.30060784361433285	0.10476190475192744	0.9847009735675613	7.531909959905378	6.847614568052104	0.9091471524732658
4	3	none		100	5	0.3	1	0.8870530536501309	0.31121603157813393	0.13333333332063493	0.9756437021504827	6.162634823787016	5.474283464653994	0.888302416021404
4	1	none		100	5	0.3	3	0.8883932710775548	0.29987073188965946	0.03809523809160998	0.9930458970723711	5.655437404385279	5.478087354643978	0.9686407799053427
4	2	none		100	5	0.3	3	0.8822736605073184	0.32607499177822374	0.08571428570612245	0.9895688456120336	8.89374146062525	8.21713497344595	0.9239232915514558
4	3	none		100	5	0.3	3	0.8861550187228684	0.3149972559869036	0.09523809522902495	0.9819067501671406	5.712547443389785	5.263733352022154	0.9214336243259657
4	1	none		100	10	0.1	1	0.8922975031459036	0.3191871886986675	0.06666666666031747	0.9944367176565061	12.767834167768244	11.98331177729354	0.9385547691296356
4	2	none		100	10	0.1	1	0.8853268428372739	0.3175274759187826	0.09523809522902495	0.9867872044437638	7.861489883929151	7.208014590366401	0.9168763959725349
4	3	none		100	10	0.1	1	0.8881167776783643	0.2949520548810224	0.11428571427482993	0.9832985386152868	7.596769633920954	6.842853042243655	0.9007582559462352
4	1	none		100	10	0.1	3	0.891217961454401	0.317138547227372	0.03809523809160998	0.9958275382406411	9.45212254130788	9.130136832241396	0.9659350794299841
4	2	none		100	10	0.1	3	0.8841612027286575	0.32722213029940295	0.06666666666031747	0.9944367176565061	12.767834167768244	11.98331177729354	0.9385547691296356
4	3	none		100	10	0.1	3	0.8898863372767338	0.30027186835200387	0.05714285713741497	0.9888656924078716	5.382570917426023	5.132138244180591	0.9534733994381072
4	1	none		100	10	0.3	1	0.8718623749917214	0.2701905251663373	0.13333333332063493	0.9735744088944814	5.668014041868385	5.045612123948636	0.8901904670661819
4	2	none		100	10	0.3	1	0.8746771309358237	0.30311233275108235	0.14285714284353743	0.9812239221072239	8.709871889261176	7.608461552765735	0.873544589679655
4	3	none		100	10	0.3	1	0.8803790966630215	0.28784480005944457	0.1809523809351474	0.9721642310301172	7.715985585083673	6.500711948134467	0.8424992244077807
4	1	none		100	10	0.3	3	0.881969004569839	0.30582555022741964	0.08571428570612245	0.9847009735675613	6.034086957911203	5.602593737497176	0.9284907089068094
4	2	none		100	10	0.3	3	0.8797768064110205	0.3093512227280541	0.10476190475192744	0.9840055632754938	7.199347940412017	6.549892381798653	0.9097896592882722
4	3	none		100	10	0.3	3	0.8872452530072573	0.3070436206110326	0.14285714284353743	0.9735560194782634	6.135962582954608	5.40225359429436	0.8804247841963573
4	1	none		300	5	0.1	1	0.8684184383071727	0.26243107086216705	0.12380952379773244	0.9791376912310213	6.6318808697789535	5.934600327449301	0.8948592982383138
4	2	none		300	5	0.1	1	0.8747864096960063	0.29117831781241227	0.14285714284353743	0.9791376912310213	7.822218459829159	6.847615762441501	0.8754058352352475
4	3	none		300	5	0.1	1	0.8858136991748683	0.32927283984866734	0.2571428571183674	0.9735560194782634	12.743922265188276	9.724056469729849	0.7630348129832196
4	1	none		300	5	0.1	3	0.8761507384595006	0.2685887805697455	0.09523809522902495	0.9819193323992913	5.7165960219432	5.267396351632969	0.9214218171527365
4	2	none		300	5	0.1	3	0.8778859527121001	0.30489883178258054	0.11428571427482993	0.9812239221072239	6.743126626458391	6.086769242212587	0.9026627426657415
4	3	none		300	5	0.1	3	0.8834310899029061	0.31990775155429696	0.20952380950385488	0.9784272790467751	12.021758873337099	9.712437890138007	0.8079048891474196
4	1	none		300	5	0.3	1	0.8455427511755745	0.24284333468553912	0.1904761904580499	0.9561891515927943	5.135386307785973	4.347693639956655	0.8466147097855272
4	2	none		300	5	0.3	1	0.8519239684747334	0.2657655182583559	0.1714285714122449	0.970097357434144	6.712106805366562	5.732888446424613	0.8541116143622598
4	3	none		300	5	0.3	1	0.865467077575637	0.3019497107158486	0.26666666664126987	0.9596381349968015	8.645765857357635	6.606894913086613	0.7641769318800623
4	1	none		300	5	0.3	3	0.8507781972316046	0.23997733983593547	0.1714285714122449	0.9652294853896717	5.74344661483416	4.930284294914646	0.8584190936407858
4	2	none		300	5	0.3	3	0.8531293463143254	0.2775189517921996	0.1714285714122449	0.970097357434144	6.712106805366562	5.732888446424613	0.8541116143622598
4	3	none		300	5	0.3	3	0.8707989528448818	0.31501898408009277	0.24761904759546488	0.9693806541338248	10.419444207623556	8.087010343317063	0.7761460283270798
4	1	none		300	10	0.1	1	0.847109080071528	0.24725048403481728	0.1904761904580499	0.9645340750976041	6.399075461773912	5.370680090127343	0.8392899971596461
4	2	none		300	10	0.1	1	0.852566395125505	0.2536659303369782	0.15238095236643992	0.9721835883103465	6.283143798912939	5.478093266867563	0.871871371937071
4	3	none		300	10	0.1	1	0.8668323557676376	0.28083983483153735	0.26666666664126987	0.9617258176690208	9.137187667677853	6.967270905033027	0.7625180818281069
4	1	none		300	10	0.1	3	0.8576594476455395	0.26021533841020233	0.13333333332063493	0.9694019471420765	4.874124275290708	4.357574332066179	0.8940219898404286
4	2	none		300	10	0.1	3	0.8648884032055103	0.2713935589789863	0.1619047618893424	0.9763560500627514	7.977269338875986	6.84761614886169	0.8583909829543049
4	3	none		300	10	0.1	3	0.8712728236736587	0.28465337148688613	0.24761904759546488	0.9686847599097518	10.180587436770372	7.907299059782221	0.776703604491099
4	1	none		300	10	0.3	1	0.8401814689714551	0.23588435930034407	0.15238095236643992	0.9603616133451992	4.355607017342358	3.844276389216271	0.88260403896719
4	2	none		300	10	0.3	1	0.838853566461355	0.2527201042950174	0.14285714284353743	0.9610570236372667	4.1130941774001615	3.668366403975775	0.8918751199525327
4	3	none		300	10	0.3	1	0.8453855585379595	0.2595195459611543	0.26666666664126987	0.9540709812042167	7.553717342387926	5.806059340530895	0.7686360240689488
4	1	none		300	10	0.3	3	0.8398966818994635	0.23916961657024885	0.1809523809351474	0.9582753824689968	5.07402978382456	4.336824356327494	0.8547100609090839
4	2	none		300	10	0.3	3	0.8479634412875026	0.2398057179128527	0.13333333332063493	0.9680111265579415	4.655516933864579	4.168114637766018	0.8953065041803779
4	3	none		300	10	0.3	3	0.8616230904331114	0.2774450634702406	0.2571428571183674	0.9596381349968015	8.230104038686823	6.370934380476377	0.7741013076174755
4	1	none		500	5	0.1	1	0.8603086297105769	0.24489739065069757	0.14285714284353743	0.9721835883103465	5.824997897658481	5.1357124376883405	0.8816676794858249
4	2	none		500	5	0.1	1	0.8591562355122857	0.28812640823004865	0.1714285714122449	0.9735744088944814	7.6225016385372335	6.487215587933959	0.8510612157708695
4	3	none		500	5	0.1	1	0.8771680418862047	0.3145619913514698	0.29523809520997735	0.9659011830134594	11.866516056962077	8.658306496188649	0.7296418203929085
4	1	none		500	5	0.1	3	0.8631266971322604	0.2515925511403232	0.11428571427482993	0.974269819186549	4.885787110526305	4.441697113846686	0.9091057314837339
4	2	none		500	5	0.1	3	0.8683621431882906	0.28374713790327394	0.13333333332063493	0.9777468706468864	6.759612337034109	5.9916639717613185	0.8863916457662032
4	3	none		500	5	0.1	3	0.8787785399476422	0.31315094888700157	0.24761904759546488	0.9714683368060442	11.205923794449237	8.678742599922973	0.7744780927532882
4	1	none		500	5	0.3	1	0.8373435326842837	0.23223364496848767	0.1904761904580499	0.9568845618848618	5.222010165420295	4.417817714648132	0.845999437473799
4	2	none		500	5	0.3	1	0.844834094973177	0.25831352471559943	0.1619047618893424	0.9645340750976041	5.253786389804698	4.565078076608241	0.8689119970559134
4	3	none		500	5	0.3	1	0.8581800709149352	0.28823443456027853	0.28571428568707485	0.9596381349968015	9.510342439741741	7.078815978307086	0.7443281804052357
4	1	none		500	5	0.3	3	0.8440989469501292	0.23469999991942866	0.1809523809351474	0.9638386648055367	5.888638790885232	5.004027918819049	0.8497766695553101
4	2	none		500	5	0.3	3	0.8450062918074045	0.26952350080844023	0.1714285714122449	0.9666203059738067	5.991377505577824	5.13571274561702	0.8571839582670302
4	3	none		500	5	0.3	3	0.8654438811015011	0.3003583458841594	0.27619047616417236	0.9617258176690208	9.588035741714764	7.216102008784207	0.752615249597859
4	1	none		500	10	0.1	1	0.8408305185773892	0.24052217522966224	0.1999999999809524	0.9575799721769293	5.643441282365767	4.714752985726465	0.8354393522307716
4	2	none		500	10	0.1	1	0.8469501291476255	0.24387645125678162	0.15238095236643992	0.971488178018279	6.125511681660683	5.344481282862912	0.8724954745590913
4	3	none		500	10	0.1	1	0.861026609669616	0.27989386790101	0.26666666664126987	0.9589422407727284	8.49306416217826	6.494913670666332	0.7647314869772402
4	1	none		500	10	0.1	3	0.8474203589641699	0.2468235947373339	0.15238095236643992	0.9652294853896717	4.990560355781973	4.382474928813019	0.8781528659061218
4	2	none		500	10	0.1	3	0.8611861712696206	0.2615887032448696	0.1619047618893424	0.971488178018279	6.582314753646095	5.678511363041844	0.8626921546213265
4	3	none		500	10	0.1	3	0.8632335884945488	0.2829281325245127	0.2571428571183674	0.9659011830134594	9.805334614821485	7.54110565797076	0.7690819187871955
4	1	none		500	10	0.3	1	0.8391747797867408	0.23914467987276003	0.15238095236643992	0.9596662030531318	4.277410790292276	3.7779957782604434	0.8832436071047046
4	2	none		500	10	0.3	1	0.841396781243791	0.25331479655632777	0.14285714284353743	0.9617524339293342	4.1909079905014055	3.735063957506642	0.8912302355630323
4	3	none		500	10	0.3	1	0.8425920402955893	0.256724436620857	0.28571428568707485	0.9526791927560705	8.052939449560272	6.037813848697369	0.7497652013883784
4	1	none		500	10	0.3	3	0.8350221868997947	0.227065741911108	0.1714285714122449	0.9582753824689968	4.751722992393959	4.108570442836573	0.8646485499882665
4	2	none		500	10	0.3	3	0.8453871117292535	0.2444402948946072	0.13333333332063493	0.9645340750976041	4.18401088217156	3.7594760630891404	0.8985339969521807
4	3	none		500	10	0.3	3	0.856864499453226	0.27194815588593435	0.27619047616417236	0.956158663876436	8.322053214309221	6.299771804126346	0.7569972888509979
4	1	undersample	0.6	100	5	0.1	1	0.8837406450758328	0.2935528195961951	0.8476190475383221	0.818497913763432	25.084528211732053	4.670023460409756	0.18617145876318697
4	2	undersample	0.6	100	5	0.1	1	0.8839525796410359	0.3227321369366837	0.7142857142176872	0.8678720445002235	16.42105107283922	5.406014627682247	0.329212450499798
4	3	undersample	0.6	100	5	0.1	1	0.8918050170659775	0.3609551308483015	0.7809523808780046	0.8141962421655241	15.622861488918502	4.203103037037007	0.269035405824324
4	1	undersample	0.6	100	5	0.1	3	0.8890522551162329	0.30252558790625705	0.8476190475383221	0.8212795549317019	25.561524723695914	4.74270864638524	0.1855409034490588
4	2	undersample	0.6	100	5	0.1	3	0.8837605139413206	0.32934397885122246	0.7238095237405896	0.8657858136240211	16.905483480316708	5.392943096071273	0.31900554239075846
4	3	undersample	0.6	100	5	0.1	3	0.8954866288895517	0.3913455777905727	0.7999999999238095	0.8107167710451586	17.13235154412035	4.226470364418643	0.24669527602272492
4	1	undersample	0.6	100	5	0.3	1	0.8728359494006226	0.28479127614151295	0.8190476189696145	0.8038942976300147	18.55468303372358	4.176561758814798	0.22509474107840952
4	2	undersample	0.6	100	5	0.3	1	0.8688290615272535	0.29289634522153785	0.7142857142176872	0.8497913769064688	14.143517317326443	4.755290688071963	0.33621697064077166
4	3	undersample	0.6	100	5	0.3	1	0.8848692712993339	0.35129134570200726	0.7619047618321996	0.8218510786303281	14.762498834914558	4.2767854736731055	0.28970605680477063
4	1	undersample	0.6	100	5	0.3	3	0.8772004768527718	0.3028149618452836	0.8285714284925171	0.8198887343475669	22.00192848335328	4.600330687188291	0.20908760205495755
4	2	undersample	0.6	100	5	0.3	3	0.8756771971653752	0.29816408576208847	0.6857142856489796	0.8553546592430087	12.902096805284247	4.740659012269264	0.367433212972537
4	3	undersample	0.6	100	5	0.3	3	0.8901282433641514	0.3528297911467361	0.7904761904009071	0.8155880306136702	16.685418882221143	4.286468769715425	0.2568990705668533
4	1	undersample	0.6	100	10	0.1	1	0.8755480495397047	0.2869026577354032	0.8190476189696145	0.7983310152934748	17.917965867523808	4.061346267736979	0.22666334552620634
4	2	undersample	0.6	100	10	0.1	1	0.8755314921517982	0.29498639955505873	0.6857142856489796	0.8762169680050333	15.444329442386854	5.539646421654936	0.3586848032397005
4	3	undersample	0.6	100	10	0.1	1	0.8903171289392584	0.35215610130149955	0.7999999999238095	0.813500347941451	17.447759754321538	4.2895520082640175	0.24585115190641968
4	1	undersample	0.6	100	10	0.1	3	0.8830949069474799	0.30376537153579286	0.8571428570612245	0.812934631426892	26.074346867135766	4.582049674821256	0.17573017024840706
4	2	undersample	0.6	100	10	0.1	3	0.8777766739519173	0.2985371658092954	0.6952380951718822	0.867176634208156	14.89381406622581	5.234305264620247	0.35144155099611185
4	3	undersample	0.6	100	10	0.1	3	0.8925870696225604	0.3656450741868326	0.8095238094467121	0.8079331941488662	17.87771591387772	4.214803092659973	0.23575734921545766
4	1	undersample	0.6	100	10	0.3	1	0.857219021127227	0.26134275803034734	0.7904761904009071	0.7962447844172723	14.743250523013934	3.8795382456582046	0.26313994272632174
4	2	undersample	0.6	100	10	0.3	1	0.8639380091396781	0.2767442789292396	0.6190476189886621	0.8560500695350762	9.663646564524049	4.300436783713052	0.4450117932565749
4	3	undersample	0.6	100	10	0.3	1	0.8813003280644199	0.31265648847744554	0.7904761904009071	0.8141962421655241	16.5321743521991	4.254360391147214	0.2573382142718304
4	1	undersample	0.6	100	10	0.3	3	0.8675574541360354	0.2826227641200704	0.7904761904009071	0.7962447844172723	14.743250523013934	3.8795382456582046	0.26313994272632174
4	2	undersample	0.6	100	10	0.3	3	0.8696304391019274	0.2885197039915893	0.6476190475573697	0.8706536856684934	12.370821311350744	5.00686085131853	0.4047314726805013
4	3	undersample	0.6	100	10	0.3	3	0.8866123206415483	0.3474047116698804	0.7714285713551021	0.8176757132858896	15.13597208903661	4.231079374817081	0.27953799059407913
4	1	undersample	0.6	300	5	0.1	1	0.849519835750712	0.2666127989224207	0.7047619046947846	0.8073713490903521	10.005123352017884	3.6586554740436674	0.36567818759121423
4	2	undersample	0.6	300	5	0.1	1	0.8651798132326645	0.2755423339069917	0.7047619046947846	0.8525730180747387	13.804624506523039	4.780412972490591	0.34629068195121704
4	3	undersample	0.6	300	5	0.1	1	0.8791629386618949	0.31855733357496696	0.7523809523092971	0.8176757132858896	13.626687160827938	4.1266082791425855	0.30283282313387955
4	1	undersample	0.6	300	5	0.1	3	0.859864891714683	0.27330181043356505	0.7523809523092971	0.8136300417189595	13.264924382958343	4.037028922893459	0.3043386206883056
4	2	undersample	0.6	300	5	0.1	3	0.8657858136300418	0.2778287114271574	0.6857142856489796	0.8602225312874812	13.427407235693142	4.90575657799131	0.36535396280203725
4	3	undersample	0.6	300	5	0.1	3	0.878602909500613	0.34353071026774723	0.7523809523092971	0.8169798190618165	13.563321580651735	4.1109177542242845	0.303090772724533
4	1	undersample	0.6	300	5	0.3	1	0.8357308431021924	0.24173730138075322	0.7238095237405896	0.7969401947093399	10.28530872195951	3.564513848811137	0.34656361246091555
4	2	undersample	0.6	300	5	0.3	1	0.8579409232399497	0.28215763436752084	0.6761904761260772	0.842837273985794	11.198853888168832	4.302486029926051	0.3841898430769712
4	3	undersample	0.6	300	5	0.3	1	0.8663386022467442	0.32680739280152826	0.7333333332634921	0.820459290182182	12.566859526717398	4.0844958960151985	0.3250212005364493
4	1	undersample	0.6	300	5	0.3	3	0.8439996026226904	0.2533747891674107	0.7333333332634921	0.8052851182141497	11.373213494932138	3.766190282302705	0.3311456494023233
4	2	undersample	0.6	300	5	0.3	3	0.8594211537187892	0.25537766817602586	0.6761904761260772	0.8497913769064688	11.813996859804224	4.501675184708126	0.3810459000445982
4	3	undersample	0.6	300	5	0.3	3	0.8682970474202207	0.30579074123855027	0.7428571427863946	0.8148921363895972	12.717626462651285	4.0131039717407635	0.3155544673646496
4	1	undersample	0.6	300	10	0.1	1	0.8481323266441486	0.2720049261727822	0.6952380951718822	0.8011126564617448	9.188810596766427	3.4956375194471874	0.3804232757598909
4	2	undersample	0.6	300	10	0.1	1	0.855533479038347	0.26214563581690115	0.6380952380344671	0.8643949930398861	11.23900037877201	4.705542997882983	0.4186798404581168
4	3	undersample	0.6	300	10	0.1	1	0.872104582960533	0.27081153511785405	0.7714285713551021	0.813500347941451	14.721547368434983	4.136353722254589	0.28097274501918357
4	1	undersample	0.6	300	10	0.1	3	0.8532882972382277	0.27230932528891444	0.7333333332634921	0.8011126564617448	11.076922321134544	3.6871793013347043	0.3328703663047648
4	2	undersample	0.6	300	10	0.1	3	0.8636002384263859	0.2716740947322569	0.6190476189886621	0.8657858136240211	10.482512052015846	4.612385542692536	0.44000764463518344
4	3	undersample	0.6	300	10	0.1	3	0.8786625575769625	0.31747185044062864	0.7904761904009071	0.8225469728544013	17.48769906671483	4.454565574734728	0.254725643600325
4	1	undersample	0.6	300	10	0.3	1	0.8402907477316378	0.2681829587443917	0.6857142856489796	0.7969401947093399	8.562888631364176	3.376907856768446	0.3943654900252481
4	2	undersample	0.6	300	10	0.3	1	0.851953771772965	0.26049956717634104	0.6285714285115647	0.8595271209954136	10.354911554851945	4.474681434728961	0.432131294166696
4	3	undersample	0.6	300	10	0.3	1	0.8757596845279518	0.30130548993951717	0.8095238094467121	0.820459290182182	19.421509935861287	4.508859105990803	0.2321580004163435
4	1	undersample	0.6	300	10	0.3	3	0.8425624213524074	0.2681972492969917	0.7333333332634921	0.7934631432490024	10.56481411795746	3.5506171116055723	0.33607945831458574
4	2	undersample	0.6	300	10	0.3	3	0.8572587588582025	0.26707188750220784	0.6190476189886621	0.8616133518716161	10.117461466013467	4.47331865196398	0.4421384322358052
4	3	undersample	0.6	300	10	0.3	3	0.8763694204195247	0.30152764435996837	0.7619047618321996	0.8169798190618165	14.28440954434914	4.162954687822061	0.29143343531653465
4	1	undersample	0.6	500	5	0.1	1	0.8433008808530366	0.2593125453653658	0.7142857142176872	0.8080667593824197	10.525361599135977	3.721531896736716	0.35357757131960194
4	2	undersample	0.6	500	5	0.1	1	0.8620604013510829	0.2698208322625257	0.6952380951718822	0.8539638386588737	13.339879816531527	4.760725296939438	0.356879164506481
4	3	undersample	0.6	500	5	0.1	1	0.873711767239951	0.31556791841371185	0.7619047618321996	0.8176757132858896	14.351143927416818	4.178843826979833	0.2911854068639794
4	1	undersample	0.6	500	5	0.1	3	0.8526723624081065	0.2651513316184898	0.7333333332634921	0.8059805285062172	11.423834328621576	3.7796891715071976	0.3308599327109569
4	2	undersample	0.6	500	5	0.1	3	0.8648453539969535	0.2782599748832288	0.7047619046947846	0.8525730180747387	13.804624506523039	4.780412972490591	0.34629068195121704
4	3	undersample	0.6	500	5	0.1	3	0.8731881896808829	0.329231352166047	0.7523809523092971	0.8211551844062551	13.950911821616938	4.206892482415839	0.3015496332209728
4	1	undersample	0.6	500	5	0.3	1	0.8332538578713823	0.23826454039402709	0.6952380951718822	0.7997218358776098	9.109157402994754	3.4713622601083904	0.38108488144859165
4	2	undersample	0.6	500	5	0.3	1	0.8580071527915756	0.28043216143026617	0.6761904761260772	0.844228094569929	11.317488604412558	4.3409010812968525	0.3835569108882954
4	3	undersample	0.6	500	5	0.3	1	0.8638532657321801	0.324378199210304	0.7238095237405896	0.8225469728544013	12.147666439480517	4.078879321443847	0.3357747119817699
4	1	undersample	0.6	500	5	0.3	3	0.8395291078879397	0.24836604060773854	0.6952380951718822	0.8031988873379472	9.310401337678806	3.5326937456842975	0.37943516336762195
4	2	undersample	0.6	500	5	0.3	3	0.856884561891516	0.2538630809796151	0.6857142856489796	0.8490959666144013	12.276496690949429	4.544041831250361	0.37014156586181357
4	3	undersample	0.6	500	5	0.3	3	0.8688040560691918	0.31514228449081577	0.7523809523092971	0.8176757132858896	13.626687160827938	4.1266082791425855	0.30283282313387955
4	1	undersample	0.6	500	10	0.1	1	0.8444499635737466	0.27054518970492303	0.6952380951718822	0.7997218358776098	9.109157402994754	3.4713622601083904	0.38108488144859165
4	2	undersample	0.6	500	10	0.1	1	0.8533743956553413	0.2606061549818112	0.6380952380344671	0.8636995827478186	11.172662841862529	4.681535127207421	0.41901694177503357
4	3	undersample	0.6	500	10	0.1	1	0.8714351989926101	0.2846544777963808	0.7714285713551021	0.8176757132858896	15.13597208903661	4.231079374817081	0.27953799059407913
4	1	undersample	0.6	500	10	0.1	3	0.8482151135836811	0.26663413519829954	0.7238095237405896	0.8052851182141497	10.838422903141872	3.717278720194878	0.3429722797338969
4	2	undersample	0.6	500	10	0.1	3	0.8611398105834823	0.27207911606401997	0.6285714285115647	0.8630041724557511	10.660678516482566	4.588252021223197	0.43039023337233895
4	3	undersample	0.6	500	10	0.1	3	0.8764854027902045	0.31911350955668255	0.7999999999238095	0.8253305497506936	18.900396763604967	4.580079418473995	0.24232714724219606
4	1	undersample	0.6	500	10	0.3	1	0.841072256440824	0.2708489014589951	0.6952380951718822	0.7962447844172723	8.91478186163971	3.4121239991933607	0.3827490075475548
4	2	undersample	0.6	500	10	0.3	1	0.8509404596330883	0.2578803666266779	0.6285714285115647	0.8581363004112786	10.236801571335631	4.430812011992799	0.4328316690275242
4	3	undersample	0.6	500	10	0.3	1	0.8748782185107864	0.29814874341304404	0.7999999999238095	0.8211551844062551	18.365757188094076	4.473151500290259	0.24355931916232051
4	1	undersample	0.6	500	10	0.3	3	0.8388999271474933	0.25968542747052437	0.7142857142176872	0.7962447844172723	9.769623940741203	3.5056068484863294	0.3588271945833082
4	2	undersample	0.6	500	10	0.3	3	0.856682561759057	0.2659657859054859	0.6095238094657597	0.8623087621636836	9.775806033602887	4.426743304631423	0.45282641571007937
4	3	undersample	0.6	500	10	0.3	3	0.8755807402989031	0.3039667294797659	0.7619047618321996	0.8155880306136702	14.15245174529347	4.131536163581131	0.2919307619918644
4	1	undersample	0.8	100	5	0.1	1	0.8909530432478974	0.3054589409153598	0.885714285629932	0.7802503476997201	27.517402261281685	4.030560394762454	0.1464731329403003
4	2	undersample	0.8	100	5	0.1	1	0.8820252996887211	0.3226958047365747	0.8285714284925171	0.8191933240554994	21.898715945404643	4.582637108601452	0.20926509577270172
4	3	undersample	0.8	100	5	0.1	1	0.8907678032938994	0.36753711819028134	0.866666666584127	0.7877522616507464	24.124587890218525	4.083278495647583	0.1692579484873728
4	1	undersample	0.8	100	5	0.1	3	0.8934929465527517	0.30727172904672034	0.885714285629932	0.7753824756552478	26.75309329100007	3.943210792575531	0.14739269519802117
4	2	undersample	0.8	100	5	0.1	3	0.8862540565600372	0.3302645442847179	0.8190476189696145	0.8101529902586221	19.315595029343335	4.31425060074883	0.22335581176965427
4	3	undersample	0.8	100	5	0.1	3	0.8934685356397256	0.39268010088643684	0.866666666584127	0.7870563674266733	24.024507544863287	4.069934448903268	0.16940760184399248
4	1	undersample	0.8	100	5	0.3	1	0.8701404066494471	0.27054874760257236	0.8380952380154195	0.7795549374076527	18.30543551299917	3.8018324844359155	0.2076887107483337
4	2	undersample	0.8	100	5	0.3	1	0.8728293264454601	0.3022684094972924	0.7714285713551021	0.8289290681444442	16.35365717735948	4.509407401325118	0.27574304566146296
4	3	undersample	0.8	100	5	0.3	1	0.8855684793054313	0.39468509309638033	0.8285714284925171	0.7947112038914773	18.710732908858645	4.0361257108899835	0.21571178122433357
4	1	undersample	0.8	100	5	0.3	3	0.8776442148486655	0.27384764461506095	0.8761904761070295	0.7816411682838551	25.332677603140706	4.01261734684429	0.15839687996582075
4	2	undersample	0.8	100	5	0.3	3	0.8806907742234587	0.3164401560178478	0.8190476189696145	0.8289290681444442	21.932389920880436	4.787765882888396	0.2182965778392609
4	3	undersample	0.8	100	5	0.3	3	0.8901945190045399	0.3657301475168115	0.8190476189696145	0.7947112038914773	17.522210898021747	3.9897334613395237	0.22769576906347216
4	1	undersample	0.8	100	10	0.1	1	0.8806907742234584	0.28906412760325073	0.8761904761070295	0.7732962447790452	24.139686252641578	3.8649136473452854	0.16010619879226848
4	2	undersample	0.8	100	10	0.1	1	0.8781276905755349	0.2993678152702156	0.7904761904009071	0.8435326842778614	20.339190031415868	5.052020840470354	0.2483884869198387
4	3	undersample	0.8	100	10	0.1	1	0.8862014116711403	0.34742911127897896	0.8190476189696145	0.7954070981155504	17.59720588172561	4.003303982653114	0.22749656016915823
4	1	undersample	0.8	100	10	0.1	3	0.8867209748989999	0.30623830423895837	0.866666666584127	0.7795549374076527	22.985802307516266	3.9314404100416858	0.17103776181430472
4	2	undersample	0.8	100	10	0.1	3	0.8805914298960196	0.3071406338995024	0.7904761904009071	0.8393602225254565	19.712906512003748	4.9207995281130055	0.2496232266909766
4	3	undersample	0.8	100	10	0.1	3	0.8898797097126951	0.35940688194842924	0.8285714284925171	0.7947112038914773	18.710732908858645	4.0361257108899835	0.21571178122433357
4	1	undersample	0.8	100	10	0.3	1	0.8602986952778329	0.262199727189159	0.8190476189696145	0.7726008344869778	15.378398986370208	3.6018055787660987	0.23421198969895174
4	2	undersample	0.8	100	10	0.3	1	0.8665209616530897	0.2643144688565959	0.7333333332634921	0.8317107093127142	13.590908017421798	4.357575498077372	0.32062429946420357
4	3	undersample	0.8	100	10	0.3	1	0.8772111210524571	0.3211804858290018	0.8095238094467121	0.7947112038914773	16.45254108325033	3.9433412117890643	0.23967975690261065
4	1	undersample	0.8	100	10	0.3	3	0.8713755877872708	0.2832757849868456	0.866666666584127	0.7684283727345729	21.569067159213297	3.7425423804848554	0.17351432665902497
4	2	undersample	0.8	100	10	0.3	3	0.8734055235446057	0.2831015068939777	0.7714285713551021	0.8365785813571865	17.277126168600404	4.7204860327172655	0.273221704459452
4	3	undersample	0.8	100	10	0.3	3	0.8838950193856249	0.30499020030620955	0.8380952380154195	0.7933194154433312	19.869279348922685	4.055026258334214	0.20408521056206727
4	1	undersample	0.8	300	5	0.1	1	0.851953771772965	0.2606440567555984	0.7904761904009071	0.7795549374076527	13.341410018047538	3.585819275092966	0.2687736256383818
4	2	undersample	0.8	300	5	0.1	1	0.8694350619246307	0.303850231620027	0.7523809523092971	0.8254520166841068	14.369137695051908	4.310453176895907	0.2999799378837366
4	3	undersample	0.8	300	5	0.1	1	0.8738343771746695	0.3376757636067035	0.7619047618321996	0.7919276269951849	12.179263372128567	3.6617293983438834	0.30065277058798756
4	1	undersample	0.8	300	5	0.1	3	0.8679117822372343	0.27302286985615376	0.8380952380154195	0.7809457579917877	18.45452697031059	3.825971102282002	0.20731882881050845
4	2	undersample	0.8	300	5	0.1	3	0.8672097489899994	0.29012594453321366	0.7619047618321996	0.818497913763432	14.430650219828296	4.197773896997534	0.29089290425202885
4	3	undersample	0.8	300	5	0.1	3	0.8771779832322629	0.3555963020283276	0.7999999999238095	0.7954070981155504	15.551019217173955	3.9102038900332743	0.25144356649015015
4	1	undersample	0.8	300	5	0.3	1	0.8503311477581297	0.25203951677511455	0.7904761904009071	0.7684283727345729	12.519109176208728	3.413527665716956	0.27266537039336
4	2	undersample	0.8	300	5	0.3	1	0.8635306973971786	0.2756472967152457	0.7809523808780046	0.8205841446396344	16.306031701299847	4.3527498491252326	0.26694107835678577
4	3	undersample	0.8	300	5	0.3	1	0.8742784239652716	0.3472670838526431	0.7714285713551021	0.7898399443229657	12.684187854751281	3.6706715372872174	0.28938954960923
4	1	undersample	0.8	300	5	0.3	3	0.8457182594873833	0.24788224878949844	0.7809523808780046	0.7753824756552478	12.307173755508552	3.476809516034339	0.2825026656836157
4	2	undersample	0.8	300	5	0.3	3	0.864696337505795	0.2769359033077274	0.7714285713551021	0.814325452011027	14.801965142637396	4.154734928201184	0.2806880532513703
4	3	undersample	0.8	300	5	0.3	3	0.8679159624879875	0.3617610578035168	0.7523809523092971	0.7947112038914773	11.76245030082397	3.664987714486307	0.3115836839374419
4	1	undersample	0.8	300	10	0.1	1	0.8510431154381084	0.26600525679684656	0.7999999999238095	0.7788595271155851	14.08804930250034	3.6176098988711693	0.25678571108837794
4	2	undersample	0.8	300	10	0.1	1	0.8645506324922181	0.27061757897036615	0.7142857142176872	0.8317107093127142	12.35537095091332	4.244391718906532	0.34352603513203894
4	3	undersample	0.8	300	10	0.1	1	0.8682075753056964	0.3296172070366159	0.7428571427863946	0.7995824634599891	11.52546216898226	3.7065474336504374	0.3215964153152148
4	1	undersample	0.8	300	10	0.1	3	0.8553844625471885	0.2783969777845801	0.7999999999238095	0.7712100139028428	13.483281733522247	3.4966563817068486	0.2593327289290867
4	2	undersample	0.8	300	10	0.1	3	0.8714649976819657	0.28353998210517434	0.7619047618321996	0.8296244784365117	15.582039539763626	4.471914217026435	0.2869915744851124
4	3	undersample	0.8	300	10	0.1	3	0.8704874573350564	0.3152452168505083	0.7809523808780046	0.8030619345803546	14.538023177090968	3.965471782000065	0.27276553272171333
4	1	undersample	0.8	300	10	0.3	1	0.8467944897013048	0.25796745000406157	0.7809523808780046	0.7802503476997201	12.658777335207605	3.5538274448443143	0.2807401713570198
4	2	undersample	0.8	300	10	0.3	1	0.864169812570369	0.2683658313307979	0.7047619046947846	0.8351877607730516	12.096637147834429	4.276150031326368	0.3534990640870404
4	3	undersample	0.8	300	10	0.3	1	0.8646320045067436	0.3298440199830633	0.7809523808780046	0.7981906750118428	14.101048432746543	3.869753502353265	0.2744301872161605
4	1	undersample	0.8	300	10	0.3	3	0.8492284257235578	0.27699864278016206	0.7904761904009071	0.7712100139028428	12.717186203046525	3.4550295200198624	0.27168190649125784
4	2	undersample	0.8	300	10	0.3	3	0.8635605006954103	0.2644859943610488	0.7238095237405896	0.8219749652237693	12.100214619997063	4.065773580623923	0.3360083756615851
4	3	undersample	0.8	300	10	0.3	3	0.8695198329853863	0.33882576697280037	0.7523809523092971	0.8016701461322083	12.281780507681262	3.7935837681552615	0.3088789644925568
4	1	undersample	0.8	500	5	0.1	1	0.8460758990661633	0.25044821549774154	0.7999999999238095	0.7795549374076527	14.145109391357812	3.629021916961556	0.25655664266037226
4	2	undersample	0.8	500	5	0.1	1	0.8667461421286178	0.297137455000017	0.7619047618321996	0.8205841446396344	14.635657766513207	4.246585218658764	0.29015334602989223
4	3	undersample	0.8	500	5	0.1	1	0.8700964310567652	0.3434272506409917	0.7428571427863946	0.7954070981155504	11.231291757296898	3.630903612173755	0.3232845854531259
4	1	undersample	0.8	500	5	0.1	3	0.8613384992383603	0.2619474430948294	0.8380952380154195	0.7795549374076527	18.30543551299917	3.8018324844359155	0.2076887107483337
4	2	undersample	0.8	500	5	0.1	3	0.8638287303794954	0.2817798151022632	0.7523809523092971	0.8191933240554994	13.766566992729503	4.161245190569135	0.3022718049533432
4	3	undersample	0.8	500	5	0.1	3	0.873910594161116	0.34904688603604556	0.7904761904009071	0.7947112038914773	14.604929573811106	3.850556712688145	0.26364773258088775
4	1	undersample	0.8	500	5	0.3	1	0.8486820319226438	0.24916800934367117	0.7904761904009071	0.7732962447790452	12.868933863795624	3.486824268800638	0.27094895171703676
4	2	undersample	0.8	500	5	0.3	1	0.860477515067223	0.2676065497086791	0.7714285713551021	0.8219749652237693	15.58300655926492	4.33325868461234	0.2780758971192195
4	3	undersample	0.8	500	5	0.3	1	0.8731716207707856	0.35286126180161037	0.7714285713551021	0.7912317327711119	12.79124910041875	3.6951426796961497	0.2888805090710563
4	1	undersample	0.8	500	5	0.3	3	0.8420094045963309	0.24593985659649809	0.7809523808780046	0.7732962447790452	12.161108815086077	3.444814337851233	0.2832648131531222
4	2	undersample	0.8	500	5	0.3	3	0.8615073845950064	0.27689385453092236	0.7523809523092971	0.815716272595162	13.449491003732096	4.082731134633179	0.30356026105414347
4	3	undersample	0.8	500	5	0.3	3	0.8672399509560262	0.3695653723885621	0.7619047618321996	0.7912317327711119	12.12799916405893	3.6495236342678017	0.30091719694400176
4	1	undersample	0.8	500	10	0.1	1	0.8473607523677065	0.26457733155170626	0.7809523808780046	0.7795549374076527	12.607597544246689	3.542616633224376	0.2809906086163915
4	2	undersample	0.8	500	10	0.1	1	0.8622590900059606	0.2638408612605764	0.7333333332634921	0.8310152990206466	13.523661487062563	4.339643089682186	0.32089260431408306
4	3	undersample	0.8	500	10	0.1	1	0.8665042913477151	0.33203631203095096	0.7333333332634921	0.8051496172525738	11.363392067530917	3.76357123495292	0.33120137886228573
4	1	undersample	0.8	500	10	0.1	3	0.8523908868136962	0.274902467469463	0.7999999999238095	0.7684283727345729	13.273272356126675	3.454654505062943	0.2602714899265682
4	2	undersample	0.8	500	10	0.1	3	0.8686568646930259	0.27560076142057716	0.7523809523092971	0.8337969401889166	15.243159350983893	4.526877591157007	0.2969776366231597
4	3	undersample	0.8	500	10	0.1	3	0.8688040560691919	0.3209953810788809	0.7619047618321996	0.8030619345803546	13.048762304991886	3.868752958048844	0.29648427468720195
4	1	undersample	0.8	500	10	0.3	1	0.8463639976157362	0.25593986596970636	0.7904761904009071	0.7823365785759226	13.560121024066833	3.6316444394410423	0.2678179860927717
4	2	undersample	0.8	500	10	0.3	1	0.8635803695608981	0.2686605356046342	0.7047619046947846	0.8324061196047816	11.856243240421806	4.205176591060817	0.35468034749502814
4	3	undersample	0.8	500	10	0.3	1	0.8647247904032873	0.3254405424071337	0.7809523808780046	0.7974947807877698	14.04033961937956	3.8564553810091904	0.2746696550903097
4	1	undersample	0.8	500	10	0.3	3	0.846675276508378	0.27168684662358367	0.7809523808780046	0.7698191933187079	11.92355103155146	3.3927778697531927	0.284544238670166
4	2	undersample	0.8	500	10	0.3	3	0.8629578117756143	0.2626331047575534	0.7333333332634921	0.8247566063920393	12.942459330417877	4.184655845329515	0.323327708364513
4	3	undersample	0.8	500	10	0.3	3	0.8692282201676774	0.33779638593608513	0.7523809523092971	0.8023660403562815	12.335725018499662	3.8069414568034015	0.30861107293952733
4	1	undersample	1.0	100	5	0.1	1	0.8865487780647725	0.2976595547634145	0.923809523721542	0.7607788595218306	38.5603147627295	3.861738487065114	0.10014799218378094
4	2	undersample	1.0	100	5	0.1	1	0.8791608715808995	0.3159970235196626	0.866666666584127	0.7837273991600576	23.554660188734196	4.007288131484778	0.170127179243061
4	3	undersample	1.0	100	5	0.1	1	0.8866620273718395	0.3197864708428216	0.8571428570612245	0.771050800272992	20.206685204862247	3.7438122546186348	0.18527591312457947
4	1	undersample	1.0	100	5	0.1	3	0.8896979932445858	0.29583958494620516	0.9333333332444445	0.7496522948487507	41.92221633176833	3.728147998796653	0.08893011643445312
4	2	undersample	1.0	100	5	0.1	3	0.8829591363666469	0.31946234024711917	0.866666666584127	0.7746870653631802	22.348763413537018	3.8465018864366645	0.17211250536658956
4	3	undersample	1.0	100	5	0.1	3	0.8897007654836464	0.3392641116402427	0.8761904761070295	0.7696590118248459	23.64675586750074	3.8038841675973094	0.16086282416260209
4	1	undersample	1.0	100	5	0.3	1	0.8698953573084311	0.2819828981271683	0.8761904761070295	0.7566063977694256	21.999118904103273	3.599891008137826	0.16363795313071314
4	2	undersample	1.0	100	5	0.3	1	0.8672759785416253	0.30216111774884913	0.8095238094467121	0.8045897079220822	17.49910889371832	4.142687467541619	0.2367370428809456
4	3	undersample	1.0	100	5	0.3	1	0.8753984822878351	0.34264999435371507	0.8380952380154195	0.7675713291526266	17.09475033934336	3.6058167819907005	0.21093122388248364
4	1	undersample	1.0	100	5	0.3	3	0.8757268693290946	0.2711430257053053	0.8952380951528345	0.7642559109821679	27.7034028791327	3.797499487294133	0.13707699472257
4	2	undersample	1.0	100	5	0.3	3	0.8707960792105438	0.3037886379167744	0.8380952380154195	0.7837273991600576	18.758462609691044	3.8751797315457184	0.20658300334053428
4	3	undersample	1.0	100	5	0.3	3	0.8847930543128874	0.34713196873538005	0.8285714284925171	0.7682672233766996	16.024022813601015	3.5755468208278365	0.22313664316258483
4	1	undersample	1.0	100	10	0.1	1	0.8801245115570568	0.28649926454401514	0.904761904675737	0.757301808061493	29.64326325804608	3.7279299864981237	0.12575976057742624
4	2	undersample	1.0	100	10	0.1	1	0.8748758195907014	0.29539876558042416	0.7904761904009071	0.8136300417189595	16.470487137748233	4.2414354506349	0.25751729444657445
4	3	undersample	1.0	100	10	0.1	1	0.8841899459853532	0.3457283961909603	0.866666666584127	0.7668754349285535	21.38208766814781	3.7176117803904485	0.17386569657122747
4	1	undersample	1.0	100	10	0.1	3	0.8840751043115438	0.297337643282881	0.8952380951528345	0.757301808061493	26.66475374787011	3.688688618219196	0.13833573662259296
4	2	undersample	1.0	100	10	0.1	3	0.8781773627392543	0.3116230569565126	0.8190476189696145	0.8094575799665545	19.22858076233905	4.298505161427033	0.22354769820351195
4	3	undersample	1.0	100	10	0.1	3	0.8885906485071412	0.3416776708532707	0.8571428570612245	0.7752261656174306	20.69349666092481	3.813356751608301	0.1842780177346264
4	1	undersample	1.0	100	10	0.3	1	0.8628717133585004	0.27944956629323636	0.8380952380154195	0.7552155771852906	15.970587039523025	3.4238093835395955	0.21438217739652857
4	2	undersample	1.0	100	10	0.3	1	0.8634313530697397	0.27128740860262623	0.7428571427863946	0.8080667593824197	12.162640031441336	3.8703931726061844	0.31821981419942774
4	3	undersample	1.0	100	10	0.3	1	0.8727076912880671	0.3210505225209866	0.8285714284925171	0.7675713291526266	15.96157564350151	3.564841591286261	0.22333894292709572
4	1	undersample	1.0	100	10	0.3	3	0.8732399496655407	0.28158731476457277	0.8761904761070295	0.7524339360170207	21.509073287175305	3.539218690228409	0.16454537245209538
4	2	undersample	1.0	100	10	0.3	3	0.8681303397575999	0.3143389363402844	0.7904761904009071	0.8122392211348245	16.320537411547377	4.210017411934292	0.2579582487124582
4	3	undersample	1.0	100	10	0.3	3	0.8807369851211188	0.3259313534410667	0.8380952380154195	0.7731384829452114	17.641283331970104	3.6943030794860765	0.20941236720450535
4	1	undersample	1.0	300	5	0.1	1	0.8596363997615737	0.2759187420655125	0.8476190475383221	0.7454798330963458	16.29234849752029	3.3302626842789715	0.2044065361026592
4	2	undersample	1.0	300	5	0.1	1	0.8477846214981124	0.2681814788057545	0.7619047618321996	0.787204450620395	11.83790769429293	3.5804542352927644	0.3024566679667412
4	3	undersample	1.0	300	5	0.1	1	0.8668323557676376	0.3092010468119325	0.8095238094467121	0.7668754349285535	13.980596027246504	3.4724945201449247	0.2483795664771008
4	1	undersample	1.0	300	5	0.1	3	0.8614312206106364	0.2700187324765394	0.8761904761070295	0.758692628645628	22.250496770705563	3.6310139838627644	0.163187986262774
4	2	undersample	1.0	300	5	0.1	3	0.8534373137293861	0.2769504035401134	0.7619047618321996	0.78581363003626	11.74025894897464	3.557204533552432	0.3029919894961532
4	3	undersample	1.0	300	5	0.1	3	0.8736289226894655	0.341474477397573	0.8095238094467121	0.770354906048919	14.256817161908856	3.5251080711877787	0.24725770756448615
4	1	undersample	1.0	300	5	0.3	1	0.8422941916683224	0.2564842118612587	0.7809523808780046	0.7566063977694256	11.082732222451321	3.2085985072532797	0.289513301595973
4	2	undersample	1.0	300	5	0.3	1	0.8449698655540101	0.25490991917611205	0.7523809523092971	0.7865090403283276	11.193810332701414	3.52418162447987	0.31483305575102344
4	3	undersample	1.0	300	5	0.3	1	0.8597143519899261	0.3280946523784919	0.7619047618321996	0.7731384829452114	10.90552077391636	3.3584573449873423	0.30795936347806846
4	1	undersample	1.0	300	5	0.3	3	0.8572720047685276	0.26705258560840583	0.8190476189696145	0.761474269813898	14.449899228718383	3.4337913314117756	0.23763426530257814
4	2	undersample	1.0	300	5	0.3	3	0.8505662626664017	0.26809918332449884	0.7523809523092971	0.7830319888679901	10.96572906633951	3.467704357461627	0.3162310710784228
4	3	undersample	1.0	300	5	0.3	3	0.8608907446068197	0.3277808435931286	0.7904761904009071	0.7717466944970651	12.755958110448297	3.4631531579691037	0.2714929760997634
4	1	undersample	1.0	300	10	0.1	1	0.8533114775812968	0.2675029923606744	0.8285714284925171	0.7552155771852906	14.91193074080634	3.3849024587266454	0.2269928937065533
4	2	undersample	1.0	300	10	0.1	1	0.8533081661037154	0.2618131670763997	0.7238095237405896	0.7962447844172723	10.241260948610671	3.5523482731328135	0.34686628810118497
4	3	undersample	1.0	300	10	0.1	1	0.864373529509229	0.3210631715722671	0.8095238094467121	0.7668754349285535	13.980596027246504	3.4724945201449247	0.2483795664771008
4	1	undersample	1.0	300	10	0.1	3	0.8574408901251739	0.2744424919164519	0.8285714284925171	0.7524339360170207	14.690073854870935	3.34686984836817	0.22783205411575763
4	2	undersample	1.0	300	10	0.1	3	0.8597754818199881	0.2739495425764801	0.7333333332634921	0.7990264255855423	10.933390264387178	3.6489040855796038	0.3337394795218374
4	3	undersample	1.0	300	10	0.1	3	0.8677734698611526	0.30581065503724625	0.7904761904009071	0.7668754349285535	12.410582615629213	3.3907887667297496	0.2732175231123919
4	1	undersample	1.0	300	10	0.3	1	0.8456387840254321	0.26192296157885636	0.8571428570612245	0.7545201668932231	18.441924851914653	3.4917036210113235	0.1893350864744232
4	2	undersample	1.0	300	10	0.3	1	0.8497218358831711	0.24741619752720706	0.7333333332634921	0.78859527120453	10.258223021691236	3.4688594846162744	0.33815402284577606
4	3	undersample	1.0	300	10	0.3	1	0.8617390728037908	0.3178435646357676	0.7999999999238095	0.7675713291526266	13.209579928440295	3.4419160191729414	0.2605621000609322
4	1	undersample	1.0	300	10	0.3	3	0.8507881316643485	0.2630611347957544	0.8285714284925171	0.7531293463090881	14.745069364644591	3.356297650375781	0.22762168287744683
4	2	undersample	1.0	300	10	0.3	3	0.8582985628187296	0.27403022018060447	0.7809523808780046	0.8004172461696772	14.298135579014984	3.9129249735309752	0.27366678745811596
4	3	undersample	1.0	300	10	0.3	3	0.8605792490969943	0.31980539827462207	0.7428571427863946	0.7647877522563342	9.393161833508682	3.1582416235975255	0.33622773520193794
4	1	undersample	1.0	500	5	0.1	1	0.8533909530432479	0.2700145165135657	0.8285714284925171	0.7489568845566833	14.41966656977429	3.3005143121499305	0.2288897702303062
4	2	undersample	1.0	500	5	0.1	1	0.8428505199019802	0.26287769473080524	0.7619047618321996	0.7837273991600576	11.596140704163119	3.522890665041562	0.30379853426712955
4	3	undersample	1.0	500	5	0.1	1	0.8623123570931505	0.31787886353315625	0.7714285713551021	0.7696590118248459	11.277189604489807	3.3490719301671965	0.296977521426254
4	1	undersample	1.0	500	5	0.1	3	0.8564242665077157	0.26645413753085184	0.8380952380154195	0.7552155771852906	15.970587039523025	3.4238093835395955	0.21438217739652857
4	2	undersample	1.0	500	5	0.1	3	0.8475395721570965	0.26904602081859635	0.7714285713551021	0.7837273991600576	12.230304631944064	3.566926798354582	0.29164659290130507
4	3	undersample	1.0	500	5	0.1	3	0.8689796865162209	0.34800035702366156	0.7999999999238095	0.7689631176007727	13.31325209033081	3.4626504521253043	0.2600904944560952
4	1	undersample	1.0	500	5	0.3	1	0.8420623882376316	0.255127585966777	0.7809523808780046	0.7559109874773581	11.04100017468635	3.1994572013395755	0.2897796431762545
[truncated: 305 more rows]
