# Supplementary material for: Risk prediction for cardiovascular related diseases using PRS and EHR in the Framingham Heart Study
Source: PLoS One. 2026 Apr 17;21(4):e0345914. doi: 10.1371/journal.pone.0345914 (PMC13089760; doi:10.1371/journal.pone.0345914)
Supplement: S1 File — (ZIP) [file pone.0345914.s003.zip › catboost/prs_model/dem/dem_catboost_nested_cv_outer_test_results.csv]

outer_fold	AUC	AUPRC	sensitivity	specificity	DOR	LR+	LR-
1	0.8723226703755215	0.3091714043268166	0.11428571427482993	0.9881780250278986	10.785569605613954	9.667218706886553	0.8963104363073241
2	0.8945029472150474	0.37004479979506527	0.15238095236643992	0.9888734353199662	15.977513693487598	13.695225776885438	0.8571562434455898
3	0.9023229611956125	0.3657789105929718	0.05714285713741497	0.9930410577523101	8.648472407110845	8.211416762686397	0.9494644013028449
4	0.896328329522484	0.35971552828939657	0.8285714284925171	0.8148921363895972	21.277567009888287	4.4761544300185445	0.21036964494872365
