# Supplementary material for: Risk prediction for cardiovascular related diseases using PRS and EHR in the Framingham Heart Study
Source: PLoS One. 2026 Apr 17;21(4):e0345914. doi: 10.1371/journal.pone.0345914 (PMC13089760; doi:10.1371/journal.pone.0345914)
Supplement: S1 File — (ZIP) [file pone.0345914.s003.zip › catboost/prs_model/dia/dia_catboost_nested_cv_all_results.csv]

outer_fold	inner_fold	sampling_method	sampling_ratio	iterations	depth	learning_rate	l2_leaf_reg	AUC	AUPRC	sensitivity	specificity	DOR	LR+	LR-
1	1	none		100	5	0.1	1	0.7089362106664132	0.21401657082733386	0.0	0.9980891719681652	0.0	0.0	1.0019144762475702
1	2	none		100	5	0.1	1	0.7261129026632294	0.23903604331078204	0.0	0.9980879541045374	0.0	0.0	1.0019156987802953
1	3	none		100	5	0.1	1	0.7137844873782775	0.21238506958620987	0.0	0.9993626513639302	0.0	0.0	1.0006377450956592
1	1	none		100	5	0.1	3	0.7114364483315905	0.21944653729851787	0.0	0.9987261146433203	0.0	0.0	1.0012755001849327
1	2	none		100	5	0.1	3	0.7270134350554429	0.24173801669805361	0.0	0.9987253027342338	0.0	0.0	1.001276314167182
1	3	none		100	5	0.1	3	0.7180968960170466	0.21687258360856354	0.0	0.9999999999936265	0.0	0.0	0.9999999900063735
1	1	none		100	5	0.3	1	0.6905108216877397	0.22536172401751098	0.03980099502289547	0.9936305732420788	6.4663110827767	6.248746401853824	0.966354117084549
1	2	none		100	5	0.3	1	0.7114507132914142	0.21189841199189816	0.009950248755723867	0.9898024219184844	0.975501555405839	0.9757453111643111	1.0002498673652602
1	3	none		100	5	0.3	1	0.6998753840738944	0.2121896566792962	0.024875621889309668	0.9910771191778772	2.8334516326290293	2.787843355388236	0.9839036230404992
1	1	none		100	5	0.3	3	0.6996577621446906	0.20937368982529173	0.004975124377861934	0.9961783439426996	1.303329920750899	1.3018208036147108	0.9988420965824079
1	2	none		100	5	0.3	3	0.7252995697104028	0.2313756720374066	0.004975124377861934	0.9942638623263591	0.8666651548307543	0.8673285035397427	1.0007653936917151
1	3	none		100	5	0.3	3	0.70013381150335	0.21414534746304037	0.014925373133585803	0.9961759082154483	3.9469593686001714	3.902974861673459	0.9888560934408844
1	1	none		100	10	0.1	1	0.701739709097823	0.2228254087673843	0.009950248755723867	0.9987261146433203	7.879335091761936	7.810883918800223	0.9913125598850807
1	2	none		100	10	0.1	1	0.7241945149967182	0.24062565437955652	0.004975124377861934	0.9987253027342338	3.9174692475749056	3.902954436265301	0.9962948399675933
1	3	none		100	10	0.1	1	0.7123005114643481	0.21751701862156209	0.004975124377861934	0.9987253027342338	3.9174692475749056	3.902954436265301	0.9962948399675933
1	1	none		100	10	0.1	3	0.7070317203789968	0.2149254983764824	0.0	0.9987261146433203	0.0	0.0	1.0012755001849327
1	2	none		100	10	0.1	3	0.7302731086441596	0.24510513108883977	0.0	0.9987253027342338	0.0	0.0	1.001276314167182
1	3	none		100	10	0.1	3	0.7163449800075468	0.21565964800659843	0.0	0.9999999999936265	0.0	0.0	0.9999999900063735
1	1	none		100	10	0.3	1	0.6726209715752448	0.2100036639719695	0.05970149253434321	0.9840764331147511	3.9238070566896583	3.7492513751510743	0.955513683966938
1	2	none		100	10	0.3	1	0.6964397261620514	0.19647519780572215	0.034825870645033535	0.9853409815106098	2.4253681334838126	2.3757284236291305	0.9795331135826127
1	3	none		100	10	0.3	1	0.6905307750603262	0.2205392007884252	0.0447761194007574	0.9898024219184844	4.549800221593344	4.3908539002394	0.9650651986657377
1	1	none		100	10	0.3	3	0.6940678771746364	0.22571000847126496	0.034825870645033535	0.9974522292930099	14.126233173921793	13.669100542870662	0.9676394431066473
1	2	none		100	10	0.3	3	0.7192875647257657	0.22996929740545435	0.014925373133585803	0.9917144678075736	1.8135176232862205	1.8013755511653315	0.9933046747932546
1	3	none		100	10	0.3	3	0.7001116152824153	0.20234682077735822	0.019900497511447734	0.9968132568451447	6.351249091408531	6.2447565105967815	0.9832328030610081
1	1	none		300	5	0.1	1	0.6640428431092943	0.20833638146467542	0.05472636815648127	0.9885350318408375	4.991808506789254	4.773351278715282	0.9562368472879242
1	2	none		300	5	0.1	1	0.7014227777619233	0.2045356523114674	0.029850746267171605	0.9866156787700026	2.2681301722409737	2.2302755180078813	0.9833101832612223
1	3	none		300	5	0.1	1	0.6856333374554886	0.2020975969336205	0.03980099502289547	0.9885277246590917	3.571672186129116	3.4693170401691016	0.9713425039189651
1	1	none		300	5	0.1	3	0.68173939221092	0.20957062878013327	0.05472636815648127	0.990445859866303	6.001748097529091	5.72802053460139	0.9543920173760916
1	2	none		300	5	0.1	3	0.7075299094077097	0.2106043999333104	0.019900497511447734	0.9885277246590917	1.749575462100863	1.7346585200845508	0.9914739547763463
1	3	none		300	5	0.1	3	0.6901692937479587	0.2014820169856957	0.029850746267171605	0.9910771191778772	3.4175785844073774	3.3454120264658838	0.9788837065966711
1	1	none		300	5	0.3	1	0.6495880470260164	0.18337325880953773	0.1044776119351006	0.9522292993569922	2.325555067994152	2.1870642184049855	0.9404482505055582
1	2	none		300	5	0.3	1	0.6631691764250767	0.18515874341364624	0.09950248755723867	0.959209687693058	2.598410964054518	2.439365073129238	0.9387910845860898
1	3	none		300	5	0.3	1	0.6594433821967284	0.2038050849002602	0.10945273631296254	0.9617590822118436	3.091060642271066	2.8621883056629476	0.925956688009017
1	1	none		300	5	0.3	3	0.6601831606299712	0.19710060377023172	0.074626865667929	0.9617834394843199	2.0295693609629764	1.9527358070319227	0.96214291775163
1	2	none		300	5	0.3	3	0.6774698844845245	0.18404604434720512	0.074626865667929	0.9655831739900218	2.262544144755295	2.168324410945069	0.958356721280301
1	3	none		300	5	0.3	3	0.6738312896955629	0.20022976686579932	0.07960199004579094	0.9687699171385038	2.682845251121894	2.5488873952063327	0.9500687254741971
1	1	none		300	10	0.1	1	0.6619434673764933	0.20809071127526513	0.09452736317937674	0.9662420382104062	2.988077072939309	2.8001493623060525	0.9371074654613354
1	2	none		300	10	0.1	1	0.6872568324724371	0.18496971391812259	0.049751243778619336	0.9681325685088074	1.590575416930623	1.5611935395682557	0.9815275069918906
1	3	none		300	10	0.1	1	0.6727087950940009	0.2040947194402299	0.074626865667929	0.9751434034354676	3.1637704374731586	3.0022950025050124	0.9489610672464536
1	1	none		300	10	0.1	3	0.6623158094875938	0.2003665564052059	0.08457711442365287	0.9732484076371132	3.361282385230655	3.1615719042306356	0.9405850232963574
1	2	none		300	10	0.1	3	0.6998563587416645	0.19758430731929486	0.0447761194007574	0.9802421924730387	2.3256036606424844	2.266248250327059	0.9744774079195144
1	3	none		300	10	0.1	3	0.6858568851091895	0.2157654289805386	0.06965174129006707	0.9866156787700026	5.518712448761433	5.203976208685055	0.942969252667959
1	1	none		300	10	0.3	1	0.6395459010679089	0.19250315716722768	0.12935323382441027	0.9350318471278024	2.1382629757699694	1.9910249590844682	0.931141286298
1	2	none		300	10	0.3	1	0.6649623139877414	0.1748598162775429	0.10945273631296254	0.937539834283381	1.8448292565358335	1.752360364939543	0.9498767109655347
1	3	none		300	10	0.3	1	0.6574885293101098	0.20042697481548127	0.1044776119351006	0.9464627150991303	2.0624996143878644	1.9514921724856018	0.9461781899240717
1	1	none		300	10	0.3	3	0.6526460056405868	0.18299615384877216	0.10945273631296254	0.9490445859812163	2.289105695325791	2.1480095283402023	0.938361871990116
1	2	none		300	10	0.3	3	0.6684740732285037	0.17785357817260186	0.1044776119351006	0.956022944544576	2.53623130628577	2.375729504757456	0.9367164081238012
1	3	none		300	10	0.3	3	0.6691336180791392	0.19973536754907875	0.11442786069082447	0.9541108986554869	2.6865630836539234	2.4935732538326114	0.9281647775698374
1	1	none		500	5	0.1	1	0.6604604366701524	0.20070838348300152	0.06965174129006707	0.9777070063631994	3.283420985007773	3.124376706918405	0.9515614014621394
1	2	none		500	5	0.1	1	0.6861501923144	0.19036186868311394	0.029850746267171605	0.9776927979542531	1.3485708237747651	1.3381657109796914	0.9922843308654289
1	3	none		500	5	0.1	1	0.6781769926657345	0.2008719526600169	0.05970149253434321	0.9802421924730387	3.1500240054339055	3.0216643337694125	0.959251198421565
1	1	none		500	5	0.1	3	0.6630272205849733	0.2016621775340889	0.06467661691220514	0.9821656050892856	3.8081285610377935	3.626508270727294	0.9523071961776706
1	2	none		500	5	0.1	3	0.6911681236900266	0.19786935585899662	0.024875621889309668	0.9847036328809133	1.642218313480616	1.6262427171902112	0.9902719312155712
1	3	none		500	5	0.1	3	0.6835167692449162	0.2029401537230383	0.049751243778619336	0.9827915869918242	2.9901087900276675	2.8910983740335983	0.9668873432881882
1	1	none		500	5	0.3	1	0.6493155242893811	0.18173156997491008	0.11940298506868642	0.9445859872551301	2.311318498992928	2.1547431345749115	0.932257113158821
1	2	none		500	5	0.3	1	0.6525213321537627	0.17548299547984603	0.11442786069082447	0.9451880178397376	2.228180935982985	2.087642798244841	0.9369269533948537
1	3	none		500	5	0.3	1	0.6537976148575162	0.19393291348911648	0.11442786069082447	0.9502868068773086	2.469964930019394	2.301759965223289	0.9318998470579768
1	1	none		500	5	0.3	3	0.6549180847355579	0.18708961132762034	0.09950248755723867	0.9535031847073026	2.2659497125612442	2.139984545845241	0.9444095388890517
1	2	none		500	5	0.3	3	0.6655996626174417	0.17865289263988318	0.0895522388015148	0.9547482472851833	2.075270840893234	1.9789779100073113	0.9535998146645838
1	3	none		500	5	0.3	3	0.672417073333143	0.1998050212109075	0.10945273631296254	0.9598470363227544	2.9380146962422655	2.7258936584063886	0.9278012232248778
1	1	none		500	10	0.1	1	0.6530484520074785	0.19695903875014462	0.10945273631296254	0.9522292993569922	2.449906376351935	2.2912101335671275	0.9352235380030399
1	2	none		500	10	0.1	1	0.6770069347335979	0.18108890885691614	0.09452736317937674	0.956022944544576	2.2694691440398227	2.1494695519234126	0.9471243682134874
1	3	none		500	10	0.1	1	0.6734317577187358	0.20030057215735378	0.09452736317937674	0.959209687693058	2.4549272818431858	2.317396819472776	0.9439777756608646
1	1	none		500	10	0.1	3	0.6550670215799982	0.19345957596900526	0.1044776119351006	0.9617834394843199	2.9361103411706315	2.7338301298446916	0.9311060494387299
1	2	none		500	10	0.1	3	0.690847863930824	0.18895792943457396	0.06965174129006707	0.9662205226197182	2.1414583504181195	2.0619537681535447	0.9628736166343674
1	3	none		500	10	0.1	3	0.677964543122501	0.20746348480658933	0.06965174129006707	0.9732313575463785	2.7219241155571616	2.6019890769900846	0.9559373954987102
1	1	none		500	10	0.3	1	0.6361457045980289	0.1846395527401542	0.12935323382441027	0.933757961777492	2.0942853977757374	1.952736023347451	0.9324116018182265
1	2	none		500	10	0.3	1	0.6604818482476084	0.17209884310064885	0.12935323382441027	0.9381771829130773	2.2546093548635473	2.09232155693139	0.9280195391152039
1	3	none		500	10	0.3	1	0.656681538134693	0.19927027377165046	0.11940298506868642	0.9445506692100412	2.30975995677948	2.1533706869660163	0.9322919715306179
1	1	none		500	10	0.3	3	0.6486912570903445	0.180062796158806	0.10945273631296254	0.9445859872551301	2.09503590227254	1.9751812066936687	0.9427910918379866
1	2	none		500	10	0.3	3	0.6671359581950034	0.17447743550644204	0.11940298506868642	0.9413639260615593	2.176860350426105	2.0363396913416323	0.9354480038990234
1	3	none		500	10	0.3	3	0.6656852766124762	0.1985024300432725	0.12437810944654835	0.9420012746912556	2.3070675335758257	2.144496923673369	0.929533647972083
1	1	undersample	0.6	100	5	0.1	1	0.7047802389327249	0.21136810534247014	0.3532338308281973	0.8197452229247151	2.483745443787928	1.959636337872493	0.7889843614756359
1	2	undersample	0.6	100	5	0.1	1	0.7199740621303934	0.24071792712412599	0.4825870646526076	0.7928616953423018	3.570058989114486	2.3297817472836737	0.6525891361142356
1	3	undersample	0.6	100	5	0.1	1	0.7147436812115332	0.21841308034912055	0.46766169151902176	0.7973231357501764	3.456004052690145	2.307425024438519	0.6676569109004327
1	1	undersample	0.6	100	5	0.1	3	0.709877364768514	0.21257864722161032	0.37810945271750696	0.8171974522240943	2.7179928799061623	2.0684035131555683	0.7610040119189165
1	2	undersample	0.6	100	5	0.1	3	0.7208048349710973	0.2441299772392458	0.4776119402747457	0.7871255576750343	3.380667069731302	2.243632033146196	0.6636654698795438
1	3	undersample	0.6	100	5	0.1	3	0.7160944797998534	0.21368006742917478	0.4776119402747457	0.7903123008235162	3.445939904858427	2.2777297827826586	0.6609893994703421
1	1	undersample	0.6	100	5	0.3	1	0.6835044522609881	0.19198268123341816	0.37810945271750696	0.773248407638387	2.0733482239794605	1.667505097117309	0.8042571224158946
1	2	undersample	0.6	100	5	0.3	1	0.7073190453088287	0.2132086999618172	0.4427860696297121	0.7928616953423018	3.04164819952496	2.1376347990540925	0.7027883004258885
1	3	undersample	0.6	100	5	0.3	1	0.701609860195517	0.2055955520945515	0.447761194007574	0.7807520713780705	2.8873348735517728	2.0422595387758333	0.7073164698039536
1	1	undersample	0.6	100	5	0.3	3	0.6890610641062205	0.2026731465694151	0.40298507460681665	0.7866242038166458	2.488432717764023	1.888616529750945	0.7589582355932175
1	2	undersample	0.6	100	5	0.3	3	0.7156188464941069	0.22413616393369232	0.452736318385436	0.799872530268962	3.306456109958153	2.262239643420746	0.6841886101384893
1	3	undersample	0.6	100	5	0.3	3	0.7048013596770767	0.20822638390031156	0.46268656714115985	0.7737412364514102	2.9447572986378727	2.044944202094318	0.6944355562316304
1	1	undersample	0.6	100	10	0.1	1	0.6929809550971258	0.2012023728474931	0.3582089552060592	0.7993630573197493	2.2236986708851663	1.7853588305685968	0.802878030061928
1	2	undersample	0.6	100	10	0.1	1	0.7137289968259404	0.2327673410542192	0.4726368158968837	0.7782026768592849	3.1445183944594746	2.1309400307217774	0.6776681615318998
1	3	undersample	0.6	100	10	0.1	1	0.7094070755210563	0.20965384257588285	0.4129353233625405	0.7973231357501764	2.7671089104816793	2.037407202429756	0.7362945372482679
1	1	undersample	0.6	100	10	0.1	3	0.6985169692936591	0.20286452414404038	0.34328358207247345	0.8191082802495598	2.3669973074404598	1.8977295564925525	0.8017455393198902
1	2	undersample	0.6	100	10	0.1	3	0.7180953105726942	0.2446548209889581	0.4776119402747457	0.7839388145265523	3.3173196868769894	2.2105401167857592	0.6663632969584616
1	3	undersample	0.6	100	10	0.1	3	0.7124146634577273	0.20999463049478992	0.46766169151902176	0.7992351816392657	3.49728508586272	2.329400499766458	0.6660596455833352
1	1	undersample	0.6	100	10	0.3	1	0.6675919764236143	0.19008488672212157	0.4228855721182644	0.7649681528613697	2.3849405575725946	1.7992691597923727	0.7544293421611618
1	2	undersample	0.6	100	10	0.3	1	0.6887962989387035	0.20204719454663633	0.447761194007574	0.7648183556356609	2.636783010120167	1.9038950772661487	0.7220522293988658
1	3	undersample	0.6	100	10	0.3	1	0.6933655495625759	0.20228553955870465	0.447761194007574	0.7641810070059645	2.627465189438763	1.8987494151135016	0.7226544414255133
1	1	undersample	0.6	100	10	0.3	3	0.6885667205374402	0.19955169391758776	0.40298507460681665	0.798089171969439	2.6680598022255033	1.995856579753392	0.7480554039335978
1	2	undersample	0.6	100	10	0.3	3	0.7084764196861455	0.22776986007376057	0.4726368158968837	0.7743785850811066	3.0760311977836134	2.094822404684252	0.6810146709283481
1	3	undersample	0.6	100	10	0.3	3	0.7038057006237137	0.20126723614288766	0.43283582087398825	0.7864882090453379	2.811154617320544	2.0272220033678523	0.7211349965476305
1	1	undersample	0.6	300	5	0.1	1	0.6743480051969453	0.1889456752136467	0.46268656714115985	0.7547770700588868	2.650432789920237	1.886799690323701	0.7118836104786324
1	2	undersample	0.6	300	5	0.1	1	0.6987100824748151	0.2107969127656092	0.5074626865419173	0.7629063097465717	3.3152491187141244	2.140346563402962	0.645606545272423
1	3	undersample	0.6	300	5	0.1	1	0.6968281600284111	0.19664996010693203	0.4726368158968837	0.7699171446732319	2.9990068157986842	2.054202581429242	0.68496094794373
1	1	undersample	0.6	300	5	0.1	3	0.6787939284469373	0.1912009318126967	0.43283582087398825	0.7592356687849731	2.4065718847707522	1.79775717072414	0.7470199240816252
1	2	undersample	0.6	300	5	0.1	3	0.7075283239633572	0.21429226536064283	0.5024875621640553	0.7756532823404994	3.4919600617519144	2.239781107601887	0.6414108503745571
1	3	undersample	0.6	300	5	0.1	3	0.6977524740859121	0.2070863154996763	0.4726368158968837	0.7686424474138391	2.9775454767563154	2.042884661359911	0.6860968698990076
1	1	undersample	0.6	300	5	0.3	1	0.6390610641062204	0.17273725654858998	0.447761194007574	0.7299363057278349	2.1914838564273396	1.6579836050694494	0.756557516174239
1	2	undersample	0.6	300	5	0.3	1	0.6965443654893158	0.23611559415142644	0.5373134328090888	0.7297641810023597	3.136031526473376	1.9883130775149018	0.6340220209426732
1	3	undersample	0.6	300	5	0.3	1	0.6782974864365237	0.1900146070715093	0.4726368158968837	0.741873804966591	2.5758210025120105	1.8310299639500411	0.710852942190533
1	1	undersample	0.6	300	5	0.3	3	0.6576924295718858	0.17661153922655473	0.452736318385436	0.7350318471290763	2.2948862771615706	1.7086442140068787	0.744544166768626
1	2	undersample	0.6	300	5	0.3	3	0.6820438914414544	0.19386970278181462	0.5174129352976411	0.7182919056678249	2.7337779472841293	1.8366987933280592	0.6718536770021674
1	3	undersample	0.6	300	5	0.3	3	0.6846535328456507	0.19474602836675792	0.49253731340833146	0.7425111535962874	2.79884962561546	1.9128490463140284	0.6834411541152023
1	1	undersample	0.6	300	10	0.1	1	0.6555835472319929	0.19823844677769553	0.4577114427632979	0.7560509554091972	2.615852526708866	1.8762583176682426	0.7172645523218126
1	2	undersample	0.6	300	10	0.1	1	0.6889056945990252	0.21877282977372448	0.5124378109197792	0.7297641810023597	2.838250757409941	1.8962615461484713	0.6681092263660333
1	3	undersample	0.6	300	10	0.1	1	0.6867938827215103	0.18801500211771466	0.46766169151902176	0.758444869338697	2.7583654781868407	1.9360452865491053	0.7018813403356806
1	1	undersample	0.6	300	10	0.1	3	0.66202585797129	0.19206913782762122	0.4427860696297121	0.7528662420334213	2.4207933474575545	1.7916858277724017	0.740123400225877
1	2	undersample	0.6	300	10	0.1	3	0.6859868915460936	0.2127238958623253	0.49253731340833146	0.7272147864835742	2.587479287609895	1.8055864869039477	0.697816778543959
1	3	undersample	0.6	300	10	0.1	3	0.6891752201389484	0.19493602271645621	0.46268656714115985	0.7425111535962874	2.483154467855848	1.7969188010828752	0.723643574941567
1	1	undersample	0.6	300	10	0.3	1	0.6459264188611085	0.17322818590778122	0.4278606964961263	0.7363057324793867	2.088132667288628	1.6225634493060999	0.7770403929993676
1	2	undersample	0.6	300	10	0.3	1	0.668380532011707	0.19855897171422768	0.5373134328090888	0.6998087954066297	2.707211742013059	1.7899039235272654	0.6611613966790019
1	3	undersample	0.6	300	10	0.3	1	0.677610989031896	0.1817753888066205	0.4726368158968837	0.728489483742967	2.404663742990791	1.7407679268001892	0.7239132322877204
1	1	undersample	0.6	300	10	0.3	3	0.6564454796083277	0.1830260446645226	0.46766169151902176	0.7369426751545418	2.4610892675664005	1.777793771816951	0.7223605298006904
1	2	undersample	0.6	300	10	0.3	3	0.6846138967368384	0.21394222546261235	0.5422885571869508	0.7144678138896465	2.9646010167784675	1.8992203491383692	0.6406326884270511
1	3	undersample	0.6	300	10	0.3	3	0.6763061683297977	0.18570344844552167	0.46268656714115985	0.7253027405944851	2.2736529209750005	1.6843508060436176	0.7408126226164703
1	1	undersample	0.6	500	5	0.1	1	0.6662071806572234	0.1817604091371981	0.43283582087398825	0.741401273880628	2.1879698408674964	1.6737739223682306	0.764989475277642
1	2	undersample	0.6	500	5	0.1	1	0.7003890680441006	0.21059478759161362	0.532338308431227	0.7412364563368946	3.2606905691514023	2.0572383587075773	0.6309210526026914
1	3	undersample	0.6	500	5	0.1	1	0.688969112373125	0.19696743694853183	0.46268656714115985	0.7527087316714296	2.621062320210587	1.8710185424590613	0.7138397671132491
1	1	undersample	0.6	500	5	0.1	3	0.6707434166745888	0.18522510119892102	0.43781094525185016	0.7401273885303177	2.2179419592439578	1.684713621526794	0.7595841687046003
1	2	undersample	0.6	500	5	0.1	3	0.7036693524093998	0.20954414729751913	0.5223880596755031	0.7622689611168754	3.507037375567036	2.1973909681958452	0.626566157644723
1	3	undersample	0.6	500	5	0.1	3	0.6918419375398343	0.20205767965266594	0.4577114427632979	0.7648183556356609	2.7448346679368036	1.946203856760952	0.7090422793207791
1	1	undersample	0.6	500	5	0.3	1	0.641852837722217	0.17312819444181615	0.447761194007574	0.7363057324793867	2.2640030480145312	1.6980315167156859	0.7500129010713048
1	2	undersample	0.6	500	5	0.3	1	0.6978999204106935	0.23577372995673107	0.527363184053365	0.7157425111490393	2.8094877426857283	1.8552305082015348	0.6603447496564447
1	3	undersample	0.6	500	5	0.3	1	0.6779042962371065	0.186522165804217	0.4975124377861934	0.7253027405944851	2.614228843117163	1.811129898971632	0.6927969896735522
1	1	undersample	0.6	500	5	0.3	3	0.6488639604525146	0.17101733967361085	0.447761194007574	0.7299363057278349	2.1914838564273396	1.6579836050694494	0.756557516174239
1	2	undersample	0.6	500	5	0.3	3	0.68123214393298	0.19753318099866313	0.5174129352976411	0.7144678138896465	2.68280550000175	1.812100149636609	0.6754496823595195
1	3	undersample	0.6	500	5	0.3	3	0.6818568090078607	0.19218805845046716	0.4726368158968837	0.7361376672993236	2.500341714235178	1.7912249662432493	0.7163920559505382
1	1	undersample	0.6	500	10	0.1	1	0.6550337484551764	0.19365246587639123	0.452736318385436	0.7452229299315591	2.4197726315359698	1.7769899798828737	0.7343623663340588
1	2	undersample	0.6	500	10	0.1	1	0.6807469979611186	0.21179759625908806	0.49253731340833146	0.7208413001866104	2.5062448728250817	1.7643630526075291	0.7039866880829807
1	3	undersample	0.6	500	10	0.1	1	0.684745488618095	0.1869939301364706	0.46766169151902176	0.7469725940041622	2.5934696099702514	1.8482648991946176	0.7126610877391858
1	1	undersample	0.6	500	10	0.1	3	0.6535507177488354	0.18429005800752465	0.4577114427632979	0.744585987256404	2.4605457856376947	1.7920372493517454	0.7283088309945221
1	2	undersample	0.6	500	10	0.1	3	0.6848723241662941	0.2088568764769735	0.4776119402747457	0.7227533460756995	2.38344818961276	1.7226967982747414	0.7227750038569736
1	3	undersample	0.6	500	10	0.1	3	0.6819994989995846	0.18891139053629455	0.46268656714115985	0.7329509241508416	2.3634313617724017	1.7325899681323251	0.7330824040511568
1	1	undersample	0.6	500	10	0.3	1	0.646747155940045	0.17827758699102475	0.43283582087398825	0.7407643312054729	2.1807189130992373	1.669661455887245	0.7656472478184422
1	2	undersample	0.6	500	10	0.3	1	0.6684566333406263	0.19628504223407883	0.527363184053365	0.6991714467769333	2.593264854212447	1.753035610725306	0.6759955821500692
1	3	undersample	0.6	500	10	0.3	1	0.6766533806429929	0.1814311649735801	0.4726368158968837	0.7227533460756995	2.3363694668348898	1.7047520399593794	0.7296585753216226
1	1	undersample	0.6	500	10	0.3	3	0.6587492473936052	0.18562158574417226	0.4726368158968837	0.7286624203775245	2.4067675607164527	1.7418774028120656	0.7237414228010716
1	2	undersample	0.6	500	10	0.3	3	0.6855699196813891	0.21476169988402471	0.532338308431227	0.7093690248520754	2.7783453657954467	1.831663985036829	0.6592643160217648
1	3	undersample	0.6	500	10	0.3	3	0.6784496890943624	0.18762594352860038	0.46268656714115985	0.7221159974460032	2.2377037937281035	1.6650348571285774	0.7440818750981893
1	1	undersample	0.8	100	5	0.1	1	0.6998684919352285	0.209225902469838	0.4776119402747457	0.741401273880628	2.6212525354618705	1.8469229488201167	0.7045955693399679
1	2	undersample	0.8	100	5	0.1	1	0.716722315763439	0.2278304894188533	0.5920398009655702	0.6749521988484707	3.0134145358036752	1.82139297867653	0.6044282746039852
1	3	undersample	0.8	100	5	0.1	1	0.7158582485913327	0.2262662829761037	0.6318407959884657	0.6889738687017911	3.8017001270511415	2.03147167421745	0.5343587259146073
1	1	undersample	0.8	100	5	0.1	3	0.7036236017365403	0.2130408732113057	0.4776119402747457	0.7477707006321799	2.7105338001925805	1.8935624153743977	0.6985939035825799
1	2	undersample	0.8	100	5	0.1	3	0.7170251356347643	0.23791132438618012	0.597014925343432	0.6845124282939165	3.214365771044217	1.8923563397168093	0.5887184105243883
1	3	undersample	0.8	100	5	0.1	3	0.7171059932967414	0.2221409905202757	0.601990049721294	0.7049075844442008	3.6130128232627348	2.0400050885327223	0.5646271276060308
1	1	undersample	0.8	100	5	0.3	1	0.6809487593877745	0.19527703885608527	0.5472636815648128	0.7044585987216277	2.881299632944866	1.8517326529558382	0.6426727033072421
1	2	undersample	0.8	100	5	0.3	1	0.6922700075150062	0.19513482789489203	0.5820895522098463	0.6679413639218105	2.801754779417363	1.7529721303289967	0.6256693537883379
1	3	undersample	0.8	100	5	0.3	1	0.695299791672612	0.2050233168447616	0.5820895522098463	0.6889738687017911	3.0854068029498087	1.871513274672769	0.6065693645419583
1	1	undersample	0.8	100	5	0.3	3	0.6922045821846183	0.20204618403024782	0.5771144278319843	0.7222929936259727	3.54948717806614	2.0781413281063905	0.585476489520311
1	2	undersample	0.8	100	5	0.3	3	0.7005222453697098	0.2011526955230772	0.5870646765877082	0.6768642447375599	2.9779709584279495	1.816774061239906	0.6100711043935965
1	3	undersample	0.8	100	5	0.3	3	0.7044700018074065	0.2172165567013853	0.601990049721294	0.7055449330738971	3.6241070063694343	2.0444206838123926	0.5641170760074732
1	1	undersample	0.8	100	10	0.1	1	0.6912507526063948	0.21612294172673027	0.5074626865419173	0.7261146496769038	2.731500954360831	1.8528288110882425	0.6783189223548316
1	2	undersample	0.8	100	10	0.1	1	0.7068513392248446	0.21654663647620778	0.601990049721294	0.6743148502187744	3.131555669773784	1.848380350291896	0.5902434808415402
1	3	undersample	0.8	100	10	0.1	1	0.7133500756256956	0.21424178175629321	0.6119402984770179	0.6959847036284514	3.6100627609205778	2.0128601608273717	0.5575692884113345
1	1	undersample	0.8	100	10	0.1	3	0.6968723262667554	0.22102466931507003	0.5074626865419173	0.7356687898042314	2.8674697668274742	1.9197985246165061	0.6695095858206187
1	2	undersample	0.8	100	10	0.1	3	0.7226804156400914	0.2390707980467034	0.6616915422556372	0.6775015933672562	4.108898943502713	2.051766793662002	0.49934709536174254
1	3	undersample	0.8	100	10	0.1	3	0.7141095034705377	0.2164905492654806	0.5920398009655702	0.7055449330738971	3.4772725978289984	2.010628606394006	0.5782200029058971
1	1	undersample	0.8	100	10	0.3	1	0.6618658300852427	0.20732055480065392	0.5223880596755031	0.6955414012694552	2.498692385772891	1.7157933613821132	0.6866764977412227
1	2	undersample	0.8	100	10	0.3	1	0.6777996569098422	0.19125576606627587	0.5522388059426747	0.6564690885872756	2.3568335749839697	1.6075374049930278	0.6820750512414206
1	3	undersample	0.8	100	10	0.3	1	0.6898236668791162	0.2096263522866265	0.5721393034541224	0.6864244741830057	2.927183679585868	1.8245661351210396	0.6233179416015802
1	1	undersample	0.8	100	10	0.3	3	0.682750261431695	0.211787668821989	0.5124378109197792	0.7171974522247313	2.665425533085329	1.811998501537571	0.6798158314278095
1	2	undersample	0.8	100	10	0.3	3	0.6980854173999347	0.20367511837953356	0.6218905472327417	0.6781389419969527	3.465346415412844	1.9321707688699206	0.5575692882023938
1	3	undersample	0.8	100	10	0.3	3	0.6975273409878587	0.21384746937045473	0.5572139303205366	0.695347354998755	2.8722673078660854	1.8290138660313315	0.6367839902294822
1	1	undersample	0.8	300	5	0.1	1	0.6733197071965016	0.1907074612271538	0.5422885571869508	0.6961783439446104	2.7148162419674673	1.7848909994723234	0.6574629047565386
1	2	undersample	0.8	300	5	0.1	1	0.6804092983140385	0.18167403201890628	0.601990049721294	0.6628425748842394	2.973534878361788	1.785486502810193	0.6004592332404466
1	3	undersample	0.8	300	5	0.1	1	0.6773620742685553	0.18555164807115343	0.5721393034541224	0.6857871255533092	2.918533795603988	1.820865189731554	0.6238972333604208
1	1	undersample	0.8	300	5	0.1	3	0.676151091675381	0.1941136185213171	0.532338308431227	0.7095541401228691	2.780841632888247	1.8328313935275629	0.659092320843717
1	2	undersample	0.8	300	5	0.1	3	0.68543040057837	0.1890474144470206	0.597014925343432	0.6800509878860418	3.1488858320258717	1.8659689015420386	0.5925806680811567
1	3	undersample	0.8	300	5	0.1	3	0.6918324248737194	0.19875407068265616	0.5671641790762605	0.6883365200720948	2.894013018912748	1.819796663405965	0.6288142529329444
1	1	undersample	0.8	300	5	0.3	1	0.6467566625471369	0.17188308275565817	0.5174129352976411	0.6649681528620066	2.1280231445784468	1.5443693615217264	0.7257295787294779
1	2	undersample	0.8	300	5	0.3	1	0.6625365841284336	0.1828403877660615	0.6119402984770179	0.6169534735460998	2.5398693824683707	1.5975612366636425	0.6289934522980704
1	3	undersample	0.8	300	5	0.3	1	0.6709489518627385	0.19132834412175584	0.5721393034541224	0.6813256851454346	2.8589533947041526	1.7953730778757648	0.6279826221063732
1	1	undersample	0.8	300	5	0.3	3	0.6554235193459454	0.18503231845094384	0.5024875621640553	0.6777070063651102	2.123794402660228	1.5591016761049494	0.7341113871070107
1	2	undersample	0.8	300	5	0.3	3	0.6597430311793486	0.18023506919861051	0.5870646765877082	0.6449968132527406	2.5830286302661327	1.653688422996547	0.640212956910152
1	3	undersample	0.8	300	5	0.3	3	0.6787398254108679	0.18737939211818028	0.5422885571869508	0.6794136392563453	2.510891095732106	1.6915521265892253	0.673685969238385
1	1	undersample	0.8	300	10	0.1	1	0.6426989257533986	0.18264457345507798	0.4825870646526076	0.6815286624160413	1.9959614785525377	1.5153233354073805	0.7591946697020783
1	2	undersample	0.8	300	10	0.1	1	0.6708458979798269	0.19225075320600593	0.6119402984770179	0.6335245379182057	2.7260199906338984	1.669798786262121	0.6125409075278396
1	3	undersample	0.8	300	10	0.1	1	0.6771559665027318	0.19172917422412297	0.5721393034541224	0.6813256851454346	2.8589533947041526	1.7953730778757648	0.6279826221063732
1	1	undersample	0.8	300	10	0.1	3	0.6613397978261557	0.19169209691578343	0.5174129352976411	0.6904458598682137	2.391413100081479	1.6714779468385845	0.6989498898653285
1	2	undersample	0.8	300	10	0.1	3	0.6731321087361155	0.19575859619319871	0.6268656716106037	0.6411727214745624	3.001918205972239	1.7469843895837498	0.581956016019686
1	3	undersample	0.8	300	10	0.1	3	0.682720876179967	0.2005512505760835	0.5472636815648128	0.6826003824048273	2.599629203023449	1.7242102194991238	0.6632523559504263
1	1	undersample	0.8	300	10	0.3	1	0.6376810216433755	0.17853827104256953	0.4825870646526076	0.6726114649638688	1.916192701487816	1.4740499384282013	0.7692597504007594
1	2	undersample	0.8	300	10	0.3	1	0.655146828001484	0.17418452849900914	0.5920398009655702	0.6335245379182057	2.5087167929181433	1.6154963867088814	0.6439532617560093
1	3	undersample	0.8	300	10	0.3	1	0.6765978900906557	0.19313232814810627	0.5920398009655702	0.6666666666624177	2.9024389330141083	1.7761193495904901	0.6119402893764405
1	1	undersample	0.8	300	10	0.3	3	0.6550115663719618	0.1921998756423076	0.5124378109197792	0.6751592356644894	2.184473724107649	1.5775045850325113	0.7221439863426052
1	2	undersample	0.8	300	10	0.3	3	0.6633863823013676	0.17875002964017048	0.6169154228548798	0.6347992351775985	2.799211180594326	1.6892500382971205	0.6034735864217107
1	3	undersample	0.8	300	10	0.3	3	0.6629614832149007	0.1872007283560136	0.5621890546983985	0.6743148502187744	2.6586460648646257	1.726173384983341	0.6492678289183161
1	1	undersample	0.8	500	5	0.1	1	0.6573375162404537	0.18458699600491674	0.4975124377861934	0.6885350318427482	2.188746413273155	1.5973302704197143	0.729792286052694
1	2	undersample	0.8	500	5	0.1	1	0.6677764777134088	0.17722430882719864	0.5820895522098463	0.640535372844866	2.48195281885967	1.6193235496448404	0.6524392859205551
1	3	undersample	0.8	500	5	0.1	1	0.6730195421870888	0.18170997658518756	0.5472636815648128	0.6826003824048273	2.599629203023449	1.7242102194991238	0.6632523559504263
1	1	undersample	0.8	500	5	0.1	3	0.6645070824222835	0.188205103076143	0.532338308431227	0.6942675159191448	2.584884665754841	1.7411898268505368	0.6736044451303307
1	2	undersample	0.8	500	5	0.1	3	0.6767627763033145	0.18832035357729676	0.601990049721294	0.6577437858466684	2.9067038214257384	1.7588870771027993	0.6051139559079765
1	3	undersample	0.8	500	5	0.1	3	0.682513182969791	0.18862407308962229	0.5621890546983985	0.6679413639218105	2.5829697344302747	1.6930414592066378	0.6554631325366166
1	1	undersample	0.8	500	5	0.3	1	0.6393335868428558	0.17491824951613627	0.4726368158968837	0.6713375796135584	1.8306639819887982	1.43806158599009	0.7855409741121184
1	2	undersample	0.8	500	5	0.3	1	0.6635623666244937	0.18703482963079304	0.6268656716106037	0.6214149139539744	2.7575756827739744	1.6558118060051523	0.6004592326415269
1	3	undersample	0.8	500	5	0.3	1	0.6639000662715739	0.18926557510510772	0.5472636815648128	0.6673040152921141	2.4245294209041215	1.6449361888029999	0.6784558481226015
1	1	undersample	0.8	500	5	0.3	3	0.6497258928288493	0.18379923442284024	0.49253731340833146	0.6821656050911964	2.083166269411063	1.549666448318128	0.7438995390053887
1	2	undersample	0.8	500	5	0.3	3	0.6626761032314527	0.19133955108956546	0.601990049721294	0.632249840658813	2.600346549192138	1.6369538341742722	0.629513711808669
1	3	undersample	0.8	500	5	0.3	3	0.6726200102102615	0.18383415937947603	0.5422885571869508	0.6806883365157381	2.5256442835695525	1.6983048294777703	0.672424385044862
1	1	undersample	0.8	500	10	0.1	1	0.6429175777165129	0.1811177489756294	0.5074626865419173	0.6757961783396447	2.1476453486808054	1.565258140050451	0.7288252315660311
1	2	undersample	0.8	500	10	0.1	1	0.6636590787299956	0.18880833861697996	0.5920398009655702	0.6265137029915455	2.4343835204024167	1.5851713700233951	0.651159249310693
1	3	undersample	0.8	500	10	0.1	1	0.6708712650894666	0.1918025352130116	0.5572139303205366	0.6768642447375599	2.635994863869961	1.7243957191429615	0.6541726300070972
1	1	undersample	0.8	500	10	0.1	3	0.6550511772348449	0.18656456783109168	0.5074626865419173	0.6866242038172827	2.257452503622664	1.6193422610488173	0.7173316983970385
1	2	undersample	0.8	500	10	0.1	3	0.6705811287729612	0.192000390920947	0.5920398009655702	0.635436583807295	2.529485688815551	1.6239692696233965	0.6420155889828237
1	3	undersample	0.8	500	10	0.1	3	0.6757893134708864	0.19335149717444552	0.5522388059426747	0.6832377310345237	2.660227948888229	1.7433856321095063	0.655351961938385
1	1	undersample	0.8	500	10	0.3	1	0.6370488322717622	0.1776710786898597	0.4776119402747457	0.6694267515880928	1.851472559877754	1.4447990819621066	0.7803513239984371
1	2	undersample	0.8	500	10	0.3	1	0.6532538074446126	0.17315725367767837	0.5771144278319843	0.6309751433994202	2.3334348669931244	1.5638903501227566	0.67020954769723
1	3	undersample	0.8	500	10	0.3	1	0.6736394509289119	0.1918467586348999	0.5771144278319843	0.6666666666624177	2.7294116803630386	1.7313432315335866	0.6343283487411412
1	1	undersample	0.8	500	10	0.3	3	0.6493535507177488	0.18959802272542203	0.5024875621640553	0.6815286624160413	2.1613999339782475	1.5778108956303654	0.7299948747163445
1	2	undersample	0.8	500	10	0.3	3	0.6625048752413839	0.17862775287974086	0.597014925343432	0.6367112810666876	2.5964911559877284	1.6433620913491758	0.6329164886984237
1	3	undersample	0.8	500	10	0.3	3	0.6631358820936745	0.18572667346177418	0.5621890546983985	0.6749521988484707	2.666376921360432	1.7295580385751923	0.6486547337159565
1	1	undersample	1.0	100	5	0.1	1	0.6967027917736159	0.20814815899013092	0.5870646765877082	0.6579617834352997	2.7348274961221195	1.716371536842413	0.6275977230475732
1	2	undersample	1.0	100	5	0.1	1	0.7225488237588349	0.23218591134879893	0.7462686566792901	0.5889101338394589	4.213406163117341	1.8153418509091503	0.4308489944942753
1	3	undersample	1.0	100	5	0.1	1	0.7081133529294256	0.21067145878620613	0.6915422885228089	0.6214149139539744	3.679944494589009	1.826649532021557	0.49637963233087284
1	1	undersample	1.0	100	5	0.1	3	0.7042462845010616	0.213979183872359	0.5920398009655702	0.6796178343905758	3.0784317454270598	1.8479174125071238	0.6002788219904
1	2	undersample	1.0	100	5	0.1	3	0.722827861964873	0.2516858824821708	0.7462686566792901	0.5971956660255119	4.360573204466686	1.8526827424844146	0.4248713671360718
1	3	undersample	1.0	100	5	0.1	3	0.7115220582872762	0.21742058109591128	0.6965174129006707	0.6220522625836709	3.777402918084016	1.842893409636916	0.48787312654421416
1	1	undersample	1.0	100	5	0.3	1	0.6692714770098551	0.19725302776860418	0.5771144278319843	0.6528662420340582	2.566648603221063	1.662513074465883	0.647736915257116
1	2	undersample	1.0	100	5	0.3	1	0.6947226899283062	0.2139827974465318	0.7164179104121184	0.5946462715067263	3.706057489297069	1.7673894240499437	0.4768920590394271
1	3	undersample	1.0	100	5	0.3	1	0.6822420719855153	0.18879251462243374	0.6716417910113611	0.6252390057321527	3.412569471249119	1.7921869761330045	0.5251722952767631
1	1	undersample	1.0	100	5	0.3	3	0.6832414361314447	0.20197325512086148	0.5920398009655702	0.6579617834352997	2.7916381949059215	1.7309170583410778	0.6200363046985133
1	2	undersample	1.0	100	5	0.3	3	0.7044604891412916	0.22431956736035627	0.7164179104121184	0.6022944550630829	3.8259108165064704	1.8013776813495967	0.4708362869616938
1	3	undersample	1.0	100	5	0.3	3	0.6954773614400909	0.20560932702436702	0.676616915389223	0.6246016571024564	3.4812588738790677	1.8023971340489342	0.5177429098307721
1	1	undersample	1.0	100	10	0.1	1	0.6862043286750958	0.21033759752660944	0.601990049721294	0.6471337579576616	2.7738266335591666	1.7060006340562845	0.6150350514621045
1	2	undersample	1.0	100	10	0.1	1	0.7097162371697916	0.22426560526302175	0.7462686566792901	0.5799872530237095	4.0614120013865875	1.7767761675901108	0.43747744044913195
1	3	undersample	1.0	100	10	0.1	1	0.7092929235276771	0.21362137146735247	0.676616915389223	0.632249840658813	3.597173598306604	1.8398819954355454	0.5114798908592978
1	1	undersample	1.0	100	10	0.1	3	0.6966505054346104	0.2181597040331548	0.6169154228548798	0.6732484076390239	3.318093101757883	1.8880257002484342	0.5690092499415557
1	2	undersample	1.0	100	10	0.1	3	0.7176735823749323	0.2501046296048378	0.7512437810571521	0.5869980879503697	4.292314681796464	1.8189837406298446	0.42377687391395963
1	3	undersample	1.0	100	10	0.1	3	0.7089060751056698	0.20776902477801906	0.6865671641449469	0.6297004461400274	3.724940461711557	1.854085802824682	0.49774910086035346
1	1	undersample	1.0	100	10	0.3	1	0.6550686060145134	0.2007087673388064	0.5572139303205366	0.6407643312061099	2.2446409470238122	1.5511096564554647	0.6910279508469647
1	2	undersample	1.0	100	10	0.3	1	0.6844902320773443	0.20352749069488685	0.6965174129006707	0.6048438495818684	3.5129560064132326	1.7626383760882178	0.5017536051521269
1	3	undersample	1.0	100	10	0.3	1	0.6907685917131995	0.20223536530533298	0.6467661691220514	0.6386233269557768	3.235710461770442	1.7897285560145118	0.5531176366992194
1	1	undersample	1.0	100	10	0.3	3	0.6748471020692713	0.20090138359728463	0.5820895522098463	0.6445859872570409	2.5261136000805986	1.637778801515725	0.6483393210037481
1	2	undersample	1.0	100	10	0.3	3	0.6976779582013451	0.21710714964730288	0.7263681591678424	0.6022944550630829	4.020104771486572	1.8263968158127857	0.4543157154922519
1	3	undersample	1.0	100	10	0.3	3	0.6944753606093179	0.21065286160025604	0.6467661691220514	0.6226896112133672	3.0217452515822973	1.7141488048088347	0.5672711072165301
1	1	undersample	1.0	300	5	0.1	1	0.6611766010710777	0.18768237625406545	0.601990049721294	0.6375796178303339	2.660830329529179	1.661026980621648	0.6242513607800221
1	2	undersample	1.0	300	5	0.1	1	0.6702307455710612	0.18972115573469012	0.7014925372785327	0.5844486934315842	3.3051379485120282	1.6881008657881125	0.5107504918203838
1	3	undersample	1.0	300	5	0.1	1	0.6709251701974512	0.18500974518121602	0.601990049721294	0.6233269598430636	2.5029187158783794	1.5981765870175262	0.6385251553914213
1	1	undersample	1.0	300	5	0.1	3	0.6750673384669011	0.20353488090675148	0.6169154228548798	0.6464968152825065	2.9451268572317484	1.745148083733431	0.592554459919768
1	2	undersample	1.0	300	5	0.1	3	0.6792218004940244	0.19692664821810857	0.6965174129006707	0.5978330146552082	3.411706537133265	1.7319109249716578	0.507637709165295
1	3	undersample	1.0	300	5	0.1	3	0.6873123230247742	0.1963059317306353	0.6268656716106037	0.6265137029915455	2.81815691837087	1.6784167447306537	0.5955724841324128
1	1	undersample	1.0	300	5	0.3	1	0.6486104509300631	0.18294925383684135	0.5671641790762605	0.6388535031806443	2.3179467842628334	1.5704545616993995	0.6775196692099108
1	2	undersample	1.0	300	5	0.3	1	0.6594766765281306	0.17928847665791076	0.6716417910113611	0.5761631612455311	2.7805877666211916	1.5846705943221258	0.5699048904476219
1	3	undersample	1.0	300	5	0.3	1	0.6712755533993513	0.1862302405887277	0.606965174099156	0.6144040790273142	2.460675740324981	1.5740964189327795	0.6397008628687221
1	1	undersample	1.0	300	5	0.3	3	0.6485058782520519	0.1880987984662219	0.5721393034541224	0.6426751592315754	2.4050697840171473	1.6011741199184462	0.6657495372933979
1	2	undersample	1.0	300	5	0.3	3	0.6598714521719002	0.1866436638983709	0.6517412934999134	0.5971956660255119	2.774570453972208	1.6180095951030555	0.583156778391023
1	3	undersample	1.0	300	5	0.3	3	0.6660594414796634	0.18069959974631616	0.6119402984770179	0.6118546845085286	2.4857900090283107	1.5765752111072737	0.6342350643148867
1	1	undersample	1.0	300	10	0.1	1	0.6426783281046995	0.18950249826564564	0.5522388059426747	0.6337579617794029	2.134202843471467	1.5078520028646383	0.7065176518413578
1	2	undersample	1.0	300	10	0.1	1	0.6728403869752575	0.18780263787275006	0.6666666666334992	0.5863607393206733	2.835130900195231	1.6117102845158329	0.5684782512347275
1	3	undersample	1.0	300	10	0.1	1	0.6785448157555118	0.19686780632757422	0.6169154228548798	0.62396430847276	2.672154891528513	1.6405767334041033	0.6139526985818249
1	1	undersample	1.0	300	10	0.1	3	0.6547580568495104	0.19000066737130436	0.5671641790762605	0.6394904458557995	2.324357193224479	1.573229216325035	0.6768448488328039
1	2	undersample	1.0	300	10	0.1	3	0.668007952588872	0.18480778628476274	0.6965174129006707	0.5863607393206733	3.2534288961863878	1.6838764166583327	0.5175697511317533
1	3	undersample	1.0	300	10	0.1	3	0.6872092691418625	0.19884715474021197	0.6218905472327417	0.6309751433994202	2.812244262437568	1.6852266703909016	0.5992461838317542
1	1	undersample	1.0	300	10	0.3	1	0.6346072186836518	0.17879009982616628	0.5373134328090888	0.6356687898048684	2.026167329177243	1.4747938222843213	0.72787364635946
1	2	undersample	1.0	300	10	0.3	1	0.6596922969600691	0.17775549678769764	0.6318407959884657	0.582536647542495	2.3948421159050803	1.513523946793733	0.6319931960413628
1	3	undersample	1.0	300	10	0.3	1	0.6626602487879278	0.19583921910330584	0.597014925343432	0.6195028680648853	2.412060239632191	1.5690391846497487	0.6504975019895876
1	1	undersample	1.0	300	10	0.3	3	0.6369268308140825	0.17830892205906598	0.532338308431227	0.6267515923526958	1.911407984804954	1.42623058333834	0.7461675244439229
1	2	undersample	1.0	300	10	0.3	3	0.656204319384594	0.18018660577936144	0.6467661691220514	0.5729764180970492	2.456800449630219	1.5145911874326639	0.6164892891861141
1	3	undersample	1.0	300	10	0.3	3	0.6692430137394608	0.1900873845763395	0.5920398009655702	0.6207775653242781	2.3756096952432375	1.5611939885884951	0.6571761211273168
1	1	undersample	1.0	500	5	0.1	1	0.6523623918623445	0.18369308705934584	0.5820895522098463	0.641401273881265	2.4913092431484865	1.6232336971123948	0.6515584834213031
1	2	undersample	1.0	500	5	0.1	1	0.6522248540598472	0.18000274376482073	0.6666666666334992	0.5710643722079601	2.662704247559673	1.5542347333627662	0.5837053469832992
1	3	undersample	1.0	500	5	0.1	1	0.6563787182633677	0.17586066129263894	0.5771144278319843	0.6277884002509383	2.301772704243601	1.550500878307005	0.6736116265653593
1	1	undersample	1.0	500	5	0.1	3	0.664804956111164	0.19131694433003263	0.6169154228548798	0.6375796178303339	2.8330403404880187	1.7022094677444985	0.6008419347536975
1	2	undersample	1.0	500	5	0.1	3	0.6647007156695808	0.18814610882663196	0.6815920397670849	0.5831739961721915	2.994911047991714	1.6351955423987805	0.5459913454011186
1	3	undersample	1.0	500	5	0.1	3	0.6765804502027783	0.18889289830496753	0.6218905472327417	0.6265137029915455	2.7590038758991473	1.665095976915331	0.6035134505864529
1	1	undersample	1.0	500	5	0.3	1	0.6405456792470768	0.17966525590905394	0.5522388059426747	0.6280254777030062	2.08230588377641	1.4846145582401147	0.7129665958224165
1	2	undersample	1.0	500	5	0.3	1	0.6554211098744644	0.18045513482824466	0.6467661691220514	0.5812619502831022	2.5416424901681793	1.5445602665287217	0.6077016130660036
1	3	undersample	1.0	500	5	0.3	1	0.668510538448611	0.18617263078994203	0.6417910447441895	0.6182281708054925	2.901363303824136	1.6810853469399187	0.579412207947393
1	1	undersample	1.0	500	5	0.3	3	0.6463114364483317	0.1940146894091058	0.5920398009655702	0.6464968152825065	2.654032004405765	1.6747792093893412	0.6310320222472232
1	2	undersample	1.0	500	5	0.3	3	0.6585206535835798	0.179860141277046	0.6666666666334992	0.5863607393206733	2.835130900195231	1.6117102845158329	0.5684782512347275
1	3	undersample	1.0	500	5	0.3	3	0.6560854110581573	0.17986257952294046	0.5721393034541224	0.6131293817679214	2.11926741015115	1.4788905171444124	0.6978309999332557
1	1	undersample	1.0	500	10	0.1	1	0.6383401464017493	0.18269587338654214	0.5472636815648128	0.6375796178303339	2.1265377300473745	1.510024527837862	0.7100859228765457
1	2	undersample	1.0	500	10	0.1	1	0.66829967434973	0.186520841554977	0.6666666666334992	0.5768005098752276	2.725903549688098	1.5753011675036124	0.5779005425283023
1	3	undersample	1.0	500	10	0.1	1	0.6712184774026616	0.19122679894458677	0.601990049721294	0.62396430847276	2.5097245100503103	1.600885360821746	0.6378729335883998
1	1	undersample	1.0	500	10	0.1	3	0.648974870868587	0.1871867480935644	0.5422885571869508	0.641401273881265	2.1191404181481146	1.5122433588482993	0.7136116723111827
1	2	undersample	1.0	500	10	0.1	3	0.6650447570940708	0.18254834677208354	0.6915422885228089	0.5780752071346204	3.0716547317004887	1.6390178624873448	0.5335944222036394
1	3	undersample	1.0	500	10	0.1	3	0.6783720023210905	0.1952542840261702	0.5870646765877082	0.6220522625836709	2.339909324722153	1.5532958738368294	0.6638273688755775
1	1	undersample	1.0	500	10	0.3	1	0.6332604493456286	0.1756311430416826	0.5522388059426747	0.6312101910787822	2.1109383457135835	1.4974350635765405	0.7093693880296456
1	2	undersample	1.0	500	10	0.3	1	0.6579609917271513	0.17674516252628603	0.6567164178777752	0.5818992989127987	2.662513192083092	1.5707134679826147	0.5899363976967156
1	3	undersample	1.0	500	10	0.3	1	0.6602804968148424	0.1944094436403299	0.601990049721294	0.6195028680648853	2.4625627504224825	1.5821145111884967	0.6424666686326828
1	1	undersample	1.0	500	10	0.3	3	0.6373673036093418	0.17842552109232848	0.5572139303205366	0.6254777070023856	2.101658588509802	1.4877990599243054	0.7079166174000961
1	2	undersample	1.0	500	10	0.3	3	0.6555368473121962	0.1824028505731269	0.6517412934999134	0.5780752071346204	2.5640266993592027	1.5446858991787207	0.6024453153801007
1	3	undersample	1.0	500	10	0.3	3	0.6693983872860046	0.19166604687687455	0.5671641790762605	0.6214149139539744	2.150818476766125	1.4981154435284711	0.6965327098513614
1	1	smote	0.6	100	5	0.1	1	0.6922188420952561	0.21152381098273615	0.3681592039617831	0.8070063694216115	2.4364750161308137	1.9076234991911425	0.782943991708049
1	2	smote	0.6	100	5	0.1	1	0.7259052094530534	0.25073767539609876	0.452736318385436	0.8017845761580511	3.346331305497676	2.2840618896832954	0.6825569998007982
1	3	smote	0.6	100	5	0.1	1	0.6906528542754677	0.19761331470315124	0.3383084576946115	0.8215423836786391	2.3537055600775556	1.8957355012970765	0.8054259249392076
1	1	smote	0.6	100	5	0.1	3	0.6914456380517793	0.20754551169532848	0.3631840795839212	0.8050955413961459	2.3558005319421174	1.863395345347867	0.7909817900642386
1	2	smote	0.6	100	5	0.1	3	0.7317602554467941	0.25601353386077713	0.46766169151902176	0.7966857871204801	3.442416251793998	2.300191717507875	0.6681910364224487
1	3	smote	0.6	100	5	0.1	3	0.6910888514724021	0.19972852793008758	0.3383084576946115	0.8221797323083354	2.3639743184345714	1.9025302518154255	0.8048015637646782
1	1	smote	0.6	100	5	0.3	1	0.6729283518712171	0.19477373949512727	0.3233830845610257	0.8165605095489391	2.127501926654084	1.7628868578787906	0.8286182092329561
1	2	smote	0.6	100	5	0.3	1	0.7177417564820892	0.21974506943634037	0.4726368158968837	0.8030592734174439	3.654515282855312	2.399893613167014	0.656692718698059
1	3	smote	0.6	100	5	0.3	1	0.6736600617054942	0.18274878248185492	0.3582089552060592	0.8062460165659259	2.3225212993326787	1.8487823082105495	0.7960238235561241
1	1	smote	0.6	100	5	0.3	3	0.6767135659283201	0.20268410326602543	0.34825870645033535	0.8101910827973874	2.2808544313568806	1.834785705724919	0.8044291023977626
1	2	smote	0.6	100	5	0.3	3	0.7081292073729504	0.2171422898341363	0.43283582087398825	0.8005098788986583	3.062384236648639	2.1697104437417316	0.7085036512244919
1	3	smote	0.6	100	5	0.3	3	0.6776125744762485	0.18293881783896515	0.3880597014732308	0.8043339706768367	2.6068164213858656	1.9832757018825777	0.7608037372881217
1	1	smote	0.6	100	10	0.1	1	0.680513039896061	0.2022506844808536	0.3333333333167496	0.8133757961731632	2.1791807705710387	1.7861204957361	0.8196293295467417
1	2	smote	0.6	100	10	0.1	1	0.719246343172601	0.2295933058871717	0.452736318385436	0.8005098788986583	3.3196629106150746	2.2694672457528458	0.6836438739907253
1	3	smote	0.6	100	10	0.1	1	0.6810054253905742	0.1917603975684166	0.3233830845610257	0.8145315487519789	2.0989992806735733	1.7436014855839868	0.8306822592309171
1	1	smote	0.6	100	10	0.1	3	0.6879709731596794	0.20508122633982404	0.3283582089388876	0.8229299363004909	2.272102189349838	1.854396974477557	0.8161591324759785
1	2	smote	0.6	100	10	0.1	3	0.7262635198767158	0.2509601535503186	0.452736318385436	0.8100701083441041	3.5284012694231315	2.383702168211921	0.6755756930440132
1	3	smote	0.6	100	10	0.1	3	0.6875311143454176	0.19615855680405553	0.34328358207247345	0.8151688973816752	2.3054073981911203	1.8572824521234803	0.8056200524587003
1	1	smote	0.6	100	10	0.3	1	0.6547897455398168	0.19515290504749383	0.3233830845610257	0.826751592351422	2.2807632761245675	1.8665860788234454	0.8184041174090994
1	2	smote	0.6	100	10	0.3	1	0.6963271596130248	0.20252436377595198	0.4179104477404024	0.8011472275283548	2.8925047814610507	2.101607242030888	0.7265700048538154
1	3	smote	0.6	100	10	0.3	1	0.6633102809724483	0.1909392582485718	0.3084577114274399	0.8196303377895499	2.0268956859635745	1.710141775206756	0.8437246015079496
1	1	smote	0.6	100	10	0.3	3	0.6650251925087937	0.19539818372604267	0.31343283580530185	0.8312101910775083	2.248154091163037	1.8569415963958713	0.8259850075284115
1	2	smote	0.6	100	10	0.3	3	0.700217840054032	0.21426730593321539	0.4278606964961263	0.8030592734174439	3.0493877673645184	2.1725352708669807	0.7124496476388605
1	3	smote	0.6	100	10	0.3	3	0.6680983229169639	0.18656571181466589	0.3333333333167496	0.8138942001222824	2.186643718054701	1.7910957940311971	0.8191072726553589
1	1	smote	0.6	300	5	0.1	1	0.6682732832652026	0.1996410056368353	0.3681592039617831	0.8108280254725425	2.497467985965556	1.9461613456211662	0.7792537608421326
1	2	smote	0.6	300	5	0.1	1	0.7073983175264531	0.2157251425083891	0.3980099502289547	0.8151688973816752	2.9159303027019603	2.153370958983745	0.7384850480922279
1	3	smote	0.6	300	5	0.1	1	0.6713373857290983	0.18303257591162675	0.3383084576946115	0.8030592734174439	2.084823604333792	1.717818586266915	0.8239635055204635
1	1	smote	0.6	300	5	0.1	3	0.6696549101625631	0.19118363565218063	0.3233830845610257	0.8095541401222321	2.0316495102601264	1.6980314919330084	0.8357895705146022
1	2	smote	0.6	300	5	0.1	3	0.7097051390593243	0.21414896935401645	0.43283582087398825	0.8107074569738005	3.2684740363745877	2.286597195474883	0.6995916557215338
1	3	smote	0.6	300	5	0.1	3	0.6797862186835104	0.19119122113057876	0.3681592039617831	0.8094327597144078	2.4749162566817002	1.931912243106011	0.7805970053092233
1	1	smote	0.6	300	5	0.3	1	0.6387631904173401	0.18913311183004786	0.31840796018316375	0.8019108280203701	1.891144553258084	1.6073970168441936	0.8499598802024453
1	2	smote	0.6	300	5	0.3	1	0.6813082452618995	0.1906360765994184	0.4427860696297121	0.7928616953423018	3.04164819952496	2.1376347990540925	0.7027883004258885
1	3	smote	0.6	300	5	0.3	1	0.6555019675364414	0.17862700439692425	0.3681592039617831	0.8158062460113716	2.5807153307612105	1.9987604139764052	0.7744985912799981
1	1	smote	0.6	300	5	0.3	3	0.6489875463447096	0.18353278763423558	0.31840796018316375	0.8057324840713012	1.9375372950037626	1.6390179401369822	0.8459284499906498
1	2	smote	0.6	300	5	0.3	3	0.6808690771762602	0.1919442670167333	0.40796019898467856	0.7922243467126053	2.6273649277055657	1.9634647895234452	0.7473133033576942
1	3	smote	0.6	300	5	0.3	3	0.6536898046415469	0.1903328710430138	0.37313432833964505	0.8113448056034969	2.5599258598617998	1.9778639530951705	0.7726254726778254
1	1	smote	0.6	300	10	0.1	1	0.6500380264283677	0.19230473648083696	0.3233830845610257	0.8216560509501806	2.201943153663619	1.8132550509921694	0.8234794917188587
1	2	smote	0.6	300	10	0.1	1	0.6874819655704905	0.20128929164506387	0.40796019898467856	0.8024219247877475	2.7985360436476574	2.0648049025600113	0.7378160732506952
1	3	smote	0.6	300	10	0.1	1	0.6579387955062165	0.1944463640341491	0.3233830845610257	0.8189929891598535	2.1625154149052244	1.7865775761627305	0.826157141920709
1	1	smote	0.6	300	10	0.1	3	0.648802167506417	0.18821555184256428	0.303482587049578	0.8184713375744047	1.9645362333384722	1.6718162645846981	0.8509979182711753
1	2	smote	0.6	300	10	0.1	3	0.6894510874562814	0.20392693029269482	0.43283582087398825	0.8030592734174439	3.1119058148411214	2.197797308900318	0.7062544333121048
1	3	smote	0.6	300	10	0.1	3	0.6597842527325135	0.19429762699197856	0.3383084576946115	0.8196303377895499	2.32333470936477	1.8756393663557969	0.8073048345390036
1	1	smote	0.6	300	10	0.3	1	0.6331764743163165	0.17747332053592324	0.2686567164045444	0.8210191082750254	1.685089601524199	1.5010356625500045	0.8907749738301097
1	2	smote	0.6	300	10	0.3	1	0.6646515668946535	0.18030532016295292	0.4228855721182644	0.7871255576750343	2.7094516559569106	1.986549196014861	0.7331923286222077
1	3	smote	0.6	300	10	0.3	1	0.6435746696726692	0.1731779318142968	0.2935323382938541	0.8285532186052993	2.0079584152107417	1.7120900070861693	0.8526521137276121
1	1	smote	0.6	300	10	0.3	3	0.6295512881452611	0.1763962416463717	0.2736318407824064	0.8133757961731632	1.6418485274292032	1.466218317395306	0.8930289709932113
1	2	smote	0.6	300	10	0.3	3	0.6666365432239694	0.18983551257482117	0.3930348258510928	0.7864882090453379	2.3852702569018063	1.8408107846673603	0.7717409612132005
1	3	smote	0.6	300	10	0.3	3	0.6502240232870066	0.18356177298100912	0.303482587049578	0.8215423836786391	2.0058417248776634	1.7005862585164953	0.8478167630907154
1	1	smote	0.6	500	5	0.1	1	0.6601625629812721	0.1946551633772705	0.3283582089388876	0.8076433120967667	2.052685692181056	1.7070276861587164	0.8316069392085439
1	2	smote	0.6	500	5	0.1	1	0.6919069407582862	0.20158048791157512	0.4179104477404024	0.8056086679362294	2.975367643938978	2.149840848381539	0.7225462786110588
1	3	smote	0.6	500	5	0.1	1	0.6589075020055872	0.184051667653295	0.34328358207247345	0.8145315487519789	2.295688722915095	1.8509000385430012	0.806250428078863
1	1	smote	0.6	500	5	0.1	3	0.6619197008587634	0.19349467947621204	0.3333333333167496	0.8095541401222321	2.1254179488133236	1.7502786147617162	0.823498547419703
1	2	smote	0.6	500	5	0.1	3	0.6978824805228162	0.20654134509872057	0.4427860696297121	0.8075207138253186	3.3338160445241742	2.300434791843114	0.6900305019178967
1	3	smote	0.6	500	5	0.1	3	0.6695426627220811	0.18913435053470729	0.37313432833964505	0.8075207138253186	2.4972404868355618	1.9385686448116126	0.7762843146499324
1	1	smote	0.6	500	5	0.3	1	0.6289634629400768	0.1777081138983776	0.3233830845610257	0.8031847133706804	1.9504329876804338	1.6430790192597833	0.8424175606819984
1	2	smote	0.6	500	5	0.3	1	0.6644961933481097	0.1773144223350852	0.4129353233625405	0.7762906309701958	2.440822720436592	1.8458561064957686	0.7562434037640273
1	3	smote	0.6	500	5	0.3	1	0.6467281184897691	0.17660740175025907	0.3532338308281973	0.8113448056034969	2.3488304360512586	1.8723778755967613	0.7971532654593019
1	1	smote	0.6	500	5	0.3	3	0.6414535602243558	0.18157406383773167	0.3233830845610257	0.8038216560458356	1.958317318943101	1.6484136911281337	0.8417500348894454
1	2	smote	0.6	500	5	0.3	3	0.6765091052069163	0.18699890092947485	0.40796019898467856	0.7813894200077669	2.4629932466784523	1.8661502125728344	0.7576757226027956
1	3	smote	0.6	500	5	0.3	3	0.6469453243660601	0.18976781052461827	0.3333333333167496	0.8107074569738005	2.141414028428243	1.7609426677795075	0.8223270339075276
1	1	smote	0.6	500	10	0.1	1	0.6404997306461325	0.18908911218746363	0.3283582089388876	0.8178343948992495	2.1948716742561882	1.8025257332855171	0.8212442360429347
1	2	smote	0.6	500	10	0.1	1	0.6829761327207177	0.19614819328174682	0.4228855721182644	0.791586998082909	2.783138110510099	2.0290747119306203	0.7290600047610811
1	3	smote	0.6	500	10	0.1	1	0.6476302363263353	0.19164214606135016	0.3084577114274399	0.8177182919004607	2.0009557694766587	1.6922032261019135	0.8456974571381677
1	1	smote	0.6	500	10	0.1	3	0.640281078683018	0.17865786649317209	0.2786069651602683	0.8191082802495598	1.748810006625143	1.5401863067185932	0.8807053272772309
1	2	smote	0.6	500	10	0.1	3	0.681241656599095	0.1959700956167565	0.4129353233625405	0.8024219247877475	2.856670163281662	2.0899854501522066	0.7316159381818826
1	3	smote	0.6	500	10	0.1	3	0.6522597338356022	0.19349306018957665	0.303482587049578	0.8253664754568174	2.05930645174684	1.7378253715327177	0.8438886545834472
1	1	smote	0.6	500	10	0.3	1	0.6312624774218082	0.17598167094813813	0.2686567164045444	0.8273885350265772	1.7608252625210319	1.556424429174884	0.8839175838142207
1	2	smote	0.6	500	10	0.3	1	0.659140562325403	0.17582600721376268	0.43781094525185016	0.7794773741186777	2.7526726429860386	1.9853333581930561	0.721238442836662
1	3	smote	0.6	500	10	0.3	1	0.6436000367823089	0.1761035558358551	0.303482587049578	0.824729126827121	2.0502336496207856	1.7315060069061037	0.8445408096409056
1	1	smote	0.6	500	10	0.3	3	0.6256789301898152	0.1762490649503603	0.2736318407824064	0.8203821655998702	1.7205867121373422	1.5234112272990215	0.8854021708680679
1	2	smote	0.6	500	10	0.3	3	0.6587505430146907	0.18164792397693452	0.3880597014732308	0.7858508604156416	2.3270904831372086	1.8121001284684761	0.7786977422358902
1	3	smote	0.6	500	10	0.3	3	0.6447764364918556	0.18506475685444043	0.2786069651602683	0.8215423836786391	1.7779309360628237	1.5611939422446512	0.8780959331989353
1	1	smote	0.8	100	5	0.1	1	0.6900148936844441	0.21223760728649588	0.5174129352976411	0.726751592352059	2.8516087638013605	1.893562421152926	0.6640330246820427
1	2	smote	0.8	100	5	0.1	1	0.7239852363421895	0.24990358003664387	0.6865671641449469	0.6494582536606154	4.058354840259118	1.9585888178189876	0.4826065867395635
1	3	smote	0.8	100	5	0.1	1	0.6859044484397641	0.19447781172999204	0.5472636815648128	0.7131931166302538	3.005860695454707	1.9081259698290807	0.6348018531450357
1	1	smote	0.8	100	5	0.1	3	0.6890911683620116	0.2048288273351214	0.5223880596755031	0.7248407643265934	2.881220955760234	1.8984935737741429	0.6589198031363755
1	2	smote	0.8	100	5	0.1	3	0.7278442078961471	0.255058017177258	0.6716417910113611	0.6462715105121334	3.7371006150906205	1.8987494419696862	0.5080808894819219
1	3	smote	0.8	100	5	0.1	3	0.6855255272395194	0.19689345045027834	0.5422885571869508	0.6998087954066297	2.7619771964817477	1.8064771080043698	0.6540521343498846
1	1	smote	0.8	100	5	0.3	1	0.664657603701239	0.19759003481154364	0.43781094525185016	0.7547770700588868	2.39696576754801	1.7853588467579107	0.7448411850347767
1	2	smote	0.8	100	5	0.3	1	0.6987893546924397	0.21550441714067337	0.5721393034541224	0.6985340981472369	3.0984806418302493	1.8978573727883272	0.6125122475131781
1	3	smote	0.8	100	5	0.3	1	0.6681664970241209	0.18009379701859815	0.4726368158968837	0.7425111535962874	2.584415178891631	1.8355622161599263	0.7102427679994455
1	1	smote	0.8	100	5	0.3	3	0.673227809994613	0.19696857810146315	0.447761194007574	0.7490445859824902	2.4200849624481187	1.7842260065131434	0.7372575797948018
1	2	smote	0.8	100	5	0.3	3	0.7098731961606879	0.21714710822599076	0.6318407959884657	0.6883365200720948	3.790416045043637	2.0273173355487506	0.5348535025054884
1	3	smote	0.8	100	5	0.3	3	0.6710155405255431	0.18487507411247595	0.4427860696297121	0.7488846398932513	2.3698104562756224	1.7632774506852547	0.7440584213466188
1	1	smote	0.8	100	10	0.1	1	0.6778448521722598	0.20396286935365743	0.452736318385436	0.7605095541352834	2.627030835810711	1.890414867476714	0.7196013139385237
1	2	smote	0.8	100	10	0.1	1	0.7142093864647445	0.22743514767959552	0.597014925343432	0.7074569789629863	3.582667499714789	2.040776439715959	0.5696248407232173
1	3	smote	0.8	100	10	0.1	1	0.6827509996226642	0.19694837109809135	0.4726368158968837	0.7533460803011259	2.7373115723378545	1.9161941448648294	0.7000277706257423
1	1	smote	0.8	100	10	0.1	3	0.6758468802484394	0.20438130845112584	0.4427860696297121	0.7528662420334213	2.4207933474575545	1.7916858277724017	0.740123400225877
1	2	smote	0.8	100	10	0.1	3	0.7270419730537879	0.24111530434029005	0.6318407959884657	0.6902485659611839	3.8244076007157	2.039831639684906	0.5333719138773533
1	3	smote	0.8	100	10	0.1	3	0.6843221749759806	0.1988944169088378	0.4975124377861934	0.7361376672993236	2.7622326370457815	1.8854999644665784	0.6825999778428515
1	1	smote	0.8	100	10	0.3	1	0.6441391767278258	0.18672670515294576	0.3681592039617831	0.7834394904408699	2.107920236692635	1.70002918681242	0.8064959651417334
1	2	smote	0.8	100	10	0.3	1	0.688866058490213	0.19553639153368754	0.4726368158968837	0.7463352453744657	2.636887160267977	1.8632340072717668	0.706603607836424
1	3	smote	0.8	100	10	0.3	1	0.6661133465876481	0.19076989876642805	0.40298507460681665	0.7820267686374632	2.421710414187138	1.8487823188194237	0.7634200537651297
1	1	smote	0.8	100	10	0.3	3	0.6572186836518047	0.19419513863205387	0.37810945271750696	0.7770700636893181	2.119314191209513	1.6960908974990834	0.8003017595696682
1	2	smote	0.8	100	10	0.3	3	0.7032761622099826	0.2078098228586131	0.5223880596755031	0.750159337152644	3.2840400388974387	2.090884777574483	0.636680649434488
1	3	smote	0.8	100	10	0.3	3	0.6674403635106811	0.19548374991045278	0.37810945271750696	0.7743785850811066	2.086779569263943	1.6758579237474014	0.8030833383473851
1	1	smote	0.8	300	5	0.1	1	0.6650838165858606	0.20388328117559326	0.4278606964961263	0.7375796178296969	2.101899456739002	1.6304399706043324	0.7756983543422616
1	2	smote	0.8	300	5	0.1	1	0.6900392873110547	0.20996335106374814	0.5422885571869508	0.6998087954066297	2.7619771964817477	1.8064771080043698	0.6540521343498846
1	3	smote	0.8	300	5	0.1	1	0.6660324889256712	0.1932492382912196	0.447761194007574	0.7590822179683934	2.5546974468989765	1.8585642439759331	0.7275085434030475
1	1	smote	0.8	300	5	0.1	3	0.6629384922521152	0.1972945624323183	0.43283582087398825	0.7522292993582661	2.3169394273362904	1.7469208517541477	0.7539777725622854
1	2	smote	0.8	300	5	0.1	3	0.6994520704317799	0.2136283807492309	0.5472636815648128	0.7208413001866104	3.1213306054479046	1.9604033917861436	0.6280665550618671
1	3	smote	0.8	300	5	0.1	3	0.6707380877638576	0.19151687822622218	0.4577114427632979	0.7546207775605187	2.59568677411419	1.86532266081721	0.7186239316170598
1	1	smote	0.8	300	5	0.3	1	0.6313512057546662	0.17529957428806311	0.3980099502289547	0.7585987261098179	2.0776727817436975	1.6487482743050232	0.7935553028444522
1	2	smote	0.8	300	5	0.3	1	0.6752534332797453	0.20117645328993083	0.5024875621640553	0.7342256214102344	2.7902157188321546	1.8906545692018009	0.6776015662656282
1	3	smote	0.8	300	5	0.3	1	0.6570985099993976	0.18759566089052995	0.4228855721182644	0.7782026768592849	2.5709719392333823	1.9066305538036956	0.7415991201609533
1	1	smote	0.8	300	5	0.3	3	0.6460785245745794	0.18379767000132147	0.3930348258510928	0.7630573248359042	2.0853603923384867	1.6587759422870327	0.7954384899261016
1	2	smote	0.8	300	5	0.3	3	0.6688529944287485	0.18884978010027936	0.4825870646526076	0.7272147864835742	2.4864529990982596	1.7691099922190197	0.711499460474852
1	3	smote	0.8	300	5	0.3	3	0.657035092225298	0.19228706940634782	0.4278606964961263	0.7756532823404994	2.585523598151333	1.9071403490471515	0.7376224779211196
1	1	smote	0.8	300	10	0.1	1	0.635968247932313	0.17835133319256713	0.3532338308281973	0.7859872611414905	2.0058149255208138	1.650527049029828	0.8228710475584461
1	2	smote	0.8	300	10	0.1	1	0.670541492664149	0.17977171472184258	0.46766169151902176	0.7456978967447694	2.5760662309149347	1.839000413848911	0.7138793118044545
1	3	smote	0.8	300	10	0.1	1	0.6557619804102496	0.19417583859577378	0.37810945271750696	0.7852135117859451	2.222717997404056	1.7603967468229098	0.7920018313846929
1	1	smote	0.8	300	10	0.1	3	0.6376525018220998	0.18025276242710547	0.3681592039617831	0.7808917197402492	2.0766342219868306	1.680261406473182	0.8091272733140461
1	2	smote	0.8	300	10	0.1	3	0.6724424404427829	0.1833707284072686	0.46766169151902176	0.7437858508556802	2.5502858522266343	1.8252765306994534	0.7157144771057568
1	3	smote	0.8	300	10	0.1	3	0.663540170403559	0.20359296889748146	0.3631840795839212	0.7903123008235162	2.14950597680623	1.73202368899098	0.8057775536262467
1	1	smote	0.8	300	10	0.3	1	0.6155385492917578	0.18070945158818388	0.34328358207247345	0.7815286624154043	1.8699310052044469	1.5712979567700447	0.8402972803260933
1	2	smote	0.8	300	10	0.3	1	0.6438965148762245	0.16441535911837735	0.4228855721182644	0.7431485022259838	2.1200906175186223	1.6464204387319727	0.7765802102638685
1	3	smote	0.8	300	10	0.3	1	0.6503651278343782	0.17982485761469869	0.3681592039617831	0.7884002549344271	2.170998854067499	1.7398848304323122	0.8014213390589973
1	1	smote	0.8	300	10	0.3	3	0.6109246759831415	0.16789324514069282	0.3233830845610257	0.7738853503135422	1.6357704353042513	1.430173014918384	0.8743115584520692
1	2	smote	0.8	300	10	0.3	3	0.6497055829837428	0.16386036515609576	0.40796019898467856	0.7476099426338585	2.0411254615579053	1.6163876940246302	0.7919100045813228
1	3	smote	0.8	300	10	0.3	3	0.6531333136738233	0.20054673405069295	0.3681592039617831	0.7934990439719981	2.2389908508910423	1.782844947620536	0.7962716437725128
1	1	smote	0.8	500	5	0.1	1	0.6500681306841589	0.1894236119339007	0.3930348258510928	0.751592356683111	1.9592264885086694	1.582217055726965	0.8075722972381092
1	2	smote	0.8	500	5	0.1	1	0.6830823574923344	0.20180606207700535	0.5024875621640553	0.7259400892241814	2.6753254812638483	1.8334952471036101	0.6853353856160317
1	3	smote	0.8	500	5	0.1	1	0.6601948828198079	0.19017431411483499	0.4228855721182644	0.7692797960435356	2.4432033603466548	1.8328934637606589	0.75020093254479
1	1	smote	0.8	500	5	0.1	3	0.6541607250372341	0.19147065452225032	0.4228855721182644	0.7560509554091972	2.2709776687108247	1.7334995326282676	0.7633274134758682
1	2	smote	0.8	500	5	0.1	3	0.685877495885772	0.20006708867851744	0.5174129352976411	0.7348629700399308	2.971649367265672	1.9514924635787056	0.6567034641970074
1	3	smote	0.8	500	5	0.1	3	0.6656313715044916	0.18948611783071026	0.4278606964961263	0.7660930528950536	2.449283154460892	1.8291918367531035	0.7468274172092988
1	1	smote	0.8	500	5	0.3	1	0.629733498114523	0.17363306687362284	0.37810945271750696	0.7643312101862145	1.971891809572169	1.604410312337787	0.8136401220546524
1	2	smote	0.8	500	5	0.3	1	0.6529826964603369	0.17747843230621543	0.4427860696297121	0.7463352453744657	2.3380069068565743	1.745556069970392	0.7466000384649011
1	3	smote	0.8	500	5	0.3	1	0.6487844398149469	0.1814870538462024	0.3830845770953689	0.7877629063047307	2.3048531313106433	1.8049840033880358	0.7831232089452524
1	1	smote	0.8	500	5	0.3	3	0.6354675666254713	0.1820430434375832	0.3631840795839212	0.7821656050905595	2.0477886494926882	1.6672484759003356	0.8141701810074429
1	2	smote	0.8	500	5	0.3	3	0.6614664091905038	0.17792260325035628	0.46268656714115985	0.7342256214102344	2.378896792601595	1.7408997518392821	0.7318096915614576
1	3	smote	0.8	500	5	0.3	3	0.6597049805148889	0.19891683720397482	0.4228855721182644	0.7737412364514102	2.5058279596324695	1.8690350234195379	0.7458752270588401
1	1	smote	0.8	500	10	0.1	1	0.6270827391703901	0.17778025521946045	0.3532338308281973	0.7917197452178872	2.0760525943934613	1.6959543968206692	0.8169130110866158
1	2	smote	0.8	500	10	0.1	1	0.6601726865988731	0.17318142948931503	0.4427860696297121	0.7405991077071983	2.2687345564955574	1.7069565514845908	0.7523826548637434
1	3	smote	0.8	500	10	0.1	1	0.6512466348943617	0.19314615891459982	0.3631840795839212	0.7871255576750343	2.1087901334710977	1.7060951918715865	0.809039810886932
1	1	smote	0.8	500	10	0.1	3	0.6273552619070254	0.1794932635999485	0.3532338308281973	0.7802547770650939	1.9392418305069097	1.6074698236244964	0.8289166306875158
1	2	smote	0.8	500	10	0.1	3	0.6616788587337373	0.1736116327565283	0.4228855721182644	0.7495219885229476	2.192682197804219	1.6883140868988664	0.7699766371354428
1	3	smote	0.8	500	10	0.1	3	0.6574140134255428	0.2021079487561725	0.3582089552060592	0.791586998082909	2.1199060220075374	1.7187456383412314	0.810765005287607
1	1	smote	0.8	500	10	0.3	1	0.6072773077288716	0.17584460782843905	0.3383084576946115	0.7847133757911802	1.8635938108719068	1.571432703836436	0.8432270358664061
1	2	smote	0.8	500	10	0.3	1	0.6413058988042578	0.1589946989901157	0.40796019898467856	0.7412364563368946	1.9738791322759677	1.5765751907852459	0.7987192048727905
1	3	smote	0.8	500	10	0.3	1	0.6430308622597656	0.18550740248514694	0.3631840795839212	0.791586998082909	2.166140951313938	1.7426171055404152	0.804480005247105
1	1	smote	0.8	500	10	0.3	3	0.6024606268022943	0.16739989370596903	0.31840796018316375	0.7770700636893181	1.6283628071793357	1.4282870715781755	0.8771307284822101
1	2	smote	0.8	500	10	0.3	3	0.6417942156648244	0.16041455356283288	0.4179104477404024	0.7355003186696272	1.9964163611908359	1.5800035366332892	0.791419839760617
1	3	smote	0.8	500	10	0.3	3	0.6450855981405909	0.1920654718182731	0.34825870645033535	0.7903123008235162	2.013967746281709	1.6608446332790217	0.8246629650378865
1	1	smote	1.0	100	5	0.1	1	0.6902287923440125	0.21184430633129453	0.6119402984770179	0.6668789808874721	3.1568612009888444	1.8369908981948577	0.5819042237431385
1	2	smote	1.0	100	5	0.1	1	0.7265568270819263	0.24702838040510666	0.7910447760800475	0.5608667941328179	4.835164680262213	1.8013776856253634	0.37255765964439236
1	3	smote	1.0	100	5	0.1	1	0.6868985220487747	0.19405885551718954	0.6368159203663275	0.6360739324369913	3.0646545651976873	1.7498496525192584	0.5709777675252733
1	1	smote	1.0	100	5	0.1	3	0.6910574515955256	0.2126532643651339	0.6169154228548798	0.6585987261104548	3.106609710406266	1.8070096744406874	0.5816661286165486
1	2	smote	1.0	100	5	0.1	3	0.727766521122875	0.2538175610110782	0.7761194029464616	0.5532186105764614	4.292534348989814	1.737134544875531	0.40468738528766746
1	3	smote	1.0	100	5	0.1	3	0.6898981827636832	0.19906654116218353	0.6616915422556372	0.6258763543618492	3.272021148364576	1.7686439557717237	0.5405356025695363
1	1	smote	1.0	100	5	0.3	1	0.6655290426846658	0.19977053155101143	0.5422885571869508	0.6942675159191448	2.690443750174266	1.7737354310907336	0.6592724356609972
1	2	smote	1.0	100	5	0.3	1	0.7100079589306496	0.22181415744633962	0.6567164178777752	0.6246016571024564	3.182992452215788	1.7493854536357303	0.5496040119693025
1	3	smote	1.0	100	5	0.3	1	0.6740215430178615	0.1838202264821811	0.5373134328090888	0.6819630337751309	2.490141494666246	1.689468435988335	0.6784628161514812
1	1	smote	1.0	100	5	0.3	3	0.6639699591215895	0.2020573551046827	0.5472636815648128	0.6789808917154205	2.5566892617404897	1.704769748572016	0.666788001387617
1	2	smote	1.0	100	5	0.3	3	0.711336561298035	0.22941911965999004	0.6915422885228089	0.6105799872491359	3.515178609943182	1.7758262239259097	0.505188039023379
1	3	smote	1.0	100	5	0.3	3	0.6735173717137702	0.18341968669817382	0.5721393034541224	0.6577437858466684	2.5698323263676905	1.6716695360894376	0.6504975025954017
1	1	smote	1.0	100	10	0.1	1	0.6742133282631428	0.20046406506810027	0.532338308431227	0.6974522292949207	2.624076059238631	1.7595181402111995	0.6705286257902747
1	2	smote	1.0	100	10	0.1	1	0.7226550485304516	0.24081949894651955	0.7313432835457043	0.6169534735460998	4.38454413308446	1.9092805023541093	0.43545700546193805
1	3	smote	1.0	100	10	0.1	1	0.6802206304360923	0.20262373291347596	0.5671641790762605	0.6685787125515069	2.6433686188584287	1.7113087886707243	0.647396942684478
1	1	smote	1.0	100	10	0.1	3	0.6812878283740533	0.20430569752618263	0.5621890546983985	0.691082802543369	2.87265688503894	1.8198696645194956	0.6335144462504291
1	2	smote	1.0	100	10	0.1	3	0.7307217893959139	0.2543826549572345	0.7462686566792901	0.5971956660255119	4.360573204466686	1.8526827424844146	0.4248713671360718
1	3	smote	1.0	100	10	0.1	3	0.6852306345899566	0.20115428451745704	0.6119402984770179	0.662205226254543	3.0913641980408033	1.8115741507072576	0.5860112247342861
1	1	smote	1.0	100	10	0.3	1	0.64785626010077	0.18769018605013058	0.4129353233625405	0.7324840764284556	1.9259482755002288	1.5435915081749894	0.8014708954292076
1	2	smote	1.0	100	10	0.3	1	0.6948828198079076	0.20989148402321567	0.5920398009655702	0.6794136392563453	3.0755466173584085	1.8467403950836496	0.6004592334595634
1	3	smote	1.0	100	10	0.3	1	0.6739486125776473	0.19871069774884773	0.4776119402747457	0.7425111535962874	2.636492115975049	1.8548839236984518	0.7035423645283847
1	1	smote	1.0	100	10	0.3	3	0.6513388471654467	0.19554408311445337	0.4278606964961263	0.7375796178296969	2.101899456739002	1.6304399706043324	0.7756983543422616
1	2	smote	1.0	100	10	0.3	3	0.7037470391826717	0.21323496345576587	0.597014925343432	0.678776290626649	3.130511359330909	1.8585642632745163	0.5936934956104544
1	3	smote	1.0	100	10	0.3	3	0.6729925896330965	0.19042954294164346	0.4577114427632979	0.7233906947053959	2.2073309149700835	1.6547217228595863	0.7496482242712139
1	1	smote	1.0	300	5	0.1	1	0.6622666920176189	0.19205459024349042	0.5522388059426747	0.7006369426706966	2.8865247219222026	1.844712545436357	0.6390773314917856
1	2	smote	1.0	300	5	0.1	1	0.6996803744185383	0.2216759410002055	0.6368159203663275	0.6335245379182057	3.031137493687134	1.7376767857036706	0.5732754647426277
1	3	smote	1.0	300	5	0.1	1	0.6726881843174186	0.18337275500165492	0.5621890546983985	0.6806883365157381	2.7373434063918265	1.7606279424861286	0.6431885422200024
1	1	smote	1.0	300	5	0.1	3	0.6621415216909086	0.1947550935609254	0.5223880596755031	0.6961783439446104	2.5062237112141306	1.7193904123357244	0.6860482484384983
1	2	smote	1.0	300	5	0.1	3	0.7071065957655952	0.2273448960460254	0.6467661691220514	0.635436583807295	3.1914211595685527	1.7740840760591725	0.5558915465688016
1	3	smote	1.0	300	5	0.1	3	0.6731352796248204	0.18455499620764693	0.532338308431227	0.6851497769236129	2.477065128903478	1.6907667598965195	0.6825685426665868
1	1	smote	1.0	300	5	0.3	1	0.6276151091675382	0.175902085775495	0.43781094525185016	0.708917197447714	1.8966324581418887	1.5040769374633136	0.7930249806915767
1	2	smote	1.0	300	5	0.3	1	0.6791028921675879	0.19731132853212946	0.5771144278319843	0.6743148502187744	2.825555337353074	1.7720009969740491	0.6271336983895252
1	3	smote	1.0	300	5	0.3	1	0.6594592366402532	0.17720958733505468	0.46766169151902176	0.7329509241508416	2.411170252400141	1.7512199677896618	0.7262946040142747
1	1	smote	1.0	300	5	0.3	3	0.6319992394714326	0.1833401956488235	0.4427860696297121	0.7191082802501968	2.034357720118346	1.5763585137380585	0.7748678994875978
1	2	smote	1.0	300	5	0.3	3	0.6775317168142716	0.19246783734484185	0.5721393034541224	0.6806883365157381	2.850577820806327	1.7917894989903083	0.6285706208075724
1	3	smote	1.0	300	5	0.3	3	0.6623875523592998	0.18069002568987144	0.4825870646526076	0.7125557680005574	2.3120841771035785	1.6788893083951337	0.7261367479178418
1	1	smote	1.0	300	10	0.1	1	0.6397249421681401	0.1848617743837074	0.4179104477404024	0.7433121019060936	2.0790226344561566	1.628087785060427	0.7831024719440275
1	2	smote	1.0	300	10	0.1	1	0.6796308451369666	0.1961362075686503	0.5671641790762605	0.7042702358145044	3.1205409101805164	1.9178460492804779	0.6145876863265111
1	3	smote	1.0	300	10	0.1	1	0.6672865754084897	0.1885007744510325	0.447761194007574	0.7495219885229476	2.4262429392257707	1.7876266802458585	0.7367879889859141
1	1	smote	1.0	300	10	0.1	3	0.6389834268149698	0.18065931233994081	0.4179104477404024	0.7496815286576454	2.15019238565517	1.6695149535077127	0.7764490950408991
1	2	smote	1.0	300	10	0.1	3	0.6869619398228741	0.19824427350084028	0.5671641790762605	0.6915232632205767	2.9374464658982244	1.8385962151040576	0.6259164914405952
1	3	smote	1.0	300	10	0.1	3	0.670761869429145	0.18834618114128893	0.4427860696297121	0.7482472912635548	2.3617991824370907	1.7588134573166454	0.7446922019355477
1	1	smote	1.0	300	10	0.3	1	0.6096682194124916	0.16799405714637597	0.3084577114274399	0.7573248407595076	1.3919824226502509	1.2710724067601518	0.9131382495622912
1	2	smote	1.0	300	10	0.3	1	0.6513845685530284	0.17103140741619127	0.48756218903046955	0.7029955385551117	2.2520520938878326	1.6415988172115477	0.7289346454935022
1	3	smote	1.0	300	10	0.3	1	0.6486512624893378	0.19317750508662496	0.4228855721182644	0.7571701720793043	2.2848220617018784	1.7414893315391164	0.7621990954489145
1	1	smote	1.0	300	10	0.3	3	0.6287083689831099	0.18038764886867725	0.37313432833964505	0.7509554140079557	1.7948483042739836	1.4982630996400534	0.8347574990732256
1	2	smote	1.0	300	10	0.3	3	0.6650954913133504	0.18593249950376903	0.4825870646526076	0.7157425111490393	2.3484605935244036	1.697710936750461	0.7229037259331017
1	3	smote	1.0	300	10	0.3	3	0.6639856802666082	0.1900496221837074	0.4427860696297121	0.7571701720793043	2.4777839237273875	1.823441770670369	0.7359163680219073
1	1	smote	1.0	500	5	0.1	1	0.6553648952688785	0.19207096295162102	0.527363184053365	0.7044585987216277	2.659618782557284	1.7843969201210805	0.6709220529000605
1	2	smote	1.0	500	5	0.1	1	0.6893844987934769	0.2054036161361703	0.5920398009655702	0.6602931803654539	2.8207567891194016	1.7427962858517798	0.6178470488369495
1	3	smote	1.0	500	5	0.1	1	0.667446705288091	0.1827454314947478	0.5223880596755031	0.7074569789629863	2.6450162473302004	1.785679384751464	0.6751109223256048
1	1	smote	1.0	500	5	0.1	3	0.6564137909180213	0.19202339768556448	0.4975124377861934	0.7114649681483347	2.4413698796505208	1.7242704199580812	0.7062716755525834
1	2	smote	1.0	500	5	0.1	3	0.6989970479026157	0.20934453856341406	0.6119402984770179	0.6596558317357575	3.0563957554655574	1.7980043072806984	0.5882760023800859
1	3	smote	1.0	500	5	0.1	3	0.670200622128364	0.18494814634686563	0.4975124377861934	0.7061822817035935	2.3796738950501046	1.6932689551132107	0.7115550306445747
1	1	smote	1.0	500	5	0.3	1	0.6274582501505214	0.1746056392577356	0.4129353233625405	0.7299363057278349	1.9011432001133868	1.529029324675159	0.8042683505232712
1	2	smote	1.0	500	5	0.3	1	0.6711344488519798	0.18720221131353765	0.5621890546983985	0.7017208412957189	3.0209060701015926	1.884774780419755	0.6239104118014862
1	3	smote	1.0	500	5	0.3	1	0.6535708963151102	0.17676162470387435	0.4577114427632979	0.7310388782617525	2.2940996583628994	1.7017754193893782	0.7418053484488949
1	1	smote	1.0	500	5	0.3	3	0.6332620337801439	0.16913044955850656	0.4278606964961263	0.7324840764284556	2.047618972590004	1.5993839723258925	0.7810945167335819
1	2	smote	1.0	500	5	0.3	3	0.6717591139268603	0.1860070736516389	0.5621890546983985	0.6857871255533092	2.8025999442773024	1.7891979690405704	0.6384064713438599
1	3	smote	1.0	500	5	0.3	3	0.6580450202778333	0.18023557707400883	0.48756218903046955	0.7272147864835742	2.536475724484815	1.787348239561484	0.7046581195094055
1	1	smote	1.0	500	10	0.1	1	0.6343236049054093	0.18065713803093245	0.3880597014732308	0.7490445859824902	1.8927818999807684	1.5463292056447242	0.8169611019276001
1	2	smote	1.0	500	10	0.1	1	0.671716306929343	0.1877875331440516	0.532338308431227	0.7049075844442008	2.71913045975773	1.8039714419256307	0.6634368749247349
1	3	smote	1.0	500	10	0.1	1	0.66165507706845	0.18562782773377073	0.43283582087398825	0.7558954748199115	2.3631990232044737	1.7731576373813085	0.750320898214038
1	1	smote	1.0	500	10	0.1	3	0.6355356973096302	0.176197495661211	0.3980099502289547	0.748407643307335	1.9667328452980437	1.581963536736182	0.8043611621430559
1	2	smote	1.0	500	10	0.1	3	0.6801001366653032	0.18941987935090387	0.527363184053365	0.7010834926660224	2.6169901474143225	1.7642490577532903	0.6741519578614112
1	3	smote	1.0	500	10	0.1	3	0.6642678893613513	0.19090845444407828	0.4179104477404024	0.7450605481150729	2.0982050469762665	1.6392536669314701	0.781264752132665
1	1	smote	1.0	500	10	0.3	1	0.6094812561396837	0.1681017096961603	0.3383084576946115	0.7541401273837316	1.5682729531174202	1.3760213911052515	0.8774119152455319
1	2	smote	1.0	500	10	0.3	1	0.646127235080176	0.17380104576269131	0.4726368158968837	0.7023581899254152	2.114863976542846	1.5879381996066537	0.7508464828332865
1	3	smote	1.0	500	10	0.3	1	0.6481153822981968	0.18849878954730281	0.4129353233625405	0.7552581261902152	2.170616966969319	1.6872278538293708	0.7773033463748141
1	1	smote	1.0	500	10	0.3	3	0.6256377348924169	0.1713943791295273	0.34825870645033535	0.748407643307335	1.5895254976706672	1.3842180946441591	0.870837291240294
1	2	smote	1.0	500	10	0.3	3	0.6558840596253912	0.17673875148692247	0.48756218903046955	0.7176545570381284	2.4183741934024714	1.7268285496218378	0.7140452168853891
1	3	smote	1.0	500	10	0.3	3	0.6593466700912265	0.19005821907719678	0.4427860696297121	0.7629063097465717	2.5569555355260407	1.8675572955182709	0.7303831623198345
1	1	class_weight		100	5	0.1	1	0.7020280761796116	0.2091414969701178	0.6119402984770179	0.6719745222887136	3.2303957109523482	1.8655266782672106	0.5774916799320787
1	2	class_weight		100	5	0.1	1	0.7201611445639869	0.23653823038369046	0.7711442785685998	0.5685149776891746	4.439663340856865	1.7871866248493569	0.4025500231077865
1	3	class_weight		100	5	0.1	1	0.7100539368168717	0.2159705029699991	0.6417910447441895	0.6520076481794009	3.3569138128047	1.8442676195147434	0.5493937851221508
1	1	class_weight		100	5	0.1	3	0.7063298158887094	0.21063373788211526	0.6268656716106037	0.6751592356644894	3.491764586393463	1.9297628904281205	0.5526612140550023
1	2	class_weight		100	5	0.1	3	0.7196046535962634	0.23871232876014678	0.7711442785685998	0.557680050984336	4.248371007059157	1.7434082791215197	0.410370994845068
1	3	class_weight		100	5	0.1	3	0.7119945207043178	0.21790683416869186	0.6567164178777752	0.6398980242151696	3.3994612260830444	1.8236956301323457	0.5364660676653892
1	1	class_weight		100	5	0.3	1	0.6813448680166049	0.21169651247263724	0.5422885571869508	0.7070063694222484	2.858931845396955	1.850854360243508	0.64739365320449
1	2	class_weight		100	5	0.3	1	0.6981837149497889	0.20254319598193798	0.6169154228548798	0.6685787125515069	3.2486512420384592	1.8614235946944717	0.5729835010051604
1	3	class_weight		100	5	0.3	1	0.6998151371884997	0.21013026932901543	0.5820895522098463	0.6991714467769333	3.2372123538113806	1.9349544005175547	0.5977224094883005
1	1	class_weight		100	5	0.3	3	0.6947000665462496	0.2269394143449454	0.5621890546983985	0.698726114645231	2.9781134841550707	1.8660397178998385	0.6265844797543446
1	2	class_weight		100	5	0.3	3	0.7100253988185268	0.2130244413437778	0.6865671641449469	0.6373486296963841	3.8496944103949433	1.8931877870425997	0.49177611174374536
1	3	class_weight		100	5	0.3	3	0.6971832995633687	0.2040041670431128	0.597014925343432	0.6762268961078635	3.0941964565885467	1.8439298994490465	0.5959317368426164
1	1	class_weight		100	10	0.1	1	0.6966695186487941	0.21825689063994913	0.5820895522098463	0.6917197452185241	3.1252950510231226	1.8881829903138942	0.6041615041891204
1	2	class_weight		100	10	0.1	1	0.7213946202702232	0.2356121543309926	0.7462686566792901	0.6099426386194395	4.599192464180224	1.913227928594102	0.41599213285874037
1	3	class_weight		100	10	0.1	1	0.7081212801511881	0.21243698626953633	0.6467661691220514	0.6494582536606154	3.392317434161923	1.8450474370758578	0.5438899628237488
1	1	class_weight		100	10	0.1	3	0.6973666698355356	0.21036352034355846	0.597014925343432	0.6789808917154205	3.133450806524674	1.859748816624017	0.5935145946497771
1	2	class_weight		100	10	0.1	3	0.7244355025382964	0.25367434552832124	0.7562189054350139	0.5882727852097624	4.4321727289147725	1.8366988139302285	0.4144014418991791
1	3	class_weight		100	10	0.1	3	0.7133960535119177	0.2147026645714969	0.6616915422556372	0.6475462077715262	3.59344738974813	1.8773851723883626	0.522446812999112
1	1	class_weight		100	10	0.3	1	0.6704296986405552	0.2063302611104022	0.4179104477404024	0.7726114649632319	2.43941668399658	1.8378693951923892	0.7534052639941684
1	2	class_weight		100	10	0.3	1	0.687846617771563	0.19551014507292855	0.48756218903046955	0.7520713830417332	2.886165551750868	1.9665425288405263	0.6813685718013938
1	3	class_weight		100	10	0.3	1	0.6772606058299959	0.2123866662977254	0.3930348258510928	0.7813894200077669	2.3145341383033524	1.7978764243079748	0.7767767912382358
1	1	class_weight		100	10	0.3	3	0.6793310517476313	0.20778798464085751	0.48756218903046955	0.7477707006321799	2.8207314721053445	1.9330116323613644	0.685287353039417
1	2	class_weight		100	10	0.3	3	0.7168935437535078	0.2251904566246306	0.5920398009655702	0.7176545570381284	3.688652610936266	2.0968632388265176	0.5684631823889099
1	3	class_weight		100	10	0.3	3	0.6918990135365239	0.21475747144340246	0.46268656714115985	0.7520713830417332	2.6121107179828593	1.8662087263486626	0.7144447160603862
1	1	class_weight		300	5	0.1	1	0.6656288620591311	0.2092200036691252	0.4577114427632979	0.741401273880628	2.4198489588912637	1.7699678259526117	0.7314373053122676
1	2	class_weight		300	5	0.1	1	0.6723758517799783	0.18022911394313917	0.49253731340833146	0.7259400892241814	2.5709301370745252	1.797188410527301	0.6990420933269815
1	3	class_weight		300	5	0.1	1	0.6889754541505348	0.21526100184536073	0.49253731340833146	0.750159337152644	2.9142405750428693	1.9714056474273698	0.6764731900199983
1	1	class_weight		300	5	0.1	3	0.6776103558639921	0.2135928887169363	0.4975124377861934	0.7388535031800073	2.8012556244404796	1.9051085302440094	0.6800909155200635
1	2	class_weight		300	5	0.1	3	0.680349051428644	0.1878354651225264	0.5422885571869508	0.6985340981472369	2.745288995053205	1.7988387272515447	0.6552456601254077
1	3	class_weight		300	5	0.1	3	0.6932862773449515	0.20869925623215535	0.5024875621640553	0.7412364563368946	2.8931772236598894	1.9418791984062176	0.6711926091475152
1	1	class_weight		300	5	0.3	1	0.6573375162404537	0.19862244878074442	0.3233830845610257	0.8439490445806118	2.584783746019764	2.0722914702381443	0.8017272035161046
1	2	class_weight		300	5	0.3	1	0.6455358643366976	0.17607846826505985	0.2935323382938541	0.8349267049022631	2.1015279602393275	1.7781938643565591	0.8461433190442891
1	3	class_weight		300	5	0.3	1	0.6765423995383186	0.19889354192549913	0.298507462671716	0.862970044608904	2.6798612569296396	2.178410115041251	0.812881667888463
1	1	class_weight		300	5	0.3	3	0.6517967487403745	0.18493779244720315	0.3084577114274399	0.8121019108228529	1.9278135795550382	1.6416223089975552	0.8515461801541645
1	2	class_weight		300	5	0.3	3	0.6617486182852468	0.17296247188151606	0.34328358207247345	0.8017845761580511	2.114440115811737	1.7318711031664547	0.8190683997485477
1	3	class_weight		300	5	0.3	3	0.6743005812238997	0.20259398850482385	0.3233830845610257	0.8291905672349956	2.3201546044583554	1.8932389177448965	0.8159968697367608
1	1	class_weight		300	10	0.1	1	0.6590186012612099	0.19966250037098238	0.2686567164045444	0.8592356687843361	2.242312149741986	1.908556627938447	0.8511556277902411
1	2	class_weight		300	10	0.1	1	0.68160155246711	0.18676527179917984	0.3084577114274399	0.843212237088316	2.398841748017956	1.9673582046553413	0.8201283733253576
1	3	class_weight		300	10	0.1	1	0.6733968779429811	0.21184410952088462	0.2636815920266825	0.8648820904979931	2.292229559398884	1.951492392707883	0.8513511928959455
1	1	class_weight		300	10	0.1	3	0.6618610767816967	0.20979371494745774	0.3084577114274399	0.8343949044532841	2.2473711975655175	1.8626099141637058	0.8287949466059192
1	2	class_weight		300	10	0.1	3	0.6878894247690801	0.188948361152166	0.3383084576946115	0.8279158699756028	2.4598160628993786	1.9659479231883192	0.7992255714733812
1	3	class_weight		300	10	0.1	3	0.6818520526748032	0.21074950660082659	0.31343283580530185	0.851497769274369	2.617652368821691	2.1106269795914567	0.8063052904022583
1	1	class_weight		300	10	0.3	1	0.6403191051113858	0.18512792631820885	0.1940298507366154	0.898089171968802	2.1215275693219207	1.9039177234242446	0.8974277448666368
1	2	class_weight		300	10	0.3	1	0.658355767370921	0.17891448621669112	0.19900497511447734	0.8929254302046341	2.071872033508249	1.858564147483025	0.8970458101204468
1	3	class_weight		300	10	0.3	1	0.6551864641102962	0.19334247685724157	0.1791044776030296	0.9050350541688653	2.0793164373266624	1.8860060117493302	0.9070317326885405
1	1	class_weight		300	10	0.3	3	0.6439949931869315	0.17987216474515194	0.1940298507366154	0.8840764331153881	1.8359786780144125	1.6737738426562612	0.911652103774233
1	2	class_weight		300	10	0.3	3	0.6623732833601274	0.1809370469684108	0.24378109451523478	0.8769917144622245	2.298336327301069	1.9818264569024144	0.862287390395254
1	3	class_weight		300	10	0.3	3	0.660263056926965	0.19534419942930406	0.20398009949233928	0.9056724027985618	2.4603460218071973	2.1624644740191092	0.8789269599677099
1	1	class_weight		500	5	0.1	1	0.6668076813385302	0.21291604137533793	0.3681592039617831	0.7949044585936631	2.2583262944912197	1.7950618696374512	0.794863811944677
1	2	class_weight		500	5	0.1	1	0.6658691881573648	0.17456165694462097	0.40298507460681665	0.783301465896856	2.439926356854419	1.8596575084279485	0.7621777103249036
1	3	class_weight		500	5	0.1	1	0.6844474250798271	0.215163557088152	0.3880597014732308	0.799872530268962	2.534565663141032	1.9390625515034965	0.7650472640565965
1	1	class_weight		500	5	0.1	3	0.669157397724752	0.216805534369901	0.4278606964961263	0.7745222929886973	2.568803617894876	1.8975741912212047	0.7386995846292924
1	2	class_weight		500	5	0.1	3	0.670132448021207	0.18152360837151815	0.4427860696297121	0.7527087316714296	2.4187452990161455	1.7905446266543705	0.7402782770038844
1	3	class_weight		500	5	0.1	3	0.6914249656751298	0.2246309582290651	0.4228855721182644	0.7775653282295886	2.5615056630400135	1.9011674292534593	0.7422069882844152
1	1	class_weight		500	5	0.3	1	0.6559131096111798	0.18851716541494265	0.2487562188930967	0.869426751586819	2.2048132695955953	1.9051084572458334	0.8640679287761787
1	2	class_weight		500	5	0.3	1	0.6472037517955158	0.1712278004372564	0.23383084575951088	0.8623326959792076	1.9117062107820164	1.6985211589455034	0.8884843969480184
1	3	class_weight		500	5	0.3	1	0.6684693168954464	0.19090014558768195	0.23383084575951088	0.8814531548700991	2.2692708594731994	1.9724761614577164	0.8692114167556485
1	1	class_weight		500	5	0.3	3	0.6493377063725955	0.18643307119375857	0.25373134327095864	0.8528662420327844	1.9708223772430011	1.724494293706222	0.8750125297493357
1	2	class_weight		500	5	0.3	3	0.657109608109865	0.17441950260809877	0.303482587049578	0.8483110261258872	2.4367045200048847	2.0006896961050193	0.8210637175384579
1	3	class_weight		500	5	0.3	3	0.6817188753491941	0.20742095714903896	0.303482587049578	0.862970044608904	2.7439865081922354	2.2147169502919386	0.8071165496768969
1	1	class_weight		500	10	0.1	1	0.6493503818487181	0.19248634915229243	0.20398009949233928	0.8853503184656984	1.9788192719556623	1.7791596014134181	0.8991016040928721
1	2	class_weight		500	10	0.1	1	0.672913317415472	0.1816791508054716	0.2487562188930967	0.8871892925373666	2.6041079726263106	2.2050761176613634	0.8467683040793454
1	3	class_weight		500	10	0.1	1	0.6709426100853286	0.20717831178969512	0.22885572138164895	0.8967495219828123	2.577538577956352	2.2165098274746393	0.8599327360821319
1	1	class_weight		500	10	0.1	3	0.6541068542637134	0.1945742803179325	0.24378109451523478	0.8668789808861983	2.099250660651967	1.8312741130241164	0.8723465598257182
1	2	class_weight		500	10	0.1	3	0.6685438327800134	0.17953526291194738	0.28358208953813024	0.8623326959792076	2.479455837034985	2.0599086395722064	0.8307906049421531
1	3	class_weight		500	10	0.1	3	0.6734143178308585	0.20790970865045752	0.2686567164045444	0.8916507329452413	3.0230489373418363	2.4795432300740496	0.8202127227301255
1	1	class_weight		500	10	0.3	1	0.6377586589346262	0.18016810041196393	0.1791044776030296	0.9076433120961297	2.1442003944322177	1.9392689611905674	0.9044252322610359
1	2	class_weight		500	10	0.3	1	0.6577215896299256	0.17743820632361673	0.21890547262592508	0.9031230082797762	2.6126380123035804	2.259622704448614	0.864881651296924
1	3	class_weight		500	10	0.3	1	0.6545903370337605	0.19223837772244118	0.16915422884730574	0.9107711918361329	2.078100707843451	1.8957353950004923	0.9122442271754888
1	1	class_weight		500	10	0.3	3	0.6365259688817061	0.17498646806610293	0.1791044776030296	0.8949044585930261	1.857851063173732	1.7042060791846678	0.917299612647579
1	2	class_weight		500	10	0.3	3	0.6571476587743247	0.17823719701433594	0.21393034824806315	0.8973868706125088	2.3800610926834174	2.084824122183925	0.8759540268912861
1	3	class_weight		500	10	0.3	3	0.6529763546829269	0.19322884464381185	0.17412935322516768	0.9114085404658292	2.1691078417555616	1.9655318298789917	0.906147573832528
2	1	none		100	5	0.1	1	0.7117121399372565	0.2509032656927867	0.009950248755723867	0.9980891719681652	5.249553748778611	5.2072695801272815	0.991945177976946
2	2	none		100	5	0.1	1	0.7374298044512936	0.2529982441112673	0.014925373133585803	0.9993626513639302	23.757202765001054	23.4175427913265	0.9857028533785566
2	3	none		100	5	0.1	1	0.732963607710333	0.2364201732878944	0.0	0.9999999999936265	0.0	0.0	0.9999999900063735
2	1	none		100	5	0.1	3	0.7129083879963242	0.2517444596929151	0.0	0.9987261146433203	0.0	0.0	1.0012755001849327
2	2	none		100	5	0.1	3	0.7439745187383668	0.250273642626609	0.009950248755723867	0.9993626513639302	15.758546558496512	15.611695194217665	0.9906811506175907
2	3	none		100	5	0.1	3	0.7332695984703633	0.24040027633146357	0.0	0.9999999999936265	0.0	0.0	0.9999999900063735
2	1	none		100	5	0.3	1	0.7058766676173274	0.24564792014056885	0.06467661691220514	0.9872611464905271	5.359038341097513	5.07711043957023	0.9473920623117004
2	2	none		100	5	0.3	1	0.714564525999702	0.22991316981189436	0.019900497511447734	0.9936265136966628	3.1654772633087553	3.122383157424541	0.9863862116343423
2	3	none		100	5	0.3	1	0.7217164654737784	0.2257979094192218	0.014925373133585803	0.9929891650669663	2.1460024465818317	2.1288979111862094	0.9920295725277988
2	1	none		100	5	0.3	3	0.7146417593560859	0.2460932310329006	0.024875621889309668	0.9955414012675444	5.696051355146988	5.579234102385439	0.9794915280009711
2	2	none		100	5	0.3	3	0.7335597347868688	0.24432360395954508	0.029850746267171605	0.9955385595857519	6.8659186648181745	6.690816549667359	0.9744969038582924
2	3	none		100	5	0.3	3	0.7299417507744896	0.2227063656136748	0.004975124377861934	0.9980879541045374	2.609986340910735	2.6019764326284758	0.9969310435627309
2	1	none		100	10	0.1	1	0.7064755838641189	0.24039757771391598	0.004975124377861934	0.9968152866178548	1.5649950827290942	1.562184146276064	0.998203858827416
2	2	none		100	10	0.1	1	0.7286464427385063	0.23487773646556626	0.004975124377861934	0.997450605474841	1.9562423216533937	1.951484877650646	0.9975680601975986
2	3	none		100	10	0.1	1	0.7286321737393339	0.23398748965876673	0.0	0.9987253027342338	0.0	0.0	1.001276314167182
2	1	none		100	10	0.1	3	0.7099724308394335	0.2454012294683538	0.0	0.9987261146433203	0.0	0.0	1.0012755001849327
2	2	none		100	10	0.1	3	0.7328367721621339	0.23697894317218693	0.004975124377861934	0.9993626513639302	7.8398769132496655	7.805847597108833	0.995659447856625
2	3	none		100	10	0.1	3	0.7286511990715637	0.2396916399980149	0.0	0.9999999999936265	0.0	0.0	0.9999999900063735
2	1	none		100	10	0.3	1	0.6961767595145292	0.2287693242365141	0.06965174129006707	0.9872611464905271	5.802134476745569	5.467657396460248	0.9423527428315871
2	2	none		100	10	0.3	1	0.697823819081774	0.2139512981181454	0.049751243778619336	0.9866156787700026	3.8593838001074814	3.717125863346468	0.9631397179645906
2	3	none		100	10	0.3	1	0.7020220757271641	0.21899329320062105	0.029850746267171605	0.9878903760293953	2.5101193830585657	2.465041168018151	0.9820413959408254
2	1	none		100	10	0.3	3	0.6965681148398136	0.22408343490360855	0.03980099502289547	0.9936305732420788	6.4663110827767	6.248746401853824	0.966354117084549
2	2	none		100	10	0.3	3	0.7200977267898874	0.22982491471465044	0.014925373133585803	0.9942638623263591	2.6262580446752777	2.6019855106192282	0.9907577397552985
2	3	none		100	10	0.3	3	0.7193906186086774	0.22354399839118	0.009950248755723867	0.9961759082154483	2.618083601416235	2.601983241115639	0.9938503161347779
2	1	none		300	5	0.1	1	0.6970371074563488	0.22813386757046125	0.06965174129006707	0.983439490439596	4.445904345763957	4.205891067367446	0.9460147353183075
2	2	none		300	5	0.1	1	0.7069528076634038	0.22543764248774745	0.0447761194007574	0.9859783301403061	3.29616241970176	3.1933491456661263	0.9688081793595109
2	3	none		300	5	0.1	1	0.6993759691028606	0.20868325383287867	0.024875621889309668	0.9878903760293953	2.0810938763689544	2.054200973348459	0.9870775056633406
2	1	none		300	5	0.1	3	0.7063108026745255	0.25076914549883245	0.074626865667929	0.9872611464905271	6.249995086919401	5.858204353350266	0.9373134233514737
2	2	none		300	5	0.1	3	0.7115934032831381	0.23643621930382275	0.049751243778619336	0.989165073288788	4.779792319485122	4.591742905811043	0.9606573991289523
2	3	none		300	5	0.1	3	0.7110083743170698	0.2140018030350565	0.024875621889309668	0.9904397705481808	2.642854376374741	2.6019873262249797	0.9845367656486759
2	1	none		300	5	0.3	1	0.6646972145641221	0.19234628083585564	0.09950248755723867	0.947770700630906	2.0051202194821043	1.9051082382513347	0.9501216932978693
2	2	none		300	5	0.3	1	0.6641347120357423	0.19320938737491772	0.09452736317937674	0.9623964308415399	2.671818993959928	2.513786328185462	0.9408520214693008
2	3	none		300	5	0.3	1	0.6639317751586237	0.19276489650538134	0.09950248755723867	0.9636711281009327	2.9310838091745532	2.738936139947463	0.934444829609959
2	1	none		300	5	0.3	3	0.6879377000348575	0.22761496659015656	0.11940298506868642	0.9605095541340095	3.2979761991441796	3.023590952555128	0.9168019224517096
2	2	none		300	5	0.3	3	0.6759573705722504	0.1963797774712006	0.074626865667929	0.9681325685088074	2.4499992302428852	2.3417903093523833	0.9558330696374273
2	3	none		300	5	0.3	3	0.6781690654439719	0.18664342314503285	0.05970149253434321	0.972594008916682	2.2532291512113716	2.178409478743087	0.9667944580956838
2	1	none		300	10	0.1	1	0.6791710238615839	0.21223272469007576	0.11940298506868642	0.9630573248346302	3.534774025798675	3.2321144100433536	0.914376520565646
2	2	none		300	10	0.1	1	0.668864092539216	0.1980319201396922	0.09452736317937674	0.9713193116572894	3.535529900302681	3.2958529129888277	0.9322090239857302
2	3	none		300	10	0.1	1	0.6848422007235967	0.20516875008344218	0.07960199004579094	0.972594008916682	3.0692634917709665	2.9045459716574493	0.9463331997243709
2	1	none		300	10	0.1	3	0.6912856101657319	0.21819793622478698	0.11940298506868642	0.9732484076371132	4.933008643039408	4.463395629502075	0.9048018974120277
2	2	none		300	10	0.1	3	0.6820914547720289	0.20435020366560236	0.06467661691220514	0.9764181006948603	2.863138519862082	2.7426369966620525	0.9579127761386761
2	3	none		300	10	0.1	3	0.6936033662154492	0.2177370195846473	0.05970149253434321	0.9834289356215206	3.7680074914201547	3.6027532778367393	0.956142801828346
2	1	none		300	10	0.3	1	0.6503612510694934	0.18551903440747544	0.16915422884730574	0.9363057324781128	2.992813899144338	2.6557209757058535	0.8873658821676148
2	2	none		300	10	0.3	1	0.6412456519188633	0.18108174902268648	0.15422885571371994	0.93945188017247	2.829349376137231	2.5472108907911366	0.9002814866134426
2	3	none		300	10	0.3	1	0.6449032720400547	0.19350648531703427	0.14427860695799608	0.9388145315427737	2.58702719221589	2.3580530968448468	0.9114914130279436
2	1	none		300	10	0.3	3	0.6740295338593656	0.20792252424859484	0.15422885571371994	0.940764331204199	2.8960779405537904	2.6036479846104617	0.8990255128119274
2	2	none		300	10	0.3	3	0.6536248014230949	0.18718719166165954	0.11442786069082447	0.9439133205803448	2.174603799715146	2.0401963794768756	0.9381922159788765
2	3	none		300	10	0.3	3	0.6749379298536	0.19729390955187637	0.1044776119351006	0.9534735500257906	2.3908670651951636	2.2455525735896247	0.9392209974240673
2	1	none		500	5	0.1	1	0.6907991887695282	0.2244022084440207	0.09452736317937674	0.9770700636880442	4.44841075445777	4.122441539694731	0.9267223111263969
2	2	none		500	5	0.1	1	0.6895525558948407	0.21211465177956548	0.074626865667929	0.980879541102735	4.137094607216523	3.9029830318964454	0.9434115873776122
2	3	none		500	5	0.1	1	0.6915835101103786	0.2062208493716432	0.05472636815648127	0.9821542383621278	3.1862764080661217	3.0666294104280265	0.9624492623433515
2	1	none		500	5	0.1	3	0.6942738536616282	0.23536703020257635	0.1044776119351006	0.9808917197389753	5.988885747833865	5.467658828074432	0.9129676200891269
2	2	none		500	5	0.1	3	0.7005840776994567	0.22910568412483323	0.06965174129006707	0.9847036328809133	4.819515561486265	4.553479608132592	0.9448002609069722
2	3	none		500	5	0.1	3	0.7035139788628558	0.21154960205175313	0.0447761194007574	0.9859783301403061	3.29616241970176	3.1933491456661263	0.9688081793595109
2	1	none		500	5	0.3	1	0.6618436480020281	0.1914619919043582	0.13930348258013414	0.9375796178284231	2.431048329660533	2.231698291757385	0.9179983138214828
2	2	none		500	5	0.3	1	0.6541178746167188	0.18810122183733094	0.1044776119351006	0.956022944544576	2.53623130628577	2.375729504757456	0.9367164081238012
2	3	none		500	5	0.3	1	0.6587632265695106	0.18767645935846944	0.11442786069082447	0.9515615041367014	2.538364347741705	2.3623325833740325	0.9306514882672674
2	1	none		500	5	0.3	3	0.6770637259562062	0.21761920312020214	0.14427860695799608	0.9503184713315267	3.225103701375667	2.904068811571485	0.9004574885705903
2	2	none		500	5	0.3	3	0.6716972815971132	0.20026827863512972	0.14427860695799608	0.9611217335821471	4.168127021127716	3.711034033693518	0.8903361085690237
2	3	none		500	5	0.3	3	0.6717052088188756	0.18562444862112246	0.08457711442365287	0.9611217335821471	2.2840336242037313	2.1754337438893034	0.9524525812562743
2	1	none		500	10	0.1	1	0.6671594258009316	0.2043500237584923	0.15422885571371994	0.9420382165545094	2.963735750360561	2.660871007360432	0.897809792050239
2	2	none		500	10	0.1	1	0.6582273463783694	0.19401495069926902	0.13930348258013414	0.9534735500257906	3.3168097999904513	2.9940700981195	0.9026957364151605
2	3	none		500	10	0.1	1	0.6717955791469675	0.19546208100719437	0.09950248755723867	0.9579349904336653	2.5163228563310818	2.3654449369820805	0.9400403075731636
2	1	none		500	10	0.1	3	0.6811246316189752	0.2078841704196448	0.13930348258013414	0.9554140127327682	3.46820731172209	3.124377408117643	0.9008623454761716
2	2	none		500	10	0.1	3	0.6690702003050395	0.19847497926380608	0.0895522388015148	0.9662205226197182	2.813485092061929	2.6510834161974146	0.9422773895416855
2	3	none		500	10	0.1	3	0.6862056828667371	0.210733061465028	0.09950248755723867	0.972594008916682	3.921365648096344	3.6306824645718114	0.9258719413530581
2	1	none		500	10	0.3	1	0.6500507019044903	0.1857744750106466	0.1641791044694438	0.9331210191023369	2.740645847061277	2.45486814716848	0.8957261378351064
2	2	none		500	10	0.3	1	0.6327127904137692	0.17608704718847207	0.149253731335858	0.9356277883942918	2.5499388071312534	2.318604634310509	0.9092785294795409
2	3	none		500	10	0.3	1	0.644713018717756	0.19131761899575622	0.14427860695799608	0.9407265774318628	2.6759185268761323	2.4341193129340377	0.9096387882244097
2	1	none		500	10	0.3	3	0.6698703932566467	0.201752756282457	0.1641791044694438	0.9343949044526473	2.797676409510097	2.5025354825615205	0.8945049706527629
2	2	none		500	10	0.3	3	0.6509105206916344	0.18220082499754048	0.12935323382441027	0.937539834283381	2.2300871059326686	2.070971340383096	0.9286504157496135
2	3	none		500	10	0.3	3	0.6647784024428527	0.19382508922200087	0.1044776119351006	0.9490121096179158	2.1714579069337336	2.0490667619608693	0.9436364083795346
2	1	undersample	0.6	100	5	0.1	1	0.7164923788699813	0.2511433591258786	0.4825870646526076	0.7974522292942838	3.6721091448915346	2.38258381785858	0.648832506640503
2	2	undersample	0.6	100	5	0.1	1	0.731270353141875	0.2420461697976005	0.4278606964961263	0.8285532186052993	3.614029196555291	2.495588823888314	0.6905281202837792
2	3	undersample	0.6	100	5	0.1	1	0.7168808601986878	0.21559832360482206	0.46766169151902176	0.7845761631562488	3.1995242599053575	2.1708910056657786	0.67850430167851
2	1	undersample	0.6	100	5	0.1	3	0.7151994803054791	0.24919364059721186	0.5024875621640553	0.7929936305681975	3.8690767227856853	2.4274013368249747	0.6273851546646275
2	2	undersample	0.6	100	5	0.1	3	0.7360583950863908	0.24474688859468122	0.43283582087398825	0.8374760994210486	3.9325074863631797	2.6632131809536044	0.6772302788650236
2	3	undersample	0.6	100	5	0.1	3	0.7165352333298453	0.21596506328132692	0.46268656714115985	0.7864882090453379	3.1719733109542956	2.1670304173932218	0.6831805230484529
2	1	undersample	0.6	100	5	0.3	1	0.7116962955921032	0.23822632026348886	0.5174129352976411	0.7757961783390077	3.7099342177229615	2.307779182293352	0.6220539259616442
2	2	undersample	0.6	100	5	0.3	1	0.6969058468016831	0.2385879174760648	0.4726368158968837	0.8087954110847113	3.7910375258248217	2.4718904177941914	0.652035323587572
2	3	undersample	0.6	100	5	0.3	1	0.6941725407379926	0.20238619170791125	0.447761194007574	0.7737412364514102	2.7727444496727385	1.9789782600912753	0.713725432791834
2	1	undersample	0.6	100	5	0.3	3	0.7119894159774376	0.2507427004195757	0.5074626865419173	0.7796178343899388	3.6447712367590133	2.302648502026812	0.6317676243589571
2	2	undersample	0.6	100	5	0.3	3	0.7124035653472598	0.23750375243617358	0.4577114427632979	0.8202676864192463	3.852039594301471	2.546628417440162	0.6611116829347056
2	3	undersample	0.6	100	5	0.3	3	0.6972372046713533	0.19745106440705257	0.4129353233625405	0.7680050987841428	2.3285294205520644	1.7799326769643204	0.7644020461880301
2	1	undersample	0.6	100	10	0.1	1	0.7107963367874005	0.24054209658984088	0.4776119402747457	0.8044585987209908	3.7613771808251224	2.442510449069342	0.6493659885818108
2	2	undersample	0.6	100	10	0.1	1	0.7107293361110317	0.22449836773802806	0.4278606964961263	0.8145315487519789	3.2842669608642803	2.306918888618813	0.7024151456826334
2	3	undersample	0.6	100	10	0.1	1	0.6990937600081174	0.202685760397089	0.4228855721182644	0.783301465896856	2.6487067718799455	1.9514924471157484	0.7367717866495239
2	1	undersample	0.6	100	10	0.1	3	0.7105491650030105	0.24142942906530823	0.4726368158968837	0.8050955413961459	3.7020592391813754	2.4249665453157174	0.6550317949075688
2	2	undersample	0.6	100	10	0.1	3	0.7234144763752937	0.24154150443874345	0.4228855721182644	0.8228170809380319	3.4028464885384087	2.3867173567853364	0.7013884789677993
2	3	undersample	0.6	100	10	0.1	3	0.7072540420903767	0.20816157373191213	0.452736318385436	0.7877629063047307	3.070597720327552	2.133162913094951	0.694706072458564
2	1	undersample	0.6	100	10	0.3	1	0.6981683937002883	0.2242472842420658	0.4726368158968837	0.7617834394855938	2.8660073420158683	1.9840635555967796	0.6922744048314866
2	2	undersample	0.6	100	10	0.3	1	0.6847835392825548	0.22462997653927141	0.4427860696297121	0.7762906309701958	2.7574785059972258	1.9792914876882337	0.7177903493386069
2	3	undersample	0.6	100	10	0.3	1	0.6755863765937679	0.18412194021637662	0.46268656714115985	0.7380497131884127	2.426196175904825	1.766314345785819	0.728017931552929
2	1	undersample	0.6	100	10	0.3	3	0.7079348480527299	0.2347135094120535	0.49253731340833146	0.7802547770650939	3.446291394013273	2.2414015850538753	0.6503807410147073
2	2	undersample	0.6	100	10	0.3	3	0.6950001426899916	0.2278132467637478	0.4129353233625405	0.8030592734174439	2.8681913923871987	2.09674915676697	0.7310352906191275
2	3	undersample	0.6	100	10	0.3	3	0.6870919462597782	0.19204273879037081	0.4726368158968837	0.7514340344120368	2.709361281449382	1.9014541904977087	0.701809011748668
2	1	undersample	0.6	300	5	0.1	1	0.6991808473555787	0.23725636836466824	0.5024875621640553	0.7605095541352834	3.2072870928607315	2.0981527650016276	0.6541830126773324
2	2	undersample	0.6	300	5	0.1	1	0.6899108663185032	0.21623431918253916	0.452736318385436	0.7973231357501764	3.2544595236823666	2.233783800254311	0.6863762635407512
2	3	undersample	0.6	300	5	0.1	1	0.6752391642805728	0.18136653323798113	0.4278606964961263	0.7514340344120368	2.260735695141145	1.7213164250821362	0.7613965693443486
2	1	undersample	0.6	300	5	0.1	3	0.7002867826472732	0.23282011508694667	0.5074626865419173	0.7681528662371456	3.413586257114654	2.1887812733245364	0.6411969917639488
2	2	undersample	0.6	300	5	0.1	3	0.6915739974442636	0.23426541899037065	0.452736318385436	0.7979604843798729	3.2673356499429658	2.2408304364991767	0.6858280396949532
2	3	undersample	0.6	300	5	0.1	3	0.681880590673148	0.18096620815656983	0.4179104477404024	0.7597195665980898	2.2700128280574403	1.7392611809084089	0.7661900129862483
2	1	undersample	0.6	300	5	0.3	1	0.6870710143549766	0.21662215062094886	0.5074626865419173	0.733757961778766	2.8394953221877923	1.9060200668237075	0.6712531003432651
2	2	undersample	0.6	300	5	0.3	1	0.6562566390482261	0.196550834914474	0.46766169151902176	0.7323135755211453	2.403337693404753	1.7470503965936446	0.7269267141919044
2	3	undersample	0.6	300	5	0.3	1	0.6507456344789754	0.16281924111063312	0.43283582087398825	0.720203951556914	1.964392690567941	1.5469689719093467	0.7875049422110013
2	1	undersample	0.6	300	5	0.3	3	0.684174668060969	0.23076271349193617	0.5074626865419173	0.7420382165557833	2.9637110659613084	1.9672009554843408	0.6637627225004639
2	2	undersample	0.6	300	5	0.3	3	0.65815124504945	0.2057123457500038	0.4577114427632979	0.7399617590775018	2.4017808028882377	1.7601696717292346	0.7328602367021803
2	3	undersample	0.6	300	5	0.3	3	0.6590739736625983	0.17400945656800282	0.46268656714115985	0.7138304652599501	2.147983098730125	1.6168267226390358	0.7527185395988745
2	1	undersample	0.6	300	10	0.1	1	0.6853297208226385	0.22339722750592172	0.4776119402747457	0.7312101910781452	2.4872036978403504	1.7768974367797827	0.7144157165135422
2	2	undersample	0.6	300	10	0.1	1	0.6621053432645567	0.21502267443288522	0.43781094525185016	0.7533460803011259	2.378541441035116	1.7750008920853155	0.7462560196249678
2	3	undersample	0.6	300	10	0.1	1	0.652973183794222	0.17074172088643091	0.43283582087398825	0.720203951556914	1.964392690567941	1.5469689719093467	0.7875049422110013
2	1	undersample	0.6	300	10	0.1	3	0.6913949361472891	0.2273241632769453	0.4726368158968837	0.7439490445812488	2.6039612217087087	1.8458700795129726	0.7088700239023175
2	2	undersample	0.6	300	10	0.1	3	0.6677241580497766	0.21140444129495406	0.447761194007574	0.7590822179683934	2.5546974468989765	1.8585642439759331	0.7275085434030475
2	3	undersample	0.6	300	10	0.1	3	0.6598555977283754	0.17527411615392896	0.4228855721182644	0.7329509241508416	2.01115127193365	1.5835499708736305	0.7873848043462145
2	1	undersample	0.6	300	10	0.3	1	0.6739154545742624	0.20356358790654638	0.4825870646526076	0.7286624203775245	2.5046947421726955	1.7785485060291617	0.7100859242589432
2	2	undersample	0.6	300	10	0.3	1	0.6489445696945483	0.19958313078952908	0.4825870646526076	0.728489483742967	2.5025053237670365	1.7774156726275616	0.7102544920571652
2	3	undersample	0.6	300	10	0.3	1	0.6337877216847565	0.16164469023760294	0.4427860696297121	0.7042702358145044	1.892414501558878	1.4972657753154606	0.7911933432965883
2	1	undersample	0.6	300	10	0.3	3	0.6742782900782711	0.2104560267473779	0.4825870646526076	0.723566878976283	2.4413327716810773	1.7457642029572908	0.715086529290248
2	2	undersample	0.6	300	10	0.3	3	0.6470483782489719	0.19788110658089025	0.4726368158968837	0.73677501592902	2.508565849768094	1.7955620725341708	0.7157723396475736
2	3	undersample	0.6	300	10	0.3	3	0.652836835579908	0.1645068686806535	0.447761194007574	0.7214786488163067	2.100315344417904	1.6076368150170788	0.7654263909877195
2	1	undersample	0.6	500	5	0.1	1	0.6891339480939253	0.21576607059744957	0.5174129352976411	0.7477707006321799	3.1785898907782024	2.051359283322264	0.6453677014099287
2	2	undersample	0.6	500	5	0.1	1	0.6723219466719937	0.21403598561200604	0.452736318385436	0.7654557042653573	2.699876364291472	1.9302805794724769	0.7149514614830432
2	3	undersample	0.6	500	5	0.1	1	0.6644850952376423	0.17216256900170046	0.4228855721182644	0.7412364563368946	2.0990104516887316	1.6342547709359256	0.7785834266003786
2	1	undersample	0.6	500	5	0.1	3	0.694528947618595	0.2284174691076866	0.5223880596755031	0.7509554140079557	3.298033746675121	2.0975683394960747	0.6360057135953745
2	2	undersample	0.6	500	5	0.1	3	0.6773985394886625	0.22639804714196463	0.4179104477404024	0.7794773741186777	2.537720351562535	1.8950909328206444	0.7467690071826032
2	3	undersample	0.6	500	5	0.1	3	0.6715339808288069	0.1742820982203104	0.40796019898467856	0.7444231994853766	2.0070830554794377	1.5962332347884756	0.795300030240327
2	1	undersample	0.6	500	5	0.3	1	0.6854390468041955	0.2179705797499023	0.5373134328090888	0.7331210191036107	3.1900837901758115	2.0133223338576345	0.6311189405610687
2	2	undersample	0.6	500	5	0.3	1	0.656101265501682	0.19078966143089193	0.4825870646526076	0.7125557680005574	2.3120841771035785	1.6788893083951337	0.7261367479178418
2	3	undersample	0.6	500	5	0.3	1	0.6448747340417098	0.16350254721412788	0.4427860696297121	0.7080943275926826	1.9276161248738748	1.516880610127556	0.786920472015996
2	1	undersample	0.6	500	5	0.3	3	0.6812228665589252	0.2203785922142043	0.527363184053365	0.7382165605048522	3.1464718923407893	2.0145016236526434	0.6402414072382684
2	2	undersample	0.6	500	5	0.3	3	0.6591484895471653	0.2014631578593316	0.4825870646526076	0.728489483742967	2.5025053237670365	1.7774156726275616	0.7102544920571652
2	3	undersample	0.6	500	5	0.3	3	0.6517365371992808	0.16831358539538	0.452736318385436	0.7042702358145044	1.970121409134266	1.530912197232662	0.7770648907389821
2	1	undersample	0.6	500	10	0.1	1	0.6790426846658427	0.22012154768347159	0.5074626865419173	0.7318471337533003	2.8119195632044867	1.8924379765930741	0.6730057193802658
2	2	undersample	0.6	500	10	0.1	1	0.6579990423916111	0.21062939704247974	0.447761194007574	0.7463352453744657	2.3855764367093366	1.7651690595206209	0.7399339666934881
2	3	undersample	0.6	500	10	0.1	1	0.6469262990338303	0.1661060637965981	0.4179104477404024	0.7131931166302538	1.785299086017926	1.4571143769603887	0.8161738111665436
2	1	undersample	0.6	500	10	0.1	3	0.6870234813195171	0.21843174833283882	0.5074626865419173	0.7350318471290763	2.8581001211085693	1.9151836244912268	0.6700897500985321
2	2	undersample	0.6	500	10	0.1	3	0.6617755708392391	0.20232067093373965	0.4577114427632979	0.7437858508556802	2.4502258379658564	1.7864408598335078	0.7290923177980719
2	3	undersample	0.6	500	10	0.1	3	0.6571603423291446	0.17141328313384507	0.43781094525185016	0.7227533460756995	2.03014945554408	1.5791387317518462	0.7778435755741651
2	1	undersample	0.6	500	10	0.3	1	0.6750435719491713	0.2050394095957519	0.49253731340833146	0.7216560509508175	2.5164220378657065	1.7695275841115048	0.7031918860669739
2	2	undersample	0.6	500	10	0.3	1	0.6481201386312542	0.19778071378661394	0.4975124377861934	0.7297641810023597	2.6737342531065775	1.841030627328613	0.6885615496200493
2	3	undersample	0.6	500	10	0.3	1	0.6344155576483421	0.16058804524425707	0.4129353233625405	0.7061822817035935	1.6905768053287895	1.4054132327439648	0.8313217189590312
2	1	undersample	0.6	500	10	0.3	3	0.6685838324302056	0.2088459823833299	0.48756218903046955	0.7229299363011279	2.482535340732973	1.75970714744302	0.7088346714524958
2	2	undersample	0.6	500	10	0.3	3	0.6466092101633324	0.19682184880119283	0.4726368158968837	0.7329509241508416	2.4598098768007066	1.7698499674469987	0.7195068039773924
2	3	undersample	0.6	500	10	0.3	3	0.6485846738265335	0.16058515921005403	0.43283582087398825	0.7182919056678249	1.9458799045792647	1.5364691828802035	0.7896012286295836
2	1	undersample	0.8	100	5	0.1	1	0.7182621922235954	0.24851977658438495	0.5870646765877082	0.7114649681483347	3.505571823579198	2.034639095550536	0.5804014759616152
2	2	undersample	0.8	100	5	0.1	1	0.7341986688609217	0.2397967417554756	0.6218905472327417	0.7087316762223791	4.002072859675774	2.1351121118011616	0.5335015494828866
2	3	undersample	0.8	100	5	0.1	1	0.7163814452276539	0.22287828003581567	0.6318407959884657	0.6857871255533092	3.745737489087382	2.010868513877455	0.5368418054597872
2	1	undersample	0.8	100	5	0.1	3	0.715150362835504	0.24822533952560838	0.5870646765877082	0.7159235668744209	3.582905474776185	2.06657289188949	0.5767868760728411
2	2	undersample	0.8	100	5	0.1	3	0.7366243987202293	0.23979528764553265	0.6417910447441895	0.7189292542975212	4.582766247889878	2.2833789418616823	0.49825340689924896
2	3	undersample	0.8	100	5	0.1	3	0.7250094333938973	0.2300207656595119	0.6318407959884657	0.6902485659611839	3.8244076007157	2.039831639684906	0.5333719138773533
2	1	undersample	0.8	100	5	0.3	1	0.7150901543239219	0.23590209799108747	0.5920398009655702	0.6993630573203863	3.3759300140423827	1.9692848656449164	0.5833310594989405
2	2	undersample	0.8	100	5	0.3	1	0.7030906652207414	0.21348296172181153	0.597014925343432	0.6991714467769333	3.4431888262166748	1.9845686159154405	0.5763751805805454
2	3	undersample	0.8	100	5	0.3	1	0.6971404925658514	0.19360167394909072	0.6218905472327417	0.6851497769236129	3.5791336894847876	1.9751948129632235	0.5518639281273156
2	1	undersample	0.8	100	5	0.3	3	0.7172465696992744	0.24233126398527982	0.5820895522098463	0.705732484071938	3.340445145951785	1.9780964629856799	0.5921655178138283
2	2	undersample	0.8	100	5	0.3	3	0.7145248898908898	0.22635528934653382	0.5721393034541224	0.7246653919647886	3.5194604549574695	2.077978089122647	0.5904251746886451
2	3	undersample	0.8	100	5	0.3	3	0.7166715815441593	0.2184568157352266	0.6417910447441895	0.6768642447375599	3.7529584476756623	1.986134355084304	0.5292183074355117
2	1	undersample	0.8	100	10	0.1	1	0.7119846626738916	0.23873008851248467	0.601990049721294	0.6872611464924379	3.3238033465276176	1.9248968387542205	0.5791247570429007
2	2	undersample	0.8	100	10	0.1	1	0.7064898579124771	0.22023438184189487	0.5621890546983985	0.7214786488163067	3.3262948578861073	2.018477334410332	0.6068245262027508
2	3	undersample	0.8	100	10	0.1	1	0.702381971595179	0.20569269504978882	0.606965174099156	0.6947100063690587	3.5141776165592935	1.988159346458338	0.5657537917116308
2	1	undersample	0.8	100	10	0.1	3	0.7180593846056342	0.250504075269408	0.5870646765877082	0.7095541401228691	3.4731556502126235	2.0212533124883403	0.5819644960723382
2	2	undersample	0.8	100	10	0.1	3	0.7259337474513983	0.2387113560542956	0.5870646765877082	0.7265774378538778	3.7779086849575307	2.1470966057402525	0.5683293978253744
2	3	undersample	0.8	100	10	0.1	3	0.7106500638934073	0.20959867107369085	0.6517412934999134	0.6794136392563453	3.966089035852656	2.032966317276959	0.5125871505249775
2	1	undersample	0.8	100	10	0.3	1	0.7007304243115633	0.23013801057465397	0.597014925343432	0.6872611464924379	3.255638417867215	1.9089886004174086	0.586363816505032
2	2	undersample	0.8	100	10	0.3	1	0.6779407614572136	0.2128218979767031	0.532338308431227	0.6934353091096659	2.5747776383510756	1.736463157321096	0.6744128524766027
2	3	undersample	0.8	100	10	0.3	1	0.6806677257434941	0.19251093401888475	0.5721393034541224	0.6736775015890779	2.7606058355044385	1.753294022653366	0.6351120368210526
2	1	undersample	0.8	100	10	0.3	3	0.7148683334917767	0.2368273711652024	0.5820895522098463	0.6968152866197656	3.201230378725944	1.9199171571709688	0.5997435042218897
2	2	undersample	0.8	100	10	0.3	3	0.6953045480056697	0.22014057577352192	0.5522388059426747	0.7106437221114682	3.0290013578947566	1.908508054110138	0.6300782991878856
2	3	undersample	0.8	100	10	0.3	3	0.6893068120202049	0.19971951169300542	0.6318407959884657	0.6673040152921141	3.442295629214125	1.899153599799827	0.5517113490367028
2	1	undersample	0.8	300	5	0.1	1	0.7060050068130684	0.22525181619804938	0.5920398009655702	0.6859872611421275	3.1703110773646794	1.8854005231282422	0.5947052025545614
2	2	undersample	0.8	300	5	0.1	1	0.6781056476698725	0.20384370597143428	0.5522388059426747	0.6985340981472369	2.857787075219957	1.8318449424304724	0.6410011892546644
2	3	undersample	0.8	300	5	0.1	1	0.6779756412329684	0.17924080688034286	0.5721393034541224	0.6660293180327214	2.6667627445191084	1.713142252345241	0.642405189287486
2	1	undersample	0.8	300	5	0.1	3	0.7108597141680135	0.2317134630358434	0.597014925343432	0.6917197452185241	3.3241504795675674	1.936597938783481	0.5825843076135063
2	2	undersample	0.8	300	5	0.1	3	0.6945689018261149	0.21472817618022616	0.5920398009655702	0.6972594008878441	3.3423875564361567	1.9556008779325604	0.5850909900448101
2	3	undersample	0.8	300	5	0.1	3	0.6945086549407202	0.19251177145823548	0.5820895522098463	0.687061822812702	3.058044702604082	1.8600783670465162	0.6082574054205673
2	1	undersample	0.8	300	5	0.3	1	0.6816871058719143	0.2073902699360312	0.5920398009655702	0.6687898089129377	2.9303469988218103	1.7875047296926279	0.6099976218201635
2	2	undersample	0.8	300	5	0.3	1	0.6609828486629947	0.19801256247982832	0.5373134328090888	0.6660293180327214	2.3159319682404176	1.6088640282894435	0.6946939837582945
2	3	undersample	0.8	300	5	0.3	1	0.6559205248454985	0.16649597105876346	0.5820895522098463	0.6475462077715262	2.5590286016711254	1.6515343245822438	0.6453754748631783
2	1	undersample	0.8	300	5	0.3	3	0.6855848147796051	0.20610546441432445	0.601990049721294	0.6726114649638688	3.1073928944315083	1.8387633252557976	0.5917382695561151
2	2	undersample	0.8	300	5	0.3	3	0.6707697966509074	0.20771603194275504	0.5522388059426747	0.6762268961078635	2.5759185544642733	1.7056351569903683	0.662146374261399
2	3	undersample	0.8	300	5	0.3	3	0.6573918172046079	0.17973499360283268	0.5671641790762605	0.6615678776248467	2.5614649537352707	1.6758579485223255	0.6542576038230961
2	1	undersample	0.8	300	10	0.1	1	0.6908150331146814	0.2273118853651277	0.5870646765877082	0.6802547770657309	3.0246242936073546	1.83603887132351	0.6070303822388112
2	2	undersample	0.8	300	10	0.1	1	0.6668727744324903	0.21509434828006924	0.527363184053365	0.6813256851454346	2.385557820203877	1.6548656196072267	0.6937017337145148
2	3	undersample	0.8	300	10	0.1	1	0.6607767408971713	0.1802908725883211	0.5621890546983985	0.6692160611812032	2.597871701625559	1.6995657035534253	0.6542146313504411
2	1	undersample	0.8	300	10	0.1	3	0.6997480749120639	0.23268436310607116	0.5721393034541224	0.6834394904415068	2.8869729053305657	1.8073615252214168	0.6260403390051006
2	2	undersample	0.8	300	10	0.1	3	0.6700436631374677	0.20784558098086697	0.5074626865419173	0.6845124282939165	2.2354452931802724	1.608502888759288	0.7195447239581009
2	3	undersample	0.8	300	10	0.1	3	0.6621465648177216	0.17984274937248124	0.532338308431227	0.6724028043296851	2.336389531329572	1.6249781720267729	0.6955082304867841
2	1	undersample	0.8	300	10	0.3	1	0.6799220458218461	0.2210699580066186	0.601990049721294	0.6496815286582823	2.8049999169166653	1.7184079110404789	0.6126231493366323
2	2	undersample	0.8	300	10	0.3	1	0.6451062089171733	0.18811240841960225	0.5174129352976411	0.6609305289951503	2.089915451532235	1.5259790818219954	0.7301630598520429
2	3	undersample	0.8	300	10	0.3	1	0.6419131239912611	0.16450999517664258	0.5472636815648128	0.6513702995497045	2.258472725745496	1.5697562920210058	0.6950521259530021
2	1	undersample	0.8	300	10	0.3	3	0.6858715974268784	0.21695244320723356	0.5671641790762605	0.6656050955371619	2.6082101013536843	1.6960909228758334	0.6502892140144101
2	2	undersample	0.8	300	10	0.3	3	0.6489604241380732	0.19941037720596055	0.5422885571869508	0.6698534098108997	2.403873521677235	1.6425689583849736	0.6833008972952046
2	3	undersample	0.8	300	10	0.3	3	0.6594719201950732	0.17819940652160163	0.5721393034541224	0.6564690885872756	2.555334955407914	1.6654666808486323	0.651760604522948
2	1	undersample	0.8	500	5	0.1	1	0.6968295465348417	0.22058861618535278	0.5721393034541224	0.6859872611421275	2.921246187521991	1.8220257156281332	0.6237152124317339
2	2	undersample	0.8	500	5	0.1	1	0.6684011427882892	0.20393820734256687	0.5223880596755031	0.6857871255533092	2.3871703096580426	1.6625290862766362	0.6964434232776157
2	3	undersample	0.8	500	5	0.1	1	0.66514622553263	0.17359413033583043	0.532338308431227	0.6609305289951503	2.218824924498837	1.5699977091822455	0.7075806971785344
2	1	undersample	0.8	500	5	0.1	3	0.7076512342744875	0.2311681823345359	0.6218905472327417	0.6872611464924379	3.6144011999619803	1.9885297921014675	0.5501685191943751
2	2	undersample	0.8	500	5	0.1	3	0.6826003824091778	0.20399893784355277	0.5771144278319843	0.695347354998755	3.1148411412120445	1.8943357898181648	0.6081644850538448
2	3	undersample	0.8	500	5	0.1	3	0.6801857506603376	0.18286854737157787	0.5771144278319843	0.670490758440596	2.7769256153155593	1.75143618912303	0.6307105065018989
2	1	undersample	0.8	500	5	0.3	1	0.6774059638115156	0.21010473927528642	0.5820895522098463	0.6700636942632481	2.8287368108991777	1.7642482032025877	0.6236876361623807
2	2	undersample	0.8	500	5	0.3	1	0.6526497531463142	0.19627073313437582	0.5373134328090888	0.6577437858466684	2.2317534058092825	1.5699157382405151	0.7034449737307313
2	3	undersample	0.8	500	5	0.3	1	0.6492236079005863	0.16427883206594368	0.597014925343432	0.6418100701042587	2.6545405862562332	1.666755145376796	0.6278883538119331
2	1	undersample	0.8	500	5	0.3	3	0.6846563361536269	0.21121863393140294	0.5920398009655702	0.6745222929893343	3.0075174429610403	1.8189871995021074	0.6048135061308425
2	2	undersample	0.8	500	5	0.3	3	0.6621529065951314	0.19659968496883476	0.5522388059426747	0.6736775015890779	2.5461587752949684	1.692309882734988	0.6646521315534806
2	3	undersample	0.8	500	5	0.3	3	0.6499957193002482	0.17243182006955873	0.5771144278319843	0.6481835564012226	2.5143221790828276	1.6403849846378813	0.6524163741390683
2	1	undersample	0.8	500	10	0.1	1	0.68546122888741	0.21993318235144066	0.5671641790762605	0.6687898089129377	2.64588851260375	1.71239948894924	0.6471925987558814
2	2	undersample	0.8	500	10	0.1	1	0.6565277500325016	0.21715125189064152	0.5373134328090888	0.6724028043296851	2.383582204639098	1.6401648839148733	0.6881092067589886
2	3	undersample	0.8	500	10	0.1	1	0.6570065542269532	0.17711172969868322	0.5572139303205366	0.6634799235139358	2.481103092660356	1.6558118005345623	0.667369195831396
2	1	undersample	0.8	500	10	0.1	3	0.6949551605032165	0.23167040860579335	0.5870646765877082	0.666242038212317	2.837947120063942	1.758953272166826	0.6197977514632913
2	2	undersample	0.8	500	10	0.1	3	0.6596526608512568	0.2025420497888045	0.532338308431227	0.6736775015890779	2.3499625284554977	1.6313257428166101	0.6941922262859086
2	3	undersample	0.8	500	10	0.1	3	0.6579609917271514	0.18012585033323197	0.532338308431227	0.6653919694030249	2.263586560019387	1.5909310113453365	0.7028363822304392
2	1	undersample	0.8	500	10	0.3	1	0.679773108977406	0.22210137624353135	0.6119402984770179	0.6445859872570409	2.859939259788218	1.721767458003711	0.6020293695089934
2	2	undersample	0.8	500	10	0.3	1	0.6385741781849199	0.1889347819286226	0.5373134328090888	0.6577437858466684	2.2317534058092825	1.5699157382405151	0.7034449737307313
2	3	undersample	0.8	500	10	0.3	1	0.6411489398133616	0.16409537892947465	0.5472636815648128	0.645634161882437	2.202347951974256	1.5443465685870914	0.7012273174995848
2	1	undersample	0.8	500	10	0.3	3	0.6834521659219825	0.21938518015527791	0.5621890546983985	0.6649681528620066	2.548651841631067	1.6780167101149528	0.6583938446274991
2	2	undersample	0.8	500	10	0.3	3	0.6447415567161008	0.19891422339969242	0.5422885571869508	0.6730401529593816	2.4388506755335224	1.6585784019338556	0.6800655711250212
2	3	undersample	0.8	500	10	0.3	3	0.6579927006142012	0.17817094383279025	0.5671641790762605	0.6653919694030249	2.605714206594854	1.695010610218396	0.6504975027082086
2	1	undersample	1.0	100	5	0.1	1	0.7105586716101024	0.23419115080766728	0.6616915422556372	0.6426751592315754	3.517798987130853	1.8517926778187246	0.5264066108993546
2	2	undersample	1.0	100	5	0.1	1	0.7262587635436584	0.2311011400664802	0.7114427860342566	0.6131293817679214	3.907458834823694	1.838968208275226	0.4706302092837307
2	3	undersample	1.0	100	5	0.1	1	0.7104502979049939	0.2113320311651747	0.7363184079235662	0.5952836201364227	4.107324194254315	1.8193441787019446	0.44295118952961166
2	1	undersample	1.0	100	5	0.1	3	0.7108676363405899	0.23649570214771665	0.6417910447441895	0.641401273881265	3.204632821601005	1.7897192045085377	0.5584787000864836
2	2	undersample	1.0	100	5	0.1	3	0.7330286109287849	0.23396164989368973	0.7213930347899804	0.6220522625836709	4.261623564900298	1.9087110314096631	0.4478835260143588
2	3	undersample	1.0	100	5	0.1	3	0.7157520238197159	0.21726792687515617	0.7412935323014281	0.5933715742473336	4.181305634068102	1.823024331609517	0.4359940289805585
2	1	undersample	1.0	100	5	0.3	1	0.6997021263111196	0.221056881298577	0.6517412934999134	0.6292993630533166	3.1769267600833393	1.7581336824417548	0.5534070450608582
2	2	undersample	1.0	100	5	0.3	1	0.6836547029035828	0.21885407523543868	0.6268656716106037	0.6207775653242781	2.7501175726739264	1.6530289290937006	0.601075720550119
2	3	undersample	1.0	100	5	0.3	1	0.6934590907793728	0.19818906915598472	0.6915422885228089	0.6169534735460998	3.610970853767459	1.805374080457287	0.4999691544073155
2	1	undersample	1.0	100	5	0.3	3	0.7112479006242671	0.23456521489648988	0.6567164178777752	0.6433121019067305	3.4503104506874878	1.8411513341967622	0.5336190253044624
2	2	undersample	1.0	100	5	0.3	3	0.7035409314168481	0.23362330774574305	0.6467661691220514	0.62396430847276	3.0381951870842125	1.719959478568818	0.5661122285686749
2	3	undersample	1.0	100	5	0.3	3	0.7019586579530644	0.21162925206574232	0.7064676616563946	0.6067558954709577	3.713539982167652	1.7965117227564247	0.48377335217820183
2	1	undersample	1.0	100	10	0.1	1	0.7044427543809614	0.2279830733268106	0.6467661691220514	0.648407643307972	3.376709426073395	1.839534160559795	0.5447712238988245
2	2	undersample	1.0	100	10	0.1	1	0.7134658130634273	0.2274476367335314	0.7114427860342566	0.6201402166945816	4.025080871447478	1.872908895788915	0.4653096211864635
2	3	undersample	1.0	100	10	0.1	1	0.7039341216162653	0.20069652247168915	0.6915422885228089	0.6182281708054925	3.6305131111767897	1.8114020405011528	0.4989382901880986
2	1	undersample	1.0	100	10	0.1	3	0.7099233133694585	0.23987565996865845	0.6567164178777752	0.6401273885309546	3.4028471435368854	1.8248579600108954	0.5362738462844042
2	2	undersample	1.0	100	10	0.1	3	0.7156362863819842	0.2213456995452654	0.7014925372785327	0.6201402166945816	3.8364931690521487	1.846714365777881	0.48135478053495456
2	3	undersample	1.0	100	10	0.1	3	0.7068323138926147	0.20814631401776088	0.7263681591678424	0.6003824091739938	3.988168647363399	1.8176580752860871	0.4557625808041154
2	1	undersample	1.0	100	10	0.3	1	0.6859650790632823	0.2047480582833056	0.6467661691220514	0.6458598726073512	3.339243993504512	1.8263001022246652	0.5469202227763945
2	2	undersample	1.0	100	10	0.3	1	0.6785115214241095	0.22261605666968692	0.597014925343432	0.6265137029915455	2.4851471974460084	1.5984921378387176	0.6432182828566532
2	3	undersample	1.0	100	10	0.3	1	0.6775158623707467	0.19078688735788624	0.6567164178777752	0.6099426386194395	2.991474769527234	1.6836405771628098	0.5628128856036251
2	1	undersample	1.0	100	10	0.3	3	0.6990937034572361	0.2236844465526882	0.6417910447441895	0.6439490445818857	3.240384515935991	1.802525781640636	0.5562690910205537
2	2	undersample	1.0	100	10	0.3	3	0.68544308413319	0.23648146666723918	0.6169154228548798	0.6284257488806346	2.7235748063417873	1.6602749097755736	0.6095940080933007
2	3	undersample	1.0	100	10	0.3	3	0.6984358006018347	0.20658139466574565	0.6965174129006707	0.6105799872491359	3.5985081170332607	1.7886019521555923	0.49703984484689695
2	1	undersample	1.0	300	5	0.1	1	0.6850603669550337	0.2126028546824586	0.606965174099156	0.6420382165564201	2.7698544180668563	1.6956144069459824	0.61216732842979
2	2	undersample	1.0	300	5	0.1	1	0.6781833344431445	0.21355264646510635	0.6268656716106037	0.6226896112133672	2.7725674919254937	1.6614057646608706	0.5992300428298616
2	3	undersample	1.0	300	5	0.1	1	0.6843364439751529	0.18567686810961131	0.6865671641449469	0.6093052899897432	3.4161422149907232	1.7572982919424216	0.5144101583562941
2	1	undersample	1.0	300	5	0.1	3	0.6892702094622429	0.21415526558428005	0.6467661691220514	0.6426751592315754	3.2931635149201672	1.8100229181686782	0.5496304319650285
2	2	undersample	1.0	300	5	0.1	3	0.6860518947645456	0.2204241869623958	0.6268656716106037	0.635436583807295	2.928251663703241	1.7194968737188903	0.5872093801739006
2	3	undersample	1.0	300	5	0.1	3	0.6904927243958665	0.189969619636858	0.7064676616563946	0.6067558954709577	3.713539982167652	1.7965117227564247	0.48377335217820183
2	1	undersample	1.0	300	5	0.3	1	0.6648160471527711	0.20015588534676257	0.5870646765877082	0.6318471337539373	2.439988261679392	1.5946220020710398	0.6535367414323594
2	2	undersample	1.0	300	5	0.3	1	0.6509755239100863	0.2084530236935901	0.5870646765877082	0.627151051621242	2.391349952791596	1.5745375262423007	0.6584303984829696
2	3	undersample	1.0	300	5	0.3	1	0.6539957954015772	0.16982533077639164	0.597014925343432	0.615678776286707	2.3733185324267376	1.5534268548607189	0.6545378590791779
2	1	undersample	1.0	300	5	0.3	3	0.6650869854548911	0.19584585063039187	0.597014925343432	0.616560509550213	2.382182787028403	1.5569990171672823	0.6536018150343935
2	2	undersample	1.0	300	5	0.3	3	0.668026977921102	0.21753618727748383	0.5820895522098463	0.6258763543618492	2.330128924888213	1.5558747580848997	0.6677204502142529
2	3	undersample	1.0	300	5	0.3	3	0.6666238596691494	0.17335677047058273	0.6417910447441895	0.6035691523224757	2.7278268324648307	1.6189230286060445	0.5934845211068391
2	1	undersample	1.0	300	10	0.1	1	0.6728364546693285	0.2111227136609204	0.606965174099156	0.6312101910787822	2.6431865651819795	1.6458295293363778	0.6226686850578779
2	2	undersample	1.0	300	10	0.1	1	0.6674054837349264	0.21346889246361847	0.6169154228548798	0.6201402166945816	2.6290420290795398	1.624060860684094	0.6177386349971277
2	3	undersample	1.0	300	10	0.1	1	0.6713865345040254	0.18941776893309586	0.6517412934999134	0.6093052899897432	2.9185736807011633	1.668159972785922	0.571566842609032
2	1	undersample	1.0	300	10	0.1	3	0.6800693982317709	0.20865963921059325	0.6368159203663275	0.62356687897692	2.904573082767656	1.6917106064377814	0.5824300264395773
2	2	undersample	1.0	300	10	0.1	3	0.676693016751805	0.2193526646233278	0.6218905472327417	0.6309751433994202	2.812244262437568	1.6852266703909016	0.5992461838317542
2	3	undersample	1.0	300	10	0.1	3	0.6832266329284109	0.19211600006811164	0.6616915422556372	0.6137667303976179	3.108109988984636	1.7131914239415948	0.5512003754475123
2	1	undersample	1.0	300	10	0.3	1	0.6581329023671452	0.19139588155399961	0.6119402984770179	0.6178343949005234	2.5493589079555976	1.6012437390991643	0.628096620137985
2	2	undersample	1.0	300	10	0.3	1	0.6642187405864243	0.20250277562190672	0.6119402984770179	0.6207775653242781	2.5813832544038138	1.6136710974486126	0.6251187493689181
2	3	undersample	1.0	300	10	0.3	1	0.6669298504291798	0.18066402837579315	0.6567164178777752	0.5895474824691552	2.7477720087272712	1.5999814200886464	0.5822831688834383
2	1	undersample	1.0	300	10	0.3	3	0.6617533352346548	0.20171682597979024	0.5920398009655702	0.616560509550213	2.3335223463908186	1.5440240253575552	0.6616709732436984
2	2	undersample	1.0	300	10	0.3	3	0.6571983929936044	0.20631752438138196	0.6119402984770179	0.6144040790273142	2.512650920965433	1.586998848596163	0.6316033835929278
2	3	undersample	1.0	300	10	0.3	3	0.6667364262181761	0.1778781786530953	0.6567164178777752	0.6099426386194395	2.991474769527234	1.6836405771628098	0.5628128856036251
2	1	undersample	1.0	500	5	0.1	1	0.6711062521785975	0.2009233773553694	0.601990049721294	0.6382165605054891	2.6681777417922605	1.6639513238165078	0.6236283554397039
2	2	undersample	1.0	500	5	0.1	1	0.6730845454055407	0.21223910345391186	0.606965174099156	0.627151051621242	2.5975981123362946	1.6279116796742432	0.6266988130177339
2	3	undersample	1.0	500	5	0.1	1	0.6735142008250652	0.17948200803579048	0.6417910447441895	0.6105799872491359	2.809192506020075	1.6480689416290815	0.5866699807882012
2	1	undersample	1.0	500	5	0.1	3	0.6828770161929207	0.2100534735278904	0.6318407959884657	0.6388535031806443	3.0359167795632462	1.7495414854019626	0.5762810979602964
2	2	undersample	1.0	500	5	0.1	3	0.6780628406723553	0.22051447686721906	0.597014925343432	0.6258763543618492	2.478389738286535	1.5957689826511792	0.6438732912808686
2	3	undersample	1.0	500	5	0.1	3	0.6777077011373978	0.183565397775658	0.6616915422556372	0.607393244100654	3.025902324342225	1.685379875560467	0.556984219795599
2	1	undersample	1.0	500	5	0.3	1	0.6668758120226891	0.20014100420205672	0.6119402984770179	0.6178343949005234	2.5493589079555976	1.6012437390991643	0.628096620137985
2	2	undersample	1.0	500	5	0.3	1	0.6483753951720048	0.1991935616979177	0.5621890546983985	0.6277884002509383	2.1658039611615787	1.5104017176611342	0.6973861545589868
2	3	undersample	1.0	500	5	0.3	1	0.6476191382158678	0.16761874263725612	0.5870646765877082	0.5959209687661191	2.096651543342537	1.4528461431582027	0.6929363760062495
2	1	undersample	1.0	500	5	0.3	3	0.6638463732293944	0.19318982046487093	0.6169154228548798	0.6242038216520752	2.6748843652922183	1.6416223527092262	0.6137171188635824
2	2	undersample	1.0	500	5	0.3	3	0.6659151660435871	0.21463691047278424	0.597014925343432	0.6207775653242781	2.425147774329998	1.5743132658035242	0.6491617781877173
2	3	undersample	1.0	500	5	0.3	3	0.6610763898797916	0.16969842301963112	0.6616915422556372	0.5965583173958154	2.892110323986596	1.6401169100408788	0.5671003860112
2	1	undersample	1.0	500	10	0.1	1	0.6662071806572234	0.20361779022630316	0.6119402984770179	0.6286624203781614	2.6696793041617215	1.6479352362366642	0.6172783401253216
2	2	undersample	1.0	500	10	0.1	1	0.6643550888007382	0.20748982352775497	0.6169154228548798	0.6207775653242781	2.636167123995895	1.6267903746636416	0.6171044064293185
2	3	undersample	1.0	500	10	0.1	1	0.6711867685156119	0.18737838778399338	0.6467661691220514	0.6093052899897432	2.855501612835037	1.6554259271921363	0.579732083216566
2	1	undersample	1.0	500	10	0.1	3	0.6720584973223056	0.20425409265891262	0.6368159203663275	0.6216560509514545	2.881047842582053	1.6831666137019445	0.5842202826395893
2	2	undersample	1.0	500	10	0.1	3	0.6719874179136187	0.2124132178913583	0.597014925343432	0.6201402166945816	2.418593027506005	1.5716718006620265	0.6498289536941096
2	3	undersample	1.0	500	10	0.1	3	0.675979566793185	0.18845765844252113	0.6517412934999134	0.6093052899897432	2.9185736807011633	1.668159972785922	0.571566842609032
2	1	undersample	1.0	500	10	0.3	1	0.6560192667237063	0.18964037261666175	0.597014925343432	0.6146496815247475	2.3630241219569807	1.5492783610842902	0.6556337377423749
2	2	undersample	1.0	500	10	0.3	1	0.6625032897970314	0.2037503232146741	0.601990049721294	0.6214149139539744	2.4826388241498143	1.5901049883065352	0.6404898481456247
2	3	undersample	1.0	500	10	0.3	1	0.664805354996845	0.1793457447977095	0.6567164178777752	0.5882727852097624	2.733342239972472	1.5950279173604616	0.5835448875377943
2	1	undersample	1.0	500	10	0.3	3	0.6584798935260006	0.197053705674115	0.601990049721294	0.6140127388495923	2.406023041702858	1.5596111444999348	0.6482112155234776
2	2	undersample	1.0	500	10	0.3	3	0.655137315335369	0.20318468059806002	0.601990049721294	0.6093052899897432	2.358809077294169	1.5408195168480652	0.6532192486843721
2	3	undersample	1.0	500	10	0.3	3	0.6643328925798033	0.178236907193891	0.6467661691220514	0.6061185468412612	2.817585048546924	1.6420325138819676	0.5827800962220966
2	1	smote	0.6	100	5	0.1	1	0.7043651170897107	0.23082581858725348	0.5223880596755031	0.7592356687849731	3.449073920968409	2.1697069301843066	0.6290694097632941
2	2	smote	0.6	100	5	0.1	1	0.7181729973459662	0.2167717595636362	0.452736318385436	0.8279158699756028	3.980100766165345	2.6309008972078978	0.661013630552286
2	3	smote	0.6	100	5	0.1	1	0.7171709965151933	0.23869041719781942	0.5124378109197792	0.7826641172671596	3.784906150856117	2.357814921761184	0.6229520072456229
2	1	smote	0.6	100	5	0.1	3	0.7060984884494723	0.2287834338172893	0.5223880596755031	0.7496815286576454	3.2756837032316786	2.086893691884641	0.6370864369685465
2	2	smote	0.6	100	5	0.1	3	0.7227771277455933	0.22851788659822325	0.46268656714115985	0.824729126827121	4.051918947153165	2.6398370269224203	0.6515029103082014
2	3	smote	0.6	100	5	0.1	3	0.7180984814613993	0.24334669851650553	0.5124378109197792	0.7769279795998921	3.6605537600695435	2.297185397921278	0.6275513247132581
2	1	smote	0.6	100	5	0.3	1	0.6926640681940616	0.22252291529461274	0.46766169151902176	0.7777070063644732	3.0735076084362754	2.1038075147241395	0.6844972428942281
2	2	smote	0.6	100	5	0.3	1	0.6948891615853174	0.20395350819416622	0.37810945271750696	0.8311026131240848	2.9918186864491716	2.2386931930945915	0.7482716694417698
2	3	smote	0.6	100	5	0.3	1	0.693907771531127	0.21204977460136598	0.46766169151902176	0.8030592734174439	3.5822518724628303	2.3746315751336766	0.6628879330248147
2	1	smote	0.6	100	5	0.3	3	0.6999334537503565	0.22487762642512127	0.5024875621640553	0.7726114649632319	3.4317365344433104	2.20981915374323	0.6439361230812951
2	2	smote	0.6	100	5	0.3	3	0.7010692236713183	0.20979591927904118	0.3930348258510928	0.8362014021616558	3.305734307306151	2.399500405027777	0.7258600204702449
2	3	smote	0.6	100	5	0.3	3	0.7079024888305446	0.2258864272073269	0.4776119402747457	0.8049713193065331	3.7736692625407326	2.4489316857765524	0.6489523796770269
2	1	smote	0.6	100	10	0.1	1	0.6967059606426464	0.2244393444044985	0.452736318385436	0.7847133757911802	3.0153844701469756	2.1029467066046426	0.697405819148593
2	2	smote	0.6	100	10	0.1	1	0.7068101176716799	0.20968377930867654	0.3830845770953689	0.8393881453101378	3.245295490982411	2.3851573969027537	0.7349584563493068
2	3	smote	0.6	100	10	0.1	1	0.7064248546940252	0.2230258800978046	0.46766169151902176	0.8011472275283548	3.539359985017287	2.3517985803678982	0.6644700044442672
2	1	smote	0.6	100	10	0.1	3	0.7021785974585669	0.22373095256236913	0.46766169151902176	0.7789808917147836	3.096285776024975	2.1159332059026807	0.6833778688400872
2	2	smote	0.6	100	10	0.1	3	0.708170428926115	0.21191121945590358	0.4228855721182644	0.8413001911992269	3.884503275650953	2.6646884370368573	0.6859791868100006
2	3	smote	0.6	100	10	0.1	3	0.714490010115135	0.22633607170886139	0.4825870646526076	0.7979604843798729	3.6836930848882137	2.388577498246375	0.6484192375331748
2	1	smote	0.6	100	10	0.3	1	0.6878727382197294	0.2050587862134064	0.4228855721182644	0.8044585987209908	3.0145735801176756	2.1626394601134797	0.7173948064267597
2	2	smote	0.6	100	10	0.3	1	0.6756291835912852	0.18413191450484517	0.3233830845610257	0.8451242829774053	2.608024520948547	2.0880165715951575	0.8006123135512138
2	3	smote	0.6	100	10	0.3	1	0.6860455529871358	0.20303036154405263	0.40796019898467856	0.8253664754568174	3.2567623662100784	2.336093122388243	0.7173053564049717
2	1	smote	0.6	100	10	0.3	3	0.6888836074405044	0.21115634703535485	0.4278606964961263	0.7999999999949046	2.991304193470566	2.139303375460959	0.7151741204447208
2	2	smote	0.6	100	10	0.3	3	0.6836737282358127	0.19584927512747663	0.3283582089388876	0.8387507966804414	2.5429950096490916	2.036339912481667	0.8007644054845046
2	3	smote	0.6	100	10	0.3	3	0.6937238599862384	0.2152274340218982	0.4427860696297121	0.8196303377895499	3.610991713562251	2.45488093537744	0.6798356501476924
2	1	smote	0.6	300	5	0.1	1	0.6979576639097506	0.22270085147014634	0.452736318385436	0.7808917197402492	2.9483613829692583	2.0662674052575616	0.7008188981545523
2	2	smote	0.6	300	5	0.1	1	0.6862659297521316	0.20418113254430753	0.3681592039617831	0.843212237088316	3.1336660136547034	2.348137212007988	0.7493259238347368
2	3	smote	0.6	300	5	0.1	1	0.6896254863350552	0.21673553325877543	0.452736318385436	0.8087954110847113	3.499363444461784	2.3678108212554885	0.6766404301357251
2	1	smote	0.6	300	5	0.1	3	0.7006781379725575	0.2278401388323533	0.452736318385436	0.7847133757911802	3.0153844701469756	2.1029467066046426	0.697405819148593
2	2	smote	0.6	300	5	0.1	3	0.6911380002473293	0.2030607954646253	0.3383084576946115	0.8508604206446727	2.916907454597133	2.268401429539856	0.7776734214847006
2	3	smote	0.6	300	5	0.1	3	0.6995884186460939	0.22311122179849657	0.4726368158968837	0.808158062455015	3.775465221277081	2.463678157698306	0.6525495470225242
2	1	smote	0.6	300	5	0.3	1	0.6810295655480558	0.20516179061592582	0.4179104477404024	0.7961783439439735	2.8044870384294587	2.050373033578909	0.7311044684600391
2	2	smote	0.6	300	5	0.3	1	0.6569431364528537	0.17293077659261163	0.34328358207247345	0.8240917781974246	2.4488634958627515	1.9514924262199744	0.7968971749663878
2	3	smote	0.6	300	5	0.3	1	0.6632405214209386	0.19435164466000818	0.40796019898467856	0.8024219247877475	2.7985360436476574	2.0648049025600113	0.7378160732506952
2	1	smote	0.6	300	5	0.3	3	0.6705564534017809	0.18747450374278032	0.4427860696297121	0.8031847133706804	3.242862750337944	2.249754349448011	0.6937556382196356
2	2	smote	0.6	300	5	0.3	3	0.6564421360374673	0.18006209728468436	0.3084577114274399	0.8317399617537812	2.2048723343725714	1.8332201532241723	0.831440488683495
2	3	smote	0.6	300	5	0.3	3	0.6686453012185725	0.19878533545130747	0.4129353233625405	0.8119821542331933	3.0376901523453914	2.196255891114367	0.7230019358760942
2	1	smote	0.6	300	10	0.1	1	0.6880010774154706	0.20171477358595008	0.4129353233625405	0.8095541401222321	2.989994736597513	2.1682555973913797	0.7251703626605092
2	2	smote	0.6	300	10	0.1	1	0.6488304177011692	0.1719460665584382	0.2786069651602683	0.8234544295677282	1.801369250515394	1.5781021789279528	0.8760570107781875
2	3	smote	0.6	300	10	0.1	1	0.6684835858946188	0.19528045940556366	0.3830845770953689	0.8209050350489426	2.8462861422134695	2.1390023768118414	0.7515064338139746
2	1	smote	0.6	300	10	0.1	3	0.6872849130145451	0.20165871719265507	0.43781094525185016	0.8025477706955252	3.165286730511518	2.217300481341911	0.7005054007637161
2	2	smote	0.6	300	10	0.1	3	0.6601948828198079	0.17803625629399927	0.303482587049578	0.833014659013174	2.173582203390123	1.8174204219477947	0.8361406333642928
2	3	smote	0.6	300	10	0.1	3	0.6791108193893501	0.20493929668671246	0.3980099502289547	0.8215423836786391	3.043683413733839	2.230277060349502	0.7327559166794798
2	1	smote	0.6	300	10	0.3	1	0.652794942485027	0.17868309538276975	0.3830845770953689	0.7936305732433527	2.3880424958909554	1.8563048051883078	0.77733322773861
2	2	smote	0.6	300	10	0.3	1	0.6207728089951771	0.1678374531307439	0.24378109451523478	0.7979604843798729	1.2732026622750379	1.2066010042687874	0.9476896548274025
2	3	smote	0.6	300	10	0.3	1	0.6468533685936158	0.18636326036364556	0.3532338308281973	0.8068833651956222	2.281949614831925	1.8291216232863519	0.801560905892998
2	1	smote	0.6	300	10	0.3	3	0.6672418163957283	0.18913412584503064	0.3930348258510928	0.7968152866191286	2.53941608170231	1.934371931665088	0.7617388580819775
2	2	smote	0.6	300	10	0.3	3	0.6195805548421056	0.15636430052571382	0.24378109451523478	0.7992351816392657	1.2833332717796253	1.2142619626442177	0.9461781880922032
2	3	smote	0.6	300	10	0.3	3	0.6448176580450202	0.18856633171387338	0.3880597014732308	0.8151688973816752	2.7968038824184585	2.0995366850091517	0.7506914125224957
2	1	smote	0.6	500	5	0.1	1	0.6942088918465	0.21747437484178384	0.43283582087398825	0.7898089171924216	2.8676234640724054	2.0592491103808683	0.7181030241607198
2	2	smote	0.6	500	5	0.1	1	0.670681011767168	0.19217118018424903	0.34825870645033535	0.8393881453101378	2.7926206882451763	2.1683249062752306	0.7764480466237443
2	3	smote	0.6	500	5	0.1	1	0.6834692059143417	0.2084429073582447	0.452736318385436	0.8043339706768367	3.400710508038105	2.313821652196341	0.6803935861991665
2	1	smote	0.6	500	5	0.1	3	0.6928700446810534	0.21334139496486254	0.43283582087398825	0.7878980891669561	2.834913723836161	2.040697317468875	0.7198445836151577
2	2	smote	0.6	500	5	0.1	3	0.6831505315994912	0.195917629628187	0.3233830845610257	0.8502230720149764	2.7130786649226692	2.159097982049554	0.7958110403629995
2	3	smote	0.6	500	5	0.1	3	0.687055481039671	0.2175639217815904	0.4427860696297121	0.8087954110847113	3.361339102274105	2.3157710229861372	0.6889429834098016
2	1	smote	0.6	500	5	0.3	1	0.6689023037677853	0.1908767922692549	0.40796019898467856	0.7872611464918009	2.549992330397426	1.9176571325857228	0.752024656790605
2	2	smote	0.6	500	5	0.3	1	0.634846798512219	0.16099560288056777	0.3333333333167496	0.8049713193065331	2.063725384876778	1.709150239031552	0.8281868464278976
2	3	smote	0.6	500	5	0.3	1	0.6625714639041884	0.1984846743319566	0.40796019898467856	0.8100701083441041	2.9389767740368145	2.14795140432283	0.7308500679244075
2	1	smote	0.6	500	5	0.3	3	0.6708163006622937	0.1866733923965152	0.40298507460681665	0.8019108280203701	2.732556129206977	2.0343618494434326	0.7444904060244388
2	2	smote	0.6	500	5	0.3	3	0.6421763077537742	0.1656036414754286	0.28855721391599215	0.8177182919004607	1.819502077474505	1.5830288244179191	0.8700340746080186
2	3	smote	0.6	500	5	0.3	3	0.6636955439501029	0.19678468800172064	0.3980099502289547	0.8138942001222824	2.8914297060086778	2.13862184361934	0.7396416417320381
2	1	smote	0.6	500	10	0.1	1	0.6764220299775011	0.1893799153401528	0.40796019898467856	0.8057324840713012	2.8579692664012124	2.0999917358005087	0.734784566058385
2	2	smote	0.6	500	10	0.1	1	0.6333929460409868	0.16522669453406746	0.2736318407824064	0.8170809432707643	1.6827358170921862	1.4959175425241342	0.8889794289169898
2	3	smote	0.6	500	10	0.1	1	0.6617248366199595	0.19757296231159582	0.3830845770953689	0.8183556405301571	2.7976229327173923	2.108981292475293	0.753847575323728
2	1	smote	0.6	500	10	0.1	3	0.6757248787907596	0.1923712592307295	0.3880597014732308	0.8038216560458356	2.5983527320954494	1.9780964293537602	0.7612886345015177
2	2	smote	0.6	500	10	0.1	3	0.6409206358266031	0.16733903953500645	0.2686567164045444	0.8209050350489426	1.6837823171818964	1.5000795889329797	0.8908987562037125
2	3	smote	0.6	500	10	0.1	3	0.667670252941792	0.19798544650411484	0.3980099502289547	0.8158062460113716	2.928307766768404	2.1608220691636815	0.7379081066554778
2	1	smote	0.6	500	10	0.3	1	0.657348607282061	0.17906506540971773	0.3830845770953689	0.7961783439439735	2.425655121816584	1.8795086141139998	0.7748457614410891
2	2	smote	0.6	500	10	0.3	1	0.6161528241520251	0.16480431911316828	0.25870646764882055	0.7934990439719981	1.3410389630758452	1.252809963192809	0.934208463942717
2	3	smote	0.6	500	10	0.3	1	0.6446559427210663	0.18943724720679486	0.3582089552060592	0.8005098788986583	2.2396908006701866	1.7956224362000537	0.8017278158511159
2	1	smote	0.6	500	10	0.3	3	0.6600548214342301	0.18172172925875835	0.3880597014732308	0.798089171969439	2.5065783154696266	1.9219359656884514	0.7667567890303794
2	2	smote	0.6	500	10	0.3	3	0.6119672510614549	0.15249236683153672	0.2487562188930967	0.7941363926016946	1.2773460130317906	1.2083544534817074	0.9459883448809682
2	3	smote	0.6	500	10	0.3	3	0.6445734996147371	0.18798510476427	0.37810945271750696	0.8100701083441041	2.593181069458845	1.990784228396769	0.7676996511780039
2	1	smote	0.8	100	5	0.1	1	0.7033162214405679	0.22063861147683614	0.597014925343432	0.7082802547725587	3.5969592685599956	2.0465358092665524	0.5689627322680995
2	2	smote	0.8	100	5	0.1	1	0.7129743253141558	0.2204968835940738	0.5721393034541224	0.7456978967447694	3.9211398889483644	2.249840931836434	0.5737721571643378
2	3	smote	0.8	100	5	0.1	1	0.7067625543411051	0.22705508299883367	0.6268656716106037	0.7023581899254152	3.9643681563667097	2.10610750684672	0.531259303912192
2	1	smote	0.8	100	5	0.1	3	0.7030944006084229	0.21617578315780095	0.601990049721294	0.6968152866197656	3.4762078570567096	1.9855553505785233	0.571184289738533
2	2	smote	0.8	100	5	0.1	3	0.7168951291978602	0.22692262097976793	0.5621890546983985	0.7463352453744657	3.7780663054605395	2.216267819175891	0.5866143159509924
2	3	smote	0.8	100	5	0.1	3	0.7077566279501156	0.2246583786408592	0.6119402984770179	0.7017208412957189	3.7098124841289692	2.051569008775486	0.5530115013775557
2	1	smote	0.8	100	5	0.3	1	0.688674462084482	0.21775783822237926	0.5422885571869508	0.7159235668744209	2.9858645804770605	1.908952925558936	0.6393300313021198
2	2	smote	0.8	100	5	0.3	1	0.6904261357330619	0.20972203591711788	0.4825870646526076	0.7578075207090006	2.918345016614101	1.9925765083192526	0.6827761857464041
2	3	smote	0.8	100	5	0.3	1	0.690900183594456	0.21838442221498294	0.597014925343432	0.7253027405944851	3.911660921590332	2.173355878765958	0.5556094669795012
2	1	smote	0.8	100	5	0.3	3	0.6978895332255918	0.23684838654825696	0.5771144278319843	0.7133757961738002	3.3966011785258114	2.013488044600199	0.5927949455367257
2	2	smote	0.8	100	5	0.3	3	0.6961892259543583	0.20823571993306034	0.49253731340833146	0.7533460803011259	2.9644321593307725	1.99687600359598	0.6736116283404704
2	3	smote	0.8	100	5	0.3	3	0.6873757407988736	0.2105003749188062	0.5671641790762605	0.7176545570381284	3.3305828882579425	2.008759741396832	0.6031255715547383
2	1	smote	0.8	100	10	0.1	1	0.6959691985930222	0.22212133555907432	0.5621890546983985	0.7171974522247313	3.2565006954661184	1.987920686152869	0.6104468690442952
2	2	smote	0.8	100	10	0.1	1	0.6993696273254506	0.21346658456963388	0.49253731340833146	0.7724665391920175	3.2951061250697546	2.16468070240087	0.6569380733993763
2	3	smote	0.8	100	10	0.1	1	0.6971373216771464	0.22004237487370606	0.5671641790762605	0.7272147864835742	3.493232216588994	2.0791601970409097	0.5951966640622611
2	1	smote	0.8	100	10	0.1	3	0.6969673923376747	0.2220898227059634	0.5771144278319843	0.7108280254731795	3.354651338437712	1.9957480624422568	0.5949196585732749
2	2	smote	0.8	100	10	0.1	3	0.7028560194565732	0.2158149699903564	0.5074626865419173	0.76673040152475	3.3864876749519643	2.175434210478213	0.6423865625449807
2	3	smote	0.8	100	10	0.1	3	0.7024660001458609	0.22843804684084867	0.5920398009655702	0.7170172084084321	3.6770763228953385	2.092140574041201	0.5689684829884306
2	1	smote	0.8	100	10	0.3	1	0.6777228507145799	0.20092103781446166	0.452736318385436	0.7522292993582661	2.5115913905452154	1.8272390518347983	0.727522412123824
2	2	smote	0.8	100	10	0.3	1	0.6626443943444029	0.1926030566505199	0.3880597014732308	0.7826641172671596	2.2836705905865293	1.7855297465764304	0.7818683356083925
2	3	smote	0.8	100	10	0.3	1	0.6683218705706648	0.19743789266107648	0.4726368158968837	0.7597195665980898	2.8336918856088573	1.967021573646415	0.6941550545065186
2	1	smote	0.8	100	10	0.3	3	0.6851966283233514	0.2079206097163904	0.5174129352976411	0.733757961778766	2.9548659620178404	1.9433930093104468	0.6576924316508316
2	2	smote	0.8	100	10	0.3	3	0.6768579029644638	0.20043403405280352	0.4179104477404024	0.7801147227483741	2.5471570730177744	1.9005839497672545	0.7461589017923989
2	3	smote	0.8	100	10	0.3	3	0.6791821643852122	0.20594608542536186	0.5124378109197792	0.7533460803011259	3.2100932021163793	2.077557862327131	0.6471954860551986
2	1	smote	0.8	300	5	0.1	1	0.6912887790347626	0.22107096826003758	0.5472636815648128	0.7082802547725587	2.934881606703662	1.8759911584943398	0.6392050448851188
2	2	smote	0.8	300	5	0.1	1	0.68055674463882	0.21110976280201355	0.4726368158968837	0.7794773741186777	3.1678752996597384	2.1432576025947765	0.6765599552312652
2	3	smote	0.8	300	5	0.1	1	0.6870142594865063	0.20887752054658626	0.5472636815648128	0.7316762268914488	3.296181121921451	2.039564570925178	0.6187659180495635
2	1	smote	0.8	300	5	0.1	3	0.6943863485122159	0.22240695514022957	0.5621890546983985	0.7108280254731795	3.1564876689153043	1.9441338884135777	0.6159168229910378
2	2	smote	0.8	300	5	0.1	3	0.6854304005783701	0.211761505174416	0.46268656714115985	0.7743785850811066	2.9555083387962546	2.05072088037511	0.6938640043408782
2	3	smote	0.8	300	5	0.1	3	0.6877705164426433	0.21724613756558298	0.5422885571869508	0.7272147864835742	3.1584974390129905	1.987968960328589	0.6294033688894938
2	1	smote	0.8	300	5	0.3	1	0.6822273980416389	0.20511134866216035	0.4975124377861934	0.7579617834346627	3.10057308086214	2.0555118290452845	0.6629457666155063
2	2	smote	0.8	300	5	0.3	1	0.6286714927592757	0.16606078547066183	0.3681592039617831	0.7641810070059645	1.888188897980754	1.561193963537768	0.826820847387374
2	3	smote	0.8	300	5	0.3	1	0.6702481854589386	0.19696010417795962	0.48756218903046955	0.7488846398932513	2.8374647689900945	1.9415864063725279	0.6842680124937467
2	1	smote	0.8	300	5	0.3	3	0.6775913426498084	0.19532881094919782	0.46268656714115985	0.7496815286576454	2.578950983579913	1.8483915556692534	0.7167222415813194
2	2	smote	0.8	300	5	0.3	3	0.6492156806788238	0.18332272882473605	0.3930348258510928	0.7737412364514102	2.2144076602999565	1.7371031394134528	0.7844549801792474
2	3	smote	0.8	300	5	0.3	3	0.6650384153166609	0.1934241866526441	0.4776119402747457	0.7488846398932513	2.726613376446645	1.9019621939975782	0.6975547700166073
2	1	smote	0.8	300	10	0.1	1	0.6737221535633932	0.1992228361779553	0.4825870646526076	0.7509554140079557	2.8123892203689786	1.9377536088678025	0.6890061897228015
2	2	smote	0.8	300	10	0.1	1	0.6445100818406375	0.17650820336398892	0.3532338308281973	0.7718291905623211	1.8474644673535137	1.548111330356498	0.837965405688975
2	3	smote	0.8	300	10	0.1	1	0.664030072708478	0.19583972107801795	0.46268656714115985	0.7622689611168754	2.7610960974382235	1.9462605718306059	0.704886927342155
2	1	smote	0.8	300	10	0.1	3	0.6765361092626043	0.20016031667093734	0.447761194007574	0.755414012734042	2.5042228691907322	1.8306902235318372	0.7310412427793284
2	2	smote	0.8	300	10	0.1	3	0.6533568613275242	0.17541242025561843	0.34825870645033535	0.7756532823404994	1.8474582815376128	1.5523235399221	0.8402482139707862
2	3	smote	0.8	300	10	0.1	3	0.6717527721494504	0.20141064464027508	0.49253731340833146	0.7622689611168754	3.112127287477608	2.0718257700132257	0.6657265424934389
2	1	smote	0.8	300	10	0.3	1	0.6575957790664512	0.18900394218299305	0.452736318385436	0.7490445859824902	2.4692200204701162	1.804050739918845	0.7306156196170686
2	2	smote	0.8	300	10	0.3	1	0.6228830354283394	0.16193432437018818	0.3383084576946115	0.7425111535962874	1.4743541482432194	1.3138761126197367	0.8911536617180862
2	3	smote	0.8	300	10	0.3	1	0.6581544159381549	0.19682625616466048	0.43781094525185016	0.7654557042653573	2.5415543339598656	1.8666449559733842	0.7344501377035355
2	1	smote	0.8	300	10	0.3	3	0.6579126659695155	0.18517939529864008	0.4129353233625405	0.7649681528613697	2.2893527112164733	1.7569334148560816	0.7674367446110949
2	2	smote	0.8	300	10	0.3	3	0.6220855569190378	0.1591847367197904	0.3333333333167496	0.7622689611168754	1.603217093276977	1.4021447130392537	0.8745819283532574
2	3	smote	0.8	300	10	0.3	3	0.6554020845422347	0.194252676133497	0.43781094525185016	0.7456978967447694	2.283584979142991	1.721617408709619	0.7539099274159163
2	1	smote	0.8	500	5	0.1	1	0.6854342935006497	0.21150679379448484	0.5174129352976411	0.7388535031800073	3.033442171253738	1.9813128714537696	0.6531566218387675
2	2	smote	0.8	500	5	0.1	1	0.6643788704660255	0.19405288146046354	0.43781094525185016	0.7718291905623211	2.6343005694048753	1.9187858742446735	0.7283853141842306
2	3	smote	0.8	500	5	0.1	1	0.6800985512209508	0.20140622787249335	0.5174129352976411	0.7399617590775018	3.05093984034871	1.9897570202156565	0.6521783757882413
2	1	smote	0.8	500	5	0.1	3	0.6919082929302532	0.21648951556245238	0.527363184053365	0.7318471337533003	3.045230534332416	1.9666512305771162	0.645813569105022
2	2	smote	0.8	500	5	0.1	3	0.6696631564928703	0.19469043177049833	0.4129353233625405	0.7737412364514102	2.4053949751604238	1.825057728750843	0.7587351447656424
2	3	smote	0.8	500	5	0.1	3	0.6839115448886859	0.215485054946583	0.532338308431227	0.73677501592902	3.1861314464705517	2.0223699132753294	0.634741508751719
2	1	smote	0.8	500	5	0.3	1	0.6744573311785025	0.19779985380325374	0.46268656714115985	0.7579617834346627	2.6966373127035728	1.9116260010121144	0.7088925029110418
2	2	smote	0.8	500	5	0.3	1	0.6219270124837889	0.15951552097599828	0.3880597014732308	0.7609942638574826	2.019121867944821	1.62364172299788	0.8041325927787101
2	3	smote	0.8	500	5	0.3	1	0.66305660987605	0.19151031968134052	0.46766169151902176	0.7527087316714296	2.6740050920782954	1.8911370214102339	0.7072301396405904
2	1	smote	0.8	500	5	0.3	3	0.6673020249073105	0.18430778225028252	0.452736318385436	0.7605095541352834	2.627030835810711	1.890414867476714	0.7196013139385237
2	2	smote	0.8	500	5	0.3	3	0.6373755822544385	0.17301465315169134	0.3532338308281973	0.7756532823404994	1.8882647774723254	1.574499590492416	0.833834105467682
2	3	smote	0.8	500	5	0.3	3	0.6678034302674011	0.19275472865959098	0.4825870646526076	0.750159337152644	2.800456124487693	1.9315792707116655	0.6897373702151686
2	1	smote	0.8	500	10	0.1	1	0.6667316284817947	0.19345629402720602	0.46268656714115985	0.7624203821607489	2.7634047061262716	1.9475010182868817	0.7047469327729534
2	2	smote	0.8	500	10	0.1	1	0.6338495540145036	0.1667342204417782	0.3233830845610257	0.7705544933029284	1.605085716747137	1.4094112154214646	0.8780909235345492
2	3	smote	0.8	500	10	0.1	1	0.6586332201326066	0.1905270323073236	0.447761194007574	0.7635436583762681	2.618197599594438	1.8936314923782942	0.7232576588144622
2	1	smote	0.8	500	10	0.1	3	0.6722359539880216	0.19349077734876652	0.4577114427632979	0.7636942675110593	2.7277626847805494	1.9369459156699045	0.7100859247028325
2	2	smote	0.8	500	10	0.1	3	0.6367984805101325	0.16647191024229221	0.3532338308281973	0.76673040152475	1.7951449439044183	1.5142728327838542	0.8435379103922828
2	3	smote	0.8	500	10	0.1	3	0.6693444821780201	0.1976851785360998	0.447761194007574	0.7571701720793043	2.528197383145504	1.8439298804531818	0.7293456861651555
2	1	smote	0.8	500	10	0.3	1	0.651464017492157	0.1810028732654718	0.4179104477404024	0.7611464968104386	2.2878631519632657	1.7496516679188885	0.76475362765419
2	2	smote	0.8	500	10	0.3	1	0.6137302651814225	0.15814486606963796	0.3283582089388876	0.7437858508556802	1.419237095426734	1.281577138576212	0.9030042467981705
2	3	smote	0.8	500	10	0.3	1	0.6555764834210084	0.18720360007299955	0.4278606964961263	0.7558954748199115	2.3157224613892473	1.7527765151125578	0.7569026604784962
2	1	smote	0.8	500	10	0.3	3	0.6572281902588966	0.18414708017965065	0.4129353233625405	0.7605095541352834	2.233636762311108	1.7242245494567832	0.7719359549474768
2	2	smote	0.8	500	10	0.3	3	0.6102486293833572	0.1556654237002166	0.3283582089388876	0.7546207775605187	1.5034920051008387	1.338166256673216	0.8900388143723754
2	3	smote	0.8	500	10	0.3	3	0.6625048752413839	0.19158517019191265	0.447761194007574	0.7571701720793043	2.528197383145504	1.8439298804531818	0.7293456861651555
2	1	smote	1.0	100	5	0.1	1	0.6984615140856228	0.21933127055653207	0.6368159203663275	0.6598726114607651	3.401775067487799	1.8722864523743112	0.5503851316481188
2	2	smote	1.0	100	5	0.1	1	0.7123306349070453	0.21883002633375098	0.6169154228548798	0.695347354998755	3.6755962350971374	2.0249796373918314	0.5509254747025698
2	3	smote	1.0	100	5	0.1	1	0.7147801464316403	0.23763040826355125	0.6815920397670849	0.6494582536606154	3.9659941845226405	1.9443961452260963	0.4902670087500867
2	1	smote	1.0	100	5	0.1	3	0.7015606679975916	0.22222854272173648	0.6368159203663275	0.6528662420340582	3.2977251690642793	1.8344971856175258	0.5562917037021637
2	2	smote	1.0	100	5	0.1	3	0.7157108022665513	0.22497391759198562	0.6467661691220514	0.6902485659611839	4.080159819178156	2.0880166390475416	0.5117487281825448
2	3	smote	1.0	100	5	0.1	3	0.71098300720743	0.23373826960497196	0.6865671641449469	0.6520076481794009	4.1041338201840265	1.9729374534343767	0.48071956199141996
2	1	smote	1.0	100	5	0.3	1	0.6886269290490225	0.2236865024428949	0.601990049721294	0.6745222929893343	3.134515552167419	1.8495584129391174	0.5900619572026211
2	2	smote	1.0	100	5	0.3	1	0.6856000431240863	0.2077636422805683	0.5522388059426747	0.6947100063690587	2.8065413102602874	1.8088990775153733	0.6445296361172026
2	3	smote	1.0	100	5	0.3	1	0.694825743811218	0.2059146420175297	0.6467661691220514	0.6590184831060611	3.538765185422396	1.8967777375318806	0.535999876442162
2	1	smote	1.0	100	5	0.3	3	0.695100928478626	0.22137602076525478	0.6368159203663275	0.6738853503141791	3.6232875460983416	1.9527362584062806	0.5389404504415242
2	2	smote	1.0	100	5	0.3	3	0.6880923616461986	0.20929294840455948	0.5671641790762605	0.6927979604799694	2.95507215516405	1.8462252447937513	0.6247648511785787
2	3	smote	1.0	100	5	0.3	3	0.7000149031769134	0.2163644612786891	0.6517412934999134	0.6685787125515069	3.7752471222149766	1.9665039589110955	0.5208940918296379
2	1	smote	1.0	100	10	0.1	1	0.6977310897740596	0.22303107328219227	0.6318407959884657	0.6694267515880928	3.4754203902651835	1.91134878551237	0.5499618855065546
2	2	smote	1.0	100	10	0.1	1	0.6923603778430981	0.20854495211295485	0.5472636815648128	0.7074569789629863	2.9232204656111596	1.8707117364062957	0.6399488951248089
2	3	smote	1.0	100	10	0.1	1	0.7021219587213707	0.2271051485303827	0.6517412934999134	0.6666666666624177	3.7428570144590507	1.9552238218181024	0.5223880519176385
2	1	smote	1.0	100	10	0.1	3	0.7002138986595685	0.22399970498710517	0.6368159203663275	0.6630573248365411	3.450500960756374	1.8899829211528751	0.5477415911901581
2	2	smote	1.0	100	10	0.1	3	0.6953521113362442	0.20934900899222147	0.5771144278319843	0.7138304652599501	3.4041659915851508	2.016687094904604	0.5924173691435866
2	3	smote	1.0	100	10	0.1	3	0.7066468169033735	0.23108473534190266	0.6815920397670849	0.6545570426981864	4.056128781122364	1.9730957184940394	0.48644798634494535
2	1	smote	1.0	100	10	0.3	1	0.6934055835472319	0.21746553345808636	0.5671641790762605	0.7101910827980243	3.211064678560044	1.9570279789241567	0.6094638827677277
2	2	smote	1.0	100	10	0.3	1	0.6591373914366979	0.18161193781089374	0.46766169151902176	0.7246653919647886	2.3121754094351683	1.6985212206741636	0.7345987638400384
2	3	smote	1.0	100	10	0.3	1	0.6873265920239464	0.21741320303491488	0.5671641790762605	0.7144678138896465	3.2787868223014858	1.9863405486401293	0.6058156944945828
2	1	smote	1.0	100	10	0.3	3	0.6908102798111354	0.210168744644913	0.601990049721294	0.6961783439446104	3.4657493504746797	1.9813927608821205	0.5717068737106592
2	2	smote	1.0	100	10	0.3	3	0.6754579556012164	0.1962328033876618	0.5024875621640553	0.7233906947053959	2.6413593492968173	1.816596674008894	0.6877506644746822
2	3	smote	1.0	100	10	0.3	3	0.6875834340090498	0.2107758591527062	0.5572139303205366	0.7100063734817719	3.0810716245815026	1.9214695088163143	0.6236367446558755
2	1	smote	1.0	300	5	0.1	1	0.6927607186994962	0.2203928408669749	0.6368159203663275	0.6853503184669724	3.8192001278839003	2.023888589445775	0.529924718130743
2	2	smote	1.0	300	5	0.1	1	0.6865639932903995	0.20179031122254834	0.5671641790762605	0.7176545570381284	3.3305828882579425	2.008759741396832	0.6031255715547383
2	3	smote	1.0	300	5	0.1	1	0.6933385970085837	0.21153374931037938	0.6268656716106037	0.670490758440596	3.41849118122878	1.902422067495705	0.5565092704515814
2	1	smote	1.0	300	5	0.1	3	0.6913806762366511	0.22388547644413598	0.6169154228548798	0.6815286624160413	3.4462336467613692	1.9371143669125277	0.5620960535483752
2	2	smote	1.0	300	5	0.1	3	0.6829079586135606	0.20287394507812265	0.5522388059426747	0.7074569789629863	2.9825706987854113	1.8877182067372622	0.6329164896846496
2	3	smote	1.0	300	5	0.1	3	0.6910412881418275	0.20338038781422987	0.6218905472327417	0.670490758440596	3.34673713780842	1.8873234796584375	0.5639293940566131
2	1	smote	1.0	300	5	0.3	1	0.6682590233545648	0.2022477267747028	0.5472636815648128	0.7063694267470932	2.9079162750135352	1.8637829734971765	0.6409341838459013
2	2	smote	1.0	300	5	0.3	1	0.6424172952953523	0.17619170872383344	0.46766169151902176	0.7195666029272176	2.2541630468066747	1.6676390177638396	0.7398040694459277
2	3	smote	1.0	300	5	0.3	1	0.6709885879715508	0.19079260876095536	0.532338308431227	0.7017208412957189	2.6779186203524494	1.784698243406317	0.6664497580558444
2	1	smote	1.0	300	5	0.3	3	0.6799632411192446	0.20487894786652724	0.5522388059426747	0.7127388534986451	3.060088579086019	1.922427705397301	0.6282261526464054
2	2	smote	1.0	300	5	0.3	3	0.6425821815080113	0.17453406744273786	0.43283582087398825	0.7208413001866104	1.9706199747416384	1.5505008644126772	0.7868086513787411
2	3	smote	1.0	300	5	0.3	3	0.6726073266554417	0.19637009952328066	0.527363184053365	0.7068196303332899	2.690022789029715	1.798766972922526	0.6686809321311026
2	1	smote	1.0	300	10	0.1	1	0.6767246569699275	0.19875843929829712	0.5223880596755031	0.7159235668744209	2.756446088143826	1.8388996071898005	0.6671269891817994
2	2	smote	1.0	300	10	0.1	1	0.6449873005907366	0.1752480290499887	0.40298507460681665	0.7399617590775018	1.9207719869023867	1.549714602283348	0.8068186092066243
2	3	smote	1.0	300	10	0.1	1	0.6659659002628667	0.19029795931047927	0.5174129352976411	0.7227533460756995	2.7950230026490317	1.8662548647976362	0.6677064321397822
2	1	smote	1.0	300	10	0.1	3	0.6731295750546629	0.20187537517564808	0.5472636815648128	0.7146496815241106	3.027374299383668	1.917865959670881	0.6335080303045412
2	2	smote	1.0	300	10	0.1	3	0.6505189159365695	0.17784574344384602	0.4129353233625405	0.7355003186696272	1.9559321313170146	1.5611939707209883	0.7981841118947449
2	3	smote	1.0	300	10	0.1	3	0.6733921216099236	0.2049585005117686	0.5522388059426747	0.7240280433350923	3.235719659136265	2.0010684875584386	0.6184307251560236
2	1	smote	1.0	300	10	0.3	1	0.6579522768323985	0.18433094386756163	0.46268656714115985	0.741401273880628	2.468801217104937	1.789206606669488	0.7247268713191926
2	2	smote	1.0	300	10	0.3	1	0.6218683510427467	0.15983905817270655	0.3582089552060592	0.7278521351132706	1.4927291027646166	1.316229110203963	0.8817601886631291
2	3	smote	1.0	300	10	0.3	1	0.6584144288119631	0.1833132625313898	0.4577114427632979	0.7323135755211453	2.309043164150759	1.7098791115597372	0.7405141294091746
2	1	smote	1.0	300	10	0.3	3	0.6550432550622682	0.18529474586671132	0.46766169151902176	0.7222929936259727	2.284918035210317	1.684011076224144	0.7370115809077402
2	2	smote	1.0	300	10	0.3	3	0.6291677368416047	0.1640102331163341	0.3532338308281973	0.7469725940041622	1.6123231322571874	1.396029870668275	0.8658499196688061
2	3	smote	1.0	300	10	0.3	3	0.6540782385079067	0.18214852439533583	0.46766169151902176	0.7361376672993236	2.4509006240935944	1.7723699665985835	0.7231504715720756
2	1	smote	1.0	500	5	0.1	1	0.6853693316855214	0.21513840401054607	0.5721393034541224	0.6936305732439897	3.027486236773262	1.8674816571529251	0.6168423176279907
2	2	smote	1.0	500	5	0.1	1	0.6698010901515368	0.18866501749554865	0.5223880596755031	0.7272147864835742	2.91581472488552	1.9150159709587324	0.6567687327512799
2	3	smote	1.0	500	5	0.1	1	0.686289711417419	0.20496795088023234	0.5870646765877082	0.6819630337751309	3.0485065499315276	1.8459006985798476	0.6055098251752953
2	1	smote	1.0	500	5	0.1	3	0.6873879012580411	0.2188574738198223	0.5671641790762605	0.6961783439446104	3.0025300770523717	1.8667667333930724	0.6217312251540887
2	2	smote	1.0	500	5	0.1	3	0.6688292127634612	0.192014461034803	0.5024875621640553	0.7170172084084321	2.559121529683288	1.7756823359509353	0.6938640036291964
2	3	smote	1.0	500	5	0.1	3	0.6859979896565611	0.20507097261970575	0.5920398009655702	0.6838750796642201	3.139432426961553	1.8728032627376796	0.5965419784989341
2	1	smote	1.0	500	5	0.3	1	0.6614316950280444	0.19804326449198445	0.4975124377861934	0.7108280254731795	2.4338115784551726	1.7204724676226353	0.7069045354680106
2	2	smote	1.0	500	5	0.3	1	0.6249092333108199	0.16741633028600802	0.40796019898467856	0.7195666029272176	1.7681053638321975	1.4547489303897325	0.822772750123698
2	3	smote	1.0	500	5	0.3	1	0.6590898281061233	0.18175643569610278	0.5124378109197792	0.7106437221114682	2.5812504710716953	1.7709579240841822	0.6860852591094746
2	1	smote	1.0	500	5	0.3	3	0.6761051430744368	0.2015895131604122	0.527363184053365	0.7222929936259727	2.9020761826016868	1.8989912136144604	0.6543560765145968
2	2	smote	1.0	500	5	0.3	3	0.6365812746338416	0.17205738524299685	0.4228855721182644	0.7291268323726634	1.9724137222023619	1.5611939721106836	0.7915144448718117
2	3	smote	1.0	500	5	0.3	3	0.6687118898813771	0.19613065452582817	0.5124378109197792	0.7125557680005574	2.6054119171160646	1.782738131594833	0.684244243234302
2	1	smote	1.0	500	10	0.1	1	0.6712583578920682	0.19331641174528935	0.532338308431227	0.7222929936259727	2.9606186663305065	1.9169062250636535	0.6474681178151682
2	2	smote	1.0	500	10	0.1	1	0.6334642910368489	0.16703322330905468	0.3681592039617831	0.7431485022259838	1.6858599241513141	1.433354264307835	0.8502214370928869
2	3	smote	1.0	500	10	0.1	1	0.6582875932637642	0.1873417464891653	0.4776119402747457	0.7342256214102344	2.5257964092164435	1.7970578083502269	0.7114816445755217
2	1	smote	1.0	500	10	0.1	3	0.6677599264822386	0.19529779738196124	0.527363184053365	0.7210191082756624	2.883729764893999	1.8903200211692455	0.6555121826408143
2	2	smote	1.0	500	10	0.1	3	0.6407827021679365	0.1670867985106146	0.3830845770953689	0.7456978967447694	1.8208827829049479	1.5064152326209166	0.827299389370263
2	3	smote	1.0	500	10	0.1	3	0.6643725286886155	0.19442906045854796	0.5024875621640553	0.7316762268914488	2.7541091578131174	1.8726911060313	0.6799625473004878
2	1	smote	1.0	500	10	0.3	1	0.655391830655639	0.1801480665929246	0.4776119402747457	0.7407643312054729	2.6125657096946733	1.8423850547721323	0.7052014124696568
2	2	smote	1.0	500	10	0.3	1	0.6209836730940581	0.1566614582621099	0.37810945271750696	0.7380497131884127	1.7130510321960466	1.4434396804271208	0.8426133466941683
2	3	smote	1.0	500	10	0.3	1	0.6507662452555578	0.1777000911317534	0.4427860696297121	0.73677501592902	2.2242302861413816	1.6821581521635915	0.7562877550955007
2	1	smote	1.0	500	10	0.3	3	0.6492632379503755	0.18139690683158072	0.4427860696297121	0.7350318471290763	2.2043697663693793	1.6710915939188153	0.758081333435916
2	2	smote	1.0	500	10	0.3	3	0.6273508176136526	0.1588588431749301	0.3681592039617831	0.7527087316714296	1.7735610962081914	1.4887674423867798	0.8394226890937667
2	3	smote	1.0	500	10	0.3	3	0.6516889738687062	0.182215213340117	0.452736318385436	0.7355003186696272	2.300416123419032	1.7116704980193969	0.7440699348217211
2	1	class_weight		100	5	0.1	1	0.7098282472985391	0.2362012941937897	0.6218905472327417	0.6624203821613859	3.2274080390886972	1.8422040192841478	0.5707998383527106
2	2	class_weight		100	5	0.1	1	0.735059565144323	0.2599809011426693	0.6716417910113611	0.6768642447375599	4.284561433906938	2.0785126971812486	0.4851167818220109
2	3	class_weight		100	5	0.1	1	0.7338403584372593	0.25077539124388903	0.7313432835457043	0.6386233269557768	4.8106994153543585	2.0237699825702555	0.42068101948003117
2	1	class_weight		100	5	0.1	3	0.7112463161897519	0.23218224656546985	0.6318407959884657	0.6579617834352997	3.3013990586733475	1.8472812303303938	0.5595449579060354
2	2	class_weight		100	5	0.1	3	0.7386759637123497	0.25937474421141354	0.6915422885228089	0.6679413639218105	4.509689635727445	2.0825908215019706	0.46180357067280475
2	3	class_weight		100	5	0.1	3	0.7326084681753755	0.24531950481239584	0.7412935323014281	0.6303377947697238	4.885974626330033	2.0053267598357305	0.41042511767651785
2	1	class_weight		100	5	0.3	1	0.710276642266375	0.2451489506891978	0.6119402984770179	0.6936305732439897	3.5702061715671336	1.9973934246070417	0.5594616369250823
2	2	class_weight		100	5	0.3	1	0.7124749103431218	0.2412081169730093	0.601990049721294	0.7170172084084321	3.8323478213892406	2.1273026004956748	0.5550912029172345
2	3	class_weight		100	5	0.3	1	0.7157932453728807	0.21248269582365953	0.6169154228548798	0.6966220522581478	3.697806258678709	2.0334879549153673	0.5499173768676311
2	1	class_weight		100	5	0.3	3	0.7140428431092942	0.2396174560667173	0.6169154228548798	0.6681528662377825	3.2424158271791796	1.8590349034220577	0.5733486912488991
2	2	class_weight		100	5	0.3	3	0.7269880679458032	0.24908179722271206	0.6119402984770179	0.7042702358145044	3.7553877886533904	2.069254947907884	0.5510096498172832
2	3	class_weight		100	5	0.3	3	0.7210283826247983	0.21848481891908905	0.676616915389223	0.6762268961078635	4.3699574389679885	2.089787219375586	0.47821682587589154
2	1	class_weight		100	10	0.1	1	0.711626580473429	0.24057583422887596	0.6368159203663275	0.6675159235626273	3.5202854009486453	1.9153275189496306	0.5440830119144984
2	2	class_weight		100	10	0.1	1	0.7137289968259405	0.23591403031769123	0.5870646765877082	0.6927979604799694	3.2061689623066028	1.9110050779444092	0.5960400304380378
2	3	class_weight		100	10	0.1	1	0.7225821180902372	0.23830856591107696	0.6815920397670849	0.6551943913278828	4.067583039002038	1.976742845409445	0.48597478792187093
2	1	class_weight		100	10	0.1	3	0.7082232151345185	0.2273659905973748	0.6169154228548798	0.6598726114607651	3.124276373800985	1.813777500737614	0.5805432210493638
2	2	class_weight		100	10	0.1	3	0.7274938246942471	0.23928815226421274	0.6368159203663275	0.6838750796642201	3.7931947375149075	2.014443845633806	0.5310678589155724
2	3	class_weight		100	10	0.1	3	0.7278854294493118	0.2470093529572468	0.7114427860342566	0.6398980242151696	4.381202168006499	1.975670265976708	0.4509424916731566
2	1	class_weight		100	10	0.3	1	0.6935973001235858	0.22062928798476472	0.5174129352976411	0.744585987256404	3.125587962605716	2.0257812383976255	0.6481280422685363
2	2	class_weight		100	10	0.3	1	0.6781674799996195	0.21543136557473788	0.4228855721182644	0.8056086679362294	3.036743761845336	2.1754341918146527	0.7163706693926887
2	3	class_weight		100	10	0.3	1	0.6894954798981511	0.20195186611081825	0.4427860696297121	0.7737412364514102	2.7174546053338986	1.956989612756928	0.7201553916452352
2	1	class_weight		100	10	0.3	3	0.6975203599835218	0.22953672787071533	0.532338308431227	0.7203821656005072	2.93260784840282	1.9038066385730013	0.649185539854498
2	2	class_weight		100	10	0.3	3	0.6942851072870193	0.2227634754506098	0.49253731340833146	0.7482472912635548	2.884735547494717	1.9564329469027852	0.6782018267686676
2	3	class_weight		100	10	0.3	3	0.7073777067498708	0.21614866563036153	0.5522388059426747	0.7405991077071983	3.5212119742947823	2.1289008675819057	0.6045932048144178
2	1	class_weight		300	5	0.1	1	0.703217986500618	0.2329037786972805	0.5572139303205366	0.7254777070017486	3.3256340103776214	2.0297583264995627	0.6103372430367784
2	2	class_weight		300	5	0.1	1	0.6850229413797805	0.2259389568851131	0.49253731340833146	0.7654557042653573	3.1675989630112458	2.099975575470057	0.6629549915617307
2	3	class_weight		300	5	0.1	1	0.7008107962418626	0.2131744649696733	0.5223880596755031	0.750159337152644	3.2840400388974387	2.090884777574483	0.636680649434488
2	1	class_weight		300	5	0.1	3	0.7071568907057071	0.23904083189315098	0.5621890546983985	0.7108280254731795	3.1564876689153043	1.9441338884135777	0.6159168229910378
2	2	class_weight		300	5	0.1	3	0.7014259486506284	0.24521321056516215	0.5522388059426747	0.7456978967447694	3.616541198945775	2.171585595076906	0.6004592342386457
2	3	class_weight		300	5	0.1	3	0.6963208178356148	0.21256634512072603	0.5422885571869508	0.7386870618181092	3.349178017500179	2.0752456430497377	0.619628338271167
2	1	class_weight		300	5	0.3	1	0.6657160059574737	0.20393739705415223	0.34825870645033535	0.8210191082750254	2.4511693491327424	1.945786969972228	0.7938198746443125
2	2	class_weight		300	5	0.3	1	0.6507741724773202	0.18191639435097898	0.3283582089388876	0.8438495857180125	2.641995293468392	2.102832640056841	0.7959259499195795
2	3	class_weight		300	5	0.3	1	0.6727420894254033	0.20485748171825213	0.3333333333167496	0.8540471637931546	2.925763988110617	2.2838426380829	0.7805970058097906
2	1	class_weight		300	5	0.3	3	0.690206610260798	0.22119048260042076	0.4228855721182644	0.8114649681476978	3.1538325388836808	2.2430078141630116	0.7112006598227987
2	2	class_weight		300	5	0.3	3	0.660370867142934	0.19396337031355987	0.3582089552060592	0.833014659013174	2.784306593937606	2.145151973446577	0.7704438693189338
2	3	class_weight		300	5	0.3	3	0.6699628054754907	0.19660334033832164	0.3930348258510928	0.824729126827121	3.0469744860189127	2.2424422056652817	0.7359569912662596
2	1	class_weight		300	10	0.1	1	0.6917530183477516	0.21047207975377563	0.3582089552060592	0.8375796178290601	2.8782487932632277	2.2054432354101263	0.7662448123976131
2	2	class_weight		300	10	0.1	1	0.6664066537928585	0.19600061357525675	0.3084577114274399	0.8565965583119401	2.664364320389427	2.1509782909439057	0.8073138676417467
2	3	class_weight		300	10	0.1	1	0.67565772158963	0.20375487841445555	0.31343283580530185	0.8591459528307257	2.78457583731868	2.225231151337213	0.7991274985831132
2	1	class_weight		300	10	0.1	3	0.6933485439046804	0.2230276900282226	0.43283582087398825	0.8178343948992495	3.426205177560298	2.376056648421818	0.6934951326679413
2	2	class_weight		300	10	0.1	3	0.6772098716107164	0.20155823842760995	0.3631840795839212	0.8368387507913523	2.925079162600483	2.225921038765016	0.7609780405174792
2	3	class_weight		300	10	0.1	3	0.6870348702630886	0.20590046831441677	0.31840796018316375	0.8362014021616558	2.384844637402916	1.9438990623009835	0.8151051049469762
2	1	class_weight		300	10	0.3	1	0.6636039547485503	0.19824260290166223	0.2636815920266825	0.8783439490389915	2.5855028280676446	2.1674348975608706	0.8383030365222001
2	2	class_weight		300	10	0.3	1	0.6419242221017285	0.18039770010972095	0.23880597013737284	0.8973868706125088	2.743636315570686	2.327245531740196	0.8482339627509112
2	3	class_weight		300	10	0.3	1	0.6628092805570618	0.19833197557741553	0.23383084575951088	0.8992989165015979	2.7255052344646784	2.322028864197202	0.8519627141344395
2	1	class_weight		300	10	0.3	3	0.6754333428399405	0.20468098660881281	0.298507462671716	0.8700636942619742	2.8493948549545056	2.297336668168727	0.8062542247102704
2	2	class_weight		300	10	0.3	3	0.6390989602655935	0.18011212138545424	0.22885572138164895	0.8884639897967593	2.364018220312191	2.051854826491286	0.8679521947932097
2	3	class_weight		300	10	0.3	3	0.6633245499716205	0.19484586106305396	0.22885572138164895	0.8948374760937232	2.5252783508455257	2.1762096526279056	0.8617701991728844
2	1	class_weight		500	5	0.1	1	0.693725639319327	0.22942973115712956	0.49253731340833146	0.7700636942626111	3.2505294258206265	2.142059690870494	0.6589879301967606
2	2	class_weight		500	5	0.1	1	0.675580034816358	0.20475178072103156	0.452736318385436	0.8043339706768367	3.400710508038105	2.313821652196341	0.6803935861991665
2	3	class_weight		500	5	0.1	1	0.6910317754757127	0.20423294064613512	0.43283582087398825	0.7979604843798729	3.014112414309926	2.1423323953343774	0.710767241136139
2	1	class_weight		500	5	0.1	3	0.6989447666127959	0.2302733031383855	0.5174129352976411	0.7471337579570246	3.1678827002550305	2.0461921316795775	0.6459178869962646
2	2	class_weight		500	5	0.1	3	0.6902691767421656	0.22703730187671622	0.46766169151902176	0.7801147227483741	3.116781648168453	2.126843943787166	0.6823846366873882
2	3	class_weight		500	5	0.1	3	0.6841144817658045	0.20567611575056371	0.4577114427632979	0.7826641172671596	3.0395220372095615	2.1060094446798923	0.6928751917252416
2	1	class_weight		500	5	0.3	1	0.660157809677726	0.19325768169937874	0.2786069651602683	0.8503184713321637	2.1939837122538486	1.8613315151612315	0.8483798137723068
2	2	class_weight		500	5	0.3	1	0.6480789170780895	0.17854184944851187	0.2736318407824064	0.8738049713137426	2.608447280046937	2.168324869432484	0.8312703346294941
2	3	class_weight		500	5	0.3	1	0.6688847033157983	0.1923084561109424	0.2686567164045444	0.8808158062404028	2.7148311571108144	2.2541302280832753	0.8303021700008264
2	1	class_weight		500	5	0.3	3	0.6797097315967932	0.2174363106423804	0.3333333333167496	0.8464968152812326	2.7572612284082143	2.1715074655445976	0.7875595593187995
2	2	class_weight		500	5	0.3	3	0.6532125858914478	0.18898093542782735	0.3084577114274399	0.8604206500901185	2.749580957424132	2.2099091987998336	0.8037258060494846
2	3	class_weight		500	5	0.3	3	0.6701372043542644	0.19657006381785197	0.303482587049578	0.8597833014604221	2.671720586460793	2.164382477740992	0.8101080861494301
2	1	class_weight		500	10	0.1	1	0.6794641442469183	0.2009213246867072	0.28855721391599215	0.869426751586819	2.7006649793768656	2.2099258104051667	0.8182894954665652
2	2	class_weight		500	10	0.1	1	0.652762319695341	0.1869672176988928	0.2487562188930967	0.8891013384264558	2.6547154472425847	2.2430946679837374	0.8449472969942798
2	3	class_weight		500	10	0.1	1	0.6644169211304852	0.1951753440042242	0.25870646764882055	0.8846398980185811	2.6762576917622947	2.24259896428057	0.8379607630538969
2	1	class_weight		500	10	0.1	3	0.6832176696137148	0.20988593237814496	0.31840796018316375	0.8541401273830947	2.735600485617485	2.182971455005546	0.7979861968611971
2	2	class_weight		500	10	0.1	3	0.665071709648063	0.18960408205810436	0.2935323382938541	0.8731676226840461	2.860428676620762	2.314332675633013	0.8090859478317145
2	3	class_weight		500	10	0.1	3	0.6700896410236896	0.19469688734117258	0.25870646764882055	0.871255576794957	2.361751427031736	2.009457505916356	0.8508336056450871
2	1	class_weight		500	10	0.3	1	0.6621526127325157	0.19581385342626353	0.25870646764882055	0.8904458598669399	2.8365847236789303	2.3614483553074535	0.8324970191191425
2	2	class_weight		500	10	0.3	1	0.6367620152900253	0.17509331135377226	0.2089552238702012	0.9031230082797762	2.462512157754312	2.1569125815191312	0.8758992519496861
2	3	class_weight		500	10	0.3	1	0.6632912556402183	0.19496468105721235	0.22885572138164895	0.9114085404658292	3.053144233475132	2.5832704049838178	0.8461016502689296
2	1	class_weight		500	10	0.3	3	0.6701349938207054	0.19915515450759588	0.2786069651602683	0.8828025477650777	2.90914517605459	2.3772440106407826	0.8171623750910125
2	2	class_weight		500	10	0.3	3	0.6355190269176743	0.18046079249367936	0.223880597003787	0.9005736137609907	2.612795593561132	2.251721931725298	0.8618056120220022
2	3	class_weight		500	10	0.3	3	0.658011725946431	0.18926940503419365	0.20398009949233928	0.9088591459470436	2.5553318860622434	2.238075111662525	0.8758451684168786
3	1	none		100	5	0.1	1	0.7210682257502298	0.23113956689400056	0.0	0.9999999999936307	0.0	0.0	0.9999999900063695
3	2	none		100	5	0.1	1	0.7202886839686916	0.2228618647578971	0.0	0.9999999999936307	0.0	0.0	0.9999999900063695
3	3	none		100	5	0.1	1	0.73967003732136	0.22450871552987686	0.0	0.997450605474841	0.0	0.0	1.0025559004983373
3	1	none		100	5	0.1	3	0.7212710333681909	0.228721739103398	0.0	0.9999999999936307	0.0	0.0	0.9999999900063695
3	2	none		100	5	0.1	3	0.7207465855436196	0.2346701453490355	0.0	0.9999999999936307	0.0	0.0	0.9999999900063695
3	3	none		100	5	0.1	3	0.7425666441533568	0.22906154117123212	0.0	0.9999999999936265	0.0	0.0	0.9999999900063735
3	1	none		100	5	0.3	1	0.6986722438761606	0.21393378914039018	0.0	0.9993630573184754	0.0	0.0	1.000637338623323
3	2	none		100	5	0.3	1	0.6951959945495452	0.20375803825043487	0.019900497511447734	0.9929936305669237	2.8777070111555254	2.840339679221451	0.9870148835283478
3	3	none		100	5	0.3	1	0.7246178286388327	0.2137897263107572	0.029850746267171605	0.9904397705481808	3.187688970722046	3.122384791469976	0.9795136188854185
3	1	none		100	5	0.3	3	0.7094543207529234	0.22664197822281779	0.004975124377861934	0.9993630573184754	7.844876756302087	7.810822565270697	0.9956590434065391
3	2	none		100	5	0.3	3	0.7178534081186425	0.228254981793528	0.009950248755723867	0.9987261146433203	7.879335091761936	7.810883918800223	0.9913125598850807
3	3	none		100	5	0.3	3	0.7272401535978488	0.2123154974769125	0.009950248755723867	0.9955385595857519	2.2426367502798716	2.2302721832224526	0.9944865839364116
3	1	none		100	10	0.1	1	0.7104477611940299	0.21230448002996818	0.009950248755723867	0.9993630573184754	15.768596494279764	15.621645130541394	0.9906807481897553
3	2	none		100	10	0.1	1	0.7148366448014702	0.2177837310025236	0.0	0.9993630573184754	0.0	0.0	1.000637338623323
3	3	none		100	10	0.1	1	0.7235857043653624	0.2077997647586553	0.004975124377861934	0.9968132568451447	1.5639950889991414	1.5611891276491954	0.9982058914317354
3	1	none		100	10	0.1	3	0.7159615933073485	0.232916130861285	0.0	0.9999999999936307	0.0	0.0	0.9999999900063695
3	2	none		100	10	0.1	3	0.7183731026396679	0.2258805297799856	0.0	0.9999999999936307	0.0	0.0	0.9999999900063695
3	3	none		100	10	0.1	3	0.7265013365295891	0.21375934082467116	0.0	0.9987253027342338	0.0	0.0	1.001276314167182
3	1	none		100	10	0.3	1	0.6899467630002851	0.20138701651866767	0.034825870645033535	0.9872611464905271	2.7963895555901	2.733828698230124	0.9776279791923804
3	2	none		100	10	0.3	1	0.6798824349589631	0.19479882576898902	0.049751243778619336	0.9853503184650615	3.5215090892556744	3.3960608426440952	0.964376556002817
3	3	none		100	10	0.3	1	0.7108609279922884	0.2118699697646716	0.024875621889309668	0.9917144678075736	3.053371508278904	3.002292585275552	0.9832712942402941
3	1	none		100	10	0.3	3	0.697620179357987	0.21584865765503353	0.029850746267171605	0.9949044585923892	6.007680508576387	5.8581974509345445	0.975117998118367
3	2	none		100	10	0.3	3	0.6948569255632665	0.20220138506994662	0.029850746267171605	0.9955414012675444	6.87031424953887	6.695080922862528	0.974494122246119
3	3	none		100	10	0.3	3	0.7197108783678802	0.2091356848605484	0.019900497511447734	0.9936265136966628	3.1654772633087553	3.122383157424541	0.9863862116343423
3	1	none		300	5	0.1	1	0.6952466964540356	0.21130116064800167	0.029850746267171605	0.9917197452166133	3.6852026464654206	3.60504730803578	0.9782493982092012
3	2	none		300	5	0.1	1	0.6790902177013024	0.1946604753970733	0.029850746267171605	0.9878980891656822	2.511738813596224	2.4666122573305027	0.9820337285314715
3	3	none		300	5	0.1	1	0.7234985049259757	0.22152579863329297	0.034825870645033535	0.9904397705481808	3.738140416499538	3.6427822567149715	0.9744904721221612
3	1	none		300	5	0.1	3	0.7052127895554077	0.22420000994825723	0.024875621889309668	0.9961783439426996	6.649642451445281	6.509104018073554	0.9788652546517586
3	2	none		300	5	0.1	3	0.6818043540260481	0.19390256720677837	0.034825870645033535	0.9878980891656822	2.9454669075412174	2.877714300218919	0.9769976581290043
3	3	none		300	5	0.1	3	0.7185217951035138	0.21185963269944927	0.03980099502289547	0.989165073288788	3.7842086346969253	3.6733943246488345	0.9707166389098807
3	1	none		300	5	0.3	1	0.6531672845961277	0.19873081443527182	0.11442786069082447	0.9617834394843199	3.2518718060385186	2.9941949041156146	0.9207604266677633
3	2	none		300	5	0.3	1	0.6351633551985296	0.1625977198423011	0.06965174129006707	0.9560509554079233	1.6286131301433735	1.5848291149048772	0.973115756766143
3	3	none		300	5	0.3	1	0.6772114570550688	0.20250719425604252	0.0895522388015148	0.9668578712494146	2.8694821087264	2.702065774193072	0.9416562442682538
3	1	none		300	5	0.3	3	0.6752622239122856	0.18905932092615851	0.06467661691220514	0.9630573248346302	1.8026407443692918	1.750728638773483	0.9712021800326169
3	2	none		300	5	0.3	3	0.6379630509871028	0.16686200335734258	0.049751243778619336	0.9643312101849406	1.4154820264822467	1.3948112646508035	0.9853966524480465
3	3	none		300	5	0.3	3	0.6994504849874275	0.20241527096591747	0.07960199004579094	0.9745060548057712	3.3059446471053593	3.122386834029228	0.9444764308754235
3	1	none		300	10	0.1	1	0.6612653294039358	0.1985005259433818	0.074626865667929	0.965605095535251	2.2640375728133484	2.1697063891353263	0.9583349642907296
3	2	none		300	10	0.1	1	0.6486991792629211	0.17395138229144172	0.06965174129006707	0.965605095535251	2.1018017254676047	2.0250592965263046	0.9634873028081448
3	3	none		300	10	0.1	1	0.6913631333453827	0.19879877198260942	0.05970149253434321	0.9713193116572894	2.1502637998731804	2.081591313466628	0.9680632172139806
3	1	none		300	10	0.1	3	0.676249326615331	0.20319047898534248	0.05970149253434321	0.9783439490383545	2.868346012913588	2.7568029402982885	0.9611123969017054
3	2	none		300	10	0.1	3	0.66104033970276	0.1829064049710693	0.06467661691220514	0.9770700636880442	2.9465117157587257	2.8206178955806056	0.9572735961069071
3	3	none		300	10	0.1	3	0.6952268612323975	0.19883841119752255	0.0447761194007574	0.9821542383621278	2.5797976602205277	2.5090604267138397	0.9725803072095903
3	1	none		300	10	0.3	1	0.6452324365433977	0.1784581180638505	0.1343283582022722	0.9350318471278024	2.2332653757484966	2.0676028421261785	0.9258204789480298
3	2	none		300	10	0.3	1	0.6243923693633743	0.1656348261672868	0.08457711442365287	0.9312101910768713	1.2507043275657705	1.2295004660234123	0.9830464534406222
3	3	none		300	10	0.3	1	0.6769403460707932	0.19091751117243122	0.09950248755723867	0.9521988527663978	2.2011045113307683	2.0815916039641955	0.9457032009328072
3	1	none		300	10	0.3	3	0.6431774249770258	0.18065994443783479	0.09452736317937674	0.9515923566818371	2.0521973778729277	1.9527359146721808	0.951534153198358
3	2	none		300	10	0.3	3	0.6295481192762302	0.163148194906087	0.09452736317937674	0.9343949044526473	1.486876974171935	1.440853762686936	0.9690470515360561
3	3	none		300	10	0.3	3	0.6791694808303923	0.19058725932226814	0.0895522388015148	0.959209687693058	2.3130117272896884	2.195428565816314	0.9491644667356391
3	1	none		500	5	0.1	1	0.6771413632474571	0.20309520737380532	0.049751243778619336	0.9815286624141305	2.7820891224149205	2.693427945488873	0.9681314289924765
3	2	none		500	5	0.1	1	0.6652771175967298	0.1826953139020487	0.0447761194007574	0.9770700636880442	1.9973949616002773	1.9527354661711884	0.9776411194272473
3	3	none		500	5	0.1	1	0.7088077775558156	0.21128071515668664	0.049751243778619336	0.9847036328809133	3.370416642478353	3.2524854343804224	0.9650098921552384
3	1	none		500	5	0.1	3	0.6883052888424122	0.2018956382596599	0.024875621889309668	0.9866242038153719	1.8816798361876095	1.8597474833253373	0.9883442596039574
3	2	none		500	5	0.1	3	0.6671103083309566	0.18539035567516376	0.049751243778619336	0.9808917197389753	2.687607667149255	2.603647060987825	0.9687600857581407
3	3	none		500	5	0.1	3	0.7125145464519341	0.20862720531284096	0.034825870645033535	0.9853409815106098	2.4253681334838126	2.3757284236291305	0.9795331135826127
3	1	none		500	5	0.3	1	0.6427686408720726	0.18579371680915194	0.11940298506868642	0.9484076433060612	2.4925711835728928	2.314353706179449	0.9285005365167963
3	2	none		500	5	0.3	1	0.6190084608803118	0.1577221064635268	0.09452736317937674	0.940764331204199	1.6579815233756545	1.5957842486322185	0.9624861372419775
3	3	none		500	5	0.3	1	0.6770021784005403	0.19941540480278847	0.09452736317937674	0.9566602931742725	2.304378911659548	2.1810793909770765	0.9464933726383288
3	1	none		500	5	0.3	3	0.6611084703869189	0.18306429656652878	0.09950248755723867	0.9541401273824578	2.2989559129675805	2.1697065469412524	0.9437790919404595
3	2	none		500	5	0.3	3	0.6305859238837659	0.16357888004474766	0.06965174129006707	0.9522292993569922	1.4923348035880046	1.4580428122699902	0.9770212380231871
3	3	none		500	5	0.3	3	0.6862659297521316	0.20223065562823192	0.1044776119351006	0.9630337794712363	3.039366992073254	2.826298771626327	0.9298971623379853
3	1	none		500	10	0.1	1	0.6522467281427259	0.193561297805154	0.07960199004579094	0.9515923566818371	1.7001418962701935	1.644409191302889	0.9672187820963702
3	2	none		500	10	0.1	1	0.6348781569857719	0.1670061006103361	0.0895522388015148	0.9509554140066819	1.9071744033384324	1.825934886153728	0.9574031949494278
3	3	none		500	10	0.1	1	0.6834660350256366	0.19555227333414998	0.09452736317937674	0.964308476730629	2.8205447341990526	2.6484534151548007	0.938986485424927
3	1	none		500	10	0.1	3	0.6654640808695377	0.2010725972591442	0.074626865667929	0.9649681528600959	2.2214069898553443	2.1302571933282666	0.9589675286170395
3	2	none		500	10	0.1	3	0.6518474506448648	0.17504582224148355	0.07960199004579094	0.9611464968091648	2.139476630899235	2.048772003057047	0.9576042813803345
3	3	none		500	10	0.1	3	0.6878513741046203	0.19494826546818667	0.05472636815648127	0.9700446143978966	1.874803405079853	1.8269285735167677	0.974464069042439
3	1	none		500	10	0.3	1	0.6429413442342428	0.17944786813269925	0.1343283582022722	0.933757961777492	2.1873338867986694	2.027841255014661	0.9270835355224268
3	2	none		500	10	0.3	1	0.6174525461862661	0.16515872113961103	0.09950248755723867	0.9305732484017162	1.4810682649396347	1.4332007610117063	0.9676804102337835
3	3	none		500	10	0.3	1	0.673896292914015	0.18989753104479046	0.09950248755723867	0.9458253664694339	1.9291514149074303	1.8366985193192462	0.9520758639444926
3	1	none		500	10	0.3	3	0.6473825141806889	0.17833790862867072	0.11940298506868642	0.940764331204199	2.153453253633096	2.015727471956487	0.9360442103961233
3	2	none		500	10	0.3	3	0.6260655322115536	0.16197010044000998	0.09452736317937674	0.9292993630514058	1.3721906785901061	1.3370084611546307	0.974360537710742
3	3	none		500	10	0.3	3	0.6772098716107163	0.1910288691035586	0.09950248755723867	0.950924155507005	2.141062919766301	2.027524300599627	0.9469708995802438
3	1	undersample	0.6	100	5	0.1	1	0.7114301105935292	0.2101169206415264	0.527363184053365	0.7541401273837316	3.422525076097559	2.1449745214287748	0.6267227966228001
3	2	undersample	0.6	100	5	0.1	1	0.7079807966536742	0.20423298372179982	0.4825870646526076	0.76624203821168	3.0572991717787996	2.064473185494676	0.6752604305062272
3	3	undersample	0.6	100	5	0.1	1	0.7269531881700484	0.22067775303225645	0.4577114427632979	0.7966857871204801	3.3073536591863832	2.2512514681991966	0.680680588503944
3	1	undersample	0.6	100	5	0.1	3	0.7140571030199322	0.2073890137768445	0.527363184053365	0.751592356683111	3.375978262443153	2.122974783633649	0.628847280650882
3	2	undersample	0.6	100	5	0.1	3	0.7119529739835853	0.21164896793423302	0.49253731340833146	0.7630573248359042	3.125711436606184	2.0787192188153956	0.6650387374898881
3	3	undersample	0.6	100	5	0.1	3	0.7365752499453022	0.2300364861618424	0.5024875621640553	0.7947737412313909	3.91139731115541	2.4484563558995744	0.6259799560127881
3	1	undersample	0.6	100	5	0.3	1	0.698619957537155	0.21272841003776788	0.49253731340833146	0.7528662420334213	2.9567918705462573	1.9929988421288514	0.6740409537830381
3	2	undersample	0.6	100	5	0.3	1	0.6851395886807998	0.17946750428983954	0.4726368158968837	0.7509554140079557	2.7024319689656697	1.8977999262107343	0.7022563087546583
3	3	undersample	0.6	100	5	0.3	1	0.7158836157009725	0.21378505693558247	0.46766169151902176	0.7928616953423018	3.3626454082928867	2.2577266416975807	0.6714138227311056
3	1	undersample	0.6	100	5	0.3	3	0.705401337262731	0.2108187725269412	0.5223880596755031	0.7503184713328006	3.286830217246107	2.0922174000689506	0.6365456165708574
3	2	undersample	0.6	100	5	0.3	3	0.6929508508413347	0.18606277834725515	0.5174129352976411	0.7560509554091972	3.3228713795708362	2.1209876634510567	0.6382996474862888
3	3	undersample	0.6	100	5	0.3	3	0.719791736029857	0.20970168303489445	0.452736318385436	0.7864882090453379	3.0473268532167963	2.1204276127180983	0.6958320142148453
3	1	undersample	0.6	100	10	0.1	1	0.705125645657065	0.21015844095804986	0.48756218903046955	0.76624203821168	3.118806241042972	2.0857564142111165	0.6687675417519839
3	2	undersample	0.6	100	10	0.1	1	0.6987007636974364	0.19365953681100806	0.46268656714115985	0.7707006369377662	2.894289992924687	2.0178274408782744	0.6971752716100003
3	3	undersample	0.6	100	10	0.1	1	0.7165716985499526	0.2120240622679174	0.4577114427632979	0.7839388145265523	3.062433886944893	2.1184342785863524	0.6917485654116045
3	1	undersample	0.6	100	10	0.1	3	0.7070142915993282	0.20491572183853807	0.5024875621640553	0.7560509554091972	3.130208742409287	2.0598053270053533	0.6580408736951697
3	2	undersample	0.6	100	10	0.1	3	0.7111591722914092	0.2063505644018392	0.46268656714115985	0.7866242038166458	3.1745437916475634	2.1684115711955294	0.6830624120402203
3	3	undersample	0.6	100	10	0.1	3	0.7181111650162191	0.21067410372048317	0.4776119402747457	0.7884002549344271	3.4065402778834124	2.2571478881284053	0.66259244568963
3	1	undersample	0.6	100	10	0.3	1	0.6879741420287099	0.19469003361544102	0.5223880596755031	0.7343949044539211	3.0242055159212677	1.9667847069486235	0.6503475595002425
3	2	undersample	0.6	100	10	0.3	1	0.6732959406787719	0.18001833619367144	0.5074626865419173	0.7273885350272141	2.7490794768658575	1.8614868893269296	0.6771309732952354
3	3	undersample	0.6	100	10	0.3	1	0.6922065897409067	0.19676498369544193	0.4776119402747457	0.7673677501544464	3.015890275946584	2.0530769919521736	0.6807532018547593
3	1	undersample	0.6	100	10	0.3	3	0.6970402763253795	0.1978680749951417	0.5124378109197792	0.7547770700588868	3.2349587790797534	2.089681377455282	0.6459684613663437
3	2	undersample	0.6	100	10	0.3	3	0.6799014481731471	0.18069848003503555	0.46268656714115985	0.7522292993582661	2.6143243710515054	1.8673981518751235	0.7142947319045934
3	3	undersample	0.6	100	10	0.3	3	0.7062837501466536	0.20285697777415232	0.46766169151902176	0.7724665391920175	2.9824863164152213	2.055353394198806	0.6891409201314829
3	1	undersample	0.6	300	5	0.1	1	0.6890056088981843	0.2065199668758368	0.5024875621640553	0.7388535031800073	2.8575608620687296	1.9241596155464493	0.6733573420997396
3	2	undersample	0.6	300	5	0.1	1	0.680508286592515	0.1755915955691027	0.5373134328090888	0.7318471337533003	3.1694121801354926	2.0037578575691373	0.6322174939674001
3	3	undersample	0.6	300	5	0.1	1	0.6950159971335167	0.2033999710160327	0.4278606964961263	0.7769279795998921	2.604571309666904	1.9180382934099989	0.7364122687850622
3	1	undersample	0.6	300	5	0.1	3	0.6922568685236239	0.19734364988467856	0.49253731340833146	0.748407643307335	2.8871927327087437	1.9576798767110253	0.6780565168583036
3	2	undersample	0.6	300	5	0.1	3	0.6858509997781791	0.18109621719964986	0.4975124377861934	0.7350318471290763	2.746572627392061	1.8776310044031634	0.6836269167658218
3	3	undersample	0.6	300	5	0.1	3	0.7002574761628442	0.20135428094457536	0.4427860696297121	0.7788400254889813	2.7984251478436337	2.002107526859822	0.7154407901238033
3	1	undersample	0.6	300	5	0.3	1	0.6685521437398991	0.18676523272301498	0.5074626865419173	0.723566878976283	2.6968299514293594	1.8357520484705532	0.6807073692315224
3	2	undersample	0.6	300	5	0.3	1	0.6315904553664796	0.15758896869294495	0.452736318385436	0.6802547770657309	1.760014436260888	1.4159282821223678	0.8044980969192115
3	3	undersample	0.6	300	5	0.3	1	0.6670249770903292	0.18049070649366392	0.4726368158968837	0.7539834289308224	2.74672488273667	1.921158378198836	0.699436031182512
3	1	undersample	0.6	300	5	0.3	3	0.6687121716259466	0.19679189607540307	0.49253731340833146	0.7229299363011279	2.532454268300198	1.7776633428250916	0.701952781439062
3	2	undersample	0.6	300	5	0.3	3	0.6462021104667744	0.15878815724347545	0.447761194007574	0.6923566878936793	1.824743942619489	1.4554555936462974	0.7976218149870915
3	3	undersample	0.6	300	5	0.3	3	0.6636067590663635	0.18395878958015047	0.4179104477404024	0.7412364563368946	2.0565870129226043	1.6150282442190322	0.7852953526911826
3	1	undersample	0.6	300	10	0.1	1	0.671798650061793	0.18466561265965256	0.4975124377861934	0.7248407643265934	2.6081773876682477	1.8080891178801362	0.6932385428794867
3	2	undersample	0.6	300	10	0.1	1	0.6514751085337642	0.16026118178708543	0.4975124377861934	0.6980891719700759	2.289342783222402	1.6478786950234696	0.7198042530837356
3	3	undersample	0.6	300	10	0.1	1	0.6768816846297512	0.18791516463366859	0.5024875621640553	0.7348629700399308	2.7993508523549573	1.8951994117447046	0.6770138806133776
3	1	undersample	0.6	300	10	0.1	3	0.6876493329530691	0.19833316903242482	0.48756218903046955	0.7343949044539211	2.630765189433259	1.8356657264853822	0.697768735708862
3	2	undersample	0.6	300	10	0.1	3	0.6608470386918909	0.17033864818054484	0.4825870646526076	0.7050955413967829	2.230000756060431	1.63641828466801	0.7338195998009145
3	3	undersample	0.6	300	10	0.1	3	0.6844363269693599	0.1912832744438666	0.4726368158968837	0.7463352453744657	2.636887160267977	1.8632340072717668	0.706603607836424
3	1	undersample	0.6	300	10	0.3	1	0.6615600342237855	0.17922334266010814	0.4975124377861934	0.6961783439446104	2.268717363992564	1.6375146784149759	0.7217799280409479
3	2	undersample	0.6	300	10	0.3	1	0.6363643565611433	0.15205548484842824	0.48756218903046955	0.6726114649638688	1.954742869690797	1.4892463295460179	0.7618630220322326
3	3	undersample	0.6	300	10	0.3	1	0.6543858147122894	0.18092958192215827	0.4577114427632979	0.7240280433350923	2.2143779530277605	1.6585432509493363	0.7489883226744556
3	1	undersample	0.6	300	10	0.3	3	0.6667252907437335	0.18023964943029408	0.5024875621640553	0.7165605095495761	2.553370694976774	1.7728212241608323	0.6943062368949335
3	2	undersample	0.6	300	10	0.3	3	0.6417530183477516	0.16018627494379822	0.5024875621640553	0.6802547770657309	2.148764874986282	1.5715247966413093	0.7313619062968411
3	3	undersample	0.6	300	10	0.3	3	0.6616360517362201	0.18923123506432118	0.4726368158968837	0.7253027405944851	2.366370355368368	1.7205734040230503	0.7270938703470652
3	1	undersample	0.6	500	5	0.1	1	0.677545394048864	0.19880215630240414	0.5074626865419173	0.7318471337533003	2.8119195632044867	1.8924379765930741	0.6730057193802658
3	2	undersample	0.6	500	5	0.1	1	0.6596713882815224	0.16407478126893088	0.49253731340833146	0.6955414012694552	2.2173270265989	1.6177480264459925	0.7295937788455785
3	3	undersample	0.6	500	5	0.1	1	0.6802301431022072	0.19459104370306976	0.4427860696297121	0.7616316124871789	2.539032550338013	1.8575703585283199	0.7316055609018096
3	1	undersample	0.6	500	5	0.1	3	0.6854818265361093	0.1920693250629995	0.5074626865419173	0.7433121019060936	2.9835324749409224	1.9769637390019472	0.6626251685783204
3	2	undersample	0.6	500	5	0.1	3	0.6715245428906423	0.17139218403419254	0.5074626865419173	0.7152866241992657	2.588434589758221	1.7823632883108669	0.6885873297625059
3	3	undersample	0.6	500	5	0.1	3	0.6860503093201931	0.19502421303607126	0.447761194007574	0.7654557042653573	2.6461514711291474	1.9090687049727793	0.7214510202232074
3	1	undersample	0.6	500	5	0.3	1	0.6667585638685554	0.18408157962204633	0.49253731340833146	0.7140127388489553	2.423228003381988	1.7222350890861748	0.7107193637785014
3	2	undersample	0.6	500	5	0.3	1	0.6264347054536237	0.15597577342733265	0.4726368158968837	0.677070063689955	1.8790703184903452	1.4635893056604456	0.7788901098951941
3	3	undersample	0.6	500	5	0.3	1	0.6641172721478649	0.18124257148355066	0.4726368158968837	0.7520713830417332	2.718630143982509	1.9063422473454081	0.7012142583567893
3	1	undersample	0.6	500	5	0.3	3	0.6604905409259435	0.19203566422468638	0.4825870646526076	0.7101910827980243	2.2856085438222107	1.6651904732951157	0.7285545265132503
3	2	undersample	0.6	500	5	0.3	3	0.6399800361251069	0.15596032706878926	0.4726368158968837	0.6949044585943001	2.041300601030049	1.549143583769913	0.7589002631827975
3	3	undersample	0.6	500	5	0.3	3	0.6577770801822627	0.17966574272883687	0.43781094525185016	0.7393244104478055	2.208710996187053	1.679524075149152	0.7604091508402149
3	1	undersample	0.6	500	10	0.1	1	0.6652327534303006	0.18126014276747596	0.49253731340833146	0.7076433120974036	2.3492886549020056	1.6847136287345421	0.7171164776735062
3	2	undersample	0.6	500	10	0.1	1	0.6433738948569256	0.15761450661703458	0.4726368158968837	0.6796178343905758	1.9011402717608357	1.4752281864552668	0.77597018450275
3	3	undersample	0.6	500	10	0.1	1	0.6686912791047948	0.18406054526576585	0.4726368158968837	0.7278521351132706	2.3969333214172943	1.7366911870746733	0.7245471317818901
3	1	undersample	0.6	500	10	0.1	3	0.6741293532338308	0.19375262403627452	0.4825870646526076	0.7191082802501968	2.3877768203622987	1.7180536610403556	0.7195201923862826
3	2	undersample	0.6	500	10	0.1	3	0.6501109104160725	0.1614642849336603	0.48756218903046955	0.6929936305688345	2.147685545886627	1.588117451936489	0.739455286413455
3	3	undersample	0.6	500	10	0.1	3	0.6800240353363838	0.18708400499207578	0.4726368158968837	0.73677501592902	2.508565849768094	1.7955620725341708	0.7157723396475736
3	1	undersample	0.6	500	10	0.3	1	0.6572979053775707	0.17852561666305128	0.48756218903046955	0.6968152866197656	2.1867503575889495	1.608135738485085	0.7353997730178342
3	2	undersample	0.6	500	10	0.3	1	0.6346246474633204	0.1519116792098198	0.48756218903046955	0.6738853503141791	1.9660952097927673	1.4950636978423089	0.760422827304961
3	3	undersample	0.6	500	10	0.3	1	0.6511007740139328	0.17941451539277029	0.452736318385436	0.7208413001866104	2.136176761594189	1.621788260477628	0.7592013302801542
3	1	undersample	0.6	500	10	0.3	3	0.6630335583230346	0.17957949050388528	0.4975124377861934	0.7159235668744209	2.495227012348284	1.7513329592283815	0.7018731865313985
3	2	undersample	0.6	500	10	0.3	3	0.6392068320816301	0.1578821883428034	0.49253731340833146	0.6808917197408861	2.070975633152452	1.543480155305255	0.7452913061299536
3	3	undersample	0.6	500	10	0.3	3	0.6605246552451256	0.18361455206484256	0.4726368158968837	0.7246653919647886	2.3588180483610395	1.7165905953621867	0.7277333548328292
3	1	undersample	0.8	100	5	0.1	1	0.7041813226859334	0.19685578706462253	0.6318407959884657	0.6808917197408861	3.6619462482474803	1.9800199972097718	0.5407015358398282
3	2	undersample	0.8	100	5	0.1	1	0.7118214659188136	0.21018224260297486	0.6567164178777752	0.6636942675116962	3.775362189854424	1.9527362602219465	0.5172314931044062
3	3	undersample	0.8	100	5	0.1	1	0.7206098253157412	0.2158092757094392	0.6616915422556372	0.6596558317357575	3.7908954432496116	1.9441835192547388	0.512856002084616
3	1	undersample	0.8	100	5	0.1	3	0.7081994486167887	0.2055953478815895	0.6318407959884657	0.684076433116662	3.7161615933105603	1.9999798755817053	0.5381843034006488
3	2	undersample	0.8	100	5	0.1	3	0.7156399531007385	0.21637212170414655	0.6616915422556372	0.6745222929893343	4.053384221509681	2.0329856935611788	0.5015526636332915
3	3	undersample	0.8	100	5	0.1	3	0.7220716050087358	0.22435321429708355	0.676616915389223	0.6462715105121334	3.822702576731403	1.9128142526509428	0.5003826941879078
3	1	undersample	0.8	100	5	0.3	1	0.6939395379788953	0.19754377117097827	0.5820895522098463	0.6757961783396447	2.903381887531661	1.7954431606461054	0.6183971661883929
3	2	undersample	0.8	100	5	0.3	1	0.6924232341477328	0.18971089694258073	0.6119402984770179	0.6617834394862308	3.085542420067325	1.809314953278154	0.5863847181797135
3	3	undersample	0.8	100	5	0.3	1	0.7007188404694183	0.1981240648740032	0.601990049721294	0.678776290626649	3.1960564402390497	1.874052298801804	0.5863639462828352
3	1	undersample	0.8	100	5	0.3	3	0.6995975536331084	0.2139725425661606	0.5920398009655702	0.6834394904415068	3.133115661714105	1.8702262739247704	0.5969221837059236
3	2	undersample	0.8	100	5	0.3	3	0.695337009221409	0.1915425181512395	0.6218905472327417	0.666242038212317	3.2831959552388206	1.8632979578038409	0.5675256519485887
3	3	undersample	0.8	100	5	0.3	3	0.7058398257279568	0.2049879009565147	0.6417910447441895	0.6743148502187744	3.709556296003195	1.9705873156004512	0.5312191327647642
3	1	undersample	0.8	100	10	0.1	1	0.7041258674778972	0.19760149616563535	0.606965174099156	0.6821656050911964	3.3145276760461657	1.9096899666142588	0.5761574861088543
3	2	undersample	0.8	100	10	0.1	1	0.7001394302373483	0.19601482522824118	0.6368159203663275	0.6668789808874721	3.5102018257375427	1.9116653249507458	0.5446026709438736
3	3	undersample	0.8	100	10	0.1	1	0.7020743953907962	0.19538121211114676	0.6268656716106037	0.6634799235139358	3.312272619367505	1.8627882756013827	0.5623897717798256
3	1	undersample	0.8	100	10	0.1	3	0.7053839084830623	0.19255550543293637	0.597014925343432	0.6878980891675931	3.2653060090850388	1.9128844953953945	0.5858208870531977
3	2	undersample	0.8	100	10	0.1	3	0.7108803118167126	0.2051106792837137	0.6467661691220514	0.6719745222887136	3.750854511934059	1.971694863209247	0.5256655035345622
3	3	undersample	0.8	100	10	0.1	3	0.7122688025772983	0.21498725159468565	0.6517412934999134	0.662205226254543	3.6687060759018673	1.9294001117288677	0.525907509384629
3	1	undersample	0.8	100	10	0.3	1	0.6812545552492315	0.18622932394344405	0.5870646765877082	0.6738853503141791	2.937782284674272	1.80017873821829	0.612767909396003
3	2	undersample	0.8	100	10	0.3	1	0.6665399119054409	0.17837137586578244	0.597014925343432	0.6496815286582823	2.7474746666532095	1.7042061927674168	0.6202809387023831
3	3	undersample	0.8	100	10	0.3	1	0.6921685390764469	0.19628291362100364	0.6169154228548798	0.6736775015890779	3.3245737521446457	1.890508337469716	0.5686468236730896
3	1	undersample	0.8	100	10	0.3	3	0.6914678201349937	0.1953087177268436	0.5771144278319843	0.6866242038172827	2.9901481535924055	1.8416049243300272	0.61589085216932
3	2	undersample	0.8	100	10	0.3	3	0.6854105269829198	0.1906986886444152	0.6318407959884657	0.6617834394862308	3.3580952740935355	1.8681544639538665	0.5563137069948655
3	3	undersample	0.8	100	10	0.3	3	0.6992396208885464	0.19885050050659164	0.601990049721294	0.6838750796642201	3.2720008957104394	1.9042789478257076	0.5819921741470759
3	1	undersample	0.8	300	5	0.1	1	0.6968026111480812	0.22384645964282252	0.6169154228548798	0.684076433116662	3.4870128648208447	1.9527362564734758	0.5600025859679971
3	2	undersample	0.8	300	5	0.1	1	0.6729014164844567	0.18176116761073086	0.5870646765877082	0.6509554140085927	2.651393819359575	1.681918824499321	0.6343526886517515
3	3	undersample	0.8	300	5	0.1	1	0.683908373999981	0.17778837605683961	0.5572139303205366	0.6826003824048273	2.7063759783628742	1.7555594962172894	0.6486753810959749
3	1	undersample	0.8	300	5	0.1	3	0.692074658554362	0.20997456014897842	0.606965174099156	0.6789808917154205	3.26632498489156	1.8907446302344175	0.578859913302209
3	2	undersample	0.8	300	5	0.1	3	0.6771524542890643	0.18462816826051742	0.597014925343432	0.6611464968110755	2.8905596432469225	1.7618673028500436	0.6095246220089643
3	3	undersample	0.8	300	5	0.1	3	0.6919592604219185	0.1843355767631451	0.5870646765877082	0.6813256851454346	3.0395661637126326	1.8422088972986106	0.6060762515703262
3	1	undersample	0.8	300	5	0.3	1	0.6704423741166778	0.20392362630642802	0.5671641790762605	0.6694267515880928	2.6535113125647762	1.7156989098300015	0.6465768113257311
3	2	undersample	0.8	300	5	0.3	1	0.6419003707576766	0.18256642153891525	0.5621890546983985	0.6356687898048684	2.2404242893068327	1.5430713140567436	0.6887406546239119
3	3	undersample	0.8	300	5	0.3	1	0.654381058379232	0.1752751110313901	0.5422885571869508	0.6532823454387937	2.2323568749804434	1.5640638266101965	0.7006334075954274
3	1	undersample	0.8	300	5	0.3	3	0.6756931901004531	0.19922385559805195	0.5771144278319843	0.666242038212317	2.7242028796037907	1.7291405048419644	0.6347326370389207
3	2	undersample	0.8	300	5	0.3	3	0.6347418956174542	0.1758203281618333	0.5422885571869508	0.641401273881265	2.1191404181481146	1.5122433588482993	0.7136116723111827
3	3	undersample	0.8	300	5	0.3	3	0.6653840421855033	0.1779847893407571	0.5223880596755031	0.6685787125515069	2.206430223729864	1.5762054632493512	0.7143690401958641
3	1	undersample	0.8	300	10	0.1	1	0.6780888550876192	0.1926897016451677	0.5820895522098463	0.6789808917154205	2.946003304705798	1.8132550962084168	0.615496616671129
3	2	undersample	0.8	300	10	0.1	1	0.6471305890927529	0.16696891492636207	0.5870646765877082	0.6254777070023856	2.3743135191278135	1.567502580991679	0.6601919016256766
3	3	undersample	0.8	300	10	0.1	1	0.6685961524436453	0.18496076111007534	0.5870646765877082	0.6551943913278828	2.7014675275999775	1.7025960274329526	0.6302485530636335
3	1	undersample	0.8	300	10	0.1	3	0.680354596444529	0.20378388570136813	0.597014925343432	0.6713375796135584	3.026126804253119	1.8164988454611664	0.6002718764616441
3	2	undersample	0.8	300	10	0.1	3	0.6568669391894033	0.17237052866792077	0.5621890546983985	0.641401273881265	2.2967664483868067	1.567738527980347	0.6825850778662429
3	3	undersample	0.8	300	10	0.1	3	0.6747762145296462	0.18289305947016216	0.5920398009655702	0.6634799235139358	2.8612111085040692	1.7593000380679726	0.6148794838056107
3	1	undersample	0.8	300	10	0.3	1	0.6766184998574009	0.19181820528103768	0.606965174099156	0.6751592356644894	3.2097293545295402	1.8685005764462754	0.5821364788006724
3	2	undersample	0.8	300	10	0.3	1	0.6410653737681022	0.16222550097424865	0.532338308431227	0.6261146496775407	1.906212574677341	1.423800889053557	0.7469265961758927
3	3	undersample	0.8	300	10	0.3	1	0.657171440439612	0.17248994728320943	0.5422885571869508	0.6424474187339552	2.1288071975751017	1.5166679544029626	0.7124496454364249
3	1	undersample	0.8	300	10	0.3	3	0.671198149380486	0.1902891833303853	0.5621890546983985	0.6764331210147998	2.6844576815300525	1.7374739932802976	0.6472346270869197
3	2	undersample	0.8	300	10	0.3	3	0.6408372151978958	0.16478162560029613	0.5422885571869508	0.6369426751551788	2.0785659263622365	1.4936719496900868	0.718606953938935
3	3	undersample	0.8	300	10	0.3	3	0.6533378359952944	0.18284395015789892	0.5572139303205366	0.6545570426981864	2.384510069076569	1.6130417552652	0.6764667309812492
3	1	undersample	0.8	500	5	0.1	1	0.6888645942263205	0.21706150377375433	0.5920398009655702	0.6847133757918171	3.15163822728812	1.8777827434785832	0.5958116308222249
3	2	undersample	0.8	500	5	0.1	1	0.6552825046740819	0.17122688858290336	0.601990049721294	0.6375796178303339	2.660830329529179	1.661026980621648	0.6242513607800221
3	3	undersample	0.8	500	5	0.1	1	0.6657439380535183	0.17088765739849954	0.532338308431227	0.6698534098108997	2.3095579694333237	1.6124300784146073	0.6981552646260945
3	1	undersample	0.8	500	5	0.1	3	0.6888107234527996	0.20632895955497949	0.5870646765877082	0.6777070063651102	2.9894755911913506	1.821524730498852	0.6093124513112987
3	2	undersample	0.8	500	5	0.1	3	0.6596571283708845	0.17350992641390925	0.5820895522098463	0.6496815286582823	2.583116808628892	1.6616010379482316	0.643254306799635
3	3	undersample	0.8	500	5	0.1	3	0.6817109481274318	0.17804170950883197	0.5572139303205366	0.6826003824048273	2.7063759783628742	1.7555594962172894	0.6486753810959749
3	1	undersample	0.8	500	5	0.3	1	0.673346642583262	0.20223530265876036	0.601990049721294	0.6656050955371619	3.010595142514219	1.80023685673663	0.5979670933525981
3	2	undersample	0.8	500	5	0.3	1	0.6372690686693918	0.17467871957022293	0.5572139303205366	0.6261146496775407	2.1073827544879324	1.4903336408784893	0.7071964580856571
3	3	undersample	0.8	500	5	0.3	1	0.647032523805447	0.16791341831909698	0.532338308431227	0.6520076481794009	2.132744856082726	1.5297413588223066	0.7172641083306036
3	1	undersample	0.8	500	5	0.3	3	0.67414995088253	0.194964856366874	0.5820895522098463	0.6585987261104548	2.686966870338864	1.7050010637867776	0.6345448675748221
3	2	undersample	0.8	500	5	0.3	3	0.6324127768799315	0.16918619758271997	0.5422885571869508	0.6350318471297132	2.0614803325793427	1.4858516779165896	0.7207692616900571
3	3	undersample	0.8	500	5	0.3	3	0.6592658124292495	0.17566666973644862	0.527363184053365	0.6596558317357575	2.162625604076894	1.5494996469248294	0.716490002882385
3	1	undersample	0.8	500	10	0.1	1	0.6783312735684635	0.19434613376105195	0.5721393034541224	0.6796178343905758	2.8365850480784593	1.785802541498481	0.6295607157424583
3	2	undersample	0.8	500	10	0.1	1	0.6416896409671389	0.1656218174692717	0.5572139303205366	0.6292993630533166	2.136298644471654	1.5031371941486757	0.7036175286987755
3	3	undersample	0.8	500	10	0.1	1	0.665506121400645	0.1821600428663307	0.5771144278319843	0.6500956022903117	2.535519052899481	1.649348836756608	0.6504975024799408
3	1	undersample	0.8	500	10	0.1	3	0.6783629622587698	0.20197794964970606	0.5820895522098463	0.6726114649638688	2.8615896807809738	1.7779777607845315	0.6213251830302225
3	2	undersample	0.8	500	10	0.1	3	0.6516826694552713	0.1696189751164527	0.5671641790762605	0.6388535031806443	2.3179467842628334	1.5704545616993995	0.6775196692099108
3	3	undersample	0.8	500	10	0.1	3	0.6628457457771689	0.1770168772256625	0.5671641790762605	0.6583811344763647	2.525347326610251	1.660224945729091	0.6574243879174123
3	1	undersample	0.8	500	10	0.3	1	0.6762081313179327	0.19093308965444752	0.606965174099156	0.6738853503141791	3.191158913307176	1.8612017462934864	0.5832369258142115
3	2	undersample	0.8	500	10	0.3	1	0.639300313718034	0.16002529859000805	0.5522388059426747	0.6261146496775407	2.0653605391749235	1.477027090513503	0.7151424857037042
3	3	undersample	0.8	500	10	0.3	1	0.6546981472497296	0.17294943087193232	0.532338308431227	0.6449968132527406	2.0681461690991334	1.499531027632462	0.725060457213323
3	1	undersample	0.8	500	10	0.3	3	0.6719935355071776	0.19060388170027004	0.5771144278319843	0.6713375796135584	2.787596811295899	1.7559488839457942	0.62991493208572
3	2	undersample	0.8	500	10	0.3	3	0.6374560319421999	0.16310895305893208	0.5422885571869508	0.6350318471297132	2.0614803325793427	1.4858516779165896	0.7207692616900571
3	3	undersample	0.8	500	10	0.3	3	0.6516778757582388	0.18565011756131705	0.5572139303205366	0.6481835564012226	2.318514835478924	1.5838199851676094	0.6831183211537654
3	1	undersample	1.0	100	5	0.1	1	0.6999968311309693	0.1965346467432204	0.7014925372785327	0.6114649681489716	3.6983605445994727	1.80548074618067	0.4881840716783321
3	2	undersample	1.0	100	5	0.1	1	0.713179326298444	0.20926681132414626	0.7512437810571521	0.580891719741523	4.18577494952589	1.7924813193120968	0.4282316414687741
3	3	undersample	1.0	100	5	0.1	1	0.7235968024758299	0.22292513159461466	0.7562189054350139	0.5895474824691552	4.455570906588867	1.8424028473748049	0.41350543879675744
3	1	undersample	1.0	100	5	0.1	3	0.7016224609436893	0.1921748555627146	0.7064676616563946	0.6254777070023856	4.01948563094608	1.886316665261173	0.4692930385279989
3	2	undersample	1.0	100	5	0.1	3	0.719043318439649	0.21594155763743056	0.7512437810571521	0.5885350318433852	4.319628348257392	1.825778185114963	0.4226701916740657
3	3	undersample	1.0	100	5	0.1	3	0.7321740564227937	0.2265082793279719	0.7611940298128759	0.5901848310988517	4.590396429830946	1.8574080927258279	0.40462911541830987
3	1	undersample	1.0	100	5	0.3	1	0.695362360173654	0.2386301707947174	0.6666666666334992	0.6127388534992819	3.164473595446823	1.7214911835142004	0.544005535184878
3	2	undersample	1.0	100	5	0.3	1	0.701074246601388	0.19468761794119577	0.7263681591678424	0.5929936305694714	3.867577065870642	1.7846603785035395	0.46144144238946627
3	3	undersample	1.0	100	5	0.3	1	0.6983042087205782	0.1940187076726581	0.7064676616563946	0.5959209687661191	3.5494304716403935	1.7483402739700407	0.4925692311611132
3	1	undersample	1.0	100	5	0.3	3	0.699852647590075	0.21939170349071707	0.6965174129006707	0.5999999999961784	3.442622853449616	1.7412934887027032	0.5058043034053654
3	2	undersample	1.0	100	5	0.3	3	0.69751085337643	0.18867380515717125	0.7014925372785327	0.5949044585949369	3.4511005323420973	1.7316717866819928	0.5017737779420133
3	3	undersample	1.0	100	5	0.3	3	0.7112350928594757	0.20598344083584044	0.7064676616563946	0.6118546845085286	3.7939382663722703	1.8201112193270963	0.4797419076426058
3	1	undersample	1.0	100	10	0.1	1	0.6950803308299268	0.1915864566622266	0.7064676616563946	0.6171974522253683	3.88048156225744	1.845514475565012	0.475589023463001
3	2	undersample	1.0	100	10	0.1	1	0.7048277719681845	0.19429885885000422	0.7114427860342566	0.5783439490409024	3.381706337612184	1.6872585310786496	0.49893702433457193
3	3	undersample	1.0	100	10	0.1	1	0.7137289968259404	0.20840942459624726	0.7412935323014281	0.6054811982115649	4.397601447978308	1.878981458301042	0.427274148544963
3	1	undersample	1.0	100	10	0.1	3	0.7006131761574294	0.19494082217870196	0.7263681591678424	0.6152866241999027	4.245514612489303	1.888076126223676	0.4447225498209935
3	2	undersample	1.0	100	10	0.1	3	0.708511582216307	0.19910546274259483	0.7213930347899804	0.5847133757924541	3.645650642305233	1.7370966830332735	0.4764846709168926
3	3	undersample	1.0	100	10	0.1	3	0.7216038989247517	0.21736227179195314	0.7462686566792901	0.5997450605442974	4.407081162130309	1.8644832692115951	0.42306532522299267
3	1	undersample	1.0	100	10	0.3	1	0.6837627150869855	0.22255661067442695	0.6865671641449469	0.6070063694228853	3.383344813618764	1.7470185093497108	0.5163583884456883
3	2	undersample	1.0	100	10	0.3	1	0.6652961308109135	0.17686655240176802	0.6616915422556372	0.5942675159197818	2.864738129785311	1.6308566651918512	0.5692864627269402
3	3	undersample	1.0	100	10	0.3	1	0.6960322669634618	0.21075423021759745	0.6716417910113611	0.6099426386194395	3.1985293222517788	1.721905135734692	0.5383427601461442
3	1	undersample	1.0	100	10	0.3	3	0.6952989827930411	0.19840043952502157	0.7164179104121184	0.6121019108241268	3.9865178947295017	1.8469229726420862	0.46329227198972023
3	2	undersample	1.0	100	10	0.3	3	0.690010140380898	0.19202144591017023	0.6965174129006707	0.5993630573210232	3.43350090657159	1.738525136643543	0.5063418212533636
3	3	undersample	1.0	100	10	0.3	3	0.702378800706474	0.2092222907639365	0.7164179104121184	0.6201402166945816	4.124337556809302	1.8860061607944316	0.45728704151221816
3	1	undersample	1.0	300	5	0.1	1	0.6802959723674621	0.22588446091295872	0.6616915422556372	0.6063694267477302	3.0129449024700374	1.680996270128667	0.5579246532590499
3	2	undersample	1.0	300	5	0.1	1	0.6738584149317108	0.1790993942105629	0.6666666666334992	0.5783439490409024	2.7432023512463264	1.5810674347170561	0.5763582867179674
3	3	undersample	1.0	300	5	0.1	1	0.7038009442906563	0.19455551228267856	0.6915422885228089	0.6054811982115649	3.4407732611994524	1.7528753201600327	0.5094422540185772
3	1	undersample	1.0	300	5	0.1	3	0.6839005608898184	0.21767819973386537	0.6567164178777752	0.6076433120980406	2.9627328395806534	1.673773944447542	0.5649425734441584
3	2	undersample	1.0	300	5	0.1	3	0.6768672560763064	0.17959369851407012	0.6815920397670849	0.5904458598688507	3.086095370167732	1.6642293566035709	0.5392669785354575
3	3	undersample	1.0	300	5	0.1	3	0.7000164886212659	0.19386623495438535	0.6965174129006707	0.6182281708054925	3.7165766947254544	1.824433709857276	0.4908908984121693
3	1	undersample	1.0	300	5	0.3	1	0.6718477675317678	0.22325458249748759	0.6417910447441895	0.5968152866204025	2.6521194706593456	1.5918039735348422	0.600200694057688
3	2	undersample	1.0	300	5	0.3	1	0.642656146021485	0.16251450063984252	0.6268656716106037	0.5910828025440059	2.428411157820882	1.5329892217315513	0.6312725061035616
3	3	undersample	1.0	300	5	0.3	1	0.6733191911697092	0.1806459088911524	0.6567164178777752	0.5952836201364227	2.8138308083320305	1.6226583215449777	0.5766723033246414
3	1	undersample	1.0	300	5	0.3	3	0.6801723864752669	0.211844610887145	0.6417910447441895	0.6133757961744372	2.8424628561616805	1.6599866790385582	0.5839958988436853
3	2	undersample	1.0	300	5	0.3	3	0.6510694932978421	0.16768379361401622	0.6318407959884657	0.5961783439452473	2.5337197780572236	1.5646530364787228	0.6175319878274982
3	3	undersample	1.0	300	5	0.3	3	0.6709267556418037	0.1845441685091157	0.6567164178777752	0.5889101338394589	2.740545938482948	1.5975008288000523	0.5829133454624383
3	1	undersample	1.0	300	10	0.1	1	0.6798459929651108	0.2097970326262254	0.6666666666334992	0.598726114645868	2.9841269055089144	1.6613756198746816	0.556737579412723
3	2	undersample	1.0	300	10	0.1	1	0.6475805684951041	0.16503372003870453	0.6268656716106037	0.5904458598688507	2.422021716135	1.5306051016937952	0.631953490456757
3	3	undersample	1.0	300	10	0.1	1	0.6842698553123485	0.18851939366917386	0.6517412934999134	0.607393244100654	2.8952457485693532	1.6600358172813625	0.5733661086107075
3	1	undersample	1.0	300	10	0.1	3	0.6819548753050036	0.21047477739733753	0.6567164178777752	0.6159235668750579	3.0678490743908235	1.709858622243442	0.5573476889193039
3	2	undersample	1.0	300	10	0.1	3	0.6521960262382357	0.1654060670477188	0.676616915389223	0.5968152866204025	3.097144163352587	1.6781809333390583	0.541847848810184
3	3	undersample	1.0	300	10	0.1	3	0.6878196652175704	0.19595514108032053	0.6517412934999134	0.6086679413600468	2.910772374408114	1.6654430999355454	0.5721653419108316
3	1	undersample	1.0	300	10	0.3	1	0.6707370789365276	0.20626670002471661	0.6567164178777752	0.5878980891682299	2.729117599844909	1.5935776677582212	0.5839168090659066
3	2	undersample	1.0	300	10	0.3	1	0.6398754634470958	0.15819579521546195	0.6318407959884657	0.5993630573210232	2.5675030517628126	1.5770906596694998	0.6142507339618001
3	3	undersample	1.0	300	10	0.3	1	0.679133015610285	0.1900090788698058	0.6616915422556372	0.6137667303976179	3.108109988984636	1.7131914239415948	0.5512003754475123
3	1	undersample	1.0	300	10	0.3	3	0.6830528884241214	0.20259361540787013	0.676616915389223	0.6044585987222646	3.197423422218925	1.7106095495880358	0.5349962428268837
3	2	undersample	1.0	300	10	0.3	3	0.6325522071172799	0.16543527425975293	0.5771144278319843	0.598726114645868	2.0362277786273477	1.4382057604885303	0.7063088693818768
3	3	undersample	1.0	300	10	0.3	3	0.6769609568473757	0.19621770422507545	0.6368159203663275	0.5952836201364227	2.5790528977791207	1.573486857255736	0.6101025817733987
3	1	undersample	1.0	500	5	0.1	1	0.6768878537250056	0.21689802649946513	0.6368159203663275	0.6038216560471095	2.6724220788161417	1.607397057442596	0.601475733739798
3	2	undersample	1.0	500	5	0.1	1	0.659053458820547	0.17285501687877333	0.6517412934999134	0.5866242038179196	2.65575604416958	1.5766314422688774	0.5936657544930143
3	3	undersample	1.0	500	5	0.1	1	0.6918609628720641	0.1871705290547089	0.676616915389223	0.6112173358788323	3.289381999794522	1.7403473982442672	0.5290803456269784
3	1	undersample	1.0	500	5	0.1	3	0.6797873688880438	0.2215676690223433	0.6517412934999134	0.6006369426713336	2.814604620944983	1.6319518423658983	0.5798156522858035
3	2	undersample	1.0	500	5	0.1	3	0.6633551985296448	0.1720666911406393	0.6517412934999134	0.5872611464930748	2.6627424399141697	1.5790645154232685	0.5930218653993223
3	3	undersample	1.0	500	5	0.1	3	0.6941344900735329	0.190945106695583	0.676616915389223	0.6220522625836709	3.443663148161412	1.7902393122187183	0.5198648069680984
3	1	undersample	1.0	500	5	0.3	1	0.667023164432614	0.2166642343442814	0.6368159203663275	0.601910828021644	2.6511780152962205	1.5996815517608087	0.6033851804818521
3	2	undersample	1.0	500	5	0.3	1	0.6403191051113858	0.16258598727256796	0.6318407959884657	0.5796178343912126	2.366298063224199	1.5030151910543044	0.6351757586038803
3	3	undersample	1.0	500	5	0.3	1	0.6682124749103431	0.1798375516040885	0.6417910447441895	0.5920968769879408	2.6007160826089315	1.5733908195434616	0.6049836827855272
3	1	undersample	1.0	500	5	0.3	3	0.677447159108914	0.2124552465866716	0.6616915422556372	0.6101910827986613	3.0616588932272966	1.6974766252951141	0.5544303444232528
3	2	undersample	1.0	500	5	0.3	3	0.6449329784200019	0.16565066434119208	0.6467661691220514	0.591719745219161	2.653644108918942	1.5841230275218654	0.5969613617972208
3	3	undersample	1.0	500	5	0.3	3	0.6711788412938495	0.1864713010920923	0.6368159203663275	0.5831739961721915	2.4531858175202963	1.527773937423678	0.622771378336154
3	1	undersample	1.0	500	10	0.1	1	0.6746205279335805	0.21231737779448545	0.6467661691220514	0.5955414012700921	2.6960185642102363	1.5990911187501844	0.5931305937644504
3	2	undersample	1.0	500	10	0.1	1	0.6411350888867763	0.16277204713115095	0.6268656716106037	0.598726114645868	2.506666605469977	1.562189015703059	0.6232137082879025
3	3	undersample	1.0	500	10	0.1	1	0.67914887005381	0.1883479513419919	0.6567164178777752	0.5997450605442974	2.866518895451192	1.6407452769062036	0.5723824988018299
3	1	undersample	1.0	500	10	0.1	3	0.6785768609183381	0.2075835594445091	0.6517412934999134	0.6108280254738164	2.9373157962384426	1.6746870777283922	0.5701419814988419
3	2	undersample	1.0	500	10	0.1	3	0.6466774408213708	0.16619471828810484	0.6417910447441895	0.5936305732446266	2.6172935618183493	1.5793290210713742	0.6034206548084766
3	3	undersample	1.0	500	10	0.1	3	0.6863134930827064	0.1964075409980788	0.6517412934999134	0.6112173358788323	2.9421310678962045	1.6763640380146987	0.5697788337458691
3	1	undersample	1.0	500	10	0.3	1	0.6694552714136325	0.20953183005741138	0.6567164178777752	0.5796178343912126	2.63768109722448	1.562189017473765	0.5922584776229314
3	2	undersample	1.0	500	10	0.3	1	0.6374195899483475	0.15766713635519464	0.601990049721294	0.5968152866204025	2.2388822545737423	1.4930874480443093	0.6668896600548354
3	3	undersample	1.0	500	10	0.3	1	0.6765836210914833	0.19313464225739133	0.6666666666334992	0.6105799872491359	3.135842793396333	1.7119475827774955	0.5459290099057902
3	1	undersample	1.0	500	10	0.3	3	0.6786497449060429	0.20092406890391462	0.6666666666334992	0.5980891719707129	2.9762281310092136	1.6587426950275956	0.5573304841732172
3	2	undersample	1.0	500	10	0.3	3	0.6313955699210951	0.16358813817424067	0.5771144278319843	0.5910828025440059	1.972658927427332	1.4113234104830155	0.7154421735728138
3	3	undersample	1.0	500	10	0.3	3	0.6758352913571086	0.19537095278086367	0.6368159203663275	0.5952836201364227	2.5790528977791207	1.573486857255736	0.6101025817733987
3	1	smote	0.6	100	5	0.1	1	0.6995199163418576	0.20630725978574105	0.4577114427632979	0.7929936305681975	3.2333096463592232	2.2110982474049274	0.6838498185787976
3	2	smote	0.6	100	5	0.1	1	0.6962464746332033	0.23437848595412264	0.4776119402747457	0.773248407638387	3.1178168707330127	2.1063222279376537	0.675575982839646
3	3	smote	0.6	100	5	0.1	1	0.7370889339155086	0.2292487306546519	0.49253731340833146	0.7966857871204801	3.8032452365806284	2.4225423407795708	0.6369671562187101
3	1	smote	0.6	100	5	0.1	3	0.7024685489748708	0.21422073268672248	0.452736318385436	0.7821656050905595	2.970441113455238	2.0783508398209665	0.6996774993122159
3	2	smote	0.6	100	5	0.1	3	0.6940552016985138	0.22174436710213596	0.48756218903046955	0.7687898089123008	3.1636576167672157	2.108739954970822	0.6665512450392979
3	3	smote	0.6	100	5	0.1	3	0.7429487362423067	0.23556369133643792	0.5223880596755031	0.7992351816392657	4.354166430812525	2.6019899199518948	0.5975862240811673
3	1	smote	0.6	100	5	0.3	1	0.6886570333048135	0.1990535322019177	0.4129353233625405	0.7885350318421113	2.622881229629709	1.9527362259211807	0.7445004286252223
3	2	smote	0.6	100	5	0.3	1	0.6678977722850714	0.189493136930033	0.3980099502289547	0.8031847133706804	2.6981196280409536	2.0222511006274253	0.7495038591430216
3	3	smote	0.6	100	5	0.3	1	0.7149878396418164	0.21796101521205816	0.4228855721182644	0.8126195028628896	3.177779556970901	2.2568279837604983	0.7101902166347684
3	1	smote	0.6	100	5	0.3	3	0.6925959375099027	0.20821712417720292	0.43781094525185016	0.7872611464918009	2.8818821136357053	2.0579735081407757	0.7141074472077105
3	2	smote	0.6	100	5	0.3	3	0.6710951611369902	0.19069583884864316	0.4179104477404024	0.7904458598675769	2.708128618621143	1.9942838043356008	0.7364065958838077
3	3	smote	0.6	100	5	0.3	3	0.7172613668432852	0.22140726833116597	0.4427860696297121	0.8119821542331933	3.4317794703257896	2.35502137721902	0.6862391255804253
3	1	smote	0.6	100	10	0.1	1	0.6922156732262256	0.21194425583154963	0.4228855721182644	0.7955414012688182	2.8511385397486952	2.0683187406125128	0.725436061161529
3	2	smote	0.6	100	10	0.1	1	0.6807649649839971	0.19453178107025426	0.447761194007574	0.7815286624154043	2.900480518539607	2.0495190740478844	0.7066136221025241
3	3	smote	0.6	100	10	0.1	1	0.7232781281609797	0.21380712419548795	0.4129353233625405	0.8087954110847113	2.9753388228855266	2.159651628178083	0.7258506432320314
3	1	smote	0.6	100	10	0.1	3	0.6970814716227778	0.21117383153196598	0.4278606964961263	0.7872611464918009	2.767404188456074	2.011201382955758	0.7267465170686754
3	2	smote	0.6	100	10	0.1	3	0.6826013245872548	0.205915974843702	0.4278606964961263	0.7847133757911802	2.7258038323446496	1.9874001842637279	0.7291060836524657
3	3	smote	0.6	100	10	0.1	3	0.7293345255874865	0.22398777656105517	0.4577114427632979	0.8075207138253186	3.5410411822483243	2.3779775376355783	0.6715475420467462
3	1	smote	0.6	100	10	0.3	1	0.6713217352726812	0.20599742096000878	0.3880597014732308	0.7974522292942838	2.496701823377843	1.9158921421955588	0.7673692145730433
3	2	smote	0.6	100	10	0.3	1	0.6497449060430333	0.18134838485603783	0.34328358207247345	0.8019108280203701	2.1161209107400913	1.7329749087851463	0.8189394466206786
3	3	smote	0.6	100	10	0.3	1	0.6948669653643827	0.20514124737059763	0.3582089552060592	0.8323773103834776	2.771597674109604	2.136995502551559	0.7710337957048933
3	1	smote	0.6	100	10	0.3	3	0.6848480527299806	0.19772348059963318	0.40796019898467856	0.8038216560458356	2.8234201297427095	2.0795372718847225	0.7365312805360014
3	2	smote	0.6	100	10	0.3	3	0.6537947206641949	0.18157620327005586	0.3582089552060592	0.8012738853452148	2.250447113690289	1.8025257415365887	0.8009633765960095
3	3	smote	0.6	100	10	0.3	3	0.6987925255811446	0.21018444155279647	0.34328358207247345	0.8336520076428704	2.619644563483695	2.063647156612581	0.7877584460052952
3	1	smote	0.6	300	5	0.1	1	0.6783201825268562	0.19809431240023231	0.40796019898467856	0.791082802542732	2.6092435704050203	1.9527362247943263	0.7483916874800526
3	2	smote	0.6	300	5	0.1	1	0.6555756250594162	0.18614331475173349	0.40298507460681665	0.7936305732433527	2.595833205452262	1.9527362236396486	0.7522579623297093
3	3	smote	0.6	300	5	0.1	1	0.708121280151188	0.20534584802341993	0.3980099502289547	0.8240917781974246	3.097376750105614	2.262599914457941	0.7304890770575532
3	1	smote	0.6	300	5	0.1	3	0.6842142789238521	0.20451304745875887	0.40796019898467856	0.7974522292942838	2.7129642942781333	2.0141430212825107	0.7424141181661926
3	2	smote	0.6	300	5	0.1	3	0.6624203821656052	0.1900591549862802	0.3830845770953689	0.8025477706955252	2.5239332732106066	1.940137921174172	0.768696191982468
3	3	smote	0.6	300	5	0.1	3	0.7084478816878006	0.20712389735878148	0.40298507460681665	0.8304652644943884	3.3064847607939662	2.3770058073050158	0.7188921002827764
3	1	smote	0.6	300	5	0.3	1	0.6605919447349241	0.19600670943972048	0.3830845770953689	0.7872611464918009	2.2979523737253253	1.800726819623179	0.7836223314430172
3	2	smote	0.6	300	5	0.3	1	0.6293167918369934	0.16587209816173942	0.34825870645033535	0.7929936305681975	2.046975826641686	1.682357362155923	0.8218745525912132
3	3	smote	0.6	300	5	0.3	1	0.6866511927297864	0.19361100431965048	0.3532338308281973	0.8151688973816752	2.4087266590519434	1.9111167260980741	0.7934136880284326
3	1	smote	0.6	300	5	0.3	3	0.6664004816680926	0.1990522245496591	0.3980099502289547	0.791082802542732	2.503527393244954	1.9051085119944646	0.7609696990332824
3	2	smote	0.6	300	5	0.3	3	0.6366622302500238	0.17853485155160653	0.3582089552060592	0.8019108280203701	2.2594779384257055	1.8083216439497178	0.8003271864716187
3	3	smote	0.6	300	5	0.3	3	0.6815555745808879	0.19351248188172981	0.37313432833964505	0.8177182919004607	2.6702462712737196	2.0470200315748954	0.7666034503611514
3	1	smote	0.6	300	10	0.1	1	0.6674446240136894	0.19549347505748668	0.3980099502289547	0.8063694267464563	2.7533708856314587	2.055511807800489	0.7465437333537317
3	2	smote	0.6	300	10	0.1	1	0.6328643407167982	0.17345828576789038	0.3233830845610257	0.8006369426700597	1.919399453739184	1.6220812053710818	0.8450982847875199
3	3	smote	0.6	300	10	0.1	1	0.6805266211961226	0.2005223877905114	0.31840796018316375	0.8266411727162101	2.22756534993833	1.8366987525529324	0.8245319179202206
3	1	smote	0.6	300	10	0.1	3	0.6675444433881548	0.19466524578657457	0.3880597014732308	0.8019108280203701	2.567171070742595	1.959015114278861	0.7631026661734989
3	2	smote	0.6	300	10	0.1	3	0.6390626485407359	0.18332272038909342	0.31840796018316375	0.8070063694216115	1.9534098391879797	1.6498365398409882	0.844593124908553
3	3	smote	0.6	300	10	0.1	3	0.6849912324927309	0.194924562646401	0.3532338308281973	0.8266411727162101	2.6042702096893	2.0375876786134097	0.7824025498543794
3	1	smote	0.6	300	10	0.3	1	0.638039103843838	0.1778005134902513	0.34328358207247345	0.8038216560458356	2.141823976026275	1.7498545336590958	0.8169926809239292
3	2	smote	0.6	300	10	0.3	1	0.6286275628228285	0.1775592120105387	0.3582089552060592	0.7974522292942838	2.1974549156548933	1.7685158235651313	0.8048018591833191
3	3	smote	0.6	300	10	0.3	1	0.661930944385783	0.1937116712540363	0.3582089552060592	0.8075207138253186	2.3415985223153455	1.8610258990191482	0.7947672745210831
3	1	smote	0.6	300	10	0.3	3	0.6538137338783788	0.18525068856324	0.3582089552060592	0.7961783439439735	2.180232451271433	1.7574626002104934	0.8060895421418391
3	2	smote	0.6	300	10	0.3	3	0.6292138035934975	0.17724925382496906	0.3631840795839212	0.7929936305681975	2.1847354714907516	1.7544583919626056	0.8030529979531564
3	3	smote	0.6	300	10	0.3	3	0.6713611673943857	0.19480611367341877	0.3532338308281973	0.8087954110847113	2.310230647824887	1.8474128385619746	0.799665962876491
3	1	smote	0.6	500	5	0.1	1	0.670364736825427	0.19208842009334803	0.37810945271750696	0.7987261146445942	2.412759372746356	1.8785816811954086	0.7786029880507702
3	2	smote	0.6	500	5	0.1	1	0.6465031530246855	0.17705833579979602	0.3880597014732308	0.7961783439439735	2.47713402341178	1.903917816894701	0.7685970053009392
3	3	smote	0.6	500	5	0.1	1	0.6969787772418976	0.19905581292464755	0.37313432833964505	0.8234544295677282	2.7763450347833847	2.1135297039213654	0.7612633335117212
3	1	smote	0.6	500	5	0.1	3	0.6747425293912602	0.19587736364047467	0.37810945271750696	0.7968152866191286	2.3843509789375767	1.8609147697031225	0.7804701414759007
3	2	smote	0.6	500	5	0.1	3	0.6515020439205247	0.183423981627922	0.37313432833964505	0.8025477706955252	2.4193547150830352	1.8897447284164015	0.7810945176586046
3	3	smote	0.6	500	5	0.1	3	0.7000291721760858	0.2014574969988942	0.3532338308281973	0.8221797323083354	2.5252273170291866	1.986465409983753	0.7866481450345091
3	1	smote	0.6	500	5	0.3	1	0.6566086763634059	0.19421888026495274	0.3830845770953689	0.798089171969439	2.454487513267709	1.897295761000138	0.7729905840626398
3	2	smote	0.6	500	5	0.3	1	0.6226114649681529	0.1683922437889739	0.34328358207247345	0.7961783439439735	2.0419033095825654	1.6842349918683894	0.8248358105622892
3	3	smote	0.6	500	5	0.3	1	0.6769482732925556	0.18576760624395072	0.31840796018316375	0.8087954110847113	1.9760582915863056	1.6652735446192446	0.8427248993357591
3	1	smote	0.6	500	5	0.3	3	0.6604540989320911	0.19246347679486775	0.37810945271750696	0.7917197452178872	2.3111436194367228	1.8153878050474768	0.7854932798933937
3	2	smote	0.6	500	5	0.3	3	0.6337294419621637	0.17385284365194192	0.31840796018316375	0.8012738853452148	1.8835859067575667	1.602245103588079	0.8506355239779579
3	3	smote	0.6	500	5	0.3	3	0.6735903021539846	0.19001817991921854	0.3383084576946115	0.8183556405301571	2.3034426901647262	1.862476985562596	0.8085623186895862
3	1	smote	0.6	500	10	0.1	1	0.6602576290521913	0.19529507017914755	0.3631840795839212	0.7999999999949046	2.281249885544055	1.815920307077326	0.79601989057492
3	2	smote	0.6	500	10	0.1	1	0.6300408784104953	0.1741407082621895	0.3383084576946115	0.8044585987209908	2.103401719822879	1.7301115680907837	0.8225302521871352
3	3	smote	0.6	500	10	0.1	1	0.6661640808069278	0.18729964161854468	0.31840796018316375	0.8189929891598535	2.113704005952631	1.7590917672986883	0.8322318267873264
3	1	smote	0.6	500	10	0.1	3	0.6564454796083279	0.1889411512365643	0.3582089552060592	0.8006369426700597	2.2414739939023285	1.7967668736418136	0.8016005789560666
3	2	smote	0.6	500	10	0.1	3	0.63385936559242	0.18197841549349986	0.3333333333167496	0.798089171969439	1.9763405970185888	1.6508937141170033	0.8353285343852447
3	3	smote	0.6	500	10	0.1	3	0.6771638937244943	0.19166688293086107	0.3383084576946115	0.8215423836786391	2.3537055600775556	1.8957355012970765	0.8054259249392076
3	1	smote	0.6	500	10	0.3	1	0.6322337357797002	0.17805533711623395	0.34328358207247345	0.7999999999949046	2.09090898680394	1.7164178244977466	0.8208955121534428
3	2	smote	0.6	500	10	0.3	1	0.6262730931330609	0.18016010720405828	0.3582089552060592	0.7999999999949046	2.2325580277406956	1.791044686432431	0.8022387959695507
3	3	smote	0.6	500	10	0.3	1	0.6592991067606518	0.19758444984084483	0.3681592039617831	0.799872530268962	2.32885288466245	1.8396234462981889	0.7899268498775524
3	1	smote	0.6	500	10	0.3	3	0.6474981779003074	0.1808463105049333	0.37810945271750696	0.7929936305681975	2.329107579207724	1.8265594217692878	0.7842314433150999
3	2	smote	0.6	500	10	0.3	3	0.6242798745127862	0.17522532144178954	0.3681592039617831	0.798089171969439	2.3031370721617836	1.8233751469351975	0.7916919691594213
3	3	smote	0.6	500	10	0.3	3	0.6645754655657341	0.19617179417978733	0.3631840795839212	0.808158062455015	2.4025123322092066	1.8931421632839613	0.7879843586559315
3	1	smote	0.8	100	5	0.1	1	0.7013325094273853	0.21918614838793524	0.5671641790762605	0.6949044585943001	2.9845222494075965	1.8589723005238956	0.6228709707383364
3	2	smote	0.8	100	5	0.1	1	0.6916753810565011	0.21299017548862875	0.6119402984770179	0.7050955413967829	3.770310539390994	2.075045866125415	0.5503646998683257
3	3	smote	0.8	100	5	0.1	1	0.7380370296382968	0.22514168201829216	0.676616915389223	0.7093690248520754	5.106882374446353	2.32809628004681	0.4558742611005173
3	1	smote	0.8	100	5	0.1	3	0.7012247678803436	0.22582683986730914	0.5671641790762605	0.6929936305688345	2.9577907127177046	1.8474019338853036	0.6245884458166918
3	2	smote	0.8	100	5	0.1	3	0.693844471907976	0.2253124704783097	0.5920398009655702	0.6974522292949207	3.3454427551999357	1.956847277431147	0.5849292267623246
3	3	smote	0.8	100	5	0.1	3	0.73967003732136	0.22427499298707612	0.6666666666334992	0.7087316762223791	4.866520585026498	2.288840183850845	0.4703237344208576
3	1	smote	0.8	100	5	0.3	1	0.6888012168457078	0.21180322040088484	0.5472636815648128	0.7165605095495761	3.055932717273184	1.9307953926504116	0.6318186755806383
3	2	smote	0.8	100	5	0.3	1	0.6668758120226891	0.19143069637163793	0.49253731340833146	0.7407643312054729	2.773449810138221	1.8999595877337614	0.6850528006867284
3	3	smote	0.8	100	5	0.3	1	0.7138130253766223	0.20880947484776918	0.5373134328090888	0.7533460803011259	3.5468865667386287	2.178410185741069	0.614175308198609
3	1	smote	0.8	100	5	0.3	3	0.6886586177393289	0.20745881697971266	0.5422885571869508	0.7095541401228691	2.8944030232740015	1.867089924247704	0.6450690799761937
3	2	smote	0.8	100	5	0.3	3	0.6729521183889471	0.18822614978107363	0.5174129352976411	0.73057324840299	2.907265125986326	1.920421461590188	0.6605594430834751
3	3	smote	0.8	100	5	0.3	3	0.7208761799669593	0.21696485958507958	0.532338308431227	0.7527087316714296	3.4647673425692775	2.1526772477754794	0.6213049824960255
3	1	smote	0.8	100	10	0.1	1	0.6903000918972019	0.20474819317398077	0.5373134328090888	0.7146496815241106	2.9084100317217114	1.8829956694950465	0.6474312837162978
3	2	smote	0.8	100	10	0.1	1	0.6840352378236207	0.21066855076436358	0.5522388059426747	0.7127388534986451	3.060088579086019	1.922427705397301	0.6282261526464054
3	3	smote	0.8	100	10	0.1	1	0.715674337046444	0.20630342677291352	0.5721393034541224	0.7412364563368946	3.8304787003051453	2.211050572442723	0.5772256438762597
3	1	smote	0.8	100	10	0.1	3	0.6944465570237982	0.21019130737248004	0.5223880596755031	0.7248407643265934	2.881220955760234	1.8984935737741429	0.6589198031363755
3	2	smote	0.8	100	10	0.1	3	0.6879028424755205	0.21088320479426936	0.5820895522098463	0.7050955413967829	3.3302220313059623	1.9738241165583215	0.5927004460066155
3	3	smote	0.8	100	10	0.1	3	0.7240359705614693	0.21311992689486842	0.6268656716106037	0.7272147864835742	4.478691398199541	2.298019165150479	0.5131005724769028
3	1	smote	0.8	100	10	0.3	1	0.6618547390436353	0.1955406831206281	0.46268656714115985	0.7388535031800073	2.436314269038391	1.7717509331269286	0.7272259294623319
3	2	smote	0.8	100	10	0.3	1	0.6521025446018317	0.18856110268505719	0.43283582087398825	0.7605095541352834	2.4234321487417843	1.8073197084667485	0.7457686344430005
3	3	smote	0.8	100	10	0.3	1	0.6842587572018809	0.19191288987736005	0.3930348258510928	0.7718291905623211	2.190424851625199	1.7225464098332866	0.7863983038043895
3	1	smote	0.8	100	10	0.3	3	0.6719174826504422	0.19447247798886325	0.46766169151902176	0.7356687898042314	2.4449948396644356	1.7692260913132507	0.7236113705279313
3	2	smote	0.8	100	10	0.3	3	0.6575862724593593	0.18876635608676368	0.452736318385436	0.7509554140079557	2.4945128025100876	1.8178925608965981	0.7287565468183717
3	3	smote	0.8	100	10	0.3	3	0.6869365727132344	0.1983295099239454	0.40796019898467856	0.7629063097465717	2.217267458909194	1.7206707666572831	0.7760321099607483
3	1	smote	0.8	300	5	0.1	1	0.6763554837278575	0.20689393514000937	0.4825870646526076	0.726751592352059	2.4806570715596705	1.766111104344556	0.7119529336747756
3	2	smote	0.8	300	5	0.1	1	0.6514450042779732	0.17430991554012606	0.4726368158968837	0.7375796178296969	2.51900521495932	1.8010674093885068	0.714991526616407
3	3	smote	0.8	300	5	0.1	1	0.7055813982985012	0.20964446351184848	0.5422885571869508	0.7616316124871789	3.785602012923905	2.275001899770639	0.6009617107524369
3	1	smote	0.8	300	5	0.1	3	0.6748993884082771	0.20311321337586374	0.5124378109197792	0.7286624203775245	2.822458453067806	1.8885618156804502	0.6691194286325586
3	2	smote	0.8	300	5	0.1	3	0.6591754602782267	0.18422700846150175	0.4776119402747457	0.7394904458551625	2.5953194932520485	1.8333758372464368	0.7064162297012389
3	3	smote	0.8	300	5	0.1	3	0.7107658013311391	0.20956023045908756	0.5074626865419173	0.7641810070059645	3.3387385886199445	2.1519160037953022	0.6445296369541177
3	1	smote	0.8	300	5	0.3	1	0.6457473777608771	0.19772286496163777	0.46268656714115985	0.73057324840299	2.334974959244716	1.717299960845072	0.7354682458996519
3	2	smote	0.8	300	5	0.3	1	0.6297271603764616	0.16858319152626647	0.43283582087398825	0.7490445859824902	2.2778518996841015	1.7247518062960387	0.7571834603280014
3	3	smote	0.8	300	5	0.3	1	0.6766835040856901	0.20430716155564246	0.43283582087398825	0.7680050987841428	2.5263879750944445	1.8657125650107935	0.7384901124211404
3	1	smote	0.8	300	5	0.3	3	0.6582818392115852	0.18740471744034404	0.4577114427632979	0.7343949044539211	2.333751259583316	1.7232780289454606	0.7384154581733933
3	2	smote	0.8	300	5	0.3	3	0.6453782045188072	0.1743434939417025	0.43781094525185016	0.7592356687849731	2.455775520815927	1.8184210462497046	0.7404671177306068
3	3	smote	0.8	300	5	0.3	3	0.6746303536492172	0.1926049480847841	0.40796019898467856	0.7711918419326247	2.3225110752710303	1.782979176095452	0.7676945750031666
3	1	smote	0.8	300	10	0.1	1	0.6528694109072471	0.18280827183149811	0.452736318385436	0.7464968152818695	2.4360894416264993	1.78591957741926	0.7331091882513
3	2	smote	0.8	300	10	0.1	1	0.6341033685077795	0.17175263628857454	0.3880597014732308	0.7624203821607489	2.0350486305580042	1.6333879508212554	0.8026284512045784
3	3	smote	0.8	300	10	0.1	1	0.6728181907543227	0.19050803800123461	0.3880597014732308	0.7737412364514102	2.16860175955669	1.7151144920791053	0.7908849390326487
3	1	smote	0.8	300	10	0.1	3	0.6567797952910607	0.18884597035692285	0.4577114427632979	0.7477707006321799	2.502270309987214	1.8146639814004644	0.7252070046689055
3	2	smote	0.8	300	10	0.1	3	0.6518965681148399	0.18532551243320802	0.4228855721182644	0.7560509554091972	2.2709776687108247	1.7334995326282676	0.7633274134758682
3	3	smote	0.8	300	10	0.1	3	0.6724218296662006	0.19022318060967935	0.3830845770953689	0.7775653282295886	2.170718083708584	1.7222340241472514	0.7933936771272035
3	1	smote	0.8	300	10	0.3	1	0.6425515733434737	0.1769359844162075	0.4228855721182644	0.748407643307335	2.179724924889956	1.6808362577821934	0.7711230975944369
3	2	smote	0.8	300	10	0.3	1	0.6304845200747853	0.1667228145520579	0.3880597014732308	0.7687898089123008	2.108580168866106	1.6783848621196336	0.7959786712479551
3	3	smote	0.8	300	10	0.3	1	0.64382358443601	0.18448913307753534	0.37810945271750696	0.7635436583762681	1.9632991097426238	1.5990665935638928	0.8144793455035637
3	1	smote	0.8	300	10	0.3	3	0.6431631650663878	0.18766898451399538	0.4179104477404024	0.7528662420334213	2.187152965151047	1.6910293205941767	0.7731646234472964
3	2	smote	0.8	300	10	0.3	3	0.6247504515638369	0.1658934108153905	0.3830845770953689	0.7687898089123008	2.06476041990977	1.6568671074770742	0.8024500425583879
3	3	smote	0.8	300	10	0.3	3	0.6535613836489952	0.18761597166182498	0.3681592039617831	0.7622689611168754	1.8683159815313373	1.5486374442523099	0.8288948126964222
3	1	smote	0.8	500	5	0.1	1	0.6665082232151345	0.1998665988492851	0.4776119402747457	0.7286624203775245	2.455264831539427	1.7602129544206138	0.7169136735300073
3	2	smote	0.8	500	5	0.1	1	0.6452498653230662	0.17163597937618685	0.452736318385436	0.7394904458551625	2.3483217589097722	1.7378875123898514	0.7400550977790464
3	3	smote	0.8	500	5	0.1	1	0.695945067524075	0.20652149840155742	0.452736318385436	0.7673677501544464	2.7288666293594357	1.9461458986213311	0.7131700209876127
3	1	smote	0.8	500	5	0.1	3	0.663494628766993	0.19603654764397477	0.48756218903046955	0.7210191082756624	2.4590148509977605	1.747654359194208	0.7107132085415986
3	2	smote	0.8	500	5	0.1	3	0.652897930728523	0.18403410977446782	0.447761194007574	0.7477707006321799	2.40376730778633	1.7752147644134977	0.7385135552120683
3	3	smote	0.8	500	5	0.1	3	0.6968852360251008	0.2008217996091986	0.43781094525185016	0.7718291905623211	2.6343005694048753	1.9187858742446735	0.7283853141842306
3	1	smote	0.8	500	5	0.3	1	0.6361821465918813	0.19556361206847464	0.4228855721182644	0.7401273885303177	2.086925208252377	1.627280202611108	0.7797501200843537
3	2	smote	0.8	500	5	0.3	1	0.6241800551383212	0.16521475400745955	0.4278606964961263	0.7541401273837316	2.293849872832029	1.7402623475742887	0.7586644380031854
3	3	smote	0.8	500	5	0.3	1	0.6642108133646618	0.20354068448661586	0.4129353233625405	0.7660930528950536	2.303745340691708	1.7653828191919487	0.7663098715695862
3	1	smote	0.8	500	5	0.3	3	0.6450724086573503	0.19012357495274934	0.4278606964961263	0.7439490445812488	2.1727881486021805	1.6709981772433224	0.7690571013977796
3	2	smote	0.8	500	5	0.3	3	0.6375384225369967	0.16779307639067448	0.4228855721182644	0.7617834394855938	2.3432600892857773	1.7752147602708028	0.7575833109415033
3	3	smote	0.8	500	5	0.3	3	0.6580767291648831	0.18653827181421084	0.3532338308281973	0.7711918419326247	1.8407970071982027	1.543799042716794	0.8386579390731265
3	1	smote	0.8	500	10	0.1	1	0.6438856672053743	0.17785131144169233	0.4129353233625405	0.7490445859824902	2.0994578886152473	1.6454528726732325	0.783751301038934
3	2	smote	0.8	500	10	0.1	1	0.6295497037107457	0.16827758113087762	0.3930348258510928	0.7713375796129215	2.184323389884673	1.7188430350616215	0.7868995136792168
3	3	smote	0.8	500	10	0.1	1	0.6588726222298323	0.18770196995193705	0.34328358207247345	0.7769279795998921	1.8205843356749845	1.5388911888987202	0.8452732128568659
3	1	smote	0.8	500	10	0.1	3	0.6479164686123523	0.189968491723373	0.4278606964961263	0.7439490445812488	2.1727881486021805	1.6709981772433224	0.7690571013977796
3	2	smote	0.8	500	10	0.1	3	0.6415343663846373	0.17747791294943566	0.3681592039617831	0.76624203821168	1.9099743883045062	1.574958925016557	0.824596871853822
3	3	smote	0.8	500	10	0.1	3	0.6610859025459066	0.18724079757602793	0.37313432833964505	0.7680050987841428	1.970499654724943	1.6083729008713739	0.8162259137218097
3	1	smote	0.8	500	10	0.3	1	0.6377317235478657	0.17368855497863978	0.4179104477404024	0.7458598726067143	2.107062446224073	1.6444094664735294	0.7804274848852925
3	2	smote	0.8	500	10	0.3	1	0.6282187787178756	0.16768472874293752	0.3830845770953689	0.7719745222880766	2.1022705879045938	1.680007708521338	0.7991396051319704
3	3	smote	0.8	500	10	0.3	1	0.6421652096433068	0.18219627619251522	0.37810945271750696	0.7622689611168754	1.9495119838093922	1.5904925103131833	0.8158413510801835
3	1	smote	0.8	500	10	0.3	3	0.6398516969293658	0.18862737953500514	0.4129353233625405	0.7573248407595076	2.195093108066096	1.701596931630526	0.7751821111491359
3	2	smote	0.8	500	10	0.3	3	0.6230265868111671	0.16628226171556387	0.37313432833964505	0.7687898089123008	1.9792075766835484	1.6138315981919553	0.8153927851792535
3	3	smote	0.8	500	10	0.3	3	0.6506949002596959	0.18694078927546343	0.34328358207247345	0.7590822179683934	1.6470057061336183	1.4248992537148821	0.8651452948452784
3	1	smote	1.0	100	5	0.1	1	0.6963542161802453	0.21693420548556458	0.6616915422556372	0.6267515923526958	3.28428016803311	1.7727912858317683	0.539780762385645
3	2	smote	1.0	100	5	0.1	1	0.6864705136736698	0.22575316174399815	0.6915422885228089	0.62356687897692	3.71379825861235	1.8370919866785285	0.4946665978100194
3	3	smote	1.0	100	5	0.1	1	0.7361059584169655	0.22347568501761816	0.7114427860342566	0.6590184831060611	4.7651303416731405	2.086455511285069	0.4378590540088282
3	1	smote	1.0	100	5	0.1	3	0.6952831384478879	0.21673600707675095	0.6517412934999134	0.6324840764290925	3.220673338298148	1.7733688092578124	0.5506205040925242
3	2	smote	1.0	100	5	0.1	3	0.6911176601071078	0.22308793879503153	0.6865671641449469	0.6280254777030062	3.6983038638368297	1.845737018352575	0.49907661709945716
3	3	smote	1.0	100	5	0.1	3	0.7374932222253932	0.22085426232862418	0.7263681591678424	0.6564690885872756	5.0726933471198095	2.114418568729568	0.4168236424547851
3	1	smote	1.0	100	5	0.3	1	0.677771968184555	0.20349585101981393	0.597014925343432	0.6630573248365411	2.915353826305668	1.7718589885808205	0.6077680669288019
3	2	smote	1.0	100	5	0.3	1	0.6555059099407422	0.19137054211409216	0.5422885571869508	0.6828025477663516	2.5503753332761754	1.709624513917138	0.6703423084857183
3	3	smote	1.0	100	5	0.3	1	0.7139351045917639	0.20741682927896715	0.6218905472327417	0.7061822817035935	3.95307668225532	2.1165861938915134	0.5354275478291977
3	1	smote	1.0	100	5	0.3	3	0.6757565674810659	0.19778987580802465	0.5920398009655702	0.6554140127346789	2.760267714040883	1.7181191507027982	0.6224465526877779
3	2	smote	1.0	100	5	0.3	3	0.6610054821434231	0.18885834362771925	0.5771144278319843	0.6732484076390239	2.81187928219027	1.7662175905549868	0.62812709408365
3	3	smote	1.0	100	5	0.3	3	0.7231401945023133	0.21147404712447707	0.6815920397670849	0.6934353091096659	4.841995647571174	2.2233219864765434	0.45917470809207406
3	1	smote	1.0	100	10	0.1	1	0.6846991158855404	0.20477546967745808	0.597014925343432	0.6522292993589031	2.7784560291324096	1.7166912194614277	0.6178579663227259
3	2	smote	1.0	100	10	0.1	1	0.6754998890895839	0.20054242691538005	0.601990049721294	0.6541401273843686	2.86065829296799	1.7405604985713556	0.6084475291031375
3	3	smote	1.0	100	10	0.1	1	0.71903547907372	0.21379134379410392	0.6567164178777752	0.7010834926660224	4.486882179907814	2.196989392673909	0.48964721151876245
3	1	smote	1.0	100	10	0.1	3	0.689709097822987	0.2028791277109907	0.6368159203663275	0.6464968152825065	3.206713464187763	1.801443183208703	0.5617724100578037
3	2	smote	1.0	100	10	0.1	3	0.6786307316918592	0.20451172969490677	0.6368159203663275	0.6407643312061099	3.1275623271477984	1.7726967502348168	0.5667982068884351
3	3	smote	1.0	100	10	0.1	3	0.7264284060893746	0.21303171594247458	0.6815920397670849	0.6819630337751309	4.5901175593319445	2.1431219975037212	0.46689914232054225
3	1	smote	1.0	100	10	0.3	1	0.6549402668187725	0.18535842164719896	0.4975124377861934	0.7012738853458518	2.324304847781054	1.6654466975802371	0.71653538731253
3	2	smote	1.0	100	10	0.3	1	0.6390087777672149	0.1761189758779983	0.452736318385436	0.7114649681483347	2.039875508185798	1.5690860821618537	0.7692067753480676
3	3	smote	1.0	100	10	0.3	1	0.6842286337591837	0.19639046126797344	0.49253731340833146	0.7399617590775018	2.761894354170256	1.8940956250129808	0.6857958178357159
3	1	smote	1.0	100	10	0.3	3	0.6617168932408024	0.1896185458794064	0.5174129352976411	0.6847133757918171	2.328438956300611	1.6410874396787616	0.7048015632764137
3	2	smote	1.0	100	10	0.3	3	0.6472288240327028	0.18402131678369996	0.46766169151902176	0.7127388534986451	2.1797044240966916	1.6280018406067231	0.7468910925775415
3	3	smote	1.0	100	10	0.3	3	0.6933592077851659	0.1967976115364134	0.5074626865419173	0.7361376672993236	2.874396022057254	1.92320996375591	0.669083146599777
3	1	smote	1.0	300	5	0.1	1	0.6637782425452355	0.19804881693223303	0.5820895522098463	0.6675159235626273	2.7963874332596528	1.7507290602898968	0.6260681232876439
3	2	smote	1.0	300	5	0.1	1	0.6445828183921158	0.17507237042793622	0.5472636815648128	0.6872611464924379	2.6563862965159033	1.7499062170492914	0.6587544111263457
3	3	smote	1.0	300	5	0.1	1	0.7081862833696401	0.2054580643607565	0.6169154228548798	0.7029955385551117	3.8117160361719384	2.077125034022774	0.5449317252897059
3	1	smote	1.0	300	5	0.1	3	0.6683097252590551	0.19515613781866933	0.5671641790762605	0.6585987261104548	2.5277919996515505	1.6612830877922449	0.6572071842712249
3	2	smote	1.0	300	5	0.1	3	0.6531736223341891	0.18584767905016447	0.5621890546983985	0.6808917197408861	2.7399064619363505	1.7617500762575133	0.642996420984891
3	3	smote	1.0	300	5	0.1	3	0.7116235267258354	0.21153804080574926	0.6119402984770179	0.7049075844442008	3.7669046582587797	2.073724180905164	0.5505114494176444
3	1	smote	1.0	300	5	0.3	1	0.6324127768799315	0.17221748724497382	0.5074626865419173	0.6917197452185241	2.311795568056925	1.6461082479659592	0.7120474870671912
3	2	smote	1.0	300	5	0.3	1	0.6116123205627911	0.16158558221881136	0.4228855721182644	0.7025477706961621	1.7306910771459982	1.4216923466704867	0.8214593280899225
3	3	smote	1.0	300	5	0.3	1	0.6747413347538915	0.18910189208296121	0.5024875621640553	0.7329509241508416	2.772076265149332	1.8816299653910198	0.6787800037560991
3	1	smote	1.0	300	5	0.3	3	0.6378553094400609	0.18129970098835196	0.5124378109197792	0.6885350318427482	2.3234213191490403	1.645250178532306	0.7081152874592156
3	2	smote	1.0	300	5	0.3	3	0.6168821497607504	0.1645671943599682	0.4427860696297121	0.7114649681483347	1.9594173106169062	1.534600673762692	0.7831923530803975
3	3	smote	1.0	300	5	0.3	3	0.6880479692043289	0.19350763493728756	0.5223880596755031	0.7386870618181092	3.091844387514712	1.9990898396350683	0.6465687008017676
3	1	smote	1.0	300	10	0.1	1	0.639087999492981	0.1816131462307347	0.4975124377861934	0.7025477706961621	2.33849929625397	1.6725792313770431	0.7152361391219344
3	2	smote	1.0	300	10	0.1	1	0.6297620179357988	0.17864916302707717	0.452736318385436	0.723566878976283	2.1653958171447782	1.637778788341376	0.7563415213607184
3	3	smote	1.0	300	10	0.1	1	0.6701926949066015	0.1885694575489523	0.4427860696297121	0.7425111535962874	2.291482407535432	1.719631970928773	0.75044518882581
3	1	smote	1.0	300	10	0.1	3	0.6422394397439555	0.182302151486839	0.4726368158968837	0.6955414012694552	2.047446054787088	1.5523844698219118	0.7582052995818159
3	2	smote	1.0	300	10	0.1	3	0.6291932059447982	0.17479711207898715	0.447761194007574	0.7229299363011279	2.1155637646768417	1.6160575843864469	0.7638897915599658
3	3	smote	1.0	300	10	0.1	3	0.6762046998912385	0.19230784086530894	0.4726368158968837	0.7431485022259838	2.59305200626894	1.8401169609357342	0.7096336404193063
3	1	smote	1.0	300	10	0.3	1	0.6259245175396901	0.16420909800091182	0.46766169151902176	0.7171974522247313	2.227919430303312	1.6536685353838025	0.7422478975729726
3	2	smote	1.0	300	10	0.3	1	0.613548499540514	0.16512219362795116	0.4278606964961263	0.726751592352059	1.9889732745891873	1.5658304636456888	0.7872556478062133
3	3	smote	1.0	300	10	0.3	1	0.6431259889209149	0.18660327178142108	0.4179104477404024	0.7425111535962874	2.070322337698283	1.6230234332361453	0.7839472061811139
3	1	smote	1.0	300	10	0.3	3	0.6255078112621605	0.17225488720727872	0.43283582087398825	0.7171974522247313	1.9353958561002018	1.530523006153094	0.7908061712414326
3	2	smote	1.0	300	10	0.3	3	0.6099866907500713	0.16377519322122006	0.3930348258510928	0.7248407643265934	1.7057907728059387	1.4283904031253074	0.8373772498005546
3	3	smote	1.0	300	10	0.3	3	0.6516715339808288	0.1790641927303882	0.40796019898467856	0.7476099426338585	2.0411254615579053	1.6163876940246302	0.7919100045813228
3	1	smote	1.0	500	5	0.1	1	0.6476201793579872	0.18457639812721433	0.5373134328090888	0.6796178343905758	2.4634129928267616	1.6771015172333559	0.6808040298085605
3	2	smote	1.0	500	5	0.1	1	0.6327312482175111	0.16713732757185112	0.4577114427632979	0.7038216560464725	2.0057215484083692	1.545391270677114	0.7704914233215654
3	3	smote	1.0	500	5	0.1	1	0.7019491452869495	0.207504174647366	0.5671641790762605	0.7265774378538778	3.482035067814594	2.0743136699524474	0.595718766391972
3	1	smote	1.0	500	5	0.1	3	0.6535427955762588	0.18566210977938752	0.5373134328090888	0.6732484076390239	2.39275601094908	1.6444094808615395	0.6872449382257444
3	2	smote	1.0	500	5	0.1	3	0.6394080552650759	0.17655030732812124	0.48756218903046955	0.6980891719700759	2.199991735387539	1.6149211211230003	0.734057802648339
3	3	smote	1.0	500	5	0.1	3	0.6991555923378646	0.20608523556438996	0.5621890546983985	0.728489483742967	3.4453423722013565	2.070597639246541	0.6009845702127233
3	1	smote	1.0	500	5	0.3	1	0.6245127863865385	0.17206871494412296	0.4776119402747457	0.7133757961738002	2.2755554767199757	1.6663349334622337	0.7322761091760163
3	2	smote	1.0	500	5	0.3	1	0.6037234211110054	0.15428865934772523	0.40298507460681665	0.708917197447714	1.643927736953779	1.3844344538014592	0.8421504219690082
3	3	smote	1.0	500	5	0.3	1	0.6689877571987101	0.18504744291607653	0.452736318385436	0.7386870618181092	2.338558668645428	1.732544527683726	0.74085996965887
3	1	smote	1.0	500	5	0.3	3	0.6243939537978895	0.17241510353182085	0.46766169151902176	0.6936305732439897	1.9889637396589606	1.5264632675858691	0.7674666044731253
3	2	smote	1.0	500	5	0.3	3	0.6052460626802294	0.16420787422104205	0.4179104477404024	0.7146496815241106	1.7980768629548438	1.4645521873850362	0.8145103246573768
3	3	smote	1.0	500	5	0.3	3	0.6730100295209738	0.1884711113158516	0.4825870646526076	0.7405991077071983	2.662870807735414	1.8603908482472507	0.6986410366639887
3	1	smote	1.0	500	10	0.1	1	0.630305478974554	0.17708735188350808	0.4577114427632979	0.7146496815241106	2.1138596914902172	1.6040333480883728	0.7588173110103505
3	2	smote	1.0	500	10	0.1	1	0.6210016795005863	0.17506014914659065	0.4228855721182644	0.7229299363011279	1.911910357381838	1.5262766074760887	0.7982992416271346
3	3	smote	1.0	500	10	0.1	1	0.663127954871912	0.1846123597384071	0.40298507460681665	0.7527087316714296	2.054574660352621	1.629596795044989	0.793155296785155
3	1	smote	1.0	500	10	0.1	3	0.6329673289602941	0.1771768914817456	0.452736318385436	0.7114649681483347	2.039875508185798	1.5690860821618537	0.7692067753480676
3	2	smote	1.0	500	10	0.1	3	0.619911588554045	0.1687109240976093	0.3980099502289547	0.723566878976283	1.7305860697425686	1.4398055282121984	0.8319756734899145
3	3	smote	1.0	500	10	0.1	3	0.6654236782943156	0.18873926803555532	0.4129353233625405	0.7514340344120368	2.1264014798359554	1.6612705032769455	0.7812590885429086
3	1	smote	1.0	500	10	0.3	1	0.6260940520328294	0.16570841735151307	0.447761194007574	0.719745222925352	2.0823095095660684	1.5976932943104714	0.7672698348384908
3	2	smote	1.0	500	10	0.3	1	0.6169582026174858	0.1727618927265121	0.43781094525185016	0.7184713375750417	1.987426351982018	1.555120270630868	0.7824794358823491
3	3	smote	1.0	500	10	0.3	1	0.6429896407066008	0.1858702067233865	0.3980099502289547	0.7412364563368946	1.893905396410204	1.5381221373514593	0.8121430570543984
3	1	smote	1.0	500	10	0.3	3	0.6182384257058656	0.17456178851915197	0.4278606964961263	0.7318471337533003	2.040978960865474	1.5955849606569055	0.7817743204812413
3	2	smote	1.0	500	10	0.3	3	0.6083769052825047	0.16593322117428358	0.40298507460681665	0.723566878976283	1.7668202153996166	1.457803097314851	0.8250998414781694
3	3	smote	1.0	500	10	0.3	3	0.6458688076507203	0.17901065864578308	0.4129353233625405	0.73677501592902	1.968810203196109	1.5687542317930123	0.7968031705434279
3	1	class_weight		100	5	0.1	1	0.716086763634059	0.21364439095736973	0.7014925372785327	0.6337579617794029	4.066521605177574	1.915379571206432	0.47101176792040594
3	2	class_weight		100	5	0.1	1	0.7157587856893874	0.24920521254680073	0.7114427860342566	0.6210191082762992	4.040133165434197	1.8772523438475008	0.46465109603495436
3	3	class_weight		100	5	0.1	1	0.7382669190694077	0.22608889213833147	0.7761194029464616	0.6252390057321527	5.783673244655255	2.0709716168648047	0.3580720195322023
3	1	class_weight		100	5	0.1	3	0.7182511011819882	0.21418870927432168	0.6915422885228089	0.6273885350278511	3.7748827046765574	1.8559339552666718	0.49165340030793525
3	2	class_weight		100	5	0.1	3	0.7163513641981177	0.24608747246090318	0.7164179104121184	0.6197452229259889	4.117429118903073	1.8840470515172714	0.4575784927768011
3	3	class_weight		100	5	0.1	3	0.7413141431148907	0.22699034889212755	0.7711442785685998	0.618865519435189	5.471317230548579	2.0232865239402114	0.36979878591762355
3	1	class_weight		100	5	0.3	1	0.6963193586209082	0.21700894102190155	0.5572139303205366	0.6999999999955414	2.9363294852722275	1.8573797057948607	0.6325515190810979
3	2	class_weight		100	5	0.3	1	0.6875194093228127	0.2030280485506266	0.601990049721294	0.6789808917154205	3.199057432107595	1.8752467234292174	0.586187253975993
3	3	class_weight		100	5	0.3	1	0.7285180217459548	0.2180343031862747	0.6567164178777752	0.6927979604799694	4.314270084819087	2.1377344939717116	0.49550315784614435
3	1	class_weight		100	5	0.3	3	0.7044712742022372	0.22986323292680222	0.6368159203663275	0.6700636942632481	3.5610090290082854	1.9301176923925747	0.5420142552460777
3	2	class_weight		100	5	0.3	3	0.7000728839877048	0.20896416544954444	0.6567164178777752	0.6515923566837478	3.577775895170366	1.8849081288167597	0.5268379429755327
3	3	class_weight		100	5	0.3	3	0.7241770751088407	0.21899190675549077	0.6815920397670849	0.6762268961078635	4.470872125597621	2.105153301870995	0.4708596439404712
3	1	class_weight		100	10	0.1	1	0.7058307190163831	0.2151701633665894	0.6467661691220514	0.6605095541359204	3.5623495898245183	1.9051085470897435	0.5347898805069531
3	2	class_weight		100	10	0.1	1	0.7073470228475458	0.20805684724522605	0.6815920397670849	0.6318471337539373	3.6738753173370378	1.8513831718960376	0.5039319452188802
3	3	class_weight		100	10	0.1	1	0.7241532934435535	0.2133452314547289	0.6965174129006707	0.6596558317357575	4.448332865570763	2.046508967636567	0.46006200187778706
3	1	class_weight		100	10	0.1	3	0.7092404220933549	0.2151492331112374	0.676616915389223	0.6356687898048684	3.65056470464125	1.857147776209886	0.5087288926403909
3	2	class_weight		100	10	0.1	3	0.7112209652375068	0.22716053005951625	0.7263681591678424	0.6184713375756785	4.3031111046921	1.903836360586823	0.44243252642948827
3	3	class_weight		100	10	0.1	3	0.7313987741344268	0.22758767648170453	0.7064676616563946	0.6532823454387937	4.534832837841167	2.037587737418788	0.4493192505504712
3	1	class_weight		100	10	0.3	1	0.6757692429571887	0.2048323344058476	0.4577114427632979	0.7579617834346627	2.6431674403189342	1.8910708827216614	0.7154563223818327
3	2	class_weight		100	10	0.3	1	0.6581899420096967	0.17353887284771144	0.4577114427632979	0.7535031847085765	2.5800913994744255	1.8568654676268694	0.7196897916888549
3	3	class_weight		100	10	0.3	1	0.6927757642634502	0.19320291883502166	0.4427860696297121	0.7960484384907837	3.101590243989325	2.1710353411505983	0.6999748965363872
3	1	class_weight		100	10	0.3	3	0.6831717210127706	0.20560810162734144	0.5124378109197792	0.7171974522247313	2.665425533085329	1.811998501537571	0.6798158314278095
3	2	class_weight		100	10	0.3	3	0.6693380232594988	0.17440165383004755	0.5223880596755031	0.7191082802501968	2.800099103087242	1.859748808342653	0.6641724852849674
3	3	class_weight		100	10	0.3	3	0.7132375090766689	0.20565795065705952	0.5671641790762605	0.7374123645587164	3.6797788890797256	2.159904279285989	0.5869657682145053
3	1	class_weight		300	5	0.1	1	0.6668203568146529	0.20553008997219124	0.48756218903046955	0.7452229299315591	2.783009596037153	1.913681516796941	0.6876302157534125
3	2	class_weight		300	5	0.1	1	0.6538580980448077	0.18047560629348597	0.4278606964961263	0.7292993630526796	2.0147313850953896	1.580567690994067	0.7845054097729853
3	3	class_weight		300	5	0.1	1	0.710421759906649	0.21460019270314204	0.532338308431227	0.7527087316714296	3.4647673425692775	2.1526772477754794	0.6213049824960255
3	1	class_weight		300	5	0.1	3	0.6784152485977755	0.21105479026770493	0.527363184053365	0.7216560509508175	2.8928819824240235	1.894645696119389	0.6549336193808344
3	2	class_weight		300	5	0.1	3	0.6714659188135754	0.18568600424669968	0.5174129352976411	0.7165605095495761	2.7105292656780016	1.8254792803240252	0.6734770497901685
3	3	class_weight		300	5	0.1	3	0.7124780812318269	0.20839043474915908	0.5870646765877082	0.7399617590775018	4.045534907519323	2.2576089267831487	0.5580495380553125
3	1	class_weight		300	5	0.3	1	0.6289032544284945	0.16936200092394213	0.28358208953813024	0.848407643306698	2.215335987946041	1.8706884503747259	0.8444265061372398
3	2	class_weight		300	5	0.3	1	0.6260481034318852	0.15608711199045794	0.2736318407824064	0.8191082802495598	1.705817001458752	1.5126829798129042	0.8867791571201034
3	3	class_weight		300	5	0.3	1	0.6796641394683689	0.1856384346588897	0.3233830845610257	0.8457616316071016	2.620776444441252	2.096644738686615	0.8000089885292959
3	1	class_weight		300	5	0.3	3	0.6443657508635169	0.19326141319557344	0.3532338308281973	0.8280254777017324	2.629629474513749	2.053989193094934	0.7810945179561645
3	2	class_weight		300	5	0.3	3	0.6308473555787939	0.16620848170526092	0.28358208953813024	0.8082802547719219	1.668812206961622	1.479149027708536	0.8863483889019935
3	3	class_weight		300	5	0.3	3	0.680680409298314	0.18782982499044762	0.3631840795839212	0.8279158699756028	2.743836643261411	2.1105029175404018	0.7691794973600996
3	1	class_weight		300	10	0.1	1	0.6550892036632127	0.18802394813330905	0.298507462671716	0.8445859872557671	2.3125216502725774	1.9207241238647685	0.8305756188328683
3	2	class_weight		300	10	0.1	1	0.6433453750356498	0.16872924403749479	0.28855721391599215	0.8254777070011117	1.9184318238825087	1.6534116783791823	0.8618558338178008
3	3	class_weight		300	10	0.1	1	0.6792487530480167	0.19003130575387306	0.3383084576946115	0.8597833014604221	3.135064706826883	2.412754237481761	0.7696026818448519
3	1	class_weight		300	10	0.1	3	0.6608898184238046	0.19321128483014186	0.3383084576946115	0.8121019108228529	2.209761574610925	1.8004889840618348	0.8147887910854061
3	2	class_weight		300	10	0.1	3	0.6523132743923693	0.17327095653697402	0.3383084576946115	0.8038216560458356	2.094912499792097	1.7244943230263552	0.8231820194153083
3	3	class_weight		300	10	0.1	3	0.68927193224445	0.1923588719141237	0.37313432833964505	0.8323773103834776	2.955820931291931	2.2260369818245405	0.7531027772015182
3	1	class_weight		300	10	0.3	1	0.6395950185378838	0.16795470891517122	0.17412935322516768	0.8968152866184916	1.8325150688850085	1.6875497410731368	0.9208926853598937
3	2	class_weight		300	10	0.3	1	0.6143755743575119	0.16133316961657573	0.1641791044694438	0.8713375796122845	1.330268639021639	1.2760454157029466	0.9592388822597082
3	3	class_weight		300	10	0.3	1	0.6626776886758051	0.18897545032158375	0.223880597003787	0.9069471000579545	2.8115118136502892	2.4059494447107856	0.8557493533957216
3	1	class_weight		300	10	0.3	3	0.6492172893494312	0.17389270665771203	0.18407960198089154	0.8878980891663192	1.7869316592486308	1.642073575652641	0.9189347277409499
3	2	class_weight		300	10	0.3	3	0.6192176062363343	0.1582366612207761	0.149253731335858	0.8719745222874397	1.1949025875782484	1.1658126362381747	0.9756549499586762
3	3	class_weight		300	10	0.3	3	0.6784702998709449	0.19157476164889828	0.23383084575951088	0.9024856596500799	2.824547709022494	2.397912152626082	0.848954371250632
3	1	class_weight		500	5	0.1	1	0.6533162214405678	0.19592963649021383	0.4278606964961263	0.7885350318421113	2.78858027332603	2.0233170533641145	0.7255724516278802
3	2	class_weight		500	5	0.1	1	0.6456744937731723	0.1743775268478252	0.3980099502289547	0.76624203821168	2.167225795558264	1.7026582973151967	0.7856395393283626
3	3	class_weight		500	5	0.1	1	0.6925855109411514	0.20488347811009755	0.4228855721182644	0.7890376035641234	2.7406499347481486	2.0045541727682337	0.7314156105624421
3	1	class_weight		500	5	0.1	3	0.6621621193396077	0.20869453573403443	0.4427860696297121	0.7681528662371456	2.632800119593518	1.909818954175331	0.7253945765325283
3	2	class_weight		500	5	0.1	3	0.6598805336375447	0.17623966200643568	0.4129353233625405	0.7598726114601283	2.2258462412178606	1.7196510097283844	0.7725830093856902
3	3	class_weight		500	5	0.1	3	0.7064882724681247	0.20780284230190188	0.49253731340833146	0.7839388145265523	3.521603158677437	2.279619495435314	0.6473243456186044
3	1	class_weight		500	5	0.3	1	0.6249215704914916	0.1726002360466326	0.21890547262592508	0.8796178343893019	2.047787380845851	1.8184209706745935	0.8879930442024747
3	2	class_weight		500	5	0.3	1	0.612864023829895	0.1588446723892362	0.1940298507366154	0.8598726114594913	1.4772726231102657	1.3846674722968213	0.9373134219524093
3	3	class_weight		500	5	0.3	1	0.6658834571565372	0.18152437430186824	0.2686567164045444	0.8782664117216172	2.650282930227592	2.206923316192256	0.8327123359240396
3	1	class_weight		500	5	0.3	3	0.6410511138574644	0.1892317782428068	0.28855721391599215	0.8617834394849568	2.528890279827101	2.08771794033615	0.8255470518831617
3	2	class_weight		500	5	0.3	3	0.630389454003866	0.16302471191063556	0.25373134327095864	0.8445859872557671	1.847704799910417	1.6326155052850535	0.8835910838609935
3	3	class_weight		500	5	0.3	3	0.6772732893848159	0.19007791363441062	0.28855721391599215	0.8655194391276896	2.6104130873845834	2.1457167533143346	0.8219835923976435
3	1	class_weight		500	10	0.1	1	0.6452435275850049	0.18350712402790853	0.21890547262592508	0.8815286624147673	2.085336444635321	1.8477503386921166	0.8860682038105764
3	2	class_weight		500	10	0.1	1	0.632764521342333	0.1656558910816534	0.20398009949233928	0.8598726114594913	1.57244307073434	1.4556760606197352	0.9257416513117358
3	3	class_weight		500	10	0.1	1	0.6721840130133272	0.18517577937294055	0.22885572138164895	0.8935627788343304	2.4914813176457002	2.150147264028646	0.8629995432378327
3	1	class_weight		500	10	0.1	3	0.6515258104382546	0.17890283733804416	0.25373134327095864	0.8630573248352672	2.142790541004961	1.8528287433953627	0.8646802785952598
3	2	class_weight		500	10	0.1	3	0.641310961117977	0.16725129901524763	0.2636815920266825	0.8458598726060774	1.9651551108345948	1.7106614570662693	0.8704969027550227
3	3	class_weight		500	10	0.1	3	0.6747999961949336	0.18675842296457082	0.25373134327095864	0.8718929254246534	2.3140296693490523	1.9806191368107018	0.8559177697265925
3	1	class_weight		500	10	0.3	1	0.6417039008777767	0.17162901367324088	0.16915422884730574	0.9044585987203538	1.9273451077368537	1.7704807431847285	0.9186111593632698
3	2	class_weight		500	10	0.3	1	0.6108929872928353	0.1626092706119513	0.13930348258013414	0.8904458598669399	1.315499276013716	1.2715491143963211	0.9665904986998035
3	3	class_weight		500	10	0.3	1	0.6587077360171736	0.18245947516185318	0.21890547262592508	0.9101338432064364	2.8383246581764046	2.435905307152854	0.8582193977536918
3	1	class_weight		500	10	0.3	3	0.6429651107519726	0.17848079114572085	0.1791044776030296	0.8987261146439572	1.9361919187002479	1.7685157361960098	0.913398976492621
3	2	class_weight		500	10	0.3	3	0.6152470133409385	0.15546993170932938	0.13930348258013414	0.8885350318414743	1.2901732957105492	1.2497511315349337	0.9686691879209247
3	3	class_weight		500	10	0.3	3	0.6753120947207875	0.19272013357094978	0.19900497511447734	0.9075844486876509	2.4399226305963717	2.1533708424047098	0.8825570085716822
4	1	none		100	5	0.1	1	0.7368444402192857	0.23273405861410495	0.004975124377861934	0.9949044585923892	0.9762480828952042	0.9763662418224239	1.0001210237098634
4	2	none		100	5	0.1	1	0.735736920493076	0.2504266815789621	0.014925373133585803	0.9999999999936307	1514187.0761672936	1491587.2692969423	0.9850746170219424
4	3	none		100	5	0.1	1	0.7009360463457093	0.2041949488867225	0.0	0.9987253027342338	0.0	0.0	1.001276314167182
4	1	none		100	5	0.1	3	0.7362978103114999	0.23064098297990668	0.0	0.9974522292930099	0.0	0.0	1.0025542683715822
4	2	none		100	5	0.1	3	0.7369315841176284	0.25180819191976367	0.0	0.9999999999936307	0.0	0.0	0.9999999900063695
4	3	none		100	5	0.1	3	0.7068386556700246	0.21473588563606336	0.004975124377861934	0.9980879541045374	2.609986340910735	2.6019764326284758	0.9969310435627309
4	1	none		100	5	0.3	1	0.7124647463320342	0.20801404957435324	0.014925373133585803	0.9853503184650615	1.0191033883267475	1.0188182527932286	0.9997201994146825
4	2	none		100	5	0.3	1	0.7146734480463923	0.21725319258797357	0.019900497511447734	0.9936305732420788	3.1675077138056844	3.124373200926912	0.9863821816862998
4	3	none		100	5	0.3	1	0.6915486303346239	0.19350307751883256	0.024875621889309668	0.99235181643727	3.3099446485824213	3.2524833067156806	0.9826397776800295
4	1	none		100	5	0.3	3	0.7228602211870584	0.21787758467198934	0.009950248755723867	0.9936305732420788	1.5678367328734106	1.562186600463456	0.9963962139871751
4	2	none		100	5	0.3	3	0.7214104636055392	0.22532455344814623	0.009950248755723867	0.9942675159172341	1.743157202833742	1.7357625864173325	0.9957579076425461
4	3	none		100	5	0.3	3	0.7023914842612939	0.2065320613829426	0.019900497511447734	0.9955385595857519	4.530809271674188	4.460544366444905	0.9844917438973521
4	1	none		100	10	0.1	1	0.7324904141711822	0.23688518910533013	0.009950248755723867	0.9968152866178548	3.1457187590953097	3.124368292552128	0.9932128395335285
4	2	none		100	10	0.1	1	0.7293310517476312	0.2378329788636761	0.014925373133585803	0.9980891719681652	7.914099969344617	7.810904370190923	0.986960528841634
4	3	none		100	10	0.1	1	0.7015115626456627	0.2082889409521027	0.019900497511447734	0.997450605474841	7.944131254226488	7.805939510602584	0.9826045392953828
4	1	none		100	10	0.1	3	0.7347355578793928	0.22882457425604086	0.0	0.9955414012675444	0.0	0.0	1.0044785567752312
4	2	none		100	10	0.1	3	0.7348781569857717	0.24024741678876385	0.014925373133585803	0.9999999999936307	1514187.0761672936	1491587.2692969423	0.9850746170219424
4	3	none		100	10	0.1	3	0.6991016872298799	0.20182322709049588	0.004975124377861934	0.9980879541045374	2.609986340910735	2.6019764326284758	0.9969310435627309
4	1	none		100	10	0.3	1	0.6953766200842919	0.20695029545329857	0.049751243778619336	0.9878980891656822	4.273901121695352	4.111020428884171	0.9618894469216026
4	2	none		100	10	0.3	1	0.6910495294229488	0.20746312089060576	0.049751243778619336	0.9821656050892856	2.8833192492701754	2.7896217467133035	0.9675035876052293
4	3	none		100	10	0.3	1	0.6803458805399389	0.18682119633841127	0.0447761194007574	0.9815168897324315	2.4892227899712585	2.4225411484944956	0.9732118528571881
4	1	none		100	10	0.3	3	0.7057356529454638	0.2083931173100631	0.034825870645033535	0.9885350318408375	3.1111083952523186	3.03758717736427	0.9763681493350316
4	2	none		100	10	0.3	3	0.7128180752289508	0.21731259266832914	0.029850746267171605	0.9936305732420788	4.799992458111627	4.686559801390368	0.9763681493854243
4	3	none		100	10	0.3	3	0.6752597750571553	0.17781915590687203	0.009950248755723867	0.9910771191778772	1.1162945127252435	1.1151373421552944	0.9989633723719834
4	1	none		300	5	0.1	1	0.6855040086193238	0.20452364961846833	0.05472636815648127	0.983439490439596	3.4380546017934464	3.304628695788708	0.961191442301212
4	2	none		300	5	0.1	1	0.6884985898532814	0.21617752909921906	0.0447761194007574	0.9866242038153719	3.457586698262232	3.347545469985607	0.9681739685926608
4	3	none		300	5	0.1	1	0.6754452720463965	0.1760811561810035	0.029850746267171605	0.9802421924730387	1.5265500954331925	1.5108321668847062	0.9897036174174637
4	1	none		300	5	0.1	3	0.7019393478467535	0.20819030040963077	0.049751243778619336	0.9859872611402167	3.6839573873032556	3.550427134350913	0.9637535737378157
4	2	none		300	5	0.1	3	0.7018569572519567	0.21932604974380798	0.0447761194007574	0.9885350318408375	4.041663138041744	3.905469228039776	0.9663024983114779
4	3	none		300	5	0.1	3	0.6835500635763185	0.18290752820228304	0.019900497511447734	0.9872530273996989	1.5725875980144912	1.5611928042466807	0.9927541018967253
4	1	none		300	5	0.3	1	0.6409766454352441	0.18027879334797253	0.09950248755723867	0.9636942675097855	2.9330223561513464	2.7406817966622654	0.9344223925140175
4	2	none		300	5	0.3	1	0.6525541084386983	0.18933859697393646	0.1044776119351006	0.9624203821594751	2.987852310534326	2.780166221402403	0.9304898310140017
4	3	none		300	5	0.3	1	0.6523453478306365	0.1619362206245038	0.0447761194007574	0.9579349904336653	1.0674713373631608	1.0644502216419363	0.9971698290247298
4	1	none		300	5	0.3	3	0.66678074595177	0.1903295172747803	0.07960199004579094	0.9719745222868028	2.9995075275699703	2.8403427216114565	0.946936343886246
4	2	none		300	5	0.3	3	0.6628307507050734	0.19383528629271213	0.06467661691220514	0.9675159235607165	2.0595529741274996	1.991024652427678	0.9667265939957759
4	3	none		300	5	0.3	3	0.6502715866175813	0.16283490728542005	0.05970149253434321	0.9636711281009327	1.6842100625465084	1.6433616839684781	0.975746258540714
4	1	none		300	10	0.1	1	0.6755173178692525	0.19836816565042398	0.0895522388015148	0.9719745222868028	3.411325159033233	3.1953855618128886	0.9366991942231642
4	2	none		300	10	0.1	1	0.6668203568146529	0.1977337361002194	0.08457711442365287	0.9687898089110268	2.8679005880415467	2.7099189198602986	0.9449138169157608
4	3	none		300	10	0.1	1	0.645209262800085	0.16883527594344644	0.06467661691220514	0.9617590822118436	1.7390952897250398	1.6912930897099234	0.9725131695264224
4	1	none		300	10	0.1	3	0.6855087619228697	0.20711585020396414	0.05970149253434321	0.9802547770638201	3.1520721344588245	3.0235901864165973	0.9592388834765649
4	2	none		300	10	0.1	3	0.677930411636087	0.21122969189216595	0.08457711442365287	0.9757961783377338	3.724826833629118	3.4943688091959704	0.9381291877515606
4	3	none		300	10	0.1	3	0.6563707910416053	0.17203834573526486	0.0447761194007574	0.9719566602869857	1.6246443067605543	1.5966751425553762	0.9827844283605744
4	1	none		300	10	0.3	1	0.6586589346262319	0.1876714914908502	0.10945273631296254	0.947770700630906	2.2302761768251025	2.095619062076468	0.9396231110520641
4	2	none		300	10	0.3	1	0.6434673764933296	0.17736555418168015	0.1343283582022722	0.947770700630906	2.8158110656431545	2.5718961216393015	0.913376655437551
4	3	none		300	10	0.3	1	0.6310353902888364	0.16123773714878042	0.09452736317937674	0.9369024856536846	1.5501163047107518	1.4981152455452353	0.96645343674623
4	1	none		300	10	0.3	3	0.6655242893811198	0.19545537741055435	0.09452736317937674	0.9522292993569922	2.0809519449173726	1.978772388080701	0.9508976755105951
4	2	none		300	10	0.3	3	0.64847260512723	0.18439733747708953	0.12437810944654835	0.9573248407582337	3.1864816120302106	2.914531135000609	0.9146549260263425
4	3	none		300	10	0.3	3	0.6457007505493564	0.1663396451717075	0.0895522388015148	0.9445506692100412	1.6755225921905816	1.615028015224512	0.9638950892078364
4	1	none		500	5	0.1	1	0.6727604018125931	0.20305142021655243	0.06965174129006707	0.9815286624141305	3.9782386693505276	3.770799123684422	0.9478564252450047
4	2	none		500	5	0.1	1	0.6766105776848242	0.20127940231003777	0.049751243778619336	0.9777070063631994	2.2961844589838187	2.2316976477988604	0.9719156560377812
4	3	none		500	5	0.1	1	0.6609701651081749	0.17149993801815402	0.03980099502289547	0.9694072657682001	1.3134710731966697	1.3009945992855394	0.9905011329899513
4	1	none		500	5	0.1	3	0.6820689545901067	0.19995690917848302	0.049751243778619336	0.9802547770638201	2.599221786553578	2.5196584886804976	0.9693895594916528
4	2	none		500	5	0.1	3	0.683794403777292	0.20820646873061127	0.05472636815648127	0.9872611464905271	4.486838579201304	4.296016525790195	0.957470701271927
4	3	none		500	5	0.1	3	0.6719176583621091	0.1752469656630402	0.024875621889309668	0.9776927979542531	1.1180753003812467	1.115138092483076	0.9973729684593496
4	1	none		500	5	0.3	1	0.6372278733719936	0.17921591797172548	0.1044776119351006	0.9503184713315267	2.231623481829256	2.1029463807931443	0.9423392322226013
4	2	none		500	5	0.3	1	0.6451611369902083	0.17681781155787965	0.12935323382441027	0.9433121019048197	2.472294907983647	2.281848778177231	0.9229678652355074
4	3	none		500	5	0.3	1	0.6486258953796981	0.15995899436843242	0.06467661691220514	0.9407265774318628	1.0974603506461302	1.091156933384224	0.994256349914784
4	1	none		500	5	0.3	3	0.6530009189720188	0.1852029132330271	0.11940298506868642	0.9643312101849406	3.6658585334234406	3.347547035161929	0.9131686255708196
4	2	none		500	5	0.3	3	0.6508540102037582	0.18170398513090574	0.0895522388015148	0.9579617834333889	2.241430166610175	2.1302572947413947	0.9504009110169093
4	3	none		500	5	0.3	3	0.6413962691323498	0.16188921693331357	0.08457711442365287	0.9464627150991303	1.6333459682931013	1.5797793777264395	0.9672043719212162
4	1	none		500	10	0.1	1	0.6689609278448521	0.1919704690403118	0.09950248755723867	0.9566878980830785	2.4406884183517823	2.2973363143339207	0.941265698912296
4	2	none		500	10	0.1	1	0.6561460214849321	0.18733129480037156	0.1044776119351006	0.9554140127327682	2.499999438284506	2.3432830560882323	0.9373134230366842
4	3	none		500	10	0.1	1	0.6390545678237239	0.16419845916618886	0.08457711442365287	0.9458253664694339	1.6130431806228405	1.5611937414213592	0.9678561268819272
4	1	none		500	10	0.1	3	0.6705358557530817	0.19677982601269814	0.09452736317937674	0.9700636942613372	3.3828606867378075	3.157615118860285	0.933415643573741
4	2	none		500	10	0.1	3	0.6658998003612511	0.1990268313429598	0.10945273631296254	0.9617834394843199	3.093109058349156	2.864012516980153	0.9259332380532467
4	3	none		500	10	0.1	3	0.6386582067356018	0.1618141786196684	0.05970149253434321	0.9585723390633616	1.4691083145341906	1.4411018332566585	0.9809363981596584
4	1	none		500	10	0.3	1	0.6582263840035492	0.18777685517620551	0.11940298506868642	0.9439490445799749	2.2835126889976185	2.1302574215078143	0.9328861665348552
4	2	none		500	10	0.3	1	0.6350888867763096	0.17021775319678223	0.14427860695799608	0.9452229299302852	2.9094099591570375	2.6339229249600877	0.9053117067864619
4	3	none		500	10	0.3	1	0.627002019856105	0.1589320013544251	0.09950248755723867	0.9318036966161135	1.509784464256965	1.4590596268323979	0.9664025867775928
4	1	none		500	10	0.3	3	0.6604414234559686	0.19093896810752298	0.11442786069082447	0.9452229299302852	2.229683417809614	2.0889733542786906	0.9368923477190373
4	2	none		500	10	0.3	3	0.6396520581804355	0.1780020564380398	0.13930348258013414	0.9458598726054405	2.827609132627915	2.573016790942473	0.9099619650312413
4	3	none		500	10	0.3	3	0.6399202204401827	0.16811393417107812	0.0895522388015148	0.9369024856536846	1.4605064752720958	1.4192670747270653	0.971763620464324
4	1	undersample	0.6	100	5	0.1	1	0.7329863421744778	0.2303514059547053	0.43781094525185016	0.8095541401222321	3.3103854702812128	2.2988734044631496	0.6944428049232613
4	2	undersample	0.6	100	5	0.1	1	0.7318661469721457	0.24495742924931002	0.5422885571869508	0.7681528662371456	3.9254059310027776	2.3389917528664164	0.5958598307347138
4	3	undersample	0.6	100	5	0.1	1	0.7000133177325608	0.206419664586071	0.5920398009655702	0.741873804966591	4.170912193968028	2.2936059548426835	0.5499051062380488
4	1	undersample	0.6	100	5	0.1	3	0.737989986373863	0.23523202033467774	0.4278606964961263	0.8203821655998702	3.415602638960325	2.382061191776651	0.6974058195322451
4	2	undersample	0.6	100	5	0.1	3	0.7316918591754602	0.2470339222952994	0.5024875621640553	0.7713375796129215	3.406991485370183	2.1975081840661237	0.6449996013880384
4	3	undersample	0.6	100	5	0.1	3	0.7050122237759577	0.21498426951565447	0.5920398009655702	0.7399617590775018	4.129572992225882	2.2767412058236842	0.5513260496458176
4	1	undersample	0.6	100	5	0.3	1	0.7150141014671862	0.20806046335755135	0.4776119402747457	0.7821656050905595	3.2828736929987445	2.1925459409100307	0.6678739766190974
4	2	undersample	0.6	100	5	0.3	1	0.7102053427131857	0.210242354854473	0.527363184053365	0.7477707006321799	3.307921178770165	2.090808500309231	0.6320611508667658
4	3	undersample	0.6	100	5	0.3	1	0.6829253985014381	0.19020477588517742	0.5174129352976411	0.741873804966591	3.081481355874162	2.004495960534782	0.6504975037083514
4	1	undersample	0.6	100	5	0.3	3	0.7198101847450645	0.20617489497684197	0.43283582087398825	0.8006369426700597	3.0648224405478506	2.171093305650525	0.7083912093172379
4	2	undersample	0.6	100	5	0.3	3	0.7193221789143454	0.2361597234226987	0.5024875621640553	0.751592356683111	3.0558973069875472	2.0228344636509297	0.661944505944813
4	3	undersample	0.6	100	5	0.3	3	0.6878688139924977	0.19376896593201864	0.5024875621640553	0.7514340344120368	3.0533075636036147	2.0215460341080904	0.6620839733515477
4	1	undersample	0.6	100	10	0.1	1	0.7178534081186424	0.20558017606051565	0.40796019898467856	0.7904458598675769	2.5992182846156755	1.9468008566133246	0.7489947428209165
4	2	undersample	0.6	100	10	0.1	1	0.7151012453655291	0.23407339872669305	0.5422885571869508	0.7382165605048522	3.341029166169253	2.071515820548473	0.6200232575381356
4	3	undersample	0.6	100	10	0.1	1	0.6934749452228977	0.1991529341146391	0.5373134328090888	0.7405991077071983	3.3155265338108424	2.071363006295908	0.6247463116393259
4	1	undersample	0.6	100	10	0.1	3	0.7253160946858066	0.21275408060028406	0.4129353233625405	0.798089171969439	2.7802757505866786	2.045136989130019	0.7355878138690768
4	2	undersample	0.6	100	10	0.1	3	0.7231121462749944	0.24341587476870086	0.4975124377861934	0.7452229299315591	2.8960394858428757	1.9527362416295315	0.6742781727303707
4	3	undersample	0.6	100	10	0.1	3	0.7002210109427369	0.20646364389419303	0.5522388059426747	0.7456978967447694	3.616541198945775	2.171585595076906	0.6004592342386457
4	1	undersample	0.6	100	10	0.3	1	0.6888471654466521	0.1872536027214627	0.49253731340833146	0.7547770700588868	2.987394830935753	2.0085287026026495	0.6723345210112591
4	2	undersample	0.6	100	10	0.3	1	0.6722185252083531	0.1906960567156621	0.5074626865419173	0.7203821656005072	2.654379691542746	1.8148437115368796	0.6837166855877659
4	3	undersample	0.6	100	10	0.3	1	0.680063671445196	0.18752161179409188	0.5024875621640553	0.7469725940041622	2.9816623454505815	1.9859016470069828	0.6660383997606055
4	1	undersample	0.6	100	10	0.3	3	0.6977675317679121	0.1910637445218248	0.43781094525185016	0.7815286624154043	2.785830256857086	2.003974205735709	0.7193453990761974
4	2	undersample	0.6	100	10	0.3	3	0.6913489875463447	0.206513752142592	0.4825870646526076	0.73057324840299	2.5290733726394206	1.791162324752387	0.7082286812392239
4	3	undersample	0.6	100	10	0.3	3	0.6829539364997828	0.18960967361557718	0.4975124377861934	0.7393244104478055	2.8081046599521153	1.9085500853967639	0.6796577365988425
4	1	undersample	0.6	300	5	0.1	1	0.6817029502170674	0.1851035806883824	0.40298507460681665	0.755414012734042	2.0847655407542023	1.6476212011786535	0.7903148570533934
4	2	undersample	0.6	300	5	0.1	1	0.6807950692397883	0.20481732648329978	0.4726368158968837	0.7292993630526796	2.4145393109019926	1.7459759377260042	0.7231093342308731
4	3	undersample	0.6	300	5	0.1	1	0.6791124048337027	0.185360332998052	0.5074626865419173	0.7393244104478055	2.9221307270878785	1.9467210871046992	0.6661991675586139
4	1	undersample	0.6	300	5	0.1	3	0.6945115188389264	0.1871298817006236	0.43283582087398825	0.7675159235619904	2.519466364475111	1.8617868754186802	0.7389607880762039
4	2	undersample	0.6	300	5	0.1	3	0.68708685870013	0.21176106774020317	0.4975124377861934	0.7331210191036107	2.7198184164028207	1.8641873461644765	0.6854087418938174
4	3	undersample	0.6	300	5	0.1	3	0.6790252053943159	0.1867805886186077	0.49253731340833146	0.750159337152644	2.9142405750428693	1.9714056474273698	0.6764731900199983
4	1	undersample	0.6	300	5	0.3	1	0.6444338815476757	0.17235400224464403	0.452736318385436	0.701910828021007	1.94797973518027	1.5187948632679376	0.7796769218687933
4	2	undersample	0.6	300	5	0.3	1	0.6310089678993568	0.17144304719607348	0.4825870646526076	0.6834394904415068	2.013639468506117	1.5244701560563252	0.7570720378513972
4	3	undersample	0.6	300	5	0.3	1	0.6408889269395533	0.1831462442527103	0.4427860696297121	0.711918419370861	1.963752304526158	1.5370161927484338	0.7826935044548725
4	1	undersample	0.6	300	5	0.3	3	0.6495642805082866	0.16766339847618617	0.4179104477404024	0.733757961778766	1.9786528535110106	1.569663584443053	0.7932991185751673
4	2	undersample	0.6	300	5	0.3	3	0.6517080204075165	0.18108794752862886	0.5024875621640553	0.6949044585943001	2.3004383386553386	1.6469842311659075	0.7159436445161255
4	3	undersample	0.6	300	5	0.3	3	0.6487749271488319	0.17746582160768198	0.447761194007574	0.7189292542975212	2.0739105731673955	1.5930550757174526	0.768140668932191
4	1	undersample	0.6	300	10	0.1	1	0.662532877016193	0.17219010993416156	0.4975124377861934	0.7171974522247313	2.5109266784320328	1.7592218461529816	0.7006265201428638
4	2	undersample	0.6	300	10	0.1	1	0.6534667427195234	0.1967104017356685	0.5024875621640553	0.701910828021007	2.3782477835053113	1.6856953976929856	0.7087972017053467
4	3	undersample	0.6	300	10	0.1	1	0.6672643791875549	0.18907460032564163	0.5024875621640553	0.7246653919647886	2.658263789977831	1.8250068434903246	0.6865409007895739
4	1	undersample	0.6	300	10	0.1	3	0.6727699084196852	0.17652084215955427	0.43781094525185016	0.7331210191036107	2.1392695683802074	1.6404848646247392	0.7668434438929409
4	2	undersample	0.6	300	10	0.1	3	0.662878283740533	0.1888618184248448	0.5124378109197792	0.7031847133713174	2.489971011035741	1.7264535107866812	0.6933628858469427
4	3	undersample	0.6	300	10	0.1	3	0.6657534507196332	0.18368968469512664	0.4776119402747457	0.7240280433350923	2.398680216212845	1.7306538270775687	0.7215025126705752
4	1	undersample	0.6	300	10	0.3	1	0.6499952466964541	0.17395785595199673	0.4577114427632979	0.7076433120974036	2.0429732886184695	1.565592463066443	0.7663303535874514
4	2	undersample	0.6	300	10	0.3	1	0.633429983838768	0.17613713551518015	0.48756218903046955	0.6821656050911964	2.0421035629862203	1.53401325187047	0.7511926717400207
4	3	undersample	0.6	300	10	0.3	1	0.6467962925969262	0.17814686892543735	0.4726368158968837	0.7176545570381284	2.2779930200122815	1.6739664511640264	0.7348426503848863
4	1	undersample	0.6	300	10	0.3	3	0.6383639129194791	0.16361392989035078	0.452736318385436	0.705732484071938	1.9840219734494706	1.5385194712110843	0.7754548447343835
4	2	undersample	0.6	300	10	0.3	3	0.6397439553823241	0.17177371772333305	0.4975124377861934	0.684076433116662	2.143883677250135	1.574787303607642	0.7345488465067822
4	3	undersample	0.6	300	10	0.3	3	0.6554544042058669	0.1787085453133207	0.447761194007574	0.7291268323726634	2.182511843984505	1.6530289116466061	0.757397442940623
4	1	undersample	0.6	500	5	0.1	1	0.6592087334030485	0.17753240472250492	0.4129353233625405	0.7394904458551625	1.9966639670906834	1.585106192619315	0.7938772867035386
4	2	undersample	0.6	500	5	0.1	1	0.664830307063409	0.19330199960278485	0.4825870646526076	0.7108280254731795	2.2926973119157013	1.6688582935939562	0.7279016998857737
4	3	undersample	0.6	500	5	0.1	1	0.6605801457974626	0.17828744736579646	0.4825870646526076	0.7374123645587164	2.6192353350208526	1.8378132902696573	0.7016602286570299
4	1	undersample	0.6	500	5	0.1	3	0.6753715498938428	0.17659043289630547	0.4179104477404024	0.7388535031800073	2.0312694671677773	1.6002911654049676	0.7878280902452482
4	2	undersample	0.6	500	5	0.1	3	0.6650933231929526	0.1967221432026659	0.4825870646526076	0.7178343948998864	2.372785989733362	1.710297211378444	0.7207970693736168
4	3	undersample	0.6	500	5	0.1	3	0.6658343083816101	0.18163672574647258	0.46268656714115985	0.7393244104478055	2.442271027430849	1.7749515794189903	0.726762728239643
4	1	undersample	0.6	500	5	0.3	1	0.6300377095414645	0.1654095862249965	0.452736318385436	0.6999999999955414	1.9303029686285595	1.5091210109583244	0.7818052482857103
4	2	undersample	0.6	500	5	0.3	1	0.6299315524289381	0.16782695776473494	0.49253731340833146	0.684076433116662	2.1016365580103953	1.5590394305715656	0.741821607362565
4	3	undersample	0.6	500	5	0.3	1	0.6359027044509764	0.17386820559512295	0.4427860696297121	0.7100063734817719	1.9455650844417172	1.5268820203986784	0.7848012966274878
4	1	undersample	0.6	500	5	0.3	3	0.6313987387901258	0.1560126677447259	0.4179104477404024	0.7146496815241106	1.7980768629548438	1.4645521873850362	0.8145103246573768
4	2	undersample	0.6	500	5	0.3	3	0.6383132110149887	0.16978982615921623	0.4825870646526076	0.6866242038172827	2.043581863397712	1.539962738448385	0.7535605720497951
4	3	undersample	0.6	500	5	0.3	3	0.6423332667446706	0.1739302550090624	0.43283582087398825	0.7100063734817719	1.8684788278205862	1.4925700648841014	0.7988156054945845
4	1	undersample	0.6	500	10	0.1	1	0.6514751085337643	0.16752923454116964	0.46766169151902176	0.708917197447714	2.139552884031215	1.6066276377449034	0.7509174595966353
4	2	undersample	0.6	500	10	0.1	1	0.6451294482999018	0.19314086006115	0.5074626865419173	0.6923566878936793	2.318715026567482	1.649516339465804	0.71139242959085
4	3	undersample	0.6	500	10	0.1	1	0.6535233329845356	0.18200114436219367	0.4825870646526076	0.7125557680005574	2.3120841771035785	1.6788893083951337	0.7261367479178418
4	1	undersample	0.6	500	10	0.1	3	0.6606268022942612	0.17510161642304636	0.452736318385436	0.7216560509508175	2.144851182717478	1.6265354561024943	0.7583441908511334
4	2	undersample	0.6	500	10	0.1	3	0.6529090217701302	0.18160696244095825	0.5174129352976411	0.7038216560464725	2.5478327471977313	1.7469640451132593	0.685666679477432
4	3	undersample	0.6	500	10	0.1	3	0.6607783263415239	0.18389094272787615	0.4726368158968837	0.7221159974460032	2.3289552564200124	1.7008420583571489	0.7303025811161655
4	1	undersample	0.6	500	10	0.3	1	0.6442944513103274	0.17144339810141423	0.43781094525185016	0.6999999999955414	1.8171090871063647	1.4593697688388192	0.803127209600655
4	2	undersample	0.6	500	10	0.3	1	0.6320293437272237	0.1755470363503314	0.5024875621640553	0.6847133757918171	2.1934342754478355	1.5937483789187974	0.7265995497672514
4	3	undersample	0.6	500	10	0.3	1	0.6436491855572362	0.1756620216063607	0.4825870646526076	0.7163798597787356	2.3558339705121547	1.701526017372604	0.7222605731610003
4	1	undersample	0.6	500	10	0.3	3	0.637353043698704	0.16526481108324492	0.4427860696297121	0.7095541401228691	1.9412984944817644	1.5245046170462904	0.7853014886514279
4	2	undersample	0.6	500	10	0.3	3	0.6366226193871408	0.1737285050174314	0.4975124377861934	0.6789808917154205	2.094137922289702	1.5497906805200143	0.7400614081254567
4	3	undersample	0.6	500	10	0.3	3	0.6513893248860858	0.17829892660989968	0.452736318385436	0.7240280433350923	2.1703967311034216	1.6405156069172784	0.7558597751754256
4	1	undersample	0.8	100	5	0.1	1	0.729945812339576	0.21498850327286906	0.6417910447441895	0.6980891719700759	4.142756521459551	2.125763516580276	0.5131277843969875
4	2	undersample	0.8	100	5	0.1	1	0.7202886839686916	0.23010426112528606	0.676616915389223	0.6490445859831272	3.8694400497321415	1.9279283609439055	0.4982447841214039
4	3	undersample	0.8	100	5	0.1	1	0.705438708306777	0.2090205124505044	0.7014925372785327	0.6443594646230443	4.2577955525859075	1.9724762724536835	0.46326231626546144
4	1	undersample	0.8	100	5	0.1	3	0.7325268561650347	0.2281809431661529	0.6368159203663275	0.6999999999955414	4.0913240434798706	2.122719663765555	0.5188343920680597
4	2	undersample	0.8	100	5	0.1	3	0.7296019900497512	0.24487580316379925	0.6965174129006707	0.6388535031806443	4.059906766368439	1.9286284091045256	0.47504252671068203
4	3	undersample	0.8	100	5	0.1	3	0.706583399129274	0.21114068498098013	0.6815920397670849	0.6507329509200082	3.9882811148942654	1.9514924813192345	0.4893066424401631
4	1	undersample	0.8	100	5	0.3	1	0.7085939728111038	0.20751607933768024	0.606965174099156	0.7038216560464725	3.669797058110676	2.0493232067674776	0.5584295637112319
4	2	undersample	0.8	100	5	0.3	1	0.6967946889755047	0.2154754953191363	0.6218905472327417	0.6579617834352997	3.16389777322827	1.8181901873330646	0.574667794604155
4	3	undersample	0.8	100	5	0.3	1	0.6778551474621792	0.18581036221363234	0.601990049721294	0.6596558317357575	2.9315308081743083	1.7687684648858901	0.60336000243918
4	1	undersample	0.8	100	5	0.3	3	0.7178898501124948	0.21782286806510212	0.6119402984770179	0.7044585987216277	3.7587863295250727	2.070573784668801	0.5508623171305822
4	2	undersample	0.8	100	5	0.3	3	0.714307443673353	0.22751526754917972	0.6616915422556372	0.6496815286582823	3.627272609305261	1.8888285303172205	0.5207296769476242
4	3	undersample	0.8	100	5	0.3	3	0.6909968956999578	0.19093514716163262	0.6666666666334992	0.6481835564012226	3.6847824885383558	1.8949274822541042	0.5142576125729312
4	1	undersample	0.8	100	10	0.1	1	0.7101118610767817	0.20398829082029618	0.606965174099156	0.6885350318427482	3.4138902785689296	1.9487429299120516	0.5708276297005196
4	2	undersample	0.8	100	10	0.1	1	0.7062727762461577	0.22295373802449564	0.6368159203663275	0.6363057324800235	3.0677253612643254	1.7509649167668013	0.5707697658332456
4	3	undersample	0.8	100	10	0.1	1	0.6913805732332601	0.19908555509616946	0.6616915422556372	0.6475462077715262	3.59344738974813	1.8773851723883626	0.522446812999112
4	1	undersample	0.8	100	10	0.1	3	0.7173273758595557	0.2065219208844217	0.6218905472327417	0.6949044585943001	3.7461541304649004	2.0383468207498856	0.544117169849438
4	2	undersample	0.8	100	10	0.1	3	0.7187581202268911	0.23966238813181878	0.7064676616563946	0.6242038216520752	3.997701681732601	1.8799223716508882	0.4702507794076106
4	3	undersample	0.8	100	10	0.1	3	0.6930817550234805	0.1938057799976374	0.6815920397670849	0.6430847673636515	3.8569474179853476	1.9096747864633539	0.49512594830535345
4	1	undersample	0.8	100	10	0.3	1	0.6771635453306715	0.18065863809615565	0.5422885571869508	0.6853503184669724	2.580619525888681	1.7234676269499178	0.6678503296801246
4	2	undersample	0.8	100	10	0.3	1	0.6792153880280127	0.19745423653421532	0.6218905472327417	0.6356687898048684	2.869663149212242	1.7069372943105572	0.5948214744585966
4	3	undersample	0.8	100	10	0.3	1	0.6625413404614912	0.17594908619691332	0.5771144278319843	0.6577437858466684	2.622674913879533	1.6862057929249976	0.6429335781474976
4	1	undersample	0.8	100	10	0.3	3	0.69223785530944	0.19368706162460436	0.5721393034541224	0.6872611464924379	2.938592237666676	1.82944740873335	0.6225591138156887
4	2	undersample	0.8	100	10	0.3	3	0.6869632728079349	0.21074354186937233	0.6318407959884657	0.6439490445818857	3.103925835766402	1.7745796454911689	0.5717210102134229
4	3	undersample	0.8	100	10	0.3	3	0.675567351261538	0.17883910992325058	0.6218905472327417	0.6673040152921141	3.29892608635844	1.8692456690943178	0.5666224665762204
4	1	undersample	0.8	300	5	0.1	1	0.6850508603479418	0.1983872760273041	0.5771144278319843	0.6834394904415068	2.9463367466113617	1.8230777123972548	0.6187608001803065
4	2	undersample	0.8	300	5	0.1	1	0.6728760655322117	0.2074453859751206	0.601990049721294	0.6324840764290925	2.6029678662023406	1.6379971444289716	0.6292805760945048
4	3	undersample	0.8	300	5	0.1	1	0.6647910859976726	0.17581867346658198	0.5721393034541224	0.6532823454387937	2.51955789562571	1.6501590831208497	0.6549399244963443
4	1	undersample	0.8	300	5	0.1	3	0.695007446842222	0.19959152496871768	0.5920398009655702	0.6949044585943001	3.3053871221279545	1.940506173353891	0.5870737885161098
4	2	undersample	0.8	300	5	0.1	3	0.6886522800012677	0.20961191229556958	0.6567164178777752	0.6363057324800235	3.3469884002360346	1.8056825704157637	0.5394947101754342
4	3	undersample	0.8	300	5	0.1	3	0.6720476647990131	0.1785732059640036	0.606965174099156	0.6520076481794009	2.8934482366398737	1.7441910820216953	0.6028070697793857
4	1	undersample	0.8	300	5	0.3	1	0.6423836232848497	0.1724751217703498	0.5572139303205366	0.6369426751551788	2.207766549336319	1.5347821868375202	0.6951741184869517
4	2	undersample	0.8	300	5	0.3	1	0.6461941882941978	0.18186099176477705	0.5920398009655702	0.62356687897692	2.4039659315863684	1.572762204422625	0.654236468045579
4	3	undersample	0.8	300	5	0.3	1	0.6339954148949325	0.16543979312124252	0.5223880596755031	0.6469088591418298	2.0038920948510968	1.4794708346721954	0.7382986431428631
4	1	undersample	0.8	300	5	0.3	3	0.6496165668472922	0.17640672462757542	0.5572139303205366	0.6458598726073512	2.2950447999393115	1.5734277803781729	0.6855760538832755
4	2	undersample	0.8	300	5	0.3	3	0.6485027093830212	0.18334603939879857	0.5920398009655702	0.6331210191042477	2.5043613819445296	1.6137195523790477	0.6443636844784955
4	3	undersample	0.8	300	5	0.3	3	0.6383173361998168	0.15932706542421515	0.5174129352976411	0.6411727214745624	1.9158044590530219	1.4419553691802378	0.7526631140293664
4	1	undersample	0.8	300	10	0.1	1	0.6660408150331147	0.1831216850507873	0.5472636815648128	0.6681528662377825	2.4338233011740793	1.6491438659389224	0.6775939078260695
4	2	undersample	0.8	300	10	0.1	1	0.6548277719681846	0.184539045838527	0.5771144278319843	0.6292993630533166	2.316717141875838	1.5568206653682712	0.6719942689855298
4	3	undersample	0.8	300	10	0.1	1	0.6435382044525619	0.1700950910620716	0.5472636815648128	0.640535372844866	2.153963001175151	1.5224409441105338	0.706809226407462
4	1	undersample	0.8	300	10	0.1	3	0.6618182970497829	0.17730462130093833	0.5422885571869508	0.6585987261104548	2.285569370010325	1.5884197944680236	0.6949777120985631
4	2	undersample	0.8	300	10	0.1	3	0.6651329340558354	0.19013462914610912	0.6218905472327417	0.6356687898048684	2.869663149212242	1.7069372943105572	0.5948214744585966
4	3	undersample	0.8	300	10	0.1	3	0.6528384210242605	0.17661080889086447	0.5621890546983985	0.6469088591418298	2.3526213655813715	1.5921924220757913	0.6767737562207
4	1	undersample	0.8	300	10	0.3	1	0.6495151630383117	0.18123057996826472	0.5771144278319843	0.6433121019067305	2.4613444692935023	1.6179814755062456	0.6573567702846655
4	2	undersample	0.8	300	10	0.3	1	0.6469721456412206	0.1764858147124076	0.606965174099156	0.6222929936266096	2.544325076426969	1.606973521241468	0.6315912658672186
4	3	undersample	0.8	300	10	0.3	1	0.6344108013152847	0.15952083139317205	0.5671641790762605	0.6449968132527406	2.3807341629909997	1.5976311883186978	0.6710665933840324
4	1	undersample	0.8	300	10	0.3	3	0.6487308679532275	0.1711656650700243	0.5621890546983985	0.6445859872570409	2.328852982605427	1.5817863638570677	0.6792126220002512
4	2	undersample	0.8	300	10	0.3	3	0.64287796685363	0.17844292066452497	0.597014925343432	0.6273885350278511	2.494460205866446	1.6022451412374143	0.6423213777973562
4	3	undersample	0.8	300	10	0.3	3	0.6408080692775764	0.16842223741327736	0.5671641790762605	0.6520076481794009	2.4550965573047185	1.6298178963153547	0.6638508236733686
4	1	undersample	0.8	500	5	0.1	1	0.6667332129163102	0.1827910324803309	0.5771144278319843	0.6611464968110755	2.6627155322622285	1.703138392755042	0.6396246033390243
4	2	undersample	0.8	500	5	0.1	1	0.663711696295592	0.1963801301048435	0.6268656716106037	0.6331210191042477	2.899166583806996	1.7086442319307564	0.589357028493137
4	3	undersample	0.8	500	5	0.1	1	0.6493710542253678	0.16950203014355333	0.5671641790762605	0.6462715105121334	2.39403534802495	1.6033884176632904	0.669742990656221
4	1	undersample	0.8	500	5	0.1	3	0.6814209208733403	0.18705387342953966	0.601990049721294	0.6738853503141791	3.1254393502960323	1.8459459942746872	0.5906196717096593
4	2	undersample	0.8	500	5	0.1	3	0.6743844471907976	0.1994746724157857	0.6368159203663275	0.6203821656011441	2.8654959220526868	1.6775184037377322	0.5854199135907648
4	3	undersample	0.8	500	5	0.1	3	0.6593133757598242	0.17144436644928063	0.5621890546983985	0.6475462077715262	2.3591976985530017	1.595071612630714	0.6761076403291948
4	1	undersample	0.8	500	5	0.3	1	0.6402446366891656	0.17484781228311302	0.5522388059426747	0.6350318471297132	2.1459568959998836	1.5131150114563436	0.705100364698498
4	2	undersample	0.8	500	5	0.3	1	0.6463367874005768	0.1785680662267477	0.606965174099156	0.6305732484036269	2.635966754493265	1.642991892293693	0.6232976433156389
4	3	undersample	0.8	500	5	0.3	1	0.6303568201059712	0.16288251631509285	0.5223880596755031	0.6481835564012226	2.015115435347386	1.4848312360946339	0.7368467284294853
4	1	undersample	0.8	500	5	0.3	3	0.637910764648097	0.1724269594642668	0.5621890546983985	0.6363057324800235	2.2465968200668582	1.5457737155831919	0.6880512245500382
4	2	undersample	0.8	500	5	0.3	3	0.6446065849098457	0.17968071116047646	0.5621890546983985	0.6299363057284718	2.1858276703869124	1.519168316722846	0.6950082641216001
4	3	undersample	0.8	500	5	0.3	3	0.6304757284324077	0.15841918022283694	0.5174129352976411	0.6475462077715262	1.9698364535183803	1.4680305107397722	0.7452550126277321
4	1	undersample	0.8	500	10	0.1	1	0.6593386570333049	0.18209730534691382	0.5621890546983985	0.6579617834352997	2.4701412855861484	1.6436439293490905	0.665404814792872
4	2	undersample	0.8	500	10	0.1	1	0.6485692556326648	0.18041897289481457	0.5920398009655702	0.6267515923526958	2.43686000407591	1.5861816767968455	0.6509120958016407
4	3	undersample	0.8	500	10	0.1	1	0.6362879674286314	0.163232220605184	0.5422885571869508	0.6443594646230443	2.146622195852528	1.524822082960649	0.7103355515658619
4	1	undersample	0.8	500	10	0.1	3	0.6552207117279842	0.17496227418215643	0.5522388059426747	0.6471337579576616	2.2618531267994926	1.5650088461177487	0.6919144328852576
4	2	undersample	0.8	500	10	0.1	3	0.6571965015685902	0.18739200131585965	0.6268656716106037	0.6369426751551788	2.9473683353879587	1.7266299601922104	0.5858208863776955
4	3	undersample	0.8	500	10	0.1	3	0.6474304703379217	0.1752449421789714	0.5422885571869508	0.6462715105121334	2.164629788699942	1.5330643642570057	0.7082339671262923
4	1	undersample	0.8	500	10	0.3	1	0.6444021928573692	0.1783781700236977	0.5721393034541224	0.6363057324800235	2.3395307482333827	1.5731325424076732	0.6724136967211324
4	2	undersample	0.8	500	10	0.3	1	0.6445099344044111	0.17503874254784013	0.601990049721294	0.62356687897692	2.5054779373962948	1.5991951826482154	0.638279481022023
4	3	undersample	0.8	500	10	0.3	1	0.6299937533492512	0.1578996180121673	0.5721393034541224	0.6437221159933479	2.416066829911773	1.6058793236367341	0.6646667549070683
4	1	undersample	0.8	500	10	0.3	3	0.645446335202966	0.17024850296534258	0.5671641790762605	0.6382165605054891	2.311558947163038	1.5676896769841477	0.678195836533857
4	2	undersample	0.8	500	10	0.3	3	0.6382371581582532	0.1727343280233259	0.606965174099156	0.6210191082762992	2.530581786622282	1.6015719297160496	0.6328868376737765
4	3	undersample	0.8	500	10	0.3	3	0.6362213787658266	0.1666757423175014	0.5522388059426747	0.6469088591418298	2.25962689347125	1.5640120252248924	0.6921549779512407
4	1	undersample	1.0	100	5	0.1	1	0.7303086478435847	0.22404759715086028	0.7313432835457043	0.6242038216520752	4.521657096616232	1.9461168213569056	0.43039901844761846
4	2	undersample	1.0	100	5	0.1	1	0.7202205532845327	0.2229601444225872	0.7562189054350139	0.570063694263885	4.113076221050311	1.7589091169008475	0.42763833715703237
4	3	undersample	1.0	100	5	0.1	1	0.7031271304408486	0.2042148067310387	0.7363184079235662	0.5748884639861385	3.776300422736069	1.7320593026178526	0.4586656438737222
4	1	undersample	1.0	100	5	0.1	3	0.7354200335900118	0.22301694645332254	0.7363184079235662	0.6273885350278511	4.701822122645129	1.9761023408594778	0.42028435833926236
4	2	undersample	1.0	100	5	0.1	3	0.7261352473302278	0.2370519837077426	0.7711442785685998	0.5687898089135747	4.4446405417548345	1.788325685769301	0.40235551660986024
4	3	undersample	1.0	100	5	0.1	3	0.7031065196642663	0.20555247403566074	0.7363184079235662	0.5818992989127987	3.8864471951438415	1.7611029792532347	0.45313955187382454
4	1	undersample	1.0	100	5	0.3	1	0.7049877998542321	0.20885367405395205	0.7263681591678424	0.5936305732446266	3.877799828008915	1.7874576517551988	0.4609463335540411
4	2	undersample	1.0	100	5	0.3	1	0.6730788731501727	0.1883197866705407	0.7164179104121184	0.5694267515887298	3.34101517339989	1.663869960376913	0.49801328057830124
4	3	undersample	1.0	100	5	0.3	1	0.6714895883869372	0.18121425410356695	0.6915422885228089	0.582536647542495	3.128441189753056	1.6565340834986526	0.5295078129133696
4	1	undersample	1.0	100	5	0.3	3	0.7118309725259055	0.21491148653856013	0.6915422885228089	0.6184713375756785	3.6342559080861863	1.8125565350792356	0.49874212069209406
4	2	undersample	1.0	100	5	0.3	3	0.6974395538232405	0.2045211488461622	0.7164179104121184	0.5802547770663679	3.4923727185324283	1.7067922496820698	0.48871994838957916
4	3	undersample	1.0	100	5	0.3	3	0.6871775602548126	0.19044464774331066	0.6815920397670849	0.5933715742473336	3.12370191550728	1.6762035800704955	0.5366080356490308
4	1	undersample	1.0	100	10	0.1	1	0.7168932408023577	0.20488535108513728	0.7363184079235662	0.6038216560471095	4.256021220060785	1.8585528476680016	0.43668786150489286
4	2	undersample	1.0	100	10	0.1	1	0.7086510124536554	0.2142637925037526	0.7611940298128759	0.5649681528626436	4.139549659639421	1.7497431908131211	0.4226892520405317
4	3	undersample	1.0	100	10	0.1	1	0.6855033310185845	0.19321155125628817	0.7114427860342566	0.5723390694673529	3.299604210644982	1.6635673698611855	0.5041717826332758
4	1	undersample	1.0	100	10	0.1	3	0.7245381373387839	0.2188997760853518	0.7313432835457043	0.6070063694228853	4.204664011937656	1.8609544990899094	0.44259290439372734
4	2	undersample	1.0	100	10	0.1	3	0.717560287733308	0.23197039136283848	0.7661691541907378	0.570063694263885	4.344523114906456	1.782052657912701	0.410183711154185
4	3	undersample	1.0	100	10	0.1	3	0.6908573765969388	0.19478046273604546	0.7263681591678424	0.5653282345406927	3.452465918700496	1.6710727500084552	0.4840229432627639
4	1	undersample	1.0	100	10	0.3	1	0.677038375003961	0.2002152874940495	0.6965174129006707	0.5980891719707129	3.4153437508180975	1.7330147559989804	0.5074202915681396
4	2	undersample	1.0	100	10	0.3	1	0.6567702886839688	0.17943933387640026	0.6567164178777752	0.5802547770663679	2.6445865970759	1.564559562208564	0.5916083585588083
4	3	undersample	1.0	100	10	0.3	1	0.6511007740139328	0.16751015682310585	0.6417910447441895	0.5780752071346204	2.454745664332169	1.5211029083515644	0.6196580386742162
4	1	undersample	1.0	100	10	0.3	3	0.6830449662515449	0.18745832046788014	0.6865671641449469	0.6070063694228853	3.383344813618764	1.7470185093497108	0.5163583884456883
4	2	undersample	1.0	100	10	0.3	3	0.6812783217669615	0.20022416543508834	0.7064676616563946	0.570063694263885	3.1912114697241956	1.6431914118415814	0.5149114671712688
4	3	undersample	1.0	100	10	0.3	3	0.6615139725210785	0.18173473486427585	0.6965174129006707	0.5812619502831022	3.1858671227662105	1.6633725947232387	0.5221098365898894
4	1	undersample	1.0	300	5	0.1	1	0.6885207719364959	0.20133845189972271	0.7014925372785327	0.5993630573210232	3.515659677097739	1.750943173333854	0.49804113566040686
4	2	undersample	1.0	300	5	0.1	1	0.6706673638178533	0.18888130335265782	0.7014925372785327	0.5649681528626436	3.051903293046833	1.612508430749347	0.5283615650286495
4	3	undersample	1.0	300	5	0.1	1	0.648648091600633	0.16953987066291948	0.6218905472327417	0.5780752071346204	2.2534384942794565	1.4739369266972524	0.6540834852624469
4	1	undersample	1.0	300	5	0.1	3	0.7000903127673733	0.20372537222342932	0.7412935323014281	0.6044585987222646	4.378824335165782	1.8741236977104216	0.42799699427796845
4	2	undersample	1.0	300	5	0.1	3	0.6769116202427354	0.1873073352868643	0.7164179104121184	0.570063694263885	3.349707515213759	1.6663349528534346	0.49745684116842165
4	3	undersample	1.0	300	5	0.1	3	0.6547361979141895	0.17356943013020254	0.6517412934999134	0.5704270235782637	2.485057172258575	1.5171840737212041	0.610522794327392
4	1	undersample	1.0	300	5	0.3	1	0.6436876128909592	0.17369572584379944	0.676616915389223	0.5624203821620228	2.689239665929125	1.5462715180144408	0.5749846362569591
4	2	undersample	1.0	300	5	0.3	1	0.622193174256108	0.16218745660427603	0.6368159203663275	0.559235668786247	2.224720835226949	1.444799092895533	0.6494293790802463
4	3	undersample	1.0	300	5	0.3	1	0.622382035012953	0.15953434300180813	0.5621890546983985	0.5965583173958154	1.8987504972075502	1.3934827882302203	0.7338946171664361
4	1	undersample	1.0	300	5	0.3	3	0.6468105333206579	0.17322400486940154	0.676616915389223	0.5636942675123332	2.7032003876091046	1.5507861792773656	0.5736852359720853
4	2	undersample	1.0	300	5	0.3	3	0.6353170453465158	0.16576390159418042	0.6517412934999134	0.5643312101874883	2.424101869121933	1.4959558586256065	0.6171175615348452
4	3	undersample	1.0	300	5	0.3	3	0.6338622375693236	0.16620662147670295	0.601990049721294	0.5863607393206733	2.144067749453481	1.4553503315404162	0.6787800014578386
4	1	undersample	1.0	300	10	0.1	1	0.6552270494660456	0.1887122308656132	0.6318407959884657	0.5859872611427644	2.4291059728580655	1.5261385011270365	0.6282716743890491
4	2	undersample	1.0	300	10	0.1	1	0.6407722533827678	0.17376517230431782	0.6318407959884657	0.570063694263885	2.275575526988688	1.469614854252682	0.6458211621926236
4	3	undersample	1.0	300	10	0.1	1	0.627854988917744	0.16190984747893744	0.597014925343432	0.5787125557643167	2.0350758804767604	1.4171201144039776	0.6963475453904097
4	1	undersample	1.0	300	10	0.1	3	0.6661564787527332	0.18630190344711484	0.6865671641449469	0.5866242038179196	3.1085185191149276	1.6608789239168327	0.5342991790521939
4	2	undersample	1.0	300	10	0.1	3	0.6479117153088063	0.1789345443517218	0.6567164178777752	0.5815286624166782	2.6584606607024908	1.5693223004880077	0.59031239284493
4	3	undersample	1.0	300	10	0.1	3	0.6296798353674584	0.15868216268159513	0.5771144278319843	0.5736137667267457	1.835927159792529	1.3535015187207486	0.7372305012985542
4	1	undersample	1.0	300	10	0.3	1	0.6468945083499699	0.17519245312302098	0.6567164178777752	0.5713375796141953	2.5497770596867233	1.532013004467682	0.6008419336701308
4	2	undersample	1.0	300	10	0.3	1	0.6231501727033621	0.16666016462387825	0.6467661691220514	0.5643312101874883	2.3717156234908705	1.4845363482544187	0.6259335266983693
4	3	undersample	1.0	300	10	0.3	1	0.6265406555495309	0.1635648773090948	0.5820895522098463	0.590822179728548	2.0111815316186314	1.4225833101067162	0.7073370889846939
4	1	undersample	1.0	300	10	0.3	3	0.6514212377602433	0.18070863525574582	0.6616915422556372	0.5859872611427644	2.768325723831443	1.5982395326763452	0.577330727823848
4	2	undersample	1.0	300	10	0.3	3	0.6368016604873721	0.17387779902858413	0.6318407959884657	0.570063694263885	2.275575526988688	1.469614854252682	0.6458211621926236
4	3	undersample	1.0	300	10	0.3	3	0.6230399944192359	0.1620117883009131	0.5721393034541224	0.5844486934315842	1.8807069091928998	1.3768198550754112	0.7320757049056625
4	1	undersample	1.0	500	5	0.1	1	0.6678740057673417	0.18954772313028956	0.6965174129006707	0.573885350314816	3.0909847540957425	1.634577447805391	0.5288209250238549
4	2	undersample	1.0	500	5	0.1	1	0.6526935386760466	0.18014540632470671	0.676616915389223	0.5554140127353159	2.613885770574276	1.5219033427775714	0.5822378826846547
4	3	undersample	1.0	500	5	0.1	1	0.6381841588742077	0.16587909963718472	0.6119402984770179	0.5965583173958154	2.331753499611117	1.5167998491355497	0.650497501588818
4	1	undersample	1.0	500	5	0.1	3	0.6760924675983141	0.19229732701496172	0.7014925372785327	0.584076433117299	3.3000764816641355	1.6865899801500503	0.511076017940889
4	2	undersample	1.0	500	5	0.1	3	0.659211902272079	0.18127788840793135	0.6716417910113611	0.5732484076396609	2.747625443940267	1.5738471450289775	0.5728026434693834
4	3	undersample	1.0	500	5	0.1	3	0.6387406498419312	0.1686963988337797	0.6119402984770179	0.5844486934315842	2.2178503519881265	1.4725986276023961	0.6639756393409614
4	1	undersample	1.0	500	5	0.3	1	0.6402208701714359	0.17414726578272444	0.6616915422556372	0.563057324837178	2.5204081079900718	1.5143669060601503	0.6008419335167583
[truncated: 305 more rows]
