# Supplementary material for: Risk prediction for cardiovascular related diseases using PRS and EHR in the Framingham Heart Study
Source: PLoS One. 2026 Apr 17;21(4):e0345914. doi: 10.1371/journal.pone.0345914 (PMC13089760; doi:10.1371/journal.pone.0345914)
Supplement: S1 File — (ZIP) [file pone.0345914.s003.zip › catboost/prs_model/dia/dia_catboost_nested_cv_outer_test_results.csv]

outer_fold	AUC	AUPRC	sensitivity	specificity	DOR	LR+	LR-
1	0.7347133757961783	0.24877751197319561	0.0	0.9999999999936307	0.0	0.0	0.9999999900063695
2	0.7195344931393985	0.21732065998413277	0.009950248755723867	0.9987261146433203	7.879335091761936	7.810883918800223	0.9913125598850807
3	0.7160231348039915	0.23233045443991646	0.0	0.9999999999936265	0.0	0.0	0.9999999900063735
4	0.7156553117142141	0.21730930984462032	0.004975124377861934	0.9993626513639302	7.8398769132496655	7.805847597108833	0.995659447856625
