# Supplementary material for: Risk prediction for cardiovascular related diseases using PRS and EHR in the Framingham Heart Study
Source: PLoS One. 2026 Apr 17;21(4):e0345914. doi: 10.1371/journal.pone.0345914 (PMC13089760; doi:10.1371/journal.pone.0345914)
Supplement: S1 File — (ZIP) [file pone.0345914.s003.zip › catboost/prs_model/stroke/stroke_catboost_nested_cv_all_results.csv]

outer_fold	inner_fold	sampling_method	sampling_ratio	iterations	depth	learning_rate	l2_leaf_reg	AUC	AUPRC	sensitivity	specificity	DOR	LR+	LR-
1	1	none		100	5	0.1	1	0.7246056820815594	0.10798894622827976	0.0	0.9999999999940228	0.0	0.0	0.9999999900059774
1	2	none		100	5	0.1	1	0.726366611001904	0.1278578772960708	0.0	0.9999999999940228	0.0	0.0	0.9999999900059774
1	3	none		100	5	0.1	1	0.7284750024411679	0.11041517410786722	0.0	0.9999999999940192	0.0	0.0	0.9999999900059809
1	1	none		100	5	0.1	3	0.725563267745831	0.10735945251378864	0.0	0.9999999999940228	0.0	0.0	0.9999999900059774
1	2	none		100	5	0.1	3	0.7324825457077537	0.12682872943988815	0.0	0.9999999999940228	0.0	0.0	0.9999999900059774
1	3	none		100	5	0.1	3	0.7299671662923544	0.10995444250902299	0.0	0.9999999999940192	0.0	0.0	0.9999999900059809
1	1	none		100	5	0.3	1	0.705883967454286	0.1022790820521876	0.0	0.9994022713628249	0.0	0.0	1.0005980761184174
1	2	none		100	5	0.3	1	0.7157646304866251	0.11241920764797628	0.010309278349452652	0.9976090854692313	4.346335976554391	4.311837624643995	0.9920626487322075
1	3	none		100	5	0.3	1	0.7057538326335319	0.1010524594158651	0.0	0.9994019138696209	0.0	0.0	1.0005984340394938
1	1	none		100	5	0.3	3	0.7108426753845591	0.10504539352454087	0.0	0.9999999999940228	0.0	0.0	0.9999999900059774
1	2	none		100	5	0.3	3	0.7233225084883628	0.11291201322042543	0.0	0.9999999999940228	0.0	0.0	0.9999999900059774
1	3	none		100	5	0.3	3	0.7211514988770626	0.10937776302798757	0.0	0.9999999999940192	0.0	0.0	0.9999999900059809
1	1	none		100	10	0.1	1	0.7082169388974958	0.10078402270488669	0.0	0.9999999999940228	0.0	0.0	0.9999999900059774
1	2	none		100	10	0.1	1	0.7093282639372447	0.1053240773828411	0.0	0.9999999999940228	0.0	0.0	0.9999999900059774
1	3	none		100	10	0.1	1	0.7142857142857142	0.10220808520424883	0.0	0.9999999999940192	0.0	0.0	0.9999999900059809
1	1	none		100	10	0.1	3	0.7156489015211583	0.10449905991061728	0.0	0.9999999999940228	0.0	0.0	0.9999999900059774
1	2	none		100	10	0.1	3	0.7125048526937843	0.10769165929249845	0.0	0.9999999999940228	0.0	0.0	0.9999999900059774
1	3	none		100	10	0.1	3	0.7219448784298409	0.10438590133016781	0.0	0.9999999999940192	0.0	0.0	0.9999999900059809
1	1	none		100	10	0.3	1	0.6784616416799834	0.09479303713135326	0.010204081631611829	0.998804542731627	8.613329966715074	8.535642841563792	0.9909805833998242
1	2	none		100	10	0.3	1	0.6860199283958073	0.10166230111578886	0.0	0.994620442313242	0.0	0.0	1.005408643743698
1	3	none		100	10	0.3	1	0.6718582169709989	0.08756680939116074	0.0	0.9970095693720276	0.0	0.0	1.002999390065897
1	1	none		100	10	0.3	3	0.6883729582687826	0.10340926681769005	0.0	0.9999999999940228	0.0	0.0	0.9999999900059774
1	2	none		100	10	0.3	3	0.7011634140780498	0.10093936606204809	0.0	0.9994022713628249	0.0	0.0	1.0005980761184174
1	3	none		100	10	0.3	3	0.7009508348794062	0.10022483869344531	0.0	0.9988038277452226	0.0	0.0	1.0011975947724407
1	1	none		300	5	0.1	1	0.7013156129158178	0.0998765200096841	0.010204081631611829	0.9940227136820442	1.7144301195878662	1.7071399992265344	0.9957477779803673
1	2	none		300	5	0.1	1	0.6889407878926062	0.1051047152612439	0.020618556698905305	0.9916317991572527	2.494733858752253	2.463914579396079	0.987646255653528
1	3	none		300	5	0.1	1	0.6719253490870032	0.09099174547578875	0.020408163263223658	0.9946172248744342	3.8495298804056333	3.791376171843445	0.9848932859688936
1	1	none		300	5	0.1	3	0.7044567378654989	0.10165827581622891	0.0	0.9964136282068357	0.0	0.0	1.0035992700778549
1	2	none		300	5	0.1	3	0.7110259364928735	0.10951407313758743	0.010309278349452652	0.994620442313242	1.925922343517993	1.9163767331767714	0.9950436061803984
1	3	none		300	5	0.1	3	0.6932977736549164	0.09595011548652249	0.0	0.9976076554964258	0.0	0.0	1.0023980714927483
1	1	none		300	5	0.3	1	0.6616093538431511	0.08588716854331582	0.020408163263223658	0.9808726837956911	1.0683588161978714	1.06696372745639	0.9986941658514742
1	2	none		300	5	0.3	1	0.6355026158330304	0.08947857389295971	0.030927835048357957	0.9784817692708998	1.451240459948814	1.4372845548908044	0.9903834547371243
1	3	none		300	5	0.3	1	0.6349172444097256	0.08338644360888162	0.051020408158059145	0.9790669856400774	2.514591731442932	2.437316618985097	0.9692693105455294
1	1	none		300	5	0.3	3	0.6949113775815168	0.09499163799472254	0.010204081631611829	0.986252241476472	0.7395781260451848	0.7422354845550733	1.0035930634243027
1	2	none		300	5	0.3	3	0.6400595263770867	0.090229217839141	0.020618556698905305	0.9850567842140763	1.3877885444050344	1.3797928903896808	0.9942385546231274
1	3	none		300	5	0.3	3	0.638521018455229	0.09395889264603102	0.051020408158059145	0.9826555023864675	3.045975253410853	2.941588732000212	0.9657296782849752
1	1	none		300	10	0.1	1	0.6606822645376141	0.0909488461592241	0.020408163263223658	0.9856545128452741	1.4314226126644773	1.4226180552062948	0.993849075951078
1	2	none		300	10	0.1	1	0.6480179441832377	0.08882387001765821	0.020618556698905305	0.9856545128452741	1.4464902191088644	1.4372842207223735	0.9936356203935726
1	3	none		300	10	0.1	1	0.6277127477785373	0.07871100871485844	0.020408163263223658	0.9832535885108658	1.2232135548793808	1.2186581638629657	0.9962758724914557
1	1	none		300	10	0.1	3	0.6787117118216085	0.09350187090347144	0.010204081631611829	0.9916317991572527	1.2216480237485927	1.2193862969473013	0.9981486164805213
1	2	none		300	10	0.1	3	0.6672284494179849	0.08821221775478956	0.010309278349452652	0.9898386132636591	1.0147048831640266	1.0145532761832678	0.9998505800747357
1	3	none		300	10	0.1	3	0.65961576017967	0.08964547958351265	0.020408163263223658	0.9892344497548491	1.9143500723902969	1.895689847856829	0.9902524392241022
1	1	none		300	10	0.3	1	0.6457786940239336	0.08430791076634335	0.020408163263223658	0.9790794979020976	0.9749995337835233	0.9755097374155516	1.0005232760266594
1	2	none		300	10	0.3	1	0.6201003198156285	0.08367188580751572	0.020618556698905305	0.9760908547461083	0.8594733246698765	0.8623707730347042	1.003371180567131
1	3	none		300	10	0.3	1	0.6212467044233961	0.07638905031579443	0.010204081631611829	0.9706937798985007	0.3414684297280718	0.3481881359789702	1.0196788407102975
1	1	none		300	10	0.3	3	0.6349921319394464	0.08440553644209547	0.010204081631611829	0.9832635983204826	0.605669741069428	0.6096935129828299	1.006643498236514
1	2	none		300	10	0.3	3	0.6367103973971073	0.09048558775163353	0.030927835048357957	0.977286312008504	1.3731796862883017	1.3616380326945157	0.9915949329568223
1	3	none		300	10	0.3	3	0.6198582902060347	0.0767263591350743	0.020408163263223658	0.9742822966448907	0.7892438791444806	0.7935450162861868	1.0054496833778803
1	1	none		500	5	0.1	1	0.6939842882759798	0.09743544649792858	0.010204081631611829	0.9886431560012634	0.8974490194134497	0.8984954488934161	1.001165994371647
1	2	none		500	5	0.1	1	0.6671606657587764	0.09794708713001053	0.020618556698905305	0.9886431560012634	1.8326853657614641	1.8155165771435497	0.9906318851748812
1	3	none		500	5	0.1	1	0.6584378966897764	0.09459624957742771	0.020408163263223658	0.9880382775060524	1.7208318937381626	1.706121021645473	0.9914512920439589
1	1	none		500	5	0.1	3	0.6937403174061018	0.097301347752492	0.0	0.9928272564196484	0.0	0.0	1.0072245533769615
1	2	none		500	5	0.1	3	0.6950659658247114	0.10366613772067322	0.020618556698905305	0.9916317991572527	2.494733858752253	2.463914579396079	0.987646255653528
1	3	none		500	5	0.1	3	0.6739728786251342	0.09007774598422225	0.020408163263223658	0.9910287081280441	2.3013863217759325	2.2748273945634545	0.9884595863045513
1	1	none		500	5	0.3	1	0.659791770862559	0.08636463212286957	0.030612244894835487	0.9796772265332955	1.5222902721617044	1.5063017792315958	0.9894970700099743
1	2	none		500	5	0.3	1	0.6259913360159229	0.087308949217066	0.020618556698905305	0.9742976688525147	0.7980413051556859	0.8022053936873602	1.0052178759725336
1	3	none		500	5	0.3	1	0.6146952201933404	0.07885055137388616	0.051020408158059145	0.9778708133912808	2.375761784963141	2.305569834286546	0.970454961066182
1	1	none		500	5	0.3	3	0.6735700257389268	0.0910223719861176	0.020408163263223658	0.9832635983204826	1.2239576016165001	1.2193870259656598	0.996265730214527
1	2	none		500	5	0.3	3	0.6291494383199512	0.08796009960000835	0.020618556698905305	0.9796772265332955	1.0148601815457927	1.0145537757013134	0.999698070730675
1	3	none		500	5	0.3	3	0.6344778341958793	0.09609059087333	0.061224489789670974	0.9760765550180858	2.660868451614859	2.5591826028454396	0.9617847040441283
1	1	none		500	10	0.1	1	0.6490875489466558	0.08762197072475869	0.040816326526447316	0.9832635983204826	2.4999985048899984	2.4387740519313197	0.9755101941705531
1	2	none		500	10	0.1	1	0.642814007801283	0.084871283342039	0.030927835048357957	0.981470412426889	1.6904589360800188	1.6691045192065352	0.9873676708009297
1	3	none		500	10	0.1	1	0.6263731569182697	0.07571145376856353	0.020408163263223658	0.9772727272668824	0.8958329390673232	0.8979587882490425	1.0023730319914372
1	1	none		500	10	0.1	3	0.6646223940861461	0.09185519033837597	0.020408163263223658	0.9880454273700655	1.7218735586722145	1.7071414281014923	0.9914441175339156
1	2	none		500	10	0.1	3	0.6491486988618507	0.08190356267326687	0.010309278349452652	0.9844590555828784	0.6598553444557598	0.66336198361761	1.0053142443912295
1	3	none		500	10	0.1	3	0.6390428180841715	0.08336494334718719	0.020408163263223658	0.9820574162620691	1.1402771419440836	1.1374143315790801	0.9974893631885893
1	1	none		500	10	0.3	1	0.6423874989326276	0.08418612815790236	0.020408163263223658	0.9778840406397019	0.9211707545320871	0.9227795051959047	1.001746409603426
1	2	none		500	10	0.3	1	0.6224943154158527	0.08430116450974856	0.030927835048357957	0.9742976688525147	1.2097966592821565	1.2033080905310405	0.9946366351739367
1	3	none		500	10	0.3	1	0.6134654818865346	0.07371074465623234	0.010204081631611829	0.967703349276509	0.3088964298308758	0.31594850374701094	1.0228298877751094
1	1	none		500	10	0.3	3	0.6302164021615818	0.08297460415787519	0.030612244894835487	0.981470412426889	1.672664631497091	1.6520728404408596	0.9876892191087657
1	2	none		500	10	0.3	3	0.6333889980958954	0.08451993086719414	0.030927835048357957	0.9778840406397019	1.411155198276086	1.398439043955209	0.9909888235907974
1	3	none		500	10	0.3	3	0.615192608143736	0.07527104777855613	0.030612244894835487	0.9706937798985007	1.0459717161067108	1.0445644079369105	0.998654534718438
1	1	undersample	0.6	100	5	0.1	1	0.725831635702697	0.12337539299567682	0.49999999994897965	0.7644949193020653	3.246192747644502	2.1230963562919043	0.6540265747838094
1	2	undersample	0.6	100	5	0.1	1	0.7273309876079146	0.12182645281748038	0.5463917525209906	0.7746563060324289	4.140824490480092	2.424703876348908	0.5855606390744515
1	3	undersample	0.6	100	5	0.1	1	0.7135075920320281	0.1155850767841331	0.418367346896085	0.7948564593253896	2.787018427373933	2.0393882504241176	0.7317455107304569
1	1	undersample	0.6	100	5	0.1	3	0.7241390877929175	0.11451774656570132	0.5102040815805915	0.7650926479332631	3.392705528908975	2.1719373845577614	0.6401785631331101
1	2	undersample	0.6	100	5	0.1	3	0.7314719529704647	0.12250554042927116	0.5360824741715379	0.7722653915076374	3.9185766570300733	2.3539788448523304	0.600722918471797
1	3	undersample	0.6	100	5	0.1	3	0.7248498681769359	0.11832633099518282	0.47959183668575595	0.7960526315741864	3.59709026206159	2.351546954844574	0.6537358663682618
1	1	undersample	0.6	100	5	0.3	1	0.7046824109201362	0.11669702658603359	0.5816326530018743	0.7083084279694662	3.3758995140225765	1.9939987604475675	0.5906570140509334
1	2	undersample	0.6	100	5	0.3	1	0.699154552905146	0.11342970689781642	0.48453608242427465	0.7591153616212845	2.9622827501685545	2.0114859360505766	0.6790323801174263
1	3	undersample	0.6	100	5	0.3	1	0.6675190411092666	0.09510758378203937	0.4591836734225323	0.7607655502346845	2.6999998840727772	1.919387674639276	0.7108843444630092
1	1	undersample	0.6	100	5	0.3	3	0.7078906278590337	0.1102826973153448	0.5306122448438151	0.7364016736357657	3.158039900381753	2.0129574873743774	0.6374072270431561
1	2	undersample	0.6	100	5	0.3	3	0.7114572870514724	0.1225699276161245	0.4948453607737273	0.7680812910892524	3.2442666311526116	2.1337016826320316	0.6576838135623
1	3	undersample	0.6	100	5	0.3	3	0.6896695879308661	0.09677955450582101	0.47959183668575595	0.7751196172202446	3.176470439945012	2.132652966127915	0.6713907699390173
1	1	undersample	0.6	100	10	0.1	1	0.7115562901789526	0.11549775635913509	0.49999999994897965	0.7519426180469101	3.031325173036159	2.015662569102293	0.6649443473496327
1	2	undersample	0.6	100	10	0.1	1	0.7018597371226454	0.11887541588508431	0.4536082473759167	0.7746563060324289	2.853911084772844	2.012961708667018	0.7053344061306409
1	3	undersample	0.6	100	10	0.1	1	0.6996875305145981	0.10805891902270418	0.418367346896085	0.7870813397082113	2.6589787803212017	1.9649162110713194	0.7389739997263806
1	1	undersample	0.6	100	10	0.1	3	0.7169907413054881	0.12121322576888419	0.5102040815805915	0.7632994620396695	3.3591118018226034	2.155483314158184	0.6416825064880345
1	2	undersample	0.6	100	10	0.1	3	0.7125726363529926	0.11970621235996814	0.4948453607737273	0.7704722056140438	3.2882651546288413	2.155927740857198	0.6556429018321954
1	3	undersample	0.6	100	10	0.1	3	0.7200804364808124	0.12157113996234556	0.418367346896085	0.8151913875549331	3.172826711340745	2.2637869454410438	0.7134921379794377
1	1	undersample	0.6	100	10	0.3	1	0.6915445795771984	0.11239219070516343	0.5714285713702624	0.7196652719622256	3.4228854392358508	2.038379457965227	0.595514941975807
1	2	undersample	0.6	100	10	0.3	1	0.6690709325182862	0.10336254748373314	0.44329896902646404	0.739390316791755	2.2592166989820988	1.7010072172267126	0.7529190074599496
1	3	undersample	0.6	100	10	0.3	1	0.6428540913973245	0.09128481685900652	0.4285714285276968	0.7434210526271327	2.1730768389032664	1.6703296050302576	0.7686472716457142
1	1	undersample	0.6	100	10	0.3	3	0.705883967454286	0.1150615273047772	0.5204081632122033	0.7178720860686321	2.7610438942947404	1.8445822588578675	0.6680742146327211
1	2	undersample	0.6	100	10	0.3	3	0.6914580265095729	0.11673332395945632	0.42268041232755876	0.7644949193020653	2.376676838024346	1.7947824867603401	0.7551647048849585
1	3	undersample	0.6	100	10	0.3	3	0.6714767844937017	0.10656534578157778	0.4285714285276968	0.7649521531054728	2.4408395895478447	1.823336890580582	0.7470121649862093
1	1	undersample	0.6	300	5	0.1	1	0.6948076899618185	0.11545700668690903	0.5510204081070388	0.7089061566006641	2.9887995928796953	1.8929304128971896	0.6333413546758963
1	2	undersample	0.6	300	5	0.1	1	0.6891687874735798	0.11587234979265866	0.474226804074822	0.73520621637337	2.5043153998705185	1.7909286980626935	0.7151370283120634
1	3	undersample	0.6	300	5	0.1	1	0.6228426179084073	0.09870805812142672	0.418367346896085	0.735047846885556	1.9955248559236505	1.5790297462692333	0.7912854212898859
1	1	undersample	0.6	300	5	0.1	3	0.7055698549593179	0.12936580108614815	0.5816326530018743	0.7077106993382684	3.3661527999000653	1.9899210535105802	0.5911558797652112
1	2	undersample	0.6	300	5	0.1	3	0.6793956162458945	0.11826051094876859	0.474226804074822	0.7477585176285251	2.67382202662969	1.8800507387437682	0.7031323301556168
1	3	undersample	0.6	300	5	0.1	3	0.6414015965237769	0.09217116003737792	0.37755102036963767	0.7559808612394978	1.8791384653345449	1.5472188239628408	0.8233660444473969
1	1	undersample	0.6	300	5	0.3	1	0.6815570220915623	0.11582855037080671	0.5612244897386506	0.6957561267143111	2.9250238856225463	1.844653321137285	0.6306455482138533
1	2	undersample	0.6	300	5	0.3	1	0.6603792187625168	0.10077039375220431	0.474226804074822	0.7214584578558192	2.3361944796064007	1.7025352247242058	0.7287643285798286
1	3	undersample	0.6	300	5	0.3	1	0.6198186212283956	0.08981773102092162	0.3877551020012495	0.7081339712876308	1.5366119728491905	1.328537926892474	0.8645890667264392
1	1	undersample	0.6	300	5	0.3	3	0.7022396525854814	0.11484953642522217	0.6020408162650979	0.6826060968279581	3.253561142013681	1.8968253368449588	0.5829997413650483
1	2	undersample	0.6	300	5	0.3	3	0.6618211620584049	0.10135018555917943	0.48453608242427465	0.7160789001750384	2.3707788635161196	1.7065870259629266	0.7198423389535733
1	3	undersample	0.6	300	5	0.3	3	0.6167580070305635	0.10068533827376003	0.40816326526447316	0.7260765550195809	1.828037881752221	1.490063219645247	0.8151161506218922
1	1	undersample	0.6	300	10	0.1	1	0.6930602486063165	0.1160330045815974	0.5612244897386506	0.7059175134446748	3.070287277839434	1.9083913402274468	0.6215676700023692
1	2	undersample	0.6	300	10	0.1	1	0.6548178776320087	0.10942974463426376	0.4536082473759167	0.7214584578558192	2.1502954942535313	1.6285119540840232	0.7573433218518654
1	3	undersample	0.6	300	10	0.1	1	0.6108595352016404	0.08783181207219515	0.3673469387380258	0.7344497607611576	1.6059284516060626	1.3833424739421918	0.8613973159884235
1	1	undersample	0.6	300	10	0.1	3	0.6928894689974017	0.11496776915309156	0.5510204081070388	0.7130902570190492	3.0502839781667306	1.920535647122541	0.6296251858405569
1	2	undersample	0.6	300	10	0.1	3	0.6556343626179282	0.10758251468107426	0.4536082473759167	0.7286312014301936	2.2290748081234617	1.6715563213272955	0.7498879324035521
1	3	undersample	0.6	300	10	0.1	3	0.6266355824626502	0.09316395064539494	0.418367346896085	0.7308612440147676	1.9532942761981793	1.5544670622404533	0.7958181527737174
1	1	undersample	0.6	300	10	0.3	1	0.690830964782805	0.12722331686791286	0.5510204081070388	0.7035265989198833	2.9122982839064013	1.8585828864030418	0.6381842366733997
1	2	undersample	0.6	300	10	0.3	1	0.6388517448130095	0.10083822711545287	0.48453608242427465	0.7071129707070705	2.269428494405881	1.6543445677692425	0.7289696719473209
1	3	undersample	0.6	300	10	0.3	1	0.6141337515867591	0.09275098068161064	0.3979591836328613	0.7159090909048093	1.665762656371754	1.4008162770578265	0.840945890485598
1	1	undersample	0.6	300	10	0.3	3	0.6919288336972566	0.12079912604603478	0.5816326530018743	0.6903765690335304	3.0998680536585796	1.8785162104856967	0.6059987544534101
1	2	undersample	0.6	300	10	0.3	3	0.6499959946019558	0.11157979955769352	0.4329896906770114	0.7256425582742042	2.0197266065081503	1.578195481673154	0.7813906379162805
1	3	undersample	0.6	300	10	0.3	3	0.6107130651303583	0.09086801732239541	0.3979591836328613	0.7159090909048093	1.665762656371754	1.4008162770578265	0.840945890485598
1	1	undersample	0.6	500	5	0.1	1	0.6881015406760432	0.11663841187741747	0.5714285713702624	0.6945606694519154	3.0319633647884627	1.870841425812677	0.617039578122861
1	2	undersample	0.6	500	5	0.1	1	0.673942112755036	0.11419590518133108	0.5051546391231799	0.7232516437494128	2.667836473955745	1.825321124626903	0.6841952705002327
1	3	undersample	0.6	500	5	0.1	1	0.6174934088467923	0.08955176210086262	0.3877551020012495	0.7218899521487926	1.6439425962984262	1.394250553170226	0.8481138817560638
1	1	undersample	0.6	500	5	0.1	3	0.6964819400563573	0.12616207014654518	0.5816326530018743	0.6927674835583219	3.134810557655171	1.8931350132040314	0.6039073006287133
1	2	undersample	0.6	500	5	0.1	3	0.6675581244877712	0.11432683708106464	0.4639175257253694	0.7292289300613913	2.33061631714794	1.7133200703359914	0.7351360386622884
1	3	undersample	0.6	500	5	0.1	3	0.6234620642515379	0.08737977931761004	0.3877551020012495	0.7362440191343527	1.7678759746957449	1.4701281314166061	0.8315787616214754
1	1	undersample	0.6	500	5	0.3	1	0.6824353172231237	0.11858978833260539	0.5714285713702624	0.6826060968279581	2.8675454168660015	1.8003765909036895	0.6278458753047068
1	2	undersample	0.6	500	5	0.3	1	0.6610231635249968	0.10389158914149497	0.48453608242427465	0.7166766288062363	2.3777636287487685	1.7101874204053156	0.7192419700387197
1	3	undersample	0.6	500	5	0.3	1	0.6156838931744947	0.08411463610306065	0.3979591836328613	0.7087320574120292	1.608429280359319	1.3662992447226643	0.849461798117194
1	1	undersample	0.6	500	5	0.3	3	0.6959147077838905	0.11536534235258132	0.6122448978967098	0.6849970113527496	3.4335362821766604	1.9436160942147716	0.5660683039723903
1	2	undersample	0.6	500	5	0.3	3	0.6554464170173958	0.09984749596662423	0.48453608242427465	0.7118947997566534	2.322697014851964	1.681802567940419	0.7240731502901758
1	3	undersample	0.6	500	5	0.3	3	0.6161324577677961	0.09423756346584972	0.418367346896085	0.7177033492780042	1.8287242910309682	1.4820130915685568	0.8104081520379481
1	1	undersample	0.6	500	10	0.1	1	0.6881930297522476	0.11591234976667818	0.540816326475427	0.7041243275510812	2.802873077622094	1.82784986585978	0.6521343589991464
1	2	undersample	0.6	500	10	0.1	1	0.6479655659011221	0.10546313131686261	0.48453608242427465	0.7130902570190492	2.336291585164012	1.6888100783957842	0.722859280818028
1	3	undersample	0.6	500	10	0.1	1	0.6067492188262865	0.08679547798244208	0.37755102036963767	0.7284688995171743	1.6272838312681657	1.3904521647567074	0.8544619701655056
1	1	undersample	0.6	500	10	0.1	3	0.6898886272979007	0.11289208306160817	0.540816326475427	0.7148834429126427	2.953086310793534	1.8968253300753495	0.6423196279809322
1	2	undersample	0.6	500	10	0.1	3	0.6449892470467893	0.10213093638189115	0.44329896902646404	0.7232516437494128	2.081033443429464	1.6018124154889148	0.7697196792949441
1	3	undersample	0.6	500	10	0.1	3	0.6200017088174983	0.09433469488183421	0.418367346896085	0.7302631578903693	1.9473683506893646	1.5510203504786422	0.7964699284836895
1	1	undersample	0.6	500	10	0.3	1	0.6903186259560607	0.12248851218732627	0.5612244897386506	0.704722056182279	3.052678545626974	1.9006650597595984	0.6226220680705328
1	2	undersample	0.6	500	10	0.3	1	0.6386329884582915	0.09805638684739734	0.48453608242427465	0.7035265989198833	2.2306047642424716	1.6343323357700277	0.7326857449885391
1	3	undersample	0.6	500	10	0.3	1	0.6121441997851772	0.09531688427325792	0.37755102036963767	0.7123205741584192	1.5018915024844057	1.3124018380568132	0.8738326442801916
1	1	undersample	0.6	500	10	0.3	3	0.6907150786196128	0.12032915552959661	0.5816326530018743	0.6891811117711346	3.0825983930225465	1.8712911483702659	0.6070499231362556
1	2	undersample	0.6	500	10	0.3	3	0.6474602695324776	0.11289710596102351	0.4329896906770114	0.7202630005934234	1.9662003978355764	1.5478455696496476	0.7872267504835904
1	3	undersample	0.6	500	10	0.3	3	0.6094802753637341	0.08843525829600536	0.3877551020012495	0.7183014354024025	1.6149327130660822	1.3764894002575354	0.8523509202404045
1	1	undersample	0.8	100	5	0.1	1	0.7248831989460458	0.11986626518876198	0.6836734693179926	0.6718469814663967	4.424936670830916	2.0833983229503654	0.4708312081469355
1	2	undersample	0.8	100	5	0.1	1	0.7237014807648461	0.12346875583470078	0.5979381442682539	0.7196652719622256	3.8178337548507386	2.132943453435597	0.5586789661931334
1	3	undersample	0.8	100	5	0.1	1	0.7170625427204376	0.11465932258670147	0.6020408162650979	0.7033492822924441	3.5868485009352744	2.0294601025169285	0.5658059062486914
1	1	undersample	0.8	100	5	0.1	3	0.7218976054259121	0.11616844738592898	0.6734693876863808	0.674835624622386	4.280445613969229	2.071165902453553	0.48386687892724295
1	2	undersample	0.8	100	5	0.1	3	0.7325164375373581	0.12452571943578489	0.6185567009671591	0.7130902570190492	4.030405244929467	2.1559277596541926	0.5349158678429293
1	3	undersample	0.8	100	5	0.1	3	0.7277457035445758	0.11805641340098262	0.6224489795283216	0.7063397129144358	3.9654867175646804	2.1196225220291107	0.5345176099028682
1	1	undersample	0.8	100	5	0.3	1	0.7150176268953486	0.11874531873333447	0.6734693876863808	0.6539151225304608	3.897020593053331	1.945965894698758	0.4993470804843451
1	2	undersample	0.8	100	5	0.3	1	0.7100245869818402	0.12476701622110353	0.5979381442682539	0.6885833831399368	3.2883506896040124	1.9200585090690767	0.5838971136064522
1	3	undersample	0.8	100	5	0.3	1	0.6773905136217167	0.09638222291716461	0.540816326475427	0.7069377990388341	2.841088334188512	1.8453976877526916	0.6495389943125092
1	1	undersample	0.8	100	5	0.3	3	0.7141179843126731	0.13076783059345407	0.6530612244231571	0.6826060968279581	4.048299396647751	2.057573246747074	0.5082561847989506
1	2	undersample	0.8	100	5	0.3	3	0.7229989955694136	0.12390314837400528	0.5979381442682539	0.7106993424942577	3.6534221947704246	2.066839836297251	0.5657270607053138
1	3	undersample	0.8	100	5	0.3	3	0.6805762376721023	0.09664012412038535	0.5510204081070388	0.6955741626752657	2.8041613614689243	1.8100316150857567	0.6454805390000742
1	1	undersample	0.8	100	10	0.1	1	0.7100589189650754	0.11347050623692903	0.6224489795283216	0.6634787806296266	3.2504439440779227	1.8496573921737869	0.5690476105700242
1	2	undersample	0.8	100	10	0.1	1	0.7032493021364178	0.12432957535357379	0.5876288659188011	0.7101016138630598	3.490515331616745	2.027016615991284	0.5807212942815674
1	3	undersample	0.8	100	10	0.1	1	0.7056165169417049	0.10346212037038724	0.5714285713702624	0.7105263157852242	3.27272715062482	1.9740259056019418	0.6031745947711512
1	1	undersample	0.8	100	10	0.1	3	0.7162252827012455	0.11892657297015083	0.6530612244231571	0.674835624622386	3.906574255003274	2.0084032993489	0.5141085588507452
1	2	undersample	0.8	100	10	0.1	3	0.7163531158915708	0.1259825253648641	0.5979381442682539	0.7101016138630598	3.642823016519735	2.062578311008675	0.5662032619281576
1	3	undersample	0.8	100	10	0.1	3	0.7200712821013573	0.11575974840665093	0.6326530611599334	0.7159090909048093	4.339999821976625	2.2269386968611604	0.5131195264535557
1	1	undersample	0.8	100	10	0.3	1	0.7045665247569439	0.1219341160882136	0.6734693876863808	0.6503287507432737	3.835897307520064	1.926007270708869	0.5021008327240839
1	2	undersample	0.8	100	10	0.3	1	0.6704759029091514	0.10954619834429413	0.5567010308704432	0.6867901972463432	2.7536835587419475	1.777406097133665	0.6454648951780276
1	3	undersample	0.8	100	10	0.3	1	0.6348134947759008	0.0833233596026474	0.5204081632122033	0.6788277511921124	2.293474314263708	1.620339705377514	0.706500034626706
1	1	undersample	0.8	100	10	0.3	3	0.7087811215340887	0.11562605610284653	0.6530612244231571	0.6610878661048352	3.6717500576463795	1.9269336793820155	0.524799785500567
1	2	undersample	0.8	100	10	0.3	3	0.6925487272077446	0.11186760490605645	0.5670103092198959	0.6981470412391025	3.0287599122865023	1.8784321106645594	0.6201984095064422
1	3	undersample	0.8	100	10	0.3	3	0.6726241333854115	0.09409646577864855	0.5204081632122033	0.7033492822924441	2.572752142132616	1.7542790716671757	0.6818686562186633
1	1	undersample	0.8	300	5	0.1	1	0.6984245581077619	0.12663629515090258	0.6530612244231571	0.6455469216936908	3.4282312177892464	1.8424475507991578	0.5374338542150547
1	2	undersample	0.8	300	5	0.1	1	0.6916983503922208	0.10480707820588936	0.5773195875693485	0.6802151823031667	2.9053110509112074	1.8053376444634415	0.6213921964892928
1	3	undersample	0.8	300	5	0.1	1	0.6293391758617323	0.08266580615263026	0.4897959183173678	0.678229665067714	2.0234943633992413	1.5221909850655797	0.7522585643745148
1	1	undersample	0.8	300	5	0.1	3	0.7123247984190688	0.12813464823657947	0.6734693876863808	0.6527196652680651	3.8765058930940595	1.9392672171131098	0.5002616355627958
1	2	undersample	0.8	300	5	0.1	3	0.6866854406862172	0.10693171273633127	0.5876288659188011	0.6945606694519154	3.2404108440159862	1.923880744583693	0.5937150579940761
1	3	undersample	0.8	300	5	0.1	3	0.6384264232008594	0.07897441162302246	0.49999999994897965	0.6752392344457223	2.0791896251525745	1.5395947958789562	0.7404782884938076
1	1	undersample	0.8	300	5	0.3	1	0.6890469277968212	0.1243966175883995	0.6428571427915453	0.6288105200201506	3.0492752740548585	1.731884011119075	0.5679657705430121
1	2	undersample	0.8	300	5	0.3	1	0.678147780701376	0.1072488003174202	0.5567010308704432	0.6628810519984287	2.4693220442243327	1.6513489308656693	0.6687458648963599
1	3	undersample	0.8	300	5	0.3	1	0.6244019138755981	0.08058446341676714	0.49999999994897965	0.6758373205701206	2.084870786597004	1.54243537659548	0.7398229979827127
1	1	undersample	0.8	300	5	0.3	3	0.6962440684582261	0.11356944652654988	0.6836734693179926	0.635983263594525	3.776047338582916	1.878137410075235	0.4973818397678228
1	2	undersample	0.8	300	5	0.3	3	0.6741084908276385	0.1022223201283038	0.5979381442682539	0.6628810519984287	2.924258864531554	1.7736710738927561	0.6065369472460493
1	3	undersample	0.8	300	5	0.3	3	0.6136241577970901	0.07190808956072381	0.43877551015930866	0.6596889952113656	1.515545574638284	1.2893367863271488	0.8507410088801979
1	1	undersample	0.8	300	10	0.1	1	0.6939842882759798	0.11906727341762782	0.6428571427915453	0.6616855947360331	3.5204945824987903	1.9001766220631227	0.5397470560825184
1	2	undersample	0.8	300	10	0.1	1	0.6520972880374166	0.10803220149124906	0.5670103092198959	0.6628810519984287	2.574932377636244	1.6819294666224411	0.6531936354837822
1	3	undersample	0.8	300	10	0.1	1	0.6170234840347621	0.0777107532118044	0.47959183668575595	0.6614832535845605	1.8008036644638008	1.4167447477760429	0.7867291463946735
1	1	undersample	0.8	300	10	0.1	3	0.6963630042572918	0.1248624866373565	0.6734693876863808	0.6604901374736373	4.012433838953373	1.9836518528164047	0.49437620464528176
1	2	undersample	0.8	300	10	0.1	3	0.6629118627565767	0.10060635658472447	0.5670103092198959	0.6694560669416052	2.6522000382485884	1.7153855671157354	0.6467783409453949
1	3	undersample	0.8	300	10	0.1	3	0.6222079142661849	0.0772817709839453	0.44897959179092045	0.6632775119577555	1.605025942018982	1.333381625526526	0.8307539302442609
1	1	undersample	0.8	300	10	0.3	1	0.6922947900020738	0.10684572281494882	0.6632653060547689	0.6491332934808779	3.644107051375636	1.8903625645512636	0.5187450592036226
1	2	undersample	0.8	300	10	0.3	1	0.6527350706490593	0.0979887695329461	0.5463917525209906	0.6712492528351988	2.459462734746249	1.6620243166378075	0.6757672188168594
1	3	undersample	0.8	300	10	0.3	1	0.6106917049116297	0.07514919612126932	0.43877551015930866	0.6806220095653073	1.6661218448599393	1.373843876416374	0.8245758640002984
1	1	undersample	0.8	300	10	0.3	3	0.6901844419776278	0.12571025005624922	0.6326530611599334	0.6509264793744715	3.2114725022234984	1.8123776386775572	0.5643447375956083
1	2	undersample	0.8	300	10	0.3	3	0.6582471145728706	0.0976077678937644	0.5463917525209906	0.674835624622386	2.4998745881343813	1.680355466624873	0.6721758961837165
1	3	undersample	0.8	300	10	0.3	3	0.6200688409335026	0.07731230731094588	0.44897959179092045	0.6680622009529422	1.6399065281674772	1.352601540270063	0.8248040364730238
1	1	undersample	0.8	500	5	0.1	1	0.6901143003525378	0.12658132738697564	0.6530612244231571	0.6365809922257228	3.297213521836127	1.7969924315539791	0.5450033450005836
1	2	undersample	0.8	500	5	0.1	1	0.6767274049334179	0.10081750727468283	0.5773195875693485	0.6700537955728031	2.7737715633908784	1.7497384795628104	0.6308156284095996
1	3	undersample	0.8	500	5	0.1	1	0.6254272043745728	0.08157059563000733	0.4591836734225323	0.6722488038237306	1.74149561251781	1.4010129170221166	0.8044883314874458
1	1	undersample	0.8	500	5	0.1	3	0.7049141832465203	0.1293404162435636	0.6836734693179926	0.64016736401291	3.8450861456546885	1.8999762165618548	0.49413097812077533
1	2	undersample	0.8	500	5	0.1	3	0.6814722610780067	0.1046306727680326	0.5670103092198959	0.6861924686151454	2.8634919678559654	1.8068727944447727	0.6310032596888148
1	3	undersample	0.8	500	5	0.1	3	0.6255553656869446	0.07701816949274924	0.46938775505414415	0.6734449760725273	1.8243166566177014	1.4373924952521	0.7879073360399347
1	1	undersample	0.8	500	5	0.3	1	0.6871073593812898	0.1222666876998591	0.6632653060547689	0.6192468619209848	3.2034631111279537	1.7419824613429742	0.543781017255099
1	2	undersample	0.8	500	5	0.3	1	0.674253301372311	0.10732238346998682	0.5670103092198959	0.6586969515800437	2.5273120760057934	1.6613103669355878	0.6573427782959158
1	3	undersample	0.8	500	5	0.3	1	0.6213931744946782	0.08017577356927388	0.4591836734225323	0.6704545454505356	1.7273909730456076	1.3933848977418088	0.8066412886314823
1	1	undersample	0.8	500	5	0.3	3	0.6946948534345	0.11926121592727175	0.6938775509496043	0.6323968918073378	3.899403667703932	1.8875725384514843	0.4840669651851916
1	2	undersample	0.8	500	5	0.3	3	0.6692588781188187	0.10096934658620409	0.5773195875693485	0.6598924088424394	2.6500920801463845	1.6974615845233505	0.6405292747143586
1	3	undersample	0.8	500	5	0.3	3	0.6138225026852846	0.07225098693121534	0.418367346896085	0.6578947368381706	1.383265821628565	1.2229199013199092	0.8840816192851976
1	1	undersample	0.8	500	10	0.1	1	0.691873940251534	0.11712679803984923	0.6530612244231571	0.6539151225304608	3.5566391194838394	1.8869972312230379	0.5305562730048639
1	2	undersample	0.8	500	10	0.1	1	0.6503071832192309	0.10849567020413718	0.5463917525209906	0.6664674237856159	2.406932153476357	1.6381960117377776	0.6806157727804636
1	3	undersample	0.8	500	10	0.1	1	0.6141307001269407	0.07338883127277052	0.47959183668575595	0.6662679425797472	1.8398340900781256	1.4370564998233417	0.7810793860026686
1	1	undersample	0.8	500	10	0.1	3	0.694228259145858	0.12382822581188581	0.6530612244231571	0.6533173938992629	3.547261547359354	1.88374378781483	0.5310416858730103
1	2	undersample	0.8	500	10	0.1	3	0.6610170013741596	0.09838393018753298	0.5360824741715379	0.6694560669416052	2.3403656119585365	1.621819081636695	0.6929767938590665
1	3	undersample	0.8	500	10	0.1	3	0.6143900742115028	0.07387295504123255	0.44897959179092045	0.6626794258333573	1.60073544438548	1.3310174737783451	0.8315037081483294
1	1	undersample	0.8	500	10	0.3	1	0.6919593300559912	0.10590059489428452	0.6530612244231571	0.6479378362184822	3.4642963039508787	1.8549599276985458	0.5354507034921008
1	2	undersample	0.8	500	10	0.3	1	0.6519863693223483	0.0978547241617759	0.5463917525209906	0.6688583383104073	2.433007803029875	1.65002414142902	0.6781828299293298
1	3	undersample	0.8	500	10	0.3	1	0.6104964114832536	0.07515451615921284	0.4591836734225323	0.6776315789433156	1.784751584745594	1.42440645294387	0.7980978682248347
1	1	undersample	0.8	500	10	0.3	3	0.6905473486465716	0.12727560507716218	0.6530612244231571	0.6545128511616587	3.5660491399537233	1.8902619322205672	0.5300717467355499
1	2	undersample	0.8	500	10	0.3	3	0.6564539286792661	0.09879826512908443	0.5463917525209906	0.6664674237856159	2.406932153476357	1.6381960117377776	0.6806157727804636
1	3	undersample	0.8	500	10	0.3	3	0.6182654281808417	0.07577085902276479	0.4591836734225323	0.6680622009529422	1.7088219822133182	1.38334248436711	0.8095298876522778
1	1	undersample	1.0	100	5	0.1	1	0.7297534674359882	0.11437643521528303	0.7551020407392753	0.6192468619209848	5.014651834960157	1.9831800329135398	0.39547710350319437
1	2	undersample	1.0	100	5	0.1	1	0.7176718161707163	0.11964883679833357	0.6597938143649698	0.6718469814663967	3.9706351733098364	2.0106284476890206	0.506374501867582
1	3	undersample	1.0	100	5	0.1	1	0.7161379503954691	0.11306384799348007	0.6530612244231571	0.6614832535845605	3.6782372483588945	1.9291843373971649	0.524486097647869
1	1	undersample	1.0	100	5	0.1	3	0.7254595801261328	0.11196037243249274	0.7448979591076635	0.6168559473961933	4.701154284058742	1.9441720016367094	0.4135520421479692
1	2	undersample	1.0	100	5	0.1	3	0.7261601789488603	0.1202488586882397	0.6701030927144224	0.670651524204001	4.136229433210128	2.03463237760106	0.49190509595588056
1	3	undersample	1.0	100	5	0.1	3	0.7296192998730593	0.12088992137775904	0.6836734693179926	0.6596889952113656	4.189636452312933	2.008966620556255	0.47950856870906283
1	1	undersample	1.0	100	5	0.3	1	0.7178598875294289	0.11712606725584479	0.7551020407392753	0.6078900179282254	4.780106543326956	1.9257403687918673	0.40286556450904665
1	2	undersample	1.0	100	5	0.3	1	0.6942556429896292	0.11120579582244941	0.6082474226177065	0.6419605499065035	2.7838501959915836	1.6988278958382745	0.6102439960475907
1	3	undersample	1.0	100	5	0.3	1	0.6790779709012793	0.0957962153252317	0.6734693876863808	0.6321770334890421	3.5448169630764466	1.8309606269697436	0.5165176680751761
1	1	undersample	1.0	100	5	0.3	3	0.7200403771789647	0.10749066163641638	0.7448979591076635	0.6210400478145784	4.785299516834425	1.9656376225391112	0.41076583979145076
1	2	undersample	1.0	100	5	0.3	3	0.703218491382232	0.1087236605467778	0.6288659793166118	0.6622833233672308	3.32291041264202	1.8621110658960018	0.5603855660936545
1	3	undersample	1.0	100	5	0.3	3	0.6912746557953325	0.10313074270681781	0.6632653060547689	0.6393540669818221	3.491883904648802	1.839103749522389	0.5266795130717608
1	1	undersample	1.0	100	10	0.1	1	0.7160240067335959	0.10546673889604381	0.7244897958444398	0.6192468619209848	4.276760135723315	1.9027808423900179	0.44491174142049594
1	2	undersample	1.0	100	10	0.1	1	0.690382731188494	0.11991283944043096	0.6288659793166118	0.6575014943176479	3.252860085943527	1.8361130063986886	0.5644610974214415
1	3	undersample	1.0	100	10	0.1	1	0.7041029928717898	0.10673580395541267	0.6530612244231571	0.6507177033453905	3.5068492016930692	1.869723178016405	0.5331632572182546
1	1	undersample	1.0	100	10	0.1	3	0.719491442721739	0.10858574068674194	0.7244897958444398	0.6264196054953591	4.4093628133650045	1.9393142335853961	0.4398173322489153
1	2	undersample	1.0	100	10	0.1	3	0.7028025462007259	0.11410584607199992	0.6701030927144224	0.6575014943176479	3.8994326762230793	1.9565138592772908	0.5017431977253697
1	3	undersample	1.0	100	10	0.1	3	0.7236048725710379	0.1177794017191971	0.6632653060547689	0.6584928229625688	3.797961978921931	1.94217085680856	0.5113718435328397
1	1	undersample	1.0	100	10	0.3	1	0.7139533039755053	0.11360004332884532	0.7346938774760516	0.6013150029850489	4.176680758688463	1.842792842843222	0.4412098763457032
1	2	undersample	1.0	100	10	0.3	1	0.6563584153412907	0.10759459299887977	0.5979381442682539	0.6252241482329635	2.481004309966922	1.5954553248147467	0.643068330673708
1	3	undersample	1.0	100	10	0.3	1	0.6620050532174593	0.09507730420621807	0.6122448978967098	0.6154306220058886	2.5268068429502293	1.5920271269903692	0.6300549272945193
1	1	undersample	1.0	100	10	0.3	3	0.7204947729241129	0.1097142753777046	0.7448979591076635	0.6114763897154126	4.5956306140369705	1.9172526976919386	0.4171903298493017
1	2	undersample	1.0	100	10	0.3	3	0.6678200158983493	0.10255494105699399	0.6185567009671591	0.6455469216936908	2.9533748717179287	1.7451017394793251	0.5908839161113604
1	3	undersample	1.0	100	10	0.3	3	0.6797126745435016	0.09924193468781145	0.6530612244231571	0.626794258369457	3.161387539608851	1.7498691313569532	0.5535129995355089
1	1	undersample	1.0	300	5	0.1	1	0.7147340107591154	0.13550087875631087	0.7551020407392753	0.5935445307794768	4.502573383425819	1.857773063331232	0.41260249641772556
1	2	undersample	1.0	300	5	0.1	1	0.6721335214843389	0.10968745115539638	0.5773195875693485	0.631201434544942	2.3376684363729083	1.565406229828838	0.6696442412855668
1	3	undersample	1.0	300	5	0.1	1	0.6382738502099403	0.08370016744953675	0.5918367346334861	0.6052631578911168	2.22333328018301	1.4993196897416494	0.6743566881636848
1	1	undersample	1.0	300	5	0.1	3	0.7115776376300669	0.1249729803130593	0.7346938774760516	0.5893604303610918	3.9744708246761413	1.7891453086964906	0.45015936658626005
1	2	undersample	1.0	300	5	0.1	3	0.6820792329354638	0.0996239413912956	0.6185567009671591	0.6288105200201506	2.7470948446146	1.6664176051987312	0.6066108641988188
1	3	undersample	1.0	300	5	0.1	3	0.6483955424274972	0.094193248836146	0.6224489795283216	0.6028708133935236	2.50276776588356	1.5673714872823092	0.6262552537315812
1	1	undersample	1.0	300	5	0.3	1	0.6938226575746855	0.12711075390316207	0.714285714212828	0.5911536162546853	3.614765978470507	1.7470759804665972	0.48331647324460175
1	2	undersample	1.0	300	5	0.3	1	0.65185388307935	0.08923602258500676	0.6082474226177065	0.6102809324530168	2.4313447887541955	1.5607329937405445	0.6419216956171837
1	3	undersample	1.0	300	5	0.3	1	0.6307642075969144	0.07718549397364713	0.5510204081070388	0.6100478468863035	1.9199664922141828	1.413046163681314	0.735974377788264
1	1	undersample	1.0	300	5	0.3	3	0.7120777779133172	0.12488670131805482	0.7551020407392753	0.583980872680311	4.328184730902449	1.8150656376151724	0.4193595484439673
1	2	undersample	1.0	300	5	0.3	3	0.6627331603822997	0.10386843840239929	0.5876288659188011	0.6222355050769741	2.347191395243191	1.5555428269750693	0.6627251644904681
1	3	undersample	1.0	300	5	0.3	3	0.6288692510497021	0.08281424627147657	0.5816326530018743	0.6112440191351003	2.185891129019118	1.4961381089147072	0.6844522433865051
1	1	undersample	1.0	300	10	0.1	1	0.7030569549995731	0.12253836321524977	0.6938775509496043	0.5953377166730703	3.334711872142686	1.714707701685997	0.5141996472508162
1	2	undersample	1.0	300	10	0.1	1	0.638870231265521	0.10465509813849727	0.5463917525209906	0.6084877465594233	1.8721026638359421	1.395592944444054	0.7454681587084837
1	3	undersample	1.0	300	10	0.1	1	0.6359516892881556	0.07887565582420168	0.5816326530018743	0.6166267942546853	2.236102071410414	1.5171447276803727	0.6784773936381259
1	1	undersample	1.0	300	10	0.1	3	0.7082779316149652	0.1240742182853395	0.7244897958444398	0.6049013747722362	4.025998642011981	1.8336934913146201	0.4554630078410188
1	2	undersample	1.0	300	10	0.1	3	0.6472969725352937	0.09629173246705362	0.5876288659188011	0.6066945606658297	2.1981382452921836	1.4940776104516285	0.6797013753207539
1	3	undersample	1.0	300	10	0.1	3	0.6435864417537349	0.08768965320336329	0.5714285713702624	0.6208133971254737	2.1829652451019985	1.5069850885251304	0.6903385521490812
1	1	undersample	1.0	300	10	0.3	1	0.7073538919453017	0.13976303463834708	0.714285714212828	0.6049013747722362	3.8275339232745766	1.8078668224228651	0.47233200812517906
1	2	undersample	1.0	300	10	0.3	1	0.6311213265878323	0.10118422818174419	0.5567010308704432	0.6025104602474447	1.9035495289643305	1.4005425582056183	0.7357531379454676
1	3	undersample	1.0	300	10	0.3	1	0.6220797529538131	0.08389518354398712	0.540816326475427	0.6136363636326936	1.8705881919200504	1.399759867576377	0.7482993076277908
1	1	undersample	1.0	300	10	0.3	3	0.7036821303536358	0.12429915824021806	0.6836734693179926	0.6019127316162468	3.2678968381037103	1.71739592406401	0.5255355283435474
1	2	undersample	1.0	300	10	0.3	3	0.6445548154127717	0.09364761514045337	0.5773195875693485	0.6037059175098404	2.0807121615411766	1.4567958455845111	0.7001428893933823
1	3	undersample	1.0	300	10	0.3	3	0.6384752465579533	0.08760856495333855	0.5918367346334861	0.6196172248766769	2.3619496250765755	1.5558977897530457	0.6587345257556483
1	1	undersample	1.0	500	5	0.1	1	0.7154079802871537	0.1349014494091086	0.7653061223708871	0.5917513448858832	4.726589695748595	1.8746077765054368	0.39660894004099506
1	2	undersample	1.0	500	5	0.1	1	0.6580345203689896	0.09890864086988348	0.5876288659188011	0.6258218768641612	2.3833465829513614	1.570452182745465	0.6589273126056499
1	3	undersample	1.0	500	5	0.1	1	0.6283871203983986	0.08005817291315137	0.5816326530018743	0.6094497607619053	2.1694617190699583	1.4892645802596538	0.6864673137461396
1	1	undersample	1.0	500	5	0.1	3	0.7100497700574553	0.1260969124625431	0.7346938774760516	0.5875672444674982	3.9451503842135875	1.781366416238707	0.4515331998281466
1	2	undersample	1.0	500	5	0.1	3	0.6626653767230914	0.09300986989415463	0.6082474226177065	0.614465032871402	2.4745817399285874	1.577671180829907	0.6375506335586307
1	3	undersample	1.0	500	5	0.1	3	0.6329887218045113	0.08559446208676717	0.6020408162650979	0.5938995215275484	2.2124163986855363	1.4824922238573919	0.6700782920493725
1	1	undersample	1.0	500	5	0.3	1	0.6959147077838905	0.1271513259198512	0.7040816325812163	0.5941422594106747	3.4831140146637334	1.7347990313326658	0.49805977903626175
1	2	undersample	1.0	500	5	0.3	1	0.6495307522137528	0.09088111497600602	0.5876288659188011	0.605499103403434	2.187159038894756	1.4895501026560032	0.6810433326042589
1	3	undersample	1.0	500	5	0.3	1	0.6297694316961234	0.07783709892924515	0.5306122448438151	0.6130382775082953	1.7908742283285322	1.3712266622002212	0.7656744525109834
1	1	undersample	1.0	500	5	0.3	3	0.7110256535369677	0.12694555949608244	0.7448979591076635	0.5809922295243216	4.048844387015735	1.7777664134590019	0.439079945544879
1	2	undersample	1.0	500	5	0.3	3	0.6545097700901522	0.10038091140070157	0.5979381442682539	0.6102809324530168	2.3288500289399776	1.534279892151722	0.6588143718131904
1	3	undersample	1.0	500	5	0.3	3	0.6239258861439312	0.07957715064577864	0.5510204081070388	0.6136363636326936	1.9491978151638942	1.4261704311155539	0.7316704341286464
1	1	undersample	1.0	500	10	0.1	1	0.7002146943654928	0.12589867474575098	0.7040816325812163	0.5953377166730703	3.5004328451454847	1.7399239914166738	0.49705965901483556
1	2	undersample	1.0	500	10	0.1	1	0.6331609985149216	0.104218914957143	0.5463917525209906	0.6043036461410383	1.839570132028206	1.3808359197249063	0.7506296592273833
1	3	undersample	1.0	500	10	0.1	1	0.6337546382189239	0.07939300456271925	0.5612244897386506	0.614234449757092	2.036596309739785	1.454833058153921	0.7143453176411978
1	1	undersample	1.0	500	10	0.1	3	0.7096411188504093	0.125506329926445	0.7346938774760516	0.6001195457226532	4.155915702701479	1.837283746290959	0.4420887804672045
1	2	undersample	1.0	500	10	0.1	3	0.64288487253591	0.09536842955010974	0.5670103092198959	0.6066945606658297	2.0200100848322267	1.4416538346463084	0.7136864440782953
1	3	undersample	1.0	500	10	0.1	3	0.640608216970999	0.08509541334747331	0.5714285713702624	0.6196172248766769	2.171907702815739	1.5022461418305268	0.6916712520351965
1	1	undersample	1.0	500	10	0.3	1	0.7069147443795212	0.13600005478160146	0.714285714212828	0.6060968320346318	3.846737363807767	1.813353519771876	0.4714003868227488
1	2	undersample	1.0	500	10	0.3	1	0.6285147367837269	0.10048774636804973	0.5567010308704432	0.6007172743538511	1.889360771319564	1.394252696574893	0.7379494159326245
1	3	undersample	1.0	500	10	0.3	1	0.6217807098916122	0.08388403713441159	0.540816326475427	0.614234449757092	1.8753143405384596	1.401930037857415	0.7475706812446894
1	1	undersample	1.0	500	10	0.3	3	0.703401563853276	0.11962782987131923	0.6836734693179926	0.6037059175098404	3.292463294848202	1.725166946148633	0.5239745317505622
1	2	undersample	1.0	500	10	0.3	3	0.6427770348962603	0.09299876402216459	0.5876288659188011	0.6013150029850489	2.1492503247369488	1.4739176432003738	0.6857822026330349
1	3	undersample	1.0	500	10	0.3	3	0.6350057367444585	0.08655820597676153	0.6020408162650979	0.614234449757092	2.4087854686564816	1.5606390987469334	0.6478945904342145
1	1	smote	0.6	100	5	0.1	1	0.7045848225721849	0.10964644846254358	0.37755102036963767	0.7997609085427391	2.4226081478340356	1.8855009716981888	0.7782938190635014
1	2	smote	0.6	100	5	0.1	1	0.6924932678502105	0.10520091925181375	0.48453608242427465	0.7818290496068032	3.368547782033101	2.2209009006103453	0.659305139968783
1	3	smote	0.6	100	5	0.1	1	0.6902920857338151	0.0991171845261499	0.47959183668575595	0.7900717703302029	3.4683535485041133	2.284551318298679	0.6586846616604184
1	1	smote	0.6	100	5	0.1	3	0.7074545299291265	0.10590549588329642	0.418367346896085	0.7925881649683647	2.7486726989645884	2.0170851227531097	0.7338396805215145
1	2	smote	0.6	100	5	0.1	3	0.6981316358661828	0.10352622518698149	0.5154639174726326	0.7794381350820118	3.7594416661447814	2.3370490374381254	0.6216478954547251
1	3	smote	0.6	100	5	0.1	3	0.6892118689581095	0.09896503926421132	0.4897959183173678	0.7858851674594146	3.5235752441874233	2.287538371958157	0.6492094472782961
1	1	smote	0.6	100	5	0.3	1	0.6909956451199727	0.11021567958841567	0.37755102036963767	0.8224745965282578	2.810178123770572	2.1267435066683276	0.7568002400192968
1	2	smote	0.6	100	5	0.3	1	0.690764784540396	0.10726830030165727	0.35051546388139015	0.8093245666419049	2.290690031947517	1.8382831984458006	0.8025019316891224
1	3	smote	0.6	100	5	0.3	1	0.6539553022165804	0.08931724368267167	0.32653061221157853	0.8409090909040616	2.5627703996743545	2.0524780048235636	0.8008825056886342
1	1	smote	0.6	100	5	0.3	3	0.6799254668992522	0.10934538117802575	0.3877551020012495	0.8200836820034664	2.8868215409291826	2.1551968424384484	0.7465639226443276
1	2	smote	0.6	100	5	0.3	3	0.6973890966903089	0.10972679556394183	0.39175257727920076	0.812910938429092	2.7985052890191002	2.093936187666226	0.7482337688970798
1	3	smote	0.6	100	5	0.3	3	0.6618341714676301	0.09145273036889234	0.32653061221157853	0.8313397129136882	2.3898558639803595	1.9360253589763143	0.8101012970101306
1	1	smote	0.6	100	10	0.1	1	0.6919257840613832	0.10357544121547708	0.3979591836328613	0.812910938429092	2.8721501646501895	2.1271107942936807	0.7405987304397255
1	2	smote	0.6	100	10	0.1	1	0.6869134402671908	0.10104420645632314	0.3711340205802955	0.8111177525354984	2.5343430886207883	1.9648961504499503	0.7753078633784477
1	3	smote	0.6	100	10	0.1	1	0.6665547798066594	0.09154575152675479	0.32653061221157853	0.8247607655453065	2.2819318165414852	1.8633418172263354	0.8165633087280905
1	1	smote	0.6	100	10	0.1	3	0.6991076765434208	0.11020398549230663	0.357142857106414	0.8224745965282578	2.5738868712132748	2.011784398199769	0.7816133626388126
1	2	smote	0.6	100	10	0.1	3	0.683866256678231	0.10302993118827153	0.35051546388139015	0.8015540944363326	2.1798621964029126	1.76630223346136	0.8102815923765235
1	3	smote	0.6	100	10	0.1	3	0.6829411190313446	0.09849325474865528	0.3877551020012495	0.8032296650669664	2.5853088835959936	1.9705972570877652	0.7622289327740621
1	1	smote	0.6	100	10	0.3	1	0.6473431572270271	0.09646249385126547	0.3367346938431904	0.8278541542090386	2.441506266986585	1.956101076589907	0.8011861688109245
1	2	smote	0.6	100	10	0.3	1	0.6744474091236805	0.1165089783834362	0.3298969071824849	0.8386132695706001	2.5581764776661875	2.0441388574100445	0.7990609129879648
1	3	smote	0.6	100	10	0.3	1	0.6149881603359046	0.07970024134351036	0.25510204079029575	0.8427033492772567	1.8347308596247551	1.6217892968493948	0.8839385188265594
1	1	smote	0.6	100	10	0.3	3	0.6625791380509167	0.09920959996870261	0.3673469387380258	0.8350268977834129	2.938990000003201	2.226707939265579	0.7576439218484083
1	2	smote	0.6	100	10	0.3	3	0.6721982240681288	0.10528472066019293	0.28865979378467427	0.8362223550458087	2.071934709037557	1.7625102390519178	0.8506591499455509
1	3	smote	0.6	100	10	0.3	3	0.6366687823454741	0.09353157169269594	0.2857142856851312	0.8444976076504517	2.172307552257684	1.8373625189589304	0.8458114024076747
1	1	smote	0.6	300	5	0.1	1	0.6688034448686827	0.10884657746593501	0.3877551020012495	0.8188882247410707	2.863586196620782	2.140971121492118	0.7476537969706452
1	2	smote	0.6	300	5	0.1	1	0.6866946839124728	0.11700064082517303	0.3608247422308428	0.8200836820034664	2.5731431406643472	2.00551415343356	0.7794024731886211
1	3	smote	0.6	300	5	0.1	1	0.6386217166292354	0.09164398169734714	0.3061224489483549	0.8427033492772567	2.3635650465855083	1.9461471562192738	0.8233947846686503
1	1	smote	0.6	300	5	0.1	3	0.6734937848420899	0.11353246959157615	0.3673469387380258	0.8218768678970599	2.6791511783181607	2.0623201140575573	0.7697662244504875
1	2	smote	0.6	300	5	0.1	3	0.6891749496244168	0.11501260937525098	0.3711340205802955	0.821279139265862	2.711990634292713	2.076612647732609	0.7657152625655297
1	3	smote	0.6	300	5	0.1	3	0.6413131041890441	0.08905335004424819	0.3061224489483549	0.8444976076504517	2.3959274464998215	1.9686026988845684	0.8216453623423361
1	1	smote	0.6	300	5	0.3	1	0.6310916476572697	0.09674941780382165	0.357142857106414	0.8278541542090386	2.6716819409170167	2.074652656989295	0.7765342866974578
1	2	smote	0.6	300	5	0.3	1	0.6656201280494943	0.10463118495791833	0.30927835048357954	0.8350268977834129	2.266385325927652	1.87471974267867	0.827184900364406
1	3	smote	0.6	300	5	0.3	1	0.6075853188165218	0.0778903516586597	0.19387755100062476	0.8313397129136882	1.185474390662062	1.1495150568921866	0.969666703972798
1	1	smote	0.6	300	5	0.3	3	0.6447692645498128	0.09914307712344601	0.37755102036963767	0.8158995815850814	2.6881518630901047	2.0507883855583833	0.762898996457524
1	2	smote	0.6	300	5	0.3	3	0.66211078314775	0.0974322098752312	0.34020618553193754	0.8326359832586214	2.565234219671084	2.032731837037152	0.7924156772107337
1	3	smote	0.6	300	5	0.3	3	0.5992792451908993	0.07970253216303888	0.25510204079029575	0.8474880382724433	1.9030350623664245	1.672668957726173	0.8789480403035025
1	1	smote	0.6	300	10	0.1	1	0.6378862363833757	0.09695251112571335	0.3367346938431904	0.8242677824218514	2.381318544659421	1.9161806487284385	0.8046721129403993
1	2	smote	0.6	300	10	0.1	1	0.6524362063334586	0.1053733383361484	0.30927835048357954	0.8356246264146108	2.2762549489961734	1.881536904964341	0.8265932087403248
1	3	smote	0.6	300	10	0.1	1	0.5966275266087296	0.07599982505317768	0.22448979589546023	0.8373205741576716	1.489937990364384	1.379951895782571	0.9261807469891452
1	1	smote	0.6	300	10	0.1	3	0.6445222440440612	0.09968947748703307	0.32653061221157853	0.8332337118898193	2.4225044694373676	1.9580131951831377	0.8082598796661233
1	2	smote	0.6	300	10	0.1	3	0.6627146739297884	0.11255462370963493	0.3298969071824849	0.8254632396842472	2.3283454926613025	1.890128404379613	0.8117903408465975
1	3	smote	0.6	300	10	0.1	3	0.6062640367151645	0.0779632283626904	0.22448979589546023	0.8307416267892899	1.4207735833174064	1.3263141927569542	0.9335155116358287
1	1	smote	0.6	300	10	0.3	1	0.623205289288459	0.08960872766325266	0.3469387754748022	0.8218768678970599	2.4512372770034334	1.947746774387693	0.7945973929771434
1	2	smote	0.6	300	10	0.3	1	0.6405186066144527	0.10849974281336236	0.2783505154352216	0.8224745965282578	1.7870128873955766	1.5679474278736345	0.877412480381526
1	3	smote	0.6	300	10	0.3	1	0.5840738209159262	0.07644498281190634	0.1836734693690129	0.8259569377941032	1.0677834457568227	1.055333412821644	0.988340291598931
1	1	smote	0.6	300	10	0.3	3	0.6174963709333106	0.1009332268520711	0.29591836731674304	0.8248655110530493	1.979522071724276	1.6896634820440402	0.8535714182651303
1	2	smote	0.6	300	10	0.3	3	0.6395511489330236	0.12528213319647155	0.26804123708576894	0.8308427973650279	1.7986362356002281	1.5845687742808856	0.8809834500891905
1	3	smote	0.6	300	10	0.3	3	0.5789290596621424	0.07288985587814542	0.16326530610578927	0.8307416267892899	0.9576833030403401	0.9645921401868759	1.0072141046500127
1	1	smote	0.6	500	5	0.1	1	0.6531862595606086	0.1028243235115418	0.3367346938431904	0.826060968315445	2.4111021598496136	1.9359350872696617	0.8029253572894601
1	2	smote	0.6	500	5	0.1	1	0.6829789069576845	0.11434091569560517	0.3298969071824849	0.8344291691522151	2.4810884350207245	1.9924819218969283	0.8030676653689697
1	3	smote	0.6	500	5	0.1	1	0.6249633824821794	0.08380015905101276	0.2857142856851312	0.8385167464064682	2.077036908428502	1.769312059510392	0.851844293936353
1	1	smote	0.6	500	5	0.1	3	0.658947021725606	0.10426172042468462	0.32653061221157853	0.8308427973650279	2.3814111440627146	1.9303380986550407	0.810585807349398
1	2	smote	0.6	500	5	0.1	3	0.6842020938988544	0.11056306278062679	0.35051546388139015	0.826060968315445	2.5630282692801862	2.0151626712826385	0.7862428478864589
1	3	smote	0.6	500	5	0.1	3	0.621124646030661	0.0844784805110606	0.2857142856851312	0.8444976076504517	2.172307552257684	1.8373625189589304	0.8458114024076747
1	1	smote	0.6	500	5	0.3	1	0.6215523866450345	0.08953748918293002	0.3367346938431904	0.8242677824218514	2.381318544659421	1.9161806487284385	0.8046721129403993
1	2	smote	0.6	500	5	0.3	1	0.6536162582187687	0.10143218266749417	0.30927835048357954	0.8320382546274236	2.218090906934874	1.841361742127139	0.8301561104593151
1	3	smote	0.6	500	5	0.3	1	0.6017692364026951	0.0783894910960407	0.20408163263223658	0.8241626794209082	1.2018139925515199	1.1606274501559293	0.9657296764149923
1	1	smote	0.6	500	5	0.3	3	0.6296369713456214	0.09099600889622096	0.3367346938431904	0.8206814106346643	2.3235383310899085	1.8778570378923276	0.8081885241704159
1	2	smote	0.6	500	5	0.3	3	0.6610570553546009	0.09655739043481057	0.3711340205802955	0.8278541542090386	2.838114585588856	2.155927709528876	0.7596337695789033
1	3	smote	0.6	500	5	0.3	3	0.589154501513524	0.07996413041506384	0.25510204079029575	0.8337320574112815	1.7172562297180056	1.5342826853790514	0.8934500522723023
1	1	smote	0.6	500	10	0.1	1	0.6319516449735901	0.09345546029308655	0.3367346938431904	0.8266586969466428	2.4211669677335044	1.942610725116281	0.8023447894314872
1	2	smote	0.6	500	10	0.1	1	0.6507539391549226	0.10288355873839365	0.30927835048357954	0.8302450687338301	2.1899304991920534	1.8219107389554081	0.8319491041968106
1	3	smote	0.6	500	10	0.1	1	0.5912874719265697	0.07527481679210705	0.1836734693690129	0.8331339712868833	1.1233870312895184	1.1007240945222667	0.9798262331948878
1	1	smote	0.6	500	10	0.1	3	0.6356112080217622	0.09794551935721908	0.3367346938431904	0.8284518828402364	2.4517822195646435	1.962916759386057	0.8006081124190486
1	2	smote	0.6	500	10	0.1	3	0.6557206327296479	0.11072648192450577	0.3195876288330322	0.8290496114714343	2.277865939369582	1.8694757753350855	0.8207136865454947
1	3	smote	0.6	500	10	0.1	3	0.5968594375549263	0.07523887248968777	0.22448979589546023	0.8331339712868833	1.4452932558439389	1.3453294488605483	0.9308349215412673
1	1	smote	0.6	500	10	0.3	1	0.6207228856874489	0.09748472293087887	0.3367346938431904	0.8224745965282578	2.3521366186307993	1.896825289731211	0.8064264852583285
1	2	smote	0.6	500	10	0.3	1	0.64164011806681	0.10600300141002719	0.28865979378467427	0.8182904961098728	1.8274217158252577	1.5885783171442296	0.8693003290445279
1	3	smote	0.6	500	10	0.3	1	0.5750842202909872	0.07477887821910126	0.1734693877374011	0.8229665071721115	0.9756422558524656	0.9798675672482602	1.0043307899120055
1	1	smote	0.6	500	10	0.3	3	0.611805750393403	0.0985530582111861	0.3061224489483549	0.821279139265862	2.0273459423660496	1.712852268964923	0.8448741839749605
1	2	smote	0.6	500	10	0.3	3	0.6379243411120218	0.11730602285004917	0.2783505154352216	0.8200836820034664	1.7581394383133164	1.5471109183630318	0.8799705342289967
1	3	smote	0.6	500	10	0.3	3	0.5785506786446637	0.07183149507896923	0.16326530610578927	0.8307416267892899	0.9576833030403401	0.9645921401868759	1.0072141046500127
1	1	smote	0.8	100	5	0.1	1	0.7032856776900838	0.10220660680639876	0.5204081632122033	0.7274357441677978	2.8959965294928938	1.9093044410032103	0.6592909876095657
1	2	smote	0.8	100	5	0.1	1	0.6946777503219724	0.10333995698123233	0.5567010308704432	0.7316198445861828	3.4234214188094674	2.0743002002851516	0.6059143506709431
1	3	smote	0.8	100	5	0.1	1	0.6859925788497218	0.1063955460210639	0.5306122448438151	0.7362440191343527	3.1554765563980958	2.011754285096408	0.6375437172754703
1	1	smote	0.8	100	5	0.1	3	0.7080431096527074	0.10392197305127143	0.540816326475427	0.7328153018485786	3.23032549847659	2.0241290387357442	0.6266021821599901
1	2	smote	0.8	100	5	0.1	3	0.6993363363548414	0.1039130559056062	0.5773195875693485	0.7280334727989957	3.6562850300702534	2.1227596362072467	0.580578259677859
1	3	smote	0.8	100	5	0.1	3	0.6917934039644567	0.10066677613594087	0.540816326475427	0.7326555023879626	3.2276906490602757	2.022919158901308	0.6267388503335545
1	1	smote	0.8	100	5	0.3	1	0.6843047440135648	0.10863564560550512	0.46938775505414415	0.7710699342452417	2.979513823169816	2.0503542555805407	0.6881506002224522
1	2	smote	0.8	100	5	0.3	1	0.687415655560417	0.10215957665242617	0.42268041232755876	0.7860131500251882	2.689295561712058	1.9752633987774397	0.7344909945959948
1	3	smote	0.8	100	5	0.3	1	0.655828898545064	0.08870957938047679	0.3979591836328613	0.7751196172202446	2.2783987443124256	1.7696482059359295	0.7767069691244873
1	1	smote	0.8	100	5	0.3	3	0.6925052148773436	0.10319420038321078	0.49999999994897965	0.7615062761460759	3.192982314827811	2.0964911399107304	0.6565933980420324
1	2	smote	0.8	100	5	0.3	3	0.6917722962022664	0.0996798302572347	0.48453608242427465	0.7573221757276909	2.933448149960946	1.9966227400916068	0.6806401915724015
1	3	smote	0.8	100	5	0.3	3	0.6630150864173421	0.08989676993889811	0.43877551015930866	0.7816985645886263	2.7995515491876293	2.00995238181986	0.7179551147781472
1	1	smote	0.8	100	10	0.1	1	0.696460592605243	0.1073476363879422	0.4897959183173678	0.7513448894157123	2.9007691093509345	1.9697801403262862	0.6790544290370445
1	2	smote	0.8	100	10	0.1	1	0.678797887614693	0.10396968872752829	0.44329896902646404	0.7549312612028994	2.4529809284310087	1.808875963183229	0.7374194873216663
1	3	smote	0.8	100	10	0.1	1	0.6697099892588615	0.09212851591488835	0.4591836734225323	0.7595693779858878	2.6823428874751793	1.9098384826255426	0.7120038473529369
1	1	smote	0.8	100	10	0.1	3	0.7068354538468107	0.10954415418804736	0.4897959183173678	0.748356246259723	2.8549167467924206	1.9463860778321889	0.6817663077110185
1	2	smote	0.8	100	10	0.1	3	0.6883831132418459	0.11048685414487976	0.4639175257253694	0.7543335325717015	2.657214936822558	1.888403866012899	0.7106703388092734
1	3	smote	0.8	100	10	0.1	3	0.6789498095889074	0.09732634690737474	0.4591836734225323	0.7517942583687094	2.571720739945101	1.8500122193165338	0.7193674510860066
1	1	smote	0.8	100	10	0.3	1	0.6582395062029593	0.11095716363216007	0.37755102036963767	0.7782426778196161	2.1286729634185013	1.7025413169316386	0.7998134635537182
1	2	smote	0.8	100	10	0.3	1	0.6580530068215009	0.0955905000374009	0.38144329892974815	0.8039450089611241	2.528709218703205	1.9455933126343024	0.7694017457432161
1	3	smote	0.8	100	10	0.3	1	0.6188726686846987	0.08397713281913427	0.29591836731674304	0.797248803822983	1.6526440996020753	1.4595147071943146	0.883139141100795
1	1	smote	0.8	100	10	0.3	3	0.6803066713834367	0.10872440570702015	0.40816326526447316	0.7740585774012311	2.3627074297017425	1.8065002977532556	0.7645890690555054
1	2	smote	0.8	100	10	0.3	3	0.6639070501167728	0.10637963926091801	0.38144329892974815	0.7991631799115412	2.453819320784684	1.8992696646413958	0.7740054958471241
1	3	smote	0.8	100	10	0.3	3	0.6308923689092862	0.08459702747428889	0.32653061221157853	0.8050239234401614	2.0018589795150157	1.6747213362053275	0.8365830627052797
1	1	smote	0.8	300	5	0.1	1	0.6798400770947948	0.10422456354032095	0.4591836734225323	0.7627017334084717	2.7289576308658456	1.9350484968457855	0.7090797041587837
1	2	smote	0.8	300	5	0.1	1	0.6757322175732218	0.10539032530590318	0.4329896906770114	0.7758517632948246	2.643199879427896	1.931711253786997	0.7308229855750087
1	3	smote	0.8	300	5	0.1	1	0.6260588565569768	0.0808464589062182	0.3673469387380258	0.7852870813350162	2.123640839464891	1.7108747993056193	0.8056328293725563
1	1	smote	0.8	300	5	0.1	3	0.6805658904326823	0.10572916465693416	0.44897959179092045	0.7638971906708674	2.6362868055811854	1.9016274056644484	0.7213279584283907
1	2	smote	0.8	300	5	0.1	3	0.6789950764414812	0.10097334518095882	0.4536082473759167	0.7776449491884182	2.9034285521719214	2.0400176443939504	0.7026236667107312
1	3	smote	0.8	300	5	0.1	3	0.6343161068255053	0.08317979989150996	0.37755102036963767	0.7828947368374229	2.1872825619536305	1.7390228015646239	0.79506087139402
1	1	smote	0.8	300	5	0.3	1	0.655281359405687	0.10574742064105555	0.3979591836328613	0.7752540346636267	2.280156767964055	1.7707066079258726	0.7765722997657585
1	2	smote	0.8	300	5	0.3	1	0.6472630807056895	0.08775847068639867	0.35051546388139015	0.7854154213939903	1.9753282017175287	1.6334605675012284	0.8269312139257001
1	3	smote	0.8	300	5	0.3	1	0.5969296211307489	0.07314512890878998	0.2755102040535194	0.791866028703398	1.4468187767972047	1.323715629409417	0.9149145948129822
1	1	smote	0.8	300	5	0.3	3	0.6556961098844798	0.10971558851546759	0.40816326526447316	0.783024506869199	2.4888381091682885	1.8811490669452071	0.7558342324987389
1	2	smote	0.8	300	5	0.3	3	0.6551259851738651	0.09464440126704063	0.39175257727920076	0.7884040645499797	2.3997892180117164	1.8514181660996623	0.7714919827982704
1	3	smote	0.8	300	5	0.3	3	0.5865607606679035	0.07124595201747955	0.25510204079029575	0.7900717703302029	1.288881024435107	1.2151868714354677	0.9428231431052774
1	1	smote	0.8	300	10	0.1	1	0.6507953450358028	0.10594086489761632	0.357142857106414	0.7943813508619583	2.1463177251674606	1.736918519961006	0.8092550688702487
1	2	smote	0.8	300	10	0.1	1	0.6430635749101866	0.0918003861209696	0.3711340205802955	0.7937836222307605	2.271703381860815	1.799730974803042	0.7922385318684514
1	3	smote	0.8	300	10	0.1	1	0.5971706864564007	0.07667335521932206	0.3061224489483549	0.7996411483205763	1.7607549618243603	1.5278707733833807	0.8677361636924014
1	1	smote	0.8	300	10	0.1	3	0.6517529307000745	0.10174851715747521	0.357142857106414	0.7985654512803434	2.2024397190208687	1.772996944399506	0.805014960029564
1	2	smote	0.8	300	10	0.1	3	0.6532680966964709	0.09943317589821413	0.3608247422308428	0.7949790794931562	2.1889399852918157	1.7599410037737493	0.8040151825586599
1	3	smote	0.8	300	10	0.1	3	0.5961514988770628	0.07714745650058173	0.3061224489483549	0.8032296650669664	1.8009117638338301	1.5557346766482356	0.8638594571269985
1	1	smote	0.8	300	10	0.3	1	0.6392799199775546	0.09065505368550922	0.3673469387380258	0.7943813508619583	2.24324820262541	1.7865447633884632	0.7964097503187917
1	2	smote	0.8	300	10	0.3	1	0.6281634941860106	0.0938334952643497	0.35051546388139015	0.7907949790747711	2.039999903064241	1.6754638372280182	0.821305831589178
1	3	smote	0.8	300	10	0.3	1	0.5838571672688214	0.0702486841213792	0.2448979591586839	0.7894736842058047	1.2162161609366753	1.1632652507225596	0.9564625729561947
1	1	smote	0.8	300	10	0.3	3	0.6449766397892092	0.09892698609497533	0.3673469387380258	0.791392707705969	2.20279127979134	1.7609495674329374	0.7994173399723241
1	2	smote	0.8	300	10	0.3	3	0.6283360344094503	0.08458262863161428	0.3195876288330322	0.7961745367555519	1.8347106550315322	1.5679474392768882	0.8546020140177548
1	3	smote	0.8	300	10	0.3	3	0.5748980812420662	0.06738838253614013	0.25510204079029575	0.793660287076593	1.3172522712424668	1.2363205551312542	0.9385601899874514
1	1	smote	0.8	500	5	0.1	1	0.6693066347878064	0.10486236385973594	0.43877551015930866	0.7728631201388353	2.6602391145619264	1.9317668320082488	0.7261628455996785
1	2	smote	0.8	500	5	0.1	1	0.6671853143621249	0.09613417414994938	0.40206185562865343	0.8033472803299262	2.746881735258681	2.0445272043932294	0.7443084100349422
1	3	smote	0.8	500	5	0.1	1	0.6094222976271848	0.07694338244587887	0.357142857106414	0.7852870813350162	2.0318785813750284	1.6633504993249077	0.8186269072635661
1	1	smote	0.8	500	5	0.1	3	0.6688613879502787	0.11088082216133512	0.44897959179092045	0.7710699342452417	2.744415310438868	1.9612084183813865	0.7146179309951489
1	2	smote	0.8	500	5	0.1	3	0.6720965485793162	0.09968615130190159	0.4123711339781061	0.7943813508619583	2.7111381759649467	2.0055141673755466	0.739731437535589
1	3	smote	0.8	500	5	0.1	3	0.6225130602480227	0.08041633856805888	0.3673469387380258	0.791866028703398	2.2091211395165193	1.764954172545889	0.7989395053459809
1	1	smote	0.8	500	5	0.3	1	0.6537870378276833	0.10716800888012287	0.3877551020012495	0.783024506869199	2.285582997940655	1.7870916135979469	0.7818974818907534
1	2	smote	0.8	500	5	0.3	1	0.6324400268669776	0.09001216153740935	0.34020618553193754	0.7818290496068032	1.8477738893081601	1.55935595149237	0.843910579123121
1	3	smote	0.8	500	5	0.3	1	0.5837686749340885	0.07169594798825529	0.25510204079029575	0.7984449760717797	1.356652103525093	1.2656694095824224	0.9329358593313759
1	1	smote	0.8	500	5	0.3	3	0.6450132354196909	0.09756370149363963	0.3979591836328613	0.7836222355003968	2.393903811871006	1.8391869708115103	0.7682793843897249
1	2	smote	0.8	500	5	0.3	3	0.6474232966274549	0.09122743520679369	0.40206185562865343	0.7925881649683647	2.5695119478920745	1.9384710432874714	0.754412143980337
1	3	smote	0.8	500	5	0.3	3	0.5755510936431989	0.07414475756888979	0.2755102040535194	0.7942583732009914	1.468064129933255	1.33910767086328	0.9121588279958319
1	1	smote	0.8	500	10	0.1	1	0.6443606133427668	0.09740443876432936	0.3673469387380258	0.7925881649683647	2.218834140264951	1.771099132173462	0.798211582310354
1	2	smote	0.8	500	10	0.1	1	0.6374929905534228	0.09367862140113682	0.39175257727920076	0.7901972504435733	2.4258050885470026	1.8672422522347156	0.7697412445841214
1	3	smote	0.8	500	10	0.1	1	0.5890599062591544	0.07507281715648002	0.25510204079029575	0.8008373205693731	1.3770619265183195	1.2808726449697487	0.9301488963808698
1	1	smote	0.8	500	10	0.1	3	0.6493742147187626	0.09976511520981379	0.3673469387380258	0.795576808124354	2.259762198011419	1.796992393072334	0.79521304146784
1	2	smote	0.8	500	10	0.1	3	0.647019675747623	0.09400100887083794	0.3298969071824849	0.7949790794931562	1.9089481025689112	1.6090889177359993	0.8429191429987718
1	3	smote	0.8	500	10	0.1	3	0.5793013377599844	0.07523734375903712	0.26530612242190754	0.8002392344449747	1.4466067160864855	1.328119205007929	0.9180927862237713
1	1	smote	0.8	500	10	0.3	1	0.6366572331263648	0.08937416094719587	0.357142857106414	0.795576808124354	2.162118152855443	1.7470759377092138	0.8080390582636396
1	2	smote	0.8	500	10	0.3	1	0.621714803334956	0.09146596718061789	0.3195876288330322	0.7860131500251882	1.7252834829597736	1.4934918381000153	0.8656501007504297
1	3	smote	0.8	500	10	0.3	1	0.5816570647397715	0.07106863901842483	0.26530612242190754	0.7912679425789997	1.3689111115305337	1.2710367204230324	0.9285020013555282
1	1	smote	0.8	500	10	0.3	3	0.6358094343535382	0.098665692548346	0.357142857106414	0.7949790794931562	2.154194906319168	1.7419824221044211	0.8086466064201053
1	2	smote	0.8	500	10	0.3	3	0.6192098890196635	0.08487599170867188	0.34020618553193754	0.7925881649683647	1.9703709432918786	1.640244728935553	0.8324547795510542
1	3	smote	0.8	500	10	0.3	3	0.5733296308954203	0.06942805214709702	0.26530612242190754	0.7948564593253896	1.3991738893220103	1.2932705978299281	0.924310118783636
1	1	smote	1.0	100	5	0.1	1	0.700900862437025	0.1022723660123053	0.6224489795283216	0.6682606096792095	3.3210614919894295	1.8763191195450895	0.5649757135964667
1	2	smote	1.0	100	5	0.1	1	0.6928907265792053	0.09938840942639338	0.6185567009671591	0.6640765092608244	3.205732318923493	1.8413617969748153	0.5743966063691287
1	3	smote	1.0	100	5	0.1	1	0.6832126989551802	0.09722047007646246	0.6224489795283216	0.7021531100436474	3.8865731717622336	2.089828632158123	0.5377046824889263
1	1	smote	1.0	100	5	0.1	3	0.7046915598277567	0.10388693764661483	0.6530612244231571	0.6616855947360331	3.681562960053152	1.9303381557466643	0.524325711627424
1	2	smote	1.0	100	5	0.1	3	0.6948318040929007	0.10862672795524227	0.6288659793166118	0.670651524204001	3.450393107753768	1.9094242312871486	0.5533932329311505
1	3	smote	1.0	100	5	0.1	3	0.6850283175471146	0.09730804441275792	0.6224489795283216	0.7009569377948508	3.864432285468285	2.0814693179091934	0.5386222672582401
1	1	smote	1.0	100	5	0.3	1	0.6784951876745916	0.10321908188752324	0.5102040815805915	0.7208607292246213	2.690042727291431	1.82777601261769	0.6794598342895566
1	2	smote	1.0	100	5	0.3	1	0.6830651770694043	0.10679892346290785	0.5154639174726326	0.7280334727989957	2.8477903983125046	1.8953211037564701	0.6655409318051158
1	3	smote	1.0	100	5	0.3	1	0.6397019334049409	0.08640261258085778	0.5204081632122033	0.7428229665027344	3.134190865597	2.023540500098083	0.6456340904339694
1	1	smote	1.0	100	5	0.3	3	0.6786751161911267	0.10734480900233793	0.5306122448438151	0.7059175134446748	2.713502909310791	1.8042972671241315	0.6649328562715194
1	2	smote	1.0	100	5	0.3	3	0.6950567225984557	0.11077254735771748	0.5360824741715379	0.7214584578558192	2.9930375596226426	1.9246050366447545	0.6430273487637188
1	3	smote	1.0	100	5	0.3	3	0.6520603456693682	0.08569965860789483	0.5204081632122033	0.736842105258751	3.0382977507234252	1.9775509450263205	0.6508746268111754
1	1	smote	1.0	100	10	0.1	1	0.6836185759420326	0.10415696671882337	0.5306122448438151	0.7017334130262898	2.659579937964618	1.7789864846668844	0.6688975325300983
1	2	smote	1.0	100	10	0.1	1	0.6800056691787703	0.10358773665346918	0.5360824741715379	0.7220561864870171	3.0019592648476237	1.9287439720584298	0.6424950413631739
1	3	smote	1.0	100	10	0.1	1	0.6608821160042965	0.09048406803803519	0.49999999994897965	0.7284688995171743	2.682819281591102	1.8414096235967208	0.6863710908162407
1	1	smote	1.0	100	10	0.1	3	0.6967350598338559	0.10777138975188887	0.5612244897386506	0.6945606694519154	2.908569508031491	1.8374335432088793	0.6317309966460978
1	2	smote	1.0	100	10	0.1	3	0.685717983004788	0.10329047650496329	0.5567010308704432	0.7142857142814448	3.139534766407707	1.9484535398215614	0.6206185480964294
1	3	smote	1.0	100	10	0.1	3	0.6734144614783713	0.09538911713763593	0.5714285713702624	0.7147129186560125	3.340321326608569	2.0029948382110887	0.5996413545164883
1	1	smote	1.0	100	10	0.3	1	0.6517102357978457	0.09951385627571409	0.3877551020012495	0.7722653915076374	2.1476814458068874	1.7026620922556552	0.7927907903209304
1	2	smote	1.0	100	10	0.3	1	0.6540322034002749	0.09302605479017816	0.42268041232755876	0.7674835624580545	2.416635958099219	1.8178516694020455	0.7522240323964636
1	3	smote	1.0	100	10	0.3	1	0.6047016892881554	0.08586153027703787	0.3469387754748022	0.7763157894690412	1.8437499190688746	1.551020338633071	0.8412313970317968
1	1	smote	1.0	100	10	0.3	3	0.6628353074642888	0.09847185389654423	0.40816326526447316	0.7632994620396695	2.2239636817449036	1.7243866513265473	0.7753663619785243
1	2	smote	1.0	100	10	0.3	3	0.6652688854517781	0.09965722838376254	0.4536082473759167	0.7615062761460759	2.6507777742690584	1.9019713434221668	0.7175144349619613
1	3	smote	1.0	100	10	0.3	3	0.6277981886534518	0.08652967688029876	0.3877551020012495	0.7619617224834812	2.0273030983994564	1.628961063561428	0.8035113469586526
1	1	smote	1.0	300	5	0.1	1	0.672874708759774	0.10260085321683635	0.4897959183173678	0.7238493723806106	2.5163635437458947	1.7736548520754811	0.704848403689539
1	2	smote	1.0	300	5	0.1	1	0.6772635120562481	0.1023413868028622	0.474226804074822	0.7531380753093059	2.7517446507477157	1.921020365772491	0.6981099564354769
1	3	smote	1.0	300	5	0.1	1	0.6160287081339713	0.07954191642076555	0.40816326526447316	0.7565789473638961	2.143522745627429	1.6767787505498093	0.7822537607940209
1	1	smote	1.0	300	5	0.1	3	0.6777266794344755	0.10376807968539502	0.5204081632122033	0.7268380155366	2.8872851449556776	1.9051265320949724	0.659833167690601
1	2	smote	1.0	300	5	0.1	3	0.6698874175042057	0.10319268600714938	0.4639175257253694	0.7340107591109742	2.3880725110988315	1.744121328868744	0.7303468788665427
1	3	smote	1.0	300	5	0.1	3	0.628414583536764	0.08226108319203924	0.43877551015930866	0.7547846889907011	2.4064744019937265	1.7893478611096638	0.7435557326362886
1	1	smote	1.0	300	5	0.3	1	0.6445557900386695	0.09461764092332316	0.43877551015930866	0.7429766885789422	2.2599999121059553	1.7071427905193974	0.7553729355363632
1	2	smote	1.0	300	5	0.3	1	0.6496046980237983	0.09330372922398883	0.4123711339781061	0.7656903765644609	2.2932329844426955	1.759941014510415	0.7674497111796027
1	3	smote	1.0	300	5	0.3	1	0.5996362659896495	0.08266781083815163	0.32653061221157853	0.7727272727226512	1.6484847780772665	1.436734630485406	0.8715486082172466
1	1	smote	1.0	300	5	0.3	3	0.6500054893445721	0.09412634154132214	0.4591836734225323	0.7447698744725358	2.4775749092821644	1.7990966171513145	0.7261522489735026
1	2	smote	1.0	300	5	0.3	3	0.6485294027027194	0.08829957857926042	0.4123711339781061	0.7638971906708674	2.2704862460242823	1.7465743744603552	0.7692512362996334
1	3	smote	1.0	300	5	0.3	3	0.5902255639097744	0.07511970688331437	0.3367346938431904	0.7781100478422363	1.7803441055546765	1.5175751555799177	0.8524055170242875
1	1	smote	1.0	300	10	0.1	1	0.6315948375763933	0.09295628474557757	0.3673469387380258	0.7668858338268567	1.9101736167254029	1.5758241080335778	0.8249638017895282
1	2	smote	1.0	300	10	0.1	1	0.6482675112921414	0.09424524258588873	0.39175257727920076	0.7692767483516482	2.147448752435512	1.6979327289342663	0.7906743783916061
1	3	smote	1.0	300	10	0.1	1	0.5972683331705888	0.07418780973423554	0.3061224489483549	0.7793062200910329	1.5578669808916368	1.387091358912391	0.8903785498681196
1	1	smote	1.0	300	10	0.1	3	0.6408901277187503	0.09568396591437434	0.3979591836328613	0.7692767483516482	2.2039605614227655	1.7248333817306891	0.7826062724904742
1	2	smote	1.0	300	10	0.1	3	0.6491086448814094	0.09505636360549323	0.42268041232755876	0.7692767483516482	2.4411083310971473	1.8319800496396033	0.7504705964463048
1	3	smote	1.0	300	10	0.1	3	0.5983119324284738	0.08245678344242484	0.3061224489483549	0.7757177033446429	1.5258822872541333	1.364897898159917	0.8944974945329923
1	1	smote	1.0	300	10	0.3	1	0.6271789648315991	0.08762225874682202	0.3673469387380258	0.7632994620396695	1.8724339400801835	1.5519479861938925	0.8288399041747202
1	2	smote	1.0	300	10	0.3	1	0.637385152913773	0.09080719666145723	0.40206185562865343	0.7818290496068032	2.4096361661364067	1.8428752154000736	0.7647939623426904
1	3	smote	1.0	300	10	0.3	1	0.5848000683526999	0.07711141222493559	0.3163265305799667	0.7805023923398295	1.6452478021172339	1.4411387875275632	0.8759402499857558
1	1	smote	1.0	300	10	0.3	3	0.6295820778998987	0.10312214833746325	0.3979591836328613	0.7638971906708674	2.138682595979946	1.6855333822934884	0.7881175841964289
1	2	smote	1.0	300	10	0.3	3	0.6381307731650656	0.09297437799344074	0.34020618553193754	0.7734608487700332	1.7604715599741703	1.5017544149313058	0.8530409871254176
1	3	smote	1.0	300	10	0.3	3	0.5791304560101553	0.0736529341707435	0.29591836731674304	0.786483253583813	1.5481264265928436	1.3859257338095694	0.8952277375553145
1	1	smote	1.0	500	5	0.1	1	0.6646803371677421	0.10004788779165037	0.43877551015930866	0.7477585176285251	2.3176647074111987	1.7395056857383555	0.7505424132314261
1	2	smote	1.0	500	5	0.1	1	0.6636944559128918	0.0982967980444857	0.474226804074822	0.7543335325717015	2.769524238388634	1.930368396368741	0.6970036015271079
1	3	smote	1.0	500	5	0.1	1	0.600789717800996	0.0757989457563376	0.3979591836328613	0.7583732057370911	2.074676874178328	1.6469993254550126	0.793858226891614
1	1	smote	1.0	500	5	0.1	3	0.6671871378557399	0.10682237659466877	0.44897959179092045	0.744172145841338	2.3701972068011954	1.7550066067567507	0.7404474944189666
1	2	smote	1.0	500	5	0.1	3	0.6602744621982857	0.10104154240351952	0.42268041232755876	0.7555289898340973	2.262661451159357	1.7289591708690863	0.7641263112325428
1	3	smote	1.0	500	5	0.1	3	0.6067644761253784	0.07895973738350463	0.3673469387380258	0.7655502392298712	1.8959841207316537	1.5668470800007686	0.8264030504835064
1	1	smote	1.0	500	5	0.3	1	0.639371409053759	0.08953079977233991	0.37755102036963767	0.7632994620396695	1.9559942885623924	1.5950576524770563	0.8154715186256711
1	2	smote	1.0	500	5	0.3	1	0.6441388702312655	0.09151490884062918	0.39175257727920076	0.7621040047772738	2.0632824283558486	1.6467387794613404	0.7981160195023517
1	3	smote	1.0	500	5	0.3	1	0.5931152963577775	0.08003227960146014	0.3163265305799667	0.7739234449714478	1.5839057996850479	1.3992008881593563	0.8833864189388805
1	1	smote	1.0	500	5	0.3	3	0.6372702099369334	0.09018627896102312	0.40816326526447316	0.7555289898340973	2.1313547738667564	1.669577297904209	0.7833408576844637
1	2	smote	1.0	500	5	0.3	3	0.6396497433464177	0.08297095886739903	0.40206185562865343	0.7704722056140438	2.2571389100455796	1.7516912894464733	0.7760671082665936
1	3	smote	1.0	500	5	0.3	3	0.5813915877355726	0.07557314090054718	0.32653061221157853	0.7739234449714478	1.659772255100006	1.444336400680626	0.8702015470163875
1	1	smote	1.0	500	10	0.1	1	0.6292100223233346	0.09645540778392232	0.3469387754748022	0.7752540346636267	1.8325298402235601	1.5436929402430686	0.8423835115991599
1	2	smote	1.0	500	10	0.1	1	0.645987515482404	0.09106067588076565	0.39175257727920076	0.7704722056140438	2.161987900409155	1.706776128178615	0.7894475756481936
1	3	smote	1.0	500	10	0.1	1	0.5925202616931939	0.07301552383962118	0.3061224489483549	0.784688995210618	1.6078430646059099	1.4217686412736705	0.8842707702593612
1	1	smote	1.0	500	10	0.1	3	0.6378282933017798	0.09465604866171513	0.3673469387380258	0.7722653915076374	1.9690118526550882	1.61304829792641	0.8192171499938904
1	2	smote	1.0	500	10	0.1	3	0.6427708727454231	0.09045434244918288	0.3711340205802955	0.7686790197204503	1.9611131455174968	1.6044113425754523	0.818112573785716
1	3	smote	1.0	500	10	0.1	3	0.5916902646225954	0.07734407118264564	0.2857142856851312	0.7799043062154313	1.417391242405862	1.2981365868222055	0.9158632661260503
1	1	smote	1.0	500	10	0.3	1	0.6228423826195152	0.08857461595335953	0.357142857106414	0.7674835624580545	1.8337617051443555	1.5359896509772117	0.8376168115685892
1	2	smote	1.0	500	10	0.3	1	0.6375022337796785	0.09887155996642064	0.4123711339781061	0.783024506869199	2.532501935397337	1.9005423562931585	0.7504603666452692
1	3	smote	1.0	500	10	0.3	1	0.5887791719558637	0.07902185406337739	0.3061224489483549	0.7799043062154313	1.5632991639096288	1.3908606287380774	0.8896957442404726
1	1	smote	1.0	500	10	0.3	3	0.6262457762543152	0.10314279455834979	0.40816326526447316	0.7734608487700332	2.3546537029229966	1.8017338064129855	0.7651799415896401
1	2	smote	1.0	500	10	0.3	3	0.6351606164615697	0.0905649544319983	0.3608247422308428	0.7776449491884182	1.9742888473436786	1.6227413080406423	0.8219371195258905
1	3	smote	1.0	500	10	0.3	3	0.5801038716922176	0.07520040178635981	0.3061224489483549	0.7828947368374229	1.59090901972387	1.4100184877551005	0.8862973648177214
1	1	class_weight		100	5	0.1	1	0.7174481866865097	0.10795945659403591	0.6224489795283216	0.6820083681967603	3.535917372199226	1.9574381766721642	0.5535870709828061
1	2	class_weight		100	5	0.1	1	0.7267517454292245	0.1255393542223846	0.711340206112233	0.6377764494881185	4.338931958255305	1.963815399271633	0.4526033998173063
1	3	class_weight		100	5	0.1	1	0.7022080363245777	0.10261884374162306	0.6530612244231571	0.6776315789433156	3.956782570215585	2.025822510853504	0.5119873117453865
1	1	class_weight		100	5	0.1	3	0.7264598606926334	0.11196658900314621	0.6530612244231571	0.6760310818847817	3.9279356090384723	2.015814381405424	0.5131994367442095
1	2	class_weight		100	5	0.1	3	0.7309019540180305	0.12227366507080921	0.7216494844616856	0.6306037059137442	4.425865843837464	1.9535915126351047	0.4414032275959312
1	3	class_weight		100	5	0.1	3	0.7159243482081827	0.10612284806840983	0.6836734693179926	0.6632775119577555	4.25731950554649	2.030376566142665	0.47691429335389784
1	1	class_weight		100	5	0.3	1	0.6916238701099088	0.1054334491020109	0.43877551015930866	0.7573221757276909	2.439811810478162	1.808057631118292	0.7410643718319508
1	2	class_weight		100	5	0.3	1	0.6839771753932993	0.10092400297542996	0.4123711339781061	0.7776449491884182	2.454253802565242	1.8545614949035913	0.7556518679619131
1	3	class_weight		100	5	0.3	1	0.658013743775022	0.09470827160804132	0.43877551015930866	0.7852870813350162	2.859407307552032	2.043544899170601	0.7146742841354866
1	1	class_weight		100	5	0.3	3	0.6860887809995486	0.09667005087559154	0.49999999994897965	0.7322175732173807	2.7343748945697195	1.867187430051173	0.6828571336050261
1	2	class_weight		100	5	0.3	3	0.7041089221781971	0.10414012596768596	0.5463917525209906	0.7417812313165465	3.4602797373452434	2.116003163312936	0.61151215778108
1	3	class_weight		100	5	0.3	3	0.6803138121277219	0.09811441776437237	0.5306122448438151	0.7583732057370911	3.547998119852187	2.1959991006066835	0.618940312521414
1	1	class_weight		100	10	0.1	1	0.7009801529697355	0.10287134840494365	0.5204081632122033	0.7083084279694662	2.634940611906582	1.7841041540846656	0.6770946258421828
1	2	class_weight		100	10	0.1	1	0.7053074605160186	0.10811773785149371	0.5773195875693485	0.7077106993382684	3.3070974881919626	1.975164901728084	0.5972502702776263
1	3	class_weight		100	10	0.1	1	0.6831150522409921	0.09417902939903111	0.5204081632122033	0.7057416267900375	2.6024908280563306	1.7685415026591642	0.6795572370777923
1	1	class_weight		100	10	0.1	3	0.7058016272857021	0.10706603346995731	0.5918367346334861	0.6975493126079048	3.3441698397930577	1.9568040005747864	0.5851389315963025
1	2	class_weight		100	10	0.1	3	0.7065337285326071	0.10576338742961339	0.6082474226177065	0.6784219964095731	3.2755330525406734	1.8914459226444253	0.5774467421178947
1	3	class_weight		100	10	0.1	3	0.694490894443902	0.0971829955147606	0.6020408162650979	0.6931818181776724	3.4178536286205246	1.9622070408840946	0.574105043666695
1	1	class_weight		100	10	0.3	1	0.6694804640325944	0.08994719855068334	0.2448979591586839	0.8619246861873167	2.024569877959979	1.77365478780929	0.8760649789726114
1	2	class_weight		100	10	0.3	1	0.6466561088482323	0.08403695306265004	0.18556701029014774	0.8702928870240868	1.528787143207566	1.430661678654362	0.9358148187750995
1	3	class_weight		100	10	0.3	1	0.647284811053608	0.08911571746668118	0.22448979589546023	0.8624401913824017	1.814874010485647	1.63194309320455	0.899204609040114
1	1	class_weight		100	10	0.3	3	0.6784951876745917	0.10221991175688569	0.3469387754748022	0.8153018529538835	2.3450645969960053	1.8784095143308681	0.8010054363902973
1	2	class_weight		100	10	0.3	3	0.6913964050012016	0.10179908850759076	0.3298969071824849	0.8410041840953916	2.604048416998283	2.0748777856621894	0.79678924019909
1	3	class_weight		100	10	0.3	3	0.6614924079679719	0.086021285443799	0.3367346938431904	0.8199760765501198	2.312445564569602	1.870499590749913	0.8088837187281418
1	1	class_weight		300	5	0.1	1	0.6736188199129024	0.09427953758348914	0.32653061221157853	0.8380155409394022	2.50833038124814	2.0158143191457736	0.8036478404648612
1	2	class_weight		300	5	0.1	1	0.6692003376858658	0.09171503939424683	0.28865979378467427	0.8457860131449745	2.225592485165821	1.871813192521295	0.8410403893531785
1	3	class_weight		300	5	0.1	1	0.6424177326432966	0.08193905093628873	0.29591836731674304	0.8301435406648915	2.054092551197927	1.7421671866552695	0.8481444349225299
1	1	class_weight		300	5	0.1	3	0.6819595740268612	0.09627142151680947	0.357142857106414	0.8278541542090386	2.6716819409170167	2.074652656989295	0.7765342866974578
1	2	class_weight		300	5	0.1	3	0.6773775118467349	0.10663659685065685	0.3608247422308428	0.8242677824218514	2.6478493091507342	2.0532644877012274	0.7754461155046977
1	3	class_weight		300	5	0.1	3	0.6597073039742214	0.08584511877697323	0.3061224489483549	0.8241626794209082	2.0678270134081784	1.7409411752338941	0.8419181794545844
1	1	class_weight		300	5	0.3	1	0.6362607804628128	0.07875430003437503	0.09183673468450645	0.9193066347823114	1.1520597829786516	1.1380950968621177	0.9878784956792555
1	2	class_weight		300	5	0.3	1	0.618371836505814	0.07480615901898076	0.08247422679562122	0.9264793783566858	1.1327302749271204	1.1217834361889798	0.9903358722656656
1	3	class_weight		300	5	0.3	1	0.6077531491065326	0.07744027202153705	0.12244897957934195	0.9156698564538537	1.515091359633861	1.4520189330894153	0.9583705356813588
1	1	class_weight		300	5	0.3	3	0.6530581748539225	0.0870782446572722	0.1836734693690129	0.9007770472151777	2.0426202758245355	1.851118573906449	0.9062470275993972
1	2	class_weight		300	5	0.3	3	0.6477652959989154	0.08486710460323205	0.13402061854288447	0.9013747758463756	1.4144298717307868	1.3588877095503384	0.9607317567064798
1	3	class_weight		300	5	0.3	3	0.6321953422517332	0.08182661381549355	0.16326530610578927	0.9061004784634803	1.8828644880411944	1.7387233294373956	0.9234458038016328
1	1	class_weight		300	10	0.1	1	0.647489539748954	0.08786963965304523	0.16326530610578927	0.9264793783566858	2.4588535212013825	2.2206733328662347	0.9031336308283587
1	2	class_weight		300	10	0.1	1	0.622146153893555	0.07555705466766532	0.09278350514507387	0.9270771069878836	1.3002047402179833	1.2723506787662795	0.9785771628173873
1	3	class_weight		300	10	0.1	1	0.6177710916902646	0.07429572415107805	0.08163265305289463	0.9198564593246421	1.0202320458532346	1.018580439286609	0.9983811361585248
1	1	class_weight		300	10	0.1	3	0.6415488490674213	0.08072837398324005	0.15306122447417744	0.90854751942075	1.7954167658106706	1.6736692845072283	0.9321898393866015
1	2	class_weight		300	10	0.1	3	0.6353855349671249	0.08233684485694001	0.13402061854288447	0.921099820675905	1.8067277652845974	1.6986095938550112	0.9401580074351528
1	3	class_weight		300	10	0.1	3	0.6376421980275364	0.08619223847933141	0.11224489794773011	0.9084928229610737	1.255277453529966	1.2266238486817673	0.9771734788031152
1	1	class_weight		300	10	0.3	1	0.6147943935494102	0.0737170395418273	0.061224489789670974	0.9450089659238194	1.1207464884002591	1.113353834578137	0.9934038026385974
1	2	class_weight		300	10	0.3	1	0.6041187816195365	0.07333663100566612	0.09278350514507387	0.9456066945550173	1.7779717009716989	1.7057887423487141	0.9594015043303263
1	3	class_weight		300	10	0.3	1	0.6057147739478566	0.07455764939127407	0.061224489789670974	0.9389952153053889	1.0038361530274513	1.0036012758695385	0.9997660104235477
1	1	class_weight		300	10	0.3	3	0.6443972089732487	0.0816126256853516	0.09183673468450645	0.9414225941366323	1.625200364677258	1.5677839886060596	0.9646711915828273
1	2	class_weight		300	10	0.3	3	0.601789488603102	0.0712641613877651	0.07216494844616857	0.9438135086614238	1.3065009497723532	1.284382311176616	0.9830703133705331
1	3	class_weight		300	10	0.3	3	0.5958310955961332	0.07081823130011496	0.061224489789670974	0.9360047846833972	0.9538803877998747	0.9567040273204104	1.0029601509978043
1	1	class_weight		500	5	0.1	1	0.6618167290825475	0.09423364083874103	0.22448979589546023	0.8804542737544504	2.131973505493516	1.8778569855001204	0.8808068952741009
1	2	class_weight		500	5	0.1	1	0.6501870212779068	0.08379742357340161	0.16494845359124244	0.8971906754279906	1.7238011534103501	1.6044112558253134	0.9307403208387183
1	3	class_weight		500	5	0.1	1	0.6432660384728054	0.08086516240432727	0.12244897957934195	0.8833732057363435	1.0568872092745965	1.0499214168856357	0.993409133068595
1	1	class_weight		500	5	0.1	3	0.6695933005599131	0.0926562152788528	0.23469387752707208	0.8631201434497124	1.9337407614545483	1.7145975039422556	0.8866739114063759
1	2	class_weight		500	5	0.1	3	0.6597660847542227	0.10018251191212446	0.2164948453385057	0.8750747160736697	1.9355324566514682	1.732994484417022	0.8953579977986171
1	3	class_weight		500	5	0.1	3	0.6457590811444195	0.08157902361357361	0.20408163263223658	0.8690191387507834	1.7012058186051289	1.5581025739547232	0.9158812766230727
1	1	class_weight		500	5	0.3	1	0.630991009673445	0.08053933719733214	0.0714285714212828	0.9330543932998623	1.0721152249721058	1.0669641261387597	0.995195376919834
1	2	class_weight		500	5	0.3	1	0.6179805399276563	0.07361054532114869	0.07216494844616857	0.9408248655054344	1.2365878946262543	1.219514528651399	0.9861931542311478
1	3	class_weight		500	5	0.3	1	0.610847329362367	0.08538484538193147	0.08163265305289463	0.9324162679370072	1.2263518347323843	1.2078741212170112	0.9849327694911275
1	1	class_weight		500	5	0.3	3	0.6472028739768472	0.08365035167703824	0.12244897957934195	0.9187089061511136	1.5769491907734128	1.5063023354556073	0.9552002870475181
1	2	class_weight		500	5	0.3	3	0.6368398025646872	0.08064668633740033	0.09278350514507387	0.9246861924630921	1.2556816519937792	1.2319585990924564	0.9811074204831521
1	3	class_weight		500	5	0.3	3	0.6151620935455522	0.07654555471660168	0.11224489794773011	0.9204545454490404	1.463054003712627	1.4110785395667917	0.9644746683003614
1	1	class_weight		500	10	0.1	1	0.6394263024994815	0.08309377310555578	0.10204081631611829	0.9402271368742366	1.7874997008643956	1.7071425712031998	0.9550449449041396
1	2	class_weight		500	10	0.1	1	0.6097170956550675	0.07183922001467266	0.07216494844616857	0.942618051399028	1.2776618146770062	1.2576243510263545	0.9843170734249928
1	3	class_weight		500	10	0.1	1	0.6099959720730398	0.07305512148264164	0.0714285714212828	0.9342105263102022	1.0923075267605116	1.085714120482746	0.9939637720703114
1	1	class_weight		500	10	0.1	3	0.6439824584944558	0.08124832846982175	0.10204081631611829	0.9324566646686644	1.5687849650568813	1.510745667327469	0.9630036526929887
1	2	class_weight		500	10	0.1	3	0.6229410713515445	0.08114641495629746	0.11340206184397918	0.9348475791934558	1.8352888157106633	1.7405653241197052	0.9483876820187741
1	3	class_weight		500	10	0.1	3	0.6278164974123621	0.07657233675801653	0.10204081631611829	0.9306220095638121	1.524294451415037	1.470795002372155	0.9649021458838469
1	1	class_weight		500	10	0.3	1	0.6155202068872976	0.07371822965302285	0.061224489789670974	0.9473998804486109	1.1746539271629965	1.1639608174321334	0.990896789913921
1	2	class_weight		500	10	0.3	1	0.6018202993572876	0.07433831733484654	0.09278350514507387	0.9491930663422046	1.910694810792827	1.8261973357422747	0.9557765616569405
1	3	class_weight		500	10	0.3	1	0.6012901572112099	0.07224810997238887	0.040816326526447316	0.9437799043005756	0.7143502581146082	0.7260094234733034	1.0163213466821792
1	1	class_weight		500	10	0.3	3	0.6459342254534808	0.08188308212748549	0.08163265305289463	0.9503885236046002	1.7028109016514896	1.64543856642973	0.9663072674750757
1	2	class_weight		500	10	0.3	3	0.6022270013125381	0.07088022793927895	0.05154639174726326	0.9450089659238194	0.9339554070961504	0.937359757633528	1.0036450789534035
1	3	class_weight		500	10	0.3	3	0.597600942290792	0.0710686327707927	0.061224489789670974	0.9383971291809905	0.9934569941014588	0.9938575757447082	1.000403209913522
2	1	none		100	5	0.1	1	0.6916452175610232	0.0931274748233725	0.0	0.9999999999940228	0.0	0.0	0.9999999900059774
2	2	none		100	5	0.1	1	0.6770601610786229	0.09145888444782053	0.0	0.9999999999940228	0.0	0.0	0.9999999900059774
2	3	none		100	5	0.1	1	0.7278067327409432	0.1286992486163938	0.0	0.9999999999940192	0.0	0.0	0.9999999900059809
2	1	none		100	5	0.1	3	0.6967381094697294	0.0957216162711772	0.0	0.9999999999940228	0.0	0.0	0.9999999900059774
2	2	none		100	5	0.1	3	0.6794664809805215	0.09752974628918534	0.0	0.9999999999940228	0.0	0.0	0.9999999900059774
2	3	none		100	5	0.1	3	0.7404001074113856	0.14231253676234645	0.0	0.9999999999940192	0.0	0.0	0.9999999900059809
2	1	none		100	5	0.3	1	0.6735761250106738	0.09043401557514276	0.0	0.9976090854692313	0.0	0.0	1.002396634655425
2	2	none		100	5	0.3	1	0.656173550816177	0.09185213675844014	0.010309278349452652	0.9964136282068357	2.8940891473196957	2.87456242642715	0.9932528858513148
2	3	none		100	5	0.3	1	0.6789406552094522	0.10905114747079886	0.0	0.9999999999940192	0.0	0.0	0.9999999900059809
2	1	none		100	5	0.3	3	0.6751588860290082	0.088624418006323	0.0	0.998804542731627	0.0	0.0	1.0011968780729958
2	2	none		100	5	0.3	3	0.6697272015824403	0.08755698340988637	0.0	0.9982068141004292	0.0	0.0	1.0017963971556563
2	3	none		100	5	0.3	3	0.7019578166194707	0.10338256576113375	0.0	0.9999999999940192	0.0	0.0	0.9999999900059809
2	1	none		100	10	0.1	1	0.6860491357331935	0.09164613203037222	0.0	0.9999999999940228	0.0	0.0	0.9999999900059774
2	2	none		100	10	0.1	1	0.6687874735797783	0.08944165293466806	0.0	0.9994022713628249	0.0	0.0	1.0005980761184174
2	3	none		100	10	0.1	1	0.7155337613514307	0.11254292462030849	0.0	0.9999999999940192	0.0	0.0	0.9999999900059809
2	1	none		100	10	0.1	3	0.6908065676958172	0.09425072103584906	0.0	0.9999999999940228	0.0	0.0	0.9999999900059774
2	2	none		100	10	0.1	3	0.6692773645713299	0.08726743643066567	0.0	0.9999999999940228	0.0	0.0	0.9999999900059774
2	3	none		100	10	0.1	3	0.7208433014354066	0.1282031738647124	0.0	0.9999999999940192	0.0	0.0	0.9999999900059809
2	1	none		100	10	0.3	1	0.6278681825390049	0.07908042626483892	0.0	0.9976090854692313	0.0	0.0	1.002396634655425
2	2	none		100	10	0.3	1	0.6106229318281253	0.07430745807733942	0.0	0.9958158995756378	0.0	0.0	1.004201670594061
2	3	none		100	10	0.3	1	0.6445323942974319	0.08225516133251595	0.0	0.9982057416208242	0.0	0.0	1.0017974734930772
2	1	none		100	10	0.3	3	0.6640307647266916	0.08791935648833801	0.0	0.9982068141004292	0.0	0.0	1.0017963971556563
2	2	none		100	10	0.3	3	0.6512222626185443	0.08204837239354262	0.0	0.998804542731627	0.0	0.0	1.0011968780729958
2	3	none		100	10	0.3	3	0.685687432867884	0.10105312427199636	0.0	0.9999999999940192	0.0	0.0	0.9999999900059809
2	1	none		300	5	0.1	1	0.6347939056076704	0.08134794107523285	0.0	0.9964136282068357	0.0	0.0	1.0035992700778549
2	2	none		300	5	0.1	1	0.637351261084169	0.08041750964419829	0.010309278349452652	0.9934249850508463	1.57386124111384	1.5679451301214635	0.996241011229934
2	3	none		300	5	0.1	1	0.6540865149887706	0.09033714448815713	0.010204081631611829	0.9976076554964258	4.298951091122688	4.265288282471077	0.992169519743866
2	1	none		300	5	0.1	3	0.6476511704502482	0.08724115840804485	0.0	0.9976090854692313	0.0	0.0	1.002396634655425
2	2	none		300	5	0.1	3	0.640290607033479	0.079912692381291	0.010309278349452652	0.9952181709444399	2.1679642132921626	2.155923323572642	0.9944459823989077
2	3	none		300	5	0.1	3	0.6378069768577288	0.08146360371645524	0.0	0.9994019138696209	0.0	0.0	1.0005984340394938
2	1	none		300	5	0.3	1	0.5898331239250033	0.07240968646668439	0.030612244894835487	0.9838613269516805	1.9251450050662178	1.8968242206121697	0.9852890023188025
2	2	none		300	5	0.3	1	0.5992876553632279	0.07469795488613042	0.04123711339781061	0.9790794979020976	2.0129022628511812	1.97113307766234	0.9792492630721673
2	3	none		300	5	0.3	1	0.5807080607362562	0.07355271389343546	0.040816326526447316	0.9832535885108658	2.4984787498528105	2.4373163277259313	0.9755201251500458
2	1	none		300	5	0.3	3	0.6099576710540762	0.07478316641690029	0.010204081631611829	0.9916317991572527	1.2216480237485927	1.2193862969473013	0.9981486164805213
2	2	none		300	5	0.3	3	0.6131463325959293	0.07488502280489959	0.010309278349452652	0.9850567842140763	0.6866662069397694	0.6898964451948404	1.0047042236180588
2	3	none		300	5	0.3	3	0.6237336441753735	0.08547116703684397	0.030612244894835487	0.9916267942524425	3.739845154009371	3.6559723071467687	0.9775731665865534
2	1	none		300	10	0.1	1	0.6037425131439306	0.07226706098248513	0.010204081631611829	0.9898386132636591	1.0042440080820072	1.0042006917334745	0.9999568567095006
2	2	none		300	10	0.1	1	0.61709319020711	0.07324927757966479	0.0	0.9844590555828784	0.0	0.0	1.015786267769214
2	3	none		300	10	0.1	1	0.623187432867884	0.07797913830475899	0.020408163263223658	0.9880382775060524	1.7208318937381626	1.706121021645473	0.9914512920439589
2	1	none		300	10	0.1	3	0.6207594813179307	0.07512820362777888	0.010204081631611829	0.994620442313242	1.9060674740012715	1.896821868554514	0.9951493718698091
2	2	none		300	10	0.1	3	0.6168651906261361	0.07436631915921404	0.0	0.9898386132636591	0.0	0.0	1.0102656902827627
2	3	none		300	10	0.1	3	0.6121686114637243	0.07622813591251423	0.010204081631611829	0.9928229665012391	1.4261148501586491	1.4217667251666497	0.9969510595498923
2	1	none		300	10	0.3	1	0.5803701038096052	0.06709956543598354	0.010204081631611829	0.9754931261149105	0.4103594000865475	0.4163761365768819	1.0146621044515405
2	2	none		300	10	0.3	1	0.6053173199573579	0.07156070822107204	0.030927835048357957	0.9665271966469425	0.9215422779614889	0.9239687958745467	1.0026330953616178
2	3	none		300	10	0.3	1	0.5750262425544381	0.06849599081507893	0.020408163263223658	0.9772727272668824	0.8958329390673232	0.8979587882490425	1.0023730319914372
2	1	none		300	10	0.3	3	0.6099210754235944	0.07177402640704489	0.010204081631611829	0.9838613269516805	0.6284837646734011	0.6322747402040566	1.0060319286812254
2	2	none		300	10	0.3	3	0.6006679771507447	0.06972309845913256	0.020618556698905305	0.9742976688525147	0.7980413051556859	0.8022053936873602	1.0052178759725336
2	3	none		300	10	0.3	3	0.6002190948149595	0.07932173509857597	0.020408163263223658	0.9814593301376707	1.1028219855494716	1.1007235664906072	0.9980972177608167
2	1	none		500	5	0.1	1	0.6126474498944826	0.07650361149910212	0.010204081631611829	0.994620442313242	1.9060674740012715	1.896821868554514	0.9951493718698091
2	2	none		500	5	0.1	1	0.6303325712806798	0.07804039522601093	0.010309278349452652	0.9898386132636591	1.0147048831640266	1.0145532761832678	0.9998505800747357
2	3	none		500	5	0.1	1	0.6390092520261693	0.08754146443129746	0.010204081631611829	0.9928229665012391	1.4261148501586491	1.4217667251666497	0.9969510595498923
2	1	none		500	5	0.1	3	0.6320370347780475	0.08338801594074034	0.010204081631611829	0.9964136282068357	2.864253176734912	2.8452301567727236	0.9933584612005544
2	2	none		500	5	0.1	3	0.6155403281961536	0.07620222273404778	0.010309278349452652	0.9916317991572527	1.2343735239933342	1.2319572896980395	0.9980425320277341
2	3	none		500	5	0.1	3	0.6260313934186115	0.0790726568923736	0.0	0.9994019138696209	0.0	0.0	1.0005984340394938
2	1	none		500	5	0.3	1	0.5962068629005697	0.07721404711166785	0.030612244894835487	0.9838613269516805	1.9251450050662178	1.8968242206121697	0.9852890023188025
2	2	none		500	5	0.3	1	0.6014844621366642	0.0734450042304701	0.030927835048357957	0.9736999402213169	1.1815759529221692	1.1759601897872445	0.9952472162819531
2	3	none		500	5	0.3	1	0.588101747876184	0.07378005947348663	0.051020408158059145	0.9772727272668824	2.3118269387768224	2.2448969706226065	0.9710488747449678
2	1	none		500	5	0.3	3	0.5961763665418349	0.07654562421381277	0.030612244894835487	0.9868499701076698	2.36985465572564	2.3279203063627403	0.982305086533416
2	2	none		500	5	0.3	3	0.6145821137409802	0.07518324952259609	0.0	0.9748953974837126	0.0	0.0	1.025751062445852
2	3	none		500	5	0.3	3	0.6125134264232008	0.08334536619108937	0.040816326526447316	0.9880382775060524	3.5148906758094784	3.412242043290946	0.9707960567951948
2	1	none		500	10	0.1	1	0.6051148492869951	0.07151189428746887	0.010204081631611829	0.981470412426889	0.5460589004320977	0.5506909468136199	1.008482676350972
2	2	none		500	10	0.1	1	0.6092426100406085	0.07061166377174623	0.010309278349452652	0.977286312008504	0.44819059214758966	0.4538793442315052	1.0126926974855741
2	3	none		500	10	0.1	1	0.6076585538521628	0.07608589712526054	0.020408163263223658	0.9832535885108658	1.2232135548793808	1.2186581638629657	0.9962758724914557
2	1	none		500	10	0.1	3	0.6183289215267698	0.07437705121701912	0.010204081631611829	0.9916317991572527	1.2216480237485927	1.2193862969473013	0.9981486164805213
2	2	none		500	10	0.1	3	0.6183348636007913	0.07348303739438891	0.010309278349452652	0.9832635983204826	0.6119788008709309	0.6159790131160255	1.0065365109373294
2	3	none		500	10	0.1	3	0.608177302021287	0.07283252004430912	0.020408163263223658	0.9886363636304508	1.812498403899655	1.795916785822445	0.9908515030046271
2	1	none		500	10	0.3	1	0.5808854922722227	0.0675681042600772	0.010204081631611829	0.9736999402213169	0.38167745566465694	0.38798686533837656	1.0165307270924813
2	2	none		500	10	0.3	1	0.6019096505444259	0.07049635621546081	0.030927835048357957	0.9635385534909532	0.8433900722823161	0.8482336694554191	1.0057429994712825
2	3	none		500	10	0.3	1	0.5640409872082803	0.0670595595122659	0.020408163263223658	0.974880382769289	0.8085314241297279	0.8124389377193008	1.0048328430876567
2	1	none		500	10	0.3	3	0.6097746929016674	0.07124729692914414	0.010204081631611829	0.9832635983204826	0.605669741069428	0.6096935129828299	1.006643498236514
2	2	none		500	10	0.3	3	0.5984711703773085	0.06841205187933658	0.020618556698905305	0.968918111171734	0.6562750925851881	0.6633621971690706	1.0107989745477224
2	3	none		500	10	0.3	3	0.5979366028708134	0.07564150828085674	0.020408163263223658	0.9778708133912808	0.9206076919727592	0.9222279337146184	1.0017599598068863
2	1	undersample	0.6	100	5	0.1	1	0.6788855410663966	0.11068411739707312	0.357142857106414	0.8158995815850814	2.4621210768406097	1.9399349593119841	0.7879120783044898
2	2	undersample	0.6	100	5	0.1	1	0.661537703119897	0.08483065639416112	0.35051546388139015	0.7740585774012311	1.8489123241446084	1.5513554103369884	0.8390637952860167
2	3	undersample	0.6	100	5	0.1	1	0.6833256029684601	0.09719712606197911	0.4285714285276968	0.745813397124726	2.2005881490600396	1.6860503536352296	0.7661816829966699
2	1	undersample	0.6	100	5	0.1	3	0.692654647035144	0.09969062716150913	0.3673469387380258	0.8147041243226856	2.5529655209582094	1.9824883720178559	0.776543329791665
2	2	undersample	0.6	100	5	0.1	3	0.6694221751160024	0.08772038115781203	0.40206185562865343	0.7638971906708674	2.1755564336459075	1.7029100150988463	0.7827468720218207
2	3	undersample	0.6	100	5	0.1	3	0.701814398008007	0.1259742116652671	0.4591836734225323	0.7583732057370911	2.6648607126186494	1.9003838370634762	0.7131268817976756
2	1	undersample	0.6	100	5	0.3	1	0.6490235065933128	0.0904809411364492	0.40816326526447316	0.7842199641315947	2.506447489311279	1.891570944949163	0.7546820461834025
2	2	undersample	0.6	100	5	0.3	1	0.6206487512401329	0.07755671531785774	0.3608247422308428	0.7668858338268567	1.8571132387127391	1.5478455585765996	0.8334685832503992
2	3	undersample	0.6	100	5	0.3	1	0.6382738502099404	0.08052655828882481	0.4591836734225323	0.7153110047804109	2.1333438298232177	1.612930829795658	0.7560575964896747
2	1	undersample	0.6	100	5	0.3	3	0.6588494333776547	0.088785010157483	0.3673469387380258	0.7907949790747711	2.1948386046675137	1.7559182831951965	0.800021585875471
2	2	undersample	0.6	100	5	0.3	3	0.6332072146462001	0.07607165237286688	0.29896907213412693	0.7746563060324289	1.4660632858277969	1.3267247625305347	0.9049573512242897
2	3	undersample	0.6	100	5	0.3	3	0.6628289473684211	0.08761571191723427	0.46938775505414415	0.7260765550195809	2.3448101257278466	1.7135727025920342	0.7307937902272693
2	1	undersample	0.6	100	10	0.1	1	0.6673487685570342	0.10430415355596093	0.43877551015930866	0.7937836222307605	3.0094333138632816	2.1277431677753356	0.7070245178317534
2	2	undersample	0.6	100	10	0.1	1	0.6485540513060679	0.08227471868804	0.39175257727920076	0.760908547514878	2.0497456778787115	1.6385050859086132	0.7993699331064577
2	3	undersample	0.6	100	10	0.1	1	0.6710190655209451	0.09905094279104121	0.44897959179092045	0.7242822966463859	2.140435369635864	1.6284031458475579	0.7607812632624511
2	1	undersample	0.6	100	10	0.1	3	0.6760890249704186	0.11153576431337371	0.418367346896085	0.8141063956914878	3.150109826182973	2.250574063301365	0.7144430372217576
2	2	undersample	0.6	100	10	0.1	3	0.658194736290755	0.08619097299190323	0.38144329892974815	0.7764494919260224	2.1418448242609154	1.7062957501334017	0.796647688659585
2	3	undersample	0.6	100	10	0.1	3	0.6919642857142857	0.10474614177691587	0.46938775505414415	0.7470095693735227	2.6120202617233046	1.8553576723760972	0.7103151814878361
2	1	undersample	0.6	100	10	0.3	1	0.6484349268697318	0.0850505573146049	0.4591836734225323	0.7447698744725358	2.4775749092821644	1.7990966171513145	0.7261522489735026
2	2	undersample	0.6	100	10	0.3	1	0.6217240465612117	0.07645787968280746	0.3608247422308428	0.7632994620396695	1.8204218864131845	1.524393354135009	0.837384645453991
2	3	undersample	0.6	100	10	0.3	1	0.6481544771018455	0.07911430277318089	0.5306122448438151	0.687200956933689	2.483498132449417	1.696335841308731	0.6830429201091013
2	1	undersample	0.6	100	10	0.3	3	0.655031289264062	0.08809767602623576	0.37755102036963767	0.769874476982846	2.0292100468238425	1.640630726280574	0.8085070880446404
2	2	undersample	0.6	100	10	0.3	3	0.6253566344796988	0.07846967685336578	0.3608247422308428	0.7644949193020653	1.832528170172228	1.5321313911368757	0.836075208965327
2	3	undersample	0.6	100	10	0.3	3	0.6558563616834293	0.08900824212729626	0.4897959183173678	0.7057416267900375	2.302438946413293	1.6645096495615663	0.7229332309245926
2	1	undersample	0.6	300	5	0.1	1	0.6245410298010418	0.08547679455025778	0.3877551020012495	0.7381948595293593	1.7857685794691318	1.481082787348498	0.8293811339939154
2	2	undersample	0.6	300	5	0.1	1	0.6126964955848189	0.07299684154896935	0.34020618553193754	0.7537358039405038	1.5781628632975007	1.3814682652246482	0.8753648191647999
2	3	undersample	0.6	300	5	0.1	1	0.6260252904989747	0.07771996777422545	0.44897959179092045	0.6883971291824857	1.8000994692313004	1.4408711197181097	0.8004397125523361
2	1	undersample	0.6	300	5	0.1	3	0.644534442587555	0.0880290390681398	0.3979591836328613	0.7519426180469101	2.003757322946467	1.604302861122233	0.8006472753524757
2	2	undersample	0.6	300	5	0.1	3	0.6131987108780448	0.07431237683231479	0.34020618553193754	0.7501494321533165	1.5481084934274647	1.3616385780012055	0.8795498301966514
2	3	undersample	0.6	300	5	0.1	3	0.6363666878234547	0.07777994641505112	0.4285714285276968	0.6979665071728591	1.7331682627666034	1.418953276759419	0.818704848173659
2	1	undersample	0.6	300	5	0.3	1	0.6176854483574661	0.09775128274099845	0.43877551015930866	0.7041243275510812	1.8605692694816562	1.4829725326786891	0.797053105411197
2	2	undersample	0.6	300	5	0.3	1	0.5977594419556203	0.06913332223142644	0.4123711339781061	0.7298266586925892	1.8956683063669064	1.5263205345108175	0.8051622271827523
2	3	undersample	0.6	300	5	0.3	1	0.638981788887804	0.08505527368452818	0.43877551015930866	0.6770334928189173	1.6389225122845816	1.3585789449291228	0.8289464073845089
2	1	undersample	0.6	300	5	0.3	3	0.6299510838405894	0.08061252283754386	0.418367346896085	0.7124925283878513	1.782543618113316	1.4551529043702172	0.8163350796907551
2	2	undersample	0.6	300	5	0.3	3	0.60805947707988	0.07203585623327488	0.39175257727920076	0.7465630603661294	1.8972656768185745	1.545759518669826	0.8147301237690509
2	3	undersample	0.6	300	5	0.3	3	0.633867542232204	0.08188848566947354	0.4591836734225323	0.6686602870773406	1.7134390913967055	1.3858394923862296	0.8088058001070672
2	1	undersample	0.6	300	10	0.1	1	0.6395665857496614	0.080838953564253	0.47959183668575595	0.7071129707070705	2.2249298967750555	1.6374635007529115	0.735961830023071
2	2	undersample	0.6	300	10	0.1	1	0.6001472754050073	0.06983833692089325	0.3608247422308428	0.7304243873237871	1.529575799384047	1.338491732482166	0.8750738065582707
2	3	undersample	0.6	300	10	0.1	1	0.619983400058588	0.07298891958437423	0.46938775505414415	0.687200956933689	1.9434475063875938	1.5006047826961852	0.7721354748865726
2	1	undersample	0.6	300	10	0.1	3	0.6421465776986227	0.0872227146959196	0.40816326526447316	0.7124925283878513	1.7090830320307113	1.4196613701172849	0.8306567477529927
2	2	undersample	0.6	300	10	0.1	3	0.6089683943283564	0.07214805562487041	0.39175257727920076	0.7369994022669636	1.8048535546031528	1.4895500837658002	0.8253024528878098
2	3	undersample	0.6	300	10	0.1	3	0.6231996387071574	0.07411061777046228	0.49999999994897965	0.676435406694519	2.090572950486007	1.5452864585342914	0.7391688662523451
2	1	undersample	0.6	300	10	0.3	1	0.6217445137050637	0.07865506000971807	0.4897959183173678	0.7095038852318619	2.3446912772351527	1.6860669611627437	0.7190997612717832
2	2	undersample	0.6	300	10	0.3	1	0.608731151521127	0.07115749949962702	0.40206185562865343	0.7208607292246213	1.7364689651981453	1.4403628701479303	0.829478027912168
2	3	undersample	0.6	300	10	0.3	1	0.6140483107118445	0.07242505896701339	0.47959183668575595	0.667464114828544	1.8497671929940958	1.4422257676527752	0.7796796021777572
2	1	undersample	0.6	300	10	0.3	3	0.6282859826536712	0.07929570018454199	0.44897959179092045	0.7053197848134769	1.950266632820723	1.523616291207633	0.7812348558213906
2	2	undersample	0.6	300	10	0.3	3	0.5991397637431368	0.06922423054605703	0.4329896906770114	0.7214584578558192	1.977916434933659	1.5544886834438403	0.7859223151239019
2	3	undersample	0.6	300	10	0.3	3	0.6281857240503856	0.07537093782392167	0.47959183668575595	0.678229665067714	1.9424884621104266	1.4904786728767134	0.7673037356589961
2	1	undersample	0.6	500	5	0.1	1	0.6206984886004611	0.08394421008549377	0.3877551020012495	0.7196652719622256	1.6258705919437413	1.3831860607621185	0.8507356313332431
2	2	undersample	0.6	500	5	0.1	1	0.6104873645097084	0.07299356909486218	0.35051546388139015	0.7399880454229529	1.5359240453475174	1.3480743643915085	0.8776959727375407
2	3	undersample	0.6	500	5	0.1	1	0.6201725905673274	0.0773443704524412	0.44897959179092045	0.6770334928189173	1.7080932294699795	1.3901738041135208	0.8138746545257126
2	1	undersample	0.6	500	5	0.1	3	0.6317778157288021	0.08456724052428877	0.3979591836328613	0.7417812313165465	1.8988935252854722	1.5411705750522253	0.8116150460998578
2	2	undersample	0.6	500	5	0.1	3	0.605831859552258	0.07360709656476244	0.3711340205802955	0.7423789599477444	1.7006579563543898	1.4406199357739402	0.8470956275390855
2	3	undersample	0.6	500	5	0.1	3	0.6295588809686554	0.07692706741442398	0.4285714285276968	0.6794258373165106	1.5895521934037493	1.3368869517471569	0.8410462653566123
2	1	undersample	0.6	500	5	0.3	1	0.6158770142844945	0.09761940936716218	0.44897959179092045	0.700537955763894	1.9061136374625505	1.4992870897657362	0.7865675168771549
2	2	undersample	0.6	500	5	0.3	1	0.5967149573887269	0.0685034082925925	0.4123711339781061	0.7340107591109742	1.9365266390390927	1.5503300701055502	0.8005725402825131
2	3	undersample	0.6	500	5	0.3	1	0.63731569182697	0.08272587872312394	0.4591836734225323	0.6644736842065523	1.681464993030152	1.3685473780236515	0.8139017861696635
2	1	undersample	0.6	500	5	0.3	3	0.6222385547165669	0.079335901173255	0.418367346896085	0.7089061566006641	1.7517201056694731	1.4372249431256439	0.8204649366967011
2	2	undersample	0.6	500	5	0.3	3	0.6013550569690844	0.0702357973893057	0.40206185562865343	0.7280334727989957	1.799999936273302	1.4783504609300466	0.8213058307050866
2	3	undersample	0.6	500	5	0.3	3	0.6303583634410701	0.08053547695724055	0.47959183668575595	0.6632775119577555	1.8153100881976039	1.424294009085153	0.7846009341281267
2	1	undersample	0.6	500	10	0.1	1	0.636147943935494	0.0800035398674396	0.47959183668575595	0.704722056182279	2.1994521769983795	1.6242046874309295	0.7384587318706699
2	2	undersample	0.6	500	10	0.1	1	0.5952915005453503	0.06917479738109555	0.40206185562865343	0.7226539151182149	1.7520436375368038	1.4496755607827347	0.8274197698068728
2	3	undersample	0.6	500	10	0.1	1	0.6176581876769847	0.07228638677295193	0.4897959183173678	0.6794258373165106	2.0346268046102063	1.5278708019967508	0.7509341655130667
2	1	undersample	0.6	500	10	0.1	3	0.6349982312111935	0.08447029346023333	0.43877551015930866	0.7106993424942577	1.9206235272102177	1.5166764527102221	0.7896791911671621
2	2	undersample	0.6	500	10	0.1	3	0.6070458032671724	0.07166810619531921	0.4123711339781061	0.7238493723806106	1.839447038385645	1.4932832947011538	0.8118109655482305
2	3	undersample	0.6	500	10	0.1	3	0.6242066204472219	0.07490705488463575	0.49999999994897965	0.6722488038237306	2.0510948304081076	1.5255473985351937	0.743772231009283
2	1	undersample	0.6	500	10	0.3	1	0.6218573502323822	0.07891542578774263	0.4897959183173678	0.7065152420758727	2.311038617991465	1.6688972370926982	0.7221416383914686
2	2	undersample	0.6	500	10	0.3	1	0.6077575316888606	0.07085058163304081	0.40206185562865343	0.7202630005934234	1.7313217800361458	1.43728517181753	0.8301663914112517
2	3	undersample	0.6	500	10	0.3	1	0.6151712479250073	0.07289849131476947	0.4897959183173678	0.6680622009529422	1.9321080531019632	1.4755653166582507	0.76370744119004
2	1	undersample	0.6	500	10	0.3	3	0.6256693950742281	0.07849185205632755	0.4591836734225323	0.7029288702886854	2.009035278561115	1.5457027359465285	0.7693755965117839
2	2	undersample	0.6	500	10	0.3	3	0.5988840344833961	0.0691759643863261	0.4329896906770114	0.7148834429126427	1.914694046020425	1.5186409372849492	0.7931506975197481
2	3	undersample	0.6	500	10	0.3	3	0.6298396152719461	0.0760593684300912	0.4897959183173678	0.6746411483213239	1.9905881768624962	1.5054021144230876	0.7562599396576213
2	1	undersample	0.8	100	5	0.1	1	0.6705508862241849	0.09712710254749422	0.4285714285276968	0.7543335325717015	2.3029196139489434	1.7445254762232751	0.7575277237761003
2	2	undersample	0.8	100	5	0.1	1	0.6767027563300694	0.09413874991412513	0.5979381442682539	0.6664674237856159	2.971693683561828	1.7927428052979455	0.6032730713457161
2	3	undersample	0.8	100	5	0.1	1	0.6900876379259837	0.11434381945597515	0.6326530611599334	0.6399521531062204	3.061092562701808	1.7571360280213448	0.574022497333279
2	1	undersample	0.8	100	5	0.1	3	0.6769093770203837	0.10323477270964905	0.43877551015930866	0.7537358039405038	2.3928948710576865	1.7817266958126372	0.744590451270492
2	2	undersample	0.8	100	5	0.1	3	0.6827570695275479	0.09555296937737995	0.5773195875693485	0.6688583383104073	2.7588270686138268	1.7434217343400966	0.6319430915355664
2	3	undersample	0.8	100	5	0.1	3	0.698326579435602	0.12235618989254854	0.6632653060547689	0.6405502392306187	3.5100588818429728	1.8452238949411155	0.525695984584647
2	1	undersample	0.8	100	5	0.3	1	0.6398044573477927	0.09439180554876873	0.43877551015930866	0.7077106993382684	1.892991200046476	1.5011685140518412	0.7930139850016593
2	2	undersample	0.8	100	5	0.3	1	0.6675920163173754	0.09114185392630195	0.5257731958220853	0.6688583383104073	2.239405050678088	1.587759079488302	0.7090093221918388
2	3	undersample	0.8	100	5	0.3	1	0.6417860804608925	0.08562556028824131	0.5612244897386506	0.6016746411447269	1.932048284032371	1.4089599448599646	0.7292570983779176
2	1	undersample	0.8	100	5	0.3	3	0.6499200995401149	0.08991418165151721	0.44897959179092045	0.7268380155366	2.168084855360696	1.6436385767093877	0.7581061926448877
2	2	undersample	0.8	100	5	0.3	3	0.6711044422945385	0.09427459308524383	0.5463917525209906	0.6658696951544181	2.4004715497836604	1.6352654286202828	0.6812267384560102
2	3	undersample	0.8	100	5	0.3	3	0.6576780831950004	0.09089873590702821	0.5612244897386506	0.6244019138718636	2.1263515982614405	1.4942154806535206	0.7027132580574696
2	1	undersample	0.8	100	10	0.1	1	0.6600692877270453	0.1013760937815684	0.4285714285276968	0.7369994022669636	2.101704466529273	1.62954539239212	0.7753446772971297
2	2	undersample	0.8	100	10	0.1	1	0.6771279447378313	0.09480717955267998	0.5670103092198959	0.6772265391471775	2.747574867676255	1.7566818850438917	0.6393572303468644
2	3	undersample	0.8	100	10	0.1	1	0.6715622253686163	0.10480031788180062	0.5918367346334861	0.6273923444938554	2.4414927120984493	1.5883643559225868	0.650570990294896
2	1	undersample	0.8	100	10	0.1	3	0.6762018614977372	0.10565416747931619	0.4591836734225323	0.7597130902524823	2.684454968408344	1.9109807304743063	0.7118691600786313
2	2	undersample	0.8	100	10	0.1	3	0.6785914555616492	0.0957079283153186	0.6185567009671591	0.6754333532535838	3.3746452488543364	1.9057925024332896	0.5647386104758233
2	3	undersample	0.8	100	10	0.1	3	0.6866822087686749	0.11800491030594451	0.5918367346334861	0.6453349282258054	2.6383641736532715	1.6687200546297143	0.6324828258774606
2	1	undersample	0.8	100	10	0.3	1	0.6415397001598009	0.102252946992032	0.4897959183173678	0.6724447100975945	1.9708028624438882	1.4953075662744633	0.758730147525858
2	2	undersample	0.8	100	10	0.3	1	0.6598431116396867	0.08616052714501249	0.5670103092198959	0.6515242080056693	2.448337755551125	1.627115300330439	0.6645795794137868
2	3	undersample	0.8	100	10	0.3	1	0.6334006688799922	0.08608653375758357	0.6122448978967098	0.6070574162643119	2.4393174109977744	1.55810265330649	0.6387453399416322
2	1	undersample	0.8	100	10	0.3	3	0.6547446234919552	0.09109209269649689	0.5102040815805915	0.7029288702886854	2.464788648552856	1.7174474843850318	0.6967929930809706
2	2	undersample	0.8	100	10	0.3	3	0.6683530419457608	0.08839788292945305	0.5567010308704432	0.6712492528351988	2.564143683946976	1.693383266008332	0.6604088729381488
2	3	undersample	0.8	100	10	0.3	3	0.6387132604237867	0.08510844094757916	0.6122448978967098	0.6130382775082953	2.5014235103087064	1.5821846102310246	0.6325136781901951
2	1	undersample	0.8	300	5	0.1	1	0.632174268392354	0.086434574810512	0.5306122448438151	0.6736401673599902	2.333333262438558	1.6258502901323717	0.6967929926562949
2	2	undersample	0.8	300	5	0.1	1	0.6610324067512525	0.0857027911874659	0.4948453607737273	0.6670651524168137	1.9627010029974072	1.4863128612181635	0.7572792999653432
2	3	undersample	0.8	300	5	0.1	1	0.6191656088272629	0.07826837422893884	0.5306122448438151	0.5974880382739385	1.6780153403168478	1.3182520822136814	0.7856019154059769
2	1	undersample	0.8	300	5	0.1	3	0.6395360893909268	0.09184535242595193	0.5204081632122033	0.6909742976647282	2.426272607199141	1.6840286825311026	0.6940805634418789
2	2	undersample	0.8	300	5	0.1	3	0.6577633857321561	0.08949223064672353	0.5154639174726326	0.6682606096792095	2.1429939953069628	1.5538218160826884	0.7250705312546518
2	3	undersample	0.8	300	5	0.1	3	0.633180963773069	0.08806492432097549	0.5612244897386506	0.6010765550203285	1.9272340142638955	1.4068475611875209	0.7299827273194553
2	1	undersample	0.8	300	5	0.3	1	0.6172402015199385	0.08528055605536121	0.5204081632122033	0.6467423789560864	1.9866075722476173	1.4731689211478385	0.7415500282298039
2	2	undersample	0.8	300	5	0.3	1	0.6354995347576118	0.0801905186276705	0.5463917525209906	0.6563060370552523	2.300158037046484	1.589762391931233	0.691153539593734
2	3	undersample	0.8	300	5	0.3	1	0.6146524997558832	0.07678189363477796	0.5204081632122033	0.5915071770299551	1.5712594306843766	1.2739713434589568	0.8107962968225256
2	1	undersample	0.8	300	5	0.3	3	0.6086432779926076	0.07997352382919462	0.47959183668575595	0.64853556484968	1.700513495031747	1.3645529250636899	0.8024358007421045
2	2	undersample	0.8	300	5	0.3	3	0.6436767089184809	0.08285151163842712	0.5257731958220853	0.6455469216936908	2.019209565825972	1.4833364785574266	0.7346124362077106
2	3	undersample	0.8	300	5	0.3	3	0.6181128551899228	0.07881779430926861	0.5306122448438151	0.6088516746375069	1.759606395995595	1.356549924601047	0.7709394044555286
2	1	undersample	0.8	300	10	0.1	1	0.6285543506105371	0.09128287826646506	0.5204081632122033	0.6545128511616587	2.055694561651913	1.5063024772382645	0.7327462380748265
2	2	undersample	0.8	300	10	0.1	1	0.6343502936264874	0.07946707643689102	0.4948453607737273	0.6545128511616587	1.8558010941695793	1.4323118764749025	0.77180246440032
2	3	undersample	0.8	300	10	0.1	1	0.622095010252905	0.07739628756031253	0.5714285713702624	0.5944976076519468	1.9547688852851313	1.4091866486151923	0.720896797404238
2	1	undersample	0.8	300	10	0.1	3	0.6359131219732364	0.08903512780566977	0.5510204081070388	0.6736401673599902	2.5332167045713065	1.6883829935990016	0.6664976451560853
2	2	undersample	0.8	300	10	0.1	3	0.6556929030508809	0.08565530541941258	0.5360824741715379	0.6616855947360331	2.2600706059529427	1.5845688211460458	0.7011147325980187
2	3	undersample	0.8	300	10	0.1	3	0.6200291719558636	0.0766721533255042	0.5918367346334861	0.5980861243983369	2.1577380454397814	1.4725461245199563	0.682448968286346
2	1	undersample	0.8	300	10	0.3	1	0.6280938555936422	0.0876807227570916	0.5510204081070388	0.6533173938992629	2.312774229140688	1.589408820968763	0.687230416966193
2	2	undersample	0.8	300	10	0.3	1	0.6448290311250239	0.08074696219162661	0.5051546391231799	0.6479378362184822	1.8787492431948318	1.434844969845207	0.7637235018217473
2	3	undersample	0.8	300	10	0.3	1	0.6068712772190217	0.07139150143071377	0.5306122448438151	0.5915071770299551	1.6368960134463888	1.2989511737228578	0.7935453117874189
2	1	undersample	0.8	300	10	0.3	3	0.6234523097942106	0.07853939687615934	0.5102040815805915	0.64853556484968	1.9221229649381018	1.4516520479400958	0.7552336948253535
2	2	undersample	0.8	300	10	0.3	3	0.6489299425071327	0.08480768334991523	0.5360824741715379	0.6491332934808779	2.1378761482781794	1.527880670728486	0.7146721995940979
2	3	undersample	0.8	300	10	0.3	3	0.6120770676691729	0.07617016265593202	0.5306122448438151	0.5927033492787518	1.6450232695383278	1.3027660082068864	0.7919438076534152
2	1	undersample	0.8	500	5	0.1	1	0.6241842224038451	0.08204630732033563	0.49999999994897965	0.6640765092608244	1.9768682716275987	1.4884341192228752	0.7529252812726526
2	2	undersample	0.8	500	5	0.1	1	0.6492657797277563	0.08395216518414511	0.4948453607737273	0.6497310221120758	1.8170926597065733	1.4127581312795618	0.7774827032413247
2	3	undersample	0.8	500	5	0.1	1	0.6145487501220585	0.07625631196011447	0.5510204081070388	0.5879186602835651	1.7509565545196188	1.3371641509284802	0.7636763630527488
2	1	undersample	0.8	500	5	0.1	3	0.6395726850214084	0.09094035556811558	0.5306122448438151	0.6736401673599902	2.333333262438558	1.6258502901323717	0.6967929926562949
2	2	undersample	0.8	500	5	0.1	3	0.6528983676462432	0.08686026068657829	0.4948453607737273	0.6634787806296266	1.9313444197692138	1.4704729377685213	0.7613727015250813
2	3	undersample	0.8	500	5	0.1	3	0.6281765696709306	0.08164150917817689	0.5510204081070388	0.5974880382739385	1.8217614086075913	1.3689540853757463	0.751445310395751
2	1	undersample	0.8	500	5	0.3	1	0.6174048818571063	0.08706505674579523	0.5510204081070388	0.6431560071688993	2.2119688757665736	1.5441492745720726	0.6980881464334564
2	2	undersample	0.8	500	5	0.3	1	0.6403029313351531	0.08093191447655948	0.5463917525209906	0.6521219366368672	2.258005247544122	1.5706415389700035	0.695588071860431
2	3	undersample	0.8	500	5	0.3	1	0.614237501220584	0.07678490053896458	0.5102040815805915	0.5927033492787518	1.5158467636070005	1.2526596232758525	0.8263761471091218
2	1	undersample	0.8	500	5	0.3	3	0.6110463910609073	0.08111525938165884	0.47959183668575595	0.6610878661048352	1.7976276439834742	1.4150919207961676	0.7871996781736742
2	2	undersample	0.8	500	5	0.3	3	0.6421793062650587	0.08013735231947858	0.5154639174726326	0.6473401075872843	1.9527586932976329	1.4616459482524	0.7485030965380185
2	3	undersample	0.8	500	5	0.3	3	0.613688238453276	0.07573235181837429	0.46938775505414415	0.6022727272691252	1.3395604126393565	1.1801748973096193	0.8810165430230193
2	1	undersample	0.8	500	10	0.1	1	0.6278254876367761	0.09126802171865278	0.5204081632122033	0.6527196652680651	2.039477001457444	1.4985246677692212	0.7347592771595759
2	2	undersample	0.8	500	10	0.1	1	0.6346522390175067	0.07937032374292564	0.4948453607737273	0.6503287507432737	1.8218733167852104	1.4151731023750371	0.7767681051794808
2	3	undersample	0.8	500	10	0.1	1	0.6179572307391856	0.07681595584089645	0.5714285713702624	0.5933014354031502	1.9450979967543958	1.4050419821035893	0.7223502183422492
2	1	undersample	0.8	500	10	0.1	3	0.6327780962953025	0.0891227913597725	0.5306122448438151	0.6610878661048352	2.2050455620536185	1.5656336144978875	0.710023239152172
2	2	undersample	0.8	500	10	0.1	3	0.6527473949507336	0.08410350215641754	0.5360824741715379	0.6503287507432737	2.1491357434131078	1.5331041942396235	0.7133584639532804
2	3	undersample	0.8	500	10	0.1	3	0.6163521628747193	0.07555517268617272	0.540816326475427	0.6040669856423202	1.7969116756381232	1.3659288142301105	0.7601535538890202
2	1	undersample	0.8	500	10	0.3	1	0.6276669065713554	0.08808537393998359	0.540816326475427	0.6533173938992629	2.21950185355034	1.5599753242841563	0.7028492900755112
2	2	undersample	0.8	500	10	0.3	1	0.64406492442122	0.07975766485848144	0.5257731958220853	0.6497310221120758	2.0565736198991145	1.5010555144845346	0.7298817214199377
2	3	undersample	0.8	500	10	0.3	1	0.6079789571330925	0.07157494543479895	0.5612244897386506	0.5909090909055568	1.847545180404187	1.3718820524810662	0.7425431586498404
2	1	undersample	0.8	500	10	0.3	3	0.6227752906302988	0.07898143830787271	0.5102040815805915	0.6425582785377014	1.8725612672631302	1.4273769307611068	0.7622591244353238
2	2	undersample	0.8	500	10	0.3	3	0.6460429748399381	0.08435557008839745	0.5154639174726326	0.6455469216936908	1.9374977066192376	1.4542514495661045	0.7505822717739716
2	3	undersample	0.8	500	10	0.3	3	0.6118939800800702	0.07523308180274052	0.5306122448438151	0.5968899521495402	1.6738485005183261	1.3162962186387677	0.7863890916607307
2	1	undersample	1.0	100	5	0.1	1	0.6733931468582651	0.10970236146002835	0.5306122448438151	0.6664674237856159	2.258843629995237	1.5908857688128692	0.7042921099535284
2	2	undersample	1.0	100	5	0.1	1	0.6782124832851659	0.09434500383220246	0.6701030927144224	0.6264196054953591	3.405999897407522	1.793731910545372	0.5266388521769106
2	3	undersample	1.0	100	5	0.1	1	0.6817815643003612	0.10621750320953191	0.7040816325812163	0.5723684210492084	3.1846153030437896	1.6464677792131868	0.5170067938169404
2	1	undersample	1.0	100	5	0.1	3	0.6757901606548178	0.10443952952171695	0.5510204081070388	0.6718469814663967	2.512667582822003	1.6791568573032796	0.6682765534351842
2	2	undersample	1.0	100	5	0.1	3	0.6753932992771797	0.09135540555432742	0.6907216494133277	0.6204423191833806	3.650708549563364	1.8198067543493537	0.4984804163728498
2	3	undersample	1.0	100	5	0.1	3	0.6936425886143931	0.11163742989379376	0.7244897958444398	0.5741626794224034	3.545567943188417	1.7013299300504197	0.47984693054980304
2	1	undersample	1.0	100	5	0.3	1	0.6405912634031496	0.09554601463138211	0.5714285713702624	0.6491332934808779	2.4667801682043518	1.6286200556133963	0.6602209843981027
2	2	undersample	1.0	100	5	0.3	1	0.66513639920878	0.08386074035446797	0.6597938143649698	0.6013150029850489	2.925082835734276	1.6549250730670864	0.5657703172022567
2	3	undersample	1.0	100	5	0.3	1	0.6407394297431891	0.08129794282864683	0.6224489795283216	0.5687799043028183	2.1745698086076493	1.443460013354358	0.6637910569230655
2	1	undersample	1.0	100	5	0.3	3	0.6504232894592386	0.09699640956184735	0.540816326475427	0.6497310221120758	2.1847174218036294	1.544002881147081	0.7067288629141016
2	2	undersample	1.0	100	5	0.3	3	0.6691849323087731	0.08819794776520333	0.6391752576660644	0.6162582187649955	2.844770728104654	1.6656389068519042	0.5855090049783868
2	3	undersample	1.0	100	5	0.3	3	0.6535891270383751	0.09219128896070503	0.6224489795283216	0.57177033492481	2.2012682605467093	1.4535400411450465	0.6603193464350233
2	1	undersample	1.0	100	10	0.1	1	0.6540493065128024	0.09313088396478711	0.5306122448438151	0.6527196652680651	2.1246725447843957	1.527907504392147	0.719126101053124
2	2	undersample	1.0	100	10	0.1	1	0.6702879573086189	0.09416349284792078	0.6391752576660644	0.627017334126557	2.977930317935946	1.713686181722133	0.5754621394669216
2	3	undersample	1.0	100	10	0.1	1	0.6691119031344596	0.0920621081207933	0.6530612244231571	0.5771531100443951	2.5692652701161416	1.5444389553091735	0.6011208525566943
2	1	undersample	1.0	100	10	0.1	3	0.6757993095624383	0.11025406196477272	0.540816326475427	0.6784219964095731	2.4847169811162115	1.6817577807549673	0.6768407704737059
2	2	undersample	1.0	100	10	0.1	3	0.6771864851707838	0.09588194577864706	0.6701030927144224	0.6431560071688993	3.6610132820841317	1.8778600379942259	0.5129344956418923
2	3	undersample	1.0	100	10	0.1	3	0.6797004687042281	0.0968716665640782	0.7040816325812163	0.5771531100443951	3.2475734407859487	1.6650982486927028	0.5127207272067098
2	1	undersample	1.0	100	10	0.3	1	0.6339766031935787	0.08603473244767237	0.5510204081070388	0.6192468619209848	1.9960039477997515	1.4471854294233941	0.7250413562852046
2	2	undersample	1.0	100	10	0.3	1	0.6574706835673924	0.08539919427362594	0.6082474226177065	0.6102809324530168	2.4313447887541955	1.5607329937405445	0.6419216956171837
2	3	undersample	1.0	100	10	0.3	1	0.6328147885948638	0.0900151498111438	0.6326530611599334	0.569976076551615	2.2827228685137375	1.4712043027155592	0.6444953525375683
2	1	undersample	1.0	100	10	0.3	3	0.6461263525135099	0.09470465624148285	0.5714285713702624	0.6527196652680651	2.506024023810835	1.6454388508838504	0.656593396627316
2	2	undersample	1.0	100	10	0.3	3	0.665290452979708	0.08938548974438866	0.5979381442682539	0.6138673042402041	2.364293026199164	1.5485301694185345	0.6549654076783452
2	3	undersample	1.0	100	10	0.3	3	0.6440258519675812	0.08518212222401089	0.6122448978967098	0.5741626794224034	2.128917755089459	1.4377436028595096	0.6753401244050956
2	1	undersample	1.0	300	5	0.1	1	0.6203050855727825	0.08755724943301736	0.5612244897386506	0.6150627615025998	2.043730992435998	1.4579635821926464	0.713383301007505
2	2	undersample	1.0	300	5	0.1	1	0.6344396448136257	0.0789684220360006	0.5670103092198959	0.6138673042402041	2.0818590093681517	1.468433781345162	0.7053473621022225
2	3	undersample	1.0	300	5	0.1	1	0.6171150278293136	0.07719133926567602	0.5918367346334861	0.5574162679392499	1.826216182294447	1.3372310782989612	0.7322413813882156
2	1	undersample	1.0	300	5	0.1	3	0.636492552789197	0.09301762516188128	0.6122448978967098	0.6132695756090062	2.503863923420455	1.5831308928681713	0.6322751220708764
2	2	undersample	1.0	300	5	0.1	3	0.6532342048668667	0.08456040168852631	0.6391752576660644	0.605499103403434	2.718874388414762	1.6202123923626701	0.5959129160500092
2	3	undersample	1.0	300	5	0.1	3	0.6185003905868567	0.07837005619442348	0.5510204081070388	0.5616028708100383	1.572181542223407	1.2568978190076108	0.7994609843264463
2	1	undersample	1.0	300	5	0.3	1	0.5954139575734657	0.07695598989300481	0.5714285713702624	0.5941422594106747	1.9518899915703778	1.4079528370236125	0.7213279557686317
2	2	undersample	1.0	300	5	0.3	1	0.6370678021456609	0.07696442596193297	0.5670103092198959	0.6025104602474447	1.9849623608989722	1.4264785315057227	0.7186425998576916
2	3	undersample	1.0	300	5	0.3	1	0.6088669319402402	0.07535661494797949	0.540816326475427	0.5693779904272167	1.5572839221266266	1.2558956623072053	0.8064654292579577
2	1	undersample	1.0	300	5	0.3	3	0.6118484452956316	0.07864053790643588	0.5510204081070388	0.5929468021482789	1.7877452565417082	1.3536815273244602	0.7572004481587201
2	2	undersample	1.0	300	5	0.3	3	0.6324400268669776	0.08113225190291617	0.5979381442682539	0.5941422594106747	2.177108065490915	1.4732702366777977	0.6767097317121509
2	3	undersample	1.0	300	5	0.3	3	0.6076616053119812	0.0730553326336695	0.5816326530018743	0.5478468899488765	1.6844753871842644	1.2863621353228991	0.7636574142103688
2	1	undersample	1.0	300	10	0.1	1	0.6190974297668859	0.08328187620685958	0.5714285713702624	0.6120741183466105	2.1037493075482834	1.4730354010008488	0.7001953011597356
2	2	undersample	1.0	300	10	0.1	1	0.6425675217677979	0.08245098866406557	0.6288659793166118	0.6066945606658297	2.6137706187116345	1.598925162062269	0.6117312378056711
2	3	undersample	1.0	300	10	0.1	1	0.6281338492334733	0.07954911465309314	0.6428571427915453	0.5574162679392499	2.2670269804134073	1.4525096195316303	0.6407112087375711
2	1	undersample	1.0	300	10	0.1	3	0.6327262524854533	0.08891370949897502	0.5510204081070388	0.6288105200201506	2.0790513308281557	1.4844720095306356	0.7140141114980587
2	2	undersample	1.0	300	10	0.1	3	0.6456023810550835	0.08167293255040065	0.6185567009671591	0.5965331739354661	2.39759754018572	1.5331042000890054	0.6394334955791932
2	3	undersample	1.0	300	10	0.1	3	0.6347219509813494	0.08303921062269926	0.6122448978967098	0.562799043058835	2.0325436992114594	1.4003740709455037	0.6889761096715177
2	1	undersample	1.0	300	10	0.3	1	0.6092959000695317	0.08149421751964761	0.5612244897386506	0.6156604901337976	2.048898645059944	1.4602310216082541	0.7126906958721455
2	2	undersample	1.0	300	10	0.3	1	0.6339620781237484	0.07569424331252106	0.6391752576660644	0.5899581589922895	2.548687985254533	1.5588049270952231	0.6116107230962867
2	3	undersample	1.0	300	10	0.3	1	0.6136394150961819	0.07293507106275318	0.5714285713702624	0.5604066985612416	1.6997732116401663	1.2999027885570331	0.764750710658031
2	1	undersample	1.0	300	10	0.3	3	0.606840943191383	0.07746723775339193	0.5612244897386506	0.6084877465594233	1.9879282336132456	1.4334786982319714	0.7210917648406288
2	2	undersample	1.0	300	10	0.3	3	0.6212742095501014	0.07432160643727403	0.6082474226177065	0.5857740585739045	2.195640567729965	1.4683952575246304	0.6687776028324951
2	3	undersample	1.0	300	10	0.3	3	0.6219363343423494	0.0778298515050693	0.6020408162650979	0.5484449760732749	1.8374256759424408	1.333261221848747	0.7256136783821975
2	1	undersample	1.0	500	5	0.1	1	0.6066366175878599	0.08234322739549368	0.5510204081070388	0.6037059175098404	1.8696009454475786	1.3904330610750175	0.7437057869299168
2	2	undersample	1.0	500	5	0.1	1	0.6276212249123434	0.07726442716024672	0.5670103092198959	0.6102809324530168	2.050649966167377	1.4549205873852535	0.7094924004012106
2	3	undersample	1.0	500	5	0.1	1	0.6067797334244703	0.07498661476644625	0.5510204081070388	0.5502392344464699	1.5014506521245323	1.2251410929040807	0.8159715913113867
2	1	undersample	1.0	500	5	0.1	3	0.6235468485062884	0.0856573882707059	0.5816326530018743	0.6096832038218191	2.1715907295301475	1.4901552887178449	0.6862044706390658
2	2	undersample	1.0	500	5	0.1	3	0.6319347304983332	0.07726329524731679	0.5670103092198959	0.5977286311978618	1.9458005653344528	1.409521877763982	0.72439174056037
2	3	undersample	1.0	500	5	0.1	3	0.6093154965335417	0.07640327046630005	0.5612244897386506	0.5532296650684616	1.5838547718596057	1.2561811590799536	0.7931163674599547
2	1	undersample	1.0	500	5	0.3	1	0.594672896056211	0.07485706530721017	0.5612244897386506	0.5929468021482789	1.8631970368128	1.3787497037563945	0.739991347068115
2	2	undersample	1.0	500	5	0.3	1	0.6349726708610374	0.0771003396621619	0.5876288659188011	0.6019127316162468	2.154617066768424	1.4761307326991024	0.6851011875473947
2	3	undersample	1.0	500	5	0.3	1	0.6040639341861146	0.07427833394915018	0.5612244897386506	0.5687799043028183	1.6870947655302044	1.301480339909667	0.7714328499085243
2	1	undersample	1.0	500	5	0.3	3	0.6099881674128109	0.07769993465512245	0.5510204081070388	0.592349073517081	1.7833244092145366	1.3516966570985103	0.7579645252882617
2	2	undersample	1.0	500	5	0.3	3	0.6300552744930091	0.07896007203268787	0.5876288659188011	0.5953377166730703	2.0964549008868856	1.4521463343856738	0.6926675659976315
2	3	undersample	1.0	500	5	0.3	3	0.6037038619275462	0.07406387874722667	0.5714285713702624	0.5514354066952666	1.6391110827920286	1.2739047333658224	0.777192424814045
2	1	undersample	1.0	500	10	0.1	1	0.6192529611964331	0.08230780505353973	0.5612244897386506	0.6132695756090062	2.0283238797413996	1.4512033184624902	0.7154692170583092
2	2	undersample	1.0	500	10	0.1	1	0.6395110949525823	0.08134336081470109	0.6185567009671591	0.6049013747722362	2.4827247203961123	1.565575392611968	0.6305875778023982
2	3	undersample	1.0	500	10	0.1	1	0.6227815887120398	0.0774118968598169	0.6020408162650979	0.5574162679392499	1.9053360692652839	1.3602867865454948	0.7139353468580868
2	1	undersample	1.0	500	10	0.1	3	0.6254559205630847	0.08644561748977336	0.540816326475427	0.6234309623393699	1.949876495768752	1.4361677621545228	0.736542927601955
2	2	undersample	1.0	500	10	0.1	3	0.641301199770768	0.08072683350540844	0.5979381442682539	0.5959354453042682	2.193369696042082	1.4798084180396085	0.6746734938374566
2	3	undersample	1.0	500	10	0.1	3	0.6318840933502589	0.08205109107382727	0.5918367346334861	0.5639952153076316	1.875651541328711	1.3574087758623572	0.7236998595934583
2	1	undersample	1.0	500	10	0.3	1	0.6083261158617661	0.08075070271300241	0.5612244897386506	0.6168559473961933	2.0592823214698157	1.4647871245208084	0.7113095123754042
2	2	undersample	1.0	500	10	0.3	1	0.6331055391573874	0.0754545670714731	0.6494845360155171	0.588164973098696	2.646290382027176	1.5770502211329962	0.5959475216253485
2	3	undersample	1.0	500	10	0.3	1	0.6122113319011815	0.07271212922760956	0.5714285713702624	0.562799043058835	1.7163702373052543	1.3070157995491365	0.7614999106704872
2	1	undersample	1.0	500	10	0.3	3	0.6059443502445807	0.07667651785658983	0.5612244897386506	0.6120741183466105	2.018131603852782	1.446731197411548	0.7168666178500456
2	2	undersample	1.0	500	10	0.3	3	0.6206733998434815	0.07527747307808944	0.6185567009671591	0.5845786013115088	2.2819365613555473	1.488986094674267	0.6525098449583512
2	3	undersample	1.0	500	10	0.3	3	0.6200993555316863	0.0778600107357618	0.5918367346334861	0.5472488038244782	1.7526419772814852	1.3072007905464171	0.7458458658211475
2	1	smote	0.6	100	5	0.1	1	0.6630304841601912	0.09122561508661858	0.3877551020012495	0.8093245666419049	2.6881921236678257	2.0335869956417616	0.7564887014047089
2	2	smote	0.6	100	5	0.1	1	0.6450539496305789	0.08124738924085133	0.3298969071824849	0.7901972504435733	1.8542186286399414	1.5724145281976554	0.8480200152065271
2	3	smote	0.6	100	5	0.1	1	0.6808996924128503	0.10703071320842387	0.3979591836328613	0.7930622009521947	2.5332613628679055	1.923085904233806	0.7591344134835208
2	1	smote	0.6	100	5	0.1	3	0.6676781292313697	0.09200805639830412	0.37755102036963767	0.8063359234859155	2.5254501814108434	1.949514890269445	0.7719474647984725
2	2	smote	0.6	100	5	0.1	3	0.6458550292394057	0.08202008550802928	0.3608247422308428	0.7818290496068032	2.0229782553505857	1.6538623727949378	0.8175383735296442
2	3	smote	0.6	100	5	0.1	3	0.6747693096377307	0.10049857492640389	0.4285714285276968	0.7996411483205763	2.993283427615232	2.139019082736733	0.714606252475085
2	1	smote	0.6	100	5	0.3	1	0.6298473962208911	0.08257776358472085	0.26530612242190754	0.8326359832586214	1.7965276713377283	1.5852039867078203	0.8823710283082759
2	2	smote	0.6	100	5	0.3	1	0.620966102008245	0.07888564272163395	0.26804123708576894	0.8374178123082043	1.886184640187546	1.6486505957675035	0.8740663781154158
2	3	smote	0.6	100	5	0.3	1	0.6549195635191876	0.10546343352299561	0.3469387754748022	0.8325358851624849	2.641071268409046	2.0717199926337977	0.7844241050984844
2	1	smote	0.6	100	5	0.3	3	0.6268679019725045	0.08190859787156406	0.2755102040535194	0.8380155409394022	1.9673612426711011	1.7008433317792466	0.8645302526120655
2	2	smote	0.6	100	5	0.3	3	0.6268971721889809	0.07996973006166586	0.24742268038686366	0.8158995815850814	1.4570360372416262	1.343954940882765	0.922389626585146
2	3	smote	0.6	100	5	0.3	3	0.6516728102724343	0.10716622418152422	0.3469387754748022	0.8175837320525264	2.381044950303054	1.9019068877981524	0.798769827401046
2	1	smote	0.6	100	10	0.1	1	0.6340589433621625	0.08031112090416995	0.2857142856851312	0.8302450687338301	1.956337913399838	1.683098492179624	0.8603311631840014
2	2	smote	0.6	100	10	0.1	1	0.6371047750506837	0.08414981879161715	0.28865979378467427	0.8218768678970599	1.8723858503704078	1.6205631136792624	0.8655070185639425
2	3	smote	0.6	100	10	0.1	1	0.6537233912703838	0.10784335986508742	0.3673469387380258	0.8295454545404932	2.825806282289404	2.1551019141010452	0.762650256441842
2	1	smote	0.6	100	10	0.1	3	0.6359009234297426	0.08113083376424261	0.2857142856851312	0.8296473401026322	1.9480700615905622	1.6771928837820105	0.8609509983085073
2	2	smote	0.6	100	10	0.1	3	0.635866182732421	0.08010842402456103	0.2783505154352216	0.8206814106346643	1.765285616965236	1.552267954469813	0.8793296234325608
2	3	smote	0.6	100	10	0.1	3	0.6657064739771507	0.10408724103070684	0.357142857106414	0.8241626794209082	2.603930310695631	2.0310980377728765	0.7800124309743806
2	1	smote	0.6	100	10	0.3	1	0.5930413408639008	0.07240245872750393	0.23469387752707208	0.8320382546274236	1.5191458185127762	1.3973054580578126	0.9197967870090956
2	2	smote	0.6	100	10	0.3	1	0.6096246633925104	0.07769537029265547	0.26804123708576894	0.8410041840953916	1.9369902418361897	1.6858382008505286	0.8703390162061522
2	3	smote	0.6	100	10	0.3	1	0.6373187432867884	0.10441399356059025	0.3163265305799667	0.8438995215260533	2.5013436934916644	2.026428832301584	0.8101360930770068
2	1	smote	0.6	100	10	0.3	3	0.6121564585188528	0.07321616573690885	0.22448979589546023	0.8404064554641937	1.5243444751356927	1.4066344756115687	0.9227799118325334
2	2	smote	0.6	100	10	0.3	3	0.6184519444666967	0.08108073187011611	0.28865979378467427	0.8380155409394022	2.09936347266661	1.7820214213048273	0.8488389092755195
2	3	smote	0.6	100	10	0.3	3	0.6312738013865833	0.09249570756486776	0.29591836731674304	0.8397129186552649	2.2018168641398566	1.8461771614552598	0.8384789713917934
2	1	smote	0.6	300	5	0.1	1	0.6068805884577382	0.07592503867360553	0.22448979589546023	0.8463837417761723	1.5949210523678587	1.4613673310196917	0.9162631046225764
2	2	smote	0.6	300	5	0.1	1	0.6183379446762097	0.07648865933394189	0.28865979378467427	0.8344291691522151	2.0451000702163276	1.7434216816598123	0.8524872139994571
2	3	smote	0.6	300	5	0.1	1	0.6429151205936922	0.09164744741280793	0.357142857106414	0.8283492822916966	2.68099093673727	2.0806370114161634	0.7760701299267954
2	1	smote	0.6	300	5	0.1	3	0.608670724715469	0.07786548890492123	0.20408163263223658	0.847579199038568	1.4258420395779774	1.3389354862038931	0.9390489512721708
2	2	smote	0.6	300	5	0.1	3	0.6185844307096948	0.0744801866039911	0.2577319587363163	0.8194859533722685	1.5762968237308856	1.4277666988994042	0.9057727336892689
2	3	smote	0.6	300	5	0.1	3	0.6359120203105164	0.0972726063823532	0.3367346938431904	0.8307416267892899	2.4918182800147153	1.9894712891354316	0.798401424443158
2	1	smote	0.6	300	5	0.3	1	0.5679001427229589	0.06775824827137736	0.23469387752707208	0.8320382546274236	1.5191458185127762	1.3973054580578126	0.9197967870090956
2	2	smote	0.6	300	5	0.3	1	0.6090515833646576	0.08202242185467602	0.3195876288330322	0.8344291691522151	2.367136930644721	1.9302168618376492	0.8154225525265916
2	3	smote	0.6	300	5	0.3	1	0.6177649887706278	0.08410609401331484	0.29591836731674304	0.8211722487989165	1.9299596620054862	1.6547674999073358	0.8574103973179493
2	1	smote	0.6	300	5	0.3	3	0.5829531453944399	0.07171668653839547	0.23469387752707208	0.8278541542090386	1.4747684344623153	1.3633431745929654	0.9244455793782576
2	2	smote	0.6	300	5	0.3	3	0.6003506263826326	0.07435028765933538	0.29896907213412693	0.8254632396842472	2.016972084596304	1.7129288664690243	0.8492575873414455
2	3	smote	0.6	300	5	0.3	3	0.619360902255639	0.08868366952985693	0.2857142856851312	0.8265550239185016	1.9062067873148778	1.6472905452042272	0.864171997027965
2	1	smote	0.6	300	10	0.1	1	0.5802999621845152	0.06827272881517077	0.22448979589546023	0.8344291691522151	1.458863679343576	1.355853450680012	0.9293900830415142
2	2	smote	0.6	300	10	0.1	1	0.605366617164055	0.07775046557459746	0.30927835048357954	0.8338314405210172	2.2468590932252233	1.8612325510974412	0.8283708285227488
2	3	smote	0.6	300	10	0.1	1	0.6071001367053999	0.09156355884619244	0.3061224489483549	0.8295454545404932	2.1470586973913623	1.7959182617508713	0.8364551199565678
2	1	smote	0.6	300	10	0.1	3	0.58692682093758	0.06958894449942092	0.22448979589546023	0.8338314405210172	1.4525746964226716	1.3509762802877952	0.9300563124837332
2	2	smote	0.6	300	10	0.1	3	0.6032684048040128	0.07548903663445404	0.26804123708576894	0.8248655110530493	1.7247511404916918	1.5304879318320956	0.8873673880559214
2	3	smote	0.6	300	10	0.1	3	0.6105116687823454	0.08137343483733303	0.2755102040535194	0.8289473684160948	1.8429034683806709	1.6106749448728943	0.8739876798100191
2	1	smote	0.6	300	10	0.3	1	0.579135001280847	0.0696629104064811	0.2448979591586839	0.8194859533722685	1.472346438880168	1.3566697449148202	0.9214337701819735
2	2	smote	0.6	300	10	0.3	1	0.6056593193288186	0.07772072061122037	0.29896907213412693	0.8206814106346643	1.9518136172253573	1.6672507659120215	0.8542059199095052
2	3	smote	0.6	300	10	0.3	1	0.5958219412166781	0.07975181847507004	0.29591836731674304	0.8175837320525264	1.8837252480057916	1.6222146984160712	0.861173720157002
2	1	smote	0.6	300	10	0.3	3	0.5802084731083109	0.0705826871146055	0.2142857142638484	0.8272564255778407	1.3060710177526347	1.2404843570929178	0.9497832255452061
2	2	smote	0.6	300	10	0.3	3	0.6107554180711235	0.07953641690685202	0.28865979378467427	0.8254632396842472	1.9191978259544753	1.6538623538321613	0.861746669506395
2	3	smote	0.6	300	10	0.3	3	0.5999353090518503	0.08716991093134671	0.3061224489483549	0.8247607655453065	2.076390164705742	1.7468829536496895	0.8413076514130712
2	1	smote	0.6	500	5	0.1	1	0.5941117630554913	0.07231250736706706	0.25510204079029575	0.8439928272513808	1.852726486610269	1.6351942025730455	0.8825880106229368
2	2	smote	0.6	500	5	0.1	1	0.6120587129731762	0.07709607938042057	0.29896907213412693	0.8320382546274236	2.1126228592879293	1.779983017389568	0.8425465001658138
2	3	smote	0.6	500	5	0.1	1	0.6289760521433454	0.08865436611354635	0.3367346938431904	0.8307416267892899	2.4918182800147153	1.9894712891354316	0.798401424443158
2	1	smote	0.6	500	5	0.1	3	0.5924802078631811	0.0738951467099033	0.22448979589546023	0.8368200836770066	1.4844803423482946	1.3757194340872043	0.9267346828359847
2	2	smote	0.6	500	5	0.1	3	0.6195241587123569	0.07696361627693904	0.2783505154352216	0.8296473401026322	1.8784961310421122	1.6339662630642604	0.8698267817953087
2	3	smote	0.6	500	5	0.1	3	0.6337973586563812	0.09087379690165455	0.3163265305799667	0.8373205741576716	2.3814748304920625	1.9444776713299865	0.81650144801802
2	1	smote	0.6	500	5	0.3	1	0.5747496248947875	0.06936670235612419	0.23469387752707208	0.8230723251594557	1.4266215427400104	1.3264960638499819	0.9298163597305982
2	2	smote	0.6	500	5	0.3	1	0.6118461187692952	0.07964441515017724	0.30927835048357954	0.8206814106346643	2.0492536173110003	1.7247421716331255	0.8416440681479775
2	3	smote	0.6	500	5	0.3	1	0.6122906698564593	0.08149122066190399	0.29591836731674304	0.8211722487989165	1.9299596620054862	1.6547674999073358	0.8574103973179493
2	1	smote	0.6	500	5	0.3	3	0.5753412542542421	0.07150233076514076	0.22448979589546023	0.821279139265862	1.3302234796514345	1.25609166390761	0.944271146780927
2	2	smote	0.6	500	5	0.3	3	0.5961880934921525	0.07400274973720655	0.29896907213412693	0.8224745965282578	1.9758366885521559	1.6840916817902003	0.8523435523742066
2	3	smote	0.6	500	5	0.3	3	0.6189275949614296	0.09015845217169347	0.2857142856851312	0.8271531100428998	1.9141867411020477	1.6529905121587034	0.8635471438200255
2	1	smote	0.6	500	10	0.1	1	0.5754144455152055	0.06802090871593117	0.22448979589546023	0.8302450687338301	1.415770859696596	1.3224345295697044	0.9340738343035239
2	2	smote	0.6	500	10	0.1	1	0.6064295881834596	0.08062756545825107	0.2783505154352216	0.8320382546274236	1.9107268822582557	1.6572255679144252	0.8673272795788112
2	3	smote	0.6	500	10	0.1	1	0.6021384630407187	0.08550361105269219	0.26530612242190754	0.8259569377941032	1.7137265159309145	1.5243704851868192	0.8895062624513922
2	1	smote	0.6	500	10	0.1	3	0.5811996047671908	0.06985173454965099	0.19387755100062476	0.826060968315445	1.142198379005608	1.1146292926704113	0.9758631265251996
2	2	smote	0.6	500	10	0.1	3	0.6048274289658062	0.07976646523488842	0.29896907213412693	0.8194859533722685	1.9360633916386634	1.6562093707233088	0.8554520262690762
2	3	smote	0.6	500	10	0.1	3	0.6060443316082413	0.0810479533551986	0.2857142856851312	0.8271531100428998	1.9141867411020477	1.6529905121587034	0.8635471438200255
2	1	smote	0.6	500	10	0.3	1	0.5699251009429475	0.06764289492911311	0.2448979591586839	0.8141063956914878	1.4203527542019574	1.3174092077861645	0.9275225395136714
2	2	smote	0.6	500	10	0.3	1	0.604285159692139	0.07877063865325945	0.28865979378467427	0.8236700537906535	1.8955538111815566	1.6370434155950504	0.8636227507670136
2	3	smote	0.6	500	10	0.3	1	0.5947112098427888	0.08265228592714657	0.29591836731674304	0.8193779904257215	1.9066128138893292	1.6383294130705384	0.8592879383110599
2	1	smote	0.6	500	10	0.3	3	0.5748777096014736	0.06989126207169125	0.20408163263223658	0.8224745965282578	1.187947789672901	1.1495910846855824	0.9677117822851811
2	2	smote	0.6	500	10	0.3	3	0.605874994608118	0.07957851734737298	0.30927835048357954	0.8230723251594557	2.082997058654272	1.7480494969586928	0.8391992052346229
2	3	smote	0.6	500	10	0.3	3	0.5982325944731959	0.08489703529063017	0.29591836731674304	0.8199760765501198	1.9143433870779758	1.643772367628711	0.8586611783345233
2	1	smote	0.8	100	5	0.1	1	0.6536040596752748	0.08591440431697227	0.4285714285276968	0.756724447096493	2.33292373648865	1.7616706890436247	0.7551342712839503
2	2	smote	0.8	100	5	0.1	1	0.6449892470467893	0.08247188694933867	0.4329896906770114	0.744172145841338	2.2213253169795633	1.692504028444983	0.7619343251051153
2	3	smote	0.8	100	5	0.1	1	0.6673023874621619	0.09971274027779486	0.5306122448438151	0.7284688995171743	3.0327522284418373	1.9541489883067238	0.6443483709789246
2	1	smote	0.8	100	5	0.1	3	0.6660191273161984	0.09440144655428546	0.49999999994897965	0.7411835026853486	2.8637412243800466	1.931870594873278	0.6745967651648008
2	2	smote	0.8	100	5	0.1	3	0.6387623936258712	0.07947955285611628	0.4329896906770114	0.744172145841338	2.2213253169795633	1.692504028444983	0.7619343251051153
2	3	smote	0.8	100	5	0.1	3	0.6692217556879211	0.0999681194720451	0.5714285713702624	0.7230861243975892	3.4816413314556907	2.063560554672624	0.5926976168430957
2	1	smote	0.8	100	5	0.3	1	0.6161850275077156	0.08063493095113305	0.3163265305799667	0.7866108786563861	1.705589620393883	1.4823928875299461	0.8691380697613011
2	2	smote	0.8	100	5	0.3	1	0.6285301421608198	0.08258842431225175	0.3608247422308428	0.7674835624580545	1.8633385067073183	1.5518245958310144	0.8328194644245498
2	3	smote	0.8	100	5	0.3	1	0.6443920271457866	0.09249667764867511	0.4285714285276968	0.7619617224834812	2.400753666994507	1.8004306491994728	0.7499439238370037
2	1	smote	0.8	100	5	0.3	3	0.6244007465508619	0.07860848265785636	0.32653061221157853	0.7919904363371669	1.846046586151676	1.5697864596408366	0.8503503936229445
2	2	smote	0.8	100	5	0.3	3	0.6319347304983332	0.07934291942812581	0.38144329892974815	0.7644949193020653	2.0018188669887986	1.6196817563446972	0.8091050409385374
2	3	smote	0.8	100	5	0.3	3	0.65984156820623	0.09815553833107096	0.44897959179092045	0.7464114832491244	2.3983227557207023	1.7705043581565358	0.7382260498300892
2	1	smote	0.8	100	10	0.1	1	0.6264287544067237	0.07681289417575549	0.3469387754748022	0.7662881051956588	1.7418477535330514	1.4844719859916944	0.8522397928074998
2	2	smote	0.8	100	10	0.1	1	0.6290600871328129	0.08186838823759808	0.34020618553193754	0.7722653915076374	1.7485235471247786	1.4938711900024406	0.8543614839924137
2	3	smote	0.8	100	10	0.1	1	0.6521518894639196	0.10410190103827216	0.43877551015930866	0.7685406698518629	2.595959481493057	1.8956915278445292	0.7302469531591587
2	1	smote	0.8	100	10	0.1	3	0.6431499079009966	0.08127800894074061	0.3877551020012495	0.7603108188836802	2.0089774733836565	1.6177412931944612	0.8052560541557374
2	2	smote	0.8	100	10	0.1	3	0.63204873028882	0.07966972762295911	0.3195876288330322	0.7770472205572203	1.637013495964347	1.4334318473061922	0.8756383710151625
2	3	smote	0.8	100	10	0.1	3	0.6482551752758519	0.10689756078151255	0.4591836734225323	0.7541866028663028	2.605012975280095	1.868017203686468	0.7170855559502486
2	1	smote	0.8	100	10	0.3	1	0.5964874294009296	0.07063237868431957	0.29591836731674304	0.8027495516987284	1.7104522643742361	1.5002163739704497	0.8770875329951267
2	2	smote	0.8	100	10	0.3	1	0.6107831477498906	0.08275339252933081	0.30927835048357954	0.7949790794931562	1.7362167916719788	1.5085208603774993	0.8688551166255131
2	3	smote	0.8	100	10	0.3	1	0.6251922419685577	0.0971713594433068	0.37755102036963767	0.7858851674594146	2.2263026707951776	1.7633108283844126	0.7920355256509559
2	1	smote	0.8	100	10	0.3	3	0.6019493272503263	0.07192399506319974	0.3061224489483549	0.791392707705969	1.6736894546537815	1.4674579728607813	0.8767803083442646
2	2	smote	0.8	100	10	0.3	3	0.6036905121363562	0.0769075980952332	0.3195876288330322	0.7901972504435733	1.7690580195955226	1.5232765741914784	0.8610664769769282
2	3	smote	0.8	100	10	0.3	3	0.6203922956742506	0.09422009940120925	0.3673469387380258	0.7822966507130246	2.0864940556464675	1.6873737729227734	0.808712465531097
2	1	smote	0.8	300	5	0.1	1	0.6040810227258865	0.07540482942322675	0.3367346938431904	0.7770472205572203	1.7694369196771107	1.510340797640536	0.8535714176359426
2	2	smote	0.8	300	5	0.1	1	0.6245925277758948	0.07852279799168643	0.3608247422308428	0.7842199641315947	2.0516485517547447	1.6721877167960832	0.8150458785201784
2	3	smote	0.8	300	5	0.1	1	0.6385484815935945	0.10129455747075511	0.3877551020012495	0.7685406698518629	2.102928419610138	1.6752622804207469	0.7966330397979211
2	1	smote	0.8	300	5	0.1	3	0.5949565121924443	0.07408778845483922	0.3163265305799667	0.7800358637132097	1.6407770202286973	1.438082232581389	0.876464137688358
2	2	smote	0.8	300	5	0.1	3	0.6293928432780178	0.08015181329977919	0.38144329892974815	0.7812313209756053	2.202140154296492	1.7435918303976938	0.7917714978197243
2	3	smote	0.8	300	5	0.1	3	0.6379259837906455	0.09615867324763136	0.40816326526447316	0.7685406698518629	2.28994020183788	1.7634339793902598	0.7700786051424162
2	1	smote	0.8	300	5	0.3	1	0.5718189248203764	0.07124713700759941	0.3061224489483549	0.7878063359187818	1.6379452436891042	1.4426558674467598	0.8807717209264264
2	2	smote	0.8	300	5	0.3	1	0.605711697610934	0.07776439045451361	0.3195876288330322	0.7895995218123755	1.762697920527774	1.5189490841296913	0.8617183062472323
2	3	smote	0.8	300	5	0.3	1	0.6193456449565473	0.10804846726350104	0.3673469387380258	0.7775119617178379	2.029136225913613	1.6510861665348955	0.813689157562665
2	1	smote	0.8	300	5	0.3	3	0.5636946948534345	0.0675514317407776	0.26530612242190754	0.787208607287584	1.335908179353353	1.2467896683799031	0.9332899328637471
2	2	smote	0.8	300	5	0.3	3	0.6221184242147879	0.07761560424406208	0.3298969071824849	0.7848176927627926	1.7955554736352624	1.5331041668206462	0.8538327951300693
2	3	smote	0.8	300	5	0.3	3	0.6071123425446734	0.0920765061723096	0.32653061221157853	0.7691387559762611	1.6153241590209588	1.4144019688033154	0.875614931375345
2	1	smote	0.8	300	10	0.1	1	0.5795649999390072	0.0669958450108817	0.26530612242190754	0.7907949790747711	1.3649999370932193	1.268163204529864	0.9290573255119927
2	2	smote	0.8	300	10	0.1	1	0.6087712055015683	0.08605459339742817	0.30927835048357954	0.7967722653867497	1.755487184623046	1.5218313379019552	0.866899703784431
2	3	smote	0.8	300	10	0.1	1	0.6060992578849722	0.0900445520956471	0.3367346938431904	0.7709330143494562	1.7086562841019222	1.470027111006862	0.8603410221225108
2	1	smote	0.8	300	10	0.1	3	0.5793179794332557	0.06681544826081966	0.26530612242190754	0.7925881649683647	1.3799230865782377	1.2791271510141669	0.9269553858880331
2	2	smote	0.8	300	10	0.1	3	0.6064449935605524	0.08499632779669286	0.3195876288330322	0.8027495516987284	1.9115242382556474	1.6202123512681947	0.8476022954495568
2	3	smote	0.8	300	10	0.1	3	0.6170845132311298	0.09207187107682402	0.3877551020012495	0.7703349282250579	2.12430546349847	1.6883502664163204	0.7947775280833485
2	1	smote	0.8	300	10	0.3	1	0.5603217975773693	0.06387918086722102	0.2448979591586839	0.7782426778196161	1.1381947499559633	1.104351124496198	0.9702655131355841
2	2	smote	0.8	300	10	0.3	1	0.6037490525693088	0.08004662667629062	0.29896907213412693	0.7931858935995626	1.635625560278269	1.4455931603588286	0.8838166748608612
2	3	smote	0.8	300	10	0.3	1	0.5887395029782247	0.08455285495603361	0.3061224489483549	0.7697368421006595	1.4747898544626101	1.3294460062417637	0.9014477469254722
2	1	smote	0.8	300	10	0.3	3	0.568073971967747	0.0668554756351933	0.23469387752707208	0.7818290496068032	1.0989588563908983	1.0757338057461772	0.9788663046853425
2	2	smote	0.8	300	10	0.3	3	0.6008466795250214	0.07628056818362723	0.29896907213412693	0.795576808124354	1.6597436425923213	1.462500681874628	0.8811605766978207
2	3	smote	0.8	300	10	0.3	3	0.5947203642222438	0.08966459307785579	0.29591836731674304	0.7787081339666345	1.478965857991924	1.3372310480666976	0.9041662632379313
2	1	smote	0.8	500	5	0.1	1	0.5902234773168084	0.07294515670634942	0.2755102040535194	0.7848176927627926	1.386971768944273	1.2803570831975435	0.923131312400396
2	2	smote	0.8	500	5	0.1	1	0.6183718365058141	0.07681624567027137	0.3298969071824849	0.783024506869199	1.7766475145539213	1.5204338850345267	0.8557881373840215
2	3	smote	0.8	500	5	0.1	1	0.6217654525925203	0.0908214524569558	0.3673469387380258	0.7703349282250579	1.9475805615635495	1.5994897260786192	0.821270112348378
2	1	smote	0.8	500	5	0.1	3	0.5811477609573417	0.07116058098705463	0.26530612242190754	0.7884040645499797	1.3454958584630763	1.25383367747268	0.9318747851442232
2	2	smote	0.8	500	5	0.1	3	0.6225713423013168	0.07529952585424465	0.3195876288330322	0.7806335923444075	1.6714556271699674	1.4568666993267314	0.8716155301585095
2	3	smote	0.8	500	5	0.1	3	0.6260313934186115	0.10068964866287225	0.3673469387380258	0.7697368421006595	1.941013741826503	1.5953352074901161	0.8219082398555101
2	1	smote	0.8	500	5	0.3	1	0.5599741390877929	0.06682057360885335	0.2448979591586839	0.7800358637132097	1.1501174592033663	1.1133539865146238	0.9680350177316833
2	2	smote	0.8	500	5	0.3	1	0.6079547205156488	0.07990205601559547	0.3195876288330322	0.7901972504435733	1.7690580195955226	1.5232765741914784	0.8610664769769282
2	3	smote	0.8	500	5	0.3	1	0.6145670588809686	0.1005404043081487	0.32653061221157853	0.7745215310958462	1.665460903995381	1.4481675315469016	0.8695295767184871
2	1	smote	0.8	500	5	0.3	3	0.5674335484343169	0.06933641324277766	0.23469387752707208	0.7848176927627926	1.118481432104473	1.090674552353463	0.9751387102747835
2	2	smote	0.8	500	5	0.3	3	0.6145913569672359	0.07768742971584677	0.3298969071824849	0.7925881649683647	1.8812679219660773	1.5905403432102332	0.8454618854795071
2	3	smote	0.8	500	5	0.3	3	0.6105147202421638	0.08896751460438208	0.3673469387380258	0.7739234449714478	1.9877111265903695	1.6248784507657041	0.8174620593264155
2	1	smote	0.8	500	10	0.1	1	0.5694463081108115	0.06621326346742754	0.26530612242190754	0.7794381350820118	1.2761215948697342	1.202864831107174	0.942594203547465
2	2	smote	0.8	500	10	0.1	1	0.6090269347613091	0.08471284198453839	0.3298969071824849	0.804542737592322	2.0264407342568833	1.6878210931665787	0.8328993018989587
2	3	smote	0.8	500	10	0.1	1	0.6066119031344596	0.0881359959107837	0.3367346938431904	0.7751196172202446	1.7499180909340075	1.4973946357919405	0.8556941185135899
2	1	smote	0.8	500	10	0.1	3	0.5719409102553155	0.0666696692167229	0.23469387752707208	0.7866108786563861	1.130457465933104	1.0998398842964117	0.9729157497173107
2	2	smote	0.8	500	10	0.1	3	0.6079362340631373	0.08135947069964788	0.29896907213412693	0.800358637173937	1.7097128429874238	1.4975306365710221	0.8758959878064794
2	3	smote	0.8	500	10	0.1	3	0.6111067034469291	0.09367676663066735	0.357142857106414	0.7721291865982529	1.882472943015777	1.5673040180170597	0.8325771719626753
2	1	smote	0.8	500	10	0.3	1	0.5580101735852738	0.06327099487841727	0.23469387752707208	0.7812313209756053	1.0951183496901788	1.0727946424769297	0.9796152459953316
2	2	smote	0.8	500	10	0.3	1	0.6078099099709762	0.07694505369396369	0.3195876288330322	0.7961745367555519	1.8347106550315322	1.5679474392768882	0.8546020140177548
2	3	smote	0.8	500	10	0.3	1	0.5936157357679914	0.09019078202092698	0.3061224489483549	0.7775119617178379	1.541745663539916	1.3759051387790797	0.8924332695721576
2	1	smote	0.8	500	10	0.3	3	0.5623772521560926	0.0638705625317588	0.25510204079029575	0.7818290496068032	1.2272470846627075	1.1692758758110624	0.9527632032305471
2	2	smote	0.8	500	10	0.3	3	0.6052187255439639	0.07644600012556563	0.30927835048357954	0.7985654512803434	1.775100670606439	1.535378797210328	0.8649530727374353
2	3	smote	0.8	500	10	0.3	3	0.5950010985255345	0.08444195194389416	0.2755102040535194	0.7709330143494562	1.279851379250246	1.2027494544601598	0.9397571164600632
2	1	smote	1.0	100	5	0.1	1	0.6491485416641253	0.08892461978602402	0.5510204081070388	0.683203825459156	2.6467409091207847	1.7393530446260685	0.6571678444855606
2	2	smote	1.0	100	5	0.1	1	0.6381554217684141	0.07754750056772144	0.48453608242427465	0.7238493723806106	2.4639393036078925	1.7546078712738555	0.712114882077342
2	3	smote	1.0	100	5	0.1	1	0.6713455717215117	0.1005697802106495	0.6020408162650979	0.6806220095653073	3.2239507210897975	1.8850415978736295	0.5846992490620074
2	1	smote	1.0	100	5	0.1	3	0.6563304341461629	0.0901221990823379	0.5714285713702624	0.6766288105159796	2.78989516589358	1.7670979118797494	0.6333922168773718
2	2	smote	1.0	100	5	0.1	3	0.6444777885273076	0.08353251990311492	0.5051546391231799	0.7154811715438406	2.5670954961831667	1.7754699191948853	0.6916259625571979
2	3	smote	1.0	100	5	0.1	3	0.6779245190899326	0.11126112032178165	0.6224489795283216	0.6746411483213239	3.418521346169659	1.9131151870793404	0.5596323553859652
2	1	smote	1.0	100	5	0.3	1	0.6186552325652317	0.07964871251681863	0.44897959179092045	0.7244471010118085	2.1422028636882637	1.629377071138672	0.7606081932461427
2	2	smote	1.0	100	5	0.3	1	0.6399054726061585	0.08546130603192305	0.4329896906770114	0.7322175732173807	2.088068104968084	1.6169458157127168	0.7743740690185729
2	3	smote	1.0	100	5	0.3	1	0.6412825895908603	0.09643604137460124	0.47959183668575595	0.7308612440147676	2.5025707116647884	1.781950046958568	0.7120478209174964
2	1	smote	1.0	100	5	0.3	3	0.6293564048452615	0.08169157530722532	0.3979591836328613	0.731022115954985	1.7964971107684118	1.4795237543433981	0.8235603205315446
2	2	smote	1.0	100	5	0.3	3	0.6341777534030478	0.0795702059076102	0.39175257727920076	0.7292289300613913	1.7345754614771838	1.4468036149503927	0.8340966592324118
2	3	smote	1.0	100	5	0.3	3	0.6517521482277121	0.09344833527684854	0.5102040815805915	0.7153110047804109	2.617296824597887	1.7921453664396203	0.68473140815505
2	1	smote	1.0	100	10	0.1	1	0.6276120131256329	0.07990152292686023	0.418367346896085	0.7268380155366	1.9139313688787347	1.531572310115566	0.800223203339582
2	2	smote	1.0	100	10	0.1	1	0.6341808344784664	0.08270910381037136	0.39175257727920076	0.7322175732173807	1.7611228181024352	1.4629509761210293	0.8306921831187749
2	3	smote	1.0	100	10	0.1	1	0.6442302997754126	0.09458838931938654	0.5204081632122033	0.7212918660243942	2.8082365859947567	1.8672154885353927	0.6649067495827123
2	1	smote	1.0	100	10	0.1	3	0.6401490662014955	0.08382627860278996	0.4591836734225323	0.7106993424942577	2.0858022060294563	1.5872195435339533	0.7609635842208501
2	2	smote	1.0	100	10	0.1	3	0.6304496521465852	0.08000324606278349	0.4123711339781061	0.7292289300613913	1.889934481689643	1.5229511736319925	0.8058221962123765
2	3	smote	1.0	100	10	0.1	3	0.6555145981837712	0.10306316197437208	0.540816326475427	0.7087320574120292	2.8658452085457977	1.8567656402641337	0.6478945918184643
2	1	smote	1.0	100	10	0.3	1	0.5865273186381545	0.06966722317283217	0.3163265305799667	0.7621040047772738	1.4822244959763222	1.32968407890587	0.8970868230104233
2	2	smote	1.0	100	10	0.3	1	0.6069163980995926	0.07733903506212003	0.3298969071824849	0.7632994620396695	1.587567922928045	1.3937310666377227	0.8779032573242618
2	3	smote	1.0	100	10	0.3	1	0.6235414022068158	0.09275736146063379	0.3979591836328613	0.7559808612394978	2.0478563477624956	1.6308522739067781	0.7963704364371538
2	1	smote	1.0	100	10	0.3	3	0.6042213059760664	0.07419859669961329	0.32653061221157853	0.760908547514878	1.5430302410658032	1.36571422842795	0.8850858373678536
2	2	smote	1.0	100	10	0.3	3	0.6131679001238592	0.07919155168963125	0.34020618553193754	0.7662881051956588	1.6906169374550897	1.4556647673414462	0.8610257700520321
2	3	smote	1.0	100	10	0.3	3	0.6230257054975099	0.09108473178558485	0.40816326526447316	0.7601674641102861	2.1859144331393368	1.701867708364175	0.7785609814840123
2	1	smote	1.0	300	5	0.1	1	0.6012082657330715	0.0776983720869441	0.40816326526447316	0.744172145841338	2.0061230295942014	1.5954605515970461	0.7952954569583628
2	2	smote	1.0	300	5	0.1	1	0.6262686328035938	0.07883368463365042	0.3711340205802955	0.7387925881605572	1.6692050256125581	1.4208402577795878	0.8512077421802173
2	3	smote	1.0	300	5	0.1	1	0.6453440826091202	0.1081869292631615	0.4591836734225323	0.7446172248759294	2.4755864864732984	1.7980212456350602	0.7263011131720316
2	1	smote	1.0	300	5	0.1	3	0.6035900313502567	0.07948593577141246	0.3979591836328613	0.7501494321533165	1.9846321496298924	1.5927887262164435	0.8025611731963306
2	2	smote	1.0	300	5	0.1	3	0.6244076632507811	0.08400943801756394	0.39175257727920076	0.7346084877421721	1.7827912010608962	1.4761307141477304	0.8279885470835892
2	3	smote	1.0	300	5	0.1	3	0.638334879406308	0.09564722568156112	0.46938775505414415	0.7284688995171743	2.3732632126610493	1.7286702588867173	0.7283938106535571
2	1	smote	1.0	300	5	0.3	1	0.5743196262366274	0.07314040258429522	0.3163265305799667	0.7627017334084717	1.4871235160537595	1.3330334089382077	0.8963837769201031
2	2	smote	1.0	300	5	0.3	1	0.6148563294532323	0.08035182222137383	0.30927835048357954	0.7632994620396695	1.4439167214442787	1.3066228749728648	0.9049156652377757
2	3	smote	1.0	300	5	0.3	1	0.6129925056146861	0.12978224122732737	0.40816326526447316	0.7356459330099543	1.9191760877872461	1.5440021576812777	0.8045130138473672
2	1	smote	1.0	300	5	0.3	3	0.5808305988265	0.07337977199881329	0.3673469387380258	0.7585176329900866	1.8238581185818703	1.5212163441763096	0.834065057166037
2	2	smote	1.0	300	5	0.3	3	0.6173211897880836	0.07588096665199426	0.35051546388139015	0.7603108188836802	1.7119106301810094	1.4623749291693635	0.8542355461018619
2	3	smote	1.0	300	5	0.3	3	0.6139811785958402	0.1256724227088694	0.44897959179092045	0.7392344497563443	2.309887780717324	1.7217748822789338	0.7453932929353683
2	1	smote	1.0	300	10	0.1	1	0.5696933286165632	0.06636167298490825	0.3163265305799667	0.7632994620396695	1.492047278655773	1.336399654778074	0.895681831919965
2	2	smote	1.0	300	10	0.1	1	0.6019589477511231	0.07809373802037692	0.35051546388139015	0.7585176329900866	1.6951908797067923	1.451515709848262	0.8562550154513654
2	3	smote	1.0	300	10	0.1	1	0.6049152914754419	0.09833466750623765	0.357142857106414	0.7583732057370911	1.743674297375182	1.478076317716037	0.8476791236209064
2	1	smote	1.0	300	10	0.1	3	0.5785494711931395	0.0680580708323583	0.29591836731674304	0.7555289898340973	1.2988908467529885	1.2104435409805514	0.9319055030817646
2	2	smote	1.0	300	10	0.1	3	0.6061831021499744	0.0778360772325298	0.3195876288330322	0.7591153616212845	1.4801864214623874	1.3267247663312314	0.8963227417115447
2	3	smote	1.0	300	10	0.1	3	0.6137401132701884	0.0996928445155305	0.37755102036963767	0.744019138751531	1.7629844592362065	1.4749188817439647	0.8366034404824603
2	1	smote	1.0	300	10	0.3	1	0.5535302584871367	0.06355464982952946	0.25510204079029575	0.7573221757276909	1.0687292929978172	1.0511962971617979	0.9835945298419475
2	2	smote	1.0	300	10	0.3	1	0.5979381443298969	0.07315218629275813	0.3608247422308428	0.7692767483516482	1.8822078423300008	1.5638854082289295	0.8308781603369074
2	3	smote	1.0	300	10	0.3	1	0.5993280685479933	0.1065418133544026	0.37755102036963767	0.7505980861199127	1.825490356099783	1.513825613274598	0.8292706614205455
2	1	smote	1.0	300	10	0.3	3	0.5600808763433646	0.06822010479653678	0.26530612242190754	0.7621040047772738	1.1568257500073014	1.1152189048887942	0.96403360083703
2	2	smote	1.0	300	10	0.3	3	0.6189911326649453	0.08474147734139438	0.38144329892974815	0.7662881051956588	2.0219095478546727	1.632108981564652	0.8072116594321885
2	3	smote	1.0	300	10	0.3	3	0.6045552192168733	0.1022334793528544	0.3877551020012495	0.7494019138711161	1.8939537845452337	1.5473186268814472	0.8169780173983724
2	1	smote	1.0	500	5	0.1	1	0.5812026544030642	0.07318486924583116	0.37755102036963767	0.7603108188836802	1.9240422743019236	1.5751691538998702	0.8186769883894295
2	2	smote	1.0	500	5	0.1	1	0.6198322662542134	0.0778000766617197	0.3608247422308428	0.7513448894157123	1.7057614101628815	1.4511052150584307	0.8507081877659853
2	3	smote	1.0	500	5	0.1	1	0.635875402792696	0.11744415512928831	0.44897959179092045	0.7464114832491244	2.3983227557207023	1.7705043581565358	0.7382260498300892
2	1	smote	1.0	500	5	0.1	3	0.5936512680385961	0.07790270246638117	0.37755102036963767	0.7579199043588888	1.899048698678626	1.5596119283315453	0.8212595656057948
2	2	smote	1.0	500	5	0.1	3	0.6190527541733166	0.08409003332563825	0.35051546388139015	0.752540346678108	1.6412084324512115	1.416454945327573	0.8630560877633048
2	3	smote	1.0	500	5	0.1	3	0.6274930426716141	0.0998410493489826	0.4285714285276968	0.7356459330099543	2.0871039945292624	1.6212022655653415	0.7767711857884478
2	1	smote	1.0	500	5	0.3	1	0.5712547421837832	0.06938749369140275	0.3061224489483549	0.756724447096493	1.3723080835376922	1.2583362064597319	0.9169487579587584
2	2	smote	1.0	500	5	0.3	1	0.6166957314781152	0.0809406752212202	0.3195876288330322	0.7621040047772738	1.5046824428012615	1.343392162192146	0.8928077506137
2	3	smote	1.0	500	5	0.3	1	0.6046437115516063	0.12127986853638524	0.37755102036963767	0.7482057416223193	1.8023830152751013	1.499442472627404	0.8319222062657481
2	1	smote	1.0	500	5	0.3	3	0.5691626919745782	0.06818535138858287	0.3367346938431904	0.7674835624580545	1.6757760819403025	1.448218813778514	0.8642078214554348
2	2	smote	1.0	500	5	0.3	3	0.622528207245457	0.07864644053002218	0.3608247422308428	0.760908547514878	1.7965725073923544	1.5091494212316174	0.8400158619015917
2	3	smote	1.0	500	5	0.3	3	0.6148538961038961	0.13020354554447927	0.418367346896085	0.736842105258751	2.0140350126053588	1.5897958577662576	0.7893585899330247
2	1	smote	1.0	500	10	0.1	1	0.5601174719738463	0.06436444810678547	0.29591836731674304	0.7591153616212845	1.3244865880132015	1.228465032157235	0.9275027999755967
2	2	smote	1.0	500	10	0.1	1	0.6097016902779746	0.0786114035018261	0.3608247422308428	0.7656903765644609	1.8447579874336322	1.5399483876966131	0.8347698612712661
2	3	smote	1.0	500	10	0.1	1	0.6062792940142564	0.10437798766651454	0.3673469387380258	0.752990430617506	1.7700538240706298	1.4871768927195719	0.840187374414944
2	1	smote	1.0	500	10	0.1	3	0.5688516291154836	0.06590591317063119	0.2857142856851312	0.7644949193020653	1.2984771050933737	1.2131979178810879	0.9343236782053816
2	2	smote	1.0	500	10	0.1	3	0.6125362796630536	0.08065078955855459	0.3195876288330322	0.7591153616212845	1.4801864214623874	1.3267247663312314	0.8963227417115447
2	3	smote	1.0	500	10	0.1	3	0.6111738355629333	0.1035657021894905	0.37755102036963767	0.7494019138711161	1.813881536904916	1.5065997156477247	0.8305943176860758
2	1	smote	1.0	500	10	0.3	1	0.5500597728631201	0.06159848574468807	0.2448979591586839	0.7519426180469101	0.983132493615046	0.9872632991521435	1.00420166735674
2	2	smote	1.0	500	10	0.3	1	0.6048582397199918	0.07430495145493957	0.35051546388139015	0.7686790197204503	1.793363609084104	1.515277379099038	0.8449359368562603
2	3	smote	1.0	500	10	0.3	1	0.6008843130553657	0.10566819175283923	0.37755102036963767	0.7434210526271327	1.757461051941836	1.4714808425266555	0.837276492316112
2	1	smote	1.0	500	10	0.3	3	0.5550733742391158	0.0659481304214689	0.25510204079029575	0.756724447096493	1.0652619834612762	1.04861350538311	0.9843714607399285
2	2	smote	1.0	500	10	0.3	3	0.6181345936985846	0.08237911064910361	0.38144329892974815	0.7621040047772738	1.9755024307254911	1.6034035484228841	0.8116434096611157
2	3	smote	1.0	500	10	0.3	3	0.6089340640562445	0.10893632555563086	0.37755102036963767	0.7541866028663028	1.8609947009083663	1.5359252563644292	0.8253248851298636
2	1	class_weight		100	5	0.1	1	0.6770740573575516	0.09696105602314874	0.5102040815805915	0.7011356843950919	2.4437499175463824	1.7071427998237225	0.6985750723217453
2	2	class_weight		100	5	0.1	1	0.6652257503959182	0.08534696514090313	0.6082474226177065	0.683203825459156	3.348411006119799	1.9199960488769279	0.5734051201849754
2	3	class_weight		100	5	0.1	1	0.705787398691534	0.1275250405810582	0.6836734693179926	0.6226076554986687	3.565615146245855	1.8115721242455134	0.5080671957815525
2	1	class_weight		100	5	0.1	3	0.6838869438988984	0.09682083801793905	0.5510204081070388	0.6843992827215517	2.6614152025901316	1.7459415029195555	0.6560199530709171
2	2	class_weight		100	5	0.1	3	0.6655954794461458	0.08609593538115172	0.5979381442682539	0.6718469814663967	3.044789962002784	1.822132030718175	0.5984425930883338
2	3	class_weight		100	5	0.1	3	0.7183136412459721	0.1395399272824111	0.7244897958444398	0.6166267942546853	4.229560155494461	1.8897767660580078	0.44680218611088174
2	1	class_weight		100	5	0.3	1	0.6198567890993816	0.07905225123612937	0.3367346938431904	0.7734608487700332	1.7333873822389345	1.4864303902907132	0.8575292448690192
2	2	class_weight		100	5	0.3	1	0.6186552954443219	0.07748534050219555	0.3195876288330322	0.7585176329900866	1.475359977650959	1.3234407942734157	0.8970290637997202
2	3	class_weight		100	5	0.3	1	0.624862684308173	0.08775579362840553	0.3877551020012495	0.7679425837274645	2.0958761989427144	1.6709445943171748	0.7972534705061955
2	1	class_weight		100	5	0.3	3	0.6264683996730791	0.08008570439383476	0.37755102036963767	0.7501494321533165	1.8211231544497941	1.5111072530771388	0.8297666366899001
2	2	class_weight		100	5	0.3	3	0.62548295857186	0.07678909713012114	0.3608247422308428	0.7346084877421721	1.5625907607692557	1.3595940788202783	0.8700896596400257
2	3	class_weight		100	5	0.3	3	0.6499395810955961	0.08578133416399611	0.43877551015930866	0.7224880382731909	2.035423125702349	1.5811047985751479	0.7767941506881207
2	1	class_weight		100	10	0.1	1	0.664576649548044	0.08521231855432082	0.5102040815805915	0.7286312014301936	2.7968978372674895	1.8801132092870854	0.6722137491996983
2	2	class_weight		100	10	0.1	1	0.6589680862208145	0.086773211818955	0.4639175257253694	0.7274357441677978	2.3095899961510673	1.702048228181787	0.7369482063579904
2	3	class_weight		100	10	0.1	1	0.6839603066106825	0.10006158344795654	0.5816326530018743	0.6877990430580874	3.062797764626691	1.8630072119862828	0.6082697339258956
2	1	class_weight		100	10	0.1	3	0.6659520353269819	0.0869579977051079	0.5204081632122033	0.7118947997566534	2.6812482488359155	1.8063129187168923	0.6736835698405153
2	2	class_weight		100	10	0.1	3	0.6588602485811648	0.08480320840281252	0.5773195875693485	0.7059175134446748	3.2786038848887857	1.9631212137126919	0.598767417428728
2	3	class_weight		100	10	0.1	3	0.6915523386388047	0.09969187377512655	0.6326530611599334	0.6620813397089589	3.374336172481165	1.8722051096349448	0.5548365604944874
2	1	class_weight		100	10	0.3	1	0.6119002891054808	0.073243586781219	0.19387755100062476	0.856545128506536	1.4360231079135048	1.3514880008419794	0.9411324783244029
2	2	class_weight		100	10	0.3	1	0.599173655572741	0.07231283254664539	0.26804123708576894	0.8505678421945573	2.0843942266169173	1.7937318384804035	0.860553054086982
2	3	class_weight		100	10	0.3	1	0.5970120105458452	0.07249499109372637	0.16326530610578927	0.8564593301384184	1.1642275626548533	1.137414886589839	0.9769695473914503
2	1	class_weight		100	10	0.3	3	0.6240774851482733	0.0744458996530428	0.2755102040535194	0.8158995815850814	1.6853392184184963	1.4965212543263877	0.8879644056923534
2	2	class_weight		100	10	0.3	3	0.6124900635317752	0.07486238846458675	0.28865979378467427	0.812910938429092	1.7632077599266935	1.542900348806693	0.8750530517394969
2	3	class_weight		100	10	0.3	3	0.6417219998047067	0.0818400696779827	0.3061224489483549	0.808014354062153	1.8567893490614606	1.5945068784068865	0.8587440792058388
2	1	class_weight		300	5	0.1	1	0.585307464288764	0.06560824707391508	0.16326530610578927	0.8398087268329958	1.022934047831796	1.0191897016991887	0.9963395916189469
2	2	class_weight		300	5	0.1	1	0.6122805504033128	0.07776179030957556	0.24742268038686366	0.8380155409394022	1.7008541648765685	1.5274469325469948	0.8980469619800122
2	3	class_weight		300	5	0.1	1	0.6187384044526901	0.07957767672319621	0.2448979591586839	0.8247607655453065	1.5264273658135168	1.3975063629197515	0.9155406794680139
2	1	class_weight		300	5	0.1	3	0.6075606572575234	0.07247681835853133	0.2448979591586839	0.8254632396842472	1.5338762557669672	1.4031310348853214	0.9147615489001534
2	2	class_weight		300	5	0.1	3	0.620873669745688	0.07411916434139466	0.28865979378467427	0.8135086670602899	1.7701596981820253	1.547845541967027	0.8744101031421545
2	3	class_weight		300	5	0.1	3	0.6150491895322722	0.0779541295375281	0.26530612242190754	0.8068181818133564	1.5081698584449463	1.3733492684704314	0.9106064848721845
2	1	class_weight		300	5	0.3	1	0.5745300511118973	0.06954615934732261	0.0714285714212828	0.929468021512675	1.013689556971959	1.0127117206417477	0.9990353590402687
2	2	class_weight		300	5	0.3	1	0.6121542263111517	0.07776569113004608	0.13402061854288447	0.9240884638318944	1.8839517577328093	1.7654839784990897	0.9371173929550064
2	3	class_weight		300	5	0.3	1	0.5905917390879797	0.07102599513592096	0.0714285714212828	0.9216507176978371	0.9048736373778897	0.911668367670897	1.0075090277400063
2	1	class_weight		300	5	0.3	3	0.5852068263049393	0.06907897893841279	0.10204081631611829	0.9043634190023649	1.0745737521467007	1.0669641739806641	0.9929185047591453
2	2	class_weight		300	5	0.3	3	0.6104781212834527	0.07041757163301547	0.10309278349452652	0.9043634190023649	1.0869251745709094	1.0779638046391244	0.9917552918906543
2	3	class_weight		300	5	0.3	3	0.5798902695049312	0.07300920854970015	0.11224489794773011	0.901913875592692	1.1626015083620418	1.1443503062484557	0.984301401977953
2	1	class_weight		300	10	0.1	1	0.5804737914293033	0.06537232817405589	0.08163265305289463	0.9270771069878836	1.1300544904066	1.119437785400988	0.9906051288709653
2	2	class_weight		300	10	0.1	1	0.5883652430044183	0.06884180020650507	0.07216494844616857	0.9175134488887179	0.8651367718394832	0.8748691601873338	1.0112495272577418
2	3	class_weight		300	10	0.1	1	0.5996210086905576	0.07242363234493025	0.08163265305289463	0.9300239234394138	1.181386346399372	1.16657928537081	0.9874663585815474
2	1	class_weight		300	10	0.1	3	0.6121869548775877	0.07264488629870655	0.12244897957934195	0.9049611476335627	1.3286527788877451	1.2884095677326257	0.9697112555807575
2	2	class_weight		300	10	0.1	3	0.588303621496047	0.06776845689515927	0.12371134019343183	0.8971906754279906	1.232010824979232	1.203308441868985	0.9767028058127337
2	3	class_weight		300	10	0.1	3	0.6035055170393516	0.0694867499427063	0.10204081631611829	0.9013157894682936	1.0378786836238065	1.0340135005001478	0.9962758715797592
2	1	class_weight		300	10	0.3	1	0.5751399782865926	0.06479206874960361	0.030612244894835487	0.9444112372926217	0.5365024505164105	0.5506911450623249	1.0264466437520137
2	2	class_weight		300	10	0.3	1	0.5946229071795219	0.0684144843219216	0.04123711339781061	0.9348475791934558	0.6171450177038675	0.6329328451344383	1.0255820282206285
2	3	class_weight		300	10	0.3	1	0.5706504491748853	0.06702726936904757	0.051020408158059145	0.9437799043005756	0.9025393045106452	0.9075117793416293	1.0055094174633061
2	1	class_weight		300	10	0.3	3	0.5892384449296755	0.06868854761394545	0.0714285714212828	0.9473998804486109	1.385489247267716	1.3579542870041554	0.9801261726334187
2	2	class_weight		300	10	0.3	3	0.5995526278492245	0.07012857338879017	0.10309278349452652	0.9318589360374665	1.571889263386235	1.5129315917622723	0.9624924676844946
2	3	class_weight		300	10	0.3	3	0.5926697832242945	0.07116060351154814	0.08163265305289463	0.9479665071713639	1.61941220474015	1.568847927108396	0.9687761437897834
2	1	class_weight		500	5	0.1	1	0.5828860534052234	0.06583894309825465	0.0714285714212828	0.9007770472151777	0.698331719172627	0.7198794454080636	1.0308559938787383
2	2	class_weight		500	5	0.1	1	0.6096554741466962	0.07490545897949277	0.14432989689233713	0.8864315600664291	1.3165502972348315	1.270862611726755	0.9652974149415042
2	3	class_weight		500	5	0.1	1	0.6156960990137681	0.08080686180525563	0.1734693877374011	0.8714114832483768	1.4222795344627508	1.349026947578831	0.9484963403242771
2	1	class_weight		500	5	0.1	3	0.5882808592654036	0.06708814350013645	0.1428571428425656	0.869097429761691	1.1065448178635875	1.0913241173893842	0.9862448304904285
2	2	class_weight		500	5	0.1	3	0.6086849353898485	0.07101257584664222	0.17525773194069508	0.8667065152368996	1.3817263549259244	1.3148258454186137	0.9515819300355164
2	3	class_weight		500	5	0.1	3	0.6118909286202519	0.07726176410576208	0.22448979589546023	0.857655502387215	1.7441396393826467	1.5770878670368673	0.9042210921561846
2	1	class_weight		500	5	0.3	1	0.5673329104504922	0.06876829784236947	0.061224489789670974	0.9456066945550173	1.1337790560949732	1.1255884898503357	0.9927758609242275
2	2	class_weight		500	5	0.3	1	0.6165016237267456	0.07919597766076786	0.13402061854288447	0.9336521219310601	2.1778203489683023	2.019968117201078	0.9275182392247335
2	3	class_weight		500	5	0.3	1	0.5825786056049214	0.07172459491613371	0.08163265305289463	0.9377990430565921	1.340170725040276	1.3124016725843863	0.979279456461219
2	1	class_weight		500	5	0.3	3	0.5825749905461288	0.06764677238715011	0.08163265305289463	0.9306634787750708	1.1931032766952938	1.1773397314624319	0.9867877681070851
2	2	class_weight		500	5	0.3	3	0.6208182103881539	0.07321659285620097	0.09278350514507387	0.9157202629951242	1.1112184375300342	1.100899189216908	0.9907135635291943
2	3	class_weight		500	5	0.3	3	0.5702262962601309	0.07091712644189933	0.061224489789670974	0.9198564593246421	0.7485398164158125	0.7639353294649566	1.020567383626249
2	1	class_weight		500	10	0.1	1	0.5787293997096746	0.0651715309390775	0.051020408158059145	0.9468021518174131	0.9568682510702546	0.9590688403834935	1.0022997729751144
2	2	class_weight		500	10	0.1	1	0.5903309691214621	0.07010117626548412	0.09278350514507387	0.9378362223494452	1.5429411855388795	1.4925651838759182	0.967350656289093
2	3	class_weight		500	10	0.1	1	0.5903384679230543	0.07004913163829138	0.061224489789670974	0.9443779904249738	1.1072929289018045	1.1007239625143037	0.994067534173685
2	1	class_weight		500	10	0.1	3	0.6017145052880686	0.0699222834080036	0.061224489789670974	0.9354453078246537	0.9450481632792561	0.9484125513176466	1.003560007541028
2	2	class_weight		500	10	0.1	3	0.5854443835076195	0.06798105467152572	0.08247422679562122	0.921099820675905	1.049369973210783	1.045298211603084	0.996119793585345
2	3	class_weight		500	10	0.1	3	0.6012901572112099	0.07246497873318802	0.0714285714212828	0.9306220095638121	1.0318300905450428	1.0295565016605084	0.9977965372170582
2	1	class_weight		500	10	0.3	1	0.5753656513412299	0.06491202588167799	0.030612244894835487	0.9473998804486109	0.5687797964937208	0.5819804087160667	1.023208641755428
2	2	class_weight		500	10	0.3	1	0.5945551235203135	0.06889182734568305	0.030927835048357957	0.9378362223494452	0.48148519297162673	0.4975217279586394	1.0333063828467635
2	3	class_weight		500	10	0.3	1	0.5720907382091592	0.06744173105183332	0.051020408158059145	0.9455741626737706	0.9340657628122544	0.937429744588853	1.003601429974066
2	1	class_weight		500	10	0.3	3	0.5906534759749685	0.06862471855032805	0.061224489789670974	0.9533771667605896	1.3336117542199692	1.313186531230634	0.9846842709200627
2	2	class_weight		500	10	0.3	3	0.5983571705868216	0.07030404997776661	0.08247422679562122	0.9360430364558515	1.3155516165742165	1.2895267275067446	0.980217498199912
2	3	class_weight		500	10	0.3	3	0.5909853774045504	0.07118030286555423	0.08163265305289463	0.9515550239177539	1.745953000217388	1.6850588606694026	0.9651226825693856
3	1	none		100	5	0.1	1	0.7076466569891555	0.09641333576538592	0.0	0.9999999999940228	0.0	0.0	0.9999999900059774
3	2	none		100	5	0.1	1	0.7459653317393903	0.12306450783651303	0.0	0.9999999999940228	0.0	0.0	0.9999999900059774
3	3	none		100	5	0.1	1	0.7178284591348502	0.11723788409544399	0.0	0.9999999999940192	0.0	0.0	0.9999999900059809
3	1	none		100	5	0.1	3	0.7051276577576637	0.09512893549587532	0.0	0.9999999999940228	0.0	0.0	0.9999999900059774
3	2	none		100	5	0.1	3	0.7509087914902959	0.12630685299338332	0.0	0.9999999999940228	0.0	0.0	0.9999999900059774
3	3	none		100	5	0.1	3	0.7194762474367737	0.11929559704333406	0.0	0.9999999999940192	0.0	0.0	0.9999999900059809
3	1	none		100	5	0.3	1	0.6905961428205472	0.09526490849116703	0.0	0.9952181709444399	0.0	0.0	1.0048047947144838
3	2	none		100	5	0.3	1	0.7309123290679093	0.12806028503770817	0.010204081631611829	0.9994022713628249	17.23682485426803	17.07114279885926	0.9903878916692714
3	3	none		100	5	0.3	1	0.6967123571916805	0.11081437633938476	0.0	0.9976076554964258	0.0	0.0	1.0023980714927483
3	1	none		100	5	0.3	3	0.6974212279053882	0.09402384458271142	0.0	0.9994022713628249	0.0	0.0	1.0005980761184174
3	2	none		100	5	0.3	3	0.7344712541322566	0.12633046985026064	0.0	0.9999999999940228	0.0	0.0	0.9999999900059774
3	3	none		100	5	0.3	3	0.7041457133092471	0.10542567070295902	0.0	0.9988038277452226	0.0	0.0	1.0011975947724407
3	1	none		100	10	0.1	1	0.688516291154836	0.09267874876166576	0.0	0.9994022713628249	0.0	0.0	1.0005980761184174
3	2	none		100	10	0.1	1	0.730085877746197	0.11342841235876429	0.0	0.9999999999940228	0.0	0.0	0.9999999900059774
3	3	none		100	10	0.1	1	0.7101845522898154	0.11124223296006572	0.0	0.9999999999940192	0.0	0.0	0.9999999900059809
3	1	none		100	10	0.1	3	0.6904375617551264	0.09298657114163075	0.0	0.9999999999940228	0.0	0.0	0.9999999900059774
3	2	none		100	10	0.1	3	0.7412444954072483	0.11820146407275409	0.0	0.9999999999940228	0.0	0.0	0.9999999900059774
3	3	none		100	10	0.1	3	0.7121893613904892	0.11320810086255326	0.0	0.9999999999940192	0.0	0.0	0.9999999900059809
3	1	none		100	10	0.3	1	0.6531466142942532	0.09444897763202562	0.020408163263223658	0.9958158995756378	4.958321474732429	4.877539355652732	0.9837077589513755
3	2	none		100	10	0.3	1	0.6926637959427644	0.10717838077454003	0.010204081631611829	0.9982068141004292	5.738799591642639	5.6904444372498695	0.9915739849408254
3	3	none		100	10	0.3	1	0.6619348696416365	0.10921869814908106	0.030612244894835487	0.9958133971232308	7.511260241054329	7.311935876540588	0.9734632494109449
3	1	none		100	10	0.3	3	0.6738627907827806	0.09121891706225155	0.0	0.9982068141004292	0.0	0.0	1.0017963971556563
3	2	none		100	10	0.3	3	0.7205649145492028	0.11766504763119916	0.010204081631611829	0.9994022713628249	17.23682485426803	17.07114279885926	0.9903878916692714
3	3	none		100	10	0.3	3	0.6758464749536178	0.1042101531096152	0.0	0.9988038277452226	0.0	0.0	1.0011975947724407
3	1	none		300	5	0.1	1	0.6544091635458726	0.08310562473256675	0.010204081631611829	0.9892408846324613	0.9478799890435895	0.9484118162986094	1.0005610602421902
3	2	none		300	5	0.1	1	0.6992998036034497	0.10468111224180272	0.010204081631611829	0.998804542731627	8.613329966715074	8.535642841563792	0.9909805833998242
3	3	none		300	5	0.1	1	0.6735182111121961	0.12344060983624736	0.040816326526447316	0.9922248803768409	5.430434907952268	5.249600778985229	0.9666998709428269
3	1	none		300	5	0.1	3	0.6701727313758737	0.0872630428835329	0.0	0.9928272564196484	0.0	0.0	1.0072245533769615
3	2	none		300	5	0.1	3	0.7045787233004379	0.11238624267028284	0.010204081631611829	0.9976090854692313	4.301528389176459	4.267839281539872	0.9921680975681479
3	3	none		300	5	0.1	3	0.6880248510887608	0.11949182368767713	0.030612244894835487	0.9952153109988325	6.568407314324251	6.397945803354844	0.9740482633770684
3	1	none		300	5	0.3	1	0.6067250570281908	0.07421955404451325	0.030612244894835487	0.9760908547461083	1.2892099868723526	1.2803566069049128	0.9931326991338174
3	2	none		300	5	0.3	1	0.6640643107212998	0.09743239374148074	0.020408163263223658	0.9802749551644934	1.035353010240459	1.0346315096923013	0.9993031257024885
3	3	none		300	5	0.3	1	0.605183819939459	0.09318055848733138	0.051020408158059145	0.9802631578888741	2.6702495416920042	2.5850327028238853	0.9680865536197727
3	1	none		300	5	0.3	3	0.6298626444002586	0.07937135986824743	0.020408163263223658	0.9784817692708998	0.9473375225714076	0.9484122573098959	1.0011344692250719
3	2	none		300	5	0.3	3	0.648742940092953	0.09468336764347982	0.010204081631611829	0.9916317991572527	1.2216480237485927	1.2193862969473013	0.9981486164805213
3	3	none		300	5	0.3	3	0.6274259105556098	0.09447150622522688	0.051020408158059145	0.9844497607596624	3.4036371801711613	3.281002598061989	0.9639695391565274
3	1	none		300	10	0.1	1	0.6085212925576686	0.07637697973372003	0.040816326526447316	0.9826658696892848	2.4123243591025108	2.354678443511647	0.9761035701950319
3	2	none		300	10	0.1	1	0.6382552423240666	0.09092820846142682	0.020408163263223658	0.9856545128452741	1.4314226126644773	1.4226180552062948	0.993849075951078
3	3	none		300	10	0.1	1	0.618332560296846	0.10364954764404266	0.040816326526447316	0.9838516746352641	2.5925909856293825	2.527587246892362	0.9749271038033985
3	1	none		300	10	0.1	3	0.6266910230918429	0.08935296382805982	0.030612244894835487	0.9916317991572527	3.74210078773777	3.658158890841904	0.9775682326376838
3	2	none		300	10	0.1	3	0.6559644778413458	0.09520788337776318	0.020408163263223658	0.9940227136820442	3.4645775329676582	3.4142799984530687	0.9854823369713186
3	3	none		300	10	0.1	3	0.635204081632653	0.09924321012039838	0.030612244894835487	0.9910287081280441	3.488417161053468	3.412241091845182	0.9781631322816181
3	1	none		300	10	0.3	1	0.589165253668712	0.07579687384118419	0.040816326526447316	0.9671249252781404	1.2518371433529645	1.2415580635540502	0.9917887942757841
3	2	none		300	10	0.3	1	0.6308812227819998	0.08641104545900956	0.040816326526447316	0.9790794979020976	1.9914884090022618	1.9510194748311032	0.9796790411116086
3	3	none		300	10	0.3	1	0.6033254809100674	0.08720906835034088	0.040816326526447316	0.9760765550180858	1.7361694865481405	1.7061217352302933	0.9826930671732498
3	1	none		300	10	0.3	3	0.603559534991522	0.07689899685006284	0.040816326526447316	0.9736999402213169	1.5754346037330338	1.5519474613535063	0.9850916324433777
3	2	none		300	10	0.3	3	0.6368981543603695	0.09264893220596865	0.020408163263223658	0.9820681410580869	1.1409715856207212	1.1380946029291246	0.9974784699833279
3	3	none		300	10	0.3	3	0.6131664388243335	0.08725194523740001	0.061224489789670974	0.976674641142484	2.730768058592674	2.624802641435745	0.9611957360746265
3	1	none		500	5	0.1	1	0.6373525501055174	0.08061078368896835	0.020408163263223658	0.9844590555828784	1.3197106887761858	1.3131859675709359	0.9950559357760392
3	2	none		500	5	0.1	1	0.6699592568647303	0.09814460637165996	0.010204081631611829	0.9916317991572527	1.2216480237485927	1.2193862969473013	0.9981486164805213
3	3	none		500	5	0.1	1	0.6552979445366663	0.12235520013968357	0.040816326526447316	0.9874401913816542	3.3454887218893434	3.24975445639222	0.9713840616691884
3	1	none		500	5	0.1	3	0.6535583151371727	0.08288221306719228	0.010204081631611829	0.9868499701076698	0.7736638912085241	0.7759734354542468	1.0029851936161531
3	2	none		500	5	0.1	3	0.6767202995962283	0.10127527283266116	0.010204081631611829	0.9958158995756378	2.4536023795088098	2.438769677826366	0.9939547147727184
3	3	none		500	5	0.1	3	0.6722213406893858	0.11661648272887971	0.030612244894835487	0.9916267942524425	3.739845154009371	3.6559723071467687	0.9775731665865534
3	1	none		500	5	0.3	1	0.6105188040547959	0.075924292677902	0.030612244894835487	0.9701135684341297	1.0250522885916564	1.0242853712565767	0.9992518161325639
3	2	none		500	5	0.3	1	0.6481330129182574	0.08868519632351804	0.020408163263223658	0.9784817692708998	0.9473375225714076	0.9484122573098959	1.0011344692250719
3	3	none		500	5	0.3	1	0.5990747973830681	0.08471957064981775	0.0714285714212828	0.9730861243960941	2.781195546340223	2.6539672670272725	0.9542540950447278
3	1	none		500	5	0.3	3	0.6246660648718543	0.07885846375027326	0.040816326526447316	0.9719067543277232	1.4721588238558454	1.4528870203792728	0.9869091446616577
3	2	none		500	5	0.3	3	0.6414207643607354	0.09238379710995594	0.020408163263223658	0.9856545128452741	1.4314226126644773	1.4226180552062948	0.993849075951078
3	3	none		500	5	0.3	3	0.6139232008592911	0.09007205093199479	0.040816326526447316	0.9814593301376707	2.252572565743531	2.2014471329812144	0.9773035257262992
3	1	none		500	10	0.1	1	0.6034284006489625	0.07680640958980381	0.040816326526447316	0.9766885833773061	1.7828688473051764	1.7509149992009616	0.9820772761938144
3	2	none		500	10	0.1	1	0.6330281664369274	0.09014258283344004	0.030612244894835487	0.9790794979020976	1.4778940299989702	1.4632646061233274	0.990101158569134
3	3	none		500	10	0.1	1	0.6076585538521629	0.09309426749628784	0.040816326526447316	0.9784688995156791	1.933805247720835	1.89569072882562	0.9802903946619294
3	1	none		500	10	0.1	3	0.6137422691730607	0.0811217957477223	0.030612244894835487	0.9820681410580869	1.7294727190722659	1.7071419043936868	0.9870880692554173
3	2	none		500	10	0.1	3	0.6331166058772583	0.08821216239323254	0.020408163263223658	0.981470412426889	1.1034940278413654	1.1013818936272397	0.9980859477298688
3	3	none		500	10	0.1	3	0.6272611317254174	0.09534216361215207	0.030612244894835487	0.9850478468840608	2.0804196601754636	2.0473455684951953	0.9841021919194536
3	1	none		500	10	0.3	1	0.5849018627175916	0.0765447486489669	0.040816326526447316	0.9665271966469425	1.2287230371556452	1.2193873904751742	0.9924021454099922
3	2	none		500	10	0.3	1	0.634918940678483	0.08586068949222356	0.040816326526447316	0.977286312008504	1.8309062481940488	1.7969916894082578	0.9814766173154382
3	3	none		500	10	0.3	1	0.6007500488233571	0.08657456702747125	0.051020408158059145	0.9736842105204924	1.9892465552680476	1.938774772842802	0.9746276789148893
3	1	none		500	10	0.3	3	0.6040413774595313	0.07885815616160341	0.040816326526447316	0.9677226539093382	1.2758073272921937	1.264549872418328	0.9911762008329015
3	2	none		500	10	0.3	3	0.6373251033826561	0.09212929946574831	0.020408163263223658	0.9784817692708998	0.9473375225714076	0.9484122573098959	1.0011344692250719
3	3	none		500	10	0.3	3	0.6056171272336686	0.08331409281560341	0.061224489789670974	0.9754784688936874	2.5943785801714196	2.4967635404411785	0.9623743942306302
3	1	undersample	0.6	100	5	0.1	1	0.6991808678043842	0.10791089973051145	0.3469387754748022	0.8302450687338301	2.598261288368045	2.0437624547895434	0.7865884920644788
3	2	undersample	0.6	100	5	0.1	1	0.7236511460531613	0.11760539080836376	0.44897959179092045	0.8105200239043006	3.4854537151966642	2.3695357015920258	0.6798356427475294
3	3	undersample	0.6	100	5	0.1	1	0.7147495361781075	0.11452261036489464	0.6122448978967098	0.7153110047804109	3.9672709607679564	2.1505744397275444	0.5420790314858004
3	1	undersample	0.6	100	5	0.1	3	0.7088939580614075	0.11308892856865202	0.3877551020012495	0.8266586969466428	3.0203446484918337	2.2369456834672325	0.7406259594847141
3	2	undersample	0.6	100	5	0.1	3	0.7391890408285251	0.1251193979498469	0.49999999994897965	0.8099222952731028	4.261006047721179	2.6305030059277454	0.6173431658761666
3	3	undersample	0.6	100	5	0.1	3	0.7198424226149791	0.11876036107151386	0.6326530611599334	0.7099282296608258	4.215005558723881	2.1810224366540822	0.517442353068769
3	1	undersample	0.6	100	5	0.3	1	0.679571709137929	0.10333615912806461	0.3979591836328613	0.7890017931811776	2.47179130589074	1.8860784211014279	0.763041115926186
3	2	undersample	0.6	100	5	0.3	1	0.6694987618478353	0.10023524043816998	0.4285714285276968	0.7603108188836802	2.3790522689736138	1.7880298503728256	0.751572317220969
3	3	undersample	0.6	100	5	0.3	1	0.6950279513719364	0.11143504675989768	0.540816326475427	0.7183014354024025	3.003208191334049	1.9198404793065627	0.6392631902158179
3	1	undersample	0.6	100	5	0.3	3	0.6962532173658464	0.10291582532426821	0.40816326526447316	0.8105200239043006	2.9500705456733023	2.15412336508366	0.7301938384972801
3	2	undersample	0.6	100	5	0.3	3	0.6882235261109824	0.10770327096156827	0.44897959179092045	0.7812313209756053	2.9097347338516393	2.0523027943036913	0.7053229771532109
3	3	undersample	0.6	100	5	0.3	3	0.7056073625622499	0.11238345417864704	0.5510204081070388	0.7326555023879626	3.363331163950542	2.061087444918314	0.6128113203292372
3	1	undersample	0.6	100	10	0.1	1	0.6783000109786892	0.10019548145358347	0.3979591836328613	0.8069336521171134	2.762764192117889	2.0612559743539682	0.7460846468935164
3	2	undersample	0.6	100	10	0.1	1	0.6993790941361602	0.11187849974274038	0.44897959179092045	0.7710699342452417	2.744415310438868	1.9612084183813865	0.7146179309951489
3	3	undersample	0.6	100	10	0.1	1	0.6948448637828337	0.11157673761090614	0.5102040815805915	0.7290669856415726	2.8030720044644606	1.8831372911765214	0.671811947801028
3	1	undersample	0.6	100	10	0.1	3	0.6892085584981154	0.10102778512857158	0.3469387754748022	0.8248655110530493	2.5021329611864687	1.9809847720516334	0.7917184169505344
3	2	undersample	0.6	100	10	0.1	3	0.7132610366322261	0.11681759141041823	0.46938775505414415	0.7967722653867497	3.468212489707109	2.30966375160737	0.6659521940422677
3	3	undersample	0.6	100	10	0.1	3	0.7030532906942681	0.11081033613044637	0.5612244897386506	0.7141148325316142	3.1949984206036417	1.9631115355769462	0.614432699236222
3	1	undersample	0.6	100	10	0.3	1	0.6585444697903071	0.09224780574756716	0.43877551015930866	0.7740585774012311	2.6784510570077185	1.9419878200847498	0.7250413585939356
3	2	undersample	0.6	100	10	0.3	1	0.6632409090354612	0.09148188269210228	0.43877551015930866	0.7471607889973272	2.3103373250338897	1.735393379315428	0.7511428471539751
3	3	undersample	0.6	100	10	0.3	1	0.670256200566351	0.09968518548359873	0.5306122448438151	0.720693779899996	2.9168605180609206	1.8997508385467532	0.6512998470839017
3	1	undersample	0.6	100	10	0.3	3	0.6612708442611952	0.09285494438688369	0.3979591836328613	0.7848176927627926	2.4108755929912116	1.8494046757297848	0.7671091187772336
3	2	undersample	0.6	100	10	0.3	3	0.6754364028934945	0.09710503666384446	0.4285714285276968	0.760908547514878	2.38687489926842	1.7924999248116844	0.7509819226354673
3	3	undersample	0.6	100	10	0.3	3	0.6884612098427888	0.10173215840736857	0.5306122448438151	0.7129186602828175	2.8072462750966967	1.8482992551294133	0.6584029493434042
3	1	undersample	0.6	300	5	0.1	1	0.6360778023104041	0.08625867126498875	0.3877551020012495	0.7776449491884182	2.214964058013083	1.7438555281178136	0.7873064574837777
3	2	undersample	0.6	300	5	0.1	1	0.6715054222525831	0.10412798003728312	0.4591836734225323	0.7465630603661294	2.501112395306762	1.8118260738455665	0.7244080882707479
3	3	undersample	0.6	300	5	0.1	1	0.6910305390098623	0.10527087901087004	0.5918367346334861	0.7159090909048093	3.6539998573384507	2.083265232547537	0.5701328071547805
3	1	undersample	0.6	300	5	0.1	3	0.6623748124473938	0.09347185191055493	0.43877551015930866	0.787208607287584	2.8922879086732456	2.0619982977052245	0.7129298098570789
3	2	undersample	0.6	300	5	0.1	3	0.6584499310782292	0.0995376506275552	0.3877551020012495	0.748356246259723	1.8834520251204587	1.5408889782838162	0.8181195692259516
3	3	undersample	0.6	300	5	0.1	3	0.6774393369788106	0.103121749951238	0.5204081632122033	0.7183014354024025	2.766905983044877	1.8473936687666923	0.6676748875524294
3	1	undersample	0.6	300	5	0.3	1	0.6090824255583883	0.08540705496676902	0.418367346896085	0.7477585176285251	2.1323271797996313	1.6585984445412227	0.7778348646166976
3	2	undersample	0.6	300	5	0.3	1	0.654110299230272	0.09414957210119729	0.44897959179092045	0.7280334727989957	2.1811965016849433	1.6508633613961476	0.7568613549072328
3	3	undersample	0.6	300	5	0.3	1	0.664009862318133	0.1032826634359254	0.5204081632122033	0.7033492822924441	2.572752142132616	1.7542790716671757	0.6818686562186633
3	1	undersample	0.6	300	5	0.3	3	0.6308598753308855	0.08566605436990482	0.418367346896085	0.7627017334084717	2.3119005605531244	1.7630441860150492	0.7625951535191606
3	2	undersample	0.6	300	5	0.3	3	0.6595721970796686	0.09789325423912847	0.4897959183173678	0.7268380155366	2.554398154127929	1.7930602655011505	0.7019501783852953
3	3	undersample	0.6	300	5	0.3	3	0.6745831705888097	0.10098863688488574	0.540816326475427	0.7075358851632325	2.8493068739388767	1.8491715070259367	0.6489899334628623
3	1	undersample	0.6	300	10	0.1	1	0.621299266867536	0.08315193984256602	0.3979591836328613	0.7740585774012311	2.2645950030447866	1.761337790309424	0.777771639209362
3	2	undersample	0.6	300	10	0.1	1	0.6466081949815192	0.09153019281011554	0.43877551015930866	0.7244471010118085	2.055452500285101	1.5923457740673388	0.7746935301554999
3	3	undersample	0.6	300	10	0.1	1	0.6703477443609023	0.10176350198941887	0.5204081632122033	0.7165071770292075	2.742526159010882	1.8357013041871841	0.6693468613710454
3	1	undersample	0.6	300	10	0.1	3	0.6336167461605084	0.08683717257578714	0.4285714285276968	0.7686790197204503	2.4922479526632983	1.852713097975983	0.7433903480886134
3	2	undersample	0.6	300	10	0.1	3	0.6616581480171269	0.09310569085766851	0.43877551015930866	0.7346084877421721	2.1640867332339044	1.6533139658208007	0.7639776718696031
3	3	undersample	0.6	300	10	0.1	3	0.6699144370666927	0.10541154470636227	0.5204081632122033	0.7111244019096226	2.671203816584596	1.8014956910082514	0.6744134060873
3	1	undersample	0.6	300	10	0.3	1	0.5894183734462105	0.07993390020699474	0.4285714285276968	0.7495517035221186	2.2446299820233016	1.711217115239494	0.7623604364629883
3	2	undersample	0.6	300	10	0.3	1	0.6417074301328421	0.08744517860714118	0.4591836734225323	0.7238493723806106	2.2255573813047	1.6628014238207636	0.7471393079024532
3	3	undersample	0.6	300	10	0.3	1	0.6587582999707059	0.1135877507882527	0.5102040815805915	0.7045454545412408	2.4839742738593635	1.7268445253395595	0.6951941969257232
3	1	undersample	0.6	300	10	0.3	3	0.6208204740354002	0.08317585241911374	0.44897959179092045	0.7615062761460759	2.601689297281458	1.8825634725729006	0.7235927243591788
3	2	undersample	0.6	300	10	0.3	3	0.6548056162094247	0.09374783070516135	0.4591836734225323	0.7250448296430063	2.2389252676102727	1.670030994965586	0.7459074211792913
3	3	undersample	0.6	300	10	0.3	3	0.6668873889268626	0.10391956204288239	0.49999999994897965	0.7188995215268009	2.557446715758014	1.7787233407694738	0.6955074779213151
3	1	undersample	0.6	500	5	0.1	1	0.6234157141637289	0.08644052873710485	0.43877551015930866	0.7632994620396695	2.521166099235333	1.8537156501760383	0.7352612053313772
3	2	undersample	0.6	500	5	0.1	1	0.671191309757615	0.10781031180698368	0.49999999994897965	0.7447698744725358	2.9180326676069863	1.9590163164536538	0.671348305665088
3	3	undersample	0.6	500	5	0.1	1	0.6846163704716336	0.104076212662485	0.5714285713702624	0.7117224880340208	3.2918394339423243	1.9822168841790553	0.6021608559706533
3	1	undersample	0.6	500	5	0.1	3	0.6479622333093429	0.09107559748256212	0.418367346896085	0.7806335923444075	2.5596824664407882	1.9071622327941102	0.7450776540455718
3	2	undersample	0.6	500	5	0.1	3	0.6528142039840443	0.0976778596843133	0.4285714285276968	0.744172145841338	2.181658793690544	1.6752335791768984	0.7678714756886648
3	3	undersample	0.6	500	5	0.1	3	0.6718368567522703	0.09998260435291836	0.5306122448438151	0.7224880382731909	2.943028374438536	1.9120337099048297	0.6496823805986305
3	1	undersample	0.6	500	5	0.3	1	0.602650743501226	0.08472906348365868	0.44897959179092045	0.7417812313165465	2.34070635609682	1.738756546212767	0.7428341100013581
3	2	undersample	0.6	500	5	0.3	1	0.6491576905717458	0.09193935910976385	0.46938775505414415	0.7280334727989957	2.368047249734916	1.7259026050959727	0.7288294528788228
3	3	undersample	0.6	500	5	0.3	1	0.6607173371741041	0.10377711587266701	0.5204081632122033	0.7069377990388341	2.6175422445989276	1.7757600391582502	0.6784073940533166
3	1	undersample	0.6	500	5	0.3	3	0.6235163521475535	0.08558411175315132	0.418367346896085	0.7615062761460759	2.296706582307421	1.7542068721702029	0.7637923201494666
3	2	undersample	0.6	500	5	0.3	3	0.6505849201605327	0.09750936354277702	0.47959183668575595	0.7244471010118085	2.422865803822111	1.7404709623526724	0.7183521825180712
3	3	undersample	0.6	500	5	0.3	3	0.669389585977932	0.09879044142643842	0.540816326475427	0.6961722487996641	2.698687572415841	1.7800095828597677	0.6595834116060508
3	1	undersample	0.6	500	10	0.1	1	0.6103327762665138	0.08243878265691462	0.418367346896085	0.7632994620396695	2.3195551026213863	1.7674963176097112	0.7619979764294752
3	2	undersample	0.6	500	10	0.1	1	0.6499688937140905	0.09210559955575232	0.4285714285276968	0.7172743574374342	1.902748349339762	1.5158561829930024	0.7966666556255368
3	3	undersample	0.6	500	10	0.1	1	0.6645316619470756	0.09972717419843904	0.5306122448438151	0.7111244019096226	2.7827886298372446	1.8368191359299817	0.6600641846842403
3	1	undersample	0.6	500	10	0.1	3	0.6244068458226089	0.08494875425959433	0.4285714285276968	0.7656903765644609	2.4508927512100636	1.8290815543681054	0.7462919497216339
3	2	undersample	0.6	500	10	0.1	3	0.6581327689473877	0.09147206618654644	0.4591836734225323	0.7298266586925892	2.293579811575197	1.6995890645782468	0.741020230935498
3	3	undersample	0.6	500	10	0.1	3	0.6628350502880578	0.1050937178346468	0.4897959183173678	0.7159090909048093	2.419199914155619	1.724081571763479	0.7126660089078423
3	1	undersample	0.6	500	10	0.3	1	0.5873934152262219	0.07974868117071846	0.4285714285276968	0.7465630603661294	2.2093159508438043	1.6910376689225286	0.765412319674563
3	2	undersample	0.6	500	10	0.3	1	0.6445649389462897	0.0889937936591902	0.4591836734225323	0.7208607292246213	2.1926386034457623	1.6449984113559208	0.7502369003466403
3	3	undersample	0.6	500	10	0.3	1	0.658038155453569	0.11128582447521256	0.5102040815805915	0.7063397129144358	2.5055158672820075	1.737395509859927	0.6934282506418532
3	1	undersample	0.6	500	10	0.3	3	0.6140167364016738	0.08176095870987318	0.4285714285276968	0.756724447096493	2.33292373648865	1.7616706890436247	0.7551342712839503
3	2	undersample	0.6	500	10	0.3	3	0.6528599485221465	0.09192894248504374	0.43877551015930866	0.7202630005934234	2.01301469275852	1.5685286372729526	0.7791938244590673
3	3	undersample	0.6	500	10	0.3	3	0.6654470998925887	0.10742234239971608	0.4897959183173678	0.7171052631536059	2.433488285265461	1.7313715570099175	0.7114772416034725
3	1	undersample	0.8	100	5	0.1	1	0.6866651621796358	0.1043172974516694	0.47959183668575595	0.7740585774012311	3.1572257066923832	2.1226378498600753	0.6723110779785096
3	2	undersample	0.8	100	5	0.1	1	0.6998517876965491	0.10858869253840592	0.5612244897386506	0.6676628810480116	2.569641882271931	1.6887204012035888	0.6571812154673085
3	3	undersample	0.8	100	5	0.1	1	0.7137822234156821	0.11652672322033487	0.6836734693179926	0.6417464114794155	3.8715599994967915	1.9083505989646328	0.49291514544449055
3	1	undersample	0.8	100	5	0.1	3	0.69448442855923	0.10999685851606816	0.4591836734225323	0.7800358637132097	3.0109206943915203	2.0875387247149195	0.6933223776017073
3	2	undersample	0.8	100	5	0.1	3	0.7136574892957781	0.11259097572054097	0.6224489795283216	0.6652719665232202	3.2766890818697654	1.8595662707642273	0.5675137895403304
3	3	undersample	0.8	100	5	0.1	3	0.7133916365589298	0.11017242449910042	0.6836734693179926	0.637559808608627	3.801873612579379	1.8863069457897774	0.49615192402234476
3	1	undersample	0.8	100	5	0.3	1	0.6572087292777242	0.0940308484150376	0.4591836734225323	0.7304243873237871	2.3005479629623733	1.7033575546037318	0.7404138314094829
3	2	undersample	0.8	100	5	0.3	1	0.666866926089025	0.09640563464241153	0.540816326475427	0.6682606096792095	2.3725324614196848	1.6302444809162255	0.6871326246113358
3	3	undersample	0.8	100	5	0.3	1	0.7075847085245581	0.11329241992910348	0.6632653060547689	0.6429425837282121	3.5467741623944287	1.8575872037734882	0.5237399065328954
3	1	undersample	0.8	100	5	0.3	3	0.6651530307281311	0.10276087490267283	0.47959183668575595	0.7495517035221186	2.7581074252961773	1.914933438482291	0.6942925403623765
3	2	undersample	0.8	100	5	0.3	3	0.6757108701221073	0.10119959461539399	0.5612244897386506	0.6616855947360331	2.501643445932086	1.6588843525947896	0.6631178117232739
3	3	undersample	0.8	100	5	0.3	3	0.7138859730495069	0.11512889862968712	0.6428571427915453	0.6513157894697889	3.362264043803445	1.8436657151104032	0.5483405400255774
3	1	undersample	0.8	100	10	0.1	1	0.662420556985496	0.09372646973851836	0.4897959183173678	0.7561267184652951	2.9764704607703303	2.0084032787479984	0.6747600137323404
3	2	undersample	0.8	100	10	0.1	1	0.6740183222123279	0.09460542210034209	0.5306122448438151	0.6700537955728031	2.295683611271183	1.6081780049059948	0.7005224823026316
3	3	undersample	0.8	100	10	0.1	1	0.6970785323698858	0.10752442759329363	0.6428571427915453	0.6417464114794155	3.2243738579219783	1.7944192199219682	0.5565170996748758
3	1	undersample	0.8	100	10	0.1	3	0.6777480268855898	0.09872095181262563	0.4897959183173678	0.7716676628764396	3.2443977559077988	2.14510087811745	0.6611707340036864
3	2	undersample	0.8	100	10	0.1	3	0.6930267026117082	0.10078574554491021	0.6224489795283216	0.6580992229488458	3.173360322538121	1.8205543920996958	0.5736992258446008
3	3	undersample	0.8	100	10	0.1	3	0.7089242993848257	0.11326440655066572	0.6734693876863808	0.6333732057378387	3.563111634298174	1.836934397204651	0.5155421861867528
3	1	undersample	0.8	100	10	0.3	1	0.6199543774473327	0.07933333155247367	0.47959183668575595	0.7118947997566534	2.277153936437096	1.6646413172489005	0.7310183417296369
3	2	undersample	0.8	100	10	0.3	1	0.6267916610756675	0.08067528390381151	0.47959183668575595	0.6515242080056693	1.7230013340025068	1.3762557800026483	0.7987549026300594
3	3	undersample	0.8	100	10	0.3	1	0.6788704716336296	0.10391678188645669	0.6428571427915453	0.6423444976038137	3.2327758205509487	1.7974199208746773	0.5559989273368767
3	1	undersample	0.8	100	10	0.3	3	0.6497523695670737	0.08982232844539337	0.46938775505414415	0.7334130304797765	2.433683936707073	1.7607302348333032	0.7234835156445344
3	2	undersample	0.8	100	10	0.3	3	0.6571660343754956	0.08920019197314943	0.5204081632122033	0.6640765092608244	2.145112378620239	1.5491865322523801	0.7221936371453467
3	3	undersample	0.8	100	10	0.3	3	0.6967947466067766	0.1115453684183454	0.6428571427915453	0.6459330143502038	3.283783681492306	1.8156370141525087	0.5529100444550479
3	1	undersample	0.8	300	5	0.1	1	0.6431133122705149	0.09347509608985366	0.5102040815805915	0.7190675433310277	2.6662233066731	1.8161093576335343	0.6811542478178368
3	2	undersample	0.8	300	5	0.1	1	0.6241964209473388	0.08544277638634101	0.5306122448438151	0.6586969515800437	2.1816796761352593	1.5546659537721557	0.712600455952074
3	3	undersample	0.8	300	5	0.1	1	0.6955741626794258	0.11048722205090444	0.6632653060547689	0.626794258369457	3.308080709587272	1.7772108365344055	0.5372332054363116
3	1	undersample	0.8	300	5	0.1	3	0.6494687534308403	0.09474469320996562	0.49999999994897965	0.7232516437494128	2.613390832035009	1.8066953988673047	0.6913223045657312
3	2	undersample	0.8	300	5	0.1	3	0.637349500469644	0.08735676292170724	0.5204081632122033	0.6575014943176479	2.0831012005956926	1.5194464775282481	0.7294155734069611
3	3	undersample	0.8	300	5	0.1	3	0.6972372082804414	0.10972078413431051	0.6428571427915453	0.6214114832498719	2.95450228687559	1.6980365155540937	0.5747284385434536
3	1	undersample	0.8	300	5	0.3	1	0.5954627517474413	0.08046162563112252	0.4897959183173678	0.6879856545087389	2.116781543113087	1.5697864848115493	0.7415911522617946
3	2	undersample	0.8	300	5	0.3	1	0.6272430071849421	0.08792337630414479	0.4897959183173678	0.6539151225304608	1.813885962047758	1.4152479234172783	0.7802298131690135
3	3	undersample	0.8	300	5	0.3	1	0.6719772239039157	0.09622805100190379	0.6224489795283216	0.6363636363598304	2.885135051675481	1.7117346466122658	0.5932944514215588
3	1	undersample	0.8	300	5	0.3	3	0.6150200666040475	0.0868139402226504	0.43877551015930866	0.7017334130262898	1.8393878078148918	1.4710849777053083	0.7997687888662324
3	2	undersample	0.8	300	5	0.3	3	0.6266178318308794	0.08603210783676381	0.4591836734225323	0.6521219366368672	1.591616376174555	1.3199557792859602	0.8293177823052474
3	3	undersample	0.8	300	5	0.3	3	0.6786141490088857	0.10590415651270081	0.6326530611599334	0.6339712918622371	2.9829338275063657	1.7284246557993315	0.5794378038264761
3	1	undersample	0.8	300	10	0.1	1	0.6167034656062066	0.08105825802879446	0.49999999994897965	0.6927674835583219	2.2548637406394954	1.6274318534560972	0.721742871454356
3	2	undersample	0.8	300	10	0.1	1	0.6134281566780927	0.07757870643009479	0.4591836734225323	0.6407650926441079	1.5144570002366744	1.278226729189639	0.8440165114264134
3	3	undersample	0.8	300	10	0.1	1	0.6644462210721609	0.1047316474792828	0.5816326530018743	0.6417464114794155	2.49037005951936	1.6235221513579712	0.6519200310204537
3	1	undersample	0.8	300	10	0.1	3	0.63117093818998	0.08514793534364802	0.5102040815805915	0.7017334130262898	2.4507347200258116	1.710563927564312	0.697980033938128
3	2	undersample	0.8	300	10	0.1	3	0.6177647388901765	0.07767755872239845	0.4897959183173678	0.6455469216936908	1.7483979316474185	1.3818356630993684	0.7903439031830481
3	3	undersample	0.8	300	10	0.1	3	0.6804114588419099	0.10392042086808727	0.5714285713702624	0.6459330143502038	2.4324323641090086	1.613899568135563	0.6634920533144628
3	1	undersample	0.8	300	10	0.3	1	0.6118789416543665	0.0855015560804521	0.46938775505414415	0.6855947399839475	1.9289996489671448	1.4929385726587177	0.7739444401496359
3	2	undersample	0.8	300	10	0.3	1	0.6184875025921904	0.07576274800645764	0.5306122448438151	0.631201434544942	1.9347473268187485	1.4387589328106716	0.7436417632006292
3	3	undersample	0.8	300	10	0.3	1	0.6663655892979201	0.1116700477296661	0.5918367346334861	0.635765550235432	2.530952311177944	1.6248784780441545	0.6420027930033925
3	1	undersample	0.8	300	10	0.3	3	0.6106438391256084	0.0783233966099235	0.49999999994897965	0.6945606694519154	2.2739725289334	1.6369862475860926	0.7198795077855187
3	2	undersample	0.8	300	10	0.3	3	0.6143338985325152	0.07783496595371406	0.46938775505414415	0.6419605499065035	1.5861050077594991	1.3109944779035552	0.8265496014632664
3	3	undersample	0.8	300	10	0.3	3	0.6685016111707841	0.10596106697619775	0.5816326530018743	0.6369617224842288	2.4392252316818523	1.6021248254059341	0.6568170828197822
3	1	undersample	0.8	500	5	0.1	1	0.6313691645217562	0.08876382795538681	0.5102040815805915	0.7071129707070705	2.514880865198894	1.7419824476094805	0.6926699576772611
3	2	undersample	0.8	500	5	0.1	1	0.6262579747978091	0.0863090232796542	0.5102040815805915	0.6389719067505143	1.8436119842264795	1.4131976901200372	0.7665374730555625
3	3	undersample	0.8	500	5	0.1	1	0.6849733912703837	0.10657960776381498	0.6326530611599334	0.6309808612402453	2.9448045255423034	1.7144179733930671	0.5821839545119897
3	1	undersample	0.8	500	5	0.1	3	0.6348731961403808	0.09043899190741356	0.47959183668575595	0.7101016138630598	2.257368024510578	1.6543445671883252	0.7328643476170992
3	2	undersample	0.8	500	5	0.1	3	0.6355258182173048	0.08851662231464856	0.4897959183173678	0.6509264793744715	1.7901369392926882	1.4031310751052057	0.7838121354884927
3	3	undersample	0.8	500	5	0.1	3	0.6917598379064545	0.10768161453615382	0.6326530611599334	0.6255980861206604	2.8777066995473812	1.6897697923256976	0.5871931853980829
3	1	undersample	0.8	500	5	0.3	1	0.5928827597984802	0.08091739788070285	0.46938775505414415	0.6909742976647282	1.9779794057838638	1.5189278313025631	0.7679189212391345
3	2	undersample	0.8	500	5	0.3	1	0.6256785439818486	0.08805373611657927	0.5102040815805915	0.6580992229488458	2.005026168206958	1.4922576984423739	0.7442584551036552
3	3	undersample	0.8	500	5	0.3	1	0.6682941119031345	0.0953170782262212	0.6122448978967098	0.6315789473646437	2.7067668418366835	1.6618075348821124	0.6139455686130765
3	1	undersample	0.8	500	5	0.3	3	0.6100522097661538	0.08444604659893164	0.44897959179092045	0.6975493126079048	1.8792269937724726	1.4844720004360448	0.7899375576038087
3	2	undersample	0.8	500	5	0.3	3	0.6285817973333984	0.08552310663963467	0.4897959183173678	0.6473401075872843	1.76216944603869	1.3888619459327212	0.7881545849255026
3	3	undersample	0.8	500	5	0.3	3	0.6762248559710966	0.10428408629135774	0.6428571427915453	0.6327751196134404	3.1016285731596835	1.7505816180238791	0.5644072285625886
3	1	undersample	0.8	500	10	0.1	1	0.613071349280896	0.07990077330406242	0.4897959183173678	0.6969515839767069	2.20781057906793	1.6162298704026952	0.7320509574724984
3	2	undersample	0.8	500	10	0.1	1	0.6103968186198568	0.07754741070791821	0.4591836734225323	0.6461446503248885	1.5503887935666019	1.2976592295906637	0.8369895470552049
3	3	undersample	0.8	500	10	0.1	1	0.662609242261498	0.1031318769765097	0.5714285713702624	0.6381578947330254	2.351515087762672	1.5792207353990582	0.6715758364053036
3	1	undersample	0.8	500	10	0.1	3	0.6237542237456847	0.0823218241003052	0.4897959183173678	0.7029288702886854	2.2715492198292435	1.6487495850096303	0.725826034453296
3	2	undersample	0.8	500	10	0.1	3	0.6140380838527879	0.07688075710872175	0.47959183668575595	0.6497310221120758	1.7094625804392825	1.369210102149298	0.8009593779483752
3	3	undersample	0.8	500	10	0.1	3	0.6773294844253491	0.10486648282153263	0.5714285713702624	0.6423444976038137	2.394648763255913	1.5977065963330461	0.6671987127724809
3	1	undersample	0.8	500	10	0.3	1	0.6079754077363162	0.0833137670120615	0.46938775505414415	0.6885833831399368	1.9560017115400794	1.507266197655741	0.770585306343603
3	2	undersample	0.8	500	10	0.3	1	0.6153951718164852	0.07601647748994253	0.5204081632122033	0.6329946204385356	1.8715433729434485	1.4179850705572479	0.7576554582390972
3	3	undersample	0.8	500	10	0.3	1	0.6649497119421931	0.11066728951094446	0.5918367346334861	0.6333732057378387	2.504975461865833	1.614275682391966	0.6444277326931644
3	1	undersample	0.8	500	10	0.3	3	0.6062218671090671	0.07750683939112016	0.47959183668575595	0.6951583980831133	2.101537802816863	1.5732492479291635	0.748618095189642
3	2	undersample	0.8	500	10	0.3	3	0.6136934749990851	0.07854850729839379	0.4897959183173678	0.6383741781193164	1.6946776440634708	1.354427353184695	0.799224171619031
3	3	undersample	0.8	500	10	0.3	3	0.6692919392637439	0.107532899649889	0.5816326530018743	0.637559808608627	2.445544487433845	1.6047685956719002	0.6562009317198595
3	1	undersample	1.0	100	5	0.1	1	0.6765098747209584	0.10122880505373574	0.540816326475427	0.7035265989198833	2.79484757220942	1.8241646848029855	0.652688423867226
3	2	undersample	1.0	100	5	0.1	1	0.6880070019639655	0.1001762486797464	0.7244897958444398	0.5690376569003645	3.472132233904515	1.6810976425983613	0.48416865909124523
3	3	undersample	1.0	100	5	0.1	1	0.7163820671809393	0.11177394324069939	0.7244897958444398	0.6100478468863035	4.113837633405929	1.8578940300254312	0.4516206409801515
3	1	undersample	1.0	100	5	0.1	3	0.6986014369884236	0.10983839811482264	0.5306122448438151	0.7250448296430063	2.980907258342145	1.9298135941824548	0.6473913467025012
3	2	undersample	1.0	100	5	0.1	3	0.7011539822145235	0.11039151117913693	0.714285714212828	0.5797967722619259	3.449502039835013	1.699857711848629	0.4927834967840493
3	3	undersample	1.0	100	5	0.1	3	0.7178711795723074	0.1106406465228404	0.7448979591076635	0.6076555023887102	4.522438873944751	1.898581335171032	0.41981358794808493
3	1	undersample	1.0	100	5	0.3	1	0.6642503385095818	0.09459352921057348	0.5306122448438151	0.6814106395655625	2.417815406423451	1.6655051740121058	0.688847107768929
3	2	undersample	1.0	100	5	0.3	1	0.6675408956170633	0.09359110673513707	0.6734693876863808	0.5642558278507815	2.670781832021246	1.5455613988111825	0.5786924838161281
3	3	undersample	1.0	100	5	0.3	1	0.6906338492334734	0.09568789266819273	0.714285714212828	0.6004784688959302	3.7574849180970293	1.787852820748823	0.4758110337484543
3	1	undersample	1.0	100	5	0.3	3	0.6640612610854264	0.09425691044470558	0.5612244897386506	0.6915720262959261	2.8679916097861984	1.8196289551895077	0.6344610354858187
3	2	undersample	1.0	100	5	0.3	3	0.6631067250570282	0.11046676729367674	0.6734693876863808	0.5564853556452093	2.587853716792939	1.5184828304402251	0.5867730446694277
3	3	undersample	1.0	100	5	0.3	3	0.7020951323112977	0.1037203227846312	0.7040816325812163	0.5998803827715319	3.567187155103939	1.7596778180021295	0.49329561523356213
3	1	undersample	1.0	100	10	0.1	1	0.6601607768032497	0.09207838479732763	0.5204081632122033	0.696353855345509	2.4884820748873975	1.7138638353723221	0.6887185677498009
3	2	undersample	1.0	100	10	0.1	1	0.6647230320699709	0.09471955877586968	0.6938775509496043	0.5726240286875516	3.037016241126828	1.6235763854083332	0.5345958750736786
3	3	undersample	1.0	100	10	0.1	1	0.6997638170100575	0.11448075747823411	0.6938775509496043	0.5950956937763452	3.3313637679516903	1.713682771823877	0.5144087700647316
3	1	undersample	1.0	100	10	0.1	3	0.6802212815789794	0.10178027431850185	0.540816326475427	0.7071129707070705	2.843491962141978	1.8465013944660493	0.6493780853314515
3	2	undersample	1.0	100	10	0.1	3	0.6784890884028447	0.10365472085895266	0.7244897958444398	0.5618649133259901	3.3722398200119574	1.653576262993351	0.490349535480276
3	3	undersample	1.0	100	10	0.1	3	0.704176227907431	0.10593025625925388	0.7346938774760516	0.6136363636326936	4.398189899600511	1.9015605748207383	0.4323507111440456
3	1	undersample	1.0	100	10	0.3	1	0.6314027105163643	0.08819455586462616	0.49999999994897965	0.6640765092608244	1.9768682716275987	1.4884341192228752	0.7529252812726526
3	2	undersample	1.0	100	10	0.3	1	0.6287983214804153	0.08907220165874068	0.5612244897386506	0.5726240286875516	1.7137745645359048	1.3131867823155636	0.7662540875283866
3	3	undersample	1.0	100	10	0.3	1	0.6707261253783809	0.09509514336922288	0.6122448978967098	0.5921052631543535	2.2920203203965315	1.500987454806307	0.6548752724960244
3	1	undersample	1.0	100	10	0.3	3	0.6468918111177526	0.0946943807517649	0.5204081632122033	0.683203825459156	2.3401444467777566	1.6427223199246201	0.7019747429630291
3	2	undersample	1.0	100	10	0.3	3	0.6562968881515547	0.1049209104252213	0.6224489795283216	0.5744172145811451	2.225212524087353	1.4625802222942605	0.6572766350225342
3	3	undersample	1.0	100	10	0.3	3	0.6870911043843374	0.10116830724291945	0.6326530611599334	0.6094497607619053	2.6875105645864057	1.6199018241420793	0.6027517876999557
3	1	undersample	1.0	300	5	0.1	1	0.6322383107456969	0.08626749205893997	0.5102040815805915	0.6724447100975945	2.1384579658693283	1.557612048202566	0.7283809416308934
3	2	undersample	1.0	300	5	0.1	1	0.6412896300181758	0.09557238722462133	0.6224489795283216	0.5768081291059366	2.2470987445982353	1.4708433871965936	0.6545521723339229
3	3	undersample	1.0	300	5	0.1	1	0.6677936724929207	0.09062229275185758	0.6428571427915453	0.5891148325323617	2.580785963852784	1.5645663996778696	0.6062363930150612
3	1	undersample	1.0	300	5	0.1	3	0.6432535955206948	0.08716264183995245	0.5306122448438151	0.6826060968279581	2.4311798133691243	1.6717782629819975	0.6876407205575849
3	2	undersample	1.0	300	5	0.1	3	0.6407528941044439	0.09297848459824452	0.5918367346334861	0.570830842793958	1.9286211312826929	1.3790290166612742	0.7150336450259125
3	3	undersample	1.0	300	5	0.1	3	0.6894132653061225	0.09842365272799157	0.6530612244231571	0.5974880382739385	2.7941612778958556	1.6224641011860697	0.5806622853446219
3	1	undersample	1.0	300	5	0.3	1	0.6072770411212902	0.08099097940838683	0.5204081632122033	0.64853556484968	2.002279581626388	1.4806850888988976	0.73949965951977
3	2	undersample	1.0	300	5	0.3	1	0.6284750600778266	0.09866828877172437	0.5816326530018743	0.5947399880418724	2.040254649011555	1.43520856113947	0.7034457887069345
3	3	undersample	1.0	300	5	0.3	1	0.6623620740162094	0.09679844025935243	0.6632653060547689	0.566387559805225	2.572831707935531	1.5296269877786854	0.5945305156697397
3	1	undersample	1.0	300	5	0.3	3	0.6181428937384876	0.08046162596125177	0.5204081632122033	0.6646742378920223	2.1508703441013726	1.551948005489502	0.7215441824454546
3	2	undersample	1.0	300	5	0.3	3	0.6377703502201837	0.08974998873194698	0.6122448978967098	0.5899581589922895	2.271750753494497	1.4931278268110175	0.6572586371091642
3	3	undersample	1.0	300	5	0.3	3	0.664073942974319	0.09002194006175639	0.6734693876863808	0.5879186602835651	2.942579750534161	1.6343117400236982	0.5554009913584252
3	1	undersample	1.0	300	10	0.1	1	0.6159044610073557	0.0751451443286584	0.5510204081070388	0.6431560071688993	2.2119688757665736	1.5441492745720726	0.6980881464334564
3	2	undersample	1.0	300	10	0.1	1	0.6255901045415178	0.08424983355572614	0.5816326530018743	0.5690376569003645	1.8356618159879925	1.3496136003958674	0.7352190748233537
3	3	undersample	1.0	300	10	0.1	1	0.6590207255150864	0.09409953333929874	0.6020408162650979	0.5980861243983369	2.251220948404939	1.497934850804783	0.6653877440834528
3	1	undersample	1.0	300	10	0.1	3	0.6267611647169328	0.08081082627269338	0.5510204081070388	0.6497310221120758	2.2765280159728816	1.5731350109800446	0.6910237770750561
3	2	undersample	1.0	300	10	0.1	3	0.6337966746770436	0.08802944931275541	0.5714285713702624	0.5720263000563537	1.7821228703058523	1.3351954993812718	0.7492162879492666
3	3	undersample	1.0	300	10	0.1	3	0.6649924323796504	0.09638182254925998	0.6428571427915453	0.5998803827715319	2.6986546399207874	1.6066623555671617	0.5953567769708298
3	1	undersample	1.0	300	10	0.3	1	0.6210888419922662	0.0800779205660688	0.5102040815805915	0.6545128511616587	1.9733996001948197	1.4767671345473183	0.7483365835624632
3	2	undersample	1.0	300	10	0.3	1	0.6303658343193823	0.0899506892815145	0.5918367346334861	0.5606694560635943	1.85047615545391	1.3471331081588194	0.7279926767408762
3	3	undersample	1.0	300	10	0.3	1	0.6615503857045211	0.09748199328405419	0.6122448978967098	0.5903110047811585	2.275067177860567	1.4944137872815748	0.656865774810317
3	1	undersample	1.0	300	10	0.3	3	0.617901972504483	0.07958127306981497	0.5204081632122033	0.635983263594525	1.8958180005765226	1.4296269837886117	0.7540950473071143
3	2	undersample	1.0	300	10	0.3	3	0.6347512107054418	0.08987826372351901	0.5612244897386506	0.5702331141627601	1.6971245271023325	1.305881153654971	0.7694668928704865
3	3	undersample	1.0	300	10	0.3	3	0.661687701396348	0.09030741538428001	0.6122448978967098	0.5885167464079635	2.25826188249365	1.4878974482513039	0.658868414333637
3	1	undersample	1.0	500	5	0.1	1	0.6203172841162765	0.08572299252749922	0.5102040815805915	0.6700537955728031	2.1154135853814524	1.546325004717303	0.7309799815265594
3	2	undersample	1.0	500	5	0.1	1	0.6333209314807812	0.09073682878961394	0.6122448978967098	0.5786013149995302	2.1679730773708568	1.4528875033560016	0.6701593745980534
3	3	undersample	1.0	500	5	0.1	1	0.6560760667903525	0.08795789859783851	0.6122448978967098	0.5831339712883784	2.208713988668445	1.4686849995958697	0.6649502765154975
3	1	undersample	1.0	500	5	0.1	3	0.6317076741037121	0.08193276088095885	0.5102040815805915	0.6760310818847817	2.1736622961876346	1.5748549854729876	0.724516851812026
3	2	undersample	1.0	500	5	0.1	3	0.6402619027288141	0.09411692571245842	0.5612244897386506	0.5803945008931238	1.7691976057711083	1.337505055482251	0.7559952791182535
3	3	undersample	1.0	500	5	0.1	3	0.6751873596328484	0.09345466398438315	0.6428571427915453	0.5944976076519468	2.638937987688001	1.5853349796920917	0.6007473311988051
3	1	undersample	1.0	500	5	0.3	1	0.5995828098125084	0.07759193088245757	0.5102040815805915	0.6497310221120758	1.9322382875289275	1.4566064916481896	0.7538441204312384
3	2	undersample	1.0	500	5	0.3	1	0.625687692889469	0.09933738674048176	0.5612244897386506	0.5935445307794768	1.8678180172422338	1.38077727680024	0.7392461392789902
3	3	undersample	1.0	500	5	0.3	1	0.6554627233668586	0.10043876648292249	0.6428571427915453	0.5747607655468017	2.432911337638498	1.5117540329989414	0.6213765315990553
3	1	undersample	1.0	500	5	0.3	3	0.6120131256327994	0.08022781793462662	0.5306122448438151	0.6634787806296266	2.22874346765462	1.5767571211973264	0.7074645968874851
3	2	undersample	1.0	500	5	0.3	3	0.6312959732607928	0.08698583704993812	0.5816326530018743	0.5869695158363003	1.9757156047661495	1.4082075324233836	0.712758207339718
3	3	undersample	1.0	500	5	0.3	3	0.6601253539693388	0.08924217222444027	0.6938775509496043	0.5849282296615734	3.1942362267468445	1.671704952776734	0.5233504356491855
3	1	undersample	1.0	500	10	0.1	1	0.6125651097258987	0.0755077840914582	0.5102040815805915	0.644351464431295	1.8872548529321387	1.4345737890330528	0.7601378096507075
3	2	undersample	1.0	500	10	0.1	1	0.6230284104077972	0.08420486533768476	0.5714285713702624	0.5714285714251559	1.7777777432556292	1.3333333020755425	0.7499999869815239
3	3	undersample	1.0	500	10	0.1	1	0.6564269846694658	0.09171913274520022	0.6020408162650979	0.5944976076519468	2.21791084820474	1.484678790505292	0.669404169030481
3	1	undersample	1.0	500	10	0.1	3	0.6201099088768801	0.08037225886429608	0.5612244897386506	0.6527196652680651	2.4040346748693744	1.6160560142609246	0.672226572733768
3	2	undersample	1.0	500	10	0.1	3	0.6305030679336887	0.08574105312993777	0.5612244897386506	0.5696353855315622	1.6929909240581351	1.3040674298726191	0.7702743082738049
3	3	undersample	1.0	500	10	0.1	3	0.6589322331803535	0.09354376176658385	0.6224489795283216	0.5968899521495402	2.4411740528472023	1.5441167180185544	0.6325303563692527
3	1	undersample	1.0	500	10	0.3	1	0.6189022530709833	0.07940336671296047	0.49999999994897965	0.6527196652680651	1.879518022011384	1.4397589945233693	0.7660256293724799
3	2	undersample	1.0	500	10	0.3	1	0.6265659880210303	0.08620440543681951	0.5816326530018743	0.5588762701700007	1.7613523372259596	1.3185249409293287	0.7485866941264091
3	3	undersample	1.0	500	10	0.3	1	0.6614161214725125	0.09651940723483883	0.6122448978967098	0.5897129186567601	2.269449081061989	1.4922353415806473	0.6575319672684019
3	1	undersample	1.0	500	10	0.3	3	0.6165601327201532	0.0797835803150864	0.5306122448438151	0.6317991631761399	1.9397232716165853	1.4410945803653987	0.7429382232276581
3	2	undersample	1.0	500	10	0.3	3	0.6367304243873282	0.08986246840479897	0.5714285713702624	0.5720263000563537	1.7821228703058523	1.3351954993812718	0.7492162879492666
3	3	undersample	1.0	500	10	0.3	3	0.6598446196660483	0.09014631959660985	0.6122448978967098	0.5849282296615734	2.2250871639615393	1.4750337818618244	0.6629105517757815
3	1	smote	0.6	100	5	0.1	1	0.6790746184905523	0.09061726456692112	0.357142857106414	0.821279139265862	2.552954147218167	1.9983276471257434	0.7827510822212316
3	2	smote	0.6	100	5	0.1	1	0.6901325981677788	0.10234819838523589	0.47959183668575595	0.7776449491884182	3.223012708675261	2.1568739426720325	0.6692104888808939
3	3	smote	0.6	100	5	0.1	1	0.6833866321648276	0.09972391017652568	0.5306122448438151	0.7799043062154313	4.005670879333715	2.410825089812667	0.6018530034991202
3	1	smote	0.6	100	5	0.1	3	0.6836704197518817	0.09375688360210392	0.3673469387380258	0.826060968315445	2.757565518380274	2.111929186112358	0.7658672638818017
3	2	smote	0.6	100	5	0.1	3	0.6998609366041695	0.10292411390472486	0.46938775505414415	0.7973699940179476	3.481052689213395	2.316476918679804	0.6654529795102658
3	3	smote	0.6	100	5	0.1	3	0.6845553412752661	0.09941993645646377	0.5306122448438151	0.7625598086078795	3.6304893759706394	2.2347194861393156	0.6155422088893876
3	1	smote	0.6	100	5	0.3	1	0.6497493199312002	0.08411988116694599	0.29591836731674304	0.8284518828402364	2.029692352774273	1.72498745521805	0.8498763039449488
3	2	smote	0.6	100	5	0.3	1	0.6414024665454944	0.08326456205817502	0.3367346938431904	0.821279139265862	2.3330073293093876	1.8841374958614152	0.8076003229227233
3	3	smote	0.6	100	5	0.3	1	0.6634575480910068	0.10291644893623517	0.3673469387380258	0.8110047846841447	2.4916291028890196	1.943683699543748	0.7800854759537744
3	1	smote	0.6	100	5	0.3	3	0.6619692108762214	0.08821691467526972	0.29591836731674304	0.8248655110530493	1.979522071724276	1.6896634820440402	0.8535714182651303
3	2	smote	0.6	100	5	0.3	3	0.6477426595264525	0.08589374178557041	0.32653061221157853	0.8206814106346643	2.2189897748321092	1.8209522791683177	0.8206221937711248
3	3	smote	0.6	100	5	0.3	3	0.6658437896689776	0.104906588037248	0.47959183668575595	0.791866028703398	3.506197703130978	2.304245725268244	0.6571921737752017
3	1	smote	0.6	100	10	0.1	1	0.6478768435048854	0.08426540246748246	0.2755102040535194	0.8338314405210172	1.9082479351951165	1.658016343989567	0.8688683971968019
3	2	smote	0.6	100	10	0.1	1	0.6690626639179281	0.09143695628341811	0.357142857106414	0.8314405259962258	2.7403465641185165	2.1187942002623665	0.773184749915181
3	3	smote	0.6	100	10	0.1	1	0.6661886046284542	0.09703880943301198	0.418367346896085	0.8086124401865514	3.039034923634862	2.185969273259913	0.7192971774917998
3	1	smote	0.6	100	10	0.1	3	0.6508380399380315	0.08394516163090562	0.29591836731674304	0.8296473401026322	2.0468852092934586	1.737092629631368	0.8486516983344284
3	2	smote	0.6	100	10	0.1	3	0.6806939751393684	0.09667654779395383	0.4285714285276968	0.817095038847477	3.3504900052843136	2.3431371264934873	0.6993416154929717
3	3	smote	0.6	100	10	0.1	3	0.6713608290206035	0.09851865234268928	0.44897959179092045	0.791866028703398	3.1000424162973745	2.15716621088942	0.6958505369308686
3	1	smote	0.6	100	10	0.3	1	0.6082712224160436	0.0737148307251833	0.22448979589546023	0.8398087268329958	1.5175764973754668	1.4013858398363843	0.9234366946801097
3	2	smote	0.6	100	10	0.3	1	0.611485538626688	0.08027087823221354	0.25510204079029575	0.8314405259962258	1.6892547343355437	1.5134244287588334	0.8959124879774752
3	3	smote	0.6	100	10	0.3	1	0.647025436969046	0.10094397176850362	0.3469387754748022	0.8397129186552649	2.7831154948279715	2.1644835686027184	0.7777196256475707
3	1	smote	0.6	100	10	0.3	3	0.6218268538736476	0.07736558380225225	0.25510204079029575	0.8398087268329958	1.7953893796479405	1.5924839089049823	0.8869852462106911
3	2	smote	0.6	100	10	0.3	3	0.6288318674750234	0.0826801649452894	0.29591836731674304	0.8242677824218514	1.9713594466213873	1.6839163276704459	0.8541903968060365
3	3	smote	0.6	100	10	0.3	3	0.6460031979298896	0.09799125127278713	0.3469387754748022	0.8361244019088749	2.710538152957697	2.1170861210893728	0.7810574780782406
3	1	smote	0.6	300	5	0.1	1	0.6303322883247741	0.07913303058906976	0.26530612242190754	0.8344291691522151	1.8198955988880376	1.6023722598945596	0.8804748155194497
3	2	smote	0.6	300	5	0.1	1	0.6244373421813435	0.10112317065595916	0.3163265305799667	0.8266586969466428	2.206536156409086	1.8248767417759	0.8270323214101963
3	3	smote	0.6	300	5	0.1	1	0.6499334781759594	0.09950103001897179	0.3367346938431904	0.8259569377941032	2.4093575129356295	1.9347779235063476	0.8030264869472957
3	1	smote	0.6	300	5	0.1	3	0.6285665491540311	0.0790900787068618	0.2755102040535194	0.8356246264146108	1.9332137113101397	1.6761037939138752	0.867003872761611
3	2	smote	0.6	300	5	0.1	3	0.6332416409480708	0.08801130056674342	0.3061224489483549	0.8188882247410707	1.9947581896785094	1.6902403590727249	0.8473409698834499
3	3	smote	0.6	300	5	0.1	3	0.6577482667708231	0.10347008347425896	0.3877551020012495	0.8211722487989165	2.9082495544916784	2.168316034361337	0.7455742585535554
3	1	smote	0.6	300	5	0.3	1	0.6184417580540884	0.07837612008160058	0.26530612242190754	0.8362223550458087	1.8437752328495978	1.6199164806463602	0.8785867351656464
3	2	smote	0.6	300	5	0.3	1	0.6089726386669432	0.08279796072828013	0.3163265305799667	0.8194859533722685	2.100474332657797	1.7523650871816425	0.8342711162576196
3	3	smote	0.6	300	5	0.3	1	0.6250915437945513	0.09776517470948015	0.2857142856851312	0.8187799043013232	1.807260627383522	1.576614717134101	0.8723781590616805
3	1	smote	0.6	300	5	0.3	3	0.5963105505202679	0.07384458396061681	0.2448979591586839	0.8290496114714343	1.5728594822881825	1.432567348579545	0.9108043973304363
3	2	smote	0.6	300	5	0.3	3	0.6133183697866473	0.08500953144739613	0.3163265305799667	0.817095038847477	2.0669689633969197	1.7294583552690024	0.8367122899402748
3	3	smote	0.6	300	5	0.3	3	0.6329765159652377	0.0977391205779171	0.3061224489483549	0.8295454545404932	2.1470586973913623	1.7959182617508713	0.8364551199565678
3	1	smote	0.6	300	10	0.1	1	0.6050142113031703	0.07346455712051216	0.2755102040535194	0.8344291691522151	1.9165097744666788	1.6640019621981967	0.8682459986389336
3	2	smote	0.6	300	10	0.1	1	0.6069476804469546	0.07893849079870181	0.26530612242190754	0.8224745965282578	1.6730264689974215	1.494468410091257	0.8932724144266337
3	3	smote	0.6	300	10	0.1	1	0.6299403134459525	0.097336081603613	0.3061224489483549	0.8391148325308666	2.3010057603703515	1.9027386721631705	0.8269160737984693
3	1	smote	0.6	300	10	0.1	3	0.5952248801493102	0.07097782914481962	0.25510204079029575	0.8380155409394022	1.7717230882097046	1.5748549368326359	0.8888832174709471
3	2	smote	0.6	300	10	0.1	3	0.6016748600217134	0.08057797550727477	0.23469387752707208	0.8320382546274236	1.5191458185127762	1.3973054580578126	0.9197967870090956
3	3	smote	0.6	300	10	0.1	3	0.6319390196269895	0.10489642046134619	0.32653061221157853	0.8385167464064682	2.5176204932518456	2.022070925154734	0.8031674771469437
3	1	smote	0.6	300	10	0.3	1	0.5881314271076034	0.07129226304895118	0.2448979591586839	0.8158995815850814	1.437346361117448	1.330241114956789	0.9254840284628021
3	2	smote	0.6	300	10	0.3	1	0.6064597387071984	0.0806642657490742	0.2448979591586839	0.8218768678970599	1.4964628235135071	1.3748800760383717	0.9187532356104225
3	3	smote	0.6	300	10	0.3	1	0.6314690948149595	0.09375001604032841	0.29591836731674304	0.8235645932965099	1.961827450126328	1.6772050240573348	0.8549197353371011
3	1	smote	0.6	300	10	0.3	3	0.5890280200544056	0.07145105995289512	0.23469387752707208	0.8206814106346643	1.4035110346591888	1.3088094506522283	0.932525220177505
3	2	smote	0.6	300	10	0.3	3	0.610698732571331	0.07902947523966604	0.2755102040535194	0.8206814106346643	1.7404224393425975	1.536428485548268	0.8827905417746694
3	3	smote	0.6	300	10	0.3	3	0.6190801679523484	0.09576233485504317	0.29591836731674304	0.8367224880332732	2.1537929346809532	1.812364395002554	0.8414756796168499
3	1	smote	0.6	500	5	0.1	1	0.6186155872988766	0.07634358895489934	0.26530612242190754	0.8404064554641937	1.9015812380256858	1.6623861984500359	0.8742125480582642
3	2	smote	0.6	500	5	0.1	1	0.6181184966514999	0.09802190464806773	0.3163265305799667	0.8194859533722685	2.100474332657797	1.7523650871816425	0.8342711162576196
3	3	smote	0.6	500	5	0.1	1	0.6394303534811054	0.09802741437022333	0.3367346938431904	0.8271531100428998	2.429544707669403	1.9481673893299007	0.8018652049845496
3	1	smote	0.6	500	5	0.1	3	0.6215523866450345	0.07717550520287683	0.2755102040535194	0.8314405259962258	1.8757865241214933	1.63449838305954	0.8713669403650165
3	2	smote	0.6	500	5	0.1	3	0.6207045878722081	0.09932662241573717	0.3163265305799667	0.8182904961098728	2.083611433003018	1.7408363701376544	0.8354899199187771
3	3	smote	0.6	500	5	0.1	3	0.6431378771604336	0.10159181785751169	0.3367346938431904	0.8271531100428998	2.429544707669403	1.9481673893299007	0.8018652049845496
3	1	smote	0.6	500	5	0.3	1	0.5998633763128682	0.07289817261449763	0.26530612242190754	0.8350268977834129	1.8277977966034737	1.6081779561362515	0.8798445543848934
3	2	smote	0.6	500	5	0.3	1	0.607026970979665	0.08399643055594869	0.2755102040535194	0.8135086670602899	1.6588569006092067	1.477335085428538	0.8905741467497439
3	3	smote	0.6	500	5	0.3	1	0.6155038570452105	0.0892967506513749	0.2755102040535194	0.8217703349233149	1.753379239186375	1.5458155547608912	0.8816207598901464
3	1	smote	0.6	500	5	0.3	3	0.5967832440806567	0.07234172768539943	0.25510204079029575	0.8296473401026322	1.6678682042224953	1.497493646233938	0.8978488982307434
3	2	smote	0.6	500	5	0.3	3	0.6117691547629214	0.08593588071456905	0.29591836731674304	0.8135086670602899	1.833379687186657	1.5867673139788	0.8654875510701858
3	3	smote	0.6	500	5	0.3	3	0.6205143540669857	0.09393133362850078	0.3061224489483549	0.8301435406648915	2.1561722009297175	1.8022419172295892	0.8358524865921007
3	1	smote	0.6	500	10	0.1	1	0.5942794930285324	0.07291982975394971	0.23469387752707208	0.8320382546274236	1.5191458185127762	1.3973054580578126	0.9197967870090956
3	2	smote	0.6	500	10	0.1	1	0.6030929407028801	0.08088372403722406	0.25510204079029575	0.8248655110530493	1.6129785431948631	1.4566064500379658	0.903053819316807
3	3	smote	0.6	500	10	0.1	1	0.6197514891123914	0.09604218345442958	0.2857142856851312	0.8409090909040616	2.114285581258187	1.7959182542206178	0.8494208393593791
3	1	smote	0.6	500	10	0.1	3	0.5918946777754737	0.0710061776906124	0.2142857142638484	0.826060968315445	1.2952201710592726	1.2319586918988754	0.951157730920094
3	2	smote	0.6	500	10	0.1	3	0.6014034424289739	0.08431924646615674	0.2142857142638484	0.8272564255778407	1.3060710177526347	1.2404843570929178	0.9497832255452061
3	3	smote	0.6	500	10	0.1	3	0.6216067766819646	0.09411842602521192	0.3061224489483549	0.8367224880332732	2.2608272687631423	1.8748597189681595	0.8292803799140253
3	1	smote	0.6	500	10	0.3	1	0.5863931346597216	0.0709680781866156	0.2448979591586839	0.8164973102162792	1.4430847017764934	1.334574147668261	0.9248065145410392
3	2	smote	0.6	500	10	0.3	1	0.6104120667992242	0.08326097005542371	0.2448979591586839	0.8230723251594557	1.5087654386334797	1.3841698057565026	0.9174188082691764
3	3	smote	0.6	500	10	0.3	1	0.6307977736549166	0.09326098859118115	0.3061224489483549	0.8247607655453065	2.076390164705742	1.7468829536496895	0.8413076514130712
3	1	smote	0.6	500	10	0.3	3	0.5903027678495187	0.07220809577306744	0.2142857142638484	0.8164973102162792	1.2135030451933115	1.1677523792097284	0.9622986705308798
3	2	smote	0.6	500	10	0.3	3	0.610430364614465	0.07863371054269097	0.2755102040535194	0.8266586969466428	1.8135501634242266	1.589408775095139	0.8764073853676149
3	3	smote	0.6	500	10	0.3	3	0.6148874621618983	0.09485291244332682	0.2857142856851312	0.8337320574112815	2.005755275336731	1.7183966076245372	0.8567329268414842
3	1	smote	0.8	100	5	0.1	1	0.6750978933115386	0.09499370411073757	0.43877551015930866	0.7746563060324289	2.6876294895367945	1.9471389811825057	0.7244819131084154
3	2	smote	0.8	100	5	0.1	1	0.6897513936835942	0.09955317973663064	0.5714285713702624	0.7316198445861828	3.6347437265309606	2.129175866961602	0.5857843058020141
3	3	smote	0.8	100	5	0.1	1	0.6731154184161703	0.09538908394833252	0.540816326475427	0.7362440191343527	3.287628992213635	2.0504418675021086	0.6236840712507555
3	1	smote	0.8	100	5	0.1	3	0.679623552947778	0.09407419715346028	0.46938775505414415	0.7782426778196161	3.1044991279923844	2.116672988617713	0.6818081984585804
3	2	smote	0.8	100	5	0.1	3	0.6978725740146626	0.10057219587558877	0.6122448978967098	0.7292289300613913	4.252352556227469	2.261116283302939	0.531733013874417
3	3	smote	0.8	100	5	0.1	3	0.6747448979591837	0.09419043239468594	0.540816326475427	0.7159090909048093	2.9679998899883255	1.9036734021555082	0.6413994080313113
3	1	smote	0.8	100	5	0.3	1	0.625821876867902	0.07643088975036547	0.32653061221157853	0.7907949790747711	1.8327271864485415	1.5608162517290636	0.8516358817300796
3	2	smote	0.8	100	5	0.3	1	0.6425369310904278	0.09736174073152674	0.418367346896085	0.769874476982846	2.406379479679036	1.8179962102027984	0.7554902298208963
3	3	smote	0.8	100	5	0.3	1	0.6593258714969241	0.10560319896819659	0.4897959183173678	0.7655502392298712	3.134693737051365	2.0891294400010247	0.6664540729963678
3	1	smote	0.8	100	5	0.3	3	0.6353184429779085	0.07889057685480402	0.3163265305799667	0.7907949790747711	1.7489551418560452	1.5120407438625303	0.8645394556937318
3	2	smote	0.8	100	5	0.3	3	0.6646193444502726	0.10438424971482285	0.4591836734225323	0.7573221757276909	2.649642048186542	1.8921533348912358	0.7141165764975068
3	3	smote	0.8	100	5	0.3	3	0.6559875744556196	0.09995607241182235	0.47959183668575595	0.7625598086078795	2.959697603136248	2.0198426124720736	0.6824489707106457
3	1	smote	0.8	100	10	0.1	1	0.6326896568549715	0.0799568208180273	0.3673469387380258	0.7925881649683647	2.218834140264951	1.771099132173462	0.798211582310354
3	2	smote	0.8	100	10	0.1	1	0.6658178513485491	0.09062774837239404	0.418367346896085	0.7776449491884182	2.515610147286171	1.8815283329692198	0.7479411346161497
3	3	smote	0.8	100	10	0.1	1	0.6533480617127234	0.09534606054985023	0.49999999994897965	0.7595693779858878	3.159203841577796	2.0796019033033684	0.6582677079402124
3	1	smote	0.8	100	10	0.1	3	0.6487276919135855	0.08476531931001313	0.3979591836328613	0.787208607287584	2.445391237713948	1.8701845025698547	0.7647792505645303
3	2	smote	0.8	100	10	0.1	3	0.6772021420642376	0.09329420031975418	0.4897959183173678	0.7680812910892524	3.1793812990209736	2.111929216484947	0.6642579124880239
3	3	smote	0.8	100	10	0.1	3	0.6598629284249585	0.09420056870850062	0.5204081632122033	0.7482057416223193	3.2243896148189926	2.0667990838918273	0.6409892409245819
3	1	smote	0.8	100	10	0.3	1	0.6141356722007392	0.07671219310709379	0.2857142856851312	0.8063359234859155	1.6654320143339452	1.4753085656093097	0.8858413530287566
3	2	smote	0.8	100	10	0.3	1	0.6251936518779657	0.08645563852042891	0.357142857106414	0.7884040645499797	2.069993625190345	1.6878530273670693	0.8153904370173736
3	3	smote	0.8	100	10	0.3	1	0.6202946489600625	0.09262391015128237	0.37755102036963767	0.799043062196178	2.4117875446268577	1.8787656983037495	0.7789930246432835
3	1	smote	0.8	100	10	0.3	3	0.6159532551813314	0.07771276734700147	0.32653061221157853	0.8009563658051349	1.9510418538221237	1.640497557871794	0.840831546051979
3	2	smote	0.8	100	10	0.3	3	0.6347481610695682	0.0843575061622801	0.3673469387380258	0.7746563060324289	1.9960639151106994	1.6301628679667488	0.8166887020327216
3	3	smote	0.8	100	10	0.3	3	0.6299036959281321	0.10125588643300998	0.3877551020012495	0.8020334928181697	2.5658608954537843	1.9586903256225916	0.7633657395201774
3	1	smote	0.8	300	5	0.1	1	0.6130347536504142	0.07787215199193938	0.3163265305799667	0.7979677226491455	1.8274749615719208	1.565722661104291	0.8567683146163433
3	2	smote	0.8	300	5	0.1	1	0.6311892360052209	0.08864250706310231	0.37755102036963767	0.7632994620396695	1.9559942885623924	1.5950576524770563	0.8154715186256711
3	3	smote	0.8	300	5	0.1	1	0.6490546577482667	0.10729985691330195	0.46938775505414415	0.7655502392298712	2.88853990361956	2.002082380000982	0.693112235910891
3	1	smote	0.8	300	5	0.1	3	0.6293137099430328	0.07892191524754678	0.357142857106414	0.791392707705969	2.107608940964974	1.7120343016709114	0.8123111680343141
3	2	smote	0.8	300	5	0.1	3	0.621503592471059	0.09506865373646178	0.37755102036963767	0.7758517632948246	2.0994971745851854	1.6843808770283832	0.8022782199581708
3	3	smote	0.8	300	5	0.1	3	0.6476570891514499	0.1033785393820991	0.43877551015930866	0.7583732057370911	2.4538252796753195	1.8159223331939884	0.7400373301623216
3	1	smote	0.8	300	5	0.3	1	0.6057461239128048	0.07702699273391604	0.3061224489483549	0.8093245666419049	1.872579655658688	1.6054634176119171	0.8573538615751926
3	2	smote	0.8	300	5	0.3	1	0.6120161752686729	0.08193591291474117	0.3673469387380258	0.7704722056140438	1.9490926582133425	1.6004463586482258	0.8211237841429079
3	3	smote	0.8	300	5	0.3	1	0.6140574650912998	0.09420896333568919	0.3673469387380258	0.791866028703398	2.2091211395165193	1.764954172545889	0.7989395053459809
3	1	smote	0.8	300	5	0.3	3	0.6029923027190554	0.07502819645173199	0.3163265305799667	0.804542737592322	1.9045140300930394	1.6183922280475895	0.8497664934100734
3	2	smote	0.8	300	5	0.3	3	0.6012265635483123	0.07993781469334976	0.357142857106414	0.7656903765644609	1.8154761147464338	1.5242346286400879	0.8395784434201798
3	3	smote	0.8	300	5	0.3	3	0.6095840249975588	0.0974570131832583	0.3367346938431904	0.7978468899473814	2.003732263836357	1.6657407699447895	0.8313190239888787
3	1	smote	0.8	300	10	0.1	1	0.5970302645864084	0.0787726947739806	0.29591836731674304	0.8147041243226856	1.8479194898368547	1.597004521903273	0.8642175766894861
3	2	smote	0.8	300	10	0.1	1	0.6115739780670189	0.08754456971952382	0.3367346938431904	0.7860131500251882	1.8648473571987132	1.5736232303367934	0.8438348616651087
3	3	smote	0.8	300	10	0.1	1	0.6100600527292257	0.09183036773872282	0.32653061221157853	0.8038277511913647	1.9866961299670267	1.664509621261521	0.8378279779616752
3	1	smote	0.8	300	10	0.1	3	0.594904668382595	0.07518643953549758	0.29591836731674304	0.8158995815850814	1.8626481210825443	1.6073746805727867	0.8629513238453875
3	2	smote	0.8	300	10	0.1	3	0.608472498383693	0.08803801379804375	0.3673469387380258	0.7854154213939903	2.125258235314296	1.7118980497359815	0.8055011857089608
3	3	smote	0.8	300	10	0.1	3	0.6195439898447417	0.10347850526696437	0.3673469387380258	0.8068181818133564	2.4250473114625546	1.9015605255744434	0.7841333619908357
3	1	smote	0.8	300	10	0.3	1	0.5961092745526184	0.081700709186822	0.2857142856851312	0.8039450089611241	1.6402438204333765	1.4573169986542536	0.8884758254213515
3	2	smote	0.8	300	10	0.3	1	0.6116471693279822	0.09461264726558315	0.3469387754748022	0.7878063359187818	1.972359062857905	1.6350099831063276	0.8289616197030795
3	3	smote	0.8	300	10	0.3	1	0.6032552973342448	0.09112898198891102	0.29591836731674304	0.7960526315741864	1.6404861298460565	1.450954504053035	0.884466172100054
3	1	smote	0.8	300	10	0.3	3	0.6011594715590958	0.07824525092009972	0.32653061221157853	0.8141063956914878	2.123355629734679	1.7565456103815529	0.8272498325527708
3	2	smote	0.8	300	10	0.3	3	0.6041816607097112	0.07850018444183973	0.3367346938431904	0.7943813508619583	1.9614041988314481	1.6376660331060915	0.8349457059731629
3	3	smote	0.8	300	10	0.3	3	0.6007469973635388	0.09847230489807551	0.3367346938431904	0.7930622009521947	1.9456646467764929	1.6272265343516823	0.8363345233162179
3	1	smote	0.8	500	5	0.1	1	0.6094178855044707	0.08027833620348002	0.3163265305799667	0.8051404662235199	1.9117753812118723	1.623356621130239	0.8491356348481908
3	2	smote	0.8	500	5	0.1	1	0.616980982470693	0.08384620329403883	0.357142857106414	0.7710699342452417	1.8711922609075573	1.560052150985194	0.8337209194722843
3	3	smote	0.8	500	5	0.1	1	0.6365802900107412	0.10428374514925823	0.40816326526447316	0.7822966507130246	2.4782113283203824	1.8748597476919706	0.7565374677633125
3	1	smote	0.8	500	5	0.1	3	0.6149560242507045	0.07787046713140697	0.3163265305799667	0.7943813508619583	1.787530285878113	1.5384135462511765	0.860636343076077
3	2	smote	0.8	500	5	0.1	3	0.6160020493553069	0.09264786163213126	0.3673469387380258	0.7740585774012311	1.9892472247721236	1.6258502679779299	0.8173193496709316
3	3	smote	0.8	500	5	0.1	3	0.6453318767698466	0.10491369191867095	0.4285714285276968	0.7715311004738545	2.5327224003450284	1.8758413537166732	0.7406422938944697
3	1	smote	0.8	500	5	0.3	1	0.6090397306561597	0.0774234563017344	0.3061224489483549	0.8075313807483113	1.851022922780285	1.5905056846850747	0.8592576821176607
3	2	smote	0.8	500	5	0.3	1	0.605395415787355	0.07817620865144978	0.357142857106414	0.7734608487700332	1.896804373792417	1.5765170806113624	0.8311437296463393
3	3	smote	0.8	500	5	0.3	1	0.6034719509813495	0.09453663215048147	0.3673469387380258	0.7906698564546013	2.19317961864316	1.754868720613426	0.8001481883947575
3	1	smote	0.8	500	5	0.3	3	0.6033704575673664	0.0775508656154417	0.3163265305799667	0.8093245666419049	1.9638795589217217	1.6589788648656474	0.8447457165538821
3	2	smote	0.8	500	5	0.3	3	0.6019218805274651	0.08177465800195707	0.3877551020012495	0.7656903765644609	2.06964276956196	1.6548833110949526	0.7995985175493745
3	3	smote	0.8	500	5	0.3	3	0.6009209305731862	0.09575306774283265	0.3163265305799667	0.8020334928181697	1.874509533448153	1.5978789498500088	0.8524250757826882
3	1	smote	0.8	500	10	0.1	1	0.600354367688498	0.07727843027298364	0.3061224489483549	0.808726838010707	1.8653491681747627	1.600446344694335	0.8579875303490092
3	2	smote	0.8	500	10	0.1	1	0.609463630042573	0.08977545151729513	0.3469387754748022	0.7919904363371669	2.022719012589055	1.6678981133683888	0.824582199880699
3	3	smote	0.8	500	10	0.1	1	0.5969814959476614	0.0931979405747157	0.3367346938431904	0.7978468899473814	2.003732263836357	1.6657407699447895	0.8313190239888787
3	1	smote	0.8	500	10	0.1	3	0.591443331666199	0.07488908477070783	0.3061224489483549	0.817095038847477	1.9708764787320365	1.6736693760667767	0.8492005330718478
3	2	smote	0.8	500	10	0.1	3	0.6033460604803786	0.08285432664992388	0.357142857106414	0.7884040645499797	2.069993625190345	1.6878530273670693	0.8153904370173736
3	3	smote	0.8	500	10	0.1	3	0.6065813885362757	0.0973512897079662	0.3469387754748022	0.799043062196178	2.1123510855593173	1.726433344387229	0.8173041569965088
3	1	smote	0.8	500	10	0.3	1	0.5902539736755431	0.08089817913884392	0.29591836731674304	0.8081291093795091	1.7701926942430033	1.5422785131032026	0.8712489326258395
3	2	smote	0.8	500	10	0.3	1	0.6127633360576747	0.08949573058020005	0.3367346938431904	0.791392707705969	1.9260303252515676	1.6142037701468595	0.8380988241582944
3	3	smote	0.8	500	10	0.3	1	0.5984278879015721	0.08904618579546705	0.3061224489483549	0.7966507176985846	1.7283736189736207	1.5054020866450992	0.8709934315332425
3	1	smote	0.8	500	10	0.3	3	0.5986282737841102	0.07740727479902347	0.3163265305799667	0.8063359234859155	1.9264325529076776	1.6333773404960215	0.8478767236186617
3	2	smote	0.8	500	10	0.3	3	0.6011198262927406	0.07805212353196944	0.32653061221157853	0.7979677226491455	1.915007975028563	1.6162298437205584	0.8439807278329334
3	3	smote	0.8	500	10	0.3	3	0.5934173908797968	0.09627147038761648	0.3163265305799667	0.7924641148277963	1.7667425719694931	1.5242015378471931	0.8627185105301726
3	1	smote	1.0	100	5	0.1	1	0.6753479634531637	0.09100625790137568	0.5204081632122033	0.7274357441677978	2.8959965294928938	1.9093044410032103	0.6592909876095657
3	2	smote	1.0	100	5	0.1	1	0.6894250826451321	0.09921420479165394	0.6224489795283216	0.6634787806296266	3.2504439440779227	1.8496573921737869	0.5690476105700242
3	3	smote	1.0	100	5	0.1	1	0.6717239527389903	0.09289593195657773	0.5816326530018743	0.6985645932972574	3.221834960085306	1.929543181634311	0.5988957141879396
3	1	smote	1.0	100	5	0.1	3	0.6796540493065129	0.09269245393896533	0.47959183668575595	0.7250448296430063	2.430136313134535	1.7442545947418342	0.71775997132878
3	2	smote	1.0	100	5	0.1	3	0.6907577735218415	0.10237805170394068	0.6428571427915453	0.6586969515800437	3.4739053149028494	1.8835375978393425	0.5421959991310137
3	3	smote	1.0	100	5	0.1	3	0.6782937457279563	0.09793832221144588	0.5714285713702624	0.6848086124360957	2.896900599121359	1.8129573833131236	0.6258265661217352
3	1	smote	1.0	100	5	0.3	1	0.6288715127413786	0.07788283314780055	0.37755102036963767	0.7615062761460759	1.93672698372674	1.5830647382999392	0.8173917812031837
3	2	smote	1.0	100	5	0.3	1	0.6252241482367005	0.0799925085479099	0.44897959179092045	0.7244471010118085	2.1422028636882637	1.629377071138672	0.7606081932461427
3	3	smote	1.0	100	5	0.3	1	0.6528140562445074	0.10092653090984934	0.49999999994897965	0.7326555023879626	2.7404920641420767	1.8702460148332847	0.6824489703508237
3	1	smote	1.0	100	5	0.3	3	0.6341717798894811	0.07751926406039064	0.3877551020012495	0.7531380753093059	1.9322033130779221	1.5707367054669146	0.8129251593315825
3	2	smote	1.0	100	5	0.3	3	0.6425643778132891	0.08439374274322776	0.46938775505414415	0.7124925283878513	2.1922276553044546	1.6326105756348777	0.7447267393795676
3	3	smote	1.0	100	5	0.3	3	0.6634300849526413	0.10013907478167279	0.5306122448438151	0.7308612440147676	3.0697583335163383	1.9715192008903306	0.6422392110373121
3	1	smote	1.0	100	10	0.1	1	0.6351629115483611	0.08094307263524683	0.43877551015930866	0.7561267184652951	2.4240195073463506	1.7991946038784155	0.7422360150920791
3	2	smote	1.0	100	10	0.1	1	0.6578339046317869	0.09166052739502598	0.5102040815805915	0.7196652719622256	2.6741292550956572	1.8199816588975244	0.6805885050949523
3	3	smote	1.0	100	10	0.1	1	0.6550233131530124	0.09362761553292935	0.5102040815805915	0.7188995215268009	2.664006994771957	1.8150238171117081	0.6813134477625524
3	1	smote	1.0	100	10	0.1	3	0.6469528038352221	0.08307429419100548	0.44897959179092045	0.752540346678108	2.477902922230334	1.8143546538608766	0.7322137654403207
3	2	smote	1.0	100	10	0.1	3	0.667653732144382	0.09145047128827888	0.540816326475427	0.704722056182279	2.8109310749583503	1.8315499666774313	0.6515812340205669
3	3	smote	1.0	100	10	0.1	3	0.6606379992188263	0.09451087022112617	0.5714285713702624	0.6961722487996641	3.0551180031515113	1.880764842266924	0.6156111841754192
3	1	smote	1.0	100	10	0.3	1	0.6059748466033156	0.07607520729835343	0.3163265305799667	0.7895995218123755	1.7363889964408357	1.50344960368097	0.865848372339825
3	2	smote	1.0	100	10	0.3	1	0.6217689107920514	0.08068386891592902	0.3877551020012495	0.7423789599477444	1.8250579359052455	1.505137495257463	0.8247066832211667
3	3	smote	1.0	100	10	0.3	1	0.627767674055268	0.0981418757265546	0.40816326526447316	0.7625598086078795	2.214887425245238	1.7190149893379352	0.776118437260407
3	1	smote	1.0	100	10	0.3	3	0.6095581687546507	0.07485356690566525	0.3061224489483549	0.7758517632948246	1.5270587577446504	1.3657142246176082	0.89434293370877
3	2	smote	1.0	100	10	0.3	3	0.6239585493492077	0.07917868148408648	0.3979591836328613	0.7334130304797765	1.8185375946382825	1.492793025184757	0.8208755273471847
3	3	smote	1.0	100	10	0.3	3	0.6274137047163363	0.09905919505803562	0.418367346896085	0.7559808612394978	2.2284140814329336	1.7144857238507156	0.7693748284269105
3	1	smote	1.0	300	5	0.1	1	0.6122448979591837	0.0757505417335205	0.3163265305799667	0.7716676628764396	1.5636867354511512	1.385377650450853	0.8859687835199802
3	2	smote	1.0	300	5	0.1	1	0.621613379362504	0.08156369997265414	0.418367346896085	0.7298266586925892	1.9430600137772902	1.5485144810601805	0.7969462860898892
3	3	smote	1.0	300	5	0.1	1	0.6464822771213748	0.10292325324774211	0.49999999994897965	0.7446172248759294	2.9156907474132177	1.9578453563581766	0.6714859348297678
3	1	smote	1.0	300	5	0.1	3	0.6260048550203106	0.08025366896275712	0.3673469387380258	0.7758517632948246	2.009806362828314	1.6388570695411295	0.8154303219225423
3	2	smote	1.0	300	5	0.1	3	0.6232662820059285	0.08057018357503044	0.418367346896085	0.7232516437494128	1.8798074444567763	1.5117247215012142	0.8041912522268978
3	3	smote	1.0	300	5	0.1	3	0.6485023435211406	0.10071345830433545	0.5306122448438151	0.738636363631946	3.194706864308031	2.030168511257313	0.6354787983810765
3	1	smote	1.0	300	5	0.3	1	0.5950144552740402	0.07456382383119155	0.32653061221157853	0.7722653915076374	1.6441580465471142	1.43382070926792	0.8720698693398102
3	2	smote	1.0	300	5	0.3	1	0.6000646522805176	0.07789415831120561	0.3979591836328613	0.7405857740541507	1.8870967033531636	1.5340684067775379	0.8129251591509326
3	3	smote	1.0	300	5	0.3	1	0.6293635875402792	0.09735668880618234	0.3673469387380258	0.7589712918614895	1.8283838209392294	1.5240795436124122	0.8335665126076557
3	1	smote	1.0	300	5	0.3	3	0.602376276272613	0.07670238190878675	0.3367346938431904	0.7824267782380011	1.8257395625223956	1.5476843870735946	0.8477027066653238
3	2	smote	1.0	300	5	0.3	3	0.5922606340802908	0.07752465684126258	0.3979591836328613	0.7435744172101401	1.916794996321326	1.5519479912404366	0.8096577751146855
3	3	smote	1.0	300	5	0.3	3	0.6222658920027342	0.09525892375976511	0.37755102036963767	0.7667464114786678	1.993862883218351	1.6186289204670463	0.8118055229132619
3	1	smote	1.0	300	10	0.1	1	0.5974846603315564	0.07702005744982614	0.29591836731674304	0.791392707705969	1.5944519831545172	1.418542707098755	0.8896741364062547
3	2	smote	1.0	300	10	0.1	1	0.603623577344865	0.08475739850608817	0.3877551020012495	0.7453676031037336	1.85391229220969	1.5228034276061941	0.8213999203015326
3	3	smote	1.0	300	10	0.1	1	0.625372278097842	0.10158333512682385	0.44897959179092045	0.7655502392298712	2.660619687222299	1.9150353200009393	0.7197703988254139
3	1	smote	1.0	300	10	0.1	3	0.591403686399844	0.07389821341055736	0.3061224489483549	0.7884040645499797	1.6438184685644521	1.446731166314631	0.8801039637545122
3	2	smote	1.0	300	10	0.1	3	0.6158648157410005	0.08824718556591325	0.40816326526447316	0.7573221757276909	2.152199673957038	1.6819140754588764	0.781486064833617
3	3	smote	1.0	300	10	0.1	3	0.6234315496533541	0.10005913284762549	0.418367346896085	0.7637559808566762	2.3254273937939716	1.7709118338913497	0.761542508428012
3	1	smote	1.0	300	10	0.3	1	0.5863778864803543	0.0729338683409785	0.2755102040535194	0.7931858935995626	1.4584791305438347	1.3321634366586048	0.9133921728294316
3	2	smote	1.0	300	10	0.3	1	0.6010374861241568	0.0821976480997202	0.37755102036963767	0.7597130902524823	1.9177472505928166	1.5712508228344297	0.8193211087494715
3	3	smote	1.0	300	10	0.3	1	0.627508299970706	0.10137974497314853	0.418367346896085	0.7667464114786678	2.364462335970168	1.793615830787808	0.7585723738784961
3	1	smote	1.0	300	10	0.3	3	0.5820291057247765	0.07307208286413974	0.25510204079029575	0.7890017931811776	1.2806084248229175	1.209024628911172	0.9441017196745926
3	2	smote	1.0	300	10	0.3	3	0.592370420971736	0.08234229673632525	0.3367346938431904	0.7615062761460759	1.6210525659943433	1.4119226044296755	0.8709912422569008
3	3	smote	1.0	300	10	0.3	3	0.6147837125280734	0.09156713194253366	0.37755102036963767	0.7715311004738545	2.048321943559514	1.6525269068456405	0.8067710701232386
3	1	smote	1.0	500	5	0.1	1	0.6106163924027471	0.07662964421207802	0.3163265305799667	0.7794381350820118	1.6350765771898232	1.4341849909354767	0.8771362727546491
3	2	smote	1.0	500	5	0.1	1	0.6174536760310819	0.08062336589085344	0.3979591836328613	0.7262402869054021	1.7535711028385235	1.4536805456051187	0.828982939851324
3	3	smote	1.0	500	5	0.1	1	0.6405075187969924	0.10005538614564949	0.43877551015930866	0.7499999999955144	2.3454544510827358	1.7551019704016648	0.7482993098147397
3	1	smote	1.0	500	5	0.1	3	0.6093782402381156	0.07767343254950122	0.32653061221157853	0.7812313209756053	1.7314124081357307	1.4925838504026847	0.8620614164915655
3	2	smote	1.0	500	5	0.1	3	0.6143277992607683	0.08061355579872805	0.418367346896085	0.7304243873237871	1.9489632469089673	1.5519479941945113	0.7962941205619193
3	3	smote	1.0	500	5	0.1	3	0.6399552045698662	0.10183758969870849	0.47959183668575595	0.7535885167419044	2.8183893733079	1.9463046562662696	0.6905733631112965
3	1	smote	1.0	500	5	0.3	1	0.5920654573843882	0.07401929660817858	0.3061224489483549	0.7895995218123755	1.6556650300979694	1.4549512293686808	0.878771482372819
3	2	smote	1.0	500	5	0.3	1	0.5970973565756248	0.076472029561206	0.3979591836328613	0.7549312612028994	2.0362545686372155	1.6238675293614981	0.7974776503930658
3	3	smote	1.0	500	5	0.3	1	0.6236695635191876	0.09131573725334668	0.3877551020012495	0.7655502392298712	2.06802712343426	1.6538941400008114	0.7997448875689832
3	1	smote	1.0	500	5	0.3	3	0.5926418385644754	0.0732076868012717	0.3061224489483549	0.7818290496068032	1.580983007829441	1.4031310509732746	0.8875054495935586
3	2	smote	1.0	500	5	0.3	3	0.5965362235749052	0.07735811533433859	0.3877551020012495	0.7465630603661294	1.865644582359714	1.5299864623584785	0.8200846282129832
3	3	smote	1.0	500	5	0.3	3	0.6239747095010253	0.09314353554485694	0.3979591836328613	0.7721291865982529	2.239823737130106	1.7464244772190092	0.7797151293067692
3	1	smote	1.0	500	10	0.1	1	0.5935750271417592	0.07370079298621013	0.2755102040535194	0.7931858935995626	1.4584791305438347	1.3321634366586048	0.9133921728294316
3	2	smote	1.0	500	10	0.1	1	0.5995309660026593	0.07867497720553834	0.3673469387380258	0.7615062761460759	1.8539897371902319	1.5402792048323732	0.830791646466613
3	3	smote	1.0	500	10	0.1	1	0.6281369006932918	0.10500203004512189	0.43877551015930866	0.7739234449714478	2.6763827551164785	1.9408270384145914	0.7251679558689643
3	1	smote	1.0	500	10	0.1	3	0.5846822889347012	0.07131916450069345	0.3061224489483549	0.7901972504435733	1.6616389371936195	1.4590963893686195	0.8781067535745952
3	2	smote	1.0	500	10	0.1	3	0.610698732571331	0.08757246328732585	0.3877551020012495	0.7650926479332631	2.0627649681069475	1.6506724122638985	0.800223203883045
3	3	smote	1.0	500	10	0.1	3	0.6233522116980763	0.09853400247609348	0.3979591836328613	0.7655502392298712	2.1584225993741835	1.6974176700008325	0.7864158061117218
3	1	smote	1.0	500	10	0.3	1	0.579998048233041	0.07370319140152745	0.26530612242190754	0.7949790794931562	1.4002266912997015	1.2940440849918555	0.9241675501760694
3	2	smote	1.0	500	10	0.3	1	0.5961946643570758	0.07773565960839471	0.357142857106414	0.7668858338268567	1.8276352509269336	1.5320512161437563	0.8382696695581809
3	3	smote	1.0	500	10	0.3	1	0.6239747095010253	0.09802330225806996	0.3979591836328613	0.7751196172202446	2.2783987443124256	1.7696482059359295	0.7767069691244873
3	1	smote	1.0	500	10	0.3	3	0.5756980616514388	0.07157352866677319	0.26530612242190754	0.7860131500251882	1.326427625144808	1.2398243632956554	0.9347093852150627
3	2	smote	1.0	500	10	0.3	3	0.5947857325835295	0.07316127354439546	0.3367346938431904	0.7680812910892524	1.6814035775165819	1.451951336333401	0.8635352861945758
3	3	smote	1.0	500	10	0.3	3	0.6194463431305537	0.0949829141756722	0.3877551020012495	0.7793062200910329	2.236404595842704	1.7569823879556952	0.7856281322519806
3	1	class_weight		100	5	0.1	1	0.6893335935689278	0.09198188269341014	0.5204081632122033	0.7316198445861828	2.95806271905996	1.9390708788400306	0.6555205326666024
3	2	class_weight		100	5	0.1	1	0.7446173926833135	0.13976653923998283	0.6938775509496043	0.6604901374736373	4.40962425333677	2.043762515022962	0.4634776918646075
3	3	class_weight		100	5	0.1	1	0.7051710038082217	0.12108158228955825	0.6428571427915453	0.6590909090869672	3.4799998854428478	1.8857142301857779	0.5418719130635293
3	1	class_weight		100	5	0.1	3	0.6925662075948131	0.09750732314409682	0.5204081632122033	0.7214584578558192	2.8105651402987646	1.8683322441702546	0.6647532160973143
3	2	class_weight		100	5	0.1	3	0.7422630737889896	0.1317275662727106	0.7551020407392753	0.6569037656864501	5.903455041442249	2.2008461277390152	0.37280644186404865
3	3	class_weight		100	5	0.1	3	0.7060498242359143	0.11727647167631239	0.6836734693179926	0.6417464114794155	3.8715599994967915	1.9083505989646328	0.49291514544449055
3	1	class_weight		100	5	0.3	1	0.6687790477816948	0.08441493212874153	0.3673469387380258	0.7973699940179476	2.2848985449523687	1.8128949798363683	0.7934247063145531
3	2	class_weight		100	5	0.3	1	0.690690681532625	0.10617731774466052	0.540816326475427	0.7716676628764396	3.9803953882018868	2.368548886254685	0.5950536606165411
3	3	class_weight		100	5	0.3	1	0.6680896640953032	0.11380341203391411	0.49999999994897965	0.7565789473638961	3.108107973763497	2.0540539694235163	0.6608695565538079
3	1	class_weight		100	5	0.3	3	0.6772478866023397	0.0901690981116558	0.46938775505414415	0.7770472205572203	3.0831097751372645	2.1053235361049896	0.6828571341350178
3	2	class_weight		100	5	0.3	3	0.6923161374531881	0.10988856803222313	0.5918367346334861	0.739390316791755	4.113875968925968	2.270969768421346	0.5520267855512135
3	3	class_weight		100	5	0.3	3	0.6773386388048042	0.12157510141850841	0.5306122448438151	0.7183014354024025	2.882488584965313	1.8836170740366271	0.6534690388841238
3	1	class_weight		100	10	0.1	1	0.6550983812532782	0.08909271131782526	0.44897959179092045	0.7537358039405038	2.4938869881567127	1.8231622003664194	0.7310524430680354
3	2	class_weight		100	10	0.1	1	0.7238310745696964	0.12089337491922447	0.6428571427915453	0.7154811715438406	4.526470400338585	2.259453701834935	0.49916457122998564
3	3	class_weight		100	10	0.1	1	0.6779245190899326	0.10964384265220845	0.5918367346334861	0.7027511961680458	3.4280682839684666	1.9910482635872633	0.5808076340304589
3	1	class_weight		100	10	0.1	3	0.6644638130207253	0.0905363867340916	0.49999999994897965	0.7459653317349315	2.9364704675282263	1.9682352164032602	0.6702724269845346
3	2	class_weight		100	10	0.1	3	0.7335929590006953	0.12306135949823864	0.6938775509496043	0.6885833831399368	5.011899989282375	2.2281326400128347	0.4445684460301588
3	3	class_weight		100	10	0.1	3	0.6808447661361196	0.10485555477183992	0.6224489795283216	0.6770334928189173	3.4560559371204804	1.9272864102482903	0.5576548559261771
3	1	class_weight		100	10	0.3	1	0.6343913536723715	0.07843857396284049	0.22448979589546023	0.8714883442864825	1.9630353430801548	1.7468437176427263	0.8898686945042158
3	2	class_weight		100	10	0.3	1	0.6638020420361809	0.10301633288399252	0.25510204079029575	0.8559473998753381	2.0349001031823235	1.7708949568462007	0.8702613625738906
3	3	class_weight		100	10	0.3	1	0.6451213260423786	0.09884554909961557	0.25510204079029575	0.861244019133605	2.125649350543552	1.8384938855427713	0.8649092870449938
3	1	class_weight		100	10	0.3	3	0.6383833270307525	0.08073390968698026	0.3061224489483549	0.8266586969466428	2.1039552538807555	1.76600975010571	0.8393760873995509
3	2	class_weight		100	10	0.3	3	0.6897879893140759	0.1071114211098601	0.37755102036963767	0.8200836820034664	2.764773003575307	2.0984811360584894	0.7590066546863259
3	3	class_weight		100	10	0.3	3	0.636757274680207	0.09227293506382761	0.32653061221157853	0.8139952153061365	2.1217966315502497	1.7554956728346698	0.8273628233324531
3	1	class_weight		300	5	0.1	1	0.643561608743916	0.08395331874249212	0.2755102040535194	0.8571428571377339	2.2816899803350155	1.928571293305481	0.8452380854148351
3	2	class_weight		300	5	0.1	1	0.6537748392841894	0.0943173013133144	0.2857142856851312	0.8308427973650279	1.9646641952537542	1.6890458363231604	0.8597122199085848
3	3	class_weight		300	5	0.1	1	0.6620111561370959	0.1106493146367414	0.3367346938431904	0.8301435406648915	2.4812566236829565	1.9824661089525482	0.7989766416008134
3	1	class_weight		300	5	0.1	3	0.6367578711101893	0.07943043079078532	0.2857142856851312	0.8505678421945573	2.2767998468762043	1.9119998717888151	0.8397751131458052
3	2	class_weight		300	5	0.1	3	0.6730546372763093	0.11009786970652143	0.37755102036963767	0.8218768678970599	2.7987125690968693	2.1196067838924897	0.7573506401871595
3	3	class_weight		300	5	0.1	3	0.6763652231227419	0.12267171160625796	0.4285714285276968	0.8086124401865514	3.168749828115364	2.2392855969979593	0.7066779287660874
3	1	class_weight		300	5	0.3	1	0.6190516852287836	0.07782013887760897	0.12244897957934195	0.9187089061511136	1.5769491907734128	1.5063023354556073	0.9552002870475181
3	2	class_weight		300	5	0.3	1	0.6198171438330264	0.08760116095718573	0.1428571428425656	0.9240884638318944	2.028871123489059	1.8818895155449655	0.9275549705788902
3	3	class_weight		300	5	0.3	1	0.6360951078996192	0.0903439725726613	0.12244897957934195	0.9246411483198288	1.7120706478141983	1.6248783069338923	0.9490719859531901
3	1	class_weight		300	5	0.3	3	0.6059534991522012	0.07608248209983957	0.12244897957934195	0.9181111775199157	1.5644201114900493	1.4953074292410018	0.9558221622276247
3	2	class_weight		300	5	0.3	3	0.6473614550422679	0.08348998248702864	0.09183673468450645	0.9187089061511136	1.1428452004626646	1.1297267515917053	0.9885212272894873
3	3	class_weight		300	5	0.3	3	0.6299982911825017	0.09219093923367315	0.13265306121095377	0.9150717703294554	1.6478871302235187	1.5619429029206813	0.9478457946509653
3	1	class_weight		300	10	0.1	1	0.617109067177379	0.0788900980288541	0.11224489794773011	0.9246861924630921	1.5523625017328189	1.4903626136428954	0.960060937091471
3	2	class_weight		300	10	0.1	1	0.6506215157910146	0.09339721405356757	0.08163265305289463	0.934249850562258	1.2630301113502052	1.2415582524965816	0.9829997152950132
3	3	class_weight		300	10	0.1	1	0.6195256810858315	0.08522766053859719	0.13265306121095377	0.9270334928174221	1.9431048444002836	1.817999081400957	0.9356155264648174
3	1	class_weight		300	10	0.1	3	0.6028581187406225	0.0722495429659386	0.1428571428425656	0.9157202629951242	1.8108744897120705	1.6950352595897205	0.9360313213923989
3	2	class_weight		300	10	0.1	3	0.6521829293582346	0.0906682334598604	0.11224489794773011	0.9276748356190815	1.6217343632382866	1.5519478370914732	0.9569679573017081
3	3	class_weight		300	10	0.1	3	0.6296626306024802	0.09072050476876593	0.1428571428425656	0.905502392339082	1.5970462449726488	1.5117539084971876	0.9465936864919122
3	1	class_weight		300	10	0.3	1	0.6198110445612794	0.07775592416638104	0.08163265305289463	0.942618051399028	1.4601849309065027	1.4226187994132329	0.974273021656375
3	2	class_weight		300	10	0.3	1	0.615873964648621	0.08707555875057177	0.061224489789670974	0.9473998804486109	1.1746539271629965	1.1639608174321334	0.990896789913921
3	3	class_weight		300	10	0.3	1	0.6020713309247143	0.08599541491683625	0.11224489794773011	0.9443779904249738	2.146705830256266	2.0179939312762234	0.9400421247135963
3	1	class_weight		300	10	0.3	3	0.6216042304548837	0.07931225079629839	0.10204081631611829	0.9450089659238194	1.9528158500972657	1.855589724296895	0.9502123329633532
3	2	class_weight		300	10	0.3	3	0.6314850506849483	0.0871775967063694	0.040816326526447316	0.9450089659238194	0.731267212447844	0.7422358897187581	1.0149995374762195
3	3	class_weight		300	10	0.3	3	0.5942321306513035	0.08818819150233138	0.08163265305289463	0.9449760765493722	1.5265697709827484	1.4835844683140016	0.9718418910478148
3	1	class_weight		500	5	0.1	1	0.6320126376910596	0.08159788538063112	0.1836734693690129	0.8983861326903863	1.9892645099999802	1.807562847044667	0.9086588626426758
3	2	class_weight		500	5	0.1	1	0.655677812069239	0.10149262784491164	0.20408163263223658	0.8894202032224183	2.0623698756303517	1.8455596783843444	0.8948732618568532
3	3	class_weight		500	5	0.1	1	0.6429364808124207	0.09949388787090095	0.22448979589546023	0.8875598086071319	2.2849941968482885	1.9965260922211339	0.8737554222785409
3	1	class_weight		500	5	0.1	3	0.6190974297668859	0.0753887309178422	0.16326530610578927	0.8846383741728354	1.4962718286700878	1.4152478415822243	0.9458494101819738
3	2	class_weight		500	5	0.1	3	0.6736889615379924	0.09709124756850966	0.2448979591586839	0.8816497310168462	2.416052210653869	2.069263894118434	0.8564648813602814
3	3	class_weight		500	5	0.1	3	0.6618829948247241	0.10570039079072115	0.2755102040535194	0.8582535885116134	2.3025493107482182	1.9436836652422447	0.844144198408132
3	1	class_weight		500	5	0.3	1	0.6117508569476805	0.07701799167511714	0.08163265305289463	0.9282725642502794	1.150370210530722	1.1380950792216464	0.9893293978752157
3	2	class_weight		500	5	0.3	1	0.6104425631579589	0.08613633379786562	0.13265306121095377	0.9366407650870494	2.260931939847795	2.09366543735182	0.9260187703321338
3	3	class_weight		500	5	0.3	1	0.6310540962796602	0.08677294675782038	0.10204081631611829	0.9431818181761772	1.8863633041371335	1.7959180509038035	0.9520531003234635
3	1	class_weight		500	5	0.3	3	0.6064566890713249	0.0759484501084273	0.11224489794773011	0.929468021512675	1.666179385971796	1.5914041324370323	0.9551217168894782
3	2	class_weight		500	5	0.3	3	0.6452938019200507	0.08426392540805804	0.10204081631611829	0.9288702928814773	1.483957010956638	1.4345736275892775	0.9667218134741683
3	3	class_weight		500	5	0.3	3	0.6229860365198712	0.0851020714737438	0.11224489794773011	0.9354066985589988	1.8309916278886138	1.737717039793716	0.9490578738951567
3	1	class_weight		500	10	0.1	1	0.6128944704002341	0.07828154945837015	0.10204081631611829	0.9390316796118409	1.7502225292938107	1.6736691929476877	0.9562607882328903
3	2	class_weight		500	10	0.1	1	0.6448333069031558	0.09286882668939728	0.08163265305289463	0.9444112372926217	1.5101550450718544	1.4685097201661996	0.9724231361918049
3	3	class_weight		500	10	0.1	1	0.6071550629821306	0.07996417198254083	0.09183673468450645	0.9437799043005756	1.697585162997983	1.6335212028149326	0.9622617005878142
3	1	class_weight		500	10	0.1	3	0.5996316039864841	0.0751508729378053	0.11224489794773011	0.9336521219310601	1.7792272351787293	1.6917629364645352	0.9508414019428607
3	2	class_weight		500	10	0.1	3	0.6505361259865572	0.09353430723206013	0.10204081631611829	0.9408248655054344	1.806703092184015	1.724386432643005	0.9544381819214504
3	3	class_weight		500	10	0.1	3	0.6252563226247436	0.08474215295253747	0.12244897957934195	0.9348086124346004	2.000853117119042	1.8782996553571658	0.9387493860884363
3	1	class_weight		500	10	0.3	1	0.6155964477841347	0.07646741633323444	0.08163265305289463	0.9462044231862152	1.5634564995618145	1.5174600350669805	0.9705802622955673
3	2	class_weight		500	10	0.3	1	0.6199604767190797	0.08784260852211381	0.061224489789670974	0.9485953377110067	1.2034881382281317	1.1910296683825035	0.9896480227060218
3	3	class_weight		500	10	0.3	1	0.6050373498681769	0.09246312826817683	0.08163265305289463	0.9479665071713639	1.61941220474015	1.568847927108396	0.9687761437897834
3	1	class_weight		500	10	0.3	3	0.6203965746489869	0.08000440373370117	0.09183673468450645	0.9462044231862152	1.7786513546304543	1.7071425394503528	0.959796037160148
3	2	class_weight		500	10	0.3	3	0.6335405052636716	0.08742356108830229	0.051020408158059145	0.9473998804486109	0.9683526999180015	0.9699673478601111	1.0016674071944234
3	3	class_weight		500	10	0.3	3	0.5949370178693487	0.08541178586475717	0.08163265305289463	0.9467703349225672	1.5810234233769356	1.5335929241376036	0.9700001186900453
4	1	none		100	5	0.1	1	0.6902545836027179	0.10824243095535158	0.0	0.9999999999940228	0.0	0.0	0.9999999900059774
4	2	none		100	5	0.1	1	0.6925875550459275	0.09959265458935779	0.0	0.9999999999940228	0.0	0.0	0.9999999900059774
4	3	none		100	5	0.1	1	0.7077784830017069	0.1076187341951728	0.0	0.9999999999940228	0.0	0.0	0.9999999900059774
4	1	none		100	5	0.1	3	0.694350244580797	0.10790027661161225	0.0	0.9999999999940228	0.0	0.0	0.9999999900059774
4	2	none		100	5	0.1	3	0.6951187528209132	0.09822376220807227	0.0	0.9999999999940228	0.0	0.0	0.9999999900059774
4	3	none		100	5	0.1	3	0.7067863767169293	0.11196335344853173	0.0	0.9999999999940228	0.0	0.0	0.9999999900059774
4	1	none		100	5	0.3	1	0.6864791343913537	0.11441948687488623	0.0	0.9994022713628249	0.0	0.0	1.0005980761184174
4	2	none		100	5	0.3	1	0.6497493199312002	0.08816957989757389	0.0	0.998804542731627	0.0	0.0	1.0011968780729958
4	3	none		100	5	0.3	1	0.6880565192474781	0.10366627155047277	0.0	0.9982068141004292	0.0	0.0	1.0017963971556563
4	1	none		100	5	0.3	3	0.6901783427058809	0.11035058184810259	0.0	0.9999999999940228	0.0	0.0	0.9999999900059774
4	2	none		100	5	0.3	3	0.6667723873769471	0.08931543885201981	0.0	0.9999999999940228	0.0	0.0	0.9999999900059774
4	3	none		100	5	0.3	3	0.6957129916626099	0.10305248976813162	0.0	0.9999999999940228	0.0	0.0	0.9999999900059774
4	1	none		100	10	0.1	1	0.6881198384912841	0.10900564818446763	0.0	0.9999999999940228	0.0	0.0	0.9999999900059774
4	2	none		100	10	0.1	1	0.6774064676677605	0.09376402580490359	0.0	0.9999999999940228	0.0	0.0	0.9999999900059774
4	3	none		100	10	0.1	1	0.6992870391481443	0.10738404673181741	0.0	0.9999999999940228	0.0	0.0	0.9999999900059774
4	1	none		100	10	0.1	3	0.6876745916537566	0.10656280217613666	0.0	0.9999999999940228	0.0	0.0	0.9999999900059774
4	2	none		100	10	0.1	3	0.6909773473047318	0.10136210000434623	0.0	0.9999999999940228	0.0	0.0	0.9999999900059774
4	3	none		100	10	0.1	3	0.6987879049303369	0.1078917269201845	0.0	0.9999999999940228	0.0	0.0	0.9999999900059774
4	1	none		100	10	0.3	1	0.6537412932895812	0.09653490381598953	0.0	0.9970113568380334	0.0	0.0	1.0029975918644185
4	2	none		100	10	0.3	1	0.631725971918953	0.08758000354229944	0.0	0.9964136282068357	0.0	0.0	1.0035992700778549
4	3	none		100	10	0.3	1	0.6544358242801067	0.08821832327786114	0.010309278349452652	0.9952181709444399	2.1679642132921626	2.155923323572642	0.9944459823989077
4	1	none		100	10	0.3	3	0.6649914000268368	0.10558356019459342	0.0	0.9982068141004292	0.0	0.0	1.0017963971556563
4	2	none		100	10	0.3	3	0.6699165619625017	0.0976813030583214	0.0	0.9999999999940228	0.0	0.0	0.9999999900059774
4	3	none		100	10	0.3	3	0.6752762184112743	0.10093369809895068	0.0	0.9999999999940228	0.0	0.0	0.9999999900059774
4	1	none		300	5	0.1	1	0.6629450943557339	0.0989726650991788	0.0	0.9934249850508463	0.0	0.0	1.006618521762498
4	2	none		300	5	0.1	1	0.611415397001598	0.08280103287830026	0.010204081631611829	0.9958158995756378	2.4536023795088098	2.438769677826366	0.9939547147727184
4	3	none		300	5	0.1	1	0.6384542860840148	0.09268719211644895	0.010309278349452652	0.9940227136820442	1.732288766663197	1.724739380660045	0.9956419486916251
4	1	none		300	5	0.1	3	0.6704471986044866	0.1078866042608356	0.0	0.9964136282068357	0.0	0.0	1.0035992700778549
4	2	none		300	5	0.1	3	0.6285299535235493	0.08334655945970179	0.0	0.9970113568380334	0.0	0.0	1.0029975918644185
4	3	none		300	5	0.1	3	0.6661223433427204	0.09557143264254359	0.0	0.9958158995756378	0.0	0.0	1.004201670594061
4	1	none		300	5	0.3	1	0.6260414506507923	0.08529501117123292	0.010204081631611829	0.9796772265332955	0.4969676147278707	0.5021005930771986	1.0103285872711494
4	2	none		300	5	0.3	1	0.6066793124900887	0.07833221507474464	0.010204081631611829	0.9808726837956911	0.5286724039468715	0.533481863728195	1.00909723007801
4	3	none		300	5	0.3	1	0.6042851596921389	0.08037984013995768	0.04123711339781061	0.9766885833773061	1.802039480061784	1.768965669293956	0.9816464460661599
4	1	none		300	5	0.3	3	0.6427412566939508	0.09240445929263537	0.010204081631611829	0.9844590555828784	0.6530527120400818	0.6565929837854679	1.0054211017726267
4	2	none		300	5	0.3	3	0.6041969088890786	0.07787065860537529	0.010204081631611829	0.9838613269516805	0.6284837646734011	0.6322747402040566	1.0060319286812254
4	3	none		300	5	0.3	3	0.6381615839192512	0.08810700052722269	0.020618556698905305	0.9850567842140763	1.3877885444050344	1.3797928903896808	0.9942385546231274
4	1	none		300	10	0.1	1	0.6387309855203289	0.09094175560448747	0.0	0.9856545128452741	0.0	0.0	1.0145542650312354
4	2	none		300	10	0.1	1	0.6102107908315747	0.0791251260456681	0.0	0.9868499701076698	0.0	0.0	1.0133252471575218
4	3	none		300	10	0.1	1	0.6158700032659399	0.07822136220062254	0.010309278349452652	0.9886431560012634	0.9067974466970701	0.9077582885717749	1.001059589228256
4	1	none		300	10	0.1	3	0.6478463471461509	0.09327916163766478	0.0	0.9934249850508463	0.0	0.0	1.006618521762498
4	2	none		300	10	0.1	3	0.6158922624638618	0.0819985723682842	0.010204081631611829	0.9922295277884505	1.3164138480186969	1.3131851220822863	0.997547322139304
4	3	none		300	10	0.1	3	0.627383982105114	0.08572223042973395	0.020618556698905305	0.9916317991572527	2.494733858752253	2.463914579396079	0.987646255653528
4	1	none		300	10	0.3	1	0.6535186698708174	0.08886728566807844	0.030612244894835487	0.9790794979020976	1.4778940299989702	1.4632646061233274	0.990101158569134
4	2	none		300	10	0.3	1	0.5928065189016432	0.07804315002684509	0.040816326526447316	0.9820681410580869	2.330495153106013	2.276189205858249	0.9766976685275066
4	3	none		300	10	0.3	1	0.5861437876276335	0.07261969334166088	0.04123711339781061	0.9748953974837126	1.6702502303127982	1.6426110289914528	0.9834520495658476
4	1	none		300	10	0.3	3	0.6434884174829526	0.09115447901188298	0.020408163263223658	0.9802749551644934	1.035353010240459	1.0346315096923013	0.9993031257024885
4	2	none		300	10	0.3	3	0.6128792222208668	0.08084739559539247	0.020408163263223658	0.9820681410580869	1.1409715856207212	1.1380946029291246	0.9974784699833279
4	3	none		300	10	0.3	3	0.6043498622759287	0.07206840735334907	0.030927835048357957	0.9796772265332955	1.5384848495183405	1.52183066355197	0.989174933145144
4	1	none		500	5	0.1	1	0.6531893091964819	0.09586402870289748	0.010204081631611829	0.9892408846324613	0.9478799890435895	0.9484118162986094	1.0005610602421902
4	2	none		500	5	0.1	1	0.5965362235749051	0.07851577826318164	0.020408163263223658	0.9922295277884505	2.6602529842571356	2.6263702441645727	0.9872633291286187
4	3	none		500	5	0.1	1	0.6339928888779339	0.08959124618904037	0.020618556698905305	0.9910340705260549	2.3270149465996965	2.299653790751371	0.9882419409645581
4	1	none		500	5	0.1	3	0.6621979335667323	0.10511092241744341	0.0	0.9958158995756378	0.0	0.0	1.004201670594061
4	2	none		500	5	0.1	3	0.6120009270893055	0.08157932720806123	0.010204081631611829	0.9928272564196484	1.4269739543008044	1.4226170629315922	0.9969467518129392
4	3	none		500	5	0.1	3	0.651690586082166	0.09016047676587904	0.0	0.9922295277884505	0.0	0.0	1.0078313151499891
4	1	none		500	5	0.3	1	0.6313630652500092	0.08484170754544904	0.030612244894835487	0.9742976688525147	1.1970619576107608	1.1910294365472827	0.9949605507085546
4	2	none		500	5	0.3	1	0.6053862668797345	0.07970462996459242	0.020408163263223658	0.9808726837956911	1.0683588161978714	1.06696372745639	0.9986941658514742
4	3	none		500	5	0.3	1	0.5986529538270038	0.07961545013008114	0.05154639174726326	0.9701135684341297	1.7641298441007869	1.7247416904302217	0.9776727481576388
4	1	none		500	5	0.3	3	0.6463032313941716	0.09396982381380069	0.030612244894835487	0.981470412426889	1.672664631497091	1.6520728404408596	0.9876892191087657
4	2	none		500	5	0.3	3	0.6044378301230833	0.07800227206634282	0.020408163263223658	0.9802749551644934	1.035353010240459	1.0346315096923013	0.9993031257024885
4	3	none		500	5	0.3	3	0.6256678230969738	0.08547669198158508	0.030927835048357957	0.9802749551644934	1.5860726963627654	1.5679467208722506	0.9885717777042572
4	1	none		500	10	0.1	1	0.6420428900789246	0.0899873903914574	0.010204081631611829	0.9784817692708998	0.4687855782284426	0.47420612865494793	1.0115629532784136
4	2	none		500	10	0.1	1	0.6047031484440758	0.07782325535131793	0.030612244894835487	0.9826658696892848	1.7901986035290285	1.766008832633735	0.986487650727917
4	3	none		500	10	0.1	1	0.606885587345407	0.07627075172381234	0.020618556698905305	0.9802749551644934	1.0462514629764357	1.0452978139148337	0.9990884987425454
4	1	none		500	10	0.1	3	0.6385876526342755	0.09167346890084876	0.010204081631611829	0.9898386132636591	1.0042440080820072	1.0042006917334745	0.9999568567095006
4	2	none		500	10	0.1	3	0.6069293826317137	0.0801049424667102	0.030612244894835487	0.9892408846324613	2.903506071084719	2.8452354488958282	0.9799309352908697
4	3	none		500	10	0.1	3	0.6130015220512568	0.07749412604582881	0.020618556698905305	0.986252241476472	1.5102963835500212	1.4997747935323849	0.9930334169933793
4	1	none		500	10	0.3	1	0.653317393903168	0.08906288124540214	0.030612244894835487	0.9784817692708998	1.4359642445872602	1.4226183859648438	0.9907059851717304
4	2	none		500	10	0.3	1	0.592888859070227	0.07598386573899497	0.040816326526447316	0.9802749551644934	2.1147635949298165	2.0692630193846027	0.9784843105858554
4	3	none		500	10	0.3	1	0.5797413129078574	0.07239151858800622	0.05154639174726326	0.9742976688525147	2.060160977308052	2.0055134842184006	0.9734741535767426
4	1	none		500	10	0.3	3	0.638974956390207	0.0896321162075223	0.040816326526447316	0.9784817692708998	1.9349872797303318	1.8968245146197917	0.980277501118389
4	2	none		500	10	0.3	3	0.6077131390511973	0.07871432659653457	0.030612244894835487	0.9796772265332955	1.5222902721617044	1.5063017792315958	0.9894970700099743
4	3	none		500	10	0.3	3	0.6040294304323981	0.07225789105096203	0.030927835048357957	0.9760908547461083	1.3029249867269654	1.2935561595520564	0.9928093786675363
4	1	undersample	0.6	100	5	0.1	1	0.6948076899618185	0.11440406476101109	0.46938775505414415	0.7878063359187818	3.2842901949545333	2.212072330085032	0.673531316033038
4	2	undersample	0.6	100	5	0.1	1	0.6834508459689913	0.10077305466520844	0.3469387754748022	0.8188882247410707	2.402021318277393	1.9156057402824214	0.7974973834270476
4	3	undersample	0.6	100	5	0.1	1	0.6939413732969355	0.10767774930077834	0.48453608242427465	0.791392707705969	3.566074317115907	2.3227187020582982	0.6513377063538243
4	1	undersample	0.6	100	5	0.1	3	0.6991839174402577	0.11280530900719056	0.47959183668575595	0.7901972504435733	3.4709790999027526	2.285917676677504	0.6585800652132299
4	2	undersample	0.6	100	5	0.1	3	0.6906113909999145	0.10225116357543271	0.37755102036963767	0.8254632396842472	2.868683865016882	2.163160345448204	0.7540601957367077
4	3	undersample	0.6	100	5	0.1	3	0.7019552504606208	0.10780455848293939	0.4536082473759167	0.7925881649683647	3.1724211333884176	2.1869929719140706	0.6893766143380728
4	1	undersample	0.6	100	5	0.3	1	0.6767660441343303	0.10163380110207203	0.5306122448438151	0.7387925881605572	3.1972936713926488	2.031382726827602	0.6353444205110672
4	2	undersample	0.6	100	5	0.3	1	0.6219945838466887	0.08380053952953123	0.357142857106414	0.7794381350820118	1.9632639890928576	1.6192411187981188	0.8247699281203964
4	3	undersample	0.6	100	5	0.3	1	0.6620306751868672	0.0914400265669903	0.42268041232755876	0.7638971906708674	2.3688064087992755	1.7902387338218642	0.7557556005774462
4	1	undersample	0.6	100	5	0.3	3	0.6899221732925089	0.107954590524158	0.540816326475427	0.7459653317349315	3.4585096571061884	2.128907478966792	0.6155563105071677
4	2	undersample	0.6	100	5	0.3	3	0.656656745184625	0.09410965752153916	0.37755102036963767	0.8033472803299262	2.4778512850079006	1.9198870059065984	0.7748192931287899
4	3	undersample	0.6	100	5	0.3	3	0.679879345086609	0.10514234180386822	0.4639175257253694	0.7943813508619583	3.3433026020161285	2.25620343829749	0.6748427149561318
4	1	undersample	0.6	100	10	0.1	1	0.6871592031911389	0.10825521640637001	0.4897959183173678	0.7734608487700332	3.277677947524731	2.1620805676955825	0.659637880698921
4	2	undersample	0.6	100	10	0.1	1	0.6492827256425583	0.09280440327449746	0.418367346896085	0.8123132097978941	3.113140961419237	2.229071764479849	0.7160201741498518
4	3	undersample	0.6	100	10	0.1	1	0.6735569783277154	0.09845884220653447	0.38144329892974815	0.7901972504435733	2.322601977833189	1.818104298228539	0.7827877063545223
4	1	undersample	0.6	100	10	0.1	3	0.688470546616734	0.10895756970500803	0.4897959183173678	0.783024506869199	3.464462640532883	2.2573788803342487	0.6515812349306805
4	2	undersample	0.6	100	10	0.1	3	0.6750003049635873	0.10233872153654197	0.3673469387380258	0.8254632396842472	2.7461332907328657	2.104696552327982	0.766421838287742
4	3	undersample	0.6	100	10	0.1	3	0.6817125849606547	0.10374949263696326	0.39175257727920076	0.8015540944363326	2.6014905751575257	1.9741024962215201	0.7588351420750691
4	1	undersample	0.6	100	10	0.3	1	0.6747380362784683	0.10599082583368082	0.5510204081070388	0.7262402869054021	3.2557561249098894	2.0127884477609337	0.6182245653485735
4	2	undersample	0.6	100	10	0.3	1	0.6164594947363284	0.0871936300937733	0.3469387754748022	0.7692767483516482	1.7712920235120566	1.5037008968934213	0.8489288379445276
4	3	undersample	0.6	100	10	0.3	1	0.641979036362852	0.09045542176338257	0.4329896906770114	0.7495517035221186	2.2854414360008883	1.7288585287968452	0.7564658970074605
4	1	undersample	0.6	100	10	0.3	3	0.6833715554362809	0.10181851834900367	0.540816326475427	0.7328153018485786	3.23032549847659	2.0241290387357442	0.6266021821599901
4	2	undersample	0.6	100	10	0.3	3	0.6340345462751747	0.09388773715332392	0.40816326526447316	0.7836222355003968	2.497618476892663	1.8863456110887287	0.7552576999107502
4	3	undersample	0.6	100	10	0.3	3	0.6548024722549158	0.09404570706360271	0.39175257727920076	0.760908547514878	2.0497456778787115	1.6385050859086132	0.7993699331064577
4	1	undersample	0.6	300	5	0.1	1	0.6759670395354795	0.10224500473174136	0.5306122448438151	0.7148834429126427	2.8343814477559452	1.8610361729041163	0.6565933974884478
4	2	undersample	0.6	300	5	0.1	1	0.6232662820059285	0.08524838053093964	0.3979591836328613	0.7597130902524823	2.089931611198973	1.6561832997443988	0.7924581215817615
4	3	undersample	0.6	300	5	0.1	1	0.6364269384585997	0.08574769671694832	0.4329896906770114	0.7615062761460759	2.438277408493326	1.815518100539341	0.7445904513705115
4	1	undersample	0.6	300	5	0.1	3	0.667110896958903	0.09653399337898269	0.5102040815805915	0.7196652719622256	2.6741292550956572	1.8199816588975244	0.6805885050949523
4	2	undersample	0.6	300	5	0.1	3	0.6162795662197934	0.08709187653910545	0.357142857106414	0.7776449491884182	1.9429509292722362	1.6061827232664072	0.8266717803514058
4	3	undersample	0.6	300	5	0.1	3	0.6557884163888564	0.09325941339421023	0.44329896902646404	0.7543335325717015	2.4450751448041257	1.8044748053012145	0.7380038133736044
4	1	undersample	0.6	300	5	0.3	1	0.6565896531954084	0.0990923994356351	0.540816326475427	0.6826060968279581	2.532998454294794	1.703927844962421	0.6726920092443652
4	2	undersample	0.6	300	5	0.3	1	0.6043829366773608	0.0878549071500101	0.37755102036963767	0.744172145841338	1.7644016492655412	1.4758010102272678	0.8364314288629098
4	3	undersample	0.6	300	5	0.3	1	0.5982801437013576	0.07633343512225836	0.40206185562865343	0.7065152420758727	1.6187231732630083	1.369958170137797	0.8463202211339295
4	1	undersample	0.6	300	5	0.3	3	0.6755919343230419	0.0998351330727697	0.540816326475427	0.6927674835583219	2.655728402323136	1.7602834333300643	0.6628250860415347
4	2	undersample	0.6	300	5	0.3	3	0.6157733266647962	0.08592029272665996	0.418367346896085	0.7328153018485786	1.9728403061874962	1.565835671474821	0.7936960973655223
4	3	undersample	0.6	300	5	0.3	3	0.6130169274283496	0.0858373688839533	0.4123711339781061	0.7142857142814448	1.754385906400445	1.4432989183863418	0.8226804009180432
4	1	undersample	0.6	300	10	0.1	1	0.6384839650145773	0.08830834375496566	0.5102040815805915	0.7089061566006641	2.5367897812930336	1.7527133452751755	0.6909178414515285
4	2	undersample	0.6	300	10	0.1	1	0.6138764531514938	0.08354429879806177	0.3673469387380258	0.7387925881605572	1.6422823640289637	1.4063418878037244	0.8563337841190494
4	3	undersample	0.6	300	10	0.1	1	0.6099420141606227	0.07883941607224297	0.42268041232755876	0.7250448296430063	1.9306288137660335	1.5372702262920197	0.7962536330259226
4	1	undersample	0.6	300	10	0.1	3	0.6581388682191347	0.09563750114169525	0.5510204081070388	0.7095038852318619	2.9974746384267754	1.8968253313080867	0.6328077899364276
4	2	undersample	0.6	300	10	0.1	3	0.619207216658331	0.08703293850348105	0.3877551020012495	0.7381948595293593	1.7857685794691318	1.481082787348498	0.8293811339939154
4	3	undersample	0.6	300	10	0.1	3	0.6380445030533457	0.0895271716846505	0.42268041232755876	0.7405857740541507	2.09014969000243	1.6293647524254993	0.7795445174656882
4	1	undersample	0.6	300	10	0.3	1	0.6390268002000561	0.0850372458444014	0.5612244897386506	0.6855947399839475	2.7891501420142535	1.785035249918032	0.6399925178418051
4	2	undersample	0.6	300	10	0.3	1	0.6027300340339363	0.08436552085443205	0.3673469387380258	0.7387925881605572	1.6422823640289637	1.4063418878037244	0.8563337841190494
4	3	undersample	0.6	300	10	0.3	1	0.6085308816189203	0.08519854090537587	0.3711340205802955	0.7130902570190492	1.4668032312304466	1.2935566557925156	0.8818883225661881
4	1	undersample	0.6	300	10	0.3	3	0.6423478536662723	0.08901692386790325	0.5306122448438151	0.6778242677783752	2.3783172612006096	1.6469652283094822	0.6924918014070576
4	2	undersample	0.6	300	10	0.3	3	0.6156879368603388	0.09305335039488122	0.44897959179092045	0.731022115954985	2.214485514832962	1.669206286951526	0.7537670730407007
4	3	undersample	0.6	300	10	0.3	3	0.6086910975406856	0.0815018218367655	0.4123711339781061	0.7148834429126427	1.7595350472578422	1.4463247021761423	0.8219925410606768
4	1	undersample	0.6	500	5	0.1	1	0.665689766641863	0.09810207740315317	0.540816326475427	0.692169754927124	2.648284701313993	1.7568654073570307	0.6633974738450454
4	2	undersample	0.6	500	5	0.1	1	0.6177372921673152	0.08493456741658749	0.3979591836328613	0.7447698744725358	1.928869056405451	1.559217068197806	0.8083581639361245
4	3	undersample	0.6	500	5	0.1	1	0.6254644721193485	0.08380213810345438	0.4123711339781061	0.7292289300613913	1.889934481689643	1.5229511736319925	0.8058221962123765
4	1	undersample	0.6	500	5	0.1	3	0.6607920514290594	0.0947498618235059	0.5204081632122033	0.7017334130262898	2.5529355713905493	1.744775206115598	0.6834387832341131
4	2	undersample	0.6	500	5	0.1	3	0.6114245459092185	0.08925836502236037	0.3673469387380258	0.7662881051956588	1.9038032365279332	1.5717938675206176	0.8256072992864267
4	3	undersample	0.6	500	5	0.1	3	0.6380968813354613	0.0884904717652367	0.42268041232755876	0.7334130304797765	2.014213571014339	1.5855253436917907	0.7871684246230151
4	1	undersample	0.6	500	5	0.3	1	0.6528934945167546	0.09928020056471715	0.5510204081070388	0.6772265391471775	2.5749999187720225	1.7071428040574368	0.6629680901588328
4	2	undersample	0.6	500	5	0.3	1	0.6027818778437855	0.08645103465611803	0.37755102036963767	0.7375971308981615	1.7049926557916726	1.438821943043964	0.8438874625685439
4	3	undersample	0.6	500	5	0.3	1	0.597371226452881	0.07644667762741107	0.4123711339781061	0.6999402271326961	1.6369608772315487	1.374296581959702	0.8395414848975027
4	1	undersample	0.6	500	5	0.3	3	0.670264220452078	0.09900851933296288	0.540816326475427	0.679019725040771	2.491537269029886	1.6848895456121913	0.6762449599450917
4	2	undersample	0.6	500	5	0.3	3	0.6119826292740647	0.08544902077709686	0.40816326526447316	0.7316198445861828	1.8800398675276095	1.520839904972573	0.8089402317686967
4	3	undersample	0.6	500	5	0.3	3	0.6069133170241742	0.08421588135348691	0.40206185562865343	0.7053197848134769	1.609428500351944	1.364400530691061	0.8477546621663614
4	1	undersample	0.6	500	10	0.1	1	0.6367121265720874	0.08618506885574898	0.5102040815805915	0.6915720262959261	2.3356749891338726	1.654208141081371	0.7082355744786406
4	2	undersample	0.6	500	10	0.1	1	0.6054350610537103	0.08253863299152417	0.37755102036963767	0.7298266586925892	1.6385100249801137	1.397439897542114	0.8528723412442802
4	3	undersample	0.6	500	10	0.1	1	0.6034594314799638	0.07860498843358237	0.40206185562865343	0.7136879856502469	1.6761211741868327	1.4042786241401537	0.8378144903874418
4	1	undersample	0.6	500	10	0.1	3	0.6531008697561513	0.09341048749654536	0.5510204081070388	0.6945606694519154	2.790784462857249	1.8040256606050817	0.6464224151693346
4	2	undersample	0.6	500	10	0.1	3	0.6123760323017431	0.08658704617143381	0.3877551020012495	0.7381948595293593	1.7857685794691318	1.481082787348498	0.8293811339939154
4	3	undersample	0.6	500	10	0.1	3	0.6274887386693452	0.08792840254875589	0.39175257727920076	0.7250448296430063	1.6983787177986631	1.4247870390023596	0.838910077644694
4	1	undersample	0.6	500	10	0.3	1	0.6368432609146468	0.08778713132193636	0.5510204081070388	0.6867901972463432	2.6910998420395416	1.7592693002259887	0.6537361586635404
4	2	undersample	0.6	500	10	0.3	1	0.6027727289361651	0.08438545559978662	0.37755102036963767	0.7358039450045679	1.689303402867436	1.4290561836194096	0.8459440526199645
4	3	undersample	0.6	500	10	0.3	1	0.6069287224012669	0.08522326750628918	0.3711340205802955	0.7130902570190492	1.4668032312304466	1.2935566557925156	0.8818883225661881
4	1	undersample	0.6	500	10	0.3	3	0.6397251668150823	0.08787352652776055	0.5204081632122033	0.6772265391471775	2.2767138783969747	1.6123015371653568	0.7081704599321164
4	2	undersample	0.6	500	10	0.3	3	0.6152792856532929	0.09091108240289472	0.4591836734225323	0.7298266586925892	2.293579811575197	1.6995890645782468	0.741020230935498
4	3	undersample	0.6	500	10	0.3	3	0.6069841817588011	0.08084887812079242	0.4329896906770114	0.7124925283878513	1.892421028996876	1.5060119070609788	0.7958122770042705
4	1	undersample	0.8	100	5	0.1	1	0.6979061200092709	0.10819688798913257	0.6020408162650979	0.6688583383104073	3.055678879273453	1.8180762728933797	0.5949827564239583
4	2	undersample	0.8	100	5	0.1	1	0.6745337106749454	0.09867565876014286	0.49999999994897965	0.7561267184652951	3.1004900623520273	2.050245013721915	0.6612648134603926
4	3	undersample	0.8	100	5	0.1	1	0.6922437007413067	0.10242884489836832	0.5773195875693485	0.7029288702886854	3.2318789619397754	1.9433715039783792	0.6013131972285177
4	1	undersample	0.8	100	5	0.1	3	0.7025080205423471	0.11129600946431265	0.6224489795283216	0.6652719665232202	3.2766890818697654	1.8595662707642273	0.5675137895403304
4	2	undersample	0.8	100	5	0.1	3	0.685713675787111	0.10730088702567253	0.47959183668575595	0.7680812910892524	3.0521021466233944	2.0679306911415103	0.6775430707351274
4	3	undersample	0.8	100	5	0.1	3	0.7024882765080324	0.10397273571543256	0.5876288659188011	0.7065152420758727	3.430447937139521	2.0022465563552414	0.5836691180686844
4	1	undersample	0.8	100	5	0.3	1	0.6801755370408773	0.1128607061689684	0.6224489795283216	0.6491332934808779	3.0501403367763267	1.7740325605788783	0.5816232481789471
4	2	undersample	0.8	100	5	0.3	1	0.6267276187223246	0.08921481208348353	0.40816326526447316	0.7208607292246213	1.7809938102382827	1.4622208100941518	0.8210139664037239
4	3	undersample	0.8	100	5	0.3	1	0.6568729549361909	0.09252758561904736	0.5360824741715379	0.692169754927124	2.598317065839804	1.7414872818288287	0.6702366230592379
4	1	undersample	0.8	100	5	0.3	3	0.6887633116605877	0.11206135334806425	0.5816326530018743	0.6491332934808779	2.572069564662584	1.657702556606493	0.6445014371542716
4	2	undersample	0.8	100	5	0.3	3	0.6447448674628249	0.09050646359666889	0.44897959179092045	0.7358039450045679	2.269314477603582	1.6994181643041628	0.7488685056139155
4	3	undersample	0.8	100	5	0.3	3	0.6748787596822795	0.09773779990114619	0.5670103092198959	0.7077106993382684	3.1707078396637485	1.939894099911511	0.6118173500369423
4	1	undersample	0.8	100	10	0.1	1	0.6771167522597802	0.11193921473362858	0.5816326530018743	0.6515242080056693	2.5992552477484803	1.669076158726616	0.6421362943019336
4	2	undersample	0.8	100	10	0.1	1	0.6405302706856801	0.09234495342179341	0.43877551015930866	0.7286312014301936	2.0991989626192784	1.6168973599868932	0.7702449209375645
4	3	undersample	0.8	100	10	0.1	1	0.6681188802139499	0.09515069691349029	0.5567010308704432	0.7083084279694662	3.0494661490198234	1.9085262145555122	0.6258558353481969
4	1	undersample	0.8	100	10	0.1	3	0.6901905412493748	0.10736714546051859	0.6020408162650979	0.6461446503248885	2.7624306190094883	1.7013754343522034	0.6158979686295076
4	2	undersample	0.8	100	10	0.1	3	0.6613745318808935	0.09871012603504153	0.49999999994897965	0.752540346678108	3.041062672987214	2.02053131907234	0.664416194578772
4	3	undersample	0.8	100	10	0.1	3	0.685215767711562	0.09900149419517884	0.5670103092198959	0.7106993424942577	3.2169912224222297	1.9599343275232555	0.6092445269022565
4	1	undersample	0.8	100	10	0.3	1	0.6572880198104346	0.09507940525863132	0.6020408162650979	0.631201434544942	2.589203270269965	1.6324380199198003	0.6304788862164384
4	2	undersample	0.8	100	10	0.3	1	0.6216225282701245	0.08239369208185285	0.49999999994897965	0.7023311416574876	2.359437671663526	1.6797188188778112	0.7119148835574646
4	3	undersample	0.8	100	10	0.3	1	0.62664144292924	0.0851149465944132	0.4536082473759167	0.6652719665232202	1.6499999550773947	1.3551545985342086	0.8213058296541857
4	1	undersample	0.8	100	10	0.3	3	0.6714962733449625	0.09972815066429953	0.5714285713702624	0.6341900777009314	2.311546779423701	1.5620914603901184	0.6757775577719869
4	2	undersample	0.8	100	10	0.3	3	0.6227539431791844	0.08524547800979568	0.43877551015930866	0.7166766288062363	1.9776370629393614	1.5486738450972808	0.7830930428756815
4	3	undersample	0.8	100	10	0.3	3	0.6417448746310412	0.08829658076689853	0.48453608242427465	0.6945606694519154	2.1375341780969084	1.5863578069374311	0.7421438224554879
4	1	undersample	0.8	300	5	0.1	1	0.6666900472083634	0.09936281798242824	0.6020408162650979	0.627017334126557	2.5431869796068374	1.6141254144183812	0.6346860855807174
4	2	undersample	0.8	300	5	0.1	1	0.6237206777510764	0.09183510893580941	0.418367346896085	0.704722056182279	1.7167056770265887	1.416859408184428	0.8253362297207726
4	3	undersample	0.8	300	5	0.1	1	0.6289861413227673	0.08020382339734944	0.48453608242427465	0.6784219964095731	1.983085442888636	1.5067450570218304	0.7597983448439796
4	1	undersample	0.8	300	5	0.1	3	0.673347402320163	0.10382396119979187	0.6020408162650979	0.6258218768641612	2.5302284897156198	1.6089684643504745	0.6358984754096364
4	2	undersample	0.8	300	5	0.1	3	0.6211254376227479	0.08567631921160206	0.43877551015930866	0.7101016138630598	1.9150514826827583	1.5135492848744252	0.7903439042816794
4	3	undersample	0.8	300	5	0.1	3	0.63981612141902	0.08307093612023415	0.5051546391231799	0.6772265391471775	2.1418595033716232	1.5650438612209214	0.730693977517527
4	1	undersample	0.8	300	5	0.3	1	0.6625272942410677	0.0951926355418622	0.6224489795283216	0.6019127316162468	2.4927764986871592	1.56359927414783	0.6272520821836803
4	2	undersample	0.8	300	5	0.3	1	0.5928797101626065	0.08391561413060118	0.4285714285276968	0.6598924088424394	1.4551844964464205	1.2601054109612617	0.8659420159344815
4	3	undersample	0.8	300	5	0.3	1	0.5884391888144638	0.07130350439047993	0.4639175257253694	0.6413628212753058	1.547596115985156	1.293556664815073	0.8358489892666021
4	1	undersample	0.8	300	5	0.3	3	0.6583553923661515	0.09627283580906423	0.5918367346334861	0.6216377764457762	2.3823064155365894	1.564206683827679	0.6565933961321653
4	2	undersample	0.8	300	5	0.3	3	0.6052063383631994	0.08038302084444596	0.44897959179092045	0.6754333532535838	1.6956550912163966	1.3833201361214007	0.8158027692839999
4	3	undersample	0.8	300	5	0.3	3	0.6239732316167635	0.08223026442655344	0.5154639174726326	0.6628810519984287	2.0918212773616323	1.5290267878385828	0.7309547825466702
4	1	undersample	0.8	300	10	0.1	1	0.6393592105102651	0.09164988136725007	0.6122448978967098	0.6174536760273912	2.548519670204264	1.6004463865560086	0.6279905859790895
4	2	undersample	0.8	300	10	0.1	1	0.6195731729631482	0.09190851309938353	0.4897959183173678	0.6598924088424394	1.8626361528303117	1.4401204696700134	0.7731625142437833
4	3	undersample	0.8	300	10	0.1	1	0.6149888156962307	0.08135928993331759	0.4639175257253694	0.6575014943176479	1.6612967744023035	1.3545095948842785	0.8153326962057289
4	1	undersample	0.8	300	10	0.1	3	0.6468613147590178	0.08957643051245108	0.6020408162650979	0.6258218768641612	2.5302284897156198	1.6089684643504745	0.6358984754096364
4	2	undersample	0.8	300	10	0.1	3	0.6163436085731363	0.08729268833754152	0.5102040815805915	0.6784219964095731	2.197568086773403	1.5865639441084596	0.7219634884952592
4	3	undersample	0.8	300	10	0.1	3	0.6257047960019966	0.0826388494943816	0.4948453607737273	0.6610878661048352	1.9108087150448667	1.4600992312827747	0.7641263098072083
4	1	undersample	0.8	300	10	0.3	1	0.6346383741781231	0.08800349130169377	0.6122448978967098	0.6126718469778083	2.4975632889512687	1.5806877897015499	0.6328919758384384
4	2	undersample	0.8	300	10	0.3	1	0.602266489381168	0.08967726237945217	0.46938775505414415	0.6533173938992629	1.6670423968745094	1.3539408474919092	0.8121814018407394
4	3	undersample	0.8	300	10	0.3	1	0.5927958294563135	0.0772234148649853	0.474226804074822	0.6413628212753058	1.613006496102018	1.32230236847763	0.8197749702453356
4	1	undersample	0.8	300	10	0.3	3	0.6396031813801432	0.08951690737329367	0.6020408162650979	0.6174536760273912	2.441786796140797	1.5737722801134082	0.644516654026822
4	2	undersample	0.8	300	10	0.3	3	0.5991070666162461	0.08314618343282977	0.44897959179092045	0.6533173938992629	1.535504430682524	1.2950738541226956	0.8434191480593758
4	3	undersample	0.8	300	10	0.3	3	0.6243799335720139	0.0840982955212842	0.5257731958220853	0.6461446503248885	2.0244931893042017	1.4858421144300833	0.7339328687471754
4	1	undersample	0.8	500	5	0.1	1	0.6561505056296278	0.09416593470129249	0.6224489795283216	0.6210400478145784	2.7018074127130705	1.6425191092450107	0.6079334428124802
4	2	undersample	0.8	500	5	0.1	1	0.6232937287287897	0.09011312847103581	0.43877551015930866	0.6903765690335304	1.7432431903971277	1.4171262640506133	0.8129251583626413
4	3	undersample	0.8	500	5	0.1	1	0.6222447483069491	0.08025101896187767	0.5360824741715379	0.6586969515800437	2.2301614463362442	1.57069343783001	0.7042958338773021
4	1	undersample	0.8	500	5	0.1	3	0.6644638130207253	0.09964990644828856	0.6122448978967098	0.6222355050769741	2.6007660863865896	1.6207052010391028	0.6231645296802493
4	2	undersample	0.8	500	5	0.1	3	0.6194603364358295	0.0877630327832173	0.46938775505414415	0.6879856545087389	1.9505599165555196	1.504378714611068	0.7712547983463337
4	3	undersample	0.8	500	5	0.1	3	0.6222509104577861	0.07807379711616952	0.4329896906770114	0.6700537955728031	1.5507904713407166	1.3123038596721077	0.8462160868383896
4	1	undersample	0.8	500	5	0.3	1	0.6572666723593202	0.09357312875981232	0.5918367346334861	0.5941422594106747	2.1226803643361465	1.4582368669173131	0.6869790055021132
4	2	undersample	0.8	500	5	0.3	1	0.5956975737096991	0.08277176841524021	0.40816326526447316	0.6664674237856159	1.3780743672373537	1.2237582837022072	0.8880204864232036
4	3	undersample	0.8	500	5	0.3	1	0.5842520073206352	0.07005612935857972	0.4639175257253694	0.644351464431295	1.5678732642419662	1.304426888583321	0.8319721387272021
4	1	undersample	0.8	500	5	0.3	3	0.6528721470656403	0.09372182611534413	0.5714285713702624	0.6132695756090062	2.1143739830150956	1.4775888333436265	0.6988303980608227
4	2	undersample	0.8	500	5	0.3	3	0.604736694438684	0.0811162591701716	0.44897959179092045	0.6628810519984287	1.6021801514236262	1.3318135368371298	0.8312507926352338
4	3	undersample	0.8	500	5	0.3	3	0.6177679457237755	0.08047297999088564	0.5051546391231799	0.6616855947360331	1.9965767991337715	1.4931513891568509	0.747855714760833
4	1	undersample	0.8	500	10	0.1	1	0.6386638935311123	0.0918025482206999	0.6020408162650979	0.6168559473961933	2.435617362196373	1.5713170972132307	0.6451411856581964
4	2	undersample	0.8	500	10	0.1	1	0.6169138904814765	0.09107793342129525	0.4897959183173678	0.6610878661048352	1.8725925409941493	1.4452002595365117	0.7717643903693737
4	3	undersample	0.8	500	10	0.1	1	0.6105520670934984	0.08078645049700403	0.474226804074822	0.6491332934808779	1.668704236175146	1.3515867471828915	0.8099618261854687
4	1	undersample	0.8	500	10	0.1	3	0.6429638801127147	0.08923746378279473	0.6122448978967098	0.6126718469778083	2.4975632889512687	1.5806877897015499	0.6328919758384384
4	2	undersample	0.8	500	10	0.1	3	0.6140533320321554	0.08557458726143842	0.4897959183173678	0.6700537955728031	1.949565161370615	1.4844720045286106	0.7614374807504876
4	3	undersample	0.8	500	10	0.1	3	0.6176385405561957	0.0810161684477089	0.5051546391231799	0.6515242080056693	1.9085905721785483	1.4496118130216638	0.7595195193074374
4	1	undersample	0.8	500	10	0.3	1	0.633473413274455	0.08803253398785005	0.6020408162650979	0.6174536760273912	2.441786796140797	1.5737722801134082	0.644516654026822
4	2	undersample	0.8	500	10	0.3	1	0.6033704575673665	0.0893435140484599	0.47959183668575595	0.6545128511616587	1.7458782359190541	1.388161106474479	0.7951076200253734
4	3	undersample	0.8	500	10	0.3	1	0.5922289115792976	0.07718310298290576	0.474226804074822	0.6365809922257228	1.5799148225616035	1.3049036535819614	0.8259329041973924
4	1	undersample	0.8	500	10	0.3	3	0.637529428986179	0.08844609341645786	0.6020408162650979	0.6150627615025998	2.4172240187561713	1.5639972972612026	0.6470220637199141
4	2	undersample	0.8	500	10	0.3	3	0.5983690547348646	0.08347747586091145	0.44897959179092045	0.6515242080056693	1.52341016400037	1.2884096663854578	0.845740485128497
4	3	undersample	0.8	500	10	0.3	3	0.6197090232374708	0.08378592268924948	0.5154639174726326	0.6455469216936908	1.9374977066192376	1.4542514495661045	0.7505822717739716
4	1	undersample	1.0	100	5	0.1	1	0.6943776913036583	0.10537055367037826	0.6836734693179926	0.588164973098696	3.08666127964848	1.6600663082530165	0.5378193870289059
4	2	undersample	1.0	100	5	0.1	1	0.6778700123205289	0.09735962554375606	0.5510204081070388	0.7083084279694662	2.9801601007966845	1.8890514572661166	0.6338758199465581
4	3	undersample	1.0	100	5	0.1	1	0.6895446786746445	0.10390848519806936	0.6082474226177065	0.64016736401291	2.7622398225540588	1.6903619763269868	0.6119533629565964
4	1	undersample	1.0	100	5	0.1	3	0.7059754565304903	0.10853561535684797	0.7244897958444398	0.579199043630728	3.6194759090946924	1.7216923290253738	0.47567447223629855
4	2	undersample	1.0	100	5	0.1	3	0.6793887309855203	0.10122052540806577	0.6122448978967098	0.6993424985014983	3.6727005013573155	2.036353240753012	0.5544566466210447
4	3	undersample	1.0	100	5	0.1	3	0.6975862855170969	0.10705681465544235	0.6597938143649698	0.6371787208569206	3.4059207174263335	1.818509095547529	0.5339258345574376
4	1	undersample	1.0	100	5	0.3	1	0.6774796589287239	0.10379593800051197	0.6428571427915453	0.5845786013115088	2.532949580424277	1.5474819769666701	0.6109406849614298
4	2	undersample	1.0	100	5	0.3	1	0.6395208412115593	0.08850824015561248	0.5510204081070388	0.6479378362184822	2.258681832910504	1.565122438995648	0.69293620447287
4	3	undersample	1.0	100	5	0.3	1	0.6640210499072596	0.09801752775606218	0.5979381442682539	0.6198445905521827	2.424850767802782	1.572878127416334	0.6486494443503632
4	1	undersample	1.0	100	5	0.3	3	0.6944356343852544	0.1053168617232057	0.6938775509496043	0.5827854154179153	3.166189028810087	1.6631190757951486	0.5252747163861816
4	2	undersample	1.0	100	5	0.3	3	0.6413048781975431	0.08807079485055214	0.5204081632122033	0.6694560669416052	2.1976837487842897	1.5743993321948924	0.7163902955049732
4	3	undersample	1.0	100	5	0.3	3	0.6710120100319815	0.09649965969645609	0.6185567009671591	0.6371787208569206	2.8478560111400353	1.7048522770758083	0.5986441175144851
4	1	undersample	1.0	100	10	0.1	1	0.6805963867914171	0.10454803202537269	0.6632653060547689	0.5744172145811451	2.658537561045955	1.558487122116835	0.5862197015257892
4	2	undersample	1.0	100	10	0.1	1	0.6512985349549263	0.09257535349463496	0.5816326530018743	0.6622833233672308	2.7263543305516422	1.722250264862801	0.631704477404
4	3	undersample	1.0	100	10	0.1	1	0.6694837966243739	0.09841260694185984	0.6494845360155171	0.6204423191833806	3.0289021840341297	1.7111615749852134	0.564944471867075
4	1	undersample	1.0	100	10	0.1	3	0.6919959256864731	0.11385991851729807	0.7040816325812163	0.5780035863683324	3.2589136585923875	1.6684540274582087	0.5119663083034002
4	2	undersample	1.0	100	10	0.1	3	0.6640277150908181	0.0983273114020654	0.5612244897386506	0.6826060968279581	2.7508429881439893	1.7682270089232668	0.6427945866179263
4	3	undersample	1.0	100	10	0.1	3	0.6771772419445283	0.10252155980592155	0.6391752576660644	0.6276150627577549	2.985553686635222	1.7164368817793971	0.5749140802952093
4	1	undersample	1.0	100	10	0.3	1	0.6634940288129597	0.09391519516043276	0.6734693876863808	0.5744172145811451	2.783795579238745	1.5824638470724788	0.5684554681516027
4	2	undersample	1.0	100	10	0.3	1	0.6311892360052209	0.0906118731852231	0.5306122448438151	0.6264196054953591	1.8955129972597549	1.420342818963952	0.7493184177909294
4	3	undersample	1.0	100	10	0.3	1	0.6289861413227672	0.08536924696408746	0.5463917525209906	0.5983263598290597	1.7942707945500327	1.3602877666694406	0.7581284568965331
4	1	undersample	1.0	100	10	0.3	3	0.6850000609927175	0.10461454392386987	0.6530612244231571	0.5756126718435409	2.553106817602259	1.5388329615583223	0.6027295549946646
4	2	undersample	1.0	100	10	0.3	3	0.6344005025799919	0.08871067700089177	0.5510204081070388	0.6527196652680651	2.3066812053568038	1.586673177637999	0.6878597488402199
4	3	undersample	1.0	100	10	0.3	3	0.6377209901343965	0.0892463771276084	0.5463917525209906	0.6204423191833806	1.9690049631860675	1.4395486265748618	0.7311046106026383
4	1	undersample	1.0	300	5	0.1	1	0.6531710113812411	0.09585749378004046	0.6428571427915453	0.575014943212343	2.435442983080812	1.5126581920883062	0.6211018604181725
4	2	undersample	1.0	300	5	0.1	1	0.6330159678934335	0.08553863985647372	0.5204081632122033	0.6575014943176479	2.0831012005956926	1.5194464775282481	0.7294155734069611
4	3	undersample	1.0	300	5	0.1	1	0.6286903580825852	0.07975433339942206	0.5670103092198959	0.6090854751906212	2.0403742057622005	1.4504712890667688	0.710884927170107
4	1	undersample	1.0	300	5	0.1	3	0.6651621796357514	0.09626214792787968	0.6734693876863808	0.5857740585739045	2.916666592769284	1.6258503007060832	0.5574343929368091
4	2	undersample	1.0	300	5	0.1	3	0.6386333971723777	0.09096852687848478	0.5510204081070388	0.6461446503248885	2.2410165233194967	1.5571910755087963	0.6948592466386851
4	3	undersample	1.0	300	5	0.1	3	0.633151755288666	0.08656101361788107	0.5257731958220853	0.6114763897154126	1.7449163486790906	1.3532592830185324	0.7755439202537084
4	1	undersample	1.0	300	5	0.3	1	0.6510576137209216	0.09280197718386274	0.6326530611599334	0.5648535564819794	2.2355768762524337	1.4538853667429317	0.6503401246591688
4	2	undersample	1.0	300	5	0.3	1	0.6233730192615001	0.08975584646407556	0.5204081632122033	0.6431560071688993	1.9557360763714444	1.4583632037625132	0.7456850654976473
4	3	undersample	1.0	300	5	0.3	1	0.6168929203049033	0.08447663197577643	0.5567010308704432	0.5917513448858832	1.820286658281908	1.3636322135060255	0.7491304675002309
4	1	undersample	1.0	300	5	0.3	3	0.6466081949815192	0.0949946469657581	0.6632653060547689	0.5738194859499474	2.65204634876781	1.5563013057275978	0.58683034703757
4	2	undersample	1.0	300	5	0.3	3	0.6271362699293704	0.08510572848429851	0.5204081632122033	0.6497310221120758	2.0128167346871537	1.4857386214811532	0.7381390345921929
4	3	undersample	1.0	300	5	0.3	3	0.6122897936295685	0.0821753745219247	0.5567010308704432	0.5965331739354661	1.856744145707428	1.379793780080105	0.7431254137531995
4	1	undersample	1.0	300	10	0.1	1	0.6479225880429876	0.0905271844903148	0.6326530611599334	0.5893604303610918	2.4717773956778046	1.540652904710867	0.6232975844374606
4	2	undersample	1.0	300	10	0.1	1	0.6347359625260744	0.08433379354175931	0.5612244897386506	0.631201434544942	2.1891371789735494	1.5217642558574411	0.6951433873502617
4	3	undersample	1.0	300	10	0.1	1	0.6175461082936388	0.08149393485263381	0.5360824741715379	0.6043036461410383	1.764753234108108	1.3547824118055682	0.7676894242059468
4	1	undersample	1.0	300	10	0.1	3	0.6491485416641254	0.09221633957427947	0.6428571427915453	0.5726240286875516	2.411748198042698	1.5041957688341911	0.6236951875562585
4	2	undersample	1.0	300	10	0.1	3	0.6352544006245654	0.0920147876001027	0.5714285713702624	0.6413628212753058	2.384444378844972	1.5933332887262737	0.6682199337581707
4	3	undersample	1.0	300	10	0.1	3	0.6201403737960698	0.08695290865916319	0.5257731958220853	0.6060968320346318	1.7059444107474873	1.3347777454801624	0.7824274460595487
4	1	undersample	1.0	300	10	0.3	1	0.6417165790404626	0.09467488181455473	0.6122448978967098	0.5797967722619259	2.178632879103385	1.4570208958702535	0.6687776027154977
4	2	undersample	1.0	300	10	0.3	1	0.6197439525720628	0.0979038027987745	0.540816326475427	0.622833233708172	1.9449198330772397	1.4338917435744056	0.7372497826074985
4	3	undersample	1.0	300	10	0.3	1	0.6081549904178555	0.07973281030757692	0.5463917525209906	0.5899581589922895	1.7330704650788278	1.3325267925168844	0.7688820518475401
4	1	undersample	1.0	300	10	0.3	3	0.6516400941727558	0.095796344277559	0.6428571427915453	0.5606694560635943	2.2971428090771004	1.4632652726552695	0.6369935921710164
4	2	undersample	1.0	300	10	0.3	3	0.6092257584444417	0.08021202129076993	0.5204081632122033	0.6323968918073378	1.866735812542502	1.4156794038386133	0.7583715786986986
4	3	undersample	1.0	300	10	0.3	3	0.608709583993197	0.07713649445693055	0.5773195875693485	0.588164973098696	1.950653078616937	1.4018224187848853	0.7186425995709511
4	1	undersample	1.0	500	5	0.1	1	0.6465776986227845	0.09322654584351645	0.6326530611599334	0.5756126718435409	2.3359154412127685	1.4907444315096245	0.6381842346898055
4	2	undersample	1.0	500	5	0.1	1	0.6267093209070836	0.08574401855896624	0.5204081632122033	0.6521219366368672	2.0341083016897286	1.495949883190755	0.735432750363877
4	3	undersample	1.0	500	5	0.1	1	0.6195210776369384	0.07974391449650925	0.5773195875693485	0.6108786610842147	2.144243326368282	1.4836492245361066	0.6919220336838072
4	1	undersample	1.0	500	5	0.1	3	0.6607341083474633	0.09619149427562207	0.6734693876863808	0.5887627017298939	2.9528523950715098	1.6376660729527903	0.5546047767770683
4	2	undersample	1.0	500	5	0.1	3	0.6351446137331203	0.08898365406784214	0.5102040815805915	0.6413628212753058	1.8628471745127966	1.4226190077913161	0.7636799242723235
4	3	undersample	1.0	500	5	0.1	3	0.6240071234463677	0.08486680891071643	0.5360824741715379	0.6019127316162468	1.747213842600845	1.3466455807079531	0.7707388359694096
4	1	undersample	1.0	500	5	0.3	1	0.6523537089671494	0.09585202273167662	0.6326530611599334	0.570830842793958	2.290699424337073	1.4741344660861897	0.6435302805411971
[truncated: 305 more rows]
