# Supplementary material for: Risk prediction for cardiovascular related diseases using PRS and EHR in the Framingham Heart Study
Source: PLoS One. 2026 Apr 17;21(4):e0345914. doi: 10.1371/journal.pone.0345914 (PMC13089760; doi:10.1371/journal.pone.0345914)
Supplement: S1 File — (ZIP) [file pone.0345914.s003.zip › catboost/prs_model/stroke/stroke_catboost_nested_cv_outer_test_results.csv]

outer_fold	AUC	AUPRC	sensitivity	specificity	DOR	LR+	LR-
1	0.6925540090513191	0.11073628315032188	0.0	0.9999999999940228	0.0	0.0	0.9999999900059774
2	0.7554679971211438	0.12764066359562254	0.0	0.9999999999940228	0.0	0.0	0.9999999900059774
3	0.6939475354477727	0.09765997300048128	0.0	0.9999999999940228	0.0	0.0	0.9999999900059774
4	0.7291036031637536	0.11332178802275529	0.0	0.9999999999940192	0.0	0.0	0.9999999900059809
