# Supplementary material for: Risk prediction for cardiovascular related diseases using PRS and EHR in the Framingham Heart Study
Source: PLoS One. 2026 Apr 17;21(4):e0345914. doi: 10.1371/journal.pone.0345914 (PMC13089760; doi:10.1371/journal.pone.0345914)
Supplement: S1 File — (ZIP) [file pone.0345914.s003.zip › lgbm/ehr_model/af/af_lgb_nested_cv_all_results.csv]

outer_fold	inner_fold	sampling_method	sampling_ratio	n_estimators	max_depth	num_leaves	learning_rate	subsample	colsample_bytree	AUC	AUPRC	sensitivity	specificity	DOR	LR+	LR-
1	1	none		100	3	31	0.1	0.6	0.7	0.7871496574944851	0.28964087322531684	0.06060606060238751	0.9923371647433539	8.354827793669909	7.909080579413078	0.9466479371193224
1	2	none		100	3	31	0.1	0.6	0.7	0.8114428558078683	0.3023443646660844	0.03658536585142772	0.9946360153180488	7.041578180151472	6.8205447657378055	0.9686102349253909
1	3	none		100	3	31	0.1	0.6	0.7	0.7460984954677132	0.23811408800386824	0.03658536585142772	0.9900383141686588	3.7740955259866547	3.6726041901745328	0.9731084248254303
1	1	none		100	3	31	0.1	0.6	1.0	0.7868199233716476	0.29318157678098244	0.06060606060238751	0.9923371647433539	8.354827793669909	7.909080579413078	0.9466479371193224
1	2	none		100	3	31	0.1	0.6	1.0	0.8121156901224185	0.3131759867142596	0.03658536585142772	0.9938697317931505	6.156635516956743	5.96797806183579	0.9693570431175107
1	3	none		100	3	31	0.1	0.6	1.0	0.7419166433043641	0.22476007156658884	0.048780487801903624	0.9869731800690654	3.8853665463560265	3.7446169221926735	0.9637744183624004
1	1	none		100	3	31	0.1	1.0	0.7	0.7871496574944851	0.28964087322531684	0.06060606060238751	0.9923371647433539	8.354827793669909	7.909080579413078	0.9466479371193224
1	2	none		100	3	31	0.1	1.0	0.7	0.8114428558078683	0.3023443646660844	0.03658536585142772	0.9946360153180488	7.041578180151472	6.8205447657378055	0.9686102349253909
1	3	none		100	3	31	0.1	1.0	0.7	0.7460984954677132	0.23811408800386824	0.03658536585142772	0.9900383141686588	3.7740955259866547	3.6726041901745328	0.9731084248254303
1	1	none		100	3	31	0.1	1.0	1.0	0.7868199233716476	0.29318157678098244	0.06060606060238751	0.9923371647433539	8.354827793669909	7.909080579413078	0.9466479371193224
1	2	none		100	3	31	0.1	1.0	1.0	0.8121156901224185	0.3131759867142596	0.03658536585142772	0.9938697317931505	6.156635516956743	5.96797806183579	0.9693570431175107
1	3	none		100	3	31	0.1	1.0	1.0	0.7419166433043641	0.22476007156658884	0.048780487801903624	0.9869731800690654	3.8853665463560265	3.7446169221926735	0.9637744183624004
1	1	none		100	3	31	0.3	0.6	0.7	0.7617136886102405	0.2600725507175513	0.10303030302405876	0.9823754789196754	6.402464044210184	5.845846482637934	0.9130619677434587
1	2	none		100	3	31	0.3	0.6	0.7	0.7729838332866088	0.2706127894105122	0.10365853657904521	0.9739463601457936	4.3231275882305225	3.9786570081008983	0.9203191170441737
1	3	none		100	3	31	0.3	0.6	0.7	0.7197504906083544	0.2024915436313611	0.07926829267809339	0.9632183907972168	2.254552366377601	2.1551061208337274	0.9558909034128233
1	1	none		100	3	31	0.3	0.6	1.0	0.7566608614884476	0.28378746502393193	0.13333333332525252	0.9800766283449803	7.568043526897512	6.692304330357459	0.8842845883340876
1	2	none		100	3	31	0.3	0.6	1.0	0.7947061022334361	0.27509042263453864	0.10365853657904521	0.9708812260462002	3.855888396790423	3.559851151185126	0.923224623303258
1	3	none		100	3	31	0.3	0.6	1.0	0.7312167087188113	0.21373319104988545	0.0914634146285693	0.9632183907972168	2.6363247852987373	2.4866609086543012	0.9432300967459423
1	1	none		100	3	31	0.3	1.0	0.7	0.7617136886102405	0.2600725507175513	0.10303030302405876	0.9823754789196754	6.402464044210184	5.845846482637934	0.9130619677434587
1	2	none		100	3	31	0.3	1.0	0.7	0.7729838332866088	0.2706127894105122	0.10365853657904521	0.9739463601457936	4.3231275882305225	3.9786570081008983	0.9203191170441737
1	3	none		100	3	31	0.3	1.0	0.7	0.7197504906083544	0.2024915436313611	0.07926829267809339	0.9632183907972168	2.254552366377601	2.1551061208337274	0.9558909034128233
1	1	none		100	3	31	0.3	1.0	1.0	0.7566608614884476	0.28378746502393193	0.13333333332525252	0.9800766283449803	7.568043526897512	6.692304330357459	0.8842845883340876
1	2	none		100	3	31	0.3	1.0	1.0	0.7947061022334361	0.27509042263453864	0.10365853657904521	0.9708812260462002	3.855888396790423	3.559851151185126	0.923224623303258
1	3	none		100	3	31	0.3	1.0	1.0	0.7312167087188113	0.21373319104988545	0.0914634146285693	0.9632183907972168	2.6363247852987373	2.4866609086543012	0.9432300967459423
1	1	none		100	3	63	0.1	0.6	0.7	0.7871496574944851	0.28964087322531684	0.06060606060238751	0.9923371647433539	8.354827793669909	7.909080579413078	0.9466479371193224
1	2	none		100	3	63	0.1	0.6	0.7	0.8114428558078683	0.3023443646660844	0.03658536585142772	0.9946360153180488	7.041578180151472	6.8205447657378055	0.9686102349253909
1	3	none		100	3	63	0.1	0.6	0.7	0.7460984954677132	0.23811408800386824	0.03658536585142772	0.9900383141686588	3.7740955259866547	3.6726041901745328	0.9731084248254303
1	1	none		100	3	63	0.1	0.6	1.0	0.7868199233716476	0.29318157678098244	0.06060606060238751	0.9923371647433539	8.354827793669909	7.909080579413078	0.9466479371193224
1	2	none		100	3	63	0.1	0.6	1.0	0.8121156901224185	0.3131759867142596	0.03658536585142772	0.9938697317931505	6.156635516956743	5.96797806183579	0.9693570431175107
1	3	none		100	3	63	0.1	0.6	1.0	0.7419166433043641	0.22476007156658884	0.048780487801903624	0.9869731800690654	3.8853665463560265	3.7446169221926735	0.9637744183624004
1	1	none		100	3	63	0.1	1.0	0.7	0.7871496574944851	0.28964087322531684	0.06060606060238751	0.9923371647433539	8.354827793669909	7.909080579413078	0.9466479371193224
1	2	none		100	3	63	0.1	1.0	0.7	0.8114428558078683	0.3023443646660844	0.03658536585142772	0.9946360153180488	7.041578180151472	6.8205447657378055	0.9686102349253909
1	3	none		100	3	63	0.1	1.0	0.7	0.7460984954677132	0.23811408800386824	0.03658536585142772	0.9900383141686588	3.7740955259866547	3.6726041901745328	0.9731084248254303
1	1	none		100	3	63	0.1	1.0	1.0	0.7868199233716476	0.29318157678098244	0.06060606060238751	0.9923371647433539	8.354827793669909	7.909080579413078	0.9466479371193224
1	2	none		100	3	63	0.1	1.0	1.0	0.8121156901224185	0.3131759867142596	0.03658536585142772	0.9938697317931505	6.156635516956743	5.96797806183579	0.9693570431175107
1	3	none		100	3	63	0.1	1.0	1.0	0.7419166433043641	0.22476007156658884	0.048780487801903624	0.9869731800690654	3.8853665463560265	3.7446169221926735	0.9637744183624004
1	1	none		100	3	63	0.3	0.6	0.7	0.7617136886102405	0.2600725507175513	0.10303030302405876	0.9823754789196754	6.402464044210184	5.845846482637934	0.9130619677434587
1	2	none		100	3	63	0.3	0.6	0.7	0.7729838332866088	0.2706127894105122	0.10365853657904521	0.9739463601457936	4.3231275882305225	3.9786570081008983	0.9203191170441737
1	3	none		100	3	63	0.3	0.6	0.7	0.7197504906083544	0.2024915436313611	0.07926829267809339	0.9632183907972168	2.254552366377601	2.1551061208337274	0.9558909034128233
1	1	none		100	3	63	0.3	0.6	1.0	0.7566608614884476	0.28378746502393193	0.13333333332525252	0.9800766283449803	7.568043526897512	6.692304330357459	0.8842845883340876
1	2	none		100	3	63	0.3	0.6	1.0	0.7947061022334361	0.27509042263453864	0.10365853657904521	0.9708812260462002	3.855888396790423	3.559851151185126	0.923224623303258
1	3	none		100	3	63	0.3	0.6	1.0	0.7312167087188113	0.21373319104988545	0.0914634146285693	0.9632183907972168	2.6363247852987373	2.4866609086543012	0.9432300967459423
1	1	none		100	3	63	0.3	1.0	0.7	0.7617136886102405	0.2600725507175513	0.10303030302405876	0.9823754789196754	6.402464044210184	5.845846482637934	0.9130619677434587
1	2	none		100	3	63	0.3	1.0	0.7	0.7729838332866088	0.2706127894105122	0.10365853657904521	0.9739463601457936	4.3231275882305225	3.9786570081008983	0.9203191170441737
1	3	none		100	3	63	0.3	1.0	0.7	0.7197504906083544	0.2024915436313611	0.07926829267809339	0.9632183907972168	2.254552366377601	2.1551061208337274	0.9558909034128233
1	1	none		100	3	63	0.3	1.0	1.0	0.7566608614884476	0.28378746502393193	0.13333333332525252	0.9800766283449803	7.568043526897512	6.692304330357459	0.8842845883340876
1	2	none		100	3	63	0.3	1.0	1.0	0.7947061022334361	0.27509042263453864	0.10365853657904521	0.9708812260462002	3.855888396790423	3.559851151185126	0.923224623303258
1	3	none		100	3	63	0.3	1.0	1.0	0.7312167087188113	0.21373319104988545	0.0914634146285693	0.9632183907972168	2.6363247852987373	2.4866609086543012	0.9432300967459423
1	1	none		100	5	31	0.1	0.6	0.7	0.7762962962962963	0.27436235118190255	0.04848484848191001	0.9900383141686588	5.064179134004393	4.867127977283603	0.9610892106798824
1	2	none		100	5	31	0.1	0.6	0.7	0.8062283898701056	0.301868731133045	0.06707317072761748	0.9892720306437605	6.62977905907711	6.252171867631978	0.9430437644485415
1	3	none		100	5	31	0.1	0.6	0.7	0.7363470703672554	0.21796835376115878	0.048780487801903624	0.9800766283449803	2.522681178183021	2.4484040233006046	0.9705562554826183
1	1	none		100	5	31	0.1	0.6	1.0	0.772613491234181	0.2812085605583578	0.08484848484334251	0.986206896544167	6.629134258383568	6.151510687926736	0.9279508276447794
1	2	none		100	5	31	0.1	0.6	1.0	0.7955004205214465	0.27686802110923103	0.05487804877714158	0.9823754789196754	3.2364637994962413	3.1137309995387823	0.9620781074884259
1	3	none		100	5	31	0.1	0.6	1.0	0.7402812821231661	0.21758245774414153	0.048780487801903624	0.9785440612951837	2.33882674762328	2.2735181032080685	0.9720763122493594
1	1	none		100	5	31	0.1	1.0	0.7	0.7762962962962963	0.27436235118190255	0.04848484848191001	0.9900383141686588	5.064179134004393	4.867127977283603	0.9610892106798824
1	2	none		100	5	31	0.1	1.0	0.7	0.8062283898701056	0.301868731133045	0.06707317072761748	0.9892720306437605	6.62977905907711	6.252171867631978	0.9430437644485415
1	3	none		100	5	31	0.1	1.0	0.7	0.7363470703672554	0.21796835376115878	0.048780487801903624	0.9800766283449803	2.522681178183021	2.4484040233006046	0.9705562554826183
1	1	none		100	5	31	0.1	1.0	1.0	0.772613491234181	0.2812085605583578	0.08484848484334251	0.986206896544167	6.629134258383568	6.151510687926736	0.9279508276447794
1	2	none		100	5	31	0.1	1.0	1.0	0.7955004205214465	0.27686802110923103	0.05487804877714158	0.9823754789196754	3.2364637994962413	3.1137309995387823	0.9620781074884259
1	3	none		100	5	31	0.1	1.0	1.0	0.7402812821231661	0.21758245774414153	0.048780487801903624	0.9785440612951837	2.33882674762328	2.2735181032080685	0.9720763122493594
1	1	none		100	5	31	0.3	0.6	0.7	0.7409404388714733	0.23671074981015455	0.11515151514453627	0.9762452107204886	5.3482080825188545	4.8475052889146095	0.9063793256805167
1	2	none		100	5	31	0.3	0.6	0.7	0.763503410896178	0.26425229806163636	0.10975609755428316	0.9708812260462002	4.110669096352046	3.7692541600783684	0.9169441836893774
1	3	none		100	5	31	0.3	0.6	0.7	0.7162414727595552	0.21738422939408328	0.09756097560380725	0.9563218390731317	2.366998034699526	2.2336323507492253	0.9436561815154988
1	1	none		100	5	31	0.3	0.6	1.0	0.7450272843376291	0.24641960980423763	0.09090909090358126	0.9770114942453869	4.249998147375524	3.9545437327913877	0.9304812739114797
1	2	none		100	5	31	0.3	0.6	1.0	0.7583496869451453	0.25610551088720346	0.10975609755428316	0.9624521072723184	3.16018925960464	2.923095288445161	0.9249747457242375
1	3	none		100	5	31	0.3	0.6	1.0	0.721806373236146	0.21027295365477816	0.07317073170285544	0.9655172413719119	2.210525673967128	2.1219506035618556	0.9599303036586915
1	1	none		100	5	31	0.3	1.0	0.7	0.7409404388714733	0.23671074981015455	0.11515151514453627	0.9762452107204886	5.3482080825188545	4.8475052889146095	0.9063793256805167
1	2	none		100	5	31	0.3	1.0	0.7	0.763503410896178	0.26425229806163636	0.10975609755428316	0.9708812260462002	4.110669096352046	3.7692541600783684	0.9169441836893774
1	3	none		100	5	31	0.3	1.0	0.7	0.7162414727595552	0.21738422939408328	0.09756097560380725	0.9563218390731317	2.366998034699526	2.2336323507492253	0.9436561815154988
1	1	none		100	5	31	0.3	1.0	1.0	0.7450272843376291	0.24641960980423763	0.09090909090358126	0.9770114942453869	4.249998147375524	3.9545437327913877	0.9304812739114797
1	2	none		100	5	31	0.3	1.0	1.0	0.7583496869451453	0.25610551088720346	0.10975609755428316	0.9624521072723184	3.16018925960464	2.923095288445161	0.9249747457242375
1	3	none		100	5	31	0.3	1.0	1.0	0.721806373236146	0.21027295365477816	0.07317073170285544	0.9655172413719119	2.210525673967128	2.1219506035618556	0.9599303036586915
1	1	none		100	5	63	0.1	0.6	0.7	0.7762962962962963	0.27436235118190255	0.04848484848191001	0.9900383141686588	5.064179134004393	4.867127977283603	0.9610892106798824
1	2	none		100	5	63	0.1	0.6	0.7	0.8062283898701056	0.301868731133045	0.06707317072761748	0.9892720306437605	6.62977905907711	6.252171867631978	0.9430437644485415
1	3	none		100	5	63	0.1	0.6	0.7	0.7363470703672554	0.21796835376115878	0.048780487801903624	0.9800766283449803	2.522681178183021	2.4484040233006046	0.9705562554826183
1	1	none		100	5	63	0.1	0.6	1.0	0.772613491234181	0.2812085605583578	0.08484848484334251	0.986206896544167	6.629134258383568	6.151510687926736	0.9279508276447794
1	2	none		100	5	63	0.1	0.6	1.0	0.7955004205214465	0.27686802110923103	0.05487804877714158	0.9823754789196754	3.2364637994962413	3.1137309995387823	0.9620781074884259
1	3	none		100	5	63	0.1	0.6	1.0	0.7402812821231661	0.21758245774414153	0.048780487801903624	0.9785440612951837	2.33882674762328	2.2735181032080685	0.9720763122493594
1	1	none		100	5	63	0.1	1.0	0.7	0.7762962962962963	0.27436235118190255	0.04848484848191001	0.9900383141686588	5.064179134004393	4.867127977283603	0.9610892106798824
1	2	none		100	5	63	0.1	1.0	0.7	0.8062283898701056	0.301868731133045	0.06707317072761748	0.9892720306437605	6.62977905907711	6.252171867631978	0.9430437644485415
1	3	none		100	5	63	0.1	1.0	0.7	0.7363470703672554	0.21796835376115878	0.048780487801903624	0.9800766283449803	2.522681178183021	2.4484040233006046	0.9705562554826183
1	1	none		100	5	63	0.1	1.0	1.0	0.772613491234181	0.2812085605583578	0.08484848484334251	0.986206896544167	6.629134258383568	6.151510687926736	0.9279508276447794
1	2	none		100	5	63	0.1	1.0	1.0	0.7955004205214465	0.27686802110923103	0.05487804877714158	0.9823754789196754	3.2364637994962413	3.1137309995387823	0.9620781074884259
1	3	none		100	5	63	0.1	1.0	1.0	0.7402812821231661	0.21758245774414153	0.048780487801903624	0.9785440612951837	2.33882674762328	2.2735181032080685	0.9720763122493594
1	1	none		100	5	63	0.3	0.6	0.7	0.7409404388714733	0.23671074981015455	0.11515151514453627	0.9762452107204886	5.3482080825188545	4.8475052889146095	0.9063793256805167
1	2	none		100	5	63	0.3	0.6	0.7	0.763503410896178	0.26425229806163636	0.10975609755428316	0.9708812260462002	4.110669096352046	3.7692541600783684	0.9169441836893774
1	3	none		100	5	63	0.3	0.6	0.7	0.7162414727595552	0.21738422939408328	0.09756097560380725	0.9563218390731317	2.366998034699526	2.2336323507492253	0.9436561815154988
1	1	none		100	5	63	0.3	0.6	1.0	0.7450272843376291	0.24641960980423763	0.09090909090358126	0.9770114942453869	4.249998147375524	3.9545437327913877	0.9304812739114797
1	2	none		100	5	63	0.3	0.6	1.0	0.7583496869451453	0.25610551088720346	0.10975609755428316	0.9624521072723184	3.16018925960464	2.923095288445161	0.9249747457242375
1	3	none		100	5	63	0.3	0.6	1.0	0.721806373236146	0.21027295365477816	0.07317073170285544	0.9655172413719119	2.210525673967128	2.1219506035618556	0.9599303036586915
1	1	none		100	5	63	0.3	1.0	0.7	0.7409404388714733	0.23671074981015455	0.11515151514453627	0.9762452107204886	5.3482080825188545	4.8475052889146095	0.9063793256805167
1	2	none		100	5	63	0.3	1.0	0.7	0.763503410896178	0.26425229806163636	0.10975609755428316	0.9708812260462002	4.110669096352046	3.7692541600783684	0.9169441836893774
1	3	none		100	5	63	0.3	1.0	0.7	0.7162414727595552	0.21738422939408328	0.09756097560380725	0.9563218390731317	2.366998034699526	2.2336323507492253	0.9436561815154988
1	1	none		100	5	63	0.3	1.0	1.0	0.7450272843376291	0.24641960980423763	0.09090909090358126	0.9770114942453869	4.249998147375524	3.9545437327913877	0.9304812739114797
1	2	none		100	5	63	0.3	1.0	1.0	0.7583496869451453	0.25610551088720346	0.10975609755428316	0.9624521072723184	3.16018925960464	2.923095288445161	0.9249747457242375
1	3	none		100	5	63	0.3	1.0	1.0	0.721806373236146	0.21027295365477816	0.07317073170285544	0.9655172413719119	2.210525673967128	2.1219506035618556	0.9599303036586915
1	1	none		100	10	31	0.1	0.6	0.7	0.7762405665853942	0.2789164084288974	0.06060606060238751	0.9869731800690654	4.888041783484843	4.652402842725951	0.9517927628124088
1	2	none		100	10	31	0.1	0.6	0.7	0.7855106999345856	0.27208884647402	0.07317073170285544	0.9877394635939638	6.360192173105444	5.96798293319387	0.9383337338182982
1	3	none		100	10	31	0.1	0.6	0.7	0.7327913279132791	0.22198394953517453	0.042682926826665676	0.9770114942453869	1.8949036336193488	1.8567065086879533	0.9798421707559483
1	1	none		100	10	31	0.1	0.6	1.0	0.7687588528967839	0.2653413136694658	0.08484848484334251	0.983908045969472	5.668870642980427	5.272723993315971	0.9301189370331288
1	2	none		100	10	31	0.1	0.6	1.0	0.7924913559480423	0.2759486412380292	0.07926829267809339	0.9823754789196754	4.798730356275308	4.497611443778241	0.9372502853612941
1	3	none		100	10	31	0.1	0.6	1.0	0.7310344827586207	0.21933187546707128	0.05487804877714158	0.9747126436706919	2.2381222811370978	2.170176524612521	0.9696416145451716
1	1	none		100	10	31	0.1	1.0	0.7	0.7762405665853942	0.2789164084288974	0.06060606060238751	0.9869731800690654	4.888041783484843	4.652402842725951	0.9517927628124088
1	2	none		100	10	31	0.1	1.0	0.7	0.7855106999345856	0.27208884647402	0.07317073170285544	0.9877394635939638	6.360192173105444	5.96798293319387	0.9383337338182982
1	3	none		100	10	31	0.1	1.0	0.7	0.7327913279132791	0.22198394953517453	0.042682926826665676	0.9770114942453869	1.8949036336193488	1.8567065086879533	0.9798421707559483
1	1	none		100	10	31	0.1	1.0	1.0	0.7687588528967839	0.2653413136694658	0.08484848484334251	0.983908045969472	5.668870642980427	5.272723993315971	0.9301189370331288
1	2	none		100	10	31	0.1	1.0	1.0	0.7924913559480423	0.2759486412380292	0.07926829267809339	0.9823754789196754	4.798730356275308	4.497611443778241	0.9372502853612941
1	3	none		100	10	31	0.1	1.0	1.0	0.7310344827586207	0.21933187546707128	0.05487804877714158	0.9747126436706919	2.2381222811370978	2.170176524612521	0.9696416145451716
1	1	none		100	10	31	0.3	0.6	0.7	0.7377313363520259	0.2266519335063445	0.07272727272286501	0.9731800766208952	2.8459373125983056	2.711687299698005	0.9528274776941221
1	2	none		100	10	31	0.3	0.6	0.7	0.7762685730305579	0.24397165616344044	0.07317073170285544	0.9693486589964035	2.4967097106198968	2.3871943424050053	0.956136112774281
1	3	none		100	10	31	0.3	0.6	0.7	0.7215260256050836	0.2061208972072484	0.07926829267809339	0.9670498084217085	2.526720316249241	2.4056997797038533	0.9521036970200808
1	1	none		100	10	31	0.3	0.6	1.0	0.7586485545106235	0.2750515969825748	0.11515151514453627	0.9785440612951837	5.935173351520381	5.366880613332545	0.9042500085706859
1	2	none		100	10	31	0.3	0.6	1.0	0.7607980562564246	0.2603071754462959	0.09756097560380725	0.9754789271955903	4.300673917772838	3.9786569125839093	0.925124049311223
1	3	none		100	10	31	0.3	0.6	1.0	0.7322446500327072	0.21372268518506105	0.060975609752379534	0.9616858237474201	1.6298697042983432	1.5914629988591669	0.9764357103904772
1	1	none		100	10	31	0.3	1.0	0.7	0.7377313363520259	0.2266519335063445	0.07272727272286501	0.9731800766208952	2.8459373125983056	2.711687299698005	0.9528274776941221
1	2	none		100	10	31	0.3	1.0	0.7	0.7762685730305579	0.24397165616344044	0.07317073170285544	0.9693486589964035	2.4967097106198968	2.3871943424050053	0.956136112774281
1	3	none		100	10	31	0.3	1.0	0.7	0.7215260256050836	0.2061208972072484	0.07926829267809339	0.9670498084217085	2.526720316249241	2.4056997797038533	0.9521036970200808
1	1	none		100	10	31	0.3	1.0	1.0	0.7586485545106235	0.2750515969825748	0.11515151514453627	0.9785440612951837	5.935173351520381	5.366880613332545	0.9042500085706859
1	2	none		100	10	31	0.3	1.0	1.0	0.7607980562564246	0.2603071754462959	0.09756097560380725	0.9754789271955903	4.300673917772838	3.9786569125839093	0.925124049311223
1	3	none		100	10	31	0.3	1.0	1.0	0.7322446500327072	0.21372268518506105	0.060975609752379534	0.9616858237474201	1.6298697042983432	1.5914629988591669	0.9764357103904772
1	1	none		100	10	63	0.1	0.6	0.7	0.7563450597933357	0.24489770932477517	0.018181818180716253	0.9854406130192688	1.2534104445497063	1.2488029692973655	0.9963240390994981
1	2	none		100	10	63	0.1	0.6	0.7	0.7838940285954583	0.2730827225980993	0.07317073170285544	0.9823754789196754	4.400455165073383	4.151641332718376	0.943457240893077
1	3	none		100	10	63	0.1	0.6	0.7	0.7277731053172599	0.2158868700544686	0.048780487801903624	0.979310344820082	2.4273492528729976	2.357722436671004	0.9713156891645995
1	1	none		100	10	63	0.1	0.6	1.0	0.767713920817369	0.2952444099841785	0.07272727272286501	0.9900383141686588	7.794863959030266	7.300691965925406	0.9366028613647571
1	2	none		100	10	63	0.1	0.6	1.0	0.7889262685730305	0.28457160179353563	0.06707317072761748	0.979310344820082	3.403048461669916	3.24186835042263	0.9526365412972468
1	3	none		100	10	63	0.1	0.6	1.0	0.7279039342117559	0.21880538832283128	0.05487804877714158	0.9693486589964035	1.8362897230235262	1.7903957568037538	0.9750072202620056
1	1	none		100	10	63	0.1	1.0	0.7	0.7563450597933357	0.24489770932477517	0.018181818180716253	0.9854406130192688	1.2534104445497063	1.2488029692973655	0.9963240390994981
1	2	none		100	10	63	0.1	1.0	0.7	0.7838940285954583	0.2730827225980993	0.07317073170285544	0.9823754789196754	4.400455165073383	4.151641332718376	0.943457240893077
1	3	none		100	10	63	0.1	1.0	0.7	0.7277731053172599	0.2158868700544686	0.048780487801903624	0.979310344820082	2.4273492528729976	2.357722436671004	0.9713156891645995
1	1	none		100	10	63	0.1	1.0	1.0	0.767713920817369	0.2952444099841785	0.07272727272286501	0.9900383141686588	7.794863959030266	7.300691965925406	0.9366028613647571
1	2	none		100	10	63	0.1	1.0	1.0	0.7889262685730305	0.28457160179353563	0.06707317072761748	0.979310344820082	3.403048461669916	3.24186835042263	0.9526365412972468
1	3	none		100	10	63	0.1	1.0	1.0	0.7279039342117559	0.21880538832283128	0.05487804877714158	0.9693486589964035	1.8362897230235262	1.7903957568037538	0.9750072202620056
1	1	none		100	10	63	0.3	0.6	0.7	0.7477812608847092	0.2466025160130086	0.06666666666262626	0.981609195394777	3.812497923860458	3.6249980272049944	0.9508196624562134
1	2	none		100	10	63	0.3	0.6	0.7	0.7753901504532287	0.26769844753229394	0.06707317072761748	0.9747126436706919	2.7712407326224344	2.652437974526414	0.9571301098421701
1	3	none		100	10	63	0.3	0.6	0.7	0.7338800112139052	0.22210970300914956	0.07317073170285544	0.9754789271955903	3.1406237171672795	2.9839926844379323	0.9501274019936207
1	1	none		100	10	63	0.3	0.6	1.0	0.7340903285730873	0.2542896168148877	0.07272727272286501	0.9854406130192688	5.308561879645276	4.995211877189462	0.9409727035973872
1	2	none		100	10	63	0.3	0.6	1.0	0.753191290533595	0.2461381116184607	0.09756097560380725	0.9739463601457936	4.041333898358255	3.744618360565551	0.9265797913093544
1	3	none		100	10	63	0.3	0.6	1.0	0.7314036071395198	0.21977814375565183	0.05487804877714158	0.9685823754715052	1.7900859758396874	1.7467275815233276	0.9757785867257681
1	1	none		100	10	63	0.3	1.0	0.7	0.7477812608847092	0.2466025160130086	0.06666666666262626	0.981609195394777	3.812497923860458	3.6249980272049944	0.9508196624562134
1	2	none		100	10	63	0.3	1.0	0.7	0.7753901504532287	0.26769844753229394	0.06707317072761748	0.9747126436706919	2.7712407326224344	2.652437974526414	0.9571301098421701
1	3	none		100	10	63	0.3	1.0	0.7	0.7338800112139052	0.22210970300914956	0.07317073170285544	0.9754789271955903	3.1406237171672795	2.9839926844379323	0.9501274019936207
1	1	none		100	10	63	0.3	1.0	1.0	0.7340903285730873	0.2542896168148877	0.07272727272286501	0.9854406130192688	5.308561879645276	4.995211877189462	0.9409727035973872
1	2	none		100	10	63	0.3	1.0	1.0	0.753191290533595	0.2461381116184607	0.09756097560380725	0.9739463601457936	4.041333898358255	3.744618360565551	0.9265797913093544
1	3	none		100	10	63	0.3	1.0	1.0	0.7314036071395198	0.21977814375565183	0.05487804877714158	0.9685823754715052	1.7900859758396874	1.7467275815233276	0.9757785867257681
1	1	none		300	3	31	0.1	0.6	0.7	0.7693718797167073	0.27340072301092244	0.09090909090358126	0.9831417624445737	5.83181471570179	5.392558781966625	0.9246793642344906
1	2	none		300	3	31	0.1	0.6	0.7	0.7957901130735445	0.29313843658859856	0.0914634146285693	0.9846743294943704	6.468116576841191	5.967983907466419	0.9226772232512565
1	3	none		300	3	31	0.1	0.6	0.7	0.7305859265489207	0.21768271742024733	0.07317073170285544	0.9670498084217085	2.317012759798575	2.2206459504958644	0.9584090195164849
1	1	none		300	3	31	0.1	0.6	1.0	0.7715453384418901	0.2733533089728685	0.07272727272286501	0.9869731800690654	5.942325304591818	5.5828834112711405	0.9395115658736861
1	2	none		300	3	31	0.1	0.6	1.0	0.7891832539015046	0.27287163061570757	0.06707317072761748	0.9777777777702853	3.1633972671822455	3.0182913234940387	0.9541297020050122
1	3	none		300	3	31	0.1	0.6	1.0	0.7316512475469582	0.2096096960393828	0.060975609752379534	0.9662835248968101	1.8609793767775145	1.8084806161070068	0.9717897038863436
1	1	none		300	3	31	0.1	1.0	0.7	0.7693718797167073	0.27340072301092244	0.09090909090358126	0.9831417624445737	5.83181471570179	5.392558781966625	0.9246793642344906
1	2	none		300	3	31	0.1	1.0	0.7	0.7957901130735445	0.29313843658859856	0.0914634146285693	0.9846743294943704	6.468116576841191	5.967983907466419	0.9226772232512565
1	3	none		300	3	31	0.1	1.0	0.7	0.7305859265489207	0.21768271742024733	0.07317073170285544	0.9670498084217085	2.317012759798575	2.2206459504958644	0.9584090195164849
1	1	none		300	3	31	0.1	1.0	1.0	0.7715453384418901	0.2733533089728685	0.07272727272286501	0.9869731800690654	5.942325304591818	5.5828834112711405	0.9395115658736861
1	2	none		300	3	31	0.1	1.0	1.0	0.7891832539015046	0.27287163061570757	0.06707317072761748	0.9777777777702853	3.1633972671822455	3.0182913234940387	0.9541297020050122
1	3	none		300	3	31	0.1	1.0	1.0	0.7316512475469582	0.2096096960393828	0.060975609752379534	0.9662835248968101	1.8609793767775145	1.8084806161070068	0.9717897038863436
1	1	none		300	3	31	0.3	0.6	0.7	0.7362962962962963	0.2524322102651483	0.13333333332525252	0.9731800766208952	5.582415493666413	4.971426716113009	0.8905511719665505
1	2	none		300	3	31	0.3	0.6	0.7	0.7469301934398654	0.24844409055208316	0.1463414634057109	0.9624521072723184	4.39416792082997	3.8974603845935483	0.8869620849436534
1	3	none		300	3	31	0.3	0.6	0.7	0.7070133632370806	0.20287063090355173	0.0914634146285693	0.94789272029925	1.8313261386958417	1.7552901936339398	0.958480381091862
1	1	none		300	3	31	0.3	0.6	1.0	0.7436015325670499	0.2752058954976994	0.18181818180716253	0.9678160919466069	6.682537594094499	5.649348892373086	0.8453897559125085
1	2	none		300	3	31	0.3	0.6	1.0	0.7570367255396693	0.2557620890450009	0.13414634145523496	0.9647509578470135	4.240353967040992	3.8056723021378955	0.8974892872893896
1	3	none		300	3	31	0.3	0.6	1.0	0.7095458368376787	0.20119058970384524	0.11585365852952112	0.9563218390731317	2.8689648586665673	2.6524384165147055	0.9245280156752609
1	1	none		300	3	31	0.3	1.0	0.7	0.7362962962962963	0.2524322102651483	0.13333333332525252	0.9731800766208952	5.582415493666413	4.971426716113009	0.8905511719665505
1	2	none		300	3	31	0.3	1.0	0.7	0.7469301934398654	0.24844409055208316	0.1463414634057109	0.9624521072723184	4.39416792082997	3.8974603845935483	0.8869620849436534
1	3	none		300	3	31	0.3	1.0	0.7	0.7070133632370806	0.20287063090355173	0.0914634146285693	0.94789272029925	1.8313261386958417	1.7552901936339398	0.958480381091862
1	1	none		300	3	31	0.3	1.0	1.0	0.7436015325670499	0.2752058954976994	0.18181818180716253	0.9678160919466069	6.682537594094499	5.649348892373086	0.8453897559125085
1	2	none		300	3	31	0.3	1.0	1.0	0.7570367255396693	0.2557620890450009	0.13414634145523496	0.9647509578470135	4.240353967040992	3.8056723021378955	0.8974892872893896
1	3	none		300	3	31	0.3	1.0	1.0	0.7095458368376787	0.20119058970384524	0.11585365852952112	0.9563218390731317	2.8689648586665673	2.6524384165147055	0.9245280156752609
1	1	none		300	3	63	0.1	0.6	0.7	0.7693718797167073	0.27340072301092244	0.09090909090358126	0.9831417624445737	5.83181471570179	5.392558781966625	0.9246793642344906
1	2	none		300	3	63	0.1	0.6	0.7	0.7957901130735445	0.29313843658859856	0.0914634146285693	0.9846743294943704	6.468116576841191	5.967983907466419	0.9226772232512565
1	3	none		300	3	63	0.1	0.6	0.7	0.7305859265489207	0.21768271742024733	0.07317073170285544	0.9670498084217085	2.317012759798575	2.2206459504958644	0.9584090195164849
1	1	none		300	3	63	0.1	0.6	1.0	0.7715453384418901	0.2733533089728685	0.07272727272286501	0.9869731800690654	5.942325304591818	5.5828834112711405	0.9395115658736861
1	2	none		300	3	63	0.1	0.6	1.0	0.7891832539015046	0.27287163061570757	0.06707317072761748	0.9777777777702853	3.1633972671822455	3.0182913234940387	0.9541297020050122
1	3	none		300	3	63	0.1	0.6	1.0	0.7316512475469582	0.2096096960393828	0.060975609752379534	0.9662835248968101	1.8609793767775145	1.8084806161070068	0.9717897038863436
1	1	none		300	3	63	0.1	1.0	0.7	0.7693718797167073	0.27340072301092244	0.09090909090358126	0.9831417624445737	5.83181471570179	5.392558781966625	0.9246793642344906
1	2	none		300	3	63	0.1	1.0	0.7	0.7957901130735445	0.29313843658859856	0.0914634146285693	0.9846743294943704	6.468116576841191	5.967983907466419	0.9226772232512565
1	3	none		300	3	63	0.1	1.0	0.7	0.7305859265489207	0.21768271742024733	0.07317073170285544	0.9670498084217085	2.317012759798575	2.2206459504958644	0.9584090195164849
1	1	none		300	3	63	0.1	1.0	1.0	0.7715453384418901	0.2733533089728685	0.07272727272286501	0.9869731800690654	5.942325304591818	5.5828834112711405	0.9395115658736861
1	2	none		300	3	63	0.1	1.0	1.0	0.7891832539015046	0.27287163061570757	0.06707317072761748	0.9777777777702853	3.1633972671822455	3.0182913234940387	0.9541297020050122
1	3	none		300	3	63	0.1	1.0	1.0	0.7316512475469582	0.2096096960393828	0.060975609752379534	0.9662835248968101	1.8609793767775145	1.8084806161070068	0.9717897038863436
1	1	none		300	3	63	0.3	0.6	0.7	0.7362962962962963	0.2524322102651483	0.13333333332525252	0.9731800766208952	5.582415493666413	4.971426716113009	0.8905511719665505
1	2	none		300	3	63	0.3	0.6	0.7	0.7469301934398654	0.24844409055208316	0.1463414634057109	0.9624521072723184	4.39416792082997	3.8974603845935483	0.8869620849436534
1	3	none		300	3	63	0.3	0.6	0.7	0.7070133632370806	0.20287063090355173	0.0914634146285693	0.94789272029925	1.8313261386958417	1.7552901936339398	0.958480381091862
1	1	none		300	3	63	0.3	0.6	1.0	0.7436015325670499	0.2752058954976994	0.18181818180716253	0.9678160919466069	6.682537594094499	5.649348892373086	0.8453897559125085
1	2	none		300	3	63	0.3	0.6	1.0	0.7570367255396693	0.2557620890450009	0.13414634145523496	0.9647509578470135	4.240353967040992	3.8056723021378955	0.8974892872893896
1	3	none		300	3	63	0.3	0.6	1.0	0.7095458368376787	0.20119058970384524	0.11585365852952112	0.9563218390731317	2.8689648586665673	2.6524384165147055	0.9245280156752609
1	1	none		300	3	63	0.3	1.0	0.7	0.7362962962962963	0.2524322102651483	0.13333333332525252	0.9731800766208952	5.582415493666413	4.971426716113009	0.8905511719665505
1	2	none		300	3	63	0.3	1.0	0.7	0.7469301934398654	0.24844409055208316	0.1463414634057109	0.9624521072723184	4.39416792082997	3.8974603845935483	0.8869620849436534
1	3	none		300	3	63	0.3	1.0	0.7	0.7070133632370806	0.20287063090355173	0.0914634146285693	0.94789272029925	1.8313261386958417	1.7552901936339398	0.958480381091862
1	1	none		300	3	63	0.3	1.0	1.0	0.7436015325670499	0.2752058954976994	0.18181818180716253	0.9678160919466069	6.682537594094499	5.649348892373086	0.8453897559125085
1	2	none		300	3	63	0.3	1.0	1.0	0.7570367255396693	0.2557620890450009	0.13414634145523496	0.9647509578470135	4.240353967040992	3.8056723021378955	0.8974892872893896
1	3	none		300	3	63	0.3	1.0	1.0	0.7095458368376787	0.20119058970384524	0.11585365852952112	0.9563218390731317	2.8689648586665673	2.6524384165147055	0.9245280156752609
1	1	none		300	5	31	0.1	0.6	0.7	0.7549053755950308	0.25613409121493064	0.08484848484334251	0.9823754789196754	5.167863460267967	4.814226515113593	0.931569980601873
1	2	none		300	5	31	0.1	0.6	0.7	0.7791374637884309	0.2774378431637385	0.08536585365333135	0.9777777777702853	4.106664815075855	3.8414616844469585	0.935421276476725
1	3	none		300	5	31	0.1	0.6	0.7	0.7297822633398746	0.21745021137173803	0.060975609752379534	0.9662835248968101	1.8609793767775145	1.8084806161070068	0.9717897038863436
1	1	none		300	5	31	0.1	0.6	1.0	0.7533774526877975	0.25707187612950455	0.08484848484334251	0.981609195394777	4.948672800791699	4.613633852806356	0.9322972015004769
1	2	none		300	5	31	0.1	0.6	1.0	0.7635361181198018	0.24858644633872268	0.07926829267809339	0.9731800766208952	3.1239345001827177	2.955573809883166	0.9461061934784326
1	3	none		300	5	31	0.1	0.6	1.0	0.7249649565461173	0.21551938226173753	0.06707317072761748	0.9678160919466069	2.1619974600772287	2.0840585852953986	0.9639505143548962
1	1	none		300	5	31	0.1	1.0	0.7	0.7549053755950308	0.25613409121493064	0.08484848484334251	0.9823754789196754	5.167863460267967	4.814226515113593	0.931569980601873
1	2	none		300	5	31	0.1	1.0	0.7	0.7791374637884309	0.2774378431637385	0.08536585365333135	0.9777777777702853	4.106664815075855	3.8414616844469585	0.935421276476725
1	3	none		300	5	31	0.1	1.0	0.7	0.7297822633398746	0.21745021137173803	0.060975609752379534	0.9662835248968101	1.8609793767775145	1.8084806161070068	0.9717897038863436
1	1	none		300	5	31	0.1	1.0	1.0	0.7533774526877975	0.25707187612950455	0.08484848484334251	0.981609195394777	4.948672800791699	4.613633852806356	0.9322972015004769
1	2	none		300	5	31	0.1	1.0	1.0	0.7635361181198018	0.24858644633872268	0.07926829267809339	0.9731800766208952	3.1239345001827177	2.955573809883166	0.9461061934784326
1	3	none		300	5	31	0.1	1.0	1.0	0.7249649565461173	0.21551938226173753	0.06707317072761748	0.9678160919466069	2.1619974600772287	2.0840585852953986	0.9639505143548962
1	1	none		300	5	31	0.3	0.6	0.7	0.7311970277487518	0.23775990760765553	0.09696969696382002	0.9754789271955903	4.271810334464253	3.954543840387893	0.9257301911943959
1	2	none		300	5	31	0.3	0.6	0.7	0.7487804878048779	0.2508563812715266	0.10975609755428316	0.9716475095710986	4.225100319876769	3.87112585817659	0.9162210415961184
1	3	none		300	5	31	0.3	0.6	0.7	0.7120409307541351	0.21051189131378023	0.07317073170285544	0.9601532566976234	1.9023274574261595	1.8363034786698997	0.9652930427294234
1	1	none		300	5	31	0.3	0.6	1.0	0.7427980959015443	0.2510835128308417	0.12121212120477502	0.979310344820082	6.528732467672828	5.8585830244573875	0.8973538107402889
1	2	none		300	5	31	0.3	0.6	1.0	0.7467479674796749	0.2562437798324567	0.10975609755428316	0.9685823754715052	3.800867480531006	3.4934551630466553	0.9191204752421207
1	3	none		300	5	31	0.3	0.6	1.0	0.7167414260349501	0.20810521506416135	0.09756097560380725	0.9609195402225218	2.658186917838636	2.496412560015615	0.939141080215522
1	1	none		300	5	31	0.3	1.0	0.7	0.7311970277487518	0.23775990760765553	0.09696969696382002	0.9754789271955903	4.271810334464253	3.954543840387893	0.9257301911943959
1	2	none		300	5	31	0.3	1.0	0.7	0.7487804878048779	0.2508563812715266	0.10975609755428316	0.9716475095710986	4.225100319876769	3.87112585817659	0.9162210415961184
1	3	none		300	5	31	0.3	1.0	0.7	0.7120409307541351	0.21051189131378023	0.07317073170285544	0.9601532566976234	1.9023274574261595	1.8363034786698997	0.9652930427294234
1	1	none		300	5	31	0.3	1.0	1.0	0.7427980959015443	0.2510835128308417	0.12121212120477502	0.979310344820082	6.528732467672828	5.8585830244573875	0.8973538107402889
1	2	none		300	5	31	0.3	1.0	1.0	0.7467573124007103	0.2562467473270432	0.10975609755428316	0.9685823754715052	3.800867480531006	3.4934551630466553	0.9191204752421207
1	3	none		300	5	31	0.3	1.0	1.0	0.7167414260349501	0.20810521506416135	0.09756097560380725	0.9609195402225218	2.658186917838636	2.496412560015615	0.939141080215522
1	1	none		300	5	63	0.1	0.6	0.7	0.7549053755950308	0.25613409121493064	0.08484848484334251	0.9823754789196754	5.167863460267967	4.814226515113593	0.931569980601873
1	2	none		300	5	63	0.1	0.6	0.7	0.7791374637884309	0.2774378431637385	0.08536585365333135	0.9777777777702853	4.106664815075855	3.8414616844469585	0.935421276476725
1	3	none		300	5	63	0.1	0.6	0.7	0.7297822633398746	0.21745021137173803	0.060975609752379534	0.9662835248968101	1.8609793767775145	1.8084806161070068	0.9717897038863436
1	1	none		300	5	63	0.1	0.6	1.0	0.7533774526877975	0.25707187612950455	0.08484848484334251	0.981609195394777	4.948672800791699	4.613633852806356	0.9322972015004769
1	2	none		300	5	63	0.1	0.6	1.0	0.7635361181198018	0.24858644633872268	0.07926829267809339	0.9731800766208952	3.1239345001827177	2.955573809883166	0.9461061934784326
1	3	none		300	5	63	0.1	0.6	1.0	0.7249649565461173	0.21551938226173753	0.06707317072761748	0.9678160919466069	2.1619974600772287	2.0840585852953986	0.9639505143548962
1	1	none		300	5	63	0.1	1.0	0.7	0.7549053755950308	0.25613409121493064	0.08484848484334251	0.9823754789196754	5.167863460267967	4.814226515113593	0.931569980601873
1	2	none		300	5	63	0.1	1.0	0.7	0.7791374637884309	0.2774378431637385	0.08536585365333135	0.9777777777702853	4.106664815075855	3.8414616844469585	0.935421276476725
1	3	none		300	5	63	0.1	1.0	0.7	0.7297822633398746	0.21745021137173803	0.060975609752379534	0.9662835248968101	1.8609793767775145	1.8084806161070068	0.9717897038863436
1	1	none		300	5	63	0.1	1.0	1.0	0.7533774526877975	0.25707187612950455	0.08484848484334251	0.981609195394777	4.948672800791699	4.613633852806356	0.9322972015004769
1	2	none		300	5	63	0.1	1.0	1.0	0.7635361181198018	0.24858644633872268	0.07926829267809339	0.9731800766208952	3.1239345001827177	2.955573809883166	0.9461061934784326
1	3	none		300	5	63	0.1	1.0	1.0	0.7249649565461173	0.21551938226173753	0.06707317072761748	0.9678160919466069	2.1619974600772287	2.0840585852953986	0.9639505143548962
1	1	none		300	5	63	0.3	0.6	0.7	0.7311970277487518	0.23775990760765553	0.09696969696382002	0.9754789271955903	4.271810334464253	3.954543840387893	0.9257301911943959
1	2	none		300	5	63	0.3	0.6	0.7	0.7487804878048779	0.2508563812715266	0.10975609755428316	0.9716475095710986	4.225100319876769	3.87112585817659	0.9162210415961184
1	3	none		300	5	63	0.3	0.6	0.7	0.7120409307541351	0.21051189131378023	0.07317073170285544	0.9601532566976234	1.9023274574261595	1.8363034786698997	0.9652930427294234
1	1	none		300	5	63	0.3	0.6	1.0	0.7427980959015443	0.2510835128308417	0.12121212120477502	0.979310344820082	6.528732467672828	5.8585830244573875	0.8973538107402889
1	2	none		300	5	63	0.3	0.6	1.0	0.7467479674796749	0.2562437798324567	0.10975609755428316	0.9685823754715052	3.800867480531006	3.4934551630466553	0.9191204752421207
1	3	none		300	5	63	0.3	0.6	1.0	0.7167414260349501	0.20810521506416135	0.09756097560380725	0.9609195402225218	2.658186917838636	2.496412560015615	0.939141080215522
1	1	none		300	5	63	0.3	1.0	0.7	0.7311970277487518	0.23775990760765553	0.09696969696382002	0.9754789271955903	4.271810334464253	3.954543840387893	0.9257301911943959
1	2	none		300	5	63	0.3	1.0	0.7	0.7487804878048779	0.2508563812715266	0.10975609755428316	0.9716475095710986	4.225100319876769	3.87112585817659	0.9162210415961184
1	3	none		300	5	63	0.3	1.0	0.7	0.7120409307541351	0.21051189131378023	0.07317073170285544	0.9601532566976234	1.9023274574261595	1.8363034786698997	0.9652930427294234
1	1	none		300	5	63	0.3	1.0	1.0	0.7427980959015443	0.2510835128308417	0.12121212120477502	0.979310344820082	6.528732467672828	5.8585830244573875	0.8973538107402889
1	2	none		300	5	63	0.3	1.0	1.0	0.7467573124007103	0.2562467473270432	0.10975609755428316	0.9685823754715052	3.800867480531006	3.4934551630466553	0.9191204752421207
1	3	none		300	5	63	0.3	1.0	1.0	0.7167414260349501	0.20810521506416135	0.09756097560380725	0.9609195402225218	2.658186917838636	2.496412560015615	0.939141080215522
1	1	none		300	10	31	0.1	0.6	0.7	0.7592755137582723	0.25800509333507	0.06666666666262626	0.983908045969472	4.367344220767502	4.142854566176834	0.9485981212113711
1	2	none		300	10	31	0.1	0.6	0.7	0.772049341183067	0.2671200527124244	0.06707317072761748	0.983908045969472	4.395888954214513	4.168115874505641	0.9481849687196062
1	3	none		300	10	31	0.1	0.6	0.7	0.7275348098308568	0.22176433406929508	0.07317073170285544	0.9770114942453869	3.355261695989542	3.1829254434650625	0.9486370060841794
1	1	none		300	10	31	0.1	0.6	1.0	0.7494856612097991	0.2518420081620257	0.10909090908429751	0.9823754789196754	6.825195763304254	6.189719805146049	0.9068926301239874
1	2	none		300	10	31	0.1	0.6	1.0	0.7697411456873189	0.2609394705762059	0.06707317072761748	0.9754789271955903	2.8600887012348446	2.7353266274014376	0.9563782401642201
1	3	none		300	10	31	0.1	0.6	1.0	0.7293757592748342	0.21152024293925023	0.060975609752379534	0.9716475095710986	2.225341439588579	2.1506254767647723	0.9664249342828781
1	1	none		300	10	31	0.1	1.0	0.7	0.7592755137582723	0.25800509333507	0.06666666666262626	0.983908045969472	4.367344220767502	4.142854566176834	0.9485981212113711
1	2	none		300	10	31	0.1	1.0	0.7	0.772049341183067	0.2671200527124244	0.06707317072761748	0.983908045969472	4.395888954214513	4.168115874505641	0.9481849687196062
1	3	none		300	10	31	0.1	1.0	0.7	0.7275348098308568	0.22176433406929508	0.07317073170285544	0.9770114942453869	3.355261695989542	3.1829254434650625	0.9486370060841794
1	1	none		300	10	31	0.1	1.0	1.0	0.7494856612097991	0.2518420081620257	0.10909090908429751	0.9823754789196754	6.825195763304254	6.189719805146049	0.9068926301239874
1	2	none		300	10	31	0.1	1.0	1.0	0.7697411456873189	0.2609394705762059	0.06707317072761748	0.9754789271955903	2.8600887012348446	2.7353266274014376	0.9563782401642201
1	3	none		300	10	31	0.1	1.0	1.0	0.7293757592748342	0.21152024293925023	0.060975609752379534	0.9716475095710986	2.225341439588579	2.1506254767647723	0.9664249342828781
1	1	none		300	10	31	0.3	0.6	0.7	0.7311738070358761	0.24473964859983283	0.08484848484334251	0.9800766283449803	4.5608739163102054	4.258739119318383	0.9337550548108569
1	2	none		300	10	31	0.3	0.6	0.7	0.7466031212036258	0.24409426819924876	0.07317073170285544	0.9747126436706919	3.043060995659613	2.8935686994833616	0.9508743574906694
1	3	none		300	10	31	0.3	0.6	0.7	0.7169610316792824	0.2102836919439405	0.05487804877714158	0.9685823754715052	1.7900859758396874	1.7467275815233276	0.9757785867257681
1	1	none		300	10	31	0.3	0.6	1.0	0.7421990015093464	0.265345548146704	0.07272727272286501	0.983908045969472	4.795515222471081	4.519477708556547	0.9424383931519569
1	2	none		300	10	31	0.3	0.6	1.0	0.7541257826371367	0.2580780710366156	0.07926829267809339	0.979310344820082	4.075053214518074	3.8312989595903817	0.940183776052345
1	3	none		300	10	31	0.3	0.6	1.0	0.7177974021119522	0.2145295400438204	0.07317073170285544	0.9662835248968101	2.262559136721224	2.1701767393284084	0.9591690583821456
1	1	none		300	10	31	0.3	1.0	0.7	0.7311738070358761	0.24473964859983283	0.08484848484334251	0.9800766283449803	4.5608739163102054	4.258739119318383	0.9337550548108569
1	2	none		300	10	31	0.3	1.0	0.7	0.7466031212036258	0.24409426819924876	0.07317073170285544	0.9747126436706919	3.043060995659613	2.8935686994833616	0.9508743574906694
1	3	none		300	10	31	0.3	1.0	0.7	0.7169610316792824	0.2102836919439405	0.05487804877714158	0.9685823754715052	1.7900859758396874	1.7467275815233276	0.9757785867257681
1	1	none		300	10	31	0.3	1.0	1.0	0.7421990015093464	0.265345548146704	0.07272727272286501	0.983908045969472	4.795515222471081	4.519477708556547	0.9424383931519569
1	2	none		300	10	31	0.3	1.0	1.0	0.754121110176619	0.2580662188709476	0.07926829267809339	0.979310344820082	4.075053214518074	3.8312989595903817	0.940183776052345
1	3	none		300	10	31	0.3	1.0	1.0	0.7177974021119522	0.2145295400438204	0.07317073170285544	0.9662835248968101	2.262559136721224	2.1701767393284084	0.9591690583821456
1	1	none		300	10	63	0.1	0.6	0.7	0.7460675722744688	0.24705570443489813	0.04848484848191001	0.9854406130192688	3.4488745979065527	3.3301412514596413	0.9655732971538808
1	2	none		300	10	63	0.1	0.6	0.7	0.7694935052798803	0.2720666845656227	0.06707317072761748	0.9808429118698787	3.6810438272444523	3.501217682972364	0.9511480467166454
1	3	none		300	10	63	0.1	0.6	0.7	0.7243154845341557	0.21945104622883443	0.06707317072761748	0.9808429118698787	3.6810438272444523	3.501217682972364	0.9511480467166454
1	1	none		300	10	63	0.1	0.6	1.0	0.7607198420991526	0.2766331696886515	0.06666666666262626	0.9854406130192688	4.834583140726911	4.578944220757006	0.9471228519865107
1	2	none		300	10	63	0.1	0.6	1.0	0.7714886459209419	0.26625282565595804	0.06707317072761748	0.981609195394777	3.837416210925299	3.6471016737109943	0.9504055423942201
1	3	none		300	10	63	0.1	0.6	1.0	0.7257732922156808	0.210491364545185	0.06707317072761748	0.972413793095997	2.5343128055784816	2.4314015568363225	0.959392828754698
1	1	none		300	10	63	0.1	1.0	0.7	0.7460675722744688	0.24705570443489813	0.04848484848191001	0.9854406130192688	3.4488745979065527	3.3301412514596413	0.9655732971538808
1	2	none		300	10	63	0.1	1.0	0.7	0.7694935052798803	0.2720666845656227	0.06707317072761748	0.9808429118698787	3.6810438272444523	3.501217682972364	0.9511480467166454
1	3	none		300	10	63	0.1	1.0	0.7	0.7243154845341557	0.21945104622883443	0.06707317072761748	0.9808429118698787	3.6810438272444523	3.501217682972364	0.9511480467166454
1	1	none		300	10	63	0.1	1.0	1.0	0.7607198420991526	0.2766331696886515	0.06666666666262626	0.9854406130192688	4.834583140726911	4.578944220757006	0.9471228519865107
1	2	none		300	10	63	0.1	1.0	1.0	0.7714886459209419	0.26625282565595804	0.06707317072761748	0.981609195394777	3.837416210925299	3.6471016737109943	0.9504055423942201
1	3	none		300	10	63	0.1	1.0	1.0	0.7257732922156808	0.210491364545185	0.06707317072761748	0.972413793095997	2.5343128055784816	2.4314015568363225	0.959392828754698
1	1	none		300	10	63	0.3	0.6	0.7	0.738831998142343	0.24709633442786944	0.06666666666262626	0.981609195394777	3.812497923860458	3.6249980272049944	0.9508196624562134
1	2	none		300	10	63	0.3	0.6	0.7	0.7597514251004578	0.2595733829828004	0.07317073170285544	0.9716475095710986	2.70554669723439	2.5807505721177266	0.953873961111188
1	3	none		300	10	63	0.3	0.6	0.7	0.7212082982898793	0.2166038789476027	0.07317073170285544	0.9762452107204886	3.244480805152675	3.080250472415719	0.949381619111155
1	1	none		300	10	63	0.3	0.6	1.0	0.7216393823290375	0.24104964570261564	0.08484848484334251	0.983908045969472	5.668870642980427	5.272723993315971	0.9301189370331288
1	2	none		300	10	63	0.3	0.6	1.0	0.7482104476217176	0.2510029970419284	0.08536585365333135	0.9739463601457936	3.4890182660878346	3.2765410654948575	0.9391011398397159
1	3	none		300	10	63	0.3	0.6	1.0	0.7226147089057097	0.21301803686491189	0.06707317072761748	0.9731800766208952	2.608775870047715	2.5008701468242176	0.9586374013382443
1	1	none		300	10	63	0.3	1.0	0.7	0.738831998142343	0.24709633442786944	0.06666666666262626	0.981609195394777	3.812497923860458	3.6249980272049944	0.9508196624562134
1	2	none		300	10	63	0.3	1.0	0.7	0.7597514251004578	0.2595733829828004	0.07317073170285544	0.9716475095710986	2.70554669723439	2.5807505721177266	0.953873961111188
1	3	none		300	10	63	0.3	1.0	0.7	0.7212082982898793	0.2166038789476027	0.07317073170285544	0.9762452107204886	3.244480805152675	3.080250472415719	0.949381619111155
1	1	none		300	10	63	0.3	1.0	1.0	0.7216393823290375	0.24104964570261564	0.08484848484334251	0.983908045969472	5.668870642980427	5.272723993315971	0.9301189370331288
1	2	none		300	10	63	0.3	1.0	1.0	0.7482104476217176	0.2510029970419284	0.08536585365333135	0.9739463601457936	3.4890182660878346	3.2765410654948575	0.9391011398397159
1	3	none		300	10	63	0.3	1.0	1.0	0.7226147089057097	0.21301803686491189	0.06707317072761748	0.9731800766208952	2.608775870047715	2.5008701468242176	0.9586374013382443
1	1	none		500	3	31	0.1	0.6	0.7	0.7477069546035062	0.2532661254244947	0.10303030302405876	0.9770114942453869	4.881754628028773	4.481816230496905	0.9180748569268203
1	2	none		500	3	31	0.1	0.6	0.7	0.7763666947014299	0.2718331677401084	0.10975609755428316	0.9762452107204886	5.066723446935602	4.620375708623579	0.9119060288855487
1	3	none		500	3	31	0.1	0.6	0.7	0.7274553780020558	0.2221827360844883	0.0914634146285693	0.9616858237474201	2.5268449769309105	2.3871944982887503	0.9447332522629748
1	1	none		500	3	31	0.1	0.6	1.0	0.7572924648786717	0.2631354110326588	0.09090909090358126	0.9785440612951837	4.5607121556794885	4.237011010525693	0.9290239814065421
1	2	none		500	3	31	0.1	0.6	1.0	0.7739790673768806	0.26760658347421096	0.10365853657904521	0.9731800766208952	4.19630552571858	3.8649811360010635	0.9210437777588094
1	3	none		500	3	31	0.1	0.6	1.0	0.7225492944584618	0.21123325345438967	0.10975609755428316	0.9616858237474201	3.094519738194228	2.8646333979465006	0.9257117773864734
1	1	none		500	3	31	0.1	1.0	0.7	0.7477069546035062	0.2532661254244947	0.10303030302405876	0.9770114942453869	4.881754628028773	4.481816230496905	0.9180748569268203
1	2	none		500	3	31	0.1	1.0	0.7	0.7763666947014299	0.2718331677401084	0.10975609755428316	0.9762452107204886	5.066723446935602	4.620375708623579	0.9119060288855487
1	3	none		500	3	31	0.1	1.0	0.7	0.7274553780020558	0.2221827360844883	0.0914634146285693	0.9616858237474201	2.5268449769309105	2.3871944982887503	0.9447332522629748
1	1	none		500	3	31	0.1	1.0	1.0	0.7572924648786717	0.2631354110326588	0.09090909090358126	0.9785440612951837	4.5607121556794885	4.237011010525693	0.9290239814065421
1	2	none		500	3	31	0.1	1.0	1.0	0.7739790673768806	0.26760658347421096	0.10365853657904521	0.9731800766208952	4.19630552571858	3.8649811360010635	0.9210437777588094
1	3	none		500	3	31	0.1	1.0	1.0	0.7225492944584618	0.21123325345438967	0.10975609755428316	0.9616858237474201	3.094519738194228	2.8646333979465006	0.9257117773864734
1	1	none		500	3	31	0.3	0.6	0.7	0.7266968535934053	0.24842935270437125	0.12121212120477502	0.9708812260462002	4.598909486450506	4.162677994970242	0.9051445698693131
1	2	none		500	3	31	0.3	0.6	0.7	0.7425567703952901	0.24855733262477905	0.13414634145523496	0.9662835248968101	4.440139523242803	3.9786573554354145	0.896065830861156
1	3	none		500	3	31	0.3	0.6	0.7	0.7064199607513317	0.20782014060172677	0.14024390243047294	0.94789272029925	2.9673544555894455	2.691444963572041	0.907018347211189
1	1	none		500	3	31	0.3	0.6	1.0	0.7367560664112388	0.2742845015017901	0.16969696968668502	0.9662835248968101	5.857330702034656	5.0330563570705715	0.8592747369973384
1	2	none		500	3	31	0.3	0.6	1.0	0.7381272778245024	0.24589232117230334	0.12195121950475907	0.9586206896478268	3.2175918126249647	2.947153758613007	0.9159501571558115
1	3	none		500	3	31	0.3	0.6	1.0	0.7061489580413045	0.2007148448182617	0.12195121950475907	0.9540229884984367	2.8819438158364634	2.652438446901405	0.9203643747343893
1	1	none		500	3	31	0.3	1.0	0.7	0.7266968535934053	0.24842935270437125	0.12121212120477502	0.9708812260462002	4.598909486450506	4.162677994970242	0.9051445698693131
1	2	none		500	3	31	0.3	1.0	0.7	0.7425567703952901	0.24855733262477905	0.13414634145523496	0.9662835248968101	4.440139523242803	3.9786573554354145	0.896065830861156
1	3	none		500	3	31	0.3	1.0	0.7	0.7064199607513317	0.20782014060172677	0.14024390243047294	0.94789272029925	2.9673544555894455	2.691444963572041	0.907018347211189
1	1	none		500	3	31	0.3	1.0	1.0	0.7367560664112388	0.2742845015017901	0.16969696968668502	0.9662835248968101	5.857330702034656	5.0330563570705715	0.8592747369973384
1	2	none		500	3	31	0.3	1.0	1.0	0.7381272778245024	0.24589232117230334	0.12195121950475907	0.9586206896478268	3.2175918126249647	2.947153758613007	0.9159501571558115
1	3	none		500	3	31	0.3	1.0	1.0	0.7061489580413045	0.2007148448182617	0.12195121950475907	0.9540229884984367	2.8819438158364634	2.652438446901405	0.9203643747343893
1	1	none		500	3	63	0.1	0.6	0.7	0.7477069546035062	0.2532661254244947	0.10303030302405876	0.9770114942453869	4.881754628028773	4.481816230496905	0.9180748569268203
1	2	none		500	3	63	0.1	0.6	0.7	0.7763666947014299	0.2718331677401084	0.10975609755428316	0.9762452107204886	5.066723446935602	4.620375708623579	0.9119060288855487
1	3	none		500	3	63	0.1	0.6	0.7	0.7274553780020558	0.2221827360844883	0.0914634146285693	0.9616858237474201	2.5268449769309105	2.3871944982887503	0.9447332522629748
1	1	none		500	3	63	0.1	0.6	1.0	0.7572924648786717	0.2631354110326588	0.09090909090358126	0.9785440612951837	4.5607121556794885	4.237011010525693	0.9290239814065421
1	2	none		500	3	63	0.1	0.6	1.0	0.7739790673768806	0.26760658347421096	0.10365853657904521	0.9731800766208952	4.19630552571858	3.8649811360010635	0.9210437777588094
1	3	none		500	3	63	0.1	0.6	1.0	0.7225492944584618	0.21123325345438967	0.10975609755428316	0.9616858237474201	3.094519738194228	2.8646333979465006	0.9257117773864734
1	1	none		500	3	63	0.1	1.0	0.7	0.7477069546035062	0.2532661254244947	0.10303030302405876	0.9770114942453869	4.881754628028773	4.481816230496905	0.9180748569268203
1	2	none		500	3	63	0.1	1.0	0.7	0.7763666947014299	0.2718331677401084	0.10975609755428316	0.9762452107204886	5.066723446935602	4.620375708623579	0.9119060288855487
1	3	none		500	3	63	0.1	1.0	0.7	0.7274553780020558	0.2221827360844883	0.0914634146285693	0.9616858237474201	2.5268449769309105	2.3871944982887503	0.9447332522629748
1	1	none		500	3	63	0.1	1.0	1.0	0.7572924648786717	0.2631354110326588	0.09090909090358126	0.9785440612951837	4.5607121556794885	4.237011010525693	0.9290239814065421
1	2	none		500	3	63	0.1	1.0	1.0	0.7739790673768806	0.26760658347421096	0.10365853657904521	0.9731800766208952	4.19630552571858	3.8649811360010635	0.9210437777588094
1	3	none		500	3	63	0.1	1.0	1.0	0.7225492944584618	0.21123325345438967	0.10975609755428316	0.9616858237474201	3.094519738194228	2.8646333979465006	0.9257117773864734
1	1	none		500	3	63	0.3	0.6	0.7	0.7266968535934053	0.24842935270437125	0.12121212120477502	0.9708812260462002	4.598909486450506	4.162677994970242	0.9051445698693131
1	2	none		500	3	63	0.3	0.6	0.7	0.7425567703952901	0.24855733262477905	0.13414634145523496	0.9662835248968101	4.440139523242803	3.9786573554354145	0.896065830861156
1	3	none		500	3	63	0.3	0.6	0.7	0.7064199607513317	0.20782014060172677	0.14024390243047294	0.94789272029925	2.9673544555894455	2.691444963572041	0.907018347211189
1	1	none		500	3	63	0.3	0.6	1.0	0.7367560664112388	0.2742845015017901	0.16969696968668502	0.9662835248968101	5.857330702034656	5.0330563570705715	0.8592747369973384
1	2	none		500	3	63	0.3	0.6	1.0	0.7381272778245024	0.24589232117230334	0.12195121950475907	0.9586206896478268	3.2175918126249647	2.947153758613007	0.9159501571558115
1	3	none		500	3	63	0.3	0.6	1.0	0.7061489580413045	0.2007148448182617	0.12195121950475907	0.9540229884984367	2.8819438158364634	2.652438446901405	0.9203643747343893
1	1	none		500	3	63	0.3	1.0	0.7	0.7266968535934053	0.24842935270437125	0.12121212120477502	0.9708812260462002	4.598909486450506	4.162677994970242	0.9051445698693131
1	2	none		500	3	63	0.3	1.0	0.7	0.7425567703952901	0.24855733262477905	0.13414634145523496	0.9662835248968101	4.440139523242803	3.9786573554354145	0.896065830861156
1	3	none		500	3	63	0.3	1.0	0.7	0.7064199607513317	0.20782014060172677	0.14024390243047294	0.94789272029925	2.9673544555894455	2.691444963572041	0.907018347211189
1	1	none		500	3	63	0.3	1.0	1.0	0.7367560664112388	0.2742845015017901	0.16969696968668502	0.9662835248968101	5.857330702034656	5.0330563570705715	0.8592747369973384
1	2	none		500	3	63	0.3	1.0	1.0	0.7381272778245024	0.24589232117230334	0.12195121950475907	0.9586206896478268	3.2175918126249647	2.947153758613007	0.9159501571558115
1	3	none		500	3	63	0.3	1.0	1.0	0.7061489580413045	0.2007148448182617	0.12195121950475907	0.9540229884984367	2.8819438158364634	2.652438446901405	0.9203643747343893
1	1	none		500	5	31	0.1	0.6	0.7	0.7440287936839661	0.25156494988979045	0.08484848484334251	0.9823754789196754	5.167863460267967	4.814226515113593	0.931569980601873
1	2	none		500	5	31	0.1	0.6	0.7	0.7685076161106439	0.2758585251587031	0.09756097560380725	0.9762452107204886	4.442892632810238	4.107000629887625	0.9243978922940842
1	3	none		500	5	31	0.1	0.6	0.7	0.7263246425567703	0.20887520452825842	0.060975609752379534	0.9678160919466069	1.952689559706253	1.894598713904908	0.9702508445136669
1	1	none		500	5	31	0.1	0.6	1.0	0.7432717984442122	0.2471282947761497	0.08484848484334251	0.979310344820082	4.388518846119461	4.101008117120171	0.9344856925614641
1	2	none		500	5	31	0.1	0.6	1.0	0.7591440052331557	0.25490235394545235	0.08536585365333135	0.9762452107204886	3.835697306882882	3.593625551151672	0.9368897557026196
1	3	none		500	5	31	0.1	0.6	1.0	0.7215306980656013	0.21338590790429351	0.07926829267809339	0.9624521072723184	2.2067841121745437	2.111124374988172	0.956651963041391
1	1	none		500	5	31	0.1	1.0	0.7	0.7440287936839661	0.25156494988979045	0.08484848484334251	0.9823754789196754	5.167863460267967	4.814226515113593	0.931569980601873
1	2	none		500	5	31	0.1	1.0	0.7	0.7685076161106439	0.2758585251587031	0.09756097560380725	0.9762452107204886	4.442892632810238	4.107000629887625	0.9243978922940842
1	3	none		500	5	31	0.1	1.0	0.7	0.7263246425567703	0.20887520452825842	0.060975609752379534	0.9678160919466069	1.952689559706253	1.894598713904908	0.9702508445136669
1	1	none		500	5	31	0.1	1.0	1.0	0.7432717984442122	0.2471282947761497	0.08484848484334251	0.979310344820082	4.388518846119461	4.101008117120171	0.9344856925614641
1	2	none		500	5	31	0.1	1.0	1.0	0.7591440052331557	0.25490235394545235	0.08536585365333135	0.9762452107204886	3.835697306882882	3.593625551151672	0.9368897557026196
1	3	none		500	5	31	0.1	1.0	1.0	0.7215306980656013	0.21338590790429351	0.07926829267809339	0.9624521072723184	2.2067841121745437	2.111124374988172	0.956651963041391
1	1	none		500	5	31	0.3	0.6	0.7	0.7317264600023221	0.2295654439529186	0.07878787878310377	0.9770114942453869	3.6348668370883654	3.4272712350858696	0.942887690896139
1	2	none		500	5	31	0.3	0.6	0.7	0.7448743108120737	0.2546567213317366	0.09756097560380725	0.9739463601457936	4.041333898358255	3.744618360565551	0.9265797913093544
1	3	none		500	5	31	0.3	0.6	0.7	0.7132183908045976	0.20790897450661391	0.07317073170285544	0.9601532566976234	1.9023274574261595	1.8363034786698997	0.9652930427294234
1	1	none		500	5	31	0.3	0.6	1.0	0.7265064437478231	0.24331342699303316	0.09696969696382002	0.9777777777702853	4.724830083808112	4.36363439826517	0.9235537095759162
1	2	none		500	5	31	0.3	0.6	1.0	0.7461872722175498	0.2596404411862493	0.11585365852952112	0.9693486589964035	4.143964161268241	3.7797243754745917	0.9121035286362571
1	3	none		500	5	31	0.3	0.6	1.0	0.7141108307634799	0.20843364706568523	0.07926829267809339	0.9586206896478268	1.9944807537423257	1.9156499430984546	0.9604755120144602
1	1	none		500	5	31	0.3	1.0	0.7	0.7317264600023221	0.2295654439529186	0.07878787878310377	0.9770114942453869	3.6348668370883654	3.4272712350858696	0.942887690896139
1	2	none		500	5	31	0.3	1.0	0.7	0.7448743108120737	0.2546567213317366	0.09756097560380725	0.9739463601457936	4.041333898358255	3.744618360565551	0.9265797913093544
1	3	none		500	5	31	0.3	1.0	0.7	0.7132183908045976	0.20790897450661391	0.07317073170285544	0.9601532566976234	1.9023274574261595	1.8363034786698997	0.9652930427294234
1	1	none		500	5	31	0.3	1.0	1.0	0.7265064437478231	0.24331342699303316	0.09696969696382002	0.9777777777702853	4.724830083808112	4.36363439826517	0.9235537095759162
1	2	none		500	5	31	0.3	1.0	1.0	0.7461872722175498	0.2596404411862493	0.11585365852952112	0.9693486589964035	4.143964161268241	3.7797243754745917	0.9121035286362571
1	3	none		500	5	31	0.3	1.0	1.0	0.7141108307634799	0.20843364706568523	0.07926829267809339	0.9586206896478268	1.9944807537423257	1.9156499430984546	0.9604755120144602
1	1	none		500	5	63	0.1	0.6	0.7	0.7440287936839661	0.25156494988979045	0.08484848484334251	0.9823754789196754	5.167863460267967	4.814226515113593	0.931569980601873
1	2	none		500	5	63	0.1	0.6	0.7	0.7685076161106439	0.2758585251587031	0.09756097560380725	0.9762452107204886	4.442892632810238	4.107000629887625	0.9243978922940842
1	3	none		500	5	63	0.1	0.6	0.7	0.7263246425567703	0.20887520452825842	0.060975609752379534	0.9678160919466069	1.952689559706253	1.894598713904908	0.9702508445136669
1	1	none		500	5	63	0.1	0.6	1.0	0.7432717984442122	0.2471282947761497	0.08484848484334251	0.979310344820082	4.388518846119461	4.101008117120171	0.9344856925614641
1	2	none		500	5	63	0.1	0.6	1.0	0.7591440052331557	0.25490235394545235	0.08536585365333135	0.9762452107204886	3.835697306882882	3.593625551151672	0.9368897557026196
1	3	none		500	5	63	0.1	0.6	1.0	0.7215306980656013	0.21338590790429351	0.07926829267809339	0.9624521072723184	2.2067841121745437	2.111124374988172	0.956651963041391
1	1	none		500	5	63	0.1	1.0	0.7	0.7440287936839661	0.25156494988979045	0.08484848484334251	0.9823754789196754	5.167863460267967	4.814226515113593	0.931569980601873
1	2	none		500	5	63	0.1	1.0	0.7	0.7685076161106439	0.2758585251587031	0.09756097560380725	0.9762452107204886	4.442892632810238	4.107000629887625	0.9243978922940842
1	3	none		500	5	63	0.1	1.0	0.7	0.7263246425567703	0.20887520452825842	0.060975609752379534	0.9678160919466069	1.952689559706253	1.894598713904908	0.9702508445136669
1	1	none		500	5	63	0.1	1.0	1.0	0.7432717984442122	0.2471282947761497	0.08484848484334251	0.979310344820082	4.388518846119461	4.101008117120171	0.9344856925614641
1	2	none		500	5	63	0.1	1.0	1.0	0.7591440052331557	0.25490235394545235	0.08536585365333135	0.9762452107204886	3.835697306882882	3.593625551151672	0.9368897557026196
1	3	none		500	5	63	0.1	1.0	1.0	0.7215306980656013	0.21338590790429351	0.07926829267809339	0.9624521072723184	2.2067841121745437	2.111124374988172	0.956651963041391
1	1	none		500	5	63	0.3	0.6	0.7	0.7317264600023221	0.2295654439529186	0.07878787878310377	0.9770114942453869	3.6348668370883654	3.4272712350858696	0.942887690896139
1	2	none		500	5	63	0.3	0.6	0.7	0.7448743108120737	0.2546567213317366	0.09756097560380725	0.9739463601457936	4.041333898358255	3.744618360565551	0.9265797913093544
1	3	none		500	5	63	0.3	0.6	0.7	0.7132183908045976	0.20790897450661391	0.07317073170285544	0.9601532566976234	1.9023274574261595	1.8363034786698997	0.9652930427294234
1	1	none		500	5	63	0.3	0.6	1.0	0.7265064437478231	0.24331342699303316	0.09696969696382002	0.9777777777702853	4.724830083808112	4.36363439826517	0.9235537095759162
1	2	none		500	5	63	0.3	0.6	1.0	0.7461919446780675	0.25964195678063295	0.11585365852952112	0.9693486589964035	4.143964161268241	3.7797243754745917	0.9121035286362571
1	3	none		500	5	63	0.3	0.6	1.0	0.7141108307634799	0.20843364706568523	0.07926829267809339	0.9586206896478268	1.9944807537423257	1.9156499430984546	0.9604755120144602
1	1	none		500	5	63	0.3	1.0	0.7	0.7317264600023221	0.2295654439529186	0.07878787878310377	0.9770114942453869	3.6348668370883654	3.4272712350858696	0.942887690896139
1	2	none		500	5	63	0.3	1.0	0.7	0.7448743108120737	0.2546567213317366	0.09756097560380725	0.9739463601457936	4.041333898358255	3.744618360565551	0.9265797913093544
1	3	none		500	5	63	0.3	1.0	0.7	0.7132183908045976	0.20790897450661391	0.07317073170285544	0.9601532566976234	1.9023274574261595	1.8363034786698997	0.9652930427294234
1	1	none		500	5	63	0.3	1.0	1.0	0.7265064437478231	0.24331342699303316	0.09696969696382002	0.9777777777702853	4.724830083808112	4.36363439826517	0.9235537095759162
1	2	none		500	5	63	0.3	1.0	1.0	0.7461872722175498	0.2596404411862493	0.11585365852952112	0.9693486589964035	4.143964161268241	3.7797243754745917	0.9121035286362571
1	3	none		500	5	63	0.3	1.0	1.0	0.7141108307634799	0.20843364706568523	0.07926829267809339	0.9586206896478268	1.9944807537423257	1.9156499430984546	0.9604755120144602
1	1	none		500	10	31	0.1	0.6	0.7	0.7560013932427726	0.25809318593117914	0.04848484848191001	0.9831417624445737	2.971625334283361	2.8760313503822	0.96783106789589
1	2	none		500	10	31	0.1	0.6	0.7	0.7632604429492571	0.26235656086823694	0.07317073170285544	0.979310344820082	3.7368402961673395	3.536583655006506	0.9464101586747959
1	3	none		500	10	31	0.1	0.6	0.7	0.7234183721147556	0.21443029851316436	0.05487804877714158	0.9777777777702853	2.554837558652616	2.4695110828587588	0.9666019856905372
1	1	none		500	10	31	0.1	0.6	1.0	0.7434482758620691	0.25331315867512677	0.07878787878310377	0.983908045969472	5.229320053083899	4.896100850936259	0.9362786650925429
1	2	none		500	10	31	0.1	0.6	1.0	0.7650499953275395	0.2624823017395676	0.06707317072761748	0.9731800766208952	2.608775870047715	2.5008701468242176	0.9586374013382443
1	3	none		500	10	31	0.1	0.6	1.0	0.7209653303429586	0.2085220816269418	0.05487804877714158	0.9731800766208952	2.1069116560365124	2.046166483765269	0.9711686091980559
1	1	none		500	10	31	0.1	1.0	0.7	0.7560013932427726	0.25809318593117914	0.04848484848191001	0.9831417624445737	2.971625334283361	2.8760313503822	0.96783106789589
1	2	none		500	10	31	0.1	1.0	0.7	0.7632604429492571	0.26235656086823694	0.07317073170285544	0.979310344820082	3.7368402961673395	3.536583655006506	0.9464101586747959
1	3	none		500	10	31	0.1	1.0	0.7	0.7234183721147556	0.21443029851316436	0.05487804877714158	0.9777777777702853	2.554837558652616	2.4695110828587588	0.9666019856905372
1	1	none		500	10	31	0.1	1.0	1.0	0.7434482758620691	0.25331315867512677	0.07878787878310377	0.983908045969472	5.229320053083899	4.896100850936259	0.9362786650925429
1	2	none		500	10	31	0.1	1.0	1.0	0.7650499953275395	0.2624823017395676	0.06707317072761748	0.9731800766208952	2.608775870047715	2.5008701468242176	0.9586374013382443
1	3	none		500	10	31	0.1	1.0	1.0	0.7209653303429586	0.2085220816269418	0.05487804877714158	0.9731800766208952	2.1069116560365124	2.046166483765269	0.9711686091980559
1	1	none		500	10	31	0.3	0.6	0.7	0.7267850923023338	0.24348547030398088	0.08484848484334251	0.981609195394777	4.948672800791699	4.613633852806356	0.9322972015004769
1	2	none		500	10	31	0.3	0.6	0.7	0.7451406410615831	0.24680924611691957	0.0914634146285693	0.9731800766208952	3.6529228920514734	3.410277472942115	0.9335749856186211
1	3	none		500	10	31	0.3	0.6	0.7	0.7154564993925802	0.20784640790966658	0.06707317072761748	0.9678160919466069	2.1619974600772287	2.0840585852953986	0.9639505143548962
1	1	none		500	10	31	0.3	0.6	1.0	0.7376756066411237	0.25962937853736073	0.09696969696382002	0.981609195394777	5.731540500949542	5.272724403207265	0.9199488941966526
1	2	none		500	10	31	0.3	0.6	1.0	0.7505513503410896	0.25423171856308246	0.08536585365333135	0.9731800766208952	3.386665401496413	3.182925641412641	0.9398405895485268
1	3	none		500	10	31	0.3	0.6	1.0	0.7170217736660124	0.2129804270824088	0.07926829267809339	0.9662835248968101	2.4673382195642968	2.3510248009391086	0.9528587356300466
1	1	none		500	10	31	0.3	1.0	0.7	0.7267943805874841	0.24348844283981858	0.08484848484334251	0.981609195394777	4.948672800791699	4.613633852806356	0.9322972015004769
1	2	none		500	10	31	0.3	1.0	0.7	0.7451406410615831	0.24680924611691957	0.0914634146285693	0.9731800766208952	3.6529228920514734	3.410277472942115	0.9335749856186211
1	3	none		500	10	31	0.3	1.0	0.7	0.7154564993925802	0.20784640790966658	0.06707317072761748	0.9678160919466069	2.1619974600772287	2.0840585852953986	0.9639505143548962
1	1	none		500	10	31	0.3	1.0	1.0	0.7376756066411237	0.25962937853736073	0.09696969696382002	0.981609195394777	5.731540500949542	5.272724403207265	0.9199488941966526
1	2	none		500	10	31	0.3	1.0	1.0	0.7505513503410896	0.25423171856308246	0.08536585365333135	0.9731800766208952	3.386665401496413	3.182925641412641	0.9398405895485268
1	3	none		500	10	31	0.3	1.0	1.0	0.7170171012054948	0.2129794478906889	0.07926829267809339	0.9662835248968101	2.4673382195642968	2.3510248009391086	0.9528587356300466
1	1	none		500	10	63	0.1	0.6	0.7	0.736393823290375	0.2472600268491782	0.04848484848191001	0.9885057471188621	4.382161788220213	4.218178145331408	0.9625792714565604
1	2	none		500	10	63	0.1	0.6	0.7	0.768152509111298	0.26400356071141223	0.07926829267809339	0.9785440612951837	3.926440929266764	3.694466917713111	0.9409200201920822
1	3	none		500	10	63	0.1	0.6	0.7	0.7203906176992805	0.21189402877048957	0.060975609752379534	0.9762452107204886	2.668620576034035	2.5668753936797657	0.9618734825196906
1	1	none		500	10	63	0.1	0.6	1.0	0.7533217229768954	0.26383485685738495	0.05454545454214876	0.9854406130192688	3.9048556141958675	3.7464089078920964	0.9594231487647574
1	2	none		500	10	63	0.1	0.6	1.0	0.7679235585459303	0.2676465477682996	0.060975609752379534	0.979310344820082	3.07359158601658	2.947153045838755	0.9588629239196977
1	3	none		500	10	63	0.1	0.6	1.0	0.7243808989814037	0.21431311090805685	0.060975609752379534	0.9701149425213019	2.107891401833303	2.0403370277093282	0.967951671920036
1	1	none		500	10	63	0.1	1.0	0.7	0.736393823290375	0.2472600268491782	0.04848484848191001	0.9885057471188621	4.382161788220213	4.218178145331408	0.9625792714565604
1	2	none		500	10	63	0.1	1.0	0.7	0.768152509111298	0.26400356071141223	0.07926829267809339	0.9785440612951837	3.926440929266764	3.694466917713111	0.9409200201920822
1	3	none		500	10	63	0.1	1.0	0.7	0.7203906176992805	0.21189402877048957	0.060975609752379534	0.9762452107204886	2.668620576034035	2.5668753936797657	0.9618734825196906
1	1	none		500	10	63	0.1	1.0	1.0	0.7533217229768954	0.26383485685738495	0.05454545454214876	0.9854406130192688	3.9048556141958675	3.7464089078920964	0.9594231487647574
1	2	none		500	10	63	0.1	1.0	1.0	0.7679235585459303	0.2676465477682996	0.060975609752379534	0.979310344820082	3.07359158601658	2.947153045838755	0.9588629239196977
1	3	none		500	10	63	0.1	1.0	1.0	0.7243575366788151	0.21428294991869407	0.060975609752379534	0.9701149425213019	2.107891401833303	2.0403370277093282	0.967951671920036
1	1	none		500	10	63	0.3	0.6	0.7	0.7377081156391502	0.24626700597826248	0.07272727272286501	0.981609195394777	4.186272229831746	3.954543302405449	0.9446455088043012
1	2	none		500	10	63	0.3	0.6	0.7	0.7566302214746284	0.2582492955527976	0.060975609752379534	0.9708812260462002	2.165071026008456	2.094030088932427	0.9671877006004226
1	3	none		500	10	63	0.3	0.6	0.7	0.7194280908326325	0.21449600382519465	0.07317073170285544	0.9731800766208952	2.8646605843760984	2.728221978353692	0.9523717974083384
1	1	none		500	10	63	0.3	0.6	1.0	0.7187182166492511	0.24062737574177812	0.09090909090358126	0.981609195394777	5.337497091898446	4.943179128006811	0.9261230478485648
1	2	none		500	10	63	0.3	0.6	1.0	0.7477291841883935	0.2504978502169282	0.0914634146285693	0.9731800766208952	3.6529228920514734	3.410277472942115	0.9335749856186211
1	3	none		500	10	63	0.3	0.6	1.0	0.7214652836183535	0.2138832651482931	0.05487804877714158	0.9716475095710986	1.9898859583722348	1.935562929088295	0.9727004208687231
1	1	none		500	10	63	0.3	1.0	0.7	0.7377081156391502	0.24626700597826248	0.07272727272286501	0.981609195394777	4.186272229831746	3.954543302405449	0.9446455088043012
1	2	none		500	10	63	0.3	1.0	0.7	0.7566302214746284	0.2582492955527976	0.060975609752379534	0.9708812260462002	2.165071026008456	2.094030088932427	0.9671877006004226
1	3	none		500	10	63	0.3	1.0	0.7	0.7194280908326325	0.21449600382519465	0.07317073170285544	0.9731800766208952	2.8646605843760984	2.728221978353692	0.9523717974083384
1	1	none		500	10	63	0.3	1.0	1.0	0.7187182166492511	0.24062737574177812	0.09090909090358126	0.981609195394777	5.337497091898446	4.943179128006811	0.9261230478485648
1	2	none		500	10	63	0.3	1.0	1.0	0.7477291841883935	0.2504978502169282	0.0914634146285693	0.9731800766208952	3.6529228920514734	3.410277472942115	0.9335749856186211
1	3	none		500	10	63	0.3	1.0	1.0	0.7214652836183535	0.2138832651482931	0.05487804877714158	0.9716475095710986	1.9898859583722348	1.935562929088295	0.9727004208687231
1	1	undersample	0.6	100	3	31	0.1	0.6	0.7	0.7865366306745617	0.27743576325452657	0.6303030302648301	0.7647509578485461	5.542371697429893	2.6793010407499516	0.48342138196337125
1	2	undersample	0.6	100	3	31	0.1	0.6	0.7	0.7975983552938978	0.29876656422373016	0.5914634145980815	0.7992337164689715	5.763415416908066	2.946029456417048	0.5111603425531606
1	3	undersample	0.6	100	3	31	0.1	0.6	0.7	0.7453836090085039	0.24269849182068187	0.4817073170437983	0.7747126436722245	3.1960382664985167	2.1381905470143043	0.6690128017135598
1	1	undersample	0.6	100	3	31	0.1	0.6	1.0	0.7849251132009751	0.26456232057037476	0.6363636363250689	0.7708812260477328	5.887959559619001	2.77743982989035	0.4717151574985473
1	2	undersample	0.6	100	3	31	0.1	0.6	1.0	0.7986029343052051	0.31225064129426167	0.5975609755733194	0.7984674329440731	5.882935486030608	2.965083781008226	0.5040143189092664
1	3	undersample	0.6	100	3	31	0.1	0.6	1.0	0.7458321652182038	0.24735121369091959	0.5060975609447501	0.7793103448216145	3.618441182828997	2.2932544690557526	0.6337686083592524
1	1	undersample	0.6	100	3	31	0.1	1.0	0.7	0.7865366306745617	0.27743576325452657	0.6303030302648301	0.7647509578485461	5.542371697429893	2.6793010407499516	0.48342138196337125
1	2	undersample	0.6	100	3	31	0.1	1.0	0.7	0.7975983552938978	0.29876656422373016	0.5914634145980815	0.7992337164689715	5.763415416908066	2.946029456417048	0.5111603425531606
1	3	undersample	0.6	100	3	31	0.1	1.0	0.7	0.7453836090085039	0.24269849182068187	0.4817073170437983	0.7747126436722245	3.1960382664985167	2.1381905470143043	0.6690128017135598
1	1	undersample	0.6	100	3	31	0.1	1.0	1.0	0.7849251132009751	0.26456232057037476	0.6363636363250689	0.7708812260477328	5.887959559619001	2.77743982989035	0.4717151574985473
1	2	undersample	0.6	100	3	31	0.1	1.0	1.0	0.7986029343052051	0.31225064129426167	0.5975609755733194	0.7984674329440731	5.882935486030608	2.965083781008226	0.5040143189092664
1	3	undersample	0.6	100	3	31	0.1	1.0	1.0	0.7458321652182038	0.24735121369091959	0.5060975609447501	0.7793103448216145	3.618441182828997	2.2932544690557526	0.6337686083592524
1	1	undersample	0.6	100	3	31	0.3	0.6	0.7	0.7607337745268778	0.24865452351769451	0.5757575757226814	0.7586206896493592	4.265305924951965	2.385281286260582	0.5592286428163731
1	2	undersample	0.6	100	3	31	0.3	0.6	0.7	0.7703812727782451	0.2712559349184939	0.5792682926476056	0.7739463601473261	4.713829290739382	2.5625257235401087	0.5436186841632259
1	3	undersample	0.6	100	3	31	0.3	0.6	0.7	0.7225399495374264	0.22718801179523246	0.49999999996951217	0.7678160919481394	3.306930542416691	2.153465253600519	0.65119759635395
1	1	undersample	0.6	100	3	31	0.3	0.6	1.0	0.76445837687217	0.2828769194123345	0.5939393939033976	0.762452107273851	4.694751821156391	2.500293149664661	0.5325719437287063
1	2	undersample	0.6	100	3	31	0.3	0.6	1.0	0.7551911036351743	0.26627298960024737	0.5426829267961778	0.7831417624461062	4.285417921984779	2.5024776918448066	0.5839518325978372
1	3	undersample	0.6	100	3	31	0.3	0.6	1.0	0.7175170544808896	0.23298773482306137	0.4695121950933224	0.7662835248983427	2.901827646000705	2.008896355296048	0.6922865763741792
1	1	undersample	0.6	100	3	31	0.3	1.0	0.7	0.7607337745268778	0.24865452351769451	0.5757575757226814	0.7586206896493592	4.265305924951965	2.385281286260582	0.5592286428163731
1	2	undersample	0.6	100	3	31	0.3	1.0	0.7	0.7703812727782451	0.2712559349184939	0.5792682926476056	0.7739463601473261	4.713829290739382	2.5625257235401087	0.5436186841632259
1	3	undersample	0.6	100	3	31	0.3	1.0	0.7	0.7225399495374264	0.22718801179523246	0.49999999996951217	0.7678160919481394	3.306930542416691	2.153465253600519	0.65119759635395
1	1	undersample	0.6	100	3	31	0.3	1.0	1.0	0.76445837687217	0.2828769194123345	0.5939393939033976	0.762452107273851	4.694751821156391	2.500293149664661	0.5325719437287063
1	2	undersample	0.6	100	3	31	0.3	1.0	1.0	0.7551911036351743	0.26627298960024737	0.5426829267961778	0.7831417624461062	4.285417921984779	2.5024776918448066	0.5839518325978372
1	3	undersample	0.6	100	3	31	0.3	1.0	1.0	0.7175170544808896	0.23298773482306137	0.4695121950933224	0.7662835248983427	2.901827646000705	2.008896355296048	0.6922865763741792
1	1	undersample	0.6	100	3	63	0.1	0.6	0.7	0.7865366306745617	0.27743576325452657	0.6303030302648301	0.7647509578485461	5.542371697429893	2.6793010407499516	0.48342138196337125
1	2	undersample	0.6	100	3	63	0.1	0.6	0.7	0.7975983552938978	0.29876656422373016	0.5914634145980815	0.7992337164689715	5.763415416908066	2.946029456417048	0.5111603425531606
1	3	undersample	0.6	100	3	63	0.1	0.6	0.7	0.7453836090085039	0.24269849182068187	0.4817073170437983	0.7747126436722245	3.1960382664985167	2.1381905470143043	0.6690128017135598
1	1	undersample	0.6	100	3	63	0.1	0.6	1.0	0.7849251132009751	0.26456232057037476	0.6363636363250689	0.7708812260477328	5.887959559619001	2.77743982989035	0.4717151574985473
1	2	undersample	0.6	100	3	63	0.1	0.6	1.0	0.7986029343052051	0.31225064129426167	0.5975609755733194	0.7984674329440731	5.882935486030608	2.965083781008226	0.5040143189092664
1	3	undersample	0.6	100	3	63	0.1	0.6	1.0	0.7458321652182038	0.24735121369091959	0.5060975609447501	0.7793103448216145	3.618441182828997	2.2932544690557526	0.6337686083592524
1	1	undersample	0.6	100	3	63	0.1	1.0	0.7	0.7865366306745617	0.27743576325452657	0.6303030302648301	0.7647509578485461	5.542371697429893	2.6793010407499516	0.48342138196337125
1	2	undersample	0.6	100	3	63	0.1	1.0	0.7	0.7975983552938978	0.29876656422373016	0.5914634145980815	0.7992337164689715	5.763415416908066	2.946029456417048	0.5111603425531606
1	3	undersample	0.6	100	3	63	0.1	1.0	0.7	0.7453836090085039	0.24269849182068187	0.4817073170437983	0.7747126436722245	3.1960382664985167	2.1381905470143043	0.6690128017135598
1	1	undersample	0.6	100	3	63	0.1	1.0	1.0	0.7849251132009751	0.26456232057037476	0.6363636363250689	0.7708812260477328	5.887959559619001	2.77743982989035	0.4717151574985473
1	2	undersample	0.6	100	3	63	0.1	1.0	1.0	0.7986029343052051	0.31225064129426167	0.5975609755733194	0.7984674329440731	5.882935486030608	2.965083781008226	0.5040143189092664
1	3	undersample	0.6	100	3	63	0.1	1.0	1.0	0.7458321652182038	0.24735121369091959	0.5060975609447501	0.7793103448216145	3.618441182828997	2.2932544690557526	0.6337686083592524
1	1	undersample	0.6	100	3	63	0.3	0.6	0.7	0.7607337745268778	0.24865452351769451	0.5757575757226814	0.7586206896493592	4.265305924951965	2.385281286260582	0.5592286428163731
1	2	undersample	0.6	100	3	63	0.3	0.6	0.7	0.7703812727782451	0.2712559349184939	0.5792682926476056	0.7739463601473261	4.713829290739382	2.5625257235401087	0.5436186841632259
1	3	undersample	0.6	100	3	63	0.3	0.6	0.7	0.7225399495374264	0.22718801179523246	0.49999999996951217	0.7678160919481394	3.306930542416691	2.153465253600519	0.65119759635395
1	1	undersample	0.6	100	3	63	0.3	0.6	1.0	0.76445837687217	0.2828769194123345	0.5939393939033976	0.762452107273851	4.694751821156391	2.500293149664661	0.5325719437287063
1	2	undersample	0.6	100	3	63	0.3	0.6	1.0	0.7551911036351743	0.26627298960024737	0.5426829267961778	0.7831417624461062	4.285417921984779	2.5024776918448066	0.5839518325978372
1	3	undersample	0.6	100	3	63	0.3	0.6	1.0	0.7175170544808896	0.23298773482306137	0.4695121950933224	0.7662835248983427	2.901827646000705	2.008896355296048	0.6922865763741792
1	1	undersample	0.6	100	3	63	0.3	1.0	0.7	0.7607337745268778	0.24865452351769451	0.5757575757226814	0.7586206896493592	4.265305924951965	2.385281286260582	0.5592286428163731
1	2	undersample	0.6	100	3	63	0.3	1.0	0.7	0.7703812727782451	0.2712559349184939	0.5792682926476056	0.7739463601473261	4.713829290739382	2.5625257235401087	0.5436186841632259
1	3	undersample	0.6	100	3	63	0.3	1.0	0.7	0.7225399495374264	0.22718801179523246	0.49999999996951217	0.7678160919481394	3.306930542416691	2.153465253600519	0.65119759635395
1	1	undersample	0.6	100	3	63	0.3	1.0	1.0	0.76445837687217	0.2828769194123345	0.5939393939033976	0.762452107273851	4.694751821156391	2.500293149664661	0.5325719437287063
1	2	undersample	0.6	100	3	63	0.3	1.0	1.0	0.7551911036351743	0.26627298960024737	0.5426829267961778	0.7831417624461062	4.285417921984779	2.5024776918448066	0.5839518325978372
1	3	undersample	0.6	100	3	63	0.3	1.0	1.0	0.7175170544808896	0.23298773482306137	0.4695121950933224	0.7662835248983427	2.901827646000705	2.008896355296048	0.6922865763741792
1	1	undersample	0.6	100	5	31	0.1	0.6	0.7	0.7816463485429002	0.2729047129312674	0.6424242423853076	0.7655172413734443	5.865403488356524	2.73975032855592	0.46710346105610523
1	2	undersample	0.6	100	5	31	0.1	0.6	0.7	0.7782917484347257	0.28139476029984056	0.5487804877714157	0.784674329495903	4.432047478891422	2.548606773175734	0.575040484334508
1	3	undersample	0.6	100	5	31	0.1	0.6	0.7	0.7388001121390524	0.25000212011726175	0.5060975609447501	0.7747126436722245	3.523683380742671	2.246453359521358	0.637529846342508
1	1	undersample	0.6	100	5	31	0.1	0.6	1.0	0.7792174619760828	0.27489344574352714	0.6606060605660239	0.7570881225995626	6.066471077295687	2.7195295694896253	0.44828854768680887
1	2	undersample	0.6	100	5	31	0.1	0.6	1.0	0.7858190823287543	0.2921451225682022	0.5914634145980815	0.7885057471203947	5.397631116236906	2.7965931867134213	0.5181149049486777
1	3	undersample	0.6	100	5	31	0.1	0.6	1.0	0.7400009344921036	0.23523587290136305	0.5365853658209399	0.7693486589979361	3.8622134917161968	2.326391601392088	0.6023467029359393
1	1	undersample	0.6	100	5	31	0.1	1.0	0.7	0.7816463485429002	0.2729047129312674	0.6424242423853076	0.7655172413734443	5.865403488356524	2.73975032855592	0.46710346105610523
1	2	undersample	0.6	100	5	31	0.1	1.0	0.7	0.7782917484347257	0.28139476029984056	0.5487804877714157	0.784674329495903	4.432047478891422	2.548606773175734	0.575040484334508
1	3	undersample	0.6	100	5	31	0.1	1.0	0.7	0.7388001121390524	0.25000212011726175	0.5060975609447501	0.7747126436722245	3.523683380742671	2.246453359521358	0.637529846342508
1	1	undersample	0.6	100	5	31	0.1	1.0	1.0	0.7792174619760828	0.27489344574352714	0.6606060605660239	0.7570881225995626	6.066471077295687	2.7195295694896253	0.44828854768680887
1	2	undersample	0.6	100	5	31	0.1	1.0	1.0	0.7858190823287543	0.2921451225682022	0.5914634145980815	0.7885057471203947	5.397631116236906	2.7965931867134213	0.5181149049486777
1	3	undersample	0.6	100	5	31	0.1	1.0	1.0	0.7400009344921036	0.23523587290136305	0.5365853658209399	0.7693486589979361	3.8622134917161968	2.326391601392088	0.6023467029359393
1	1	undersample	0.6	100	5	31	0.3	0.6	0.7	0.7605665853941717	0.26232156772940485	0.5575757575419651	0.7724137930975294	4.277293274801141	2.4499539784560316	0.5727813779140504
1	2	undersample	0.6	100	5	31	0.3	0.6	0.7	0.7556817119895338	0.2515564405251645	0.524390243870464	0.7793103448216145	3.8934292962882746	2.3761431848047554	0.6102956969414373
1	3	undersample	0.6	100	5	31	0.3	0.6	0.7	0.7242547425474255	0.24762629255767374	0.4695121950933224	0.7670498084232411	2.914284504319439	2.015504566707209	0.6915949814018026
1	1	undersample	0.6	100	5	31	0.3	0.6	1.0	0.7576965052827122	0.28022506706519884	0.5878787878431588	0.7586206896493592	4.483193067348349	2.435497734392383	0.5432506815953307
1	2	undersample	0.6	100	5	31	0.3	0.6	1.0	0.7436594710774694	0.24512649746476542	0.5304878048457019	0.7655172413734443	3.6886934894136156	2.262374365301754	0.6133267334105508
1	3	undersample	0.6	100	5	31	0.3	0.6	1.0	0.7227735725633118	0.21808754470399186	0.4817073170437983	0.7662835248983427	3.047251551433195	2.061075481407634	0.6763719424363721
1	1	undersample	0.6	100	5	31	0.3	1.0	0.7	0.7605665853941717	0.26232156772940485	0.5575757575419651	0.7724137930975294	4.277293274801141	2.4499539784560316	0.5727813779140504
1	2	undersample	0.6	100	5	31	0.3	1.0	0.7	0.7556817119895338	0.2515564405251645	0.524390243870464	0.7793103448216145	3.8934292962882746	2.3761431848047554	0.6102956969414373
1	3	undersample	0.6	100	5	31	0.3	1.0	0.7	0.7242547425474255	0.24762629255767374	0.4695121950933224	0.7670498084232411	2.914284504319439	2.015504566707209	0.6915949814018026
1	1	undersample	0.6	100	5	31	0.3	1.0	1.0	0.7576965052827122	0.28022506706519884	0.5878787878431588	0.7586206896493592	4.483193067348349	2.435497734392383	0.5432506815953307
1	2	undersample	0.6	100	5	31	0.3	1.0	1.0	0.7436594710774694	0.24512649746476542	0.5304878048457019	0.7655172413734443	3.6886934894136156	2.262374365301754	0.6133267334105508
1	3	undersample	0.6	100	5	31	0.3	1.0	1.0	0.7227735725633118	0.21808754470399186	0.4817073170437983	0.7662835248983427	3.047251551433195	2.061075481407634	0.6763719424363721
1	1	undersample	0.6	100	5	63	0.1	0.6	0.7	0.7816463485429002	0.2729047129312674	0.6424242423853076	0.7655172413734443	5.865403488356524	2.73975032855592	0.46710346105610523
1	2	undersample	0.6	100	5	63	0.1	0.6	0.7	0.7782917484347257	0.28139476029984056	0.5487804877714157	0.784674329495903	4.432047478891422	2.548606773175734	0.575040484334508
1	3	undersample	0.6	100	5	63	0.1	0.6	0.7	0.7388001121390524	0.25000212011726175	0.5060975609447501	0.7747126436722245	3.523683380742671	2.246453359521358	0.637529846342508
1	1	undersample	0.6	100	5	63	0.1	0.6	1.0	0.7792174619760828	0.27489344574352714	0.6606060605660239	0.7570881225995626	6.066471077295687	2.7195295694896253	0.44828854768680887
1	2	undersample	0.6	100	5	63	0.1	0.6	1.0	0.7858190823287543	0.2921451225682022	0.5914634145980815	0.7885057471203947	5.397631116236906	2.7965931867134213	0.5181149049486777
1	3	undersample	0.6	100	5	63	0.1	0.6	1.0	0.7400009344921036	0.23523587290136305	0.5365853658209399	0.7693486589979361	3.8622134917161968	2.326391601392088	0.6023467029359393
1	1	undersample	0.6	100	5	63	0.1	1.0	0.7	0.7816463485429002	0.2729047129312674	0.6424242423853076	0.7655172413734443	5.865403488356524	2.73975032855592	0.46710346105610523
1	2	undersample	0.6	100	5	63	0.1	1.0	0.7	0.7782917484347257	0.28139476029984056	0.5487804877714157	0.784674329495903	4.432047478891422	2.548606773175734	0.575040484334508
1	3	undersample	0.6	100	5	63	0.1	1.0	0.7	0.7388001121390524	0.25000212011726175	0.5060975609447501	0.7747126436722245	3.523683380742671	2.246453359521358	0.637529846342508
1	1	undersample	0.6	100	5	63	0.1	1.0	1.0	0.7792174619760828	0.27489344574352714	0.6606060605660239	0.7570881225995626	6.066471077295687	2.7195295694896253	0.44828854768680887
1	2	undersample	0.6	100	5	63	0.1	1.0	1.0	0.7858190823287543	0.2921451225682022	0.5914634145980815	0.7885057471203947	5.397631116236906	2.7965931867134213	0.5181149049486777
1	3	undersample	0.6	100	5	63	0.1	1.0	1.0	0.7400009344921036	0.23523587290136305	0.5365853658209399	0.7693486589979361	3.8622134917161968	2.326391601392088	0.6023467029359393
1	1	undersample	0.6	100	5	63	0.3	0.6	0.7	0.7605665853941717	0.26232156772940485	0.5575757575419651	0.7724137930975294	4.277293274801141	2.4499539784560316	0.5727813779140504
1	2	undersample	0.6	100	5	63	0.3	0.6	0.7	0.7556817119895338	0.2515564405251645	0.524390243870464	0.7793103448216145	3.8934292962882746	2.3761431848047554	0.6102956969414373
1	3	undersample	0.6	100	5	63	0.3	0.6	0.7	0.7242547425474255	0.24762629255767374	0.4695121950933224	0.7670498084232411	2.914284504319439	2.015504566707209	0.6915949814018026
1	1	undersample	0.6	100	5	63	0.3	0.6	1.0	0.7576965052827122	0.28022506706519884	0.5878787878431588	0.7586206896493592	4.483193067348349	2.435497734392383	0.5432506815953307
1	2	undersample	0.6	100	5	63	0.3	0.6	1.0	0.7436594710774694	0.24512649746476542	0.5304878048457019	0.7655172413734443	3.6886934894136156	2.262374365301754	0.6133267334105508
1	3	undersample	0.6	100	5	63	0.3	0.6	1.0	0.7227735725633118	0.21808754470399186	0.4817073170437983	0.7662835248983427	3.047251551433195	2.061075481407634	0.6763719424363721
1	1	undersample	0.6	100	5	63	0.3	1.0	0.7	0.7605665853941717	0.26232156772940485	0.5575757575419651	0.7724137930975294	4.277293274801141	2.4499539784560316	0.5727813779140504
1	2	undersample	0.6	100	5	63	0.3	1.0	0.7	0.7556817119895338	0.2515564405251645	0.524390243870464	0.7793103448216145	3.8934292962882746	2.3761431848047554	0.6102956969414373
1	3	undersample	0.6	100	5	63	0.3	1.0	0.7	0.7242547425474255	0.24762629255767374	0.4695121950933224	0.7670498084232411	2.914284504319439	2.015504566707209	0.6915949814018026
1	1	undersample	0.6	100	5	63	0.3	1.0	1.0	0.7576965052827122	0.28022506706519884	0.5878787878431588	0.7586206896493592	4.483193067348349	2.435497734392383	0.5432506815953307
1	2	undersample	0.6	100	5	63	0.3	1.0	1.0	0.7436594710774694	0.24512649746476542	0.5304878048457019	0.7655172413734443	3.6886934894136156	2.262374365301754	0.6133267334105508
1	3	undersample	0.6	100	5	63	0.3	1.0	1.0	0.7227735725633118	0.21808754470399186	0.4817073170437983	0.7662835248983427	3.047251551433195	2.061075481407634	0.6763719424363721
1	1	undersample	0.6	100	10	31	0.1	0.6	0.7	0.7578636944154185	0.2627099242419184	0.5696969696624425	0.757854406124461	4.143608296223775	2.3527041604078116	0.5677911498333073
1	2	undersample	0.6	100	10	31	0.1	0.6	0.7	0.7732968881412953	0.2533191862672277	0.5304878048457019	0.7923371647448864	4.311017169229554	2.554562922385071	0.5925661575900055
1	3	undersample	0.6	100	10	31	0.1	0.6	0.7	0.7273292215680777	0.2206897963066698	0.4939024389942742	0.7655172413734443	3.186038127794622	2.106348547005082	0.6611184269168544
1	1	undersample	0.6	100	10	31	0.1	0.6	1.0	0.7740996168582375	0.27885809748327905	0.6424242423853076	0.7639846743236477	5.815650155526617	2.7219597427612228	0.46804047901988066
1	2	undersample	0.6	100	10	31	0.1	0.6	1.0	0.7665031305485468	0.24649535652416282	0.5426829267961778	0.791570881219988	4.506715448212003	2.603680828935174	0.5777335653399207
1	3	undersample	0.6	100	10	31	0.1	0.6	1.0	0.737795533127745	0.24553552533081405	0.518292682895226	0.7754789271971229	3.7162481478965863	2.308436590564066	0.6211739532808567
1	1	undersample	0.6	100	10	31	0.1	1.0	0.7	0.7578636944154185	0.2627099242419184	0.5696969696624425	0.757854406124461	4.143608296223775	2.3527041604078116	0.5677911498333073
1	2	undersample	0.6	100	10	31	0.1	1.0	0.7	0.7732968881412953	0.2533191862672277	0.5304878048457019	0.7923371647448864	4.311017169229554	2.554562922385071	0.5925661575900055
1	3	undersample	0.6	100	10	31	0.1	1.0	0.7	0.7273292215680777	0.2206897963066698	0.4939024389942742	0.7655172413734443	3.186038127794622	2.106348547005082	0.6611184269168544
1	1	undersample	0.6	100	10	31	0.1	1.0	1.0	0.7740996168582375	0.27885809748327905	0.6424242423853076	0.7639846743236477	5.815650155526617	2.7219597427612228	0.46804047901988066
1	2	undersample	0.6	100	10	31	0.1	1.0	1.0	0.7665031305485468	0.24649535652416282	0.5426829267961778	0.791570881219988	4.506715448212003	2.603680828935174	0.5777335653399207
1	3	undersample	0.6	100	10	31	0.1	1.0	1.0	0.737795533127745	0.24553552533081405	0.518292682895226	0.7754789271971229	3.7162481478965863	2.308436590564066	0.6211739532808567
1	1	undersample	0.6	100	10	31	0.3	0.6	0.7	0.76170440032509	0.2718269083485665	0.6242424242045913	0.7517241379252743	5.030017683867229	2.5143096628282415	0.49986098867847084
1	2	undersample	0.6	100	10	31	0.3	0.6	0.7	0.7422577329221569	0.24285256571803904	0.5060975609447501	0.784674329495903	3.734106400079419	2.350381801928733	0.6294362058182593
1	3	undersample	0.6	100	10	31	0.3	0.6	0.7	0.7242921222315671	0.235065916645722	0.4817073170437983	0.7708812260477328	3.127050811261327	2.1024348538099495	0.6723379149990221
1	1	undersample	0.6	100	10	31	0.3	0.6	1.0	0.7582677348194589	0.274982095895901	0.5575757575419651	0.760153256699156	3.9942227586340486	2.324716719607157	0.5820197871137112
1	2	undersample	0.6	100	10	31	0.3	0.6	1.0	0.7622465190169143	0.25607725465632736	0.5426829267961778	0.782375478921208	4.266150019533261	2.493666151081547	0.5845237736606521
1	3	undersample	0.6	100	10	31	0.3	0.6	1.0	0.7219278572096066	0.23901999042168937	0.4695121950933224	0.7701149425228344	2.9649423947786144	2.042377959760083	0.6888423645961455
1	1	undersample	0.6	100	10	31	0.3	1.0	0.7	0.76170440032509	0.2718269083485665	0.6242424242045913	0.7517241379252743	5.030017683867229	2.5143096628282415	0.49986098867847084
1	2	undersample	0.6	100	10	31	0.3	1.0	0.7	0.7422577329221569	0.24285256571803904	0.5060975609447501	0.784674329495903	3.734106400079419	2.350381801928733	0.6294362058182593
1	3	undersample	0.6	100	10	31	0.3	1.0	0.7	0.7242921222315671	0.235065916645722	0.4817073170437983	0.7708812260477328	3.127050811261327	2.1024348538099495	0.6723379149990221
1	1	undersample	0.6	100	10	31	0.3	1.0	1.0	0.7582677348194589	0.274982095895901	0.5575757575419651	0.760153256699156	3.9942227586340486	2.324716719607157	0.5820197871137112
1	2	undersample	0.6	100	10	31	0.3	1.0	1.0	0.7622465190169143	0.25607725465632736	0.5426829267961778	0.782375478921208	4.266150019533261	2.493666151081547	0.5845237736606521
1	3	undersample	0.6	100	10	31	0.3	1.0	1.0	0.7219278572096066	0.23901999042168937	0.4695121950933224	0.7701149425228344	2.9649423947786144	2.042377959760083	0.6888423645961455
1	1	undersample	0.6	100	10	63	0.1	0.6	0.7	0.7725949146638803	0.26578380356511766	0.6181818181443526	0.7655172413734443	5.285714022355344	2.636363523704753	0.4987714923087788
1	2	undersample	0.6	100	10	63	0.1	0.6	0.7	0.7664750957854406	0.24793971302138262	0.5121951219199881	0.791570881219988	3.987683617231377	2.4574066250624114	0.6162491363574466
1	3	undersample	0.6	100	10	63	0.1	0.6	0.7	0.7269647696476964	0.22886585701029502	0.4939024389942742	0.7670498084232411	3.2134193220958287	2.120206102640051	0.6597975109961793
1	1	undersample	0.6	100	10	63	0.1	0.6	1.0	0.7737652385928248	0.2897785121740268	0.5939393939033976	0.7731800766224278	4.985981999722427	2.6185502528770512	0.5251824421273497
1	2	undersample	0.6	100	10	63	0.1	0.6	1.0	0.7766283524904215	0.27568082931940796	0.5365853658209399	0.7954022988444798	4.501478173692616	2.6226362102998646	0.5826166570377266
1	3	undersample	0.6	100	10	63	0.1	0.6	1.0	0.7299037473133353	0.23167016259252218	0.5304878048457019	0.7678160919481394	3.7364020376764526	2.2847741105273798	0.6114904258494052
1	1	undersample	0.6	100	10	63	0.1	1.0	0.7	0.7725949146638803	0.26578380356511766	0.6181818181443526	0.7655172413734443	5.285714022355344	2.636363523704753	0.4987714923087788
1	2	undersample	0.6	100	10	63	0.1	1.0	0.7	0.7664750957854406	0.24793971302138262	0.5121951219199881	0.791570881219988	3.987683617231377	2.4574066250624114	0.6162491363574466
1	3	undersample	0.6	100	10	63	0.1	1.0	0.7	0.7269647696476964	0.22886585701029502	0.4939024389942742	0.7670498084232411	3.2134193220958287	2.120206102640051	0.6597975109961793
1	1	undersample	0.6	100	10	63	0.1	1.0	1.0	0.7737652385928248	0.2897785121740268	0.5939393939033976	0.7731800766224278	4.985981999722427	2.6185502528770512	0.5251824421273497
1	2	undersample	0.6	100	10	63	0.1	1.0	1.0	0.7766283524904215	0.27568082931940796	0.5365853658209399	0.7954022988444798	4.501478173692616	2.6226362102998646	0.5826166570377266
1	3	undersample	0.6	100	10	63	0.1	1.0	1.0	0.7299037473133353	0.23167016259252218	0.5304878048457019	0.7678160919481394	3.7364020376764526	2.2847741105273798	0.6114904258494052
1	1	undersample	0.6	100	10	63	0.3	0.6	0.7	0.7598003018692674	0.25939543007878846	0.5757575757226814	0.7655172413734443	4.430672057104302	2.4554366152152114	0.5541905470009575
1	2	undersample	0.6	100	10	63	0.3	0.6	0.7	0.7671058779553311	0.24951708780182058	0.49999999996951217	0.7908045976950897	3.7802195869313993	2.3901097756424177	0.6322674339086206
1	3	undersample	0.6	100	10	63	0.3	0.6	0.7	0.7242080179422484	0.2199969437061042	0.5060975609447501	0.7701149425228344	3.4327158905709774	2.2015242942868425	0.641335994629458
1	1	undersample	0.6	100	10	63	0.3	0.6	1.0	0.7667804481597585	0.2709206243971081	0.5939393939033976	0.7563218390746642	4.539847718501973	2.4373926956525933	0.5368886362246506
1	2	undersample	0.6	100	10	63	0.3	0.6	1.0	0.7679702831511074	0.24512285049387328	0.5365853658209399	0.7892720306452929	4.336841879815705	2.546341342350816	0.5871418348991326
1	3	undersample	0.6	100	10	63	0.3	0.6	1.0	0.716820857863751	0.2155478739414061	0.4756097560685604	0.7685823754730378	3.0122438194563377	2.055201009381796	0.6822824121954009
1	1	undersample	0.6	100	10	63	0.3	1.0	0.7	0.7598003018692674	0.25939543007878846	0.5757575757226814	0.7655172413734443	4.430672057104302	2.4554366152152114	0.5541905470009575
1	2	undersample	0.6	100	10	63	0.3	1.0	0.7	0.7671058779553311	0.24951708780182058	0.49999999996951217	0.7908045976950897	3.7802195869313993	2.3901097756424177	0.6322674339086206
1	3	undersample	0.6	100	10	63	0.3	1.0	0.7	0.7242080179422484	0.2199969437061042	0.5060975609447501	0.7701149425228344	3.4327158905709774	2.2015242942868425	0.641335994629458
1	1	undersample	0.6	100	10	63	0.3	1.0	1.0	0.7667804481597585	0.2709206243971081	0.5939393939033976	0.7563218390746642	4.539847718501973	2.4373926956525933	0.5368886362246506
1	2	undersample	0.6	100	10	63	0.3	1.0	1.0	0.7679702831511074	0.24512285049387328	0.5365853658209399	0.7892720306452929	4.336841879815705	2.546341342350816	0.5871418348991326
1	3	undersample	0.6	100	10	63	0.3	1.0	1.0	0.716820857863751	0.2155478739414061	0.4756097560685604	0.7685823754730378	3.0122438194563377	2.055201009381796	0.6822824121954009
1	1	undersample	0.6	300	3	31	0.1	0.6	0.7	0.7728921397886915	0.2759357542284013	0.6060606060238751	0.7678160919481394	5.087585428675482	2.6102609134561394	0.513064772901484
1	2	undersample	0.6	300	3	31	0.1	0.6	0.7	0.7766797495561162	0.277939109120224	0.5731707316723677	0.7954022988444798	5.220545458634066	2.801452315547583	0.5366206051723791
1	3	undersample	0.6	300	3	31	0.1	0.6	0.7	0.7366601252219419	0.24353224114071645	0.5060975609447501	0.7770114942469195	3.5705738395294513	2.2696126714667306	0.6356436633894381
1	1	undersample	0.6	300	3	31	0.1	0.6	1.0	0.7668547544409614	0.27769421752445683	0.5818181817829201	0.760153256699156	4.409501112855183	2.425791359590077	0.5501282919337669
1	2	undersample	0.6	300	3	31	0.1	0.6	1.0	0.7754929445846183	0.2884633136999946	0.5792682926476056	0.7999999999938698	5.50724606456322	2.896341318332187	0.52591462762059
1	3	undersample	0.6	300	3	31	0.1	0.6	1.0	0.7303990281282124	0.238259464074099	0.5304878048457019	0.7770114942469195	3.9370730443497304	2.3789915953928378	0.6042538528555634
1	1	undersample	0.6	300	3	31	0.1	1.0	0.7	0.7728921397886915	0.2759357542284013	0.6060606060238751	0.7678160919481394	5.087585428675482	2.6102609134561394	0.513064772901484
1	2	undersample	0.6	300	3	31	0.1	1.0	0.7	0.7766797495561162	0.277939109120224	0.5731707316723677	0.7954022988444798	5.220545458634066	2.801452315547583	0.5366206051723791
1	3	undersample	0.6	300	3	31	0.1	1.0	0.7	0.7366601252219419	0.24353224114071645	0.5060975609447501	0.7770114942469195	3.5705738395294513	2.2696126714667306	0.6356436633894381
1	1	undersample	0.6	300	3	31	0.1	1.0	1.0	0.7668547544409614	0.27769421752445683	0.5818181817829201	0.760153256699156	4.409501112855183	2.425791359590077	0.5501282919337669
1	2	undersample	0.6	300	3	31	0.1	1.0	1.0	0.7754929445846183	0.2884633136999946	0.5792682926476056	0.7999999999938698	5.50724606456322	2.896341318332187	0.52591462762059
1	3	undersample	0.6	300	3	31	0.1	1.0	1.0	0.7303990281282124	0.238259464074099	0.5304878048457019	0.7770114942469195	3.9370730443497304	2.3789915953928378	0.6042538528555634
1	1	undersample	0.6	300	3	31	0.3	0.6	0.7	0.7513386740972948	0.25743869215458803	0.5939393939033976	0.7394636015269007	4.1514484596137615	2.2796790566978378	0.5491285842424857
1	2	undersample	0.6	300	3	31	0.3	0.6	0.7	0.7477899261751239	0.24098635142259905	0.5975609755733194	0.762452107273851	4.7658844236911575	2.5155388396007115	0.5278220301434823
1	3	undersample	0.6	300	3	31	0.3	0.6	0.7	0.712171759648631	0.2248552472136608	0.5060975609447501	0.7685823754730378	3.4031966387578296	2.186944663829347	0.6426148300956296
1	1	undersample	0.6	300	3	31	0.3	0.6	1.0	0.7578311854173923	0.28022585116901855	0.6121212120841139	0.7471264367758842	4.662641832794969	2.4206610610971415	0.5191608322657039
1	2	undersample	0.6	300	3	31	0.3	0.6	1.0	0.7428044108027286	0.24417723263978305	0.524390243870464	0.7777777777718179	3.8589741712012238	2.3597559911647807	0.6114982500233974
1	3	undersample	0.6	300	3	31	0.3	0.6	1.0	0.7092795065881694	0.23028102078439938	0.4512195121676085	0.7632183907987493	2.650269572719987	1.9056357232868573	0.7190346659069841
1	1	undersample	0.6	300	3	31	0.3	1.0	0.7	0.7513386740972948	0.25743869215458803	0.5939393939033976	0.7394636015269007	4.1514484596137615	2.2796790566978378	0.5491285842424857
1	2	undersample	0.6	300	3	31	0.3	1.0	0.7	0.7477899261751239	0.24098635142259905	0.5975609755733194	0.762452107273851	4.7658844236911575	2.5155388396007115	0.5278220301434823
1	3	undersample	0.6	300	3	31	0.3	1.0	0.7	0.712171759648631	0.2248552472136608	0.5060975609447501	0.7685823754730378	3.4031966387578296	2.186944663829347	0.6426148300956296
1	1	undersample	0.6	300	3	31	0.3	1.0	1.0	0.7578311854173923	0.28022585116901855	0.6121212120841139	0.7471264367758842	4.662641832794969	2.4206610610971415	0.5191608322657039
1	2	undersample	0.6	300	3	31	0.3	1.0	1.0	0.7428044108027286	0.24417723263978305	0.524390243870464	0.7777777777718179	3.8589741712012238	2.3597559911647807	0.6114982500233974
1	3	undersample	0.6	300	3	31	0.3	1.0	1.0	0.7092795065881694	0.23028102078439938	0.4512195121676085	0.7632183907987493	2.650269572719987	1.9056357232868573	0.7190346659069841
1	1	undersample	0.6	300	3	63	0.1	0.6	0.7	0.7728921397886915	0.2759357542284013	0.6060606060238751	0.7678160919481394	5.087585428675482	2.6102609134561394	0.513064772901484
1	2	undersample	0.6	300	3	63	0.1	0.6	0.7	0.7766797495561162	0.277939109120224	0.5731707316723677	0.7954022988444798	5.220545458634066	2.801452315547583	0.5366206051723791
1	3	undersample	0.6	300	3	63	0.1	0.6	0.7	0.7366601252219419	0.24353224114071645	0.5060975609447501	0.7770114942469195	3.5705738395294513	2.2696126714667306	0.6356436633894381
1	1	undersample	0.6	300	3	63	0.1	0.6	1.0	0.7668547544409614	0.27769421752445683	0.5818181817829201	0.760153256699156	4.409501112855183	2.425791359590077	0.5501282919337669
1	2	undersample	0.6	300	3	63	0.1	0.6	1.0	0.7754929445846183	0.2884633136999946	0.5792682926476056	0.7999999999938698	5.50724606456322	2.896341318332187	0.52591462762059
1	3	undersample	0.6	300	3	63	0.1	0.6	1.0	0.7303990281282124	0.238259464074099	0.5304878048457019	0.7770114942469195	3.9370730443497304	2.3789915953928378	0.6042538528555634
1	1	undersample	0.6	300	3	63	0.1	1.0	0.7	0.7728921397886915	0.2759357542284013	0.6060606060238751	0.7678160919481394	5.087585428675482	2.6102609134561394	0.513064772901484
1	2	undersample	0.6	300	3	63	0.1	1.0	0.7	0.7766797495561162	0.277939109120224	0.5731707316723677	0.7954022988444798	5.220545458634066	2.801452315547583	0.5366206051723791
1	3	undersample	0.6	300	3	63	0.1	1.0	0.7	0.7366601252219419	0.24353224114071645	0.5060975609447501	0.7770114942469195	3.5705738395294513	2.2696126714667306	0.6356436633894381
1	1	undersample	0.6	300	3	63	0.1	1.0	1.0	0.7668547544409614	0.27769421752445683	0.5818181817829201	0.760153256699156	4.409501112855183	2.425791359590077	0.5501282919337669
1	2	undersample	0.6	300	3	63	0.1	1.0	1.0	0.7754929445846183	0.2884633136999946	0.5792682926476056	0.7999999999938698	5.50724606456322	2.896341318332187	0.52591462762059
1	3	undersample	0.6	300	3	63	0.1	1.0	1.0	0.7303990281282124	0.238259464074099	0.5304878048457019	0.7770114942469195	3.9370730443497304	2.3789915953928378	0.6042538528555634
1	1	undersample	0.6	300	3	63	0.3	0.6	0.7	0.7513386740972948	0.25743869215458803	0.5939393939033976	0.7394636015269007	4.1514484596137615	2.2796790566978378	0.5491285842424857
1	2	undersample	0.6	300	3	63	0.3	0.6	0.7	0.7477899261751239	0.24098635142259905	0.5975609755733194	0.762452107273851	4.7658844236911575	2.5155388396007115	0.5278220301434823
1	3	undersample	0.6	300	3	63	0.3	0.6	0.7	0.712171759648631	0.2248552472136608	0.5060975609447501	0.7685823754730378	3.4031966387578296	2.186944663829347	0.6426148300956296
1	1	undersample	0.6	300	3	63	0.3	0.6	1.0	0.7578311854173923	0.28022585116901855	0.6121212120841139	0.7471264367758842	4.662641832794969	2.4206610610971415	0.5191608322657039
1	2	undersample	0.6	300	3	63	0.3	0.6	1.0	0.7428044108027286	0.24417723263978305	0.524390243870464	0.7777777777718179	3.8589741712012238	2.3597559911647807	0.6114982500233974
1	3	undersample	0.6	300	3	63	0.3	0.6	1.0	0.7092795065881694	0.23028102078439938	0.4512195121676085	0.7632183907987493	2.650269572719987	1.9056357232868573	0.7190346659069841
1	1	undersample	0.6	300	3	63	0.3	1.0	0.7	0.7513386740972948	0.25743869215458803	0.5939393939033976	0.7394636015269007	4.1514484596137615	2.2796790566978378	0.5491285842424857
1	2	undersample	0.6	300	3	63	0.3	1.0	0.7	0.7477899261751239	0.24098635142259905	0.5975609755733194	0.762452107273851	4.7658844236911575	2.5155388396007115	0.5278220301434823
1	3	undersample	0.6	300	3	63	0.3	1.0	0.7	0.712171759648631	0.2248552472136608	0.5060975609447501	0.7685823754730378	3.4031966387578296	2.186944663829347	0.6426148300956296
1	1	undersample	0.6	300	3	63	0.3	1.0	1.0	0.7578311854173923	0.28022585116901855	0.6121212120841139	0.7471264367758842	4.662641832794969	2.4206610610971415	0.5191608322657039
1	2	undersample	0.6	300	3	63	0.3	1.0	1.0	0.7428044108027286	0.24417723263978305	0.524390243870464	0.7777777777718179	3.8589741712012238	2.3597559911647807	0.6114982500233974
1	3	undersample	0.6	300	3	63	0.3	1.0	1.0	0.7092795065881694	0.23028102078439938	0.4512195121676085	0.7632183907987493	2.650269572719987	1.9056357232868573	0.7190346659069841
1	1	undersample	0.6	300	5	31	0.1	0.6	0.7	0.7701010101010102	0.26574700151403674	0.5939393939033976	0.7540229884999692	4.483749270026946	2.4146133255919726	0.5385254918011881
1	2	undersample	0.6	300	5	31	0.1	0.6	0.7	0.7585085506027474	0.2516304105096678	0.518292682895226	0.7762452107220211	3.7326597823686853	2.3163421949726843	0.6205607509656755
1	3	undersample	0.6	300	5	31	0.1	0.6	0.7	0.7273479114101487	0.23611576542833024	0.524390243870464	0.7770114942469195	3.841924212387106	2.351646864411311	0.6121013054890321
1	1	undersample	0.6	300	5	31	0.1	0.6	1.0	0.7662974573319401	0.2616711024241374	0.6060606060238751	0.7532567049750709	4.696607521419951	2.456239313008486	0.5229815893365947
1	2	undersample	0.6	300	5	31	0.1	0.6	1.0	0.766853565087375	0.2658880461551737	0.524390243870464	0.7808429118714112	3.9283663112141807	2.3927595699537045	0.6090978643818189
1	3	undersample	0.6	300	5	31	0.1	0.6	1.0	0.7254228576768526	0.2477766981976539	0.5121951219199881	0.7693486589979361	3.5023254192820086	2.2206465286015384	0.6340491609810278
1	1	undersample	0.6	300	5	31	0.1	1.0	0.7	0.7701010101010102	0.26574700151403674	0.5939393939033976	0.7540229884999692	4.483749270026946	2.4146133255919726	0.5385254918011881
1	2	undersample	0.6	300	5	31	0.1	1.0	0.7	0.7585085506027474	0.2516304105096678	0.518292682895226	0.7762452107220211	3.7326597823686853	2.3163421949726843	0.6205607509656755
1	3	undersample	0.6	300	5	31	0.1	1.0	0.7	0.7273479114101487	0.23611576542833024	0.524390243870464	0.7770114942469195	3.841924212387106	2.351646864411311	0.6121013054890321
1	1	undersample	0.6	300	5	31	0.1	1.0	1.0	0.7662974573319401	0.2616711024241374	0.6060606060238751	0.7532567049750709	4.696607521419951	2.456239313008486	0.5229815893365947
1	2	undersample	0.6	300	5	31	0.1	1.0	1.0	0.766853565087375	0.2658880461551737	0.524390243870464	0.7808429118714112	3.9283663112141807	2.3927595699537045	0.6090978643818189
1	3	undersample	0.6	300	5	31	0.1	1.0	1.0	0.7254228576768526	0.2477766981976539	0.5121951219199881	0.7693486589979361	3.5023254192820086	2.2206465286015384	0.6340491609810278
1	1	undersample	0.6	300	5	31	0.3	0.6	0.7	0.7575896900034833	0.2648436458517381	0.5636363636022038	0.7593869731742576	4.076565630029012	2.3425013500428182	0.5746261735667164
1	2	undersample	0.6	300	5	31	0.3	0.6	0.7	0.747803943556677	0.2411986242846499	0.5060975609447501	0.7854406130208013	3.7511021054488416	2.3587760222583753	0.6288221217228404
1	3	undersample	0.6	300	5	31	0.3	0.6	0.7	0.7219512195121951	0.23899249694571256	0.4939024389942742	0.7609195402240543	3.106000790516042	2.0658418458736296	0.6651131001387786
1	1	undersample	0.6	300	5	31	0.3	0.6	1.0	0.7587971670730291	0.27060008130293134	0.6060606060238751	0.7532567049750709	4.696607521419951	2.456239313008486	0.5229815893365947
1	2	undersample	0.6	300	5	31	0.3	0.6	1.0	0.7433510886833006	0.23652452824521594	0.5121951219199881	0.7632183907987493	3.3844658673400905	2.1631540642715676	0.6391419252595295
1	3	undersample	0.6	300	5	31	0.3	0.6	1.0	0.719643024016447	0.23310659947693388	0.49999999996951217	0.7708812260477328	3.364548339385236	2.182274152055897	0.6486083415312601
1	1	undersample	0.6	300	5	31	0.3	1.0	0.7	0.7575896900034833	0.2648436458517381	0.5636363636022038	0.7593869731742576	4.076565630029012	2.3425013500428182	0.5746261735667164
1	2	undersample	0.6	300	5	31	0.3	1.0	0.7	0.747803943556677	0.2411986242846499	0.5060975609447501	0.7854406130208013	3.7511021054488416	2.3587760222583753	0.6288221217228404
1	3	undersample	0.6	300	5	31	0.3	1.0	0.7	0.7219512195121951	0.23899249694571256	0.4939024389942742	0.7609195402240543	3.106000790516042	2.0658418458736296	0.6651131001387786
1	1	undersample	0.6	300	5	31	0.3	1.0	1.0	0.7587971670730291	0.27060008130293134	0.6060606060238751	0.7532567049750709	4.696607521419951	2.456239313008486	0.5229815893365947
1	2	undersample	0.6	300	5	31	0.3	1.0	1.0	0.7433510886833006	0.23652452824521594	0.5121951219199881	0.7632183907987493	3.3844658673400905	2.1631540642715676	0.6391419252595295
1	3	undersample	0.6	300	5	31	0.3	1.0	1.0	0.719643024016447	0.23310659947693388	0.49999999996951217	0.7708812260477328	3.364548339385236	2.182274152055897	0.6486083415312601
1	1	undersample	0.6	300	5	63	0.1	0.6	0.7	0.7701010101010102	0.26574700151403674	0.5939393939033976	0.7540229884999692	4.483749270026946	2.4146133255919726	0.5385254918011881
1	2	undersample	0.6	300	5	63	0.1	0.6	0.7	0.7585085506027474	0.2516304105096678	0.518292682895226	0.7762452107220211	3.7326597823686853	2.3163421949726843	0.6205607509656755
1	3	undersample	0.6	300	5	63	0.1	0.6	0.7	0.7273479114101487	0.23611576542833024	0.524390243870464	0.7770114942469195	3.841924212387106	2.351646864411311	0.6121013054890321
1	1	undersample	0.6	300	5	63	0.1	0.6	1.0	0.7662974573319401	0.2616711024241374	0.6060606060238751	0.7532567049750709	4.696607521419951	2.456239313008486	0.5229815893365947
1	2	undersample	0.6	300	5	63	0.1	0.6	1.0	0.766853565087375	0.2658880461551737	0.524390243870464	0.7808429118714112	3.9283663112141807	2.3927595699537045	0.6090978643818189
1	3	undersample	0.6	300	5	63	0.1	0.6	1.0	0.7254228576768526	0.2477766981976539	0.5121951219199881	0.7693486589979361	3.5023254192820086	2.2206465286015384	0.6340491609810278
1	1	undersample	0.6	300	5	63	0.1	1.0	0.7	0.7701010101010102	0.26574700151403674	0.5939393939033976	0.7540229884999692	4.483749270026946	2.4146133255919726	0.5385254918011881
1	2	undersample	0.6	300	5	63	0.1	1.0	0.7	0.7585085506027474	0.2516304105096678	0.518292682895226	0.7762452107220211	3.7326597823686853	2.3163421949726843	0.6205607509656755
1	3	undersample	0.6	300	5	63	0.1	1.0	0.7	0.7273479114101487	0.23611576542833024	0.524390243870464	0.7770114942469195	3.841924212387106	2.351646864411311	0.6121013054890321
1	1	undersample	0.6	300	5	63	0.1	1.0	1.0	0.7662974573319401	0.2616711024241374	0.6060606060238751	0.7532567049750709	4.696607521419951	2.456239313008486	0.5229815893365947
1	2	undersample	0.6	300	5	63	0.1	1.0	1.0	0.766853565087375	0.2658880461551737	0.524390243870464	0.7808429118714112	3.9283663112141807	2.3927595699537045	0.6090978643818189
1	3	undersample	0.6	300	5	63	0.1	1.0	1.0	0.7254228576768526	0.2477766981976539	0.5121951219199881	0.7693486589979361	3.5023254192820086	2.2206465286015384	0.6340491609810278
1	1	undersample	0.6	300	5	63	0.3	0.6	0.7	0.7575896900034833	0.2648436458517381	0.5636363636022038	0.7593869731742576	4.076565630029012	2.3425013500428182	0.5746261735667164
1	2	undersample	0.6	300	5	63	0.3	0.6	0.7	0.747803943556677	0.2411986242846499	0.5060975609447501	0.7854406130208013	3.7511021054488416	2.3587760222583753	0.6288221217228404
1	3	undersample	0.6	300	5	63	0.3	0.6	0.7	0.7219512195121951	0.23899249694571256	0.4939024389942742	0.7609195402240543	3.106000790516042	2.0658418458736296	0.6651131001387786
1	1	undersample	0.6	300	5	63	0.3	0.6	1.0	0.7587971670730291	0.27060008130293134	0.6060606060238751	0.7532567049750709	4.696607521419951	2.456239313008486	0.5229815893365947
1	2	undersample	0.6	300	5	63	0.3	0.6	1.0	0.7433510886833006	0.23652452824521594	0.5121951219199881	0.7632183907987493	3.3844658673400905	2.1631540642715676	0.6391419252595295
1	3	undersample	0.6	300	5	63	0.3	0.6	1.0	0.719643024016447	0.23310659947693388	0.49999999996951217	0.7708812260477328	3.364548339385236	2.182274152055897	0.6486083415312601
1	1	undersample	0.6	300	5	63	0.3	1.0	0.7	0.7575896900034833	0.2648436458517381	0.5636363636022038	0.7593869731742576	4.076565630029012	2.3425013500428182	0.5746261735667164
1	2	undersample	0.6	300	5	63	0.3	1.0	0.7	0.747803943556677	0.2411986242846499	0.5060975609447501	0.7854406130208013	3.7511021054488416	2.3587760222583753	0.6288221217228404
1	3	undersample	0.6	300	5	63	0.3	1.0	0.7	0.7219512195121951	0.23899249694571256	0.4939024389942742	0.7609195402240543	3.106000790516042	2.0658418458736296	0.6651131001387786
1	1	undersample	0.6	300	5	63	0.3	1.0	1.0	0.7587971670730291	0.27060008130293134	0.6060606060238751	0.7532567049750709	4.696607521419951	2.456239313008486	0.5229815893365947
1	2	undersample	0.6	300	5	63	0.3	1.0	1.0	0.7433510886833006	0.23652452824521594	0.5121951219199881	0.7632183907987493	3.3844658673400905	2.1631540642715676	0.6391419252595295
1	3	undersample	0.6	300	5	63	0.3	1.0	1.0	0.719643024016447	0.23310659947693388	0.49999999996951217	0.7708812260477328	3.364548339385236	2.182274152055897	0.6486083415312601
1	1	undersample	0.6	300	10	31	0.1	0.6	0.7	0.760130035992105	0.2630871321314762	0.5939393939033976	0.7685823754730378	4.857862763319931	2.5665260779173606	0.5283241117303061
1	2	undersample	0.6	300	10	31	0.1	0.6	0.7	0.7621857770301841	0.24358908350344086	0.5365853658209399	0.7808429118714112	4.125505867263366	2.4484051413479766	0.593479970425313
1	3	undersample	0.6	300	10	31	0.1	0.6	0.7	0.7285580786842352	0.2346521652820701	0.5121951219199881	0.7708812260477328	3.5327757549820524	2.2355003508865288	0.6327886258860854
1	1	undersample	0.6	300	10	31	0.1	0.6	1.0	0.7712481133170789	0.2830820010388617	0.6060606060238751	0.7616858237489527	4.917140499314273	2.543115941010044	0.5171940667941647
1	2	undersample	0.6	300	10	31	0.1	0.6	1.0	0.7577843192225026	0.24593990212247366	0.5426829267961778	0.791570881219988	4.506715448212003	2.603680828935174	0.5777335653399207
1	3	undersample	0.6	300	10	31	0.1	0.6	1.0	0.7278245023829548	0.23557166329355678	0.4695121950933224	0.7739463601473261	3.03019662646906	2.0769945338167197	0.6854322539243843
1	1	undersample	0.6	300	10	31	0.1	1.0	0.7	0.760130035992105	0.2630871321314762	0.5939393939033976	0.7685823754730378	4.857862763319931	2.5665260779173606	0.5283241117303061
1	2	undersample	0.6	300	10	31	0.1	1.0	0.7	0.7621857770301841	0.24358908350344086	0.5365853658209399	0.7808429118714112	4.125505867263366	2.4484051413479766	0.593479970425313
1	3	undersample	0.6	300	10	31	0.1	1.0	0.7	0.7285580786842352	0.2346521652820701	0.5121951219199881	0.7708812260477328	3.5327757549820524	2.2355003508865288	0.6327886258860854
1	1	undersample	0.6	300	10	31	0.1	1.0	1.0	0.7712481133170789	0.2830820010388617	0.6060606060238751	0.7616858237489527	4.917140499314273	2.543115941010044	0.5171940667941647
1	2	undersample	0.6	300	10	31	0.1	1.0	1.0	0.7577843192225026	0.24593990212247366	0.5426829267961778	0.791570881219988	4.506715448212003	2.603680828935174	0.5777335653399207
1	3	undersample	0.6	300	10	31	0.1	1.0	1.0	0.7278245023829548	0.23557166329355678	0.4695121950933224	0.7739463601473261	3.03019662646906	2.0769945338167197	0.6854322539243843
1	1	undersample	0.6	300	10	31	0.3	0.6	0.7	0.7554719609892024	0.27047611862345544	0.5757575757226814	0.7509578544003759	4.09230750933123	2.311888018863383	0.5649350574630007
1	2	undersample	0.6	300	10	31	0.3	0.6	0.7	0.7489206616204094	0.24031365903698312	0.5060975609447501	0.7808429118714112	3.650910639446712	2.309291212862296	0.6325247053165777
1	3	undersample	0.6	300	10	31	0.3	0.6	0.7	0.7221988599196336	0.2264795973704505	0.5060975609447501	0.7639846743236477	3.316939084658359	2.1443418475092715	0.6464821208981428
1	1	undersample	0.6	300	10	31	0.3	0.6	1.0	0.7595262974573319	0.27607749470534926	0.5878787878431588	0.7570881225995626	4.445908125017497	2.420131818720125	0.5443503793168284
1	2	undersample	0.6	300	10	31	0.3	0.6	1.0	0.7517521726941407	0.2426160623749065	0.5304878048457019	0.7892720306452929	4.231876994647746	2.517405645278648	0.5948673853573152
1	3	undersample	0.6	300	10	31	0.3	0.6	1.0	0.715264928511354	0.22394086151739417	0.4817073170437983	0.7563218390746642	2.8846835620297298	1.976817682168978	0.6852805899899842
1	1	undersample	0.6	300	10	31	0.3	1.0	0.7	0.7554719609892024	0.27047611862345544	0.5757575757226814	0.7509578544003759	4.09230750933123	2.311888018863383	0.5649350574630007
1	2	undersample	0.6	300	10	31	0.3	1.0	0.7	0.7489206616204094	0.24031365903698312	0.5060975609447501	0.7808429118714112	3.650910639446712	2.309291212862296	0.6325247053165777
1	3	undersample	0.6	300	10	31	0.3	1.0	0.7	0.7221988599196336	0.2264795973704505	0.5060975609447501	0.7639846743236477	3.316939084658359	2.1443418475092715	0.6464821208981428
1	1	undersample	0.6	300	10	31	0.3	1.0	1.0	0.7595262974573319	0.27607749470534926	0.5878787878431588	0.7570881225995626	4.445908125017497	2.420131818720125	0.5443503793168284
1	2	undersample	0.6	300	10	31	0.3	1.0	1.0	0.7517521726941407	0.2426160623749065	0.5304878048457019	0.7892720306452929	4.231876994647746	2.517405645278648	0.5948673853573152
1	3	undersample	0.6	300	10	31	0.3	1.0	1.0	0.715264928511354	0.22394086151739417	0.4817073170437983	0.7563218390746642	2.8846835620297298	1.976817682168978	0.6852805899899842
1	1	undersample	0.6	300	10	63	0.1	0.6	0.7	0.7659491466388018	0.2723295176480952	0.5878787878431588	0.7655172413734443	4.6570066953011775	2.5071300176407947	0.5383565313746208
1	2	undersample	0.6	300	10	63	0.1	0.6	0.7	0.7611531632557705	0.2418691590064444	0.48780487801903627	0.786973180070598	3.518328019531842	2.2898753090429826	0.650841894544102
1	3	undersample	0.6	300	10	63	0.1	0.6	0.7	0.7237267545089243	0.23820633836181282	0.48780487801903627	0.7655172413734443	3.1092435585532137	2.0803442439556363	0.669083709167905
1	1	undersample	0.6	300	10	63	0.1	0.6	1.0	0.7660884709160571	0.2779684925559959	0.6060606060238751	0.7647509578485461	5.0012525736243845	2.5762510007211072	0.515121144709871
1	2	undersample	0.6	300	10	63	0.1	0.6	1.0	0.7678534716381646	0.25292015108459376	0.5304878048457019	0.7877394635954963	4.1931640211197685	2.4992294320902877	0.5960247148861202
1	3	undersample	0.6	300	10	63	0.1	0.6	1.0	0.72094196804037	0.24197544298971538	0.5121951219199881	0.762452107273851	3.370161139444772	2.1561761482291812	0.6397842789448328
1	1	undersample	0.6	300	10	63	0.1	1.0	0.7	0.7659491466388018	0.2723295176480952	0.5878787878431588	0.7655172413734443	4.6570066953011775	2.5071300176407947	0.5383565313746208
1	2	undersample	0.6	300	10	63	0.1	1.0	0.7	0.7611531632557705	0.2418691590064444	0.48780487801903627	0.786973180070598	3.518328019531842	2.2898753090429826	0.650841894544102
1	3	undersample	0.6	300	10	63	0.1	1.0	0.7	0.7237267545089243	0.23820633836181282	0.48780487801903627	0.7655172413734443	3.1092435585532137	2.0803442439556363	0.669083709167905
1	1	undersample	0.6	300	10	63	0.1	1.0	1.0	0.7660884709160571	0.2779684925559959	0.6060606060238751	0.7647509578485461	5.0012525736243845	2.5762510007211072	0.515121144709871
1	2	undersample	0.6	300	10	63	0.1	1.0	1.0	0.7678534716381646	0.25292015108459376	0.5304878048457019	0.7877394635954963	4.1931640211197685	2.4992294320902877	0.5960247148861202
1	3	undersample	0.6	300	10	63	0.1	1.0	1.0	0.72094196804037	0.24197544298971538	0.5121951219199881	0.762452107273851	3.370161139444772	2.1561761482291812	0.6397842789448328
1	1	undersample	0.6	300	10	63	0.3	0.6	0.7	0.7530709392778359	0.26054250904433696	0.5393939393612488	0.7609195402240543	3.7271000333361246	2.2561187865606165	0.6053281986290466
1	2	undersample	0.6	300	10	63	0.3	0.6	0.7	0.7585973273525839	0.23488539638967426	0.5426829267961778	0.782375478921208	4.266150019533261	2.493666151081547	0.5845237736606521
1	3	undersample	0.6	300	10	63	0.3	0.6	0.7	0.7164003364171573	0.22031374398449363	0.524390243870464	0.762452107273851	3.538874943530683	2.2075136755679714	0.6237896719732113
1	1	undersample	0.6	300	10	63	0.3	0.6	1.0	0.7556159294090328	0.25959141787562307	0.6060606060238751	0.757854406124461	4.8149949026150365	2.502876766391289	0.5198087991499266
1	2	undersample	0.6	300	10	63	0.3	0.6	1.0	0.7594336977852537	0.2422190845091323	0.5609756097218918	0.7877394635954963	4.7420775687636	2.642863307497776	0.5573218113271127
1	3	undersample	0.6	300	10	63	0.3	0.6	1.0	0.7119474815437811	0.21778919591557552	0.4756097560685604	0.7609195402240543	2.8866277818592745	1.9893291849153472	0.6891533326710186
1	1	undersample	0.6	300	10	63	0.3	1.0	0.7	0.7530709392778359	0.26054250904433696	0.5393939393612488	0.7609195402240543	3.7271000333361246	2.2561187865606165	0.6053281986290466
1	2	undersample	0.6	300	10	63	0.3	1.0	0.7	0.7585973273525839	0.23488539638967426	0.5426829267961778	0.782375478921208	4.266150019533261	2.493666151081547	0.5845237736606521
1	3	undersample	0.6	300	10	63	0.3	1.0	0.7	0.7164003364171573	0.22031374398449363	0.524390243870464	0.762452107273851	3.538874943530683	2.2075136755679714	0.6237896719732113
1	1	undersample	0.6	300	10	63	0.3	1.0	1.0	0.7556159294090328	0.25959141787562307	0.6060606060238751	0.757854406124461	4.8149949026150365	2.502876766391289	0.5198087991499266
1	2	undersample	0.6	300	10	63	0.3	1.0	1.0	0.7594336977852537	0.2422190845091323	0.5609756097218918	0.7877394635954963	4.7420775687636	2.642863307497776	0.5573218113271127
1	3	undersample	0.6	300	10	63	0.3	1.0	1.0	0.7119474815437811	0.21778919591557552	0.4756097560685604	0.7609195402240543	2.8866277818592745	1.9893291849153472	0.6891533326710186
1	1	undersample	0.6	500	3	31	0.1	0.6	0.7	0.7688099384651108	0.2777670623585366	0.5939393939033976	0.757854406124461	4.577838439912266	2.4528192310634633	0.5358029160443869
1	2	undersample	0.6	500	3	31	0.1	0.6	0.7	0.7652275488272124	0.2684695166515479	0.5731707316723677	0.7931034482697847	5.147618767146857	2.7703250691026904	0.5381760271967452
1	3	undersample	0.6	500	3	31	0.1	0.6	0.7	0.7264881786748901	0.23948935318323933	0.524390243870464	0.7716475095726311	3.725778519650534	2.2964068398158592	0.6163562300996542
1	1	undersample	0.6	500	3	31	0.1	0.6	1.0	0.7628840125391849	0.25964326799800735	0.5696969696624425	0.7540229884999692	4.058443939696626	2.316057679649443	0.5706762674263112
1	2	undersample	0.6	500	3	31	0.1	0.6	1.0	0.7596766657321746	0.26282592614236877	0.5670731706971297	0.7862068965456996	4.816901156084319	2.652438900088076	0.5506525390434301
1	3	undersample	0.6	500	3	31	0.1	0.6	1.0	0.7237547892720306	0.23186872597050173	0.518292682895226	0.7731800766224278	3.6676785809828862	2.2850402748000915	0.6230208530189543
1	1	undersample	0.6	500	3	31	0.1	1.0	0.7	0.7688099384651108	0.2777670623585366	0.5939393939033976	0.757854406124461	4.577838439912266	2.4528192310634633	0.5358029160443869
1	2	undersample	0.6	500	3	31	0.1	1.0	0.7	0.7652275488272124	0.2684695166515479	0.5731707316723677	0.7931034482697847	5.147618767146857	2.7703250691026904	0.5381760271967452
1	3	undersample	0.6	500	3	31	0.1	1.0	0.7	0.7264881786748901	0.23948935318323933	0.524390243870464	0.7716475095726311	3.725778519650534	2.2964068398158592	0.6163562300996542
1	1	undersample	0.6	500	3	31	0.1	1.0	1.0	0.7628840125391849	0.25964326799800735	0.5696969696624425	0.7540229884999692	4.058443939696626	2.316057679649443	0.5706762674263112
1	2	undersample	0.6	500	3	31	0.1	1.0	1.0	0.7596766657321746	0.26282592614236877	0.5670731706971297	0.7862068965456996	4.816901156084319	2.652438900088076	0.5506525390434301
1	3	undersample	0.6	500	3	31	0.1	1.0	1.0	0.7237547892720306	0.23186872597050173	0.518292682895226	0.7731800766224278	3.6676785809828862	2.2850402748000915	0.6230208530189543
1	1	undersample	0.6	500	3	31	0.3	0.6	0.7	0.7486218506908162	0.24726814604887062	0.5818181817829201	0.7348659003775107	3.8562451263554918	2.1944297646626483	0.5690586708563664
1	2	undersample	0.6	500	3	31	0.3	0.6	0.7	0.7454116437716103	0.2419389623167524	0.5670731706971297	0.7609195402240543	4.16887846297703	2.3718924897067604	0.5689521700098179
1	3	undersample	0.6	500	3	31	0.3	0.6	0.7	0.7041164377161013	0.21762349178302529	0.48780487801903627	0.760153256699156	3.018408510020114	2.033818975265319	0.6738050659245195
1	1	undersample	0.6	500	3	31	0.3	0.6	1.0	0.7558945779635435	0.2610998203743118	0.6060606060238751	0.7417624521015957	4.4190822057095325	2.3469111579126354	0.5310856427811101
1	2	undersample	0.6	500	3	31	0.3	0.6	1.0	0.7307354452854873	0.23083921652698042	0.5060975609447501	0.7731800766224278	3.49295112056804	2.2312746212753836	0.6387935328402224
1	3	undersample	0.6	500	3	31	0.3	0.6	1.0	0.7069619661713858	0.23228784498854158	0.4695121950933224	0.7593869731742576	2.793286358077665	1.9513165258512333	0.698573739951697
1	1	undersample	0.6	500	3	31	0.3	1.0	0.7	0.7486218506908162	0.24726814604887062	0.5818181817829201	0.7348659003775107	3.8562451263554918	2.1944297646626483	0.5690586708563664
1	2	undersample	0.6	500	3	31	0.3	1.0	0.7	0.7454116437716103	0.2419389623167524	0.5670731706971297	0.7609195402240543	4.16887846297703	2.3718924897067604	0.5689521700098179
1	3	undersample	0.6	500	3	31	0.3	1.0	0.7	0.7041164377161013	0.21762349178302529	0.48780487801903627	0.760153256699156	3.018408510020114	2.033818975265319	0.6738050659245195
1	1	undersample	0.6	500	3	31	0.3	1.0	1.0	0.7558945779635435	0.2610998203743118	0.6060606060238751	0.7417624521015957	4.4190822057095325	2.3469111579126354	0.5310856427811101
1	2	undersample	0.6	500	3	31	0.3	1.0	1.0	0.7307354452854873	0.23083921652698042	0.5060975609447501	0.7731800766224278	3.49295112056804	2.2312746212753836	0.6387935328402224
1	3	undersample	0.6	500	3	31	0.3	1.0	1.0	0.7069619661713858	0.23228784498854158	0.4695121950933224	0.7593869731742576	2.793286358077665	1.9513165258512333	0.698573739951697
1	1	undersample	0.6	500	3	63	0.1	0.6	0.7	0.7688099384651108	0.2777670623585366	0.5939393939033976	0.757854406124461	4.577838439912266	2.4528192310634633	0.5358029160443869
1	2	undersample	0.6	500	3	63	0.1	0.6	0.7	0.7652275488272124	0.2684695166515479	0.5731707316723677	0.7931034482697847	5.147618767146857	2.7703250691026904	0.5381760271967452
1	3	undersample	0.6	500	3	63	0.1	0.6	0.7	0.7264881786748901	0.23948935318323933	0.524390243870464	0.7716475095726311	3.725778519650534	2.2964068398158592	0.6163562300996542
1	1	undersample	0.6	500	3	63	0.1	0.6	1.0	0.7628840125391849	0.25964326799800735	0.5696969696624425	0.7540229884999692	4.058443939696626	2.316057679649443	0.5706762674263112
1	2	undersample	0.6	500	3	63	0.1	0.6	1.0	0.7596766657321746	0.26282592614236877	0.5670731706971297	0.7862068965456996	4.816901156084319	2.652438900088076	0.5506525390434301
1	3	undersample	0.6	500	3	63	0.1	0.6	1.0	0.7237547892720306	0.23186872597050173	0.518292682895226	0.7731800766224278	3.6676785809828862	2.2850402748000915	0.6230208530189543
1	1	undersample	0.6	500	3	63	0.1	1.0	0.7	0.7688099384651108	0.2777670623585366	0.5939393939033976	0.757854406124461	4.577838439912266	2.4528192310634633	0.5358029160443869
1	2	undersample	0.6	500	3	63	0.1	1.0	0.7	0.7652275488272124	0.2684695166515479	0.5731707316723677	0.7931034482697847	5.147618767146857	2.7703250691026904	0.5381760271967452
1	3	undersample	0.6	500	3	63	0.1	1.0	0.7	0.7264881786748901	0.23948935318323933	0.524390243870464	0.7716475095726311	3.725778519650534	2.2964068398158592	0.6163562300996542
1	1	undersample	0.6	500	3	63	0.1	1.0	1.0	0.7628840125391849	0.25964326799800735	0.5696969696624425	0.7540229884999692	4.058443939696626	2.316057679649443	0.5706762674263112
1	2	undersample	0.6	500	3	63	0.1	1.0	1.0	0.7596766657321746	0.26282592614236877	0.5670731706971297	0.7862068965456996	4.816901156084319	2.652438900088076	0.5506525390434301
1	3	undersample	0.6	500	3	63	0.1	1.0	1.0	0.7237547892720306	0.23186872597050173	0.518292682895226	0.7731800766224278	3.6676785809828862	2.2850402748000915	0.6230208530189543
1	1	undersample	0.6	500	3	63	0.3	0.6	0.7	0.7486218506908162	0.24726814604887062	0.5818181817829201	0.7348659003775107	3.8562451263554918	2.1944297646626483	0.5690586708563664
1	2	undersample	0.6	500	3	63	0.3	0.6	0.7	0.7454116437716103	0.2419389623167524	0.5670731706971297	0.7609195402240543	4.16887846297703	2.3718924897067604	0.5689521700098179
1	3	undersample	0.6	500	3	63	0.3	0.6	0.7	0.7041164377161013	0.21762349178302529	0.48780487801903627	0.760153256699156	3.018408510020114	2.033818975265319	0.6738050659245195
1	1	undersample	0.6	500	3	63	0.3	0.6	1.0	0.7558945779635435	0.2610998203743118	0.6060606060238751	0.7417624521015957	4.4190822057095325	2.3469111579126354	0.5310856427811101
1	2	undersample	0.6	500	3	63	0.3	0.6	1.0	0.7307354452854873	0.23083921652698042	0.5060975609447501	0.7731800766224278	3.49295112056804	2.2312746212753836	0.6387935328402224
1	3	undersample	0.6	500	3	63	0.3	0.6	1.0	0.7069619661713858	0.23228784498854158	0.4695121950933224	0.7593869731742576	2.793286358077665	1.9513165258512333	0.698573739951697
1	1	undersample	0.6	500	3	63	0.3	1.0	0.7	0.7486218506908162	0.24726814604887062	0.5818181817829201	0.7348659003775107	3.8562451263554918	2.1944297646626483	0.5690586708563664
1	2	undersample	0.6	500	3	63	0.3	1.0	0.7	0.7454116437716103	0.2419389623167524	0.5670731706971297	0.7609195402240543	4.16887846297703	2.3718924897067604	0.5689521700098179
1	3	undersample	0.6	500	3	63	0.3	1.0	0.7	0.7041164377161013	0.21762349178302529	0.48780487801903627	0.760153256699156	3.018408510020114	2.033818975265319	0.6738050659245195
1	1	undersample	0.6	500	3	63	0.3	1.0	1.0	0.7558945779635435	0.2610998203743118	0.6060606060238751	0.7417624521015957	4.4190822057095325	2.3469111579126354	0.5310856427811101
1	2	undersample	0.6	500	3	63	0.3	1.0	1.0	0.7307354452854873	0.23083921652698042	0.5060975609447501	0.7731800766224278	3.49295112056804	2.2312746212753836	0.6387935328402224
1	3	undersample	0.6	500	3	63	0.3	1.0	1.0	0.7069619661713858	0.23228784498854158	0.4695121950933224	0.7593869731742576	2.793286358077665	1.9513165258512333	0.698573739951697
1	1	undersample	0.6	500	5	31	0.1	0.6	0.7	0.7631162196679437	0.2661584663766639	0.5636363636022038	0.755555555549766	3.9924240621309686	2.305785029445016	0.5775400993575956
1	2	undersample	0.6	500	5	31	0.1	0.6	0.7	0.7539155219138399	0.24816387838525172	0.518292682895226	0.7808429118714112	3.8335396892559537	2.3649367842565683	0.6169068113600719
1	3	undersample	0.6	500	5	31	0.1	0.6	0.7	0.7235071488645921	0.23760249070856188	0.518292682895226	0.7701149425228344	3.6044302115567777	2.254573072462429	0.6255005379738956
1	1	undersample	0.6	500	5	31	0.1	0.6	1.0	0.7624335307093929	0.26265905049536437	0.5939393939033976	0.7524904214501725	4.4469292357094785	2.3996621600937633	0.5396222850489367
1	2	undersample	0.6	500	5	31	0.1	0.6	1.0	0.758017942248388	0.2521049668263231	0.5731707316723677	0.7808429118714112	4.78451523909591	2.6153418555307937	0.5466262885557953
1	3	undersample	0.6	500	5	31	0.1	0.6	1.0	0.7233389402859546	0.25096381682434454	0.5121951219199881	0.7662835248983427	3.4426227938240768	2.1915232966865976	0.6365853575918546
1	1	undersample	0.6	500	5	31	0.1	1.0	0.7	0.7631162196679437	0.2661584663766639	0.5636363636022038	0.755555555549766	3.9924240621309686	2.305785029445016	0.5775400993575956
1	2	undersample	0.6	500	5	31	0.1	1.0	0.7	0.7539155219138399	0.24816387838525172	0.518292682895226	0.7808429118714112	3.8335396892559537	2.3649367842565683	0.6169068113600719
1	3	undersample	0.6	500	5	31	0.1	1.0	0.7	0.7235071488645921	0.23760249070856188	0.518292682895226	0.7701149425228344	3.6044302115567777	2.254573072462429	0.6255005379738956
1	1	undersample	0.6	500	5	31	0.1	1.0	1.0	0.7624335307093929	0.26265905049536437	0.5939393939033976	0.7524904214501725	4.4469292357094785	2.3996621600937633	0.5396222850489367
1	2	undersample	0.6	500	5	31	0.1	1.0	1.0	0.758017942248388	0.2521049668263231	0.5731707316723677	0.7808429118714112	4.78451523909591	2.6153418555307937	0.5466262885557953
1	3	undersample	0.6	500	5	31	0.1	1.0	1.0	0.7233389402859546	0.25096381682434454	0.5121951219199881	0.7662835248983427	3.4426227938240768	2.1915232966865976	0.6365853575918546
1	1	undersample	0.6	500	5	31	0.3	0.6	0.7	0.7511111111111112	0.26343499185558833	0.5515151514817264	0.7586206896493592	3.8648646896750876	2.2848483899969785	0.5911845652584579
1	2	undersample	0.6	500	5	31	0.3	0.6	0.7	0.7437061956826465	0.23948412412129486	0.5121951219199881	0.784674329495903	3.826334328472229	2.3786996549640187	0.6216653884634377
1	3	undersample	0.6	500	5	31	0.3	0.6	0.7	0.7111204560321466	0.22612554004670007	0.4756097560685604	0.7670498084232411	2.986459474926042	2.0416799506904195	0.6836456138003968
1	1	undersample	0.6	500	5	31	0.3	0.6	1.0	0.754310925345408	0.26760360552457596	0.5636363636022038	0.7563218390746642	4.009040698819183	2.3130359254662367	0.5769549523548384
1	2	undersample	0.6	500	5	31	0.3	0.6	1.0	0.73851976450799	0.2317233191901168	0.524390243870464	0.7662835248983427	3.6149641043793577	2.2437024227981834	0.6206707236540476
1	3	undersample	0.6	500	5	31	0.3	0.6	1.0	0.7109615923745445	0.22812206308947908	0.5121951219199881	0.7739463601473261	3.5949150840493522	2.2658122187091485	0.6302825323506005
1	1	undersample	0.6	500	5	31	0.3	1.0	0.7	0.7511111111111112	0.26343499185558833	0.5515151514817264	0.7586206896493592	3.8648646896750876	2.2848483899969785	0.5911845652584579
1	2	undersample	0.6	500	5	31	0.3	1.0	0.7	0.7437061956826465	0.23948412412129486	0.5121951219199881	0.784674329495903	3.826334328472229	2.3786996549640187	0.6216653884634377
1	3	undersample	0.6	500	5	31	0.3	1.0	0.7	0.7111204560321466	0.22612554004670007	0.4756097560685604	0.7670498084232411	2.986459474926042	2.0416799506904195	0.6836456138003968
1	1	undersample	0.6	500	5	31	0.3	1.0	1.0	0.754310925345408	0.26760360552457596	0.5636363636022038	0.7563218390746642	4.009040698819183	2.3130359254662367	0.5769549523548384
1	2	undersample	0.6	500	5	31	0.3	1.0	1.0	0.73851976450799	0.2317233191901168	0.524390243870464	0.7662835248983427	3.6149641043793577	2.2437024227981834	0.6206707236540476
1	3	undersample	0.6	500	5	31	0.3	1.0	1.0	0.7109615923745445	0.22812206308947908	0.5121951219199881	0.7739463601473261	3.5949150840493522	2.2658122187091485	0.6302825323506005
1	1	undersample	0.6	500	5	63	0.1	0.6	0.7	0.7631162196679437	0.2661584663766639	0.5636363636022038	0.755555555549766	3.9924240621309686	2.305785029445016	0.5775400993575956
1	2	undersample	0.6	500	5	63	0.1	0.6	0.7	0.7539155219138399	0.24816387838525172	0.518292682895226	0.7808429118714112	3.8335396892559537	2.3649367842565683	0.6169068113600719
1	3	undersample	0.6	500	5	63	0.1	0.6	0.7	0.7235071488645921	0.23760249070856188	0.518292682895226	0.7701149425228344	3.6044302115567777	2.254573072462429	0.6255005379738956
1	1	undersample	0.6	500	5	63	0.1	0.6	1.0	0.7624335307093929	0.26265905049536437	0.5939393939033976	0.7524904214501725	4.4469292357094785	2.3996621600937633	0.5396222850489367
1	2	undersample	0.6	500	5	63	0.1	0.6	1.0	0.758017942248388	0.2521049668263231	0.5731707316723677	0.7808429118714112	4.78451523909591	2.6153418555307937	0.5466262885557953
1	3	undersample	0.6	500	5	63	0.1	0.6	1.0	0.7233389402859546	0.25096381682434454	0.5121951219199881	0.7662835248983427	3.4426227938240768	2.1915232966865976	0.6365853575918546
1	1	undersample	0.6	500	5	63	0.1	1.0	0.7	0.7631162196679437	0.2661584663766639	0.5636363636022038	0.755555555549766	3.9924240621309686	2.305785029445016	0.5775400993575956
1	2	undersample	0.6	500	5	63	0.1	1.0	0.7	0.7539155219138399	0.24816387838525172	0.518292682895226	0.7808429118714112	3.8335396892559537	2.3649367842565683	0.6169068113600719
1	3	undersample	0.6	500	5	63	0.1	1.0	0.7	0.7235071488645921	0.23760249070856188	0.518292682895226	0.7701149425228344	3.6044302115567777	2.254573072462429	0.6255005379738956
1	1	undersample	0.6	500	5	63	0.1	1.0	1.0	0.7624335307093929	0.26265905049536437	0.5939393939033976	0.7524904214501725	4.4469292357094785	2.3996621600937633	0.5396222850489367
1	2	undersample	0.6	500	5	63	0.1	1.0	1.0	0.758017942248388	0.2521049668263231	0.5731707316723677	0.7808429118714112	4.78451523909591	2.6153418555307937	0.5466262885557953
1	3	undersample	0.6	500	5	63	0.1	1.0	1.0	0.7233389402859546	0.25096381682434454	0.5121951219199881	0.7662835248983427	3.4426227938240768	2.1915232966865976	0.6365853575918546
1	1	undersample	0.6	500	5	63	0.3	0.6	0.7	0.7511111111111112	0.26343499185558833	0.5515151514817264	0.7586206896493592	3.8648646896750876	2.2848483899969785	0.5911845652584579
1	2	undersample	0.6	500	5	63	0.3	0.6	0.7	0.7437061956826465	0.23948412412129486	0.5121951219199881	0.784674329495903	3.826334328472229	2.3786996549640187	0.6216653884634377
1	3	undersample	0.6	500	5	63	0.3	0.6	0.7	0.7111204560321466	0.22612554004670007	0.4756097560685604	0.7670498084232411	2.986459474926042	2.0416799506904195	0.6836456138003968
1	1	undersample	0.6	500	5	63	0.3	0.6	1.0	0.754310925345408	0.26760360552457596	0.5636363636022038	0.7563218390746642	4.009040698819183	2.3130359254662367	0.5769549523548384
1	2	undersample	0.6	500	5	63	0.3	0.6	1.0	0.73851976450799	0.2317233191901168	0.524390243870464	0.7662835248983427	3.6149641043793577	2.2437024227981834	0.6206707236540476
1	3	undersample	0.6	500	5	63	0.3	0.6	1.0	0.7109615923745445	0.22812206308947908	0.5121951219199881	0.7739463601473261	3.5949150840493522	2.2658122187091485	0.6302825323506005
1	1	undersample	0.6	500	5	63	0.3	1.0	0.7	0.7511111111111112	0.26343499185558833	0.5515151514817264	0.7586206896493592	3.8648646896750876	2.2848483899969785	0.5911845652584579
1	2	undersample	0.6	500	5	63	0.3	1.0	0.7	0.7437061956826465	0.23948412412129486	0.5121951219199881	0.784674329495903	3.826334328472229	2.3786996549640187	0.6216653884634377
1	3	undersample	0.6	500	5	63	0.3	1.0	0.7	0.7111204560321466	0.22612554004670007	0.4756097560685604	0.7670498084232411	2.986459474926042	2.0416799506904195	0.6836456138003968
1	1	undersample	0.6	500	5	63	0.3	1.0	1.0	0.754310925345408	0.26760360552457596	0.5636363636022038	0.7563218390746642	4.009040698819183	2.3130359254662367	0.5769549523548384
1	2	undersample	0.6	500	5	63	0.3	1.0	1.0	0.73851976450799	0.2317233191901168	0.524390243870464	0.7662835248983427	3.6149641043793577	2.2437024227981834	0.6206707236540476
1	3	undersample	0.6	500	5	63	0.3	1.0	1.0	0.7109615923745445	0.22812206308947908	0.5121951219199881	0.7739463601473261	3.5949150840493522	2.2658122187091485	0.6302825323506005
1	1	undersample	0.6	500	10	31	0.1	0.6	0.7	0.7579147799837456	0.2679358560203384	0.5878787878431588	0.760153256699156	4.520954494544661	2.4510600195858068	0.5421554181387809
1	2	undersample	0.6	500	10	31	0.1	0.6	0.7	0.7569993458555275	0.24355739774403842	0.5426829267961778	0.7777777777718179	4.153333128498915	2.442073060624017	0.5879790865639744
1	3	undersample	0.6	500	10	31	0.1	0.6	0.7	0.7263573497803943	0.2374040056673895	0.4939024389942742	0.7678160919481394	3.2272454697072797	2.127203482215147	0.659139030454859
1	1	undersample	0.6	500	10	31	0.1	0.6	1.0	0.770597933356554	0.28256452840515683	0.5999999999636363	0.762452107273851	4.814515896846102	2.5258063450694026	0.5246231087488673
1	2	undersample	0.6	500	10	31	0.1	0.6	1.0	0.7562377347911411	0.241327966343463	0.5426829267961778	0.7908045976950897	4.48586056981898	2.5941435369777457	0.5782933846791012
1	3	undersample	0.6	500	10	31	0.1	0.6	1.0	0.7254508924399589	0.24357264141892648	0.4817073170437983	0.7678160919481394	3.073500152866306	2.0746799394444024	0.6750218986566769
1	1	undersample	0.6	500	10	31	0.1	1.0	0.7	0.7579147799837456	0.2679358560203384	0.5878787878431588	0.760153256699156	4.520954494544661	2.4510600195858068	0.5421554181387809
1	2	undersample	0.6	500	10	31	0.1	1.0	0.7	0.7569993458555275	0.24355739774403842	0.5426829267961778	0.7777777777718179	4.153333128498915	2.442073060624017	0.5879790865639744
1	3	undersample	0.6	500	10	31	0.1	1.0	0.7	0.7263573497803943	0.2374040056673895	0.4939024389942742	0.7678160919481394	3.2272454697072797	2.127203482215147	0.659139030454859
1	1	undersample	0.6	500	10	31	0.1	1.0	1.0	0.770597933356554	0.28256452840515683	0.5999999999636363	0.762452107273851	4.814515896846102	2.5258063450694026	0.5246231087488673
1	2	undersample	0.6	500	10	31	0.1	1.0	1.0	0.7562377347911411	0.241327966343463	0.5426829267961778	0.7908045976950897	4.48586056981898	2.5941435369777457	0.5782933846791012
1	3	undersample	0.6	500	10	31	0.1	1.0	1.0	0.7254508924399589	0.24357264141892648	0.4817073170437983	0.7678160919481394	3.073500152866306	2.0746799394444024	0.6750218986566769
1	1	undersample	0.6	500	10	31	0.3	0.6	0.7	0.7557134564031116	0.2706388094193011	0.6060606060238751	0.7486590038256808	4.582551385699318	2.411308107852238	0.5261933493100912
1	2	undersample	0.6	500	10	31	0.3	0.6	0.7	0.7477291841883937	0.23698320055109004	0.49999999996951217	0.7800766283465129	3.547038155815942	2.2735190601848596	0.6409626637330292
1	3	undersample	0.6	500	10	31	0.3	0.6	0.7	0.7209186057377814	0.22506278503412785	0.49999999996951217	0.7647509578485461	3.250814186346028	2.125407075594128	0.6538076067260493
1	1	undersample	0.6	500	10	31	0.3	0.6	1.0	0.7588110995007546	0.2749809395753105	0.5999999999636363	0.757854406124461	4.694620031429002	2.477847998727376	0.5278058575971568
1	2	undersample	0.6	500	10	31	0.3	0.6	1.0	0.7525464909821511	0.2430957238677296	0.518292682895226	0.786973180070598	3.9748199422214054	2.432992515858169	0.6121013055877556
1	3	undersample	0.6	500	10	31	0.3	0.6	1.0	0.7138958975796654	0.22328190233138256	0.4817073170437983	0.7616858237489527	2.9705313625913488	2.021311968966687	0.6804546704055258
1	1	undersample	0.6	500	10	31	0.3	1.0	0.7	0.7557134564031116	0.2706388094193011	0.6060606060238751	0.7486590038256808	4.582551385699318	2.411308107852238	0.5261933493100912
1	2	undersample	0.6	500	10	31	0.3	1.0	0.7	0.7477291841883937	0.23698320055109004	0.49999999996951217	0.7800766283465129	3.547038155815942	2.2735190601848596	0.6409626637330292
1	3	undersample	0.6	500	10	31	0.3	1.0	0.7	0.7209186057377814	0.22506278503412785	0.49999999996951217	0.7647509578485461	3.250814186346028	2.125407075594128	0.6538076067260493
1	1	undersample	0.6	500	10	31	0.3	1.0	1.0	0.7588110995007546	0.2749809395753105	0.5999999999636363	0.757854406124461	4.694620031429002	2.477847998727376	0.5278058575971568
1	2	undersample	0.6	500	10	31	0.3	1.0	1.0	0.7525464909821511	0.2430957238677296	0.518292682895226	0.786973180070598	3.9748199422214054	2.432992515858169	0.6121013055877556
1	3	undersample	0.6	500	10	31	0.3	1.0	1.0	0.7138958975796654	0.22328190233138256	0.4817073170437983	0.7616858237489527	2.9705313625913488	2.021311968966687	0.6804546704055258
1	1	undersample	0.6	500	10	63	0.1	0.6	0.7	0.762781841402531	0.2786408391548044	0.5878787878431588	0.7647509578485461	4.637190809400319	2.498963470699474	0.5388959667697459
1	2	undersample	0.6	500	10	63	0.1	0.6	0.7	0.7559900943837025	0.24062999818258002	0.49999999996951217	0.7862068965456996	3.6774191712000657	2.3387095678195937	0.635964904235326
1	3	undersample	0.6	500	10	63	0.1	0.6	0.7	0.7207831043827679	0.23311220588298787	0.49999999996951217	0.7639846743236477	3.2370128422700413	2.1185064035633765	0.6544633816489863
1	1	undersample	0.6	500	10	63	0.1	0.6	1.0	0.7643097643097644	0.276510266621257	0.6181818181443526	0.762452107273851	5.196620328349363	2.6023459312836272	0.5007766038093501
1	2	undersample	0.6	500	10	63	0.1	0.6	1.0	0.7652882908139426	0.24993238835768639	0.5731707316723677	0.7885057471203947	5.006521472517921	2.71010061392847	0.5413140797936634
1	3	undersample	0.6	500	10	63	0.1	0.6	1.0	0.7197691804504253	0.23779288508160562	0.5121951219199881	0.7639846743236477	3.3988634830748405	2.170177291455166	0.6385008601472992
1	1	undersample	0.6	500	10	63	0.1	1.0	0.7	0.762781841402531	0.2786408391548044	0.5878787878431588	0.7647509578485461	4.637190809400319	2.498963470699474	0.5388959667697459
1	2	undersample	0.6	500	10	63	0.1	1.0	0.7	0.7559900943837025	0.24062999818258002	0.49999999996951217	0.7862068965456996	3.6774191712000657	2.3387095678195937	0.635964904235326
1	3	undersample	0.6	500	10	63	0.1	1.0	0.7	0.7207831043827679	0.23311220588298787	0.49999999996951217	0.7639846743236477	3.2370128422700413	2.1185064035633765	0.6544633816489863
1	1	undersample	0.6	500	10	63	0.1	1.0	1.0	0.7643097643097644	0.276510266621257	0.6181818181443526	0.762452107273851	5.196620328349363	2.6023459312836272	0.5007766038093501
1	2	undersample	0.6	500	10	63	0.1	1.0	1.0	0.7652882908139426	0.24993238835768639	0.5731707316723677	0.7885057471203947	5.006521472517921	2.71010061392847	0.5413140797936634
1	3	undersample	0.6	500	10	63	0.1	1.0	1.0	0.7197691804504253	0.23779288508160562	0.5121951219199881	0.7639846743236477	3.3988634830748405	2.170177291455166	0.6385008601472992
1	1	undersample	0.6	500	10	63	0.3	0.6	0.7	0.7518913270637408	0.2613178995143221	0.5393939393612488	0.7570881225995626	3.649842108661532	2.220533318207125	0.608391600403508
1	2	undersample	0.6	500	10	63	0.3	0.6	0.7	0.7572189514998597	0.23562326536787453	0.5426829267961778	0.7816091953963096	4.247017330425941	2.484916445689229	0.585096836176517
1	3	undersample	0.6	500	10	63	0.3	0.6	0.7	0.7158910382207271	0.21927777582329175	0.5304878048457019	0.7586206896493592	3.551020249908478	2.1977351004016685	0.6189024309135125
1	1	undersample	0.6	500	10	63	0.3	0.6	1.0	0.7552629745733195	0.26063788565894064	0.6060606060238751	0.755555555549766	4.75524453156529	2.479338741338727	0.5213903674834056
1	2	undersample	0.6	500	10	63	0.3	0.6	1.0	0.759573871600785	0.24433629809881127	0.5609756097218918	0.786973180070598	4.7204234140235695	2.63335660539943	0.5578644810488704
1	3	undersample	0.6	500	10	63	0.3	0.6	1.0	0.7115596673208111	0.21771669175956365	0.4939024389942742	0.7609195402240543	3.106000790516042	2.0658418458736296	0.6651131001387786
1	1	undersample	0.6	500	10	63	0.3	1.0	0.7	0.7518913270637408	0.2613178995143221	0.5393939393612488	0.7570881225995626	3.649842108661532	2.220533318207125	0.608391600403508
1	2	undersample	0.6	500	10	63	0.3	1.0	0.7	0.7572189514998597	0.23562326536787453	0.5426829267961778	0.7816091953963096	4.247017330425941	2.484916445689229	0.585096836176517
1	3	undersample	0.6	500	10	63	0.3	1.0	0.7	0.7158910382207271	0.21927777582329175	0.5304878048457019	0.7586206896493592	3.551020249908478	2.1977351004016685	0.6189024309135125
1	1	undersample	0.6	500	10	63	0.3	1.0	1.0	0.7552629745733195	0.26063788565894064	0.6060606060238751	0.755555555549766	4.75524453156529	2.479338741338727	0.5213903674834056
1	2	undersample	0.6	500	10	63	0.3	1.0	1.0	0.759573871600785	0.24433629809881127	0.5609756097218918	0.786973180070598	4.7204234140235695	2.63335660539943	0.5578644810488704
1	3	undersample	0.6	500	10	63	0.3	1.0	1.0	0.7115596673208111	0.21771669175956365	0.4939024389942742	0.7609195402240543	3.106000790516042	2.0658418458736296	0.6651131001387786
1	1	undersample	0.8	100	3	31	0.1	0.6	0.7	0.7803367003367003	0.2640803754369883	0.7454545454093664	0.6965517241325935	6.722402286652897	2.4566114890993225	0.36543653847566054
1	2	undersample	0.8	100	3	31	0.1	0.6	0.7	0.7991355948042239	0.28690264758779477	0.7378048780037924	0.7164750957799504	7.110936170197985	2.602257653559033	0.3659514753283488
1	3	undersample	0.8	100	3	31	0.1	0.6	0.7	0.7396878796374171	0.23702670555498798	0.5548780487466537	0.7241379310289339	3.272260146768251	2.011432853751719	0.6146922099135818
1	1	undersample	0.8	100	3	31	0.1	0.6	1.0	0.7772808545222338	0.2730428391854121	0.7636363635900826	0.6888888888836101	7.153845817235756	2.4545453754589452	0.343108499488031
1	2	undersample	0.8	100	3	31	0.1	0.6	1.0	0.7954490234557519	0.2740345773094207	0.7439024389790303	0.7141762452052555	7.258010622559278	2.6026612570625147	0.3585915369692133
1	3	undersample	0.8	100	3	31	0.1	0.6	1.0	0.7325810671899822	0.2283424513560019	0.524390243870464	0.7340996168526123	3.0439664796888293	1.9721303818448894	0.6478817570970185
1	1	undersample	0.8	100	3	31	0.1	1.0	0.7	0.7803367003367003	0.2640803754369883	0.7454545454093664	0.6965517241325935	6.722402286652897	2.4566114890993225	0.36543653847566054
1	2	undersample	0.8	100	3	31	0.1	1.0	0.7	0.7991355948042239	0.28690264758779477	0.7378048780037924	0.7164750957799504	7.110936170197985	2.602257653559033	0.3659514753283488
1	3	undersample	0.8	100	3	31	0.1	1.0	0.7	0.7396878796374171	0.23702670555498798	0.5548780487466537	0.7241379310289339	3.272260146768251	2.011432853751719	0.6146922099135818
1	1	undersample	0.8	100	3	31	0.1	1.0	1.0	0.7772808545222338	0.2730428391854121	0.7636363635900826	0.6888888888836101	7.153845817235756	2.4545453754589452	0.343108499488031
1	2	undersample	0.8	100	3	31	0.1	1.0	1.0	0.7954490234557519	0.2740345773094207	0.7439024389790303	0.7141762452052555	7.258010622559278	2.6026612570625147	0.3585915369692133
1	3	undersample	0.8	100	3	31	0.1	1.0	1.0	0.7325810671899822	0.2283424513560019	0.524390243870464	0.7340996168526123	3.0439664796888293	1.9721303818448894	0.6478817570970185
1	1	undersample	0.8	100	3	31	0.3	0.6	0.7	0.7595077208870313	0.25799887231933333	0.6848484848069788	0.6934865900330002	4.916586339697318	2.2343181087494037	0.4544449960215878
1	2	undersample	0.8	100	3	31	0.3	0.6	0.7	0.7751191477432016	0.26470495005413575	0.7073170731276026	0.7325670498028156	6.619865960194462	2.644838813458452	0.3995305589513929
1	3	undersample	0.8	100	3	31	0.3	0.6	0.7	0.7207924493038035	0.21737586645455184	0.5426829267961778	0.7249042145538322	3.1269822378000307	1.9727052749607472	0.6308655098337909
1	1	undersample	0.8	100	3	31	0.3	0.6	1.0	0.7536607453848834	0.2458355866983283	0.7151515151081727	0.6896551724085085	5.579195982213939	2.3043770299460573	0.41303029710737527
1	2	undersample	0.8	100	3	31	0.3	0.6	1.0	0.7590365386412483	0.23325498433369007	0.652439024350461	0.7203065134044422	4.834414597230875	2.3326928666271436	0.48251815630772554
1	3	undersample	0.8	100	3	31	0.3	0.6	1.0	0.7203579104756566	0.22262296178119856	0.5365853658209399	0.7295019157032223	3.1227074966121315	1.983693701117997	0.6352479929814299
1	1	undersample	0.8	100	3	31	0.3	1.0	0.7	0.7595077208870313	0.25799887231933333	0.6848484848069788	0.6934865900330002	4.916586339697318	2.2343181087494037	0.4544449960215878
1	2	undersample	0.8	100	3	31	0.3	1.0	0.7	0.7751191477432016	0.26470495005413575	0.7073170731276026	0.7325670498028156	6.619865960194462	2.644838813458452	0.3995305589513929
1	3	undersample	0.8	100	3	31	0.3	1.0	0.7	0.7207924493038035	0.21737586645455184	0.5426829267961778	0.7249042145538322	3.1269822378000307	1.9727052749607472	0.6308655098337909
1	1	undersample	0.8	100	3	31	0.3	1.0	1.0	0.7536607453848834	0.2458355866983283	0.7151515151081727	0.6896551724085085	5.579195982213939	2.3043770299460573	0.41303029710737527
1	2	undersample	0.8	100	3	31	0.3	1.0	1.0	0.7590365386412483	0.23325498433369007	0.652439024350461	0.7203065134044422	4.834414597230875	2.3326928666271436	0.48251815630772554
1	3	undersample	0.8	100	3	31	0.3	1.0	1.0	0.7203579104756566	0.22262296178119856	0.5365853658209399	0.7295019157032223	3.1227074966121315	1.983693701117997	0.6352479929814299
1	1	undersample	0.8	100	3	63	0.1	0.6	0.7	0.7803367003367003	0.2640803754369883	0.7454545454093664	0.6965517241325935	6.722402286652897	2.4566114890993225	0.36543653847566054
1	2	undersample	0.8	100	3	63	0.1	0.6	0.7	0.7991355948042239	0.28690264758779477	0.7378048780037924	0.7164750957799504	7.110936170197985	2.602257653559033	0.3659514753283488
1	3	undersample	0.8	100	3	63	0.1	0.6	0.7	0.7396878796374171	0.23702670555498798	0.5548780487466537	0.7241379310289339	3.272260146768251	2.011432853751719	0.6146922099135818
1	1	undersample	0.8	100	3	63	0.1	0.6	1.0	0.7772808545222338	0.2730428391854121	0.7636363635900826	0.6888888888836101	7.153845817235756	2.4545453754589452	0.343108499488031
1	2	undersample	0.8	100	3	63	0.1	0.6	1.0	0.7954490234557519	0.2740345773094207	0.7439024389790303	0.7141762452052555	7.258010622559278	2.6026612570625147	0.3585915369692133
1	3	undersample	0.8	100	3	63	0.1	0.6	1.0	0.7325810671899822	0.2283424513560019	0.524390243870464	0.7340996168526123	3.0439664796888293	1.9721303818448894	0.6478817570970185
1	1	undersample	0.8	100	3	63	0.1	1.0	0.7	0.7803367003367003	0.2640803754369883	0.7454545454093664	0.6965517241325935	6.722402286652897	2.4566114890993225	0.36543653847566054
1	2	undersample	0.8	100	3	63	0.1	1.0	0.7	0.7991355948042239	0.28690264758779477	0.7378048780037924	0.7164750957799504	7.110936170197985	2.602257653559033	0.3659514753283488
1	3	undersample	0.8	100	3	63	0.1	1.0	0.7	0.7396878796374171	0.23702670555498798	0.5548780487466537	0.7241379310289339	3.272260146768251	2.011432853751719	0.6146922099135818
1	1	undersample	0.8	100	3	63	0.1	1.0	1.0	0.7772808545222338	0.2730428391854121	0.7636363635900826	0.6888888888836101	7.153845817235756	2.4545453754589452	0.343108499488031
1	2	undersample	0.8	100	3	63	0.1	1.0	1.0	0.7954490234557519	0.2740345773094207	0.7439024389790303	0.7141762452052555	7.258010622559278	2.6026612570625147	0.3585915369692133
1	3	undersample	0.8	100	3	63	0.1	1.0	1.0	0.7325810671899822	0.2283424513560019	0.524390243870464	0.7340996168526123	3.0439664796888293	1.9721303818448894	0.6478817570970185
1	1	undersample	0.8	100	3	63	0.3	0.6	0.7	0.7595077208870313	0.25799887231933333	0.6848484848069788	0.6934865900330002	4.916586339697318	2.2343181087494037	0.4544449960215878
1	2	undersample	0.8	100	3	63	0.3	0.6	0.7	0.7751191477432016	0.26470495005413575	0.7073170731276026	0.7325670498028156	6.619865960194462	2.644838813458452	0.3995305589513929
1	3	undersample	0.8	100	3	63	0.3	0.6	0.7	0.7207924493038035	0.21737586645455184	0.5426829267961778	0.7249042145538322	3.1269822378000307	1.9727052749607472	0.6308655098337909
1	1	undersample	0.8	100	3	63	0.3	0.6	1.0	0.7536607453848834	0.2458355866983283	0.7151515151081727	0.6896551724085085	5.579195982213939	2.3043770299460573	0.41303029710737527
1	2	undersample	0.8	100	3	63	0.3	0.6	1.0	0.7590365386412483	0.23325498433369007	0.652439024350461	0.7203065134044422	4.834414597230875	2.3326928666271436	0.48251815630772554
1	3	undersample	0.8	100	3	63	0.3	0.6	1.0	0.7203579104756566	0.22262296178119856	0.5365853658209399	0.7295019157032223	3.1227074966121315	1.983693701117997	0.6352479929814299
1	1	undersample	0.8	100	3	63	0.3	1.0	0.7	0.7595077208870313	0.25799887231933333	0.6848484848069788	0.6934865900330002	4.916586339697318	2.2343181087494037	0.4544449960215878
1	2	undersample	0.8	100	3	63	0.3	1.0	0.7	0.7751191477432016	0.26470495005413575	0.7073170731276026	0.7325670498028156	6.619865960194462	2.644838813458452	0.3995305589513929
1	3	undersample	0.8	100	3	63	0.3	1.0	0.7	0.7207924493038035	0.21737586645455184	0.5426829267961778	0.7249042145538322	3.1269822378000307	1.9727052749607472	0.6308655098337909
1	1	undersample	0.8	100	3	63	0.3	1.0	1.0	0.7536607453848834	0.2458355866983283	0.7151515151081727	0.6896551724085085	5.579195982213939	2.3043770299460573	0.41303029710737527
1	2	undersample	0.8	100	3	63	0.3	1.0	1.0	0.7590365386412483	0.23325498433369007	0.652439024350461	0.7203065134044422	4.834414597230875	2.3326928666271436	0.48251815630772554
1	3	undersample	0.8	100	3	63	0.3	1.0	1.0	0.7203579104756566	0.22262296178119856	0.5365853658209399	0.7295019157032223	3.1227074966121315	1.983693701117997	0.6352479929814299
1	1	undersample	0.8	100	5	31	0.1	0.6	0.7	0.7659955880645536	0.2558879283125288	0.7212121211684114	0.7126436781554587	6.41565187511035	2.509818094276706	0.39120234061593595
1	2	undersample	0.8	100	5	31	0.1	0.6	0.7	0.7795065881693299	0.2538591946942102	0.6829268292266508	0.7233716475040355	5.632217941840731	2.468752021899466	0.4383267819303251
1	3	undersample	0.8	100	5	31	0.1	0.6	0.7	0.7335716288197364	0.23087971755664252	0.5731707316723677	0.7318007662779173	3.664081482655577	2.137107934078692	0.583258835141676
1	1	undersample	0.8	100	5	31	0.1	0.6	1.0	0.7689957041681179	0.26763492558102986	0.7151515151081727	0.6934865900330002	5.680318905882809	2.333181741879909	0.41074836179714586
1	2	undersample	0.8	100	5	31	0.1	0.6	1.0	0.7905429399121577	0.26988691264422093	0.7073170731276026	0.7203065134044422	6.223744001484978	2.528900677838773	0.4063310790093455
1	3	undersample	0.8	100	5	31	0.1	0.6	1.0	0.7311139145874218	0.22634926132574662	0.5548780487466537	0.7325670498028156	3.4146876197506106	2.074830448488958	0.6076193916952249
1	1	undersample	0.8	100	5	31	0.1	1.0	0.7	0.7659955880645536	0.2558879283125288	0.7212121211684114	0.7126436781554587	6.41565187511035	2.509818094276706	0.39120234061593595
1	2	undersample	0.8	100	5	31	0.1	1.0	0.7	0.7795065881693299	0.2538591946942102	0.6829268292266508	0.7233716475040355	5.632217941840731	2.468752021899466	0.4383267819303251
1	3	undersample	0.8	100	5	31	0.1	1.0	0.7	0.7335716288197364	0.23087971755664252	0.5731707316723677	0.7318007662779173	3.664081482655577	2.137107934078692	0.583258835141676
1	1	undersample	0.8	100	5	31	0.1	1.0	1.0	0.7689957041681179	0.26763492558102986	0.7151515151081727	0.6934865900330002	5.680318905882809	2.333181741879909	0.41074836179714586
1	2	undersample	0.8	100	5	31	0.1	1.0	1.0	0.7905429399121577	0.26988691264422093	0.7073170731276026	0.7203065134044422	6.223744001484978	2.528900677838773	0.4063310790093455
1	3	undersample	0.8	100	5	31	0.1	1.0	1.0	0.7311139145874218	0.22634926132574662	0.5548780487466537	0.7325670498028156	3.4146876197506106	2.074830448488958	0.6076193916952249
1	1	undersample	0.8	100	5	31	0.3	0.6	0.7	0.7492023685127134	0.24706975059842454	0.6787878787467401	0.6896551724085085	4.696016586437287	2.1872053165589693	0.4657575690673111
1	2	undersample	0.8	100	5	31	0.3	0.6	0.7	0.741580226147089	0.22100889718015795	0.6219512194742712	0.708812260530967	4.004668773524289	2.135911351381951	0.5333552990589944
1	3	undersample	0.8	100	5	31	0.3	0.6	0.7	0.7135548079618728	0.2125292863545368	0.5670731706971297	0.7233716475040355	3.4252271295815238	2.0499458753272353	0.5984846445279135
1	1	undersample	0.8	100	5	31	0.3	0.6	1.0	0.7551329385812144	0.2531384169781882	0.6848484848069788	0.6965517241325935	4.9881990965932035	2.256886977790434	0.4524452380920064
1	2	undersample	0.8	100	5	31	0.3	0.6	1.0	0.7597420801794225	0.2467746461622417	0.6158536584990333	0.7080459770060686	3.8880138476081805	2.1094199391033404	0.54254433829264
1	3	undersample	0.8	100	5	31	0.3	0.6	1.0	0.7152088589851416	0.20367578272008863	0.5731707316723677	0.7226053639791372	3.4981056241276285	2.0662645797037467	0.5906810047332357
1	1	undersample	0.8	100	5	31	0.3	1.0	0.7	0.7492023685127134	0.24706975059842454	0.6787878787467401	0.6896551724085085	4.696016586437287	2.1872053165589693	0.4657575690673111
1	2	undersample	0.8	100	5	31	0.3	1.0	0.7	0.741580226147089	0.22100889718015795	0.6219512194742712	0.708812260530967	4.004668773524289	2.135911351381951	0.5333552990589944
1	3	undersample	0.8	100	5	31	0.3	1.0	0.7	0.7135548079618728	0.2125292863545368	0.5670731706971297	0.7233716475040355	3.4252271295815238	2.0499458753272353	0.5984846445279135
1	1	undersample	0.8	100	5	31	0.3	1.0	1.0	0.7551329385812144	0.2531384169781882	0.6848484848069788	0.6965517241325935	4.9881990965932035	2.256886977790434	0.4524452380920064
1	2	undersample	0.8	100	5	31	0.3	1.0	1.0	0.7597420801794225	0.2467746461622417	0.6158536584990333	0.7080459770060686	3.8880138476081805	2.1094199391033404	0.54254433829264
1	3	undersample	0.8	100	5	31	0.3	1.0	1.0	0.7152088589851416	0.20367578272008863	0.5731707316723677	0.7226053639791372	3.4981056241276285	2.0662645797037467	0.5906810047332357
1	1	undersample	0.8	100	5	63	0.1	0.6	0.7	0.7659955880645536	0.2558879283125288	0.7212121211684114	0.7126436781554587	6.41565187511035	2.509818094276706	0.39120234061593595
1	2	undersample	0.8	100	5	63	0.1	0.6	0.7	0.7795065881693299	0.2538591946942102	0.6829268292266508	0.7233716475040355	5.632217941840731	2.468752021899466	0.4383267819303251
1	3	undersample	0.8	100	5	63	0.1	0.6	0.7	0.7335716288197364	0.23087971755664252	0.5731707316723677	0.7318007662779173	3.664081482655577	2.137107934078692	0.583258835141676
1	1	undersample	0.8	100	5	63	0.1	0.6	1.0	0.7689957041681179	0.26763492558102986	0.7151515151081727	0.6934865900330002	5.680318905882809	2.333181741879909	0.41074836179714586
1	2	undersample	0.8	100	5	63	0.1	0.6	1.0	0.7905429399121577	0.26988691264422093	0.7073170731276026	0.7203065134044422	6.223744001484978	2.528900677838773	0.4063310790093455
1	3	undersample	0.8	100	5	63	0.1	0.6	1.0	0.7311139145874218	0.22634926132574662	0.5548780487466537	0.7325670498028156	3.4146876197506106	2.074830448488958	0.6076193916952249
1	1	undersample	0.8	100	5	63	0.1	1.0	0.7	0.7659955880645536	0.2558879283125288	0.7212121211684114	0.7126436781554587	6.41565187511035	2.509818094276706	0.39120234061593595
1	2	undersample	0.8	100	5	63	0.1	1.0	0.7	0.7795065881693299	0.2538591946942102	0.6829268292266508	0.7233716475040355	5.632217941840731	2.468752021899466	0.4383267819303251
1	3	undersample	0.8	100	5	63	0.1	1.0	0.7	0.7335716288197364	0.23087971755664252	0.5731707316723677	0.7318007662779173	3.664081482655577	2.137107934078692	0.583258835141676
1	1	undersample	0.8	100	5	63	0.1	1.0	1.0	0.7689957041681179	0.26763492558102986	0.7151515151081727	0.6934865900330002	5.680318905882809	2.333181741879909	0.41074836179714586
1	2	undersample	0.8	100	5	63	0.1	1.0	1.0	0.7905429399121577	0.26988691264422093	0.7073170731276026	0.7203065134044422	6.223744001484978	2.528900677838773	0.4063310790093455
1	3	undersample	0.8	100	5	63	0.1	1.0	1.0	0.7311139145874218	0.22634926132574662	0.5548780487466537	0.7325670498028156	3.4146876197506106	2.074830448488958	0.6076193916952249
1	1	undersample	0.8	100	5	63	0.3	0.6	0.7	0.7492023685127134	0.24706975059842454	0.6787878787467401	0.6896551724085085	4.696016586437287	2.1872053165589693	0.4657575690673111
1	2	undersample	0.8	100	5	63	0.3	0.6	0.7	0.741580226147089	0.22100889718015795	0.6219512194742712	0.708812260530967	4.004668773524289	2.135911351381951	0.5333552990589944
1	3	undersample	0.8	100	5	63	0.3	0.6	0.7	0.7135548079618728	0.2125292863545368	0.5670731706971297	0.7233716475040355	3.4252271295815238	2.0499458753272353	0.5984846445279135
1	1	undersample	0.8	100	5	63	0.3	0.6	1.0	0.7551329385812144	0.2531384169781882	0.6848484848069788	0.6965517241325935	4.9881990965932035	2.256886977790434	0.4524452380920064
1	2	undersample	0.8	100	5	63	0.3	0.6	1.0	0.7597420801794225	0.2467746461622417	0.6158536584990333	0.7080459770060686	3.8880138476081805	2.1094199391033404	0.54254433829264
1	3	undersample	0.8	100	5	63	0.3	0.6	1.0	0.7152088589851416	0.20367578272008863	0.5731707316723677	0.7226053639791372	3.4981056241276285	2.0662645797037467	0.5906810047332357
1	1	undersample	0.8	100	5	63	0.3	1.0	0.7	0.7492023685127134	0.24706975059842454	0.6787878787467401	0.6896551724085085	4.696016586437287	2.1872053165589693	0.4657575690673111
1	2	undersample	0.8	100	5	63	0.3	1.0	0.7	0.741580226147089	0.22100889718015795	0.6219512194742712	0.708812260530967	4.004668773524289	2.135911351381951	0.5333552990589944
1	3	undersample	0.8	100	5	63	0.3	1.0	0.7	0.7135548079618728	0.2125292863545368	0.5670731706971297	0.7233716475040355	3.4252271295815238	2.0499458753272353	0.5984846445279135
1	1	undersample	0.8	100	5	63	0.3	1.0	1.0	0.7551329385812144	0.2531384169781882	0.6848484848069788	0.6965517241325935	4.9881990965932035	2.256886977790434	0.4524452380920064
1	2	undersample	0.8	100	5	63	0.3	1.0	1.0	0.7597420801794225	0.2467746461622417	0.6158536584990333	0.7080459770060686	3.8880138476081805	2.1094199391033404	0.54254433829264
1	3	undersample	0.8	100	5	63	0.3	1.0	1.0	0.7152088589851416	0.20367578272008863	0.5731707316723677	0.7226053639791372	3.4981056241276285	2.0662645797037467	0.5906810047332357
1	1	undersample	0.8	100	10	31	0.1	0.6	0.7	0.7595402298850574	0.27003719065969284	0.6969696969274564	0.6973180076574919	5.29873395501741	2.3026466441132536	0.43456542839738554
1	2	undersample	0.8	100	10	31	0.1	0.6	0.7	0.7794224838800111	0.24589954579878098	0.6951219511771267	0.7249042145538322	6.008022004384478	2.5268359701744405	0.42057700658389896
1	3	undersample	0.8	100	10	31	0.1	0.6	0.7	0.7219512195121951	0.2115398255730153	0.5426829267961778	0.7256704980787305	3.139031535870713	1.9782156246897846	0.6301993371821116
1	1	undersample	0.8	100	10	31	0.1	0.6	1.0	0.769678393126669	0.27269084147453976	0.7393939393491276	0.6927203065081018	6.396102478858025	2.406257006065559	0.3762067524806377
1	2	undersample	0.8	100	10	31	0.1	0.6	1.0	0.7756845154658443	0.24724081614008103	0.6768292682514128	0.7295019157032223	5.648190450247752	2.502159100273837	0.4430018898676085
1	3	undersample	0.8	100	10	31	0.1	0.6	1.0	0.7230726100364453	0.205740654474135	0.5548780487466537	0.7226053639791372	3.2472942059642786	2.0003199654578823	0.6159959049324724
1	1	undersample	0.8	100	10	31	0.1	1.0	0.7	0.7595402298850574	0.27003719065969284	0.6969696969274564	0.6973180076574919	5.29873395501741	2.3026466441132536	0.43456542839738554
1	2	undersample	0.8	100	10	31	0.1	1.0	0.7	0.7794224838800111	0.24589954579878098	0.6951219511771267	0.7249042145538322	6.008022004384478	2.5268359701744405	0.42057700658389896
1	3	undersample	0.8	100	10	31	0.1	1.0	0.7	0.7219512195121951	0.2115398255730153	0.5426829267961778	0.7256704980787305	3.139031535870713	1.9782156246897846	0.6301993371821116
1	1	undersample	0.8	100	10	31	0.1	1.0	1.0	0.769678393126669	0.27269084147453976	0.7393939393491276	0.6927203065081018	6.396102478858025	2.406257006065559	0.3762067524806377
1	2	undersample	0.8	100	10	31	0.1	1.0	1.0	0.7756845154658443	0.24724081614008103	0.6768292682514128	0.7295019157032223	5.648190450247752	2.502159100273837	0.4430018898676085
1	3	undersample	0.8	100	10	31	0.1	1.0	1.0	0.7230726100364453	0.205740654474135	0.5548780487466537	0.7226053639791372	3.2472942059642786	2.0003199654578823	0.6159959049324724
1	1	undersample	0.8	100	10	31	0.3	0.6	0.7	0.750242656449553	0.2491986586634412	0.6909090908672176	0.68429118773422	4.844945554299304	2.1884377063292035	0.4516949949907639
1	2	undersample	0.8	100	10	31	0.3	0.6	0.7	0.7634987384356603	0.23675567273909964	0.6646341463009369	0.708812260530967	4.8241624788486215	2.282493502947379	0.47313776530398177
1	3	undersample	0.8	100	10	31	0.3	0.6	0.7	0.713821138211382	0.20605301751977576	0.5487804877714157	0.7318007662779173	3.3185326857822637	2.046167170926407	0.6165879114307249
1	1	undersample	0.8	100	10	31	0.3	0.6	1.0	0.7586346220828979	0.2653144833786878	0.7030303029876951	0.6980842911823902	5.473738501256189	2.3285647588703475	0.4254066400136892
1	2	undersample	0.8	100	10	31	0.3	0.6	1.0	0.759045883562284	0.22081818933696987	0.6341463414247471	0.7233716475040355	4.532594452813706	2.2924125917637896	0.5057616714450992
1	3	undersample	0.8	100	10	31	0.3	0.6	1.0	0.7173722082048407	0.20392332282024542	0.5731707316723677	0.7302681992281206	3.635632969055839	2.124965275812855	0.5844828830475622
1	1	undersample	0.8	100	10	31	0.3	1.0	0.7	0.750242656449553	0.2491986586634412	0.6909090908672176	0.68429118773422	4.844945554299304	2.1884377063292035	0.4516949949907639
1	2	undersample	0.8	100	10	31	0.3	1.0	0.7	0.7634987384356603	0.23675567273909964	0.6646341463009369	0.708812260530967	4.8241624788486215	2.282493502947379	0.47313776530398177
1	3	undersample	0.8	100	10	31	0.3	1.0	0.7	0.713821138211382	0.20605301751977576	0.5487804877714157	0.7318007662779173	3.3185326857822637	2.046167170926407	0.6165879114307249
1	1	undersample	0.8	100	10	31	0.3	1.0	1.0	0.7586346220828979	0.2653144833786878	0.7030303029876951	0.6980842911823902	5.473738501256189	2.3285647588703475	0.4254066400136892
1	2	undersample	0.8	100	10	31	0.3	1.0	1.0	0.759045883562284	0.22081818933696987	0.6341463414247471	0.7233716475040355	4.532594452813706	2.2924125917637896	0.5057616714450992
1	3	undersample	0.8	100	10	31	0.3	1.0	1.0	0.7173722082048407	0.20392332282024542	0.5731707316723677	0.7302681992281206	3.635632969055839	2.124965275812855	0.5844828830475622
1	1	undersample	0.8	100	10	63	0.1	0.6	0.7	0.7595402298850574	0.27003719065969284	0.6969696969274564	0.6973180076574919	5.29873395501741	2.3026466441132536	0.43456542839738554
1	2	undersample	0.8	100	10	63	0.1	0.6	0.7	0.7794224838800111	0.24589954579878098	0.6951219511771267	0.7249042145538322	6.008022004384478	2.5268359701744405	0.42057700658389896
1	3	undersample	0.8	100	10	63	0.1	0.6	0.7	0.7219512195121951	0.2115398255730153	0.5426829267961778	0.7256704980787305	3.139031535870713	1.9782156246897846	0.6301993371821116
1	1	undersample	0.8	100	10	63	0.1	0.6	1.0	0.7696876814118193	0.27269886060321624	0.7393939393491276	0.6927203065081018	6.396102478858025	2.406257006065559	0.3762067524806377
1	2	undersample	0.8	100	10	63	0.1	0.6	1.0	0.775675170544809	0.24723957036812627	0.6768292682514128	0.7295019157032223	5.648190450247752	2.502159100273837	0.4430018898676085
1	3	undersample	0.8	100	10	63	0.1	0.6	1.0	0.7230726100364453	0.205740654474135	0.5548780487466537	0.7226053639791372	3.2472942059642786	2.0003199654578823	0.6159959049324724
1	1	undersample	0.8	100	10	63	0.1	1.0	0.7	0.7595402298850574	0.27003719065969284	0.6969696969274564	0.6973180076574919	5.29873395501741	2.3026466441132536	0.43456542839738554
1	2	undersample	0.8	100	10	63	0.1	1.0	0.7	0.7794224838800111	0.24589954579878098	0.6951219511771267	0.7249042145538322	6.008022004384478	2.5268359701744405	0.42057700658389896
1	3	undersample	0.8	100	10	63	0.1	1.0	0.7	0.7219512195121951	0.2115398255730153	0.5426829267961778	0.7256704980787305	3.139031535870713	1.9782156246897846	0.6301993371821116
1	1	undersample	0.8	100	10	63	0.1	1.0	1.0	0.7696876814118193	0.27269886060321624	0.7393939393491276	0.6927203065081018	6.396102478858025	2.406257006065559	0.3762067524806377
1	2	undersample	0.8	100	10	63	0.1	1.0	1.0	0.775675170544809	0.24723957036812627	0.6768292682514128	0.7295019157032223	5.648190450247752	2.502159100273837	0.4430018898676085
1	3	undersample	0.8	100	10	63	0.1	1.0	1.0	0.7230726100364453	0.205740654474135	0.5548780487466537	0.7226053639791372	3.2472942059642786	2.0003199654578823	0.6159959049324724
1	1	undersample	0.8	100	10	63	0.3	0.6	0.7	0.750242656449553	0.2491986586634412	0.6909090908672176	0.68429118773422	4.844945554299304	2.1884377063292035	0.4516949949907639
1	2	undersample	0.8	100	10	63	0.3	0.6	0.7	0.768185216334922	0.24655652659272076	0.7012195121523647	0.7157088122550521	5.908465544025028	2.4665537227834413	0.41746095417161283
1	3	undersample	0.8	100	10	63	0.3	0.6	0.7	0.713821138211382	0.20605301751977576	0.5487804877714157	0.7318007662779173	3.3185326857822637	2.046167170926407	0.6165879114307249
1	1	undersample	0.8	100	10	63	0.3	0.6	1.0	0.7586346220828979	0.2653144833786878	0.7030303029876951	0.6980842911823902	5.473738501256189	2.3285647588703475	0.4254066400136892
1	2	undersample	0.8	100	10	63	0.3	0.6	1.0	0.7590458835622838	0.2208154278859254	0.6341463414247471	0.7233716475040355	4.532594452813706	2.2924125917637896	0.5057616714450992
1	3	undersample	0.8	100	10	63	0.3	0.6	1.0	0.7173768806653584	0.2039238876009712	0.5731707316723677	0.7302681992281206	3.635632969055839	2.124965275812855	0.5844828830475622
1	1	undersample	0.8	100	10	63	0.3	1.0	0.7	0.750242656449553	0.2491986586634412	0.6909090908672176	0.68429118773422	4.844945554299304	2.1884377063292035	0.4516949949907639
1	2	undersample	0.8	100	10	63	0.3	1.0	0.7	0.768185216334922	0.24655652659272076	0.7012195121523647	0.7157088122550521	5.908465544025028	2.4665537227834413	0.41746095417161283
1	3	undersample	0.8	100	10	63	0.3	1.0	0.7	0.713821138211382	0.20605301751977576	0.5487804877714157	0.7318007662779173	3.3185326857822637	2.046167170926407	0.6165879114307249
1	1	undersample	0.8	100	10	63	0.3	1.0	1.0	0.7586346220828979	0.2653144833786878	0.7030303029876951	0.6980842911823902	5.473738501256189	2.3285647588703475	0.4254066400136892
1	2	undersample	0.8	100	10	63	0.3	1.0	1.0	0.7590458835622838	0.2208154278859254	0.6341463414247471	0.7233716475040355	4.532594452813706	2.2924125917637896	0.5057616714450992
1	3	undersample	0.8	100	10	63	0.3	1.0	1.0	0.7173768806653584	0.2039238876009712	0.5731707316723677	0.7302681992281206	3.635632969055839	2.124965275812855	0.5844828830475622
1	1	undersample	0.8	300	3	31	0.1	0.6	0.7	0.766738650876582	0.256768134287205	0.7212121211684114	0.6888888888836101	5.728260625662209	2.3181817434890037	0.40469207630342535
1	2	undersample	0.8	300	3	31	0.1	0.6	0.7	0.7722315671432576	0.2515296436501476	0.6829268292266508	0.7218390804542388	5.589319519157678	2.4551500828742387	0.43925741202768803
1	3	undersample	0.8	300	3	31	0.1	0.6	0.7	0.7249042145593869	0.2251962060514508	0.518292682895226	0.7256704980787305	2.846156458169371	1.8893070572879966	0.6638099684940095
1	1	undersample	0.8	300	3	31	0.1	0.6	1.0	0.7630837106699175	0.25323840339453135	0.7212121211684114	0.6888888888836101	5.728260625662209	2.3181817434890037	0.40469207630342535
1	2	undersample	0.8	300	3	31	0.1	0.6	1.0	0.768105784506121	0.24743531032030247	0.6402439023999851	0.7180076628297472	4.531364954789571	2.2704300624634963	0.501047706331851
1	3	undersample	0.8	300	3	31	0.1	0.6	1.0	0.7220259788804786	0.22002879681520088	0.5365853658209399	0.7409961685766974	3.31267504237373	2.0717274418489113	0.625394094567647
1	1	undersample	0.8	300	3	31	0.1	1.0	0.7	0.766738650876582	0.256768134287205	0.7212121211684114	0.6888888888836101	5.728260625662209	2.3181817434890037	0.40469207630342535
1	2	undersample	0.8	300	3	31	0.1	1.0	0.7	0.7722315671432576	0.2515296436501476	0.6829268292266508	0.7218390804542388	5.589319519157678	2.4551500828742387	0.43925741202768803
1	3	undersample	0.8	300	3	31	0.1	1.0	0.7	0.7249042145593869	0.2251962060514508	0.518292682895226	0.7256704980787305	2.846156458169371	1.8893070572879966	0.6638099684940095
1	1	undersample	0.8	300	3	31	0.1	1.0	1.0	0.7630837106699175	0.25323840339453135	0.7212121211684114	0.6888888888836101	5.728260625662209	2.3181817434890037	0.40469207630342535
1	2	undersample	0.8	300	3	31	0.1	1.0	1.0	0.768105784506121	0.24743531032030247	0.6402439023999851	0.7180076628297472	4.531364954789571	2.2704300624634963	0.501047706331851
1	3	undersample	0.8	300	3	31	0.1	1.0	1.0	0.7220259788804786	0.22002879681520088	0.5365853658209399	0.7409961685766974	3.31267504237373	2.0717274418489113	0.625394094567647
1	1	undersample	0.8	300	3	31	0.3	0.6	0.7	0.7555601996981307	0.26578840162561757	0.6969696969274564	0.6827586206844234	4.949999803829212	2.1969696275480124	0.44383225557877526
1	2	undersample	0.8	300	3	31	0.3	0.6	0.7	0.7573965049995328	0.24392473418196367	0.6036585365485574	0.7118773946305604	3.7631340602031624	2.0951445820194574	0.5567552234041337
1	3	undersample	0.8	300	3	31	0.3	0.6	0.7	0.7096392860480328	0.20724675454534847	0.5365853658209399	0.7264367816036289	3.07474556898941	1.9614674419745874	0.637928364222935
1	1	undersample	0.8	300	3	31	0.3	0.6	1.0	0.7437501451294555	0.24385122287086167	0.7030303029876951	0.68429118773422	5.131166822969018	2.226831350299891	0.4339814657789131
1	2	undersample	0.8	300	3	31	0.3	0.6	1.0	0.7515933090365386	0.22765843431520857	0.646341463375223	0.7241379310289339	4.797413586256761	2.34298771975475	0.4883855914554905
1	3	undersample	0.8	300	3	31	0.3	0.6	1.0	0.7036632090458836	0.20903026303203698	0.5365853658209399	0.7272030651285273	3.0866350075121134	1.9669771817780075	0.6372561531002262
1	1	undersample	0.8	300	3	31	0.3	1.0	0.7	0.7555601996981307	0.26578840162561757	0.6969696969274564	0.6827586206844234	4.949999803829212	2.1969696275480124	0.44383225557877526
1	2	undersample	0.8	300	3	31	0.3	1.0	0.7	0.7573965049995328	0.24392473418196367	0.6036585365485574	0.7118773946305604	3.7631340602031624	2.0951445820194574	0.5567552234041337
1	3	undersample	0.8	300	3	31	0.3	1.0	0.7	0.7096392860480328	0.20724675454534847	0.5365853658209399	0.7264367816036289	3.07474556898941	1.9614674419745874	0.637928364222935
1	1	undersample	0.8	300	3	31	0.3	1.0	1.0	0.7437501451294555	0.24385122287086167	0.7030303029876951	0.68429118773422	5.131166822969018	2.226831350299891	0.4339814657789131
1	2	undersample	0.8	300	3	31	0.3	1.0	1.0	0.7515933090365386	0.22765843431520857	0.646341463375223	0.7241379310289339	4.797413586256761	2.34298771975475	0.4883855914554905
1	3	undersample	0.8	300	3	31	0.3	1.0	1.0	0.7036632090458836	0.20903026303203698	0.5365853658209399	0.7272030651285273	3.0866350075121134	1.9669771817780075	0.6372561531002262
1	1	undersample	0.8	300	3	63	0.1	0.6	0.7	0.766738650876582	0.256768134287205	0.7212121211684114	0.6888888888836101	5.728260625662209	2.3181817434890037	0.40469207630342535
1	2	undersample	0.8	300	3	63	0.1	0.6	0.7	0.7722315671432576	0.2515296436501476	0.6829268292266508	0.7218390804542388	5.589319519157678	2.4551500828742387	0.43925741202768803
1	3	undersample	0.8	300	3	63	0.1	0.6	0.7	0.7249042145593869	0.2251962060514508	0.518292682895226	0.7256704980787305	2.846156458169371	1.8893070572879966	0.6638099684940095
1	1	undersample	0.8	300	3	63	0.1	0.6	1.0	0.7630837106699175	0.25323840339453135	0.7212121211684114	0.6888888888836101	5.728260625662209	2.3181817434890037	0.40469207630342535
1	2	undersample	0.8	300	3	63	0.1	0.6	1.0	0.768105784506121	0.24743531032030247	0.6402439023999851	0.7180076628297472	4.531364954789571	2.2704300624634963	0.501047706331851
1	3	undersample	0.8	300	3	63	0.1	0.6	1.0	0.7220259788804786	0.22002879681520088	0.5365853658209399	0.7409961685766974	3.31267504237373	2.0717274418489113	0.625394094567647
1	1	undersample	0.8	300	3	63	0.1	1.0	0.7	0.766738650876582	0.256768134287205	0.7212121211684114	0.6888888888836101	5.728260625662209	2.3181817434890037	0.40469207630342535
1	2	undersample	0.8	300	3	63	0.1	1.0	0.7	0.7722315671432576	0.2515296436501476	0.6829268292266508	0.7218390804542388	5.589319519157678	2.4551500828742387	0.43925741202768803
1	3	undersample	0.8	300	3	63	0.1	1.0	0.7	0.7249042145593869	0.2251962060514508	0.518292682895226	0.7256704980787305	2.846156458169371	1.8893070572879966	0.6638099684940095
1	1	undersample	0.8	300	3	63	0.1	1.0	1.0	0.7630837106699175	0.25323840339453135	0.7212121211684114	0.6888888888836101	5.728260625662209	2.3181817434890037	0.40469207630342535
1	2	undersample	0.8	300	3	63	0.1	1.0	1.0	0.768105784506121	0.24743531032030247	0.6402439023999851	0.7180076628297472	4.531364954789571	2.2704300624634963	0.501047706331851
1	3	undersample	0.8	300	3	63	0.1	1.0	1.0	0.7220259788804786	0.22002879681520088	0.5365853658209399	0.7409961685766974	3.31267504237373	2.0717274418489113	0.625394094567647
1	1	undersample	0.8	300	3	63	0.3	0.6	0.7	0.7555601996981307	0.26578840162561757	0.6969696969274564	0.6827586206844234	4.949999803829212	2.1969696275480124	0.44383225557877526
1	2	undersample	0.8	300	3	63	0.3	0.6	0.7	0.7573965049995328	0.24392473418196367	0.6036585365485574	0.7118773946305604	3.7631340602031624	2.0951445820194574	0.5567552234041337
1	3	undersample	0.8	300	3	63	0.3	0.6	0.7	0.7096392860480328	0.20724675454534847	0.5365853658209399	0.7264367816036289	3.07474556898941	1.9614674419745874	0.637928364222935
1	1	undersample	0.8	300	3	63	0.3	0.6	1.0	0.7437501451294555	0.24385122287086167	0.7030303029876951	0.68429118773422	5.131166822969018	2.226831350299891	0.4339814657789131
1	2	undersample	0.8	300	3	63	0.3	0.6	1.0	0.7515933090365386	0.22765843431520857	0.646341463375223	0.7241379310289339	4.797413586256761	2.34298771975475	0.4883855914554905
1	3	undersample	0.8	300	3	63	0.3	0.6	1.0	0.7036632090458836	0.20903026303203698	0.5365853658209399	0.7272030651285273	3.0866350075121134	1.9669771817780075	0.6372561531002262
1	1	undersample	0.8	300	3	63	0.3	1.0	0.7	0.7555601996981307	0.26578840162561757	0.6969696969274564	0.6827586206844234	4.949999803829212	2.1969696275480124	0.44383225557877526
1	2	undersample	0.8	300	3	63	0.3	1.0	0.7	0.7573965049995328	0.24392473418196367	0.6036585365485574	0.7118773946305604	3.7631340602031624	2.0951445820194574	0.5567552234041337
1	3	undersample	0.8	300	3	63	0.3	1.0	0.7	0.7096392860480328	0.20724675454534847	0.5365853658209399	0.7264367816036289	3.07474556898941	1.9614674419745874	0.637928364222935
1	1	undersample	0.8	300	3	63	0.3	1.0	1.0	0.7437501451294555	0.24385122287086167	0.7030303029876951	0.68429118773422	5.131166822969018	2.226831350299891	0.4339814657789131
1	2	undersample	0.8	300	3	63	0.3	1.0	1.0	0.7515933090365386	0.22765843431520857	0.646341463375223	0.7241379310289339	4.797413586256761	2.34298771975475	0.4883855914554905
1	3	undersample	0.8	300	3	63	0.3	1.0	1.0	0.7036632090458836	0.20903026303203698	0.5365853658209399	0.7272030651285273	3.0866350075121134	1.9669771817780075	0.6372561531002262
1	1	undersample	0.8	300	5	31	0.1	0.6	0.7	0.7601346801346801	0.2543199793380431	0.6727272726865013	0.7057471264313736	4.930121322730498	2.2862215130327046	0.4637251933721766
1	2	undersample	0.8	300	5	31	0.1	0.6	0.7	0.7603495000467245	0.24171532692501801	0.646341463375223	0.7149425287301537	4.58370392542179	2.2674074733838387	0.4946670780744535
1	3	undersample	0.8	300	5	31	0.1	0.6	0.7	0.7143911783945426	0.20739741386089158	0.5670731706971297	0.7172413793048488	3.3225694369386867	2.0055026058904093	0.6035998978286284
1	1	undersample	0.8	300	5	31	0.1	0.6	1.0	0.7567537443399512	0.2591800301435826	0.6727272726865013	0.6904214559334068	4.584295750235952	2.1730422338680198	0.4740187602235778
1	2	undersample	0.8	300	5	31	0.1	0.6	1.0	0.7630969068311373	0.2437181056508538	0.646341463375223	0.7118773946305604	4.515498714404982	2.2432861181218433	0.49679696858522066
1	3	undersample	0.8	300	5	31	0.1	0.6	1.0	0.7171619474815438	0.2122426855563115	0.5670731706971297	0.7180076628297472	3.335157557546998	2.010952341039097	0.6029557143820734
1	1	undersample	0.8	300	5	31	0.1	1.0	0.7	0.7601346801346801	0.2543199793380431	0.6727272726865013	0.7057471264313736	4.930121322730498	2.2862215130327046	0.4637251933721766
1	2	undersample	0.8	300	5	31	0.1	1.0	0.7	0.7603495000467245	0.24171532692501801	0.646341463375223	0.7149425287301537	4.58370392542179	2.2674074733838387	0.4946670780744535
1	3	undersample	0.8	300	5	31	0.1	1.0	0.7	0.7143911783945426	0.20739741386089158	0.5670731706971297	0.7172413793048488	3.3225694369386867	2.0055026058904093	0.6035998978286284
1	1	undersample	0.8	300	5	31	0.1	1.0	1.0	0.7567537443399512	0.2591800301435826	0.6727272726865013	0.6904214559334068	4.584295750235952	2.1730422338680198	0.4740187602235778
1	2	undersample	0.8	300	5	31	0.1	1.0	1.0	0.7630969068311373	0.2437181056508538	0.646341463375223	0.7118773946305604	4.515498714404982	2.2432861181218433	0.49679696858522066
1	3	undersample	0.8	300	5	31	0.1	1.0	1.0	0.7171619474815438	0.2122426855563115	0.5670731706971297	0.7180076628297472	3.335157557546998	2.010952341039097	0.6029557143820734
1	1	undersample	0.8	300	5	31	0.3	0.6	0.7	0.7449808429118774	0.24586300870560535	0.6787878787467401	0.6988505747072885	4.903931817447348	2.253990209501709	0.45962918008832837
1	2	undersample	0.8	300	5	31	0.3	0.6	0.7	0.7377441360620502	0.21713372819265508	0.6280487804495092	0.7103448275807637	4.140905378008807	2.1682635718925076	0.5236206415144128
1	3	undersample	0.8	300	5	31	0.3	0.6	0.7	0.712251191477432	0.20866602366308024	0.5670731706971297	0.7226053639791372	3.4121467813225523	2.044283041621792	0.5991193047996479
1	1	undersample	0.8	300	5	31	0.3	0.6	1.0	0.7511993498200396	0.25988965633206484	0.6969696969274564	0.6996168582321869	5.356887528451351	2.3202689392719082	0.4331375025851646
1	2	undersample	0.8	300	5	31	0.3	0.6	1.0	0.7462246519016913	0.23412701725191754	0.5975609755733194	0.7164750957799504	3.752252104807828	2.10761363676682	0.5616929620863629
1	3	undersample	0.8	300	5	31	0.3	0.6	1.0	0.7113260442949257	0.20448487868121853	0.5609756097218918	0.7264367816036289	3.393090435526232	2.050625052973433	0.6043531871629877
1	1	undersample	0.8	300	5	31	0.3	1.0	0.7	0.7449808429118774	0.24586300870560535	0.6787878787467401	0.6988505747072885	4.903931817447348	2.253990209501709	0.45962918008832837
1	2	undersample	0.8	300	5	31	0.3	1.0	0.7	0.7377441360620502	0.21713372819265508	0.6280487804495092	0.7103448275807637	4.140905378008807	2.1682635718925076	0.5236206415144128
1	3	undersample	0.8	300	5	31	0.3	1.0	0.7	0.712251191477432	0.20866602366308024	0.5670731706971297	0.7226053639791372	3.4121467813225523	2.044283041621792	0.5991193047996479
1	1	undersample	0.8	300	5	31	0.3	1.0	1.0	0.7511993498200396	0.25988965633206484	0.6969696969274564	0.6996168582321869	5.356887528451351	2.3202689392719082	0.4331375025851646
1	2	undersample	0.8	300	5	31	0.3	1.0	1.0	0.7462246519016913	0.23412701725191754	0.5975609755733194	0.7164750957799504	3.752252104807828	2.10761363676682	0.5616929620863629
1	3	undersample	0.8	300	5	31	0.3	1.0	1.0	0.7113260442949257	0.20448487868121853	0.5609756097218918	0.7264367816036289	3.393090435526232	2.050625052973433	0.6043531871629877
1	1	undersample	0.8	300	5	63	0.1	0.6	0.7	0.7601346801346801	0.2543199793380431	0.6727272726865013	0.7057471264313736	4.930121322730498	2.2862215130327046	0.4637251933721766
1	2	undersample	0.8	300	5	63	0.1	0.6	0.7	0.7603495000467245	0.24171532692501801	0.646341463375223	0.7149425287301537	4.58370392542179	2.2674074733838387	0.4946670780744535
1	3	undersample	0.8	300	5	63	0.1	0.6	0.7	0.7143911783945426	0.20739741386089158	0.5670731706971297	0.7172413793048488	3.3225694369386867	2.0055026058904093	0.6035998978286284
1	1	undersample	0.8	300	5	63	0.1	0.6	1.0	0.7567537443399512	0.2591800301435826	0.6727272726865013	0.6904214559334068	4.584295750235952	2.1730422338680198	0.4740187602235778
1	2	undersample	0.8	300	5	63	0.1	0.6	1.0	0.7630969068311373	0.2437181056508538	0.646341463375223	0.7118773946305604	4.515498714404982	2.2432861181218433	0.49679696858522066
1	3	undersample	0.8	300	5	63	0.1	0.6	1.0	0.7171619474815438	0.2122426855563115	0.5670731706971297	0.7180076628297472	3.335157557546998	2.010952341039097	0.6029557143820734
1	1	undersample	0.8	300	5	63	0.1	1.0	0.7	0.7601346801346801	0.2543199793380431	0.6727272726865013	0.7057471264313736	4.930121322730498	2.2862215130327046	0.4637251933721766
1	2	undersample	0.8	300	5	63	0.1	1.0	0.7	0.7603495000467245	0.24171532692501801	0.646341463375223	0.7149425287301537	4.58370392542179	2.2674074733838387	0.4946670780744535
1	3	undersample	0.8	300	5	63	0.1	1.0	0.7	0.7143911783945426	0.20739741386089158	0.5670731706971297	0.7172413793048488	3.3225694369386867	2.0055026058904093	0.6035998978286284
1	1	undersample	0.8	300	5	63	0.1	1.0	1.0	0.7567537443399512	0.2591800301435826	0.6727272726865013	0.6904214559334068	4.584295750235952	2.1730422338680198	0.4740187602235778
1	2	undersample	0.8	300	5	63	0.1	1.0	1.0	0.7630969068311373	0.2437181056508538	0.646341463375223	0.7118773946305604	4.515498714404982	2.2432861181218433	0.49679696858522066
1	3	undersample	0.8	300	5	63	0.1	1.0	1.0	0.7171619474815438	0.2122426855563115	0.5670731706971297	0.7180076628297472	3.335157557546998	2.010952341039097	0.6029557143820734
1	1	undersample	0.8	300	5	63	0.3	0.6	0.7	0.7449808429118774	0.24586300870560535	0.6787878787467401	0.6988505747072885	4.903931817447348	2.253990209501709	0.45962918008832837
1	2	undersample	0.8	300	5	63	0.3	0.6	0.7	0.7377441360620502	0.21713372819265508	0.6280487804495092	0.7103448275807637	4.140905378008807	2.1682635718925076	0.5236206415144128
1	3	undersample	0.8	300	5	63	0.3	0.6	0.7	0.712251191477432	0.20866602366308024	0.5670731706971297	0.7226053639791372	3.4121467813225523	2.044283041621792	0.5991193047996479
1	1	undersample	0.8	300	5	63	0.3	0.6	1.0	0.7511993498200396	0.25988965633206484	0.6969696969274564	0.6996168582321869	5.356887528451351	2.3202689392719082	0.4331375025851646
1	2	undersample	0.8	300	5	63	0.3	0.6	1.0	0.7462246519016913	0.23412701725191754	0.5975609755733194	0.7164750957799504	3.752252104807828	2.10761363676682	0.5616929620863629
1	3	undersample	0.8	300	5	63	0.3	0.6	1.0	0.7113260442949257	0.20448487868121853	0.5609756097218918	0.7264367816036289	3.393090435526232	2.050625052973433	0.6043531871629877
1	1	undersample	0.8	300	5	63	0.3	1.0	0.7	0.7449808429118774	0.24586300870560535	0.6787878787467401	0.6988505747072885	4.903931817447348	2.253990209501709	0.45962918008832837
1	2	undersample	0.8	300	5	63	0.3	1.0	0.7	0.7377441360620502	0.21713372819265508	0.6280487804495092	0.7103448275807637	4.140905378008807	2.1682635718925076	0.5236206415144128
1	3	undersample	0.8	300	5	63	0.3	1.0	0.7	0.712251191477432	0.20866602366308024	0.5670731706971297	0.7226053639791372	3.4121467813225523	2.044283041621792	0.5991193047996479
1	1	undersample	0.8	300	5	63	0.3	1.0	1.0	0.7511993498200396	0.25988965633206484	0.6969696969274564	0.6996168582321869	5.356887528451351	2.3202689392719082	0.4331375025851646
1	2	undersample	0.8	300	5	63	0.3	1.0	1.0	0.7462246519016913	0.23412701725191754	0.5975609755733194	0.7164750957799504	3.752252104807828	2.10761363676682	0.5616929620863629
1	3	undersample	0.8	300	5	63	0.3	1.0	1.0	0.7113260442949257	0.20448487868121853	0.5609756097218918	0.7264367816036289	3.393090435526232	2.050625052973433	0.6043531871629877
1	1	undersample	0.8	300	10	31	0.1	0.6	0.7	0.757320329734123	0.2692989866056843	0.6787878787467401	0.7126436781554587	5.240754490742136	2.3621817357898407	0.45073313156628914
1	2	undersample	0.8	300	10	31	0.1	0.6	0.7	0.769516867582469	0.23809743159418473	0.6585365853256989	0.7287356321783239	5.180992504536994	2.4276559665294797	0.4685696635526218
1	3	undersample	0.8	300	10	31	0.1	0.6	0.7	0.7186524623866928	0.20930389943403613	0.5548780487466537	0.7164750957799504	3.1501294632759307	1.9570698055691897	0.6212664580561934
1	1	undersample	0.8	300	10	31	0.1	0.6	1.0	0.7624474631371183	0.26205382800047367	0.7151515151081727	0.6888888888836101	5.559270282958227	2.2987012246361553	0.41348973013419593
1	2	undersample	0.8	300	10	31	0.1	0.6	1.0	0.7599850481263433	0.2344809917574755	0.646341463375223	0.7180076628297472	4.653391858361163	2.2920532059155296	0.4925553723276658
1	3	undersample	0.8	300	10	31	0.1	0.6	1.0	0.7182459583216522	0.21015638375707937	0.5609756097218918	0.7249042145538322	3.3670688867743404	2.039200958386391	0.6056308894438037
1	1	undersample	0.8	300	10	31	0.1	1.0	0.7	0.757320329734123	0.2692989866056843	0.6787878787467401	0.7126436781554587	5.240754490742136	2.3621817357898407	0.45073313156628914
1	2	undersample	0.8	300	10	31	0.1	1.0	0.7	0.769516867582469	0.23809743159418473	0.6585365853256989	0.7287356321783239	5.180992504536994	2.4276559665294797	0.4685696635526218
1	3	undersample	0.8	300	10	31	0.1	1.0	0.7	0.7186524623866928	0.20930389943403613	0.5548780487466537	0.7164750957799504	3.1501294632759307	1.9570698055691897	0.6212664580561934
1	1	undersample	0.8	300	10	31	0.1	1.0	1.0	0.7624474631371183	0.26205382800047367	0.7151515151081727	0.6888888888836101	5.559270282958227	2.2987012246361553	0.41348973013419593
1	2	undersample	0.8	300	10	31	0.1	1.0	1.0	0.7599850481263433	0.2344809917574755	0.646341463375223	0.7180076628297472	4.653391858361163	2.2920532059155296	0.4925553723276658
1	3	undersample	0.8	300	10	31	0.1	1.0	1.0	0.7182459583216522	0.21015638375707937	0.5609756097218918	0.7249042145538322	3.3670688867743404	2.039200958386391	0.6056308894438037
1	1	undersample	0.8	300	10	31	0.3	0.6	0.7	0.7504702194357367	0.257061462907225	0.6848484848069788	0.6911877394583051	4.863809692522698	2.2176854682803566	0.45595645385788514
1	2	undersample	0.8	300	10	31	0.3	0.6	0.7	0.7631950285020092	0.23405932996250847	0.6646341463009369	0.7172413793048488	5.027050781522505	2.350535312280157	0.46757738566105356
1	3	undersample	0.8	300	10	31	0.3	0.6	0.7	0.7114895804130454	0.2034928634215949	0.5426829267961778	0.7226053639791372	3.0912337678183492	1.9563568892939727	0.6328725050652968
1	1	undersample	0.8	300	10	31	0.3	0.6	1.0	0.7554580285614768	0.2623289782088838	0.7090909090479338	0.7003831417570853	5.697889778243503	2.3666588373557045	0.41535706594633004
1	2	undersample	0.8	300	10	31	0.3	0.6	1.0	0.7624614522007288	0.22909428320880112	0.6402439023999851	0.731034482753019	4.83702716648156	2.380393907551108	0.4921191833851799
1	3	undersample	0.8	300	10	31	0.3	0.6	1.0	0.7137136716194749	0.20030463191241163	0.5487804877714157	0.7264367816036289	3.229616044671757	2.0060462474740097	0.6211407756929614
1	1	undersample	0.8	300	10	31	0.3	1.0	0.7	0.7504702194357367	0.257061462907225	0.6848484848069788	0.6911877394583051	4.863809692522698	2.2176854682803566	0.45595645385788514
1	2	undersample	0.8	300	10	31	0.3	1.0	0.7	0.7631950285020092	0.23405932996250847	0.6646341463009369	0.7172413793048488	5.027050781522505	2.350535312280157	0.46757738566105356
1	3	undersample	0.8	300	10	31	0.3	1.0	0.7	0.7114895804130454	0.2034928634215949	0.5426829267961778	0.7226053639791372	3.0912337678183492	1.9563568892939727	0.6328725050652968
1	1	undersample	0.8	300	10	31	0.3	1.0	1.0	0.7554580285614768	0.2623289782088838	0.7090909090479338	0.7003831417570853	5.697889778243503	2.3666588373557045	0.41535706594633004
1	2	undersample	0.8	300	10	31	0.3	1.0	1.0	0.7624614522007288	0.22909428320880112	0.6402439023999851	0.731034482753019	4.83702716648156	2.380393907551108	0.4921191833851799
1	3	undersample	0.8	300	10	31	0.3	1.0	1.0	0.7137136716194749	0.20030463191241163	0.5487804877714157	0.7264367816036289	3.229616044671757	2.0060462474740097	0.6211407756929614
1	1	undersample	0.8	300	10	63	0.1	0.6	0.7	0.756902356902357	0.265174468159943	0.6969696969274564	0.7003831417570853	5.376470360077898	2.3262031307342395	0.4326636103571549
1	2	undersample	0.8	300	10	63	0.1	0.6	0.7	0.7662508176805904	0.23547921660285714	0.6646341463009369	0.7249042145538322	5.222283890792241	2.4160098311317015	0.4626347072338774
1	3	undersample	0.8	300	10	63	0.1	0.6	0.7	0.7158583309971032	0.20019817702696846	0.5548780487466537	0.7164750957799504	3.1501294632759307	1.9570698055691897	0.6212664580561934
1	1	undersample	0.8	300	10	63	0.1	0.6	1.0	0.7609892023685128	0.26443539835294616	0.7151515151081727	0.6980842911823902	5.805054288761917	2.368712427126733	0.40804310369014335
1	2	undersample	0.8	300	10	63	0.1	0.6	1.0	0.7648490795252779	0.23272741573279618	0.6402439023999851	0.7249042145538322	4.68958008301864	2.327348919897511	0.49628086775386004
1	3	undersample	0.8	300	10	63	0.1	0.6	1.0	0.7173254835996636	0.20848145018648015	0.5548780487466537	0.7195402298795438	3.1981808797619107	1.9784585458504464	0.6186199556092413
1	1	undersample	0.8	300	10	63	0.1	1.0	0.7	0.756902356902357	0.265174468159943	0.6969696969274564	0.7003831417570853	5.376470360077898	2.3262031307342395	0.4326636103571549
1	2	undersample	0.8	300	10	63	0.1	1.0	0.7	0.7662508176805904	0.23547921660285714	0.6646341463009369	0.7249042145538322	5.222283890792241	2.4160098311317015	0.4626347072338774
1	3	undersample	0.8	300	10	63	0.1	1.0	0.7	0.7158583309971032	0.20019817702696846	0.5548780487466537	0.7164750957799504	3.1501294632759307	1.9570698055691897	0.6212664580561934
1	1	undersample	0.8	300	10	63	0.1	1.0	1.0	0.7609892023685128	0.26443539835294616	0.7151515151081727	0.6980842911823902	5.805054288761917	2.368712427126733	0.40804310369014335
1	2	undersample	0.8	300	10	63	0.1	1.0	1.0	0.7648490795252779	0.23272741573279618	0.6402439023999851	0.7249042145538322	4.68958008301864	2.327348919897511	0.49628086775386004
1	3	undersample	0.8	300	10	63	0.1	1.0	1.0	0.7173254835996636	0.20848145018648015	0.5548780487466537	0.7195402298795438	3.1981808797619107	1.9784585458504464	0.6186199556092413
1	1	undersample	0.8	300	10	63	0.3	0.6	0.7	0.7490073145245559	0.25108486740140246	0.6909090908672176	0.6934865900330002	5.057352734520294	2.254090835375505	0.4457056691766993
1	2	undersample	0.8	300	10	63	0.3	0.6	0.7	0.7684562190449491	0.24183763540610473	0.6890243902018888	0.7210727969293405	5.72791398260483	2.4702659257106654	0.431267975729647
1	3	undersample	0.8	300	10	63	0.3	0.6	0.7	0.7113353892159612	0.20034357084405185	0.5426829267961778	0.7279693486534256	3.175586730283579	1.9949329392129993	0.6282092340394007
1	1	undersample	0.8	300	10	63	0.3	0.6	1.0	0.7554626727040521	0.26232978196770773	0.7090909090479338	0.7003831417570853	5.697889778243503	2.3666588373557045	0.41535706594633004
1	2	undersample	0.8	300	10	63	0.3	0.6	1.0	0.7648397346042426	0.2290448767521428	0.6707317072761748	0.7302681992281206	5.515046043859541	2.48666149297249	0.450886795512919
1	3	undersample	0.8	300	10	63	0.3	0.6	1.0	0.7172180170077562	0.203201290664708	0.5853658536228435	0.7256704980787305	3.7344724092929322	2.133805617642914	0.5713807323862903
1	1	undersample	0.8	300	10	63	0.3	1.0	0.7	0.7490073145245559	0.25108486740140246	0.6909090908672176	0.6934865900330002	5.057352734520294	2.254090835375505	0.4457056691766993
1	2	undersample	0.8	300	10	63	0.3	1.0	0.7	0.7684562190449491	0.24183763540610473	0.6890243902018888	0.7210727969293405	5.72791398260483	2.4702659257106654	0.431267975729647
1	3	undersample	0.8	300	10	63	0.3	1.0	0.7	0.7113353892159612	0.20034357084405185	0.5426829267961778	0.7279693486534256	3.175586730283579	1.9949329392129993	0.6282092340394007
1	1	undersample	0.8	300	10	63	0.3	1.0	1.0	0.7554626727040521	0.26232978196770773	0.7090909090479338	0.7003831417570853	5.697889778243503	2.3666588373557045	0.41535706594633004
1	2	undersample	0.8	300	10	63	0.3	1.0	1.0	0.7648397346042426	0.2290448767521428	0.6707317072761748	0.7302681992281206	5.515046043859541	2.48666149297249	0.450886795512919
1	3	undersample	0.8	300	10	63	0.3	1.0	1.0	0.7172180170077562	0.203201290664708	0.5853658536228435	0.7256704980787305	3.7344724092929322	2.133805617642914	0.5713807323862903
1	1	undersample	0.8	500	3	31	0.1	0.6	0.7	0.7615000580517822	0.25376973461819624	0.6909090908672176	0.6988505747072885	5.187247201596224	2.2942400346713825	0.44228468272977717
1	2	undersample	0.8	500	3	31	0.1	0.6	0.7	0.7657181571815718	0.24277936974746983	0.6890243902018888	0.7264367816036289	5.883670842662637	2.5187025107173686	0.42808350759826486
1	3	undersample	0.8	500	3	31	0.1	0.6	0.7	0.714255677039529	0.2170246777441939	0.5304878048457019	0.7256704980787305	2.9887904246416435	1.9337613409888905	0.6470046528380605
1	1	undersample	0.8	500	3	31	0.1	0.6	1.0	0.7560803436665505	0.24393246524186424	0.7090909090479338	0.6835249042093217	5.2645276307872395	2.2405898475848454	0.42560129836463956
1	2	undersample	0.8	500	3	31	0.1	0.6	1.0	0.7591486776936734	0.23969821908330155	0.6707317072761748	0.7172413793048488	5.1671181135004	2.372099856429516	0.4590759786505801
1	3	undersample	0.8	500	3	31	0.1	0.6	1.0	0.7160639192598822	0.21664448205565512	0.5304878048457019	0.7348659003775107	3.131634136679424	2.000828205774941	0.638908661463291
1	1	undersample	0.8	500	3	31	0.1	1.0	0.7	0.7615000580517822	0.25376973461819624	0.6909090908672176	0.6988505747072885	5.187247201596224	2.2942400346713825	0.44228468272977717
1	2	undersample	0.8	500	3	31	0.1	1.0	0.7	0.7657181571815718	0.24277936974746983	0.6890243902018888	0.7264367816036289	5.883670842662637	2.5187025107173686	0.42808350759826486
1	3	undersample	0.8	500	3	31	0.1	1.0	0.7	0.714255677039529	0.2170246777441939	0.5304878048457019	0.7256704980787305	2.9887904246416435	1.9337613409888905	0.6470046528380605
1	1	undersample	0.8	500	3	31	0.1	1.0	1.0	0.7560803436665505	0.24393246524186424	0.7090909090479338	0.6835249042093217	5.2645276307872395	2.2405898475848454	0.42560129836463956
1	2	undersample	0.8	500	3	31	0.1	1.0	1.0	0.7591486776936734	0.23969821908330155	0.6707317072761748	0.7172413793048488	5.1671181135004	2.372099856429516	0.4590759786505801
1	3	undersample	0.8	500	3	31	0.1	1.0	1.0	0.7160639192598822	0.21664448205565512	0.5304878048457019	0.7348659003775107	3.131634136679424	2.000828205774941	0.638908661463291
1	1	undersample	0.8	500	3	31	0.3	0.6	0.7	0.7516126785092303	0.25856210022716275	0.6969696969274564	0.6766283524852367	4.812559055472441	2.1553209155185056	0.4478533858077157
1	2	undersample	0.8	500	3	31	0.3	0.6	0.7	0.7519764507989907	0.23911722967182344	0.6341463414247471	0.7134099616803571	4.314794833865142	2.2127298039234904	0.5128238643952868
1	3	undersample	0.8	500	3	31	0.3	0.6	0.7	0.707826371367162	0.20454562334471937	0.5365853658209399	0.7218390804542388	3.0047845753165077	1.9290464936869016	0.641991602155326
1	1	undersample	0.8	500	3	31	0.3	0.6	1.0	0.744075235109718	0.24608914738992288	0.6727272726865013	0.6827586206844234	4.42391287560544	2.120553292676777	0.47933883601797594
1	2	undersample	0.8	500	3	31	0.3	0.6	1.0	0.747210541070928	0.22516536219509384	0.6280487804495092	0.7256704980787305	4.466571841139858	2.289395610596043	0.512562127590469
1	3	undersample	0.8	500	3	31	0.3	0.6	1.0	0.696360153256705	0.197395010224662	0.5304878048457019	0.7157088122550521	2.8444707888707357	1.8660015120187772	0.6560100707924225
1	1	undersample	0.8	500	3	31	0.3	1.0	0.7	0.7516126785092303	0.25856210022716275	0.6969696969274564	0.6766283524852367	4.812559055472441	2.1553209155185056	0.4478533858077157
1	2	undersample	0.8	500	3	31	0.3	1.0	0.7	0.7519764507989907	0.23911722967182344	0.6341463414247471	0.7134099616803571	4.314794833865142	2.2127298039234904	0.5128238643952868
1	3	undersample	0.8	500	3	31	0.3	1.0	0.7	0.707826371367162	0.20454562334471937	0.5365853658209399	0.7218390804542388	3.0047845753165077	1.9290464936869016	0.641991602155326
1	1	undersample	0.8	500	3	31	0.3	1.0	1.0	0.744075235109718	0.24608914738992288	0.6727272726865013	0.6827586206844234	4.42391287560544	2.120553292676777	0.47933883601797594
1	2	undersample	0.8	500	3	31	0.3	1.0	1.0	0.747210541070928	0.22516536219509384	0.6280487804495092	0.7256704980787305	4.466571841139858	2.289395610596043	0.512562127590469
1	3	undersample	0.8	500	3	31	0.3	1.0	1.0	0.696360153256705	0.197395010224662	0.5304878048457019	0.7157088122550521	2.8444707888707357	1.8660015120187772	0.6560100707924225
1	1	undersample	0.8	500	3	63	0.1	0.6	0.7	0.7615000580517822	0.25376973461819624	0.6909090908672176	0.6988505747072885	5.187247201596224	2.2942400346713825	0.44228468272977717
1	2	undersample	0.8	500	3	63	0.1	0.6	0.7	0.7657181571815718	0.24277936974746983	0.6890243902018888	0.7264367816036289	5.883670842662637	2.5187025107173686	0.42808350759826486
1	3	undersample	0.8	500	3	63	0.1	0.6	0.7	0.714255677039529	0.2170246777441939	0.5304878048457019	0.7256704980787305	2.9887904246416435	1.9337613409888905	0.6470046528380605
1	1	undersample	0.8	500	3	63	0.1	0.6	1.0	0.7560803436665505	0.24393246524186424	0.7090909090479338	0.6835249042093217	5.2645276307872395	2.2405898475848454	0.42560129836463956
1	2	undersample	0.8	500	3	63	0.1	0.6	1.0	0.7591486776936734	0.23969821908330155	0.6707317072761748	0.7172413793048488	5.1671181135004	2.372099856429516	0.4590759786505801
1	3	undersample	0.8	500	3	63	0.1	0.6	1.0	0.7160639192598822	0.21664448205565512	0.5304878048457019	0.7348659003775107	3.131634136679424	2.000828205774941	0.638908661463291
1	1	undersample	0.8	500	3	63	0.1	1.0	0.7	0.7615000580517822	0.25376973461819624	0.6909090908672176	0.6988505747072885	5.187247201596224	2.2942400346713825	0.44228468272977717
1	2	undersample	0.8	500	3	63	0.1	1.0	0.7	0.7657181571815718	0.24277936974746983	0.6890243902018888	0.7264367816036289	5.883670842662637	2.5187025107173686	0.42808350759826486
1	3	undersample	0.8	500	3	63	0.1	1.0	0.7	0.714255677039529	0.2170246777441939	0.5304878048457019	0.7256704980787305	2.9887904246416435	1.9337613409888905	0.6470046528380605
1	1	undersample	0.8	500	3	63	0.1	1.0	1.0	0.7560803436665505	0.24393246524186424	0.7090909090479338	0.6835249042093217	5.2645276307872395	2.2405898475848454	0.42560129836463956
1	2	undersample	0.8	500	3	63	0.1	1.0	1.0	0.7591486776936734	0.23969821908330155	0.6707317072761748	0.7172413793048488	5.1671181135004	2.372099856429516	0.4590759786505801
1	3	undersample	0.8	500	3	63	0.1	1.0	1.0	0.7160639192598822	0.21664448205565512	0.5304878048457019	0.7348659003775107	3.131634136679424	2.000828205774941	0.638908661463291
1	1	undersample	0.8	500	3	63	0.3	0.6	0.7	0.7516126785092303	0.25856210022716275	0.6969696969274564	0.6766283524852367	4.812559055472441	2.1553209155185056	0.4478533858077157
1	2	undersample	0.8	500	3	63	0.3	0.6	0.7	0.7519764507989907	0.23911722967182344	0.6341463414247471	0.7134099616803571	4.314794833865142	2.2127298039234904	0.5128238643952868
1	3	undersample	0.8	500	3	63	0.3	0.6	0.7	0.707826371367162	0.20454562334471937	0.5365853658209399	0.7218390804542388	3.0047845753165077	1.9290464936869016	0.641991602155326
1	1	undersample	0.8	500	3	63	0.3	0.6	1.0	0.744075235109718	0.24608914738992288	0.6727272726865013	0.6827586206844234	4.42391287560544	2.120553292676777	0.47933883601797594
1	2	undersample	0.8	500	3	63	0.3	0.6	1.0	0.747210541070928	0.22516536219509384	0.6280487804495092	0.7256704980787305	4.466571841139858	2.289395610596043	0.512562127590469
1	3	undersample	0.8	500	3	63	0.3	0.6	1.0	0.696360153256705	0.197395010224662	0.5304878048457019	0.7157088122550521	2.8444707888707357	1.8660015120187772	0.6560100707924225
1	1	undersample	0.8	500	3	63	0.3	1.0	0.7	0.7516126785092303	0.25856210022716275	0.6969696969274564	0.6766283524852367	4.812559055472441	2.1553209155185056	0.4478533858077157
1	2	undersample	0.8	500	3	63	0.3	1.0	0.7	0.7519764507989907	0.23911722967182344	0.6341463414247471	0.7134099616803571	4.314794833865142	2.2127298039234904	0.5128238643952868
1	3	undersample	0.8	500	3	63	0.3	1.0	0.7	0.707826371367162	0.20454562334471937	0.5365853658209399	0.7218390804542388	3.0047845753165077	1.9290464936869016	0.641991602155326
1	1	undersample	0.8	500	3	63	0.3	1.0	1.0	0.744075235109718	0.24608914738992288	0.6727272726865013	0.6827586206844234	4.42391287560544	2.120553292676777	0.47933883601797594
1	2	undersample	0.8	500	3	63	0.3	1.0	1.0	0.747210541070928	0.22516536219509384	0.6280487804495092	0.7256704980787305	4.466571841139858	2.289395610596043	0.512562127590469
1	3	undersample	0.8	500	3	63	0.3	1.0	1.0	0.696360153256705	0.197395010224662	0.5304878048457019	0.7157088122550521	2.8444707888707357	1.8660015120187772	0.6560100707924225
1	1	undersample	0.8	500	5	31	0.1	0.6	0.7	0.7551050737257633	0.24795045875788457	0.6969696969274564	0.6957854406076952	5.260453181219692	2.2910464095119254	0.4355226209571911
1	2	undersample	0.8	500	5	31	0.1	0.6	0.7	0.7545463040837304	0.23550615694228272	0.6280487804495092	0.7126436781554587	4.18754081561103	2.1856096798635405	0.5219315426945197
1	3	undersample	0.8	500	5	31	0.1	0.6	0.7	0.7084618259975703	0.2042381191395087	0.5487804877714157	0.7203065134044422	3.132173150147865	1.962078112116289	0.6264270800935544
1	1	undersample	0.8	500	5	31	0.1	0.6	1.0	0.7562707535121329	0.25196492366456374	0.6727272726865013	0.6888888888836101	4.551587124594619	2.162337592666214	0.4750733069495904
1	2	undersample	0.8	500	5	31	0.1	0.6	1.0	0.7522895056536772	0.2364354164343541	0.6219512194742712	0.7126436781554587	4.0799998375904085	2.1643901684085547	0.5304877974913879
1	3	undersample	0.8	500	5	31	0.1	0.6	1.0	0.7140641061583031	0.2111505846589559	0.5792682926476056	0.7233716475040355	3.600304967702018	2.094030732861154	0.58162592214922
1	1	undersample	0.8	500	5	31	0.1	1.0	0.7	0.7551050737257633	0.24795045875788457	0.6969696969274564	0.6957854406076952	5.260453181219692	2.2910464095119254	0.4355226209571911
1	2	undersample	0.8	500	5	31	0.1	1.0	0.7	0.7545463040837304	0.23550615694228272	0.6280487804495092	0.7126436781554587	4.18754081561103	2.1856096798635405	0.5219315426945197
1	3	undersample	0.8	500	5	31	0.1	1.0	0.7	0.7084618259975703	0.2042381191395087	0.5487804877714157	0.7203065134044422	3.132173150147865	1.962078112116289	0.6264270800935544
1	1	undersample	0.8	500	5	31	0.1	1.0	1.0	0.7562707535121329	0.25196492366456374	0.6727272726865013	0.6888888888836101	4.551587124594619	2.162337592666214	0.4750733069495904
1	2	undersample	0.8	500	5	31	0.1	1.0	1.0	0.7522895056536772	0.2364354164343541	0.6219512194742712	0.7126436781554587	4.0799998375904085	2.1643901684085547	0.5304877974913879
1	3	undersample	0.8	500	5	31	0.1	1.0	1.0	0.7140641061583031	0.2111505846589559	0.5792682926476056	0.7233716475040355	3.600304967702018	2.094030732861154	0.58162592214922
1	1	undersample	0.8	500	5	31	0.3	0.6	0.7	0.7418692673865088	0.2453794374000801	0.6787878787467401	0.6950191570827968	4.815776804353669	2.225673750512524	0.4621629682552255
1	2	undersample	0.8	500	5	31	0.3	0.6	0.7	0.7393094103354827	0.2234291801562211	0.6036585365485574	0.708812260530967	3.7074897365529287	2.073090429282482	0.5591628135254283
1	3	undersample	0.8	500	5	31	0.3	0.6	0.7	0.708531912905336	0.2051268451031995	0.5548780487466537	0.7264367816036289	3.3102335525088282	2.0283356502237213	0.6127469814279747
1	1	undersample	0.8	500	5	31	0.3	0.6	1.0	0.7470381980726808	0.2580389489515444	0.7151515151081727	0.6950191570827968	5.721479492878085	2.3449062728614094	0.4098426322362037
1	2	undersample	0.8	500	5	31	0.3	0.6	1.0	0.7435006074198672	0.23323460195361673	0.6097560975237953	0.7187739463546454	3.9935284496223558	2.168206209694489	0.5429299420576905
1	3	undersample	0.8	500	5	31	0.3	0.6	1.0	0.7095505092981964	0.20261808598659437	0.5426829267961778	0.7287356321783239	3.1879094794306355	2.000568342788182	0.6275486565153008
1	1	undersample	0.8	500	5	31	0.3	1.0	0.7	0.7418692673865088	0.2453794374000801	0.6787878787467401	0.6950191570827968	4.815776804353669	2.225673750512524	0.4621629682552255
1	2	undersample	0.8	500	5	31	0.3	1.0	0.7	0.7393094103354827	0.2234291801562211	0.6036585365485574	0.708812260530967	3.7074897365529287	2.073090429282482	0.5591628135254283
1	3	undersample	0.8	500	5	31	0.3	1.0	0.7	0.708531912905336	0.2051268451031995	0.5548780487466537	0.7264367816036289	3.3102335525088282	2.0283356502237213	0.6127469814279747
1	1	undersample	0.8	500	5	31	0.3	1.0	1.0	0.7470381980726808	0.2580389489515444	0.7151515151081727	0.6950191570827968	5.721479492878085	2.3449062728614094	0.4098426322362037
1	2	undersample	0.8	500	5	31	0.3	1.0	1.0	0.7435006074198672	0.23323460195361673	0.6097560975237953	0.7187739463546454	3.9935284496223558	2.168206209694489	0.5429299420576905
1	3	undersample	0.8	500	5	31	0.3	1.0	1.0	0.7095505092981964	0.20261808598659437	0.5426829267961778	0.7287356321783239	3.1879094794306355	2.000568342788182	0.6275486565153008
1	1	undersample	0.8	500	5	63	0.1	0.6	0.7	0.7551050737257633	0.24795045875788457	0.6969696969274564	0.6957854406076952	5.260453181219692	2.2910464095119254	0.4355226209571911
1	2	undersample	0.8	500	5	63	0.1	0.6	0.7	0.7545463040837304	0.23550615694228272	0.6280487804495092	0.7126436781554587	4.18754081561103	2.1856096798635405	0.5219315426945197
1	3	undersample	0.8	500	5	63	0.1	0.6	0.7	0.7084618259975703	0.2042381191395087	0.5487804877714157	0.7203065134044422	3.132173150147865	1.962078112116289	0.6264270800935544
1	1	undersample	0.8	500	5	63	0.1	0.6	1.0	0.7562707535121329	0.25196492366456374	0.6727272726865013	0.6888888888836101	4.551587124594619	2.162337592666214	0.4750733069495904
1	2	undersample	0.8	500	5	63	0.1	0.6	1.0	0.7522895056536772	0.2364354164343541	0.6219512194742712	0.7126436781554587	4.0799998375904085	2.1643901684085547	0.5304877974913879
1	3	undersample	0.8	500	5	63	0.1	0.6	1.0	0.7140641061583031	0.2111505846589559	0.5792682926476056	0.7233716475040355	3.600304967702018	2.094030732861154	0.58162592214922
1	1	undersample	0.8	500	5	63	0.1	1.0	0.7	0.7551050737257633	0.24795045875788457	0.6969696969274564	0.6957854406076952	5.260453181219692	2.2910464095119254	0.4355226209571911
1	2	undersample	0.8	500	5	63	0.1	1.0	0.7	0.7545463040837304	0.23550615694228272	0.6280487804495092	0.7126436781554587	4.18754081561103	2.1856096798635405	0.5219315426945197
1	3	undersample	0.8	500	5	63	0.1	1.0	0.7	0.7084618259975703	0.2042381191395087	0.5487804877714157	0.7203065134044422	3.132173150147865	1.962078112116289	0.6264270800935544
1	1	undersample	0.8	500	5	63	0.1	1.0	1.0	0.7562707535121329	0.25196492366456374	0.6727272726865013	0.6888888888836101	4.551587124594619	2.162337592666214	0.4750733069495904
1	2	undersample	0.8	500	5	63	0.1	1.0	1.0	0.7522895056536772	0.2364354164343541	0.6219512194742712	0.7126436781554587	4.0799998375904085	2.1643901684085547	0.5304877974913879
1	3	undersample	0.8	500	5	63	0.1	1.0	1.0	0.7140641061583031	0.2111505846589559	0.5792682926476056	0.7233716475040355	3.600304967702018	2.094030732861154	0.58162592214922
1	1	undersample	0.8	500	5	63	0.3	0.6	0.7	0.7418692673865088	0.2453794374000801	0.6787878787467401	0.6950191570827968	4.815776804353669	2.225673750512524	0.4621629682552255
1	2	undersample	0.8	500	5	63	0.3	0.6	0.7	0.7393094103354827	0.2234291801562211	0.6036585365485574	0.708812260530967	3.7074897365529287	2.073090429282482	0.5591628135254283
1	3	undersample	0.8	500	5	63	0.3	0.6	0.7	0.708531912905336	0.2051268451031995	0.5548780487466537	0.7264367816036289	3.3102335525088282	2.0283356502237213	0.6127469814279747
1	1	undersample	0.8	500	5	63	0.3	0.6	1.0	0.7470381980726808	0.2580389489515444	0.7151515151081727	0.6950191570827968	5.721479492878085	2.3449062728614094	0.4098426322362037
1	2	undersample	0.8	500	5	63	0.3	0.6	1.0	0.7435006074198672	0.23323460195361673	0.6097560975237953	0.7187739463546454	3.9935284496223558	2.168206209694489	0.5429299420576905
1	3	undersample	0.8	500	5	63	0.3	0.6	1.0	0.7095505092981964	0.20261808598659437	0.5426829267961778	0.7287356321783239	3.1879094794306355	2.000568342788182	0.6275486565153008
1	1	undersample	0.8	500	5	63	0.3	1.0	0.7	0.7418692673865088	0.2453794374000801	0.6787878787467401	0.6950191570827968	4.815776804353669	2.225673750512524	0.4621629682552255
1	2	undersample	0.8	500	5	63	0.3	1.0	0.7	0.7393094103354827	0.2234291801562211	0.6036585365485574	0.708812260530967	3.7074897365529287	2.073090429282482	0.5591628135254283
1	3	undersample	0.8	500	5	63	0.3	1.0	0.7	0.708531912905336	0.2051268451031995	0.5548780487466537	0.7264367816036289	3.3102335525088282	2.0283356502237213	0.6127469814279747
1	1	undersample	0.8	500	5	63	0.3	1.0	1.0	0.7470381980726808	0.2580389489515444	0.7151515151081727	0.6950191570827968	5.721479492878085	2.3449062728614094	0.4098426322362037
1	2	undersample	0.8	500	5	63	0.3	1.0	1.0	0.7435006074198672	0.23323460195361673	0.6097560975237953	0.7187739463546454	3.9935284496223558	2.168206209694489	0.5429299420576905
1	3	undersample	0.8	500	5	63	0.3	1.0	1.0	0.7095505092981964	0.20261808598659437	0.5426829267961778	0.7287356321783239	3.1879094794306355	2.000568342788182	0.6275486565153008
1	1	undersample	0.8	500	10	31	0.1	0.6	0.7	0.7568559154766051	0.26577546059713514	0.6787878787467401	0.7019157088068819	4.976087488773579	2.277167485942099	0.4576220657933934
1	2	undersample	0.8	500	10	31	0.1	0.6	0.7	0.7641295206055508	0.23360893997292204	0.6219512194742712	0.7233716475040355	4.302028236516994	2.248327734229871	0.5226203938237928
1	3	undersample	0.8	500	10	31	0.1	0.6	0.7	0.7177740398093636	0.20716657984705333	0.524390243870464	0.7180076628297472	2.807343820919456	1.8595903368748636	0.6624020524113701
1	1	undersample	0.8	500	10	31	0.1	0.6	1.0	0.7578729827005688	0.2555221660956576	0.7212121211684114	0.6957854406076952	5.916766798718299	2.3707349802775575	0.4006808112875841
1	2	undersample	0.8	500	10	31	0.1	0.6	1.0	0.7559807494626671	0.22872458909344134	0.6402439023999851	0.7233716475040355	4.653739413799899	2.3144550205307493	0.4973323102557525
1	3	undersample	0.8	500	10	31	0.1	0.6	1.0	0.718587047939445	0.20753968421977656	0.5548780487466537	0.731034482753019	3.3881277180547653	2.0630080532109596	0.6088932268805152
1	1	undersample	0.8	500	10	31	0.1	1.0	0.7	0.7568559154766051	0.26577546059713514	0.6787878787467401	0.7019157088068819	4.976087488773579	2.277167485942099	0.4576220657933934
1	2	undersample	0.8	500	10	31	0.1	1.0	0.7	0.7641295206055508	0.23360893997292204	0.6219512194742712	0.7233716475040355	4.302028236516994	2.248327734229871	0.5226203938237928
1	3	undersample	0.8	500	10	31	0.1	1.0	0.7	0.7177740398093636	0.20716657984705333	0.524390243870464	0.7180076628297472	2.807343820919456	1.8595903368748636	0.6624020524113701
1	1	undersample	0.8	500	10	31	0.1	1.0	1.0	0.7578729827005688	0.2555221660956576	0.7212121211684114	0.6957854406076952	5.916766798718299	2.3707349802775575	0.4006808112875841
1	2	undersample	0.8	500	10	31	0.1	1.0	1.0	0.7559807494626671	0.22872458909344134	0.6402439023999851	0.7233716475040355	4.653739413799899	2.3144550205307493	0.4973323102557525
1	3	undersample	0.8	500	10	31	0.1	1.0	1.0	0.718587047939445	0.20753968421977656	0.5548780487466537	0.731034482753019	3.3881277180547653	2.0630080532109596	0.6088932268805152
1	1	undersample	0.8	500	10	31	0.3	0.6	0.7	0.7503634041565076	0.2584574216534338	0.6848484848069788	0.6927203065081018	4.898906382251251	2.2287462433230174	0.45494770065594764
1	2	undersample	0.8	500	10	31	0.3	0.6	0.7	0.7627745070554153	0.23416804208103906	0.6585365853256989	0.7218390804542388	5.004722332758929	2.3674661513430157	0.4730464437156278
1	3	undersample	0.8	500	10	31	0.3	0.6	0.7	0.7117138585178955	0.20332503504022142	0.5426829267961778	0.7272030651285273	3.1633332100616656	1.989329195207303	0.6288712037184319
1	1	undersample	0.8	500	10	31	0.3	0.6	1.0	0.7551747358643911	0.26560033564221386	0.7090909090479338	0.708812260530967	5.933387891876819	2.4351673802930494	0.41041768469124823
1	2	undersample	0.8	500	10	31	0.3	0.6	1.0	0.7610737314269695	0.22792098702266925	0.646341463375223	0.733333333327714	5.0258618438048055	2.4237803967142466	0.482261634279369
1	3	undersample	0.8	500	10	31	0.3	0.6	1.0	0.7148958041304551	0.20082672484209924	0.5487804877714157	0.7279693486534256	3.2546629858433915	2.0173479160580894	0.619833110919992
1	1	undersample	0.8	500	10	31	0.3	1.0	0.7	0.7503634041565076	0.2584574216534338	0.6848484848069788	0.6927203065081018	4.898906382251251	2.2287462433230174	0.45494770065594764
1	2	undersample	0.8	500	10	31	0.3	1.0	0.7	0.7627745070554153	0.23416804208103906	0.6585365853256989	0.7218390804542388	5.004722332758929	2.3674661513430157	0.4730464437156278
1	3	undersample	0.8	500	10	31	0.3	1.0	0.7	0.7117138585178955	0.20332503504022142	0.5426829267961778	0.7272030651285273	3.1633332100616656	1.989329195207303	0.6288712037184319
1	1	undersample	0.8	500	10	31	0.3	1.0	1.0	0.7551747358643911	0.26560033564221386	0.7090909090479338	0.708812260530967	5.933387891876819	2.4351673802930494	0.41041768469124823
1	2	undersample	0.8	500	10	31	0.3	1.0	1.0	0.7610737314269695	0.22792098702266925	0.646341463375223	0.733333333327714	5.0258618438048055	2.4237803967142466	0.482261634279369
1	3	undersample	0.8	500	10	31	0.3	1.0	1.0	0.7148958041304551	0.20082672484209924	0.5487804877714157	0.7279693486534256	3.2546629858433915	2.0173479160580894	0.619833110919992
1	1	undersample	0.8	500	10	63	0.1	0.6	0.7	0.7582955996749099	0.2689735721476303	0.6969696969274564	0.6980842911823902	5.318020080897537	2.308490924742155	0.43408840817546207
1	2	undersample	0.8	500	10	63	0.1	0.6	0.7	0.7604149144939725	0.22754847044753354	0.6341463414247471	0.7172413793048488	4.396747786237329	2.242712591533361	0.5100844207134207
1	3	undersample	0.8	500	10	63	0.1	0.6	0.7	0.713727689001028	0.20099118500830765	0.5548780487466537	0.7164750957799504	3.1501294632759307	1.9570698055691897	0.6212664580561934
1	1	undersample	0.8	500	10	63	0.1	0.6	1.0	0.7591129687681412	0.2638025799910843	0.7212121211684114	0.6942528735578986	5.874141621211699	2.3588515973067357	0.4015653163770238
1	2	undersample	0.8	500	10	63	0.1	0.6	1.0	0.7590412111017661	0.22609147270905328	0.6402439023999851	0.7256704980787305	4.7076505880239665	2.333849894296937	0.49575681193452015
1	3	undersample	0.8	500	10	63	0.1	0.6	1.0	0.7142930567236707	0.20875152508792216	0.5487804877714157	0.7218390804542388	3.1561312172050653	1.9728884594525131	0.6250970863113563
1	1	undersample	0.8	500	10	63	0.1	1.0	0.7	0.7582955996749099	0.2689735721476303	0.6969696969274564	0.6980842911823902	5.318020080897537	2.308490924742155	0.43408840817546207
1	2	undersample	0.8	500	10	63	0.1	1.0	0.7	0.7604149144939725	0.22754847044753354	0.6341463414247471	0.7172413793048488	4.396747786237329	2.242712591533361	0.5100844207134207
1	3	undersample	0.8	500	10	63	0.1	1.0	0.7	0.713727689001028	0.20099118500830765	0.5548780487466537	0.7164750957799504	3.1501294632759307	1.9570698055691897	0.6212664580561934
1	1	undersample	0.8	500	10	63	0.1	1.0	1.0	0.7591129687681412	0.2638025799910843	0.7212121211684114	0.6942528735578986	5.874141621211699	2.3588515973067357	0.4015653163770238
1	2	undersample	0.8	500	10	63	0.1	1.0	1.0	0.7590412111017661	0.22609147270905328	0.6402439023999851	0.7256704980787305	4.7076505880239665	2.333849894296937	0.49575681193452015
1	3	undersample	0.8	500	10	63	0.1	1.0	1.0	0.7142930567236707	0.20875152508792216	0.5487804877714157	0.7218390804542388	3.1561312172050653	1.9728884594525131	0.6250970863113563
1	1	undersample	0.8	500	10	63	0.3	0.6	0.7	0.7496342737722048	0.2531712452209071	0.6969696969274564	0.6957854406076952	5.260453181219692	2.2910464095119254	0.4355226209571911
1	2	undersample	0.8	500	10	63	0.3	0.6	0.7	0.7673535183627698	0.24051077714208713	0.7012195121523647	0.7187739463546454	5.998442698385804	2.493437141148662	0.415680736907802
1	3	undersample	0.8	500	10	63	0.3	0.6	0.7	0.712283898701056	0.20032962331225504	0.5426829267961778	0.7249042145538322	3.1269822378000307	1.9727052749607472	0.6308655098337909
1	1	undersample	0.8	500	10	63	0.3	0.6	1.0	0.7551747358643911	0.26560033564221386	0.7090909090479338	0.708812260530967	5.933387891876819	2.4351673802930494	0.41041768469124823
1	2	undersample	0.8	500	10	63	0.3	0.6	1.0	0.7634753761330716	0.22927655706868608	0.6707317072761748	0.7340996168526123	5.623865679388193	2.52249234887137	0.4485335241696472
1	3	undersample	0.8	500	10	63	0.3	0.6	1.0	0.7181478366507803	0.2032640202736042	0.5670731706971297	0.7249042145538322	3.4516064391539527	2.061366186194938	0.597219349313808
1	1	undersample	0.8	500	10	63	0.3	1.0	0.7	0.7496342737722048	0.2531712452209071	0.6969696969274564	0.6957854406076952	5.260453181219692	2.2910464095119254	0.4355226209571911
1	2	undersample	0.8	500	10	63	0.3	1.0	0.7	0.7673535183627698	0.24051077714208713	0.7012195121523647	0.7187739463546454	5.998442698385804	2.493437141148662	0.415680736907802
1	3	undersample	0.8	500	10	63	0.3	1.0	0.7	0.712283898701056	0.20032962331225504	0.5426829267961778	0.7249042145538322	3.1269822378000307	1.9727052749607472	0.6308655098337909
1	1	undersample	0.8	500	10	63	0.3	1.0	1.0	0.7551747358643911	0.26560033564221386	0.7090909090479338	0.708812260530967	5.933387891876819	2.4351673802930494	0.41041768469124823
1	2	undersample	0.8	500	10	63	0.3	1.0	1.0	0.7634753761330716	0.22927655706868608	0.6707317072761748	0.7340996168526123	5.623865679388193	2.52249234887137	0.4485335241696472
1	3	undersample	0.8	500	10	63	0.3	1.0	1.0	0.7181478366507803	0.2032640202736042	0.5670731706971297	0.7249042145538322	3.4516064391539527	2.061366186194938	0.597219349313808
1	1	undersample	1.0	100	3	31	0.1	0.6	0.7	0.7673888308371066	0.24948380699077366	0.7878787878310376	0.6505747126386929	6.9154132280004905	2.2547846242980167	0.3260520348971002
1	2	undersample	1.0	100	3	31	0.1	0.6	0.7	0.8053733295953649	0.2763453874208484	0.8109756097066478	0.6628352490370665	8.434383742640183	2.405279861959842	0.2851755209400858
1	3	undersample	1.0	100	3	31	0.1	0.6	0.7	0.7472479207550696	0.23612814005274063	0.6646341463009369	0.6911877394583051	4.435731838125766	2.152227128588791	0.48520225360170904
1	1	undersample	1.0	100	3	31	0.1	0.6	1.0	0.7711830953210264	0.27001237138598433	0.7818181817707989	0.6467432950142012	6.560375713511352	2.2131728813767313	0.33735458339906627
1	2	undersample	1.0	100	3	31	0.1	0.6	1.0	0.7978039435566769	0.28534374902973286	0.7987804877561718	0.6590038314125748	7.671773556646855	2.3424910245772126	0.30533890639015715
1	3	undersample	1.0	100	3	31	0.1	0.6	1.0	0.7473694047285302	0.23899350129458552	0.652439024350461	0.6911877394583051	4.2015583271228305	2.112736722559639	0.5028459719112905
1	1	undersample	1.0	100	3	31	0.1	1.0	0.7	0.7673888308371066	0.24948380699077366	0.7878787878310376	0.6505747126386929	6.9154132280004905	2.2547846242980167	0.3260520348971002
1	2	undersample	1.0	100	3	31	0.1	1.0	0.7	0.8053733295953649	0.2763453874208484	0.8109756097066478	0.6628352490370665	8.434383742640183	2.405279861959842	0.2851755209400858
1	3	undersample	1.0	100	3	31	0.1	1.0	0.7	0.7472479207550696	0.23612814005274063	0.6646341463009369	0.6911877394583051	4.435731838125766	2.152227128588791	0.48520225360170904
1	1	undersample	1.0	100	3	31	0.1	1.0	1.0	0.7711830953210264	0.27001237138598433	0.7818181817707989	0.6467432950142012	6.560375713511352	2.2131728813767313	0.33735458339906627
1	2	undersample	1.0	100	3	31	0.1	1.0	1.0	0.7978039435566769	0.28534374902973286	0.7987804877561718	0.6590038314125748	7.671773556646855	2.3424910245772126	0.30533890639015715
1	3	undersample	1.0	100	3	31	0.1	1.0	1.0	0.7473694047285302	0.23899350129458552	0.652439024350461	0.6911877394583051	4.2015583271228305	2.112736722559639	0.5028459719112905
1	1	undersample	1.0	100	3	31	0.3	0.6	0.7	0.7509021246952281	0.25052988458071906	0.7515151514696051	0.657471264362778	5.805205198272896	2.1940206801374496	0.37794023590038467
1	2	undersample	1.0	100	3	31	0.3	0.6	0.7	0.7712737127371273	0.2514131089776175	0.7621951219047441	0.6674329501864565	6.432411394973319	2.291853926639864	0.356297774129737
1	3	undersample	1.0	100	3	31	0.3	0.6	0.7	0.7310344827586207	0.2187498977044443	0.6280487804495092	0.6980842911823902	3.9041772679284423	2.080212262247	0.53281705221059
1	1	undersample	1.0	100	3	31	0.3	0.6	1.0	0.7465459189597121	0.24158478822283833	0.7575757575298439	0.6467432950142012	5.721257906808236	2.144547365675127	0.3748384259885504
1	2	undersample	1.0	100	3	31	0.3	0.6	1.0	0.7559013176338661	0.24212273654035743	0.7317073170285544	0.6681992337113548	5.4923365410444625	2.205261016002013	0.4015159931658666
1	3	undersample	1.0	100	3	31	0.3	0.6	1.0	0.7270769087001214	0.21565359699539677	0.6280487804495092	0.6896551724085085	3.752276730251485	2.0237126717609946	0.5393292605320701
1	1	undersample	1.0	100	3	31	0.3	1.0	0.7	0.7509021246952281	0.25052988458071906	0.7515151514696051	0.657471264362778	5.805205198272896	2.1940206801374496	0.37794023590038467
1	2	undersample	1.0	100	3	31	0.3	1.0	0.7	0.7712737127371273	0.2514131089776175	0.7621951219047441	0.6674329501864565	6.432411394973319	2.291853926639864	0.356297774129737
1	3	undersample	1.0	100	3	31	0.3	1.0	0.7	0.7310344827586207	0.2187498977044443	0.6280487804495092	0.6980842911823902	3.9041772679284423	2.080212262247	0.53281705221059
1	1	undersample	1.0	100	3	31	0.3	1.0	1.0	0.7465459189597121	0.24158478822283833	0.7575757575298439	0.6467432950142012	5.721257906808236	2.144547365675127	0.3748384259885504
1	2	undersample	1.0	100	3	31	0.3	1.0	1.0	0.7559013176338661	0.24212273654035743	0.7317073170285544	0.6681992337113548	5.4923365410444625	2.205261016002013	0.4015159931658666
1	3	undersample	1.0	100	3	31	0.3	1.0	1.0	0.7270769087001214	0.21565359699539677	0.6280487804495092	0.6896551724085085	3.752276730251485	2.0237126717609946	0.5393292605320701
1	1	undersample	1.0	100	3	63	0.1	0.6	0.7	0.7673888308371066	0.24948380699077366	0.7878787878310376	0.6505747126386929	6.9154132280004905	2.2547846242980167	0.3260520348971002
1	2	undersample	1.0	100	3	63	0.1	0.6	0.7	0.8053733295953649	0.2763453874208484	0.8109756097066478	0.6628352490370665	8.434383742640183	2.405279861959842	0.2851755209400858
1	3	undersample	1.0	100	3	63	0.1	0.6	0.7	0.7472479207550696	0.23612814005274063	0.6646341463009369	0.6911877394583051	4.435731838125766	2.152227128588791	0.48520225360170904
1	1	undersample	1.0	100	3	63	0.1	0.6	1.0	0.7711830953210264	0.27001237138598433	0.7818181817707989	0.6467432950142012	6.560375713511352	2.2131728813767313	0.33735458339906627
1	2	undersample	1.0	100	3	63	0.1	0.6	1.0	0.7978039435566769	0.28534374902973286	0.7987804877561718	0.6590038314125748	7.671773556646855	2.3424910245772126	0.30533890639015715
1	3	undersample	1.0	100	3	63	0.1	0.6	1.0	0.7473694047285302	0.23899350129458552	0.652439024350461	0.6911877394583051	4.2015583271228305	2.112736722559639	0.5028459719112905
1	1	undersample	1.0	100	3	63	0.1	1.0	0.7	0.7673888308371066	0.24948380699077366	0.7878787878310376	0.6505747126386929	6.9154132280004905	2.2547846242980167	0.3260520348971002
1	2	undersample	1.0	100	3	63	0.1	1.0	0.7	0.8053733295953649	0.2763453874208484	0.8109756097066478	0.6628352490370665	8.434383742640183	2.405279861959842	0.2851755209400858
1	3	undersample	1.0	100	3	63	0.1	1.0	0.7	0.7472479207550696	0.23612814005274063	0.6646341463009369	0.6911877394583051	4.435731838125766	2.152227128588791	0.48520225360170904
1	1	undersample	1.0	100	3	63	0.1	1.0	1.0	0.7711830953210264	0.27001237138598433	0.7818181817707989	0.6467432950142012	6.560375713511352	2.2131728813767313	0.33735458339906627
1	2	undersample	1.0	100	3	63	0.1	1.0	1.0	0.7978039435566769	0.28534374902973286	0.7987804877561718	0.6590038314125748	7.671773556646855	2.3424910245772126	0.30533890639015715
1	3	undersample	1.0	100	3	63	0.1	1.0	1.0	0.7473694047285302	0.23899350129458552	0.652439024350461	0.6911877394583051	4.2015583271228305	2.112736722559639	0.5028459719112905
1	1	undersample	1.0	100	3	63	0.3	0.6	0.7	0.7509021246952281	0.25052988458071906	0.7515151514696051	0.657471264362778	5.805205198272896	2.1940206801374496	0.37794023590038467
1	2	undersample	1.0	100	3	63	0.3	0.6	0.7	0.7712737127371273	0.2514131089776175	0.7621951219047441	0.6674329501864565	6.432411394973319	2.291853926639864	0.356297774129737
1	3	undersample	1.0	100	3	63	0.3	0.6	0.7	0.7310344827586207	0.2187498977044443	0.6280487804495092	0.6980842911823902	3.9041772679284423	2.080212262247	0.53281705221059
1	1	undersample	1.0	100	3	63	0.3	0.6	1.0	0.7465459189597121	0.24158478822283833	0.7575757575298439	0.6467432950142012	5.721257906808236	2.144547365675127	0.3748384259885504
1	2	undersample	1.0	100	3	63	0.3	0.6	1.0	0.7559013176338661	0.24212273654035743	0.7317073170285544	0.6681992337113548	5.4923365410444625	2.205261016002013	0.4015159931658666
1	3	undersample	1.0	100	3	63	0.3	0.6	1.0	0.7270769087001214	0.21565359699539677	0.6280487804495092	0.6896551724085085	3.752276730251485	2.0237126717609946	0.5393292605320701
1	1	undersample	1.0	100	3	63	0.3	1.0	0.7	0.7509021246952281	0.25052988458071906	0.7515151514696051	0.657471264362778	5.805205198272896	2.1940206801374496	0.37794023590038467
1	2	undersample	1.0	100	3	63	0.3	1.0	0.7	0.7712737127371273	0.2514131089776175	0.7621951219047441	0.6674329501864565	6.432411394973319	2.291853926639864	0.356297774129737
1	3	undersample	1.0	100	3	63	0.3	1.0	0.7	0.7310344827586207	0.2187498977044443	0.6280487804495092	0.6980842911823902	3.9041772679284423	2.080212262247	0.53281705221059
1	1	undersample	1.0	100	3	63	0.3	1.0	1.0	0.7465459189597121	0.24158478822283833	0.7575757575298439	0.6467432950142012	5.721257906808236	2.144547365675127	0.3748384259885504
1	2	undersample	1.0	100	3	63	0.3	1.0	1.0	0.7559013176338661	0.24212273654035743	0.7317073170285544	0.6681992337113548	5.4923365410444625	2.205261016002013	0.4015159931658666
1	3	undersample	1.0	100	3	63	0.3	1.0	1.0	0.7270769087001214	0.21565359699539677	0.6280487804495092	0.6896551724085085	3.752276730251485	2.0237126717609946	0.5393292605320701
1	1	undersample	1.0	100	5	31	0.1	0.6	0.7	0.7554533844189016	0.24043046468032953	0.7454545454093664	0.652873563213388	5.508041410231082	2.1475014430911896	0.38988475722456123
1	2	undersample	1.0	100	5	31	0.1	0.6	0.7	0.79053826745164	0.2736026197011576	0.7499999999542682	0.6727969348607449	6.168618002481322	2.292154496515884	0.3715831380558314
1	3	undersample	1.0	100	5	31	0.1	0.6	0.7	0.7359452387627324	0.22531063511211585	0.646341463375223	0.6950191570827968	4.164875945351992	2.1192853819931217	0.5088471705164442
1	1	undersample	1.0	100	5	31	0.1	0.6	1.0	0.7617508417508417	0.25596381495133674	0.7515151514696051	0.6628352490370665	5.945676028115222	2.228925553558142	0.3748817600490672
1	2	undersample	1.0	100	5	31	0.1	0.6	1.0	0.7817727315204187	0.26490577772066454	0.7439024389790303	0.6620689655121681	5.690961868068567	2.201343886905947	0.38681401861921694
1	3	undersample	1.0	100	5	31	0.1	0.6	1.0	0.7353798710400896	0.22147142087721364	0.6646341463009369	0.6934865900330002	4.483863461087449	2.1683688315261804	0.48359384836434394
1	1	undersample	1.0	100	5	31	0.1	1.0	0.7	0.7554533844189016	0.24043046468032953	0.7454545454093664	0.652873563213388	5.508041410231082	2.1475014430911896	0.38988475722456123
1	2	undersample	1.0	100	5	31	0.1	1.0	0.7	0.79053826745164	0.2736026197011576	0.7499999999542682	0.6727969348607449	6.168618002481322	2.292154496515884	0.3715831380558314
1	3	undersample	1.0	100	5	31	0.1	1.0	0.7	0.7359452387627324	0.22531063511211585	0.646341463375223	0.6950191570827968	4.164875945351992	2.1192853819931217	0.5088471705164442
1	1	undersample	1.0	100	5	31	0.1	1.0	1.0	0.7617508417508417	0.25596381495133674	0.7515151514696051	0.6628352490370665	5.945676028115222	2.228925553558142	0.3748817600490672
1	2	undersample	1.0	100	5	31	0.1	1.0	1.0	0.7817727315204187	0.26490577772066454	0.7439024389790303	0.6620689655121681	5.690961868068567	2.201343886905947	0.38681401861921694
1	3	undersample	1.0	100	5	31	0.1	1.0	1.0	0.7353798710400896	0.22147142087721364	0.6646341463009369	0.6934865900330002	4.483863461087449	2.1683688315261804	0.48359384836434394
1	1	undersample	1.0	100	5	31	0.3	0.6	0.7	0.7403181237663996	0.25833391155532665	0.7212121211684114	0.6482758620639979	4.768115768000427	2.0505049920531455	0.430045125609837
1	2	undersample	1.0	100	5	31	0.3	0.6	0.7	0.750415848986076	0.23276299387003738	0.7134146341028406	0.6590038314125748	4.810901087193621	2.09214847233232	0.43487662421339407
1	3	undersample	1.0	100	5	31	0.3	0.6	0.7	0.7154892066162041	0.2078535724717675	0.646341463375223	0.6850574712591184	3.9753333551510712	2.0522520265418938	0.5162465140512902
1	1	undersample	1.0	100	5	31	0.3	0.6	1.0	0.7434204110066179	0.2479725653435531	0.7333333332888888	0.6482758620639979	5.068627260576165	2.0849672608271477	0.41134751145695236
1	2	undersample	1.0	100	5	31	0.3	0.6	1.0	0.7600037379684141	0.24886287706746646	0.7195121950780785	0.6659003831366598	5.112784005366145	2.153585748757472	0.4212158572255989
1	3	undersample	1.0	100	5	31	0.3	0.6	1.0	0.7154284646294738	0.201090543242557	0.646341463375223	0.6812260536346266	3.9055867288415804	2.02758553661265	0.5191500377097441
1	1	undersample	1.0	100	5	31	0.3	1.0	0.7	0.7403181237663996	0.25833391155532665	0.7212121211684114	0.6482758620639979	4.768115768000427	2.0505049920531455	0.430045125609837
1	2	undersample	1.0	100	5	31	0.3	1.0	0.7	0.750415848986076	0.23276299387003738	0.7134146341028406	0.6590038314125748	4.810901087193621	2.09214847233232	0.43487662421339407
1	3	undersample	1.0	100	5	31	0.3	1.0	0.7	0.7154892066162041	0.2078535724717675	0.646341463375223	0.6850574712591184	3.9753333551510712	2.0522520265418938	0.5162465140512902
1	1	undersample	1.0	100	5	31	0.3	1.0	1.0	0.7434204110066179	0.2479725653435531	0.7333333332888888	0.6482758620639979	5.068627260576165	2.0849672608271477	0.41134751145695236
1	2	undersample	1.0	100	5	31	0.3	1.0	1.0	0.7600037379684141	0.24886287706746646	0.7195121950780785	0.6659003831366598	5.112784005366145	2.153585748757472	0.4212158572255989
1	3	undersample	1.0	100	5	31	0.3	1.0	1.0	0.7154284646294738	0.201090543242557	0.646341463375223	0.6812260536346266	3.9055867288415804	2.02758553661265	0.5191500377097441
1	1	undersample	1.0	100	5	63	0.1	0.6	0.7	0.7554533844189016	0.24043046468032953	0.7454545454093664	0.652873563213388	5.508041410231082	2.1475014430911896	0.38988475722456123
1	2	undersample	1.0	100	5	63	0.1	0.6	0.7	0.79053826745164	0.2736026197011576	0.7499999999542682	0.6727969348607449	6.168618002481322	2.292154496515884	0.3715831380558314
1	3	undersample	1.0	100	5	63	0.1	0.6	0.7	0.7359452387627324	0.22531063511211585	0.646341463375223	0.6950191570827968	4.164875945351992	2.1192853819931217	0.5088471705164442
1	1	undersample	1.0	100	5	63	0.1	0.6	1.0	0.7617508417508417	0.25596381495133674	0.7515151514696051	0.6628352490370665	5.945676028115222	2.228925553558142	0.3748817600490672
1	2	undersample	1.0	100	5	63	0.1	0.6	1.0	0.7817727315204187	0.26490577772066454	0.7439024389790303	0.6620689655121681	5.690961868068567	2.201343886905947	0.38681401861921694
1	3	undersample	1.0	100	5	63	0.1	0.6	1.0	0.7353798710400896	0.22147142087721364	0.6646341463009369	0.6934865900330002	4.483863461087449	2.1683688315261804	0.48359384836434394
1	1	undersample	1.0	100	5	63	0.1	1.0	0.7	0.7554533844189016	0.24043046468032953	0.7454545454093664	0.652873563213388	5.508041410231082	2.1475014430911896	0.38988475722456123
1	2	undersample	1.0	100	5	63	0.1	1.0	0.7	0.79053826745164	0.2736026197011576	0.7499999999542682	0.6727969348607449	6.168618002481322	2.292154496515884	0.3715831380558314
1	3	undersample	1.0	100	5	63	0.1	1.0	0.7	0.7359452387627324	0.22531063511211585	0.646341463375223	0.6950191570827968	4.164875945351992	2.1192853819931217	0.5088471705164442
1	1	undersample	1.0	100	5	63	0.1	1.0	1.0	0.7617508417508417	0.25596381495133674	0.7515151514696051	0.6628352490370665	5.945676028115222	2.228925553558142	0.3748817600490672
1	2	undersample	1.0	100	5	63	0.1	1.0	1.0	0.7817727315204187	0.26490577772066454	0.7439024389790303	0.6620689655121681	5.690961868068567	2.201343886905947	0.38681401861921694
1	3	undersample	1.0	100	5	63	0.1	1.0	1.0	0.7353798710400896	0.22147142087721364	0.6646341463009369	0.6934865900330002	4.483863461087449	2.1683688315261804	0.48359384836434394
1	1	undersample	1.0	100	5	63	0.3	0.6	0.7	0.7403181237663996	0.25833391155532665	0.7212121211684114	0.6482758620639979	4.768115768000427	2.0505049920531455	0.430045125609837
1	2	undersample	1.0	100	5	63	0.3	0.6	0.7	0.750415848986076	0.23276299387003738	0.7134146341028406	0.6590038314125748	4.810901087193621	2.09214847233232	0.43487662421339407
1	3	undersample	1.0	100	5	63	0.3	0.6	0.7	0.7154892066162041	0.2078535724717675	0.646341463375223	0.6850574712591184	3.9753333551510712	2.0522520265418938	0.5162465140512902
1	1	undersample	1.0	100	5	63	0.3	0.6	1.0	0.7434204110066179	0.2479725653435531	0.7333333332888888	0.6482758620639979	5.068627260576165	2.0849672608271477	0.41134751145695236
1	2	undersample	1.0	100	5	63	0.3	0.6	1.0	0.7600037379684141	0.24886287706746646	0.7195121950780785	0.6659003831366598	5.112784005366145	2.153585748757472	0.4212158572255989
1	3	undersample	1.0	100	5	63	0.3	0.6	1.0	0.7154284646294738	0.201090543242557	0.646341463375223	0.6812260536346266	3.9055867288415804	2.02758553661265	0.5191500377097441
1	1	undersample	1.0	100	5	63	0.3	1.0	0.7	0.7403181237663996	0.25833391155532665	0.7212121211684114	0.6482758620639979	4.768115768000427	2.0505049920531455	0.430045125609837
1	2	undersample	1.0	100	5	63	0.3	1.0	0.7	0.750415848986076	0.23276299387003738	0.7134146341028406	0.6590038314125748	4.810901087193621	2.09214847233232	0.43487662421339407
1	3	undersample	1.0	100	5	63	0.3	1.0	0.7	0.7154892066162041	0.2078535724717675	0.646341463375223	0.6850574712591184	3.9753333551510712	2.0522520265418938	0.5162465140512902
1	1	undersample	1.0	100	5	63	0.3	1.0	1.0	0.7434204110066179	0.2479725653435531	0.7333333332888888	0.6482758620639979	5.068627260576165	2.0849672608271477	0.41134751145695236
1	2	undersample	1.0	100	5	63	0.3	1.0	1.0	0.7600037379684141	0.24886287706746646	0.7195121950780785	0.6659003831366598	5.112784005366145	2.153585748757472	0.4212158572255989
1	3	undersample	1.0	100	5	63	0.3	1.0	1.0	0.7154284646294738	0.201090543242557	0.646341463375223	0.6812260536346266	3.9055867288415804	2.02758553661265	0.5191500377097441
1	1	undersample	1.0	100	10	31	0.1	0.6	0.7	0.7576965052827123	0.26109174019906545	0.7212121211684114	0.6521072796884897	4.849118763120813	2.0730876455010234	0.42751842103277976
1	2	undersample	1.0	100	10	31	0.1	0.6	0.7	0.7771750303709934	0.24263514425001437	0.7499999999542682	0.6758620689603383	6.255318877723235	2.3138297156718775	0.3698979537811923
1	3	undersample	1.0	100	10	31	0.1	0.6	0.7	0.7293477245117279	0.22504050902562736	0.6585365853256989	0.6758620689603383	4.021276450775809	2.0316553601021363	0.5052264734242313
1	1	undersample	1.0	100	10	31	0.1	0.6	1.0	0.7503541158713571	0.2374977700856918	0.7030303029876951	0.6613026819872697	4.622217947464543	2.075688955424151	0.4490677273970959
1	2	undersample	1.0	100	10	31	0.1	0.6	1.0	0.7700308382394169	0.2538221025962745	0.7378048780037924	0.6896551724085085	6.253229697250941	2.37737119692311	0.38018292138476195
1	3	undersample	1.0	100	10	31	0.1	0.6	1.0	0.7273432389496309	0.21333710299503875	0.6646341463009369	0.6835249042093217	4.280343224677616	2.100115093224857	0.4906417406701304
1	1	undersample	1.0	100	10	31	0.1	1.0	0.7	0.7576965052827123	0.26109174019906545	0.7212121211684114	0.6521072796884897	4.849118763120813	2.0730876455010234	0.42751842103277976
1	2	undersample	1.0	100	10	31	0.1	1.0	0.7	0.7771750303709934	0.24263514425001437	0.7499999999542682	0.6758620689603383	6.255318877723235	2.3138297156718775	0.3698979537811923
1	3	undersample	1.0	100	10	31	0.1	1.0	0.7	0.7293477245117279	0.22504050902562736	0.6585365853256989	0.6758620689603383	4.021276450775809	2.0316553601021363	0.5052264734242313
1	1	undersample	1.0	100	10	31	0.1	1.0	1.0	0.7503541158713571	0.2374977700856918	0.7030303029876951	0.6613026819872697	4.622217947464543	2.075688955424151	0.4490677273970959
1	2	undersample	1.0	100	10	31	0.1	1.0	1.0	0.7700308382394169	0.2538221025962745	0.7378048780037924	0.6896551724085085	6.253229697250941	2.37737119692311	0.38018292138476195
1	3	undersample	1.0	100	10	31	0.1	1.0	1.0	0.7273432389496309	0.21333710299503875	0.6646341463009369	0.6835249042093217	4.280343224677616	2.100115093224857	0.4906417406701304
1	1	undersample	1.0	100	10	31	0.3	0.6	0.7	0.7507395797050969	0.231597653472621	0.7272727272286501	0.6620689655121681	5.2244895921192285	2.1521335168566837	0.41193181202966284
1	2	undersample	1.0	100	10	31	0.3	0.6	0.7	0.7589430894308942	0.23707038878362122	0.7378048780037924	0.6758620689603383	5.867392133060693	2.2762064682625787	0.3879417564002641
1	3	undersample	1.0	100	10	31	0.3	0.6	0.7	0.7173955705074293	0.21159155239991195	0.6585365853256989	0.6727969348607449	3.9655401732970996	2.0126234603554103	0.5075281885309051
1	1	undersample	1.0	100	10	31	0.3	0.6	1.0	0.7397097410890514	0.24340471864272814	0.7151515151081727	0.655172413788083	4.770212589590456	2.073939333639265	0.4347687334654399
1	2	undersample	1.0	100	10	31	0.3	0.6	1.0	0.754747219885992	0.23781185496449403	0.7317073170285544	0.6544061302631847	5.164281197110741	2.1172461664708337	0.4099788594030389
1	3	undersample	1.0	100	10	31	0.3	0.6	1.0	0.7233669750490608	0.20798748397948583	0.6646341463009369	0.6789272030599316	4.190670272929154	2.070041847003872	0.4939643709191828
1	1	undersample	1.0	100	10	31	0.3	1.0	0.7	0.7507395797050969	0.231597653472621	0.7272727272286501	0.6620689655121681	5.2244895921192285	2.1521335168566837	0.41193181202966284
1	2	undersample	1.0	100	10	31	0.3	1.0	0.7	0.7589430894308942	0.23707038878362122	0.7378048780037924	0.6758620689603383	5.867392133060693	2.2762064682625787	0.3879417564002641
1	3	undersample	1.0	100	10	31	0.3	1.0	0.7	0.7173955705074293	0.21159155239991195	0.6585365853256989	0.6727969348607449	3.9655401732970996	2.0126234603554103	0.5075281885309051
1	1	undersample	1.0	100	10	31	0.3	1.0	1.0	0.7397097410890514	0.24340471864272814	0.7151515151081727	0.655172413788083	4.770212589590456	2.073939333639265	0.4347687334654399
1	2	undersample	1.0	100	10	31	0.3	1.0	1.0	0.754747219885992	0.23781185496449403	0.7317073170285544	0.6544061302631847	5.164281197110741	2.1172461664708337	0.4099788594030389
1	3	undersample	1.0	100	10	31	0.3	1.0	1.0	0.7233669750490608	0.20798748397948583	0.6646341463009369	0.6789272030599316	4.190670272929154	2.070041847003872	0.4939643709191828
1	1	undersample	1.0	100	10	63	0.1	0.6	0.7	0.7576965052827123	0.26109174019906545	0.7212121211684114	0.6521072796884897	4.849118763120813	2.0730876455010234	0.42751842103277976
1	2	undersample	1.0	100	10	63	0.1	0.6	0.7	0.7771750303709934	0.24263514425001437	0.7499999999542682	0.6758620689603383	6.255318877723235	2.3138297156718775	0.3698979537811923
1	3	undersample	1.0	100	10	63	0.1	0.6	0.7	0.7293477245117279	0.22504050902562736	0.6585365853256989	0.6758620689603383	4.021276450775809	2.0316553601021363	0.5052264734242313
1	1	undersample	1.0	100	10	63	0.1	0.6	1.0	0.7503541158713571	0.2374977700856918	0.7030303029876951	0.6613026819872697	4.622217947464543	2.075688955424151	0.4490677273970959
1	2	undersample	1.0	100	10	63	0.1	0.6	1.0	0.7700308382394169	0.2538221025962745	0.7378048780037924	0.6896551724085085	6.253229697250941	2.37737119692311	0.38018292138476195
1	3	undersample	1.0	100	10	63	0.1	0.6	1.0	0.7273432389496309	0.21333710299503875	0.6646341463009369	0.6835249042093217	4.280343224677616	2.100115093224857	0.4906417406701304
1	1	undersample	1.0	100	10	63	0.1	1.0	0.7	0.7576965052827123	0.26109174019906545	0.7212121211684114	0.6521072796884897	4.849118763120813	2.0730876455010234	0.42751842103277976
1	2	undersample	1.0	100	10	63	0.1	1.0	0.7	0.7771750303709934	0.24263514425001437	0.7499999999542682	0.6758620689603383	6.255318877723235	2.3138297156718775	0.3698979537811923
1	3	undersample	1.0	100	10	63	0.1	1.0	0.7	0.7293477245117279	0.22504050902562736	0.6585365853256989	0.6758620689603383	4.021276450775809	2.0316553601021363	0.5052264734242313
1	1	undersample	1.0	100	10	63	0.1	1.0	1.0	0.7503541158713571	0.2374977700856918	0.7030303029876951	0.6613026819872697	4.622217947464543	2.075688955424151	0.4490677273970959
1	2	undersample	1.0	100	10	63	0.1	1.0	1.0	0.7700308382394169	0.2538221025962745	0.7378048780037924	0.6896551724085085	6.253229697250941	2.37737119692311	0.38018292138476195
1	3	undersample	1.0	100	10	63	0.1	1.0	1.0	0.7273432389496309	0.21333710299503875	0.6646341463009369	0.6835249042093217	4.280343224677616	2.100115093224857	0.4906417406701304
1	1	undersample	1.0	100	10	63	0.3	0.6	0.7	0.7507395797050969	0.231597653472621	0.7272727272286501	0.6620689655121681	5.2244895921192285	2.1521335168566837	0.41193181202966284
1	2	undersample	1.0	100	10	63	0.3	0.6	0.7	0.7589430894308942	0.23707038878362122	0.7378048780037924	0.6758620689603383	5.867392133060693	2.2762064682625787	0.3879417564002641
1	3	undersample	1.0	100	10	63	0.3	0.6	0.7	0.7173955705074293	0.21159155239991195	0.6585365853256989	0.6727969348607449	3.9655401732970996	2.0126234603554103	0.5075281885309051
1	1	undersample	1.0	100	10	63	0.3	0.6	1.0	0.7397097410890514	0.24340471864272814	0.7151515151081727	0.655172413788083	4.770212589590456	2.073939333639265	0.4347687334654399
1	2	undersample	1.0	100	10	63	0.3	0.6	1.0	0.754747219885992	0.23781185496449403	0.7317073170285544	0.6544061302631847	5.164281197110741	2.1172461664708337	0.4099788594030389
1	3	undersample	1.0	100	10	63	0.3	0.6	1.0	0.7233669750490608	0.20798748397948583	0.6646341463009369	0.6789272030599316	4.190670272929154	2.070041847003872	0.4939643709191828
1	1	undersample	1.0	100	10	63	0.3	1.0	0.7	0.7507395797050969	0.231597653472621	0.7272727272286501	0.6620689655121681	5.2244895921192285	2.1521335168566837	0.41193181202966284
1	2	undersample	1.0	100	10	63	0.3	1.0	0.7	0.7589430894308942	0.23707038878362122	0.7378048780037924	0.6758620689603383	5.867392133060693	2.2762064682625787	0.3879417564002641
1	3	undersample	1.0	100	10	63	0.3	1.0	0.7	0.7173955705074293	0.21159155239991195	0.6585365853256989	0.6727969348607449	3.9655401732970996	2.0126234603554103	0.5075281885309051
1	1	undersample	1.0	100	10	63	0.3	1.0	1.0	0.7397097410890514	0.24340471864272814	0.7151515151081727	0.655172413788083	4.770212589590456	2.073939333639265	0.4347687334654399
1	2	undersample	1.0	100	10	63	0.3	1.0	1.0	0.754747219885992	0.23781185496449403	0.7317073170285544	0.6544061302631847	5.164281197110741	2.1172461664708337	0.4099788594030389
1	3	undersample	1.0	100	10	63	0.3	1.0	1.0	0.7233669750490608	0.20798748397948583	0.6646341463009369	0.6789272030599316	4.190670272929154	2.070041847003872	0.4939643709191828
1	1	undersample	1.0	300	3	31	0.1	0.6	0.7	0.7553697898525485	0.2457893948597215	0.7515151514696051	0.657471264362778	5.805205198272896	2.1940206801374496	0.37794023590038467
1	2	undersample	1.0	300	3	31	0.1	0.6	0.7	0.7765115409774788	0.24488098104747466	0.7499999999542682	0.6712643678109482	6.125873864666205	2.281468461892406	0.37243150137208764
1	3	undersample	1.0	300	3	31	0.1	0.6	0.7	0.7337164750957854	0.22660826315328045	0.6402439023999851	0.6957854406076952	4.070358040122783	2.104580012978761	0.5170503310838217
1	1	undersample	1.0	300	3	31	0.1	0.6	1.0	0.7578358295599675	0.2532791558846987	0.7636363635900826	0.6582375478876764	6.222490251410182	2.2344067832092867	0.3590856121434675
1	2	undersample	1.0	300	3	31	0.1	0.6	1.0	0.769259882253995	0.24476153467161615	0.7256097560533165	0.6750957854354399	5.494706274685964	2.2333035436082307	0.40644638257552845
1	3	undersample	1.0	300	3	31	0.1	0.6	1.0	0.723717409587889	0.21767158491597424	0.6341463414247471	0.6942528735578986	3.935839451518567	2.0740875901705587	0.5269746330765391
1	1	undersample	1.0	300	3	31	0.1	1.0	0.7	0.7553697898525485	0.2457893948597215	0.7515151514696051	0.657471264362778	5.805205198272896	2.1940206801374496	0.37794023590038467
1	2	undersample	1.0	300	3	31	0.1	1.0	0.7	0.7765115409774788	0.24488098104747466	0.7499999999542682	0.6712643678109482	6.125873864666205	2.281468461892406	0.37243150137208764
1	3	undersample	1.0	300	3	31	0.1	1.0	0.7	0.7337164750957854	0.22660826315328045	0.6402439023999851	0.6957854406076952	4.070358040122783	2.104580012978761	0.5170503310838217
1	1	undersample	1.0	300	3	31	0.1	1.0	1.0	0.7578358295599675	0.2532791558846987	0.7636363635900826	0.6582375478876764	6.222490251410182	2.2344067832092867	0.3590856121434675
1	2	undersample	1.0	300	3	31	0.1	1.0	1.0	0.769259882253995	0.24476153467161615	0.7256097560533165	0.6750957854354399	5.494706274685964	2.2333035436082307	0.40644638257552845
1	3	undersample	1.0	300	3	31	0.1	1.0	1.0	0.723717409587889	0.21767158491597424	0.6341463414247471	0.6942528735578986	3.935839451518567	2.0740875901705587	0.5269746330765391
1	1	undersample	1.0	300	3	31	0.3	0.6	0.7	0.7398258446534308	0.24000704854127186	0.7090909090479338	0.6475095785390996	4.4775813631700965	2.011660021831228	0.4492737962512809
1	2	undersample	1.0	300	3	31	0.3	0.6	0.7	0.7559854219231846	0.2464780026075719	0.7195121950780785	0.6674329501864565	5.148166498652434	2.163510106748032	0.4202486566494459
1	3	undersample	1.0	300	3	31	0.3	0.6	0.7	0.7225212596953554	0.20910497339384698	0.6219512194742712	0.6835249042093217	3.553229586592313	1.9652453165957378	0.5530870531077023
1	1	undersample	1.0	300	3	31	0.3	0.6	1.0	0.7392313944038083	0.23618144366681706	0.7636363635900826	0.6398467432901161	5.739770640793638	2.1203094187264964	0.36940663556472964
1	2	undersample	1.0	300	3	31	0.3	0.6	1.0	0.7372348378656199	0.22475105779828292	0.7012195121523647	0.6620689655121681	4.598083962064514	2.07503727044413	0.45128302170706996
1	3	undersample	1.0	300	3	31	0.3	0.6	1.0	0.7158723483786561	0.21170393964715914	0.6341463414247471	0.6888888888836101	3.8380950974380523	2.038327460455862	0.5310778837750801
1	1	undersample	1.0	300	3	31	0.3	1.0	0.7	0.7398258446534308	0.24000704854127186	0.7090909090479338	0.6475095785390996	4.4775813631700965	2.011660021831228	0.4492737962512809
1	2	undersample	1.0	300	3	31	0.3	1.0	0.7	0.7559854219231846	0.2464780026075719	0.7195121950780785	0.6674329501864565	5.148166498652434	2.163510106748032	0.4202486566494459
1	3	undersample	1.0	300	3	31	0.3	1.0	0.7	0.7225212596953554	0.20910497339384698	0.6219512194742712	0.6835249042093217	3.553229586592313	1.9652453165957378	0.5530870531077023
1	1	undersample	1.0	300	3	31	0.3	1.0	1.0	0.7392313944038083	0.23618144366681706	0.7636363635900826	0.6398467432901161	5.739770640793638	2.1203094187264964	0.36940663556472964
1	2	undersample	1.0	300	3	31	0.3	1.0	1.0	0.7372348378656199	0.22475105779828292	0.7012195121523647	0.6620689655121681	4.598083962064514	2.07503727044413	0.45128302170706996
1	3	undersample	1.0	300	3	31	0.3	1.0	1.0	0.7158723483786561	0.21170393964715914	0.6341463414247471	0.6888888888836101	3.8380950974380523	2.038327460455862	0.5310778837750801
1	1	undersample	1.0	300	3	63	0.1	0.6	0.7	0.7553697898525485	0.2457893948597215	0.7515151514696051	0.657471264362778	5.805205198272896	2.1940206801374496	0.37794023590038467
1	2	undersample	1.0	300	3	63	0.1	0.6	0.7	0.7765115409774788	0.24488098104747466	0.7499999999542682	0.6712643678109482	6.125873864666205	2.281468461892406	0.37243150137208764
1	3	undersample	1.0	300	3	63	0.1	0.6	0.7	0.7337164750957854	0.22660826315328045	0.6402439023999851	0.6957854406076952	4.070358040122783	2.104580012978761	0.5170503310838217
1	1	undersample	1.0	300	3	63	0.1	0.6	1.0	0.7578358295599675	0.2532791558846987	0.7636363635900826	0.6582375478876764	6.222490251410182	2.2344067832092867	0.3590856121434675
1	2	undersample	1.0	300	3	63	0.1	0.6	1.0	0.769259882253995	0.24476153467161615	0.7256097560533165	0.6750957854354399	5.494706274685964	2.2333035436082307	0.40644638257552845
1	3	undersample	1.0	300	3	63	0.1	0.6	1.0	0.723717409587889	0.21767158491597424	0.6341463414247471	0.6942528735578986	3.935839451518567	2.0740875901705587	0.5269746330765391
1	1	undersample	1.0	300	3	63	0.1	1.0	0.7	0.7553697898525485	0.2457893948597215	0.7515151514696051	0.657471264362778	5.805205198272896	2.1940206801374496	0.37794023590038467
1	2	undersample	1.0	300	3	63	0.1	1.0	0.7	0.7765115409774788	0.24488098104747466	0.7499999999542682	0.6712643678109482	6.125873864666205	2.281468461892406	0.37243150137208764
1	3	undersample	1.0	300	3	63	0.1	1.0	0.7	0.7337164750957854	0.22660826315328045	0.6402439023999851	0.6957854406076952	4.070358040122783	2.104580012978761	0.5170503310838217
1	1	undersample	1.0	300	3	63	0.1	1.0	1.0	0.7578358295599675	0.2532791558846987	0.7636363635900826	0.6582375478876764	6.222490251410182	2.2344067832092867	0.3590856121434675
1	2	undersample	1.0	300	3	63	0.1	1.0	1.0	0.769259882253995	0.24476153467161615	0.7256097560533165	0.6750957854354399	5.494706274685964	2.2333035436082307	0.40644638257552845
1	3	undersample	1.0	300	3	63	0.1	1.0	1.0	0.723717409587889	0.21767158491597424	0.6341463414247471	0.6942528735578986	3.935839451518567	2.0740875901705587	0.5269746330765391
1	1	undersample	1.0	300	3	63	0.3	0.6	0.7	0.7398258446534308	0.24000704854127186	0.7090909090479338	0.6475095785390996	4.4775813631700965	2.011660021831228	0.4492737962512809
1	2	undersample	1.0	300	3	63	0.3	0.6	0.7	0.7559854219231846	0.2464780026075719	0.7195121950780785	0.6674329501864565	5.148166498652434	2.163510106748032	0.4202486566494459
1	3	undersample	1.0	300	3	63	0.3	0.6	0.7	0.7225212596953554	0.20910497339384698	0.6219512194742712	0.6835249042093217	3.553229586592313	1.9652453165957378	0.5530870531077023
1	1	undersample	1.0	300	3	63	0.3	0.6	1.0	0.7392313944038083	0.23618144366681706	0.7636363635900826	0.6398467432901161	5.739770640793638	2.1203094187264964	0.36940663556472964
1	2	undersample	1.0	300	3	63	0.3	0.6	1.0	0.7372348378656199	0.22475105779828292	0.7012195121523647	0.6620689655121681	4.598083962064514	2.07503727044413	0.45128302170706996
1	3	undersample	1.0	300	3	63	0.3	0.6	1.0	0.7158723483786561	0.21170393964715914	0.6341463414247471	0.6888888888836101	3.8380950974380523	2.038327460455862	0.5310778837750801
1	1	undersample	1.0	300	3	63	0.3	1.0	0.7	0.7398258446534308	0.24000704854127186	0.7090909090479338	0.6475095785390996	4.4775813631700965	2.011660021831228	0.4492737962512809
1	2	undersample	1.0	300	3	63	0.3	1.0	0.7	0.7559854219231846	0.2464780026075719	0.7195121950780785	0.6674329501864565	5.148166498652434	2.163510106748032	0.4202486566494459
1	3	undersample	1.0	300	3	63	0.3	1.0	0.7	0.7225212596953554	0.20910497339384698	0.6219512194742712	0.6835249042093217	3.553229586592313	1.9652453165957378	0.5530870531077023
1	1	undersample	1.0	300	3	63	0.3	1.0	1.0	0.7392313944038083	0.23618144366681706	0.7636363635900826	0.6398467432901161	5.739770640793638	2.1203094187264964	0.36940663556472964
1	2	undersample	1.0	300	3	63	0.3	1.0	1.0	0.7372348378656199	0.22475105779828292	0.7012195121523647	0.6620689655121681	4.598083962064514	2.07503727044413	0.45128302170706996
1	3	undersample	1.0	300	3	63	0.3	1.0	1.0	0.7158723483786561	0.21170393964715914	0.6341463414247471	0.6888888888836101	3.8380950974380523	2.038327460455862	0.5310778837750801
1	1	undersample	1.0	300	5	31	0.1	0.6	0.7	0.7374062463717636	0.2357902207279395	0.7030303029876951	0.6444444444395062	4.290816178351255	1.9772726715146367	0.46081503994101225
1	2	undersample	1.0	300	5	31	0.1	0.6	0.7	0.771343799644893	0.2546502922497307	0.7073170731276026	0.6881226053587117	5.332104612020362	2.2679330486962876	0.42533542764006466
1	3	undersample	1.0	300	5	31	0.1	0.6	0.7	0.7249883188487056	0.21736180761424262	0.6280487804495092	0.6911877394583051	3.7792782244506578	2.033755910501335	0.5381334085304534
1	1	undersample	1.0	300	5	31	0.1	0.6	1.0	0.7482828282828282	0.2385694482074685	0.7393939393491276	0.6482758620639979	5.229365965644166	2.102198395214149	0.40199870438051
1	2	undersample	1.0	300	5	31	0.1	0.6	1.0	0.7663162321278385	0.2489942437277092	0.7134146341028406	0.6720306513358466	5.100864782653984	2.175247825006086	0.4264468608136001
1	3	undersample	1.0	300	5	31	0.1	0.6	1.0	0.7182412858611344	0.2141017176330553	0.6280487804495092	0.67969348658483	3.5830652131611145	1.9607742413521017	0.547233747886933
1	1	undersample	1.0	300	5	31	0.1	1.0	0.7	0.7374062463717636	0.2357902207279395	0.7030303029876951	0.6444444444395062	4.290816178351255	1.9772726715146367	0.46081503994101225
1	2	undersample	1.0	300	5	31	0.1	1.0	0.7	0.771343799644893	0.2546502922497307	0.7073170731276026	0.6881226053587117	5.332104612020362	2.2679330486962876	0.42533542764006466
1	3	undersample	1.0	300	5	31	0.1	1.0	0.7	0.7249883188487056	0.21736180761424262	0.6280487804495092	0.6911877394583051	3.7792782244506578	2.033755910501335	0.5381334085304534
1	1	undersample	1.0	300	5	31	0.1	1.0	1.0	0.7482828282828282	0.2385694482074685	0.7393939393491276	0.6482758620639979	5.229365965644166	2.102198395214149	0.40199870438051
1	2	undersample	1.0	300	5	31	0.1	1.0	1.0	0.7663162321278385	0.2489942437277092	0.7134146341028406	0.6720306513358466	5.100864782653984	2.175247825006086	0.4264468608136001
1	3	undersample	1.0	300	5	31	0.1	1.0	1.0	0.7182412858611344	0.2141017176330553	0.6280487804495092	0.67969348658483	3.5830652131611145	1.9607742413521017	0.547233747886933
1	1	undersample	1.0	300	5	31	0.3	0.6	0.7	0.7335005224660397	0.2550384238126444	0.7030303029876951	0.6352490421407261	4.122963333848294	1.9274254626760419	0.46748546260958057
1	2	undersample	1.0	300	5	31	0.3	0.6	0.7	0.7526539575740585	0.23689932742062642	0.7378048780037924	0.6697318007611516	5.706253474809065	2.2339566975100995	0.3914927106392368
1	3	undersample	1.0	300	5	31	0.3	0.6	0.7	0.7077843192225025	0.20074990447647198	0.6097560975237953	0.6758620689603383	3.257978614086035	1.8811623704649412	0.5774016839005187
1	1	undersample	1.0	300	5	31	0.3	0.6	1.0	0.7322512481133171	0.24848969652782454	0.7030303029876951	0.6490421455888963	4.378041018836036	2.0031758062106912	0.4575507067685842
1	2	undersample	1.0	300	5	31	0.3	0.6	1.0	0.7584104289318755	0.24356938326373107	0.7256097560533165	0.6681992337113548	5.325532249068578	2.186883840868663	0.4106413566448351
1	3	undersample	1.0	300	5	31	0.3	0.6	1.0	0.7063358564620129	0.1981983159306982	0.6097560975237953	0.68429118773422	3.3866807074655485	1.9313875777930312	0.5702892332509238
1	1	undersample	1.0	300	5	31	0.3	1.0	0.7	0.7335005224660397	0.2550384238126444	0.7030303029876951	0.6352490421407261	4.122963333848294	1.9274254626760419	0.46748546260958057
1	2	undersample	1.0	300	5	31	0.3	1.0	0.7	0.7526539575740585	0.23689932742062642	0.7378048780037924	0.6697318007611516	5.706253474809065	2.2339566975100995	0.3914927106392368
1	3	undersample	1.0	300	5	31	0.3	1.0	0.7	0.7077843192225025	0.20074990447647198	0.6097560975237953	0.6758620689603383	3.257978614086035	1.8811623704649412	0.5774016839005187
1	1	undersample	1.0	300	5	31	0.3	1.0	1.0	0.7322512481133171	0.24848969652782454	0.7030303029876951	0.6490421455888963	4.378041018836036	2.0031758062106912	0.4575507067685842
1	2	undersample	1.0	300	5	31	0.3	1.0	1.0	0.7584104289318755	0.24356938326373107	0.7256097560533165	0.6681992337113548	5.325532249068578	2.186883840868663	0.4106413566448351
1	3	undersample	1.0	300	5	31	0.3	1.0	1.0	0.7063358564620129	0.1981983159306982	0.6097560975237953	0.68429118773422	3.3866807074655485	1.9313875777930312	0.5702892332509238
1	1	undersample	1.0	300	5	63	0.1	0.6	0.7	0.7374062463717636	0.2357902207279395	0.7030303029876951	0.6444444444395062	4.290816178351255	1.9772726715146367	0.46081503994101225
1	2	undersample	1.0	300	5	63	0.1	0.6	0.7	0.771343799644893	0.2546502922497307	0.7073170731276026	0.6881226053587117	5.332104612020362	2.2679330486962876	0.42533542764006466
1	3	undersample	1.0	300	5	63	0.1	0.6	0.7	0.7249883188487056	0.21736180761424262	0.6280487804495092	0.6911877394583051	3.7792782244506578	2.033755910501335	0.5381334085304534
1	1	undersample	1.0	300	5	63	0.1	0.6	1.0	0.7482828282828282	0.2385694482074685	0.7393939393491276	0.6482758620639979	5.229365965644166	2.102198395214149	0.40199870438051
1	2	undersample	1.0	300	5	63	0.1	0.6	1.0	0.7663162321278385	0.2489942437277092	0.7134146341028406	0.6720306513358466	5.100864782653984	2.175247825006086	0.4264468608136001
1	3	undersample	1.0	300	5	63	0.1	0.6	1.0	0.7182412858611344	0.2141017176330553	0.6280487804495092	0.67969348658483	3.5830652131611145	1.9607742413521017	0.547233747886933
1	1	undersample	1.0	300	5	63	0.1	1.0	0.7	0.7374062463717636	0.2357902207279395	0.7030303029876951	0.6444444444395062	4.290816178351255	1.9772726715146367	0.46081503994101225
1	2	undersample	1.0	300	5	63	0.1	1.0	0.7	0.771343799644893	0.2546502922497307	0.7073170731276026	0.6881226053587117	5.332104612020362	2.2679330486962876	0.42533542764006466
1	3	undersample	1.0	300	5	63	0.1	1.0	0.7	0.7249883188487056	0.21736180761424262	0.6280487804495092	0.6911877394583051	3.7792782244506578	2.033755910501335	0.5381334085304534
1	1	undersample	1.0	300	5	63	0.1	1.0	1.0	0.7482828282828282	0.2385694482074685	0.7393939393491276	0.6482758620639979	5.229365965644166	2.102198395214149	0.40199870438051
1	2	undersample	1.0	300	5	63	0.1	1.0	1.0	0.7663162321278385	0.2489942437277092	0.7134146341028406	0.6720306513358466	5.100864782653984	2.175247825006086	0.4264468608136001
1	3	undersample	1.0	300	5	63	0.1	1.0	1.0	0.7182412858611344	0.2141017176330553	0.6280487804495092	0.67969348658483	3.5830652131611145	1.9607742413521017	0.547233747886933
1	1	undersample	1.0	300	5	63	0.3	0.6	0.7	0.7335005224660397	0.2550384238126444	0.7030303029876951	0.6352490421407261	4.122963333848294	1.9274254626760419	0.46748546260958057
1	2	undersample	1.0	300	5	63	0.3	0.6	0.7	0.7526539575740585	0.23689932742062642	0.7378048780037924	0.6697318007611516	5.706253474809065	2.2339566975100995	0.3914927106392368
1	3	undersample	1.0	300	5	63	0.3	0.6	0.7	0.7077843192225025	0.20074990447647198	0.6097560975237953	0.6758620689603383	3.257978614086035	1.8811623704649412	0.5774016839005187
1	1	undersample	1.0	300	5	63	0.3	0.6	1.0	0.7322512481133171	0.24848969652782454	0.7030303029876951	0.6490421455888963	4.378041018836036	2.0031758062106912	0.4575507067685842
1	2	undersample	1.0	300	5	63	0.3	0.6	1.0	0.7584104289318755	0.24356938326373107	0.7256097560533165	0.6681992337113548	5.325532249068578	2.186883840868663	0.4106413566448351
1	3	undersample	1.0	300	5	63	0.3	0.6	1.0	0.7063358564620129	0.1981983159306982	0.6097560975237953	0.68429118773422	3.3866807074655485	1.9313875777930312	0.5702892332509238
1	1	undersample	1.0	300	5	63	0.3	1.0	0.7	0.7335005224660397	0.2550384238126444	0.7030303029876951	0.6352490421407261	4.122963333848294	1.9274254626760419	0.46748546260958057
1	2	undersample	1.0	300	5	63	0.3	1.0	0.7	0.7526539575740585	0.23689932742062642	0.7378048780037924	0.6697318007611516	5.706253474809065	2.2339566975100995	0.3914927106392368
1	3	undersample	1.0	300	5	63	0.3	1.0	0.7	0.7077843192225025	0.20074990447647198	0.6097560975237953	0.6758620689603383	3.257978614086035	1.8811623704649412	0.5774016839005187
1	1	undersample	1.0	300	5	63	0.3	1.0	1.0	0.7322512481133171	0.24848969652782454	0.7030303029876951	0.6490421455888963	4.378041018836036	2.0031758062106912	0.4575507067685842
1	2	undersample	1.0	300	5	63	0.3	1.0	1.0	0.7584104289318755	0.24356938326373107	0.7256097560533165	0.6681992337113548	5.325532249068578	2.186883840868663	0.4106413566448351
1	3	undersample	1.0	300	5	63	0.3	1.0	1.0	0.7063358564620129	0.1981983159306982	0.6097560975237953	0.68429118773422	3.3866807074655485	1.9313875777930312	0.5702892332509238
1	1	undersample	1.0	300	10	31	0.1	0.6	0.7	0.7444421223731569	0.2594915201195532	0.7151515151081727	0.6413793103399128	4.490179875379994	1.9941724384175743	0.4441185985554784
1	2	undersample	1.0	300	10	31	0.1	0.6	0.7	0.7654191197084386	0.23939765510029654	0.7439024389790303	0.6643678160868631	5.749836685639712	2.21642158431189	0.38547556182753206
1	3	undersample	1.0	300	10	31	0.1	0.6	0.7	0.7235678908513222	0.21558031856124804	0.6707317072761748	0.6804597701097284	4.337862880341942	2.099052399492785	0.4838908960507976
1	1	undersample	1.0	300	10	31	0.1	0.6	1.0	0.7487333101126205	0.2414788823978028	0.7272727272286501	0.6544061302631847	5.0495193947586925	2.104414371523303	0.4167553694738656
1	2	undersample	1.0	300	10	31	0.1	0.6	1.0	0.7640173815531258	0.2483886385982787	0.7317073170285544	0.681992337159525	5.848849696928741	2.300910888384782	0.39339544510854924
1	3	undersample	1.0	300	10	31	0.1	0.6	1.0	0.7195308849640221	0.21027374724373787	0.6707317072761748	0.6758620689603383	4.24743877202607	2.069278607511435	0.4871826708051594
1	1	undersample	1.0	300	10	31	0.1	1.0	0.7	0.7444421223731569	0.2594915201195532	0.7151515151081727	0.6413793103399128	4.490179875379994	1.9941724384175743	0.4441185985554784
1	2	undersample	1.0	300	10	31	0.1	1.0	0.7	0.7654191197084386	0.23939765510029654	0.7439024389790303	0.6643678160868631	5.749836685639712	2.21642158431189	0.38547556182753206
1	3	undersample	1.0	300	10	31	0.1	1.0	0.7	0.7235678908513222	0.21558031856124804	0.6707317072761748	0.6804597701097284	4.337862880341942	2.099052399492785	0.4838908960507976
1	1	undersample	1.0	300	10	31	0.1	1.0	1.0	0.7487333101126205	0.2414788823978028	0.7272727272286501	0.6544061302631847	5.0495193947586925	2.104414371523303	0.4167553694738656
1	2	undersample	1.0	300	10	31	0.1	1.0	1.0	0.7640173815531258	0.2483886385982787	0.7317073170285544	0.681992337159525	5.848849696928741	2.300910888384782	0.39339544510854924
1	3	undersample	1.0	300	10	31	0.1	1.0	1.0	0.7195308849640221	0.21027374724373787	0.6707317072761748	0.6758620689603383	4.24743877202607	2.069278607511435	0.4871826708051594
1	1	undersample	1.0	300	10	31	0.3	0.6	0.7	0.7447207709276674	0.23766365183920138	0.7090909090479338	0.6490421455888963	4.507778223680314	2.0204445631607832	0.44821293724460043
1	2	undersample	1.0	300	10	31	0.3	0.6	0.7	0.7579805625642463	0.242529447152318	0.7195121950780785	0.6712643678109482	5.238066073619217	2.1887258414902755	0.4178499771380938
1	3	undersample	1.0	300	10	31	0.3	0.6	0.7	0.7152462386692833	0.20551196717462852	0.6707317072761748	0.6804597701097284	4.337862880341942	2.099052399492785	0.4838908960507976
1	1	undersample	1.0	300	10	31	0.3	0.6	1.0	0.7396958086613258	0.25615320077066805	0.7151515151081727	0.6536398467382863	4.737996436664797	2.0647626111891975	0.4357881208671139
1	2	undersample	1.0	300	10	31	0.3	0.6	1.0	0.7582468928137557	0.2350095482346601	0.7256097560533165	0.6613026819872697	5.163247663177828	2.1423545332074294	0.4149238272750984
1	3	undersample	1.0	300	10	31	0.3	0.6	1.0	0.7181384917297449	0.20723043550307624	0.6402439023999851	0.6865900383089151	3.898719346677714	2.0428319461100193	0.5239751122028368
1	1	undersample	1.0	300	10	31	0.3	1.0	0.7	0.7447207709276674	0.23766365183920138	0.7090909090479338	0.6490421455888963	4.507778223680314	2.0204445631607832	0.44821293724460043
1	2	undersample	1.0	300	10	31	0.3	1.0	0.7	0.7579805625642463	0.242529447152318	0.7195121950780785	0.6712643678109482	5.238066073619217	2.1887258414902755	0.4178499771380938
1	3	undersample	1.0	300	10	31	0.3	1.0	0.7	0.7152462386692833	0.20551196717462852	0.6707317072761748	0.6804597701097284	4.337862880341942	2.099052399492785	0.4838908960507976
1	1	undersample	1.0	300	10	31	0.3	1.0	1.0	0.7396958086613258	0.25615320077066805	0.7151515151081727	0.6536398467382863	4.737996436664797	2.0647626111891975	0.4357881208671139
1	2	undersample	1.0	300	10	31	0.3	1.0	1.0	0.7582468928137557	0.2350095482346601	0.7256097560533165	0.6613026819872697	5.163247663177828	2.1423545332074294	0.4149238272750984
1	3	undersample	1.0	300	10	31	0.3	1.0	1.0	0.7181384917297449	0.20723043550307624	0.6402439023999851	0.6865900383089151	3.898719346677714	2.0428319461100193	0.5239751122028368
1	1	undersample	1.0	300	10	63	0.1	0.6	0.7	0.7444421223731569	0.2594915201195532	0.7151515151081727	0.6413793103399128	4.490179875379994	1.9941724384175743	0.4441185985554784
1	2	undersample	1.0	300	10	63	0.1	0.6	0.7	0.7654191197084386	0.23939765510029654	0.7439024389790303	0.6643678160868631	5.749836685639712	2.21642158431189	0.38547556182753206
1	3	undersample	1.0	300	10	63	0.1	0.6	0.7	0.7235678908513222	0.21558031856124804	0.6707317072761748	0.6804597701097284	4.337862880341942	2.099052399492785	0.4838908960507976
1	1	undersample	1.0	300	10	63	0.1	0.6	1.0	0.7487333101126205	0.2414788823978028	0.7272727272286501	0.6544061302631847	5.0495193947586925	2.104414371523303	0.4167553694738656
1	2	undersample	1.0	300	10	63	0.1	0.6	1.0	0.7640173815531258	0.2483886385982787	0.7317073170285544	0.681992337159525	5.848849696928741	2.300910888384782	0.39339544510854924
1	3	undersample	1.0	300	10	63	0.1	0.6	1.0	0.7195308849640221	0.21027374724373787	0.6707317072761748	0.6758620689603383	4.24743877202607	2.069278607511435	0.4871826708051594
1	1	undersample	1.0	300	10	63	0.1	1.0	0.7	0.7444421223731569	0.2594915201195532	0.7151515151081727	0.6413793103399128	4.490179875379994	1.9941724384175743	0.4441185985554784
1	2	undersample	1.0	300	10	63	0.1	1.0	0.7	0.7654191197084386	0.23939765510029654	0.7439024389790303	0.6643678160868631	5.749836685639712	2.21642158431189	0.38547556182753206
1	3	undersample	1.0	300	10	63	0.1	1.0	0.7	0.7235678908513222	0.21558031856124804	0.6707317072761748	0.6804597701097284	4.337862880341942	2.099052399492785	0.4838908960507976
1	1	undersample	1.0	300	10	63	0.1	1.0	1.0	0.7487333101126205	0.2414788823978028	0.7272727272286501	0.6544061302631847	5.0495193947586925	2.104414371523303	0.4167553694738656
1	2	undersample	1.0	300	10	63	0.1	1.0	1.0	0.7640173815531258	0.2483886385982787	0.7317073170285544	0.681992337159525	5.848849696928741	2.300910888384782	0.39339544510854924
1	3	undersample	1.0	300	10	63	0.1	1.0	1.0	0.7195308849640221	0.21027374724373787	0.6707317072761748	0.6758620689603383	4.24743877202607	2.069278607511435	0.4871826708051594
1	1	undersample	1.0	300	10	63	0.3	0.6	0.7	0.7447207709276674	0.23766365183920138	0.7090909090479338	0.6490421455888963	4.507778223680314	2.0204445631607832	0.44821293724460043
1	2	undersample	1.0	300	10	63	0.3	0.6	0.7	0.7579805625642463	0.242529447152318	0.7195121950780785	0.6712643678109482	5.238066073619217	2.1887258414902755	0.4178499771380938
1	3	undersample	1.0	300	10	63	0.3	0.6	0.7	0.7152462386692833	0.20551196717462852	0.6707317072761748	0.6804597701097284	4.337862880341942	2.099052399492785	0.4838908960507976
1	1	undersample	1.0	300	10	63	0.3	0.6	1.0	0.7396958086613258	0.25615320077066805	0.7151515151081727	0.6536398467382863	4.737996436664797	2.0647626111891975	0.4357881208671139
1	2	undersample	1.0	300	10	63	0.3	0.6	1.0	0.7582468928137557	0.2350095482346601	0.7256097560533165	0.6613026819872697	5.163247663177828	2.1423545332074294	0.4149238272750984
1	3	undersample	1.0	300	10	63	0.3	0.6	1.0	0.7181384917297449	0.20723043550307624	0.6402439023999851	0.6865900383089151	3.898719346677714	2.0428319461100193	0.5239751122028368
1	1	undersample	1.0	300	10	63	0.3	1.0	0.7	0.7447207709276674	0.23766365183920138	0.7090909090479338	0.6490421455888963	4.507778223680314	2.0204445631607832	0.44821293724460043
1	2	undersample	1.0	300	10	63	0.3	1.0	0.7	0.7579805625642463	0.242529447152318	0.7195121950780785	0.6712643678109482	5.238066073619217	2.1887258414902755	0.4178499771380938
1	3	undersample	1.0	300	10	63	0.3	1.0	0.7	0.7152462386692833	0.20551196717462852	0.6707317072761748	0.6804597701097284	4.337862880341942	2.099052399492785	0.4838908960507976
1	1	undersample	1.0	300	10	63	0.3	1.0	1.0	0.7396958086613258	0.25615320077066805	0.7151515151081727	0.6536398467382863	4.737996436664797	2.0647626111891975	0.4357881208671139
1	2	undersample	1.0	300	10	63	0.3	1.0	1.0	0.7582468928137557	0.2350095482346601	0.7256097560533165	0.6613026819872697	5.163247663177828	2.1423545332074294	0.4149238272750984
1	3	undersample	1.0	300	10	63	0.3	1.0	1.0	0.7181384917297449	0.20723043550307624	0.6402439023999851	0.6865900383089151	3.898719346677714	2.0428319461100193	0.5239751122028368
1	1	undersample	1.0	500	3	31	0.1	0.6	0.7	0.7452734238941136	0.24025842676682507	0.7454545454093664	0.6628352490370665	5.757304959485922	2.21095034748106	0.38402521760900943
1	2	undersample	1.0	500	3	31	0.1	0.6	0.7	0.7661340061676479	0.23899583020541526	0.7378048780037924	0.6689655172362532	5.686530774435742	2.228785501607381	0.3919411558909975
1	3	undersample	1.0	500	3	31	0.1	0.6	0.7	0.7233763199700962	0.21584221057031094	0.6158536584990333	0.6865900383089151	3.5120889818978354	1.9650097767343997	0.5594988486173471
1	1	undersample	1.0	500	3	31	0.1	0.6	1.0	0.7502844537327296	0.2439674668606646	0.7393939393491276	0.6490421455888963	5.2469785745875095	2.106788347911244	0.40152408962468145
1	2	undersample	1.0	500	3	31	0.1	0.6	1.0	0.7601953088496403	0.2399041968022757	0.7195121950780785	0.6735632183856433	5.293018771521658	2.204139403281754	0.4164238680222763
1	3	undersample	1.0	500	3	31	0.1	0.6	1.0	0.7161433510886832	0.2129042293674813	0.6219512194742712	0.6881226053587117	3.6298643381915907	1.9942169910950114	0.5493915940092385
1	1	undersample	1.0	500	3	31	0.1	1.0	0.7	0.7452734238941136	0.24025842676682507	0.7454545454093664	0.6628352490370665	5.757304959485922	2.21095034748106	0.38402521760900943
1	2	undersample	1.0	500	3	31	0.1	1.0	0.7	0.7661340061676479	0.23899583020541526	0.7378048780037924	0.6689655172362532	5.686530774435742	2.228785501607381	0.3919411558909975
1	3	undersample	1.0	500	3	31	0.1	1.0	0.7	0.7233763199700962	0.21584221057031094	0.6158536584990333	0.6865900383089151	3.5120889818978354	1.9650097767343997	0.5594988486173471
1	1	undersample	1.0	500	3	31	0.1	1.0	1.0	0.7502844537327296	0.2439674668606646	0.7393939393491276	0.6490421455888963	5.2469785745875095	2.106788347911244	0.40152408962468145
1	2	undersample	1.0	500	3	31	0.1	1.0	1.0	0.7601953088496403	0.2399041968022757	0.7195121950780785	0.6735632183856433	5.293018771521658	2.204139403281754	0.4164238680222763
1	3	undersample	1.0	500	3	31	0.1	1.0	1.0	0.7161433510886832	0.2129042293674813	0.6219512194742712	0.6881226053587117	3.6298643381915907	1.9942169910950114	0.5493915940092385
1	1	undersample	1.0	500	3	31	0.3	0.6	0.7	0.7395518402414955	0.24012676187729154	0.7212121211684114	0.6452107279644046	4.704573029670548	2.032790046617173	0.4320880952960348
1	2	undersample	1.0	500	3	31	0.3	0.6	0.7	0.7517615176151762	0.24363808027827785	0.7012195121523647	0.6613026819872697	4.582371241639319	2.070342616124827	0.45180594524691114
1	3	undersample	1.0	500	3	31	0.3	0.6	0.7	0.7121670871881133	0.20117589531120297	0.6280487804495092	0.6873563218338135	3.712270839931865	2.0088324320037714	0.541133037296905
1	1	undersample	1.0	500	3	31	0.3	0.6	1.0	0.7351956345059794	0.23563563872249826	0.7515151514696051	0.6536398467382863	5.707532686915181	2.169750540571699	0.3801555948108084
1	2	undersample	1.0	500	3	31	0.3	0.6	1.0	0.7343752920287823	0.2235998571836365	0.6707317072761748	0.6613026819872697	3.9772916334171424	1.9803277197715734	0.49790859271167714
1	3	undersample	1.0	500	3	31	0.3	0.6	1.0	0.7072610036445193	0.203765908543599	0.6097560975237953	0.6812260536346266	3.339092433454282	1.9128165439741982	0.5728552140152856
1	1	undersample	1.0	500	3	31	0.3	1.0	0.7	0.7395518402414955	0.24012676187729154	0.7212121211684114	0.6452107279644046	4.704573029670548	2.032790046617173	0.4320880952960348
1	2	undersample	1.0	500	3	31	0.3	1.0	0.7	0.7517615176151762	0.24363808027827785	0.7012195121523647	0.6613026819872697	4.582371241639319	2.070342616124827	0.45180594524691114
1	3	undersample	1.0	500	3	31	0.3	1.0	0.7	0.7121670871881133	0.20117589531120297	0.6280487804495092	0.6873563218338135	3.712270839931865	2.0088324320037714	0.541133037296905
1	1	undersample	1.0	500	3	31	0.3	1.0	1.0	0.7351956345059794	0.23563563872249826	0.7515151514696051	0.6536398467382863	5.707532686915181	2.169750540571699	0.3801555948108084
1	2	undersample	1.0	500	3	31	0.3	1.0	1.0	0.7343752920287823	0.2235998571836365	0.6707317072761748	0.6613026819872697	3.9772916334171424	1.9803277197715734	0.49790859271167714
1	3	undersample	1.0	500	3	31	0.3	1.0	1.0	0.7072610036445193	0.203765908543599	0.6097560975237953	0.6812260536346266	3.339092433454282	1.9128165439741982	0.5728552140152856
1	1	undersample	1.0	500	3	63	0.1	0.6	0.7	0.7452734238941136	0.24025842676682507	0.7454545454093664	0.6628352490370665	5.757304959485922	2.21095034748106	0.38402521760900943
1	2	undersample	1.0	500	3	63	0.1	0.6	0.7	0.7661340061676479	0.23899583020541526	0.7378048780037924	0.6689655172362532	5.686530774435742	2.228785501607381	0.3919411558909975
1	3	undersample	1.0	500	3	63	0.1	0.6	0.7	0.7233763199700962	0.21584221057031094	0.6158536584990333	0.6865900383089151	3.5120889818978354	1.9650097767343997	0.5594988486173471
1	1	undersample	1.0	500	3	63	0.1	0.6	1.0	0.7502844537327296	0.2439674668606646	0.7393939393491276	0.6490421455888963	5.2469785745875095	2.106788347911244	0.40152408962468145
1	2	undersample	1.0	500	3	63	0.1	0.6	1.0	0.7601953088496403	0.2399041968022757	0.7195121950780785	0.6735632183856433	5.293018771521658	2.204139403281754	0.4164238680222763
1	3	undersample	1.0	500	3	63	0.1	0.6	1.0	0.7161433510886832	0.2129042293674813	0.6219512194742712	0.6881226053587117	3.6298643381915907	1.9942169910950114	0.5493915940092385
1	1	undersample	1.0	500	3	63	0.1	1.0	0.7	0.7452734238941136	0.24025842676682507	0.7454545454093664	0.6628352490370665	5.757304959485922	2.21095034748106	0.38402521760900943
1	2	undersample	1.0	500	3	63	0.1	1.0	0.7	0.7661340061676479	0.23899583020541526	0.7378048780037924	0.6689655172362532	5.686530774435742	2.228785501607381	0.3919411558909975
1	3	undersample	1.0	500	3	63	0.1	1.0	0.7	0.7233763199700962	0.21584221057031094	0.6158536584990333	0.6865900383089151	3.5120889818978354	1.9650097767343997	0.5594988486173471
1	1	undersample	1.0	500	3	63	0.1	1.0	1.0	0.7502844537327296	0.2439674668606646	0.7393939393491276	0.6490421455888963	5.2469785745875095	2.106788347911244	0.40152408962468145
1	2	undersample	1.0	500	3	63	0.1	1.0	1.0	0.7601953088496403	0.2399041968022757	0.7195121950780785	0.6735632183856433	5.293018771521658	2.204139403281754	0.4164238680222763
1	3	undersample	1.0	500	3	63	0.1	1.0	1.0	0.7161433510886832	0.2129042293674813	0.6219512194742712	0.6881226053587117	3.6298643381915907	1.9942169910950114	0.5493915940092385
1	1	undersample	1.0	500	3	63	0.3	0.6	0.7	0.7395518402414955	0.24012676187729154	0.7212121211684114	0.6452107279644046	4.704573029670548	2.032790046617173	0.4320880952960348
1	2	undersample	1.0	500	3	63	0.3	0.6	0.7	0.7517615176151762	0.24363808027827785	0.7012195121523647	0.6613026819872697	4.582371241639319	2.070342616124827	0.45180594524691114
1	3	undersample	1.0	500	3	63	0.3	0.6	0.7	0.7121670871881133	0.20117589531120297	0.6280487804495092	0.6873563218338135	3.712270839931865	2.0088324320037714	0.541133037296905
1	1	undersample	1.0	500	3	63	0.3	0.6	1.0	0.7351956345059794	0.23563563872249826	0.7515151514696051	0.6536398467382863	5.707532686915181	2.169750540571699	0.3801555948108084
1	2	undersample	1.0	500	3	63	0.3	0.6	1.0	0.7343752920287823	0.2235998571836365	0.6707317072761748	0.6613026819872697	3.9772916334171424	1.9803277197715734	0.49790859271167714
1	3	undersample	1.0	500	3	63	0.3	0.6	1.0	0.7072610036445193	0.203765908543599	0.6097560975237953	0.6812260536346266	3.339092433454282	1.9128165439741982	0.5728552140152856
1	1	undersample	1.0	500	3	63	0.3	1.0	0.7	0.7395518402414955	0.24012676187729154	0.7212121211684114	0.6452107279644046	4.704573029670548	2.032790046617173	0.4320880952960348
1	2	undersample	1.0	500	3	63	0.3	1.0	0.7	0.7517615176151762	0.24363808027827785	0.7012195121523647	0.6613026819872697	4.582371241639319	2.070342616124827	0.45180594524691114
1	3	undersample	1.0	500	3	63	0.3	1.0	0.7	0.7121670871881133	0.20117589531120297	0.6280487804495092	0.6873563218338135	3.712270839931865	2.0088324320037714	0.541133037296905
1	1	undersample	1.0	500	3	63	0.3	1.0	1.0	0.7351956345059794	0.23563563872249826	0.7515151514696051	0.6536398467382863	5.707532686915181	2.169750540571699	0.3801555948108084
1	2	undersample	1.0	500	3	63	0.3	1.0	1.0	0.7343752920287823	0.2235998571836365	0.6707317072761748	0.6613026819872697	3.9772916334171424	1.9803277197715734	0.49790859271167714
1	3	undersample	1.0	500	3	63	0.3	1.0	1.0	0.7072610036445193	0.203765908543599	0.6097560975237953	0.6812260536346266	3.339092433454282	1.9128165439741982	0.5728552140152856
1	1	undersample	1.0	500	5	31	0.1	0.6	0.7	0.7299291768257284	0.23440000454391166	0.6848484848069788	0.6444444444395062	3.9387017920349896	1.9261363093202926	0.4890282056459287
1	2	undersample	1.0	500	5	31	0.1	0.6	0.7	0.7635734978039437	0.24546833096166917	0.7012195121523647	0.6827586206844234	5.051020206349633	2.2103657838127324	0.4376077788253315
1	3	undersample	1.0	500	5	31	0.1	0.6	0.7	0.7153957574058499	0.21029304064158358	0.6158536584990333	0.68429118773422	3.474841918557125	1.9507014535709615	0.5613784639827705
1	1	undersample	1.0	500	5	31	0.1	0.6	1.0	0.7370254266805991	0.23668265828318524	0.7030303029876951	0.6475095785390996	4.348713246391424	1.994466346430961	0.45863366700456587
1	2	undersample	1.0	500	5	31	0.1	0.6	1.0	0.7586113447341369	0.24027304959368048	0.7378048780037924	0.6704980842860498	5.726067908669325	2.2391519454860527	0.39104529040517927
1	3	undersample	1.0	500	5	31	0.1	0.6	1.0	0.7120689655172414	0.2034502506735721	0.6280487804495092	0.6766283524852367	3.533097539432854	1.9421887040945636	0.5497127229256612
1	1	undersample	1.0	500	5	31	0.1	1.0	0.7	0.7299291768257284	0.23440000454391166	0.6848484848069788	0.6444444444395062	3.9387017920349896	1.9261363093202926	0.4890282056459287
1	2	undersample	1.0	500	5	31	0.1	1.0	0.7	0.7635734978039437	0.24546833096166917	0.7012195121523647	0.6827586206844234	5.051020206349633	2.2103657838127324	0.4376077788253315
1	3	undersample	1.0	500	5	31	0.1	1.0	0.7	0.7153957574058499	0.21029304064158358	0.6158536584990333	0.68429118773422	3.474841918557125	1.9507014535709615	0.5613784639827705
1	1	undersample	1.0	500	5	31	0.1	1.0	1.0	0.7370254266805991	0.23668265828318524	0.7030303029876951	0.6475095785390996	4.348713246391424	1.994466346430961	0.45863366700456587
1	2	undersample	1.0	500	5	31	0.1	1.0	1.0	0.7586113447341369	0.24027304959368048	0.7378048780037924	0.6704980842860498	5.726067908669325	2.2391519454860527	0.39104529040517927
1	3	undersample	1.0	500	5	31	0.1	1.0	1.0	0.7120689655172414	0.2034502506735721	0.6280487804495092	0.6766283524852367	3.533097539432854	1.9421887040945636	0.5497127229256612
1	1	undersample	1.0	500	5	31	0.3	0.6	0.7	0.7320794148380355	0.25260120332307023	0.7030303029876951	0.6498084291137947	4.39280116689035	2.007559122948032	0.4570111422641888
1	2	undersample	1.0	500	5	31	0.3	0.6	0.7	0.7494720119614989	0.23464688576220855	0.6890243902018888	0.6636015325619647	4.370806934477513	2.048238730000814	0.46861797306487335
1	3	undersample	1.0	500	5	31	0.3	0.6	0.7	0.707391832539015	0.19888516105027282	0.6036585365485574	0.6758620689603383	3.1757773083690557	1.8623507467602918	0.5864235852100546
1	1	undersample	1.0	500	5	31	0.3	0.6	1.0	0.7290375014512946	0.24689563117943963	0.7151515151081727	0.6444444444395062	4.550531753503594	2.0113635796441995	0.4420062628044012
1	2	undersample	1.0	500	5	31	0.3	0.6	1.0	0.7545649939258012	0.23909863405617013	0.7073170731276026	0.6704980842860498	4.917635469217799	2.146625005589935	0.4365156729998581
1	3	undersample	1.0	500	5	31	0.3	0.6	1.0	0.7053032426875994	0.1969868654665527	0.6036585365485574	0.6812260536346266	3.2548445637075356	1.8936883785344563	0.5818060767328759
1	1	undersample	1.0	500	5	31	0.3	1.0	0.7	0.7320794148380355	0.25260120332307023	0.7030303029876951	0.6498084291137947	4.39280116689035	2.007559122948032	0.4570111422641888
1	2	undersample	1.0	500	5	31	0.3	1.0	0.7	0.7494720119614989	0.23464688576220855	0.6890243902018888	0.6636015325619647	4.370806934477513	2.048238730000814	0.46861797306487335
1	3	undersample	1.0	500	5	31	0.3	1.0	0.7	0.707391832539015	0.19888516105027282	0.6036585365485574	0.6758620689603383	3.1757773083690557	1.8623507467602918	0.5864235852100546
1	1	undersample	1.0	500	5	31	0.3	1.0	1.0	0.7290375014512946	0.24689563117943963	0.7151515151081727	0.6444444444395062	4.550531753503594	2.0113635796441995	0.4420062628044012
1	2	undersample	1.0	500	5	31	0.3	1.0	1.0	0.7545649939258012	0.23909863405617013	0.7073170731276026	0.6704980842860498	4.917635469217799	2.146625005589935	0.4365156729998581
1	3	undersample	1.0	500	5	31	0.3	1.0	1.0	0.7053032426875994	0.1969868654665527	0.6036585365485574	0.6812260536346266	3.2548445637075356	1.8936883785344563	0.5818060767328759
1	1	undersample	1.0	500	5	63	0.1	0.6	0.7	0.7299291768257284	0.23440000454391166	0.6848484848069788	0.6444444444395062	3.9387017920349896	1.9261363093202926	0.4890282056459287
1	2	undersample	1.0	500	5	63	0.1	0.6	0.7	0.7635734978039437	0.24546833096166917	0.7012195121523647	0.6827586206844234	5.051020206349633	2.2103657838127324	0.4376077788253315
1	3	undersample	1.0	500	5	63	0.1	0.6	0.7	0.7153957574058499	0.21029304064158358	0.6158536584990333	0.68429118773422	3.474841918557125	1.9507014535709615	0.5613784639827705
1	1	undersample	1.0	500	5	63	0.1	0.6	1.0	0.7370254266805991	0.23668265828318524	0.7030303029876951	0.6475095785390996	4.348713246391424	1.994466346430961	0.45863366700456587
1	2	undersample	1.0	500	5	63	0.1	0.6	1.0	0.7586113447341369	0.24027304959368048	0.7378048780037924	0.6704980842860498	5.726067908669325	2.2391519454860527	0.39104529040517927
1	3	undersample	1.0	500	5	63	0.1	0.6	1.0	0.7120689655172414	0.2034502506735721	0.6280487804495092	0.6766283524852367	3.533097539432854	1.9421887040945636	0.5497127229256612
1	1	undersample	1.0	500	5	63	0.1	1.0	0.7	0.7299291768257284	0.23440000454391166	0.6848484848069788	0.6444444444395062	3.9387017920349896	1.9261363093202926	0.4890282056459287
1	2	undersample	1.0	500	5	63	0.1	1.0	0.7	0.7635734978039437	0.24546833096166917	0.7012195121523647	0.6827586206844234	5.051020206349633	2.2103657838127324	0.4376077788253315
1	3	undersample	1.0	500	5	63	0.1	1.0	0.7	0.7153957574058499	0.21029304064158358	0.6158536584990333	0.68429118773422	3.474841918557125	1.9507014535709615	0.5613784639827705
1	1	undersample	1.0	500	5	63	0.1	1.0	1.0	0.7370254266805991	0.23668265828318524	0.7030303029876951	0.6475095785390996	4.348713246391424	1.994466346430961	0.45863366700456587
1	2	undersample	1.0	500	5	63	0.1	1.0	1.0	0.7586113447341369	0.24027304959368048	0.7378048780037924	0.6704980842860498	5.726067908669325	2.2391519454860527	0.39104529040517927
1	3	undersample	1.0	500	5	63	0.1	1.0	1.0	0.7120689655172414	0.2034502506735721	0.6280487804495092	0.6766283524852367	3.533097539432854	1.9421887040945636	0.5497127229256612
1	1	undersample	1.0	500	5	63	0.3	0.6	0.7	0.7320794148380355	0.25260120332307023	0.7030303029876951	0.6498084291137947	4.39280116689035	2.007559122948032	0.4570111422641888
1	2	undersample	1.0	500	5	63	0.3	0.6	0.7	0.7494720119614989	0.23464688576220855	0.6890243902018888	0.6636015325619647	4.370806934477513	2.048238730000814	0.46861797306487335
1	3	undersample	1.0	500	5	63	0.3	0.6	0.7	0.707391832539015	0.19888516105027282	0.6036585365485574	0.6758620689603383	3.1757773083690557	1.8623507467602918	0.5864235852100546
1	1	undersample	1.0	500	5	63	0.3	0.6	1.0	0.7290375014512946	0.24689563117943963	0.7151515151081727	0.6444444444395062	4.550531753503594	2.0113635796441995	0.4420062628044012
1	2	undersample	1.0	500	5	63	0.3	0.6	1.0	0.7545649939258012	0.23909863405617013	0.7073170731276026	0.6704980842860498	4.917635469217799	2.146625005589935	0.4365156729998581
1	3	undersample	1.0	500	5	63	0.3	0.6	1.0	0.7053032426875994	0.1969868654665527	0.6036585365485574	0.6812260536346266	3.2548445637075356	1.8936883785344563	0.5818060767328759
1	1	undersample	1.0	500	5	63	0.3	1.0	0.7	0.7320794148380355	0.25260120332307023	0.7030303029876951	0.6498084291137947	4.39280116689035	2.007559122948032	0.4570111422641888
1	2	undersample	1.0	500	5	63	0.3	1.0	0.7	0.7494720119614989	0.23464688576220855	0.6890243902018888	0.6636015325619647	4.370806934477513	2.048238730000814	0.46861797306487335
1	3	undersample	1.0	500	5	63	0.3	1.0	0.7	0.707391832539015	0.19888516105027282	0.6036585365485574	0.6758620689603383	3.1757773083690557	1.8623507467602918	0.5864235852100546
1	1	undersample	1.0	500	5	63	0.3	1.0	1.0	0.7290375014512946	0.24689563117943963	0.7151515151081727	0.6444444444395062	4.550531753503594	2.0113635796441995	0.4420062628044012
1	2	undersample	1.0	500	5	63	0.3	1.0	1.0	0.7545649939258012	0.23909863405617013	0.7073170731276026	0.6704980842860498	4.917635469217799	2.146625005589935	0.4365156729998581
1	3	undersample	1.0	500	5	63	0.3	1.0	1.0	0.7053032426875994	0.1969868654665527	0.6036585365485574	0.6812260536346266	3.2548445637075356	1.8936883785344563	0.5818060767328759
1	1	undersample	1.0	500	10	31	0.1	0.6	0.7	0.7428677580401718	0.2670291261003612	0.7272727272286501	0.6406130268150145	4.7533758063831675	2.023647937338634	0.42572857106887674
1	2	undersample	1.0	500	10	31	0.1	0.6	0.7	0.7657181571815718	0.2396821853620489	0.7439024389790303	0.6697318007611516	5.890398604973817	2.2524191495556374	0.3823882289985812
1	3	undersample	1.0	500	10	31	0.1	0.6	0.7	0.7192225025698533	0.21424660398890866	0.6646341463009369	0.6773946360101349	4.161347288688027	2.060207919294664	0.49508193735272815
1	1	undersample	1.0	500	10	31	0.1	0.6	1.0	0.7442192035295483	0.24554929644092968	0.7090909090479338	0.6567049808378798	4.662806748486073	2.065543770845186	0.44298291471928625
1	2	undersample	1.0	500	10	31	0.1	0.6	1.0	0.7618259975703205	0.2457702870220068	0.7134146341028406	0.6835249042093217	5.376538855044456	2.2542519808009933	0.41927566931290516
1	3	undersample	1.0	500	10	31	0.1	0.6	1.0	0.7158536585365852	0.20674581254863422	0.652439024350461	0.6773946360101349	3.9416592324869835	2.02240593912412	0.513084916889554
1	1	undersample	1.0	500	10	31	0.1	1.0	0.7	0.7428677580401718	0.2670291261003612	0.7272727272286501	0.6406130268150145	4.7533758063831675	2.023647937338634	0.42572857106887674
1	2	undersample	1.0	500	10	31	0.1	1.0	0.7	0.7657181571815718	0.2396821853620489	0.7439024389790303	0.6697318007611516	5.890398604973817	2.2524191495556374	0.3823882289985812
1	3	undersample	1.0	500	10	31	0.1	1.0	0.7	0.7192225025698533	0.21424660398890866	0.6646341463009369	0.6773946360101349	4.161347288688027	2.060207919294664	0.49508193735272815
1	1	undersample	1.0	500	10	31	0.1	1.0	1.0	0.7442192035295483	0.24554929644092968	0.7090909090479338	0.6567049808378798	4.662806748486073	2.065543770845186	0.44298291471928625
1	2	undersample	1.0	500	10	31	0.1	1.0	1.0	0.7618259975703205	0.2457702870220068	0.7134146341028406	0.6835249042093217	5.376538855044456	2.2542519808009933	0.41927566931290516
1	3	undersample	1.0	500	10	31	0.1	1.0	1.0	0.7158536585365852	0.20674581254863422	0.652439024350461	0.6773946360101349	3.9416592324869835	2.02240593912412	0.513084916889554
1	1	undersample	1.0	500	10	31	0.3	0.6	0.7	0.742951352606525	0.23597779488844908	0.7151515151081727	0.6490421455888963	4.643036160518659	2.0377133201108757	0.4388751677206165
1	2	undersample	1.0	500	10	31	0.3	0.6	0.7	0.7584244463134288	0.2402366184975557	0.7195121950780785	0.6712643678109482	5.238066073619217	2.1887258414902755	0.4178499771380938
1	3	undersample	1.0	500	10	31	0.3	0.6	0.7	0.7147930099990655	0.2042827428952998	0.6646341463009369	0.6804597701097284	4.2202745327888165	2.0799701049519417	0.4928518385685974
1	1	undersample	1.0	500	10	31	0.3	0.6	1.0	0.7387669801462906	0.25947139597104046	0.7090909090479338	0.655172413788083	4.631249831010557	2.056363576574525	0.444019132047843
1	2	undersample	1.0	500	10	31	0.3	0.6	1.0	0.7588169329969162	0.23598458770161454	0.7256097560533165	0.6628352490370665	5.1987371711218024	2.152092508069332	0.41396446583922497
1	3	undersample	1.0	500	10	31	0.3	0.6	1.0	0.7169703766003178	0.2062857487184949	0.646341463375223	0.6858237547840167	3.989486816873133	2.057257519130113	0.5156697023121574
1	1	undersample	1.0	500	10	31	0.3	1.0	0.7	0.742951352606525	0.23597779488844908	0.7151515151081727	0.6490421455888963	4.643036160518659	2.0377133201108757	0.4388751677206165
1	2	undersample	1.0	500	10	31	0.3	1.0	0.7	0.7584244463134288	0.2402366184975557	0.7195121950780785	0.6712643678109482	5.238066073619217	2.1887258414902755	0.4178499771380938
1	3	undersample	1.0	500	10	31	0.3	1.0	0.7	0.7147930099990655	0.2042827428952998	0.6646341463009369	0.6804597701097284	4.2202745327888165	2.0799701049519417	0.4928518385685974
1	1	undersample	1.0	500	10	31	0.3	1.0	1.0	0.7387669801462906	0.25947139597104046	0.7090909090479338	0.655172413788083	4.631249831010557	2.056363576574525	0.444019132047843
1	2	undersample	1.0	500	10	31	0.3	1.0	1.0	0.7588169329969162	0.23598458770161454	0.7256097560533165	0.6628352490370665	5.1987371711218024	2.152092508069332	0.41396446583922497
1	3	undersample	1.0	500	10	31	0.3	1.0	1.0	0.7169703766003178	0.2062857487184949	0.646341463375223	0.6858237547840167	3.989486816873133	2.057257519130113	0.5156697023121574
1	1	undersample	1.0	500	10	63	0.1	0.6	0.7	0.7428677580401718	0.2670291261003612	0.7272727272286501	0.6406130268150145	4.7533758063831675	2.023647937338634	0.42572857106887674
1	2	undersample	1.0	500	10	63	0.1	0.6	0.7	0.7657181571815718	0.2396821853620489	0.7439024389790303	0.6697318007611516	5.890398604973817	2.2524191495556374	0.3823882289985812
1	3	undersample	1.0	500	10	63	0.1	0.6	0.7	0.7192225025698533	0.21424660398890866	0.6646341463009369	0.6773946360101349	4.161347288688027	2.060207919294664	0.49508193735272815
1	1	undersample	1.0	500	10	63	0.1	0.6	1.0	0.7442192035295483	0.24554929644092968	0.7090909090479338	0.6567049808378798	4.662806748486073	2.065543770845186	0.44298291471928625
1	2	undersample	1.0	500	10	63	0.1	0.6	1.0	0.7618259975703205	0.2457702870220068	0.7134146341028406	0.6835249042093217	5.376538855044456	2.2542519808009933	0.41927566931290516
1	3	undersample	1.0	500	10	63	0.1	0.6	1.0	0.7158536585365852	0.20674581254863422	0.652439024350461	0.6773946360101349	3.9416592324869835	2.02240593912412	0.513084916889554
1	1	undersample	1.0	500	10	63	0.1	1.0	0.7	0.7428677580401718	0.2670291261003612	0.7272727272286501	0.6406130268150145	4.7533758063831675	2.023647937338634	0.42572857106887674
1	2	undersample	1.0	500	10	63	0.1	1.0	0.7	0.7657181571815718	0.2396821853620489	0.7439024389790303	0.6697318007611516	5.890398604973817	2.2524191495556374	0.3823882289985812
1	3	undersample	1.0	500	10	63	0.1	1.0	0.7	0.7192225025698533	0.21424660398890866	0.6646341463009369	0.6773946360101349	4.161347288688027	2.060207919294664	0.49508193735272815
1	1	undersample	1.0	500	10	63	0.1	1.0	1.0	0.7442192035295483	0.24554929644092968	0.7090909090479338	0.6567049808378798	4.662806748486073	2.065543770845186	0.44298291471928625
1	2	undersample	1.0	500	10	63	0.1	1.0	1.0	0.7618259975703205	0.2457702870220068	0.7134146341028406	0.6835249042093217	5.376538855044456	2.2542519808009933	0.41927566931290516
1	3	undersample	1.0	500	10	63	0.1	1.0	1.0	0.7158536585365852	0.20674581254863422	0.652439024350461	0.6773946360101349	3.9416592324869835	2.02240593912412	0.513084916889554
1	1	undersample	1.0	500	10	63	0.3	0.6	0.7	0.742951352606525	0.23597779488844908	0.7151515151081727	0.6490421455888963	4.643036160518659	2.0377133201108757	0.4388751677206165
1	2	undersample	1.0	500	10	63	0.3	0.6	0.7	0.7584244463134288	0.2402366184975557	0.7195121950780785	0.6712643678109482	5.238066073619217	2.1887258414902755	0.4178499771380938
1	3	undersample	1.0	500	10	63	0.3	0.6	0.7	0.7147930099990655	0.2042827428952998	0.6646341463009369	0.6804597701097284	4.2202745327888165	2.0799701049519417	0.4928518385685974
1	1	undersample	1.0	500	10	63	0.3	0.6	1.0	0.7387669801462906	0.25947139597104046	0.7090909090479338	0.655172413788083	4.631249831010557	2.056363576574525	0.444019132047843
1	2	undersample	1.0	500	10	63	0.3	0.6	1.0	0.7588169329969162	0.23598458770161454	0.7256097560533165	0.6628352490370665	5.1987371711218024	2.152092508069332	0.41396446583922497
1	3	undersample	1.0	500	10	63	0.3	0.6	1.0	0.7169703766003178	0.2062857487184949	0.646341463375223	0.6858237547840167	3.989486816873133	2.057257519130113	0.5156697023121574
1	1	undersample	1.0	500	10	63	0.3	1.0	0.7	0.742951352606525	0.23597779488844908	0.7151515151081727	0.6490421455888963	4.643036160518659	2.0377133201108757	0.4388751677206165
1	2	undersample	1.0	500	10	63	0.3	1.0	0.7	0.7584244463134288	0.2402366184975557	0.7195121950780785	0.6712643678109482	5.238066073619217	2.1887258414902755	0.4178499771380938
1	3	undersample	1.0	500	10	63	0.3	1.0	0.7	0.7147930099990655	0.2042827428952998	0.6646341463009369	0.6804597701097284	4.2202745327888165	2.0799701049519417	0.4928518385685974
1	1	undersample	1.0	500	10	63	0.3	1.0	1.0	0.7387669801462906	0.25947139597104046	0.7090909090479338	0.655172413788083	4.631249831010557	2.056363576574525	0.444019132047843
1	2	undersample	1.0	500	10	63	0.3	1.0	1.0	0.7588169329969162	0.23598458770161454	0.7256097560533165	0.6628352490370665	5.1987371711218024	2.152092508069332	0.41396446583922497
1	3	undersample	1.0	500	10	63	0.3	1.0	1.0	0.7169703766003178	0.2062857487184949	0.646341463375223	0.6858237547840167	3.989486816873133	2.057257519130113	0.5156697023121574
1	1	smote	0.6	100	3	31	0.1	0.6	0.7	0.7443260188087775	0.23438603471131908	0.3818181817950413	0.8521072796869571	3.558670888400235	2.5817238006685725	0.7254741576404813
1	2	smote	0.6	100	3	31	0.1	0.6	0.7	0.7849126249883188	0.2754534067545398	0.41463414631618084	0.8574712643612455	4.261424418796995	2.909126467492318	0.6826652637662697
1	3	smote	0.6	100	3	31	0.1	0.6	0.7	0.7077282496962901	0.19662152996786647	0.38414634143999105	0.8344827586142952	3.1448017848161434	2.320884005890208	0.7380064415022829
1	1	smote	0.6	100	3	31	0.1	0.6	1.0	0.7443910368048299	0.2460629672769497	0.36363636361432505	0.8467432950126687	3.1571426459576406	2.3727271176625724	0.7515425662280895
1	2	smote	0.6	100	3	31	0.1	0.6	1.0	0.7869264554714512	0.27715266372114644	0.4512195121676085	0.8582375478861438	4.977777405973071	3.1829266044011897	0.6394272573948507
1	3	smote	0.6	100	3	31	0.1	0.6	1.0	0.7072890384076254	0.19582546093616388	0.3780487804647531	0.8375478927138886	3.1338325802463642	2.327139755272823	0.7425858479496534
1	1	smote	0.6	100	3	31	0.1	1.0	0.7	0.7443260188087775	0.23438603471131908	0.3818181817950413	0.8521072796869571	3.558670888400235	2.5817238006685725	0.7254741576404813
1	2	smote	0.6	100	3	31	0.1	1.0	0.7	0.7849126249883188	0.2754534067545398	0.41463414631618084	0.8574712643612455	4.261424418796995	2.909126467492318	0.6826652637662697
1	3	smote	0.6	100	3	31	0.1	1.0	0.7	0.7077282496962901	0.19662152996786647	0.38414634143999105	0.8344827586142952	3.1448017848161434	2.320884005890208	0.7380064415022829
1	1	smote	0.6	100	3	31	0.1	1.0	1.0	0.7443910368048299	0.2460629672769497	0.36363636361432505	0.8467432950126687	3.1571426459576406	2.3727271176625724	0.7515425662280895
1	2	smote	0.6	100	3	31	0.1	1.0	1.0	0.7869264554714512	0.27715266372114644	0.4512195121676085	0.8582375478861438	4.977777405973071	3.1829266044011897	0.6394272573948507
1	3	smote	0.6	100	3	31	0.1	1.0	1.0	0.7072890384076254	0.19582546093616388	0.3780487804647531	0.8375478927138886	3.1338325802463642	2.327139755272823	0.7425858479496534
1	1	smote	0.6	100	3	31	0.3	0.6	0.7	0.7336491350284453	0.2527766726806666	0.24848484846978877	0.9249042145522997	4.072333223100212	3.308904939196541	0.8125329429584803
1	2	smote	0.6	100	3	31	0.3	0.6	0.7	0.7761330716755444	0.2784724990312334	0.32926829266284946	0.9157088122535195	5.333057203006216	3.906318826470797	0.7324726933246193
1	3	smote	0.6	100	3	31	0.3	0.6	0.7	0.6944818241285862	0.2055646120988298	0.262195121935232	0.8957854406061626	3.054630233324188	2.5159161858105477	0.8236401669233498
1	1	smote	0.6	100	3	31	0.3	0.6	1.0	0.7290607221641705	0.2593581833214094	0.28484848483122127	0.9172413793033163	4.414547479899797	3.441918775519756	0.7796764554115537
1	2	smote	0.6	100	3	31	0.3	0.6	1.0	0.7725820016820859	0.2756571948142768	0.2865853658361838	0.9057471264298411	3.8603289559190896	3.0406005098279962	0.787653204155702
1	3	smote	0.6	100	3	31	0.3	0.6	1.0	0.6943603401551257	0.20287835380221764	0.21951219510856632	0.894252873556366	2.3783965132044065	2.07582164861336	0.8727819828631712
1	1	smote	0.6	100	3	31	0.3	1.0	0.7	0.7336491350284453	0.2527766726806666	0.24848484846978877	0.9249042145522997	4.072333223100212	3.308904939196541	0.8125329429584803
1	2	smote	0.6	100	3	31	0.3	1.0	0.7	0.7761330716755444	0.2784724990312334	0.32926829266284946	0.9157088122535195	5.333057203006216	3.906318826470797	0.7324726933246193
1	3	smote	0.6	100	3	31	0.3	1.0	0.7	0.6944818241285862	0.2055646120988298	0.262195121935232	0.8957854406061626	3.054630233324188	2.5159161858105477	0.8236401669233498
1	1	smote	0.6	100	3	31	0.3	1.0	1.0	0.7290607221641705	0.2593581833214094	0.28484848483122127	0.9172413793033163	4.414547479899797	3.441918775519756	0.7796764554115537
1	2	smote	0.6	100	3	31	0.3	1.0	1.0	0.7725820016820859	0.2756571948142768	0.2865853658361838	0.9057471264298411	3.8603289559190896	3.0406005098279962	0.787653204155702
1	3	smote	0.6	100	3	31	0.3	1.0	1.0	0.6943603401551257	0.20287835380221764	0.21951219510856632	0.894252873556366	2.3783965132044065	2.07582164861336	0.8727819828631712
1	1	smote	0.6	100	3	63	0.1	0.6	0.7	0.7443260188087775	0.23438603471131908	0.3818181817950413	0.8521072796869571	3.558670888400235	2.5817238006685725	0.7254741576404813
1	2	smote	0.6	100	3	63	0.1	0.6	0.7	0.7849126249883188	0.2754534067545398	0.41463414631618084	0.8574712643612455	4.261424418796995	2.909126467492318	0.6826652637662697
1	3	smote	0.6	100	3	63	0.1	0.6	0.7	0.7077282496962901	0.19662152996786647	0.38414634143999105	0.8344827586142952	3.1448017848161434	2.320884005890208	0.7380064415022829
1	1	smote	0.6	100	3	63	0.1	0.6	1.0	0.7443910368048299	0.2460629672769497	0.36363636361432505	0.8467432950126687	3.1571426459576406	2.3727271176625724	0.7515425662280895
1	2	smote	0.6	100	3	63	0.1	0.6	1.0	0.7869264554714512	0.27715266372114644	0.4512195121676085	0.8582375478861438	4.977777405973071	3.1829266044011897	0.6394272573948507
1	3	smote	0.6	100	3	63	0.1	0.6	1.0	0.7072890384076254	0.19582546093616388	0.3780487804647531	0.8375478927138886	3.1338325802463642	2.327139755272823	0.7425858479496534
1	1	smote	0.6	100	3	63	0.1	1.0	0.7	0.7443260188087775	0.23438603471131908	0.3818181817950413	0.8521072796869571	3.558670888400235	2.5817238006685725	0.7254741576404813
1	2	smote	0.6	100	3	63	0.1	1.0	0.7	0.7849126249883188	0.2754534067545398	0.41463414631618084	0.8574712643612455	4.261424418796995	2.909126467492318	0.6826652637662697
1	3	smote	0.6	100	3	63	0.1	1.0	0.7	0.7077282496962901	0.19662152996786647	0.38414634143999105	0.8344827586142952	3.1448017848161434	2.320884005890208	0.7380064415022829
1	1	smote	0.6	100	3	63	0.1	1.0	1.0	0.7443910368048299	0.2460629672769497	0.36363636361432505	0.8467432950126687	3.1571426459576406	2.3727271176625724	0.7515425662280895
1	2	smote	0.6	100	3	63	0.1	1.0	1.0	0.7869264554714512	0.27715266372114644	0.4512195121676085	0.8582375478861438	4.977777405973071	3.1829266044011897	0.6394272573948507
1	3	smote	0.6	100	3	63	0.1	1.0	1.0	0.7072890384076254	0.19582546093616388	0.3780487804647531	0.8375478927138886	3.1338325802463642	2.327139755272823	0.7425858479496534
1	1	smote	0.6	100	3	63	0.3	0.6	0.7	0.7336491350284453	0.2527766726806666	0.24848484846978877	0.9249042145522997	4.072333223100212	3.308904939196541	0.8125329429584803
1	2	smote	0.6	100	3	63	0.3	0.6	0.7	0.7761330716755444	0.2784724990312334	0.32926829266284946	0.9157088122535195	5.333057203006216	3.906318826470797	0.7324726933246193
1	3	smote	0.6	100	3	63	0.3	0.6	0.7	0.6944818241285862	0.2055646120988298	0.262195121935232	0.8957854406061626	3.054630233324188	2.5159161858105477	0.8236401669233498
1	1	smote	0.6	100	3	63	0.3	0.6	1.0	0.7290607221641705	0.2593581833214094	0.28484848483122127	0.9172413793033163	4.414547479899797	3.441918775519756	0.7796764554115537
1	2	smote	0.6	100	3	63	0.3	0.6	1.0	0.7725820016820859	0.2756571948142768	0.2865853658361838	0.9057471264298411	3.8603289559190896	3.0406005098279962	0.787653204155702
1	3	smote	0.6	100	3	63	0.3	0.6	1.0	0.6943603401551257	0.20287835380221764	0.21951219510856632	0.894252873556366	2.3783965132044065	2.07582164861336	0.8727819828631712
1	1	smote	0.6	100	3	63	0.3	1.0	0.7	0.7336491350284453	0.2527766726806666	0.24848484846978877	0.9249042145522997	4.072333223100212	3.308904939196541	0.8125329429584803
1	2	smote	0.6	100	3	63	0.3	1.0	0.7	0.7761330716755444	0.2784724990312334	0.32926829266284946	0.9157088122535195	5.333057203006216	3.906318826470797	0.7324726933246193
1	3	smote	0.6	100	3	63	0.3	1.0	0.7	0.6944818241285862	0.2055646120988298	0.262195121935232	0.8957854406061626	3.054630233324188	2.5159161858105477	0.8236401669233498
1	1	smote	0.6	100	3	63	0.3	1.0	1.0	0.7290607221641705	0.2593581833214094	0.28484848483122127	0.9172413793033163	4.414547479899797	3.441918775519756	0.7796764554115537
1	2	smote	0.6	100	3	63	0.3	1.0	1.0	0.7725820016820859	0.2756571948142768	0.2865853658361838	0.9057471264298411	3.8603289559190896	3.0406005098279962	0.787653204155702
1	3	smote	0.6	100	3	63	0.3	1.0	1.0	0.6943603401551257	0.20287835380221764	0.21951219510856632	0.894252873556366	2.3783965132044065	2.07582164861336	0.8727819828631712
1	1	smote	0.6	100	5	31	0.1	0.6	0.7	0.7326460002322073	0.25442460257378685	0.27878787877098254	0.9080459770045362	3.8172264689708664	3.031817851694828	0.7942462513469757
1	2	smote	0.6	100	5	31	0.1	0.6	0.7	0.7723577235772356	0.2715210274138869	0.31707317071237356	0.8957854406061626	3.9908084321421757	3.042503294468569	0.7623776751737836
1	3	smote	0.6	100	5	31	0.1	0.6	0.7	0.703289412204467	0.19658011055744729	0.2743902438857079	0.8819923371579924	2.8263121008858882	2.3251898565364493	0.8226939365771081
1	1	smote	0.6	100	5	31	0.1	0.6	1.0	0.7307372576338094	0.24053089491480723	0.2545454545300275	0.8996168582306544	3.060137468708321	2.5357388171563575	0.8286355800954635
1	2	smote	0.6	100	5	31	0.1	0.6	1.0	0.770670965330343	0.26851411549825205	0.3231707316876115	0.9026819923302477	4.428885112645974	3.3207697754827694	0.7497981200081236
1	3	smote	0.6	100	5	31	0.1	0.6	1.0	0.7099850481263434	0.19951155418666416	0.2804878048609459	0.8758620689588057	2.750470585745822	2.259484912576953	0.8214902921637904
1	1	smote	0.6	100	5	31	0.1	1.0	0.7	0.7326460002322073	0.25442460257378685	0.27878787877098254	0.9080459770045362	3.8172264689708664	3.031817851694828	0.7942462513469757
1	2	smote	0.6	100	5	31	0.1	1.0	0.7	0.7723577235772356	0.2715210274138869	0.31707317071237356	0.8957854406061626	3.9908084321421757	3.042503294468569	0.7623776751737836
1	3	smote	0.6	100	5	31	0.1	1.0	0.7	0.703289412204467	0.19658011055744729	0.2743902438857079	0.8819923371579924	2.8263121008858882	2.3251898565364493	0.8226939365771081
1	1	smote	0.6	100	5	31	0.1	1.0	1.0	0.7307372576338094	0.24053089491480723	0.2545454545300275	0.8996168582306544	3.060137468708321	2.5357388171563575	0.8286355800954635
1	2	smote	0.6	100	5	31	0.1	1.0	1.0	0.770670965330343	0.26851411549825205	0.3231707316876115	0.9026819923302477	4.428885112645974	3.3207697754827694	0.7497981200081236
1	3	smote	0.6	100	5	31	0.1	1.0	1.0	0.7099850481263434	0.19951155418666416	0.2804878048609459	0.8758620689588057	2.750470585745822	2.259484912576953	0.8214902921637904
1	1	smote	0.6	100	5	31	0.3	0.6	0.7	0.725953790781377	0.23737996722500357	0.18181818180716253	0.9386973180004698	3.4027772192323864	2.9659086065674907	0.8716140909185883
1	2	smote	0.6	100	5	31	0.3	0.6	0.7	0.7581674609849547	0.26498210464204863	0.2378048780342802	0.9249042145522997	3.8426933600627367	3.166686984491653	0.8240800525423707
1	3	smote	0.6	100	5	31	0.3	0.6	0.7	0.7012849266423699	0.1958712955838977	0.15243902438094883	0.9264367816020963	2.2650626410250836	2.072217705786453	0.9148610928473119
1	1	smote	0.6	100	5	31	0.3	0.6	1.0	0.7289167537443398	0.2510624737088323	0.1999999999878788	0.9402298850502665	3.9326916445271127	3.346153285710515	0.8508557366912394
1	2	smote	0.6	100	5	31	0.3	0.6	1.0	0.7561723203438931	0.24699171655184482	0.23170731705904224	0.9272030651269947	3.841269307962293	3.1829263915299877	0.8286131739109345
1	3	smote	0.6	100	5	31	0.3	0.6	1.0	0.6832959536491917	0.21301370047270202	0.21341463413332837	0.9103448275792312	2.754919189755732	2.3803937304118454	0.8640520969595894
1	1	smote	0.6	100	5	31	0.3	1.0	0.7	0.725953790781377	0.23737996722500357	0.18181818180716253	0.9386973180004698	3.4027772192323864	2.9659086065674907	0.8716140909185883
1	2	smote	0.6	100	5	31	0.3	1.0	0.7	0.7581674609849547	0.26498210464204863	0.2378048780342802	0.9249042145522997	3.8426933600627367	3.166686984491653	0.8240800525423707
1	3	smote	0.6	100	5	31	0.3	1.0	0.7	0.7012849266423699	0.1958712955838977	0.15243902438094883	0.9264367816020963	2.2650626410250836	2.072217705786453	0.9148610928473119
1	1	smote	0.6	100	5	31	0.3	1.0	1.0	0.7289167537443398	0.2510624737088323	0.1999999999878788	0.9402298850502665	3.9326916445271127	3.346153285710515	0.8508557366912394
1	2	smote	0.6	100	5	31	0.3	1.0	1.0	0.7561723203438931	0.24699171655184482	0.23170731705904224	0.9272030651269947	3.841269307962293	3.1829263915299877	0.8286131739109345
1	3	smote	0.6	100	5	31	0.3	1.0	1.0	0.6832959536491917	0.21301370047270202	0.21341463413332837	0.9103448275792312	2.754919189755732	2.3803937304118454	0.8640520969595894
1	1	smote	0.6	100	5	63	0.1	0.6	0.7	0.7326460002322073	0.25442460257378685	0.27878787877098254	0.9080459770045362	3.8172264689708664	3.031817851694828	0.7942462513469757
1	2	smote	0.6	100	5	63	0.1	0.6	0.7	0.7697878702924961	0.2631743316735035	0.3231707316876115	0.8950191570812643	4.070756491501279	3.0783778441748217	0.7562176243885231
1	3	smote	0.6	100	5	63	0.1	0.6	0.7	0.703289412204467	0.19658011055744729	0.2743902438857079	0.8819923371579924	2.8263121008858882	2.3251898565364493	0.8226939365771081
1	1	smote	0.6	100	5	63	0.1	0.6	1.0	0.7307372576338094	0.24053089491480723	0.2545454545300275	0.8996168582306544	3.060137468708321	2.5357388171563575	0.8286355800954635
1	2	smote	0.6	100	5	63	0.1	0.6	1.0	0.7634473413699655	0.25898056172204315	0.3109756097371356	0.8980842911808576	3.977110520450028	3.05130173579001	0.7672157161158387
1	3	smote	0.6	100	5	63	0.1	0.6	1.0	0.7099850481263434	0.19951155418666416	0.2804878048609459	0.8758620689588057	2.750470585745822	2.259484912576953	0.8214902921637904
1	1	smote	0.6	100	5	63	0.1	1.0	0.7	0.7326460002322073	0.25442460257378685	0.27878787877098254	0.9080459770045362	3.8172264689708664	3.031817851694828	0.7942462513469757
1	2	smote	0.6	100	5	63	0.1	1.0	0.7	0.7697878702924961	0.2631743316735035	0.3231707316876115	0.8950191570812643	4.070756491501279	3.0783778441748217	0.7562176243885231
1	3	smote	0.6	100	5	63	0.1	1.0	0.7	0.703289412204467	0.19658011055744729	0.2743902438857079	0.8819923371579924	2.8263121008858882	2.3251898565364493	0.8226939365771081
1	1	smote	0.6	100	5	63	0.1	1.0	1.0	0.7307372576338094	0.24053089491480723	0.2545454545300275	0.8996168582306544	3.060137468708321	2.5357388171563575	0.8286355800954635
1	2	smote	0.6	100	5	63	0.1	1.0	1.0	0.7634473413699655	0.25898056172204315	0.3109756097371356	0.8980842911808576	3.977110520450028	3.05130173579001	0.7672157161158387
1	3	smote	0.6	100	5	63	0.1	1.0	1.0	0.7099850481263434	0.19951155418666416	0.2804878048609459	0.8758620689588057	2.750470585745822	2.259484912576953	0.8214902921637904
1	1	smote	0.6	100	5	63	0.3	0.6	0.7	0.725953790781377	0.23737996722500357	0.18181818180716253	0.9386973180004698	3.4027772192323864	2.9659086065674907	0.8716140909185883
1	2	smote	0.6	100	5	63	0.3	0.6	0.7	0.7581674609849547	0.26498210464204863	0.2378048780342802	0.9249042145522997	3.8426933600627367	3.166686984491653	0.8240800525423707
1	3	smote	0.6	100	5	63	0.3	0.6	0.7	0.7012849266423699	0.1958712955838977	0.15243902438094883	0.9264367816020963	2.2650626410250836	2.072217705786453	0.9148610928473119
1	1	smote	0.6	100	5	63	0.3	0.6	1.0	0.7289167537443398	0.2510624737088323	0.1999999999878788	0.9402298850502665	3.9326916445271127	3.346153285710515	0.8508557366912394
1	2	smote	0.6	100	5	63	0.3	0.6	1.0	0.7618306700308383	0.25224098306252485	0.2378048780342802	0.925670498077198	3.8855252445274617	3.199333237668269	0.8233978670757814
1	3	smote	0.6	100	5	63	0.3	0.6	1.0	0.6832959536491917	0.21301370047270202	0.21341463413332837	0.9103448275792312	2.754919189755732	2.3803937304118454	0.8640520969595894
1	1	smote	0.6	100	5	63	0.3	1.0	0.7	0.725953790781377	0.23737996722500357	0.18181818180716253	0.9386973180004698	3.4027772192323864	2.9659086065674907	0.8716140909185883
1	2	smote	0.6	100	5	63	0.3	1.0	0.7	0.7581674609849547	0.26498210464204863	0.2378048780342802	0.9249042145522997	3.8426933600627367	3.166686984491653	0.8240800525423707
1	3	smote	0.6	100	5	63	0.3	1.0	0.7	0.7012849266423699	0.1958712955838977	0.15243902438094883	0.9264367816020963	2.2650626410250836	2.072217705786453	0.9148610928473119
1	1	smote	0.6	100	5	63	0.3	1.0	1.0	0.7289167537443398	0.2510624737088323	0.1999999999878788	0.9402298850502665	3.9326916445271127	3.346153285710515	0.8508557366912394
1	2	smote	0.6	100	5	63	0.3	1.0	1.0	0.7618306700308383	0.25224098306252485	0.2378048780342802	0.925670498077198	3.8855252445274617	3.199333237668269	0.8233978670757814
1	3	smote	0.6	100	5	63	0.3	1.0	1.0	0.6832959536491917	0.21301370047270202	0.21341463413332837	0.9103448275792312	2.754919189755732	2.3803937304118454	0.8640520969595894
1	1	smote	0.6	100	10	31	0.1	0.6	0.7	0.7484082201323581	0.2554776972056838	0.18181818180716253	0.9432950191498599	3.6966960405753544	3.2063876403343667	0.8673657688307972
1	2	smote	0.6	100	10	31	0.1	0.6	0.7	0.768007662835249	0.26516344424343485	0.25609756095999403	0.9310344827514864	4.6475403005674	3.713414095090726	0.7990063148375426
1	3	smote	0.6	100	10	31	0.1	0.6	0.7	0.7172647416129334	0.20587894060321055	0.20731707315809042	0.9164750957784179	2.8697244247148572	2.4820986060291164	0.8649257594058005
1	1	smote	0.6	100	10	31	0.1	0.6	1.0	0.7275978172529898	0.24339593155150116	0.1999999999878788	0.9432950191498599	4.158783044550562	3.5270264043678035	0.8480909739693183
1	2	smote	0.6	100	10	31	0.1	0.6	1.0	0.7713204373423046	0.2753806552766664	0.21951219510856632	0.9226053639776046	3.3527223351926545	2.836271065120538	0.8459606099263619
1	3	smote	0.6	100	10	31	0.1	0.6	1.0	0.7109802822166152	0.2082454631209735	0.1951219512076145	0.9149425287286213	2.6076982995436833	2.294001048362476	0.879703385428796
1	1	smote	0.6	100	10	31	0.1	1.0	0.7	0.7484082201323581	0.2554776972056838	0.18181818180716253	0.9432950191498599	3.6966960405753544	3.2063876403343667	0.8673657688307972
1	2	smote	0.6	100	10	31	0.1	1.0	0.7	0.768007662835249	0.26516344424343485	0.25609756095999403	0.9310344827514864	4.6475403005674	3.713414095090726	0.7990063148375426
1	3	smote	0.6	100	10	31	0.1	1.0	0.7	0.7172647416129334	0.20587894060321055	0.20731707315809042	0.9164750957784179	2.8697244247148572	2.4820986060291164	0.8649257594058005
1	1	smote	0.6	100	10	31	0.1	1.0	1.0	0.7275978172529898	0.24339593155150116	0.1999999999878788	0.9432950191498599	4.158783044550562	3.5270264043678035	0.8480909739693183
1	2	smote	0.6	100	10	31	0.1	1.0	1.0	0.7713204373423046	0.2753806552766664	0.21951219510856632	0.9226053639776046	3.3527223351926545	2.836271065120538	0.8459606099263619
1	3	smote	0.6	100	10	31	0.1	1.0	1.0	0.7109802822166152	0.2082454631209735	0.1951219512076145	0.9149425287286213	2.6076982995436833	2.294001048362476	0.879703385428796
1	1	smote	0.6	100	10	31	0.3	0.6	0.7	0.72774178567282	0.23671924841869416	0.13939393938549127	0.9601532566976234	3.902897174782561	3.4982508694673844	0.8963215462199071
1	2	smote	0.6	100	10	31	0.3	0.6	0.7	0.7504438837491823	0.24132720011216785	0.20121951218285247	0.9318007662763848	3.4418041059299282	2.9504654479500703	0.8572438531433658
1	3	smote	0.6	100	10	31	0.3	0.6	0.7	0.7188066535837773	0.2134852195583171	0.1707317073066627	0.9325670498012831	2.84725893403241	2.531873238302705	0.8892318080268057
1	1	smote	0.6	100	10	31	0.3	0.6	1.0	0.7213793103448276	0.24117623104541058	0.18787878786740128	0.950191570873945	4.4133171330019865	3.7720272139409636	0.8546920731350248
1	2	smote	0.6	100	10	31	0.3	0.6	1.0	0.75593402485749	0.24590001182061194	0.18902439023237655	0.9363984674257748	3.431650874498213	2.9720095233818995	0.8660582319581002
1	3	smote	0.6	100	10	31	0.3	0.6	1.0	0.7148303896832071	0.20542916702861583	0.12804878047999702	0.9348659003759782	2.107774254309796	1.9659250923846496	0.9327019092709535
1	1	smote	0.6	100	10	31	0.3	1.0	0.7	0.72774178567282	0.23671924841869416	0.13939393938549127	0.9601532566976234	3.902897174782561	3.4982508694673844	0.8963215462199071
1	2	smote	0.6	100	10	31	0.3	1.0	0.7	0.7504438837491823	0.24132720011216785	0.20121951218285247	0.9318007662763848	3.4418041059299282	2.9504654479500703	0.8572438531433658
1	3	smote	0.6	100	10	31	0.3	1.0	0.7	0.7188066535837773	0.2134852195583171	0.1707317073066627	0.9325670498012831	2.84725893403241	2.531873238302705	0.8892318080268057
1	1	smote	0.6	100	10	31	0.3	1.0	1.0	0.7213793103448276	0.24117623104541058	0.18787878786740128	0.950191570873945	4.4133171330019865	3.7720272139409636	0.8546920731350248
1	2	smote	0.6	100	10	31	0.3	1.0	1.0	0.75593402485749	0.24590001182061194	0.18902439023237655	0.9363984674257748	3.431650874498213	2.9720095233818995	0.8660582319581002
1	3	smote	0.6	100	10	31	0.3	1.0	1.0	0.7148303896832071	0.20542916702861583	0.12804878047999702	0.9348659003759782	2.107774254309796	1.9659250923846496	0.9327019092709535
1	1	smote	0.6	100	10	63	0.1	0.6	0.7	0.7324695228143505	0.24810398976849285	0.16969696968668502	0.950191570873945	3.8989323963487132	3.4069923222692573	0.8738269702933362
1	2	smote	0.6	100	10	63	0.1	0.6	0.7	0.7692225025698533	0.26965990244610705	0.20731707315809042	0.9325670498012831	3.616957501123014	3.074417503653285	0.8500009929696842
1	3	smote	0.6	100	10	63	0.1	0.6	0.7	0.7078544061302682	0.2043694044892646	0.15853658535618678	0.9226053639776046	2.2459460429029754	2.0484179914759437	0.9120512825716957
1	1	smote	0.6	100	10	63	0.1	0.6	1.0	0.7313874375943341	0.23504568374355841	0.17575757574692377	0.9363984674257748	3.1394396170354506	2.7634168706177	0.8802261474398981
1	2	smote	0.6	100	10	63	0.1	0.6	1.0	0.7606532099803757	0.25677413783612557	0.23170731705904224	0.9241379310274013	3.673881184498204	3.054323321968735	0.8313614762822268
1	3	smote	0.6	100	10	63	0.1	0.6	1.0	0.7091580226147088	0.20237644564665305	0.18902439023237655	0.921072796927808	2.7200522121224617	2.394920368713417	0.8804685185230816
1	1	smote	0.6	100	10	63	0.1	1.0	0.7	0.7324695228143505	0.24810398976849285	0.16969696968668502	0.950191570873945	3.8989323963487132	3.4069923222692573	0.8738269702933362
1	2	smote	0.6	100	10	63	0.1	1.0	0.7	0.7692225025698533	0.26965990244610705	0.20731707315809042	0.9325670498012831	3.616957501123014	3.074417503653285	0.8500009929696842
1	3	smote	0.6	100	10	63	0.1	1.0	0.7	0.7078544061302682	0.2043694044892646	0.15853658535618678	0.9226053639776046	2.2459460429029754	2.0484179914759437	0.9120512825716957
1	1	smote	0.6	100	10	63	0.1	1.0	1.0	0.7313874375943341	0.23504568374355841	0.17575757574692377	0.9363984674257748	3.1394396170354506	2.7634168706177	0.8802261474398981
1	2	smote	0.6	100	10	63	0.1	1.0	1.0	0.7606532099803757	0.25677413783612557	0.23170731705904224	0.9241379310274013	3.673881184498204	3.054323321968735	0.8313614762822268
1	3	smote	0.6	100	10	63	0.1	1.0	1.0	0.7091580226147088	0.20237644564665305	0.18902439023237655	0.921072796927808	2.7200522121224617	2.394920368713417	0.8804685185230816
1	1	smote	0.6	100	10	63	0.3	0.6	0.7	0.7317125275745966	0.24933092322037087	0.16363636362644626	0.9532567049735383	3.9900205245851956	3.5007444067938853	0.8773750273521761
1	2	smote	0.6	100	10	63	0.3	0.6	0.7	0.7601626016260162	0.24480251362848432	0.16463414633142473	0.9440613026747582	3.326066795613896	2.9431167469459045	0.884863983359066
1	3	smote	0.6	100	10	63	0.3	0.6	0.7	0.7094804223904307	0.20840625868665258	0.12195121950475907	0.9371647509506732	2.071476634699488	1.9408087330240047	0.9369203976518876
1	1	smote	0.6	100	10	63	0.3	0.6	1.0	0.7300174155346568	0.23445884101517592	0.13939393938549127	0.9517241379237417	3.1931582897895963	2.8874452887210302	0.9042599817310363
1	2	smote	0.6	100	10	63	0.3	0.6	1.0	0.7453882814690215	0.25603884040837543	0.1829268292571386	0.9417624521000632	3.620384291826965	3.141045673162352	0.8676000622501415
1	3	smote	0.6	100	10	63	0.3	0.6	1.0	0.6886552658630035	0.19559749402598728	0.10975609755428316	0.9394636015253681	1.9132994930036957	1.8130592864668715	0.9476087115287677
1	1	smote	0.6	100	10	63	0.3	1.0	0.7	0.7317125275745966	0.24933092322037087	0.16363636362644626	0.9532567049735383	3.9900205245851956	3.5007444067938853	0.8773750273521761
1	2	smote	0.6	100	10	63	0.3	1.0	0.7	0.7601626016260162	0.24480251362848432	0.16463414633142473	0.9440613026747582	3.326066795613896	2.9431167469459045	0.884863983359066
1	3	smote	0.6	100	10	63	0.3	1.0	0.7	0.7094804223904307	0.20840625868665258	0.12195121950475907	0.9371647509506732	2.071476634699488	1.9408087330240047	0.9369203976518876
1	1	smote	0.6	100	10	63	0.3	1.0	1.0	0.7300174155346568	0.23445884101517592	0.13939393938549127	0.9517241379237417	3.1931582897895963	2.8874452887210302	0.9042599817310363
1	2	smote	0.6	100	10	63	0.3	1.0	1.0	0.7453882814690215	0.25603884040837543	0.1829268292571386	0.9417624521000632	3.620384291826965	3.141045673162352	0.8676000622501415
1	3	smote	0.6	100	10	63	0.3	1.0	1.0	0.6886552658630035	0.19559749402598728	0.10975609755428316	0.9394636015253681	1.9132994930036957	1.8130592864668715	0.9476087115287677
1	1	smote	0.6	300	3	31	0.1	0.6	0.7	0.7426262626262627	0.2565034357818532	0.26666666665050504	0.9164750957784179	3.9899911749916583	3.1926601677562783	0.800167215373112
1	2	smote	0.6	300	3	31	0.1	0.6	0.7	0.7806980656013456	0.285172957106525	0.31707317071237356	0.9203065134029096	5.3616064550907465	3.978658036745621	0.7420645316763027
1	3	smote	0.6	300	3	31	0.1	0.6	0.7	0.6949350527988039	0.19401055356033214	0.21951219510856632	0.8896551724069759	2.26757791880695	1.989329087765531	0.877292484015899
1	1	smote	0.6	300	3	31	0.1	0.6	1.0	0.7454313247416696	0.2876113413767373	0.24242424240955004	0.9272030651269947	4.0757889071184135	3.330143082686513	0.8170548371905348
1	2	smote	0.6	300	3	31	0.1	0.6	1.0	0.7808475843379122	0.28553203630694735	0.2865853658361838	0.9141762452037229	4.27892195907969	3.3392308822208108	0.7803906851691664
1	3	smote	0.6	300	3	31	0.1	0.6	1.0	0.691692365199514	0.2005732855116959	0.21341463413332837	0.8881226053571792	2.153817371082585	1.907575839953339	0.8856720370197171
1	1	smote	0.6	300	3	31	0.1	1.0	0.7	0.7426262626262627	0.2565034357818532	0.26666666665050504	0.9164750957784179	3.9899911749916583	3.1926601677562783	0.800167215373112
1	2	smote	0.6	300	3	31	0.1	1.0	0.7	0.7806980656013456	0.285172957106525	0.31707317071237356	0.9203065134029096	5.3616064550907465	3.978658036745621	0.7420645316763027
1	3	smote	0.6	300	3	31	0.1	1.0	0.7	0.6949350527988039	0.19401055356033214	0.21951219510856632	0.8896551724069759	2.26757791880695	1.989329087765531	0.877292484015899
1	1	smote	0.6	300	3	31	0.1	1.0	1.0	0.7454313247416696	0.2876113413767373	0.24242424240955004	0.9272030651269947	4.0757889071184135	3.330143082686513	0.8170548371905348
1	2	smote	0.6	300	3	31	0.1	1.0	1.0	0.7808475843379122	0.28553203630694735	0.2865853658361838	0.9141762452037229	4.27892195907969	3.3392308822208108	0.7803906851691664
1	3	smote	0.6	300	3	31	0.1	1.0	1.0	0.691692365199514	0.2005732855116959	0.21341463413332837	0.8881226053571792	2.153817371082585	1.907575839953339	0.8856720370197171
1	1	smote	0.6	300	3	31	0.3	0.6	0.7	0.7188668292116567	0.22802034146571504	0.17575757574692377	0.9463601532494532	3.762079126318223	3.2766227651257136	0.8709606091437011
1	2	smote	0.6	300	3	31	0.3	0.6	0.7	0.7619708438463695	0.26793137099535436	0.23170731705904224	0.9379310344755715	4.557318481780278	3.733061728525695	0.8191355723496025
1	3	smote	0.6	300	3	31	0.3	0.6	0.7	0.6968414166900289	0.19523967622966226	0.15243902438094883	0.921072796927808	2.0989031352449516	1.9313873941237234	0.9201889028143694
1	1	smote	0.6	300	3	31	0.3	0.6	1.0	0.7236920933472658	0.24734317789615076	0.18181818180716253	0.95249042144864	4.455196188729759	3.826978665803621	0.8589921653579943
1	2	smote	0.6	300	3	31	0.3	0.6	1.0	0.7513737033922063	0.2601299015173303	0.20731707315809042	0.9379310344755715	3.9521361099854317	3.3401078623650955	0.845139876231653
1	3	smote	0.6	300	3	31	0.3	0.6	1.0	0.7076581627885244	0.21145874429823466	0.16463414633142473	0.9310344827514864	2.6605835542552234	2.3871947754154665	0.8972447961619751
1	1	smote	0.6	300	3	31	0.3	1.0	0.7	0.7188668292116567	0.22802034146571504	0.17575757574692377	0.9463601532494532	3.762079126318223	3.2766227651257136	0.8709606091437011
1	2	smote	0.6	300	3	31	0.3	1.0	0.7	0.7619708438463695	0.26793137099535436	0.23170731705904224	0.9379310344755715	4.557318481780278	3.733061728525695	0.8191355723496025
1	3	smote	0.6	300	3	31	0.3	1.0	0.7	0.6968414166900289	0.19523967622966226	0.15243902438094883	0.921072796927808	2.0989031352449516	1.9313873941237234	0.9201889028143694
1	1	smote	0.6	300	3	31	0.3	1.0	1.0	0.7236920933472658	0.24734317789615076	0.18181818180716253	0.95249042144864	4.455196188729759	3.826978665803621	0.8589921653579943
1	2	smote	0.6	300	3	31	0.3	1.0	1.0	0.7513737033922063	0.2601299015173303	0.20731707315809042	0.9379310344755715	3.9521361099854317	3.3401078623650955	0.845139876231653
1	3	smote	0.6	300	3	31	0.3	1.0	1.0	0.7076581627885244	0.21145874429823466	0.16463414633142473	0.9310344827514864	2.6605835542552234	2.3871947754154665	0.8972447961619751
1	1	smote	0.6	300	3	63	0.1	0.6	0.7	0.7426262626262627	0.2565034357818532	0.26666666665050504	0.9164750957784179	3.9899911749916583	3.1926601677562783	0.800167215373112
1	2	smote	0.6	300	3	63	0.1	0.6	0.7	0.7806980656013456	0.285172957106525	0.31707317071237356	0.9203065134029096	5.3616064550907465	3.978658036745621	0.7420645316763027
1	3	smote	0.6	300	3	63	0.1	0.6	0.7	0.6949350527988039	0.19401055356033214	0.21951219510856632	0.8896551724069759	2.26757791880695	1.989329087765531	0.877292484015899
1	1	smote	0.6	300	3	63	0.1	0.6	1.0	0.7454313247416696	0.2876113413767373	0.24242424240955004	0.9272030651269947	4.0757889071184135	3.330143082686513	0.8170548371905348
1	2	smote	0.6	300	3	63	0.1	0.6	1.0	0.7808475843379122	0.28553203630694735	0.2865853658361838	0.9141762452037229	4.27892195907969	3.3392308822208108	0.7803906851691664
1	3	smote	0.6	300	3	63	0.1	0.6	1.0	0.691692365199514	0.2005732855116959	0.21341463413332837	0.8881226053571792	2.153817371082585	1.907575839953339	0.8856720370197171
1	1	smote	0.6	300	3	63	0.1	1.0	0.7	0.7426262626262627	0.2565034357818532	0.26666666665050504	0.9164750957784179	3.9899911749916583	3.1926601677562783	0.800167215373112
1	2	smote	0.6	300	3	63	0.1	1.0	0.7	0.7806980656013456	0.285172957106525	0.31707317071237356	0.9203065134029096	5.3616064550907465	3.978658036745621	0.7420645316763027
1	3	smote	0.6	300	3	63	0.1	1.0	0.7	0.6949350527988039	0.19401055356033214	0.21951219510856632	0.8896551724069759	2.26757791880695	1.989329087765531	0.877292484015899
1	1	smote	0.6	300	3	63	0.1	1.0	1.0	0.7454313247416696	0.2876113413767373	0.24242424240955004	0.9272030651269947	4.0757889071184135	3.330143082686513	0.8170548371905348
1	2	smote	0.6	300	3	63	0.1	1.0	1.0	0.7808475843379122	0.28553203630694735	0.2865853658361838	0.9141762452037229	4.27892195907969	3.3392308822208108	0.7803906851691664
1	3	smote	0.6	300	3	63	0.1	1.0	1.0	0.691692365199514	0.2005732855116959	0.21341463413332837	0.8881226053571792	2.153817371082585	1.907575839953339	0.8856720370197171
1	1	smote	0.6	300	3	63	0.3	0.6	0.7	0.7188668292116567	0.22802034146571504	0.17575757574692377	0.9463601532494532	3.762079126318223	3.2766227651257136	0.8709606091437011
1	2	smote	0.6	300	3	63	0.3	0.6	0.7	0.7619708438463695	0.26793137099535436	0.23170731705904224	0.9379310344755715	4.557318481780278	3.733061728525695	0.8191355723496025
1	3	smote	0.6	300	3	63	0.3	0.6	0.7	0.6968414166900289	0.19523967622966226	0.15243902438094883	0.921072796927808	2.0989031352449516	1.9313873941237234	0.9201889028143694
1	1	smote	0.6	300	3	63	0.3	0.6	1.0	0.7236920933472658	0.24734317789615076	0.18181818180716253	0.95249042144864	4.455196188729759	3.826978665803621	0.8589921653579943
1	2	smote	0.6	300	3	63	0.3	0.6	1.0	0.7513737033922063	0.2601299015173303	0.20731707315809042	0.9379310344755715	3.9521361099854317	3.3401078623650955	0.845139876231653
1	3	smote	0.6	300	3	63	0.3	0.6	1.0	0.7076581627885244	0.21145874429823466	0.16463414633142473	0.9310344827514864	2.6605835542552234	2.3871947754154665	0.8972447961619751
1	1	smote	0.6	300	3	63	0.3	1.0	0.7	0.7188668292116567	0.22802034146571504	0.17575757574692377	0.9463601532494532	3.762079126318223	3.2766227651257136	0.8709606091437011
1	2	smote	0.6	300	3	63	0.3	1.0	0.7	0.7619708438463695	0.26793137099535436	0.23170731705904224	0.9379310344755715	4.557318481780278	3.733061728525695	0.8191355723496025
1	3	smote	0.6	300	3	63	0.3	1.0	0.7	0.6968414166900289	0.19523967622966226	0.15243902438094883	0.921072796927808	2.0989031352449516	1.9313873941237234	0.9201889028143694
1	1	smote	0.6	300	3	63	0.3	1.0	1.0	0.7236920933472658	0.24734317789615076	0.18181818180716253	0.95249042144864	4.455196188729759	3.826978665803621	0.8589921653579943
1	2	smote	0.6	300	3	63	0.3	1.0	1.0	0.7513737033922063	0.2601299015173303	0.20731707315809042	0.9379310344755715	3.9521361099854317	3.3401078623650955	0.845139876231653
1	3	smote	0.6	300	3	63	0.3	1.0	1.0	0.7076581627885244	0.21145874429823466	0.16463414633142473	0.9310344827514864	2.6605835542552234	2.3871947754154665	0.8972447961619751
1	1	smote	0.6	300	5	31	0.1	0.6	0.7	0.7249924532683153	0.24122759446929978	0.13333333332525252	0.9555555555482333	3.3076915608060684	2.999999324324085	0.9069767347098361
1	2	smote	0.6	300	5	31	0.1	0.6	0.7	0.7578216989066442	0.2650056699466905	0.1951219512076145	0.9318007662763848	3.312222868076597	2.861057404072795	0.8637876993500676
1	3	smote	0.6	300	5	31	0.1	0.6	0.7	0.6943977198392673	0.19357833597482188	0.1463414634057109	0.925670498077198	2.134903983305891	1.9688204539497038	0.9222056111169706
1	1	smote	0.6	300	5	31	0.1	0.6	1.0	0.7306908162080575	0.24400142313452508	0.18181818180716253	0.9517241379237417	4.380951467521383	3.7662329852883003	0.8596837854516596
1	2	smote	0.6	300	5	31	0.1	0.6	1.0	0.7614101485842444	0.2568543811201738	0.20731707315809042	0.9386973180004698	4.004807033453306	3.3818592038287547	0.8444499661359564
1	3	smote	0.6	300	5	31	0.1	0.6	1.0	0.6971124194000562	0.1967983276335462	0.17682926828190065	0.9203065134029096	2.480697693216744	2.218866982031212	0.8944527837033659
1	1	smote	0.6	300	5	31	0.1	1.0	0.7	0.7249924532683153	0.24122759446929978	0.13333333332525252	0.9555555555482333	3.3076915608060684	2.999999324324085	0.9069767347098361
1	2	smote	0.6	300	5	31	0.1	1.0	0.7	0.7578216989066442	0.2650056699466905	0.1951219512076145	0.9318007662763848	3.312222868076597	2.861057404072795	0.8637876993500676
1	3	smote	0.6	300	5	31	0.1	1.0	0.7	0.6943977198392673	0.19357833597482188	0.1463414634057109	0.925670498077198	2.134903983305891	1.9688204539497038	0.9222056111169706
1	1	smote	0.6	300	5	31	0.1	1.0	1.0	0.7306908162080575	0.24400142313452508	0.18181818180716253	0.9517241379237417	4.380951467521383	3.7662329852883003	0.8596837854516596
1	2	smote	0.6	300	5	31	0.1	1.0	1.0	0.7614101485842444	0.2568543811201738	0.20731707315809042	0.9386973180004698	4.004807033453306	3.3818592038287547	0.8444499661359564
1	3	smote	0.6	300	5	31	0.1	1.0	1.0	0.6971124194000562	0.1967983276335462	0.17682926828190065	0.9203065134029096	2.480697693216744	2.218866982031212	0.8944527837033659
1	1	smote	0.6	300	5	31	0.3	0.6	0.7	0.7136328805294322	0.2395605317546276	0.15757575756620754	0.9601532566976234	4.507193107852868	3.9545444611370435	0.8773851755264539
1	2	smote	0.6	300	5	31	0.3	0.6	0.7	0.7526960097187179	0.26996096034974687	0.20121951218285247	0.9417624521000632	4.073623240255911	3.4551502404785874	0.8481761802609162
1	3	smote	0.6	300	5	31	0.3	0.6	0.7	0.6961732548359967	0.19240651429039235	0.14024390243047294	0.9356321839008764	2.3710735922245054	2.1787888597403247	0.9189039273915922
1	1	smote	0.6	300	5	31	0.3	0.6	1.0	0.7246394984326018	0.24520861174377268	0.15757575756620754	0.95708812259803	4.171890081529274	3.6720770655026826	0.8801950559631527
1	2	smote	0.6	300	5	31	0.3	0.6	1.0	0.7507803009064573	0.25705792042101	0.20731707315809042	0.9463601532494532	4.614284846706738	3.8649818570959757	0.837612314660549
1	3	smote	0.6	300	5	31	0.3	0.6	1.0	0.6900710213998692	0.20662145272106203	0.15853658535618678	0.9379310344755715	2.8470204733531927	2.5542001300438963	0.8971484839957542
1	1	smote	0.6	300	5	31	0.3	1.0	0.7	0.7136328805294322	0.2395605317546276	0.15757575756620754	0.9601532566976234	4.507193107852868	3.9545444611370435	0.8773851755264539
1	2	smote	0.6	300	5	31	0.3	1.0	0.7	0.7526960097187179	0.26996096034974687	0.20121951218285247	0.9417624521000632	4.073623240255911	3.4551502404785874	0.8481761802609162
1	3	smote	0.6	300	5	31	0.3	1.0	0.7	0.6961732548359967	0.19240651429039235	0.14024390243047294	0.9356321839008764	2.3710735922245054	2.1787888597403247	0.9189039273915922
1	1	smote	0.6	300	5	31	0.3	1.0	1.0	0.7246394984326018	0.24520861174377268	0.15757575756620754	0.95708812259803	4.171890081529274	3.6720770655026826	0.8801950559631527
1	2	smote	0.6	300	5	31	0.3	1.0	1.0	0.7507803009064573	0.25705792042101	0.20731707315809042	0.9463601532494532	4.614284846706738	3.8649818570959757	0.837612314660549
1	3	smote	0.6	300	5	31	0.3	1.0	1.0	0.6900710213998692	0.20662145272106203	0.15853658535618678	0.9379310344755715	2.8470204733531927	2.5542001300438963	0.8971484839957542
1	1	smote	0.6	300	5	63	0.1	0.6	0.7	0.7249924532683153	0.24122759446929978	0.13333333332525252	0.9555555555482333	3.3076915608060684	2.999999324324085	0.9069767347098361
1	2	smote	0.6	300	5	63	0.1	0.6	0.7	0.7565928417904869	0.2573562770073757	0.20731707315809042	0.9432950191498599	4.350726876897362	3.656063955745762	0.8403340443300238
1	3	smote	0.6	300	5	63	0.1	0.6	0.7	0.6943977198392673	0.19357833597482188	0.1463414634057109	0.925670498077198	2.134903983305891	1.9688204539497038	0.9222056111169706
1	1	smote	0.6	300	5	63	0.1	0.6	1.0	0.7306908162080575	0.24400142313452508	0.18181818180716253	0.9517241379237417	4.380951467521383	3.7662329852883003	0.8596837854516596
1	2	smote	0.6	300	5	63	0.1	0.6	1.0	0.7566769460798055	0.25993319258202374	0.21951219510856632	0.9333333333261814	3.9374994037164512	3.2926824323728945	0.8362369248589768
1	3	smote	0.6	300	5	63	0.1	0.6	1.0	0.6971124194000562	0.1967983276335462	0.17682926828190065	0.9203065134029096	2.480697693216744	2.218866982031212	0.8944527837033659
1	1	smote	0.6	300	5	63	0.1	1.0	0.7	0.7249924532683153	0.24122759446929978	0.13333333332525252	0.9555555555482333	3.3076915608060684	2.999999324324085	0.9069767347098361
1	2	smote	0.6	300	5	63	0.1	1.0	0.7	0.7565928417904869	0.2573562770073757	0.20731707315809042	0.9432950191498599	4.350726876897362	3.656063955745762	0.8403340443300238
1	3	smote	0.6	300	5	63	0.1	1.0	0.7	0.6943977198392673	0.19357833597482188	0.1463414634057109	0.925670498077198	2.134903983305891	1.9688204539497038	0.9222056111169706
1	1	smote	0.6	300	5	63	0.1	1.0	1.0	0.7306908162080575	0.24400142313452508	0.18181818180716253	0.9517241379237417	4.380951467521383	3.7662329852883003	0.8596837854516596
1	2	smote	0.6	300	5	63	0.1	1.0	1.0	0.7566769460798055	0.25993319258202374	0.21951219510856632	0.9333333333261814	3.9374994037164512	3.2926824323728945	0.8362369248589768
1	3	smote	0.6	300	5	63	0.1	1.0	1.0	0.6971124194000562	0.1967983276335462	0.17682926828190065	0.9203065134029096	2.480697693216744	2.218866982031212	0.8944527837033659
1	1	smote	0.6	300	5	63	0.3	0.6	0.7	0.7136328805294322	0.2395605317546276	0.15757575756620754	0.9601532566976234	4.507193107852868	3.9545444611370435	0.8773851755264539
1	2	smote	0.6	300	5	63	0.3	0.6	0.7	0.7526960097187179	0.26996096034974687	0.20121951218285247	0.9417624521000632	4.073623240255911	3.4551502404785874	0.8481761802609162
1	3	smote	0.6	300	5	63	0.3	0.6	0.7	0.6977245117278759	0.19553513073977305	0.12195121950475907	0.9371647509506732	2.071476634699488	1.9408087330240047	0.9369203976518876
1	1	smote	0.6	300	5	63	0.3	0.6	1.0	0.7246394984326018	0.24520861174377268	0.15757575756620754	0.95708812259803	4.171890081529274	3.6720770655026826	0.8801950559631527
1	2	smote	0.6	300	5	63	0.3	0.6	1.0	0.7553452948322587	0.26296544528332877	0.17682926828190065	0.9448275861996566	3.6787030328667276	3.2050299062771996	0.8712390863995793
1	3	smote	0.6	300	5	63	0.3	0.6	1.0	0.6900710213998692	0.20662145272106203	0.15853658535618678	0.9379310344755715	2.8470204733531927	2.5542001300438963	0.8971484839957542
1	1	smote	0.6	300	5	63	0.3	1.0	0.7	0.7136328805294322	0.2395605317546276	0.15757575756620754	0.9601532566976234	4.507193107852868	3.9545444611370435	0.8773851755264539
1	2	smote	0.6	300	5	63	0.3	1.0	0.7	0.7526960097187179	0.26996096034974687	0.20121951218285247	0.9417624521000632	4.073623240255911	3.4551502404785874	0.8481761802609162
1	3	smote	0.6	300	5	63	0.3	1.0	0.7	0.6977245117278759	0.19553513073977305	0.12195121950475907	0.9371647509506732	2.071476634699488	1.9408087330240047	0.9369203976518876
1	1	smote	0.6	300	5	63	0.3	1.0	1.0	0.7246394984326018	0.24520861174377268	0.15757575756620754	0.95708812259803	4.171890081529274	3.6720770655026826	0.8801950559631527
1	2	smote	0.6	300	5	63	0.3	1.0	1.0	0.7553452948322587	0.26296544528332877	0.17682926828190065	0.9448275861996566	3.6787030328667276	3.2050299062771996	0.8712390863995793
1	3	smote	0.6	300	5	63	0.3	1.0	1.0	0.6900710213998692	0.20662145272106203	0.15853658535618678	0.9379310344755715	2.8470204733531927	2.5542001300438963	0.8971484839957542
1	1	smote	0.6	300	10	31	0.1	0.6	0.7	0.7378938813421572	0.24049544579731075	0.14545454544573003	0.9701149425213019	5.5253663923208665	4.867131237010232	0.8808703054553793
1	2	smote	0.6	300	10	31	0.1	0.6	0.7	0.7655639659844873	0.2645149165274186	0.16463414633142473	0.9517241379237417	3.8852963754145238	3.410278038506743	0.8777394747112272
1	3	smote	0.6	300	10	31	0.1	0.6	0.7	0.7076394729464537	0.20669258329587775	0.1463414634057109	0.9379310344755715	2.5904757717739053	2.357723196963597	0.9101506359367794
1	1	smote	0.6	300	10	31	0.1	0.6	1.0	0.7262881690467898	0.241388083248305	0.14545454544573003	0.9632183907972168	4.457445591431438	3.9545443783704837	0.8871772526843313
1	2	smote	0.6	300	10	31	0.1	0.6	1.0	0.7657742267077843	0.26367444326347245	0.1707317073066627	0.9417624521000632	3.329333790502971	2.931642628284862	0.880549316909625
1	3	smote	0.6	300	10	31	0.1	0.6	1.0	0.7034529483225866	0.21186945101098065	0.15243902438094883	0.9379310344755715	2.717825299906276	2.4559616635037465	0.9036495599662667
1	1	smote	0.6	300	10	31	0.1	1.0	0.7	0.7378938813421572	0.24049544579731075	0.14545454544573003	0.9701149425213019	5.5253663923208665	4.867131237010232	0.8808703054553793
1	2	smote	0.6	300	10	31	0.1	1.0	0.7	0.7655639659844873	0.2645149165274186	0.16463414633142473	0.9517241379237417	3.8852963754145238	3.410278038506743	0.8777394747112272
1	3	smote	0.6	300	10	31	0.1	1.0	0.7	0.7076394729464537	0.20669258329587775	0.1463414634057109	0.9379310344755715	2.5904757717739053	2.357723196963597	0.9101506359367794
1	1	smote	0.6	300	10	31	0.1	1.0	1.0	0.7262881690467898	0.241388083248305	0.14545454544573003	0.9632183907972168	4.457445591431438	3.9545443783704837	0.8871772526843313
1	2	smote	0.6	300	10	31	0.1	1.0	1.0	0.7657742267077843	0.26367444326347245	0.1707317073066627	0.9417624521000632	3.329333790502971	2.931642628284862	0.880549316909625
1	3	smote	0.6	300	10	31	0.1	1.0	1.0	0.7034529483225866	0.21186945101098065	0.15243902438094883	0.9379310344755715	2.717825299906276	2.4559616635037465	0.9036495599662667
1	1	smote	0.6	300	10	31	0.3	0.6	0.7	0.7265946824567515	0.2514508994707345	0.12121212120477502	0.9701149425213019	4.477452077946838	4.055942697508527	0.9058595339771638
1	2	smote	0.6	300	10	31	0.3	0.6	0.7	0.7559994393047379	0.2491209235801875	0.17682926828190065	0.9417624521000632	3.4737810763576618	3.036344150723607	0.8740746895798833
1	3	smote	0.6	300	10	31	0.3	0.6	0.7	0.7080880291561535	0.22137405365880436	0.15243902438094883	0.9394636015253681	2.791184310842553	2.518137897870655	0.902175417143514
1	1	smote	0.6	300	10	31	0.3	0.6	1.0	0.7197445721583652	0.23777465510562873	0.15757575756620754	0.9655172413719119	5.237408545771052	4.569695643227826	0.8725108134906802
1	2	smote	0.6	300	10	31	0.3	0.6	1.0	0.7445098588916924	0.24399698449204224	0.18902439023237655	0.9425287356249615	3.822555721185701	3.2890238173398783	0.8604253329482177
1	3	smote	0.6	300	10	31	0.3	0.6	1.0	0.695042519390711	0.19361526527174427	0.09756097560380725	0.9432950191498599	1.7983926703355604	1.7205006850568292	0.9566879889206154
1	1	smote	0.6	300	10	31	0.3	1.0	0.7	0.7265946824567515	0.2514508994707345	0.12121212120477502	0.9701149425213019	4.477452077946838	4.055942697508527	0.9058595339771638
1	2	smote	0.6	300	10	31	0.3	1.0	0.7	0.7559994393047379	0.2491209235801875	0.17682926828190065	0.9417624521000632	3.4737810763576618	3.036344150723607	0.8740746895798833
1	3	smote	0.6	300	10	31	0.3	1.0	0.7	0.7080880291561535	0.22137405365880436	0.15243902438094883	0.9394636015253681	2.791184310842553	2.518137897870655	0.902175417143514
1	1	smote	0.6	300	10	31	0.3	1.0	1.0	0.7197445721583652	0.23777465510562873	0.15757575756620754	0.9655172413719119	5.237408545771052	4.569695643227826	0.8725108134906802
1	2	smote	0.6	300	10	31	0.3	1.0	1.0	0.7445238762732456	0.24400027091895746	0.18902439023237655	0.9425287356249615	3.822555721185701	3.2890238173398783	0.8604253329482177
1	3	smote	0.6	300	10	31	0.3	1.0	1.0	0.695042519390711	0.19361526527174427	0.09756097560380725	0.9432950191498599	1.7983926703355604	1.7205006850568292	0.9566879889206154
1	1	smote	0.6	300	10	63	0.1	0.6	0.7	0.7363845350052247	0.2565484874904122	0.14545454544573003	0.9670498084217085	4.995545236549543	4.4143749803812895	0.8836622873772384
1	2	smote	0.6	300	10	63	0.1	0.6	0.7	0.7587935706943277	0.2607628410501257	0.16463414633142473	0.9471264367743516	3.53030716757122	3.1137321782436764	0.882000345902702
1	3	smote	0.6	300	10	63	0.1	0.6	0.7	0.7129847677787123	0.20302053048991053	0.10975609755428316	0.945593869724555	2.142774060553032	2.017347619195457	0.941465381211053
1	1	smote	0.6	300	10	63	0.1	0.6	1.0	0.7347683733890632	0.24919156476976415	0.14545454544573003	0.9616858237474201	4.272339305639483	3.796362644552725	0.8885910809607602
1	2	smote	0.6	300	10	63	0.1	0.6	1.0	0.7556069526212502	0.26344242537361895	0.20121951218285247	0.950191570873945	4.805636138460456	4.039867855999401	0.840652036805529
1	3	smote	0.6	300	10	63	0.1	0.6	1.0	0.7030651340996168	0.20448459477790246	0.15853658535618678	0.9348659003759782	2.7041769063007957	2.4340024953333756	0.9000899544036204
1	1	smote	0.6	300	10	63	0.1	1.0	0.7	0.7363845350052247	0.2565484874904122	0.14545454544573003	0.9670498084217085	4.995545236549543	4.4143749803812895	0.8836622873772384
[truncated: 11,825 more rows]
