# Supplementary material for: Risk prediction for cardiovascular related diseases using PRS and EHR in the Framingham Heart Study
Source: PLoS One. 2026 Apr 17;21(4):e0345914. doi: 10.1371/journal.pone.0345914 (PMC13089760; doi:10.1371/journal.pone.0345914)
Supplement: S1 File — (ZIP) [file pone.0345914.s003.zip › lgbm/ehr_model/af/af_lgb_nested_cv_outer_test_results.csv]

outer_fold	AUC	AUPRC	sensitivity	specificity	DOR	LR+	LR-
1	0.8044769534424706	0.3234160496138847	0.7454545454093664	0.7157088122550521	7.372737408776212	2.6221513410279824	0.3556550466831091
2	0.7602925809822363	0.27631679242449875	0.06666666666262626	0.9900383141686588	7.098893963183459	6.692300968764955	0.9427244486935386
3	0.7942061489580413	0.31976003336834274	0.7682926828799821	0.7049808429064753	7.923444576529393	2.6042127718312758	0.32867178755953647
4	0.803032426875993	0.2760496075534117	0.042682926826665676	0.9869731800690654	3.3780416153685633	3.27653980691859	0.969952459505353
