# Supplementary material for: Risk prediction for cardiovascular related diseases using PRS and EHR in the Framingham Heart Study
Source: PLoS One. 2026 Apr 17;21(4):e0345914. doi: 10.1371/journal.pone.0345914 (PMC13089760; doi:10.1371/journal.pone.0345914)
Supplement: S1 File — (ZIP) [file pone.0345914.s003.zip › lgbm/ehr_model/chd/chd_lgb_nested_cv_all_results.csv]

outer_fold	inner_fold	sampling_method	sampling_ratio	n_estimators	max_depth	num_leaves	learning_rate	subsample	colsample_bytree	AUC	AUPRC	sensitivity	specificity	DOR	LR+	LR-
1	1	none		100	3	31	0.1	0.6	0.7	0.800898752751284	0.2891182881724694	0.07758620688986326	0.99772036473406	36.81292247076814	34.03433334522386	0.9245213553506952
1	2	none		100	3	31	0.1	0.6	0.7	0.791832958900489	0.28964195510901336	0.060869565212098305	0.9962006078951657	16.994399669943306	16.020827365087097	0.9427121584928893
1	3	none		100	3	31	0.1	0.6	0.7	0.793418792123695	0.21589022936335517	0.0260869565194707	0.9901215805395889	2.684750026975819	2.6408000000422134	0.9836297408177652
1	1	none		100	3	31	0.1	0.6	1.0	0.7949965936484645	0.29791148766074455	0.06034482758100476	0.9962006078951657	16.8384877464799	15.882716784365494	0.9432388974063846
1	2	none		100	3	31	0.1	0.6	1.0	0.7901149729086824	0.2978541959120712	0.060869565212098305	0.9954407294757186	14.151203496862523	13.350695331845612	0.943431786087563
1	3	none		100	3	31	0.1	0.6	1.0	0.7849477996564028	0.20145024837938147	0.0260869565194707	0.9870820668618003	2.0467421116642015	2.0194357755244274	0.9866586237457183
1	1	none		100	3	31	0.1	1.0	0.7	0.800898752751284	0.2891182881724694	0.07758620688986326	0.99772036473406	36.81292247076814	34.03433334522386	0.9245213553506952
1	2	none		100	3	31	0.1	1.0	0.7	0.791832958900489	0.28964195510901336	0.060869565212098305	0.9962006078951657	16.994399669943306	16.020827365087097	0.9427121584928893
1	3	none		100	3	31	0.1	1.0	0.7	0.793418792123695	0.21589022936335517	0.0260869565194707	0.9901215805395889	2.684750026975819	2.6408000000422134	0.9836297408177652
1	1	none		100	3	31	0.1	1.0	1.0	0.7949965936484645	0.29791148766074455	0.06034482758100476	0.9962006078951657	16.8384877464799	15.882716784365494	0.9432388974063846
1	2	none		100	3	31	0.1	1.0	1.0	0.7901149729086824	0.2978541959120712	0.060869565212098305	0.9954407294757186	14.151203496862523	13.350695331845612	0.943431786087563
1	3	none		100	3	31	0.1	1.0	1.0	0.7849477996564028	0.20145024837938147	0.0260869565194707	0.9870820668618003	2.0467421116642015	2.0194357755244274	0.9866586237457183
1	1	none		100	3	31	0.3	0.6	0.7	0.7778534744785662	0.2625403448221426	0.10344827585315101	0.9908814589590359	12.538447764271194	11.344815134380546	0.9048021910115198
1	2	none		100	3	31	0.3	0.6	0.7	0.7616162283599842	0.2535727327956052	0.1391304347705104	0.9855623100229062	11.03242189605694	9.63660659185661	0.8734805985779585
1	3	none		100	3	31	0.3	0.6	0.7	0.7544601559402669	0.18850881191662425	0.0782608695584121	0.9794832826673292	4.0534571402378345	3.814490892696597	0.9410463020063441
1	1	none		100	3	31	0.3	0.6	1.0	0.7726260350068128	0.25700343678462156	0.09482758619872177	0.9870820668618003	8.00503580829984	7.340765103564126	0.9170183868387773
1	2	none		100	3	31	0.3	0.6	1.0	0.7531980970001322	0.2536937171081909	0.12173913042419661	0.9794832826673292	6.617525184730925	5.933652499750262	0.8966573255007986
1	3	none		100	3	31	0.3	0.6	1.0	0.7448328267477204	0.19189380062210765	0.1304347825973535	0.977963525828435	6.656893521112274	5.919037791230853	0.8891591409551235
1	1	none		100	3	31	0.3	1.0	0.7	0.7778534744785662	0.2625403448221426	0.10344827585315101	0.9908814589590359	12.538447764271194	11.344815134380546	0.9048021910115198
1	2	none		100	3	31	0.3	1.0	0.7	0.7616162283599842	0.2535727327956052	0.1391304347705104	0.9855623100229062	11.03242189605694	9.63660659185661	0.8734805985779585
1	3	none		100	3	31	0.3	1.0	0.7	0.7544601559402669	0.18850881191662425	0.0782608695584121	0.9794832826673292	4.0534571402378345	3.814490892696597	0.9410463020063441
1	1	none		100	3	31	0.3	1.0	1.0	0.7726260350068128	0.25700343678462156	0.09482758619872177	0.9870820668618003	8.00503580829984	7.340765103564126	0.9170183868387773
1	2	none		100	3	31	0.3	1.0	1.0	0.7531980970001322	0.2536937171081909	0.12173913042419661	0.9794832826673292	6.617525184730925	5.933652499750262	0.8966573255007986
1	3	none		100	3	31	0.3	1.0	1.0	0.7448328267477204	0.19189380062210765	0.1304347825973535	0.977963525828435	6.656893521112274	5.919037791230853	0.8891591409551235
1	1	none		100	3	63	0.1	0.6	0.7	0.800898752751284	0.2891182881724694	0.07758620688986326	0.99772036473406	36.81292247076814	34.03433334522386	0.9245213553506952
1	2	none		100	3	63	0.1	0.6	0.7	0.791832958900489	0.28964195510901336	0.060869565212098305	0.9962006078951657	16.994399669943306	16.020827365087097	0.9427121584928893
1	3	none		100	3	63	0.1	0.6	0.7	0.793418792123695	0.21589022936335517	0.0260869565194707	0.9901215805395889	2.684750026975819	2.6408000000422134	0.9836297408177652
1	1	none		100	3	63	0.1	0.6	1.0	0.7949965936484645	0.29791148766074455	0.06034482758100476	0.9962006078951657	16.8384877464799	15.882716784365494	0.9432388974063846
1	2	none		100	3	63	0.1	0.6	1.0	0.7901149729086824	0.2978541959120712	0.060869565212098305	0.9954407294757186	14.151203496862523	13.350695331845612	0.943431786087563
1	3	none		100	3	63	0.1	0.6	1.0	0.7849477996564028	0.20145024837938147	0.0260869565194707	0.9870820668618003	2.0467421116642015	2.0194357755244274	0.9866586237457183
1	1	none		100	3	63	0.1	1.0	0.7	0.800898752751284	0.2891182881724694	0.07758620688986326	0.99772036473406	36.81292247076814	34.03433334522386	0.9245213553506952
1	2	none		100	3	63	0.1	1.0	0.7	0.791832958900489	0.28964195510901336	0.060869565212098305	0.9962006078951657	16.994399669943306	16.020827365087097	0.9427121584928893
1	3	none		100	3	63	0.1	1.0	0.7	0.793418792123695	0.21589022936335517	0.0260869565194707	0.9901215805395889	2.684750026975819	2.6408000000422134	0.9836297408177652
1	1	none		100	3	63	0.1	1.0	1.0	0.7949965936484645	0.29791148766074455	0.06034482758100476	0.9962006078951657	16.8384877464799	15.882716784365494	0.9432388974063846
1	2	none		100	3	63	0.1	1.0	1.0	0.7901149729086824	0.2978541959120712	0.060869565212098305	0.9954407294757186	14.151203496862523	13.350695331845612	0.943431786087563
1	3	none		100	3	63	0.1	1.0	1.0	0.7849477996564028	0.20145024837938147	0.0260869565194707	0.9870820668618003	2.0467421116642015	2.0194357755244274	0.9866586237457183
1	1	none		100	3	63	0.3	0.6	0.7	0.7778534744785662	0.2625403448221426	0.10344827585315101	0.9908814589590359	12.538447764271194	11.344815134380546	0.9048021910115198
1	2	none		100	3	63	0.3	0.6	0.7	0.7616162283599842	0.2535727327956052	0.1391304347705104	0.9855623100229062	11.03242189605694	9.63660659185661	0.8734805985779585
1	3	none		100	3	63	0.3	0.6	0.7	0.7544601559402669	0.18850881191662425	0.0782608695584121	0.9794832826673292	4.0534571402378345	3.814490892696597	0.9410463020063441
1	1	none		100	3	63	0.3	0.6	1.0	0.7726260350068128	0.25700343678462156	0.09482758619872177	0.9870820668618003	8.00503580829984	7.340765103564126	0.9170183868387773
1	2	none		100	3	63	0.3	0.6	1.0	0.7531980970001322	0.2536937171081909	0.12173913042419661	0.9794832826673292	6.617525184730925	5.933652499750262	0.8966573255007986
1	3	none		100	3	63	0.3	0.6	1.0	0.7448328267477204	0.19189380062210765	0.1304347825973535	0.977963525828435	6.656893521112274	5.919037791230853	0.8891591409551235
1	1	none		100	3	63	0.3	1.0	0.7	0.7778534744785662	0.2625403448221426	0.10344827585315101	0.9908814589590359	12.538447764271194	11.344815134380546	0.9048021910115198
1	2	none		100	3	63	0.3	1.0	0.7	0.7616162283599842	0.2535727327956052	0.1391304347705104	0.9855623100229062	11.03242189605694	9.63660659185661	0.8734805985779585
1	3	none		100	3	63	0.3	1.0	0.7	0.7544601559402669	0.18850881191662425	0.0782608695584121	0.9794832826673292	4.0534571402378345	3.814490892696597	0.9410463020063441
1	1	none		100	3	63	0.3	1.0	1.0	0.7726260350068128	0.25700343678462156	0.09482758619872177	0.9870820668618003	8.00503580829984	7.340765103564126	0.9170183868387773
1	2	none		100	3	63	0.3	1.0	1.0	0.7531980970001322	0.2536937171081909	0.12173913042419661	0.9794832826673292	6.617525184730925	5.933652499750262	0.8966573255007986
1	3	none		100	3	63	0.3	1.0	1.0	0.7448328267477204	0.19189380062210765	0.1304347825973535	0.977963525828435	6.656893521112274	5.919037791230853	0.8891591409551235
1	1	none		100	5	31	0.1	0.6	0.7	0.7870571743003878	0.3087065972644691	0.07758620688986326	0.998480243153507	55.26131829731633	51.05138796052961	0.9238177622410366
1	2	none		100	5	31	0.1	0.6	0.7	0.7910202193735958	0.2932397450359136	0.0956521739047259	0.9939209726368244	17.293240744038407	15.734756704104091	0.9098789963122449
1	3	none		100	5	31	0.1	0.6	0.7	0.7694198493458437	0.199645388533915	0.0521739130389414	0.984802431603459	3.5669701270460883	3.43304121733081	0.9624530229817512
1	1	none		100	5	31	0.1	0.6	1.0	0.78531469447647	0.30428922636743677	0.11206896550758026	0.9969604863146129	41.39792189618086	36.870568255929406	0.8906381323781293
1	2	none		100	5	31	0.1	0.6	1.0	0.7846570635654817	0.2929928199610089	0.1130434782510397	0.9924012157979302	16.645076097504983	14.876502145596714	0.8937479103130005
1	3	none		100	5	31	0.1	0.6	1.0	0.763453151843531	0.19647348478216745	0.060869565212098305	0.9863221884423533	4.673864890912844	4.4502382894495875	0.9521538055931631
1	1	none		100	5	31	0.1	1.0	0.7	0.7870571743003878	0.3087065972644691	0.07758620688986326	0.998480243153507	55.26131829731633	51.05138796052961	0.9238177622410366
1	2	none		100	5	31	0.1	1.0	0.7	0.7910202193735958	0.2932397450359136	0.0956521739047259	0.9939209726368244	17.293240744038407	15.734756704104091	0.9098789963122449
1	3	none		100	5	31	0.1	1.0	0.7	0.7694198493458437	0.199645388533915	0.0521739130389414	0.984802431603459	3.5669701270460883	3.43304121733081	0.9624530229817512
1	1	none		100	5	31	0.1	1.0	1.0	0.78531469447647	0.30428922636743677	0.11206896550758026	0.9969604863146129	41.39792189618086	36.870568255929406	0.8906381323781293
1	2	none		100	5	31	0.1	1.0	1.0	0.7846570635654817	0.2929928199610089	0.1130434782510397	0.9924012157979302	16.645076097504983	14.876502145596714	0.8937479103130005
1	3	none		100	5	31	0.1	1.0	1.0	0.763453151843531	0.19647348478216745	0.060869565212098305	0.9863221884423533	4.673864890912844	4.4502382894495875	0.9521538055931631
1	1	none		100	5	31	0.3	0.6	0.7	0.7592757572581491	0.2471811832354187	0.10344827585315101	0.9878419452812475	9.374992273915968	8.508613685333733	0.907586197724911
1	2	none		100	5	31	0.3	0.6	0.7	0.7551209197832695	0.22270309754536763	0.1304347825973535	0.984802431603459	9.719993587031064	8.582603043327024	0.8829844247611908
1	3	none		100	5	31	0.3	0.6	0.7	0.7323245671996829	0.17370184038118622	0.043478260865784504	0.984802431603459	2.9454526051899412	2.8608676811090086	0.97128286722848
1	1	none		100	5	31	0.3	0.6	1.0	0.75308536841002	0.27015921842138246	0.09482758619872177	0.9908814589590359	11.384114479245403	10.399413873182167	0.9135022120781017
1	2	none		100	5	31	0.3	0.6	1.0	0.7542487115105061	0.22295948022251671	0.1304347825973535	0.9817629179256706	8.074995559119778	7.152169987722662	0.8857181226428233
1	3	none		100	5	31	0.3	0.6	1.0	0.7449319413241707	0.18579176250874782	0.08695652173156901	0.9794832826673292	4.546734992818416	4.23832321410733	0.9321685067052351
1	1	none		100	5	31	0.3	1.0	0.7	0.7592757572581491	0.2471811832354187	0.10344827585315101	0.9878419452812475	9.374992273915968	8.508613685333733	0.907586197724911
1	2	none		100	5	31	0.3	1.0	0.7	0.7551209197832695	0.22270309754536763	0.1304347825973535	0.984802431603459	9.719993587031064	8.582603043327024	0.8829844247611908
1	3	none		100	5	31	0.3	1.0	0.7	0.7323245671996829	0.17370184038118622	0.043478260865784504	0.984802431603459	2.9454526051899412	2.8608676811090086	0.97128286722848
1	1	none		100	5	31	0.3	1.0	1.0	0.75308536841002	0.27015921842138246	0.09482758619872177	0.9908814589590359	11.384114479245403	10.399413873182167	0.9135022120781017
1	2	none		100	5	31	0.3	1.0	1.0	0.7542487115105061	0.22295948022251671	0.1304347825973535	0.9817629179256706	8.074995559119778	7.152169987722662	0.8857181226428233
1	3	none		100	5	31	0.3	1.0	1.0	0.7449319413241707	0.18579176250874782	0.08695652173156901	0.9794832826673292	4.546734992818416	4.23832321410733	0.9321685067052351
1	1	none		100	5	63	0.1	0.6	0.7	0.7870571743003878	0.3087065972644691	0.07758620688986326	0.998480243153507	55.26131829731633	51.05138796052961	0.9238177622410366
1	2	none		100	5	63	0.1	0.6	0.7	0.7910202193735958	0.2932397450359136	0.0956521739047259	0.9939209726368244	17.293240744038407	15.734756704104091	0.9098789963122449
1	3	none		100	5	63	0.1	0.6	0.7	0.7694198493458437	0.199645388533915	0.0521739130389414	0.984802431603459	3.5669701270460883	3.43304121733081	0.9624530229817512
1	1	none		100	5	63	0.1	0.6	1.0	0.78531469447647	0.30428922636743677	0.11206896550758026	0.9969604863146129	41.39792189618086	36.870568255929406	0.8906381323781293
1	2	none		100	5	63	0.1	0.6	1.0	0.7846570635654817	0.2929928199610089	0.1130434782510397	0.9924012157979302	16.645076097504983	14.876502145596714	0.8937479103130005
1	3	none		100	5	63	0.1	0.6	1.0	0.763453151843531	0.19647348478216745	0.060869565212098305	0.9863221884423533	4.673864890912844	4.4502382894495875	0.9521538055931631
1	1	none		100	5	63	0.1	1.0	0.7	0.7870571743003878	0.3087065972644691	0.07758620688986326	0.998480243153507	55.26131829731633	51.05138796052961	0.9238177622410366
1	2	none		100	5	63	0.1	1.0	0.7	0.7910202193735958	0.2932397450359136	0.0956521739047259	0.9939209726368244	17.293240744038407	15.734756704104091	0.9098789963122449
1	3	none		100	5	63	0.1	1.0	0.7	0.7694198493458437	0.199645388533915	0.0521739130389414	0.984802431603459	3.5669701270460883	3.43304121733081	0.9624530229817512
1	1	none		100	5	63	0.1	1.0	1.0	0.78531469447647	0.30428922636743677	0.11206896550758026	0.9969604863146129	41.39792189618086	36.870568255929406	0.8906381323781293
1	2	none		100	5	63	0.1	1.0	1.0	0.7846570635654817	0.2929928199610089	0.1130434782510397	0.9924012157979302	16.645076097504983	14.876502145596714	0.8937479103130005
1	3	none		100	5	63	0.1	1.0	1.0	0.763453151843531	0.19647348478216745	0.060869565212098305	0.9863221884423533	4.673864890912844	4.4502382894495875	0.9521538055931631
1	1	none		100	5	63	0.3	0.6	0.7	0.7592757572581491	0.2471811832354187	0.10344827585315101	0.9878419452812475	9.374992273915968	8.508613685333733	0.907586197724911
1	2	none		100	5	63	0.3	0.6	0.7	0.7551209197832695	0.22270309754536763	0.1304347825973535	0.984802431603459	9.719993587031064	8.582603043327024	0.8829844247611908
1	3	none		100	5	63	0.3	0.6	0.7	0.7323245671996829	0.17370184038118622	0.043478260865784504	0.984802431603459	2.9454526051899412	2.8608676811090086	0.97128286722848
1	1	none		100	5	63	0.3	0.6	1.0	0.75308536841002	0.27015921842138246	0.09482758619872177	0.9908814589590359	11.384114479245403	10.399413873182167	0.9135022120781017
1	2	none		100	5	63	0.3	0.6	1.0	0.7542487115105061	0.22295948022251671	0.1304347825973535	0.9817629179256706	8.074995559119778	7.152169987722662	0.8857181226428233
1	3	none		100	5	63	0.3	0.6	1.0	0.7449319413241707	0.18579176250874782	0.08695652173156901	0.9794832826673292	4.546734992818416	4.23832321410733	0.9321685067052351
1	1	none		100	5	63	0.3	1.0	0.7	0.7592757572581491	0.2471811832354187	0.10344827585315101	0.9878419452812475	9.374992273915968	8.508613685333733	0.907586197724911
1	2	none		100	5	63	0.3	1.0	0.7	0.7551209197832695	0.22270309754536763	0.1304347825973535	0.984802431603459	9.719993587031064	8.582603043327024	0.8829844247611908
1	3	none		100	5	63	0.3	1.0	0.7	0.7323245671996829	0.17370184038118622	0.043478260865784504	0.984802431603459	2.9454526051899412	2.8608676811090086	0.97128286722848
1	1	none		100	5	63	0.3	1.0	1.0	0.75308536841002	0.27015921842138246	0.09482758619872177	0.9908814589590359	11.384114479245403	10.399413873182167	0.9135022120781017
1	2	none		100	5	63	0.3	1.0	1.0	0.7542487115105061	0.22295948022251671	0.1304347825973535	0.9817629179256706	8.074995559119778	7.152169987722662	0.8857181226428233
1	3	none		100	5	63	0.3	1.0	1.0	0.7449319413241707	0.18579176250874782	0.08695652173156901	0.9794832826673292	4.546734992818416	4.23832321410733	0.9321685067052351
1	1	none		100	10	31	0.1	0.6	0.7	0.7717875484750025	0.2733969047224442	0.06034482758100476	0.99772036473406	28.106910230504496	26.471148157396335	0.9418021283462894
1	2	none		100	10	31	0.1	0.6	0.7	0.7688053389718514	0.2708546861030206	0.0956521739047259	0.991641337378483	12.548061887363673	11.443464559013504	0.9119706721447433
1	3	none		100	10	31	0.1	0.6	0.7	0.7601427249900886	0.19721240391806857	0.0260869565194707	0.9863221884423533	1.9315462056489532	1.9072449811926804	0.9874187613526075
1	1	none		100	10	31	0.1	0.6	1.0	0.7728356566397652	0.29188892412659984	0.06896551723543401	0.9931610942173773	10.757185897308585	10.084276430289075	0.9374455753563086
1	2	none		100	10	31	0.1	0.6	1.0	0.7751817100568257	0.24666420170387043	0.0782608695584121	0.9908814589590359	9.226404961417861	8.582599275568414	0.9302213829974183
1	3	none		100	10	31	0.1	0.6	1.0	0.758907096603674	0.18958728062277613	0.0260869565194707	0.9855623100229062	1.8284761760722308	1.8068637359731146	0.9881800711069126
1	1	none		100	10	31	0.1	1.0	0.7	0.7717875484750025	0.2733969047224442	0.06034482758100476	0.99772036473406	28.106910230504496	26.471148157396335	0.9418021283462894
1	2	none		100	10	31	0.1	1.0	0.7	0.7688053389718514	0.2708546861030206	0.0956521739047259	0.991641337378483	12.548061887363673	11.443464559013504	0.9119706721447433
1	3	none		100	10	31	0.1	1.0	0.7	0.7601427249900886	0.19721240391806857	0.0260869565194707	0.9863221884423533	1.9315462056489532	1.9072449811926804	0.9874187613526075
1	1	none		100	10	31	0.1	1.0	1.0	0.7728356566397652	0.29188892412659984	0.06896551723543401	0.9931610942173773	10.757185897308585	10.084276430289075	0.9374455753563086
1	2	none		100	10	31	0.1	1.0	1.0	0.7751817100568257	0.24666420170387043	0.0782608695584121	0.9908814589590359	9.226404961417861	8.582599275568414	0.9302213829974183
1	3	none		100	10	31	0.1	1.0	1.0	0.758907096603674	0.18958728062277613	0.0260869565194707	0.9855623100229062	1.8284761760722308	1.8068637359731146	0.9881800711069126
1	1	none		100	10	31	0.3	0.6	0.7	0.7545723718687769	0.2930187563928723	0.09482758619872177	0.9954407294757186	22.87296564291573	20.79880491970118	0.9093182325228288
1	2	none		100	10	31	0.3	0.6	0.7	0.7399101361173517	0.2212758176436795	0.0956521739047259	0.9870820668618003	8.082007306368807	7.404597843589567	0.9161830077701737
1	3	none		100	10	31	0.3	0.6	0.7	0.7253601162944363	0.1883519493333557	0.0695652173852552	0.9817629179256706	4.024919907856412	3.8144906601187527	0.9477183912216209
1	1	none		100	10	31	0.3	0.6	1.0	0.7577756524473326	0.3010902719682779	0.11206896550758026	0.9924012157979302	16.483473417164785	14.748256437456073	0.8947298848593095
1	2	none		100	10	31	0.3	0.6	1.0	0.7579489890313202	0.23839027772798826	0.1043478260778828	0.9855623100229062	7.952983749025617	7.227454943892458	0.9087727439714828
1	3	none		100	10	31	0.3	0.6	1.0	0.7224593630236553	0.17219675100451812	0.0347826086926276	0.9840425531840119	2.22222082829906	2.1797087777657778	0.9808695552601627
1	1	none		100	10	31	0.3	1.0	0.7	0.7545723718687769	0.2930187563928723	0.09482758619872177	0.9954407294757186	22.87296564291573	20.79880491970118	0.9093182325228288
1	2	none		100	10	31	0.3	1.0	0.7	0.7399101361173517	0.2212758176436795	0.0956521739047259	0.9870820668618003	8.082007306368807	7.404597843589567	0.9161830077701737
1	3	none		100	10	31	0.3	1.0	0.7	0.7253601162944363	0.1883519493333557	0.0695652173852552	0.9817629179256706	4.024919907856412	3.8144906601187527	0.9477183912216209
1	1	none		100	10	31	0.3	1.0	1.0	0.7577756524473326	0.3010902719682779	0.11206896550758026	0.9924012157979302	16.483473417164785	14.748256437456073	0.8947298848593095
1	2	none		100	10	31	0.3	1.0	1.0	0.7579489890313202	0.23839027772798826	0.1043478260778828	0.9855623100229062	7.952983749025617	7.227454943892458	0.9087727439714828
1	3	none		100	10	31	0.3	1.0	1.0	0.7224593630236553	0.17219675100451812	0.0347826086926276	0.9840425531840119	2.22222082829906	2.1797087777657778	0.9808695552601627
1	1	none		100	10	63	0.1	0.6	0.7	0.7741916465779268	0.30120620498965717	0.08620689654429252	0.99772036473406	41.28912687596205	37.81592593913763	0.9158809688528982
1	2	none		100	10	63	0.1	0.6	0.7	0.7707347693934188	0.26323119145905993	0.0782608695584121	0.9931610942173773	12.33017062622745	11.443461514362939	0.9280862153456253
1	3	none		100	10	63	0.1	0.6	0.7	0.7651645301969077	0.20116552923944267	0.060869565212098305	0.9901215805395889	6.496432161572641	6.161866666765165	0.9485001072202673
1	1	none		100	10	63	0.1	0.6	1.0	0.7777879677182685	0.31613781663240853	0.08620689654429252	0.9954407294757186	20.597439045947482	18.90800447245562	0.9179784061650786
1	2	none		100	10	63	0.1	0.6	1.0	0.7799061715342938	0.26775868070931735	0.1043478260778828	0.9931610942173773	16.919069073997953	15.25794868581725	0.9018196243477553
1	3	none		100	10	63	0.1	0.6	1.0	0.7665058807982027	0.2104973541631588	0.0695652173852552	0.984802431603459	4.844856620209956	4.577388289774413	0.9447933344882932
1	1	none		100	10	63	0.1	1.0	0.7	0.7741916465779268	0.30120620498965717	0.08620689654429252	0.99772036473406	41.28912687596205	37.81592593913763	0.9158809688528982
1	2	none		100	10	63	0.1	1.0	0.7	0.7707347693934188	0.26323119145905993	0.0782608695584121	0.9931610942173773	12.33017062622745	11.443461514362939	0.9280862153456253
1	3	none		100	10	63	0.1	1.0	0.7	0.7651645301969077	0.20116552923944267	0.060869565212098305	0.9901215805395889	6.496432161572641	6.161866666765165	0.9485001072202673
1	1	none		100	10	63	0.1	1.0	1.0	0.7777879677182685	0.31613781663240853	0.08620689654429252	0.9954407294757186	20.597439045947482	18.90800447245562	0.9179784061650786
1	2	none		100	10	63	0.1	1.0	1.0	0.7799061715342938	0.26775868070931735	0.1043478260778828	0.9931610942173773	16.919069073997953	15.25794868581725	0.9018196243477553
1	3	none		100	10	63	0.1	1.0	1.0	0.7665058807982027	0.2104973541631588	0.0695652173852552	0.984802431603459	4.844856620209956	4.577388289774413	0.9447933344882932
1	1	none		100	10	63	0.3	0.6	0.7	0.7563803584529925	0.2666475980948734	0.07758620688986326	0.9946808510562715	15.728942356783566	14.586179452550477	0.9273464778749307
1	2	none		100	10	63	0.3	0.6	0.7	0.7434980837848555	0.23177346390313813	0.0956521739047259	0.9870820668618003	8.082007306368807	7.404597843589567	0.9161830077701737
1	3	none		100	10	63	0.3	0.6	0.7	0.7524910796881195	0.20689182146799104	0.0782608695584121	0.9863221884423533	6.122637025686126	5.721734943578041	0.9345213277134408
1	1	none		100	10	63	0.3	0.6	1.0	0.757539828110261	0.25593467314380225	0.08620689654429252	0.991641337378483	11.192096367376493	10.313467274980718	0.9214955647739212
1	2	none		100	10	63	0.3	0.6	1.0	0.7525042949649796	0.237181600906457	0.1043478260778828	0.9901215805395889	11.677359330168255	10.563200000168854	0.9045880652233949
1	3	none		100	10	63	0.3	0.6	1.0	0.7418197436236289	0.19933954603867732	0.060869565212098305	0.9863221884423533	4.673864890912844	4.4502382894495875	0.9521538055931631
1	1	none		100	10	63	0.3	1.0	0.7	0.7563803584529925	0.2666475980948734	0.07758620688986326	0.9946808510562715	15.728942356783566	14.586179452550477	0.9273464778749307
1	2	none		100	10	63	0.3	1.0	0.7	0.7434980837848555	0.23177346390313813	0.0956521739047259	0.9870820668618003	8.082007306368807	7.404597843589567	0.9161830077701737
1	3	none		100	10	63	0.3	1.0	0.7	0.7524910796881195	0.20689182146799104	0.0782608695584121	0.9863221884423533	6.122637025686126	5.721734943578041	0.9345213277134408
1	1	none		100	10	63	0.3	1.0	1.0	0.757539828110261	0.25593467314380225	0.08620689654429252	0.991641337378483	11.192096367376493	10.313467274980718	0.9214955647739212
1	2	none		100	10	63	0.3	1.0	1.0	0.7525042949649796	0.237181600906457	0.1043478260778828	0.9901215805395889	11.677359330168255	10.563200000168854	0.9045880652233949
1	3	none		100	10	63	0.3	1.0	1.0	0.7418197436236289	0.19933954603867732	0.060869565212098305	0.9863221884423533	4.673864890912844	4.4502382894495875	0.9521538055931631
1	1	none		300	3	31	0.1	0.6	0.7	0.7863103972329946	0.29547250074818154	0.10344827585315101	0.9946808510562715	21.57688245702294	19.4482392700673	0.9013461093388112
1	2	none		300	3	31	0.1	0.6	0.7	0.770007929166116	0.26905484155578435	0.1043478260778828	0.9939209726368244	19.048512309123485	17.16518913174992	0.9011301598100838
1	3	none		300	3	31	0.1	0.6	0.7	0.7573476939341879	0.19242351730353377	0.043478260865784504	0.9840425531840119	2.8030285445242287	2.724635972207223	0.9720328926009574
1	1	none		300	3	31	0.1	0.6	1.0	0.7833363903154805	0.2857167653193516	0.07758620688986326	0.9939209726368244	13.752313797746636	12.76291002253914	0.9280554583554694
1	2	none		300	3	31	0.1	0.6	1.0	0.7741377031848817	0.2737373056857793	0.12173913042419661	0.9893617021201417	12.891076965893209	11.443467494928207	0.8877045258743074
1	3	none		300	3	31	0.1	0.6	1.0	0.7526628782873002	0.18142474395881963	0.0347826086926276	0.9825227963451176	2.0258507786902835	1.9901689925791382	0.9823867548661597
1	1	none		300	3	31	0.1	1.0	0.7	0.7863103972329946	0.29547250074818154	0.10344827585315101	0.9946808510562715	21.57688245702294	19.4482392700673	0.9013461093388112
1	2	none		300	3	31	0.1	1.0	0.7	0.770007929166116	0.26905484155578435	0.1043478260778828	0.9939209726368244	19.048512309123485	17.16518913174992	0.9011301598100838
1	3	none		300	3	31	0.1	1.0	0.7	0.7573476939341879	0.19242351730353377	0.043478260865784504	0.9840425531840119	2.8030285445242287	2.724635972207223	0.9720328926009574
1	1	none		300	3	31	0.1	1.0	1.0	0.7833363903154805	0.2857167653193516	0.07758620688986326	0.9939209726368244	13.752313797746636	12.76291002253914	0.9280554583554694
1	2	none		300	3	31	0.1	1.0	1.0	0.7741377031848817	0.2737373056857793	0.12173913042419661	0.9893617021201417	12.891076965893209	11.443467494928207	0.8877045258743074
1	3	none		300	3	31	0.1	1.0	1.0	0.7526628782873002	0.18142474395881963	0.0347826086926276	0.9825227963451176	2.0258507786902835	1.9901689925791382	0.9823867548661597
1	1	none		300	3	31	0.3	0.6	0.7	0.7613981762917932	0.2650864373944161	0.12068965516200952	0.9840425531840119	8.464046969876579	7.563213646994684	0.8935694224372315
1	2	none		300	3	31	0.3	0.6	0.7	0.7516056561384962	0.224730414198176	0.1391304347705104	0.9772036474089879	6.927943078133397	6.1031857260142575	0.8809520499667868
1	3	none		300	3	31	0.3	0.6	0.7	0.7188449848024315	0.16929439138715335	0.1130434782510397	0.9756838905700936	5.113968479174993	4.648911129791856	0.9090613478716931
1	1	none		300	3	31	0.3	0.6	1.0	0.7535635677601928	0.25996535405169474	0.11206896550758026	0.9817629179256706	6.794494646820535	6.145111569915744	0.9044251002311681
1	2	none		300	3	31	0.3	0.6	1.0	0.7381326813796749	0.2314691950521233	0.1826086956362949	0.9718844984728581	7.722538928636689	6.49494480866939	0.8410374866948838
1	3	none		300	3	31	0.3	0.6	1.0	0.716287828730012	0.16229368089565047	0.0695652173852552	0.9764437689895408	3.099184693728024	2.9531544253757414	0.9528810594477771
1	1	none		300	3	31	0.3	1.0	0.7	0.7613981762917932	0.2650864373944161	0.12068965516200952	0.9840425531840119	8.464046969876579	7.563213646994684	0.8935694224372315
1	2	none		300	3	31	0.3	1.0	0.7	0.7516056561384962	0.224730414198176	0.1391304347705104	0.9772036474089879	6.927943078133397	6.1031857260142575	0.8809520499667868
1	3	none		300	3	31	0.3	1.0	0.7	0.7188449848024315	0.16929439138715335	0.1130434782510397	0.9756838905700936	5.113968479174993	4.648911129791856	0.9090613478716931
1	1	none		300	3	31	0.3	1.0	1.0	0.7535635677601928	0.25996535405169474	0.11206896550758026	0.9817629179256706	6.794494646820535	6.145111569915744	0.9044251002311681
1	2	none		300	3	31	0.3	1.0	1.0	0.7381326813796749	0.2314691950521233	0.1826086956362949	0.9718844984728581	7.722538928636689	6.49494480866939	0.8410374866948838
1	3	none		300	3	31	0.3	1.0	1.0	0.716287828730012	0.16229368089565047	0.0695652173852552	0.9764437689895408	3.099184693728024	2.9531544253757414	0.9528810594477771
1	1	none		300	3	63	0.1	0.6	0.7	0.7863103972329946	0.29547250074818154	0.10344827585315101	0.9946808510562715	21.57688245702294	19.4482392700673	0.9013461093388112
1	2	none		300	3	63	0.1	0.6	0.7	0.770007929166116	0.26905484155578435	0.1043478260778828	0.9939209726368244	19.048512309123485	17.16518913174992	0.9011301598100838
1	3	none		300	3	63	0.1	0.6	0.7	0.7573476939341879	0.19242351730353377	0.043478260865784504	0.9840425531840119	2.8030285445242287	2.724635972207223	0.9720328926009574
1	1	none		300	3	63	0.1	0.6	1.0	0.7833363903154805	0.2857167653193516	0.07758620688986326	0.9939209726368244	13.752313797746636	12.76291002253914	0.9280554583554694
1	2	none		300	3	63	0.1	0.6	1.0	0.7741377031848817	0.2737373056857793	0.12173913042419661	0.9893617021201417	12.891076965893209	11.443467494928207	0.8877045258743074
1	3	none		300	3	63	0.1	0.6	1.0	0.7526628782873002	0.18142474395881963	0.0347826086926276	0.9825227963451176	2.0258507786902835	1.9901689925791382	0.9823867548661597
1	1	none		300	3	63	0.1	1.0	0.7	0.7863103972329946	0.29547250074818154	0.10344827585315101	0.9946808510562715	21.57688245702294	19.4482392700673	0.9013461093388112
1	2	none		300	3	63	0.1	1.0	0.7	0.770007929166116	0.26905484155578435	0.1043478260778828	0.9939209726368244	19.048512309123485	17.16518913174992	0.9011301598100838
1	3	none		300	3	63	0.1	1.0	0.7	0.7573476939341879	0.19242351730353377	0.043478260865784504	0.9840425531840119	2.8030285445242287	2.724635972207223	0.9720328926009574
1	1	none		300	3	63	0.1	1.0	1.0	0.7833363903154805	0.2857167653193516	0.07758620688986326	0.9939209726368244	13.752313797746636	12.76291002253914	0.9280554583554694
1	2	none		300	3	63	0.1	1.0	1.0	0.7741377031848817	0.2737373056857793	0.12173913042419661	0.9893617021201417	12.891076965893209	11.443467494928207	0.8877045258743074
1	3	none		300	3	63	0.1	1.0	1.0	0.7526628782873002	0.18142474395881963	0.0347826086926276	0.9825227963451176	2.0258507786902835	1.9901689925791382	0.9823867548661597
1	1	none		300	3	63	0.3	0.6	0.7	0.7613981762917932	0.2650864373944161	0.12068965516200952	0.9840425531840119	8.464046969876579	7.563213646994684	0.8935694224372315
1	2	none		300	3	63	0.3	0.6	0.7	0.7516056561384962	0.224730414198176	0.1391304347705104	0.9772036474089879	6.927943078133397	6.1031857260142575	0.8809520499667868
1	3	none		300	3	63	0.3	0.6	0.7	0.7188449848024315	0.16929439138715335	0.1130434782510397	0.9756838905700936	5.113968479174993	4.648911129791856	0.9090613478716931
1	1	none		300	3	63	0.3	0.6	1.0	0.7535635677601928	0.25996535405169474	0.11206896550758026	0.9817629179256706	6.794494646820535	6.145111569915744	0.9044251002311681
1	2	none		300	3	63	0.3	0.6	1.0	0.7381326813796749	0.2314691950521233	0.1826086956362949	0.9718844984728581	7.722538928636689	6.49494480866939	0.8410374866948838
1	3	none		300	3	63	0.3	0.6	1.0	0.716287828730012	0.16229368089565047	0.0695652173852552	0.9764437689895408	3.099184693728024	2.9531544253757414	0.9528810594477771
1	1	none		300	3	63	0.3	1.0	0.7	0.7613981762917932	0.2650864373944161	0.12068965516200952	0.9840425531840119	8.464046969876579	7.563213646994684	0.8935694224372315
1	2	none		300	3	63	0.3	1.0	0.7	0.7516056561384962	0.224730414198176	0.1391304347705104	0.9772036474089879	6.927943078133397	6.1031857260142575	0.8809520499667868
1	3	none		300	3	63	0.3	1.0	0.7	0.7188449848024315	0.16929439138715335	0.1130434782510397	0.9756838905700936	5.113968479174993	4.648911129791856	0.9090613478716931
1	1	none		300	3	63	0.3	1.0	1.0	0.7535635677601928	0.25996535405169474	0.11206896550758026	0.9817629179256706	6.794494646820535	6.145111569915744	0.9044251002311681
1	2	none		300	3	63	0.3	1.0	1.0	0.7381326813796749	0.2314691950521233	0.1826086956362949	0.9718844984728581	7.722538928636689	6.49494480866939	0.8410374866948838
1	3	none		300	3	63	0.3	1.0	1.0	0.716287828730012	0.16229368089565047	0.0695652173852552	0.9764437689895408	3.099184693728024	2.9531544253757414	0.9528810594477771
1	1	none		300	5	31	0.1	0.6	0.7	0.7717613457708836	0.2915275030279294	0.08620689654429252	0.9946808510562715	17.641476226448063	16.20686605838942	0.9186796883628909
1	2	none		300	5	31	0.1	0.6	0.7	0.7696312937756045	0.27248771913191344	0.1304347825973535	0.9878419452812475	12.187489951876428	10.728252038021447	0.8802675496355825
1	3	none		300	5	31	0.1	0.6	0.7	0.7396326153032906	0.18663557652202528	0.08695652173156901	0.9810030395062235	4.918092644067416	4.577388892616129	0.9307244036886541
1	1	none		300	5	31	0.1	0.6	1.0	0.7694293051042869	0.2806570118157713	0.08620689654429252	0.9908814589590359	10.251561067283758	9.454012611983789	0.9222022331446836
1	2	none		300	5	31	0.1	0.6	1.0	0.7650984538126073	0.25194563718858776	0.1043478260778828	0.9886018237006946	10.104845486575085	9.154774570077148	0.9059786694602484
1	3	none		300	5	31	0.1	0.6	1.0	0.7337980705695785	0.17406749157238888	0.060869565212098305	0.9802431610867763	3.2158103358229444	3.0809348939929917	0.9580586353350529
1	1	none		300	5	31	0.1	1.0	0.7	0.7717613457708836	0.2915275030279294	0.08620689654429252	0.9946808510562715	17.641476226448063	16.20686605838942	0.9186796883628909
1	2	none		300	5	31	0.1	1.0	0.7	0.7696312937756045	0.27248771913191344	0.1304347825973535	0.9878419452812475	12.187489951876428	10.728252038021447	0.8802675496355825
1	3	none		300	5	31	0.1	1.0	0.7	0.7396326153032906	0.18663557652202528	0.08695652173156901	0.9810030395062235	4.918092644067416	4.577388892616129	0.9307244036886541
1	1	none		300	5	31	0.1	1.0	1.0	0.7694293051042869	0.2806570118157713	0.08620689654429252	0.9908814589590359	10.251561067283758	9.454012611983789	0.9222022331446836
1	2	none		300	5	31	0.1	1.0	1.0	0.7650984538126073	0.25194563718858776	0.1043478260778828	0.9886018237006946	10.104845486575085	9.154774570077148	0.9059786694602484
1	3	none		300	5	31	0.1	1.0	1.0	0.7337980705695785	0.17406749157238888	0.060869565212098305	0.9802431610867763	3.2158103358229444	3.0809348939929917	0.9580586353350529
1	1	none		300	5	31	0.3	0.6	0.7	0.7554829158369144	0.28905830296165974	0.09482758619872177	0.9931610942173773	15.213734335802204	13.86588009164748	0.911405420487711
1	2	none		300	5	31	0.3	0.6	0.7	0.7490815382582264	0.21398690201188228	0.0956521739047259	0.9840425531840119	6.5224318016221146	5.9941991388558895	0.9190129166457252
1	3	none		300	5	31	0.3	0.6	0.7	0.7306924805074668	0.17256859645278122	0.0521739130389414	0.9794832826673292	2.627929400562638	2.542993928464398	0.9676796879096715
1	1	none		300	5	31	0.3	0.6	1.0	0.7509105439681376	0.272321824062509	0.10344827585315101	0.9901215805395889	11.565077029055708	10.47213793120973	0.9054965902301485
1	2	none		300	5	31	0.3	0.6	1.0	0.7498480243161094	0.21898749060527606	0.1043478260778828	0.9825227963451176	6.549595230735749	5.970506977737414	0.9115841058731754
1	3	none		300	5	31	0.3	0.6	1.0	0.7232456719968282	0.1800817909855833	0.08695652173156901	0.9825227963451176	5.354034197682458	4.975422481447846	0.9292847681214215
1	1	none		300	5	31	0.3	1.0	0.7	0.7554829158369144	0.28905830296165974	0.09482758619872177	0.9931610942173773	15.213734335802204	13.86588009164748	0.911405420487711
1	2	none		300	5	31	0.3	1.0	0.7	0.7490815382582264	0.21398690201188228	0.0956521739047259	0.9840425531840119	6.5224318016221146	5.9941991388558895	0.9190129166457252
1	3	none		300	5	31	0.3	1.0	0.7	0.7306924805074668	0.17256859645278122	0.0521739130389414	0.9794832826673292	2.627929400562638	2.542993928464398	0.9676796879096715
1	1	none		300	5	31	0.3	1.0	1.0	0.7509105439681376	0.272321824062509	0.10344827585315101	0.9901215805395889	11.565077029055708	10.47213793120973	0.9054965902301485
1	2	none		300	5	31	0.3	1.0	1.0	0.7498480243161094	0.21898749060527606	0.1043478260778828	0.9825227963451176	6.549595230735749	5.970506977737414	0.9115841058731754
1	3	none		300	5	31	0.3	1.0	1.0	0.7232456719968282	0.1800817909855833	0.08695652173156901	0.9825227963451176	5.354034197682458	4.975422481447846	0.9292847681214215
1	1	none		300	5	63	0.1	0.6	0.7	0.7717613457708836	0.2915275030279294	0.08620689654429252	0.9946808510562715	17.641476226448063	16.20686605838942	0.9186796883628909
1	2	none		300	5	63	0.1	0.6	0.7	0.7696312937756045	0.27248771913191344	0.1304347825973535	0.9878419452812475	12.187489951876428	10.728252038021447	0.8802675496355825
1	3	none		300	5	63	0.1	0.6	0.7	0.7396326153032906	0.18663557652202528	0.08695652173156901	0.9810030395062235	4.918092644067416	4.577388892616129	0.9307244036886541
1	1	none		300	5	63	0.1	0.6	1.0	0.7694293051042869	0.2806570118157713	0.08620689654429252	0.9908814589590359	10.251561067283758	9.454012611983789	0.9222022331446836
1	2	none		300	5	63	0.1	0.6	1.0	0.7650984538126073	0.25194563718858776	0.1043478260778828	0.9886018237006946	10.104845486575085	9.154774570077148	0.9059786694602484
1	3	none		300	5	63	0.1	0.6	1.0	0.7337980705695785	0.17406749157238888	0.060869565212098305	0.9802431610867763	3.2158103358229444	3.0809348939929917	0.9580586353350529
1	1	none		300	5	63	0.1	1.0	0.7	0.7717613457708836	0.2915275030279294	0.08620689654429252	0.9946808510562715	17.641476226448063	16.20686605838942	0.9186796883628909
1	2	none		300	5	63	0.1	1.0	0.7	0.7696312937756045	0.27248771913191344	0.1304347825973535	0.9878419452812475	12.187489951876428	10.728252038021447	0.8802675496355825
1	3	none		300	5	63	0.1	1.0	0.7	0.7396326153032906	0.18663557652202528	0.08695652173156901	0.9810030395062235	4.918092644067416	4.577388892616129	0.9307244036886541
1	1	none		300	5	63	0.1	1.0	1.0	0.7694293051042869	0.2806570118157713	0.08620689654429252	0.9908814589590359	10.251561067283758	9.454012611983789	0.9222022331446836
1	2	none		300	5	63	0.1	1.0	1.0	0.7650984538126073	0.25194563718858776	0.1043478260778828	0.9886018237006946	10.104845486575085	9.154774570077148	0.9059786694602484
1	3	none		300	5	63	0.1	1.0	1.0	0.7337980705695785	0.17406749157238888	0.060869565212098305	0.9802431610867763	3.2158103358229444	3.0809348939929917	0.9580586353350529
1	1	none		300	5	63	0.3	0.6	0.7	0.7554829158369144	0.28905830296165974	0.09482758619872177	0.9931610942173773	15.213734335802204	13.86588009164748	0.911405420487711
1	2	none		300	5	63	0.3	0.6	0.7	0.7490815382582264	0.21398690201188228	0.0956521739047259	0.9840425531840119	6.5224318016221146	5.9941991388558895	0.9190129166457252
1	3	none		300	5	63	0.3	0.6	0.7	0.7306924805074668	0.17256859645278122	0.0521739130389414	0.9794832826673292	2.627929400562638	2.542993928464398	0.9676796879096715
1	1	none		300	5	63	0.3	0.6	1.0	0.7509105439681376	0.272321824062509	0.10344827585315101	0.9901215805395889	11.565077029055708	10.47213793120973	0.9054965902301485
1	2	none		300	5	63	0.3	0.6	1.0	0.7498480243161094	0.21898749060527606	0.1043478260778828	0.9825227963451176	6.549595230735749	5.970506977737414	0.9115841058731754
1	3	none		300	5	63	0.3	0.6	1.0	0.7232324567199683	0.18013446785263543	0.08695652173156901	0.9825227963451176	5.354034197682458	4.975422481447846	0.9292847681214215
1	1	none		300	5	63	0.3	1.0	0.7	0.7554829158369144	0.28905830296165974	0.09482758619872177	0.9931610942173773	15.213734335802204	13.86588009164748	0.911405420487711
1	2	none		300	5	63	0.3	1.0	0.7	0.7490815382582264	0.21398690201188228	0.0956521739047259	0.9840425531840119	6.5224318016221146	5.9941991388558895	0.9190129166457252
1	3	none		300	5	63	0.3	1.0	0.7	0.7306924805074668	0.17256859645278122	0.0521739130389414	0.9794832826673292	2.627929400562638	2.542993928464398	0.9676796879096715
1	1	none		300	5	63	0.3	1.0	1.0	0.7509105439681376	0.272321824062509	0.10344827585315101	0.9901215805395889	11.565077029055708	10.47213793120973	0.9054965902301485
1	2	none		300	5	63	0.3	1.0	1.0	0.7498480243161094	0.21898749060527606	0.1043478260778828	0.9825227963451176	6.549595230735749	5.970506977737414	0.9115841058731754
1	3	none		300	5	63	0.3	1.0	1.0	0.7232390643583982	0.18007341169440294	0.08695652173156901	0.9825227963451176	5.354034197682458	4.975422481447846	0.9292847681214215
1	1	none		300	10	31	0.1	0.6	0.7	0.7608675715333822	0.2779057652914575	0.07758620688986326	0.9954407294757186	18.364445655936215	17.017204025210056	0.9266385798073284
1	2	none		300	10	31	0.1	0.6	0.7	0.7532311351922822	0.2632568164529643	0.1130434782510397	0.9908814589590359	13.849657986303804	12.397087842487709	0.8951186893027142
1	3	none		300	10	31	0.1	0.6	0.7	0.7316109422492402	0.18306864133275955	0.0347826086926276	0.9870820668618003	2.753574972796098	2.69258103403257	0.9778491717487752
1	1	none		300	10	31	0.1	0.6	1.0	0.7587189497956188	0.2884024889260193	0.08620689654429252	0.9946808510562715	17.641476226448063	16.20686605838942	0.9186796883628909
1	2	none		300	10	31	0.1	0.6	1.0	0.7603409541429893	0.2478668225155044	0.1043478260778828	0.9886018237006946	10.104845486575085	9.154774570077148	0.9059786694602484
1	3	none		300	10	31	0.1	0.6	1.0	0.732099907493062	0.17849524018854687	0.0260869565194707	0.9886018237006946	2.3232122456439868	2.288693642519287	0.9851418541626816
1	1	none		300	10	31	0.1	1.0	0.7	0.7608675715333822	0.2779057652914575	0.07758620688986326	0.9954407294757186	18.364445655936215	17.017204025210056	0.9266385798073284
1	2	none		300	10	31	0.1	1.0	0.7	0.7532311351922822	0.2632568164529643	0.1130434782510397	0.9908814589590359	13.849657986303804	12.397087842487709	0.8951186893027142
1	3	none		300	10	31	0.1	1.0	0.7	0.7316109422492402	0.18306864133275955	0.0347826086926276	0.9870820668618003	2.753574972796098	2.69258103403257	0.9778491717487752
1	1	none		300	10	31	0.1	1.0	1.0	0.7587189497956188	0.2884024889260193	0.08620689654429252	0.9946808510562715	17.641476226448063	16.20686605838942	0.9186796883628909
1	2	none		300	10	31	0.1	1.0	1.0	0.7603409541429893	0.2478668225155044	0.1043478260778828	0.9886018237006946	10.104845486575085	9.154774570077148	0.9059786694602484
1	3	none		300	10	31	0.1	1.0	1.0	0.732099907493062	0.17849524018854687	0.0260869565194707	0.9886018237006946	2.3232122456439868	2.288693642519287	0.9851418541626816
1	1	none		300	10	31	0.3	0.6	0.7	0.7506943716591552	0.28623709530403246	0.10344827585315101	0.9954407294757186	25.19225236625868	22.689605366946743	0.9006580588805791
1	2	none		300	10	31	0.3	0.6	0.7	0.7356151711378353	0.23045549801585116	0.12173913042419661	0.9855623100229062	9.462213336282172	8.432030767874535	0.8911266712747207
1	3	none		300	10	31	0.3	0.6	0.7	0.711847495705035	0.18677143287347778	0.060869565212098305	0.9840425531840119	3.996911071979317	3.8144903610901117	0.9543595672825467
1	1	none		300	10	31	0.3	0.6	1.0	0.7560986793837124	0.2992387999515821	0.09482758619872177	0.9931610942173773	15.213734335802204	13.86588009164748	0.911405420487711
1	2	none		300	10	31	0.3	0.6	1.0	0.7547839302233381	0.23997752121705207	0.1043478260778828	0.9840425531840119	7.1844615071110915	6.539126333297334	0.9101762539865197
1	3	none		300	10	31	0.3	0.6	1.0	0.7206290471785385	0.18173908424477717	0.0695652173852552	0.9832826747645648	4.39761843578283	4.16126233072122	0.9462536023783701
1	1	none		300	10	31	0.3	1.0	0.7	0.7506943716591552	0.28623709530403246	0.10344827585315101	0.9954407294757186	25.19225236625868	22.689605366946743	0.9006580588805791
1	2	none		300	10	31	0.3	1.0	0.7	0.7356151711378353	0.23045549801585116	0.12173913042419661	0.9855623100229062	9.462213336282172	8.432030767874535	0.8911266712747207
1	3	none		300	10	31	0.3	1.0	0.7	0.711847495705035	0.18677143287347778	0.060869565212098305	0.9840425531840119	3.996911071979317	3.8144903610901117	0.9543595672825467
1	1	none		300	10	31	0.3	1.0	1.0	0.7560986793837124	0.2992387999515821	0.09482758619872177	0.9931610942173773	15.213734335802204	13.86588009164748	0.911405420487711
1	2	none		300	10	31	0.3	1.0	1.0	0.7547839302233381	0.23997752121705207	0.1043478260778828	0.9840425531840119	7.1844615071110915	6.539126333297334	0.9101762539865197
1	3	none		300	10	31	0.3	1.0	1.0	0.7206290471785385	0.18173908424477717	0.0695652173852552	0.9832826747645648	4.39761843578283	4.16126233072122	0.9462536023783701
1	1	none		300	10	63	0.1	0.6	0.7	0.7701040247353528	0.29063197428184284	0.08620689654429252	0.99772036473406	41.28912687596205	37.81592593913763	0.9158809688528982
1	2	none		300	10	63	0.1	0.6	0.7	0.7579952425003305	0.2346284323367383	0.0695652173852552	0.9886018237006946	6.484729504987375	6.103183046718099	0.9411623071057743
1	3	none		300	10	63	0.1	0.6	0.7	0.7428637504955728	0.19196137096850527	0.0347826086926276	0.9878419452812475	2.927925517289534	2.8608672101390527	0.9770969800858137
1	1	none		300	10	63	0.1	0.6	1.0	0.7601273451420185	0.30204874613775967	0.08620689654429252	0.9946808510562715	17.641476226448063	16.20686605838942	0.9186796883628909
1	2	none		300	10	63	0.1	0.6	1.0	0.7685079952425004	0.2573059330330504	0.1043478260778828	0.9878419452812475	9.466011616267583	8.582601630417159	0.9066755761220092
1	3	none		300	10	63	0.1	0.6	1.0	0.749240121580547	0.2025667414267524	0.0521739130389414	0.9893617021201417	5.119261237121185	4.904343212112089	0.958017755639568
1	1	none		300	10	63	0.1	1.0	0.7	0.7701040247353528	0.29063197428184284	0.08620689654429252	0.99772036473406	41.28912687596205	37.81592593913763	0.9158809688528982
1	2	none		300	10	63	0.1	1.0	0.7	0.7579952425003305	0.2346284323367383	0.0695652173852552	0.9886018237006946	6.484729504987375	6.103183046718099	0.9411623071057743
1	3	none		300	10	63	0.1	1.0	0.7	0.7428637504955728	0.19196137096850527	0.0347826086926276	0.9878419452812475	2.927925517289534	2.8608672101390527	0.9770969800858137
1	1	none		300	10	63	0.1	1.0	1.0	0.7601273451420185	0.30204874613775967	0.08620689654429252	0.9946808510562715	17.641476226448063	16.20686605838942	0.9186796883628909
1	2	none		300	10	63	0.1	1.0	1.0	0.7685079952425004	0.2573059330330504	0.1043478260778828	0.9878419452812475	9.466011616267583	8.582601630417159	0.9066755761220092
1	3	none		300	10	63	0.1	1.0	1.0	0.749240121580547	0.2025667414267524	0.0521739130389414	0.9893617021201417	5.119261237121185	4.904343212112089	0.958017755639568
1	1	none		300	10	63	0.3	0.6	0.7	0.746272665339063	0.26051255392966527	0.09482758619872177	0.9946808510562715	19.590439312273816	17.82755266422836	0.910012898850851
1	2	none		300	10	63	0.3	0.6	0.7	0.7350270913175632	0.23115143673870012	0.08695652173156901	0.9886018237006946	8.260310201095079	7.628978808397624	0.9235704882830115
1	3	none		300	10	63	0.3	0.6	0.7	0.7269789877097925	0.19708476281203688	0.060869565212098305	0.9855623100229062	4.424460868822847	4.216015383937267	0.9528879257133883
1	1	none		300	10	63	0.3	0.6	1.0	0.7456896551724138	0.2503591414567061	0.07758620688986326	0.9924012157979302	10.985032253164276	10.210331379777282	0.9294766765009578
1	2	none		300	10	63	0.3	0.6	1.0	0.7390775736751685	0.22814930282625287	0.0956521739047259	0.9878419452812475	8.593742918572579	7.867384827882395	0.9154782516174848
1	3	none		300	10	63	0.3	0.6	1.0	0.7269855953482225	0.1944548250062353	0.0956521739047259	0.9863221884423533	7.627131165029908	6.993231597706495	0.9168888498337185
1	1	none		300	10	63	0.3	1.0	0.7	0.746272665339063	0.26051255392966527	0.09482758619872177	0.9946808510562715	19.590439312273816	17.82755266422836	0.910012898850851
1	2	none		300	10	63	0.3	1.0	0.7	0.7350270913175632	0.23115143673870012	0.08695652173156901	0.9886018237006946	8.260310201095079	7.628978808397624	0.9235704882830115
1	3	none		300	10	63	0.3	1.0	0.7	0.7269789877097925	0.19708476281203688	0.060869565212098305	0.9855623100229062	4.424460868822847	4.216015383937267	0.9528879257133883
1	1	none		300	10	63	0.3	1.0	1.0	0.7456896551724138	0.2503591414567061	0.07758620688986326	0.9924012157979302	10.985032253164276	10.210331379777282	0.9294766765009578
1	2	none		300	10	63	0.3	1.0	1.0	0.7390775736751685	0.22814930282625287	0.0956521739047259	0.9878419452812475	8.593742918572579	7.867384827882395	0.9154782516174848
1	3	none		300	10	63	0.3	1.0	1.0	0.7269855953482225	0.1944548250062353	0.0956521739047259	0.9863221884423533	7.627131165029908	6.993231597706495	0.9168888498337185
1	1	none		500	3	31	0.1	0.6	0.7	0.7810960591133005	0.2894267444053152	0.10344827585315101	0.991641337378483	13.688794784909689	12.376160729976862	0.9041088560062422
1	2	none		500	3	31	0.1	0.6	0.7	0.7569710585436765	0.2636823655811968	0.12173913042419661	0.9870820668618003	10.591721542956204	9.424033619113995	0.8897546517793445
1	3	none		500	3	31	0.1	0.6	0.7	0.7341680983216599	0.1712176505325461	0.0695652173852552	0.9802431610867763	3.709559585951379	3.5210684502777045	0.9491877220457348
1	1	none		500	3	31	0.1	0.6	1.0	0.7720168221360444	0.27855708689242475	0.09482758619872177	0.9893617021201417	9.742847968678962	8.91378471742305	0.9149054412683395
1	2	none		500	3	31	0.1	0.6	1.0	0.7634068983745209	0.25527290508799455	0.1391304347705104	0.9863221884423533	11.654312444037872	10.171973233027629	0.8728076551344129
1	3	none		500	3	31	0.1	0.6	1.0	0.7297806264041231	0.17364594308208456	0.0695652173852552	0.9794832826673292	3.569399434336537	3.3906585712858637	0.9499240973074532
1	1	none		500	3	31	0.1	1.0	0.7	0.7810960591133005	0.2894267444053152	0.10344827585315101	0.991641337378483	13.688794784909689	12.376160729976862	0.9041088560062422
1	2	none		500	3	31	0.1	1.0	0.7	0.7569710585436765	0.2636823655811968	0.12173913042419661	0.9870820668618003	10.591721542956204	9.424033619113995	0.8897546517793445
1	3	none		500	3	31	0.1	1.0	0.7	0.7341680983216599	0.1712176505325461	0.0695652173852552	0.9802431610867763	3.709559585951379	3.5210684502777045	0.9491877220457348
1	1	none		500	3	31	0.1	1.0	1.0	0.7720168221360444	0.27855708689242475	0.09482758619872177	0.9893617021201417	9.742847968678962	8.91378471742305	0.9149054412683395
1	2	none		500	3	31	0.1	1.0	1.0	0.7634068983745209	0.25527290508799455	0.1391304347705104	0.9863221884423533	11.654312444037872	10.171973233027629	0.8728076551344129
1	3	none		500	3	31	0.1	1.0	1.0	0.7297806264041231	0.17364594308208456	0.0695652173852552	0.9794832826673292	3.569399434336537	3.3906585712858637	0.9499240973074532
1	1	none		500	3	31	0.3	0.6	0.7	0.7498100303951368	0.27733591754544834	0.12931034481643877	0.9832826747645648	8.73536829736878	7.735105086745136	0.8854927160565604
1	2	none		500	3	31	0.3	0.6	0.7	0.7443636844191885	0.22441080033963645	0.12173913042419661	0.977963525828435	6.151584772676024	5.524435271815463	0.8980507323637856
1	3	none		500	3	31	0.3	0.6	0.7	0.7021937359587682	0.16519609005082186	0.0956521739047259	0.9749240121506465	4.112177843499802	3.8144912309917096	0.9276085167132471
1	1	none		500	3	31	0.3	0.6	1.0	0.7488732837228802	0.2576685912489951	0.11206896550758026	0.9855623100229062	8.61573239395335	7.762245072648939	0.9009384961793006
1	2	none		500	3	31	0.3	0.6	1.0	0.7293577375446016	0.2268811840623019	0.17391304346313802	0.9726443768923052	7.485377366595926	6.357485596420668	0.8493206434638371
1	3	none		500	3	31	0.3	0.6	1.0	0.711312276992203	0.163392780121341	0.08695652173156901	0.9741641337311995	3.591035021774343	3.3657275962641897	0.9372583502933429
1	1	none		500	3	31	0.3	1.0	0.7	0.7498100303951368	0.27733591754544834	0.12931034481643877	0.9832826747645648	8.73536829736878	7.735105086745136	0.8854927160565604
1	2	none		500	3	31	0.3	1.0	0.7	0.7443636844191885	0.22441080033963645	0.12173913042419661	0.977963525828435	6.151584772676024	5.524435271815463	0.8980507323637856
1	3	none		500	3	31	0.3	1.0	0.7	0.7021937359587682	0.16519609005082186	0.0956521739047259	0.9749240121506465	4.112177843499802	3.8144912309917096	0.9276085167132471
1	1	none		500	3	31	0.3	1.0	1.0	0.7488732837228802	0.2576685912489951	0.11206896550758026	0.9855623100229062	8.61573239395335	7.762245072648939	0.9009384961793006
1	2	none		500	3	31	0.3	1.0	1.0	0.7293577375446016	0.2268811840623019	0.17391304346313802	0.9726443768923052	7.485377366595926	6.357485596420668	0.8493206434638371
1	3	none		500	3	31	0.3	1.0	1.0	0.711312276992203	0.163392780121341	0.08695652173156901	0.9741641337311995	3.591035021774343	3.3657275962641897	0.9372583502933429
1	1	none		500	3	63	0.1	0.6	0.7	0.7810960591133005	0.2894267444053152	0.10344827585315101	0.991641337378483	13.688794784909689	12.376160729976862	0.9041088560062422
1	2	none		500	3	63	0.1	0.6	0.7	0.7569710585436765	0.2636823655811968	0.12173913042419661	0.9870820668618003	10.591721542956204	9.424033619113995	0.8897546517793445
1	3	none		500	3	63	0.1	0.6	0.7	0.7341680983216599	0.1712176505325461	0.0695652173852552	0.9802431610867763	3.709559585951379	3.5210684502777045	0.9491877220457348
1	1	none		500	3	63	0.1	0.6	1.0	0.7720168221360444	0.27855708689242475	0.09482758619872177	0.9893617021201417	9.742847968678962	8.91378471742305	0.9149054412683395
1	2	none		500	3	63	0.1	0.6	1.0	0.7634068983745209	0.25527290508799455	0.1391304347705104	0.9863221884423533	11.654312444037872	10.171973233027629	0.8728076551344129
1	3	none		500	3	63	0.1	0.6	1.0	0.7297806264041231	0.17364594308208456	0.0695652173852552	0.9794832826673292	3.569399434336537	3.3906585712858637	0.9499240973074532
1	1	none		500	3	63	0.1	1.0	0.7	0.7810960591133005	0.2894267444053152	0.10344827585315101	0.991641337378483	13.688794784909689	12.376160729976862	0.9041088560062422
1	2	none		500	3	63	0.1	1.0	0.7	0.7569710585436765	0.2636823655811968	0.12173913042419661	0.9870820668618003	10.591721542956204	9.424033619113995	0.8897546517793445
1	3	none		500	3	63	0.1	1.0	0.7	0.7341680983216599	0.1712176505325461	0.0695652173852552	0.9802431610867763	3.709559585951379	3.5210684502777045	0.9491877220457348
1	1	none		500	3	63	0.1	1.0	1.0	0.7720168221360444	0.27855708689242475	0.09482758619872177	0.9893617021201417	9.742847968678962	8.91378471742305	0.9149054412683395
1	2	none		500	3	63	0.1	1.0	1.0	0.7634068983745209	0.25527290508799455	0.1391304347705104	0.9863221884423533	11.654312444037872	10.171973233027629	0.8728076551344129
1	3	none		500	3	63	0.1	1.0	1.0	0.7297806264041231	0.17364594308208456	0.0695652173852552	0.9794832826673292	3.569399434336537	3.3906585712858637	0.9499240973074532
1	1	none		500	3	63	0.3	0.6	0.7	0.7498100303951368	0.27733591754544834	0.12931034481643877	0.9832826747645648	8.73536829736878	7.735105086745136	0.8854927160565604
1	2	none		500	3	63	0.3	0.6	0.7	0.7443636844191885	0.22441080033963645	0.12173913042419661	0.977963525828435	6.151584772676024	5.524435271815463	0.8980507323637856
1	3	none		500	3	63	0.3	0.6	0.7	0.7021937359587682	0.16519609005082186	0.0956521739047259	0.9749240121506465	4.112177843499802	3.8144912309917096	0.9276085167132471
1	1	none		500	3	63	0.3	0.6	1.0	0.7488732837228802	0.2576685912489951	0.11206896550758026	0.9855623100229062	8.61573239395335	7.762245072648939	0.9009384961793006
1	2	none		500	3	63	0.3	0.6	1.0	0.7293577375446016	0.2268811840623019	0.17391304346313802	0.9726443768923052	7.485377366595926	6.357485596420668	0.8493206434638371
1	3	none		500	3	63	0.3	0.6	1.0	0.711312276992203	0.163392780121341	0.08695652173156901	0.9741641337311995	3.591035021774343	3.3657275962641897	0.9372583502933429
1	1	none		500	3	63	0.3	1.0	0.7	0.7498100303951368	0.27733591754544834	0.12931034481643877	0.9832826747645648	8.73536829736878	7.735105086745136	0.8854927160565604
1	2	none		500	3	63	0.3	1.0	0.7	0.7443636844191885	0.22441080033963645	0.12173913042419661	0.977963525828435	6.151584772676024	5.524435271815463	0.8980507323637856
1	3	none		500	3	63	0.3	1.0	0.7	0.7021937359587682	0.16519609005082186	0.0956521739047259	0.9749240121506465	4.112177843499802	3.8144912309917096	0.9276085167132471
1	1	none		500	3	63	0.3	1.0	1.0	0.7488732837228802	0.2576685912489951	0.11206896550758026	0.9855623100229062	8.61573239395335	7.762245072648939	0.9009384961793006
1	2	none		500	3	63	0.3	1.0	1.0	0.7293577375446016	0.2268811840623019	0.17391304346313802	0.9726443768923052	7.485377366595926	6.357485596420668	0.8493206434638371
1	3	none		500	3	63	0.3	1.0	1.0	0.711312276992203	0.163392780121341	0.08695652173156901	0.9741641337311995	3.591035021774343	3.3657275962641897	0.9372583502933429
1	1	none		500	5	31	0.1	0.6	0.7	0.768721832093072	0.2878550496547042	0.08620689654429252	0.9946808510562715	17.641476226448063	16.20686605838942	0.9186796883628909
1	2	none		500	5	31	0.1	0.6	0.7	0.7659508391700807	0.25198043023689426	0.1043478260778828	0.9878419452812475	9.466011616267583	8.582601630417159	0.9066755761220092
1	3	none		500	5	31	0.1	0.6	0.7	0.7302365534557949	0.18635595549036676	0.08695652173156901	0.9817629179256706	5.126981310158481	4.768113325148441	0.9300040287705359
1	1	none		500	5	31	0.1	0.6	1.0	0.7643918352373964	0.2792440605566734	0.10344827585315101	0.9924012157979302	15.06921090667469	13.613775173036377	0.9034165827697216
1	2	none		500	5	31	0.1	0.6	1.0	0.7596339368309767	0.24806553151430047	0.1304347825973535	0.984802431603459	9.719993587031064	8.582603043327024	0.8829844247611908
1	3	none		500	5	31	0.1	0.6	1.0	0.733414827540637	0.18055121501776972	0.060869565212098305	0.9817629179256706	3.4891956149092542	3.337679327603909	0.9565755724471635
1	1	none		500	5	31	0.1	1.0	0.7	0.768721832093072	0.2878550496547042	0.08620689654429252	0.9946808510562715	17.641476226448063	16.20686605838942	0.9186796883628909
1	2	none		500	5	31	0.1	1.0	0.7	0.7659508391700807	0.25198043023689426	0.1043478260778828	0.9878419452812475	9.466011616267583	8.582601630417159	0.9066755761220092
1	3	none		500	5	31	0.1	1.0	0.7	0.7302365534557949	0.18635595549036676	0.08695652173156901	0.9817629179256706	5.126981310158481	4.768113325148441	0.9300040287705359
1	1	none		500	5	31	0.1	1.0	1.0	0.7643918352373964	0.2792440605566734	0.10344827585315101	0.9924012157979302	15.06921090667469	13.613775173036377	0.9034165827697216
1	2	none		500	5	31	0.1	1.0	1.0	0.7596339368309767	0.24806553151430047	0.1304347825973535	0.984802431603459	9.719993587031064	8.582603043327024	0.8829844247611908
1	3	none		500	5	31	0.1	1.0	1.0	0.733414827540637	0.18055121501776972	0.060869565212098305	0.9817629179256706	3.4891956149092542	3.337679327603909	0.9565755724471635
1	1	none		500	5	31	0.3	0.6	0.7	0.7485391992453622	0.2823331788757112	0.09482758619872177	0.9901215805395889	10.500355652891583	9.599459770275587	0.9142032882122935
1	2	none		500	5	31	0.3	0.6	0.7	0.7460948856878552	0.22528463890114758	0.1130434782510397	0.9840425531840119	7.859472187072206	7.084053527738779	0.9013395913273144
1	3	none		500	5	31	0.3	0.6	0.7	0.7171402140874852	0.17353334922836353	0.0695652173852552	0.9810030395062235	3.860932543788454	3.6619111140929026	0.9484524875667495
1	1	none		500	5	31	0.3	0.6	1.0	0.7427811550151975	0.27088398771313477	0.08620689654429252	0.9901215805395889	9.455723359077027	8.726781609341442	0.9229099861944385
1	2	none		500	5	31	0.3	0.6	1.0	0.7427249900885424	0.21629961291954433	0.0956521739047259	0.977963525828435	4.693963382319954	4.340627713569292	0.9247255065897718
1	3	none		500	5	31	0.3	0.6	1.0	0.7166776793973834	0.17910544055406155	0.08695652173156901	0.9802431610867763	4.725272328767135	4.401335562847131	0.9314458954670989
1	1	none		500	5	31	0.3	1.0	0.7	0.7485391992453622	0.2823331788757112	0.09482758619872177	0.9901215805395889	10.500355652891583	9.599459770275587	0.9142032882122935
1	2	none		500	5	31	0.3	1.0	0.7	0.7460948856878552	0.22528463890114758	0.1130434782510397	0.9840425531840119	7.859472187072206	7.084053527738779	0.9013395913273144
1	3	none		500	5	31	0.3	1.0	0.7	0.7171402140874852	0.17353334922836353	0.0695652173852552	0.9810030395062235	3.860932543788454	3.6619111140929026	0.9484524875667495
1	1	none		500	5	31	0.3	1.0	1.0	0.7427811550151975	0.27088398771313477	0.08620689654429252	0.9901215805395889	9.455723359077027	8.726781609341442	0.9229099861944385
1	2	none		500	5	31	0.3	1.0	1.0	0.7427249900885424	0.21629961291954433	0.0956521739047259	0.977963525828435	4.693963382319954	4.340627713569292	0.9247255065897718
1	3	none		500	5	31	0.3	1.0	1.0	0.7166908946742434	0.17913300664084078	0.08695652173156901	0.9802431610867763	4.725272328767135	4.401335562847131	0.9314458954670989
1	1	none		500	5	63	0.1	0.6	0.7	0.768721832093072	0.2878550496547042	0.08620689654429252	0.9946808510562715	17.641476226448063	16.20686605838942	0.9186796883628909
1	2	none		500	5	63	0.1	0.6	0.7	0.7659508391700807	0.25198043023689426	0.1043478260778828	0.9878419452812475	9.466011616267583	8.582601630417159	0.9066755761220092
1	3	none		500	5	63	0.1	0.6	0.7	0.7302365534557949	0.18635595549036676	0.08695652173156901	0.9817629179256706	5.126981310158481	4.768113325148441	0.9300040287705359
1	1	none		500	5	63	0.1	0.6	1.0	0.7643918352373964	0.2792440605566734	0.10344827585315101	0.9924012157979302	15.06921090667469	13.613775173036377	0.9034165827697216
1	2	none		500	5	63	0.1	0.6	1.0	0.7596339368309767	0.24806553151430047	0.1304347825973535	0.984802431603459	9.719993587031064	8.582603043327024	0.8829844247611908
1	3	none		500	5	63	0.1	0.6	1.0	0.733414827540637	0.18055121501776972	0.060869565212098305	0.9817629179256706	3.4891956149092542	3.337679327603909	0.9565755724471635
1	1	none		500	5	63	0.1	1.0	0.7	0.768721832093072	0.2878550496547042	0.08620689654429252	0.9946808510562715	17.641476226448063	16.20686605838942	0.9186796883628909
1	2	none		500	5	63	0.1	1.0	0.7	0.7659508391700807	0.25198043023689426	0.1043478260778828	0.9878419452812475	9.466011616267583	8.582601630417159	0.9066755761220092
1	3	none		500	5	63	0.1	1.0	0.7	0.7302365534557949	0.18635595549036676	0.08695652173156901	0.9817629179256706	5.126981310158481	4.768113325148441	0.9300040287705359
1	1	none		500	5	63	0.1	1.0	1.0	0.7643918352373964	0.2792440605566734	0.10344827585315101	0.9924012157979302	15.06921090667469	13.613775173036377	0.9034165827697216
1	2	none		500	5	63	0.1	1.0	1.0	0.7596339368309767	0.24806553151430047	0.1304347825973535	0.984802431603459	9.719993587031064	8.582603043327024	0.8829844247611908
1	3	none		500	5	63	0.1	1.0	1.0	0.733414827540637	0.18055121501776972	0.060869565212098305	0.9817629179256706	3.4891956149092542	3.337679327603909	0.9565755724471635
1	1	none		500	5	63	0.3	0.6	0.7	0.748545749921392	0.2823339265265529	0.09482758619872177	0.9901215805395889	10.500355652891583	9.599459770275587	0.9142032882122935
1	2	none		500	5	63	0.3	0.6	0.7	0.7460948856878552	0.22528463890114758	0.1130434782510397	0.9840425531840119	7.859472187072206	7.084053527738779	0.9013395913273144
1	3	none		500	5	63	0.3	0.6	0.7	0.7171402140874852	0.17353334922836353	0.0695652173852552	0.9810030395062235	3.860932543788454	3.6619111140929026	0.9484524875667495
1	1	none		500	5	63	0.3	0.6	1.0	0.7427811550151975	0.27088398771313477	0.08620689654429252	0.9901215805395889	9.455723359077027	8.726781609341442	0.9229099861944385
1	2	none		500	5	63	0.3	0.6	1.0	0.7427249900885424	0.21629961291954433	0.0956521739047259	0.977963525828435	4.693963382319954	4.340627713569292	0.9247255065897718
1	3	none		500	5	63	0.3	0.6	1.0	0.7166975023126735	0.1790449644867734	0.08695652173156901	0.9802431610867763	4.725272328767135	4.401335562847131	0.9314458954670989
1	1	none		500	5	63	0.3	1.0	0.7	0.748545749921392	0.2823339265265529	0.09482758619872177	0.9901215805395889	10.500355652891583	9.599459770275587	0.9142032882122935
1	2	none		500	5	63	0.3	1.0	0.7	0.7460948856878552	0.22528463890114758	0.1130434782510397	0.9840425531840119	7.859472187072206	7.084053527738779	0.9013395913273144
1	3	none		500	5	63	0.3	1.0	0.7	0.7171402140874852	0.17353334922836353	0.0695652173852552	0.9810030395062235	3.860932543788454	3.6619111140929026	0.9484524875667495
1	1	none		500	5	63	0.3	1.0	1.0	0.7427811550151975	0.27088398771313477	0.08620689654429252	0.9901215805395889	9.455723359077027	8.726781609341442	0.9229099861944385
1	2	none		500	5	63	0.3	1.0	1.0	0.7427249900885424	0.21629961291954433	0.0956521739047259	0.977963525828435	4.693963382319954	4.340627713569292	0.9247255065897718
1	3	none		500	5	63	0.3	1.0	1.0	0.7166776793973834	0.17910544055406155	0.08695652173156901	0.9802431610867763	4.725272328767135	4.401335562847131	0.9314458954670989
1	1	none		500	10	31	0.1	0.6	0.7	0.7609068755895607	0.27531025583471747	0.08620689654429252	0.9954407294757186	20.597439045947482	18.90800447245562	0.9179784061650786
1	2	none		500	10	31	0.1	0.6	0.7	0.7535416941984935	0.25435336067244024	0.1304347825973535	0.9886018237006946	13.009988559619485	11.443468212596436	0.8795909412261042
1	3	none		500	10	31	0.1	0.6	0.7	0.7193868111536937	0.18076388942608881	0.0521739130389414	0.984802431603459	3.5669701270460883	3.43304121733081	0.9624530229817512
1	1	none		500	10	31	0.1	0.6	1.0	0.7523320406665966	0.29035587585229194	0.10344827585315101	0.9962006078951657	30.253766430044696	27.227514487483703	0.8999710580797861
1	2	none		500	10	31	0.1	0.6	1.0	0.7540769129113255	0.24588617872063603	0.12173913042419661	0.9878419452812475	11.262366953506952	10.013035235486685	0.8890702251310582
1	3	none		500	10	31	0.1	0.6	1.0	0.7207611999471388	0.18634166468776586	0.0347826086926276	0.984802431603459	2.3351335971258456	2.2886941448872067	0.980112711475209
1	1	none		500	10	31	0.1	1.0	0.7	0.7609068755895607	0.27531025583471747	0.08620689654429252	0.9954407294757186	20.597439045947482	18.90800447245562	0.9179784061650786
1	2	none		500	10	31	0.1	1.0	0.7	0.7535416941984935	0.25435336067244024	0.1304347825973535	0.9886018237006946	13.009988559619485	11.443468212596436	0.8795909412261042
1	3	none		500	10	31	0.1	1.0	0.7	0.7193868111536937	0.18076388942608881	0.0521739130389414	0.984802431603459	3.5669701270460883	3.43304121733081	0.9624530229817512
1	1	none		500	10	31	0.1	1.0	1.0	0.7523320406665966	0.29035587585229194	0.10344827585315101	0.9962006078951657	30.253766430044696	27.227514487483703	0.8999710580797861
1	2	none		500	10	31	0.1	1.0	1.0	0.7540769129113255	0.24588617872063603	0.12173913042419661	0.9878419452812475	11.262366953506952	10.013035235486685	0.8890702251310582
1	3	none		500	10	31	0.1	1.0	1.0	0.7207611999471388	0.18634166468776586	0.0347826086926276	0.984802431603459	2.3351335971258456	2.2886941448872067	0.980112711475209
1	1	none		500	10	31	0.3	0.6	0.7	0.7477858715019389	0.2805469795814201	0.10344827585315101	0.9954407294757186	25.19225236625868	22.689605366946743	0.9006580588805791
1	2	none		500	10	31	0.3	0.6	0.7	0.7330051539579756	0.2286775621915963	0.12173913042419661	0.9863221884423533	9.995592234612321	8.900476578899175	0.8904401330141353
1	3	none		500	10	31	0.3	0.6	0.7	0.7082793709528215	0.1849496026220002	0.060869565212098305	0.9840425531840119	3.996911071979317	3.8144903610901117	0.9543595672825467
1	1	none		500	10	31	0.3	0.6	1.0	0.7541465779268421	0.29535516741480405	0.10344827585315101	0.9931610942173773	16.756385717719272	15.126414645433613	0.9027253688648453
1	2	none		500	10	31	0.3	0.6	1.0	0.7529932602088014	0.24131956472725655	0.1043478260778828	0.9840425531840119	7.1844615071110915	6.539126333297334	0.9101762539865197
1	3	none		500	10	31	0.3	0.6	1.0	0.718686401480111	0.18308022056644804	0.0695652173852552	0.984802431603459	4.844856620209956	4.577388289774413	0.9447933344882932
1	1	none		500	10	31	0.3	1.0	0.7	0.7477858715019389	0.2805469795814201	0.10344827585315101	0.9954407294757186	25.19225236625868	22.689605366946743	0.9006580588805791
1	2	none		500	10	31	0.3	1.0	0.7	0.7330051539579756	0.2286775621915963	0.12173913042419661	0.9863221884423533	9.995592234612321	8.900476578899175	0.8904401330141353
1	3	none		500	10	31	0.3	1.0	0.7	0.7082793709528215	0.1849496026220002	0.060869565212098305	0.9840425531840119	3.996911071979317	3.8144903610901117	0.9543595672825467
1	1	none		500	10	31	0.3	1.0	1.0	0.7541465779268421	0.29535516741480405	0.10344827585315101	0.9931610942173773	16.756385717719272	15.126414645433613	0.9027253688648453
1	2	none		500	10	31	0.3	1.0	1.0	0.7529932602088014	0.24131956472725655	0.1043478260778828	0.9840425531840119	7.1844615071110915	6.539126333297334	0.9101762539865197
1	3	none		500	10	31	0.3	1.0	1.0	0.718686401480111	0.18308022056644804	0.0695652173852552	0.984802431603459	4.844856620209956	4.577388289774413	0.9447933344882932
1	1	none		500	10	63	0.1	0.6	0.7	0.757959071376166	0.2742572701741494	0.09482758619872177	0.99772036473406	45.85059231649745	41.597518533051385	0.907240582355101
1	2	none		500	10	63	0.1	0.6	0.7	0.7474626668428704	0.23887334126178472	0.0782608695584121	0.9901215805395889	8.510151023964239	7.922400000126641	0.9309352904215183
1	3	none		500	10	63	0.1	0.6	0.7	0.728168362627197	0.1827197933222226	0.043478260865784504	0.9863221884423533	3.2777753786741988	3.178741635321134	0.9697862834728852
1	1	none		500	10	63	0.1	0.6	1.0	0.7538190441253536	0.28840335581186793	0.09482758619872177	0.9962006078951657	27.468499047353504	24.958554946860062	0.9086246259451057
1	2	none		500	10	63	0.1	0.6	1.0	0.7543346108100965	0.24930362875755033	0.0956521739047259	0.9878419452812475	8.593742918572579	7.867384827882395	0.9154782516174848
1	3	none		500	10	63	0.1	0.6	1.0	0.7317563102947007	0.19474362192577133	0.0521739130389414	0.9878419452812475	4.472473381067481	4.291300815208579	0.9594916290948626
1	1	none		500	10	63	0.1	1.0	0.7	0.757959071376166	0.2742572701741494	0.09482758619872177	0.99772036473406	45.85059231649745	41.597518533051385	0.907240582355101
1	2	none		500	10	63	0.1	1.0	0.7	0.7474626668428704	0.23887334126178472	0.0782608695584121	0.9901215805395889	8.510151023964239	7.922400000126641	0.9309352904215183
1	3	none		500	10	63	0.1	1.0	0.7	0.728168362627197	0.1827197933222226	0.043478260865784504	0.9863221884423533	3.2777753786741988	3.178741635321134	0.9697862834728852
1	1	none		500	10	63	0.1	1.0	1.0	0.7538190441253536	0.28840335581186793	0.09482758619872177	0.9962006078951657	27.468499047353504	24.958554946860062	0.9086246259451057
1	2	none		500	10	63	0.1	1.0	1.0	0.7543346108100965	0.24930362875755033	0.0956521739047259	0.9878419452812475	8.593742918572579	7.867384827882395	0.9154782516174848
1	3	none		500	10	63	0.1	1.0	1.0	0.7317563102947007	0.19474362192577133	0.0521739130389414	0.9878419452812475	4.472473381067481	4.291300815208579	0.9594916290948626
1	1	none		500	10	63	0.3	0.6	0.7	0.7468491248296825	0.2576730903092199	0.09482758619872177	0.9939209726368244	17.12854321332998	15.59911224977006	0.9107086273597921
1	2	none		500	10	63	0.3	0.6	0.7	0.7330580150654157	0.23224989465158882	0.1043478260778828	0.9878419452812475	9.466011616267583	8.582601630417159	0.9066755761220092
1	3	none		500	10	63	0.3	0.6	0.7	0.7241377031848818	0.20298289810245956	0.060869565212098305	0.984802431603459	4.1999972325185535	4.005214753552612	0.9536231787350222
1	1	none		500	10	63	0.3	0.6	1.0	0.7446677497117702	0.248905008072228	0.07758620688986326	0.991641337378483	9.978747603335956	9.282120547482645	0.9301889191577607
1	2	none		500	10	63	0.3	0.6	1.0	0.7389784590987181	0.22907609137907842	0.0956521739047259	0.9878419452812475	8.593742918572579	7.867384827882395	0.9154782516174848
1	3	none		500	10	63	0.3	0.6	1.0	0.7248116823047444	0.19435854076109313	0.0956521739047259	0.9855623100229062	7.220136689589605	6.6251670319014195	0.9175957803198639
1	1	none		500	10	63	0.3	1.0	0.7	0.7468491248296825	0.2576730903092199	0.09482758619872177	0.9939209726368244	17.12854321332998	15.59911224977006	0.9107086273597921
1	2	none		500	10	63	0.3	1.0	0.7	0.7330580150654157	0.23224989465158882	0.1043478260778828	0.9878419452812475	9.466011616267583	8.582601630417159	0.9066755761220092
1	3	none		500	10	63	0.3	1.0	0.7	0.7241377031848818	0.20298289810245956	0.060869565212098305	0.984802431603459	4.1999972325185535	4.005214753552612	0.9536231787350222
1	1	none		500	10	63	0.3	1.0	1.0	0.7446677497117702	0.248905008072228	0.07758620688986326	0.991641337378483	9.978747603335956	9.282120547482645	0.9301889191577607
1	2	none		500	10	63	0.3	1.0	1.0	0.7389784590987181	0.22907609137907842	0.0956521739047259	0.9878419452812475	8.593742918572579	7.867384827882395	0.9154782516174848
1	3	none		500	10	63	0.3	1.0	1.0	0.7248116823047444	0.19435854076109313	0.0956521739047259	0.9855623100229062	7.220136689589605	6.6251670319014195	0.9175957803198639
1	1	undersample	0.6	100	3	31	0.1	0.6	0.7	0.7887144953359188	0.2690112287391757	0.5775862068467599	0.8054711246139402	5.6616705882772544	2.969153941845135	0.5244307027286604
1	2	undersample	0.6	100	3	31	0.1	0.6	0.7	0.7775736751684947	0.21902502001667642	0.521739130389414	0.8115501519695172	4.697946941908511	2.768583302965502	0.5893176934989633
1	3	undersample	0.6	100	3	31	0.1	0.6	0.7	0.7891766882516189	0.20755244984480917	0.5999999999478262	0.7849544072888682	5.475264723981433	2.7901058770022797	0.5095837302677045
1	1	undersample	0.6	100	3	31	0.1	0.6	1.0	0.790777958285295	0.275550909218111	0.5689655171923306	0.8069908814528345	5.519054795903025	2.9478684323124793	0.5341255860170532
1	2	undersample	0.6	100	3	31	0.1	0.6	1.0	0.7746663142592838	0.2173243305191949	0.521739130389414	0.8085106382917288	4.606060343604875	2.7246375385484534	0.5915331735223093
1	3	undersample	0.6	100	3	31	0.1	0.6	1.0	0.7813994978194794	0.20392342721293158	0.5999999999478262	0.7803951367721855	5.330449547225333	2.732179806071043	0.512560850367439
1	1	undersample	0.6	100	3	31	0.1	1.0	0.7	0.7887144953359188	0.2690112287391757	0.5775862068467599	0.8054711246139402	5.6616705882772544	2.969153941845135	0.5244307027286604
1	2	undersample	0.6	100	3	31	0.1	1.0	0.7	0.7775736751684947	0.21902502001667642	0.521739130389414	0.8115501519695172	4.697946941908511	2.768583302965502	0.5893176934989633
1	3	undersample	0.6	100	3	31	0.1	1.0	0.7	0.7891766882516189	0.20755244984480917	0.5999999999478262	0.7849544072888682	5.475264723981433	2.7901058770022797	0.5095837302677045
1	1	undersample	0.6	100	3	31	0.1	1.0	1.0	0.790777958285295	0.275550909218111	0.5689655171923306	0.8069908814528345	5.519054795903025	2.9478684323124793	0.5341255860170532
1	2	undersample	0.6	100	3	31	0.1	1.0	1.0	0.7746663142592838	0.2173243305191949	0.521739130389414	0.8085106382917288	4.606060343604875	2.7246375385484534	0.5915331735223093
1	3	undersample	0.6	100	3	31	0.1	1.0	1.0	0.7813994978194794	0.20392342721293158	0.5999999999478262	0.7803951367721855	5.330449547225333	2.732179806071043	0.512560850367439
1	1	undersample	0.6	100	3	31	0.3	0.6	0.7	0.780997798972854	0.24079971083842408	0.6120689654644769	0.7925531914833394	6.027919888688243	2.9504861527453112	0.48947002398005957
1	2	undersample	0.6	100	3	31	0.3	0.6	0.7	0.7508656006343334	0.16928555730651176	0.4782608695236295	0.7978723404194691	3.6184208628918477	2.366132605774108	0.6539130353396433
1	3	undersample	0.6	100	3	31	0.3	0.6	0.7	0.7583586626139818	0.17948901591826544	0.5913043477746692	0.7629179331249019	4.655755368524617	2.49409131035319	0.535700668608368
1	1	undersample	0.6	100	3	31	0.3	0.6	1.0	0.767994707053768	0.2383154971541857	0.5689655171923306	0.7803951367721855	4.6907956082290845	2.5908601609313795	0.5523285025419281
1	2	undersample	0.6	100	3	31	0.3	0.6	1.0	0.7497555173780892	0.18224105447902472	0.48695652169678644	0.8001519756778105	3.8002189118003264	2.4366340321953257	0.6411825346763507
1	3	undersample	0.6	100	3	31	0.3	0.6	1.0	0.7494515660103078	0.1866294155346781	0.5130434782162571	0.7819148936110797	3.777438838029775	2.3524919385205783	0.6227743192192081
1	1	undersample	0.6	100	3	31	0.3	1.0	0.7	0.780997798972854	0.24079971083842408	0.6120689654644769	0.7925531914833394	6.027919888688243	2.9504861527453112	0.48947002398005957
1	2	undersample	0.6	100	3	31	0.3	1.0	0.7	0.7508656006343334	0.16928555730651176	0.4782608695236295	0.7978723404194691	3.6184208628918477	2.366132605774108	0.6539130353396433
1	3	undersample	0.6	100	3	31	0.3	1.0	0.7	0.7583586626139818	0.17948901591826544	0.5913043477746692	0.7629179331249019	4.655755368524617	2.49409131035319	0.535700668608368
1	1	undersample	0.6	100	3	31	0.3	1.0	1.0	0.767994707053768	0.2383154971541857	0.5689655171923306	0.7803951367721855	4.6907956082290845	2.5908601609313795	0.5523285025419281
1	2	undersample	0.6	100	3	31	0.3	1.0	1.0	0.7497555173780892	0.18224105447902472	0.48695652169678644	0.8001519756778105	3.8002189118003264	2.4366340321953257	0.6411825346763507
1	3	undersample	0.6	100	3	31	0.3	1.0	1.0	0.7494515660103078	0.1866294155346781	0.5130434782162571	0.7819148936110797	3.777438838029775	2.3524919385205783	0.6227743192192081
1	1	undersample	0.6	100	3	63	0.1	0.6	0.7	0.7887144953359188	0.2690112287391757	0.5775862068467599	0.8054711246139402	5.6616705882772544	2.969153941845135	0.5244307027286604
1	2	undersample	0.6	100	3	63	0.1	0.6	0.7	0.7775736751684947	0.21902502001667642	0.521739130389414	0.8115501519695172	4.697946941908511	2.768583302965502	0.5893176934989633
1	3	undersample	0.6	100	3	63	0.1	0.6	0.7	0.7891766882516189	0.20755244984480917	0.5999999999478262	0.7849544072888682	5.475264723981433	2.7901058770022797	0.5095837302677045
1	1	undersample	0.6	100	3	63	0.1	0.6	1.0	0.790777958285295	0.275550909218111	0.5689655171923306	0.8069908814528345	5.519054795903025	2.9478684323124793	0.5341255860170532
1	2	undersample	0.6	100	3	63	0.1	0.6	1.0	0.7746663142592838	0.2173243305191949	0.521739130389414	0.8085106382917288	4.606060343604875	2.7246375385484534	0.5915331735223093
1	3	undersample	0.6	100	3	63	0.1	0.6	1.0	0.7813994978194794	0.20392342721293158	0.5999999999478262	0.7803951367721855	5.330449547225333	2.732179806071043	0.512560850367439
1	1	undersample	0.6	100	3	63	0.1	1.0	0.7	0.7887144953359188	0.2690112287391757	0.5775862068467599	0.8054711246139402	5.6616705882772544	2.969153941845135	0.5244307027286604
1	2	undersample	0.6	100	3	63	0.1	1.0	0.7	0.7775736751684947	0.21902502001667642	0.521739130389414	0.8115501519695172	4.697946941908511	2.768583302965502	0.5893176934989633
1	3	undersample	0.6	100	3	63	0.1	1.0	0.7	0.7891766882516189	0.20755244984480917	0.5999999999478262	0.7849544072888682	5.475264723981433	2.7901058770022797	0.5095837302677045
1	1	undersample	0.6	100	3	63	0.1	1.0	1.0	0.790777958285295	0.275550909218111	0.5689655171923306	0.8069908814528345	5.519054795903025	2.9478684323124793	0.5341255860170532
1	2	undersample	0.6	100	3	63	0.1	1.0	1.0	0.7746663142592838	0.2173243305191949	0.521739130389414	0.8085106382917288	4.606060343604875	2.7246375385484534	0.5915331735223093
1	3	undersample	0.6	100	3	63	0.1	1.0	1.0	0.7813994978194794	0.20392342721293158	0.5999999999478262	0.7803951367721855	5.330449547225333	2.732179806071043	0.512560850367439
1	1	undersample	0.6	100	3	63	0.3	0.6	0.7	0.780997798972854	0.24079971083842408	0.6120689654644769	0.7925531914833394	6.027919888688243	2.9504861527453112	0.48947002398005957
1	2	undersample	0.6	100	3	63	0.3	0.6	0.7	0.7508656006343334	0.16928555730651176	0.4782608695236295	0.7978723404194691	3.6184208628918477	2.366132605774108	0.6539130353396433
1	3	undersample	0.6	100	3	63	0.3	0.6	0.7	0.7583586626139818	0.17948901591826544	0.5913043477746692	0.7629179331249019	4.655755368524617	2.49409131035319	0.535700668608368
1	1	undersample	0.6	100	3	63	0.3	0.6	1.0	0.767994707053768	0.2383154971541857	0.5689655171923306	0.7803951367721855	4.6907956082290845	2.5908601609313795	0.5523285025419281
1	2	undersample	0.6	100	3	63	0.3	0.6	1.0	0.7497555173780892	0.18224105447902472	0.48695652169678644	0.8001519756778105	3.8002189118003264	2.4366340321953257	0.6411825346763507
1	3	undersample	0.6	100	3	63	0.3	0.6	1.0	0.7494515660103078	0.1866294155346781	0.5130434782162571	0.7819148936110797	3.777438838029775	2.3524919385205783	0.6227743192192081
1	1	undersample	0.6	100	3	63	0.3	1.0	0.7	0.780997798972854	0.24079971083842408	0.6120689654644769	0.7925531914833394	6.027919888688243	2.9504861527453112	0.48947002398005957
1	2	undersample	0.6	100	3	63	0.3	1.0	0.7	0.7508656006343334	0.16928555730651176	0.4782608695236295	0.7978723404194691	3.6184208628918477	2.366132605774108	0.6539130353396433
1	3	undersample	0.6	100	3	63	0.3	1.0	0.7	0.7583586626139818	0.17948901591826544	0.5913043477746692	0.7629179331249019	4.655755368524617	2.49409131035319	0.535700668608368
1	1	undersample	0.6	100	3	63	0.3	1.0	1.0	0.767994707053768	0.2383154971541857	0.5689655171923306	0.7803951367721855	4.6907956082290845	2.5908601609313795	0.5523285025419281
1	2	undersample	0.6	100	3	63	0.3	1.0	1.0	0.7497555173780892	0.18224105447902472	0.48695652169678644	0.8001519756778105	3.8002189118003264	2.4366340321953257	0.6411825346763507
1	3	undersample	0.6	100	3	63	0.3	1.0	1.0	0.7494515660103078	0.1866294155346781	0.5130434782162571	0.7819148936110797	3.777438838029775	2.3524919385205783	0.6227743192192081
1	1	undersample	0.6	100	5	31	0.1	0.6	0.7	0.7841814275233203	0.27270842551895963	0.5689655171923306	0.7986322188389162	5.235169518648746	2.825504088373238	0.539715863250754
1	2	undersample	0.6	100	5	31	0.1	0.6	0.7	0.7675300647548566	0.2120402938868189	0.5043478260431002	0.8054711246139402	4.213267310207054	2.59266290989216	0.615356842296359
1	3	undersample	0.6	100	5	31	0.1	0.6	0.7	0.7733712171269986	0.19220538105220056	0.5739130434283555	0.7758358662555028	4.6617776976431715	2.5602356997937323	0.5491972846475109
1	1	undersample	0.6	100	5	31	0.1	0.6	1.0	0.7864479614296195	0.26238340049816294	0.5775862068467599	0.7887537993861038	5.1054174331410636	2.734184935996031	0.5355458041869993
1	2	undersample	0.6	100	5	31	0.1	0.6	1.0	0.7705695784326683	0.20102398076879535	0.521739130389414	0.8001519756778105	4.367784068944245	2.610679320209277	0.5977125323327794
1	3	undersample	0.6	100	5	31	0.1	0.6	1.0	0.777633143914365	0.21287150952383224	0.5999999999478262	0.7803951367721855	5.330449547225333	2.732179806071043	0.512560850367439
1	1	undersample	0.6	100	5	31	0.1	1.0	0.7	0.7841814275233203	0.27270842551895963	0.5689655171923306	0.7986322188389162	5.235169518648746	2.825504088373238	0.539715863250754
1	2	undersample	0.6	100	5	31	0.1	1.0	0.7	0.7675300647548566	0.2120402938868189	0.5043478260431002	0.8054711246139402	4.213267310207054	2.59266290989216	0.615356842296359
1	3	undersample	0.6	100	5	31	0.1	1.0	0.7	0.7733712171269986	0.19220538105220056	0.5739130434283555	0.7758358662555028	4.6617776976431715	2.5602356997937323	0.5491972846475109
1	1	undersample	0.6	100	5	31	0.1	1.0	1.0	0.7864479614296195	0.26238340049816294	0.5775862068467599	0.7887537993861038	5.1054174331410636	2.734184935996031	0.5355458041869993
1	2	undersample	0.6	100	5	31	0.1	1.0	1.0	0.7705695784326683	0.20102398076879535	0.521739130389414	0.8001519756778105	4.367784068944245	2.610679320209277	0.5977125323327794
1	3	undersample	0.6	100	5	31	0.1	1.0	1.0	0.777633143914365	0.21287150952383224	0.5999999999478262	0.7803951367721855	5.330449547225333	2.732179806071043	0.512560850367439
1	1	undersample	0.6	100	5	31	0.3	0.6	0.7	0.7747681060685463	0.24722151134051165	0.5862068965011891	0.770516717319373	4.756622281293172	2.5544643780103677	0.5370332516185558
1	2	undersample	0.6	100	5	31	0.3	0.6	0.7	0.7453548301836923	0.1778846968475736	0.5043478260431002	0.7841945288694211	3.6975535600477314	2.33704826865788	0.6320525703628146
1	3	undersample	0.6	100	5	31	0.3	0.6	0.7	0.766578564820933	0.19445900265817417	0.5565217390820416	0.7727963525777144	4.268345257285576	2.44944005477728	0.5738617343367232
1	1	undersample	0.6	100	5	31	0.3	0.6	1.0	0.7726653390629914	0.24964260128236573	0.6034482758100476	0.769756838899926	5.087530237279728	2.620917150015111	0.5151649183202097
1	2	undersample	0.6	100	5	31	0.3	0.6	1.0	0.7402933791462931	0.17345912845453848	0.4782608695236295	0.7940729483222335	3.5347476658246713	2.322477024763309	0.6570418058042592
1	3	undersample	0.6	100	5	31	0.3	0.6	1.0	0.7411788026959166	0.17985094742362784	0.5478260869088847	0.7735562309971615	4.138745281698261	2.419258719852126	0.5845391571118802
1	1	undersample	0.6	100	5	31	0.3	1.0	0.7	0.7747681060685463	0.24722151134051165	0.5862068965011891	0.770516717319373	4.756622281293172	2.5544643780103677	0.5370332516185558
1	2	undersample	0.6	100	5	31	0.3	1.0	0.7	0.7453548301836923	0.1778846968475736	0.5043478260431002	0.7841945288694211	3.6975535600477314	2.33704826865788	0.6320525703628146
1	3	undersample	0.6	100	5	31	0.3	1.0	0.7	0.766578564820933	0.19445900265817417	0.5565217390820416	0.7727963525777144	4.268345257285576	2.44944005477728	0.5738617343367232
1	1	undersample	0.6	100	5	31	0.3	1.0	1.0	0.7726653390629914	0.24964260128236573	0.6034482758100476	0.769756838899926	5.087530237279728	2.620917150015111	0.5151649183202097
1	2	undersample	0.6	100	5	31	0.3	1.0	1.0	0.7402933791462931	0.17345912845453848	0.4782608695236295	0.7940729483222335	3.5347476658246713	2.322477024763309	0.6570418058042592
1	3	undersample	0.6	100	5	31	0.3	1.0	1.0	0.7411788026959166	0.17985094742362784	0.5478260869088847	0.7735562309971615	4.138745281698261	2.419258719852126	0.5845391571118802
1	1	undersample	0.6	100	5	63	0.1	0.6	0.7	0.7841814275233203	0.27270842551895963	0.5689655171923306	0.7986322188389162	5.235169518648746	2.825504088373238	0.539715863250754
1	2	undersample	0.6	100	5	63	0.1	0.6	0.7	0.7675300647548566	0.2120402938868189	0.5043478260431002	0.8054711246139402	4.213267310207054	2.59266290989216	0.615356842296359
1	3	undersample	0.6	100	5	63	0.1	0.6	0.7	0.7733712171269986	0.19220538105220056	0.5739130434283555	0.7758358662555028	4.6617776976431715	2.5602356997937323	0.5491972846475109
1	1	undersample	0.6	100	5	63	0.1	0.6	1.0	0.7864479614296195	0.26238340049816294	0.5775862068467599	0.7887537993861038	5.1054174331410636	2.734184935996031	0.5355458041869993
1	2	undersample	0.6	100	5	63	0.1	0.6	1.0	0.7705695784326683	0.20102398076879535	0.521739130389414	0.8001519756778105	4.367784068944245	2.610679320209277	0.5977125323327794
1	3	undersample	0.6	100	5	63	0.1	0.6	1.0	0.777633143914365	0.21287150952383224	0.5999999999478262	0.7803951367721855	5.330449547225333	2.732179806071043	0.512560850367439
1	1	undersample	0.6	100	5	63	0.1	1.0	0.7	0.7841814275233203	0.27270842551895963	0.5689655171923306	0.7986322188389162	5.235169518648746	2.825504088373238	0.539715863250754
1	2	undersample	0.6	100	5	63	0.1	1.0	0.7	0.7675300647548566	0.2120402938868189	0.5043478260431002	0.8054711246139402	4.213267310207054	2.59266290989216	0.615356842296359
1	3	undersample	0.6	100	5	63	0.1	1.0	0.7	0.7733712171269986	0.19220538105220056	0.5739130434283555	0.7758358662555028	4.6617776976431715	2.5602356997937323	0.5491972846475109
1	1	undersample	0.6	100	5	63	0.1	1.0	1.0	0.7864479614296195	0.26238340049816294	0.5775862068467599	0.7887537993861038	5.1054174331410636	2.734184935996031	0.5355458041869993
1	2	undersample	0.6	100	5	63	0.1	1.0	1.0	0.7705695784326683	0.20102398076879535	0.521739130389414	0.8001519756778105	4.367784068944245	2.610679320209277	0.5977125323327794
1	3	undersample	0.6	100	5	63	0.1	1.0	1.0	0.777633143914365	0.21287150952383224	0.5999999999478262	0.7803951367721855	5.330449547225333	2.732179806071043	0.512560850367439
1	1	undersample	0.6	100	5	63	0.3	0.6	0.7	0.7747681060685463	0.24722151134051165	0.5862068965011891	0.770516717319373	4.756622281293172	2.5544643780103677	0.5370332516185558
1	2	undersample	0.6	100	5	63	0.3	0.6	0.7	0.7453548301836923	0.1778846968475736	0.5043478260431002	0.7841945288694211	3.6975535600477314	2.33704826865788	0.6320525703628146
1	3	undersample	0.6	100	5	63	0.3	0.6	0.7	0.766578564820933	0.19445900265817417	0.5565217390820416	0.7727963525777144	4.268345257285576	2.44944005477728	0.5738617343367232
1	1	undersample	0.6	100	5	63	0.3	0.6	1.0	0.7726653390629914	0.24964260128236573	0.6034482758100476	0.769756838899926	5.087530237279728	2.620917150015111	0.5151649183202097
1	2	undersample	0.6	100	5	63	0.3	0.6	1.0	0.7402933791462931	0.17345912845453848	0.4782608695236295	0.7940729483222335	3.5347476658246713	2.322477024763309	0.6570418058042592
1	3	undersample	0.6	100	5	63	0.3	0.6	1.0	0.7411788026959166	0.17985094742362784	0.5478260869088847	0.7735562309971615	4.138745281698261	2.419258719852126	0.5845391571118802
1	1	undersample	0.6	100	5	63	0.3	1.0	0.7	0.7747681060685463	0.24722151134051165	0.5862068965011891	0.770516717319373	4.756622281293172	2.5544643780103677	0.5370332516185558
1	2	undersample	0.6	100	5	63	0.3	1.0	0.7	0.7453548301836923	0.1778846968475736	0.5043478260431002	0.7841945288694211	3.6975535600477314	2.33704826865788	0.6320525703628146
1	3	undersample	0.6	100	5	63	0.3	1.0	0.7	0.766578564820933	0.19445900265817417	0.5565217390820416	0.7727963525777144	4.268345257285576	2.44944005477728	0.5738617343367232
1	1	undersample	0.6	100	5	63	0.3	1.0	1.0	0.7726653390629914	0.24964260128236573	0.6034482758100476	0.769756838899926	5.087530237279728	2.620917150015111	0.5151649183202097
1	2	undersample	0.6	100	5	63	0.3	1.0	1.0	0.7402933791462931	0.17345912845453848	0.4782608695236295	0.7940729483222335	3.5347476658246713	2.322477024763309	0.6570418058042592
1	3	undersample	0.6	100	5	63	0.3	1.0	1.0	0.7411788026959166	0.17985094742362784	0.5478260869088847	0.7735562309971615	4.138745281698261	2.419258719852126	0.5845391571118802
1	1	undersample	0.6	100	10	31	0.1	0.6	0.7	0.7728749606959439	0.25353278809974766	0.6034482758100476	0.7978723404194691	6.006864644271328	2.9854807956890044	0.49701148809263973
1	2	undersample	0.6	100	10	31	0.1	0.6	0.7	0.75526628782873	0.18449274422604128	0.4956521738699433	0.8009118540972576	3.953540192535073	2.4896115573649547	0.6297170122439488
1	3	undersample	0.6	100	10	31	0.1	0.6	0.7	0.7633804678208009	0.18110556388361398	0.5652173912551985	0.77659574467495	4.519047393181527	2.530020590398376	0.5598570506309077
1	1	undersample	0.6	100	10	31	0.1	0.6	1.0	0.7767726129336547	0.26372366931881347	0.5948275861556184	0.7978723404194691	5.795072458713455	2.9428310700363043	0.5078160856575221
1	2	undersample	0.6	100	10	31	0.1	0.6	1.0	0.762111801242236	0.20786489147081796	0.4956521738699433	0.7963525835805749	3.84302604613165	2.4338739879241857	0.6333222622687757
1	3	undersample	0.6	100	10	31	0.1	0.6	1.0	0.779509713228492	0.2023150416847408	0.608695652120983	0.7727963525777144	5.290969629412	2.67907505991265	0.506348589133876
1	1	undersample	0.6	100	10	31	0.1	1.0	0.7	0.7728749606959439	0.25353278809974766	0.6034482758100476	0.7978723404194691	6.006864644271328	2.9854807956890044	0.49701148809263973
1	2	undersample	0.6	100	10	31	0.1	1.0	0.7	0.75526628782873	0.18449274422604128	0.4956521738699433	0.8009118540972576	3.953540192535073	2.4896115573649547	0.6297170122439488
1	3	undersample	0.6	100	10	31	0.1	1.0	0.7	0.7633804678208009	0.18110556388361398	0.5652173912551985	0.77659574467495	4.519047393181527	2.530020590398376	0.5598570506309077
1	1	undersample	0.6	100	10	31	0.1	1.0	1.0	0.7767726129336547	0.26372366931881347	0.5948275861556184	0.7978723404194691	5.795072458713455	2.9428310700363043	0.5078160856575221
1	2	undersample	0.6	100	10	31	0.1	1.0	1.0	0.762111801242236	0.20786489147081796	0.4956521738699433	0.7963525835805749	3.84302604613165	2.4338739879241857	0.6333222622687757
1	3	undersample	0.6	100	10	31	0.1	1.0	1.0	0.779509713228492	0.2023150416847408	0.608695652120983	0.7727963525777144	5.290969629412	2.67907505991265	0.506348589133876
1	1	undersample	0.6	100	10	31	0.3	0.6	0.7	0.7576839429829159	0.2384304837649972	0.6120689654644769	0.7735562309971615	5.3898580374895655	2.7029621575817484	0.5014904075176954
1	2	undersample	0.6	100	10	31	0.3	0.6	0.7	0.742619267873662	0.1998614336347744	0.5043478260431002	0.7819148936110797	3.648266830037295	2.312619193799891	0.6338952892032794
1	3	undersample	0.6	100	10	31	0.3	0.6	0.7	0.7588806660499537	0.1892693611666847	0.5913043477746692	0.7758358662555028	5.007428522365169	2.6378185997874812	0.5267810689521873
1	1	undersample	0.6	100	10	31	0.3	0.6	1.0	0.7670907137616604	0.23116485675648435	0.5862068965011891	0.7788753799332913	4.989976833758931	2.651024882774671	0.5312699680166442
1	2	undersample	0.6	100	10	31	0.3	0.6	1.0	0.7496365798863487	0.19566668603823933	0.46956521735047263	0.7933130699027865	3.397781890583902	2.271866897490555	0.6686323421196174
1	3	undersample	0.6	100	10	31	0.3	0.6	1.0	0.7506475485661426	0.1886694075846084	0.5739130434283555	0.7659574468026904	4.408163054222036	2.4521738079945656	0.5562801860435493
1	1	undersample	0.6	100	10	31	0.3	1.0	0.7	0.7576839429829159	0.2384304837649972	0.6120689654644769	0.7735562309971615	5.3898580374895655	2.7029621575817484	0.5014904075176954
1	2	undersample	0.6	100	10	31	0.3	1.0	0.7	0.742619267873662	0.1998614336347744	0.5043478260431002	0.7819148936110797	3.648266830037295	2.312619193799891	0.6338952892032794
1	3	undersample	0.6	100	10	31	0.3	1.0	0.7	0.7588806660499537	0.1892693611666847	0.5913043477746692	0.7758358662555028	5.007428522365169	2.6378185997874812	0.5267810689521873
1	1	undersample	0.6	100	10	31	0.3	1.0	1.0	0.7670907137616604	0.23116485675648435	0.5862068965011891	0.7788753799332913	4.989976833758931	2.651024882774671	0.5312699680166442
1	2	undersample	0.6	100	10	31	0.3	1.0	1.0	0.7496365798863487	0.19566668603823933	0.46956521735047263	0.7933130699027865	3.397781890583902	2.271866897490555	0.6686323421196174
1	3	undersample	0.6	100	10	31	0.3	1.0	1.0	0.7506475485661426	0.1886694075846084	0.5739130434283555	0.7659574468026904	4.408163054222036	2.4521738079945656	0.5562801860435493
1	1	undersample	0.6	100	10	63	0.1	0.6	0.7	0.7728749606959439	0.25353278809974766	0.6034482758100476	0.7978723404194691	6.006864644271328	2.9854807956890044	0.49701148809263973
1	2	undersample	0.6	100	10	63	0.1	0.6	0.7	0.75526628782873	0.18449274422604128	0.4956521738699433	0.8009118540972576	3.953540192535073	2.4896115573649547	0.6297170122439488
1	3	undersample	0.6	100	10	63	0.1	0.6	0.7	0.7633804678208009	0.18110556388361398	0.5652173912551985	0.77659574467495	4.519047393181527	2.530020590398376	0.5598570506309077
1	1	undersample	0.6	100	10	63	0.1	0.6	1.0	0.7767726129336547	0.26372366931881347	0.5948275861556184	0.7978723404194691	5.795072458713455	2.9428310700363043	0.5078160856575221
1	2	undersample	0.6	100	10	63	0.1	0.6	1.0	0.762111801242236	0.20786489147081796	0.4956521738699433	0.7963525835805749	3.84302604613165	2.4338739879241857	0.6333222622687757
1	3	undersample	0.6	100	10	63	0.1	0.6	1.0	0.779509713228492	0.2023150416847408	0.608695652120983	0.7727963525777144	5.290969629412	2.67907505991265	0.506348589133876
1	1	undersample	0.6	100	10	63	0.1	1.0	0.7	0.7728749606959439	0.25353278809974766	0.6034482758100476	0.7978723404194691	6.006864644271328	2.9854807956890044	0.49701148809263973
1	2	undersample	0.6	100	10	63	0.1	1.0	0.7	0.75526628782873	0.18449274422604128	0.4956521738699433	0.8009118540972576	3.953540192535073	2.4896115573649547	0.6297170122439488
1	3	undersample	0.6	100	10	63	0.1	1.0	0.7	0.7633804678208009	0.18110556388361398	0.5652173912551985	0.77659574467495	4.519047393181527	2.530020590398376	0.5598570506309077
1	1	undersample	0.6	100	10	63	0.1	1.0	1.0	0.7767726129336547	0.26372366931881347	0.5948275861556184	0.7978723404194691	5.795072458713455	2.9428310700363043	0.5078160856575221
1	2	undersample	0.6	100	10	63	0.1	1.0	1.0	0.762111801242236	0.20786489147081796	0.4956521738699433	0.7963525835805749	3.84302604613165	2.4338739879241857	0.6333222622687757
1	3	undersample	0.6	100	10	63	0.1	1.0	1.0	0.779509713228492	0.2023150416847408	0.608695652120983	0.7727963525777144	5.290969629412	2.67907505991265	0.506348589133876
1	1	undersample	0.6	100	10	63	0.3	0.6	0.7	0.7576839429829159	0.2384304837649972	0.6120689654644769	0.7735562309971615	5.3898580374895655	2.7029621575817484	0.5014904075176954
1	2	undersample	0.6	100	10	63	0.3	0.6	0.7	0.742619267873662	0.1998614336347744	0.5043478260431002	0.7819148936110797	3.648266830037295	2.312619193799891	0.6338952892032794
1	3	undersample	0.6	100	10	63	0.3	0.6	0.7	0.7588806660499537	0.1892693611666847	0.5913043477746692	0.7758358662555028	5.007428522365169	2.6378185997874812	0.5267810689521873
1	1	undersample	0.6	100	10	63	0.3	0.6	1.0	0.7670907137616604	0.23116485675648435	0.5862068965011891	0.7788753799332913	4.989976833758931	2.651024882774671	0.5312699680166442
1	2	undersample	0.6	100	10	63	0.3	0.6	1.0	0.7496365798863487	0.19566668603823933	0.46956521735047263	0.7933130699027865	3.397781890583902	2.271866897490555	0.6686323421196174
1	3	undersample	0.6	100	10	63	0.3	0.6	1.0	0.7506475485661426	0.1886694075846084	0.5739130434283555	0.7659574468026904	4.408163054222036	2.4521738079945656	0.5562801860435493
1	1	undersample	0.6	100	10	63	0.3	1.0	0.7	0.7576839429829159	0.2384304837649972	0.6120689654644769	0.7735562309971615	5.3898580374895655	2.7029621575817484	0.5014904075176954
1	2	undersample	0.6	100	10	63	0.3	1.0	0.7	0.742619267873662	0.1998614336347744	0.5043478260431002	0.7819148936110797	3.648266830037295	2.312619193799891	0.6338952892032794
1	3	undersample	0.6	100	10	63	0.3	1.0	0.7	0.7588806660499537	0.1892693611666847	0.5913043477746692	0.7758358662555028	5.007428522365169	2.6378185997874812	0.5267810689521873
1	1	undersample	0.6	100	10	63	0.3	1.0	1.0	0.7670907137616604	0.23116485675648435	0.5862068965011891	0.7788753799332913	4.989976833758931	2.651024882774671	0.5312699680166442
1	2	undersample	0.6	100	10	63	0.3	1.0	1.0	0.7496365798863487	0.19566668603823933	0.46956521735047263	0.7933130699027865	3.397781890583902	2.271866897490555	0.6686323421196174
1	3	undersample	0.6	100	10	63	0.3	1.0	1.0	0.7506475485661426	0.1886694075846084	0.5739130434283555	0.7659574468026904	4.408163054222036	2.4521738079945656	0.5562801860435493
1	1	undersample	0.6	300	3	31	0.1	0.6	0.7	0.7742112986060162	0.24661493416714048	0.5948275861556184	0.7819148936110797	5.26362193376853	2.7275019772318503	0.5181796791098283
1	2	undersample	0.6	300	3	31	0.1	0.6	0.7	0.7608299193868112	0.19556378321388612	0.521739130389414	0.8001519756778105	4.367784068944245	2.610679320209277	0.5977125323327794
1	3	undersample	0.6	300	3	31	0.1	0.6	0.7	0.7603409541429893	0.19156522637243217	0.5478260869088847	0.7522796352526423	3.679211730755523	2.2114696357439128	0.6010715774973004
1	1	undersample	0.6	300	3	31	0.1	0.6	1.0	0.7744733256472067	0.25350276049921816	0.6034482758100476	0.7803951367721855	5.407702438296682	2.7478819888666144	0.5081422223474111
1	2	undersample	0.6	300	3	31	0.1	0.6	1.0	0.7650522003435972	0.19331616602897747	0.4956521738699433	0.7917933130638922	3.7373519351006057	2.380577479801448	0.6369690314872222
1	3	undersample	0.6	300	3	31	0.1	0.6	1.0	0.7519690762521474	0.18364294527296013	0.5304347825625709	0.7537993920915366	3.4586189620739685	2.1544819305034597	0.6229312680993717
1	1	undersample	0.6	300	3	31	0.1	1.0	0.7	0.7742112986060162	0.24661493416714048	0.5948275861556184	0.7819148936110797	5.26362193376853	2.7275019772318503	0.5181796791098283
1	2	undersample	0.6	300	3	31	0.1	1.0	0.7	0.7608299193868112	0.19556378321388612	0.521739130389414	0.8001519756778105	4.367784068944245	2.610679320209277	0.5977125323327794
1	3	undersample	0.6	300	3	31	0.1	1.0	0.7	0.7603409541429893	0.19156522637243217	0.5478260869088847	0.7522796352526423	3.679211730755523	2.2114696357439128	0.6010715774973004
1	1	undersample	0.6	300	3	31	0.1	1.0	1.0	0.7744733256472067	0.25350276049921816	0.6034482758100476	0.7803951367721855	5.407702438296682	2.7478819888666144	0.5081422223474111
1	2	undersample	0.6	300	3	31	0.1	1.0	1.0	0.7650522003435972	0.19331616602897747	0.4956521738699433	0.7917933130638922	3.7373519351006057	2.380577479801448	0.6369690314872222
1	3	undersample	0.6	300	3	31	0.1	1.0	1.0	0.7519690762521474	0.18364294527296013	0.5304347825625709	0.7537993920915366	3.4586189620739685	2.1544819305034597	0.6229312680993717
1	1	undersample	0.6	300	3	31	0.3	0.6	0.7	0.7607300073367572	0.2215907429970448	0.5862068965011891	0.7750759878360557	4.881756510078579	2.6062440590445703	0.5338742325321453
1	2	undersample	0.6	300	3	31	0.3	0.6	0.7	0.7315646887802301	0.15672721058648437	0.4608695651773157	0.7857142857083153	3.134408449473884	2.150724537067071	0.6861659992283359
1	3	undersample	0.6	300	3	31	0.3	0.6	0.7	0.7414827540636977	0.17631227899083723	0.5478260869088847	0.7644376899637961	3.931637534298472	2.3256099991912484	0.5915117911015251
1	1	undersample	0.6	300	3	31	0.3	0.6	1.0	0.7685777172204171	0.2500734819887705	0.6465517240821939	0.7553191489304307	5.646871407858056	2.6424286773225063	0.46794559854447004
1	2	undersample	0.6	300	3	31	0.3	0.6	1.0	0.7351460288093036	0.17222743759467748	0.4521739130041588	0.7849544072888682	3.012844097051733	2.102688487016211	0.6979081522822205
1	3	undersample	0.6	300	3	31	0.3	0.6	1.0	0.7296286507202326	0.16921670318937684	0.5391304347357279	0.7689969604804788	3.8942401339951718	2.333867175594009	0.599312588938179
1	1	undersample	0.6	300	3	31	0.3	1.0	0.7	0.7607300073367572	0.2215907429970448	0.5862068965011891	0.7750759878360557	4.881756510078579	2.6062440590445703	0.5338742325321453
1	2	undersample	0.6	300	3	31	0.3	1.0	0.7	0.7315646887802301	0.15672721058648437	0.4608695651773157	0.7857142857083153	3.134408449473884	2.150724537067071	0.6861659992283359
1	3	undersample	0.6	300	3	31	0.3	1.0	0.7	0.7414827540636977	0.17631227899083723	0.5478260869088847	0.7644376899637961	3.931637534298472	2.3256099991912484	0.5915117911015251
1	1	undersample	0.6	300	3	31	0.3	1.0	1.0	0.7685777172204171	0.2500734819887705	0.6465517240821939	0.7553191489304307	5.646871407858056	2.6424286773225063	0.46794559854447004
1	2	undersample	0.6	300	3	31	0.3	1.0	1.0	0.7351460288093036	0.17222743759467748	0.4521739130041588	0.7849544072888682	3.012844097051733	2.102688487016211	0.6979081522822205
1	3	undersample	0.6	300	3	31	0.3	1.0	1.0	0.7296286507202326	0.16921670318937684	0.5391304347357279	0.7689969604804788	3.8942401339951718	2.333867175594009	0.599312588938179
1	1	undersample	0.6	300	3	63	0.1	0.6	0.7	0.7742112986060162	0.24661493416714048	0.5948275861556184	0.7819148936110797	5.26362193376853	2.7275019772318503	0.5181796791098283
1	2	undersample	0.6	300	3	63	0.1	0.6	0.7	0.7608299193868112	0.19556378321388612	0.521739130389414	0.8001519756778105	4.367784068944245	2.610679320209277	0.5977125323327794
1	3	undersample	0.6	300	3	63	0.1	0.6	0.7	0.7603409541429893	0.19156522637243217	0.5478260869088847	0.7522796352526423	3.679211730755523	2.2114696357439128	0.6010715774973004
1	1	undersample	0.6	300	3	63	0.1	0.6	1.0	0.7744733256472067	0.25350276049921816	0.6034482758100476	0.7803951367721855	5.407702438296682	2.7478819888666144	0.5081422223474111
1	2	undersample	0.6	300	3	63	0.1	0.6	1.0	0.7650522003435972	0.19331616602897747	0.4956521738699433	0.7917933130638922	3.7373519351006057	2.380577479801448	0.6369690314872222
1	3	undersample	0.6	300	3	63	0.1	0.6	1.0	0.7519690762521474	0.18364294527296013	0.5304347825625709	0.7537993920915366	3.4586189620739685	2.1544819305034597	0.6229312680993717
1	1	undersample	0.6	300	3	63	0.1	1.0	0.7	0.7742112986060162	0.24661493416714048	0.5948275861556184	0.7819148936110797	5.26362193376853	2.7275019772318503	0.5181796791098283
1	2	undersample	0.6	300	3	63	0.1	1.0	0.7	0.7608299193868112	0.19556378321388612	0.521739130389414	0.8001519756778105	4.367784068944245	2.610679320209277	0.5977125323327794
1	3	undersample	0.6	300	3	63	0.1	1.0	0.7	0.7603409541429893	0.19156522637243217	0.5478260869088847	0.7522796352526423	3.679211730755523	2.2114696357439128	0.6010715774973004
1	1	undersample	0.6	300	3	63	0.1	1.0	1.0	0.7744733256472067	0.25350276049921816	0.6034482758100476	0.7803951367721855	5.407702438296682	2.7478819888666144	0.5081422223474111
1	2	undersample	0.6	300	3	63	0.1	1.0	1.0	0.7650522003435972	0.19331616602897747	0.4956521738699433	0.7917933130638922	3.7373519351006057	2.380577479801448	0.6369690314872222
1	3	undersample	0.6	300	3	63	0.1	1.0	1.0	0.7519690762521474	0.18364294527296013	0.5304347825625709	0.7537993920915366	3.4586189620739685	2.1544819305034597	0.6229312680993717
1	1	undersample	0.6	300	3	63	0.3	0.6	0.7	0.7607300073367572	0.2215907429970448	0.5862068965011891	0.7750759878360557	4.881756510078579	2.6062440590445703	0.5338742325321453
1	2	undersample	0.6	300	3	63	0.3	0.6	0.7	0.7315646887802301	0.15672721058648437	0.4608695651773157	0.7857142857083153	3.134408449473884	2.150724537067071	0.6861659992283359
1	3	undersample	0.6	300	3	63	0.3	0.6	0.7	0.7414827540636977	0.17631227899083723	0.5478260869088847	0.7644376899637961	3.931637534298472	2.3256099991912484	0.5915117911015251
1	1	undersample	0.6	300	3	63	0.3	0.6	1.0	0.7685777172204171	0.2500734819887705	0.6465517240821939	0.7553191489304307	5.646871407858056	2.6424286773225063	0.46794559854447004
1	2	undersample	0.6	300	3	63	0.3	0.6	1.0	0.7351460288093036	0.17222743759467748	0.4521739130041588	0.7849544072888682	3.012844097051733	2.102688487016211	0.6979081522822205
1	3	undersample	0.6	300	3	63	0.3	0.6	1.0	0.7296286507202326	0.16921670318937684	0.5391304347357279	0.7689969604804788	3.8942401339951718	2.333867175594009	0.599312588938179
1	1	undersample	0.6	300	3	63	0.3	1.0	0.7	0.7607300073367572	0.2215907429970448	0.5862068965011891	0.7750759878360557	4.881756510078579	2.6062440590445703	0.5338742325321453
1	2	undersample	0.6	300	3	63	0.3	1.0	0.7	0.7315646887802301	0.15672721058648437	0.4608695651773157	0.7857142857083153	3.134408449473884	2.150724537067071	0.6861659992283359
1	3	undersample	0.6	300	3	63	0.3	1.0	0.7	0.7414827540636977	0.17631227899083723	0.5478260869088847	0.7644376899637961	3.931637534298472	2.3256099991912484	0.5915117911015251
1	1	undersample	0.6	300	3	63	0.3	1.0	1.0	0.7685777172204171	0.2500734819887705	0.6465517240821939	0.7553191489304307	5.646871407858056	2.6424286773225063	0.46794559854447004
1	2	undersample	0.6	300	3	63	0.3	1.0	1.0	0.7351460288093036	0.17222743759467748	0.4521739130041588	0.7849544072888682	3.012844097051733	2.102688487016211	0.6979081522822205
1	3	undersample	0.6	300	3	63	0.3	1.0	1.0	0.7296286507202326	0.16921670318937684	0.5391304347357279	0.7689969604804788	3.8942401339951718	2.333867175594009	0.599312588938179
1	1	undersample	0.6	300	5	31	0.1	0.6	0.7	0.7709490619431925	0.2601427481182509	0.6120689654644769	0.7781155015138441	5.533028628672062	2.758502473383201	0.49855198719890975
1	2	undersample	0.6	300	5	31	0.1	0.6	0.7	0.7492136910268271	0.187318810827743	0.4521739130041588	0.7940729483222335	3.1828030953689286	2.1957964597762194	0.6898938960889965
1	3	undersample	0.6	300	5	31	0.1	0.6	0.7	0.7547971455001982	0.1806233235161505	0.5478260869088847	0.7682370820610317	4.01595189056821	2.3637347516301115	0.588586411361654
1	1	undersample	0.6	300	5	31	0.1	0.6	1.0	0.7705953254375851	0.24255814635562253	0.5948275861556184	0.770516717319373	4.929265641217662	2.592030030628168	0.5258450588788333
1	2	undersample	0.6	300	5	31	0.1	0.6	1.0	0.7508656006343333	0.18000676972494745	0.48695652169678644	0.7917933130638922	3.6095507250884014	2.338812962611949	0.6479512561661429
1	3	undersample	0.6	300	5	31	0.1	0.6	1.0	0.7649134399365666	0.20433917668785365	0.5565217390820416	0.77659574467495	4.362278028145474	2.4910971966999393	0.5710541916412865
1	1	undersample	0.6	300	5	31	0.1	1.0	0.7	0.7709490619431925	0.2601427481182509	0.6120689654644769	0.7781155015138441	5.533028628672062	2.758502473383201	0.49855198719890975
1	2	undersample	0.6	300	5	31	0.1	1.0	0.7	0.7492136910268271	0.187318810827743	0.4521739130041588	0.7940729483222335	3.1828030953689286	2.1957964597762194	0.6898938960889965
1	3	undersample	0.6	300	5	31	0.1	1.0	0.7	0.7547971455001982	0.1806233235161505	0.5478260869088847	0.7682370820610317	4.01595189056821	2.3637347516301115	0.588586411361654
1	1	undersample	0.6	300	5	31	0.1	1.0	1.0	0.7705953254375851	0.24255814635562253	0.5948275861556184	0.770516717319373	4.929265641217662	2.592030030628168	0.5258450588788333
1	2	undersample	0.6	300	5	31	0.1	1.0	1.0	0.7508656006343333	0.18000676972494745	0.48695652169678644	0.7917933130638922	3.6095507250884014	2.338812962611949	0.6479512561661429
1	3	undersample	0.6	300	5	31	0.1	1.0	1.0	0.7649134399365666	0.20433917668785365	0.5565217390820416	0.77659574467495	4.362278028145474	2.4910971966999393	0.5710541916412865
1	1	undersample	0.6	300	5	31	0.3	0.6	0.7	0.7661343150613142	0.2222879655088674	0.5862068965011891	0.763677811544349	4.577974057166287	2.480540974703223	0.5418425045551499
1	2	undersample	0.6	300	5	31	0.3	0.6	0.7	0.7424738998282014	0.19052838109492037	0.4608695651773157	0.7781155015138441	2.997790403094036	2.077069590489554	0.6928668389784338
1	3	undersample	0.6	300	5	31	0.3	0.6	0.7	0.741304347826087	0.17672067428953409	0.5652173912551985	0.763677811544349	4.200964432706953	2.391723650799013	0.5693272692737906
1	1	undersample	0.6	300	5	31	0.3	0.6	1.0	0.7646604129546168	0.2390319850374412	0.5948275861556184	0.7591185410276663	4.626551898658604	2.4693787724448697	0.5337406302294606
1	2	undersample	0.6	300	5	31	0.3	0.6	1.0	0.7410598652041761	0.18462669885212987	0.4782608695236295	0.7857142857083153	3.3611109457409376	2.231883953560168	0.6640316121600242
1	3	undersample	0.6	300	5	31	0.3	0.6	1.0	0.7399167437557818	0.17853549511923011	0.5391304347357279	0.7591185410276663	3.686566109800937	2.238156538299961	0.6071114513541582
1	1	undersample	0.6	300	5	31	0.3	1.0	0.7	0.7661343150613142	0.2222879655088674	0.5862068965011891	0.763677811544349	4.577974057166287	2.480540974703223	0.5418425045551499
1	2	undersample	0.6	300	5	31	0.3	1.0	0.7	0.7424738998282014	0.19052838109492037	0.4608695651773157	0.7781155015138441	2.997790403094036	2.077069590489554	0.6928668389784338
1	3	undersample	0.6	300	5	31	0.3	1.0	0.7	0.741304347826087	0.17672067428953409	0.5652173912551985	0.763677811544349	4.200964432706953	2.391723650799013	0.5693272692737906
1	1	undersample	0.6	300	5	31	0.3	1.0	1.0	0.7646604129546168	0.2390319850374412	0.5948275861556184	0.7591185410276663	4.626551898658604	2.4693787724448697	0.5337406302294606
1	2	undersample	0.6	300	5	31	0.3	1.0	1.0	0.7410598652041761	0.18462669885212987	0.4782608695236295	0.7857142857083153	3.3611109457409376	2.231883953560168	0.6640316121600242
1	3	undersample	0.6	300	5	31	0.3	1.0	1.0	0.7399167437557818	0.17853549511923011	0.5391304347357279	0.7591185410276663	3.686566109800937	2.238156538299961	0.6071114513541582
1	1	undersample	0.6	300	5	63	0.1	0.6	0.7	0.7709490619431925	0.2601427481182509	0.6120689654644769	0.7781155015138441	5.533028628672062	2.758502473383201	0.49855198719890975
1	2	undersample	0.6	300	5	63	0.1	0.6	0.7	0.7492136910268271	0.187318810827743	0.4521739130041588	0.7940729483222335	3.1828030953689286	2.1957964597762194	0.6898938960889965
1	3	undersample	0.6	300	5	63	0.1	0.6	0.7	0.7547971455001982	0.1806233235161505	0.5478260869088847	0.7682370820610317	4.01595189056821	2.3637347516301115	0.588586411361654
1	1	undersample	0.6	300	5	63	0.1	0.6	1.0	0.7705953254375851	0.24255814635562253	0.5948275861556184	0.770516717319373	4.929265641217662	2.592030030628168	0.5258450588788333
1	2	undersample	0.6	300	5	63	0.1	0.6	1.0	0.7508656006343333	0.18000676972494745	0.48695652169678644	0.7917933130638922	3.6095507250884014	2.338812962611949	0.6479512561661429
1	3	undersample	0.6	300	5	63	0.1	0.6	1.0	0.7649134399365666	0.20433917668785365	0.5565217390820416	0.77659574467495	4.362278028145474	2.4910971966999393	0.5710541916412865
1	1	undersample	0.6	300	5	63	0.1	1.0	0.7	0.7709490619431925	0.2601427481182509	0.6120689654644769	0.7781155015138441	5.533028628672062	2.758502473383201	0.49855198719890975
1	2	undersample	0.6	300	5	63	0.1	1.0	0.7	0.7492136910268271	0.187318810827743	0.4521739130041588	0.7940729483222335	3.1828030953689286	2.1957964597762194	0.6898938960889965
1	3	undersample	0.6	300	5	63	0.1	1.0	0.7	0.7547971455001982	0.1806233235161505	0.5478260869088847	0.7682370820610317	4.01595189056821	2.3637347516301115	0.588586411361654
1	1	undersample	0.6	300	5	63	0.1	1.0	1.0	0.7705953254375851	0.24255814635562253	0.5948275861556184	0.770516717319373	4.929265641217662	2.592030030628168	0.5258450588788333
1	2	undersample	0.6	300	5	63	0.1	1.0	1.0	0.7508656006343333	0.18000676972494745	0.48695652169678644	0.7917933130638922	3.6095507250884014	2.338812962611949	0.6479512561661429
1	3	undersample	0.6	300	5	63	0.1	1.0	1.0	0.7649134399365666	0.20433917668785365	0.5565217390820416	0.77659574467495	4.362278028145474	2.4910971966999393	0.5710541916412865
1	1	undersample	0.6	300	5	63	0.3	0.6	0.7	0.7661343150613142	0.2222879655088674	0.5862068965011891	0.763677811544349	4.577974057166287	2.480540974703223	0.5418425045551499
1	2	undersample	0.6	300	5	63	0.3	0.6	0.7	0.7424738998282014	0.19052838109492037	0.4608695651773157	0.7781155015138441	2.997790403094036	2.077069590489554	0.6928668389784338
1	3	undersample	0.6	300	5	63	0.3	0.6	0.7	0.741304347826087	0.17672067428953409	0.5652173912551985	0.763677811544349	4.200964432706953	2.391723650799013	0.5693272692737906
1	1	undersample	0.6	300	5	63	0.3	0.6	1.0	0.7646604129546168	0.2390319850374412	0.5948275861556184	0.7591185410276663	4.626551898658604	2.4693787724448697	0.5337406302294606
1	2	undersample	0.6	300	5	63	0.3	0.6	1.0	0.7410598652041761	0.18462669885212987	0.4782608695236295	0.7857142857083153	3.3611109457409376	2.231883953560168	0.6640316121600242
1	3	undersample	0.6	300	5	63	0.3	0.6	1.0	0.7399167437557818	0.17853549511923011	0.5391304347357279	0.7591185410276663	3.686566109800937	2.238156538299961	0.6071114513541582
1	1	undersample	0.6	300	5	63	0.3	1.0	0.7	0.7661343150613142	0.2222879655088674	0.5862068965011891	0.763677811544349	4.577974057166287	2.480540974703223	0.5418425045551499
1	2	undersample	0.6	300	5	63	0.3	1.0	0.7	0.7424738998282014	0.19052838109492037	0.4608695651773157	0.7781155015138441	2.997790403094036	2.077069590489554	0.6928668389784338
1	3	undersample	0.6	300	5	63	0.3	1.0	0.7	0.741304347826087	0.17672067428953409	0.5652173912551985	0.763677811544349	4.200964432706953	2.391723650799013	0.5693272692737906
1	1	undersample	0.6	300	5	63	0.3	1.0	1.0	0.7646604129546168	0.2390319850374412	0.5948275861556184	0.7591185410276663	4.626551898658604	2.4693787724448697	0.5337406302294606
1	2	undersample	0.6	300	5	63	0.3	1.0	1.0	0.7410598652041761	0.18462669885212987	0.4782608695236295	0.7857142857083153	3.3611109457409376	2.231883953560168	0.6640316121600242
1	3	undersample	0.6	300	5	63	0.3	1.0	1.0	0.7399167437557818	0.17853549511923011	0.5391304347357279	0.7591185410276663	3.686566109800937	2.238156538299961	0.6071114513541582
1	1	undersample	0.6	300	10	31	0.1	0.6	0.7	0.7707852950424484	0.25006788004959113	0.6034482758100476	0.7857142857083153	5.579709843590222	2.8160918222841413	0.5047021880039285
1	2	undersample	0.6	300	10	31	0.1	0.6	0.7	0.7409012818818554	0.19253603635737618	0.4521739130041588	0.7948328267416807	3.197648279447388	2.203929038860183	0.6892343417033281
1	3	undersample	0.6	300	10	31	0.1	0.6	0.7	0.7487049028677151	0.17661806262435686	0.521739130389414	0.7743161094166086	3.742883200333918	2.311813687377441	0.6176558354111511
1	1	undersample	0.6	300	10	31	0.1	0.6	1.0	0.7697240855256263	0.2423665394945042	0.5775862068467599	0.7811550151916327	4.880668682279059	2.639247963393113	0.5407553936552014
1	2	undersample	0.6	300	10	31	0.1	0.6	1.0	0.7517312012686667	0.19631303213978069	0.48695652169678644	0.7849544072888682	3.464574303767449	2.264433755248227	0.6535965235729227
1	3	undersample	0.6	300	10	31	0.1	0.6	1.0	0.7656997489097397	0.19390662332539935	0.5826086956015123	0.770516717319373	4.686671954379421	2.538784801263644	0.5417031059800501
1	1	undersample	0.6	300	10	31	0.1	1.0	0.7	0.7707852950424484	0.25006788004959113	0.6034482758100476	0.7857142857083153	5.579709843590222	2.8160918222841413	0.5047021880039285
1	2	undersample	0.6	300	10	31	0.1	1.0	0.7	0.7409012818818554	0.19253603635737618	0.4521739130041588	0.7948328267416807	3.197648279447388	2.203929038860183	0.6892343417033281
1	3	undersample	0.6	300	10	31	0.1	1.0	0.7	0.7487049028677151	0.17661806262435686	0.521739130389414	0.7743161094166086	3.742883200333918	2.311813687377441	0.6176558354111511
1	1	undersample	0.6	300	10	31	0.1	1.0	1.0	0.7697240855256263	0.2423665394945042	0.5775862068467599	0.7811550151916327	4.880668682279059	2.639247963393113	0.5407553936552014
1	2	undersample	0.6	300	10	31	0.1	1.0	1.0	0.7517312012686667	0.19631303213978069	0.48695652169678644	0.7849544072888682	3.464574303767449	2.264433755248227	0.6535965235729227
1	3	undersample	0.6	300	10	31	0.1	1.0	1.0	0.7656997489097397	0.19390662332539935	0.5826086956015123	0.770516717319373	4.686671954379421	2.538784801263644	0.5417031059800501
1	1	undersample	0.6	300	10	31	0.3	0.6	0.7	0.7557711455822241	0.2250350935876424	0.5517241378834721	0.7773556230943971	4.297190650525769	2.478050965270429	0.5766676705385013
1	2	undersample	0.6	300	10	31	0.3	0.6	0.7	0.736057882912647	0.18506024182467537	0.4521739130041588	0.7864741641277624	3.040162536331086	2.1176542406707775	0.6965595375123493
1	3	undersample	0.6	300	10	31	0.3	0.6	0.7	0.748929562574336	0.18161007431920873	0.5652173912551985	0.7682370820610317	4.309180120886152	2.4387739500945598	0.5659484724674823
1	1	undersample	0.6	300	10	31	0.3	0.6	1.0	0.7598194633686196	0.2326878272486898	0.5948275861556184	0.7811550151916327	5.240247952256837	2.7180314846884297	0.5186837449390854
1	2	undersample	0.6	300	10	31	0.3	0.6	1.0	0.7461279238800054	0.1933681160992213	0.46956521735047263	0.7826747720305268	3.1881231984172427	2.160656634902342	0.6777205485954173
1	3	undersample	0.6	300	10	31	0.3	0.6	1.0	0.7421963790141403	0.1850486819704169	0.5565217390820416	0.769756838899926	4.1954311063403	2.417104213875478	0.5761277233866012
1	1	undersample	0.6	300	10	31	0.3	1.0	0.7	0.7557711455822241	0.2250350935876424	0.5517241378834721	0.7773556230943971	4.297190650525769	2.478050965270429	0.5766676705385013
1	2	undersample	0.6	300	10	31	0.3	1.0	0.7	0.736057882912647	0.18506024182467537	0.4521739130041588	0.7864741641277624	3.040162536331086	2.1176542406707775	0.6965595375123493
1	3	undersample	0.6	300	10	31	0.3	1.0	0.7	0.748929562574336	0.18161007431920873	0.5652173912551985	0.7682370820610317	4.309180120886152	2.4387739500945598	0.5659484724674823
1	1	undersample	0.6	300	10	31	0.3	1.0	1.0	0.7598194633686196	0.2326878272486898	0.5948275861556184	0.7811550151916327	5.240247952256837	2.7180314846884297	0.5186837449390854
1	2	undersample	0.6	300	10	31	0.3	1.0	1.0	0.7461279238800054	0.1933681160992213	0.46956521735047263	0.7826747720305268	3.1881231984172427	2.160656634902342	0.6777205485954173
1	3	undersample	0.6	300	10	31	0.3	1.0	1.0	0.7421963790141403	0.1850486819704169	0.5565217390820416	0.769756838899926	4.1954311063403	2.417104213875478	0.5761277233866012
1	1	undersample	0.6	300	10	63	0.1	0.6	0.7	0.7707852950424484	0.25006788004959113	0.6034482758100476	0.7857142857083153	5.579709843590222	2.8160918222841413	0.5047021880039285
1	2	undersample	0.6	300	10	63	0.1	0.6	0.7	0.7409012818818554	0.19253603635737618	0.4521739130041588	0.7948328267416807	3.197648279447388	2.203929038860183	0.6892343417033281
1	3	undersample	0.6	300	10	63	0.1	0.6	0.7	0.7487049028677151	0.17661806262435686	0.521739130389414	0.7743161094166086	3.742883200333918	2.311813687377441	0.6176558354111511
1	1	undersample	0.6	300	10	63	0.1	0.6	1.0	0.7697240855256263	0.2423665394945042	0.5775862068467599	0.7811550151916327	4.880668682279059	2.639247963393113	0.5407553936552014
1	2	undersample	0.6	300	10	63	0.1	0.6	1.0	0.7517312012686667	0.19631303213978069	0.48695652169678644	0.7849544072888682	3.464574303767449	2.264433755248227	0.6535965235729227
1	3	undersample	0.6	300	10	63	0.1	0.6	1.0	0.7656997489097397	0.19390662332539935	0.5826086956015123	0.770516717319373	4.686671954379421	2.538784801263644	0.5417031059800501
1	1	undersample	0.6	300	10	63	0.1	1.0	0.7	0.7707852950424484	0.25006788004959113	0.6034482758100476	0.7857142857083153	5.579709843590222	2.8160918222841413	0.5047021880039285
1	2	undersample	0.6	300	10	63	0.1	1.0	0.7	0.7409012818818554	0.19253603635737618	0.4521739130041588	0.7948328267416807	3.197648279447388	2.203929038860183	0.6892343417033281
1	3	undersample	0.6	300	10	63	0.1	1.0	0.7	0.7487049028677151	0.17661806262435686	0.521739130389414	0.7743161094166086	3.742883200333918	2.311813687377441	0.6176558354111511
1	1	undersample	0.6	300	10	63	0.1	1.0	1.0	0.7697240855256263	0.2423665394945042	0.5775862068467599	0.7811550151916327	4.880668682279059	2.639247963393113	0.5407553936552014
1	2	undersample	0.6	300	10	63	0.1	1.0	1.0	0.7517312012686667	0.19631303213978069	0.48695652169678644	0.7849544072888682	3.464574303767449	2.264433755248227	0.6535965235729227
1	3	undersample	0.6	300	10	63	0.1	1.0	1.0	0.7656997489097397	0.19390662332539935	0.5826086956015123	0.770516717319373	4.686671954379421	2.538784801263644	0.5417031059800501
1	1	undersample	0.6	300	10	63	0.3	0.6	0.7	0.7557711455822241	0.2250350935876424	0.5517241378834721	0.7773556230943971	4.297190650525769	2.478050965270429	0.5766676705385013
1	2	undersample	0.6	300	10	63	0.3	0.6	0.7	0.736057882912647	0.18506024182467537	0.4521739130041588	0.7864741641277624	3.040162536331086	2.1176542406707775	0.6965595375123493
1	3	undersample	0.6	300	10	63	0.3	0.6	0.7	0.748929562574336	0.18161007431920873	0.5652173912551985	0.7682370820610317	4.309180120886152	2.4387739500945598	0.5659484724674823
1	1	undersample	0.6	300	10	63	0.3	0.6	1.0	0.7598194633686196	0.2326878272486898	0.5948275861556184	0.7811550151916327	5.240247952256837	2.7180314846884297	0.5186837449390854
1	2	undersample	0.6	300	10	63	0.3	0.6	1.0	0.7461279238800054	0.1933681160992213	0.46956521735047263	0.7826747720305268	3.1881231984172427	2.160656634902342	0.6777205485954173
1	3	undersample	0.6	300	10	63	0.3	0.6	1.0	0.7421963790141403	0.1850486819704169	0.5565217390820416	0.769756838899926	4.1954311063403	2.417104213875478	0.5761277233866012
1	1	undersample	0.6	300	10	63	0.3	1.0	0.7	0.7557711455822241	0.2250350935876424	0.5517241378834721	0.7773556230943971	4.297190650525769	2.478050965270429	0.5766676705385013
1	2	undersample	0.6	300	10	63	0.3	1.0	0.7	0.736057882912647	0.18506024182467537	0.4521739130041588	0.7864741641277624	3.040162536331086	2.1176542406707775	0.6965595375123493
1	3	undersample	0.6	300	10	63	0.3	1.0	0.7	0.748929562574336	0.18161007431920873	0.5652173912551985	0.7682370820610317	4.309180120886152	2.4387739500945598	0.5659484724674823
1	1	undersample	0.6	300	10	63	0.3	1.0	1.0	0.7598194633686196	0.2326878272486898	0.5948275861556184	0.7811550151916327	5.240247952256837	2.7180314846884297	0.5186837449390854
1	2	undersample	0.6	300	10	63	0.3	1.0	1.0	0.7461279238800054	0.1933681160992213	0.46956521735047263	0.7826747720305268	3.1881231984172427	2.160656634902342	0.6777205485954173
1	3	undersample	0.6	300	10	63	0.3	1.0	1.0	0.7421963790141403	0.1850486819704169	0.5565217390820416	0.769756838899926	4.1954311063403	2.417104213875478	0.5761277233866012
1	1	undersample	0.6	500	3	31	0.1	0.6	0.7	0.7669400482129756	0.2352226714492814	0.5948275861556184	0.769756838899926	4.908152273516623	2.583475476443467	0.5263641556725622
1	2	undersample	0.6	500	3	31	0.1	0.6	0.7	0.7492269063036869	0.18359477673557675	0.5130434782162571	0.7925531914833394	4.025182940557557	2.473132544932489	0.6144149324895251
1	3	undersample	0.6	500	3	31	0.1	0.6	0.7	0.7498744548698295	0.1816560973821141	0.5304347825625709	0.7515197568331952	3.4165249403263687	2.134716042028861	0.6248208472494539
1	1	undersample	0.6	500	3	31	0.1	0.6	1.0	0.7690755685986794	0.2562818740064986	0.6034482758100476	0.7735562309971615	5.198424012717075	2.664892268038343	0.51263463879339
1	2	undersample	0.6	500	3	31	0.1	0.6	1.0	0.7537201004361042	0.18398744575149675	0.48695652169678644	0.7857142857083153	3.4802258165716706	2.2724636618067167	0.6529644186258682
1	3	undersample	0.6	500	3	31	0.1	0.6	1.0	0.7438350733447866	0.18195773023223608	0.5391304347357279	0.749999999994301	3.509433810799355	2.156521652632885	0.6144927454971288
1	1	undersample	0.6	500	3	31	0.1	1.0	0.7	0.7669400482129756	0.2352226714492814	0.5948275861556184	0.769756838899926	4.908152273516623	2.583475476443467	0.5263641556725622
1	2	undersample	0.6	500	3	31	0.1	1.0	0.7	0.7492269063036869	0.18359477673557675	0.5130434782162571	0.7925531914833394	4.025182940557557	2.473132544932489	0.6144149324895251
1	3	undersample	0.6	500	3	31	0.1	1.0	0.7	0.7498744548698295	0.1816560973821141	0.5304347825625709	0.7515197568331952	3.4165249403263687	2.134716042028861	0.6248208472494539
1	1	undersample	0.6	500	3	31	0.1	1.0	1.0	0.7690755685986794	0.2562818740064986	0.6034482758100476	0.7735562309971615	5.198424012717075	2.664892268038343	0.51263463879339
1	2	undersample	0.6	500	3	31	0.1	1.0	1.0	0.7537201004361042	0.18398744575149675	0.48695652169678644	0.7857142857083153	3.4802258165716706	2.2724636618067167	0.6529644186258682
1	3	undersample	0.6	500	3	31	0.1	1.0	1.0	0.7438350733447866	0.18195773023223608	0.5391304347357279	0.749999999994301	3.509433810799355	2.156521652632885	0.6144927454971288
1	1	undersample	0.6	500	3	31	0.3	0.6	0.7	0.7513821926422807	0.21711298849990293	0.6120689654644769	0.7674772036415846	5.207697633506325	2.632296483300744	0.5054626087136037
1	2	undersample	0.6	500	3	31	0.3	0.6	0.7	0.7297674111272632	0.15885678116497381	0.4608695651773157	0.7917933130638922	3.2508828127513953	2.2135194110434515	0.680897930202905
1	3	undersample	0.6	500	3	31	0.3	0.6	0.7	0.7370952821461608	0.17615504326453657	0.5565217390820416	0.7560790273498779	3.88980496801773	2.281565665387266	0.5865501343250936
1	1	undersample	0.6	500	3	31	0.3	0.6	1.0	0.7645883555182895	0.24472690164811306	0.655172413736623	0.7537993920915366	5.8172836627071085	2.6611322883852955	0.45745271926005493
1	2	undersample	0.6	500	3	31	0.3	0.6	1.0	0.7272631161622837	0.16466887063809038	0.46956521735047263	0.7781155015138441	3.1044238376608737	2.116259582762942	0.6816915673838099
1	3	undersample	0.6	500	3	31	0.3	0.6	1.0	0.721303026298401	0.1633297719945776	0.521739130389414	0.7598784194471134	3.452243804646496	2.1728122372840164	0.6293912961295243
1	1	undersample	0.6	500	3	31	0.3	1.0	0.7	0.7513821926422807	0.21711298849990293	0.6120689654644769	0.7674772036415846	5.207697633506325	2.632296483300744	0.5054626087136037
1	2	undersample	0.6	500	3	31	0.3	1.0	0.7	0.7297674111272632	0.15885678116497381	0.4608695651773157	0.7917933130638922	3.2508828127513953	2.2135194110434515	0.680897930202905
1	3	undersample	0.6	500	3	31	0.3	1.0	0.7	0.7370952821461608	0.17615504326453657	0.5565217390820416	0.7560790273498779	3.88980496801773	2.281565665387266	0.5865501343250936
1	1	undersample	0.6	500	3	31	0.3	1.0	1.0	0.7645883555182895	0.24472690164811306	0.655172413736623	0.7537993920915366	5.8172836627071085	2.6611322883852955	0.45745271926005493
1	2	undersample	0.6	500	3	31	0.3	1.0	1.0	0.7272631161622837	0.16466887063809038	0.46956521735047263	0.7781155015138441	3.1044238376608737	2.116259582762942	0.6816915673838099
1	3	undersample	0.6	500	3	31	0.3	1.0	1.0	0.721303026298401	0.1633297719945776	0.521739130389414	0.7598784194471134	3.452243804646496	2.1728122372840164	0.6293912961295243
1	1	undersample	0.6	500	3	63	0.1	0.6	0.7	0.7669400482129756	0.2352226714492814	0.5948275861556184	0.769756838899926	4.908152273516623	2.583475476443467	0.5263641556725622
1	2	undersample	0.6	500	3	63	0.1	0.6	0.7	0.7492269063036869	0.18359477673557675	0.5130434782162571	0.7925531914833394	4.025182940557557	2.473132544932489	0.6144149324895251
1	3	undersample	0.6	500	3	63	0.1	0.6	0.7	0.7498744548698295	0.1816560973821141	0.5304347825625709	0.7515197568331952	3.4165249403263687	2.134716042028861	0.6248208472494539
1	1	undersample	0.6	500	3	63	0.1	0.6	1.0	0.7690755685986794	0.2562818740064986	0.6034482758100476	0.7735562309971615	5.198424012717075	2.664892268038343	0.51263463879339
1	2	undersample	0.6	500	3	63	0.1	0.6	1.0	0.7537201004361042	0.18398744575149675	0.48695652169678644	0.7857142857083153	3.4802258165716706	2.2724636618067167	0.6529644186258682
1	3	undersample	0.6	500	3	63	0.1	0.6	1.0	0.7438350733447866	0.18195773023223608	0.5391304347357279	0.749999999994301	3.509433810799355	2.156521652632885	0.6144927454971288
1	1	undersample	0.6	500	3	63	0.1	1.0	0.7	0.7669400482129756	0.2352226714492814	0.5948275861556184	0.769756838899926	4.908152273516623	2.583475476443467	0.5263641556725622
1	2	undersample	0.6	500	3	63	0.1	1.0	0.7	0.7492269063036869	0.18359477673557675	0.5130434782162571	0.7925531914833394	4.025182940557557	2.473132544932489	0.6144149324895251
1	3	undersample	0.6	500	3	63	0.1	1.0	0.7	0.7498744548698295	0.1816560973821141	0.5304347825625709	0.7515197568331952	3.4165249403263687	2.134716042028861	0.6248208472494539
1	1	undersample	0.6	500	3	63	0.1	1.0	1.0	0.7690755685986794	0.2562818740064986	0.6034482758100476	0.7735562309971615	5.198424012717075	2.664892268038343	0.51263463879339
1	2	undersample	0.6	500	3	63	0.1	1.0	1.0	0.7537201004361042	0.18398744575149675	0.48695652169678644	0.7857142857083153	3.4802258165716706	2.2724636618067167	0.6529644186258682
1	3	undersample	0.6	500	3	63	0.1	1.0	1.0	0.7438350733447866	0.18195773023223608	0.5391304347357279	0.749999999994301	3.509433810799355	2.156521652632885	0.6144927454971288
1	1	undersample	0.6	500	3	63	0.3	0.6	0.7	0.7513821926422807	0.21711298849990293	0.6120689654644769	0.7674772036415846	5.207697633506325	2.632296483300744	0.5054626087136037
1	2	undersample	0.6	500	3	63	0.3	0.6	0.7	0.7297674111272632	0.15885678116497381	0.4608695651773157	0.7917933130638922	3.2508828127513953	2.2135194110434515	0.680897930202905
1	3	undersample	0.6	500	3	63	0.3	0.6	0.7	0.7370952821461608	0.17615504326453657	0.5565217390820416	0.7560790273498779	3.88980496801773	2.281565665387266	0.5865501343250936
1	1	undersample	0.6	500	3	63	0.3	0.6	1.0	0.7645883555182895	0.24472690164811306	0.655172413736623	0.7537993920915366	5.8172836627071085	2.6611322883852955	0.45745271926005493
1	2	undersample	0.6	500	3	63	0.3	0.6	1.0	0.7272631161622837	0.16466887063809038	0.46956521735047263	0.7781155015138441	3.1044238376608737	2.116259582762942	0.6816915673838099
1	3	undersample	0.6	500	3	63	0.3	0.6	1.0	0.721303026298401	0.1633297719945776	0.521739130389414	0.7598784194471134	3.452243804646496	2.1728122372840164	0.6293912961295243
1	1	undersample	0.6	500	3	63	0.3	1.0	0.7	0.7513821926422807	0.21711298849990293	0.6120689654644769	0.7674772036415846	5.207697633506325	2.632296483300744	0.5054626087136037
1	2	undersample	0.6	500	3	63	0.3	1.0	0.7	0.7297674111272632	0.15885678116497381	0.4608695651773157	0.7917933130638922	3.2508828127513953	2.2135194110434515	0.680897930202905
1	3	undersample	0.6	500	3	63	0.3	1.0	0.7	0.7370952821461608	0.17615504326453657	0.5565217390820416	0.7560790273498779	3.88980496801773	2.281565665387266	0.5865501343250936
1	1	undersample	0.6	500	3	63	0.3	1.0	1.0	0.7645883555182895	0.24472690164811306	0.655172413736623	0.7537993920915366	5.8172836627071085	2.6611322883852955	0.45745271926005493
1	2	undersample	0.6	500	3	63	0.3	1.0	1.0	0.7272631161622837	0.16466887063809038	0.46956521735047263	0.7781155015138441	3.1044238376608737	2.116259582762942	0.6816915673838099
1	3	undersample	0.6	500	3	63	0.3	1.0	1.0	0.721303026298401	0.1633297719945776	0.521739130389414	0.7598784194471134	3.452243804646496	2.1728122372840164	0.6293912961295243
1	1	undersample	0.6	500	5	31	0.1	0.6	0.7	0.7698878524263704	0.2521768082469177	0.6034482758100476	0.7720364741582673	5.153622927460441	2.647126320364679	0.5136437620850305
1	2	undersample	0.6	500	5	31	0.1	0.6	0.7	0.7404057089996035	0.17566892755143454	0.4521739130041588	0.7948328267416807	3.197648279447388	2.203929038860183	0.6892343417033281
1	3	undersample	0.6	500	5	31	0.1	0.6	0.7	0.748427382053654	0.1777670066969423	0.5478260869088847	0.7598784194471134	3.8339822987210908	2.2814528491482173	0.5950608618014285
1	1	undersample	0.6	500	5	31	0.1	0.6	1.0	0.765387537993921	0.24155978399272363	0.5862068965011891	0.7606382978665606	4.501851639125424	2.4490420430080744	0.5440077093400915
1	2	undersample	0.6	500	5	31	0.1	0.6	1.0	0.7466433196775472	0.18330628801287707	0.4956521738699433	0.7895136778055508	3.6862316069375396	2.354795053448199	0.6388082105731299
1	3	undersample	0.6	500	5	31	0.1	0.6	1.0	0.756310294700674	0.19035070557909511	0.5652173912551985	0.7659574468026904	4.254545252364335	2.4150196593885873	0.5676328428992641
1	1	undersample	0.6	500	5	31	0.1	1.0	0.7	0.7698878524263704	0.2521768082469177	0.6034482758100476	0.7720364741582673	5.153622927460441	2.647126320364679	0.5136437620850305
1	2	undersample	0.6	500	5	31	0.1	1.0	0.7	0.7404057089996035	0.17566892755143454	0.4521739130041588	0.7948328267416807	3.197648279447388	2.203929038860183	0.6892343417033281
1	3	undersample	0.6	500	5	31	0.1	1.0	0.7	0.748427382053654	0.1777670066969423	0.5478260869088847	0.7598784194471134	3.8339822987210908	2.2814528491482173	0.5950608618014285
1	1	undersample	0.6	500	5	31	0.1	1.0	1.0	0.765387537993921	0.24155978399272363	0.5862068965011891	0.7606382978665606	4.501851639125424	2.4490420430080744	0.5440077093400915
1	2	undersample	0.6	500	5	31	0.1	1.0	1.0	0.7466433196775472	0.18330628801287707	0.4956521738699433	0.7895136778055508	3.6862316069375396	2.354795053448199	0.6388082105731299
1	3	undersample	0.6	500	5	31	0.1	1.0	1.0	0.756310294700674	0.19035070557909511	0.5652173912551985	0.7659574468026904	4.254545252364335	2.4150196593885873	0.5676328428992641
1	1	undersample	0.6	500	5	31	0.3	0.6	0.7	0.7631996121999791	0.22639493127818572	0.6120689654644769	0.7651975683832433	5.141819234871463	2.6067402078530875	0.5069684555917803
1	2	undersample	0.6	500	5	31	0.3	0.6	0.7	0.7391172195057487	0.18891315525646185	0.4956521738699433	0.7826747720305268	3.5393053487683663	2.280693114619139	0.6443900298175002
1	3	undersample	0.6	500	5	31	0.3	0.6	0.7	0.7384894938548964	0.17575102409932386	0.5391304347357279	0.7583586626082193	3.671294483415121	2.231118310483589	0.6077197794537058
1	1	undersample	0.6	500	5	31	0.3	0.6	1.0	0.7601338958180485	0.23835292135500663	0.5775862068467599	0.7667173252221374	4.4939836961223465	2.4759068912326323	0.5509381016288827
1	2	undersample	0.6	500	5	31	0.3	0.6	1.0	0.7382185806792652	0.18013788444825402	0.4782608695236295	0.77659574467495	3.1865077868356764	2.1407866534140103	0.671828460734695
1	3	undersample	0.6	500	5	31	0.3	0.6	1.0	0.7340029073609092	0.17698816755640234	0.5478260869088847	0.7591185410276663	3.818065830236209	2.2742558373047985	0.5956565183119016
1	1	undersample	0.6	500	5	31	0.3	1.0	0.7	0.7631996121999791	0.22639493127818572	0.6120689654644769	0.7651975683832433	5.141819234871463	2.6067402078530875	0.5069684555917803
1	2	undersample	0.6	500	5	31	0.3	1.0	0.7	0.7391172195057487	0.18891315525646185	0.4956521738699433	0.7826747720305268	3.5393053487683663	2.280693114619139	0.6443900298175002
1	3	undersample	0.6	500	5	31	0.3	1.0	0.7	0.7384894938548964	0.17575102409932386	0.5391304347357279	0.7583586626082193	3.671294483415121	2.231118310483589	0.6077197794537058
1	1	undersample	0.6	500	5	31	0.3	1.0	1.0	0.7601338958180485	0.23835292135500663	0.5775862068467599	0.7667173252221374	4.4939836961223465	2.4759068912326323	0.5509381016288827
1	2	undersample	0.6	500	5	31	0.3	1.0	1.0	0.7382185806792652	0.18013788444825402	0.4782608695236295	0.77659574467495	3.1865077868356764	2.1407866534140103	0.671828460734695
1	3	undersample	0.6	500	5	31	0.3	1.0	1.0	0.7340029073609092	0.17698816755640234	0.5478260869088847	0.7591185410276663	3.818065830236209	2.2742558373047985	0.5956565183119016
1	1	undersample	0.6	500	5	63	0.1	0.6	0.7	0.7698878524263704	0.2521768082469177	0.6034482758100476	0.7720364741582673	5.153622927460441	2.647126320364679	0.5136437620850305
1	2	undersample	0.6	500	5	63	0.1	0.6	0.7	0.7404057089996035	0.17566892755143454	0.4521739130041588	0.7948328267416807	3.197648279447388	2.203929038860183	0.6892343417033281
1	3	undersample	0.6	500	5	63	0.1	0.6	0.7	0.748427382053654	0.1777670066969423	0.5478260869088847	0.7598784194471134	3.8339822987210908	2.2814528491482173	0.5950608618014285
1	1	undersample	0.6	500	5	63	0.1	0.6	1.0	0.765387537993921	0.24155978399272363	0.5862068965011891	0.7606382978665606	4.501851639125424	2.4490420430080744	0.5440077093400915
1	2	undersample	0.6	500	5	63	0.1	0.6	1.0	0.7466433196775472	0.18330628801287707	0.4956521738699433	0.7895136778055508	3.6862316069375396	2.354795053448199	0.6388082105731299
1	3	undersample	0.6	500	5	63	0.1	0.6	1.0	0.756310294700674	0.19035070557909511	0.5652173912551985	0.7659574468026904	4.254545252364335	2.4150196593885873	0.5676328428992641
1	1	undersample	0.6	500	5	63	0.1	1.0	0.7	0.7698878524263704	0.2521768082469177	0.6034482758100476	0.7720364741582673	5.153622927460441	2.647126320364679	0.5136437620850305
1	2	undersample	0.6	500	5	63	0.1	1.0	0.7	0.7404057089996035	0.17566892755143454	0.4521739130041588	0.7948328267416807	3.197648279447388	2.203929038860183	0.6892343417033281
1	3	undersample	0.6	500	5	63	0.1	1.0	0.7	0.748427382053654	0.1777670066969423	0.5478260869088847	0.7598784194471134	3.8339822987210908	2.2814528491482173	0.5950608618014285
1	1	undersample	0.6	500	5	63	0.1	1.0	1.0	0.765387537993921	0.24155978399272363	0.5862068965011891	0.7606382978665606	4.501851639125424	2.4490420430080744	0.5440077093400915
1	2	undersample	0.6	500	5	63	0.1	1.0	1.0	0.7466433196775472	0.18330628801287707	0.4956521738699433	0.7895136778055508	3.6862316069375396	2.354795053448199	0.6388082105731299
1	3	undersample	0.6	500	5	63	0.1	1.0	1.0	0.756310294700674	0.19035070557909511	0.5652173912551985	0.7659574468026904	4.254545252364335	2.4150196593885873	0.5676328428992641
1	1	undersample	0.6	500	5	63	0.3	0.6	0.7	0.7631996121999791	0.22639493127818572	0.6120689654644769	0.7651975683832433	5.141819234871463	2.6067402078530875	0.5069684555917803
1	2	undersample	0.6	500	5	63	0.3	0.6	0.7	0.7391172195057487	0.18891315525646185	0.4956521738699433	0.7826747720305268	3.5393053487683663	2.280693114619139	0.6443900298175002
1	3	undersample	0.6	500	5	63	0.3	0.6	0.7	0.7384894938548964	0.17575102409932386	0.5391304347357279	0.7583586626082193	3.671294483415121	2.231118310483589	0.6077197794537058
1	1	undersample	0.6	500	5	63	0.3	0.6	1.0	0.7601338958180485	0.23835292135500663	0.5775862068467599	0.7667173252221374	4.4939836961223465	2.4759068912326323	0.5509381016288827
1	2	undersample	0.6	500	5	63	0.3	0.6	1.0	0.7382185806792652	0.18013788444825402	0.4782608695236295	0.77659574467495	3.1865077868356764	2.1407866534140103	0.671828460734695
1	3	undersample	0.6	500	5	63	0.3	0.6	1.0	0.7340029073609092	0.17698816755640234	0.5478260869088847	0.7591185410276663	3.818065830236209	2.2742558373047985	0.5956565183119016
1	1	undersample	0.6	500	5	63	0.3	1.0	0.7	0.7631996121999791	0.22639493127818572	0.6120689654644769	0.7651975683832433	5.141819234871463	2.6067402078530875	0.5069684555917803
1	2	undersample	0.6	500	5	63	0.3	1.0	0.7	0.7391172195057487	0.18891315525646185	0.4956521738699433	0.7826747720305268	3.5393053487683663	2.280693114619139	0.6443900298175002
1	3	undersample	0.6	500	5	63	0.3	1.0	0.7	0.7384894938548964	0.17575102409932386	0.5391304347357279	0.7583586626082193	3.671294483415121	2.231118310483589	0.6077197794537058
1	1	undersample	0.6	500	5	63	0.3	1.0	1.0	0.7601338958180485	0.23835292135500663	0.5775862068467599	0.7667173252221374	4.4939836961223465	2.4759068912326323	0.5509381016288827
1	2	undersample	0.6	500	5	63	0.3	1.0	1.0	0.7382185806792652	0.18013788444825402	0.4782608695236295	0.77659574467495	3.1865077868356764	2.1407866534140103	0.671828460734695
1	3	undersample	0.6	500	5	63	0.3	1.0	1.0	0.7340029073609092	0.17698816755640234	0.5478260869088847	0.7591185410276663	3.818065830236209	2.2742558373047985	0.5956565183119016
1	1	undersample	0.6	500	10	31	0.1	0.6	0.7	0.7673527408028509	0.2580694626831985	0.5948275861556184	0.7895136778055508	5.50664383495412	2.8259677479016134	0.5131923867850299
1	2	undersample	0.6	500	10	31	0.1	0.6	0.7	0.7397713757103211	0.19153645281272808	0.4434782608310019	0.7887537993861038	2.975382048376372	2.099343034567215	0.7055709050738472
1	3	undersample	0.6	500	10	31	0.1	0.6	0.7	0.7511563367252544	0.18569625762653225	0.5391304347357279	0.7720364741582673	3.961760816569862	2.364985403235839	0.5969530905870946
1	1	undersample	0.6	500	10	31	0.1	0.6	1.0	0.7660819096530762	0.24527014305085879	0.5775862068467599	0.7773556230943971	4.774047260956773	2.5942096042674803	0.5433983818599857
1	2	undersample	0.6	500	10	31	0.1	0.6	1.0	0.7479648473635523	0.19887088841227407	0.521739130389414	0.7857142857083153	3.9999997976590316	2.434782494792911	0.6086956444892447
1	3	undersample	0.6	500	10	31	0.1	0.6	1.0	0.7609488568785516	0.195460948081404	0.5826086956015123	0.7689969604804788	4.646655474297652	2.5220822703999772	0.5427736654641129
1	1	undersample	0.6	500	10	31	0.1	1.0	0.7	0.7673527408028509	0.2580694626831985	0.5948275861556184	0.7895136778055508	5.50664383495412	2.8259677479016134	0.5131923867850299
1	2	undersample	0.6	500	10	31	0.1	1.0	0.7	0.7397713757103211	0.19153645281272808	0.4434782608310019	0.7887537993861038	2.975382048376372	2.099343034567215	0.7055709050738472
1	3	undersample	0.6	500	10	31	0.1	1.0	0.7	0.7511563367252544	0.18569625762653225	0.5391304347357279	0.7720364741582673	3.961760816569862	2.364985403235839	0.5969530905870946
1	1	undersample	0.6	500	10	31	0.1	1.0	1.0	0.7660819096530762	0.24527014305085879	0.5775862068467599	0.7773556230943971	4.774047260956773	2.5942096042674803	0.5433983818599857
1	2	undersample	0.6	500	10	31	0.1	1.0	1.0	0.7479648473635523	0.19887088841227407	0.521739130389414	0.7857142857083153	3.9999997976590316	2.434782494792911	0.6086956444892447
1	3	undersample	0.6	500	10	31	0.1	1.0	1.0	0.7609488568785516	0.195460948081404	0.5826086956015123	0.7689969604804788	4.646655474297652	2.5220822703999772	0.5427736654641129
1	1	undersample	0.6	500	10	31	0.3	0.6	0.7	0.7548868043182055	0.22621671310445884	0.5517241378834721	0.770516717319373	4.132450132719767	2.40420176753917	0.5817860225774452
1	2	undersample	0.6	500	10	31	0.3	0.6	0.7	0.7359653759746267	0.1836013232575238	0.4608695651773157	0.783434650449974	3.0924163763182224	2.1280853324599036	0.6881626024983742
1	3	undersample	0.6	500	10	31	0.3	0.6	0.7	0.7486123959296948	0.1826146794438968	0.5565217390820416	0.7727963525777144	4.268345257285576	2.44944005477728	0.5738617343367232
1	1	undersample	0.6	500	10	31	0.3	0.6	1.0	0.7585224295147259	0.2316982082859756	0.5775862068467599	0.7758358662555028	4.7324106923127065	2.5766217433288263	0.5444628252975096
1	2	undersample	0.6	500	10	31	0.3	0.6	1.0	0.7448394343861503	0.19149904327408868	0.4608695651773157	0.783434650449974	3.0924163763182224	2.1280853324599036	0.6881626024983742
1	3	undersample	0.6	500	10	31	0.3	0.6	1.0	0.7405642923219242	0.18038762708020828	0.5565217390820416	0.7720364741582673	4.24993443418011	2.4412752549531236	0.5744265588710772
1	1	undersample	0.6	500	10	31	0.3	1.0	0.7	0.7548868043182055	0.22621671310445884	0.5517241378834721	0.770516717319373	4.132450132719767	2.40420176753917	0.5817860225774452
1	2	undersample	0.6	500	10	31	0.3	1.0	0.7	0.7359653759746267	0.1836013232575238	0.4608695651773157	0.783434650449974	3.0924163763182224	2.1280853324599036	0.6881626024983742
1	3	undersample	0.6	500	10	31	0.3	1.0	0.7	0.7486123959296948	0.1826146794438968	0.5565217390820416	0.7727963525777144	4.268345257285576	2.44944005477728	0.5738617343367232
1	1	undersample	0.6	500	10	31	0.3	1.0	1.0	0.7585224295147259	0.2316982082859756	0.5775862068467599	0.7758358662555028	4.7324106923127065	2.5766217433288263	0.5444628252975096
1	2	undersample	0.6	500	10	31	0.3	1.0	1.0	0.7448394343861503	0.19149904327408868	0.4608695651773157	0.783434650449974	3.0924163763182224	2.1280853324599036	0.6881626024983742
1	3	undersample	0.6	500	10	31	0.3	1.0	1.0	0.7405642923219242	0.18038762708020828	0.5565217390820416	0.7720364741582673	4.24993443418011	2.4412752549531236	0.5744265588710772
1	1	undersample	0.6	500	10	63	0.1	0.6	0.7	0.7673527408028509	0.2580694626831985	0.5948275861556184	0.7895136778055508	5.50664383495412	2.8259677479016134	0.5131923867850299
1	2	undersample	0.6	500	10	63	0.1	0.6	0.7	0.7397713757103211	0.19153645281272808	0.4434782608310019	0.7887537993861038	2.975382048376372	2.099343034567215	0.7055709050738472
1	3	undersample	0.6	500	10	63	0.1	0.6	0.7	0.7511563367252544	0.18569625762653225	0.5391304347357279	0.7720364741582673	3.961760816569862	2.364985403235839	0.5969530905870946
1	1	undersample	0.6	500	10	63	0.1	0.6	1.0	0.7660819096530762	0.24527014305085879	0.5775862068467599	0.7773556230943971	4.774047260956773	2.5942096042674803	0.5433983818599857
1	2	undersample	0.6	500	10	63	0.1	0.6	1.0	0.7479648473635523	0.19887088841227407	0.521739130389414	0.7857142857083153	3.9999997976590316	2.434782494792911	0.6086956444892447
1	3	undersample	0.6	500	10	63	0.1	0.6	1.0	0.7609488568785516	0.195460948081404	0.5826086956015123	0.7689969604804788	4.646655474297652	2.5220822703999772	0.5427736654641129
1	1	undersample	0.6	500	10	63	0.1	1.0	0.7	0.7673527408028509	0.2580694626831985	0.5948275861556184	0.7895136778055508	5.50664383495412	2.8259677479016134	0.5131923867850299
1	2	undersample	0.6	500	10	63	0.1	1.0	0.7	0.7397713757103211	0.19153645281272808	0.4434782608310019	0.7887537993861038	2.975382048376372	2.099343034567215	0.7055709050738472
1	3	undersample	0.6	500	10	63	0.1	1.0	0.7	0.7511563367252544	0.18569625762653225	0.5391304347357279	0.7720364741582673	3.961760816569862	2.364985403235839	0.5969530905870946
1	1	undersample	0.6	500	10	63	0.1	1.0	1.0	0.7660819096530762	0.24527014305085879	0.5775862068467599	0.7773556230943971	4.774047260956773	2.5942096042674803	0.5433983818599857
1	2	undersample	0.6	500	10	63	0.1	1.0	1.0	0.7479648473635523	0.19887088841227407	0.521739130389414	0.7857142857083153	3.9999997976590316	2.434782494792911	0.6086956444892447
1	3	undersample	0.6	500	10	63	0.1	1.0	1.0	0.7609488568785516	0.195460948081404	0.5826086956015123	0.7689969604804788	4.646655474297652	2.5220822703999772	0.5427736654641129
1	1	undersample	0.6	500	10	63	0.3	0.6	0.7	0.7548868043182055	0.22621671310445884	0.5517241378834721	0.770516717319373	4.132450132719767	2.40420176753917	0.5817860225774452
1	2	undersample	0.6	500	10	63	0.3	0.6	0.7	0.7359653759746267	0.1836013232575238	0.4608695651773157	0.783434650449974	3.0924163763182224	2.1280853324599036	0.6881626024983742
1	3	undersample	0.6	500	10	63	0.3	0.6	0.7	0.7486123959296948	0.1826146794438968	0.5565217390820416	0.7727963525777144	4.268345257285576	2.44944005477728	0.5738617343367232
1	1	undersample	0.6	500	10	63	0.3	0.6	1.0	0.7585224295147259	0.2316982082859756	0.5775862068467599	0.7758358662555028	4.7324106923127065	2.5766217433288263	0.5444628252975096
1	2	undersample	0.6	500	10	63	0.3	0.6	1.0	0.7448394343861503	0.19149904327408868	0.4608695651773157	0.783434650449974	3.0924163763182224	2.1280853324599036	0.6881626024983742
1	3	undersample	0.6	500	10	63	0.3	0.6	1.0	0.7405642923219242	0.18038762708020828	0.5565217390820416	0.7720364741582673	4.24993443418011	2.4412752549531236	0.5744265588710772
1	1	undersample	0.6	500	10	63	0.3	1.0	0.7	0.7548868043182055	0.22621671310445884	0.5517241378834721	0.770516717319373	4.132450132719767	2.40420176753917	0.5817860225774452
1	2	undersample	0.6	500	10	63	0.3	1.0	0.7	0.7359653759746267	0.1836013232575238	0.4608695651773157	0.783434650449974	3.0924163763182224	2.1280853324599036	0.6881626024983742
1	3	undersample	0.6	500	10	63	0.3	1.0	0.7	0.7486123959296948	0.1826146794438968	0.5565217390820416	0.7727963525777144	4.268345257285576	2.44944005477728	0.5738617343367232
1	1	undersample	0.6	500	10	63	0.3	1.0	1.0	0.7585224295147259	0.2316982082859756	0.5775862068467599	0.7758358662555028	4.7324106923127065	2.5766217433288263	0.5444628252975096
1	2	undersample	0.6	500	10	63	0.3	1.0	1.0	0.7448394343861503	0.19149904327408868	0.4608695651773157	0.783434650449974	3.0924163763182224	2.1280853324599036	0.6881626024983742
1	3	undersample	0.6	500	10	63	0.3	1.0	1.0	0.7405642923219242	0.18038762708020828	0.5565217390820416	0.7720364741582673	4.24993443418011	2.4412752549531236	0.5744265588710772
1	1	undersample	0.8	100	3	31	0.1	0.6	0.7	0.7789670894036265	0.2580558854107371	0.6120689654644769	0.7431610942192769	4.565285791129919	2.383084991633559	0.5220012623548989
1	2	undersample	0.8	100	3	31	0.1	0.6	0.7	0.766274613453152	0.22065963727125928	0.5652173912551985	0.7689969604804788	4.327631370332402	2.44679623247759	0.5653892348537393
1	3	undersample	0.8	100	3	31	0.1	0.6	0.7	0.7774349147614643	0.1955557304939133	0.7130434781988658	0.7036474164080271	5.89992203807406	2.4060645785358146	0.4078129344776931
1	1	undersample	0.8	100	3	31	0.1	0.6	1.0	0.7782203123362331	0.2479363140161697	0.6293103447733354	0.7454407294776183	4.971398589973407	2.4721563617006073	0.49727582032400375
1	2	undersample	0.8	100	3	31	0.1	0.6	1.0	0.7735165851724594	0.20795927269266457	0.5826086956015123	0.7682370820610317	4.626844036609075	2.5138131485590076	0.5433105335733106
1	3	undersample	0.8	100	3	31	0.1	0.6	1.0	0.7837782476542883	0.20680929534929435	0.7304347825451796	0.7135258358608395	6.749037069971589	2.54974042508403	0.3777932068173383
1	1	undersample	0.8	100	3	31	0.1	1.0	0.7	0.7789670894036265	0.2580558854107371	0.6120689654644769	0.7431610942192769	4.565285791129919	2.383084991633559	0.5220012623548989
1	2	undersample	0.8	100	3	31	0.1	1.0	0.7	0.766274613453152	0.22065963727125928	0.5652173912551985	0.7689969604804788	4.327631370332402	2.44679623247759	0.5653892348537393
1	3	undersample	0.8	100	3	31	0.1	1.0	0.7	0.7774349147614643	0.1955557304939133	0.7130434781988658	0.7036474164080271	5.89992203807406	2.4060645785358146	0.4078129344776931
1	1	undersample	0.8	100	3	31	0.1	1.0	1.0	0.7782203123362331	0.2479363140161697	0.6293103447733354	0.7454407294776183	4.971398589973407	2.4721563617006073	0.49727582032400375
1	2	undersample	0.8	100	3	31	0.1	1.0	1.0	0.7735165851724594	0.20795927269266457	0.5826086956015123	0.7682370820610317	4.626844036609075	2.5138131485590076	0.5433105335733106
1	3	undersample	0.8	100	3	31	0.1	1.0	1.0	0.7837782476542883	0.20680929534929435	0.7304347825451796	0.7135258358608395	6.749037069971589	2.54974042508403	0.3777932068173383
1	1	undersample	0.8	100	3	31	0.3	0.6	0.7	0.7642608217168012	0.2075062371507702	0.6982758620087693	0.7211246200553106	5.9843516113920945	2.503899186469131	0.4184077556303801
1	2	undersample	0.8	100	3	31	0.3	0.6	0.7	0.7442843927580282	0.17043272565800707	0.5478260869088847	0.7393617021220413	3.4368130444779252	2.1018632731662716	0.6115733418130773
1	3	undersample	0.8	100	3	31	0.3	0.6	0.7	0.7553389718514603	0.17927394326098278	0.6869565216793951	0.7013677811496857	5.153873122854105	2.3003428810214706	0.44633284030260695
1	1	undersample	0.8	100	3	31	0.3	0.6	1.0	0.7557252908500156	0.21442575608339665	0.6206896551189061	0.723404255313652	4.279720101441569	2.2440317488703005	0.5243407636207859
1	2	undersample	0.8	100	3	31	0.3	0.6	1.0	0.7446213823179596	0.18754456964848287	0.5565217390820416	0.7469604863165126	3.704410132610382	2.199347086102496	0.5937104614030908
1	3	undersample	0.8	100	3	31	0.3	0.6	1.0	0.7464516981630764	0.17687061213790434	0.6434782608136106	0.7135258358608395	4.495438774589507	2.2461998982883125	0.4996619831707156
1	1	undersample	0.8	100	3	31	0.3	1.0	0.7	0.7642608217168012	0.2075062371507702	0.6982758620087693	0.7211246200553106	5.9843516113920945	2.503899186469131	0.4184077556303801
1	2	undersample	0.8	100	3	31	0.3	1.0	0.7	0.7442843927580282	0.17043272565800707	0.5478260869088847	0.7393617021220413	3.4368130444779252	2.1018632731662716	0.6115733418130773
1	3	undersample	0.8	100	3	31	0.3	1.0	0.7	0.7553389718514603	0.17927394326098278	0.6869565216793951	0.7013677811496857	5.153873122854105	2.3003428810214706	0.44633284030260695
1	1	undersample	0.8	100	3	31	0.3	1.0	1.0	0.7557252908500156	0.21442575608339665	0.6206896551189061	0.723404255313652	4.279720101441569	2.2440317488703005	0.5243407636207859
1	2	undersample	0.8	100	3	31	0.3	1.0	1.0	0.7446213823179596	0.18754456964848287	0.5565217390820416	0.7469604863165126	3.704410132610382	2.199347086102496	0.5937104614030908
1	3	undersample	0.8	100	3	31	0.3	1.0	1.0	0.7464516981630764	0.17687061213790434	0.6434782608136106	0.7135258358608395	4.495438774589507	2.2461998982883125	0.4996619831707156
1	1	undersample	0.8	100	3	63	0.1	0.6	0.7	0.7789670894036265	0.2580558854107371	0.6120689654644769	0.7431610942192769	4.565285791129919	2.383084991633559	0.5220012623548989
1	2	undersample	0.8	100	3	63	0.1	0.6	0.7	0.766274613453152	0.22065963727125928	0.5652173912551985	0.7689969604804788	4.327631370332402	2.44679623247759	0.5653892348537393
1	3	undersample	0.8	100	3	63	0.1	0.6	0.7	0.7774349147614643	0.1955557304939133	0.7130434781988658	0.7036474164080271	5.89992203807406	2.4060645785358146	0.4078129344776931
1	1	undersample	0.8	100	3	63	0.1	0.6	1.0	0.7782203123362331	0.2479363140161697	0.6293103447733354	0.7454407294776183	4.971398589973407	2.4721563617006073	0.49727582032400375
1	2	undersample	0.8	100	3	63	0.1	0.6	1.0	0.7735165851724594	0.20795927269266457	0.5826086956015123	0.7682370820610317	4.626844036609075	2.5138131485590076	0.5433105335733106
1	3	undersample	0.8	100	3	63	0.1	0.6	1.0	0.7837782476542883	0.20680929534929435	0.7304347825451796	0.7135258358608395	6.749037069971589	2.54974042508403	0.3777932068173383
1	1	undersample	0.8	100	3	63	0.1	1.0	0.7	0.7789670894036265	0.2580558854107371	0.6120689654644769	0.7431610942192769	4.565285791129919	2.383084991633559	0.5220012623548989
1	2	undersample	0.8	100	3	63	0.1	1.0	0.7	0.766274613453152	0.22065963727125928	0.5652173912551985	0.7689969604804788	4.327631370332402	2.44679623247759	0.5653892348537393
1	3	undersample	0.8	100	3	63	0.1	1.0	0.7	0.7774349147614643	0.1955557304939133	0.7130434781988658	0.7036474164080271	5.89992203807406	2.4060645785358146	0.4078129344776931
1	1	undersample	0.8	100	3	63	0.1	1.0	1.0	0.7782203123362331	0.2479363140161697	0.6293103447733354	0.7454407294776183	4.971398589973407	2.4721563617006073	0.49727582032400375
1	2	undersample	0.8	100	3	63	0.1	1.0	1.0	0.7735165851724594	0.20795927269266457	0.5826086956015123	0.7682370820610317	4.626844036609075	2.5138131485590076	0.5433105335733106
1	3	undersample	0.8	100	3	63	0.1	1.0	1.0	0.7837782476542883	0.20680929534929435	0.7304347825451796	0.7135258358608395	6.749037069971589	2.54974042508403	0.3777932068173383
1	1	undersample	0.8	100	3	63	0.3	0.6	0.7	0.7642608217168012	0.2075062371507702	0.6982758620087693	0.7211246200553106	5.9843516113920945	2.503899186469131	0.4184077556303801
1	2	undersample	0.8	100	3	63	0.3	0.6	0.7	0.7442843927580282	0.17043272565800707	0.5478260869088847	0.7393617021220413	3.4368130444779252	2.1018632731662716	0.6115733418130773
1	3	undersample	0.8	100	3	63	0.3	0.6	0.7	0.7553389718514603	0.17927394326098278	0.6869565216793951	0.7013677811496857	5.153873122854105	2.3003428810214706	0.44633284030260695
1	1	undersample	0.8	100	3	63	0.3	0.6	1.0	0.7557252908500156	0.21442575608339665	0.6206896551189061	0.723404255313652	4.279720101441569	2.2440317488703005	0.5243407636207859
1	2	undersample	0.8	100	3	63	0.3	0.6	1.0	0.7446213823179596	0.18754456964848287	0.5565217390820416	0.7469604863165126	3.704410132610382	2.199347086102496	0.5937104614030908
1	3	undersample	0.8	100	3	63	0.3	0.6	1.0	0.7464516981630764	0.17687061213790434	0.6434782608136106	0.7135258358608395	4.495438774589507	2.2461998982883125	0.4996619831707156
1	1	undersample	0.8	100	3	63	0.3	1.0	0.7	0.7642608217168012	0.2075062371507702	0.6982758620087693	0.7211246200553106	5.9843516113920945	2.503899186469131	0.4184077556303801
1	2	undersample	0.8	100	3	63	0.3	1.0	0.7	0.7442843927580282	0.17043272565800707	0.5478260869088847	0.7393617021220413	3.4368130444779252	2.1018632731662716	0.6115733418130773
1	3	undersample	0.8	100	3	63	0.3	1.0	0.7	0.7553389718514603	0.17927394326098278	0.6869565216793951	0.7013677811496857	5.153873122854105	2.3003428810214706	0.44633284030260695
1	1	undersample	0.8	100	3	63	0.3	1.0	1.0	0.7557252908500156	0.21442575608339665	0.6206896551189061	0.723404255313652	4.279720101441569	2.2440317488703005	0.5243407636207859
1	2	undersample	0.8	100	3	63	0.3	1.0	1.0	0.7446213823179596	0.18754456964848287	0.5565217390820416	0.7469604863165126	3.704410132610382	2.199347086102496	0.5937104614030908
1	3	undersample	0.8	100	3	63	0.3	1.0	1.0	0.7464516981630764	0.17687061213790434	0.6434782608136106	0.7135258358608395	4.495438774589507	2.2461998982883125	0.4996619831707156
1	1	undersample	0.8	100	5	31	0.1	0.6	0.7	0.7787050623624358	0.23920114161449516	0.6896551723543402	0.7272036474108876	5.923862304932597	2.5280951908919076	0.4267646683057144
1	2	undersample	0.8	100	5	31	0.1	0.6	0.7	0.7553455794898903	0.19405949075571194	0.5826086956015123	0.7537993920915366	4.2736623563470895	2.366398185962816	0.5537166827678146
1	3	undersample	0.8	100	5	31	0.1	0.6	0.7	0.7822518831769527	0.1849986401554678	0.7217391303720228	0.7142857142802866	6.484374695177726	2.5260868678410517	0.3895652120282153
1	1	undersample	0.8	100	5	31	0.1	0.6	1.0	0.7749646263494392	0.24985968528808983	0.655172413736623	0.7279635258303346	5.084357316094488	2.4083990635903127	0.4736879929982446
1	2	undersample	0.8	100	5	31	0.1	0.6	1.0	0.7609422492401215	0.2039799538386247	0.5913043477746692	0.7598784194471134	4.578507728390324	2.462520535588552	0.5378434712546021
1	3	undersample	0.8	100	5	31	0.1	0.6	1.0	0.7680652834676887	0.17495885478339895	0.6608695651599245	0.7127659574413924	4.835707298862039	2.3008050726335094	0.4757949317606283
1	1	undersample	0.8	100	5	31	0.1	1.0	0.7	0.7787050623624358	0.23920114161449516	0.6896551723543402	0.7272036474108876	5.923862304932597	2.5280951908919076	0.4267646683057144
1	2	undersample	0.8	100	5	31	0.1	1.0	0.7	0.7553455794898903	0.19405949075571194	0.5826086956015123	0.7537993920915366	4.2736623563470895	2.366398185962816	0.5537166827678146
1	3	undersample	0.8	100	5	31	0.1	1.0	0.7	0.7822518831769527	0.1849986401554678	0.7217391303720228	0.7142857142802866	6.484374695177726	2.5260868678410517	0.3895652120282153
1	1	undersample	0.8	100	5	31	0.1	1.0	1.0	0.7749646263494392	0.24985968528808983	0.655172413736623	0.7279635258303346	5.084357316094488	2.4083990635903127	0.4736879929982446
1	2	undersample	0.8	100	5	31	0.1	1.0	1.0	0.7609422492401215	0.2039799538386247	0.5913043477746692	0.7598784194471134	4.578507728390324	2.462520535588552	0.5378434712546021
1	3	undersample	0.8	100	5	31	0.1	1.0	1.0	0.7680652834676887	0.17495885478339895	0.6608695651599245	0.7127659574413924	4.835707298862039	2.3008050726335094	0.4757949317606283
1	1	undersample	0.8	100	5	31	0.3	0.6	0.7	0.7593216119903573	0.23046311708560577	0.6465517240821939	0.7310030395081232	4.971062201527425	2.4035650769595507	0.48351135628727426
1	2	undersample	0.8	100	5	31	0.3	0.6	0.7	0.7350535218712833	0.1690443599874774	0.5478260869088847	0.7492401215748539	3.6199299130992273	2.184663944259232	0.6035100017142371
1	3	undersample	0.8	100	5	31	0.3	0.6	0.7	0.7672327210255054	0.18018593579540607	0.6608695651599245	0.730243161088676	5.275261588965682	2.4498713112458153	0.4644075402094978
1	1	undersample	0.8	100	5	31	0.3	0.6	1.0	0.7714010585892463	0.21583824672839977	0.6724137930454817	0.7294832826692289	5.535186026698331	2.4856643789842088	0.44906608588095026
1	2	undersample	0.8	100	5	31	0.3	0.6	1.0	0.742857142857143	0.18123339025078888	0.5652173912551985	0.7492401215748539	3.884242253356128	2.2540183551880966	0.5802980785758456
1	3	undersample	0.8	100	5	31	0.3	0.6	1.0	0.7380599973569446	0.16171185179833497	0.6260869564672968	0.7082066869247098	4.0639533284568605	2.1456521001536086	0.5279716291251821
1	1	undersample	0.8	100	5	31	0.3	1.0	0.7	0.7593216119903573	0.23046311708560577	0.6465517240821939	0.7310030395081232	4.971062201527425	2.4035650769595507	0.48351135628727426
1	2	undersample	0.8	100	5	31	0.3	1.0	0.7	0.7350535218712833	0.1690443599874774	0.5478260869088847	0.7492401215748539	3.6199299130992273	2.184663944259232	0.6035100017142371
1	3	undersample	0.8	100	5	31	0.3	1.0	0.7	0.7672327210255054	0.18018593579540607	0.6608695651599245	0.730243161088676	5.275261588965682	2.4498713112458153	0.4644075402094978
1	1	undersample	0.8	100	5	31	0.3	1.0	1.0	0.7714010585892463	0.21583824672839977	0.6724137930454817	0.7294832826692289	5.535186026698331	2.4856643789842088	0.44906608588095026
1	2	undersample	0.8	100	5	31	0.3	1.0	1.0	0.742857142857143	0.18123339025078888	0.5652173912551985	0.7492401215748539	3.884242253356128	2.2540183551880966	0.5802980785758456
1	3	undersample	0.8	100	5	31	0.3	1.0	1.0	0.7380599973569446	0.16171185179833497	0.6260869564672968	0.7082066869247098	4.0639533284568605	2.1456521001536086	0.5279716291251821
1	1	undersample	0.8	100	5	63	0.1	0.6	0.7	0.7787050623624358	0.23920114161449516	0.6896551723543402	0.7272036474108876	5.923862304932597	2.5280951908919076	0.4267646683057144
1	2	undersample	0.8	100	5	63	0.1	0.6	0.7	0.7553455794898903	0.19405949075571194	0.5826086956015123	0.7537993920915366	4.2736623563470895	2.366398185962816	0.5537166827678146
1	3	undersample	0.8	100	5	63	0.1	0.6	0.7	0.7822518831769527	0.1849986401554678	0.7217391303720228	0.7142857142802866	6.484374695177726	2.5260868678410517	0.3895652120282153
1	1	undersample	0.8	100	5	63	0.1	0.6	1.0	0.7749646263494392	0.24985968528808983	0.655172413736623	0.7279635258303346	5.084357316094488	2.4083990635903127	0.4736879929982446
1	2	undersample	0.8	100	5	63	0.1	0.6	1.0	0.7609422492401215	0.2039799538386247	0.5913043477746692	0.7598784194471134	4.578507728390324	2.462520535588552	0.5378434712546021
1	3	undersample	0.8	100	5	63	0.1	0.6	1.0	0.7680652834676887	0.17495885478339895	0.6608695651599245	0.7127659574413924	4.835707298862039	2.3008050726335094	0.4757949317606283
1	1	undersample	0.8	100	5	63	0.1	1.0	0.7	0.7787050623624358	0.23920114161449516	0.6896551723543402	0.7272036474108876	5.923862304932597	2.5280951908919076	0.4267646683057144
1	2	undersample	0.8	100	5	63	0.1	1.0	0.7	0.7553455794898903	0.19405949075571194	0.5826086956015123	0.7537993920915366	4.2736623563470895	2.366398185962816	0.5537166827678146
1	3	undersample	0.8	100	5	63	0.1	1.0	0.7	0.7822518831769527	0.1849986401554678	0.7217391303720228	0.7142857142802866	6.484374695177726	2.5260868678410517	0.3895652120282153
1	1	undersample	0.8	100	5	63	0.1	1.0	1.0	0.7749646263494392	0.24985968528808983	0.655172413736623	0.7279635258303346	5.084357316094488	2.4083990635903127	0.4736879929982446
1	2	undersample	0.8	100	5	63	0.1	1.0	1.0	0.7609422492401215	0.2039799538386247	0.5913043477746692	0.7598784194471134	4.578507728390324	2.462520535588552	0.5378434712546021
1	3	undersample	0.8	100	5	63	0.1	1.0	1.0	0.7680652834676887	0.17495885478339895	0.6608695651599245	0.7127659574413924	4.835707298862039	2.3008050726335094	0.4757949317606283
1	1	undersample	0.8	100	5	63	0.3	0.6	0.7	0.7593216119903573	0.23046311708560577	0.6465517240821939	0.7310030395081232	4.971062201527425	2.4035650769595507	0.48351135628727426
1	2	undersample	0.8	100	5	63	0.3	0.6	0.7	0.7350535218712833	0.1690443599874774	0.5478260869088847	0.7492401215748539	3.6199299130992273	2.184663944259232	0.6035100017142371
1	3	undersample	0.8	100	5	63	0.3	0.6	0.7	0.7672327210255054	0.18018593579540607	0.6608695651599245	0.730243161088676	5.275261588965682	2.4498713112458153	0.4644075402094978
1	1	undersample	0.8	100	5	63	0.3	0.6	1.0	0.7714010585892463	0.21583824672839977	0.6724137930454817	0.7294832826692289	5.535186026698331	2.4856643789842088	0.44906608588095026
1	2	undersample	0.8	100	5	63	0.3	0.6	1.0	0.742857142857143	0.18123339025078888	0.5652173912551985	0.7492401215748539	3.884242253356128	2.2540183551880966	0.5802980785758456
1	3	undersample	0.8	100	5	63	0.3	0.6	1.0	0.7380599973569446	0.16171185179833497	0.6260869564672968	0.7082066869247098	4.0639533284568605	2.1456521001536086	0.5279716291251821
1	1	undersample	0.8	100	5	63	0.3	1.0	0.7	0.7593216119903573	0.23046311708560577	0.6465517240821939	0.7310030395081232	4.971062201527425	2.4035650769595507	0.48351135628727426
1	2	undersample	0.8	100	5	63	0.3	1.0	0.7	0.7350535218712833	0.1690443599874774	0.5478260869088847	0.7492401215748539	3.6199299130992273	2.184663944259232	0.6035100017142371
1	3	undersample	0.8	100	5	63	0.3	1.0	0.7	0.7672327210255054	0.18018593579540607	0.6608695651599245	0.730243161088676	5.275261588965682	2.4498713112458153	0.4644075402094978
1	1	undersample	0.8	100	5	63	0.3	1.0	1.0	0.7714010585892463	0.21583824672839977	0.6724137930454817	0.7294832826692289	5.535186026698331	2.4856643789842088	0.44906608588095026
1	2	undersample	0.8	100	5	63	0.3	1.0	1.0	0.742857142857143	0.18123339025078888	0.5652173912551985	0.7492401215748539	3.884242253356128	2.2540183551880966	0.5802980785758456
1	3	undersample	0.8	100	5	63	0.3	1.0	1.0	0.7380599973569446	0.16171185179833497	0.6260869564672968	0.7082066869247098	4.0639533284568605	2.1456521001536086	0.5279716291251821
1	1	undersample	0.8	100	10	31	0.1	0.6	0.7	0.7716761869824966	0.24623629491910118	0.6379310344277646	0.7317629179275702	4.806555838252201	2.3782357223568074	0.494789981500775
1	2	undersample	0.8	100	10	31	0.1	0.6	0.7	0.7318554248711511	0.17862319698411955	0.5391304347357279	0.7507598784137481	3.5236998013644683	2.163096413504969	0.6138707892852744
1	3	undersample	0.8	100	10	31	0.1	0.6	0.7	0.7653297211576583	0.1738161810638496	0.6782608695062382	0.7120060790219453	5.21186599512584	2.355122093034392	0.45187693680502383
1	1	undersample	0.8	100	10	31	0.1	0.6	1.0	0.770857352478776	0.24787518639926515	0.6637931033910524	0.7370820668637	5.5350523576208746	2.524715869418367	0.45613223704952255
1	2	undersample	0.8	100	10	31	0.1	0.6	1.0	0.7390841813135985	0.18544298492730796	0.521739130389414	0.7545592705109837	3.3537853875288692	2.1257234291080773	0.6338280927201771
1	3	undersample	0.8	100	10	31	0.1	0.6	1.0	0.7705894013479582	0.1828567414337801	0.6608695651599245	0.7226443768942049	5.077344350800179	2.382751551715703	0.46929090018618547
1	1	undersample	0.8	100	10	31	0.1	1.0	0.7	0.7716761869824966	0.24623629491910118	0.6379310344277646	0.7317629179275702	4.806555838252201	2.3782357223568074	0.494789981500775
1	2	undersample	0.8	100	10	31	0.1	1.0	0.7	0.7318554248711511	0.17862319698411955	0.5391304347357279	0.7507598784137481	3.5236998013644683	2.163096413504969	0.6138707892852744
1	3	undersample	0.8	100	10	31	0.1	1.0	0.7	0.7653297211576583	0.1738161810638496	0.6782608695062382	0.7120060790219453	5.21186599512584	2.355122093034392	0.45187693680502383
1	1	undersample	0.8	100	10	31	0.1	1.0	1.0	0.770857352478776	0.24787518639926515	0.6637931033910524	0.7370820668637	5.5350523576208746	2.524715869418367	0.45613223704952255
1	2	undersample	0.8	100	10	31	0.1	1.0	1.0	0.7390841813135985	0.18544298492730796	0.521739130389414	0.7545592705109837	3.3537853875288692	2.1257234291080773	0.6338280927201771
1	3	undersample	0.8	100	10	31	0.1	1.0	1.0	0.7705894013479582	0.1828567414337801	0.6608695651599245	0.7226443768942049	5.077344350800179	2.382751551715703	0.46929090018618547
1	1	undersample	0.8	100	10	31	0.3	0.6	0.7	0.750366837857667	0.20137578502822798	0.6293103447733354	0.7211246200553106	4.38989906285018	2.25660050138576	0.5140438140328566
1	2	undersample	0.8	100	10	31	0.3	0.6	0.7	0.7415290075327078	0.20513501558589112	0.5826086956015123	0.7583586626082193	4.380633967743649	2.41104720649033	0.5503877247990793
1	3	undersample	0.8	100	10	31	0.3	0.6	0.7	0.7549821593762389	0.17897486629395176	0.6434782608136106	0.6907294832774261	4.031041977441864	2.080632343575475	0.5161524774260583
1	1	undersample	0.8	100	10	31	0.3	0.6	1.0	0.7679685043496489	0.2221137842363472	0.6724137930454817	0.7279635258303346	5.492795986281321	2.4717779863163742	0.45000359335425333
1	2	undersample	0.8	100	10	31	0.3	0.6	1.0	0.7246134531518436	0.1878671053492853	0.48695652169678644	0.7462006078970654	2.7906220318383395	1.9186669379910095	0.6875409454217114
1	3	undersample	0.8	100	10	31	0.3	0.6	1.0	0.758140610545791	0.18508609166444984	0.6521739129867675	0.7036474164080271	4.4519228986795225	2.200668821831538	0.49431870843159603
1	1	undersample	0.8	100	10	31	0.3	1.0	0.7	0.750366837857667	0.20137578502822798	0.6293103447733354	0.7211246200553106	4.38989906285018	2.25660050138576	0.5140438140328566
1	2	undersample	0.8	100	10	31	0.3	1.0	0.7	0.7415290075327078	0.20513501558589112	0.5826086956015123	0.7583586626082193	4.380633967743649	2.41104720649033	0.5503877247990793
1	3	undersample	0.8	100	10	31	0.3	1.0	0.7	0.7549821593762389	0.17897486629395176	0.6434782608136106	0.6907294832774261	4.031041977441864	2.080632343575475	0.5161524774260583
1	1	undersample	0.8	100	10	31	0.3	1.0	1.0	0.7679685043496489	0.2221137842363472	0.6724137930454817	0.7279635258303346	5.492795986281321	2.4717779863163742	0.45000359335425333
1	2	undersample	0.8	100	10	31	0.3	1.0	1.0	0.7246134531518436	0.1878671053492853	0.48695652169678644	0.7462006078970654	2.7906220318383395	1.9186669379910095	0.6875409454217114
1	3	undersample	0.8	100	10	31	0.3	1.0	1.0	0.758140610545791	0.18508609166444984	0.6521739129867675	0.7036474164080271	4.4519228986795225	2.200668821831538	0.49431870843159603
1	1	undersample	0.8	100	10	63	0.1	0.6	0.7	0.7716761869824966	0.24623629491910118	0.6379310344277646	0.7317629179275702	4.806555838252201	2.3782357223568074	0.494789981500775
1	2	undersample	0.8	100	10	63	0.1	0.6	0.7	0.7318554248711511	0.17862319698411955	0.5391304347357279	0.7507598784137481	3.5236998013644683	2.163096413504969	0.6138707892852744
1	3	undersample	0.8	100	10	63	0.1	0.6	0.7	0.7653297211576583	0.1738161810638496	0.6782608695062382	0.7120060790219453	5.21186599512584	2.355122093034392	0.45187693680502383
1	1	undersample	0.8	100	10	63	0.1	0.6	1.0	0.770857352478776	0.24787518639926515	0.6637931033910524	0.7370820668637	5.5350523576208746	2.524715869418367	0.45613223704952255
1	2	undersample	0.8	100	10	63	0.1	0.6	1.0	0.7390841813135985	0.18544298492730796	0.521739130389414	0.7545592705109837	3.3537853875288692	2.1257234291080773	0.6338280927201771
1	3	undersample	0.8	100	10	63	0.1	0.6	1.0	0.7705894013479582	0.1828567414337801	0.6608695651599245	0.7226443768942049	5.077344350800179	2.382751551715703	0.46929090018618547
1	1	undersample	0.8	100	10	63	0.1	1.0	0.7	0.7716761869824966	0.24623629491910118	0.6379310344277646	0.7317629179275702	4.806555838252201	2.3782357223568074	0.494789981500775
1	2	undersample	0.8	100	10	63	0.1	1.0	0.7	0.7318554248711511	0.17862319698411955	0.5391304347357279	0.7507598784137481	3.5236998013644683	2.163096413504969	0.6138707892852744
1	3	undersample	0.8	100	10	63	0.1	1.0	0.7	0.7653297211576583	0.1738161810638496	0.6782608695062382	0.7120060790219453	5.21186599512584	2.355122093034392	0.45187693680502383
1	1	undersample	0.8	100	10	63	0.1	1.0	1.0	0.770857352478776	0.24787518639926515	0.6637931033910524	0.7370820668637	5.5350523576208746	2.524715869418367	0.45613223704952255
1	2	undersample	0.8	100	10	63	0.1	1.0	1.0	0.7390841813135985	0.18544298492730796	0.521739130389414	0.7545592705109837	3.3537853875288692	2.1257234291080773	0.6338280927201771
1	3	undersample	0.8	100	10	63	0.1	1.0	1.0	0.7705894013479582	0.1828567414337801	0.6608695651599245	0.7226443768942049	5.077344350800179	2.382751551715703	0.46929090018618547
1	1	undersample	0.8	100	10	63	0.3	0.6	0.7	0.750366837857667	0.20137578502822798	0.6293103447733354	0.7211246200553106	4.38989906285018	2.25660050138576	0.5140438140328566
1	2	undersample	0.8	100	10	63	0.3	0.6	0.7	0.7415290075327078	0.20513501558589112	0.5826086956015123	0.7583586626082193	4.380633967743649	2.41104720649033	0.5503877247990793
1	3	undersample	0.8	100	10	63	0.3	0.6	0.7	0.7549821593762389	0.17897486629395176	0.6434782608136106	0.6907294832774261	4.031041977441864	2.080632343575475	0.5161524774260583
1	1	undersample	0.8	100	10	63	0.3	0.6	1.0	0.7679685043496489	0.2221137842363472	0.6724137930454817	0.7279635258303346	5.492795986281321	2.4717779863163742	0.45000359335425333
1	2	undersample	0.8	100	10	63	0.3	0.6	1.0	0.7246134531518436	0.1878671053492853	0.48695652169678644	0.7462006078970654	2.7906220318383395	1.9186669379910095	0.6875409454217114
1	3	undersample	0.8	100	10	63	0.3	0.6	1.0	0.758140610545791	0.18508609166444984	0.6521739129867675	0.7036474164080271	4.4519228986795225	2.200668821831538	0.49431870843159603
1	1	undersample	0.8	100	10	63	0.3	1.0	0.7	0.750366837857667	0.20137578502822798	0.6293103447733354	0.7211246200553106	4.38989906285018	2.25660050138576	0.5140438140328566
1	2	undersample	0.8	100	10	63	0.3	1.0	0.7	0.7415290075327078	0.20513501558589112	0.5826086956015123	0.7583586626082193	4.380633967743649	2.41104720649033	0.5503877247990793
1	3	undersample	0.8	100	10	63	0.3	1.0	0.7	0.7549821593762389	0.17897486629395176	0.6434782608136106	0.6907294832774261	4.031041977441864	2.080632343575475	0.5161524774260583
1	1	undersample	0.8	100	10	63	0.3	1.0	1.0	0.7679685043496489	0.2221137842363472	0.6724137930454817	0.7279635258303346	5.492795986281321	2.4717779863163742	0.45000359335425333
1	2	undersample	0.8	100	10	63	0.3	1.0	1.0	0.7246134531518436	0.1878671053492853	0.48695652169678644	0.7462006078970654	2.7906220318383395	1.9186669379910095	0.6875409454217114
1	3	undersample	0.8	100	10	63	0.3	1.0	1.0	0.758140610545791	0.18508609166444984	0.6521739129867675	0.7036474164080271	4.4519228986795225	2.200668821831538	0.49431870843159603
1	1	undersample	0.8	300	3	31	0.1	0.6	0.7	0.7589154700765118	0.21404431334586607	0.6293103447733354	0.7165653495386279	4.291975633355136	2.220301298891781	0.5173145063352478
1	2	undersample	0.8	300	3	31	0.1	0.6	0.7	0.7500264305537201	0.19704291530287094	0.5565217390820416	0.7484802431554067	3.7343757631451773	2.21263619183418	0.5925049579442667
1	3	undersample	0.8	300	3	31	0.1	0.6	0.7	0.7607374124487908	0.18185079153838266	0.6869565216793951	0.7036474164080271	5.210398639931413	2.318037825662553	0.44488683760079434
1	1	undersample	0.8	300	3	31	0.1	0.6	1.0	0.7665535583272193	0.2318222055333832	0.6637931033910524	0.7325227963470173	5.407051034367314	2.4816809414361503	0.4589712343368005
1	2	undersample	0.8	300	3	31	0.1	0.6	1.0	0.7575194925333686	0.19016396037674674	0.5826086956015123	0.7613981762860077	4.454219534720492	2.4417611823548464	0.5481905682419119
1	3	undersample	0.8	300	3	31	0.1	0.6	1.0	0.7532245275538523	0.18184260571450445	0.6608695651599245	0.696808510633003	4.478632301906985	2.1797100728077385	0.48669099874381366
1	1	undersample	0.8	300	3	31	0.1	1.0	0.7	0.7589154700765118	0.21404431334586607	0.6293103447733354	0.7165653495386279	4.291975633355136	2.220301298891781	0.5173145063352478
1	2	undersample	0.8	300	3	31	0.1	1.0	0.7	0.7500264305537201	0.19704291530287094	0.5565217390820416	0.7484802431554067	3.7343757631451773	2.21263619183418	0.5925049579442667
1	3	undersample	0.8	300	3	31	0.1	1.0	0.7	0.7607374124487908	0.18185079153838266	0.6869565216793951	0.7036474164080271	5.210398639931413	2.318037825662553	0.44488683760079434
1	1	undersample	0.8	300	3	31	0.1	1.0	1.0	0.7665535583272193	0.2318222055333832	0.6637931033910524	0.7325227963470173	5.407051034367314	2.4816809414361503	0.4589712343368005
1	2	undersample	0.8	300	3	31	0.1	1.0	1.0	0.7575194925333686	0.19016396037674674	0.5826086956015123	0.7613981762860077	4.454219534720492	2.4417611823548464	0.5481905682419119
1	3	undersample	0.8	300	3	31	0.1	1.0	1.0	0.7532245275538523	0.18184260571450445	0.6608695651599245	0.696808510633003	4.478632301906985	2.1797100728077385	0.48669099874381366
1	1	undersample	0.8	300	3	31	0.3	0.6	0.7	0.7590595849491667	0.1995072269649686	0.7068965516631986	0.7089665653441568	5.875134124965662	2.428918616206215	0.41342350758146645
1	2	undersample	0.8	300	3	31	0.3	0.6	0.7	0.729747588211973	0.16897310999162396	0.5391304347357279	0.7363221884442529	3.2667064088160775	2.04465598037317	0.6259074712646526
1	3	undersample	0.8	300	3	31	0.3	0.6	0.7	0.7282212237346373	0.16314696894440212	0.6434782608136106	0.6823708206635078	3.8774651413261774	2.0258788625749324	0.5224750577918507
1	1	undersample	0.8	300	3	31	0.3	0.6	1.0	0.7539107535897704	0.20902465861265	0.655172413736623	0.7165653495386279	4.803485051104404	2.311546557750347	0.48122279659932166
1	2	undersample	0.8	300	3	31	0.3	0.6	1.0	0.7300911854103344	0.1870262199145048	0.5478260869088847	0.7401215805414885	3.450404714908161	2.108009071973951	0.6109454431133341
1	3	undersample	0.8	300	3	31	0.3	0.6	1.0	0.7326417338443241	0.16892521229532015	0.608695652120983	0.6975683890524501	3.5879395664422558	2.012671989171886	0.5609548087478585
1	1	undersample	0.8	300	3	31	0.3	1.0	0.7	0.7590595849491667	0.1995072269649686	0.7068965516631986	0.7089665653441568	5.875134124965662	2.428918616206215	0.41342350758146645
1	2	undersample	0.8	300	3	31	0.3	1.0	0.7	0.729747588211973	0.16897310999162396	0.5391304347357279	0.7363221884442529	3.2667064088160775	2.04465598037317	0.6259074712646526
1	3	undersample	0.8	300	3	31	0.3	1.0	0.7	0.7282212237346373	0.16314696894440212	0.6434782608136106	0.6823708206635078	3.8774651413261774	2.0258788625749324	0.5224750577918507
1	1	undersample	0.8	300	3	31	0.3	1.0	1.0	0.7539107535897704	0.20902465861265	0.655172413736623	0.7165653495386279	4.803485051104404	2.311546557750347	0.48122279659932166
1	2	undersample	0.8	300	3	31	0.3	1.0	1.0	0.7300911854103344	0.1870262199145048	0.5478260869088847	0.7401215805414885	3.450404714908161	2.108009071973951	0.6109454431133341
1	3	undersample	0.8	300	3	31	0.3	1.0	1.0	0.7326417338443241	0.16892521229532015	0.608695652120983	0.6975683890524501	3.5879395664422558	2.012671989171886	0.5609548087478585
1	1	undersample	0.8	300	3	63	0.1	0.6	0.7	0.7589154700765118	0.21404431334586607	0.6293103447733354	0.7165653495386279	4.291975633355136	2.220301298891781	0.5173145063352478
1	2	undersample	0.8	300	3	63	0.1	0.6	0.7	0.7500264305537201	0.19704291530287094	0.5565217390820416	0.7484802431554067	3.7343757631451773	2.21263619183418	0.5925049579442667
1	3	undersample	0.8	300	3	63	0.1	0.6	0.7	0.7607374124487908	0.18185079153838266	0.6869565216793951	0.7036474164080271	5.210398639931413	2.318037825662553	0.44488683760079434
1	1	undersample	0.8	300	3	63	0.1	0.6	1.0	0.7665535583272193	0.2318222055333832	0.6637931033910524	0.7325227963470173	5.407051034367314	2.4816809414361503	0.4589712343368005
1	2	undersample	0.8	300	3	63	0.1	0.6	1.0	0.7575194925333686	0.19016396037674674	0.5826086956015123	0.7613981762860077	4.454219534720492	2.4417611823548464	0.5481905682419119
1	3	undersample	0.8	300	3	63	0.1	0.6	1.0	0.7532245275538523	0.18184260571450445	0.6608695651599245	0.696808510633003	4.478632301906985	2.1797100728077385	0.48669099874381366
1	1	undersample	0.8	300	3	63	0.1	1.0	0.7	0.7589154700765118	0.21404431334586607	0.6293103447733354	0.7165653495386279	4.291975633355136	2.220301298891781	0.5173145063352478
1	2	undersample	0.8	300	3	63	0.1	1.0	0.7	0.7500264305537201	0.19704291530287094	0.5565217390820416	0.7484802431554067	3.7343757631451773	2.21263619183418	0.5925049579442667
1	3	undersample	0.8	300	3	63	0.1	1.0	0.7	0.7607374124487908	0.18185079153838266	0.6869565216793951	0.7036474164080271	5.210398639931413	2.318037825662553	0.44488683760079434
1	1	undersample	0.8	300	3	63	0.1	1.0	1.0	0.7665535583272193	0.2318222055333832	0.6637931033910524	0.7325227963470173	5.407051034367314	2.4816809414361503	0.4589712343368005
1	2	undersample	0.8	300	3	63	0.1	1.0	1.0	0.7575194925333686	0.19016396037674674	0.5826086956015123	0.7613981762860077	4.454219534720492	2.4417611823548464	0.5481905682419119
1	3	undersample	0.8	300	3	63	0.1	1.0	1.0	0.7532245275538523	0.18184260571450445	0.6608695651599245	0.696808510633003	4.478632301906985	2.1797100728077385	0.48669099874381366
1	1	undersample	0.8	300	3	63	0.3	0.6	0.7	0.7590595849491667	0.1995072269649686	0.7068965516631986	0.7089665653441568	5.875134124965662	2.428918616206215	0.41342350758146645
1	2	undersample	0.8	300	3	63	0.3	0.6	0.7	0.729747588211973	0.16897310999162396	0.5391304347357279	0.7363221884442529	3.2667064088160775	2.04465598037317	0.6259074712646526
1	3	undersample	0.8	300	3	63	0.3	0.6	0.7	0.7282212237346373	0.16314696894440212	0.6434782608136106	0.6823708206635078	3.8774651413261774	2.0258788625749324	0.5224750577918507
1	1	undersample	0.8	300	3	63	0.3	0.6	1.0	0.7539107535897704	0.20902465861265	0.655172413736623	0.7165653495386279	4.803485051104404	2.311546557750347	0.48122279659932166
1	2	undersample	0.8	300	3	63	0.3	0.6	1.0	0.7300911854103344	0.1870262199145048	0.5478260869088847	0.7401215805414885	3.450404714908161	2.108009071973951	0.6109454431133341
1	3	undersample	0.8	300	3	63	0.3	0.6	1.0	0.7326417338443241	0.16892521229532015	0.608695652120983	0.6975683890524501	3.5879395664422558	2.012671989171886	0.5609548087478585
1	1	undersample	0.8	300	3	63	0.3	1.0	0.7	0.7590595849491667	0.1995072269649686	0.7068965516631986	0.7089665653441568	5.875134124965662	2.428918616206215	0.41342350758146645
1	2	undersample	0.8	300	3	63	0.3	1.0	0.7	0.729747588211973	0.16897310999162396	0.5391304347357279	0.7363221884442529	3.2667064088160775	2.04465598037317	0.6259074712646526
1	3	undersample	0.8	300	3	63	0.3	1.0	0.7	0.7282212237346373	0.16314696894440212	0.6434782608136106	0.6823708206635078	3.8774651413261774	2.0258788625749324	0.5224750577918507
1	1	undersample	0.8	300	3	63	0.3	1.0	1.0	0.7539107535897704	0.20902465861265	0.655172413736623	0.7165653495386279	4.803485051104404	2.311546557750347	0.48122279659932166
1	2	undersample	0.8	300	3	63	0.3	1.0	1.0	0.7300911854103344	0.1870262199145048	0.5478260869088847	0.7401215805414885	3.450404714908161	2.108009071973951	0.6109454431133341
1	3	undersample	0.8	300	3	63	0.3	1.0	1.0	0.7326417338443241	0.16892521229532015	0.608695652120983	0.6975683890524501	3.5879395664422558	2.012671989171886	0.5609548087478585
1	1	undersample	0.8	300	5	31	0.1	0.6	0.7	0.7708966565349543	0.22583146189891326	0.6982758620087693	0.7173252279580751	5.872810792562982	2.4702446287026922	0.4206238983729515
1	2	undersample	0.8	300	5	31	0.1	0.6	0.7	0.7455266287828729	0.1851648603103943	0.5565217390820416	0.756838905769325	3.9058821763740066	2.2886955577981616	0.5859612285755202
1	3	undersample	0.8	300	5	31	0.1	0.6	0.7	0.7589269195189638	0.173088826562476	0.6782608695062382	0.70288753798858	4.9872120688834	2.282842133534428	0.45773912400990374
1	1	undersample	0.8	300	5	31	0.1	0.6	1.0	0.7599701289173042	0.21885331002489072	0.6982758620087693	0.7104863221830511	5.6794148213739595	2.4118923953960647	0.42467268450351253
1	2	undersample	0.8	300	5	31	0.1	0.6	1.0	0.7376238932205631	0.1872028686722277	0.5652173912551985	0.7477203647359596	3.853011879845977	2.2404399319003003	0.5814775461994532
1	3	undersample	0.8	300	5	31	0.1	0.6	1.0	0.746048632218845	0.17355862567417615	0.5999999999478262	0.7104863221830511	3.681102220586788	2.0724408730795094	0.5629946445600548
1	1	undersample	0.8	300	5	31	0.1	1.0	0.7	0.7708966565349543	0.22583146189891326	0.6982758620087693	0.7173252279580751	5.872810792562982	2.4702446287026922	0.4206238983729515
1	2	undersample	0.8	300	5	31	0.1	1.0	0.7	0.7455266287828729	0.1851648603103943	0.5565217390820416	0.756838905769325	3.9058821763740066	2.2886955577981616	0.5859612285755202
1	3	undersample	0.8	300	5	31	0.1	1.0	0.7	0.7589269195189638	0.173088826562476	0.6782608695062382	0.70288753798858	4.9872120688834	2.282842133534428	0.45773912400990374
1	1	undersample	0.8	300	5	31	0.1	1.0	1.0	0.7599701289173042	0.21885331002489072	0.6982758620087693	0.7104863221830511	5.6794148213739595	2.4118923953960647	0.42467268450351253
1	2	undersample	0.8	300	5	31	0.1	1.0	1.0	0.7376238932205631	0.1872028686722277	0.5652173912551985	0.7477203647359596	3.853011879845977	2.2404399319003003	0.5814775461994532
1	3	undersample	0.8	300	5	31	0.1	1.0	1.0	0.746048632218845	0.17355862567417615	0.5999999999478262	0.7104863221830511	3.681102220586788	2.0724408730795094	0.5629946445600548
1	1	undersample	0.8	300	5	31	0.3	0.6	0.7	0.7553388009642595	0.2117951526920019	0.6637931033910524	0.7150455926997338	4.954324574976716	2.329471182373674	0.47018944713394684
1	2	undersample	0.8	300	5	31	0.3	0.6	0.7	0.7311219770054183	0.16875780141373628	0.5391304347357279	0.7363221884442529	3.2667064088160775	2.04465598037317	0.6259074712646526
1	3	undersample	0.8	300	5	31	0.3	0.6	0.7	0.7495506805867583	0.17525159145678526	0.6608695651599245	0.696808510633003	4.478632301906985	2.1797100728077385	0.48669099874381366
1	1	undersample	0.8	300	5	31	0.3	0.6	1.0	0.7638677811550152	0.21195252136192294	0.6810344826999108	0.723404255313652	5.5841993311920195	2.4622015022326913	0.44092291488189217
1	2	undersample	0.8	300	5	31	0.3	0.6	1.0	0.7284987445486982	0.16980005360214662	0.5130434782162571	0.7416413373803827	3.0243696249271004	1.9857799740735373	0.6565930061798271
1	3	undersample	0.8	300	5	31	0.3	0.6	1.0	0.7361305669353773	0.16473492739924023	0.608695652120983	0.7089665653441568	3.789381925014252	2.091497260188725	0.5519362428180262
1	1	undersample	0.8	300	5	31	0.3	1.0	0.7	0.7553388009642595	0.2117951526920019	0.6637931033910524	0.7150455926997338	4.954324574976716	2.329471182373674	0.47018944713394684
1	2	undersample	0.8	300	5	31	0.3	1.0	0.7	0.7311219770054183	0.16875780141373628	0.5391304347357279	0.7363221884442529	3.2667064088160775	2.04465598037317	0.6259074712646526
1	3	undersample	0.8	300	5	31	0.3	1.0	0.7	0.7495506805867583	0.17525159145678526	0.6608695651599245	0.696808510633003	4.478632301906985	2.1797100728077385	0.48669099874381366
1	1	undersample	0.8	300	5	31	0.3	1.0	1.0	0.7638677811550152	0.21195252136192294	0.6810344826999108	0.723404255313652	5.5841993311920195	2.4622015022326913	0.44092291488189217
1	2	undersample	0.8	300	5	31	0.3	1.0	1.0	0.7284987445486982	0.16980005360214662	0.5130434782162571	0.7416413373803827	3.0243696249271004	1.9857799740735373	0.6565930061798271
1	3	undersample	0.8	300	5	31	0.3	1.0	1.0	0.7361305669353773	0.16473492739924023	0.608695652120983	0.7089665653441568	3.789381925014252	2.091497260188725	0.5519362428180262
1	1	undersample	0.8	300	5	63	0.1	0.6	0.7	0.7708966565349543	0.22583146189891326	0.6982758620087693	0.7173252279580751	5.872810792562982	2.4702446287026922	0.4206238983729515
1	2	undersample	0.8	300	5	63	0.1	0.6	0.7	0.7455266287828729	0.1851648603103943	0.5565217390820416	0.756838905769325	3.9058821763740066	2.2886955577981616	0.5859612285755202
1	3	undersample	0.8	300	5	63	0.1	0.6	0.7	0.7589269195189638	0.173088826562476	0.6782608695062382	0.70288753798858	4.9872120688834	2.282842133534428	0.45773912400990374
1	1	undersample	0.8	300	5	63	0.1	0.6	1.0	0.7599701289173042	0.21885331002489072	0.6982758620087693	0.7104863221830511	5.6794148213739595	2.4118923953960647	0.42467268450351253
1	2	undersample	0.8	300	5	63	0.1	0.6	1.0	0.7376238932205631	0.1872028686722277	0.5652173912551985	0.7477203647359596	3.853011879845977	2.2404399319003003	0.5814775461994532
1	3	undersample	0.8	300	5	63	0.1	0.6	1.0	0.746048632218845	0.17355862567417615	0.5999999999478262	0.7104863221830511	3.681102220586788	2.0724408730795094	0.5629946445600548
1	1	undersample	0.8	300	5	63	0.1	1.0	0.7	0.7708966565349543	0.22583146189891326	0.6982758620087693	0.7173252279580751	5.872810792562982	2.4702446287026922	0.4206238983729515
1	2	undersample	0.8	300	5	63	0.1	1.0	0.7	0.7455266287828729	0.1851648603103943	0.5565217390820416	0.756838905769325	3.9058821763740066	2.2886955577981616	0.5859612285755202
1	3	undersample	0.8	300	5	63	0.1	1.0	0.7	0.7589269195189638	0.173088826562476	0.6782608695062382	0.70288753798858	4.9872120688834	2.282842133534428	0.45773912400990374
1	1	undersample	0.8	300	5	63	0.1	1.0	1.0	0.7599701289173042	0.21885331002489072	0.6982758620087693	0.7104863221830511	5.6794148213739595	2.4118923953960647	0.42467268450351253
1	2	undersample	0.8	300	5	63	0.1	1.0	1.0	0.7376238932205631	0.1872028686722277	0.5652173912551985	0.7477203647359596	3.853011879845977	2.2404399319003003	0.5814775461994532
1	3	undersample	0.8	300	5	63	0.1	1.0	1.0	0.746048632218845	0.17355862567417615	0.5999999999478262	0.7104863221830511	3.681102220586788	2.0724408730795094	0.5629946445600548
1	1	undersample	0.8	300	5	63	0.3	0.6	0.7	0.7553388009642595	0.2117951526920019	0.6637931033910524	0.7150455926997338	4.954324574976716	2.329471182373674	0.47018944713394684
1	2	undersample	0.8	300	5	63	0.3	0.6	0.7	0.7311219770054183	0.16875780141373628	0.5391304347357279	0.7363221884442529	3.2667064088160775	2.04465598037317	0.6259074712646526
1	3	undersample	0.8	300	5	63	0.3	0.6	0.7	0.7495506805867583	0.17525159145678526	0.6608695651599245	0.696808510633003	4.478632301906985	2.1797100728077385	0.48669099874381366
1	1	undersample	0.8	300	5	63	0.3	0.6	1.0	0.7638677811550152	0.21195252136192294	0.6810344826999108	0.723404255313652	5.5841993311920195	2.4622015022326913	0.44092291488189217
1	2	undersample	0.8	300	5	63	0.3	0.6	1.0	0.7284987445486982	0.16980005360214662	0.5130434782162571	0.7416413373803827	3.0243696249271004	1.9857799740735373	0.6565930061798271
1	3	undersample	0.8	300	5	63	0.3	0.6	1.0	0.7361305669353773	0.16473492739924023	0.608695652120983	0.7089665653441568	3.789381925014252	2.091497260188725	0.5519362428180262
1	1	undersample	0.8	300	5	63	0.3	1.0	0.7	0.7553388009642595	0.2117951526920019	0.6637931033910524	0.7150455926997338	4.954324574976716	2.329471182373674	0.47018944713394684
1	2	undersample	0.8	300	5	63	0.3	1.0	0.7	0.7311219770054183	0.16875780141373628	0.5391304347357279	0.7363221884442529	3.2667064088160775	2.04465598037317	0.6259074712646526
1	3	undersample	0.8	300	5	63	0.3	1.0	0.7	0.7495506805867583	0.17525159145678526	0.6608695651599245	0.696808510633003	4.478632301906985	2.1797100728077385	0.48669099874381366
1	1	undersample	0.8	300	5	63	0.3	1.0	1.0	0.7638677811550152	0.21195252136192294	0.6810344826999108	0.723404255313652	5.5841993311920195	2.4622015022326913	0.44092291488189217
1	2	undersample	0.8	300	5	63	0.3	1.0	1.0	0.7284987445486982	0.16980005360214662	0.5130434782162571	0.7416413373803827	3.0243696249271004	1.9857799740735373	0.6565930061798271
1	3	undersample	0.8	300	5	63	0.3	1.0	1.0	0.7361305669353773	0.16473492739924023	0.608695652120983	0.7089665653441568	3.789381925014252	2.091497260188725	0.5519362428180262
1	1	undersample	0.8	300	10	31	0.1	0.6	0.7	0.7684401530237921	0.22069252993966734	0.6637931033910524	0.7226443768942049	5.144151512357529	2.3932923083550777	0.4652452889780327
1	2	undersample	0.8	300	10	31	0.1	0.6	0.7	0.7283798070569578	0.1858794323991909	0.5043478260431002	0.7530395136720894	3.102725913670888	2.042220652866823	0.6582020709084735
1	3	undersample	0.8	300	10	31	0.1	0.6	0.7	0.7565415620457249	0.173503660479224	0.6869565216793951	0.7006079027302387	5.135222571527248	2.294504447508453	0.4468169323133791
1	1	undersample	0.8	300	10	31	0.1	0.6	1.0	0.7578018551514516	0.22140853278392436	0.6379310344277646	0.7287234042497818	4.73295964456759	2.3515888244898955	0.49685375616067473
1	2	undersample	0.8	300	10	31	0.1	0.6	1.0	0.7283467688648078	0.17959786423776522	0.5130434782162571	0.7530395136720894	3.2125822798065315	2.0774313537783202	0.6466546661577193
1	3	undersample	0.8	300	10	31	0.1	0.6	1.0	0.7576648605788291	0.1752979504432881	0.6869565216793951	0.7104863221830511	5.385316184703203	2.3727946228011776	0.44060450446491023
1	1	undersample	0.8	300	10	31	0.1	1.0	0.7	0.7684401530237921	0.22069252993966734	0.6637931033910524	0.7226443768942049	5.144151512357529	2.3932923083550777	0.4652452889780327
1	2	undersample	0.8	300	10	31	0.1	1.0	0.7	0.7283798070569578	0.1858794323991909	0.5043478260431002	0.7530395136720894	3.102725913670888	2.042220652866823	0.6582020709084735
1	3	undersample	0.8	300	10	31	0.1	1.0	0.7	0.7565415620457249	0.173503660479224	0.6869565216793951	0.7006079027302387	5.135222571527248	2.294504447508453	0.4468169323133791
1	1	undersample	0.8	300	10	31	0.1	1.0	1.0	0.7578018551514516	0.22140853278392436	0.6379310344277646	0.7287234042497818	4.73295964456759	2.3515888244898955	0.49685375616067473
1	2	undersample	0.8	300	10	31	0.1	1.0	1.0	0.7283467688648078	0.17959786423776522	0.5130434782162571	0.7530395136720894	3.2125822798065315	2.0774313537783202	0.6466546661577193
1	3	undersample	0.8	300	10	31	0.1	1.0	1.0	0.7576648605788291	0.1752979504432881	0.6869565216793951	0.7104863221830511	5.385316184703203	2.3727946228011776	0.44060450446491023
1	1	undersample	0.8	300	10	31	0.3	0.6	0.7	0.7484867938371239	0.20375726956027443	0.6379310344277646	0.7196048632164165	4.521744551762208	2.275114393902605	0.5031496854015127
1	2	undersample	0.8	300	10	31	0.3	0.6	0.7	0.7422162019294305	0.201909110844875	0.5478260869088847	0.7507598784137481	3.6493900846859293	2.197985065335694	0.6022883215650963
1	3	undersample	0.8	300	10	31	0.3	0.6	0.7	0.7464847363552266	0.16825068033454196	0.6608695651599245	0.696048632213556	4.462563927010816	2.174260797805137	0.48722232078721056
1	1	undersample	0.8	300	10	31	0.3	0.6	1.0	0.7558628550466409	0.21397183463125724	0.6379310344277646	0.7173252279580751	4.471069962884288	2.256766697827151	0.5047486780235062
1	2	undersample	0.8	300	10	31	0.3	0.6	1.0	0.7269525571560724	0.179224053686954	0.4782608695236295	0.7469604863165126	2.705955845971381	1.8900639021193326	0.6984828957477985
1	3	undersample	0.8	300	10	31	0.3	0.6	1.0	0.7541033434650456	0.18071308708662376	0.6608695651599245	0.6983282674718972	4.5110118986663705	2.1906909796112575	0.48563182357129037
1	1	undersample	0.8	300	10	31	0.3	1.0	0.7	0.7484867938371239	0.20375726956027443	0.6379310344277646	0.7196048632164165	4.521744551762208	2.275114393902605	0.5031496854015127
1	2	undersample	0.8	300	10	31	0.3	1.0	0.7	0.7422162019294305	0.201909110844875	0.5478260869088847	0.7507598784137481	3.6493900846859293	2.197985065335694	0.6022883215650963
1	3	undersample	0.8	300	10	31	0.3	1.0	0.7	0.7464847363552266	0.16825068033454196	0.6608695651599245	0.696048632213556	4.462563927010816	2.174260797805137	0.48722232078721056
1	1	undersample	0.8	300	10	31	0.3	1.0	1.0	0.7558628550466409	0.21397183463125724	0.6379310344277646	0.7173252279580751	4.471069962884288	2.256766697827151	0.5047486780235062
1	2	undersample	0.8	300	10	31	0.3	1.0	1.0	0.7269525571560724	0.179224053686954	0.4782608695236295	0.7469604863165126	2.705955845971381	1.8900639021193326	0.6984828957477985
1	3	undersample	0.8	300	10	31	0.3	1.0	1.0	0.7541033434650456	0.18071308708662376	0.6608695651599245	0.6983282674718972	4.5110118986663705	2.1906909796112575	0.48563182357129037
1	1	undersample	0.8	300	10	63	0.1	0.6	0.7	0.7684401530237921	0.22069252993966734	0.6637931033910524	0.7226443768942049	5.144151512357529	2.3932923083550777	0.4652452889780327
1	2	undersample	0.8	300	10	63	0.1	0.6	0.7	0.7283798070569578	0.1858794323991909	0.5043478260431002	0.7530395136720894	3.102725913670888	2.042220652866823	0.6582020709084735
1	3	undersample	0.8	300	10	63	0.1	0.6	0.7	0.7565415620457249	0.173503660479224	0.6869565216793951	0.7006079027302387	5.135222571527248	2.294504447508453	0.4468169323133791
1	1	undersample	0.8	300	10	63	0.1	0.6	1.0	0.7578018551514516	0.22140853278392436	0.6379310344277646	0.7287234042497818	4.73295964456759	2.3515888244898955	0.49685375616067473
1	2	undersample	0.8	300	10	63	0.1	0.6	1.0	0.7283467688648078	0.17959786423776522	0.5130434782162571	0.7530395136720894	3.2125822798065315	2.0774313537783202	0.6466546661577193
1	3	undersample	0.8	300	10	63	0.1	0.6	1.0	0.7576648605788291	0.1752979504432881	0.6869565216793951	0.7104863221830511	5.385316184703203	2.3727946228011776	0.44060450446491023
1	1	undersample	0.8	300	10	63	0.1	1.0	0.7	0.7684401530237921	0.22069252993966734	0.6637931033910524	0.7226443768942049	5.144151512357529	2.3932923083550777	0.4652452889780327
1	2	undersample	0.8	300	10	63	0.1	1.0	0.7	0.7283798070569578	0.1858794323991909	0.5043478260431002	0.7530395136720894	3.102725913670888	2.042220652866823	0.6582020709084735
1	3	undersample	0.8	300	10	63	0.1	1.0	0.7	0.7565415620457249	0.173503660479224	0.6869565216793951	0.7006079027302387	5.135222571527248	2.294504447508453	0.4468169323133791
1	1	undersample	0.8	300	10	63	0.1	1.0	1.0	0.7578018551514516	0.22140853278392436	0.6379310344277646	0.7287234042497818	4.73295964456759	2.3515888244898955	0.49685375616067473
1	2	undersample	0.8	300	10	63	0.1	1.0	1.0	0.7283467688648078	0.17959786423776522	0.5130434782162571	0.7530395136720894	3.2125822798065315	2.0774313537783202	0.6466546661577193
1	3	undersample	0.8	300	10	63	0.1	1.0	1.0	0.7576648605788291	0.1752979504432881	0.6869565216793951	0.7104863221830511	5.385316184703203	2.3727946228011776	0.44060450446491023
1	1	undersample	0.8	300	10	63	0.3	0.6	0.7	0.7484867938371239	0.20375726956027443	0.6379310344277646	0.7196048632164165	4.521744551762208	2.275114393902605	0.5031496854015127
1	2	undersample	0.8	300	10	63	0.3	0.6	0.7	0.7422162019294305	0.201909110844875	0.5478260869088847	0.7507598784137481	3.6493900846859293	2.197985065335694	0.6022883215650963
1	3	undersample	0.8	300	10	63	0.3	0.6	0.7	0.7464847363552266	0.16825068033454196	0.6608695651599245	0.696048632213556	4.462563927010816	2.174260797805137	0.48722232078721056
1	1	undersample	0.8	300	10	63	0.3	0.6	1.0	0.7558628550466409	0.21397183463125724	0.6379310344277646	0.7173252279580751	4.471069962884288	2.256766697827151	0.5047486780235062
1	2	undersample	0.8	300	10	63	0.3	0.6	1.0	0.7269525571560724	0.179224053686954	0.4782608695236295	0.7469604863165126	2.705955845971381	1.8900639021193326	0.6984828957477985
1	3	undersample	0.8	300	10	63	0.3	0.6	1.0	0.7541033434650456	0.18071308708662376	0.6608695651599245	0.6983282674718972	4.5110118986663705	2.1906909796112575	0.48563182357129037
1	1	undersample	0.8	300	10	63	0.3	1.0	0.7	0.7484867938371239	0.20375726956027443	0.6379310344277646	0.7196048632164165	4.521744551762208	2.275114393902605	0.5031496854015127
1	2	undersample	0.8	300	10	63	0.3	1.0	0.7	0.7422162019294305	0.201909110844875	0.5478260869088847	0.7507598784137481	3.6493900846859293	2.197985065335694	0.6022883215650963
1	3	undersample	0.8	300	10	63	0.3	1.0	0.7	0.7464847363552266	0.16825068033454196	0.6608695651599245	0.696048632213556	4.462563927010816	2.174260797805137	0.48722232078721056
1	1	undersample	0.8	300	10	63	0.3	1.0	1.0	0.7558628550466409	0.21397183463125724	0.6379310344277646	0.7173252279580751	4.471069962884288	2.256766697827151	0.5047486780235062
1	2	undersample	0.8	300	10	63	0.3	1.0	1.0	0.7269525571560724	0.179224053686954	0.4782608695236295	0.7469604863165126	2.705955845971381	1.8900639021193326	0.6984828957477985
1	3	undersample	0.8	300	10	63	0.3	1.0	1.0	0.7541033434650456	0.18071308708662376	0.6608695651599245	0.6983282674718972	4.5110118986663705	2.1906909796112575	0.48563182357129037
1	1	undersample	0.8	500	3	31	0.1	0.6	0.7	0.7582604024735353	0.21518160472804165	0.6465517240821939	0.7104863221830511	4.489149038875127	2.2332336994408006	0.4974737161118858
1	2	undersample	0.8	500	3	31	0.1	0.6	0.7	0.744482621910929	0.18898420074068883	0.5304347825625709	0.7484802431554067	3.361586519144778	2.108918870341953	0.6273581907576837
1	3	undersample	0.8	500	3	31	0.1	0.6	0.7	0.7433461081009647	0.17620024099969456	0.6260869564672968	0.6937689969552145	3.793409750378099	2.0444923270254582	0.5389589903615292
1	1	undersample	0.8	500	3	31	0.1	0.6	1.0	0.7636974635782413	0.22403569053471362	0.6896551723543402	0.7226443768942049	5.78995407267847	2.486537463226055	0.4294571898350527
1	2	undersample	0.8	500	3	31	0.1	0.6	1.0	0.7448724725783006	0.17837447380428087	0.5739130434283555	0.7606382978665606	4.280271908875795	2.397681058984113	0.5601702572234809
1	3	undersample	0.8	500	3	31	0.1	0.6	1.0	0.7406171534293644	0.1763103885199953	0.6347826086404538	0.6983282674718972	4.02344952839227	2.1042163356792343	0.5229881176825804
1	1	undersample	0.8	500	3	31	0.1	1.0	0.7	0.7582604024735353	0.21518160472804165	0.6465517240821939	0.7104863221830511	4.489149038875127	2.2332336994408006	0.4974737161118858
1	2	undersample	0.8	500	3	31	0.1	1.0	0.7	0.744482621910929	0.18898420074068883	0.5304347825625709	0.7484802431554067	3.361586519144778	2.108918870341953	0.6273581907576837
1	3	undersample	0.8	500	3	31	0.1	1.0	0.7	0.7433461081009647	0.17620024099969456	0.6260869564672968	0.6937689969552145	3.793409750378099	2.0444923270254582	0.5389589903615292
1	1	undersample	0.8	500	3	31	0.1	1.0	1.0	0.7636974635782413	0.22403569053471362	0.6896551723543402	0.7226443768942049	5.78995407267847	2.486537463226055	0.4294571898350527
1	2	undersample	0.8	500	3	31	0.1	1.0	1.0	0.7448724725783006	0.17837447380428087	0.5739130434283555	0.7606382978665606	4.280271908875795	2.397681058984113	0.5601702572234809
1	3	undersample	0.8	500	3	31	0.1	1.0	1.0	0.7406171534293644	0.1763103885199953	0.6347826086404538	0.6983282674718972	4.02344952839227	2.1042163356792343	0.5229881176825804
1	1	undersample	0.8	500	3	31	0.3	0.6	0.7	0.7554567131327952	0.20052796807841652	0.7155172413176278	0.7127659574413924	6.24130161981234	2.491059938555275	0.39912505882341237
1	2	undersample	0.8	500	3	31	0.3	0.6	0.7	0.7330778379807057	0.17271573618628897	0.5391304347357279	0.7348024316053587	3.2412822396207153	2.0329387545667794	0.6272020058308297
1	3	undersample	0.8	500	3	31	0.3	0.6	0.7	0.7253204704638562	0.16389181873256206	0.6173913042941399	0.6869300911801905	3.5406000505138793	1.972055656517692	0.5569834471491546
1	1	undersample	0.8	500	3	31	0.3	0.6	1.0	0.7555615239492717	0.2135935001798413	0.6724137930454817	0.7150455926997338	5.150736619460846	2.359724054872033	0.45813330746693687
1	2	undersample	0.8	500	3	31	0.3	0.6	1.0	0.7270516717325227	0.17704436897646902	0.521739130389414	0.7401215805414885	3.1068579279185147	2.0076276875942387	0.6461922955938636
1	3	undersample	0.8	500	3	31	0.3	0.6	1.0	0.7236289150257698	0.1683947559313448	0.608695652120983	0.6907294832774261	3.474201349979763	1.9681657304092335	0.5665088166748552
1	1	undersample	0.8	500	3	31	0.3	1.0	0.7	0.7554567131327952	0.20052796807841652	0.7155172413176278	0.7127659574413924	6.24130161981234	2.491059938555275	0.39912505882341237
1	2	undersample	0.8	500	3	31	0.3	1.0	0.7	0.7330778379807057	0.17271573618628897	0.5391304347357279	0.7348024316053587	3.2412822396207153	2.0329387545667794	0.6272020058308297
1	3	undersample	0.8	500	3	31	0.3	1.0	0.7	0.7253204704638562	0.16389181873256206	0.6173913042941399	0.6869300911801905	3.5406000505138793	1.972055656517692	0.5569834471491546
1	1	undersample	0.8	500	3	31	0.3	1.0	1.0	0.7555615239492717	0.2135935001798413	0.6724137930454817	0.7150455926997338	5.150736619460846	2.359724054872033	0.45813330746693687
1	2	undersample	0.8	500	3	31	0.3	1.0	1.0	0.7270516717325227	0.17704436897646902	0.521739130389414	0.7401215805414885	3.1068579279185147	2.0076276875942387	0.6461922955938636
1	3	undersample	0.8	500	3	31	0.3	1.0	1.0	0.7236289150257698	0.1683947559313448	0.608695652120983	0.6907294832774261	3.474201349979763	1.9681657304092335	0.5665088166748552
1	1	undersample	0.8	500	3	63	0.1	0.6	0.7	0.7582604024735353	0.21518160472804165	0.6465517240821939	0.7104863221830511	4.489149038875127	2.2332336994408006	0.4974737161118858
1	2	undersample	0.8	500	3	63	0.1	0.6	0.7	0.744482621910929	0.18898420074068883	0.5304347825625709	0.7484802431554067	3.361586519144778	2.108918870341953	0.6273581907576837
1	3	undersample	0.8	500	3	63	0.1	0.6	0.7	0.7433461081009647	0.17620024099969456	0.6260869564672968	0.6937689969552145	3.793409750378099	2.0444923270254582	0.5389589903615292
1	1	undersample	0.8	500	3	63	0.1	0.6	1.0	0.7636974635782413	0.22403569053471362	0.6896551723543402	0.7226443768942049	5.78995407267847	2.486537463226055	0.4294571898350527
1	2	undersample	0.8	500	3	63	0.1	0.6	1.0	0.7448724725783006	0.17837447380428087	0.5739130434283555	0.7606382978665606	4.280271908875795	2.397681058984113	0.5601702572234809
1	3	undersample	0.8	500	3	63	0.1	0.6	1.0	0.7406171534293644	0.1763103885199953	0.6347826086404538	0.6983282674718972	4.02344952839227	2.1042163356792343	0.5229881176825804
1	1	undersample	0.8	500	3	63	0.1	1.0	0.7	0.7582604024735353	0.21518160472804165	0.6465517240821939	0.7104863221830511	4.489149038875127	2.2332336994408006	0.4974737161118858
1	2	undersample	0.8	500	3	63	0.1	1.0	0.7	0.744482621910929	0.18898420074068883	0.5304347825625709	0.7484802431554067	3.361586519144778	2.108918870341953	0.6273581907576837
1	3	undersample	0.8	500	3	63	0.1	1.0	0.7	0.7433461081009647	0.17620024099969456	0.6260869564672968	0.6937689969552145	3.793409750378099	2.0444923270254582	0.5389589903615292
1	1	undersample	0.8	500	3	63	0.1	1.0	1.0	0.7636974635782413	0.22403569053471362	0.6896551723543402	0.7226443768942049	5.78995407267847	2.486537463226055	0.4294571898350527
1	2	undersample	0.8	500	3	63	0.1	1.0	1.0	0.7448724725783006	0.17837447380428087	0.5739130434283555	0.7606382978665606	4.280271908875795	2.397681058984113	0.5601702572234809
1	3	undersample	0.8	500	3	63	0.1	1.0	1.0	0.7406171534293644	0.1763103885199953	0.6347826086404538	0.6983282674718972	4.02344952839227	2.1042163356792343	0.5229881176825804
1	1	undersample	0.8	500	3	63	0.3	0.6	0.7	0.7554567131327952	0.20052796807841652	0.7155172413176278	0.7127659574413924	6.24130161981234	2.491059938555275	0.39912505882341237
1	2	undersample	0.8	500	3	63	0.3	0.6	0.7	0.7330778379807057	0.17271573618628897	0.5391304347357279	0.7348024316053587	3.2412822396207153	2.0329387545667794	0.6272020058308297
1	3	undersample	0.8	500	3	63	0.3	0.6	0.7	0.7253204704638562	0.16389181873256206	0.6173913042941399	0.6869300911801905	3.5406000505138793	1.972055656517692	0.5569834471491546
1	1	undersample	0.8	500	3	63	0.3	0.6	1.0	0.7555615239492717	0.2135935001798413	0.6724137930454817	0.7150455926997338	5.150736619460846	2.359724054872033	0.45813330746693687
1	2	undersample	0.8	500	3	63	0.3	0.6	1.0	0.7270516717325227	0.17704436897646902	0.521739130389414	0.7401215805414885	3.1068579279185147	2.0076276875942387	0.6461922955938636
1	3	undersample	0.8	500	3	63	0.3	0.6	1.0	0.7236289150257698	0.1683947559313448	0.608695652120983	0.6907294832774261	3.474201349979763	1.9681657304092335	0.5665088166748552
1	1	undersample	0.8	500	3	63	0.3	1.0	0.7	0.7554567131327952	0.20052796807841652	0.7155172413176278	0.7127659574413924	6.24130161981234	2.491059938555275	0.39912505882341237
1	2	undersample	0.8	500	3	63	0.3	1.0	0.7	0.7330778379807057	0.17271573618628897	0.5391304347357279	0.7348024316053587	3.2412822396207153	2.0329387545667794	0.6272020058308297
1	3	undersample	0.8	500	3	63	0.3	1.0	0.7	0.7253204704638562	0.16389181873256206	0.6173913042941399	0.6869300911801905	3.5406000505138793	1.972055656517692	0.5569834471491546
1	1	undersample	0.8	500	3	63	0.3	1.0	1.0	0.7555615239492717	0.2135935001798413	0.6724137930454817	0.7150455926997338	5.150736619460846	2.359724054872033	0.45813330746693687
1	2	undersample	0.8	500	3	63	0.3	1.0	1.0	0.7270516717325227	0.17704436897646902	0.521739130389414	0.7401215805414885	3.1068579279185147	2.0076276875942387	0.6461922955938636
1	3	undersample	0.8	500	3	63	0.3	1.0	1.0	0.7236289150257698	0.1683947559313448	0.608695652120983	0.6907294832774261	3.474201349979763	1.9681657304092335	0.5665088166748552
1	1	undersample	0.8	500	5	31	0.1	0.6	0.7	0.7619222303741746	0.22004435155919752	0.6724137930454817	0.7188449847969693	5.2480794282665295	2.391612216640663	0.45571188409963376
1	2	undersample	0.8	500	5	31	0.1	0.6	0.7	0.7412647019955068	0.1790531517490796	0.5391304347357279	0.7507598784137481	3.5236998013644683	2.163096413504969	0.6138707892852744
1	3	undersample	0.8	500	5	31	0.1	0.6	0.7	0.7489758160433462	0.1688959957330759	0.6608695651599245	0.6998480243107915	4.543719390064668	2.2017830854673073	0.4845772485080283
1	1	undersample	0.8	500	5	31	0.1	0.6	1.0	0.7595770883555183	0.21378523712886172	0.6896551723543402	0.7097264437636039	5.4333912701567835	2.375880040667194	0.4372738623450404
1	2	undersample	0.8	500	5	31	0.1	0.6	1.0	0.7374785251751025	0.182743813030597	0.5478260869088847	0.7507598784137481	3.6493900846859293	2.197985065335694	0.6022883215650963
1	3	undersample	0.8	500	5	31	0.1	0.6	1.0	0.7416611603013084	0.17404912173808845	0.608695652120983	0.7082066869247098	3.775462817616929	2.086050652927119	0.5525284490787822
1	1	undersample	0.8	500	5	31	0.1	1.0	0.7	0.7619222303741746	0.22004435155919752	0.6724137930454817	0.7188449847969693	5.2480794282665295	2.391612216640663	0.45571188409963376
1	2	undersample	0.8	500	5	31	0.1	1.0	0.7	0.7412647019955068	0.1790531517490796	0.5391304347357279	0.7507598784137481	3.5236998013644683	2.163096413504969	0.6138707892852744
1	3	undersample	0.8	500	5	31	0.1	1.0	0.7	0.7489758160433462	0.1688959957330759	0.6608695651599245	0.6998480243107915	4.543719390064668	2.2017830854673073	0.4845772485080283
1	1	undersample	0.8	500	5	31	0.1	1.0	1.0	0.7595770883555183	0.21378523712886172	0.6896551723543402	0.7097264437636039	5.4333912701567835	2.375880040667194	0.4372738623450404
1	2	undersample	0.8	500	5	31	0.1	1.0	1.0	0.7374785251751025	0.182743813030597	0.5478260869088847	0.7507598784137481	3.6493900846859293	2.197985065335694	0.6022883215650963
1	3	undersample	0.8	500	5	31	0.1	1.0	1.0	0.7416611603013084	0.17404912173808845	0.608695652120983	0.7082066869247098	3.775462817616929	2.086050652927119	0.5525284490787822
1	1	undersample	0.8	500	5	31	0.3	0.6	0.7	0.7491942668483387	0.20115795416583182	0.6724137930454817	0.7142857142802866	5.13157872622681	2.3534481932437914	0.458620683319121
1	2	undersample	0.8	500	5	31	0.3	0.6	0.7	0.7304744284392758	0.1730895990823273	0.521739130389414	0.7424012157998299	3.1440063068718933	2.0253943036083877	0.6442080818163104
1	3	undersample	0.8	500	5	31	0.3	0.6	0.7	0.7422690630368707	0.16806108885324883	0.6434782608136106	0.6990881458913444	4.193150859701159	2.138427684530439	0.5099810891972852
1	1	undersample	0.8	500	5	31	0.3	0.6	1.0	0.7599373755371555	0.20425435922742524	0.7068965516631986	0.7135258358608395	6.007021102529569	2.4675751445566947	0.41078182386397527
1	2	undersample	0.8	500	5	31	0.3	0.6	1.0	0.7303819215012555	0.1704137365729776	0.521739130389414	0.7454407294776183	3.1945724584797257	2.0495781152380377	0.6415813414567821
1	3	undersample	0.8	500	5	31	0.3	0.6	1.0	0.7316836262719705	0.16310641524687758	0.6173913042941399	0.7036474164080271	3.8313518350877303	2.083299818000522	0.5437505792623977
1	1	undersample	0.8	500	5	31	0.3	1.0	0.7	0.7491942668483387	0.20115795416583182	0.6724137930454817	0.7142857142802866	5.13157872622681	2.3534481932437914	0.458620683319121
1	2	undersample	0.8	500	5	31	0.3	1.0	0.7	0.7304744284392758	0.1730895990823273	0.521739130389414	0.7424012157998299	3.1440063068718933	2.0253943036083877	0.6442080818163104
1	3	undersample	0.8	500	5	31	0.3	1.0	0.7	0.7422690630368707	0.16806108885324883	0.6434782608136106	0.6990881458913444	4.193150859701159	2.138427684530439	0.5099810891972852
1	1	undersample	0.8	500	5	31	0.3	1.0	1.0	0.7599373755371555	0.20425435922742524	0.7068965516631986	0.7135258358608395	6.007021102529569	2.4675751445566947	0.41078182386397527
1	2	undersample	0.8	500	5	31	0.3	1.0	1.0	0.7303819215012555	0.1704137365729776	0.521739130389414	0.7454407294776183	3.1945724584797257	2.0495781152380377	0.6415813414567821
1	3	undersample	0.8	500	5	31	0.3	1.0	1.0	0.7316836262719705	0.16310641524687758	0.6173913042941399	0.7036474164080271	3.8313518350877303	2.083299818000522	0.5437505792623977
1	1	undersample	0.8	500	5	63	0.1	0.6	0.7	0.7619222303741746	0.22004435155919752	0.6724137930454817	0.7188449847969693	5.2480794282665295	2.391612216640663	0.45571188409963376
1	2	undersample	0.8	500	5	63	0.1	0.6	0.7	0.7412647019955068	0.1790531517490796	0.5391304347357279	0.7507598784137481	3.5236998013644683	2.163096413504969	0.6138707892852744
1	3	undersample	0.8	500	5	63	0.1	0.6	0.7	0.7489758160433462	0.1688959957330759	0.6608695651599245	0.6998480243107915	4.543719390064668	2.2017830854673073	0.4845772485080283
1	1	undersample	0.8	500	5	63	0.1	0.6	1.0	0.7595770883555183	0.21378523712886172	0.6896551723543402	0.7097264437636039	5.4333912701567835	2.375880040667194	0.4372738623450404
1	2	undersample	0.8	500	5	63	0.1	0.6	1.0	0.7374785251751025	0.182743813030597	0.5478260869088847	0.7507598784137481	3.6493900846859293	2.197985065335694	0.6022883215650963
1	3	undersample	0.8	500	5	63	0.1	0.6	1.0	0.7416611603013084	0.17404912173808845	0.608695652120983	0.7082066869247098	3.775462817616929	2.086050652927119	0.5525284490787822
1	1	undersample	0.8	500	5	63	0.1	1.0	0.7	0.7619222303741746	0.22004435155919752	0.6724137930454817	0.7188449847969693	5.2480794282665295	2.391612216640663	0.45571188409963376
1	2	undersample	0.8	500	5	63	0.1	1.0	0.7	0.7412647019955068	0.1790531517490796	0.5391304347357279	0.7507598784137481	3.5236998013644683	2.163096413504969	0.6138707892852744
1	3	undersample	0.8	500	5	63	0.1	1.0	0.7	0.7489758160433462	0.1688959957330759	0.6608695651599245	0.6998480243107915	4.543719390064668	2.2017830854673073	0.4845772485080283
1	1	undersample	0.8	500	5	63	0.1	1.0	1.0	0.7595770883555183	0.21378523712886172	0.6896551723543402	0.7097264437636039	5.4333912701567835	2.375880040667194	0.4372738623450404
1	2	undersample	0.8	500	5	63	0.1	1.0	1.0	0.7374785251751025	0.182743813030597	0.5478260869088847	0.7507598784137481	3.6493900846859293	2.197985065335694	0.6022883215650963
1	3	undersample	0.8	500	5	63	0.1	1.0	1.0	0.7416611603013084	0.17404912173808845	0.608695652120983	0.7082066869247098	3.775462817616929	2.086050652927119	0.5525284490787822
1	1	undersample	0.8	500	5	63	0.3	0.6	0.7	0.7491942668483387	0.20115795416583182	0.6724137930454817	0.7142857142802866	5.13157872622681	2.3534481932437914	0.458620683319121
1	2	undersample	0.8	500	5	63	0.3	0.6	0.7	0.7304744284392758	0.1730895990823273	0.521739130389414	0.7424012157998299	3.1440063068718933	2.0253943036083877	0.6442080818163104
1	3	undersample	0.8	500	5	63	0.3	0.6	0.7	0.7422690630368707	0.16806108885324883	0.6434782608136106	0.6990881458913444	4.193150859701159	2.138427684530439	0.5099810891972852
1	1	undersample	0.8	500	5	63	0.3	0.6	1.0	0.7599373755371555	0.20425435922742524	0.7068965516631986	0.7135258358608395	6.007021102529569	2.4675751445566947	0.41078182386397527
1	2	undersample	0.8	500	5	63	0.3	0.6	1.0	0.7303819215012555	0.1704137365729776	0.521739130389414	0.7454407294776183	3.1945724584797257	2.0495781152380377	0.6415813414567821
1	3	undersample	0.8	500	5	63	0.3	0.6	1.0	0.7316836262719705	0.16310641524687758	0.6173913042941399	0.7036474164080271	3.8313518350877303	2.083299818000522	0.5437505792623977
1	1	undersample	0.8	500	5	63	0.3	1.0	0.7	0.7491942668483387	0.20115795416583182	0.6724137930454817	0.7142857142802866	5.13157872622681	2.3534481932437914	0.458620683319121
1	2	undersample	0.8	500	5	63	0.3	1.0	0.7	0.7304744284392758	0.1730895990823273	0.521739130389414	0.7424012157998299	3.1440063068718933	2.0253943036083877	0.6442080818163104
1	3	undersample	0.8	500	5	63	0.3	1.0	0.7	0.7422690630368707	0.16806108885324883	0.6434782608136106	0.6990881458913444	4.193150859701159	2.138427684530439	0.5099810891972852
1	1	undersample	0.8	500	5	63	0.3	1.0	1.0	0.7599373755371555	0.20425435922742524	0.7068965516631986	0.7135258358608395	6.007021102529569	2.4675751445566947	0.41078182386397527
1	2	undersample	0.8	500	5	63	0.3	1.0	1.0	0.7303819215012555	0.1704137365729776	0.521739130389414	0.7454407294776183	3.1945724584797257	2.0495781152380377	0.6415813414567821
1	3	undersample	0.8	500	5	63	0.3	1.0	1.0	0.7316836262719705	0.16310641524687758	0.6173913042941399	0.7036474164080271	3.8313518350877303	2.083299818000522	0.5437505792623977
1	1	undersample	0.8	500	10	31	0.1	0.6	0.7	0.7616733046850436	0.20937394470005738	0.6724137930454817	0.7294832826692289	5.535186026698331	2.4856643789842088	0.44906608588095026
1	2	undersample	0.8	500	10	31	0.1	0.6	0.7	0.7296022201665124	0.18373590291434186	0.521739130389414	0.7477203647359596	3.233296687502005	2.0680983986772	0.639625300807769
1	3	undersample	0.8	500	10	31	0.1	0.6	0.7	0.7540306594423154	0.17440202103704353	0.6782608695062382	0.7044072948274742	5.023691862425784	2.2945791106873665	0.45675155309833587
1	1	undersample	0.8	500	10	31	0.1	0.6	1.0	0.758240750445446	0.2124045942455038	0.6637931033910524	0.7272036474108876	5.263123826673816	2.433291621233461	0.4623283906546452
1	2	undersample	0.8	500	10	31	0.1	0.6	1.0	0.7249240121580547	0.1758275001733188	0.48695652169678644	0.7469604863165126	2.8018525855876484	1.9244287003396843	0.6868415141539421
1	3	undersample	0.8	500	10	31	0.1	0.6	1.0	0.7545394476014273	0.18015876968865677	0.6260869564672968	0.7112462006024982	4.124357240775537	2.168237910951396	0.5257153401435497
1	1	undersample	0.8	500	10	31	0.1	1.0	0.7	0.7616733046850436	0.20937394470005738	0.6724137930454817	0.7294832826692289	5.535186026698331	2.4856643789842088	0.44906608588095026
1	2	undersample	0.8	500	10	31	0.1	1.0	0.7	0.7296022201665124	0.18373590291434186	0.521739130389414	0.7477203647359596	3.233296687502005	2.0680983986772	0.639625300807769
1	3	undersample	0.8	500	10	31	0.1	1.0	0.7	0.7540306594423154	0.17440202103704353	0.6782608695062382	0.7044072948274742	5.023691862425784	2.2945791106873665	0.45675155309833587
1	1	undersample	0.8	500	10	31	0.1	1.0	1.0	0.758240750445446	0.2124045942455038	0.6637931033910524	0.7272036474108876	5.263123826673816	2.433291621233461	0.4623283906546452
1	2	undersample	0.8	500	10	31	0.1	1.0	1.0	0.7249240121580547	0.1758275001733188	0.48695652169678644	0.7469604863165126	2.8018525855876484	1.9244287003396843	0.6868415141539421
1	3	undersample	0.8	500	10	31	0.1	1.0	1.0	0.7545394476014273	0.18015876968865677	0.6260869564672968	0.7112462006024982	4.124357240775537	2.168237910951396	0.5257153401435497
1	1	undersample	0.8	500	10	31	0.3	0.6	0.7	0.7453817733990148	0.2001044429629908	0.655172413736623	0.7180851063775222	4.839622435113114	2.3240077247352184	0.4802043356683209
1	2	undersample	0.8	500	10	31	0.3	0.6	0.7	0.7416281221091583	0.19892134191832891	0.5391304347357279	0.7492401215748539	3.495254280779554	2.1499867387948	0.6151159632834328
1	3	undersample	0.8	500	10	31	0.3	0.6	0.7	0.7464054446940663	0.16810092732982526	0.6608695651599245	0.7013677811496857	4.576759782126728	2.212988088071288	0.4835272436508257
1	1	undersample	0.8	500	10	31	0.3	0.6	1.0	0.7536487265485798	0.20967873569030154	0.655172413736623	0.7180851063775222	4.839622435113114	2.3240077247352184	0.4802043356683209
1	2	undersample	0.8	500	10	31	0.3	0.6	1.0	0.7276067133606449	0.1805650876563801	0.4956521738699433	0.743920972638724	2.8549574202705412	1.9355437250050183	0.6779588664660463
1	3	undersample	0.8	500	10	31	0.3	0.6	1.0	0.753158451169552	0.17957517605828982	0.6782608695062382	0.6983282674718972	4.87997801574639	2.2483407422326063	0.46072762749709717
1	1	undersample	0.8	500	10	31	0.3	1.0	0.7	0.7453817733990148	0.2001044429629908	0.655172413736623	0.7180851063775222	4.839622435113114	2.3240077247352184	0.4802043356683209
1	2	undersample	0.8	500	10	31	0.3	1.0	0.7	0.7416281221091583	0.19892134191832891	0.5391304347357279	0.7492401215748539	3.495254280779554	2.1499867387948	0.6151159632834328
1	3	undersample	0.8	500	10	31	0.3	1.0	0.7	0.7464054446940663	0.16810092732982526	0.6608695651599245	0.7013677811496857	4.576759782126728	2.212988088071288	0.4835272436508257
1	1	undersample	0.8	500	10	31	0.3	1.0	1.0	0.7536487265485798	0.20967873569030154	0.655172413736623	0.7180851063775222	4.839622435113114	2.3240077247352184	0.4802043356683209
1	2	undersample	0.8	500	10	31	0.3	1.0	1.0	0.7276067133606449	0.1805650876563801	0.4956521738699433	0.743920972638724	2.8549574202705412	1.9355437250050183	0.6779588664660463
1	3	undersample	0.8	500	10	31	0.3	1.0	1.0	0.753158451169552	0.17957517605828982	0.6782608695062382	0.6983282674718972	4.87997801574639	2.2483407422326063	0.46072762749709717
1	1	undersample	0.8	500	10	63	0.1	0.6	0.7	0.7616733046850436	0.20937394470005738	0.6724137930454817	0.7294832826692289	5.535186026698331	2.4856643789842088	0.44906608588095026
1	2	undersample	0.8	500	10	63	0.1	0.6	0.7	0.7296022201665124	0.18373590291434186	0.521739130389414	0.7477203647359596	3.233296687502005	2.0680983986772	0.639625300807769
1	3	undersample	0.8	500	10	63	0.1	0.6	0.7	0.7540306594423154	0.17440202103704353	0.6782608695062382	0.7044072948274742	5.023691862425784	2.2945791106873665	0.45675155309833587
1	1	undersample	0.8	500	10	63	0.1	0.6	1.0	0.758240750445446	0.2124045942455038	0.6637931033910524	0.7272036474108876	5.263123826673816	2.433291621233461	0.4623283906546452
1	2	undersample	0.8	500	10	63	0.1	0.6	1.0	0.7249240121580547	0.1758275001733188	0.48695652169678644	0.7469604863165126	2.8018525855876484	1.9244287003396843	0.6868415141539421
1	3	undersample	0.8	500	10	63	0.1	0.6	1.0	0.7545394476014273	0.18015876968865677	0.6260869564672968	0.7112462006024982	4.124357240775537	2.168237910951396	0.5257153401435497
1	1	undersample	0.8	500	10	63	0.1	1.0	0.7	0.7616733046850436	0.20937394470005738	0.6724137930454817	0.7294832826692289	5.535186026698331	2.4856643789842088	0.44906608588095026
1	2	undersample	0.8	500	10	63	0.1	1.0	0.7	0.7296022201665124	0.18373590291434186	0.521739130389414	0.7477203647359596	3.233296687502005	2.0680983986772	0.639625300807769
1	3	undersample	0.8	500	10	63	0.1	1.0	0.7	0.7540306594423154	0.17440202103704353	0.6782608695062382	0.7044072948274742	5.023691862425784	2.2945791106873665	0.45675155309833587
1	1	undersample	0.8	500	10	63	0.1	1.0	1.0	0.758240750445446	0.2124045942455038	0.6637931033910524	0.7272036474108876	5.263123826673816	2.433291621233461	0.4623283906546452
1	2	undersample	0.8	500	10	63	0.1	1.0	1.0	0.7249240121580547	0.1758275001733188	0.48695652169678644	0.7469604863165126	2.8018525855876484	1.9244287003396843	0.6868415141539421
1	3	undersample	0.8	500	10	63	0.1	1.0	1.0	0.7545394476014273	0.18015876968865677	0.6260869564672968	0.7112462006024982	4.124357240775537	2.168237910951396	0.5257153401435497
1	1	undersample	0.8	500	10	63	0.3	0.6	0.7	0.7453817733990148	0.2001044429629908	0.655172413736623	0.7180851063775222	4.839622435113114	2.3240077247352184	0.4802043356683209
1	2	undersample	0.8	500	10	63	0.3	0.6	0.7	0.7416281221091583	0.19892134191832891	0.5391304347357279	0.7492401215748539	3.495254280779554	2.1499867387948	0.6151159632834328
1	3	undersample	0.8	500	10	63	0.3	0.6	0.7	0.7464054446940663	0.16810092732982526	0.6608695651599245	0.7013677811496857	4.576759782126728	2.212988088071288	0.4835272436508257
1	1	undersample	0.8	500	10	63	0.3	0.6	1.0	0.7536487265485798	0.20967873569030154	0.655172413736623	0.7180851063775222	4.839622435113114	2.3240077247352184	0.4802043356683209
1	2	undersample	0.8	500	10	63	0.3	0.6	1.0	0.7276067133606449	0.1805650876563801	0.4956521738699433	0.743920972638724	2.8549574202705412	1.9355437250050183	0.6779588664660463
1	3	undersample	0.8	500	10	63	0.3	0.6	1.0	0.753158451169552	0.17957517605828982	0.6782608695062382	0.6983282674718972	4.87997801574639	2.2483407422326063	0.46072762749709717
1	1	undersample	0.8	500	10	63	0.3	1.0	0.7	0.7453817733990148	0.2001044429629908	0.655172413736623	0.7180851063775222	4.839622435113114	2.3240077247352184	0.4802043356683209
1	2	undersample	0.8	500	10	63	0.3	1.0	0.7	0.7416281221091583	0.19892134191832891	0.5391304347357279	0.7492401215748539	3.495254280779554	2.1499867387948	0.6151159632834328
1	3	undersample	0.8	500	10	63	0.3	1.0	0.7	0.7464054446940663	0.16810092732982526	0.6608695651599245	0.7013677811496857	4.576759782126728	2.212988088071288	0.4835272436508257
1	1	undersample	0.8	500	10	63	0.3	1.0	1.0	0.7536487265485798	0.20967873569030154	0.655172413736623	0.7180851063775222	4.839622435113114	2.3240077247352184	0.4802043356683209
1	2	undersample	0.8	500	10	63	0.3	1.0	1.0	0.7276067133606449	0.1805650876563801	0.4956521738699433	0.743920972638724	2.8549574202705412	1.9355437250050183	0.6779588664660463
1	3	undersample	0.8	500	10	63	0.3	1.0	1.0	0.753158451169552	0.17957517605828982	0.6782608695062382	0.6983282674718972	4.87997801574639	2.2483407422326063	0.46072762749709717
1	1	undersample	1.0	100	3	31	0.1	0.6	0.7	0.7701957341997695	0.23954157947987983	0.6637931033910524	0.689969604857979	4.393916371525725	2.1410580781164903	0.48727782987682916
1	2	undersample	1.0	100	3	31	0.1	0.6	0.7	0.7596867979384169	0.19127791189483695	0.6347826086404538	0.7249240121525462	4.580504934761009	2.3076626590753255	0.5038009228540826
1	3	undersample	1.0	100	3	31	0.1	0.6	0.7	0.7828465706356547	0.2048191399404266	0.8173913042767487	0.6489361702078349	8.274169867827212	2.328326679160851	0.2813970021902111
1	1	undersample	1.0	100	3	31	0.1	0.6	1.0	0.7727439471753484	0.24499183051796494	0.6724137930454817	0.6800911854051666	4.363670294722065	2.101891980932686	0.48167982348214017
1	2	undersample	1.0	100	3	31	0.1	0.6	1.0	0.7641337386018237	0.1897948416615127	0.6521739129867675	0.7279635258303346	5.017457878637957	2.3973766422448533	0.477807019023958
1	3	undersample	1.0	100	3	31	0.1	0.6	1.0	0.7810955464516982	0.2001079696932512	0.7999999999304348	0.6466565349494935	7.320429773524729	2.2640859572009466	0.30928319156684014
1	1	undersample	1.0	100	3	31	0.1	1.0	0.7	0.7701957341997695	0.23954157947987983	0.6637931033910524	0.689969604857979	4.393916371525725	2.1410580781164903	0.48727782987682916
1	2	undersample	1.0	100	3	31	0.1	1.0	0.7	0.7596867979384169	0.19127791189483695	0.6347826086404538	0.7249240121525462	4.580504934761009	2.3076626590753255	0.5038009228540826
1	3	undersample	1.0	100	3	31	0.1	1.0	0.7	0.7828465706356547	0.2048191399404266	0.8173913042767487	0.6489361702078349	8.274169867827212	2.328326679160851	0.2813970021902111
1	1	undersample	1.0	100	3	31	0.1	1.0	1.0	0.7727439471753484	0.24499183051796494	0.6724137930454817	0.6800911854051666	4.363670294722065	2.101891980932686	0.48167982348214017
1	2	undersample	1.0	100	3	31	0.1	1.0	1.0	0.7641337386018237	0.1897948416615127	0.6521739129867675	0.7279635258303346	5.017457878637957	2.3973766422448533	0.477807019023958
1	3	undersample	1.0	100	3	31	0.1	1.0	1.0	0.7810955464516982	0.2001079696932512	0.7999999999304348	0.6466565349494935	7.320429773524729	2.2640859572009466	0.30928319156684014
1	1	undersample	1.0	100	3	31	0.3	0.6	0.7	0.74943664186144	0.21603807191440857	0.6982758620087693	0.6770516717273781	4.851831743826018	2.1621906021987605	0.4456441747865313
1	2	undersample	1.0	100	3	31	0.3	0.6	0.7	0.7342870358134002	0.16823407205105187	0.608695652120983	0.7051671732469212	3.720503867764469	2.064544976822792	0.5549100371875898
1	3	undersample	1.0	100	3	31	0.3	0.6	0.7	0.7465309898242367	0.16286955581530446	0.7217391303720228	0.6504559270467292	4.826630256463417	2.064801453007314	0.4277935733685013
1	1	undersample	1.0	100	3	31	0.3	0.6	1.0	0.7513952939943401	0.20172403808697364	0.7413793102809156	0.6648936170162243	5.687830455388973	2.2123699392294487	0.3889655114904172
1	2	undersample	1.0	100	3	31	0.3	0.6	1.0	0.7335271573939475	0.17058236758607942	0.6434782608136106	0.6990881458913444	4.193150859701159	2.138427684530439	0.5099810891972852
1	3	undersample	1.0	100	3	31	0.3	0.6	1.0	0.759713228492137	0.19893001040757474	0.7478260868914934	0.6428571428522579	5.337930830023142	2.093912984637978	0.39227052540311613
1	1	undersample	1.0	100	3	31	0.3	1.0	0.7	0.74943664186144	0.21603807191440857	0.6982758620087693	0.6770516717273781	4.851831743826018	2.1621906021987605	0.4456441747865313
1	2	undersample	1.0	100	3	31	0.3	1.0	0.7	0.7342870358134002	0.16823407205105187	0.608695652120983	0.7051671732469212	3.720503867764469	2.064544976822792	0.5549100371875898
1	3	undersample	1.0	100	3	31	0.3	1.0	0.7	0.7465309898242367	0.16286955581530446	0.7217391303720228	0.6504559270467292	4.826630256463417	2.064801453007314	0.4277935733685013
1	1	undersample	1.0	100	3	31	0.3	1.0	1.0	0.7513952939943401	0.20172403808697364	0.7413793102809156	0.6648936170162243	5.687830455388973	2.2123699392294487	0.3889655114904172
1	2	undersample	1.0	100	3	31	0.3	1.0	1.0	0.7335271573939475	0.17058236758607942	0.6434782608136106	0.6990881458913444	4.193150859701159	2.138427684530439	0.5099810891972852
1	3	undersample	1.0	100	3	31	0.3	1.0	1.0	0.759713228492137	0.19893001040757474	0.7478260868914934	0.6428571428522579	5.337930830023142	2.093912984637978	0.39227052540311613
1	1	undersample	1.0	100	3	63	0.1	0.6	0.7	0.7701957341997695	0.23954157947987983	0.6637931033910524	0.689969604857979	4.393916371525725	2.1410580781164903	0.48727782987682916
1	2	undersample	1.0	100	3	63	0.1	0.6	0.7	0.7596867979384169	0.19127791189483695	0.6347826086404538	0.7249240121525462	4.580504934761009	2.3076626590753255	0.5038009228540826
1	3	undersample	1.0	100	3	63	0.1	0.6	0.7	0.7828465706356547	0.2048191399404266	0.8173913042767487	0.6489361702078349	8.274169867827212	2.328326679160851	0.2813970021902111
1	1	undersample	1.0	100	3	63	0.1	0.6	1.0	0.7727439471753484	0.24499183051796494	0.6724137930454817	0.6800911854051666	4.363670294722065	2.101891980932686	0.48167982348214017
1	2	undersample	1.0	100	3	63	0.1	0.6	1.0	0.7641337386018237	0.1897948416615127	0.6521739129867675	0.7279635258303346	5.017457878637957	2.3973766422448533	0.477807019023958
1	3	undersample	1.0	100	3	63	0.1	0.6	1.0	0.7810955464516982	0.2001079696932512	0.7999999999304348	0.6466565349494935	7.320429773524729	2.2640859572009466	0.30928319156684014
1	1	undersample	1.0	100	3	63	0.1	1.0	0.7	0.7701957341997695	0.23954157947987983	0.6637931033910524	0.689969604857979	4.393916371525725	2.1410580781164903	0.48727782987682916
1	2	undersample	1.0	100	3	63	0.1	1.0	0.7	0.7596867979384169	0.19127791189483695	0.6347826086404538	0.7249240121525462	4.580504934761009	2.3076626590753255	0.5038009228540826
1	3	undersample	1.0	100	3	63	0.1	1.0	0.7	0.7828465706356547	0.2048191399404266	0.8173913042767487	0.6489361702078349	8.274169867827212	2.328326679160851	0.2813970021902111
1	1	undersample	1.0	100	3	63	0.1	1.0	1.0	0.7727439471753484	0.24499183051796494	0.6724137930454817	0.6800911854051666	4.363670294722065	2.101891980932686	0.48167982348214017
1	2	undersample	1.0	100	3	63	0.1	1.0	1.0	0.7641337386018237	0.1897948416615127	0.6521739129867675	0.7279635258303346	5.017457878637957	2.3973766422448533	0.477807019023958
1	3	undersample	1.0	100	3	63	0.1	1.0	1.0	0.7810955464516982	0.2001079696932512	0.7999999999304348	0.6466565349494935	7.320429773524729	2.2640859572009466	0.30928319156684014
1	1	undersample	1.0	100	3	63	0.3	0.6	0.7	0.74943664186144	0.21603807191440857	0.6982758620087693	0.6770516717273781	4.851831743826018	2.1621906021987605	0.4456441747865313
1	2	undersample	1.0	100	3	63	0.3	0.6	0.7	0.7342870358134002	0.16823407205105187	0.608695652120983	0.7051671732469212	3.720503867764469	2.064544976822792	0.5549100371875898
1	3	undersample	1.0	100	3	63	0.3	0.6	0.7	0.7465309898242367	0.16286955581530446	0.7217391303720228	0.6504559270467292	4.826630256463417	2.064801453007314	0.4277935733685013
1	1	undersample	1.0	100	3	63	0.3	0.6	1.0	0.7513952939943401	0.20172403808697364	0.7413793102809156	0.6648936170162243	5.687830455388973	2.2123699392294487	0.3889655114904172
1	2	undersample	1.0	100	3	63	0.3	0.6	1.0	0.7335271573939475	0.17058236758607942	0.6434782608136106	0.6990881458913444	4.193150859701159	2.138427684530439	0.5099810891972852
1	3	undersample	1.0	100	3	63	0.3	0.6	1.0	0.759713228492137	0.19893001040757474	0.7478260868914934	0.6428571428522579	5.337930830023142	2.093912984637978	0.39227052540311613
1	1	undersample	1.0	100	3	63	0.3	1.0	0.7	0.74943664186144	0.21603807191440857	0.6982758620087693	0.6770516717273781	4.851831743826018	2.1621906021987605	0.4456441747865313
1	2	undersample	1.0	100	3	63	0.3	1.0	0.7	0.7342870358134002	0.16823407205105187	0.608695652120983	0.7051671732469212	3.720503867764469	2.064544976822792	0.5549100371875898
1	3	undersample	1.0	100	3	63	0.3	1.0	0.7	0.7465309898242367	0.16286955581530446	0.7217391303720228	0.6504559270467292	4.826630256463417	2.064801453007314	0.4277935733685013
1	1	undersample	1.0	100	3	63	0.3	1.0	1.0	0.7513952939943401	0.20172403808697364	0.7413793102809156	0.6648936170162243	5.687830455388973	2.2123699392294487	0.3889655114904172
1	2	undersample	1.0	100	3	63	0.3	1.0	1.0	0.7335271573939475	0.17058236758607942	0.6434782608136106	0.6990881458913444	4.193150859701159	2.138427684530439	0.5099810891972852
1	3	undersample	1.0	100	3	63	0.3	1.0	1.0	0.759713228492137	0.19893001040757474	0.7478260868914934	0.6428571428522579	5.337930830023142	2.093912984637978	0.39227052540311613
1	1	undersample	1.0	100	5	31	0.1	0.6	0.7	0.7640577507598785	0.22348795465880328	0.7241379309720571	0.6823708206635078	5.639353830692035	2.279821739572288	0.4042700195137393
1	2	undersample	1.0	100	5	31	0.1	0.6	0.7	0.7549226906303688	0.19231101093105443	0.6347826086404538	0.7066869300858155	4.1876386204361	2.164181047862489	0.5168022368082769
1	3	undersample	1.0	100	5	31	0.1	0.6	0.7	0.7677216862693272	0.1723205715245048	0.7565217390646504	0.6648936170162243	6.1649657244499805	2.2575568682190963	0.36619129894203123
1	1	undersample	1.0	100	5	31	0.1	0.6	1.0	0.763985693323551	0.24165569077451424	0.7241379309720571	0.676291793307931	5.484154704962648	2.2370081871011056	0.4079039072758606
1	2	undersample	1.0	100	5	31	0.1	0.6	1.0	0.7473899828201401	0.1764305235365301	0.6434782608136106	0.7044072948274742	4.301084536918238	2.1769083870623733	0.5061300993658916
1	3	undersample	1.0	100	5	31	0.1	0.6	1.0	0.770800845777719	0.1776270133528838	0.7999999999304348	0.6512158054661762	7.46840924002664	2.293681851217129	0.30711784836858447
1	1	undersample	1.0	100	5	31	0.1	1.0	0.7	0.7640577507598785	0.22348795465880328	0.7241379309720571	0.6823708206635078	5.639353830692035	2.279821739572288	0.4042700195137393
1	2	undersample	1.0	100	5	31	0.1	1.0	0.7	0.7549226906303688	0.19231101093105443	0.6347826086404538	0.7066869300858155	4.1876386204361	2.164181047862489	0.5168022368082769
1	3	undersample	1.0	100	5	31	0.1	1.0	0.7	0.7677216862693272	0.1723205715245048	0.7565217390646504	0.6648936170162243	6.1649657244499805	2.2575568682190963	0.36619129894203123
1	1	undersample	1.0	100	5	31	0.1	1.0	1.0	0.763985693323551	0.24165569077451424	0.7241379309720571	0.676291793307931	5.484154704962648	2.2370081871011056	0.4079039072758606
1	2	undersample	1.0	100	5	31	0.1	1.0	1.0	0.7473899828201401	0.1764305235365301	0.6434782608136106	0.7044072948274742	4.301084536918238	2.1769083870623733	0.5061300993658916
1	3	undersample	1.0	100	5	31	0.1	1.0	1.0	0.770800845777719	0.1776270133528838	0.7999999999304348	0.6512158054661762	7.46840924002664	2.293681851217129	0.30711784836858447
1	1	undersample	1.0	100	5	31	0.3	0.6	0.7	0.7517228277958286	0.20356327445109876	0.7155172413176278	0.6618541033384359	4.922914351305141	2.1160014869964363	0.4298269859613357
1	2	undersample	1.0	100	5	31	0.3	0.6	0.7	0.7354169419849346	0.18096018472508768	0.608695652120983	0.6937689969552145	3.5241244932629345	1.987700873496973	0.5640268503725149
1	3	undersample	1.0	100	5	31	0.3	0.6	0.7	0.754427117748117	0.16589564983410288	0.7304347825451796	0.6534954407245176	5.110356341571034	2.1080090922681602	0.41249746598229375
1	1	undersample	1.0	100	5	31	0.3	0.6	1.0	0.7425649827062153	0.19026132490565031	0.6982758620087693	0.6626139817578829	4.545173577833844	2.069664430524871	0.45535431147593347
1	2	undersample	1.0	100	5	31	0.3	0.6	1.0	0.7390775736751685	0.1797192320726201	0.6608695651599245	0.689969604857979	4.336852523312127	2.1316282345184447	0.49151502839712874
1	3	undersample	1.0	100	5	31	0.3	0.6	1.0	0.7504757499669618	0.17087211572271332	0.7304347825451796	0.649696048627282	5.025540361032539	2.085145653742717	0.414909731828102
1	1	undersample	1.0	100	5	31	0.3	1.0	0.7	0.7517228277958286	0.20356327445109876	0.7155172413176278	0.6618541033384359	4.922914351305141	2.1160014869964363	0.4298269859613357
1	2	undersample	1.0	100	5	31	0.3	1.0	0.7	0.7354169419849346	0.18096018472508768	0.608695652120983	0.6937689969552145	3.5241244932629345	1.987700873496973	0.5640268503725149
1	3	undersample	1.0	100	5	31	0.3	1.0	0.7	0.754427117748117	0.16589564983410288	0.7304347825451796	0.6534954407245176	5.110356341571034	2.1080090922681602	0.41249746598229375
1	1	undersample	1.0	100	5	31	0.3	1.0	1.0	0.7425649827062153	0.19026132490565031	0.6982758620087693	0.6626139817578829	4.545173577833844	2.069664430524871	0.45535431147593347
1	2	undersample	1.0	100	5	31	0.3	1.0	1.0	0.7390775736751685	0.1797192320726201	0.6608695651599245	0.689969604857979	4.336852523312127	2.1316282345184447	0.49151502839712874
1	3	undersample	1.0	100	5	31	0.3	1.0	1.0	0.7504757499669618	0.17087211572271332	0.7304347825451796	0.649696048627282	5.025540361032539	2.085145653742717	0.414909731828102
1	1	undersample	1.0	100	5	63	0.1	0.6	0.7	0.7640577507598785	0.22348795465880328	0.7241379309720571	0.6823708206635078	5.639353830692035	2.279821739572288	0.4042700195137393
1	2	undersample	1.0	100	5	63	0.1	0.6	0.7	0.7549226906303688	0.19231101093105443	0.6347826086404538	0.7066869300858155	4.1876386204361	2.164181047862489	0.5168022368082769
1	3	undersample	1.0	100	5	63	0.1	0.6	0.7	0.7677216862693272	0.1723205715245048	0.7565217390646504	0.6648936170162243	6.1649657244499805	2.2575568682190963	0.36619129894203123
1	1	undersample	1.0	100	5	63	0.1	0.6	1.0	0.763985693323551	0.24165569077451424	0.7241379309720571	0.676291793307931	5.484154704962648	2.2370081871011056	0.4079039072758606
1	2	undersample	1.0	100	5	63	0.1	0.6	1.0	0.7473899828201401	0.1764305235365301	0.6434782608136106	0.7044072948274742	4.301084536918238	2.1769083870623733	0.5061300993658916
1	3	undersample	1.0	100	5	63	0.1	0.6	1.0	0.770800845777719	0.1776270133528838	0.7999999999304348	0.6512158054661762	7.46840924002664	2.293681851217129	0.30711784836858447
1	1	undersample	1.0	100	5	63	0.1	1.0	0.7	0.7640577507598785	0.22348795465880328	0.7241379309720571	0.6823708206635078	5.639353830692035	2.279821739572288	0.4042700195137393
1	2	undersample	1.0	100	5	63	0.1	1.0	0.7	0.7549226906303688	0.19231101093105443	0.6347826086404538	0.7066869300858155	4.1876386204361	2.164181047862489	0.5168022368082769
1	3	undersample	1.0	100	5	63	0.1	1.0	0.7	0.7677216862693272	0.1723205715245048	0.7565217390646504	0.6648936170162243	6.1649657244499805	2.2575568682190963	0.36619129894203123
1	1	undersample	1.0	100	5	63	0.1	1.0	1.0	0.763985693323551	0.24165569077451424	0.7241379309720571	0.676291793307931	5.484154704962648	2.2370081871011056	0.4079039072758606
1	2	undersample	1.0	100	5	63	0.1	1.0	1.0	0.7473899828201401	0.1764305235365301	0.6434782608136106	0.7044072948274742	4.301084536918238	2.1769083870623733	0.5061300993658916
1	3	undersample	1.0	100	5	63	0.1	1.0	1.0	0.770800845777719	0.1776270133528838	0.7999999999304348	0.6512158054661762	7.46840924002664	2.293681851217129	0.30711784836858447
1	1	undersample	1.0	100	5	63	0.3	0.6	0.7	0.7517228277958286	0.20356327445109876	0.7155172413176278	0.6618541033384359	4.922914351305141	2.1160014869964363	0.4298269859613357
1	2	undersample	1.0	100	5	63	0.3	0.6	0.7	0.7354169419849346	0.18096018472508768	0.608695652120983	0.6937689969552145	3.5241244932629345	1.987700873496973	0.5640268503725149
1	3	undersample	1.0	100	5	63	0.3	0.6	0.7	0.754427117748117	0.16589564983410288	0.7304347825451796	0.6534954407245176	5.110356341571034	2.1080090922681602	0.41249746598229375
1	1	undersample	1.0	100	5	63	0.3	0.6	1.0	0.7425649827062153	0.19026132490565031	0.6982758620087693	0.6626139817578829	4.545173577833844	2.069664430524871	0.45535431147593347
1	2	undersample	1.0	100	5	63	0.3	0.6	1.0	0.7390775736751685	0.1797192320726201	0.6608695651599245	0.689969604857979	4.336852523312127	2.1316282345184447	0.49151502839712874
1	3	undersample	1.0	100	5	63	0.3	0.6	1.0	0.7504757499669618	0.17087211572271332	0.7304347825451796	0.649696048627282	5.025540361032539	2.085145653742717	0.414909731828102
1	1	undersample	1.0	100	5	63	0.3	1.0	0.7	0.7517228277958286	0.20356327445109876	0.7155172413176278	0.6618541033384359	4.922914351305141	2.1160014869964363	0.4298269859613357
1	2	undersample	1.0	100	5	63	0.3	1.0	0.7	0.7354169419849346	0.18096018472508768	0.608695652120983	0.6937689969552145	3.5241244932629345	1.987700873496973	0.5640268503725149
1	3	undersample	1.0	100	5	63	0.3	1.0	0.7	0.754427117748117	0.16589564983410288	0.7304347825451796	0.6534954407245176	5.110356341571034	2.1080090922681602	0.41249746598229375
1	1	undersample	1.0	100	5	63	0.3	1.0	1.0	0.7425649827062153	0.19026132490565031	0.6982758620087693	0.6626139817578829	4.545173577833844	2.069664430524871	0.45535431147593347
1	2	undersample	1.0	100	5	63	0.3	1.0	1.0	0.7390775736751685	0.1797192320726201	0.6608695651599245	0.689969604857979	4.336852523312127	2.1316282345184447	0.49151502839712874
1	3	undersample	1.0	100	5	63	0.3	1.0	1.0	0.7504757499669618	0.17087211572271332	0.7304347825451796	0.649696048627282	5.025540361032539	2.085145653742717	0.414909731828102
1	1	undersample	1.0	100	10	31	0.1	0.6	0.7	0.7632978723404255	0.23980552254258322	0.6724137930454817	0.6747720364690367	4.258730782723027	2.0675152439845847	0.48547684906142635
1	2	undersample	1.0	100	10	31	0.1	0.6	0.7	0.7460288093035549	0.18003514568516799	0.6434782608136106	0.7112462006024982	4.4456994335438855	2.228466741811157	0.5012634638634897
1	3	undersample	1.0	100	10	31	0.1	0.6	0.7	0.7766750363420114	0.18654773394692256	0.7913043477572779	0.6580547112412003	7.296851516059378	2.3141255359543504	0.31714027041563886
1	1	undersample	1.0	100	10	31	0.1	0.6	1.0	0.76205324389477	0.224877460565852	0.7327586206264863	0.6671732522745656	5.496390999216523	2.2016217254712913	0.4005576879121608
1	2	undersample	1.0	100	10	31	0.1	0.6	1.0	0.7481961147086031	0.17398497754276185	0.6608695651599245	0.7082066869247098	4.729700659287924	2.264854994606587	0.4788579892179823
1	3	undersample	1.0	100	10	31	0.1	0.6	1.0	0.7663208669221621	0.17944280753261788	0.8173913042767487	0.6344984802383398	7.770517406527201	2.2363553575542108	0.2878000476481152
1	1	undersample	1.0	100	10	31	0.1	1.0	0.7	0.7632978723404255	0.23980552254258322	0.6724137930454817	0.6747720364690367	4.258730782723027	2.0675152439845847	0.48547684906142635
1	2	undersample	1.0	100	10	31	0.1	1.0	0.7	0.7460288093035549	0.18003514568516799	0.6434782608136106	0.7112462006024982	4.4456994335438855	2.228466741811157	0.5012634638634897
1	3	undersample	1.0	100	10	31	0.1	1.0	0.7	0.7766750363420114	0.18654773394692256	0.7913043477572779	0.6580547112412003	7.296851516059378	2.3141255359543504	0.31714027041563886
1	1	undersample	1.0	100	10	31	0.1	1.0	1.0	0.76205324389477	0.224877460565852	0.7327586206264863	0.6671732522745656	5.496390999216523	2.2016217254712913	0.4005576879121608
1	2	undersample	1.0	100	10	31	0.1	1.0	1.0	0.7481961147086031	0.17398497754276185	0.6608695651599245	0.7082066869247098	4.729700659287924	2.264854994606587	0.4788579892179823
1	3	undersample	1.0	100	10	31	0.1	1.0	1.0	0.7663208669221621	0.17944280753261788	0.8173913042767487	0.6344984802383398	7.770517406527201	2.2363553575542108	0.2878000476481152
1	1	undersample	1.0	100	10	31	0.3	0.6	0.7	0.7558432030185515	0.20783799727972385	0.7499999999353448	0.6656534954356714	5.972727022589736	2.2431817508629783	0.3755707707135557
1	2	undersample	1.0	100	10	31	0.3	0.6	0.7	0.7405973305140744	0.17375279589300666	0.6347826086404538	0.6854103343412963	3.786864367068783	2.0178113198130676	0.5328448780715924
1	3	undersample	1.0	100	10	31	0.3	0.6	0.7	0.758411523721422	0.17755281355404529	0.7130434781988658	0.6557750759828589	4.733828174667721	2.071446335620066	0.4375837507932328
1	1	undersample	1.0	100	10	31	0.3	0.6	1.0	0.7482116654438737	0.21056215006234008	0.6982758620087693	0.6603343464995416	4.4991369403312635	2.0557740656285883	0.4569263056229304
1	2	undersample	1.0	100	10	31	0.3	0.6	1.0	0.732344390114973	0.17674082351714382	0.608695652120983	0.6884498480190848	3.437398252256856	1.9537645182102978	0.5683846736564647
1	3	undersample	1.0	100	10	31	0.3	0.6	1.0	0.7748182899431744	0.1972510274172216	0.7999999999304348	0.6512158054661762	7.46840924002664	2.293681851217129	0.30711784836858447
1	1	undersample	1.0	100	10	31	0.3	1.0	0.7	0.7558432030185515	0.20783799727972385	0.7499999999353448	0.6656534954356714	5.972727022589736	2.2431817508629783	0.3755707707135557
1	2	undersample	1.0	100	10	31	0.3	1.0	0.7	0.7405973305140744	0.17375279589300666	0.6347826086404538	0.6854103343412963	3.786864367068783	2.0178113198130676	0.5328448780715924
1	3	undersample	1.0	100	10	31	0.3	1.0	0.7	0.758411523721422	0.17755281355404529	0.7130434781988658	0.6557750759828589	4.733828174667721	2.071446335620066	0.4375837507932328
1	1	undersample	1.0	100	10	31	0.3	1.0	1.0	0.7482116654438737	0.21056215006234008	0.6982758620087693	0.6603343464995416	4.4991369403312635	2.0557740656285883	0.4569263056229304
1	2	undersample	1.0	100	10	31	0.3	1.0	1.0	0.732344390114973	0.17674082351714382	0.608695652120983	0.6884498480190848	3.437398252256856	1.9537645182102978	0.5683846736564647
1	3	undersample	1.0	100	10	31	0.3	1.0	1.0	0.7748182899431744	0.1972510274172216	0.7999999999304348	0.6512158054661762	7.46840924002664	2.293681851217129	0.30711784836858447
1	1	undersample	1.0	100	10	63	0.1	0.6	0.7	0.7632978723404255	0.23980552254258322	0.6724137930454817	0.6747720364690367	4.258730782723027	2.0675152439845847	0.48547684906142635
1	2	undersample	1.0	100	10	63	0.1	0.6	0.7	0.7460288093035549	0.18003514568516799	0.6434782608136106	0.7112462006024982	4.4456994335438855	2.228466741811157	0.5012634638634897
1	3	undersample	1.0	100	10	63	0.1	0.6	0.7	0.7766750363420114	0.18654773394692256	0.7913043477572779	0.6580547112412003	7.296851516059378	2.3141255359543504	0.31714027041563886
1	1	undersample	1.0	100	10	63	0.1	0.6	1.0	0.76205324389477	0.224877460565852	0.7327586206264863	0.6671732522745656	5.496390999216523	2.2016217254712913	0.4005576879121608
1	2	undersample	1.0	100	10	63	0.1	0.6	1.0	0.7481961147086031	0.17398497754276185	0.6608695651599245	0.7082066869247098	4.729700659287924	2.264854994606587	0.4788579892179823
1	3	undersample	1.0	100	10	63	0.1	0.6	1.0	0.7663208669221621	0.17944280753261788	0.8173913042767487	0.6344984802383398	7.770517406527201	2.2363553575542108	0.2878000476481152
1	1	undersample	1.0	100	10	63	0.1	1.0	0.7	0.7632978723404255	0.23980552254258322	0.6724137930454817	0.6747720364690367	4.258730782723027	2.0675152439845847	0.48547684906142635
1	2	undersample	1.0	100	10	63	0.1	1.0	0.7	0.7460288093035549	0.18003514568516799	0.6434782608136106	0.7112462006024982	4.4456994335438855	2.228466741811157	0.5012634638634897
1	3	undersample	1.0	100	10	63	0.1	1.0	0.7	0.7766750363420114	0.18654773394692256	0.7913043477572779	0.6580547112412003	7.296851516059378	2.3141255359543504	0.31714027041563886
1	1	undersample	1.0	100	10	63	0.1	1.0	1.0	0.76205324389477	0.224877460565852	0.7327586206264863	0.6671732522745656	5.496390999216523	2.2016217254712913	0.4005576879121608
1	2	undersample	1.0	100	10	63	0.1	1.0	1.0	0.7481961147086031	0.17398497754276185	0.6608695651599245	0.7082066869247098	4.729700659287924	2.264854994606587	0.4788579892179823
1	3	undersample	1.0	100	10	63	0.1	1.0	1.0	0.7663208669221621	0.17944280753261788	0.8173913042767487	0.6344984802383398	7.770517406527201	2.2363553575542108	0.2878000476481152
1	1	undersample	1.0	100	10	63	0.3	0.6	0.7	0.7558432030185515	0.20783799727972385	0.7499999999353448	0.6656534954356714	5.972727022589736	2.2431817508629783	0.3755707707135557
1	2	undersample	1.0	100	10	63	0.3	0.6	0.7	0.7405973305140744	0.17375279589300666	0.6347826086404538	0.6854103343412963	3.786864367068783	2.0178113198130676	0.5328448780715924
1	3	undersample	1.0	100	10	63	0.3	0.6	0.7	0.758411523721422	0.17755281355404529	0.7130434781988658	0.6557750759828589	4.733828174667721	2.071446335620066	0.4375837507932328
1	1	undersample	1.0	100	10	63	0.3	0.6	1.0	0.7482116654438737	0.21056215006234008	0.6982758620087693	0.6603343464995416	4.4991369403312635	2.0557740656285883	0.4569263056229304
1	2	undersample	1.0	100	10	63	0.3	0.6	1.0	0.732344390114973	0.17674082351714382	0.608695652120983	0.6884498480190848	3.437398252256856	1.9537645182102978	0.5683846736564647
1	3	undersample	1.0	100	10	63	0.3	0.6	1.0	0.7748182899431744	0.1972510274172216	0.7999999999304348	0.6512158054661762	7.46840924002664	2.293681851217129	0.30711784836858447
1	1	undersample	1.0	100	10	63	0.3	1.0	0.7	0.7558432030185515	0.20783799727972385	0.7499999999353448	0.6656534954356714	5.972727022589736	2.2431817508629783	0.3755707707135557
1	2	undersample	1.0	100	10	63	0.3	1.0	0.7	0.7405973305140744	0.17375279589300666	0.6347826086404538	0.6854103343412963	3.786864367068783	2.0178113198130676	0.5328448780715924
1	3	undersample	1.0	100	10	63	0.3	1.0	0.7	0.758411523721422	0.17755281355404529	0.7130434781988658	0.6557750759828589	4.733828174667721	2.071446335620066	0.4375837507932328
1	1	undersample	1.0	100	10	63	0.3	1.0	1.0	0.7482116654438737	0.21056215006234008	0.6982758620087693	0.6603343464995416	4.4991369403312635	2.0557740656285883	0.4569263056229304
1	2	undersample	1.0	100	10	63	0.3	1.0	1.0	0.732344390114973	0.17674082351714382	0.608695652120983	0.6884498480190848	3.437398252256856	1.9537645182102978	0.5683846736564647
1	3	undersample	1.0	100	10	63	0.3	1.0	1.0	0.7748182899431744	0.1972510274172216	0.7999999999304348	0.6512158054661762	7.46840924002664	2.293681851217129	0.30711784836858447
1	1	undersample	1.0	300	3	31	0.1	0.6	0.7	0.7453686720469553	0.21555461026652784	0.7155172413176278	0.6686930091134599	5.076452401099716	2.1596804154545013	0.425431028216107
1	2	undersample	1.0	300	3	31	0.1	0.6	0.7	0.7370159904850007	0.17696817569318074	0.5913043477746692	0.7104863221830511	3.5505666822079145	2.0424054981073425	0.5752336585695692
1	3	undersample	1.0	300	3	31	0.1	0.6	0.7	0.7624752213558873	0.18709174655220248	0.7304347825451796	0.6504559270467292	5.042356051092016	2.089678578947161	0.41442502420491345
1	1	undersample	1.0	300	3	31	0.1	0.6	1.0	0.746665705900849	0.20327183748321864	0.6896551723543402	0.6527355623050705	4.17699961147292	1.9859653843983462	0.47545260410690976
1	2	undersample	1.0	300	3	31	0.1	0.6	1.0	0.7363948724725783	0.18311266994899547	0.6521739129867675	0.7044072948274742	4.468187481219634	2.2063260679686216	0.4937854627990026
1	3	undersample	1.0	300	3	31	0.1	0.6	1.0	0.7586427910664728	0.18257335024725882	0.7565217390646504	0.6337386018188926	5.376259428562355	2.06552402782924	0.3841935087978037
1	1	undersample	1.0	300	3	31	0.1	1.0	0.7	0.7453686720469553	0.21555461026652784	0.7155172413176278	0.6686930091134599	5.076452401099716	2.1596804154545013	0.425431028216107
1	2	undersample	1.0	300	3	31	0.1	1.0	0.7	0.7370159904850007	0.17696817569318074	0.5913043477746692	0.7104863221830511	3.5505666822079145	2.0424054981073425	0.5752336585695692
1	3	undersample	1.0	300	3	31	0.1	1.0	0.7	0.7624752213558873	0.18709174655220248	0.7304347825451796	0.6504559270467292	5.042356051092016	2.089678578947161	0.41442502420491345
1	1	undersample	1.0	300	3	31	0.1	1.0	1.0	0.746665705900849	0.20327183748321864	0.6896551723543402	0.6527355623050705	4.17699961147292	1.9859653843983462	0.47545260410690976
1	2	undersample	1.0	300	3	31	0.1	1.0	1.0	0.7363948724725783	0.18311266994899547	0.6521739129867675	0.7044072948274742	4.468187481219634	2.2063260679686216	0.4937854627990026
1	3	undersample	1.0	300	3	31	0.1	1.0	1.0	0.7586427910664728	0.18257335024725882	0.7565217390646504	0.6337386018188926	5.376259428562355	2.06552402782924	0.3841935087978037
1	1	undersample	1.0	300	3	31	0.3	0.6	0.7	0.7426894455507809	0.20491859056882916	0.6982758620087693	0.6626139817578829	4.545173577833844	2.069664430524871	0.45535431147593347
1	2	undersample	1.0	300	3	31	0.3	0.6	0.7	0.7250363420113651	0.1599371745117852	0.6260869564672968	0.6922492401163204	3.766408130058263	2.03439606894871	0.5401422153507188
1	3	undersample	1.0	300	3	31	0.3	0.6	0.7	0.7293180917140214	0.1591027657841646	0.6782608695062382	0.6375379939161282	3.707972004372931	1.871260544302916	0.5046587474275313
1	1	undersample	1.0	300	3	31	0.3	0.6	1.0	0.7395058170003145	0.2006884738076876	0.7241379309720571	0.6413373860133638	4.693855763829596	2.018994683424383	0.43013563647268527
1	2	undersample	1.0	300	3	31	0.3	0.6	1.0	0.7246200607902735	0.17414516508557648	0.5826086956015123	0.689969604857979	3.10641329144428	1.8791985751675762	0.6049415733827671
1	3	undersample	1.0	300	3	31	0.3	0.6	1.0	0.7447072816175498	0.17259848470589112	0.7304347825451796	0.6451367781105993	4.926158552494467	2.0583557745786196	0.41784195603585295
1	1	undersample	1.0	300	3	31	0.3	1.0	0.7	0.7426894455507809	0.20491859056882916	0.6982758620087693	0.6626139817578829	4.545173577833844	2.069664430524871	0.45535431147593347
1	2	undersample	1.0	300	3	31	0.3	1.0	0.7	0.7250363420113651	0.1599371745117852	0.6260869564672968	0.6922492401163204	3.766408130058263	2.03439606894871	0.5401422153507188
1	3	undersample	1.0	300	3	31	0.3	1.0	0.7	0.7293180917140214	0.1591027657841646	0.6782608695062382	0.6375379939161282	3.707972004372931	1.871260544302916	0.5046587474275313
1	1	undersample	1.0	300	3	31	0.3	1.0	1.0	0.7395058170003145	0.2006884738076876	0.7241379309720571	0.6413373860133638	4.693855763829596	2.018994683424383	0.43013563647268527
1	2	undersample	1.0	300	3	31	0.3	1.0	1.0	0.7246200607902735	0.17414516508557648	0.5826086956015123	0.689969604857979	3.10641329144428	1.8791985751675762	0.6049415733827671
1	3	undersample	1.0	300	3	31	0.3	1.0	1.0	0.7447072816175498	0.17259848470589112	0.7304347825451796	0.6451367781105993	4.926158552494467	2.0583557745786196	0.41784195603585295
1	1	undersample	1.0	300	3	63	0.1	0.6	0.7	0.7453686720469553	0.21555461026652784	0.7155172413176278	0.6686930091134599	5.076452401099716	2.1596804154545013	0.425431028216107
1	2	undersample	1.0	300	3	63	0.1	0.6	0.7	0.7370159904850007	0.17696817569318074	0.5913043477746692	0.7104863221830511	3.5505666822079145	2.0424054981073425	0.5752336585695692
1	3	undersample	1.0	300	3	63	0.1	0.6	0.7	0.7624752213558873	0.18709174655220248	0.7304347825451796	0.6504559270467292	5.042356051092016	2.089678578947161	0.41442502420491345
1	1	undersample	1.0	300	3	63	0.1	0.6	1.0	0.746665705900849	0.20327183748321864	0.6896551723543402	0.6527355623050705	4.17699961147292	1.9859653843983462	0.47545260410690976
1	2	undersample	1.0	300	3	63	0.1	0.6	1.0	0.7363948724725783	0.18311266994899547	0.6521739129867675	0.7044072948274742	4.468187481219634	2.2063260679686216	0.4937854627990026
1	3	undersample	1.0	300	3	63	0.1	0.6	1.0	0.7586427910664728	0.18257335024725882	0.7565217390646504	0.6337386018188926	5.376259428562355	2.06552402782924	0.3841935087978037
1	1	undersample	1.0	300	3	63	0.1	1.0	0.7	0.7453686720469553	0.21555461026652784	0.7155172413176278	0.6686930091134599	5.076452401099716	2.1596804154545013	0.425431028216107
1	2	undersample	1.0	300	3	63	0.1	1.0	0.7	0.7370159904850007	0.17696817569318074	0.5913043477746692	0.7104863221830511	3.5505666822079145	2.0424054981073425	0.5752336585695692
1	3	undersample	1.0	300	3	63	0.1	1.0	0.7	0.7624752213558873	0.18709174655220248	0.7304347825451796	0.6504559270467292	5.042356051092016	2.089678578947161	0.41442502420491345
1	1	undersample	1.0	300	3	63	0.1	1.0	1.0	0.746665705900849	0.20327183748321864	0.6896551723543402	0.6527355623050705	4.17699961147292	1.9859653843983462	0.47545260410690976
1	2	undersample	1.0	300	3	63	0.1	1.0	1.0	0.7363948724725783	0.18311266994899547	0.6521739129867675	0.7044072948274742	4.468187481219634	2.2063260679686216	0.4937854627990026
1	3	undersample	1.0	300	3	63	0.1	1.0	1.0	0.7586427910664728	0.18257335024725882	0.7565217390646504	0.6337386018188926	5.376259428562355	2.06552402782924	0.3841935087978037
1	1	undersample	1.0	300	3	63	0.3	0.6	0.7	0.7426894455507809	0.20491859056882916	0.6982758620087693	0.6626139817578829	4.545173577833844	2.069664430524871	0.45535431147593347
1	2	undersample	1.0	300	3	63	0.3	0.6	0.7	0.7250363420113651	0.1599371745117852	0.6260869564672968	0.6922492401163204	3.766408130058263	2.03439606894871	0.5401422153507188
1	3	undersample	1.0	300	3	63	0.3	0.6	0.7	0.7293180917140214	0.1591027657841646	0.6782608695062382	0.6375379939161282	3.707972004372931	1.871260544302916	0.5046587474275313
1	1	undersample	1.0	300	3	63	0.3	0.6	1.0	0.7395058170003145	0.2006884738076876	0.7241379309720571	0.6413373860133638	4.693855763829596	2.018994683424383	0.43013563647268527
1	2	undersample	1.0	300	3	63	0.3	0.6	1.0	0.7246200607902735	0.17414516508557648	0.5826086956015123	0.689969604857979	3.10641329144428	1.8791985751675762	0.6049415733827671
1	3	undersample	1.0	300	3	63	0.3	0.6	1.0	0.7447072816175498	0.17259848470589112	0.7304347825451796	0.6451367781105993	4.926158552494467	2.0583557745786196	0.41784195603585295
1	1	undersample	1.0	300	3	63	0.3	1.0	0.7	0.7426894455507809	0.20491859056882916	0.6982758620087693	0.6626139817578829	4.545173577833844	2.069664430524871	0.45535431147593347
1	2	undersample	1.0	300	3	63	0.3	1.0	0.7	0.7250363420113651	0.1599371745117852	0.6260869564672968	0.6922492401163204	3.766408130058263	2.03439606894871	0.5401422153507188
1	3	undersample	1.0	300	3	63	0.3	1.0	0.7	0.7293180917140214	0.1591027657841646	0.6782608695062382	0.6375379939161282	3.707972004372931	1.871260544302916	0.5046587474275313
1	1	undersample	1.0	300	3	63	0.3	1.0	1.0	0.7395058170003145	0.2006884738076876	0.7241379309720571	0.6413373860133638	4.693855763829596	2.018994683424383	0.43013563647268527
1	2	undersample	1.0	300	3	63	0.3	1.0	1.0	0.7246200607902735	0.17414516508557648	0.5826086956015123	0.689969604857979	3.10641329144428	1.8791985751675762	0.6049415733827671
1	3	undersample	1.0	300	3	63	0.3	1.0	1.0	0.7447072816175498	0.17259848470589112	0.7304347825451796	0.6451367781105993	4.926158552494467	2.0583557745786196	0.41784195603585295
1	1	undersample	1.0	300	5	31	0.1	0.6	0.7	0.7504454459700242	0.21167069850964135	0.7241379309720571	0.6626139817578829	5.155405204846348	2.146318668692459	0.41632394193200495
1	2	undersample	1.0	300	5	31	0.1	0.6	0.7	0.7348751156336726	0.1712827886517196	0.6347826086404538	0.689969604857979	3.8681137694357313	2.0474850147348223	0.5293238767256748
1	3	undersample	1.0	300	5	31	0.1	0.6	0.7	0.7472512224131096	0.165289457188846	0.7304347825451796	0.6504559270467292	5.042356051092016	2.089678578947161	0.41442502420491345
1	1	undersample	1.0	300	5	31	0.1	0.6	1.0	0.7435868881668588	0.1960668248017045	0.7068965516631986	0.6618541033384359	4.720555012000666	2.0905074931772023	0.44285204613803514
1	2	undersample	1.0	300	5	31	0.1	0.6	1.0	0.7321395533236421	0.16744772338494948	0.6521739129867675	0.6952887537941088	4.278366417968663	2.1403013498986017	0.5002613376278174
1	3	undersample	1.0	300	5	31	0.1	0.6	1.0	0.7452887537993921	0.1666376750079957	0.7043478260257089	0.6428571428522579	4.288235146158369	1.9721738576241419	0.45990337458722835
1	1	undersample	1.0	300	5	31	0.1	1.0	0.7	0.7504454459700242	0.21167069850964135	0.7241379309720571	0.6626139817578829	5.155405204846348	2.146318668692459	0.41632394193200495
1	2	undersample	1.0	300	5	31	0.1	1.0	0.7	0.7348751156336726	0.1712827886517196	0.6347826086404538	0.689969604857979	3.8681137694357313	2.0474850147348223	0.5293238767256748
1	3	undersample	1.0	300	5	31	0.1	1.0	0.7	0.7472512224131096	0.165289457188846	0.7304347825451796	0.6504559270467292	5.042356051092016	2.089678578947161	0.41442502420491345
1	1	undersample	1.0	300	5	31	0.1	1.0	1.0	0.7435868881668588	0.1960668248017045	0.7068965516631986	0.6618541033384359	4.720555012000666	2.0905074931772023	0.44285204613803514
1	2	undersample	1.0	300	5	31	0.1	1.0	1.0	0.7321395533236421	0.16744772338494948	0.6521739129867675	0.6952887537941088	4.278366417968663	2.1403013498986017	0.5002613376278174
1	3	undersample	1.0	300	5	31	0.1	1.0	1.0	0.7452887537993921	0.1666376750079957	0.7043478260257089	0.6428571428522579	4.288235146158369	1.9721738576241419	0.45990337458722835
1	1	undersample	1.0	300	5	31	0.3	0.6	0.7	0.740501519756839	0.20129903146070974	0.6896551723543402	0.6595744680800945	4.305555401559772	2.0258620092513517	0.4705227960745527
1	2	undersample	1.0	300	5	31	0.3	0.6	0.7	0.7297938416809833	0.17211882237557397	0.6782608695062382	0.689969604857979	4.691573741544824	2.187723714374193	0.4663091295114314
1	3	undersample	1.0	300	5	31	0.3	0.6	0.7	0.7424078234439012	0.17349280612724063	0.7130434781988658	0.6451367781105993	4.5174224599021535	2.009347303755319	0.444799501577857
1	1	undersample	1.0	300	5	31	0.3	0.6	1.0	0.7320576983544702	0.1805035307879875	0.7241379309720571	0.6542553191439647	4.96730750509108	2.0944296474347923	0.42164283077202286
1	2	undersample	1.0	300	5	31	0.3	0.6	1.0	0.7261398176291793	0.16267184466257445	0.6260869564672968	0.6785714285662723	3.5348835979929607	1.9478260261568672	0.5510297402477324
1	3	undersample	1.0	300	5	31	0.3	0.6	1.0	0.7302894145632352	0.1671896923802371	0.7304347825451796	0.6299392097216571	4.612571873385335	1.9738237122002107	0.42792258207693373
1	1	undersample	1.0	300	5	31	0.3	1.0	0.7	0.740501519756839	0.20129903146070974	0.6896551723543402	0.6595744680800945	4.305555401559772	2.0258620092513517	0.4705227960745527
1	2	undersample	1.0	300	5	31	0.3	1.0	0.7	0.7297938416809833	0.17211882237557397	0.6782608695062382	0.689969604857979	4.691573741544824	2.187723714374193	0.4663091295114314
1	3	undersample	1.0	300	5	31	0.3	1.0	0.7	0.7424078234439012	0.17349280612724063	0.7130434781988658	0.6451367781105993	4.5174224599021535	2.009347303755319	0.444799501577857
1	1	undersample	1.0	300	5	31	0.3	1.0	1.0	0.7320576983544702	0.1805035307879875	0.7241379309720571	0.6542553191439647	4.96730750509108	2.0944296474347923	0.42164283077202286
1	2	undersample	1.0	300	5	31	0.3	1.0	1.0	0.7261398176291793	0.16267184466257445	0.6260869564672968	0.6785714285662723	3.5348835979929607	1.9478260261568672	0.5510297402477324
1	3	undersample	1.0	300	5	31	0.3	1.0	1.0	0.7302894145632352	0.1671896923802371	0.7304347825451796	0.6299392097216571	4.612571873385335	1.9738237122002107	0.42792258207693373
1	1	undersample	1.0	300	5	63	0.1	0.6	0.7	0.7504454459700242	0.21167069850964135	0.7241379309720571	0.6626139817578829	5.155405204846348	2.146318668692459	0.41632394193200495
1	2	undersample	1.0	300	5	63	0.1	0.6	0.7	0.7348751156336726	0.1712827886517196	0.6347826086404538	0.689969604857979	3.8681137694357313	2.0474850147348223	0.5293238767256748
1	3	undersample	1.0	300	5	63	0.1	0.6	0.7	0.7472512224131096	0.165289457188846	0.7304347825451796	0.6504559270467292	5.042356051092016	2.089678578947161	0.41442502420491345
1	1	undersample	1.0	300	5	63	0.1	0.6	1.0	0.7435868881668588	0.1960668248017045	0.7068965516631986	0.6618541033384359	4.720555012000666	2.0905074931772023	0.44285204613803514
1	2	undersample	1.0	300	5	63	0.1	0.6	1.0	0.7321395533236421	0.16744772338494948	0.6521739129867675	0.6952887537941088	4.278366417968663	2.1403013498986017	0.5002613376278174
1	3	undersample	1.0	300	5	63	0.1	0.6	1.0	0.7452887537993921	0.1666376750079957	0.7043478260257089	0.6428571428522579	4.288235146158369	1.9721738576241419	0.45990337458722835
1	1	undersample	1.0	300	5	63	0.1	1.0	0.7	0.7504454459700242	0.21167069850964135	0.7241379309720571	0.6626139817578829	5.155405204846348	2.146318668692459	0.41632394193200495
1	2	undersample	1.0	300	5	63	0.1	1.0	0.7	0.7348751156336726	0.1712827886517196	0.6347826086404538	0.689969604857979	3.8681137694357313	2.0474850147348223	0.5293238767256748
1	3	undersample	1.0	300	5	63	0.1	1.0	0.7	0.7472512224131096	0.165289457188846	0.7304347825451796	0.6504559270467292	5.042356051092016	2.089678578947161	0.41442502420491345
1	1	undersample	1.0	300	5	63	0.1	1.0	1.0	0.7435868881668588	0.1960668248017045	0.7068965516631986	0.6618541033384359	4.720555012000666	2.0905074931772023	0.44285204613803514
1	2	undersample	1.0	300	5	63	0.1	1.0	1.0	0.7321395533236421	0.16744772338494948	0.6521739129867675	0.6952887537941088	4.278366417968663	2.1403013498986017	0.5002613376278174
1	3	undersample	1.0	300	5	63	0.1	1.0	1.0	0.7452887537993921	0.1666376750079957	0.7043478260257089	0.6428571428522579	4.288235146158369	1.9721738576241419	0.45990337458722835
1	1	undersample	1.0	300	5	63	0.3	0.6	0.7	0.740501519756839	0.20129903146070974	0.6896551723543402	0.6595744680800945	4.305555401559772	2.0258620092513517	0.4705227960745527
1	2	undersample	1.0	300	5	63	0.3	0.6	0.7	0.7297938416809833	0.17211882237557397	0.6782608695062382	0.689969604857979	4.691573741544824	2.187723714374193	0.4663091295114314
1	3	undersample	1.0	300	5	63	0.3	0.6	0.7	0.7424078234439012	0.17349280612724063	0.7130434781988658	0.6451367781105993	4.5174224599021535	2.009347303755319	0.444799501577857
1	1	undersample	1.0	300	5	63	0.3	0.6	1.0	0.7320576983544702	0.1805035307879875	0.7241379309720571	0.6542553191439647	4.96730750509108	2.0944296474347923	0.42164283077202286
1	2	undersample	1.0	300	5	63	0.3	0.6	1.0	0.7261398176291793	0.16267184466257445	0.6260869564672968	0.6785714285662723	3.5348835979929607	1.9478260261568672	0.5510297402477324
1	3	undersample	1.0	300	5	63	0.3	0.6	1.0	0.7302894145632352	0.1671896923802371	0.7304347825451796	0.6299392097216571	4.612571873385335	1.9738237122002107	0.42792258207693373
1	1	undersample	1.0	300	5	63	0.3	1.0	0.7	0.740501519756839	0.20129903146070974	0.6896551723543402	0.6595744680800945	4.305555401559772	2.0258620092513517	0.4705227960745527
1	2	undersample	1.0	300	5	63	0.3	1.0	0.7	0.7297938416809833	0.17211882237557397	0.6782608695062382	0.689969604857979	4.691573741544824	2.187723714374193	0.4663091295114314
1	3	undersample	1.0	300	5	63	0.3	1.0	0.7	0.7424078234439012	0.17349280612724063	0.7130434781988658	0.6451367781105993	4.5174224599021535	2.009347303755319	0.444799501577857
1	1	undersample	1.0	300	5	63	0.3	1.0	1.0	0.7320576983544702	0.1805035307879875	0.7241379309720571	0.6542553191439647	4.96730750509108	2.0944296474347923	0.42164283077202286
1	2	undersample	1.0	300	5	63	0.3	1.0	1.0	0.7261398176291793	0.16267184466257445	0.6260869564672968	0.6785714285662723	3.5348835979929607	1.9478260261568672	0.5510297402477324
1	3	undersample	1.0	300	5	63	0.3	1.0	1.0	0.7302894145632352	0.1671896923802371	0.7304347825451796	0.6299392097216571	4.612571873385335	1.9738237122002107	0.42792258207693373
1	1	undersample	1.0	300	10	31	0.1	0.6	0.7	0.75168352373965	0.2171400611924686	0.6982758620087693	0.6686930091134599	4.671035210533748	2.1076399235158387	0.45121472688805786
1	2	undersample	1.0	300	10	31	0.1	0.6	0.7	0.7325492269063036	0.162823049413153	0.6260869564672968	0.7006079027302387	3.918309377243219	2.0911939268431468	0.5336980024612914
1	3	undersample	1.0	300	10	31	0.1	0.6	0.7	0.7609752874322717	0.179165971283175	0.7391304347183365	0.6527355623050705	5.325674483088308	2.128436814147067	0.3996558121697408
1	1	undersample	1.0	300	10	31	0.1	0.6	1.0	0.7496659155224819	0.21326356861916565	0.7155172413176278	0.656534954402306	4.807723070935963	2.0832315534181283	0.4333093804704804
1	2	undersample	1.0	300	10	31	0.1	0.6	1.0	0.7339962997224792	0.16210589222941335	0.6521739129867675	0.6990881458913444	4.356060434858667	2.167325355943013	0.49754252604916577
1	3	undersample	1.0	300	10	31	0.1	0.6	1.0	0.7576780758556891	0.1729729518162703	0.7565217390646504	0.6443768996911522	5.630036407961082	2.1273132064101077	0.37785069153400913
1	1	undersample	1.0	300	10	31	0.1	1.0	0.7	0.75168352373965	0.2171400611924686	0.6982758620087693	0.6686930091134599	4.671035210533748	2.1076399235158387	0.45121472688805786
1	2	undersample	1.0	300	10	31	0.1	1.0	0.7	0.7325492269063036	0.162823049413153	0.6260869564672968	0.7006079027302387	3.918309377243219	2.0911939268431468	0.5336980024612914
1	3	undersample	1.0	300	10	31	0.1	1.0	0.7	0.7609752874322717	0.179165971283175	0.7391304347183365	0.6527355623050705	5.325674483088308	2.128436814147067	0.3996558121697408
1	1	undersample	1.0	300	10	31	0.1	1.0	1.0	0.7496659155224819	0.21326356861916565	0.7155172413176278	0.656534954402306	4.807723070935963	2.0832315534181283	0.4333093804704804
1	2	undersample	1.0	300	10	31	0.1	1.0	1.0	0.7339962997224792	0.16210589222941335	0.6521739129867675	0.6990881458913444	4.356060434858667	2.167325355943013	0.49754252604916577
1	3	undersample	1.0	300	10	31	0.1	1.0	1.0	0.7576780758556891	0.1729729518162703	0.7565217390646504	0.6443768996911522	5.630036407961082	2.1273132064101077	0.37785069153400913
1	1	undersample	1.0	300	10	31	0.3	0.6	0.7	0.7381498270621528	0.1962672059088325	0.6896551723543402	0.6648936170162243	4.409170914788045	2.0580185481204176	0.46675861376256955
1	2	undersample	1.0	300	10	31	0.3	0.6	0.7	0.7356217787762653	0.16912544523998546	0.6521739129867675	0.6914893616968733	4.202586046747747	2.1139429597450228	0.5030100262563518
1	3	undersample	1.0	300	10	31	0.3	0.6	0.7	0.7543346108100965	0.17562827604830517	0.7130434781988658	0.6542553191439647	4.702097729233091	2.062341077265508	0.4386002054833721
1	1	undersample	1.0	300	10	31	0.3	0.6	1.0	0.7412744995283513	0.2010206996856817	0.6896551723543402	0.6550151975634118	4.219285216453994	1.9990885032978252	0.47379789669328476
1	2	undersample	1.0	300	10	31	0.3	0.6	1.0	0.7282740848420775	0.17255464821781386	0.6173913042941399	0.7006079027302387	3.7760727695331404	2.062149566748103	0.5461095839109932
1	3	undersample	1.0	300	10	31	0.3	0.6	1.0	0.7611801242236025	0.18793260359021113	0.7739130434109641	0.6436170212717051	6.181974485766447	2.171576836965674	0.351275596517881
1	1	undersample	1.0	300	10	31	0.3	1.0	0.7	0.7381498270621528	0.1962672059088325	0.6896551723543402	0.6648936170162243	4.409170914788045	2.0580185481204176	0.46675861376256955
1	2	undersample	1.0	300	10	31	0.3	1.0	0.7	0.7356217787762653	0.16912544523998546	0.6521739129867675	0.6914893616968733	4.202586046747747	2.1139429597450228	0.5030100262563518
1	3	undersample	1.0	300	10	31	0.3	1.0	0.7	0.7543346108100965	0.17562827604830517	0.7130434781988658	0.6542553191439647	4.702097729233091	2.062341077265508	0.4386002054833721
1	1	undersample	1.0	300	10	31	0.3	1.0	1.0	0.7412744995283513	0.2010206996856817	0.6896551723543402	0.6550151975634118	4.219285216453994	1.9990885032978252	0.47379789669328476
1	2	undersample	1.0	300	10	31	0.3	1.0	1.0	0.7282740848420775	0.17255464821781386	0.6173913042941399	0.7006079027302387	3.7760727695331404	2.062149566748103	0.5461095839109932
1	3	undersample	1.0	300	10	31	0.3	1.0	1.0	0.7611801242236025	0.18793260359021113	0.7739130434109641	0.6436170212717051	6.181974485766447	2.171576836965674	0.351275596517881
1	1	undersample	1.0	300	10	63	0.1	0.6	0.7	0.75168352373965	0.2171400611924686	0.6982758620087693	0.6686930091134599	4.671035210533748	2.1076399235158387	0.45121472688805786
1	2	undersample	1.0	300	10	63	0.1	0.6	0.7	0.7325492269063036	0.162823049413153	0.6260869564672968	0.7006079027302387	3.918309377243219	2.0911939268431468	0.5336980024612914
1	3	undersample	1.0	300	10	63	0.1	0.6	0.7	0.7609752874322717	0.179165971283175	0.7391304347183365	0.6527355623050705	5.325674483088308	2.128436814147067	0.3996558121697408
1	1	undersample	1.0	300	10	63	0.1	0.6	1.0	0.7496659155224819	0.21326356861916565	0.7155172413176278	0.656534954402306	4.807723070935963	2.0832315534181283	0.4333093804704804
1	2	undersample	1.0	300	10	63	0.1	0.6	1.0	0.7339962997224792	0.16210589222941335	0.6521739129867675	0.6990881458913444	4.356060434858667	2.167325355943013	0.49754252604916577
1	3	undersample	1.0	300	10	63	0.1	0.6	1.0	0.7576780758556891	0.1729729518162703	0.7565217390646504	0.6443768996911522	5.630036407961082	2.1273132064101077	0.37785069153400913
1	1	undersample	1.0	300	10	63	0.1	1.0	0.7	0.75168352373965	0.2171400611924686	0.6982758620087693	0.6686930091134599	4.671035210533748	2.1076399235158387	0.45121472688805786
1	2	undersample	1.0	300	10	63	0.1	1.0	0.7	0.7325492269063036	0.162823049413153	0.6260869564672968	0.7006079027302387	3.918309377243219	2.0911939268431468	0.5336980024612914
1	3	undersample	1.0	300	10	63	0.1	1.0	0.7	0.7609752874322717	0.179165971283175	0.7391304347183365	0.6527355623050705	5.325674483088308	2.128436814147067	0.3996558121697408
1	1	undersample	1.0	300	10	63	0.1	1.0	1.0	0.7496659155224819	0.21326356861916565	0.7155172413176278	0.656534954402306	4.807723070935963	2.0832315534181283	0.4333093804704804
1	2	undersample	1.0	300	10	63	0.1	1.0	1.0	0.7339962997224792	0.16210589222941335	0.6521739129867675	0.6990881458913444	4.356060434858667	2.167325355943013	0.49754252604916577
1	3	undersample	1.0	300	10	63	0.1	1.0	1.0	0.7576780758556891	0.1729729518162703	0.7565217390646504	0.6443768996911522	5.630036407961082	2.1273132064101077	0.37785069153400913
1	1	undersample	1.0	300	10	63	0.3	0.6	0.7	0.7381498270621528	0.1962672059088325	0.6896551723543402	0.6648936170162243	4.409170914788045	2.0580185481204176	0.46675861376256955
1	2	undersample	1.0	300	10	63	0.3	0.6	0.7	0.7356217787762653	0.16912544523998546	0.6521739129867675	0.6914893616968733	4.202586046747747	2.1139429597450228	0.5030100262563518
1	3	undersample	1.0	300	10	63	0.3	0.6	0.7	0.7543346108100965	0.17562827604830517	0.7130434781988658	0.6542553191439647	4.702097729233091	2.062341077265508	0.4386002054833721
1	1	undersample	1.0	300	10	63	0.3	0.6	1.0	0.7412744995283513	0.2010206996856817	0.6896551723543402	0.6550151975634118	4.219285216453994	1.9990885032978252	0.47379789669328476
1	2	undersample	1.0	300	10	63	0.3	0.6	1.0	0.7282740848420775	0.17255464821781386	0.6173913042941399	0.7006079027302387	3.7760727695331404	2.062149566748103	0.5461095839109932
1	3	undersample	1.0	300	10	63	0.3	0.6	1.0	0.7611801242236025	0.18793260359021113	0.7739130434109641	0.6436170212717051	6.181974485766447	2.171576836965674	0.351275596517881
1	1	undersample	1.0	300	10	63	0.3	1.0	0.7	0.7381498270621528	0.1962672059088325	0.6896551723543402	0.6648936170162243	4.409170914788045	2.0580185481204176	0.46675861376256955
1	2	undersample	1.0	300	10	63	0.3	1.0	0.7	0.7356217787762653	0.16912544523998546	0.6521739129867675	0.6914893616968733	4.202586046747747	2.1139429597450228	0.5030100262563518
1	3	undersample	1.0	300	10	63	0.3	1.0	0.7	0.7543346108100965	0.17562827604830517	0.7130434781988658	0.6542553191439647	4.702097729233091	2.062341077265508	0.4386002054833721
1	1	undersample	1.0	300	10	63	0.3	1.0	1.0	0.7412744995283513	0.2010206996856817	0.6896551723543402	0.6550151975634118	4.219285216453994	1.9990885032978252	0.47379789669328476
1	2	undersample	1.0	300	10	63	0.3	1.0	1.0	0.7282740848420775	0.17255464821781386	0.6173913042941399	0.7006079027302387	3.7760727695331404	2.062149566748103	0.5461095839109932
1	3	undersample	1.0	300	10	63	0.3	1.0	1.0	0.7611801242236025	0.18793260359021113	0.7739130434109641	0.6436170212717051	6.181974485766447	2.171576836965674	0.351275596517881
1	1	undersample	1.0	500	3	31	0.1	0.6	0.7	0.7406194319253747	0.20573637085459648	0.7241379309720571	0.6542553191439647	4.96730750509108	2.0944296474347923	0.42164283077202286
1	2	undersample	1.0	500	3	31	0.1	0.6	0.7	0.7315911193339502	0.16579368052407575	0.6173913042941399	0.7013677811496857	3.789787041525653	2.0673967664876507	0.5455179158978571
1	3	undersample	1.0	500	3	31	0.1	0.6	0.7	0.7546055239857274	0.18705172888702556	0.7391304347183365	0.6534954407245176	5.3435670432592755	2.1331044386046862	0.39919109611618947
1	1	undersample	1.0	500	3	31	0.1	0.6	1.0	0.7419950738916256	0.20582475986442958	0.6982758620087693	0.6428571428522579	4.165714143840235	1.9551723588529857	0.4693486518000573
1	2	undersample	1.0	500	3	31	0.1	0.6	1.0	0.7282080084577773	0.18099008550886275	0.6260869564672968	0.6892097264385318	3.7131971129701467	2.0144997755165317	0.5425243199042519
1	3	undersample	1.0	500	3	31	0.1	0.6	1.0	0.7531452358926919	0.18742097546321293	0.7217391303720228	0.6291793313022099	4.400870751932208	1.9463292416877938	0.4422600224795395
1	1	undersample	1.0	500	3	31	0.1	1.0	0.7	0.7406194319253747	0.20573637085459648	0.7241379309720571	0.6542553191439647	4.96730750509108	2.0944296474347923	0.42164283077202286
1	2	undersample	1.0	500	3	31	0.1	1.0	0.7	0.7315911193339502	0.16579368052407575	0.6173913042941399	0.7013677811496857	3.789787041525653	2.0673967664876507	0.5455179158978571
1	3	undersample	1.0	500	3	31	0.1	1.0	0.7	0.7546055239857274	0.18705172888702556	0.7391304347183365	0.6534954407245176	5.3435670432592755	2.1331044386046862	0.39919109611618947
1	1	undersample	1.0	500	3	31	0.1	1.0	1.0	0.7419950738916256	0.20582475986442958	0.6982758620087693	0.6428571428522579	4.165714143840235	1.9551723588529857	0.4693486518000573
1	2	undersample	1.0	500	3	31	0.1	1.0	1.0	0.7282080084577773	0.18099008550886275	0.6260869564672968	0.6892097264385318	3.7131971129701467	2.0144997755165317	0.5425243199042519
1	3	undersample	1.0	500	3	31	0.1	1.0	1.0	0.7531452358926919	0.18742097546321293	0.7217391303720228	0.6291793313022099	4.400870751932208	1.9463292416877938	0.4422600224795395
1	1	undersample	1.0	500	3	31	0.3	0.6	0.7	0.7379729588093492	0.19818569079243192	0.6896551723543402	0.6489361702078349	4.107743966911747	1.9644722531452572	0.4782362844159277
1	2	undersample	1.0	500	3	31	0.3	0.6	0.7	0.72105854367649	0.15605214220298325	0.6347826086404538	0.6785714285662723	3.6693120400939083	1.974879165409046	0.5382150951286723
1	3	undersample	1.0	500	3	31	0.3	0.6	0.7	0.7314127130963395	0.161279413342071	0.6782608695062382	0.6451367781105993	3.832513329080567	1.911330362108718	0.49871459266186546
1	1	undersample	1.0	500	3	31	0.3	0.6	1.0	0.7384577088355517	0.19741431614070185	0.7327586206264863	0.6352583586577868	4.775537463494923	2.008979829778165	0.420681399189054
1	2	undersample	1.0	500	3	31	0.3	0.6	1.0	0.7238535747323906	0.1770559312955741	0.5999999999478262	0.6838905775024021	3.245192196216428	1.8980768628357383	0.5848888804172478
1	3	undersample	1.0	500	3	31	0.3	0.6	1.0	0.7370820668693009	0.17432292144480097	0.7217391303720228	0.6344984802383398	4.5026635650147515	1.974654198691484	0.43855245348724586
1	1	undersample	1.0	500	3	31	0.3	1.0	0.7	0.7379729588093492	0.19818569079243192	0.6896551723543402	0.6489361702078349	4.107743966911747	1.9644722531452572	0.4782362844159277
1	2	undersample	1.0	500	3	31	0.3	1.0	0.7	0.72105854367649	0.15605214220298325	0.6347826086404538	0.6785714285662723	3.6693120400939083	1.974879165409046	0.5382150951286723
1	3	undersample	1.0	500	3	31	0.3	1.0	0.7	0.7314127130963395	0.161279413342071	0.6782608695062382	0.6451367781105993	3.832513329080567	1.911330362108718	0.49871459266186546
1	1	undersample	1.0	500	3	31	0.3	1.0	1.0	0.7384577088355517	0.19741431614070185	0.7327586206264863	0.6352583586577868	4.775537463494923	2.008979829778165	0.420681399189054
1	2	undersample	1.0	500	3	31	0.3	1.0	1.0	0.7238535747323906	0.1770559312955741	0.5999999999478262	0.6838905775024021	3.245192196216428	1.8980768628357383	0.5848888804172478
1	3	undersample	1.0	500	3	31	0.3	1.0	1.0	0.7370820668693009	0.17432292144480097	0.7217391303720228	0.6344984802383398	4.5026635650147515	1.974654198691484	0.43855245348724586
1	1	undersample	1.0	500	3	63	0.1	0.6	0.7	0.7406194319253747	0.20573637085459648	0.7241379309720571	0.6542553191439647	4.96730750509108	2.0944296474347923	0.42164283077202286
1	2	undersample	1.0	500	3	63	0.1	0.6	0.7	0.7315911193339502	0.16579368052407575	0.6173913042941399	0.7013677811496857	3.789787041525653	2.0673967664876507	0.5455179158978571
1	3	undersample	1.0	500	3	63	0.1	0.6	0.7	0.7546055239857274	0.18705172888702556	0.7391304347183365	0.6534954407245176	5.3435670432592755	2.1331044386046862	0.39919109611618947
1	1	undersample	1.0	500	3	63	0.1	0.6	1.0	0.7419950738916256	0.20582475986442958	0.6982758620087693	0.6428571428522579	4.165714143840235	1.9551723588529857	0.4693486518000573
1	2	undersample	1.0	500	3	63	0.1	0.6	1.0	0.7282080084577773	0.18099008550886275	0.6260869564672968	0.6892097264385318	3.7131971129701467	2.0144997755165317	0.5425243199042519
1	3	undersample	1.0	500	3	63	0.1	0.6	1.0	0.7531452358926919	0.18742097546321293	0.7217391303720228	0.6291793313022099	4.400870751932208	1.9463292416877938	0.4422600224795395
1	1	undersample	1.0	500	3	63	0.1	1.0	0.7	0.7406194319253747	0.20573637085459648	0.7241379309720571	0.6542553191439647	4.96730750509108	2.0944296474347923	0.42164283077202286
1	2	undersample	1.0	500	3	63	0.1	1.0	0.7	0.7315911193339502	0.16579368052407575	0.6173913042941399	0.7013677811496857	3.789787041525653	2.0673967664876507	0.5455179158978571
1	3	undersample	1.0	500	3	63	0.1	1.0	0.7	0.7546055239857274	0.18705172888702556	0.7391304347183365	0.6534954407245176	5.3435670432592755	2.1331044386046862	0.39919109611618947
1	1	undersample	1.0	500	3	63	0.1	1.0	1.0	0.7419950738916256	0.20582475986442958	0.6982758620087693	0.6428571428522579	4.165714143840235	1.9551723588529857	0.4693486518000573
1	2	undersample	1.0	500	3	63	0.1	1.0	1.0	0.7282080084577773	0.18099008550886275	0.6260869564672968	0.6892097264385318	3.7131971129701467	2.0144997755165317	0.5425243199042519
1	3	undersample	1.0	500	3	63	0.1	1.0	1.0	0.7531452358926919	0.18742097546321293	0.7217391303720228	0.6291793313022099	4.400870751932208	1.9463292416877938	0.4422600224795395
1	1	undersample	1.0	500	3	63	0.3	0.6	0.7	0.7379729588093492	0.19818569079243192	0.6896551723543402	0.6489361702078349	4.107743966911747	1.9644722531452572	0.4782362844159277
1	2	undersample	1.0	500	3	63	0.3	0.6	0.7	0.72105854367649	0.15605214220298325	0.6347826086404538	0.6785714285662723	3.6693120400939083	1.974879165409046	0.5382150951286723
1	3	undersample	1.0	500	3	63	0.3	0.6	0.7	0.7314127130963395	0.161279413342071	0.6782608695062382	0.6451367781105993	3.832513329080567	1.911330362108718	0.49871459266186546
1	1	undersample	1.0	500	3	63	0.3	0.6	1.0	0.7384577088355517	0.19741431614070185	0.7327586206264863	0.6352583586577868	4.775537463494923	2.008979829778165	0.420681399189054
1	2	undersample	1.0	500	3	63	0.3	0.6	1.0	0.7238535747323906	0.1770559312955741	0.5999999999478262	0.6838905775024021	3.245192196216428	1.8980768628357383	0.5848888804172478
1	3	undersample	1.0	500	3	63	0.3	0.6	1.0	0.7370820668693009	0.17432292144480097	0.7217391303720228	0.6344984802383398	4.5026635650147515	1.974654198691484	0.43855245348724586
1	1	undersample	1.0	500	3	63	0.3	1.0	0.7	0.7379729588093492	0.19818569079243192	0.6896551723543402	0.6489361702078349	4.107743966911747	1.9644722531452572	0.4782362844159277
1	2	undersample	1.0	500	3	63	0.3	1.0	0.7	0.72105854367649	0.15605214220298325	0.6347826086404538	0.6785714285662723	3.6693120400939083	1.974879165409046	0.5382150951286723
1	3	undersample	1.0	500	3	63	0.3	1.0	0.7	0.7314127130963395	0.161279413342071	0.6782608695062382	0.6451367781105993	3.832513329080567	1.911330362108718	0.49871459266186546
1	1	undersample	1.0	500	3	63	0.3	1.0	1.0	0.7384577088355517	0.19741431614070185	0.7327586206264863	0.6352583586577868	4.775537463494923	2.008979829778165	0.420681399189054
1	2	undersample	1.0	500	3	63	0.3	1.0	1.0	0.7238535747323906	0.1770559312955741	0.5999999999478262	0.6838905775024021	3.245192196216428	1.8980768628357383	0.5848888804172478
1	3	undersample	1.0	500	3	63	0.3	1.0	1.0	0.7370820668693009	0.17432292144480097	0.7217391303720228	0.6344984802383398	4.5026635650147515	1.974654198691484	0.43855245348724586
1	1	undersample	1.0	500	5	31	0.1	0.6	0.7	0.7459320301855152	0.20241287798444632	0.7413793102809156	0.6534954407245176	5.406432536708163	2.139594614382978	0.39574979356376033
1	2	undersample	1.0	500	5	31	0.1	0.6	0.7	0.7281551473503369	0.16228290832663728	0.6347826086404538	0.6869300911801905	3.813684558150476	2.027606520081571	0.5316660177390378
1	3	undersample	1.0	500	5	31	0.1	0.6	0.7	0.7435509448922955	0.16235356341574475	0.7043478260257089	0.6481762917883878	4.38908636548885	2.00199074015261	0.4561292555105071
1	1	undersample	1.0	500	5	31	0.1	0.6	1.0	0.7369838067288543	0.194181276716701	0.7155172413176278	0.6451367781105993	4.57251297681193	2.0163183362446278	0.4409650231163096
1	2	undersample	1.0	500	5	31	0.1	0.6	1.0	0.7264173384432404	0.16689924216809374	0.6260869564672968	0.6937689969552145	3.793409750378099	2.0444923270254582	0.5389589903615292
1	3	undersample	1.0	500	5	31	0.1	0.6	1.0	0.7407757367516851	0.1702179671014455	0.7304347825451796	0.6360182370772339	4.734864131644842	2.0067894517898615	0.4238325216195977
1	1	undersample	1.0	500	5	31	0.1	1.0	0.7	0.7459320301855152	0.20241287798444632	0.7413793102809156	0.6534954407245176	5.406432536708163	2.139594614382978	0.39574979356376033
1	2	undersample	1.0	500	5	31	0.1	1.0	0.7	0.7281551473503369	0.16228290832663728	0.6347826086404538	0.6869300911801905	3.813684558150476	2.027606520081571	0.5316660177390378
1	3	undersample	1.0	500	5	31	0.1	1.0	0.7	0.7435509448922955	0.16235356341574475	0.7043478260257089	0.6481762917883878	4.38908636548885	2.00199074015261	0.4561292555105071
1	1	undersample	1.0	500	5	31	0.1	1.0	1.0	0.7369838067288543	0.194181276716701	0.7155172413176278	0.6451367781105993	4.57251297681193	2.0163183362446278	0.4409650231163096
1	2	undersample	1.0	500	5	31	0.1	1.0	1.0	0.7264173384432404	0.16689924216809374	0.6260869564672968	0.6937689969552145	3.793409750378099	2.0444923270254582	0.5389589903615292
1	3	undersample	1.0	500	5	31	0.1	1.0	1.0	0.7407757367516851	0.1702179671014455	0.7304347825451796	0.6360182370772339	4.734864131644842	2.0067894517898615	0.4238325216195977
1	1	undersample	1.0	500	5	31	0.3	0.6	0.7	0.7357260769311391	0.19834344133085743	0.7068965516631986	0.6572948328217532	4.625668279401737	2.062695864368368	0.4459238521916805
1	2	undersample	1.0	500	5	31	0.3	0.6	0.7	0.7295890048896524	0.173367323274404	0.6608695651599245	0.6998480243107915	4.543719390064668	2.2017830854673073	0.4845772485080283
1	3	undersample	1.0	500	5	31	0.3	0.6	0.7	0.740518038852914	0.1721263968749884	0.6782608695062382	0.6481762917883878	3.8838361902719063	1.9278429349617727	0.4963759545143028
1	1	undersample	1.0	500	5	31	0.3	0.6	1.0	0.73009904622157	0.17743338968680486	0.7155172413176278	0.6527355623050705	4.727604096553715	2.060439086313284	0.4358315537756732
1	2	undersample	1.0	500	5	31	0.3	0.6	1.0	0.726569314127131	0.1642363256175131	0.6347826086404538	0.6869300911801905	3.813684558150476	2.027606520081571	0.5316660177390378
1	3	undersample	1.0	500	5	31	0.3	0.6	1.0	0.7291727236685609	0.16367418288220223	0.7043478260257089	0.6299392097216571	4.055380951779424	1.9033300081930602	0.4693344448452138
1	1	undersample	1.0	500	5	31	0.3	1.0	0.7	0.7357260769311391	0.19834344133085743	0.7068965516631986	0.6572948328217532	4.625668279401737	2.062695864368368	0.4459238521916805
1	2	undersample	1.0	500	5	31	0.3	1.0	0.7	0.7295890048896524	0.173367323274404	0.6608695651599245	0.6998480243107915	4.543719390064668	2.2017830854673073	0.4845772485080283
1	3	undersample	1.0	500	5	31	0.3	1.0	0.7	0.740518038852914	0.1721263968749884	0.6782608695062382	0.6481762917883878	3.8838361902719063	1.9278429349617727	0.4963759545143028
1	1	undersample	1.0	500	5	31	0.3	1.0	1.0	0.73009904622157	0.17743338968680486	0.7155172413176278	0.6527355623050705	4.727604096553715	2.060439086313284	0.4358315537756732
1	2	undersample	1.0	500	5	31	0.3	1.0	1.0	0.726569314127131	0.1642363256175131	0.6347826086404538	0.6869300911801905	3.813684558150476	2.027606520081571	0.5316660177390378
1	3	undersample	1.0	500	5	31	0.3	1.0	1.0	0.7291727236685609	0.16367418288220223	0.7043478260257089	0.6299392097216571	4.055380951779424	1.9033300081930602	0.4693344448452138
1	1	undersample	1.0	500	5	63	0.1	0.6	0.7	0.7459320301855152	0.20241287798444632	0.7413793102809156	0.6534954407245176	5.406432536708163	2.139594614382978	0.39574979356376033
1	2	undersample	1.0	500	5	63	0.1	0.6	0.7	0.7281551473503369	0.16228290832663728	0.6347826086404538	0.6869300911801905	3.813684558150476	2.027606520081571	0.5316660177390378
1	3	undersample	1.0	500	5	63	0.1	0.6	0.7	0.7435509448922955	0.16235356341574475	0.7043478260257089	0.6481762917883878	4.38908636548885	2.00199074015261	0.4561292555105071
1	1	undersample	1.0	500	5	63	0.1	0.6	1.0	0.7369838067288543	0.194181276716701	0.7155172413176278	0.6451367781105993	4.57251297681193	2.0163183362446278	0.4409650231163096
1	2	undersample	1.0	500	5	63	0.1	0.6	1.0	0.7264173384432404	0.16689924216809374	0.6260869564672968	0.6937689969552145	3.793409750378099	2.0444923270254582	0.5389589903615292
1	3	undersample	1.0	500	5	63	0.1	0.6	1.0	0.7407757367516851	0.1702179671014455	0.7304347825451796	0.6360182370772339	4.734864131644842	2.0067894517898615	0.4238325216195977
1	1	undersample	1.0	500	5	63	0.1	1.0	0.7	0.7459320301855152	0.20241287798444632	0.7413793102809156	0.6534954407245176	5.406432536708163	2.139594614382978	0.39574979356376033
1	2	undersample	1.0	500	5	63	0.1	1.0	0.7	0.7281551473503369	0.16228290832663728	0.6347826086404538	0.6869300911801905	3.813684558150476	2.027606520081571	0.5316660177390378
1	3	undersample	1.0	500	5	63	0.1	1.0	0.7	0.7435509448922955	0.16235356341574475	0.7043478260257089	0.6481762917883878	4.38908636548885	2.00199074015261	0.4561292555105071
1	1	undersample	1.0	500	5	63	0.1	1.0	1.0	0.7369838067288543	0.194181276716701	0.7155172413176278	0.6451367781105993	4.57251297681193	2.0163183362446278	0.4409650231163096
1	2	undersample	1.0	500	5	63	0.1	1.0	1.0	0.7264173384432404	0.16689924216809374	0.6260869564672968	0.6937689969552145	3.793409750378099	2.0444923270254582	0.5389589903615292
1	3	undersample	1.0	500	5	63	0.1	1.0	1.0	0.7407757367516851	0.1702179671014455	0.7304347825451796	0.6360182370772339	4.734864131644842	2.0067894517898615	0.4238325216195977
1	1	undersample	1.0	500	5	63	0.3	0.6	0.7	0.7357260769311391	0.19834344133085743	0.7068965516631986	0.6572948328217532	4.625668279401737	2.062695864368368	0.4459238521916805
1	2	undersample	1.0	500	5	63	0.3	0.6	0.7	0.7295890048896524	0.173367323274404	0.6608695651599245	0.6998480243107915	4.543719390064668	2.2017830854673073	0.4845772485080283
1	3	undersample	1.0	500	5	63	0.3	0.6	0.7	0.740518038852914	0.1721263968749884	0.6782608695062382	0.6481762917883878	3.8838361902719063	1.9278429349617727	0.4963759545143028
1	1	undersample	1.0	500	5	63	0.3	0.6	1.0	0.73009904622157	0.17743338968680486	0.7155172413176278	0.6527355623050705	4.727604096553715	2.060439086313284	0.4358315537756732
1	2	undersample	1.0	500	5	63	0.3	0.6	1.0	0.726569314127131	0.1642363256175131	0.6347826086404538	0.6869300911801905	3.813684558150476	2.027606520081571	0.5316660177390378
1	3	undersample	1.0	500	5	63	0.3	0.6	1.0	0.7291727236685609	0.16367418288220223	0.7043478260257089	0.6299392097216571	4.055380951779424	1.9033300081930602	0.4693344448452138
1	1	undersample	1.0	500	5	63	0.3	1.0	0.7	0.7357260769311391	0.19834344133085743	0.7068965516631986	0.6572948328217532	4.625668279401737	2.062695864368368	0.4459238521916805
1	2	undersample	1.0	500	5	63	0.3	1.0	0.7	0.7295890048896524	0.173367323274404	0.6608695651599245	0.6998480243107915	4.543719390064668	2.2017830854673073	0.4845772485080283
1	3	undersample	1.0	500	5	63	0.3	1.0	0.7	0.740518038852914	0.1721263968749884	0.6782608695062382	0.6481762917883878	3.8838361902719063	1.9278429349617727	0.4963759545143028
1	1	undersample	1.0	500	5	63	0.3	1.0	1.0	0.73009904622157	0.17743338968680486	0.7155172413176278	0.6527355623050705	4.727604096553715	2.060439086313284	0.4358315537756732
1	2	undersample	1.0	500	5	63	0.3	1.0	1.0	0.726569314127131	0.1642363256175131	0.6347826086404538	0.6869300911801905	3.813684558150476	2.027606520081571	0.5316660177390378
1	3	undersample	1.0	500	5	63	0.3	1.0	1.0	0.7291727236685609	0.16367418288220223	0.7043478260257089	0.6299392097216571	4.055380951779424	1.9033300081930602	0.4693344448452138
1	1	undersample	1.0	500	10	31	0.1	0.6	0.7	0.7481527093596059	0.2118538512886678	0.7155172413176278	0.669452887532907	5.093904363323484	2.1646451978684516	0.4249481326180807
1	2	undersample	1.0	500	10	31	0.1	0.6	0.7	0.7331967754724462	0.16546017209664293	0.6260869564672968	0.689969604857979	3.7264020528759363	2.019437274806948	0.5419268261685236
1	3	undersample	1.0	500	10	31	0.1	0.6	0.7	0.7567067530064755	0.17365505248775556	0.7391304347183365	0.6481762917883878	5.219942205220903	2.10085448040706	0.4024669901721128
1	1	undersample	1.0	500	10	31	0.1	0.6	1.0	0.7431807462530133	0.2007294391117341	0.7241379309720571	0.6527355623050705	4.934080777909002	2.0852636536182634	0.42262453699859426
1	2	undersample	1.0	500	10	31	0.1	0.6	1.0	0.727910664728426	0.16026258345896863	0.6521739129867675	0.6983282674718972	4.340365069235612	2.161866098300583	0.4980839216083871
1	3	undersample	1.0	500	10	31	0.1	0.6	1.0	0.7535218712832034	0.17694137765602547	0.7304347825451796	0.6512158054661762	5.059245012129707	2.094231255459118	0.4139414477546906
1	1	undersample	1.0	500	10	31	0.1	1.0	0.7	0.7481527093596059	0.2118538512886678	0.7155172413176278	0.669452887532907	5.093904363323484	2.1646451978684516	0.4249481326180807
1	2	undersample	1.0	500	10	31	0.1	1.0	0.7	0.7331967754724462	0.16546017209664293	0.6260869564672968	0.689969604857979	3.7264020528759363	2.019437274806948	0.5419268261685236
1	3	undersample	1.0	500	10	31	0.1	1.0	0.7	0.7567067530064755	0.17365505248775556	0.7391304347183365	0.6481762917883878	5.219942205220903	2.10085448040706	0.4024669901721128
1	1	undersample	1.0	500	10	31	0.1	1.0	1.0	0.7431807462530133	0.2007294391117341	0.7241379309720571	0.6527355623050705	4.934080777909002	2.0852636536182634	0.42262453699859426
1	2	undersample	1.0	500	10	31	0.1	1.0	1.0	0.727910664728426	0.16026258345896863	0.6521739129867675	0.6983282674718972	4.340365069235612	2.161866098300583	0.4980839216083871
1	3	undersample	1.0	500	10	31	0.1	1.0	1.0	0.7535218712832034	0.17694137765602547	0.7304347825451796	0.6512158054661762	5.059245012129707	2.094231255459118	0.4139414477546906
1	1	undersample	1.0	500	10	31	0.3	0.6	0.7	0.7371279216015092	0.19410917704614555	0.7241379309720571	0.6626139817578829	5.155405204846348	2.146318668692459	0.41632394193200495
1	2	undersample	1.0	500	10	31	0.3	0.6	0.7	0.7351988899167438	0.1682308992651619	0.6434782608136106	0.6914893616968733	4.045416164058859	2.085757053615089	0.5155852769096169
1	3	undersample	1.0	500	10	31	0.3	0.6	0.7	0.7527091317563103	0.17460661037527173	0.7130434781988658	0.6550151975634118	4.7179280065270754	2.0668836786255063	0.4380913885474239
1	1	undersample	1.0	500	10	31	0.3	0.6	1.0	0.7395385703804631	0.19466668868893128	0.6896551723543402	0.6542553191439647	4.205128057865295	1.9946949023188496	0.4743481846020553
1	2	undersample	1.0	500	10	31	0.3	0.6	1.0	0.7292123694991409	0.16866506338935672	0.6260869564672968	0.7013677811496857	3.9325402366104	2.0965150308043783	0.5331197814484508
1	3	undersample	1.0	500	10	31	0.3	0.6	1.0	0.7594621382317959	0.18457819003980044	0.7478260868914934	0.6443768996911522	5.373415649191245	2.102861330474359	0.3913453590839757
1	1	undersample	1.0	500	10	31	0.3	1.0	0.7	0.7371279216015092	0.19410917704614555	0.7241379309720571	0.6626139817578829	5.155405204846348	2.146318668692459	0.41632394193200495
1	2	undersample	1.0	500	10	31	0.3	1.0	0.7	0.7351988899167438	0.1682308992651619	0.6434782608136106	0.6914893616968733	4.045416164058859	2.085757053615089	0.5155852769096169
1	3	undersample	1.0	500	10	31	0.3	1.0	0.7	0.7527091317563103	0.17460661037527173	0.7130434781988658	0.6550151975634118	4.7179280065270754	2.0668836786255063	0.4380913885474239
1	1	undersample	1.0	500	10	31	0.3	1.0	1.0	0.7395385703804631	0.19466668868893128	0.6896551723543402	0.6542553191439647	4.205128057865295	1.9946949023188496	0.4743481846020553
1	2	undersample	1.0	500	10	31	0.3	1.0	1.0	0.7292123694991409	0.16866506338935672	0.6260869564672968	0.7013677811496857	3.9325402366104	2.0965150308043783	0.5331197814484508
1	3	undersample	1.0	500	10	31	0.3	1.0	1.0	0.7594621382317959	0.18457819003980044	0.7478260868914934	0.6443768996911522	5.373415649191245	2.102861330474359	0.3913453590839757
1	1	undersample	1.0	500	10	63	0.1	0.6	0.7	0.7481527093596059	0.2118538512886678	0.7155172413176278	0.669452887532907	5.093904363323484	2.1646451978684516	0.4249481326180807
1	2	undersample	1.0	500	10	63	0.1	0.6	0.7	0.7331967754724462	0.16546017209664293	0.6260869564672968	0.689969604857979	3.7264020528759363	2.019437274806948	0.5419268261685236
1	3	undersample	1.0	500	10	63	0.1	0.6	0.7	0.7567067530064755	0.17365505248775556	0.7391304347183365	0.6481762917883878	5.219942205220903	2.10085448040706	0.4024669901721128
1	1	undersample	1.0	500	10	63	0.1	0.6	1.0	0.7431807462530133	0.2007294391117341	0.7241379309720571	0.6527355623050705	4.934080777909002	2.0852636536182634	0.42262453699859426
1	2	undersample	1.0	500	10	63	0.1	0.6	1.0	0.727910664728426	0.16026258345896863	0.6521739129867675	0.6983282674718972	4.340365069235612	2.161866098300583	0.4980839216083871
1	3	undersample	1.0	500	10	63	0.1	0.6	1.0	0.7535218712832034	0.17694137765602547	0.7304347825451796	0.6512158054661762	5.059245012129707	2.094231255459118	0.4139414477546906
1	1	undersample	1.0	500	10	63	0.1	1.0	0.7	0.7481527093596059	0.2118538512886678	0.7155172413176278	0.669452887532907	5.093904363323484	2.1646451978684516	0.4249481326180807
1	2	undersample	1.0	500	10	63	0.1	1.0	0.7	0.7331967754724462	0.16546017209664293	0.6260869564672968	0.689969604857979	3.7264020528759363	2.019437274806948	0.5419268261685236
1	3	undersample	1.0	500	10	63	0.1	1.0	0.7	0.7567067530064755	0.17365505248775556	0.7391304347183365	0.6481762917883878	5.219942205220903	2.10085448040706	0.4024669901721128
1	1	undersample	1.0	500	10	63	0.1	1.0	1.0	0.7431807462530133	0.2007294391117341	0.7241379309720571	0.6527355623050705	4.934080777909002	2.0852636536182634	0.42262453699859426
1	2	undersample	1.0	500	10	63	0.1	1.0	1.0	0.727910664728426	0.16026258345896863	0.6521739129867675	0.6983282674718972	4.340365069235612	2.161866098300583	0.4980839216083871
1	3	undersample	1.0	500	10	63	0.1	1.0	1.0	0.7535218712832034	0.17694137765602547	0.7304347825451796	0.6512158054661762	5.059245012129707	2.094231255459118	0.4139414477546906
1	1	undersample	1.0	500	10	63	0.3	0.6	0.7	0.7371279216015092	0.19410917704614555	0.7241379309720571	0.6626139817578829	5.155405204846348	2.146318668692459	0.41632394193200495
1	2	undersample	1.0	500	10	63	0.3	0.6	0.7	0.7351988899167438	0.1682308992651619	0.6434782608136106	0.6914893616968733	4.045416164058859	2.085757053615089	0.5155852769096169
1	3	undersample	1.0	500	10	63	0.3	0.6	0.7	0.7527091317563103	0.17460661037527173	0.7130434781988658	0.6550151975634118	4.7179280065270754	2.0668836786255063	0.4380913885474239
1	1	undersample	1.0	500	10	63	0.3	0.6	1.0	0.7395385703804631	0.19466668868893128	0.6896551723543402	0.6542553191439647	4.205128057865295	1.9946949023188496	0.4743481846020553
1	2	undersample	1.0	500	10	63	0.3	0.6	1.0	0.7292123694991409	0.16866506338935672	0.6260869564672968	0.7013677811496857	3.9325402366104	2.0965150308043783	0.5331197814484508
1	3	undersample	1.0	500	10	63	0.3	0.6	1.0	0.7594621382317959	0.18457819003980044	0.7478260868914934	0.6443768996911522	5.373415649191245	2.102861330474359	0.3913453590839757
1	1	undersample	1.0	500	10	63	0.3	1.0	0.7	0.7371279216015092	0.19410917704614555	0.7241379309720571	0.6626139817578829	5.155405204846348	2.146318668692459	0.41632394193200495
1	2	undersample	1.0	500	10	63	0.3	1.0	0.7	0.7351988899167438	0.1682308992651619	0.6434782608136106	0.6914893616968733	4.045416164058859	2.085757053615089	0.5155852769096169
1	3	undersample	1.0	500	10	63	0.3	1.0	0.7	0.7527091317563103	0.17460661037527173	0.7130434781988658	0.6550151975634118	4.7179280065270754	2.0668836786255063	0.4380913885474239
1	1	undersample	1.0	500	10	63	0.3	1.0	1.0	0.7395385703804631	0.19466668868893128	0.6896551723543402	0.6542553191439647	4.205128057865295	1.9946949023188496	0.4743481846020553
1	2	undersample	1.0	500	10	63	0.3	1.0	1.0	0.7292123694991409	0.16866506338935672	0.6260869564672968	0.7013677811496857	3.9325402366104	2.0965150308043783	0.5331197814484508
1	3	undersample	1.0	500	10	63	0.3	1.0	1.0	0.7594621382317959	0.18457819003980044	0.7478260868914934	0.6443768996911522	5.373415649191245	2.102861330474359	0.3913453590839757
1	1	smote	0.6	100	3	31	0.1	0.6	0.7	0.7615226391363589	0.20292846696831848	0.36206896548602857	0.8905775075920169	4.619368933646454	3.3089077430897187	0.7163116313994067
1	2	smote	0.6	100	3	31	0.1	0.6	0.7	0.7612660235231928	0.2578260095724861	0.434782608657845	0.870820668686392	5.185519939122995	3.3657286392436814	0.6490628956983074
1	3	smote	0.6	100	3	31	0.1	0.6	0.7	0.7547442843927581	0.18779182457933086	0.3391304347531191	0.863981762911368	3.2595557677989353	2.4932716162129	0.7649114668472022
1	1	smote	0.6	100	3	31	0.1	0.6	1.0	0.7511201656010901	0.19307470560767226	0.33620689652274083	0.8920972644309112	4.187488169514189	3.1158326393786866	0.7440815284417359
1	2	smote	0.6	100	3	31	0.1	0.6	1.0	0.7634068983745209	0.250782008202146	0.434782608657845	0.8685410334280507	5.082258374419319	3.3073634071681854	0.650766472832757
1	3	smote	0.6	100	3	31	0.1	0.6	1.0	0.7518171005682569	0.18160023709652	0.3565217390994329	0.8594224923946853	3.387216699258877	2.5361220284199564	0.7487333169745806
1	1	smote	0.6	100	3	31	0.1	1.0	0.7	0.7615226391363589	0.20292846696831848	0.36206896548602857	0.8905775075920169	4.619368933646454	3.3089077430897187	0.7163116313994067
1	2	smote	0.6	100	3	31	0.1	1.0	0.7	0.7612660235231928	0.2578260095724861	0.434782608657845	0.870820668686392	5.185519939122995	3.3657286392436814	0.6490628956983074
1	3	smote	0.6	100	3	31	0.1	1.0	0.7	0.7547442843927581	0.18779182457933086	0.3391304347531191	0.863981762911368	3.2595557677989353	2.4932716162129	0.7649114668472022
1	1	smote	0.6	100	3	31	0.1	1.0	1.0	0.7511201656010901	0.19307470560767226	0.33620689652274083	0.8920972644309112	4.187488169514189	3.1158326393786866	0.7440815284417359
1	2	smote	0.6	100	3	31	0.1	1.0	1.0	0.7634068983745209	0.250782008202146	0.434782608657845	0.8685410334280507	5.082258374419319	3.3073634071681854	0.650766472832757
1	3	smote	0.6	100	3	31	0.1	1.0	1.0	0.7518171005682569	0.18160023709652	0.3565217390994329	0.8594224923946853	3.387216699258877	2.5361220284199564	0.7487333169745806
1	1	smote	0.6	100	3	31	0.3	0.6	0.7	0.7431021381406562	0.20418351891385622	0.25862068963287754	0.9278115501449256	4.483475502332248	3.582576635546519	0.7990623766870483
1	2	smote	0.6	100	3	31	0.3	0.6	0.7	0.7434386150389851	0.23256172984926743	0.2521739130215501	0.9148936170143246	3.624999568591071	2.963043129603607	0.8173912954437281
1	3	smote	0.6	100	3	31	0.3	0.6	0.7	0.7312343068587286	0.1850662090051385	0.2260869565020794	0.9285714285643726	3.797752271804656	3.165216947586067	0.8334448071054573
1	1	smote	0.6	100	3	31	0.3	0.6	1.0	0.7413138035845299	0.20453139087471336	0.27586206894173604	0.9338905775005024	5.381498899260629	4.172809514645774	0.7753991107206382
1	2	smote	0.6	100	3	31	0.3	0.6	1.0	0.7385952160697767	0.2221824812932759	0.2260869565020794	0.9156534954337717	3.171373241289392	2.680454049165927	0.8452029494839266
1	3	smote	0.6	100	3	31	0.3	0.6	1.0	0.7151909607506278	0.17261897706919704	0.2521739130215501	0.9270516717254784	4.285367621758789	3.4568835834554723	0.8066714097174774
1	1	smote	0.6	100	3	31	0.3	1.0	0.7	0.7431021381406562	0.20418351891385622	0.25862068963287754	0.9278115501449256	4.483475502332248	3.582576635546519	0.7990623766870483
1	2	smote	0.6	100	3	31	0.3	1.0	0.7	0.7434386150389851	0.23256172984926743	0.2521739130215501	0.9148936170143246	3.624999568591071	2.963043129603607	0.8173912954437281
1	3	smote	0.6	100	3	31	0.3	1.0	0.7	0.7312343068587286	0.1850662090051385	0.2260869565020794	0.9285714285643726	3.797752271804656	3.165216947586067	0.8334448071054573
1	1	smote	0.6	100	3	31	0.3	1.0	1.0	0.7413138035845299	0.20453139087471336	0.27586206894173604	0.9338905775005024	5.381498899260629	4.172809514645774	0.7753991107206382
1	2	smote	0.6	100	3	31	0.3	1.0	1.0	0.7385952160697767	0.2221824812932759	0.2260869565020794	0.9156534954337717	3.171373241289392	2.680454049165927	0.8452029494839266
1	3	smote	0.6	100	3	31	0.3	1.0	1.0	0.7151909607506278	0.17261897706919704	0.2521739130215501	0.9270516717254784	4.285367621758789	3.4568835834554723	0.8066714097174774
1	1	smote	0.6	100	3	63	0.1	0.6	0.7	0.7615226391363589	0.20292846696831848	0.36206896548602857	0.8905775075920169	4.619368933646454	3.3089077430897187	0.7163116313994067
1	2	smote	0.6	100	3	63	0.1	0.6	0.7	0.7612660235231928	0.2578260095724861	0.434782608657845	0.870820668686392	5.185519939122995	3.3657286392436814	0.6490628956983074
1	3	smote	0.6	100	3	63	0.1	0.6	0.7	0.7547442843927581	0.18779182457933086	0.3391304347531191	0.863981762911368	3.2595557677989353	2.4932716162129	0.7649114668472022
1	1	smote	0.6	100	3	63	0.1	0.6	1.0	0.7511201656010901	0.19307470560767226	0.33620689652274083	0.8920972644309112	4.187488169514189	3.1158326393786866	0.7440815284417359
1	2	smote	0.6	100	3	63	0.1	0.6	1.0	0.7634068983745209	0.250782008202146	0.434782608657845	0.8685410334280507	5.082258374419319	3.3073634071681854	0.650766472832757
1	3	smote	0.6	100	3	63	0.1	0.6	1.0	0.7518171005682569	0.18160023709652	0.3565217390994329	0.8594224923946853	3.387216699258877	2.5361220284199564	0.7487333169745806
1	1	smote	0.6	100	3	63	0.1	1.0	0.7	0.7615226391363589	0.20292846696831848	0.36206896548602857	0.8905775075920169	4.619368933646454	3.3089077430897187	0.7163116313994067
1	2	smote	0.6	100	3	63	0.1	1.0	0.7	0.7612660235231928	0.2578260095724861	0.434782608657845	0.870820668686392	5.185519939122995	3.3657286392436814	0.6490628956983074
1	3	smote	0.6	100	3	63	0.1	1.0	0.7	0.7547442843927581	0.18779182457933086	0.3391304347531191	0.863981762911368	3.2595557677989353	2.4932716162129	0.7649114668472022
1	1	smote	0.6	100	3	63	0.1	1.0	1.0	0.7511201656010901	0.19307470560767226	0.33620689652274083	0.8920972644309112	4.187488169514189	3.1158326393786866	0.7440815284417359
1	2	smote	0.6	100	3	63	0.1	1.0	1.0	0.7634068983745209	0.250782008202146	0.434782608657845	0.8685410334280507	5.082258374419319	3.3073634071681854	0.650766472832757
1	3	smote	0.6	100	3	63	0.1	1.0	1.0	0.7518171005682569	0.18160023709652	0.3565217390994329	0.8594224923946853	3.387216699258877	2.5361220284199564	0.7487333169745806
1	1	smote	0.6	100	3	63	0.3	0.6	0.7	0.7431021381406562	0.20418351891385622	0.25862068963287754	0.9278115501449256	4.483475502332248	3.582576635546519	0.7990623766870483
1	2	smote	0.6	100	3	63	0.3	0.6	0.7	0.7434386150389851	0.23256172984926743	0.2521739130215501	0.9148936170143246	3.624999568591071	2.963043129603607	0.8173912954437281
1	3	smote	0.6	100	3	63	0.3	0.6	0.7	0.7312343068587286	0.1850662090051385	0.2260869565020794	0.9285714285643726	3.797752271804656	3.165216947586067	0.8334448071054573
1	1	smote	0.6	100	3	63	0.3	0.6	1.0	0.7413138035845299	0.20453139087471336	0.27586206894173604	0.9338905775005024	5.381498899260629	4.172809514645774	0.7753991107206382
1	2	smote	0.6	100	3	63	0.3	0.6	1.0	0.7385952160697767	0.2221824812932759	0.2260869565020794	0.9156534954337717	3.171373241289392	2.680454049165927	0.8452029494839266
1	3	smote	0.6	100	3	63	0.3	0.6	1.0	0.7151909607506278	0.17261897706919704	0.2521739130215501	0.9270516717254784	4.285367621758789	3.4568835834554723	0.8066714097174774
1	1	smote	0.6	100	3	63	0.3	1.0	0.7	0.7431021381406562	0.20418351891385622	0.25862068963287754	0.9278115501449256	4.483475502332248	3.582576635546519	0.7990623766870483
1	2	smote	0.6	100	3	63	0.3	1.0	0.7	0.7434386150389851	0.23256172984926743	0.2521739130215501	0.9148936170143246	3.624999568591071	2.963043129603607	0.8173912954437281
1	3	smote	0.6	100	3	63	0.3	1.0	0.7	0.7312343068587286	0.1850662090051385	0.2260869565020794	0.9285714285643726	3.797752271804656	3.165216947586067	0.8334448071054573
1	1	smote	0.6	100	3	63	0.3	1.0	1.0	0.7413138035845299	0.20453139087471336	0.27586206894173604	0.9338905775005024	5.381498899260629	4.172809514645774	0.7753991107206382
1	2	smote	0.6	100	3	63	0.3	1.0	1.0	0.7385952160697767	0.2221824812932759	0.2260869565020794	0.9156534954337717	3.171373241289392	2.680454049165927	0.8452029494839266
1	3	smote	0.6	100	3	63	0.3	1.0	1.0	0.7151909607506278	0.17261897706919704	0.2521739130215501	0.9270516717254784	4.285367621758789	3.4568835834554723	0.8066714097174774
1	1	smote	0.6	100	5	31	0.1	0.6	0.7	0.7583062572057436	0.20560922127159328	0.2499999999784483	0.9300911854032669	4.434781966021696	3.576086444316085	0.8063725403790843
1	2	smote	0.6	100	5	31	0.1	0.6	0.7	0.7551869961675697	0.24255140947253281	0.3130434782336484	0.9156534954337717	4.946971689254575	3.711397914229745	0.7502363259570772
1	3	smote	0.6	100	5	31	0.1	0.6	0.7	0.7325095810757236	0.17625452167115807	0.28695652171417774	0.9118541033365362	4.163161840524932	3.255471894001406	0.781971005950445
1	1	smote	0.6	100	5	31	0.1	0.6	1.0	0.7485326485693323	0.2046483148587706	0.27586206894173604	0.9270516717254784	4.84126916677549	3.7816086763155985	0.7811192680331042
1	2	smote	0.6	100	5	31	0.1	0.6	1.0	0.7495638958636183	0.24179979124592824	0.26956521736786393	0.9186930091115602	4.169892670120504	3.3153998354671876	0.7950803668221155
1	3	smote	0.6	100	5	31	0.1	0.6	1.0	0.7310691158979781	0.1832933778646054	0.2956521738873346	0.9065349544004063	4.071263231684766	3.163237554299598	0.7769670821009425
1	1	smote	0.6	100	5	31	0.1	1.0	0.7	0.7583062572057436	0.20560922127159328	0.2499999999784483	0.9300911854032669	4.434781966021696	3.576086444316085	0.8063725403790843
1	2	smote	0.6	100	5	31	0.1	1.0	0.7	0.7551869961675697	0.24255140947253281	0.3130434782336484	0.9156534954337717	4.946971689254575	3.711397914229745	0.7502363259570772
1	3	smote	0.6	100	5	31	0.1	1.0	0.7	0.7325095810757236	0.17625452167115807	0.28695652171417774	0.9118541033365362	4.163161840524932	3.255471894001406	0.781971005950445
1	1	smote	0.6	100	5	31	0.1	1.0	1.0	0.7485326485693323	0.2046483148587706	0.27586206894173604	0.9270516717254784	4.84126916677549	3.7816086763155985	0.7811192680331042
1	2	smote	0.6	100	5	31	0.1	1.0	1.0	0.7495638958636183	0.24179979124592824	0.26956521736786393	0.9186930091115602	4.169892670120504	3.3153998354671876	0.7950803668221155
1	3	smote	0.6	100	5	31	0.1	1.0	1.0	0.7310691158979781	0.1832933778646054	0.2956521738873346	0.9065349544004063	4.071263231684766	3.163237554299598	0.7769670821009425
1	1	smote	0.6	100	5	31	0.3	0.6	0.7	0.7440781888690913	0.19579532888088594	0.17241379308858504	0.9528875379866802	4.213708777610666	3.6596210243402165	0.868503538177186
1	2	smote	0.6	100	5	31	0.3	0.6	0.7	0.7440597330514074	0.195773232072824	0.1652173912899811	0.9498480243088918	3.7484209656132856	3.2943339932255906	0.8788591212039571
1	3	smote	0.6	100	5	31	0.3	0.6	0.7	0.7040438747191754	0.16460207632604823	0.17391304346313802	0.9559270516644687	4.566242151788119	3.94602609017354	0.864173627534377
1	1	smote	0.6	100	5	31	0.3	0.6	1.0	0.7222644376899696	0.19238791091789287	0.19827586205187278	0.9544072948255745	5.177059787592099	4.348849619798307	0.8400230529403258
1	2	smote	0.6	100	5	31	0.3	0.6	1.0	0.7381921501255452	0.20799056513169223	0.1999999999826087	0.9430091185338678	4.136665934923736	3.509332716816022	0.8483480973945413
1	3	smote	0.6	100	5	31	0.3	0.6	1.0	0.7185542487115104	0.17008132509732118	0.1565217391168242	0.9528875379866802	3.7532416336590892	3.322299434268106	0.8851813235101338
1	1	smote	0.6	100	5	31	0.3	1.0	0.7	0.7440781888690913	0.19579532888088594	0.17241379308858504	0.9528875379866802	4.213708777610666	3.6596210243402165	0.868503538177186
1	2	smote	0.6	100	5	31	0.3	1.0	0.7	0.7440597330514074	0.195773232072824	0.1652173912899811	0.9498480243088918	3.7484209656132856	3.2943339932255906	0.8788591212039571
1	3	smote	0.6	100	5	31	0.3	1.0	0.7	0.7040438747191754	0.16460207632604823	0.17391304346313802	0.9559270516644687	4.566242151788119	3.94602609017354	0.864173627534377
1	1	smote	0.6	100	5	31	0.3	1.0	1.0	0.7222644376899696	0.19238791091789287	0.19827586205187278	0.9544072948255745	5.177059787592099	4.348849619798307	0.8400230529403258
1	2	smote	0.6	100	5	31	0.3	1.0	1.0	0.7381921501255452	0.20799056513169223	0.1999999999826087	0.9430091185338678	4.136665934923736	3.509332716816022	0.8483480973945413
1	3	smote	0.6	100	5	31	0.3	1.0	1.0	0.7185542487115104	0.17008132509732118	0.1565217391168242	0.9528875379866802	3.7532416336590892	3.322299434268106	0.8851813235101338
1	1	smote	0.6	100	5	63	0.1	0.6	0.7	0.7583062572057436	0.20560922127159328	0.2499999999784483	0.9300911854032669	4.434781966021696	3.576086444316085	0.8063725403790843
1	2	smote	0.6	100	5	63	0.1	0.6	0.7	0.7551869961675697	0.24255140947253281	0.3130434782336484	0.9156534954337717	4.946971689254575	3.711397914229745	0.7502363259570772
1	3	smote	0.6	100	5	63	0.1	0.6	0.7	0.7325095810757236	0.17625452167115807	0.28695652171417774	0.9118541033365362	4.163161840524932	3.255471894001406	0.781971005950445
1	1	smote	0.6	100	5	63	0.1	0.6	1.0	0.7524040981029242	0.20109189239730138	0.27586206894173604	0.9278115501449256	4.896239912185594	3.8214150779162868	0.7804795307197429
1	2	smote	0.6	100	5	63	0.1	0.6	1.0	0.7495638958636183	0.24179979124592824	0.26956521736786393	0.9186930091115602	4.169892670120504	3.3153998354671876	0.7950803668221155
1	3	smote	0.6	100	5	63	0.1	0.6	1.0	0.7293445222677415	0.18754251917506554	0.3130434782336484	0.9095744680781948	4.583767166115388	3.461892199710014	0.7552504366852902
1	1	smote	0.6	100	5	63	0.1	1.0	0.7	0.7583062572057436	0.20560922127159328	0.2499999999784483	0.9300911854032669	4.434781966021696	3.576086444316085	0.8063725403790843
1	2	smote	0.6	100	5	63	0.1	1.0	0.7	0.7551869961675697	0.24255140947253281	0.3130434782336484	0.9156534954337717	4.946971689254575	3.711397914229745	0.7502363259570772
1	3	smote	0.6	100	5	63	0.1	1.0	0.7	0.7325095810757236	0.17625452167115807	0.28695652171417774	0.9118541033365362	4.163161840524932	3.255471894001406	0.781971005950445
1	1	smote	0.6	100	5	63	0.1	1.0	1.0	0.7524040981029242	0.20109189239730138	0.27586206894173604	0.9278115501449256	4.896239912185594	3.8214150779162868	0.7804795307197429
1	2	smote	0.6	100	5	63	0.1	1.0	1.0	0.7495638958636183	0.24179979124592824	0.26956521736786393	0.9186930091115602	4.169892670120504	3.3153998354671876	0.7950803668221155
1	3	smote	0.6	100	5	63	0.1	1.0	1.0	0.7293445222677415	0.18754251917506554	0.3130434782336484	0.9095744680781948	4.583767166115388	3.461892199710014	0.7552504366852902
1	1	smote	0.6	100	5	63	0.3	0.6	0.7	0.7440781888690913	0.19579532888088594	0.17241379308858504	0.9528875379866802	4.213708777610666	3.6596210243402165	0.868503538177186
1	2	smote	0.6	100	5	63	0.3	0.6	0.7	0.7440597330514074	0.195773232072824	0.1652173912899811	0.9498480243088918	3.7484209656132856	3.2943339932255906	0.8788591212039571
1	3	smote	0.6	100	5	63	0.3	0.6	0.7	0.7040438747191754	0.16460207632604823	0.17391304346313802	0.9559270516644687	4.566242151788119	3.94602609017354	0.864173627534377
1	1	smote	0.6	100	5	63	0.3	0.6	1.0	0.7222644376899696	0.19238791091789287	0.19827586205187278	0.9544072948255745	5.177059787592099	4.348849619798307	0.8400230529403258
1	2	smote	0.6	100	5	63	0.3	0.6	1.0	0.7381921501255452	0.20799056513169223	0.1999999999826087	0.9430091185338678	4.136665934923736	3.509332716816022	0.8483480973945413
1	3	smote	0.6	100	5	63	0.3	0.6	1.0	0.7185542487115104	0.17008132509732118	0.1565217391168242	0.9528875379866802	3.7532416336590892	3.322299434268106	0.8851813235101338
1	1	smote	0.6	100	5	63	0.3	1.0	0.7	0.7440781888690913	0.19579532888088594	0.17241379308858504	0.9528875379866802	4.213708777610666	3.6596210243402165	0.868503538177186
1	2	smote	0.6	100	5	63	0.3	1.0	0.7	0.7440597330514074	0.195773232072824	0.1652173912899811	0.9498480243088918	3.7484209656132856	3.2943339932255906	0.8788591212039571
1	3	smote	0.6	100	5	63	0.3	1.0	0.7	0.7040438747191754	0.16460207632604823	0.17391304346313802	0.9559270516644687	4.566242151788119	3.94602609017354	0.864173627534377
1	1	smote	0.6	100	5	63	0.3	1.0	1.0	0.7222644376899696	0.19238791091789287	0.19827586205187278	0.9544072948255745	5.177059787592099	4.348849619798307	0.8400230529403258
1	2	smote	0.6	100	5	63	0.3	1.0	1.0	0.7381921501255452	0.20799056513169223	0.1999999999826087	0.9430091185338678	4.136665934923736	3.509332716816022	0.8483480973945413
1	3	smote	0.6	100	5	63	0.3	1.0	1.0	0.7185542487115104	0.17008132509732118	0.1565217391168242	0.9528875379866802	3.7532416336590892	3.322299434268106	0.8851813235101338
1	1	smote	0.6	100	10	31	0.1	0.6	0.7	0.7529674562414841	0.20870448396299998	0.18965517239744353	0.9604863221811514	5.68903292022296	4.799733532008499	0.8436817895808665
1	2	smote	0.6	100	10	31	0.1	0.6	0.7	0.7544601559402669	0.19965571591292253	0.1913043478094518	0.9452887537922091	4.087215495909316	3.496617717620785	0.8555011792865376
1	3	smote	0.6	100	10	31	0.1	0.6	0.7	0.7351195982555834	0.17788639407014054	0.17391304346313802	0.9582066869228101	4.826793096453145	4.161263825370631	0.8621177029859652
1	1	smote	0.6	100	10	31	0.1	0.6	1.0	0.748624358033749	0.20552751430782573	0.21551724136073128	0.9498480243088918	5.203129156076966	4.297282318752574	0.8259034396065865
1	2	smote	0.6	100	10	31	0.1	0.6	1.0	0.748427382053654	0.22125703854407014	0.2086956521557656	0.9430091185338678	4.3639552714369625	3.661912400155849	0.8391269224238639
1	3	smote	0.6	100	10	31	0.1	0.6	1.0	0.7124355755253073	0.16526554709027982	0.1826086956362949	0.9498480243088918	4.231140349848925	3.6411059925124944	0.860549556180782
1	1	smote	0.6	100	10	31	0.1	1.0	0.7	0.7529674562414841	0.20870448396299998	0.18965517239744353	0.9604863221811514	5.68903292022296	4.799733532008499	0.8436817895808665
1	2	smote	0.6	100	10	31	0.1	1.0	0.7	0.7544601559402669	0.19965571591292253	0.1913043478094518	0.9452887537922091	4.087215495909316	3.496617717620785	0.8555011792865376
1	3	smote	0.6	100	10	31	0.1	1.0	0.7	0.7351195982555834	0.17788639407014054	0.17391304346313802	0.9582066869228101	4.826793096453145	4.161263825370631	0.8621177029859652
1	1	smote	0.6	100	10	31	0.1	1.0	1.0	0.748624358033749	0.20552751430782573	0.21551724136073128	0.9498480243088918	5.203129156076966	4.297282318752574	0.8259034396065865
1	2	smote	0.6	100	10	31	0.1	1.0	1.0	0.748427382053654	0.22125703854407014	0.2086956521557656	0.9430091185338678	4.3639552714369625	3.661912400155849	0.8391269224238639
1	3	smote	0.6	100	10	31	0.1	1.0	1.0	0.7124355755253073	0.16526554709027982	0.1826086956362949	0.9498480243088918	4.231140349848925	3.6411059925124944	0.860549556180782
1	1	smote	0.6	100	10	31	0.3	0.6	0.7	0.7352478775809664	0.21644823283496853	0.14655172412529727	0.9764437689895408	7.1179506976160685	6.221354419842567	0.8740372914842898
1	2	smote	0.6	100	10	31	0.3	0.6	0.7	0.7443835073344787	0.2097495196791264	0.1913043478094518	0.9612462006005985	5.8675928250144045	4.936401111897048	0.8412991835726095
1	3	smote	0.6	100	10	31	0.3	0.6	0.7	0.7116096207215542	0.17333486351758248	0.1391304347705104	0.9627659574394928	4.1789310519855425	3.7366449581177448	0.8941628540516445
1	1	smote	0.6	100	10	31	0.3	0.6	1.0	0.7356343674667225	0.21150305736163622	0.17241379308858504	0.9673252279561754	6.167633760924341	5.276662377038575	0.8555407989354131
1	2	smote	0.6	100	10	31	0.3	0.6	1.0	0.7451235628386415	0.20775840062011589	0.1826086956362949	0.9513677811477861	4.37034483995163	3.7548905313637886	0.8591748763930258
1	3	smote	0.6	100	10	31	0.3	0.6	1.0	0.708642791066473	0.17823656284500466	0.1652173912899811	0.9673252279561754	5.85925207346852	5.056419077819262	0.8629802841429003
1	1	smote	0.6	100	10	31	0.3	1.0	0.7	0.7352478775809664	0.21644823283496853	0.14655172412529727	0.9764437689895408	7.1179506976160685	6.221354419842567	0.8740372914842898
1	2	smote	0.6	100	10	31	0.3	1.0	0.7	0.7443835073344787	0.2097495196791264	0.1913043478094518	0.9612462006005985	5.8675928250144045	4.936401111897048	0.8412991835726095
1	3	smote	0.6	100	10	31	0.3	1.0	0.7	0.7116096207215542	0.17333486351758248	0.1391304347705104	0.9627659574394928	4.1789310519855425	3.7366449581177448	0.8941628540516445
1	1	smote	0.6	100	10	31	0.3	1.0	1.0	0.7356343674667225	0.21150305736163622	0.17241379308858504	0.9673252279561754	6.167633760924341	5.276662377038575	0.8555407989354131
1	2	smote	0.6	100	10	31	0.3	1.0	1.0	0.7451235628386415	0.20775840062011589	0.1826086956362949	0.9513677811477861	4.37034483995163	3.7548905313637886	0.8591748763930258
1	3	smote	0.6	100	10	31	0.3	1.0	1.0	0.708642791066473	0.17823656284500466	0.1652173912899811	0.9673252279561754	5.85925207346852	5.056419077819262	0.8629802841429003
1	1	smote	0.6	100	10	63	0.1	0.6	0.7	0.7646211088984383	0.23471045738905028	0.19827586205187278	0.9665653495367283	7.14955796431364	5.930249008201564	0.8294567253397028
1	2	smote	0.6	100	10	63	0.1	0.6	0.7	0.7529866525703713	0.24263813036198117	0.1826086956362949	0.9475683890505505	4.037464534643642	3.4827970665326577	0.8626198437840678
1	3	smote	0.6	100	10	63	0.1	0.6	0.7	0.7369631293775605	0.17850758326208271	0.1652173912899811	0.9582066869228101	4.537688302166752	3.9532006341020995	0.8711926261743359
1	1	smote	0.6	100	10	63	0.1	0.6	1.0	0.7504650979981135	0.22014450083566361	0.18965517239744353	0.9566869300839158	5.169465016774666	4.378704372094666	0.8470323923638772
1	2	smote	0.6	100	10	63	0.1	0.6	1.0	0.7554843398969209	0.2355764666791382	0.2260869565020794	0.9498480243088918	5.532855542117739	4.508035990729756	0.8147756436228439
1	3	smote	0.6	100	10	63	0.1	0.6	1.0	0.7163539051143122	0.16715461204472407	0.1652173912899811	0.9513677811477861	3.8717439911029663	3.3972819093291426	0.8774551929100816
1	1	smote	0.6	100	10	63	0.1	1.0	0.7	0.7646211088984383	0.23471045738905028	0.19827586205187278	0.9665653495367283	7.14955796431364	5.930249008201564	0.8294567253397028
1	2	smote	0.6	100	10	63	0.1	1.0	0.7	0.7529866525703713	0.24263813036198117	0.1826086956362949	0.9475683890505505	4.037464534643642	3.4827970665326577	0.8626198437840678
1	3	smote	0.6	100	10	63	0.1	1.0	0.7	0.7369631293775605	0.17850758326208271	0.1652173912899811	0.9582066869228101	4.537688302166752	3.9532006341020995	0.8711926261743359
1	1	smote	0.6	100	10	63	0.1	1.0	1.0	0.7504650979981135	0.22014450083566361	0.18965517239744353	0.9566869300839158	5.169465016774666	4.378704372094666	0.8470323923638772
1	2	smote	0.6	100	10	63	0.1	1.0	1.0	0.7554843398969209	0.2355764666791382	0.2260869565020794	0.9498480243088918	5.532855542117739	4.508035990729756	0.8147756436228439
1	3	smote	0.6	100	10	63	0.1	1.0	1.0	0.7163539051143122	0.16715461204472407	0.1652173912899811	0.9513677811477861	3.8717439911029663	3.3972819093291426	0.8774551929100816
1	1	smote	0.6	100	10	63	0.3	0.6	0.7	0.7401412325752018	0.20802960665337067	0.12931034481643877	0.9703647416339639	4.862907721130048	4.363393751636705	0.8972807943790587
1	2	smote	0.6	100	10	63	0.3	0.6	0.7	0.7399233513942117	0.2342360886428174	0.1826086956362949	0.9696048632145168	7.12659338645484	6.007824108403685	0.8430148475366256
1	3	smote	0.6	100	10	63	0.3	0.6	0.7	0.7277520814061055	0.2059872689211016	0.1478260869436673	0.9635258358589398	4.582481731158109	4.0528974383892775	0.8844328532740687
1	1	smote	0.6	100	10	63	0.3	0.6	1.0	0.7601666491981972	0.2235678497293152	0.13793103447086802	0.9711246200534109	5.381050760874661	4.776767854079188	0.8877016799395965
1	2	smote	0.6	100	10	63	0.3	0.6	1.0	0.7409541429892957	0.19733103030079813	0.1652173912899811	0.9566869300839158	4.371526762865025	3.814491871972099	0.8725765699663423
1	3	smote	0.6	100	10	63	0.3	0.6	1.0	0.7227633143914366	0.18021562796317317	0.1478260869436673	0.9612462006005985	4.302719973109684	3.814491768284083	0.8865303224694991
1	1	smote	0.6	100	10	63	0.3	1.0	0.7	0.7401412325752018	0.20802960665337067	0.12931034481643877	0.9703647416339639	4.862907721130048	4.363393751636705	0.8972807943790587
1	2	smote	0.6	100	10	63	0.3	1.0	0.7	0.7399233513942117	0.2342360886428174	0.1826086956362949	0.9696048632145168	7.12659338645484	6.007824108403685	0.8430148475366256
1	3	smote	0.6	100	10	63	0.3	1.0	0.7	0.7277520814061055	0.2059872689211016	0.1478260869436673	0.9635258358589398	4.582481731158109	4.0528974383892775	0.8844328532740687
1	1	smote	0.6	100	10	63	0.3	1.0	1.0	0.7601666491981972	0.2235678497293152	0.13793103447086802	0.9711246200534109	5.381050760874661	4.776767854079188	0.8877016799395965
1	2	smote	0.6	100	10	63	0.3	1.0	1.0	0.7409541429892957	0.19733103030079813	0.1652173912899811	0.9566869300839158	4.371526762865025	3.814491871972099	0.8725765699663423
1	3	smote	0.6	100	10	63	0.3	1.0	1.0	0.7227633143914366	0.18021562796317317	0.1478260869436673	0.9612462006005985	4.302719973109684	3.814491768284083	0.8865303224694991
1	1	smote	0.6	300	3	31	0.1	0.6	0.7	0.7431545435488943	0.20413025285707892	0.24137931032401905	0.9392097264366323	4.915908272548611	3.9706890011856157	0.8077223438442969
1	2	smote	0.6	300	3	31	0.1	0.6	0.7	0.7560724197171931	0.22906464945380958	0.24347826084839322	0.9285714285643726	4.183907453007228	3.408695174323457	0.8147157103186751
1	3	smote	0.6	300	3	31	0.1	0.6	0.7	0.7345315184353112	0.1856229901650174	0.260869565194707	0.9202127659504544	4.070587717803954	3.269564807035001	0.8032168799676487
1	1	smote	0.6	300	3	31	0.1	0.6	1.0	0.7346845194424064	0.20146786506716652	0.2499999999784483	0.937689969597738	5.016259347144836	4.012194477238256	0.7998379169448905
1	2	smote	0.6	300	3	31	0.1	0.6	1.0	0.7463790141403464	0.2367889389370404	0.2521739130215501	0.9194528875310073	3.849275514080901	3.130762531195656	0.8133381155104038
1	3	smote	0.6	300	3	31	0.1	0.6	1.0	0.729205761860711	0.17888579090260545	0.2260869565020794	0.924772036467137	3.5911923449280043	3.005357527054938	0.836868984583243
1	1	smote	0.6	300	3	31	0.1	1.0	0.7	0.7431545435488943	0.20413025285707892	0.24137931032401905	0.9392097264366323	4.915908272548611	3.9706890011856157	0.8077223438442969
1	2	smote	0.6	300	3	31	0.1	1.0	0.7	0.7560724197171931	0.22906464945380958	0.24347826084839322	0.9285714285643726	4.183907453007228	3.408695174323457	0.8147157103186751
1	3	smote	0.6	300	3	31	0.1	1.0	0.7	0.7345315184353112	0.1856229901650174	0.260869565194707	0.9202127659504544	4.070587717803954	3.269564807035001	0.8032168799676487
1	1	smote	0.6	300	3	31	0.1	1.0	1.0	0.7346845194424064	0.20146786506716652	0.2499999999784483	0.937689969597738	5.016259347144836	4.012194477238256	0.7998379169448905
1	2	smote	0.6	300	3	31	0.1	1.0	1.0	0.7463790141403464	0.2367889389370404	0.2521739130215501	0.9194528875310073	3.849275514080901	3.130762531195656	0.8133381155104038
1	3	smote	0.6	300	3	31	0.1	1.0	1.0	0.729205761860711	0.17888579090260545	0.2260869565020794	0.924772036467137	3.5911923449280043	3.005357527054938	0.836868984583243
1	1	smote	0.6	300	3	31	0.3	0.6	0.7	0.7374292526988785	0.21608350522351794	0.2327586206695898	0.9566869300839158	6.700767213377797	5.373864456661636	0.80197747788123
1	2	smote	0.6	300	3	31	0.3	0.6	0.7	0.7306330117615965	0.21843763091829743	0.17391304346313802	0.9551671732450217	4.485279992526884	3.8791443069643874	0.8648611164910094
1	3	smote	0.6	300	3	31	0.3	0.6	0.7	0.7133077837980705	0.16391483835926654	0.1304347825973535	0.9490881458894447	2.7962681057250762	2.5619722411678705	0.9162112202187659
1	1	smote	0.6	300	3	31	0.3	0.6	1.0	0.7274525731055446	0.21126440798284013	0.20689655170630203	0.957446808503363	5.869563826803727	4.8620678216808875	0.8283524817946974
1	2	smote	0.6	300	3	31	0.3	0.6	1.0	0.7358200079291661	0.22184145423199997	0.2173913043289225	0.9483282674699975	5.0980382197323175	4.207160310157866	0.8252508274444416
1	3	smote	0.6	300	3	31	0.3	0.6	1.0	0.7081670410995111	0.16753841284502605	0.1652173912899811	0.9559270516644687	4.292743273427128	3.748724785664863	0.8732701920337812
1	1	smote	0.6	300	3	31	0.3	1.0	0.7	0.7374292526988785	0.21608350522351794	0.2327586206695898	0.9566869300839158	6.700767213377797	5.373864456661636	0.80197747788123
1	2	smote	0.6	300	3	31	0.3	1.0	0.7	0.7306330117615965	0.21843763091829743	0.17391304346313802	0.9551671732450217	4.485279992526884	3.8791443069643874	0.8648611164910094
1	3	smote	0.6	300	3	31	0.3	1.0	0.7	0.7133077837980705	0.16391483835926654	0.1304347825973535	0.9490881458894447	2.7962681057250762	2.5619722411678705	0.9162112202187659
1	1	smote	0.6	300	3	31	0.3	1.0	1.0	0.7274525731055446	0.21126440798284013	0.20689655170630203	0.957446808503363	5.869563826803727	4.8620678216808875	0.8283524817946974
1	2	smote	0.6	300	3	31	0.3	1.0	1.0	0.7358200079291661	0.22184145423199997	0.2173913043289225	0.9483282674699975	5.0980382197323175	4.207160310157866	0.8252508274444416
1	3	smote	0.6	300	3	31	0.3	1.0	1.0	0.7081670410995111	0.16753841284502605	0.1652173912899811	0.9559270516644687	4.292743273427128	3.748724785664863	0.8732701920337812
1	1	smote	0.6	300	3	63	0.1	0.6	0.7	0.7431545435488943	0.20413025285707892	0.24137931032401905	0.9392097264366323	4.915908272548611	3.9706890011856157	0.8077223438442969
1	2	smote	0.6	300	3	63	0.1	0.6	0.7	0.7560724197171931	0.22906464945380958	0.24347826084839322	0.9285714285643726	4.183907453007228	3.408695174323457	0.8147157103186751
1	3	smote	0.6	300	3	63	0.1	0.6	0.7	0.7345315184353112	0.1856229901650174	0.260869565194707	0.9202127659504544	4.070587717803954	3.269564807035001	0.8032168799676487
1	1	smote	0.6	300	3	63	0.1	0.6	1.0	0.7346845194424064	0.20146786506716652	0.2499999999784483	0.937689969597738	5.016259347144836	4.012194477238256	0.7998379169448905
1	2	smote	0.6	300	3	63	0.1	0.6	1.0	0.7463790141403464	0.2367889389370404	0.2521739130215501	0.9194528875310073	3.849275514080901	3.130762531195656	0.8133381155104038
1	3	smote	0.6	300	3	63	0.1	0.6	1.0	0.729205761860711	0.17888579090260545	0.2260869565020794	0.924772036467137	3.5911923449280043	3.005357527054938	0.836868984583243
1	1	smote	0.6	300	3	63	0.1	1.0	0.7	0.7431545435488943	0.20413025285707892	0.24137931032401905	0.9392097264366323	4.915908272548611	3.9706890011856157	0.8077223438442969
1	2	smote	0.6	300	3	63	0.1	1.0	0.7	0.7560724197171931	0.22906464945380958	0.24347826084839322	0.9285714285643726	4.183907453007228	3.408695174323457	0.8147157103186751
1	3	smote	0.6	300	3	63	0.1	1.0	0.7	0.7345315184353112	0.1856229901650174	0.260869565194707	0.9202127659504544	4.070587717803954	3.269564807035001	0.8032168799676487
1	1	smote	0.6	300	3	63	0.1	1.0	1.0	0.7346845194424064	0.20146786506716652	0.2499999999784483	0.937689969597738	5.016259347144836	4.012194477238256	0.7998379169448905
1	2	smote	0.6	300	3	63	0.1	1.0	1.0	0.7463790141403464	0.2367889389370404	0.2521739130215501	0.9194528875310073	3.849275514080901	3.130762531195656	0.8133381155104038
1	3	smote	0.6	300	3	63	0.1	1.0	1.0	0.729205761860711	0.17888579090260545	0.2260869565020794	0.924772036467137	3.5911923449280043	3.005357527054938	0.836868984583243
1	1	smote	0.6	300	3	63	0.3	0.6	0.7	0.7374292526988785	0.21608350522351794	0.2327586206695898	0.9566869300839158	6.700767213377797	5.373864456661636	0.80197747788123
1	2	smote	0.6	300	3	63	0.3	0.6	0.7	0.7306330117615965	0.21843763091829743	0.17391304346313802	0.9551671732450217	4.485279992526884	3.8791443069643874	0.8648611164910094
1	3	smote	0.6	300	3	63	0.3	0.6	0.7	0.7133077837980705	0.16391483835926654	0.1304347825973535	0.9490881458894447	2.7962681057250762	2.5619722411678705	0.9162112202187659
1	1	smote	0.6	300	3	63	0.3	0.6	1.0	0.7274525731055446	0.21126440798284013	0.20689655170630203	0.957446808503363	5.869563826803727	4.8620678216808875	0.8283524817946974
1	2	smote	0.6	300	3	63	0.3	0.6	1.0	0.7358200079291661	0.22184145423199997	0.2173913043289225	0.9483282674699975	5.0980382197323175	4.207160310157866	0.8252508274444416
1	3	smote	0.6	300	3	63	0.3	0.6	1.0	0.7081670410995111	0.16753841284502605	0.1652173912899811	0.9559270516644687	4.292743273427128	3.748724785664863	0.8732701920337812
1	1	smote	0.6	300	3	63	0.3	1.0	0.7	0.7374292526988785	0.21608350522351794	0.2327586206695898	0.9566869300839158	6.700767213377797	5.373864456661636	0.80197747788123
1	2	smote	0.6	300	3	63	0.3	1.0	0.7	0.7306330117615965	0.21843763091829743	0.17391304346313802	0.9551671732450217	4.485279992526884	3.8791443069643874	0.8648611164910094
1	3	smote	0.6	300	3	63	0.3	1.0	0.7	0.7133077837980705	0.16391483835926654	0.1304347825973535	0.9490881458894447	2.7962681057250762	2.5619722411678705	0.9162112202187659
1	1	smote	0.6	300	3	63	0.3	1.0	1.0	0.7274525731055446	0.21126440798284013	0.20689655170630203	0.957446808503363	5.869563826803727	4.8620678216808875	0.8283524817946974
1	2	smote	0.6	300	3	63	0.3	1.0	1.0	0.7358200079291661	0.22184145423199997	0.2173913043289225	0.9483282674699975	5.0980382197323175	4.207160310157866	0.8252508274444416
1	3	smote	0.6	300	3	63	0.3	1.0	1.0	0.7081670410995111	0.16753841284502605	0.1652173912899811	0.9559270516644687	4.292743273427128	3.748724785664863	0.8732701920337812
1	1	smote	0.6	300	5	31	0.1	0.6	0.7	0.7496004087621841	0.20863340748246034	0.18103448274301429	0.9673252279561754	6.54418403183158	5.540495495890504	0.8466289156140976
1	2	smote	0.6	300	5	31	0.1	0.6	0.7	0.7417470596008987	0.21153199714466703	0.1565217391168242	0.9528875379866802	3.7532416336590892	3.322299434268106	0.8851813235101338
1	3	smote	0.6	300	5	31	0.1	0.6	0.7	0.7143253601162944	0.17526378819846086	0.1478260869436673	0.957446808503363	3.903060303088451	3.473912226212871	0.8900482999028729
1	1	smote	0.6	300	5	31	0.1	0.6	1.0	0.7441043915732104	0.20320763763229538	0.19827586205187278	0.9620060790200456	6.261933823758448	5.218619314660633	0.8333877998265159
1	2	smote	0.6	300	5	31	0.1	0.6	1.0	0.7390181049292983	0.21502808638533913	0.1999999999826087	0.9536474164061274	5.143441504535848	4.314753166455972	0.8388844533794162
1	3	smote	0.6	300	5	31	0.1	0.6	1.0	0.7169419849345845	0.18021382367962355	0.1391304347705104	0.9582066869228101	3.7054169242820287	3.3290110602965046	0.8984173957394479
1	1	smote	0.6	300	5	31	0.1	1.0	0.7	0.7496004087621841	0.20863340748246034	0.18103448274301429	0.9673252279561754	6.54418403183158	5.540495495890504	0.8466289156140976
1	2	smote	0.6	300	5	31	0.1	1.0	0.7	0.7417470596008987	0.21153199714466703	0.1565217391168242	0.9528875379866802	3.7532416336590892	3.322299434268106	0.8851813235101338
1	3	smote	0.6	300	5	31	0.1	1.0	0.7	0.7143253601162944	0.17526378819846086	0.1478260869436673	0.957446808503363	3.903060303088451	3.473912226212871	0.8900482999028729
1	1	smote	0.6	300	5	31	0.1	1.0	1.0	0.7441043915732104	0.20320763763229538	0.19827586205187278	0.9620060790200456	6.261933823758448	5.218619314660633	0.8333877998265159
1	2	smote	0.6	300	5	31	0.1	1.0	1.0	0.7390181049292983	0.21502808638533913	0.1999999999826087	0.9536474164061274	5.143441504535848	4.314753166455972	0.8388844533794162
1	3	smote	0.6	300	5	31	0.1	1.0	1.0	0.7169419849345845	0.18021382367962355	0.1391304347705104	0.9582066869228101	3.7054169242820287	3.3290110602965046	0.8984173957394479
1	1	smote	0.6	300	5	31	0.3	0.6	0.7	0.7321363064668273	0.22651089688871395	0.17241379308858504	0.9726443768923052	7.407404685860007	6.302679686111421	0.8508620602393383
1	2	smote	0.6	300	5	31	0.3	0.6	0.7	0.7384366327474561	0.21400157584128243	0.1565217391168242	0.9665653495367283	5.364571958519439	4.681421523295117	0.8726551728353396
1	3	smote	0.6	300	5	31	0.3	0.6	0.7	0.7124025373331572	0.17791338441429616	0.1391304347705104	0.9726443768923052	5.7463503043873	5.085988477136534	0.8850815126585501
1	1	smote	0.6	300	5	31	0.3	0.6	1.0	0.729116444817105	0.22078445900341753	0.15517241377972651	0.9726443768923052	6.530609847073171	5.672411717500278	0.8685883531591447
1	2	smote	0.6	300	5	31	0.3	0.6	1.0	0.7405510770450641	0.20525965011841404	0.1826086956362949	0.9627659574394928	5.776594183419543	4.90434650752954	0.8490031139525878
1	3	smote	0.6	300	5	31	0.3	0.6	1.0	0.7080150654156204	0.1785485480371088	0.1391304347705104	0.9703647416339639	5.291891499213056	4.694758726395161	0.8871607957522166
1	1	smote	0.6	300	5	31	0.3	1.0	0.7	0.7320904517346191	0.22650332457821298	0.17241379308858504	0.9726443768923052	7.407404685860007	6.302679686111421	0.8508620602393383
1	2	smote	0.6	300	5	31	0.3	1.0	0.7	0.7384366327474561	0.21400157584128243	0.1565217391168242	0.9665653495367283	5.364571958519439	4.681421523295117	0.8726551728353396
1	3	smote	0.6	300	5	31	0.3	1.0	0.7	0.7124025373331572	0.17791338441429616	0.1391304347705104	0.9726443768923052	5.7463503043873	5.085988477136534	0.8850815126585501
1	1	smote	0.6	300	5	31	0.3	1.0	1.0	0.729116444817105	0.22078445900341753	0.15517241377972651	0.9726443768923052	6.530609847073171	5.672411717500278	0.8685883531591447
1	2	smote	0.6	300	5	31	0.3	1.0	1.0	0.7405510770450641	0.20525965011841404	0.1826086956362949	0.9627659574394928	5.776594183419543	4.90434650752954	0.8490031139525878
1	3	smote	0.6	300	5	31	0.3	1.0	1.0	0.7080150654156204	0.1785485480371088	0.1391304347705104	0.9703647416339639	5.291891499213056	4.694758726395161	0.8871607957522166
1	1	smote	0.6	300	5	63	0.1	0.6	0.7	0.7496004087621841	0.20863340748246034	0.18103448274301429	0.9673252279561754	6.54418403183158	5.540495495890504	0.8466289156140976
1	2	smote	0.6	300	5	63	0.1	0.6	0.7	0.7417470596008987	0.21153199714466703	0.1565217391168242	0.9528875379866802	3.7532416336590892	3.322299434268106	0.8851813235101338
1	3	smote	0.6	300	5	63	0.1	0.6	0.7	0.7143253601162944	0.17526378819846086	0.1478260869436673	0.957446808503363	3.903060303088451	3.473912226212871	0.8900482999028729
1	1	smote	0.6	300	5	63	0.1	0.6	1.0	0.7400429724347553	0.2058362183610522	0.18103448274301429	0.9665653495367283	6.39042869925865	5.414575181401428	0.8472945043773483
1	2	smote	0.6	300	5	63	0.1	0.6	1.0	0.738694330646227	0.21736185502295127	0.2173913043289225	0.9498480243088918	5.260941702096639	4.3346499910863034	0.8239304261344316
1	3	smote	0.6	300	5	63	0.1	0.6	1.0	0.7169419849345844	0.17364206599113297	0.1565217391168242	0.9566869300839158	4.09875108363069	3.6137291418683044	0.8816659092358782
1	1	smote	0.6	300	5	63	0.1	1.0	0.7	0.7496004087621841	0.20863340748246034	0.18103448274301429	0.9673252279561754	6.54418403183158	5.540495495890504	0.8466289156140976
1	2	smote	0.6	300	5	63	0.1	1.0	0.7	0.7417470596008987	0.21153199714466703	0.1565217391168242	0.9528875379866802	3.7532416336590892	3.322299434268106	0.8851813235101338
1	3	smote	0.6	300	5	63	0.1	1.0	0.7	0.7143253601162944	0.17526378819846086	0.1478260869436673	0.957446808503363	3.903060303088451	3.473912226212871	0.8900482999028729
1	1	smote	0.6	300	5	63	0.1	1.0	1.0	0.7400429724347553	0.2058362183610522	0.18103448274301429	0.9665653495367283	6.39042869925865	5.414575181401428	0.8472945043773483
1	2	smote	0.6	300	5	63	0.1	1.0	1.0	0.738694330646227	0.21736185502295127	0.2173913043289225	0.9498480243088918	5.260941702096639	4.3346499910863034	0.8239304261344316
1	3	smote	0.6	300	5	63	0.1	1.0	1.0	0.7169419849345844	0.17364206599113297	0.1565217391168242	0.9566869300839158	4.09875108363069	3.6137291418683044	0.8816659092358782
1	1	smote	0.6	300	5	63	0.3	0.6	0.7	0.7320970024106487	0.2265046552774156	0.17241379308858504	0.9726443768923052	7.407404685860007	6.302679686111421	0.8508620602393383
1	2	smote	0.6	300	5	63	0.3	0.6	0.7	0.7384366327474561	0.21400157584128243	0.1565217391168242	0.9665653495367283	5.364571958519439	4.681421523295117	0.8726551728353396
1	3	smote	0.6	300	5	63	0.3	0.6	0.7	0.7124025373331572	0.17791338441429616	0.1391304347705104	0.9726443768923052	5.7463503043873	5.085988477136534	0.8850815126585501
1	1	smote	0.6	300	5	63	0.3	0.6	1.0	0.729116444817105	0.22078445900341753	0.15517241377972651	0.9726443768923052	6.530609847073171	5.672411717500278	0.8685883531591447
1	2	smote	0.6	300	5	63	0.3	0.6	1.0	0.7405510770450641	0.20525965011841404	0.1826086956362949	0.9627659574394928	5.776594183419543	4.90434650752954	0.8490031139525878
1	3	smote	0.6	300	5	63	0.3	0.6	1.0	0.7080150654156204	0.1785485480371088	0.1391304347705104	0.9703647416339639	5.291891499213056	4.694758726395161	0.8871607957522166
1	1	smote	0.6	300	5	63	0.3	1.0	0.7	0.7320904517346191	0.22650332457821298	0.17241379308858504	0.9726443768923052	7.407404685860007	6.302679686111421	0.8508620602393383
1	2	smote	0.6	300	5	63	0.3	1.0	0.7	0.7384366327474561	0.21400157584128243	0.1565217391168242	0.9665653495367283	5.364571958519439	4.681421523295117	0.8726551728353396
1	3	smote	0.6	300	5	63	0.3	1.0	0.7	0.7124025373331572	0.17791338441429616	0.1391304347705104	0.9726443768923052	5.7463503043873	5.085988477136534	0.8850815126585501
1	1	smote	0.6	300	5	63	0.3	1.0	1.0	0.729116444817105	0.22078445900341753	0.15517241377972651	0.9726443768923052	6.530609847073171	5.672411717500278	0.8685883531591447
1	2	smote	0.6	300	5	63	0.3	1.0	1.0	0.7405510770450641	0.20525965011841404	0.1826086956362949	0.9627659574394928	5.776594183419543	4.90434650752954	0.8490031139525878
1	3	smote	0.6	300	5	63	0.3	1.0	1.0	0.7080150654156204	0.1785485480371088	0.1391304347705104	0.9703647416339639	5.291891499213056	4.694758726395161	0.8871607957522166
1	1	smote	0.6	300	10	31	0.1	0.6	0.7	0.7487881249344932	0.22584446603681624	0.16379310343415576	0.9711246200534109	6.587626573497525	5.672411826719036	0.8610706295440717
1	2	smote	0.6	300	10	31	0.1	0.6	0.7	0.7460420245804149	0.2082042335603038	0.1478260869436673	0.9658054711172812	4.899545046028798	4.3230905218720626	0.8823452855853592
1	3	smote	0.6	300	10	31	0.1	0.6	0.7	0.7196577243293247	0.1843963263367805	0.17391304346313802	0.9665653495367283	6.086122571341749	5.201579470327908	0.8546622826756411
1	1	smote	0.6	300	10	31	0.1	0.6	1.0	0.7429645739440311	0.24137184270114662	0.16379310343415576	0.9749240121506465	7.615429626580162	6.531867821099635	0.8577149373355295
1	2	smote	0.6	300	10	31	0.1	0.6	1.0	0.7397845909871812	0.21390768313943725	0.1652173912899811	0.9658054711172812	5.590044652899621	4.831689406798188	0.8643382389425973
1	3	smote	0.6	300	10	31	0.1	0.6	1.0	0.7050482357605392	0.16705484963406123	0.1478260869436673	0.9650455926978341	4.789262155215533	4.2291103200426505	0.8830400456455499
1	1	smote	0.6	300	10	31	0.1	1.0	0.7	0.7487881249344932	0.22584446603681624	0.16379310343415576	0.9711246200534109	6.587626573497525	5.672411826719036	0.8610706295440717
1	2	smote	0.6	300	10	31	0.1	1.0	0.7	0.7460420245804149	0.2082042335603038	0.1478260869436673	0.9658054711172812	4.899545046028798	4.3230905218720626	0.8823452855853592
1	3	smote	0.6	300	10	31	0.1	1.0	0.7	0.7196577243293247	0.1843963263367805	0.17391304346313802	0.9665653495367283	6.086122571341749	5.201579470327908	0.8546622826756411
1	1	smote	0.6	300	10	31	0.1	1.0	1.0	0.7429645739440311	0.24137184270114662	0.16379310343415576	0.9749240121506465	7.615429626580162	6.531867821099635	0.8577149373355295
1	2	smote	0.6	300	10	31	0.1	1.0	1.0	0.7397845909871812	0.21390768313943725	0.1652173912899811	0.9658054711172812	5.590044652899621	4.831689406798188	0.8643382389425973
1	3	smote	0.6	300	10	31	0.1	1.0	1.0	0.7050482357605392	0.16705484963406123	0.1478260869436673	0.9650455926978341	4.789262155215533	4.2291103200426505	0.8830400456455499
1	1	smote	0.6	300	10	31	0.3	0.6	0.7	0.7239479614296196	0.21889455703664176	0.15517241377972651	0.9794832826673292	8.768703192780327	7.563214701042025	0.8625237332222775
1	2	smote	0.6	300	10	31	0.3	0.6	0.7	0.7328003171666446	0.22093056378109666	0.1652173912899811	0.9673252279561754	5.85925207346852	5.056419077819262	0.8629802841429003
1	3	smote	0.6	300	10	31	0.3	0.6	0.7	0.6984736355226642	0.17370655170673796	0.1391304347705104	0.9627659574394928	4.1789310519855425	3.7366449581177448	0.8941628540516445
1	1	smote	0.6	300	10	31	0.3	0.6	1.0	0.7357784823393774	0.23065282489634947	0.18965517239744353	0.9703647416339639	7.663390742768496	6.399644169067167	0.8350930165569643
1	2	smote	0.6	300	10	31	0.3	0.6	1.0	0.7391568653363288	0.2170054345210596	0.1652173912899811	0.9612462006005985	4.909108203450044	4.263255505729269	0.8684378669107432
1	3	smote	0.6	300	10	31	0.3	0.6	1.0	0.7072221488040175	0.17981026836820613	0.1652173912899811	0.9734042553117523	7.243747263477256	6.212171574999099	0.8575908679038537
1	1	smote	0.6	300	10	31	0.3	1.0	0.7	0.7239479614296196	0.21889455703664176	0.15517241377972651	0.9794832826673292	8.768703192780327	7.563214701042025	0.8625237332222775
1	2	smote	0.6	300	10	31	0.3	1.0	0.7	0.7328003171666446	0.22093056378109666	0.1652173912899811	0.9673252279561754	5.85925207346852	5.056419077819262	0.8629802841429003
1	3	smote	0.6	300	10	31	0.3	1.0	0.7	0.6984736355226642	0.17370655170673796	0.1391304347705104	0.9627659574394928	4.1789310519855425	3.7366449581177448	0.8941628540516445
1	1	smote	0.6	300	10	31	0.3	1.0	1.0	0.7357784823393774	0.23065282489634947	0.18965517239744353	0.9703647416339639	7.663390742768496	6.399644169067167	0.8350930165569643
1	2	smote	0.6	300	10	31	0.3	1.0	1.0	0.7391568653363288	0.2170054345210596	0.1652173912899811	0.9612462006005985	4.909108203450044	4.263255505729269	0.8684378669107432
1	3	smote	0.6	300	10	31	0.3	1.0	1.0	0.7072221488040175	0.17981026836820613	0.1652173912899811	0.9734042553117523	7.243747263477256	6.212171574999099	0.8575908679038537
1	1	smote	0.6	300	10	63	0.1	0.6	0.7	0.7465019390001049	0.23034017678347668	0.16379310343415576	0.9764437689895408	8.119384632522442	6.95327846923581	0.8563799724661887
1	2	smote	0.6	300	10	63	0.1	0.6	0.7	0.7384498480243162	0.22761027455835942	0.1478260869436673	0.9673252279561754	5.135499133288018	4.524164438048813	0.8809590400606713
1	3	smote	0.6	300	10	63	0.1	0.6	0.7	0.7217853839037927	0.18709659691126987	0.1478260869436673	0.9718844984728581	5.996412640429557	5.257812464160936	0.8768263159121354
1	1	smote	0.6	300	10	63	0.1	0.6	1.0	0.7506354155748873	0.2229958795914045	0.16379310343415576	0.9734042553117523	7.169069456787367	6.158618371770963	0.8590540707133968
1	2	smote	0.6	300	10	63	0.1	0.6	1.0	0.7495242500330382	0.22336034551339623	0.1565217391168242	0.9597264437617042	4.422095764769732	3.8864633489544103	0.878873618182674
1	3	smote	0.6	300	10	63	0.1	0.6	1.0	0.7156931412713097	0.1826934228013888	0.1478260869436673	0.9627659574394928	4.485421530409314	3.9701852680001037	0.8851309060318332
1	1	smote	0.6	300	10	63	0.1	1.0	0.7	0.7465019390001049	0.23034017678347668	0.16379310343415576	0.9764437689895408	8.119384632522442	6.95327846923581	0.8563799724661887
[truncated: 11,825 more rows]
