# Supplementary material for: Risk prediction for cardiovascular related diseases using PRS and EHR in the Framingham Heart Study
Source: PLoS One. 2026 Apr 17;21(4):e0345914. doi: 10.1371/journal.pone.0345914 (PMC13089760; doi:10.1371/journal.pone.0345914)
Supplement: S1 File — (ZIP) [file pone.0345914.s003.zip › lgbm/ehr_model/chd/chd_lgb_nested_cv_outer_test_results.csv]

outer_fold	AUC	AUPRC	sensitivity	specificity	DOR	LR+	LR-
1	0.8180615239492716	0.32373376754254335	0.06896551723543401	0.9946808510562715	13.85182578062008	12.965492846711534	0.9360132673869705
2	0.8137315270935961	0.2708995909565613	0.5948275861556184	0.8047112461944932	6.049424264980531	3.045887405729204	0.503500368269304
3	0.7892295493590591	0.2688623485310151	0.0521739130389414	0.9969604863146129	18.05498641505197	17.16516087365059	0.950715791111899
4	0.773965904585701	0.22154621584431822	0.0521739130389414	0.9946808510562715	10.293558609573763	9.80867719707007	0.9528946660887223
