# Supplementary material for: Risk prediction for cardiovascular related diseases using PRS and EHR in the Framingham Heart Study
Source: PLoS One. 2026 Apr 17;21(4):e0345914. doi: 10.1371/journal.pone.0345914 (PMC13089760; doi:10.1371/journal.pone.0345914)
Supplement: S1 File — (ZIP) [file pone.0345914.s003.zip › lgbm/ehr_model/chf/chf_lgb_nested_cv_all_results.csv]

outer_fold	inner_fold	sampling_method	sampling_ratio	n_estimators	max_depth	num_leaves	learning_rate	subsample	colsample_bytree	AUC	AUPRC	sensitivity	specificity	DOR	LR+	LR-
1	1	none		100	3	31	0.1	0.6	0.7	0.8243534482758621	0.3013082281064897	0.09574468084087823	0.9949712643606684	20.949538119929617	19.039475787366396	0.9088255535217966
1	2	none		100	3	31	0.1	0.6	0.7	0.8441015529469308	0.20787740347809444	0.04255319148483477	0.9856321839009654	3.0488867645474285	2.9617000645417066	0.9714037492279476
1	3	none		100	3	31	0.1	0.6	0.7	0.8531315659374614	0.30171925101654345	0.1290322580506417	0.9870689655101504	11.308633208693893	9.97848690041456	0.882377790771119
1	1	none		100	3	31	0.1	0.6	1.0	0.821946074834923	0.29228740436958217	0.08510638296966953	0.9935344827514833	14.294551505602746	13.163100192516216	0.9208473623262281
1	2	none		100	3	31	0.1	0.6	1.0	0.8387136219124479	0.20112176466156495	0.04255319148483477	0.9870689655101504	3.3925899661227983	3.290777594821332	0.9699897699857546
1	3	none		100	3	31	0.1	0.6	1.0	0.8545142751205043	0.3026203297699583	0.10752688170886808	0.9899425287285206	11.858852214805536	10.691233600781212	0.9015403251964723
1	1	none		100	3	31	0.1	1.0	0.7	0.8243534482758621	0.3013082281064897	0.09574468084087823	0.9949712643606684	20.949538119929617	19.039475787366396	0.9088255535217966
1	2	none		100	3	31	0.1	1.0	0.7	0.8441015529469308	0.20787740347809444	0.04255319148483477	0.9856321839009654	3.0488867645474285	2.9617000645417066	0.9714037492279476
1	3	none		100	3	31	0.1	1.0	0.7	0.8531315659374614	0.30171925101654345	0.1290322580506417	0.9870689655101504	11.308633208693893	9.97848690041456	0.882377790771119
1	1	none		100	3	31	0.1	1.0	1.0	0.821946074834923	0.29228740436958217	0.08510638296966953	0.9935344827514833	14.294551505602746	13.163100192516216	0.9208473623262281
1	2	none		100	3	31	0.1	1.0	1.0	0.8387136219124479	0.20112176466156495	0.04255319148483477	0.9870689655101504	3.3925899661227983	3.290777594821332	0.9699897699857546
1	3	none		100	3	31	0.1	1.0	1.0	0.8545142751205043	0.3026203297699583	0.10752688170886808	0.9899425287285206	11.858852214805536	10.691233600781212	0.9015403251964723
1	1	none		100	3	31	0.3	0.6	0.7	0.7988505747126438	0.24177235402004896	0.09574468084087823	0.9849137930963728	6.912600450738164	6.346500348795756	0.9181060477742551
1	2	none		100	3	31	0.3	0.6	0.7	0.8018311323061873	0.17411441373349484	0.05319148935604346	0.9770114942458549	2.3876394096008005	2.313828779765929	0.969086348041304
1	3	none		100	3	31	0.3	0.6	0.7	0.8377054752193795	0.23896392527590013	0.1612903225633021	0.979885057464225	9.368127192441804	8.018429189750421	0.8559265829074577
1	1	none		100	3	31	0.3	0.6	1.0	0.8127369161164099	0.2365325430049193	0.138297872325713	0.9827586206825952	9.14814282603737	8.021271939269104	0.876819699945829
1	2	none		100	3	31	0.3	0.6	1.0	0.7942651014918073	0.16402301487355267	0.07446808509846085	0.9770114942458549	3.4195387398266535	3.239360291672301	0.947309126739452
1	3	none		100	3	31	0.3	0.6	1.0	0.8430045729823261	0.2624996128307519	0.1290322580506417	0.9806034482688176	7.489708061150782	6.652326316328854	0.8881956662553352
1	1	none		100	3	31	0.3	1.0	0.7	0.7988505747126438	0.24177235402004896	0.09574468084087823	0.9849137930963728	6.912600450738164	6.346500348795756	0.9181060477742551
1	2	none		100	3	31	0.3	1.0	0.7	0.8018311323061873	0.17411441373349484	0.05319148935604346	0.9770114942458549	2.3876394096008005	2.313828779765929	0.969086348041304
1	3	none		100	3	31	0.3	1.0	0.7	0.8377054752193795	0.23896392527590013	0.1612903225633021	0.979885057464225	9.368127192441804	8.018429189750421	0.8559265829074577
1	1	none		100	3	31	0.3	1.0	1.0	0.8127369161164099	0.2365325430049193	0.138297872325713	0.9827586206825952	9.14814282603737	8.021271939269104	0.876819699945829
1	2	none		100	3	31	0.3	1.0	1.0	0.7942651014918073	0.16402301487355267	0.07446808509846085	0.9770114942458549	3.4195387398266535	3.239360291672301	0.947309126739452
1	3	none		100	3	31	0.3	1.0	1.0	0.8430045729823261	0.2624996128307519	0.1290322580506417	0.9806034482688176	7.489708061150782	6.652326316328854	0.8881956662553352
1	1	none		100	3	63	0.1	0.6	0.7	0.8243534482758621	0.3013082281064897	0.09574468084087823	0.9949712643606684	20.949538119929617	19.039475787366396	0.9088255535217966
1	2	none		100	3	63	0.1	0.6	0.7	0.8441015529469308	0.20787740347809444	0.04255319148483477	0.9856321839009654	3.0488867645474285	2.9617000645417066	0.9714037492279476
1	3	none		100	3	63	0.1	0.6	0.7	0.8531315659374614	0.30171925101654345	0.1290322580506417	0.9870689655101504	11.308633208693893	9.97848690041456	0.882377790771119
1	1	none		100	3	63	0.1	0.6	1.0	0.821946074834923	0.29228740436958217	0.08510638296966953	0.9935344827514833	14.294551505602746	13.163100192516216	0.9208473623262281
1	2	none		100	3	63	0.1	0.6	1.0	0.8387136219124479	0.20112176466156495	0.04255319148483477	0.9870689655101504	3.3925899661227983	3.290777594821332	0.9699897699857546
1	3	none		100	3	63	0.1	0.6	1.0	0.8545142751205043	0.3026203297699583	0.10752688170886808	0.9899425287285206	11.858852214805536	10.691233600781212	0.9015403251964723
1	1	none		100	3	63	0.1	1.0	0.7	0.8243534482758621	0.3013082281064897	0.09574468084087823	0.9949712643606684	20.949538119929617	19.039475787366396	0.9088255535217966
1	2	none		100	3	63	0.1	1.0	0.7	0.8441015529469308	0.20787740347809444	0.04255319148483477	0.9856321839009654	3.0488867645474285	2.9617000645417066	0.9714037492279476
1	3	none		100	3	63	0.1	1.0	0.7	0.8531315659374614	0.30171925101654345	0.1290322580506417	0.9870689655101504	11.308633208693893	9.97848690041456	0.882377790771119
1	1	none		100	3	63	0.1	1.0	1.0	0.821946074834923	0.29228740436958217	0.08510638296966953	0.9935344827514833	14.294551505602746	13.163100192516216	0.9208473623262281
1	2	none		100	3	63	0.1	1.0	1.0	0.8387136219124479	0.20112176466156495	0.04255319148483477	0.9870689655101504	3.3925899661227983	3.290777594821332	0.9699897699857546
1	3	none		100	3	63	0.1	1.0	1.0	0.8545142751205043	0.3026203297699583	0.10752688170886808	0.9899425287285206	11.858852214805536	10.691233600781212	0.9015403251964723
1	1	none		100	3	63	0.3	0.6	0.7	0.7988505747126438	0.24177235402004896	0.09574468084087823	0.9849137930963728	6.912600450738164	6.346500348795756	0.9181060477742551
1	2	none		100	3	63	0.3	0.6	0.7	0.8018311323061873	0.17411441373349484	0.05319148935604346	0.9770114942458549	2.3876394096008005	2.313828779765929	0.969086348041304
1	3	none		100	3	63	0.3	0.6	0.7	0.8377054752193795	0.23896392527590013	0.1612903225633021	0.979885057464225	9.368127192441804	8.018429189750421	0.8559265829074577
1	1	none		100	3	63	0.3	0.6	1.0	0.8127369161164099	0.2365325430049193	0.138297872325713	0.9827586206825952	9.14814282603737	8.021271939269104	0.876819699945829
1	2	none		100	3	63	0.3	0.6	1.0	0.7942651014918073	0.16402301487355267	0.07446808509846085	0.9770114942458549	3.4195387398266535	3.239360291672301	0.947309126739452
1	3	none		100	3	63	0.3	0.6	1.0	0.8430045729823261	0.2624996128307519	0.1290322580506417	0.9806034482688176	7.489708061150782	6.652326316328854	0.8881956662553352
1	1	none		100	3	63	0.3	1.0	0.7	0.7988505747126438	0.24177235402004896	0.09574468084087823	0.9849137930963728	6.912600450738164	6.346500348795756	0.9181060477742551
1	2	none		100	3	63	0.3	1.0	0.7	0.8018311323061873	0.17411441373349484	0.05319148935604346	0.9770114942458549	2.3876394096008005	2.313828779765929	0.969086348041304
1	3	none		100	3	63	0.3	1.0	0.7	0.8377054752193795	0.23896392527590013	0.1612903225633021	0.979885057464225	9.368127192441804	8.018429189750421	0.8559265829074577
1	1	none		100	3	63	0.3	1.0	1.0	0.8127369161164099	0.2365325430049193	0.138297872325713	0.9827586206825952	9.14814282603737	8.021271939269104	0.876819699945829
1	2	none		100	3	63	0.3	1.0	1.0	0.7942651014918073	0.16402301487355267	0.07446808509846085	0.9770114942458549	3.4195387398266535	3.239360291672301	0.947309126739452
1	3	none		100	3	63	0.3	1.0	1.0	0.8430045729823261	0.2624996128307519	0.1290322580506417	0.9806034482688176	7.489708061150782	6.652326316328854	0.8881956662553352
1	1	none		100	5	31	0.1	0.6	0.7	0.8088086940572267	0.2507837521663761	0.07446808509846085	0.9928160919468908	11.119524731830102	10.365943006021771	0.9322289526596025
1	2	none		100	5	31	0.1	0.6	0.7	0.8316825629738321	0.19192030519295622	0.05319148935604346	0.9841954022917803	3.4984656079329803	3.3655684682625413	0.9620127251347725
1	3	none		100	5	31	0.1	0.6	0.7	0.8521737115313311	0.2835062457166733	0.1182795698797549	0.987787356314743	10.850062832308586	9.685001550690085	0.8926216918624759
1	1	none		100	5	31	0.1	0.6	1.0	0.8091143922719491	0.25356045841926317	0.08510638296966953	0.9913793103377057	10.697661991145072	9.872328964424101	0.9228492043980492
1	2	none		100	5	31	0.1	0.6	1.0	0.8271123746637319	0.18515015615732627	0.03191489361362608	0.9820402298780027	1.8026363580801161	1.7770202862637696	0.9857896520682672
1	3	none		100	5	31	0.1	0.6	1.0	0.8538576813743666	0.3214517423215641	0.15053763439241533	0.9870689655101504	13.527415669767345	11.641568050483656	0.8605906848288428
1	1	none		100	5	31	0.1	1.0	0.7	0.8088086940572267	0.2507837521663761	0.07446808509846085	0.9928160919468908	11.119524731830102	10.365943006021771	0.9322289526596025
1	2	none		100	5	31	0.1	1.0	0.7	0.8316825629738321	0.19192030519295622	0.05319148935604346	0.9841954022917803	3.4984656079329803	3.3655684682625413	0.9620127251347725
1	3	none		100	5	31	0.1	1.0	0.7	0.8521737115313311	0.2835062457166733	0.1182795698797549	0.987787356314743	10.850062832308586	9.685001550690085	0.8926216918624759
1	1	none		100	5	31	0.1	1.0	1.0	0.8091143922719491	0.25356045841926317	0.08510638296966953	0.9913793103377057	10.697661991145072	9.872328964424101	0.9228492043980492
1	2	none		100	5	31	0.1	1.0	1.0	0.8271123746637319	0.18515015615732627	0.03191489361362608	0.9820402298780027	1.8026363580801161	1.7770202862637696	0.9857896520682672
1	3	none		100	5	31	0.1	1.0	1.0	0.8538576813743666	0.3214517423215641	0.15053763439241533	0.9870689655101504	13.527415669767345	11.641568050483656	0.8605906848288428
1	1	none		100	5	31	0.3	0.6	0.7	0.8069897896796283	0.24069480469655014	0.10638297871208692	0.9863505747055579	8.602750576295078	7.793947252558109	0.9059831617118904
1	2	none		100	5	31	0.3	0.6	0.7	0.8050868182929811	0.17544882838483766	0.05319148935604346	0.9841954022917803	3.4984656079329803	3.3655684682625413	0.9620127251347725
1	3	none		100	5	31	0.3	0.6	0.7	0.8169107650475838	0.25093031569845875	0.17204301073418893	0.9784482758550399	9.4337618370619	7.982791991447307	0.8461939187131198
1	1	none		100	5	31	0.3	0.6	1.0	0.80217504279775	0.252043369765679	0.11702127658329561	0.9899425287285206	13.044737434730242	11.635246780437969	0.8919494706741259
1	2	none		100	5	31	0.3	0.6	1.0	0.7996148202494497	0.16803365396202208	0.05319148935604346	0.9806034482688176	2.8401982842091043	2.7423153697663616	0.9655365812348616
1	3	none		100	5	31	0.3	0.6	1.0	0.8459090347299469	0.26163297408861064	0.17204301073418893	0.979885057464225	10.1224439258649	8.552991135733782	0.8449531651792818
1	1	none		100	5	31	0.3	1.0	0.7	0.8069897896796283	0.24069480469655014	0.10638297871208692	0.9863505747055579	8.602750576295078	7.793947252558109	0.9059831617118904
1	2	none		100	5	31	0.3	1.0	0.7	0.8050868182929811	0.17544882838483766	0.05319148935604346	0.9841954022917803	3.4984656079329803	3.3655684682625413	0.9620127251347725
1	3	none		100	5	31	0.3	1.0	0.7	0.8169107650475838	0.25093031569845875	0.17204301073418893	0.9784482758550399	9.4337618370619	7.982791991447307	0.8461939187131198
1	1	none		100	5	31	0.3	1.0	1.0	0.80217504279775	0.252043369765679	0.11702127658329561	0.9899425287285206	13.044737434730242	11.635246780437969	0.8919494706741259
1	2	none		100	5	31	0.3	1.0	1.0	0.7996148202494497	0.16803365396202208	0.05319148935604346	0.9806034482688176	2.8401982842091043	2.7423153697663616	0.9655365812348616
1	3	none		100	5	31	0.3	1.0	1.0	0.8459090347299469	0.26163297408861064	0.17204301073418893	0.979885057464225	10.1224439258649	8.552991135733782	0.8449531651792818
1	1	none		100	5	63	0.1	0.6	0.7	0.8088086940572267	0.2507837521663761	0.07446808509846085	0.9928160919468908	11.119524731830102	10.365943006021771	0.9322289526596025
1	2	none		100	5	63	0.1	0.6	0.7	0.8316825629738321	0.19192030519295622	0.05319148935604346	0.9841954022917803	3.4984656079329803	3.3655684682625413	0.9620127251347725
1	3	none		100	5	63	0.1	0.6	0.7	0.8521737115313311	0.2835062457166733	0.1182795698797549	0.987787356314743	10.850062832308586	9.685001550690085	0.8926216918624759
1	1	none		100	5	63	0.1	0.6	1.0	0.8091143922719491	0.25356045841926317	0.08510638296966953	0.9913793103377057	10.697661991145072	9.872328964424101	0.9228492043980492
1	2	none		100	5	63	0.1	0.6	1.0	0.8253851797505503	0.18798834665541675	0.03191489361362608	0.9813218390734101	1.7320362655064345	1.708673388794863	0.9865113135924419
1	3	none		100	5	63	0.1	0.6	1.0	0.8538576813743666	0.3214517423215641	0.15053763439241533	0.9870689655101504	13.527415669767345	11.641568050483656	0.8605906848288428
1	1	none		100	5	63	0.1	1.0	0.7	0.8088086940572267	0.2507837521663761	0.07446808509846085	0.9928160919468908	11.119524731830102	10.365943006021771	0.9322289526596025
1	2	none		100	5	63	0.1	1.0	0.7	0.8316825629738321	0.19192030519295622	0.05319148935604346	0.9841954022917803	3.4984656079329803	3.3655684682625413	0.9620127251347725
1	3	none		100	5	63	0.1	1.0	0.7	0.8521737115313311	0.2835062457166733	0.1182795698797549	0.987787356314743	10.850062832308586	9.685001550690085	0.8926216918624759
1	1	none		100	5	63	0.1	1.0	1.0	0.8091143922719491	0.25356045841926317	0.08510638296966953	0.9913793103377057	10.697661991145072	9.872328964424101	0.9228492043980492
1	2	none		100	5	63	0.1	1.0	1.0	0.8253851797505503	0.18798834665541675	0.03191489361362608	0.9813218390734101	1.7320362655064345	1.708673388794863	0.9865113135924419
1	3	none		100	5	63	0.1	1.0	1.0	0.8538576813743666	0.3214517423215641	0.15053763439241533	0.9870689655101504	13.527415669767345	11.641568050483656	0.8605906848288428
1	1	none		100	5	63	0.3	0.6	0.7	0.8069897896796283	0.24069480469655014	0.10638297871208692	0.9863505747055579	8.602750576295078	7.793947252558109	0.9059831617118904
1	2	none		100	5	63	0.3	0.6	0.7	0.8050868182929811	0.17544882838483766	0.05319148935604346	0.9841954022917803	3.4984656079329803	3.3655684682625413	0.9620127251347725
1	3	none		100	5	63	0.3	0.6	0.7	0.8169107650475838	0.25093031569845875	0.17204301073418893	0.9784482758550399	9.4337618370619	7.982791991447307	0.8461939187131198
1	1	none		100	5	63	0.3	0.6	1.0	0.80217504279775	0.252043369765679	0.11702127658329561	0.9899425287285206	13.044737434730242	11.635246780437969	0.8919494706741259
1	2	none		100	5	63	0.3	0.6	1.0	0.7996148202494497	0.16803365396202208	0.05319148935604346	0.9806034482688176	2.8401982842091043	2.7423153697663616	0.9655365812348616
1	3	none		100	5	63	0.3	0.6	1.0	0.8459090347299469	0.26163297408861064	0.17204301073418893	0.979885057464225	10.1224439258649	8.552991135733782	0.8449531651792818
1	1	none		100	5	63	0.3	1.0	0.7	0.8069897896796283	0.24069480469655014	0.10638297871208692	0.9863505747055579	8.602750576295078	7.793947252558109	0.9059831617118904
1	2	none		100	5	63	0.3	1.0	0.7	0.8050868182929811	0.17544882838483766	0.05319148935604346	0.9841954022917803	3.4984656079329803	3.3655684682625413	0.9620127251347725
1	3	none		100	5	63	0.3	1.0	0.7	0.8169107650475838	0.25093031569845875	0.17204301073418893	0.9784482758550399	9.4337618370619	7.982791991447307	0.8461939187131198
1	1	none		100	5	63	0.3	1.0	1.0	0.80217504279775	0.252043369765679	0.11702127658329561	0.9899425287285206	13.044737434730242	11.635246780437969	0.8919494706741259
1	2	none		100	5	63	0.3	1.0	1.0	0.7996148202494497	0.16803365396202208	0.05319148935604346	0.9806034482688176	2.8401982842091043	2.7423153697663616	0.9655365812348616
1	3	none		100	5	63	0.3	1.0	1.0	0.8459090347299469	0.26163297408861064	0.17204301073418893	0.979885057464225	10.1224439258649	8.552991135733782	0.8449531651792818
1	1	none		100	10	31	0.1	0.6	0.7	0.8110097212032282	0.24803967252210798	0.06382978722725216	0.9928160919468908	9.422714140796161	8.885094005161518	0.9429442279762973
1	2	none		100	10	31	0.1	0.6	0.7	0.8290841281486916	0.19861733850584296	0.03191489361362608	0.9906609195331132	3.4970376720378913	3.4173449466824724	0.9772113520643445
1	3	none		100	10	31	0.1	0.6	0.7	0.8532088122605365	0.28360010762148263	0.10752688170886808	0.987787356314743	9.74485380471741	8.804546864263713	0.9035073222497151
1	1	none		100	10	31	0.1	0.6	1.0	0.8102836879432624	0.24979211033805737	0.07446808509846085	0.9899425287285206	7.919532344333303	7.404247951187799	0.934934987327941
1	2	none		100	10	31	0.1	0.6	1.0	0.8260424309122034	0.18311989324725722	0.03191489361362608	0.9870689655101504	2.5164815685660655	2.4680831961159995	0.9807674340955098
1	3	none		100	10	31	0.1	0.6	1.0	0.8447426152515141	0.2765895363156438	0.09677419353798128	0.9885057471193355	9.21427768337986	8.419347507770452	0.9137284228815861
1	1	none		100	10	31	0.1	1.0	0.7	0.8110097212032282	0.24803967252210798	0.06382978722725216	0.9928160919468908	9.422714140796161	8.885094005161518	0.9429442279762973
1	2	none		100	10	31	0.1	1.0	0.7	0.8290841281486916	0.19861733850584296	0.03191489361362608	0.9906609195331132	3.4970376720378913	3.4173449466824724	0.9772113520643445
1	3	none		100	10	31	0.1	1.0	0.7	0.8532088122605365	0.28360010762148263	0.10752688170886808	0.987787356314743	9.74485380471741	8.804546864263713	0.9035073222497151
1	1	none		100	10	31	0.1	1.0	1.0	0.8102836879432624	0.24979211033805737	0.07446808509846085	0.9899425287285206	7.919532344333303	7.404247951187799	0.934934987327941
1	2	none		100	10	31	0.1	1.0	1.0	0.8260424309122034	0.18311989324725722	0.03191489361362608	0.9870689655101504	2.5164815685660655	2.4680831961159995	0.9807674340955098
1	3	none		100	10	31	0.1	1.0	1.0	0.8447426152515141	0.2765895363156438	0.09677419353798128	0.9885057471193355	9.21427768337986	8.419347507770452	0.9137284228815861
1	1	none		100	10	31	0.3	0.6	0.7	0.7894732819760333	0.22243723834046888	0.06382978722725216	0.9906609195331132	7.232509728255417	6.834689893364945	0.9449955932086206
1	2	none		100	10	31	0.3	0.6	0.7	0.8179796404988995	0.1821687378395187	0.03191489361362608	0.9806034482688176	1.6666658067215805	1.6453892218598172	0.9872340324961285
1	3	none		100	10	31	0.3	0.6	0.7	0.8383234458039797	0.2783164980965742	0.1182795698797549	0.9885057471193355	11.536575307785393	10.29031362060833	0.8919729842441384
1	1	none		100	10	31	0.3	0.6	1.0	0.8068751528491075	0.23278623734787632	0.05319148935604346	0.9906609195331132	5.959371312387304	5.695574911137453	0.955734179493862
1	2	none		100	10	31	0.3	0.6	1.0	0.7912234042553192	0.1810252940274278	0.06382978722725216	0.9863505747055579	4.927029878013082	4.676368351534866	0.9491252170263682
1	3	none		100	10	31	0.3	0.6	1.0	0.8456541218637993	0.25657785378964	0.15053763439241533	0.9820402298780027	9.69012116836492	8.381930812618085	0.8649975134553672
1	1	none		100	10	31	0.3	1.0	0.7	0.7894732819760333	0.22243723834046888	0.06382978722725216	0.9906609195331132	7.232509728255417	6.834689893364945	0.9449955932086206
1	2	none		100	10	31	0.3	1.0	0.7	0.8179796404988995	0.1821687378395187	0.03191489361362608	0.9806034482688176	1.6666658067215805	1.6453892218598172	0.9872340324961285
1	3	none		100	10	31	0.3	1.0	0.7	0.8383234458039797	0.2783164980965742	0.1182795698797549	0.9885057471193355	11.536575307785393	10.29031362060833	0.8919729842441384
1	1	none		100	10	31	0.3	1.0	1.0	0.8068751528491075	0.23278623734787632	0.05319148935604346	0.9906609195331132	5.959371312387304	5.695574911137453	0.955734179493862
1	2	none		100	10	31	0.3	1.0	1.0	0.7912234042553192	0.1810252940274278	0.06382978722725216	0.9863505747055579	4.927029878013082	4.676368351534866	0.9491252170263682
1	3	none		100	10	31	0.3	1.0	1.0	0.8456541218637993	0.25657785378964	0.15053763439241533	0.9820402298780027	9.69012116836492	8.381930812618085	0.8649975134553672
1	1	none		100	10	63	0.1	0.6	0.7	0.8138679995108828	0.25247555722890763	0.07446808509846085	0.9942528735560758	13.91951598139737	12.95742424511045	0.9308818010074589
1	2	none		100	10	63	0.1	0.6	0.7	0.8309718146246025	0.19576387337104356	0.03191489361362608	0.9913793103377057	3.7912043892531915	3.7021233616590385	0.9765032279033248
1	3	none		100	10	63	0.1	0.6	0.7	0.8523977258682487	0.2937178708420852	0.10752688170886808	0.989224137923928	11.060230680470024	9.978485355967965	0.9021950385705341
1	1	none		100	10	63	0.1	0.6	1.0	0.8178879310344829	0.2395015230452438	0.06382978722725216	0.989224137923928	6.259085092910709	5.923398753868611	0.9463681358137851
1	2	none		100	10	63	0.1	0.6	1.0	0.8252552580092931	0.19448233045017466	0.04255319148483477	0.9870689655101504	3.3925899661227983	3.290777594821332	0.9699897699857546
1	3	none		100	10	63	0.1	0.6	1.0	0.849817698677543	0.2683383977144705	0.08602150536709446	0.9856321839009654	6.456466086426597	5.9870926035828385	0.9273017869024075
1	1	none		100	10	63	0.1	1.0	0.7	0.8138679995108828	0.25247555722890763	0.07446808509846085	0.9942528735560758	13.91951598139737	12.95742424511045	0.9308818010074589
1	2	none		100	10	63	0.1	1.0	0.7	0.8309718146246025	0.19576387337104356	0.03191489361362608	0.9913793103377057	3.7912043892531915	3.7021233616590385	0.9765032279033248
1	3	none		100	10	63	0.1	1.0	0.7	0.8523977258682487	0.2937178708420852	0.10752688170886808	0.989224137923928	11.060230680470024	9.978485355967965	0.9021950385705341
1	1	none		100	10	63	0.1	1.0	1.0	0.8178879310344829	0.2395015230452438	0.06382978722725216	0.989224137923928	6.259085092910709	5.923398753868611	0.9463681358137851
1	2	none		100	10	63	0.1	1.0	1.0	0.8252552580092931	0.19448233045017466	0.04255319148483477	0.9870689655101504	3.3925899661227983	3.290777594821332	0.9699897699857546
1	3	none		100	10	63	0.1	1.0	1.0	0.849817698677543	0.2683383977144705	0.08602150536709446	0.9856321839009654	6.456466086426597	5.9870926035828385	0.9273017869024075
1	1	none		100	10	63	0.3	0.6	0.7	0.8014490095377843	0.22392102347308762	0.03191489361362608	0.9928160919468908	4.556037608148745	4.442547002580759	0.9750900539263817
1	2	none		100	10	63	0.3	0.6	0.7	0.805453656150648	0.17912031538540973	0.03191489361362608	0.987787356314743	2.666449010437279	2.613264441630198	0.9800541486961158
1	3	none		100	10	63	0.3	0.6	0.7	0.844804412309974	0.26327486361992913	0.1182795698797549	0.9856321839009654	9.20243260427005	8.232252329926403	0.8945734885449965
1	1	none		100	10	63	0.3	0.6	1.0	0.7969323184152605	0.24043913579241355	0.03191489361362608	0.9899425287285206	3.244894729753903	3.173249121937628	0.977920503981756
1	2	none		100	10	63	0.3	0.6	1.0	0.7999740156517485	0.17714642359904628	0.04255319148483477	0.9849137930963728	2.9015853761586654	2.8206668216870026	0.9721122858722694
1	3	none		100	10	63	0.3	0.6	1.0	0.8420853417377332	0.24580253657774714	0.07526881719620766	0.9841954022917803	5.068707146960014	4.762460327127354	0.9395808710898981
1	1	none		100	10	63	0.3	1.0	0.7	0.8014490095377843	0.22392102347308762	0.03191489361362608	0.9928160919468908	4.556037608148745	4.442547002580759	0.9750900539263817
1	2	none		100	10	63	0.3	1.0	0.7	0.805453656150648	0.17912031538540973	0.03191489361362608	0.987787356314743	2.666449010437279	2.613264441630198	0.9800541486961158
1	3	none		100	10	63	0.3	1.0	0.7	0.844804412309974	0.26327486361992913	0.1182795698797549	0.9856321839009654	9.20243260427005	8.232252329926403	0.8945734885449965
1	1	none		100	10	63	0.3	1.0	1.0	0.7969323184152605	0.24043913579241355	0.03191489361362608	0.9899425287285206	3.244894729753903	3.173249121937628	0.977920503981756
1	2	none		100	10	63	0.3	1.0	1.0	0.7999740156517485	0.17714642359904628	0.04255319148483477	0.9849137930963728	2.9015853761586654	2.8206668216870026	0.9721122858722694
1	3	none		100	10	63	0.3	1.0	1.0	0.8420853417377332	0.24580253657774714	0.07526881719620766	0.9841954022917803	5.068707146960014	4.762460327127354	0.9395808710898981
1	1	none		300	3	31	0.1	0.6	0.7	0.7945784421618978	0.2514892309465005	0.138297872325713	0.9870689655101504	12.251019307925471	10.69502718316933	0.8729907929979567
1	2	none		300	3	31	0.1	0.6	0.7	0.8122401565174859	0.17764414327196837	0.05319148935604346	0.9849137930963728	3.6677343233675597	3.5258335271087535	0.9613110382526665
1	3	none		300	3	31	0.1	0.6	0.7	0.8436148189346189	0.27074172370779626	0.1397849462215285	0.9784482758550399	7.377496564945161	6.4860184930509375	0.8791625129444143
1	1	none		300	3	31	0.1	0.6	1.0	0.7874862435803375	0.23968579065066273	0.11702127658329561	0.987787356314743	10.719339183913437	9.581969619310726	0.8938955422268045
1	2	none		300	3	31	0.1	0.6	1.0	0.8019763389581805	0.16891700961945877	0.07446808509846085	0.9841954022917803	5.01044614532365	4.7117958555675585	0.9403944616510269
1	3	none		300	3	31	0.1	0.6	1.0	0.8420235446792732	0.2667649338692735	0.10752688170886808	0.9827586206825952	6.867465886956511	6.236555519358423	0.9081305321849439
1	1	none		300	3	31	0.1	1.0	0.7	0.7945784421618978	0.2514892309465005	0.138297872325713	0.9870689655101504	12.251019307925471	10.69502718316933	0.8729907929979567
1	2	none		300	3	31	0.1	1.0	0.7	0.8122401565174859	0.17764414327196837	0.05319148935604346	0.9849137930963728	3.6677343233675597	3.5258335271087535	0.9613110382526665
1	3	none		300	3	31	0.1	1.0	0.7	0.8436148189346189	0.27074172370779626	0.1397849462215285	0.9784482758550399	7.377496564945161	6.4860184930509375	0.8791625129444143
1	1	none		300	3	31	0.1	1.0	1.0	0.7874862435803375	0.23968579065066273	0.11702127658329561	0.987787356314743	10.719339183913437	9.581969619310726	0.8938955422268045
1	2	none		300	3	31	0.1	1.0	1.0	0.8019763389581805	0.16891700961945877	0.07446808509846085	0.9841954022917803	5.01044614532365	4.7117958555675585	0.9403944616510269
1	3	none		300	3	31	0.1	1.0	1.0	0.8420235446792732	0.2667649338692735	0.10752688170886808	0.9827586206825952	6.867465886956511	6.236555519358423	0.9081305321849439
1	1	none		300	3	31	0.3	0.6	0.7	0.779859073123013	0.21526226499041248	0.12765957445450432	0.9834770114871877	8.71049312310678	7.726174783318789	0.8869962454500113
1	2	none		300	3	31	0.3	0.6	0.7	0.7666681951577402	0.15336830906414295	0.08510638296966953	0.9748563218320773	3.6066430809755285	3.3848010841243528	0.9384907161765498
1	3	none		300	3	31	0.3	0.6	0.7	0.8214837473736251	0.2279108235262616	0.1612903225633021	0.9762931034412623	7.919577064475287	6.803516188992402	0.8590756873009101
1	1	none		300	3	31	0.3	0.6	1.0	0.7929888114453413	0.20498106506618222	0.08510638296966953	0.9827586206825952	5.302322500219552	4.936167347242526	0.9309443727753093
1	2	none		300	3	31	0.3	0.6	1.0	0.7719338469063342	0.15433423250013498	0.07446808509846085	0.9834770114871877	4.789102544001796	4.506935290269293	0.9410813823610993
1	3	none		300	3	31	0.3	0.6	1.0	0.8182316771721666	0.23480403340933637	0.1290322580506417	0.979885057464225	7.216927618075256	6.414743351800337	0.8888468360919856
1	1	none		300	3	31	0.3	1.0	0.7	0.779859073123013	0.21526226499041248	0.12765957445450432	0.9834770114871877	8.71049312310678	7.726174783318789	0.8869962454500113
1	2	none		300	3	31	0.3	1.0	0.7	0.7666681951577402	0.15336830906414295	0.08510638296966953	0.9748563218320773	3.6066430809755285	3.3848010841243528	0.9384907161765498
1	3	none		300	3	31	0.3	1.0	0.7	0.8214837473736251	0.2279108235262616	0.1612903225633021	0.9762931034412623	7.919577064475287	6.803516188992402	0.8590756873009101
1	1	none		300	3	31	0.3	1.0	1.0	0.7929888114453413	0.20498106506618222	0.08510638296966953	0.9827586206825952	5.302322500219552	4.936167347242526	0.9309443727753093
1	2	none		300	3	31	0.3	1.0	1.0	0.7719338469063342	0.15433423250013498	0.07446808509846085	0.9834770114871877	4.789102544001796	4.506935290269293	0.9410813823610993
1	3	none		300	3	31	0.3	1.0	1.0	0.8182316771721666	0.23480403340933637	0.1290322580506417	0.979885057464225	7.216927618075256	6.414743351800337	0.8888468360919856
1	1	none		300	3	63	0.1	0.6	0.7	0.7945784421618978	0.2514892309465005	0.138297872325713	0.9870689655101504	12.251019307925471	10.69502718316933	0.8729907929979567
1	2	none		300	3	63	0.1	0.6	0.7	0.8122401565174859	0.17764414327196837	0.05319148935604346	0.9849137930963728	3.6677343233675597	3.5258335271087535	0.9613110382526665
1	3	none		300	3	63	0.1	0.6	0.7	0.8436148189346189	0.27074172370779626	0.1397849462215285	0.9784482758550399	7.377496564945161	6.4860184930509375	0.8791625129444143
1	1	none		300	3	63	0.1	0.6	1.0	0.7874862435803375	0.23968579065066273	0.11702127658329561	0.987787356314743	10.719339183913437	9.581969619310726	0.8938955422268045
1	2	none		300	3	63	0.1	0.6	1.0	0.8019763389581805	0.16891700961945877	0.07446808509846085	0.9841954022917803	5.01044614532365	4.7117958555675585	0.9403944616510269
1	3	none		300	3	63	0.1	0.6	1.0	0.8420235446792732	0.2667649338692735	0.10752688170886808	0.9827586206825952	6.867465886956511	6.236555519358423	0.9081305321849439
1	1	none		300	3	63	0.1	1.0	0.7	0.7945784421618978	0.2514892309465005	0.138297872325713	0.9870689655101504	12.251019307925471	10.69502718316933	0.8729907929979567
1	2	none		300	3	63	0.1	1.0	0.7	0.8122401565174859	0.17764414327196837	0.05319148935604346	0.9849137930963728	3.6677343233675597	3.5258335271087535	0.9613110382526665
1	3	none		300	3	63	0.1	1.0	0.7	0.8436148189346189	0.27074172370779626	0.1397849462215285	0.9784482758550399	7.377496564945161	6.4860184930509375	0.8791625129444143
1	1	none		300	3	63	0.1	1.0	1.0	0.7874862435803375	0.23968579065066273	0.11702127658329561	0.987787356314743	10.719339183913437	9.581969619310726	0.8938955422268045
1	2	none		300	3	63	0.1	1.0	1.0	0.8019763389581805	0.16891700961945877	0.07446808509846085	0.9841954022917803	5.01044614532365	4.7117958555675585	0.9403944616510269
1	3	none		300	3	63	0.1	1.0	1.0	0.8420235446792732	0.2667649338692735	0.10752688170886808	0.9827586206825952	6.867465886956511	6.236555519358423	0.9081305321849439
1	1	none		300	3	63	0.3	0.6	0.7	0.779859073123013	0.21526226499041248	0.12765957445450432	0.9834770114871877	8.71049312310678	7.726174783318789	0.8869962454500113
1	2	none		300	3	63	0.3	0.6	0.7	0.7666681951577402	0.15336830906414295	0.08510638296966953	0.9748563218320773	3.6066430809755285	3.3848010841243528	0.9384907161765498
1	3	none		300	3	63	0.3	0.6	0.7	0.8214837473736251	0.2279108235262616	0.1612903225633021	0.9762931034412623	7.919577064475287	6.803516188992402	0.8590756873009101
1	1	none		300	3	63	0.3	0.6	1.0	0.7929888114453413	0.20498106506618222	0.08510638296966953	0.9827586206825952	5.302322500219552	4.936167347242526	0.9309443727753093
1	2	none		300	3	63	0.3	0.6	1.0	0.7719338469063342	0.15433423250013498	0.07446808509846085	0.9834770114871877	4.789102544001796	4.506935290269293	0.9410813823610993
1	3	none		300	3	63	0.3	0.6	1.0	0.8182316771721666	0.23480403340933637	0.1290322580506417	0.979885057464225	7.216927618075256	6.414743351800337	0.8888468360919856
1	1	none		300	3	63	0.3	1.0	0.7	0.779859073123013	0.21526226499041248	0.12765957445450432	0.9834770114871877	8.71049312310678	7.726174783318789	0.8869962454500113
1	2	none		300	3	63	0.3	1.0	0.7	0.7666681951577402	0.15336830906414295	0.08510638296966953	0.9748563218320773	3.6066430809755285	3.3848010841243528	0.9384907161765498
1	3	none		300	3	63	0.3	1.0	0.7	0.8214837473736251	0.2279108235262616	0.1612903225633021	0.9762931034412623	7.919577064475287	6.803516188992402	0.8590756873009101
1	1	none		300	3	63	0.3	1.0	1.0	0.7929888114453413	0.20498106506618222	0.08510638296966953	0.9827586206825952	5.302322500219552	4.936167347242526	0.9309443727753093
1	2	none		300	3	63	0.3	1.0	1.0	0.7719338469063342	0.15433423250013498	0.07446808509846085	0.9834770114871877	4.789102544001796	4.506935290269293	0.9410813823610993
1	3	none		300	3	63	0.3	1.0	1.0	0.8182316771721666	0.23480403340933637	0.1290322580506417	0.979885057464225	7.216927618075256	6.414743351800337	0.8888468360919856
1	1	none		300	5	31	0.1	0.6	0.7	0.7884415505013451	0.2189031195694224	0.07446808509846085	0.9899425287285206	7.919532344333303	7.404247951187799	0.934934987327941
1	2	none		300	5	31	0.1	0.6	0.7	0.7963667767180239	0.16333347002631743	0.04255319148483477	0.9827586206825952	2.533331862438544	2.468083673621263	0.9742441110388935
1	3	none		300	5	31	0.1	0.6	0.7	0.8425642689407984	0.254598824959046	0.15053763439241533	0.9849137930963728	11.569612560514212	9.978488003590995	0.8624738154110991
1	1	none		300	5	31	0.1	0.6	1.0	0.7808908045977011	0.23236249687086782	0.08510638296966953	0.989224137923928	8.539526946346273	7.897865005158147	0.9248597690931887
1	2	none		300	5	31	0.1	0.6	1.0	0.7998058816336513	0.17122102621287127	0.03191489361362608	0.9841954022917803	2.0529457528215684	2.019341080957525	0.9836309886185182
1	3	none		300	5	31	0.1	0.6	1.0	0.840664009393153	0.26170174298796023	0.07526881719620766	0.9841954022917803	5.068707146960014	4.762460327127354	0.9395808710898981
1	1	none		300	5	31	0.1	1.0	0.7	0.7884415505013451	0.2189031195694224	0.07446808509846085	0.9899425287285206	7.919532344333303	7.404247951187799	0.934934987327941
1	2	none		300	5	31	0.1	1.0	0.7	0.7963667767180239	0.16333347002631743	0.04255319148483477	0.9827586206825952	2.533331862438544	2.468083673621263	0.9742441110388935
1	3	none		300	5	31	0.1	1.0	0.7	0.8425642689407984	0.254598824959046	0.15053763439241533	0.9849137930963728	11.569612560514212	9.978488003590995	0.8624738154110991
1	1	none		300	5	31	0.1	1.0	1.0	0.7808908045977011	0.23236249687086782	0.08510638296966953	0.989224137923928	8.539526946346273	7.897865005158147	0.9248597690931887
1	2	none		300	5	31	0.1	1.0	1.0	0.7998058816336513	0.17122102621287127	0.03191489361362608	0.9841954022917803	2.0529457528215684	2.019341080957525	0.9836309886185182
1	3	none		300	5	31	0.1	1.0	1.0	0.840664009393153	0.26170174298796023	0.07526881719620766	0.9841954022917803	5.068707146960014	4.762460327127354	0.9395808710898981
1	1	none		300	5	31	0.3	0.6	0.7	0.8002949987772071	0.21097020826907173	0.09574468084087823	0.9849137930963728	6.912600450738164	6.346500348795756	0.9181060477742551
1	2	none		300	5	31	0.3	0.6	0.7	0.7798361457569088	0.1660749620403273	0.06382978722725216	0.9827586206825952	3.8863613789608844	3.7021255104318946	0.9525942419071013
1	3	none		300	5	31	0.3	0.6	0.7	0.8094024224446916	0.23668991787864777	0.1397849462215285	0.9791666666596325	7.637496321477248	6.7096741957242925	0.8785174927654225
1	1	none		300	5	31	0.3	0.6	1.0	0.7846585350941551	0.20352458982213814	0.06382978722725216	0.9885057471193355	5.863631255349914	5.553186654067715	0.9470559033473898
1	2	none		300	5	31	0.3	0.6	1.0	0.7852087918806554	0.16508327043481452	0.06382978722725216	0.9827586206825952	3.8863613789608844	3.7021255104318946	0.9525942419071013
1	3	none		300	5	31	0.3	0.6	1.0	0.8314794215795328	0.2770404247448635	0.1290322580506417	0.9791666666596325	6.962959610313226	6.193545411437809	0.8894989614236176
1	1	none		300	5	31	0.3	1.0	0.7	0.8002949987772071	0.21097020826907173	0.09574468084087823	0.9849137930963728	6.912600450738164	6.346500348795756	0.9181060477742551
1	2	none		300	5	31	0.3	1.0	0.7	0.7798361457569088	0.1660749620403273	0.06382978722725216	0.9827586206825952	3.8863613789608844	3.7021255104318946	0.9525942419071013
1	3	none		300	5	31	0.3	1.0	0.7	0.8094024224446916	0.23668991787864777	0.1397849462215285	0.9791666666596325	7.637496321477248	6.7096741957242925	0.8785174927654225
1	1	none		300	5	31	0.3	1.0	1.0	0.7846585350941551	0.20352458982213814	0.06382978722725216	0.9885057471193355	5.863631255349914	5.553186654067715	0.9470559033473898
1	2	none		300	5	31	0.3	1.0	1.0	0.7852087918806554	0.16508327043481452	0.06382978722725216	0.9827586206825952	3.8863613789608844	3.7021255104318946	0.9525942419071013
1	3	none		300	5	31	0.3	1.0	1.0	0.8314794215795328	0.2770404247448635	0.1290322580506417	0.9791666666596325	6.962959610313226	6.193545411437809	0.8894989614236176
1	1	none		300	5	63	0.1	0.6	0.7	0.7884415505013451	0.2189031195694224	0.07446808509846085	0.9899425287285206	7.919532344333303	7.404247951187799	0.934934987327941
1	2	none		300	5	63	0.1	0.6	0.7	0.7963667767180239	0.16333347002631743	0.04255319148483477	0.9827586206825952	2.533331862438544	2.468083673621263	0.9742441110388935
1	3	none		300	5	63	0.1	0.6	0.7	0.8425642689407984	0.254598824959046	0.15053763439241533	0.9849137930963728	11.569612560514212	9.978488003590995	0.8624738154110991
1	1	none		300	5	63	0.1	0.6	1.0	0.7808908045977011	0.23236249687086782	0.08510638296966953	0.989224137923928	8.539526946346273	7.897865005158147	0.9248597690931887
1	2	none		300	5	63	0.1	0.6	1.0	0.7961680728784544	0.16980679818072786	0.05319148935604346	0.9827586206825952	3.2022453313608024	3.0851045920265787	0.9634191764729975
1	3	none		300	5	63	0.1	0.6	1.0	0.840664009393153	0.26170174298796023	0.07526881719620766	0.9841954022917803	5.068707146960014	4.762460327127354	0.9395808710898981
1	1	none		300	5	63	0.1	1.0	0.7	0.7884415505013451	0.2189031195694224	0.07446808509846085	0.9899425287285206	7.919532344333303	7.404247951187799	0.934934987327941
1	2	none		300	5	63	0.1	1.0	0.7	0.7963667767180239	0.16333347002631743	0.04255319148483477	0.9827586206825952	2.533331862438544	2.468083673621263	0.9742441110388935
1	3	none		300	5	63	0.1	1.0	0.7	0.8425642689407984	0.254598824959046	0.15053763439241533	0.9849137930963728	11.569612560514212	9.978488003590995	0.8624738154110991
1	1	none		300	5	63	0.1	1.0	1.0	0.7808908045977011	0.23236249687086782	0.08510638296966953	0.989224137923928	8.539526946346273	7.897865005158147	0.9248597690931887
1	2	none		300	5	63	0.1	1.0	1.0	0.7961680728784544	0.16980679818072786	0.05319148935604346	0.9827586206825952	3.2022453313608024	3.0851045920265787	0.9634191764729975
1	3	none		300	5	63	0.1	1.0	1.0	0.840664009393153	0.26170174298796023	0.07526881719620766	0.9841954022917803	5.068707146960014	4.762460327127354	0.9395808710898981
1	1	none		300	5	63	0.3	0.6	0.7	0.8002949987772071	0.21097020826907173	0.09574468084087823	0.9849137930963728	6.912600450738164	6.346500348795756	0.9181060477742551
1	2	none		300	5	63	0.3	0.6	0.7	0.7798361457569088	0.1660749620403273	0.06382978722725216	0.9827586206825952	3.8863613789608844	3.7021255104318946	0.9525942419071013
1	3	none		300	5	63	0.3	0.6	0.7	0.8094024224446916	0.23668991787864777	0.1397849462215285	0.9791666666596325	7.637496321477248	6.7096741957242925	0.8785174927654225
1	1	none		300	5	63	0.3	0.6	1.0	0.7846585350941551	0.20352458982213814	0.06382978722725216	0.9885057471193355	5.863631255349914	5.553186654067715	0.9470559033473898
1	2	none		300	5	63	0.3	0.6	1.0	0.7852087918806554	0.16508327043481452	0.06382978722725216	0.9827586206825952	3.8863613789608844	3.7021255104318946	0.9525942419071013
1	3	none		300	5	63	0.3	0.6	1.0	0.8379835619824496	0.2692642683228365	0.1612903225633021	0.979885057464225	9.368127192441804	8.018429189750421	0.8559265829074577
1	1	none		300	5	63	0.3	1.0	0.7	0.8002949987772071	0.21097020826907173	0.09574468084087823	0.9849137930963728	6.912600450738164	6.346500348795756	0.9181060477742551
1	2	none		300	5	63	0.3	1.0	0.7	0.7798361457569088	0.1660749620403273	0.06382978722725216	0.9827586206825952	3.8863613789608844	3.7021255104318946	0.9525942419071013
1	3	none		300	5	63	0.3	1.0	0.7	0.8094024224446916	0.23668991787864777	0.1397849462215285	0.9791666666596325	7.637496321477248	6.7096741957242925	0.8785174927654225
1	1	none		300	5	63	0.3	1.0	1.0	0.7846585350941551	0.20352458982213814	0.06382978722725216	0.9885057471193355	5.863631255349914	5.553186654067715	0.9470559033473898
1	2	none		300	5	63	0.3	1.0	1.0	0.7852087918806554	0.16508327043481452	0.06382978722725216	0.9827586206825952	3.8863613789608844	3.7021255104318946	0.9525942419071013
1	3	none		300	5	63	0.3	1.0	1.0	0.8379835619824496	0.2692642683228365	0.1612903225633021	0.979885057464225	9.368127192441804	8.018429189750421	0.8559265829074577
1	1	none		300	10	31	0.1	0.6	0.7	0.7951210564930301	0.21787937912995914	0.04255319148483477	0.9913793103377057	5.1111051760350135	4.9361644822120505	0.9657724232022697
1	2	none		300	10	31	0.1	0.6	0.7	0.8053925165077036	0.17441734669599732	0.021276595742417383	0.9906609195331132	2.3060175955885875	2.2782299644549813	0.9879499383495859
1	3	none		300	10	31	0.1	0.6	0.7	0.8434448770238537	0.26002099295290476	0.09677419353798128	0.9870689655101504	8.178565091776745	7.483865175310921	0.9150584496845331
1	1	none		300	10	31	0.1	0.6	1.0	0.7957630227439471	0.22114139191180684	0.07446808509846085	0.9928160919468908	11.119524731830102	10.365943006021771	0.9322289526596025
1	2	none		300	10	31	0.1	0.6	1.0	0.8072267057960382	0.17595785430237673	0.04255319148483477	0.9863505747055579	3.211693550872307	3.1175789010232435	0.9706962446836072
1	3	none		300	10	31	0.1	0.6	1.0	0.8458704115684093	0.2667668638166107	0.10752688170886808	0.9856321839009654	8.265054475935191	7.483865754478548	0.9054829213308002
1	1	none		300	10	31	0.1	1.0	0.7	0.7951210564930301	0.21787937912995914	0.04255319148483477	0.9913793103377057	5.1111051760350135	4.9361644822120505	0.9657724232022697
1	2	none		300	10	31	0.1	1.0	0.7	0.8053925165077036	0.17441734669599732	0.021276595742417383	0.9906609195331132	2.3060175955885875	2.2782299644549813	0.9879499383495859
1	3	none		300	10	31	0.1	1.0	0.7	0.8434448770238537	0.26002099295290476	0.09677419353798128	0.9870689655101504	8.178565091776745	7.483865175310921	0.9150584496845331
1	1	none		300	10	31	0.1	1.0	1.0	0.7957630227439471	0.22114139191180684	0.07446808509846085	0.9928160919468908	11.119524731830102	10.365943006021771	0.9322289526596025
1	2	none		300	10	31	0.1	1.0	1.0	0.8072267057960382	0.17595785430237673	0.04255319148483477	0.9863505747055579	3.211693550872307	3.1175789010232435	0.9706962446836072
1	3	none		300	10	31	0.1	1.0	1.0	0.8458704115684093	0.2667668638166107	0.10752688170886808	0.9856321839009654	8.265054475935191	7.483865754478548	0.9054829213308002
1	1	none		300	10	31	0.3	0.6	0.7	0.784528613352898	0.2177321549842192	0.06382978722725216	0.9913793103377057	7.8408999840978275	7.404246723318077	0.9443108138001595
1	2	none		300	10	31	0.3	0.6	0.7	0.7954420396184887	0.1764565537901741	0.04255319148483477	0.9813218390734101	2.335041483602086	2.278231185059817	0.9756705299277824
1	3	none		300	10	31	0.3	0.6	0.7	0.8280651340996168	0.28580813098251956	0.09677419353798128	0.9870689655101504	8.178565091776745	7.483865175310921	0.9150584496845331
1	1	none		300	10	31	0.3	0.6	1.0	0.807341342626559	0.22130622331082944	0.07446808509846085	0.9863505747055579	5.8142728055259365	5.455763076790677	0.9383397031977487
1	2	none		300	10	31	0.3	0.6	1.0	0.7746087062851552	0.16685631111316612	0.04255319148483477	0.9870689655101504	3.3925899661227983	3.290777594821332	0.9699897699857546
1	3	none		300	10	31	0.3	0.6	1.0	0.8361373748609565	0.2540837988451778	0.17204301073418893	0.9827586206825952	11.84414894800938	9.978488830973477	0.8424825419144235
1	1	none		300	10	31	0.3	1.0	0.7	0.784528613352898	0.2177321549842192	0.06382978722725216	0.9913793103377057	7.8408999840978275	7.404246723318077	0.9443108138001595
1	2	none		300	10	31	0.3	1.0	0.7	0.7954420396184887	0.1764565537901741	0.04255319148483477	0.9813218390734101	2.335041483602086	2.278231185059817	0.9756705299277824
1	3	none		300	10	31	0.3	1.0	0.7	0.8280651340996168	0.28580813098251956	0.09677419353798128	0.9870689655101504	8.178565091776745	7.483865175310921	0.9150584496845331
1	1	none		300	10	31	0.3	1.0	1.0	0.807341342626559	0.22130622331082944	0.07446808509846085	0.9863505747055579	5.8142728055259365	5.455763076790677	0.9383397031977487
1	2	none		300	10	31	0.3	1.0	1.0	0.7746087062851552	0.16685631111316612	0.04255319148483477	0.9870689655101504	3.3925899661227983	3.290777594821332	0.9699897699857546
1	3	none		300	10	31	0.3	1.0	1.0	0.8361373748609565	0.2540837988451778	0.17204301073418893	0.9827586206825952	11.84414894800938	9.978488830973477	0.8424825419144235
1	1	none		300	10	63	0.1	0.6	0.7	0.805316091954023	0.2404678853303459	0.08510638296966953	0.9920977011422982	11.67863213478307	10.769812279195198	0.9221809573342576
1	2	none		300	10	63	0.1	0.6	0.7	0.816787417461482	0.18364219625493575	0.03191489361362608	0.987787356314743	2.666449010437279	2.613264441630198	0.9800541486961158
1	3	none		300	10	63	0.1	0.6	0.7	0.849647756766778	0.27133443488713616	0.06451612902532085	0.9885057471193355	5.931029315702539	5.612898338513634	0.9463615808377579
1	1	none		300	10	63	0.1	0.6	1.0	0.8065159574468086	0.24090970973504344	0.04255319148483477	0.9928160919468908	6.142213663611645	5.923396003441011	0.964374778609687
1	2	none		300	10	63	0.1	0.6	1.0	0.8083960014673515	0.18393211302551357	0.04255319148483477	0.989224137923928	4.079996209680516	3.9489325025790736	0.9678765025343816
1	3	none		300	10	63	0.1	0.6	1.0	0.8345615498702261	0.25707582334192164	0.07526881719620766	0.9841954022917803	5.068707146960014	4.762460327127354	0.9395808710898981
1	1	none		300	10	63	0.1	1.0	0.7	0.805316091954023	0.2404678853303459	0.08510638296966953	0.9920977011422982	11.67863213478307	10.769812279195198	0.9221809573342576
1	2	none		300	10	63	0.1	1.0	0.7	0.816787417461482	0.18364219625493575	0.03191489361362608	0.987787356314743	2.666449010437279	2.613264441630198	0.9800541486961158
1	3	none		300	10	63	0.1	1.0	0.7	0.849647756766778	0.27133443488713616	0.06451612902532085	0.9885057471193355	5.931029315702539	5.612898338513634	0.9463615808377579
1	1	none		300	10	63	0.1	1.0	1.0	0.8065159574468086	0.24090970973504344	0.04255319148483477	0.9928160919468908	6.142213663611645	5.923396003441011	0.964374778609687
1	2	none		300	10	63	0.1	1.0	1.0	0.8083960014673515	0.18393211302551357	0.04255319148483477	0.989224137923928	4.079996209680516	3.9489325025790736	0.9678765025343816
1	3	none		300	10	63	0.1	1.0	1.0	0.8345615498702261	0.25707582334192164	0.07526881719620766	0.9841954022917803	5.068707146960014	4.762460327127354	0.9395808710898981
1	1	none		300	10	63	0.3	0.6	0.7	0.7910552702372219	0.22027887918542038	0.04255319148483477	0.9913793103377057	5.1111051760350135	4.9361644822120505	0.9657724232022697
1	2	none		300	10	63	0.3	0.6	0.7	0.792469124480313	0.17577597437898432	0.04255319148483477	0.987787356314743	3.5947682951405424	3.484352588840264	0.969284322887452
1	3	none		300	10	63	0.3	0.6	0.7	0.8414750957854407	0.26888319618939716	0.1182795698797549	0.9856321839009654	9.20243260427005	8.232252329926403	0.8945734885449965
1	1	none		300	10	63	0.3	0.6	1.0	0.7930423086329176	0.23073403816683902	0.04255319148483477	0.9885057471193355	3.822218893282757	3.7021244360451426	0.9685799011482937
1	2	none		300	10	63	0.3	0.6	1.0	0.7827402787967719	0.16994024166158828	0.04255319148483477	0.9834770114871877	2.6454090252529	2.575391594439596	0.973532464507752
1	3	none		300	10	63	0.3	0.6	1.0	0.834669694722531	0.2518432170519446	0.09677419353798128	0.9820402298780027	5.858568159439133	5.388384093825912	0.9197441915152326
1	1	none		300	10	63	0.3	1.0	0.7	0.7910552702372219	0.22027887918542038	0.04255319148483477	0.9913793103377057	5.1111051760350135	4.9361644822120505	0.9657724232022697
1	2	none		300	10	63	0.3	1.0	0.7	0.792469124480313	0.17577597437898432	0.04255319148483477	0.987787356314743	3.5947682951405424	3.484352588840264	0.969284322887452
1	3	none		300	10	63	0.3	1.0	0.7	0.8414750957854407	0.26888319618939716	0.1182795698797549	0.9856321839009654	9.20243260427005	8.232252329926403	0.8945734885449965
1	1	none		300	10	63	0.3	1.0	1.0	0.7930423086329176	0.23073403816683902	0.04255319148483477	0.9885057471193355	3.822218893282757	3.7021244360451426	0.9685799011482937
1	2	none		300	10	63	0.3	1.0	1.0	0.7827402787967719	0.16994024166158828	0.04255319148483477	0.9834770114871877	2.6454090252529	2.575391594439596	0.973532464507752
1	3	none		300	10	63	0.3	1.0	1.0	0.834669694722531	0.2518432170519446	0.09677419353798128	0.9820402298780027	5.858568159439133	5.388384093825912	0.9197441915152326
1	1	none		500	3	31	0.1	0.6	0.7	0.7804246148202494	0.2262765942490518	0.10638297871208692	0.9863505747055579	8.602750576295078	7.793947252558109	0.9059831617118904
1	2	none		500	3	31	0.1	0.6	0.7	0.7892363658596233	0.15968905189027702	0.05319148935604346	0.9834770114871877	3.343915902317207	3.219239493049495	0.9627154371255344
1	3	none		500	3	31	0.1	0.6	0.7	0.8359906068471141	0.24896172638762534	0.1612903225633021	0.9806034482688176	9.722217190506859	8.315407895411068	0.8552995304721618
1	1	none		500	3	31	0.1	0.6	1.0	0.7731260699437514	0.2127031064839721	0.08510638296966953	0.9856321839009654	6.381390899452688	5.923400129083413	0.928230249267058
1	2	none		500	3	31	0.1	0.6	1.0	0.7910017730496454	0.16254879256507196	0.07446808509846085	0.9806034482688176	4.06768627732509	3.8392415176729067	0.9438391299735949
1	3	none		500	3	31	0.1	0.6	1.0	0.835867012730194	0.2539456618267336	0.1397849462215285	0.979885057464225	7.916067479950831	6.949305297783699	0.8778734183638096
1	1	none		500	3	31	0.1	1.0	0.7	0.7804246148202494	0.2262765942490518	0.10638297871208692	0.9863505747055579	8.602750576295078	7.793947252558109	0.9059831617118904
1	2	none		500	3	31	0.1	1.0	0.7	0.7892363658596233	0.15968905189027702	0.05319148935604346	0.9834770114871877	3.343915902317207	3.219239493049495	0.9627154371255344
1	3	none		500	3	31	0.1	1.0	0.7	0.8359906068471141	0.24896172638762534	0.1612903225633021	0.9806034482688176	9.722217190506859	8.315407895411068	0.8552995304721618
1	1	none		500	3	31	0.1	1.0	1.0	0.7731260699437514	0.2127031064839721	0.08510638296966953	0.9856321839009654	6.381390899452688	5.923400129083413	0.928230249267058
1	2	none		500	3	31	0.1	1.0	1.0	0.7910017730496454	0.16254879256507196	0.07446808509846085	0.9806034482688176	4.06768627732509	3.8392415176729067	0.9438391299735949
1	3	none		500	3	31	0.1	1.0	1.0	0.835867012730194	0.2539456618267336	0.1397849462215285	0.979885057464225	7.916067479950831	6.949305297783699	0.8778734183638096
1	1	none		500	3	31	0.3	0.6	0.7	0.7753194546343849	0.20449180189250574	0.12765957445450432	0.9834770114871877	8.71049312310678	7.726174783318789	0.8869962454500113
1	2	none		500	3	31	0.3	0.6	0.7	0.7627552580092933	0.1493387090282676	0.05319148935604346	0.9806034482688176	2.8401982842091043	2.7423153697663616	0.9655365812348616
1	3	none		500	3	31	0.3	0.6	0.7	0.8192822271659869	0.23980604226090413	0.15053763439241533	0.9741379310274847	6.675102893468252	5.820786277560974	0.8720144548641675
1	1	none		500	3	31	0.3	0.6	1.0	0.7780478112007827	0.1932813720600134	0.08510638296966953	0.9827586206825952	5.302322500219552	4.936167347242526	0.9309443727753093
1	2	none		500	3	31	0.3	0.6	1.0	0.7596065663976522	0.15545040352750378	0.09574468084087823	0.9841954022917803	6.593578707220499	6.058023242872575	0.9187761981672813
1	3	none		500	3	31	0.3	0.6	1.0	0.8149409838091707	0.22560706670511727	0.15053763439241533	0.9741379310274847	6.675102893468252	5.820786277560974	0.8720144548641675
1	1	none		500	3	31	0.3	1.0	0.7	0.7753194546343849	0.20449180189250574	0.12765957445450432	0.9834770114871877	8.71049312310678	7.726174783318789	0.8869962454500113
1	2	none		500	3	31	0.3	1.0	0.7	0.7627552580092933	0.1493387090282676	0.05319148935604346	0.9806034482688176	2.8401982842091043	2.7423153697663616	0.9655365812348616
1	3	none		500	3	31	0.3	1.0	0.7	0.8192822271659869	0.23980604226090413	0.15053763439241533	0.9741379310274847	6.675102893468252	5.820786277560974	0.8720144548641675
1	1	none		500	3	31	0.3	1.0	1.0	0.7780478112007827	0.1932813720600134	0.08510638296966953	0.9827586206825952	5.302322500219552	4.936167347242526	0.9309443727753093
1	2	none		500	3	31	0.3	1.0	1.0	0.7596065663976522	0.15545040352750378	0.09574468084087823	0.9841954022917803	6.593578707220499	6.058023242872575	0.9187761981672813
1	3	none		500	3	31	0.3	1.0	1.0	0.8149409838091707	0.22560706670511727	0.15053763439241533	0.9741379310274847	6.675102893468252	5.820786277560974	0.8720144548641675
1	1	none		500	3	63	0.1	0.6	0.7	0.7804246148202494	0.2262765942490518	0.10638297871208692	0.9863505747055579	8.602750576295078	7.793947252558109	0.9059831617118904
1	2	none		500	3	63	0.1	0.6	0.7	0.7892363658596233	0.15968905189027702	0.05319148935604346	0.9834770114871877	3.343915902317207	3.219239493049495	0.9627154371255344
1	3	none		500	3	63	0.1	0.6	0.7	0.8359906068471141	0.24896172638762534	0.1612903225633021	0.9806034482688176	9.722217190506859	8.315407895411068	0.8552995304721618
1	1	none		500	3	63	0.1	0.6	1.0	0.7731260699437514	0.2127031064839721	0.08510638296966953	0.9856321839009654	6.381390899452688	5.923400129083413	0.928230249267058
1	2	none		500	3	63	0.1	0.6	1.0	0.7910017730496454	0.16254879256507196	0.07446808509846085	0.9806034482688176	4.06768627732509	3.8392415176729067	0.9438391299735949
1	3	none		500	3	63	0.1	0.6	1.0	0.835867012730194	0.2539456618267336	0.1397849462215285	0.979885057464225	7.916067479950831	6.949305297783699	0.8778734183638096
1	1	none		500	3	63	0.1	1.0	0.7	0.7804246148202494	0.2262765942490518	0.10638297871208692	0.9863505747055579	8.602750576295078	7.793947252558109	0.9059831617118904
1	2	none		500	3	63	0.1	1.0	0.7	0.7892363658596233	0.15968905189027702	0.05319148935604346	0.9834770114871877	3.343915902317207	3.219239493049495	0.9627154371255344
1	3	none		500	3	63	0.1	1.0	0.7	0.8359906068471141	0.24896172638762534	0.1612903225633021	0.9806034482688176	9.722217190506859	8.315407895411068	0.8552995304721618
1	1	none		500	3	63	0.1	1.0	1.0	0.7731260699437514	0.2127031064839721	0.08510638296966953	0.9856321839009654	6.381390899452688	5.923400129083413	0.928230249267058
1	2	none		500	3	63	0.1	1.0	1.0	0.7910017730496454	0.16254879256507196	0.07446808509846085	0.9806034482688176	4.06768627732509	3.8392415176729067	0.9438391299735949
1	3	none		500	3	63	0.1	1.0	1.0	0.835867012730194	0.2539456618267336	0.1397849462215285	0.979885057464225	7.916067479950831	6.949305297783699	0.8778734183638096
1	1	none		500	3	63	0.3	0.6	0.7	0.7753194546343849	0.20449180189250574	0.12765957445450432	0.9834770114871877	8.71049312310678	7.726174783318789	0.8869962454500113
1	2	none		500	3	63	0.3	0.6	0.7	0.7627552580092933	0.1493387090282676	0.05319148935604346	0.9806034482688176	2.8401982842091043	2.7423153697663616	0.9655365812348616
1	3	none		500	3	63	0.3	0.6	0.7	0.8192822271659869	0.23980604226090413	0.15053763439241533	0.9741379310274847	6.675102893468252	5.820786277560974	0.8720144548641675
1	1	none		500	3	63	0.3	0.6	1.0	0.7780478112007827	0.1932813720600134	0.08510638296966953	0.9827586206825952	5.302322500219552	4.936167347242526	0.9309443727753093
1	2	none		500	3	63	0.3	0.6	1.0	0.7596065663976522	0.15545040352750378	0.09574468084087823	0.9841954022917803	6.593578707220499	6.058023242872575	0.9187761981672813
1	3	none		500	3	63	0.3	0.6	1.0	0.8149409838091707	0.22560706670511727	0.15053763439241533	0.9741379310274847	6.675102893468252	5.820786277560974	0.8720144548641675
1	1	none		500	3	63	0.3	1.0	0.7	0.7753194546343849	0.20449180189250574	0.12765957445450432	0.9834770114871877	8.71049312310678	7.726174783318789	0.8869962454500113
1	2	none		500	3	63	0.3	1.0	0.7	0.7627552580092933	0.1493387090282676	0.05319148935604346	0.9806034482688176	2.8401982842091043	2.7423153697663616	0.9655365812348616
1	3	none		500	3	63	0.3	1.0	0.7	0.8192822271659869	0.23980604226090413	0.15053763439241533	0.9741379310274847	6.675102893468252	5.820786277560974	0.8720144548641675
1	1	none		500	3	63	0.3	1.0	1.0	0.7780478112007827	0.1932813720600134	0.08510638296966953	0.9827586206825952	5.302322500219552	4.936167347242526	0.9309443727753093
1	2	none		500	3	63	0.3	1.0	1.0	0.7596065663976522	0.15545040352750378	0.09574468084087823	0.9841954022917803	6.593578707220499	6.058023242872575	0.9187761981672813
1	3	none		500	3	63	0.3	1.0	1.0	0.8149409838091707	0.22560706670511727	0.15053763439241533	0.9741379310274847	6.675102893468252	5.820786277560974	0.8720144548641675
1	1	none		500	5	31	0.1	0.6	0.7	0.7926066886769382	0.21299617129660087	0.07446808509846085	0.9906609195331132	8.534915693596965	7.973804875592435	0.9342570069233793
1	2	none		500	5	31	0.1	0.6	0.7	0.7824804353142577	0.1588231956485773	0.04255319148483477	0.9834770114871877	2.6454090252529	2.575391594439596	0.973532464507752
1	3	none		500	5	31	0.1	0.6	0.7	0.8404245457916204	0.2514443436042016	0.1397849462215285	0.9834770114871877	9.672276737216588	8.460022925810716	0.8746671604768937
1	1	none		500	5	31	0.1	0.6	1.0	0.775579298116899	0.21603017949503656	0.07446808509846085	0.9906609195331132	8.534915693596965	7.973804875592435	0.9342570069233793
1	2	none		500	5	31	0.1	0.6	1.0	0.7855603448275862	0.16564866429605912	0.03191489361362608	0.9827586206825952	1.8791197882867972	1.8510627552159473	0.9850690456047895
1	3	none		500	5	31	0.1	0.6	1.0	0.8400305895439377	0.25461621767544884	0.08602150536709446	0.9813218390734101	4.94479372753821	4.60545658914791	0.9313748547389503
1	1	none		500	5	31	0.1	1.0	0.7	0.7926066886769382	0.21299617129660087	0.07446808509846085	0.9906609195331132	8.534915693596965	7.973804875592435	0.9342570069233793
1	2	none		500	5	31	0.1	1.0	0.7	0.7824804353142577	0.1588231956485773	0.04255319148483477	0.9834770114871877	2.6454090252529	2.575391594439596	0.973532464507752
1	3	none		500	5	31	0.1	1.0	0.7	0.8404245457916204	0.2514443436042016	0.1397849462215285	0.9834770114871877	9.672276737216588	8.460022925810716	0.8746671604768937
1	1	none		500	5	31	0.1	1.0	1.0	0.775579298116899	0.21603017949503656	0.07446808509846085	0.9906609195331132	8.534915693596965	7.973804875592435	0.9342570069233793
1	2	none		500	5	31	0.1	1.0	1.0	0.7855603448275862	0.16564866429605912	0.03191489361362608	0.9827586206825952	1.8791197882867972	1.8510627552159473	0.9850690456047895
1	3	none		500	5	31	0.1	1.0	1.0	0.8400305895439377	0.25461621767544884	0.08602150536709446	0.9813218390734101	4.94479372753821	4.60545658914791	0.9313748547389503
1	1	none		500	5	31	0.3	0.6	0.7	0.8008758253851798	0.21003812044204936	0.10638297871208692	0.9856321839009654	8.16666097039646	7.404250161354267	0.9066434992866134
1	2	none		500	5	31	0.3	0.6	0.7	0.7664847762289067	0.16251762367449107	0.06382978722725216	0.9841954022917803	4.245865078211706	4.03868216191505	0.9512035933928996
1	3	none		500	5	31	0.3	0.6	0.7	0.8060808305524657	0.24049863728847157	0.1397849462215285	0.9806034482688176	8.21527352840591	7.206686842689592	0.8772302876609441
1	1	none		500	5	31	0.3	0.6	1.0	0.7844674737099535	0.20709929295221677	0.08510638296966953	0.9899425287285206	9.156137061400461	8.46199765850034	0.9241886081644871
1	2	none		500	5	31	0.3	0.6	1.0	0.780355832721937	0.16529289193801042	0.05319148935604346	0.9834770114871877	3.343915902317207	3.219239493049495	0.9627154371255344
1	3	none		500	5	31	0.3	0.6	1.0	0.8291697565195897	0.28499812793868806	0.15053763439241533	0.979885057464225	8.632907084958616	7.483867243767061	0.8669000006356337
1	1	none		500	5	31	0.3	1.0	0.7	0.8008758253851798	0.21003812044204936	0.10638297871208692	0.9856321839009654	8.16666097039646	7.404250161354267	0.9066434992866134
1	2	none		500	5	31	0.3	1.0	0.7	0.7664847762289067	0.16251762367449107	0.06382978722725216	0.9841954022917803	4.245865078211706	4.03868216191505	0.9512035933928996
1	3	none		500	5	31	0.3	1.0	0.7	0.8060808305524657	0.24049863728847157	0.1397849462215285	0.9806034482688176	8.21527352840591	7.206686842689592	0.8772302876609441
1	1	none		500	5	31	0.3	1.0	1.0	0.7844674737099535	0.20709929295221677	0.08510638296966953	0.9899425287285206	9.156137061400461	8.46199765850034	0.9241886081644871
1	2	none		500	5	31	0.3	1.0	1.0	0.780355832721937	0.16529289193801042	0.05319148935604346	0.9834770114871877	3.343915902317207	3.219239493049495	0.9627154371255344
1	3	none		500	5	31	0.3	1.0	1.0	0.8291697565195897	0.28499812793868806	0.15053763439241533	0.979885057464225	8.632907084958616	7.483867243767061	0.8669000006356337
1	1	none		500	5	63	0.1	0.6	0.7	0.7926066886769382	0.21299617129660087	0.07446808509846085	0.9906609195331132	8.534915693596965	7.973804875592435	0.9342570069233793
1	2	none		500	5	63	0.1	0.6	0.7	0.7824804353142577	0.1588231956485773	0.04255319148483477	0.9834770114871877	2.6454090252529	2.575391594439596	0.973532464507752
1	3	none		500	5	63	0.1	0.6	0.7	0.8404245457916204	0.2514443436042016	0.1397849462215285	0.9834770114871877	9.672276737216588	8.460022925810716	0.8746671604768937
1	1	none		500	5	63	0.1	0.6	1.0	0.775579298116899	0.21603017949503656	0.07446808509846085	0.9906609195331132	8.534915693596965	7.973804875592435	0.9342570069233793
1	2	none		500	5	63	0.1	0.6	1.0	0.7913915382734166	0.1662161976531759	0.06382978722725216	0.9841954022917803	4.245865078211706	4.03868216191505	0.9512035933928996
1	3	none		500	5	63	0.1	0.6	1.0	0.8400305895439377	0.25461621767544884	0.08602150536709446	0.9813218390734101	4.94479372753821	4.60545658914791	0.9313748547389503
1	1	none		500	5	63	0.1	1.0	0.7	0.7926066886769382	0.21299617129660087	0.07446808509846085	0.9906609195331132	8.534915693596965	7.973804875592435	0.9342570069233793
1	2	none		500	5	63	0.1	1.0	0.7	0.7824804353142577	0.1588231956485773	0.04255319148483477	0.9834770114871877	2.6454090252529	2.575391594439596	0.973532464507752
1	3	none		500	5	63	0.1	1.0	0.7	0.8404245457916204	0.2514443436042016	0.1397849462215285	0.9834770114871877	9.672276737216588	8.460022925810716	0.8746671604768937
1	1	none		500	5	63	0.1	1.0	1.0	0.775579298116899	0.21603017949503656	0.07446808509846085	0.9906609195331132	8.534915693596965	7.973804875592435	0.9342570069233793
1	2	none		500	5	63	0.1	1.0	1.0	0.7913915382734166	0.1662161976531759	0.06382978722725216	0.9841954022917803	4.245865078211706	4.03868216191505	0.9512035933928996
1	3	none		500	5	63	0.1	1.0	1.0	0.8400305895439377	0.25461621767544884	0.08602150536709446	0.9813218390734101	4.94479372753821	4.60545658914791	0.9313748547389503
1	1	none		500	5	63	0.3	0.6	0.7	0.8008758253851798	0.21003812044204936	0.10638297871208692	0.9856321839009654	8.16666097039646	7.404250161354267	0.9066434992866134
1	2	none		500	5	63	0.3	0.6	0.7	0.7664847762289067	0.16251762367449107	0.06382978722725216	0.9841954022917803	4.245865078211706	4.03868216191505	0.9512035933928996
1	3	none		500	5	63	0.3	0.6	0.7	0.8060808305524657	0.24049863728847157	0.1397849462215285	0.9806034482688176	8.21527352840591	7.206686842689592	0.8772302876609441
1	1	none		500	5	63	0.3	0.6	1.0	0.7844674737099535	0.20709929295221677	0.08510638296966953	0.9899425287285206	9.156137061400461	8.46199765850034	0.9241886081644871
1	2	none		500	5	63	0.3	0.6	1.0	0.780355832721937	0.16529289193801042	0.05319148935604346	0.9834770114871877	3.343915902317207	3.219239493049495	0.9627154371255344
1	3	none		500	5	63	0.3	0.6	1.0	0.8320587690025956	0.2700951573227282	0.1182795698797549	0.9791666666596325	6.304875013870935	5.677416627151325	0.9004804300818127
1	1	none		500	5	63	0.3	1.0	0.7	0.8008758253851798	0.21003812044204936	0.10638297871208692	0.9856321839009654	8.16666097039646	7.404250161354267	0.9066434992866134
1	2	none		500	5	63	0.3	1.0	0.7	0.7664847762289067	0.16251762367449107	0.06382978722725216	0.9841954022917803	4.245865078211706	4.03868216191505	0.9512035933928996
1	3	none		500	5	63	0.3	1.0	0.7	0.8060808305524657	0.24049863728847157	0.1397849462215285	0.9806034482688176	8.21527352840591	7.206686842689592	0.8772302876609441
1	1	none		500	5	63	0.3	1.0	1.0	0.7844674737099535	0.20709929295221677	0.08510638296966953	0.9899425287285206	9.156137061400461	8.46199765850034	0.9241886081644871
1	2	none		500	5	63	0.3	1.0	1.0	0.780355832721937	0.16529289193801042	0.05319148935604346	0.9834770114871877	3.343915902317207	3.219239493049495	0.9627154371255344
1	3	none		500	5	63	0.3	1.0	1.0	0.8320587690025956	0.2700951573227282	0.1182795698797549	0.9791666666596325	6.304875013870935	5.677416627151325	0.9004804300818127
1	1	none		500	10	31	0.1	0.6	0.7	0.7869894839814136	0.20774852386877224	0.04255319148483477	0.9913793103377057	5.1111051760350135	4.9361644822120505	0.9657724232022697
1	2	none		500	10	31	0.1	0.6	0.7	0.7948230007336757	0.1668196033916976	0.03191489361362608	0.989224137923928	3.0263708152202122	2.9616993769343054	0.9786306858946797
1	3	none		500	10	31	0.1	0.6	0.7	0.8353417377332839	0.2567854932800526	0.10752688170886808	0.9870689655101504	9.196780021657386	8.315405750345468	0.9041648967133952
1	1	none		500	10	31	0.1	0.6	1.0	0.792958241623869	0.2230026124971448	0.07446808509846085	0.9906609195331132	8.534915693596965	7.973804875592435	0.9342570069233793
1	2	none		500	10	31	0.1	0.6	1.0	0.7949452800195648	0.16726745623603986	0.05319148935604346	0.9870689655101504	4.288386192630648	4.113471993526665	0.9592121058759993
1	3	none		500	10	31	0.1	0.6	1.0	0.8369330119886292	0.25432038007619023	0.10752688170886808	0.9849137930963728	7.86574348362235	7.1274914311364235	0.906143375679551
1	1	none		500	10	31	0.1	1.0	0.7	0.7869894839814136	0.20774852386877224	0.04255319148483477	0.9913793103377057	5.1111051760350135	4.9361644822120505	0.9657724232022697
1	2	none		500	10	31	0.1	1.0	0.7	0.7948230007336757	0.1668196033916976	0.03191489361362608	0.989224137923928	3.0263708152202122	2.9616993769343054	0.9786306858946797
1	3	none		500	10	31	0.1	1.0	0.7	0.8353417377332839	0.2567854932800526	0.10752688170886808	0.9870689655101504	9.196780021657386	8.315405750345468	0.9041648967133952
1	1	none		500	10	31	0.1	1.0	1.0	0.792958241623869	0.2230026124971448	0.07446808509846085	0.9906609195331132	8.534915693596965	7.973804875592435	0.9342570069233793
1	2	none		500	10	31	0.1	1.0	1.0	0.7949452800195648	0.16726745623603986	0.05319148935604346	0.9870689655101504	4.288386192630648	4.113471993526665	0.9592121058759993
1	3	none		500	10	31	0.1	1.0	1.0	0.8369330119886292	0.25432038007619023	0.10752688170886808	0.9849137930963728	7.86574348362235	7.1274914311364235	0.906143375679551
1	1	none		500	10	31	0.3	0.6	0.7	0.7862405233553436	0.2169215122765267	0.06382978722725216	0.9906609195331132	7.232509728255417	6.834689893364945	0.9449955932086206
1	2	none		500	10	31	0.3	0.6	0.7	0.7910247004157496	0.17625111791964215	0.04255319148483477	0.9806034482688176	2.246912420657909	2.1938522958130893	0.9763853068654951
1	3	none		500	10	31	0.3	0.6	0.7	0.8286753800519095	0.2843674262541601	0.07526881719620766	0.9870689655101504	6.213173482170834	5.820784025241828	0.9368455556268093
1	1	none		500	10	31	0.3	0.6	1.0	0.8086634874052336	0.22286736612717384	0.06382978722725216	0.987787356314743	5.514701360556349	5.226528883260396	0.9477446712701241
1	2	none		500	10	31	0.3	0.6	1.0	0.7703289312790415	0.166100130565597	0.05319148935604346	0.9870689655101504	4.288386192630648	4.113471993526665	0.9592121058759993
1	3	none		500	10	31	0.3	0.6	1.0	0.8346774193548387	0.25587397992734956	0.15053763439241533	0.9827586206825952	10.101259944488014	8.731177727101793	0.8643652053379304
1	1	none		500	10	31	0.3	1.0	0.7	0.7862405233553436	0.2169215122765267	0.06382978722725216	0.9906609195331132	7.232509728255417	6.834689893364945	0.9449955932086206
1	2	none		500	10	31	0.3	1.0	0.7	0.7910247004157496	0.17625111791964215	0.04255319148483477	0.9806034482688176	2.246912420657909	2.1938522958130893	0.9763853068654951
1	3	none		500	10	31	0.3	1.0	0.7	0.8286753800519095	0.2843674262541601	0.07526881719620766	0.9870689655101504	6.213173482170834	5.820784025241828	0.9368455556268093
1	1	none		500	10	31	0.3	1.0	1.0	0.8086634874052336	0.22286736612717384	0.06382978722725216	0.987787356314743	5.514701360556349	5.226528883260396	0.9477446712701241
1	2	none		500	10	31	0.3	1.0	1.0	0.7703289312790415	0.166100130565597	0.05319148935604346	0.9870689655101504	4.288386192630648	4.113471993526665	0.9592121058759993
1	3	none		500	10	31	0.3	1.0	1.0	0.8346774193548387	0.25587397992734956	0.15053763439241533	0.9827586206825952	10.101259944488014	8.731177727101793	0.8643652053379304
1	1	none		500	10	63	0.1	0.6	0.7	0.8000733675715335	0.23532190407091105	0.06382978722725216	0.9928160919468908	9.422714140796161	8.885094005161518	0.9429442279762973
1	2	none		500	10	63	0.1	0.6	0.7	0.7984684519442407	0.1753807225506978	0.03191489361362608	0.987787356314743	2.666449010437279	2.613264441630198	0.9800541486961158
1	3	none		500	10	63	0.1	0.6	0.7	0.8409652700531454	0.2568311534726502	0.06451612902532085	0.987787356314743	5.578088732466298	5.282728118558229	0.9470498437986721
1	1	none		500	10	63	0.1	0.6	1.0	0.8001574345805821	0.23242920106383064	0.06382978722725216	0.9906609195331132	7.232509728255417	6.834689893364945	0.9449955932086206
1	2	none		500	10	63	0.1	0.6	1.0	0.7968023966740035	0.17797904881438267	0.04255319148483477	0.9899425287285206	4.374598820351027	4.23099882925017	0.9671741248183022
1	3	none		500	10	63	0.1	0.6	1.0	0.831881102459523	0.261890581369219	0.07526881719620766	0.9827586206825952	4.6395321882222875	4.365588863550896	0.9409545273202039
1	1	none		500	10	63	0.1	1.0	0.7	0.8000733675715335	0.23532190407091105	0.06382978722725216	0.9928160919468908	9.422714140796161	8.885094005161518	0.9429442279762973
1	2	none		500	10	63	0.1	1.0	0.7	0.7984684519442407	0.1753807225506978	0.03191489361362608	0.987787356314743	2.666449010437279	2.613264441630198	0.9800541486961158
1	3	none		500	10	63	0.1	1.0	0.7	0.8409652700531454	0.2568311534726502	0.06451612902532085	0.987787356314743	5.578088732466298	5.282728118558229	0.9470498437986721
1	1	none		500	10	63	0.1	1.0	1.0	0.8001574345805821	0.23242920106383064	0.06382978722725216	0.9906609195331132	7.232509728255417	6.834689893364945	0.9449955932086206
1	2	none		500	10	63	0.1	1.0	1.0	0.7968023966740035	0.17797904881438267	0.04255319148483477	0.9899425287285206	4.374598820351027	4.23099882925017	0.9671741248183022
1	3	none		500	10	63	0.1	1.0	1.0	0.831881102459523	0.261890581369219	0.07526881719620766	0.9827586206825952	4.6395321882222875	4.365588863550896	0.9409545273202039
1	1	none		500	10	63	0.3	0.6	0.7	0.7914908901932012	0.22049143491330697	0.06382978722725216	0.9920977011422982	8.559906510012995	8.0773592093964	0.9436270261069792
1	2	none		500	10	63	0.3	0.6	0.7	0.7891752262166789	0.1755184223043425	0.04255319148483477	0.9885057471193355	3.822218893282757	3.7021244360451426	0.9685799011482937
1	3	none		500	10	63	0.3	0.6	0.7	0.8414055740946731	0.26962971073056796	0.1182795698797549	0.9841954022917803	8.353653237818017	7.4838662283429835	0.8958794352303333
1	1	none		500	10	63	0.3	0.6	1.0	0.7943415260454879	0.23157242548923682	0.04255319148483477	0.989224137923928	4.079996209680516	3.9489325025790736	0.9678765025343816
1	2	none		500	10	63	0.3	0.6	1.0	0.7806921007581316	0.1700807518865441	0.04255319148483477	0.9841954022917803	2.7676750145989866	2.692454774610033	0.9728218568766454
1	3	none		500	10	63	0.3	0.6	1.0	0.8344997528117664	0.2538622833036579	0.09677419353798128	0.9813218390734101	5.629117858746908	5.181138662791399	0.9204175035080164
1	1	none		500	10	63	0.3	1.0	0.7	0.7914908901932012	0.22049143491330697	0.06382978722725216	0.9920977011422982	8.559906510012995	8.0773592093964	0.9436270261069792
1	2	none		500	10	63	0.3	1.0	0.7	0.7891752262166789	0.1755184223043425	0.04255319148483477	0.9885057471193355	3.822218893282757	3.7021244360451426	0.9685799011482937
1	3	none		500	10	63	0.3	1.0	0.7	0.8414055740946731	0.26962971073056796	0.1182795698797549	0.9841954022917803	8.353653237818017	7.4838662283429835	0.8958794352303333
1	1	none		500	10	63	0.3	1.0	1.0	0.7943415260454879	0.23157242548923682	0.04255319148483477	0.989224137923928	4.079996209680516	3.9489325025790736	0.9678765025343816
1	2	none		500	10	63	0.3	1.0	1.0	0.7806921007581316	0.1700807518865441	0.04255319148483477	0.9841954022917803	2.7676750145989866	2.692454774610033	0.9728218568766454
1	3	none		500	10	63	0.3	1.0	1.0	0.8344997528117664	0.2538622833036579	0.09677419353798128	0.9813218390734101	5.629117858746908	5.181138662791399	0.9204175035080164
1	1	undersample	0.6	100	3	31	0.1	0.6	0.7	0.81726889214967	0.25666604884033256	0.6063829786588955	0.8527298850513454	8.920104774143908	4.117488043622625	0.4615963667104736
1	2	undersample	0.6	100	3	31	0.1	0.6	0.7	0.8340593665932992	0.20662448109040513	0.6702127658861476	0.8132183907987557	8.84813837152489	3.588215846678359	0.40553341364377665
1	3	undersample	0.6	100	3	31	0.1	0.6	0.7	0.8502425534544557	0.268918011678884	0.8064516128165107	0.773706896546166	14.246030722770087	3.563747921922664	0.25015724371324394
1	1	undersample	0.6	100	3	31	0.1	0.6	1.0	0.817658657373441	0.24474504026939117	0.6170212765301042	0.8491379310283826	9.06825326994046	4.089969333156202	0.45102062334663084
1	2	undersample	0.6	100	3	31	0.1	0.6	1.0	0.8300241501589631	0.21678489641162324	0.6276595744013128	0.8160919540171259	7.480356661390316	3.4128987501219723	0.45624812155468486
1	3	undersample	0.6	100	3	31	0.1	0.6	1.0	0.8494855394883204	0.2599459728988638	0.784946236474737	0.7801724137874988	12.95392066854741	3.5707356583017513	0.27564901932990993
1	1	undersample	0.6	100	3	31	0.1	1.0	0.7	0.81726889214967	0.25666604884033256	0.6063829786588955	0.8527298850513454	8.920104774143908	4.117488043622625	0.4615963667104736
1	2	undersample	0.6	100	3	31	0.1	1.0	0.7	0.8340593665932992	0.20662448109040513	0.6702127658861476	0.8132183907987557	8.84813837152489	3.588215846678359	0.40553341364377665
1	3	undersample	0.6	100	3	31	0.1	1.0	0.7	0.8502425534544557	0.268918011678884	0.8064516128165107	0.773706896546166	14.246030722770087	3.563747921922664	0.25015724371324394
1	1	undersample	0.6	100	3	31	0.1	1.0	1.0	0.817658657373441	0.24474504026939117	0.6170212765301042	0.8491379310283826	9.06825326994046	4.089969333156202	0.45102062334663084
1	2	undersample	0.6	100	3	31	0.1	1.0	1.0	0.8300241501589631	0.21678489641162324	0.6276595744013128	0.8160919540171259	7.480356661390316	3.4128987501219723	0.45624812155468486
1	3	undersample	0.6	100	3	31	0.1	1.0	1.0	0.8494855394883204	0.2599459728988638	0.784946236474737	0.7801724137874988	12.95392066854741	3.5707356583017513	0.27564901932990993
1	1	undersample	0.6	100	3	31	0.3	0.6	0.7	0.8026106627537296	0.22893302303847535	0.5638297871740607	0.8390804597640872	6.740417648315702	3.5037991738571828	0.5198192885463909
1	2	undersample	0.6	100	3	31	0.3	0.6	0.7	0.8101384812912693	0.18508849160132346	0.6382978722725215	0.8017241379252751	7.1355494407265105	3.2192412803105164	0.45115533648762063
1	3	undersample	0.6	100	3	31	0.3	0.6	0.7	0.8406717340254604	0.2561944496847415	0.7526881719620766	0.7852011494196466	11.125490031625654	3.5041534667755183	0.3149662033366266
1	1	undersample	0.6	100	3	31	0.3	0.6	1.0	0.8056676449009539	0.22786519151588927	0.5957446807876868	0.8318965517181617	7.292847004901595	3.543916864511349	0.48594421207533595
1	2	undersample	0.6	100	3	31	0.3	0.6	1.0	0.8125	0.1948106254971547	0.6489361701437303	0.8002873563160899	7.4072373963823015	3.249349293464484	0.43867221279813357
1	3	undersample	0.6	100	3	31	0.3	0.6	1.0	0.8440164998146089	0.26899411137840007	0.7956989246456239	0.7629310344772778	12.533970452408884	3.356402595030235	0.26778445684347923
1	1	undersample	0.6	100	3	31	0.3	1.0	0.7	0.8026106627537296	0.22893302303847535	0.5638297871740607	0.8390804597640872	6.740417648315702	3.5037991738571828	0.5198192885463909
1	2	undersample	0.6	100	3	31	0.3	1.0	0.7	0.8101384812912693	0.18508849160132346	0.6382978722725215	0.8017241379252751	7.1355494407265105	3.2192412803105164	0.45115533648762063
1	3	undersample	0.6	100	3	31	0.3	1.0	0.7	0.8406717340254604	0.2561944496847415	0.7526881719620766	0.7852011494196466	11.125490031625654	3.5041534667755183	0.3149662033366266
1	1	undersample	0.6	100	3	31	0.3	1.0	1.0	0.8056676449009539	0.22786519151588927	0.5957446807876868	0.8318965517181617	7.292847004901595	3.543916864511349	0.48594421207533595
1	2	undersample	0.6	100	3	31	0.3	1.0	1.0	0.8125	0.1948106254971547	0.6489361701437303	0.8002873563160899	7.4072373963823015	3.249349293464484	0.43867221279813357
1	3	undersample	0.6	100	3	31	0.3	1.0	1.0	0.8440164998146089	0.26899411137840007	0.7956989246456239	0.7629310344772778	12.533970452408884	3.356402595030235	0.26778445684347923
1	1	undersample	0.6	100	3	63	0.1	0.6	0.7	0.81726889214967	0.25666604884033256	0.6063829786588955	0.8527298850513454	8.920104774143908	4.117488043622625	0.4615963667104736
1	2	undersample	0.6	100	3	63	0.1	0.6	0.7	0.8340593665932992	0.20662448109040513	0.6702127658861476	0.8132183907987557	8.84813837152489	3.588215846678359	0.40553341364377665
1	3	undersample	0.6	100	3	63	0.1	0.6	0.7	0.8502425534544557	0.268918011678884	0.8064516128165107	0.773706896546166	14.246030722770087	3.563747921922664	0.25015724371324394
1	1	undersample	0.6	100	3	63	0.1	0.6	1.0	0.817658657373441	0.24474504026939117	0.6170212765301042	0.8491379310283826	9.06825326994046	4.089969333156202	0.45102062334663084
1	2	undersample	0.6	100	3	63	0.1	0.6	1.0	0.8300241501589631	0.21678489641162324	0.6276595744013128	0.8160919540171259	7.480356661390316	3.4128987501219723	0.45624812155468486
1	3	undersample	0.6	100	3	63	0.1	0.6	1.0	0.8494855394883204	0.2599459728988638	0.784946236474737	0.7801724137874988	12.95392066854741	3.5707356583017513	0.27564901932990993
1	1	undersample	0.6	100	3	63	0.1	1.0	0.7	0.81726889214967	0.25666604884033256	0.6063829786588955	0.8527298850513454	8.920104774143908	4.117488043622625	0.4615963667104736
1	2	undersample	0.6	100	3	63	0.1	1.0	0.7	0.8340593665932992	0.20662448109040513	0.6702127658861476	0.8132183907987557	8.84813837152489	3.588215846678359	0.40553341364377665
1	3	undersample	0.6	100	3	63	0.1	1.0	0.7	0.8502425534544557	0.268918011678884	0.8064516128165107	0.773706896546166	14.246030722770087	3.563747921922664	0.25015724371324394
1	1	undersample	0.6	100	3	63	0.1	1.0	1.0	0.817658657373441	0.24474504026939117	0.6170212765301042	0.8491379310283826	9.06825326994046	4.089969333156202	0.45102062334663084
1	2	undersample	0.6	100	3	63	0.1	1.0	1.0	0.8300241501589631	0.21678489641162324	0.6276595744013128	0.8160919540171259	7.480356661390316	3.4128987501219723	0.45624812155468486
1	3	undersample	0.6	100	3	63	0.1	1.0	1.0	0.8494855394883204	0.2599459728988638	0.784946236474737	0.7801724137874988	12.95392066854741	3.5707356583017513	0.27564901932990993
1	1	undersample	0.6	100	3	63	0.3	0.6	0.7	0.8026106627537296	0.22893302303847535	0.5638297871740607	0.8390804597640872	6.740417648315702	3.5037991738571828	0.5198192885463909
1	2	undersample	0.6	100	3	63	0.3	0.6	0.7	0.8101384812912693	0.18508849160132346	0.6382978722725215	0.8017241379252751	7.1355494407265105	3.2192412803105164	0.45115533648762063
1	3	undersample	0.6	100	3	63	0.3	0.6	0.7	0.8406717340254604	0.2561944496847415	0.7526881719620766	0.7852011494196466	11.125490031625654	3.5041534667755183	0.3149662033366266
1	1	undersample	0.6	100	3	63	0.3	0.6	1.0	0.8056676449009539	0.22786519151588927	0.5957446807876868	0.8318965517181617	7.292847004901595	3.543916864511349	0.48594421207533595
1	2	undersample	0.6	100	3	63	0.3	0.6	1.0	0.8125	0.1948106254971547	0.6489361701437303	0.8002873563160899	7.4072373963823015	3.249349293464484	0.43867221279813357
1	3	undersample	0.6	100	3	63	0.3	0.6	1.0	0.8440164998146089	0.26899411137840007	0.7956989246456239	0.7629310344772778	12.533970452408884	3.356402595030235	0.26778445684347923
1	1	undersample	0.6	100	3	63	0.3	1.0	0.7	0.8026106627537296	0.22893302303847535	0.5638297871740607	0.8390804597640872	6.740417648315702	3.5037991738571828	0.5198192885463909
1	2	undersample	0.6	100	3	63	0.3	1.0	0.7	0.8101384812912693	0.18508849160132346	0.6382978722725215	0.8017241379252751	7.1355494407265105	3.2192412803105164	0.45115533648762063
1	3	undersample	0.6	100	3	63	0.3	1.0	0.7	0.8406717340254604	0.2561944496847415	0.7526881719620766	0.7852011494196466	11.125490031625654	3.5041534667755183	0.3149662033366266
1	1	undersample	0.6	100	3	63	0.3	1.0	1.0	0.8056676449009539	0.22786519151588927	0.5957446807876868	0.8318965517181617	7.292847004901595	3.543916864511349	0.48594421207533595
1	2	undersample	0.6	100	3	63	0.3	1.0	1.0	0.8125	0.1948106254971547	0.6489361701437303	0.8002873563160899	7.4072373963823015	3.249349293464484	0.43867221279813357
1	3	undersample	0.6	100	3	63	0.3	1.0	1.0	0.8440164998146089	0.26899411137840007	0.7956989246456239	0.7629310344772778	12.533970452408884	3.356402595030235	0.26778445684347923
1	1	undersample	0.6	100	5	31	0.1	0.6	0.7	0.8123471508926388	0.2290767680710681	0.5851063829164781	0.8448275862008274	7.678062115468589	3.77068533564788	0.49109856135061175
1	2	undersample	0.6	100	5	31	0.1	0.6	0.7	0.824093604793348	0.2065681479347482	0.6276595744013128	0.8146551724079407	7.409301852259332	3.3864421720921114	0.45705279195319315
1	3	undersample	0.6	100	5	31	0.1	0.6	0.7	0.8509841181559759	0.26650029498100886	0.784946236474737	0.7794540229829062	12.899836239724543	3.559104598053278	0.27590307372234635
1	1	undersample	0.6	100	5	31	0.1	0.6	1.0	0.810986793837124	0.23957820368786567	0.6382978722725215	0.8405172413732722	9.300476255745336	4.002299920980611	0.43033278274361936
1	2	undersample	0.6	100	5	31	0.1	0.6	1.0	0.8306355465884079	0.21083143714237124	0.6808510637573563	0.8060344827528303	8.865184610940581	3.5101653031868376	0.39594947748782067
1	3	undersample	0.6	100	5	31	0.1	0.6	1.0	0.8459708317884068	0.24952462883071502	0.8172043009873975	0.7758620689599436	15.47511196477282	3.645988257032094	0.23560334235904823
1	1	undersample	0.6	100	5	31	0.1	1.0	0.7	0.8123471508926388	0.2290767680710681	0.5851063829164781	0.8448275862008274	7.678062115468589	3.77068533564788	0.49109856135061175
1	2	undersample	0.6	100	5	31	0.1	1.0	0.7	0.824093604793348	0.2065681479347482	0.6276595744013128	0.8146551724079407	7.409301852259332	3.3864421720921114	0.45705279195319315
1	3	undersample	0.6	100	5	31	0.1	1.0	0.7	0.8509841181559759	0.26650029498100886	0.784946236474737	0.7794540229829062	12.899836239724543	3.559104598053278	0.27590307372234635
1	1	undersample	0.6	100	5	31	0.1	1.0	1.0	0.810986793837124	0.23957820368786567	0.6382978722725215	0.8405172413732722	9.300476255745336	4.002299920980611	0.43033278274361936
1	2	undersample	0.6	100	5	31	0.1	1.0	1.0	0.8306355465884079	0.21083143714237124	0.6808510637573563	0.8060344827528303	8.865184610940581	3.5101653031868376	0.39594947748782067
1	3	undersample	0.6	100	5	31	0.1	1.0	1.0	0.8459708317884068	0.24952462883071502	0.8172043009873975	0.7758620689599436	15.47511196477282	3.645988257032094	0.23560334235904823
1	1	undersample	0.6	100	5	31	0.3	0.6	0.7	0.7969017485937882	0.21399721515688738	0.5744680850452694	0.8383620689594946	7.0019995103179715	3.554042332804224	0.5075753372371822
1	2	undersample	0.6	100	5	31	0.3	0.6	0.7	0.8205475055025678	0.19908768922732464	0.6808510637573563	0.8060344827528303	8.865184610940581	3.5101653031868376	0.39594947748782067
1	3	undersample	0.6	100	5	31	0.3	0.6	0.7	0.8396984303547151	0.24807849746084515	0.784946236474737	0.765804597695648	11.935275288495575	3.351672130343224	0.28082067065693506
1	1	undersample	0.6	100	5	31	0.3	0.6	1.0	0.7941504646612865	0.23838039580284143	0.5425531914316433	0.8412356321778648	6.284436055294086	3.4173483930977846	0.5437796327603027
1	2	undersample	0.6	100	5	31	0.3	0.6	1.0	0.8142119100024456	0.18822950898588955	0.6276595744013128	0.8103448275803855	7.202596952622452	3.3094775813328847	0.4594839237952834
1	3	undersample	0.6	100	5	31	0.3	0.6	1.0	0.8395439377085652	0.23828864352861903	0.7741935483038502	0.775143678155351	11.819259826700176	3.4430586942009396	0.29130915357578785
1	1	undersample	0.6	100	5	31	0.3	1.0	0.7	0.7969017485937882	0.21399721515688738	0.5744680850452694	0.8383620689594946	7.0019995103179715	3.554042332804224	0.5075753372371822
1	2	undersample	0.6	100	5	31	0.3	1.0	0.7	0.8205475055025678	0.19908768922732464	0.6808510637573563	0.8060344827528303	8.865184610940581	3.5101653031868376	0.39594947748782067
1	3	undersample	0.6	100	5	31	0.3	1.0	0.7	0.8396984303547151	0.24807849746084515	0.784946236474737	0.765804597695648	11.935275288495575	3.351672130343224	0.28082067065693506
1	1	undersample	0.6	100	5	31	0.3	1.0	1.0	0.7941504646612865	0.23838039580284143	0.5425531914316433	0.8412356321778648	6.284436055294086	3.4173483930977846	0.5437796327603027
1	2	undersample	0.6	100	5	31	0.3	1.0	1.0	0.8142119100024456	0.18822950898588955	0.6276595744013128	0.8103448275803855	7.202596952622452	3.3094775813328847	0.4594839237952834
1	3	undersample	0.6	100	5	31	0.3	1.0	1.0	0.8395439377085652	0.23828864352861903	0.7741935483038502	0.775143678155351	11.819259826700176	3.4430586942009396	0.29130915357578785
1	1	undersample	0.6	100	5	63	0.1	0.6	0.7	0.8123471508926388	0.2290767680710681	0.5851063829164781	0.8448275862008274	7.678062115468589	3.77068533564788	0.49109856135061175
1	2	undersample	0.6	100	5	63	0.1	0.6	0.7	0.824093604793348	0.2065681479347482	0.6276595744013128	0.8146551724079407	7.409301852259332	3.3864421720921114	0.45705279195319315
1	3	undersample	0.6	100	5	63	0.1	0.6	0.7	0.8509841181559759	0.26650029498100886	0.784946236474737	0.7794540229829062	12.899836239724543	3.559104598053278	0.27590307372234635
1	1	undersample	0.6	100	5	63	0.1	0.6	1.0	0.810986793837124	0.23957820368786567	0.6382978722725215	0.8405172413732722	9.300476255745336	4.002299920980611	0.43033278274361936
1	2	undersample	0.6	100	5	63	0.1	0.6	1.0	0.8306355465884079	0.21083143714237124	0.6808510637573563	0.8060344827528303	8.865184610940581	3.5101653031868376	0.39594947748782067
1	3	undersample	0.6	100	5	63	0.1	0.6	1.0	0.8459708317884068	0.24952462883071502	0.8172043009873975	0.7758620689599436	15.47511196477282	3.645988257032094	0.23560334235904823
1	1	undersample	0.6	100	5	63	0.1	1.0	0.7	0.8123471508926388	0.2290767680710681	0.5851063829164781	0.8448275862008274	7.678062115468589	3.77068533564788	0.49109856135061175
1	2	undersample	0.6	100	5	63	0.1	1.0	0.7	0.824093604793348	0.2065681479347482	0.6276595744013128	0.8146551724079407	7.409301852259332	3.3864421720921114	0.45705279195319315
1	3	undersample	0.6	100	5	63	0.1	1.0	0.7	0.8509841181559759	0.26650029498100886	0.784946236474737	0.7794540229829062	12.899836239724543	3.559104598053278	0.27590307372234635
1	1	undersample	0.6	100	5	63	0.1	1.0	1.0	0.810986793837124	0.23957820368786567	0.6382978722725215	0.8405172413732722	9.300476255745336	4.002299920980611	0.43033278274361936
1	2	undersample	0.6	100	5	63	0.1	1.0	1.0	0.8306355465884079	0.21083143714237124	0.6808510637573563	0.8060344827528303	8.865184610940581	3.5101653031868376	0.39594947748782067
1	3	undersample	0.6	100	5	63	0.1	1.0	1.0	0.8459708317884068	0.24952462883071502	0.8172043009873975	0.7758620689599436	15.47511196477282	3.645988257032094	0.23560334235904823
1	1	undersample	0.6	100	5	63	0.3	0.6	0.7	0.7969017485937882	0.21399721515688738	0.5744680850452694	0.8383620689594946	7.0019995103179715	3.554042332804224	0.5075753372371822
1	2	undersample	0.6	100	5	63	0.3	0.6	0.7	0.8205475055025678	0.19908768922732464	0.6808510637573563	0.8060344827528303	8.865184610940581	3.5101653031868376	0.39594947748782067
1	3	undersample	0.6	100	5	63	0.3	0.6	0.7	0.8396984303547151	0.24807849746084515	0.784946236474737	0.765804597695648	11.935275288495575	3.351672130343224	0.28082067065693506
1	1	undersample	0.6	100	5	63	0.3	0.6	1.0	0.7941504646612865	0.23838039580284143	0.5425531914316433	0.8412356321778648	6.284436055294086	3.4173483930977846	0.5437796327603027
1	2	undersample	0.6	100	5	63	0.3	0.6	1.0	0.8142119100024456	0.18822950898588955	0.6276595744013128	0.8103448275803855	7.202596952622452	3.3094775813328847	0.4594839237952834
1	3	undersample	0.6	100	5	63	0.3	0.6	1.0	0.8395439377085652	0.23828864352861903	0.7741935483038502	0.775143678155351	11.819259826700176	3.4430586942009396	0.29130915357578785
1	1	undersample	0.6	100	5	63	0.3	1.0	0.7	0.7969017485937882	0.21399721515688738	0.5744680850452694	0.8383620689594946	7.0019995103179715	3.554042332804224	0.5075753372371822
1	2	undersample	0.6	100	5	63	0.3	1.0	0.7	0.8205475055025678	0.19908768922732464	0.6808510637573563	0.8060344827528303	8.865184610940581	3.5101653031868376	0.39594947748782067
1	3	undersample	0.6	100	5	63	0.3	1.0	0.7	0.8396984303547151	0.24807849746084515	0.784946236474737	0.765804597695648	11.935275288495575	3.351672130343224	0.28082067065693506
1	1	undersample	0.6	100	5	63	0.3	1.0	1.0	0.7941504646612865	0.23838039580284143	0.5425531914316433	0.8412356321778648	6.284436055294086	3.4173483930977846	0.5437796327603027
1	2	undersample	0.6	100	5	63	0.3	1.0	1.0	0.8142119100024456	0.18822950898588955	0.6276595744013128	0.8103448275803855	7.202596952622452	3.3094775813328847	0.4594839237952834
1	3	undersample	0.6	100	5	63	0.3	1.0	1.0	0.8395439377085652	0.23828864352861903	0.7741935483038502	0.775143678155351	11.819259826700176	3.4430586942009396	0.29130915357578785
1	1	undersample	0.6	100	10	31	0.1	0.6	0.7	0.8103983247737834	0.23069505119777123	0.6170212765301042	0.8426724137870498	8.629375312537139	3.9218884123478084	0.45448113959722697
1	2	undersample	0.6	100	10	31	0.1	0.6	0.7	0.8315144289557348	0.20284727342025033	0.6489361701437303	0.8175287356263109	8.281793772903471	3.5563744067175853	0.4294207778434981
1	3	undersample	0.6	100	10	31	0.1	0.6	0.7	0.8486281053021877	0.26219470360662656	0.7634408601329634	0.7772988505691286	11.264222137405941	3.428095579223704	0.3043348599454152
1	1	undersample	0.6	100	10	31	0.1	0.6	1.0	0.8066153093665933	0.2162170058019248	0.6276595744013128	0.84554597700542	9.22830494687064	4.063730562628548	0.44035502659928116
1	2	undersample	0.6	100	10	31	0.1	0.6	1.0	0.8306355465884079	0.21557301540075086	0.6808510637573563	0.8153735632125333	9.421529840930695	3.687722293334931	0.39141437339600305
1	3	undersample	0.6	100	10	31	0.1	0.6	1.0	0.851339451242121	0.26995597345044847	0.7741935483038502	0.7780172413737212	12.016642743598895	3.487629031275176	0.2902332195043879
1	1	undersample	0.6	100	10	31	0.1	1.0	0.7	0.8103983247737834	0.23069505119777123	0.6170212765301042	0.8426724137870498	8.629375312537139	3.9218884123478084	0.45448113959722697
1	2	undersample	0.6	100	10	31	0.1	1.0	0.7	0.8315144289557348	0.20284727342025033	0.6489361701437303	0.8175287356263109	8.281793772903471	3.5563744067175853	0.4294207778434981
1	3	undersample	0.6	100	10	31	0.1	1.0	0.7	0.8486281053021877	0.26219470360662656	0.7634408601329634	0.7772988505691286	11.264222137405941	3.428095579223704	0.3043348599454152
1	1	undersample	0.6	100	10	31	0.1	1.0	1.0	0.8066153093665933	0.2162170058019248	0.6276595744013128	0.84554597700542	9.22830494687064	4.063730562628548	0.44035502659928116
1	2	undersample	0.6	100	10	31	0.1	1.0	1.0	0.8306355465884079	0.21557301540075086	0.6808510637573563	0.8153735632125333	9.421529840930695	3.687722293334931	0.39141437339600305
1	3	undersample	0.6	100	10	31	0.1	1.0	1.0	0.851339451242121	0.26995597345044847	0.7741935483038502	0.7780172413737212	12.016642743598895	3.487629031275176	0.2902332195043879
1	1	undersample	0.6	100	10	31	0.3	0.6	0.7	0.8086405600391294	0.23811472704119707	0.6063829786588955	0.8412356321778648	8.162773039221367	3.8193893805210535	0.4679034049509293
1	2	undersample	0.6	100	10	31	0.3	0.6	0.7	0.8244910124724872	0.19721214782422086	0.6702127658861476	0.8010057471206825	8.180388449471673	3.368000444779689	0.4117164342230381
1	3	undersample	0.6	100	10	31	0.3	0.6	0.7	0.8405790384377704	0.23403702628096745	0.7634408601329634	0.7729885057415734	10.989067187794019	3.363005159702715	0.30603189445847256
1	1	undersample	0.6	100	10	31	0.3	0.6	1.0	0.8055300807043287	0.21031815764035472	0.5957446807876868	0.8390804597640872	7.684209978515761	3.7021274289811745	0.4817837308571514
1	2	undersample	0.6	100	10	31	0.3	0.6	1.0	0.8238796160430424	0.20448009323150385	0.6595744680149389	0.8146551724079407	8.515987810377515	3.558634146944253	0.4178768383683983
1	3	undersample	0.6	100	10	31	0.3	0.6	1.0	0.8479637869237424	0.2550368266114259	0.784946236474737	0.7693965517186108	12.178036571202362	3.403878859079911	0.2795096498025604
1	1	undersample	0.6	100	10	31	0.3	1.0	0.7	0.8086405600391294	0.23811472704119707	0.6063829786588955	0.8412356321778648	8.162773039221367	3.8193893805210535	0.4679034049509293
1	2	undersample	0.6	100	10	31	0.3	1.0	0.7	0.8244910124724872	0.19721214782422086	0.6702127658861476	0.8010057471206825	8.180388449471673	3.368000444779689	0.4117164342230381
1	3	undersample	0.6	100	10	31	0.3	1.0	0.7	0.8405790384377704	0.23403702628096745	0.7634408601329634	0.7729885057415734	10.989067187794019	3.363005159702715	0.30603189445847256
1	1	undersample	0.6	100	10	31	0.3	1.0	1.0	0.8055300807043287	0.21031815764035472	0.5957446807876868	0.8390804597640872	7.684209978515761	3.7021274289811745	0.4817837308571514
1	2	undersample	0.6	100	10	31	0.3	1.0	1.0	0.8238796160430424	0.20448009323150385	0.6595744680149389	0.8146551724079407	8.515987810377515	3.558634146944253	0.4178768383683983
1	3	undersample	0.6	100	10	31	0.3	1.0	1.0	0.8479637869237424	0.2550368266114259	0.784946236474737	0.7693965517186108	12.178036571202362	3.403878859079911	0.2795096498025604
1	1	undersample	0.6	100	10	63	0.1	0.6	0.7	0.8103983247737834	0.23069505119777123	0.6170212765301042	0.8426724137870498	8.629375312537139	3.9218884123478084	0.45448113959722697
1	2	undersample	0.6	100	10	63	0.1	0.6	0.7	0.8315144289557348	0.20284727342025033	0.6489361701437303	0.8175287356263109	8.281793772903471	3.5563744067175853	0.4294207778434981
1	3	undersample	0.6	100	10	63	0.1	0.6	0.7	0.8486281053021877	0.26219470360662656	0.7634408601329634	0.7772988505691286	11.264222137405941	3.428095579223704	0.3043348599454152
1	1	undersample	0.6	100	10	63	0.1	0.6	1.0	0.8066153093665933	0.2162170058019248	0.6276595744013128	0.84554597700542	9.22830494687064	4.063730562628548	0.44035502659928116
1	2	undersample	0.6	100	10	63	0.1	0.6	1.0	0.8306355465884079	0.21557301540075086	0.6808510637573563	0.8153735632125333	9.421529840930695	3.687722293334931	0.39141437339600305
1	3	undersample	0.6	100	10	63	0.1	0.6	1.0	0.851339451242121	0.26995597345044847	0.7741935483038502	0.7780172413737212	12.016642743598895	3.487629031275176	0.2902332195043879
1	1	undersample	0.6	100	10	63	0.1	1.0	0.7	0.8103983247737834	0.23069505119777123	0.6170212765301042	0.8426724137870498	8.629375312537139	3.9218884123478084	0.45448113959722697
1	2	undersample	0.6	100	10	63	0.1	1.0	0.7	0.8315144289557348	0.20284727342025033	0.6489361701437303	0.8175287356263109	8.281793772903471	3.5563744067175853	0.4294207778434981
1	3	undersample	0.6	100	10	63	0.1	1.0	0.7	0.8486281053021877	0.26219470360662656	0.7634408601329634	0.7772988505691286	11.264222137405941	3.428095579223704	0.3043348599454152
1	1	undersample	0.6	100	10	63	0.1	1.0	1.0	0.8066153093665933	0.2162170058019248	0.6276595744013128	0.84554597700542	9.22830494687064	4.063730562628548	0.44035502659928116
1	2	undersample	0.6	100	10	63	0.1	1.0	1.0	0.8306355465884079	0.21557301540075086	0.6808510637573563	0.8153735632125333	9.421529840930695	3.687722293334931	0.39141437339600305
1	3	undersample	0.6	100	10	63	0.1	1.0	1.0	0.851339451242121	0.26995597345044847	0.7741935483038502	0.7780172413737212	12.016642743598895	3.487629031275176	0.2902332195043879
1	1	undersample	0.6	100	10	63	0.3	0.6	0.7	0.8086405600391294	0.23811472704119707	0.6063829786588955	0.8412356321778648	8.162773039221367	3.8193893805210535	0.4679034049509293
1	2	undersample	0.6	100	10	63	0.3	0.6	0.7	0.8244910124724872	0.19721214782422086	0.6702127658861476	0.8010057471206825	8.180388449471673	3.368000444779689	0.4117164342230381
1	3	undersample	0.6	100	10	63	0.3	0.6	0.7	0.8405790384377704	0.23403702628096745	0.7634408601329634	0.7729885057415734	10.989067187794019	3.363005159702715	0.30603189445847256
1	1	undersample	0.6	100	10	63	0.3	0.6	1.0	0.8055300807043287	0.21031815764035472	0.5957446807876868	0.8390804597640872	7.684209978515761	3.7021274289811745	0.4817837308571514
1	2	undersample	0.6	100	10	63	0.3	0.6	1.0	0.8238796160430424	0.20448009323150385	0.6595744680149389	0.8146551724079407	8.515987810377515	3.558634146944253	0.4178768383683983
1	3	undersample	0.6	100	10	63	0.3	0.6	1.0	0.8479637869237424	0.2550368266114259	0.784946236474737	0.7693965517186108	12.178036571202362	3.403878859079911	0.2795096498025604
1	1	undersample	0.6	100	10	63	0.3	1.0	0.7	0.8086405600391294	0.23811472704119707	0.6063829786588955	0.8412356321778648	8.162773039221367	3.8193893805210535	0.4679034049509293
1	2	undersample	0.6	100	10	63	0.3	1.0	0.7	0.8244910124724872	0.19721214782422086	0.6702127658861476	0.8010057471206825	8.180388449471673	3.368000444779689	0.4117164342230381
1	3	undersample	0.6	100	10	63	0.3	1.0	0.7	0.8405790384377704	0.23403702628096745	0.7634408601329634	0.7729885057415734	10.989067187794019	3.363005159702715	0.30603189445847256
1	1	undersample	0.6	100	10	63	0.3	1.0	1.0	0.8055300807043287	0.21031815764035472	0.5957446807876868	0.8390804597640872	7.684209978515761	3.7021274289811745	0.4817837308571514
1	2	undersample	0.6	100	10	63	0.3	1.0	1.0	0.8238796160430424	0.20448009323150385	0.6595744680149389	0.8146551724079407	8.515987810377515	3.558634146944253	0.4178768383683983
1	3	undersample	0.6	100	10	63	0.3	1.0	1.0	0.8479637869237424	0.2550368266114259	0.784946236474737	0.7693965517186108	12.178036571202362	3.403878859079911	0.2795096498025604
1	1	undersample	0.6	300	3	31	0.1	0.6	0.7	0.8034742602103203	0.2196676696566221	0.5957446807876868	0.8433908045916424	7.936262094354474	3.8040208379468243	0.4793214630966164
1	2	undersample	0.6	300	3	31	0.1	0.6	0.7	0.8196227684030325	0.20032968926595512	0.6382978722725215	0.8096264367757929	7.504993978602074	3.3528701566198182	0.4467518683065492
1	3	undersample	0.6	300	3	31	0.1	0.6	0.7	0.8447426152515141	0.2612395939691454	0.7956989246456239	0.775143678155351	13.426264403072137	3.538699213484299	0.2635654246770193
1	1	undersample	0.6	300	3	31	0.1	0.6	1.0	0.8021903277084863	0.22253031625400677	0.5744680850452694	0.8390804597640872	7.03928521985982	3.569908592231846	0.5071407693166444
1	2	undersample	0.6	300	3	31	0.1	0.6	1.0	0.819813829787234	0.20157905473942125	0.6382978722725215	0.8045977011436451	7.266435540555606	3.266583061419967	0.44954406744876213
1	3	undersample	0.6	300	3	31	0.1	0.6	1.0	0.8458086145099494	0.2527856673191678	0.8172043009873975	0.7693965517186108	14.915886760456164	3.543764291644839	0.2375832023531395
1	1	undersample	0.6	300	3	31	0.1	1.0	0.7	0.8034742602103203	0.2196676696566221	0.5957446807876868	0.8433908045916424	7.936262094354474	3.8040208379468243	0.4793214630966164
1	2	undersample	0.6	300	3	31	0.1	1.0	0.7	0.8196227684030325	0.20032968926595512	0.6382978722725215	0.8096264367757929	7.504993978602074	3.3528701566198182	0.4467518683065492
1	3	undersample	0.6	300	3	31	0.1	1.0	0.7	0.8447426152515141	0.2612395939691454	0.7956989246456239	0.775143678155351	13.426264403072137	3.538699213484299	0.2635654246770193
1	1	undersample	0.6	300	3	31	0.1	1.0	1.0	0.8021903277084863	0.22253031625400677	0.5744680850452694	0.8390804597640872	7.03928521985982	3.569908592231846	0.5071407693166444
1	2	undersample	0.6	300	3	31	0.1	1.0	1.0	0.819813829787234	0.20157905473942125	0.6382978722725215	0.8045977011436451	7.266435540555606	3.266583061419967	0.44954406744876213
1	3	undersample	0.6	300	3	31	0.1	1.0	1.0	0.8458086145099494	0.2527856673191678	0.8172043009873975	0.7693965517186108	14.915886760456164	3.543764291644839	0.2375832023531395
1	1	undersample	0.6	300	3	31	0.3	0.6	0.7	0.7917201638542432	0.22528775946018917	0.6063829786588955	0.8347701149365319	7.783078185592666	3.6699350225089202	0.47152744160679144
1	2	undersample	0.6	300	3	31	0.3	0.6	0.7	0.8095576546832965	0.1891124211115166	0.6595744680149389	0.8010057471206825	7.798961613083757	3.3145401202593763	0.4249976095162713
1	3	undersample	0.6	300	3	31	0.3	0.6	0.7	0.8374505623532321	0.24645028726991125	0.7419354837911898	0.7859195402242392	10.554529516437048	3.465685050898534	0.3283599652600308
1	1	undersample	0.6	300	3	31	0.3	0.6	1.0	0.7947236488138909	0.22725229609584546	0.5851063829164781	0.8268678160860139	6.735290544594228	3.379535427172864	0.5017653414420833
1	2	undersample	0.6	300	3	31	0.3	0.6	1.0	0.8140361335289803	0.190153069939367	0.6595744680149389	0.8139367816033483	8.475626856111672	3.544894247501986	0.4182456616987022
1	3	undersample	0.6	300	3	31	0.3	0.6	1.0	0.8397911259424051	0.2491099280483761	0.7956989246456239	0.7593390804543152	12.288765880481675	3.306307035993459	0.2690511761117712
1	1	undersample	0.6	300	3	31	0.3	1.0	0.7	0.7917201638542432	0.22528775946018917	0.6063829786588955	0.8347701149365319	7.783078185592666	3.6699350225089202	0.47152744160679144
1	2	undersample	0.6	300	3	31	0.3	1.0	0.7	0.8095576546832965	0.1891124211115166	0.6595744680149389	0.8010057471206825	7.798961613083757	3.3145401202593763	0.4249976095162713
1	3	undersample	0.6	300	3	31	0.3	1.0	0.7	0.8374505623532321	0.24645028726991125	0.7419354837911898	0.7859195402242392	10.554529516437048	3.465685050898534	0.3283599652600308
1	1	undersample	0.6	300	3	31	0.3	1.0	1.0	0.7947236488138909	0.22725229609584546	0.5851063829164781	0.8268678160860139	6.735290544594228	3.379535427172864	0.5017653414420833
1	2	undersample	0.6	300	3	31	0.3	1.0	1.0	0.8140361335289803	0.190153069939367	0.6595744680149389	0.8139367816033483	8.475626856111672	3.544894247501986	0.4182456616987022
1	3	undersample	0.6	300	3	31	0.3	1.0	1.0	0.8397911259424051	0.2491099280483761	0.7956989246456239	0.7593390804543152	12.288765880481675	3.306307035993459	0.2690511761117712
1	1	undersample	0.6	300	3	63	0.1	0.6	0.7	0.8034742602103203	0.2196676696566221	0.5957446807876868	0.8433908045916424	7.936262094354474	3.8040208379468243	0.4793214630966164
1	2	undersample	0.6	300	3	63	0.1	0.6	0.7	0.8196227684030325	0.20032968926595512	0.6382978722725215	0.8096264367757929	7.504993978602074	3.3528701566198182	0.4467518683065492
1	3	undersample	0.6	300	3	63	0.1	0.6	0.7	0.8447426152515141	0.2612395939691454	0.7956989246456239	0.775143678155351	13.426264403072137	3.538699213484299	0.2635654246770193
1	1	undersample	0.6	300	3	63	0.1	0.6	1.0	0.8021903277084863	0.22253031625400677	0.5744680850452694	0.8390804597640872	7.03928521985982	3.569908592231846	0.5071407693166444
1	2	undersample	0.6	300	3	63	0.1	0.6	1.0	0.819813829787234	0.20157905473942125	0.6382978722725215	0.8045977011436451	7.266435540555606	3.266583061419967	0.44954406744876213
1	3	undersample	0.6	300	3	63	0.1	0.6	1.0	0.8458086145099494	0.2527856673191678	0.8172043009873975	0.7693965517186108	14.915886760456164	3.543764291644839	0.2375832023531395
1	1	undersample	0.6	300	3	63	0.1	1.0	0.7	0.8034742602103203	0.2196676696566221	0.5957446807876868	0.8433908045916424	7.936262094354474	3.8040208379468243	0.4793214630966164
1	2	undersample	0.6	300	3	63	0.1	1.0	0.7	0.8196227684030325	0.20032968926595512	0.6382978722725215	0.8096264367757929	7.504993978602074	3.3528701566198182	0.4467518683065492
1	3	undersample	0.6	300	3	63	0.1	1.0	0.7	0.8447426152515141	0.2612395939691454	0.7956989246456239	0.775143678155351	13.426264403072137	3.538699213484299	0.2635654246770193
1	1	undersample	0.6	300	3	63	0.1	1.0	1.0	0.8021903277084863	0.22253031625400677	0.5744680850452694	0.8390804597640872	7.03928521985982	3.569908592231846	0.5071407693166444
1	2	undersample	0.6	300	3	63	0.1	1.0	1.0	0.819813829787234	0.20157905473942125	0.6382978722725215	0.8045977011436451	7.266435540555606	3.266583061419967	0.44954406744876213
1	3	undersample	0.6	300	3	63	0.1	1.0	1.0	0.8458086145099494	0.2527856673191678	0.8172043009873975	0.7693965517186108	14.915886760456164	3.543764291644839	0.2375832023531395
1	1	undersample	0.6	300	3	63	0.3	0.6	0.7	0.7917201638542432	0.22528775946018917	0.6063829786588955	0.8347701149365319	7.783078185592666	3.6699350225089202	0.47152744160679144
1	2	undersample	0.6	300	3	63	0.3	0.6	0.7	0.8095576546832965	0.1891124211115166	0.6595744680149389	0.8010057471206825	7.798961613083757	3.3145401202593763	0.4249976095162713
1	3	undersample	0.6	300	3	63	0.3	0.6	0.7	0.8374505623532321	0.24645028726991125	0.7419354837911898	0.7859195402242392	10.554529516437048	3.465685050898534	0.3283599652600308
1	1	undersample	0.6	300	3	63	0.3	0.6	1.0	0.7947236488138909	0.22725229609584546	0.5851063829164781	0.8268678160860139	6.735290544594228	3.379535427172864	0.5017653414420833
1	2	undersample	0.6	300	3	63	0.3	0.6	1.0	0.8140361335289803	0.190153069939367	0.6595744680149389	0.8139367816033483	8.475626856111672	3.544894247501986	0.4182456616987022
1	3	undersample	0.6	300	3	63	0.3	0.6	1.0	0.8397911259424051	0.2491099280483761	0.7956989246456239	0.7593390804543152	12.288765880481675	3.306307035993459	0.2690511761117712
1	1	undersample	0.6	300	3	63	0.3	1.0	0.7	0.7917201638542432	0.22528775946018917	0.6063829786588955	0.8347701149365319	7.783078185592666	3.6699350225089202	0.47152744160679144
1	2	undersample	0.6	300	3	63	0.3	1.0	0.7	0.8095576546832965	0.1891124211115166	0.6595744680149389	0.8010057471206825	7.798961613083757	3.3145401202593763	0.4249976095162713
1	3	undersample	0.6	300	3	63	0.3	1.0	0.7	0.8374505623532321	0.24645028726991125	0.7419354837911898	0.7859195402242392	10.554529516437048	3.465685050898534	0.3283599652600308
1	1	undersample	0.6	300	3	63	0.3	1.0	1.0	0.7947236488138909	0.22725229609584546	0.5851063829164781	0.8268678160860139	6.735290544594228	3.379535427172864	0.5017653414420833
1	2	undersample	0.6	300	3	63	0.3	1.0	1.0	0.8140361335289803	0.190153069939367	0.6595744680149389	0.8139367816033483	8.475626856111672	3.544894247501986	0.4182456616987022
1	3	undersample	0.6	300	3	63	0.3	1.0	1.0	0.8397911259424051	0.2491099280483761	0.7956989246456239	0.7593390804543152	12.288765880481675	3.306307035993459	0.2690511761117712
1	1	undersample	0.6	300	5	31	0.1	0.6	0.7	0.806569454634385	0.21608310531388966	0.5851063829164781	0.8448275862008274	7.678062115468589	3.77068533564788	0.49109856135061175
1	2	undersample	0.6	300	5	31	0.1	0.6	0.7	0.8226186109073125	0.19134972150434884	0.6702127658861476	0.8096264367757929	8.642847885422224	3.5205136644508093	0.4073325858205064
1	3	undersample	0.6	300	5	31	0.1	0.6	0.7	0.8488752935360278	0.2565043565832512	0.784946236474737	0.7787356321783138	12.846103008474772	3.547549064166641	0.27615759684981805
1	1	undersample	0.6	300	5	31	0.1	0.6	1.0	0.8094048055759353	0.2357045648014266	0.6276595744013128	0.8354885057411244	8.561072375301167	3.8152929014230317	0.4456559468904257
1	2	undersample	0.6	300	5	31	0.1	0.6	1.0	0.8201042430912203	0.19516374027232064	0.6808510637573563	0.8067528735574229	8.906071292227592	3.5232142441586416	0.39559689558881805
1	3	undersample	0.6	300	5	31	0.1	0.6	1.0	0.8447194413545915	0.2506499514559142	0.7634408601329634	0.7765804597645362	11.217625693669179	3.417072764350149	0.30461639080205394
1	1	undersample	0.6	300	5	31	0.1	1.0	0.7	0.806569454634385	0.21608310531388966	0.5851063829164781	0.8448275862008274	7.678062115468589	3.77068533564788	0.49109856135061175
1	2	undersample	0.6	300	5	31	0.1	1.0	0.7	0.8226186109073125	0.19134972150434884	0.6702127658861476	0.8096264367757929	8.642847885422224	3.5205136644508093	0.4073325858205064
1	3	undersample	0.6	300	5	31	0.1	1.0	0.7	0.8488752935360278	0.2565043565832512	0.784946236474737	0.7787356321783138	12.846103008474772	3.547549064166641	0.27615759684981805
1	1	undersample	0.6	300	5	31	0.1	1.0	1.0	0.8094048055759353	0.2357045648014266	0.6276595744013128	0.8354885057411244	8.561072375301167	3.8152929014230317	0.4456559468904257
1	2	undersample	0.6	300	5	31	0.1	1.0	1.0	0.8201042430912203	0.19516374027232064	0.6808510637573563	0.8067528735574229	8.906071292227592	3.5232142441586416	0.39559689558881805
1	3	undersample	0.6	300	5	31	0.1	1.0	1.0	0.8447194413545915	0.2506499514559142	0.7634408601329634	0.7765804597645362	11.217625693669179	3.417072764350149	0.30461639080205394
1	1	undersample	0.6	300	5	31	0.3	0.6	0.7	0.7962215700660308	0.22257214754309873	0.6170212765301042	0.8405172413732722	8.490990370512476	3.8688899236145904	0.45564647583873996
1	2	undersample	0.6	300	5	31	0.3	0.6	0.7	0.8243687331865981	0.2078597044300718	0.6808510637573563	0.8045977011436451	8.784313160406523	3.484355265514631	0.39665653011740415
1	3	undersample	0.6	300	5	31	0.3	0.6	0.7	0.8433521814361636	0.25120826192738394	0.784946236474737	0.7629310344772778	11.746362871897771	3.3110458032055017	0.2818783756172971
1	1	undersample	0.6	300	5	31	0.3	0.6	1.0	0.7907648569332354	0.2336981090330712	0.6063829786588955	0.8369252873503095	7.906297807902888	3.7184363634424136	0.4703132078660891
1	2	undersample	0.6	300	5	31	0.3	0.6	1.0	0.8135470163854244	0.19228368738986365	0.6808510637573563	0.8139367816033483	9.33230310391774	3.6592456748407596	0.3921053078507022
1	3	undersample	0.6	300	5	31	0.3	0.6	1.0	0.8448971078976643	0.24340428193519695	0.784946236474737	0.7729885057415734	12.428480172624194	3.4577376994126503	0.2782108131567119
1	1	undersample	0.6	300	5	31	0.3	1.0	0.7	0.7962215700660308	0.22257214754309873	0.6170212765301042	0.8405172413732722	8.490990370512476	3.8688899236145904	0.45564647583873996
1	2	undersample	0.6	300	5	31	0.3	1.0	0.7	0.8243687331865981	0.2078597044300718	0.6808510637573563	0.8045977011436451	8.784313160406523	3.484355265514631	0.39665653011740415
1	3	undersample	0.6	300	5	31	0.3	1.0	0.7	0.8433521814361636	0.25120826192738394	0.784946236474737	0.7629310344772778	11.746362871897771	3.3110458032055017	0.2818783756172971
1	1	undersample	0.6	300	5	31	0.3	1.0	1.0	0.7907648569332354	0.2336981090330712	0.6063829786588955	0.8369252873503095	7.906297807902888	3.7184363634424136	0.4703132078660891
1	2	undersample	0.6	300	5	31	0.3	1.0	1.0	0.8135470163854244	0.19228368738986365	0.6808510637573563	0.8139367816033483	9.33230310391774	3.6592456748407596	0.3921053078507022
1	3	undersample	0.6	300	5	31	0.3	1.0	1.0	0.8448971078976643	0.24340428193519695	0.784946236474737	0.7729885057415734	12.428480172624194	3.4577376994126503	0.2782108131567119
1	1	undersample	0.6	300	5	63	0.1	0.6	0.7	0.806569454634385	0.21608310531388966	0.5851063829164781	0.8448275862008274	7.678062115468589	3.77068533564788	0.49109856135061175
1	2	undersample	0.6	300	5	63	0.1	0.6	0.7	0.8226186109073125	0.19134972150434884	0.6702127658861476	0.8096264367757929	8.642847885422224	3.5205136644508093	0.4073325858205064
1	3	undersample	0.6	300	5	63	0.1	0.6	0.7	0.8488752935360278	0.2565043565832512	0.784946236474737	0.7787356321783138	12.846103008474772	3.547549064166641	0.27615759684981805
1	1	undersample	0.6	300	5	63	0.1	0.6	1.0	0.8094048055759353	0.2357045648014266	0.6276595744013128	0.8354885057411244	8.561072375301167	3.8152929014230317	0.4456559468904257
1	2	undersample	0.6	300	5	63	0.1	0.6	1.0	0.8201042430912203	0.19516374027232064	0.6808510637573563	0.8067528735574229	8.906071292227592	3.5232142441586416	0.39559689558881805
1	3	undersample	0.6	300	5	63	0.1	0.6	1.0	0.8447194413545915	0.2506499514559142	0.7634408601329634	0.7765804597645362	11.217625693669179	3.417072764350149	0.30461639080205394
1	1	undersample	0.6	300	5	63	0.1	1.0	0.7	0.806569454634385	0.21608310531388966	0.5851063829164781	0.8448275862008274	7.678062115468589	3.77068533564788	0.49109856135061175
1	2	undersample	0.6	300	5	63	0.1	1.0	0.7	0.8226186109073125	0.19134972150434884	0.6702127658861476	0.8096264367757929	8.642847885422224	3.5205136644508093	0.4073325858205064
1	3	undersample	0.6	300	5	63	0.1	1.0	0.7	0.8488752935360278	0.2565043565832512	0.784946236474737	0.7787356321783138	12.846103008474772	3.547549064166641	0.27615759684981805
1	1	undersample	0.6	300	5	63	0.1	1.0	1.0	0.8094048055759353	0.2357045648014266	0.6276595744013128	0.8354885057411244	8.561072375301167	3.8152929014230317	0.4456559468904257
1	2	undersample	0.6	300	5	63	0.1	1.0	1.0	0.8201042430912203	0.19516374027232064	0.6808510637573563	0.8067528735574229	8.906071292227592	3.5232142441586416	0.39559689558881805
1	3	undersample	0.6	300	5	63	0.1	1.0	1.0	0.8447194413545915	0.2506499514559142	0.7634408601329634	0.7765804597645362	11.217625693669179	3.417072764350149	0.30461639080205394
1	1	undersample	0.6	300	5	63	0.3	0.6	0.7	0.7962215700660308	0.22257214754309873	0.6170212765301042	0.8405172413732722	8.490990370512476	3.8688899236145904	0.45564647583873996
1	2	undersample	0.6	300	5	63	0.3	0.6	0.7	0.8243687331865981	0.2078597044300718	0.6808510637573563	0.8045977011436451	8.784313160406523	3.484355265514631	0.39665653011740415
1	3	undersample	0.6	300	5	63	0.3	0.6	0.7	0.8433521814361636	0.25120826192738394	0.784946236474737	0.7629310344772778	11.746362871897771	3.3110458032055017	0.2818783756172971
1	1	undersample	0.6	300	5	63	0.3	0.6	1.0	0.7907648569332354	0.2336981090330712	0.6063829786588955	0.8369252873503095	7.906297807902888	3.7184363634424136	0.4703132078660891
1	2	undersample	0.6	300	5	63	0.3	0.6	1.0	0.8135470163854244	0.19228368738986365	0.6808510637573563	0.8139367816033483	9.33230310391774	3.6592456748407596	0.3921053078507022
1	3	undersample	0.6	300	5	63	0.3	0.6	1.0	0.8448971078976643	0.24340428193519695	0.784946236474737	0.7729885057415734	12.428480172624194	3.4577376994126503	0.2782108131567119
1	1	undersample	0.6	300	5	63	0.3	1.0	0.7	0.7962215700660308	0.22257214754309873	0.6170212765301042	0.8405172413732722	8.490990370512476	3.8688899236145904	0.45564647583873996
1	2	undersample	0.6	300	5	63	0.3	1.0	0.7	0.8243687331865981	0.2078597044300718	0.6808510637573563	0.8045977011436451	8.784313160406523	3.484355265514631	0.39665653011740415
1	3	undersample	0.6	300	5	63	0.3	1.0	0.7	0.8433521814361636	0.25120826192738394	0.784946236474737	0.7629310344772778	11.746362871897771	3.3110458032055017	0.2818783756172971
1	1	undersample	0.6	300	5	63	0.3	1.0	1.0	0.7907648569332354	0.2336981090330712	0.6063829786588955	0.8369252873503095	7.906297807902888	3.7184363634424136	0.4703132078660891
1	2	undersample	0.6	300	5	63	0.3	1.0	1.0	0.8135470163854244	0.19228368738986365	0.6808510637573563	0.8139367816033483	9.33230310391774	3.6592456748407596	0.3921053078507022
1	3	undersample	0.6	300	5	63	0.3	1.0	1.0	0.8448971078976643	0.24340428193519695	0.784946236474737	0.7729885057415734	12.428480172624194	3.4577376994126503	0.2782108131567119
1	1	undersample	0.6	300	10	31	0.1	0.6	0.7	0.8050333211054047	0.2203992704666072	0.6063829786588955	0.8383620689594946	7.990269698548183	3.751489129071125	0.4695071869539105
1	2	undersample	0.6	300	10	31	0.1	0.6	0.7	0.8296573123012962	0.2013739998538952	0.6382978722725215	0.8182471264309035	7.9446635092248785	3.511899562407006	0.4420450883643541
1	3	undersample	0.6	300	10	31	0.1	0.6	0.7	0.8498640464713879	0.2552734665575238	0.7956989246456239	0.7772988505691286	13.5938869853513	3.5729446882049873	0.26283465178990406
1	1	undersample	0.6	300	10	31	0.1	0.6	1.0	0.8051785277573978	0.2156103626841129	0.6489361701437303	0.8441091953962349	10.009076176923797	4.162760787370066	0.4158985918077699
1	2	undersample	0.6	300	10	31	0.1	0.6	1.0	0.8286943629249205	0.2079224931851367	0.6702127658861476	0.8124999999941631	8.806451031469336	3.5744678939765597	0.4058919754551406
1	3	undersample	0.6	300	10	31	0.1	0.6	1.0	0.846248918551477	0.2666926163670757	0.7741935483038502	0.775143678155351	11.819259826700176	3.4430586942009396	0.29130915357578785
1	1	undersample	0.6	300	10	31	0.1	1.0	0.7	0.8050333211054047	0.2203992704666072	0.6063829786588955	0.8383620689594946	7.990269698548183	3.751489129071125	0.4695071869539105
1	2	undersample	0.6	300	10	31	0.1	1.0	0.7	0.8296573123012962	0.2013739998538952	0.6382978722725215	0.8182471264309035	7.9446635092248785	3.511899562407006	0.4420450883643541
1	3	undersample	0.6	300	10	31	0.1	1.0	0.7	0.8498640464713879	0.2552734665575238	0.7956989246456239	0.7772988505691286	13.5938869853513	3.5729446882049873	0.26283465178990406
1	1	undersample	0.6	300	10	31	0.1	1.0	1.0	0.8051785277573978	0.2156103626841129	0.6489361701437303	0.8441091953962349	10.009076176923797	4.162760787370066	0.4158985918077699
1	2	undersample	0.6	300	10	31	0.1	1.0	1.0	0.8286943629249205	0.2079224931851367	0.6702127658861476	0.8124999999941631	8.806451031469336	3.5744678939765597	0.4058919754551406
1	3	undersample	0.6	300	10	31	0.1	1.0	1.0	0.846248918551477	0.2666926163670757	0.7741935483038502	0.775143678155351	11.819259826700176	3.4430586942009396	0.29130915357578785
1	1	undersample	0.6	300	10	31	0.3	0.6	0.7	0.8056523599902178	0.2293112160214701	0.5957446807876868	0.8512931034421604	8.436307513215475	4.006166859210212	0.4748720656011504
1	2	undersample	0.6	300	10	31	0.3	0.6	0.7	0.8195539863047199	0.1954491025347839	0.6808510637573563	0.8031609195344601	8.704622314928335	3.458922016694398	0.39736611245224973
1	3	undersample	0.6	300	10	31	0.3	0.6	0.7	0.8383466197009022	0.23011387448473958	0.7526881719620766	0.7729885057415734	10.363235452284227	3.315638889847747	0.31994243510935294
1	1	undersample	0.6	300	10	31	0.3	0.6	1.0	0.8013802274394717	0.21002475553331568	0.5744680850452694	0.8419540229824573	7.191817667768856	3.634816017071694	0.5054099134692273
1	2	undersample	0.6	300	10	31	0.3	0.6	1.0	0.8214111029591588	0.20031425755169868	0.6702127658861476	0.8074712643620153	8.523350438092761	3.4811049314493587	0.40841977242400096
1	3	undersample	0.6	300	10	31	0.3	0.6	1.0	0.849987640588308	0.25191342231769676	0.7956989246456239	0.773706896546166	13.316289798742705	3.5162312829636955	0.26405486835625885
1	1	undersample	0.6	300	10	31	0.3	1.0	0.7	0.8056523599902178	0.2293112160214701	0.5957446807876868	0.8512931034421604	8.436307513215475	4.006166859210212	0.4748720656011504
1	2	undersample	0.6	300	10	31	0.3	1.0	0.7	0.8195539863047199	0.1954491025347839	0.6808510637573563	0.8031609195344601	8.704622314928335	3.458922016694398	0.39736611245224973
1	3	undersample	0.6	300	10	31	0.3	1.0	0.7	0.8383466197009022	0.23011387448473958	0.7526881719620766	0.7729885057415734	10.363235452284227	3.315638889847747	0.31994243510935294
1	1	undersample	0.6	300	10	31	0.3	1.0	1.0	0.8013802274394717	0.21002475553331568	0.5744680850452694	0.8419540229824573	7.191817667768856	3.634816017071694	0.5054099134692273
1	2	undersample	0.6	300	10	31	0.3	1.0	1.0	0.8214111029591588	0.20031425755169868	0.6702127658861476	0.8074712643620153	8.523350438092761	3.4811049314493587	0.40841977242400096
1	3	undersample	0.6	300	10	31	0.3	1.0	1.0	0.849987640588308	0.25191342231769676	0.7956989246456239	0.773706896546166	13.316289798742705	3.5162312829636955	0.26405486835625885
1	1	undersample	0.6	300	10	63	0.1	0.6	0.7	0.8050333211054047	0.2203992704666072	0.6063829786588955	0.8383620689594946	7.990269698548183	3.751489129071125	0.4695071869539105
1	2	undersample	0.6	300	10	63	0.1	0.6	0.7	0.8296573123012962	0.2013739998538952	0.6382978722725215	0.8182471264309035	7.9446635092248785	3.511899562407006	0.4420450883643541
1	3	undersample	0.6	300	10	63	0.1	0.6	0.7	0.8498640464713879	0.2552734665575238	0.7956989246456239	0.7772988505691286	13.5938869853513	3.5729446882049873	0.26283465178990406
1	1	undersample	0.6	300	10	63	0.1	0.6	1.0	0.8051785277573978	0.2156103626841129	0.6489361701437303	0.8441091953962349	10.009076176923797	4.162760787370066	0.4158985918077699
1	2	undersample	0.6	300	10	63	0.1	0.6	1.0	0.8286943629249205	0.2079224931851367	0.6702127658861476	0.8124999999941631	8.806451031469336	3.5744678939765597	0.4058919754551406
1	3	undersample	0.6	300	10	63	0.1	0.6	1.0	0.846248918551477	0.2666926163670757	0.7741935483038502	0.775143678155351	11.819259826700176	3.4430586942009396	0.29130915357578785
1	1	undersample	0.6	300	10	63	0.1	1.0	0.7	0.8050333211054047	0.2203992704666072	0.6063829786588955	0.8383620689594946	7.990269698548183	3.751489129071125	0.4695071869539105
1	2	undersample	0.6	300	10	63	0.1	1.0	0.7	0.8296573123012962	0.2013739998538952	0.6382978722725215	0.8182471264309035	7.9446635092248785	3.511899562407006	0.4420450883643541
1	3	undersample	0.6	300	10	63	0.1	1.0	0.7	0.8498640464713879	0.2552734665575238	0.7956989246456239	0.7772988505691286	13.5938869853513	3.5729446882049873	0.26283465178990406
1	1	undersample	0.6	300	10	63	0.1	1.0	1.0	0.8051785277573978	0.2156103626841129	0.6489361701437303	0.8441091953962349	10.009076176923797	4.162760787370066	0.4158985918077699
1	2	undersample	0.6	300	10	63	0.1	1.0	1.0	0.8286943629249205	0.2079224931851367	0.6702127658861476	0.8124999999941631	8.806451031469336	3.5744678939765597	0.4058919754551406
1	3	undersample	0.6	300	10	63	0.1	1.0	1.0	0.846248918551477	0.2666926163670757	0.7741935483038502	0.775143678155351	11.819259826700176	3.4430586942009396	0.29130915357578785
1	1	undersample	0.6	300	10	63	0.3	0.6	0.7	0.8056523599902178	0.2293112160214701	0.5957446807876868	0.8512931034421604	8.436307513215475	4.006166859210212	0.4748720656011504
1	2	undersample	0.6	300	10	63	0.3	0.6	0.7	0.8195539863047199	0.1954491025347839	0.6808510637573563	0.8031609195344601	8.704622314928335	3.458922016694398	0.39736611245224973
1	3	undersample	0.6	300	10	63	0.3	0.6	0.7	0.8383466197009022	0.23011387448473958	0.7526881719620766	0.7729885057415734	10.363235452284227	3.315638889847747	0.31994243510935294
1	1	undersample	0.6	300	10	63	0.3	0.6	1.0	0.8013802274394717	0.21002475553331568	0.5744680850452694	0.8419540229824573	7.191817667768856	3.634816017071694	0.5054099134692273
1	2	undersample	0.6	300	10	63	0.3	0.6	1.0	0.8214111029591588	0.20031425755169868	0.6702127658861476	0.8074712643620153	8.523350438092761	3.4811049314493587	0.40841977242400096
1	3	undersample	0.6	300	10	63	0.3	0.6	1.0	0.849987640588308	0.25191342231769676	0.7956989246456239	0.773706896546166	13.316289798742705	3.5162312829636955	0.26405486835625885
1	1	undersample	0.6	300	10	63	0.3	1.0	0.7	0.8056523599902178	0.2293112160214701	0.5957446807876868	0.8512931034421604	8.436307513215475	4.006166859210212	0.4748720656011504
1	2	undersample	0.6	300	10	63	0.3	1.0	0.7	0.8195539863047199	0.1954491025347839	0.6808510637573563	0.8031609195344601	8.704622314928335	3.458922016694398	0.39736611245224973
1	3	undersample	0.6	300	10	63	0.3	1.0	0.7	0.8383466197009022	0.23011387448473958	0.7526881719620766	0.7729885057415734	10.363235452284227	3.315638889847747	0.31994243510935294
1	1	undersample	0.6	300	10	63	0.3	1.0	1.0	0.8013802274394717	0.21002475553331568	0.5744680850452694	0.8419540229824573	7.191817667768856	3.634816017071694	0.5054099134692273
1	2	undersample	0.6	300	10	63	0.3	1.0	1.0	0.8214111029591588	0.20031425755169868	0.6702127658861476	0.8074712643620153	8.523350438092761	3.4811049314493587	0.40841977242400096
1	3	undersample	0.6	300	10	63	0.3	1.0	1.0	0.849987640588308	0.25191342231769676	0.7956989246456239	0.773706896546166	13.316289798742705	3.5162312829636955	0.26405486835625885
1	1	undersample	0.6	500	3	31	0.1	0.6	0.7	0.7928665321594521	0.20691519901530064	0.5851063829164781	0.836206896545717	7.199729593733889	3.5722282248440784	0.4961614330565672
1	2	undersample	0.6	500	3	31	0.1	0.6	0.7	0.8169631939349474	0.20102284039694915	0.6489361701437303	0.8089080459712005	7.824788750135802	3.395936471959276	0.4339971981547043
1	3	undersample	0.6	500	3	31	0.1	0.6	0.7	0.8451442961315042	0.2617270555432685	0.7956989246456239	0.775143678155351	13.426264403072137	3.538699213484299	0.2635654246770193
1	1	undersample	0.6	500	3	31	0.1	0.6	1.0	0.7949758498410369	0.2237652963361875	0.5638297871740607	0.836206896545717	6.599486068765093	3.4423290166679306	0.5216056091042259
1	2	undersample	0.6	500	3	31	0.1	0.6	1.0	0.8194546343849352	0.19328123858316607	0.6276595744013128	0.8132183907987557	7.33934019397849	3.3603926183178277	0.45786030570996505
1	3	undersample	0.6	500	3	31	0.1	0.6	1.0	0.8440010505499939	0.25413779148593496	0.8064516128165107	0.775143678155351	14.363683733851458	3.5865194731259784	0.24969356022763506
1	1	undersample	0.6	500	3	31	0.1	1.0	0.7	0.7928665321594521	0.20691519901530064	0.5851063829164781	0.836206896545717	7.199729593733889	3.5722282248440784	0.4961614330565672
1	2	undersample	0.6	500	3	31	0.1	1.0	0.7	0.8169631939349474	0.20102284039694915	0.6489361701437303	0.8089080459712005	7.824788750135802	3.395936471959276	0.4339971981547043
1	3	undersample	0.6	500	3	31	0.1	1.0	0.7	0.8451442961315042	0.2617270555432685	0.7956989246456239	0.775143678155351	13.426264403072137	3.538699213484299	0.2635654246770193
1	1	undersample	0.6	500	3	31	0.1	1.0	1.0	0.7949758498410369	0.2237652963361875	0.5638297871740607	0.836206896545717	6.599486068765093	3.4423290166679306	0.5216056091042259
1	2	undersample	0.6	500	3	31	0.1	1.0	1.0	0.8194546343849352	0.19328123858316607	0.6276595744013128	0.8132183907987557	7.33934019397849	3.3603926183178277	0.45786030570996505
1	3	undersample	0.6	500	3	31	0.1	1.0	1.0	0.8440010505499939	0.25413779148593496	0.8064516128165107	0.775143678155351	14.363683733851458	3.5865194731259784	0.24969356022763506
1	1	undersample	0.6	500	3	31	0.3	0.6	0.7	0.78806707018831	0.21853490566981468	0.5744680850452694	0.8297413793043841	6.579113486714946	3.374090832859386	0.5128488471708955
1	2	undersample	0.6	500	3	31	0.3	0.6	0.7	0.8081972976277818	0.19214908947506235	0.6382978722725215	0.8060344827528303	7.333332880391673	3.2907799717376607	0.4487427411352656
1	3	undersample	0.6	500	3	31	0.3	0.6	0.7	0.8361064763317266	0.2455936702651766	0.7526881719620766	0.7744252873507586	10.448628528250088	3.336757607954473	0.31934884989418033
1	1	undersample	0.6	500	3	31	0.3	0.6	1.0	0.7899394717534849	0.21883460397746607	0.6063829786588955	0.8333333333273468	7.702702167483949	3.6382976535248295	0.4723404199446336
1	2	undersample	0.6	500	3	31	0.3	0.6	1.0	0.8095882245047689	0.18873637552593986	0.6170212765301042	0.8096264367757929	6.851781548356194	3.2411078180658244	0.47303138996391103
1	3	undersample	0.6	500	3	31	0.3	0.6	1.0	0.835789766407119	0.2530883699485761	0.7634408601329634	0.7679597701094256	10.68097315178202	3.2901226980845526	0.3080358450976815
1	1	undersample	0.6	500	3	31	0.3	1.0	0.7	0.78806707018831	0.21853490566981468	0.5744680850452694	0.8297413793043841	6.579113486714946	3.374090832859386	0.5128488471708955
1	2	undersample	0.6	500	3	31	0.3	1.0	0.7	0.8081972976277818	0.19214908947506235	0.6382978722725215	0.8060344827528303	7.333332880391673	3.2907799717376607	0.4487427411352656
1	3	undersample	0.6	500	3	31	0.3	1.0	0.7	0.8361064763317266	0.2455936702651766	0.7526881719620766	0.7744252873507586	10.448628528250088	3.336757607954473	0.31934884989418033
1	1	undersample	0.6	500	3	31	0.3	1.0	1.0	0.7899394717534849	0.21883460397746607	0.6063829786588955	0.8333333333273468	7.702702167483949	3.6382976535248295	0.4723404199446336
1	2	undersample	0.6	500	3	31	0.3	1.0	1.0	0.8095882245047689	0.18873637552593986	0.6170212765301042	0.8096264367757929	6.851781548356194	3.2411078180658244	0.47303138996391103
1	3	undersample	0.6	500	3	31	0.3	1.0	1.0	0.835789766407119	0.2530883699485761	0.7634408601329634	0.7679597701094256	10.68097315178202	3.2901226980845526	0.3080358450976815
1	1	undersample	0.6	500	3	63	0.1	0.6	0.7	0.7928665321594521	0.20691519901530064	0.5851063829164781	0.836206896545717	7.199729593733889	3.5722282248440784	0.4961614330565672
1	2	undersample	0.6	500	3	63	0.1	0.6	0.7	0.8169631939349474	0.20102284039694915	0.6489361701437303	0.8089080459712005	7.824788750135802	3.395936471959276	0.4339971981547043
1	3	undersample	0.6	500	3	63	0.1	0.6	0.7	0.8451442961315042	0.2617270555432685	0.7956989246456239	0.775143678155351	13.426264403072137	3.538699213484299	0.2635654246770193
1	1	undersample	0.6	500	3	63	0.1	0.6	1.0	0.7949758498410369	0.2237652963361875	0.5638297871740607	0.836206896545717	6.599486068765093	3.4423290166679306	0.5216056091042259
1	2	undersample	0.6	500	3	63	0.1	0.6	1.0	0.8194546343849352	0.19328123858316607	0.6276595744013128	0.8132183907987557	7.33934019397849	3.3603926183178277	0.45786030570996505
1	3	undersample	0.6	500	3	63	0.1	0.6	1.0	0.8440010505499939	0.25413779148593496	0.8064516128165107	0.775143678155351	14.363683733851458	3.5865194731259784	0.24969356022763506
1	1	undersample	0.6	500	3	63	0.1	1.0	0.7	0.7928665321594521	0.20691519901530064	0.5851063829164781	0.836206896545717	7.199729593733889	3.5722282248440784	0.4961614330565672
1	2	undersample	0.6	500	3	63	0.1	1.0	0.7	0.8169631939349474	0.20102284039694915	0.6489361701437303	0.8089080459712005	7.824788750135802	3.395936471959276	0.4339971981547043
1	3	undersample	0.6	500	3	63	0.1	1.0	0.7	0.8451442961315042	0.2617270555432685	0.7956989246456239	0.775143678155351	13.426264403072137	3.538699213484299	0.2635654246770193
1	1	undersample	0.6	500	3	63	0.1	1.0	1.0	0.7949758498410369	0.2237652963361875	0.5638297871740607	0.836206896545717	6.599486068765093	3.4423290166679306	0.5216056091042259
1	2	undersample	0.6	500	3	63	0.1	1.0	1.0	0.8194546343849352	0.19328123858316607	0.6276595744013128	0.8132183907987557	7.33934019397849	3.3603926183178277	0.45786030570996505
1	3	undersample	0.6	500	3	63	0.1	1.0	1.0	0.8440010505499939	0.25413779148593496	0.8064516128165107	0.775143678155351	14.363683733851458	3.5865194731259784	0.24969356022763506
1	1	undersample	0.6	500	3	63	0.3	0.6	0.7	0.78806707018831	0.21853490566981468	0.5744680850452694	0.8297413793043841	6.579113486714946	3.374090832859386	0.5128488471708955
1	2	undersample	0.6	500	3	63	0.3	0.6	0.7	0.8081972976277818	0.19214908947506235	0.6382978722725215	0.8060344827528303	7.333332880391673	3.2907799717376607	0.4487427411352656
1	3	undersample	0.6	500	3	63	0.3	0.6	0.7	0.8361064763317266	0.2455936702651766	0.7526881719620766	0.7744252873507586	10.448628528250088	3.336757607954473	0.31934884989418033
1	1	undersample	0.6	500	3	63	0.3	0.6	1.0	0.7899394717534849	0.21883460397746607	0.6063829786588955	0.8333333333273468	7.702702167483949	3.6382976535248295	0.4723404199446336
1	2	undersample	0.6	500	3	63	0.3	0.6	1.0	0.8095882245047689	0.18873637552593986	0.6170212765301042	0.8096264367757929	6.851781548356194	3.2411078180658244	0.47303138996391103
1	3	undersample	0.6	500	3	63	0.3	0.6	1.0	0.835789766407119	0.2530883699485761	0.7634408601329634	0.7679597701094256	10.68097315178202	3.2901226980845526	0.3080358450976815
1	1	undersample	0.6	500	3	63	0.3	1.0	0.7	0.78806707018831	0.21853490566981468	0.5744680850452694	0.8297413793043841	6.579113486714946	3.374090832859386	0.5128488471708955
1	2	undersample	0.6	500	3	63	0.3	1.0	0.7	0.8081972976277818	0.19214908947506235	0.6382978722725215	0.8060344827528303	7.333332880391673	3.2907799717376607	0.4487427411352656
1	3	undersample	0.6	500	3	63	0.3	1.0	0.7	0.8361064763317266	0.2455936702651766	0.7526881719620766	0.7744252873507586	10.448628528250088	3.336757607954473	0.31934884989418033
1	1	undersample	0.6	500	3	63	0.3	1.0	1.0	0.7899394717534849	0.21883460397746607	0.6063829786588955	0.8333333333273468	7.702702167483949	3.6382976535248295	0.4723404199446336
1	2	undersample	0.6	500	3	63	0.3	1.0	1.0	0.8095882245047689	0.18873637552593986	0.6170212765301042	0.8096264367757929	6.851781548356194	3.2411078180658244	0.47303138996391103
1	3	undersample	0.6	500	3	63	0.3	1.0	1.0	0.835789766407119	0.2530883699485761	0.7634408601329634	0.7679597701094256	10.68097315178202	3.2901226980845526	0.3080358450976815
1	1	undersample	0.6	500	5	31	0.1	0.6	0.7	0.8021979701638542	0.2062538876664096	0.6170212765301042	0.8390804597640872	8.400793042099135	3.834346265730502	0.4564266923976585
1	2	undersample	0.6	500	5	31	0.1	0.6	0.7	0.8220530692100758	0.19292135342605274	0.6808510637573563	0.8081896551666079	8.988763456579267	3.5496053607155287	0.39489361222758435
1	3	undersample	0.6	500	5	31	0.1	0.6	0.7	0.8453219626745767	0.2588780718342974	0.7741935483038502	0.7722701149369808	11.626858181922309	3.3996131605365623	0.29239309459831314
1	1	undersample	0.6	500	5	31	0.1	0.6	1.0	0.8058969185619956	0.23988715870639626	0.5851063829164781	0.8412356321778648	7.472444063540972	3.6853757180466307	0.493195480887387
1	2	undersample	0.6	500	5	31	0.1	0.6	1.0	0.8163976522377109	0.1915843493787616	0.6702127658861476	0.8060344827528303	8.445160750256226	3.455318970324544	0.4091477933996818
1	3	undersample	0.6	500	5	31	0.1	0.6	1.0	0.8441864417253738	0.24816376106461557	0.7741935483038502	0.7744252873507586	11.770699857458405	3.432093539610315	0.29157938469806444
1	1	undersample	0.6	500	5	31	0.1	1.0	0.7	0.8021979701638542	0.2062538876664096	0.6170212765301042	0.8390804597640872	8.400793042099135	3.834346265730502	0.4564266923976585
1	2	undersample	0.6	500	5	31	0.1	1.0	0.7	0.8220530692100758	0.19292135342605274	0.6808510637573563	0.8081896551666079	8.988763456579267	3.5496053607155287	0.39489361222758435
1	3	undersample	0.6	500	5	31	0.1	1.0	0.7	0.8453219626745767	0.2588780718342974	0.7741935483038502	0.7722701149369808	11.626858181922309	3.3996131605365623	0.29239309459831314
1	1	undersample	0.6	500	5	31	0.1	1.0	1.0	0.8058969185619956	0.23988715870639626	0.5851063829164781	0.8412356321778648	7.472444063540972	3.6853757180466307	0.493195480887387
1	2	undersample	0.6	500	5	31	0.1	1.0	1.0	0.8163976522377109	0.1915843493787616	0.6702127658861476	0.8060344827528303	8.445160750256226	3.455318970324544	0.4091477933996818
1	3	undersample	0.6	500	5	31	0.1	1.0	1.0	0.8441864417253738	0.24816376106461557	0.7741935483038502	0.7744252873507586	11.770699857458405	3.432093539610315	0.29157938469806444
1	1	undersample	0.6	500	5	31	0.3	0.6	0.7	0.7962062851552947	0.2163593455708498	0.6170212765301042	0.8412356321778648	8.53670123374178	3.886396211758265	0.45525736698270036
1	2	undersample	0.6	500	5	31	0.3	0.6	0.7	0.8216403766202005	0.20488840911971412	0.6702127658861476	0.8024425287298675	8.254662237814982	3.392494992228235	0.4109792517179491
1	3	undersample	0.6	500	5	31	0.3	0.6	0.7	0.841142936596218	0.24765715282936457	0.784946236474737	0.7607758620635002	11.607656908227472	3.281216562982994	0.2826768979173315
1	1	undersample	0.6	500	5	31	0.3	0.6	1.0	0.7906272927366104	0.22782366760500627	0.5851063829164781	0.8390804597640872	7.3534793332205135	3.6360180106065103	0.4944622500868979
1	2	undersample	0.6	500	5	31	0.3	0.6	1.0	0.8109180117388114	0.18947787399133756	0.6808510637573563	0.8117816091895705	9.201017198746753	3.6173459174329	0.3931462953808452
1	3	undersample	0.6	500	5	31	0.3	0.6	1.0	0.8430431961438636	0.23878863173542325	0.784946236474737	0.7715517241323884	12.327357661905118	3.435990922381542	0.2787288966009407
1	1	undersample	0.6	500	5	31	0.3	1.0	0.7	0.7962062851552947	0.2163593455708498	0.6170212765301042	0.8412356321778648	8.53670123374178	3.886396211758265	0.45525736698270036
1	2	undersample	0.6	500	5	31	0.3	1.0	0.7	0.8216403766202005	0.20488840911971412	0.6702127658861476	0.8024425287298675	8.254662237814982	3.392494992228235	0.4109792517179491
1	3	undersample	0.6	500	5	31	0.3	1.0	0.7	0.841142936596218	0.24765715282936457	0.784946236474737	0.7607758620635002	11.607656908227472	3.281216562982994	0.2826768979173315
1	1	undersample	0.6	500	5	31	0.3	1.0	1.0	0.7906272927366104	0.22782366760500627	0.5851063829164781	0.8390804597640872	7.3534793332205135	3.6360180106065103	0.4944622500868979
1	2	undersample	0.6	500	5	31	0.3	1.0	1.0	0.8109180117388114	0.18947787399133756	0.6808510637573563	0.8117816091895705	9.201017198746753	3.6173459174329	0.3931462953808452
1	3	undersample	0.6	500	5	31	0.3	1.0	1.0	0.8430431961438636	0.23878863173542325	0.784946236474737	0.7715517241323884	12.327357661905118	3.435990922381542	0.2787288966009407
1	1	undersample	0.6	500	5	63	0.1	0.6	0.7	0.8021979701638542	0.2062538876664096	0.6170212765301042	0.8390804597640872	8.400793042099135	3.834346265730502	0.4564266923976585
1	2	undersample	0.6	500	5	63	0.1	0.6	0.7	0.8220530692100758	0.19292135342605274	0.6808510637573563	0.8081896551666079	8.988763456579267	3.5496053607155287	0.39489361222758435
1	3	undersample	0.6	500	5	63	0.1	0.6	0.7	0.8453219626745767	0.2588780718342974	0.7741935483038502	0.7722701149369808	11.626858181922309	3.3996131605365623	0.29239309459831314
1	1	undersample	0.6	500	5	63	0.1	0.6	1.0	0.8058969185619956	0.23988715870639626	0.5851063829164781	0.8412356321778648	7.472444063540972	3.6853757180466307	0.493195480887387
1	2	undersample	0.6	500	5	63	0.1	0.6	1.0	0.8163976522377109	0.1915843493787616	0.6702127658861476	0.8060344827528303	8.445160750256226	3.455318970324544	0.4091477933996818
1	3	undersample	0.6	500	5	63	0.1	0.6	1.0	0.8441864417253738	0.24816376106461557	0.7741935483038502	0.7744252873507586	11.770699857458405	3.432093539610315	0.29157938469806444
1	1	undersample	0.6	500	5	63	0.1	1.0	0.7	0.8021979701638542	0.2062538876664096	0.6170212765301042	0.8390804597640872	8.400793042099135	3.834346265730502	0.4564266923976585
1	2	undersample	0.6	500	5	63	0.1	1.0	0.7	0.8220530692100758	0.19292135342605274	0.6808510637573563	0.8081896551666079	8.988763456579267	3.5496053607155287	0.39489361222758435
1	3	undersample	0.6	500	5	63	0.1	1.0	0.7	0.8453219626745767	0.2588780718342974	0.7741935483038502	0.7722701149369808	11.626858181922309	3.3996131605365623	0.29239309459831314
1	1	undersample	0.6	500	5	63	0.1	1.0	1.0	0.8058969185619956	0.23988715870639626	0.5851063829164781	0.8412356321778648	7.472444063540972	3.6853757180466307	0.493195480887387
1	2	undersample	0.6	500	5	63	0.1	1.0	1.0	0.8163976522377109	0.1915843493787616	0.6702127658861476	0.8060344827528303	8.445160750256226	3.455318970324544	0.4091477933996818
1	3	undersample	0.6	500	5	63	0.1	1.0	1.0	0.8441864417253738	0.24816376106461557	0.7741935483038502	0.7744252873507586	11.770699857458405	3.432093539610315	0.29157938469806444
1	1	undersample	0.6	500	5	63	0.3	0.6	0.7	0.7962062851552947	0.2163593455708498	0.6170212765301042	0.8412356321778648	8.53670123374178	3.886396211758265	0.45525736698270036
1	2	undersample	0.6	500	5	63	0.3	0.6	0.7	0.8216403766202005	0.20488840911971412	0.6702127658861476	0.8024425287298675	8.254662237814982	3.392494992228235	0.4109792517179491
1	3	undersample	0.6	500	5	63	0.3	0.6	0.7	0.841142936596218	0.24765715282936457	0.784946236474737	0.7607758620635002	11.607656908227472	3.281216562982994	0.2826768979173315
1	1	undersample	0.6	500	5	63	0.3	0.6	1.0	0.7906272927366104	0.22782366760500627	0.5851063829164781	0.8390804597640872	7.3534793332205135	3.6360180106065103	0.4944622500868979
1	2	undersample	0.6	500	5	63	0.3	0.6	1.0	0.8109180117388114	0.18947787399133756	0.6808510637573563	0.8117816091895705	9.201017198746753	3.6173459174329	0.3931462953808452
1	3	undersample	0.6	500	5	63	0.3	0.6	1.0	0.8430431961438636	0.23878863173542325	0.784946236474737	0.7715517241323884	12.327357661905118	3.435990922381542	0.2787288966009407
1	1	undersample	0.6	500	5	63	0.3	1.0	0.7	0.7962062851552947	0.2163593455708498	0.6170212765301042	0.8412356321778648	8.53670123374178	3.886396211758265	0.45525736698270036
1	2	undersample	0.6	500	5	63	0.3	1.0	0.7	0.8216403766202005	0.20488840911971412	0.6702127658861476	0.8024425287298675	8.254662237814982	3.392494992228235	0.4109792517179491
1	3	undersample	0.6	500	5	63	0.3	1.0	0.7	0.841142936596218	0.24765715282936457	0.784946236474737	0.7607758620635002	11.607656908227472	3.281216562982994	0.2826768979173315
1	1	undersample	0.6	500	5	63	0.3	1.0	1.0	0.7906272927366104	0.22782366760500627	0.5851063829164781	0.8390804597640872	7.3534793332205135	3.6360180106065103	0.4944622500868979
1	2	undersample	0.6	500	5	63	0.3	1.0	1.0	0.8109180117388114	0.18947787399133756	0.6808510637573563	0.8117816091895705	9.201017198746753	3.6173459174329	0.3931462953808452
1	3	undersample	0.6	500	5	63	0.3	1.0	1.0	0.8430431961438636	0.23878863173542325	0.784946236474737	0.7715517241323884	12.327357661905118	3.435990922381542	0.2787288966009407
1	1	undersample	0.6	500	10	31	0.1	0.6	0.7	0.7981551112741501	0.21350554356675527	0.5957446807876868	0.837643678154902	7.603166672647935	3.66936524136354	0.48261011803572007
1	2	undersample	0.6	500	10	31	0.1	0.6	0.7	0.8271811567620446	0.2040413647202289	0.6489361701437303	0.8160919540171259	8.20265097615674	3.528590233176955	0.4301768003304374
1	3	undersample	0.6	500	10	31	0.1	0.6	0.7	0.8505592633790632	0.2516304667129573	0.8064516128165107	0.7794540229829062	14.725840396184863	3.6566143130684368	0.2483127663639068
1	1	undersample	0.6	500	10	31	0.1	0.6	1.0	0.8008834678405478	0.2090356846304432	0.6489361701437303	0.8441091953962349	10.009076176923797	4.162760787370066	0.4158985918077699
1	2	undersample	0.6	500	10	31	0.1	0.6	1.0	0.8265544754218637	0.21038303563121938	0.6489361701437303	0.8103448275803855	7.898071121366019	3.421663262056034	0.43322769958591173
1	3	undersample	0.6	500	10	31	0.1	0.6	1.0	0.8482264244221975	0.2647873869620054	0.7634408601329634	0.7715517241323884	10.89965625018309	3.3418541847820475	0.30660178624709833
1	1	undersample	0.6	500	10	31	0.1	1.0	0.7	0.7981551112741501	0.21350554356675527	0.5957446807876868	0.837643678154902	7.603166672647935	3.66936524136354	0.48261011803572007
1	2	undersample	0.6	500	10	31	0.1	1.0	0.7	0.8271811567620446	0.2040413647202289	0.6489361701437303	0.8160919540171259	8.20265097615674	3.528590233176955	0.4301768003304374
1	3	undersample	0.6	500	10	31	0.1	1.0	0.7	0.8505592633790632	0.2516304667129573	0.8064516128165107	0.7794540229829062	14.725840396184863	3.6566143130684368	0.2483127663639068
1	1	undersample	0.6	500	10	31	0.1	1.0	1.0	0.8008834678405478	0.2090356846304432	0.6489361701437303	0.8441091953962349	10.009076176923797	4.162760787370066	0.4158985918077699
1	2	undersample	0.6	500	10	31	0.1	1.0	1.0	0.8265544754218637	0.21038303563121938	0.6489361701437303	0.8103448275803855	7.898071121366019	3.421663262056034	0.43322769958591173
1	3	undersample	0.6	500	10	31	0.1	1.0	1.0	0.8482264244221975	0.2647873869620054	0.7634408601329634	0.7715517241323884	10.89965625018309	3.3418541847820475	0.30660178624709833
1	1	undersample	0.6	500	10	31	0.3	0.6	0.7	0.8062866837857667	0.2267099543086767	0.5957446807876868	0.8505747126375678	8.388663325726865	3.9869064429077463	0.47527313997616577
1	2	undersample	0.6	500	10	31	0.3	0.6	0.7	0.8180407801418441	0.19865534606992705	0.6808510637573563	0.8038793103390527	8.744321783745608	3.471592060065097	0.39701100422391267
1	3	undersample	0.6	500	10	31	0.3	0.6	0.7	0.8384856630824372	0.22925474777814728	0.7419354837911898	0.7722701149369808	9.749605080226646	3.2579626121808722	0.3341635366638958
1	1	undersample	0.6	500	10	31	0.3	0.6	1.0	0.8005930545365616	0.2050613477344994	0.5744680850452694	0.8397988505686796	7.076905330363007	3.585917149941408	0.5067069448827028
1	2	undersample	0.6	500	10	31	0.3	0.6	1.0	0.820173025189533	0.20418033967260207	0.6595744680149389	0.8081896551666079	8.163623074241773	3.4386801931931683	0.42121985303398124
1	3	undersample	0.6	500	10	31	0.3	0.6	1.0	0.8485199604498825	0.2487708790678432	0.784946236474737	0.7729885057415734	12.428480172624194	3.4577376994126503	0.2782108131567119
1	1	undersample	0.6	500	10	31	0.3	1.0	0.7	0.8062866837857667	0.2267099543086767	0.5957446807876868	0.8505747126375678	8.388663325726865	3.9869064429077463	0.47527313997616577
1	2	undersample	0.6	500	10	31	0.3	1.0	0.7	0.8180407801418441	0.19865534606992705	0.6808510637573563	0.8038793103390527	8.744321783745608	3.471592060065097	0.39701100422391267
1	3	undersample	0.6	500	10	31	0.3	1.0	0.7	0.8384856630824372	0.22925474777814728	0.7419354837911898	0.7722701149369808	9.749605080226646	3.2579626121808722	0.3341635366638958
1	1	undersample	0.6	500	10	31	0.3	1.0	1.0	0.8005930545365616	0.2050613477344994	0.5744680850452694	0.8397988505686796	7.076905330363007	3.585917149941408	0.5067069448827028
1	2	undersample	0.6	500	10	31	0.3	1.0	1.0	0.820173025189533	0.20418033967260207	0.6595744680149389	0.8081896551666079	8.163623074241773	3.4386801931931683	0.42121985303398124
1	3	undersample	0.6	500	10	31	0.3	1.0	1.0	0.8485199604498825	0.2487708790678432	0.784946236474737	0.7729885057415734	12.428480172624194	3.4577376994126503	0.2782108131567119
1	1	undersample	0.6	500	10	63	0.1	0.6	0.7	0.7981551112741501	0.21350554356675527	0.5957446807876868	0.837643678154902	7.603166672647935	3.66936524136354	0.48261011803572007
1	2	undersample	0.6	500	10	63	0.1	0.6	0.7	0.8271811567620446	0.2040413647202289	0.6489361701437303	0.8160919540171259	8.20265097615674	3.528590233176955	0.4301768003304374
1	3	undersample	0.6	500	10	63	0.1	0.6	0.7	0.8505592633790632	0.2516304667129573	0.8064516128165107	0.7794540229829062	14.725840396184863	3.6566143130684368	0.2483127663639068
1	1	undersample	0.6	500	10	63	0.1	0.6	1.0	0.8008834678405478	0.2090356846304432	0.6489361701437303	0.8441091953962349	10.009076176923797	4.162760787370066	0.4158985918077699
1	2	undersample	0.6	500	10	63	0.1	0.6	1.0	0.8265544754218637	0.21038303563121938	0.6489361701437303	0.8103448275803855	7.898071121366019	3.421663262056034	0.43322769958591173
1	3	undersample	0.6	500	10	63	0.1	0.6	1.0	0.8482264244221975	0.2647873869620054	0.7634408601329634	0.7715517241323884	10.89965625018309	3.3418541847820475	0.30660178624709833
1	1	undersample	0.6	500	10	63	0.1	1.0	0.7	0.7981551112741501	0.21350554356675527	0.5957446807876868	0.837643678154902	7.603166672647935	3.66936524136354	0.48261011803572007
1	2	undersample	0.6	500	10	63	0.1	1.0	0.7	0.8271811567620446	0.2040413647202289	0.6489361701437303	0.8160919540171259	8.20265097615674	3.528590233176955	0.4301768003304374
1	3	undersample	0.6	500	10	63	0.1	1.0	0.7	0.8505592633790632	0.2516304667129573	0.8064516128165107	0.7794540229829062	14.725840396184863	3.6566143130684368	0.2483127663639068
1	1	undersample	0.6	500	10	63	0.1	1.0	1.0	0.8008834678405478	0.2090356846304432	0.6489361701437303	0.8441091953962349	10.009076176923797	4.162760787370066	0.4158985918077699
1	2	undersample	0.6	500	10	63	0.1	1.0	1.0	0.8265544754218637	0.21038303563121938	0.6489361701437303	0.8103448275803855	7.898071121366019	3.421663262056034	0.43322769958591173
1	3	undersample	0.6	500	10	63	0.1	1.0	1.0	0.8482264244221975	0.2647873869620054	0.7634408601329634	0.7715517241323884	10.89965625018309	3.3418541847820475	0.30660178624709833
1	1	undersample	0.6	500	10	63	0.3	0.6	0.7	0.8062866837857667	0.2267099543086767	0.5957446807876868	0.8505747126375678	8.388663325726865	3.9869064429077463	0.47527313997616577
1	2	undersample	0.6	500	10	63	0.3	0.6	0.7	0.8180407801418441	0.19865534606992705	0.6808510637573563	0.8038793103390527	8.744321783745608	3.471592060065097	0.39701100422391267
1	3	undersample	0.6	500	10	63	0.3	0.6	0.7	0.8384856630824372	0.22925474777814728	0.7419354837911898	0.7722701149369808	9.749605080226646	3.2579626121808722	0.3341635366638958
1	1	undersample	0.6	500	10	63	0.3	0.6	1.0	0.8005930545365616	0.2050613477344994	0.5744680850452694	0.8397988505686796	7.076905330363007	3.585917149941408	0.5067069448827028
1	2	undersample	0.6	500	10	63	0.3	0.6	1.0	0.820173025189533	0.20418033967260207	0.6595744680149389	0.8081896551666079	8.163623074241773	3.4386801931931683	0.42121985303398124
1	3	undersample	0.6	500	10	63	0.3	0.6	1.0	0.8485199604498825	0.2487708790678432	0.784946236474737	0.7729885057415734	12.428480172624194	3.4577376994126503	0.2782108131567119
1	1	undersample	0.6	500	10	63	0.3	1.0	0.7	0.8062866837857667	0.2267099543086767	0.5957446807876868	0.8505747126375678	8.388663325726865	3.9869064429077463	0.47527313997616577
1	2	undersample	0.6	500	10	63	0.3	1.0	0.7	0.8180407801418441	0.19865534606992705	0.6808510637573563	0.8038793103390527	8.744321783745608	3.471592060065097	0.39701100422391267
1	3	undersample	0.6	500	10	63	0.3	1.0	0.7	0.8384856630824372	0.22925474777814728	0.7419354837911898	0.7722701149369808	9.749605080226646	3.2579626121808722	0.3341635366638958
1	1	undersample	0.6	500	10	63	0.3	1.0	1.0	0.8005930545365616	0.2050613477344994	0.5744680850452694	0.8397988505686796	7.076905330363007	3.585917149941408	0.5067069448827028
1	2	undersample	0.6	500	10	63	0.3	1.0	1.0	0.820173025189533	0.20418033967260207	0.6595744680149389	0.8081896551666079	8.163623074241773	3.4386801931931683	0.42121985303398124
1	3	undersample	0.6	500	10	63	0.3	1.0	1.0	0.8485199604498825	0.2487708790678432	0.784946236474737	0.7729885057415734	12.428480172624194	3.4577376994126503	0.2782108131567119
1	1	undersample	0.8	100	3	31	0.1	0.6	0.7	0.8237267669356811	0.2616964406611188	0.6595744680149389	0.8024425287298675	7.869772238742108	3.338645865367469	0.4242366469303806
1	2	undersample	0.8	100	3	31	0.1	0.6	0.7	0.8330887747615554	0.2146532642244962	0.7234042552421911	0.7816091953966839	9.36032330937876	3.312429859086239	0.3538798453856879
1	3	undersample	0.8	100	3	31	0.1	0.6	0.7	0.8451211222345817	0.2536933044974233	0.8279569891582842	0.7435344827532793	13.952204913884703	3.228336369596319	0.23138537958696068
1	1	undersample	0.8	100	3	31	0.1	0.6	1.0	0.8228555270237222	0.2539171135911814	0.691489361628565	0.8024425287298675	9.104074647463294	3.5001932459497658	0.3844644612930862
1	2	undersample	0.8	100	3	31	0.1	0.6	1.0	0.8377506725360723	0.2280980795013998	0.7553191488558172	0.7780172413737212	10.819332354509402	3.4026026142931927	0.31449283510379406
1	3	undersample	0.8	100	3	31	0.1	0.6	1.0	0.8387405759485849	0.24970799149802145	0.838709677329171	0.7406609195349091	14.850968464665765	3.2340272182841945	0.21776539876635545
1	1	undersample	0.8	100	3	31	0.1	1.0	0.7	0.8237267669356811	0.2616964406611188	0.6595744680149389	0.8024425287298675	7.869772238742108	3.338645865367469	0.4242366469303806
1	2	undersample	0.8	100	3	31	0.1	1.0	0.7	0.8330887747615554	0.2146532642244962	0.7234042552421911	0.7816091953966839	9.36032330937876	3.312429859086239	0.3538798453856879
1	3	undersample	0.8	100	3	31	0.1	1.0	0.7	0.8451211222345817	0.2536933044974233	0.8279569891582842	0.7435344827532793	13.952204913884703	3.228336369596319	0.23138537958696068
1	1	undersample	0.8	100	3	31	0.1	1.0	1.0	0.8228555270237222	0.2539171135911814	0.691489361628565	0.8024425287298675	9.104074647463294	3.5001932459497658	0.3844644612930862
1	2	undersample	0.8	100	3	31	0.1	1.0	1.0	0.8377506725360723	0.2280980795013998	0.7553191488558172	0.7780172413737212	10.819332354509402	3.4026026142931927	0.31449283510379406
1	3	undersample	0.8	100	3	31	0.1	1.0	1.0	0.8387405759485849	0.24970799149802145	0.838709677329171	0.7406609195349091	14.850968464665765	3.2340272182841945	0.21776539876635545
1	1	undersample	0.8	100	3	31	0.3	0.6	0.7	0.8113307043286867	0.22715699934089512	0.691489361628565	0.7945402298793496	8.66771105944726	3.36557043535483	0.38828824883467467
1	2	undersample	0.8	100	3	31	0.3	0.6	0.7	0.824468085106383	0.19654243604481092	0.7340425531133998	0.7801724137874988	9.795293506032074	3.3391738151192873	0.3408957286588752
1	3	undersample	0.8	100	3	31	0.3	0.6	0.7	0.83943579285626	0.26652570137699777	0.7956989246456239	0.7413793103395017	11.164911588243283	3.07670238960056	0.27556888862346474
1	1	undersample	0.8	100	3	31	0.3	0.6	1.0	0.8079909513328443	0.2131414845243193	0.6595744680149389	0.7959770114885347	7.558978418336762	3.232843712851684	0.4276826124307466
1	2	undersample	0.8	100	3	31	0.3	0.6	1.0	0.825729090242113	0.20019904567042188	0.7127659573709824	0.7880747126380168	9.22774581521689	3.363288697684488	0.36447564473014027
1	3	undersample	0.8	100	3	31	0.3	0.6	1.0	0.8366317513286368	0.24344865147631994	0.8064516128165107	0.7399425287303165	11.855432025039407	3.101051386328734	0.2615721857478328
1	1	undersample	0.8	100	3	31	0.3	1.0	0.7	0.8113307043286867	0.22715699934089512	0.691489361628565	0.7945402298793496	8.66771105944726	3.36557043535483	0.38828824883467467
1	2	undersample	0.8	100	3	31	0.3	1.0	0.7	0.824468085106383	0.19654243604481092	0.7340425531133998	0.7801724137874988	9.795293506032074	3.3391738151192873	0.3408957286588752
1	3	undersample	0.8	100	3	31	0.3	1.0	0.7	0.83943579285626	0.26652570137699777	0.7956989246456239	0.7413793103395017	11.164911588243283	3.07670238960056	0.27556888862346474
1	1	undersample	0.8	100	3	31	0.3	1.0	1.0	0.8079909513328443	0.2131414845243193	0.6595744680149389	0.7959770114885347	7.558978418336762	3.232843712851684	0.4276826124307466
1	2	undersample	0.8	100	3	31	0.3	1.0	1.0	0.825729090242113	0.20019904567042188	0.7127659573709824	0.7880747126380168	9.22774581521689	3.363288697684488	0.36447564473014027
1	3	undersample	0.8	100	3	31	0.3	1.0	1.0	0.8366317513286368	0.24344865147631994	0.8064516128165107	0.7399425287303165	11.855432025039407	3.101051386328734	0.2615721857478328
1	1	undersample	0.8	100	3	63	0.1	0.6	0.7	0.8237267669356811	0.2616964406611188	0.6595744680149389	0.8024425287298675	7.869772238742108	3.338645865367469	0.4242366469303806
1	2	undersample	0.8	100	3	63	0.1	0.6	0.7	0.8330887747615554	0.2146532642244962	0.7234042552421911	0.7816091953966839	9.36032330937876	3.312429859086239	0.3538798453856879
1	3	undersample	0.8	100	3	63	0.1	0.6	0.7	0.8451211222345817	0.2536933044974233	0.8279569891582842	0.7435344827532793	13.952204913884703	3.228336369596319	0.23138537958696068
1	1	undersample	0.8	100	3	63	0.1	0.6	1.0	0.8228555270237222	0.2539171135911814	0.691489361628565	0.8024425287298675	9.104074647463294	3.5001932459497658	0.3844644612930862
1	2	undersample	0.8	100	3	63	0.1	0.6	1.0	0.8377506725360723	0.2280980795013998	0.7553191488558172	0.7780172413737212	10.819332354509402	3.4026026142931927	0.31449283510379406
1	3	undersample	0.8	100	3	63	0.1	0.6	1.0	0.8387405759485849	0.24970799149802145	0.838709677329171	0.7406609195349091	14.850968464665765	3.2340272182841945	0.21776539876635545
1	1	undersample	0.8	100	3	63	0.1	1.0	0.7	0.8237267669356811	0.2616964406611188	0.6595744680149389	0.8024425287298675	7.869772238742108	3.338645865367469	0.4242366469303806
1	2	undersample	0.8	100	3	63	0.1	1.0	0.7	0.8330887747615554	0.2146532642244962	0.7234042552421911	0.7816091953966839	9.36032330937876	3.312429859086239	0.3538798453856879
1	3	undersample	0.8	100	3	63	0.1	1.0	0.7	0.8451211222345817	0.2536933044974233	0.8279569891582842	0.7435344827532793	13.952204913884703	3.228336369596319	0.23138537958696068
1	1	undersample	0.8	100	3	63	0.1	1.0	1.0	0.8228555270237222	0.2539171135911814	0.691489361628565	0.8024425287298675	9.104074647463294	3.5001932459497658	0.3844644612930862
1	2	undersample	0.8	100	3	63	0.1	1.0	1.0	0.8377506725360723	0.2280980795013998	0.7553191488558172	0.7780172413737212	10.819332354509402	3.4026026142931927	0.31449283510379406
1	3	undersample	0.8	100	3	63	0.1	1.0	1.0	0.8387405759485849	0.24970799149802145	0.838709677329171	0.7406609195349091	14.850968464665765	3.2340272182841945	0.21776539876635545
1	1	undersample	0.8	100	3	63	0.3	0.6	0.7	0.8113307043286867	0.22715699934089512	0.691489361628565	0.7945402298793496	8.66771105944726	3.36557043535483	0.38828824883467467
1	2	undersample	0.8	100	3	63	0.3	0.6	0.7	0.824468085106383	0.19654243604481092	0.7340425531133998	0.7801724137874988	9.795293506032074	3.3391738151192873	0.3408957286588752
1	3	undersample	0.8	100	3	63	0.3	0.6	0.7	0.83943579285626	0.26652570137699777	0.7956989246456239	0.7413793103395017	11.164911588243283	3.07670238960056	0.27556888862346474
1	1	undersample	0.8	100	3	63	0.3	0.6	1.0	0.8079909513328443	0.2131414845243193	0.6595744680149389	0.7959770114885347	7.558978418336762	3.232843712851684	0.4276826124307466
1	2	undersample	0.8	100	3	63	0.3	0.6	1.0	0.825729090242113	0.20019904567042188	0.7127659573709824	0.7880747126380168	9.22774581521689	3.363288697684488	0.36447564473014027
1	3	undersample	0.8	100	3	63	0.3	0.6	1.0	0.8366317513286368	0.24344865147631994	0.8064516128165107	0.7399425287303165	11.855432025039407	3.101051386328734	0.2615721857478328
1	1	undersample	0.8	100	3	63	0.3	1.0	0.7	0.8113307043286867	0.22715699934089512	0.691489361628565	0.7945402298793496	8.66771105944726	3.36557043535483	0.38828824883467467
1	2	undersample	0.8	100	3	63	0.3	1.0	0.7	0.824468085106383	0.19654243604481092	0.7340425531133998	0.7801724137874988	9.795293506032074	3.3391738151192873	0.3408957286588752
1	3	undersample	0.8	100	3	63	0.3	1.0	0.7	0.83943579285626	0.26652570137699777	0.7956989246456239	0.7413793103395017	11.164911588243283	3.07670238960056	0.27556888862346474
1	1	undersample	0.8	100	3	63	0.3	1.0	1.0	0.8079909513328443	0.2131414845243193	0.6595744680149389	0.7959770114885347	7.558978418336762	3.232843712851684	0.4276826124307466
1	2	undersample	0.8	100	3	63	0.3	1.0	1.0	0.825729090242113	0.20019904567042188	0.7127659573709824	0.7880747126380168	9.22774581521689	3.363288697684488	0.36447564473014027
1	3	undersample	0.8	100	3	63	0.3	1.0	1.0	0.8366317513286368	0.24344865147631994	0.8064516128165107	0.7399425287303165	11.855432025039407	3.101051386328734	0.2615721857478328
1	1	undersample	0.8	100	5	31	0.1	0.6	0.7	0.8251329787234042	0.2341973647077131	0.6808510637573563	0.8089080459712005	9.030575847927619	3.5629497410720266	0.39454290742532344
1	2	undersample	0.8	100	5	31	0.1	0.6	0.7	0.82408596233798	0.19709823488396813	0.7127659573709824	0.7866379310288317	9.148895804371465	3.340640290008136	0.3651413536618239
1	3	undersample	0.8	100	5	31	0.1	0.6	0.7	0.8421239648992709	0.2613106492482541	0.838709677329171	0.7464080459716494	15.305381318841897	3.3073196169394654	0.2160886680957195
1	1	undersample	0.8	100	5	31	0.1	0.6	1.0	0.8167033504524333	0.23931009663213348	0.6702127658861476	0.8024425287298675	8.254662237814982	3.392494992228235	0.4109792517179491
1	2	undersample	0.8	100	5	31	0.1	0.6	1.0	0.829267547077525	0.20542609111897167	0.7446808509846085	0.7787356321783138	10.265150865335745	3.36557044706372	0.32786370006283716
1	3	undersample	0.8	100	5	31	0.1	0.6	1.0	0.8420544432085032	0.2676132651494717	0.838709677329171	0.7528735632129823	15.841859284001556	3.393848324343855	0.2142329448256529
1	1	undersample	0.8	100	5	31	0.1	1.0	0.7	0.8251329787234042	0.2341973647077131	0.6808510637573563	0.8089080459712005	9.030575847927619	3.5629497410720266	0.39454290742532344
1	2	undersample	0.8	100	5	31	0.1	1.0	0.7	0.82408596233798	0.19709823488396813	0.7127659573709824	0.7866379310288317	9.148895804371465	3.340640290008136	0.3651413536618239
1	3	undersample	0.8	100	5	31	0.1	1.0	0.7	0.8421239648992709	0.2613106492482541	0.838709677329171	0.7464080459716494	15.305381318841897	3.3073196169394654	0.2160886680957195
1	1	undersample	0.8	100	5	31	0.1	1.0	1.0	0.8167033504524333	0.23931009663213348	0.6702127658861476	0.8024425287298675	8.254662237814982	3.392494992228235	0.4109792517179491
1	2	undersample	0.8	100	5	31	0.1	1.0	1.0	0.829267547077525	0.20542609111897167	0.7446808509846085	0.7787356321783138	10.265150865335745	3.36557044706372	0.32786370006283716
1	3	undersample	0.8	100	5	31	0.1	1.0	1.0	0.8420544432085032	0.2676132651494717	0.838709677329171	0.7528735632129823	15.841859284001556	3.393848324343855	0.2142329448256529
1	1	undersample	0.8	100	5	31	0.3	0.6	0.7	0.8088392638786989	0.21174549146845373	0.691489361628565	0.7981321839023123	8.861822976040024	3.425456027321264	0.3865407769896264
1	2	undersample	0.8	100	5	31	0.3	0.6	0.7	0.8270512350207876	0.2025108292325107	0.7553191488558172	0.783045977005869	11.141663534163829	3.4814708831720584	0.3124731563720394
1	3	undersample	0.8	100	5	31	0.3	0.6	0.7	0.8372033741193918	0.2420368299752595	0.7956989246456239	0.7413793103395017	11.164911588243283	3.07670238960056	0.27556888862346474
1	1	undersample	0.8	100	5	31	0.3	0.6	1.0	0.8111014306676448	0.21943971145961974	0.6702127658861476	0.8060344827528303	8.445160750256226	3.455318970324544	0.4091477933996818
1	2	undersample	0.8	100	5	31	0.3	0.6	1.0	0.8283580948887257	0.2168321524030903	0.7340425531133998	0.7772988505691286	9.633289728236955	3.296087703311908	0.34215597163215883
1	3	undersample	0.8	100	5	31	0.3	0.6	1.0	0.8403781979977754	0.24639679189385183	0.8172043009873975	0.7464080459716494	13.158472699730519	3.2225165498384536	0.2449004904892741
1	1	undersample	0.8	100	5	31	0.3	1.0	0.7	0.8088392638786989	0.21174549146845373	0.691489361628565	0.7981321839023123	8.861822976040024	3.425456027321264	0.3865407769896264
1	2	undersample	0.8	100	5	31	0.3	1.0	0.7	0.8270512350207876	0.2025108292325107	0.7553191488558172	0.783045977005869	11.141663534163829	3.4814708831720584	0.3124731563720394
1	3	undersample	0.8	100	5	31	0.3	1.0	0.7	0.8372033741193918	0.2420368299752595	0.7956989246456239	0.7413793103395017	11.164911588243283	3.07670238960056	0.27556888862346474
1	1	undersample	0.8	100	5	31	0.3	1.0	1.0	0.8111014306676448	0.21943971145961974	0.6702127658861476	0.8060344827528303	8.445160750256226	3.455318970324544	0.4091477933996818
1	2	undersample	0.8	100	5	31	0.3	1.0	1.0	0.8283580948887257	0.2168321524030903	0.7340425531133998	0.7772988505691286	9.633289728236955	3.296087703311908	0.34215597163215883
1	3	undersample	0.8	100	5	31	0.3	1.0	1.0	0.8403781979977754	0.24639679189385183	0.8172043009873975	0.7464080459716494	13.158472699730519	3.2225165498384536	0.2449004904892741
1	1	undersample	0.8	100	5	63	0.1	0.6	0.7	0.8251329787234042	0.2341973647077131	0.6808510637573563	0.8089080459712005	9.030575847927619	3.5629497410720266	0.39454290742532344
1	2	undersample	0.8	100	5	63	0.1	0.6	0.7	0.82408596233798	0.19709823488396813	0.7127659573709824	0.7866379310288317	9.148895804371465	3.340640290008136	0.3651413536618239
1	3	undersample	0.8	100	5	63	0.1	0.6	0.7	0.8421239648992709	0.2613106492482541	0.838709677329171	0.7464080459716494	15.305381318841897	3.3073196169394654	0.2160886680957195
1	1	undersample	0.8	100	5	63	0.1	0.6	1.0	0.8167033504524333	0.23931009663213348	0.6702127658861476	0.8024425287298675	8.254662237814982	3.392494992228235	0.4109792517179491
1	2	undersample	0.8	100	5	63	0.1	0.6	1.0	0.829267547077525	0.20542609111897167	0.7446808509846085	0.7787356321783138	10.265150865335745	3.36557044706372	0.32786370006283716
1	3	undersample	0.8	100	5	63	0.1	0.6	1.0	0.8420544432085032	0.2676132651494717	0.838709677329171	0.7528735632129823	15.841859284001556	3.393848324343855	0.2142329448256529
1	1	undersample	0.8	100	5	63	0.1	1.0	0.7	0.8251329787234042	0.2341973647077131	0.6808510637573563	0.8089080459712005	9.030575847927619	3.5629497410720266	0.39454290742532344
1	2	undersample	0.8	100	5	63	0.1	1.0	0.7	0.82408596233798	0.19709823488396813	0.7127659573709824	0.7866379310288317	9.148895804371465	3.340640290008136	0.3651413536618239
1	3	undersample	0.8	100	5	63	0.1	1.0	0.7	0.8421239648992709	0.2613106492482541	0.838709677329171	0.7464080459716494	15.305381318841897	3.3073196169394654	0.2160886680957195
1	1	undersample	0.8	100	5	63	0.1	1.0	1.0	0.8167033504524333	0.23931009663213348	0.6702127658861476	0.8024425287298675	8.254662237814982	3.392494992228235	0.4109792517179491
1	2	undersample	0.8	100	5	63	0.1	1.0	1.0	0.829267547077525	0.20542609111897167	0.7446808509846085	0.7787356321783138	10.265150865335745	3.36557044706372	0.32786370006283716
1	3	undersample	0.8	100	5	63	0.1	1.0	1.0	0.8420544432085032	0.2676132651494717	0.838709677329171	0.7528735632129823	15.841859284001556	3.393848324343855	0.2142329448256529
1	1	undersample	0.8	100	5	63	0.3	0.6	0.7	0.8088392638786989	0.21174549146845373	0.691489361628565	0.7981321839023123	8.861822976040024	3.425456027321264	0.3865407769896264
1	2	undersample	0.8	100	5	63	0.3	0.6	0.7	0.8270512350207876	0.2025108292325107	0.7553191488558172	0.783045977005869	11.141663534163829	3.4814708831720584	0.3124731563720394
1	3	undersample	0.8	100	5	63	0.3	0.6	0.7	0.8372033741193918	0.2420368299752595	0.7956989246456239	0.7413793103395017	11.164911588243283	3.07670238960056	0.27556888862346474
1	1	undersample	0.8	100	5	63	0.3	0.6	1.0	0.8111014306676448	0.21943971145961974	0.6702127658861476	0.8060344827528303	8.445160750256226	3.455318970324544	0.4091477933996818
1	2	undersample	0.8	100	5	63	0.3	0.6	1.0	0.8283580948887257	0.2168321524030903	0.7340425531133998	0.7772988505691286	9.633289728236955	3.296087703311908	0.34215597163215883
1	3	undersample	0.8	100	5	63	0.3	0.6	1.0	0.8403781979977754	0.24639679189385183	0.8172043009873975	0.7464080459716494	13.158472699730519	3.2225165498384536	0.2449004904892741
1	1	undersample	0.8	100	5	63	0.3	1.0	0.7	0.8088392638786989	0.21174549146845373	0.691489361628565	0.7981321839023123	8.861822976040024	3.425456027321264	0.3865407769896264
1	2	undersample	0.8	100	5	63	0.3	1.0	0.7	0.8270512350207876	0.2025108292325107	0.7553191488558172	0.783045977005869	11.141663534163829	3.4814708831720584	0.3124731563720394
1	3	undersample	0.8	100	5	63	0.3	1.0	0.7	0.8372033741193918	0.2420368299752595	0.7956989246456239	0.7413793103395017	11.164911588243283	3.07670238960056	0.27556888862346474
1	1	undersample	0.8	100	5	63	0.3	1.0	1.0	0.8111014306676448	0.21943971145961974	0.6702127658861476	0.8060344827528303	8.445160750256226	3.455318970324544	0.4091477933996818
1	2	undersample	0.8	100	5	63	0.3	1.0	1.0	0.8283580948887257	0.2168321524030903	0.7340425531133998	0.7772988505691286	9.633289728236955	3.296087703311908	0.34215597163215883
1	3	undersample	0.8	100	5	63	0.3	1.0	1.0	0.8403781979977754	0.24639679189385183	0.8172043009873975	0.7464080459716494	13.158472699730519	3.2225165498384536	0.2449004904892741
1	1	undersample	0.8	100	10	31	0.1	0.6	0.7	0.8149761555392517	0.21719731772956766	0.6808510637573563	0.8031609195344601	8.704622314928335	3.458922016694398	0.39736611245224973
1	2	undersample	0.8	100	10	31	0.1	0.6	0.7	0.8270206651993152	0.21131400065114664	0.7446808509846085	0.7787356321783138	10.265150865335745	3.36557044706372	0.32786370006283716
1	3	undersample	0.8	100	10	31	0.1	0.6	0.7	0.8410038932146829	0.23869399268237435	0.8172043009873975	0.7435344827532793	12.960948219280946	3.1864099232379255	0.2458469658021071
1	1	undersample	0.8	100	10	31	0.1	0.6	1.0	0.8227485326485692	0.22673960361898646	0.7234042552421911	0.8010057471206825	10.527630506636585	3.6353020673812515	0.3453105577568726
1	2	undersample	0.8	100	10	31	0.1	0.6	1.0	0.8300547199804353	0.20662419217718625	0.7446808509846085	0.775143678155351	10.054578712514271	3.311807343273309	0.32938299429746704
1	3	undersample	0.8	100	10	31	0.1	0.6	1.0	0.8367785193424793	0.2426527935080439	0.8494623655000578	0.7456896551670569	16.54600358198719	3.3402586617366445	0.20187705627677865
1	1	undersample	0.8	100	10	31	0.1	1.0	0.7	0.8149761555392517	0.21719731772956766	0.6808510637573563	0.8031609195344601	8.704622314928335	3.458922016694398	0.39736611245224973
1	2	undersample	0.8	100	10	31	0.1	1.0	0.7	0.8270206651993152	0.21131400065114664	0.7446808509846085	0.7787356321783138	10.265150865335745	3.36557044706372	0.32786370006283716
1	3	undersample	0.8	100	10	31	0.1	1.0	0.7	0.8410038932146829	0.23869399268237435	0.8172043009873975	0.7435344827532793	12.960948219280946	3.1864099232379255	0.2458469658021071
1	1	undersample	0.8	100	10	31	0.1	1.0	1.0	0.8227485326485692	0.22673960361898646	0.7234042552421911	0.8010057471206825	10.527630506636585	3.6353020673812515	0.3453105577568726
1	2	undersample	0.8	100	10	31	0.1	1.0	1.0	0.8300547199804353	0.20662419217718625	0.7446808509846085	0.775143678155351	10.054578712514271	3.311807343273309	0.32938299429746704
1	3	undersample	0.8	100	10	31	0.1	1.0	1.0	0.8367785193424793	0.2426527935080439	0.8494623655000578	0.7456896551670569	16.54600358198719	3.3402586617366445	0.20187705627677865
1	1	undersample	0.8	100	10	31	0.3	0.6	0.7	0.811743396918562	0.22398858609225178	0.6489361701437303	0.8096264367757929	7.861291667133356	3.4087513258968154	0.4336121074778682
1	2	undersample	0.8	100	10	31	0.3	0.6	0.7	0.828885424309122	0.2136501508682037	0.7234042552421911	0.7772988505691286	9.128535427348714	3.248318316307387	0.35584221049197073
1	3	undersample	0.8	100	10	31	0.3	0.6	0.7	0.8411352119639106	0.26109073621119544	0.8064516128165107	0.747126436776242	12.31060525615311	3.1891494335903303	0.2590570686108444
1	1	undersample	0.8	100	10	31	0.3	0.6	1.0	0.8084953533871362	0.2051665556684853	0.6808510637573563	0.8067528735574229	8.906071292227592	3.5232142441586416	0.39559689558881805
1	2	undersample	0.8	100	10	31	0.3	0.6	1.0	0.8383162142333088	0.22856050225152152	0.7234042552421911	0.7722701149369808	8.869205977336147	3.1765888929163433	0.35815932253028665
1	3	undersample	0.8	100	10	31	0.3	0.6	1.0	0.8380221851439871	0.25006883821815756	0.8064516128165107	0.7521551724083897	12.644926695362097	3.253856810789629	0.2573250729507045
1	1	undersample	0.8	100	10	31	0.3	1.0	0.7	0.811743396918562	0.22398858609225178	0.6489361701437303	0.8096264367757929	7.861291667133356	3.4087513258968154	0.4336121074778682
1	2	undersample	0.8	100	10	31	0.3	1.0	0.7	0.828885424309122	0.2136501508682037	0.7234042552421911	0.7772988505691286	9.128535427348714	3.248318316307387	0.35584221049197073
1	3	undersample	0.8	100	10	31	0.3	1.0	0.7	0.8411352119639106	0.26109073621119544	0.8064516128165107	0.747126436776242	12.31060525615311	3.1891494335903303	0.2590570686108444
1	1	undersample	0.8	100	10	31	0.3	1.0	1.0	0.8084953533871362	0.2051665556684853	0.6808510637573563	0.8067528735574229	8.906071292227592	3.5232142441586416	0.39559689558881805
1	2	undersample	0.8	100	10	31	0.3	1.0	1.0	0.8383162142333088	0.22856050225152152	0.7234042552421911	0.7722701149369808	8.869205977336147	3.1765888929163433	0.35815932253028665
1	3	undersample	0.8	100	10	31	0.3	1.0	1.0	0.8380221851439871	0.25006883821815756	0.8064516128165107	0.7521551724083897	12.644926695362097	3.253856810789629	0.2573250729507045
1	1	undersample	0.8	100	10	63	0.1	0.6	0.7	0.8149761555392517	0.21719731772956766	0.6808510637573563	0.8031609195344601	8.704622314928335	3.458922016694398	0.39736611245224973
1	2	undersample	0.8	100	10	63	0.1	0.6	0.7	0.8270206651993152	0.21131400065114664	0.7446808509846085	0.7787356321783138	10.265150865335745	3.36557044706372	0.32786370006283716
1	3	undersample	0.8	100	10	63	0.1	0.6	0.7	0.8410038932146829	0.23869399268237435	0.8172043009873975	0.7435344827532793	12.960948219280946	3.1864099232379255	0.2458469658021071
1	1	undersample	0.8	100	10	63	0.1	0.6	1.0	0.8227485326485692	0.22673960361898646	0.7234042552421911	0.8010057471206825	10.527630506636585	3.6353020673812515	0.3453105577568726
1	2	undersample	0.8	100	10	63	0.1	0.6	1.0	0.8300547199804353	0.20662419217718625	0.7446808509846085	0.775143678155351	10.054578712514271	3.311807343273309	0.32938299429746704
1	3	undersample	0.8	100	10	63	0.1	0.6	1.0	0.8367785193424793	0.2426527935080439	0.8494623655000578	0.7456896551670569	16.54600358198719	3.3402586617366445	0.20187705627677865
1	1	undersample	0.8	100	10	63	0.1	1.0	0.7	0.8149761555392517	0.21719731772956766	0.6808510637573563	0.8031609195344601	8.704622314928335	3.458922016694398	0.39736611245224973
1	2	undersample	0.8	100	10	63	0.1	1.0	0.7	0.8270206651993152	0.21131400065114664	0.7446808509846085	0.7787356321783138	10.265150865335745	3.36557044706372	0.32786370006283716
1	3	undersample	0.8	100	10	63	0.1	1.0	0.7	0.8410038932146829	0.23869399268237435	0.8172043009873975	0.7435344827532793	12.960948219280946	3.1864099232379255	0.2458469658021071
1	1	undersample	0.8	100	10	63	0.1	1.0	1.0	0.8227485326485692	0.22673960361898646	0.7234042552421911	0.8010057471206825	10.527630506636585	3.6353020673812515	0.3453105577568726
1	2	undersample	0.8	100	10	63	0.1	1.0	1.0	0.8300547199804353	0.20662419217718625	0.7446808509846085	0.775143678155351	10.054578712514271	3.311807343273309	0.32938299429746704
1	3	undersample	0.8	100	10	63	0.1	1.0	1.0	0.8367785193424793	0.2426527935080439	0.8494623655000578	0.7456896551670569	16.54600358198719	3.3402586617366445	0.20187705627677865
1	1	undersample	0.8	100	10	63	0.3	0.6	0.7	0.811743396918562	0.22398858609225178	0.6489361701437303	0.8096264367757929	7.861291667133356	3.4087513258968154	0.4336121074778682
1	2	undersample	0.8	100	10	63	0.3	0.6	0.7	0.828885424309122	0.2136501508682037	0.7234042552421911	0.7772988505691286	9.128535427348714	3.248318316307387	0.35584221049197073
1	3	undersample	0.8	100	10	63	0.3	0.6	0.7	0.8411352119639106	0.26109073621119544	0.8064516128165107	0.747126436776242	12.31060525615311	3.1891494335903303	0.2590570686108444
1	1	undersample	0.8	100	10	63	0.3	0.6	1.0	0.8084953533871362	0.2051665556684853	0.6808510637573563	0.8067528735574229	8.906071292227592	3.5232142441586416	0.39559689558881805
1	2	undersample	0.8	100	10	63	0.3	0.6	1.0	0.8383162142333088	0.22856050225152152	0.7234042552421911	0.7722701149369808	8.869205977336147	3.1765888929163433	0.35815932253028665
1	3	undersample	0.8	100	10	63	0.3	0.6	1.0	0.8380221851439871	0.25006883821815756	0.8064516128165107	0.7521551724083897	12.644926695362097	3.253856810789629	0.2573250729507045
1	1	undersample	0.8	100	10	63	0.3	1.0	0.7	0.811743396918562	0.22398858609225178	0.6489361701437303	0.8096264367757929	7.861291667133356	3.4087513258968154	0.4336121074778682
1	2	undersample	0.8	100	10	63	0.3	1.0	0.7	0.828885424309122	0.2136501508682037	0.7234042552421911	0.7772988505691286	9.128535427348714	3.248318316307387	0.35584221049197073
1	3	undersample	0.8	100	10	63	0.3	1.0	0.7	0.8411352119639106	0.26109073621119544	0.8064516128165107	0.747126436776242	12.31060525615311	3.1891494335903303	0.2590570686108444
1	1	undersample	0.8	100	10	63	0.3	1.0	1.0	0.8084953533871362	0.2051665556684853	0.6808510637573563	0.8067528735574229	8.906071292227592	3.5232142441586416	0.39559689558881805
1	2	undersample	0.8	100	10	63	0.3	1.0	1.0	0.8383162142333088	0.22856050225152152	0.7234042552421911	0.7722701149369808	8.869205977336147	3.1765888929163433	0.35815932253028665
1	3	undersample	0.8	100	10	63	0.3	1.0	1.0	0.8380221851439871	0.25006883821815756	0.8064516128165107	0.7521551724083897	12.644926695362097	3.253856810789629	0.2573250729507045
1	1	undersample	0.8	300	3	31	0.1	0.6	0.7	0.8164205796038151	0.2316063591463085	0.6489361701437303	0.7974137930977198	7.2759505637159805	3.203259234840996	0.4402530135451496
1	2	undersample	0.8	300	3	31	0.1	0.6	0.7	0.8246056493030081	0.20469076400504882	0.7021276594997737	0.7758620689599436	8.159340184773136	3.1325694179295343	0.3839243450324692
1	3	undersample	0.8	300	3	31	0.1	0.6	0.7	0.8359983314794216	0.25783425288089956	0.8279569891582842	0.7306034482706135	13.051499131413891	3.073376229611948	0.23548069598377336
1	1	undersample	0.8	300	3	31	0.1	0.6	1.0	0.8148615187087308	0.2289408949695776	0.7234042552421911	0.7952586206839422	10.158703788666479	3.5332585055651693	0.34780602697757546
1	2	undersample	0.8	300	3	31	0.1	0.6	1.0	0.8231688676938127	0.21924319567216546	0.7340425531133998	0.7758620689599436	9.553845567899627	3.274958936926331	0.3427895937936813
1	3	undersample	0.8	300	3	31	0.1	0.6	1.0	0.830637436658015	0.2501800608273277	0.7956989246456239	0.7406609195349091	11.123195112994923	3.068179668628595	0.275836171732003
1	1	undersample	0.8	300	3	31	0.1	1.0	0.7	0.8164205796038151	0.2316063591463085	0.6489361701437303	0.7974137930977198	7.2759505637159805	3.203259234840996	0.4402530135451496
1	2	undersample	0.8	300	3	31	0.1	1.0	0.7	0.8246056493030081	0.20469076400504882	0.7021276594997737	0.7758620689599436	8.159340184773136	3.1325694179295343	0.3839243450324692
1	3	undersample	0.8	300	3	31	0.1	1.0	0.7	0.8359983314794216	0.25783425288089956	0.8279569891582842	0.7306034482706135	13.051499131413891	3.073376229611948	0.23548069598377336
1	1	undersample	0.8	300	3	31	0.1	1.0	1.0	0.8148615187087308	0.2289408949695776	0.7234042552421911	0.7952586206839422	10.158703788666479	3.5332585055651693	0.34780602697757546
1	2	undersample	0.8	300	3	31	0.1	1.0	1.0	0.8231688676938127	0.21924319567216546	0.7340425531133998	0.7758620689599436	9.553845567899627	3.274958936926331	0.3427895937936813
1	3	undersample	0.8	300	3	31	0.1	1.0	1.0	0.830637436658015	0.2501800608273277	0.7956989246456239	0.7406609195349091	11.123195112994923	3.068179668628595	0.275836171732003
1	1	undersample	0.8	300	3	31	0.3	0.6	0.7	0.8051173881144534	0.21215137290941186	0.6702127658861476	0.7902298850517944	7.655766227139005	3.1949867315549816	0.4173307491641239
1	2	undersample	0.8	300	3	31	0.3	0.6	0.7	0.8225956835412082	0.19735226687555527	0.7234042552421911	0.7816091953966839	9.36032330937876	3.312429859086239	0.3538798453856879
1	3	undersample	0.8	300	3	31	0.3	0.6	0.7	0.8342602892102335	0.25450535572960026	0.7956989246456239	0.7413793103395017	11.164911588243283	3.07670238960056	0.27556888862346474
1	1	undersample	0.8	300	3	31	0.3	0.6	1.0	0.7982086084617267	0.20433508891752036	0.6489361701437303	0.7873563218334242	6.844389453637924	3.05175373762038	0.4458766833547761
1	2	undersample	0.8	300	3	31	0.3	0.6	1.0	0.8235204206407435	0.20143827573528117	0.7127659573709824	0.7887931034426093	9.267573116593612	3.374728454617579	0.36414369970271815
1	3	undersample	0.8	300	3	31	0.3	0.6	1.0	0.8309618712149301	0.2476616679347425	0.7741935483038502	0.7385057471211315	9.682887979297098	2.960652137375872	0.30576126119367875
1	1	undersample	0.8	300	3	31	0.3	1.0	0.7	0.8051173881144534	0.21215137290941186	0.6702127658861476	0.7902298850517944	7.655766227139005	3.1949867315549816	0.4173307491641239
1	2	undersample	0.8	300	3	31	0.3	1.0	0.7	0.8225956835412082	0.19735226687555527	0.7234042552421911	0.7816091953966839	9.36032330937876	3.312429859086239	0.3538798453856879
1	3	undersample	0.8	300	3	31	0.3	1.0	0.7	0.8342602892102335	0.25450535572960026	0.7956989246456239	0.7413793103395017	11.164911588243283	3.07670238960056	0.27556888862346474
1	1	undersample	0.8	300	3	31	0.3	1.0	1.0	0.7982086084617267	0.20433508891752036	0.6489361701437303	0.7873563218334242	6.844389453637924	3.05175373762038	0.4458766833547761
1	2	undersample	0.8	300	3	31	0.3	1.0	1.0	0.8235204206407435	0.20143827573528117	0.7127659573709824	0.7887931034426093	9.267573116593612	3.374728454617579	0.36414369970271815
1	3	undersample	0.8	300	3	31	0.3	1.0	1.0	0.8309618712149301	0.2476616679347425	0.7741935483038502	0.7385057471211315	9.682887979297098	2.960652137375872	0.30576126119367875
1	1	undersample	0.8	300	3	63	0.1	0.6	0.7	0.8164205796038151	0.2316063591463085	0.6489361701437303	0.7974137930977198	7.2759505637159805	3.203259234840996	0.4402530135451496
1	2	undersample	0.8	300	3	63	0.1	0.6	0.7	0.8246056493030081	0.20469076400504882	0.7021276594997737	0.7758620689599436	8.159340184773136	3.1325694179295343	0.3839243450324692
1	3	undersample	0.8	300	3	63	0.1	0.6	0.7	0.8359983314794216	0.25783425288089956	0.8279569891582842	0.7306034482706135	13.051499131413891	3.073376229611948	0.23548069598377336
1	1	undersample	0.8	300	3	63	0.1	0.6	1.0	0.8148615187087308	0.2289408949695776	0.7234042552421911	0.7952586206839422	10.158703788666479	3.5332585055651693	0.34780602697757546
1	2	undersample	0.8	300	3	63	0.1	0.6	1.0	0.8231688676938127	0.21924319567216546	0.7340425531133998	0.7758620689599436	9.553845567899627	3.274958936926331	0.3427895937936813
1	3	undersample	0.8	300	3	63	0.1	0.6	1.0	0.830637436658015	0.2501800608273277	0.7956989246456239	0.7406609195349091	11.123195112994923	3.068179668628595	0.275836171732003
1	1	undersample	0.8	300	3	63	0.1	1.0	0.7	0.8164205796038151	0.2316063591463085	0.6489361701437303	0.7974137930977198	7.2759505637159805	3.203259234840996	0.4402530135451496
1	2	undersample	0.8	300	3	63	0.1	1.0	0.7	0.8246056493030081	0.20469076400504882	0.7021276594997737	0.7758620689599436	8.159340184773136	3.1325694179295343	0.3839243450324692
1	3	undersample	0.8	300	3	63	0.1	1.0	0.7	0.8359983314794216	0.25783425288089956	0.8279569891582842	0.7306034482706135	13.051499131413891	3.073376229611948	0.23548069598377336
1	1	undersample	0.8	300	3	63	0.1	1.0	1.0	0.8148615187087308	0.2289408949695776	0.7234042552421911	0.7952586206839422	10.158703788666479	3.5332585055651693	0.34780602697757546
1	2	undersample	0.8	300	3	63	0.1	1.0	1.0	0.8231688676938127	0.21924319567216546	0.7340425531133998	0.7758620689599436	9.553845567899627	3.274958936926331	0.3427895937936813
1	3	undersample	0.8	300	3	63	0.1	1.0	1.0	0.830637436658015	0.2501800608273277	0.7956989246456239	0.7406609195349091	11.123195112994923	3.068179668628595	0.275836171732003
1	1	undersample	0.8	300	3	63	0.3	0.6	0.7	0.8051173881144534	0.21215137290941186	0.6702127658861476	0.7902298850517944	7.655766227139005	3.1949867315549816	0.4173307491641239
1	2	undersample	0.8	300	3	63	0.3	0.6	0.7	0.8225956835412082	0.19735226687555527	0.7234042552421911	0.7816091953966839	9.36032330937876	3.312429859086239	0.3538798453856879
1	3	undersample	0.8	300	3	63	0.3	0.6	0.7	0.8342602892102335	0.25450535572960026	0.7956989246456239	0.7413793103395017	11.164911588243283	3.07670238960056	0.27556888862346474
1	1	undersample	0.8	300	3	63	0.3	0.6	1.0	0.7982086084617267	0.20433508891752036	0.6489361701437303	0.7873563218334242	6.844389453637924	3.05175373762038	0.4458766833547761
1	2	undersample	0.8	300	3	63	0.3	0.6	1.0	0.8235204206407435	0.20143827573528117	0.7127659573709824	0.7887931034426093	9.267573116593612	3.374728454617579	0.36414369970271815
1	3	undersample	0.8	300	3	63	0.3	0.6	1.0	0.8309618712149301	0.2476616679347425	0.7741935483038502	0.7385057471211315	9.682887979297098	2.960652137375872	0.30576126119367875
1	1	undersample	0.8	300	3	63	0.3	1.0	0.7	0.8051173881144534	0.21215137290941186	0.6702127658861476	0.7902298850517944	7.655766227139005	3.1949867315549816	0.4173307491641239
1	2	undersample	0.8	300	3	63	0.3	1.0	0.7	0.8225956835412082	0.19735226687555527	0.7234042552421911	0.7816091953966839	9.36032330937876	3.312429859086239	0.3538798453856879
1	3	undersample	0.8	300	3	63	0.3	1.0	0.7	0.8342602892102335	0.25450535572960026	0.7956989246456239	0.7413793103395017	11.164911588243283	3.07670238960056	0.27556888862346474
1	1	undersample	0.8	300	3	63	0.3	1.0	1.0	0.7982086084617267	0.20433508891752036	0.6489361701437303	0.7873563218334242	6.844389453637924	3.05175373762038	0.4458766833547761
1	2	undersample	0.8	300	3	63	0.3	1.0	1.0	0.8235204206407435	0.20143827573528117	0.7127659573709824	0.7887931034426093	9.267573116593612	3.374728454617579	0.36414369970271815
1	3	undersample	0.8	300	3	63	0.3	1.0	1.0	0.8309618712149301	0.2476616679347425	0.7741935483038502	0.7385057471211315	9.682887979297098	2.960652137375872	0.30576126119367875
1	1	undersample	0.8	300	5	31	0.1	0.6	0.7	0.8190113719735876	0.21876215946886926	0.691489361628565	0.8060344827528303	9.314175633663956	3.565011636049132	0.38275116157595934
1	2	undersample	0.8	300	5	31	0.1	0.6	0.7	0.8257825874296894	0.20150490032731924	0.7127659573709824	0.7866379310288317	9.148895804371465	3.340640290008136	0.3651413536618239
1	3	undersample	0.8	300	5	31	0.1	0.6	0.7	0.8364231862563343	0.248815926033441	0.7956989246456239	0.7492816091900196	11.639570966390423	3.173675813482412	0.27266260124628106
1	1	undersample	0.8	300	5	31	0.1	0.6	1.0	0.8121102347762288	0.21866898699152398	0.7021276594997737	0.8074712643620153	9.885926842396279	3.6468718329469474	0.3688952783312023
1	2	undersample	0.8	300	5	31	0.1	0.6	1.0	0.829389826363414	0.20817369973823682	0.7234042552421911	0.7780172413737212	9.166541638886695	3.2588306728441845	0.3555136396647147
1	3	undersample	0.8	300	5	31	0.1	0.6	1.0	0.8377981708070696	0.25597755188581356	0.8172043009873975	0.7464080459716494	13.158472699730519	3.2225165498384536	0.2449004904892741
1	1	undersample	0.8	300	5	31	0.1	1.0	0.7	0.8190113719735876	0.21876215946886926	0.691489361628565	0.8060344827528303	9.314175633663956	3.565011636049132	0.38275116157595934
1	2	undersample	0.8	300	5	31	0.1	1.0	0.7	0.8257825874296894	0.20150490032731924	0.7127659573709824	0.7866379310288317	9.148895804371465	3.340640290008136	0.3651413536618239
1	3	undersample	0.8	300	5	31	0.1	1.0	0.7	0.8364231862563343	0.248815926033441	0.7956989246456239	0.7492816091900196	11.639570966390423	3.173675813482412	0.27266260124628106
1	1	undersample	0.8	300	5	31	0.1	1.0	1.0	0.8121102347762288	0.21866898699152398	0.7021276594997737	0.8074712643620153	9.885926842396279	3.6468718329469474	0.3688952783312023
1	2	undersample	0.8	300	5	31	0.1	1.0	1.0	0.829389826363414	0.20817369973823682	0.7234042552421911	0.7780172413737212	9.166541638886695	3.2588306728441845	0.3555136396647147
1	3	undersample	0.8	300	5	31	0.1	1.0	1.0	0.8377981708070696	0.25597755188581356	0.8172043009873975	0.7464080459716494	13.158472699730519	3.2225165498384536	0.2449004904892741
1	1	undersample	0.8	300	5	31	0.3	0.6	0.7	0.8057593543653705	0.2062005193230478	0.691489361628565	0.7988505747069049	8.90147726753004	3.437689798238782	0.386193168381577
1	2	undersample	0.8	300	5	31	0.3	0.6	0.7	0.8260882856444118	0.2038426802278034	0.7446808509846085	0.7823275862012764	10.48267259382488	3.421107910633626	0.3263583571065839
1	3	undersample	0.8	300	5	31	0.3	0.6	0.7	0.8316648127549129	0.23597343380419758	0.8064516128165107	0.7456896551670569	12.217513329877685	3.17113164088922	0.2595562151718016
1	1	undersample	0.8	300	5	31	0.3	0.6	1.0	0.8109180117388115	0.20645833381161996	0.691489361628565	0.7995689655114974	8.941415819159536	3.4500112664344824	0.3858461844071372
1	2	undersample	0.8	300	5	31	0.3	0.6	1.0	0.8283198826118856	0.21658509090391045	0.7446808509846085	0.7837643678104615	10.571704743062513	3.443839523605773	0.3257600833156717
1	3	undersample	0.8	300	5	31	0.3	0.6	1.0	0.8339513039179334	0.24684204562527884	0.8064516128165107	0.7507183907992047	12.548029909418052	3.2351025936128774	0.2578175611220403
1	1	undersample	0.8	300	5	31	0.3	1.0	0.7	0.8057593543653705	0.2062005193230478	0.691489361628565	0.7988505747069049	8.90147726753004	3.437689798238782	0.386193168381577
1	2	undersample	0.8	300	5	31	0.3	1.0	0.7	0.8260882856444118	0.2038426802278034	0.7446808509846085	0.7823275862012764	10.48267259382488	3.421107910633626	0.3263583571065839
1	3	undersample	0.8	300	5	31	0.3	1.0	0.7	0.8316648127549129	0.23597343380419758	0.8064516128165107	0.7456896551670569	12.217513329877685	3.17113164088922	0.2595562151718016
1	1	undersample	0.8	300	5	31	0.3	1.0	1.0	0.8109180117388115	0.20645833381161996	0.691489361628565	0.7995689655114974	8.941415819159536	3.4500112664344824	0.3858461844071372
1	2	undersample	0.8	300	5	31	0.3	1.0	1.0	0.8283198826118856	0.21658509090391045	0.7446808509846085	0.7837643678104615	10.571704743062513	3.443839523605773	0.3257600833156717
1	3	undersample	0.8	300	5	31	0.3	1.0	1.0	0.8339513039179334	0.24684204562527884	0.8064516128165107	0.7507183907992047	12.548029909418052	3.2351025936128774	0.2578175611220403
1	1	undersample	0.8	300	5	63	0.1	0.6	0.7	0.8190113719735876	0.21876215946886926	0.691489361628565	0.8060344827528303	9.314175633663956	3.565011636049132	0.38275116157595934
1	2	undersample	0.8	300	5	63	0.1	0.6	0.7	0.8257825874296894	0.20150490032731924	0.7127659573709824	0.7866379310288317	9.148895804371465	3.340640290008136	0.3651413536618239
1	3	undersample	0.8	300	5	63	0.1	0.6	0.7	0.8364231862563343	0.248815926033441	0.7956989246456239	0.7492816091900196	11.639570966390423	3.173675813482412	0.27266260124628106
1	1	undersample	0.8	300	5	63	0.1	0.6	1.0	0.8121102347762288	0.21866898699152398	0.7021276594997737	0.8074712643620153	9.885926842396279	3.6468718329469474	0.3688952783312023
1	2	undersample	0.8	300	5	63	0.1	0.6	1.0	0.829389826363414	0.20817369973823682	0.7234042552421911	0.7780172413737212	9.166541638886695	3.2588306728441845	0.3555136396647147
1	3	undersample	0.8	300	5	63	0.1	0.6	1.0	0.8377981708070696	0.25597755188581356	0.8172043009873975	0.7464080459716494	13.158472699730519	3.2225165498384536	0.2449004904892741
1	1	undersample	0.8	300	5	63	0.1	1.0	0.7	0.8190113719735876	0.21876215946886926	0.691489361628565	0.8060344827528303	9.314175633663956	3.565011636049132	0.38275116157595934
1	2	undersample	0.8	300	5	63	0.1	1.0	0.7	0.8257825874296894	0.20150490032731924	0.7127659573709824	0.7866379310288317	9.148895804371465	3.340640290008136	0.3651413536618239
1	3	undersample	0.8	300	5	63	0.1	1.0	0.7	0.8364231862563343	0.248815926033441	0.7956989246456239	0.7492816091900196	11.639570966390423	3.173675813482412	0.27266260124628106
1	1	undersample	0.8	300	5	63	0.1	1.0	1.0	0.8121102347762288	0.21866898699152398	0.7021276594997737	0.8074712643620153	9.885926842396279	3.6468718329469474	0.3688952783312023
1	2	undersample	0.8	300	5	63	0.1	1.0	1.0	0.829389826363414	0.20817369973823682	0.7234042552421911	0.7780172413737212	9.166541638886695	3.2588306728441845	0.3555136396647147
1	3	undersample	0.8	300	5	63	0.1	1.0	1.0	0.8377981708070696	0.25597755188581356	0.8172043009873975	0.7464080459716494	13.158472699730519	3.2225165498384536	0.2449004904892741
1	1	undersample	0.8	300	5	63	0.3	0.6	0.7	0.8057593543653705	0.2062005193230478	0.691489361628565	0.7988505747069049	8.90147726753004	3.437689798238782	0.386193168381577
1	2	undersample	0.8	300	5	63	0.3	0.6	0.7	0.8260882856444118	0.2038426802278034	0.7446808509846085	0.7823275862012764	10.48267259382488	3.421107910633626	0.3263583571065839
1	3	undersample	0.8	300	5	63	0.3	0.6	0.7	0.8316648127549129	0.23597343380419758	0.8064516128165107	0.7456896551670569	12.217513329877685	3.17113164088922	0.2595562151718016
1	1	undersample	0.8	300	5	63	0.3	0.6	1.0	0.8109180117388115	0.20645833381161996	0.691489361628565	0.7995689655114974	8.941415819159536	3.4500112664344824	0.3858461844071372
1	2	undersample	0.8	300	5	63	0.3	0.6	1.0	0.8283198826118856	0.21658509090391045	0.7446808509846085	0.7837643678104615	10.571704743062513	3.443839523605773	0.3257600833156717
1	3	undersample	0.8	300	5	63	0.3	0.6	1.0	0.8339513039179334	0.24684204562527884	0.8064516128165107	0.7507183907992047	12.548029909418052	3.2351025936128774	0.2578175611220403
1	1	undersample	0.8	300	5	63	0.3	1.0	0.7	0.8057593543653705	0.2062005193230478	0.691489361628565	0.7988505747069049	8.90147726753004	3.437689798238782	0.386193168381577
1	2	undersample	0.8	300	5	63	0.3	1.0	0.7	0.8260882856444118	0.2038426802278034	0.7446808509846085	0.7823275862012764	10.48267259382488	3.421107910633626	0.3263583571065839
1	3	undersample	0.8	300	5	63	0.3	1.0	0.7	0.8316648127549129	0.23597343380419758	0.8064516128165107	0.7456896551670569	12.217513329877685	3.17113164088922	0.2595562151718016
1	1	undersample	0.8	300	5	63	0.3	1.0	1.0	0.8109180117388115	0.20645833381161996	0.691489361628565	0.7995689655114974	8.941415819159536	3.4500112664344824	0.3858461844071372
1	2	undersample	0.8	300	5	63	0.3	1.0	1.0	0.8283198826118856	0.21658509090391045	0.7446808509846085	0.7837643678104615	10.571704743062513	3.443839523605773	0.3257600833156717
1	3	undersample	0.8	300	5	63	0.3	1.0	1.0	0.8339513039179334	0.24684204562527884	0.8064516128165107	0.7507183907992047	12.548029909418052	3.2351025936128774	0.2578175611220403
1	1	undersample	0.8	300	10	31	0.1	0.6	0.7	0.8112160674981659	0.21984207995057042	0.7021276594997737	0.7981321839023123	9.319521516626477	3.478155350818515	0.37321178468423544
1	2	undersample	0.8	300	10	31	0.1	0.6	0.7	0.8280982514062118	0.2045983759681636	0.7340425531133998	0.7816091953966839	9.877894116344839	3.361142062896331	0.3402690821068578
1	3	undersample	0.8	300	10	31	0.1	0.6	0.7	0.8392426770485726	0.25155625569896534	0.838709677329171	0.7464080459716494	15.305381318841897	3.3073196169394654	0.2160886680957195
1	1	undersample	0.8	300	10	31	0.1	0.6	1.0	0.8194546343849353	0.22234711735719295	0.691489361628565	0.7995689655114974	8.941415819159536	3.4500112664344824	0.3858461844071372
1	2	undersample	0.8	300	10	31	0.1	0.6	1.0	0.8325996576179996	0.20580671108215964	0.7340425531133998	0.7787356321783138	9.713765630867734	3.3174908692485245	0.3415246875597632
1	3	undersample	0.8	300	10	31	0.1	0.6	1.0	0.8365854035347917	0.242569222820724	0.8279569891582842	0.7514367816037972	14.548770639634618	3.330971336751968	0.22895207256823705
1	1	undersample	0.8	300	10	31	0.1	1.0	0.7	0.8112160674981659	0.21984207995057042	0.7021276594997737	0.7981321839023123	9.319521516626477	3.478155350818515	0.37321178468423544
1	2	undersample	0.8	300	10	31	0.1	1.0	0.7	0.8280982514062118	0.2045983759681636	0.7340425531133998	0.7816091953966839	9.877894116344839	3.361142062896331	0.3402690821068578
1	3	undersample	0.8	300	10	31	0.1	1.0	0.7	0.8392426770485726	0.25155625569896534	0.838709677329171	0.7464080459716494	15.305381318841897	3.3073196169394654	0.2160886680957195
1	1	undersample	0.8	300	10	31	0.1	1.0	1.0	0.8194546343849353	0.22234711735719295	0.691489361628565	0.7995689655114974	8.941415819159536	3.4500112664344824	0.3858461844071372
1	2	undersample	0.8	300	10	31	0.1	1.0	1.0	0.8325996576179996	0.20580671108215964	0.7340425531133998	0.7787356321783138	9.713765630867734	3.3174908692485245	0.3415246875597632
1	3	undersample	0.8	300	10	31	0.1	1.0	1.0	0.8365854035347917	0.242569222820724	0.8279569891582842	0.7514367816037972	14.548770639634618	3.330971336751968	0.22895207256823705
1	1	undersample	0.8	300	10	31	0.3	0.6	0.7	0.8077463927610663	0.2182969603600095	0.6276595744013128	0.8053160919482377	6.973009591165597	3.2239929249545494	0.46235313648629817
1	2	undersample	0.8	300	10	31	0.3	0.6	0.7	0.8269824529224749	0.22031504152486867	0.7340425531133998	0.7823275862012764	9.919603335394115	3.3722349404817176	0.33995662198035886
1	3	undersample	0.8	300	10	31	0.3	0.6	0.7	0.8435221233469287	0.2416817058149082	0.8064516128165107	0.7464080459716494	12.263927434768524	3.1801150162879477	0.25930640168605146
1	1	undersample	0.8	300	10	31	0.3	0.6	1.0	0.8088698337001713	0.20309890450361606	0.6702127658861476	0.8045977011436451	8.368120910710033	3.4299122144909653	0.40987841445024353
1	2	undersample	0.8	300	10	31	0.3	0.6	1.0	0.8321181829298117	0.22366940850029784	0.7553191488558172	0.7686781609140182	10.257898363775702	3.265230465000592	0.3183137760413285
1	3	undersample	0.8	300	10	31	0.3	0.6	1.0	0.8397756766777902	0.2387656285399376	0.8279569891582842	0.7464080459716494	14.16483611789164	3.2649180833889595	0.23049457929249687
1	1	undersample	0.8	300	10	31	0.3	1.0	0.7	0.8077463927610663	0.2182969603600095	0.6276595744013128	0.8053160919482377	6.973009591165597	3.2239929249545494	0.46235313648629817
1	2	undersample	0.8	300	10	31	0.3	1.0	0.7	0.8269824529224749	0.22031504152486867	0.7340425531133998	0.7823275862012764	9.919603335394115	3.3722349404817176	0.33995662198035886
1	3	undersample	0.8	300	10	31	0.3	1.0	0.7	0.8435221233469287	0.2416817058149082	0.8064516128165107	0.7464080459716494	12.263927434768524	3.1801150162879477	0.25930640168605146
1	1	undersample	0.8	300	10	31	0.3	1.0	1.0	0.8088698337001713	0.20309890450361606	0.6702127658861476	0.8045977011436451	8.368120910710033	3.4299122144909653	0.40987841445024353
1	2	undersample	0.8	300	10	31	0.3	1.0	1.0	0.8321181829298117	0.22366940850029784	0.7553191488558172	0.7686781609140182	10.257898363775702	3.265230465000592	0.3183137760413285
1	3	undersample	0.8	300	10	31	0.3	1.0	1.0	0.8397756766777902	0.2387656285399376	0.8279569891582842	0.7464080459716494	14.16483611789164	3.2649180833889595	0.23049457929249687
1	1	undersample	0.8	300	10	63	0.1	0.6	0.7	0.8112160674981659	0.21984207995057042	0.7021276594997737	0.7981321839023123	9.319521516626477	3.478155350818515	0.37321178468423544
1	2	undersample	0.8	300	10	63	0.1	0.6	0.7	0.8280982514062118	0.2045983759681636	0.7340425531133998	0.7816091953966839	9.877894116344839	3.361142062896331	0.3402690821068578
1	3	undersample	0.8	300	10	63	0.1	0.6	0.7	0.8392426770485726	0.25155625569896534	0.838709677329171	0.7464080459716494	15.305381318841897	3.3073196169394654	0.2160886680957195
1	1	undersample	0.8	300	10	63	0.1	0.6	1.0	0.8194546343849353	0.22234711735719295	0.691489361628565	0.7995689655114974	8.941415819159536	3.4500112664344824	0.3858461844071372
1	2	undersample	0.8	300	10	63	0.1	0.6	1.0	0.8325996576179996	0.20580671108215964	0.7340425531133998	0.7787356321783138	9.713765630867734	3.3174908692485245	0.3415246875597632
1	3	undersample	0.8	300	10	63	0.1	0.6	1.0	0.8365854035347917	0.242569222820724	0.8279569891582842	0.7514367816037972	14.548770639634618	3.330971336751968	0.22895207256823705
1	1	undersample	0.8	300	10	63	0.1	1.0	0.7	0.8112160674981659	0.21984207995057042	0.7021276594997737	0.7981321839023123	9.319521516626477	3.478155350818515	0.37321178468423544
1	2	undersample	0.8	300	10	63	0.1	1.0	0.7	0.8280982514062118	0.2045983759681636	0.7340425531133998	0.7816091953966839	9.877894116344839	3.361142062896331	0.3402690821068578
1	3	undersample	0.8	300	10	63	0.1	1.0	0.7	0.8392426770485726	0.25155625569896534	0.838709677329171	0.7464080459716494	15.305381318841897	3.3073196169394654	0.2160886680957195
1	1	undersample	0.8	300	10	63	0.1	1.0	1.0	0.8194546343849353	0.22234711735719295	0.691489361628565	0.7995689655114974	8.941415819159536	3.4500112664344824	0.3858461844071372
1	2	undersample	0.8	300	10	63	0.1	1.0	1.0	0.8325996576179996	0.20580671108215964	0.7340425531133998	0.7787356321783138	9.713765630867734	3.3174908692485245	0.3415246875597632
1	3	undersample	0.8	300	10	63	0.1	1.0	1.0	0.8365854035347917	0.242569222820724	0.8279569891582842	0.7514367816037972	14.548770639634618	3.330971336751968	0.22895207256823705
1	1	undersample	0.8	300	10	63	0.3	0.6	0.7	0.8077463927610663	0.2182969603600095	0.6276595744013128	0.8053160919482377	6.973009591165597	3.2239929249545494	0.46235313648629817
1	2	undersample	0.8	300	10	63	0.3	0.6	0.7	0.8269824529224749	0.22031504152486867	0.7340425531133998	0.7823275862012764	9.919603335394115	3.3722349404817176	0.33995662198035886
1	3	undersample	0.8	300	10	63	0.3	0.6	0.7	0.8435221233469287	0.2416817058149082	0.8064516128165107	0.7464080459716494	12.263927434768524	3.1801150162879477	0.25930640168605146
1	1	undersample	0.8	300	10	63	0.3	0.6	1.0	0.8088698337001713	0.20309890450361606	0.6702127658861476	0.8045977011436451	8.368120910710033	3.4299122144909653	0.40987841445024353
1	2	undersample	0.8	300	10	63	0.3	0.6	1.0	0.8321181829298117	0.22366940850029784	0.7553191488558172	0.7686781609140182	10.257898363775702	3.265230465000592	0.3183137760413285
1	3	undersample	0.8	300	10	63	0.3	0.6	1.0	0.8397756766777902	0.2387656285399376	0.8279569891582842	0.7464080459716494	14.16483611789164	3.2649180833889595	0.23049457929249687
1	1	undersample	0.8	300	10	63	0.3	1.0	0.7	0.8077463927610663	0.2182969603600095	0.6276595744013128	0.8053160919482377	6.973009591165597	3.2239929249545494	0.46235313648629817
1	2	undersample	0.8	300	10	63	0.3	1.0	0.7	0.8269824529224749	0.22031504152486867	0.7340425531133998	0.7823275862012764	9.919603335394115	3.3722349404817176	0.33995662198035886
1	3	undersample	0.8	300	10	63	0.3	1.0	0.7	0.8435221233469287	0.2416817058149082	0.8064516128165107	0.7464080459716494	12.263927434768524	3.1801150162879477	0.25930640168605146
1	1	undersample	0.8	300	10	63	0.3	1.0	1.0	0.8088698337001713	0.20309890450361606	0.6702127658861476	0.8045977011436451	8.368120910710033	3.4299122144909653	0.40987841445024353
1	2	undersample	0.8	300	10	63	0.3	1.0	1.0	0.8321181829298117	0.22366940850029784	0.7553191488558172	0.7686781609140182	10.257898363775702	3.265230465000592	0.3183137760413285
1	3	undersample	0.8	300	10	63	0.3	1.0	1.0	0.8397756766777902	0.2387656285399376	0.8279569891582842	0.7464080459716494	14.16483611789164	3.2649180833889595	0.23049457929249687
1	1	undersample	0.8	500	3	31	0.1	0.6	0.7	0.8098557104426511	0.21516591597399237	0.6808510637573563	0.7966954022931273	8.359952367704912	3.3489209685744874	0.40059090502860784
1	2	undersample	0.8	500	3	31	0.1	0.6	0.7	0.8232835045243335	0.20287034500823362	0.7021276594997737	0.7758620689599436	8.159340184773136	3.1325694179295343	0.3839243450324692
1	3	undersample	0.8	500	3	31	0.1	0.6	0.7	0.8332251884810283	0.2529991956553317	0.8064516128165107	0.7356321839027613	11.594202170171299	3.0504907678133457	0.26310483525286454
1	1	undersample	0.8	500	3	31	0.1	0.6	1.0	0.8117204695524578	0.22034709224416424	0.7127659573709824	0.7966954022931273	9.724250122602417	3.5059016389764164	0.36053181453910005
1	2	undersample	0.8	500	3	31	0.1	0.6	1.0	0.8241318170701883	0.2147957104266966	0.7340425531133998	0.7852011494196466	10.089230125773955	3.4173484492893955	0.3387124989514446
1	3	undersample	0.8	500	3	31	0.1	0.6	1.0	0.8337272895810158	0.24939928948224346	0.8064516128165107	0.7399425287303165	11.855432025039407	3.101051386328734	0.2615721857478328
1	1	undersample	0.8	500	3	31	0.1	1.0	0.7	0.8098557104426511	0.21516591597399237	0.6808510637573563	0.7966954022931273	8.359952367704912	3.3489209685744874	0.40059090502860784
1	2	undersample	0.8	500	3	31	0.1	1.0	0.7	0.8232835045243335	0.20287034500823362	0.7021276594997737	0.7758620689599436	8.159340184773136	3.1325694179295343	0.3839243450324692
1	3	undersample	0.8	500	3	31	0.1	1.0	0.7	0.8332251884810283	0.2529991956553317	0.8064516128165107	0.7356321839027613	11.594202170171299	3.0504907678133457	0.26310483525286454
1	1	undersample	0.8	500	3	31	0.1	1.0	1.0	0.8117204695524578	0.22034709224416424	0.7127659573709824	0.7966954022931273	9.724250122602417	3.5059016389764164	0.36053181453910005
1	2	undersample	0.8	500	3	31	0.1	1.0	1.0	0.8241318170701883	0.2147957104266966	0.7340425531133998	0.7852011494196466	10.089230125773955	3.4173484492893955	0.3387124989514446
1	3	undersample	0.8	500	3	31	0.1	1.0	1.0	0.8337272895810158	0.24939928948224346	0.8064516128165107	0.7399425287303165	11.855432025039407	3.101051386328734	0.2615721857478328
1	1	undersample	0.8	500	3	31	0.3	0.6	0.7	0.7995842504279775	0.2098678864236645	0.6702127658861476	0.7938218390747571	7.824547128239383	3.250648518601694	0.41544237475730533
1	2	undersample	0.8	500	3	31	0.3	0.6	0.7	0.82459800684764	0.19945521409032363	0.7553191488558172	0.7801724137874988	10.955668511815938	3.435961461934339	0.31362407037707385
1	3	undersample	0.8	500	3	31	0.3	0.6	0.7	0.8322364355456681	0.24029098288444223	0.784946236474737	0.7413793103395017	10.46333270364777	3.035125330281633	0.29007251433285575
1	1	undersample	0.8	500	3	31	0.3	0.6	1.0	0.7940893250183418	0.20464209822983379	0.6489361701437303	0.7887931034426093	6.9035246496018425	3.072513966144363	0.445064521828907
1	2	undersample	0.8	500	3	31	0.3	0.6	1.0	0.8258895818048423	0.2032896608424081	0.7340425531133998	0.7895114942472018	10.352354276293395	3.4873282776884307	0.3368632951589353
1	3	undersample	0.8	500	3	31	0.3	0.6	1.0	0.830266654307255	0.2414229662962367	0.784946236474737	0.7349137930981687	10.11910509588018	2.9610978859961787	0.29262447190223256
1	1	undersample	0.8	500	3	31	0.3	1.0	0.7	0.7995842504279775	0.2098678864236645	0.6702127658861476	0.7938218390747571	7.824547128239383	3.250648518601694	0.41544237475730533
1	2	undersample	0.8	500	3	31	0.3	1.0	0.7	0.82459800684764	0.19945521409032363	0.7553191488558172	0.7801724137874988	10.955668511815938	3.435961461934339	0.31362407037707385
1	3	undersample	0.8	500	3	31	0.3	1.0	0.7	0.8322364355456681	0.24029098288444223	0.784946236474737	0.7413793103395017	10.46333270364777	3.035125330281633	0.29007251433285575
1	1	undersample	0.8	500	3	31	0.3	1.0	1.0	0.7940893250183418	0.20464209822983379	0.6489361701437303	0.7887931034426093	6.9035246496018425	3.072513966144363	0.445064521828907
1	2	undersample	0.8	500	3	31	0.3	1.0	1.0	0.8258895818048423	0.2032896608424081	0.7340425531133998	0.7895114942472018	10.352354276293395	3.4873282776884307	0.3368632951589353
1	3	undersample	0.8	500	3	31	0.3	1.0	1.0	0.830266654307255	0.2414229662962367	0.784946236474737	0.7349137930981687	10.11910509588018	2.9610978859961787	0.29262447190223256
1	1	undersample	0.8	500	3	63	0.1	0.6	0.7	0.8098557104426511	0.21516591597399237	0.6808510637573563	0.7966954022931273	8.359952367704912	3.3489209685744874	0.40059090502860784
1	2	undersample	0.8	500	3	63	0.1	0.6	0.7	0.8232835045243335	0.20287034500823362	0.7021276594997737	0.7758620689599436	8.159340184773136	3.1325694179295343	0.3839243450324692
1	3	undersample	0.8	500	3	63	0.1	0.6	0.7	0.8332251884810283	0.2529991956553317	0.8064516128165107	0.7356321839027613	11.594202170171299	3.0504907678133457	0.26310483525286454
1	1	undersample	0.8	500	3	63	0.1	0.6	1.0	0.8117204695524578	0.22034709224416424	0.7127659573709824	0.7966954022931273	9.724250122602417	3.5059016389764164	0.36053181453910005
1	2	undersample	0.8	500	3	63	0.1	0.6	1.0	0.8241318170701883	0.2147957104266966	0.7340425531133998	0.7852011494196466	10.089230125773955	3.4173484492893955	0.3387124989514446
1	3	undersample	0.8	500	3	63	0.1	0.6	1.0	0.8337272895810158	0.24939928948224346	0.8064516128165107	0.7399425287303165	11.855432025039407	3.101051386328734	0.2615721857478328
1	1	undersample	0.8	500	3	63	0.1	1.0	0.7	0.8098557104426511	0.21516591597399237	0.6808510637573563	0.7966954022931273	8.359952367704912	3.3489209685744874	0.40059090502860784
1	2	undersample	0.8	500	3	63	0.1	1.0	0.7	0.8232835045243335	0.20287034500823362	0.7021276594997737	0.7758620689599436	8.159340184773136	3.1325694179295343	0.3839243450324692
1	3	undersample	0.8	500	3	63	0.1	1.0	0.7	0.8332251884810283	0.2529991956553317	0.8064516128165107	0.7356321839027613	11.594202170171299	3.0504907678133457	0.26310483525286454
1	1	undersample	0.8	500	3	63	0.1	1.0	1.0	0.8117204695524578	0.22034709224416424	0.7127659573709824	0.7966954022931273	9.724250122602417	3.5059016389764164	0.36053181453910005
1	2	undersample	0.8	500	3	63	0.1	1.0	1.0	0.8241318170701883	0.2147957104266966	0.7340425531133998	0.7852011494196466	10.089230125773955	3.4173484492893955	0.3387124989514446
1	3	undersample	0.8	500	3	63	0.1	1.0	1.0	0.8337272895810158	0.24939928948224346	0.8064516128165107	0.7399425287303165	11.855432025039407	3.101051386328734	0.2615721857478328
1	1	undersample	0.8	500	3	63	0.3	0.6	0.7	0.7995842504279775	0.2098678864236645	0.6702127658861476	0.7938218390747571	7.824547128239383	3.250648518601694	0.41544237475730533
1	2	undersample	0.8	500	3	63	0.3	0.6	0.7	0.82459800684764	0.19945521409032363	0.7553191488558172	0.7801724137874988	10.955668511815938	3.435961461934339	0.31362407037707385
1	3	undersample	0.8	500	3	63	0.3	0.6	0.7	0.8322364355456681	0.24029098288444223	0.784946236474737	0.7413793103395017	10.46333270364777	3.035125330281633	0.29007251433285575
1	1	undersample	0.8	500	3	63	0.3	0.6	1.0	0.7940893250183418	0.20464209822983379	0.6489361701437303	0.7887931034426093	6.9035246496018425	3.072513966144363	0.445064521828907
1	2	undersample	0.8	500	3	63	0.3	0.6	1.0	0.8258895818048423	0.2032896608424081	0.7340425531133998	0.7895114942472018	10.352354276293395	3.4873282776884307	0.3368632951589353
1	3	undersample	0.8	500	3	63	0.3	0.6	1.0	0.830266654307255	0.2414229662962367	0.784946236474737	0.7349137930981687	10.11910509588018	2.9610978859961787	0.29262447190223256
1	1	undersample	0.8	500	3	63	0.3	1.0	0.7	0.7995842504279775	0.2098678864236645	0.6702127658861476	0.7938218390747571	7.824547128239383	3.250648518601694	0.41544237475730533
1	2	undersample	0.8	500	3	63	0.3	1.0	0.7	0.82459800684764	0.19945521409032363	0.7553191488558172	0.7801724137874988	10.955668511815938	3.435961461934339	0.31362407037707385
1	3	undersample	0.8	500	3	63	0.3	1.0	0.7	0.8322364355456681	0.24029098288444223	0.784946236474737	0.7413793103395017	10.46333270364777	3.035125330281633	0.29007251433285575
1	1	undersample	0.8	500	3	63	0.3	1.0	1.0	0.7940893250183418	0.20464209822983379	0.6489361701437303	0.7887931034426093	6.9035246496018425	3.072513966144363	0.445064521828907
1	2	undersample	0.8	500	3	63	0.3	1.0	1.0	0.8258895818048423	0.2032896608424081	0.7340425531133998	0.7895114942472018	10.352354276293395	3.4873282776884307	0.3368632951589353
1	3	undersample	0.8	500	3	63	0.3	1.0	1.0	0.830266654307255	0.2414229662962367	0.784946236474737	0.7349137930981687	10.11910509588018	2.9610978859961787	0.29262447190223256
1	1	undersample	0.8	500	5	31	0.1	0.6	0.7	0.8146551724137931	0.2099334555272145	0.691489361628565	0.7966954022931273	8.783355120045563	3.4012478587084636	0.38723787486543854
1	2	undersample	0.8	500	5	31	0.1	0.6	0.7	0.8279836145756908	0.20372318769517478	0.7127659573709824	0.783045977005869	8.956339900184965	3.2853316784863082	0.36681631397833186
1	3	undersample	0.8	500	5	31	0.1	0.6	0.7	0.8349091583240638	0.24825926213650718	0.784946236474737	0.7535919540175748	11.16282728636949	3.185554276402078	0.28537162522110915
1	1	undersample	0.8	500	5	31	0.1	0.6	1.0	0.8128056982147224	0.21551058667778467	0.6808510637573563	0.8053160919482377	8.824599676363071	3.4972126643574772	0.39630268843569855
1	2	undersample	0.8	500	5	31	0.1	0.6	1.0	0.8282893127904133	0.20580206649371152	0.7446808509846085	0.7744252873507586	10.013269016254707	3.3012601865970317	0.32968854438099593
1	3	undersample	0.8	500	5	31	0.1	0.6	1.0	0.8353417377332839	0.25465848839570876	0.8064516128165107	0.7420977011440942	11.98932142126767	3.1269654637604987	0.26081253759036016
1	1	undersample	0.8	500	5	31	0.1	1.0	0.7	0.8146551724137931	0.2099334555272145	0.691489361628565	0.7966954022931273	8.783355120045563	3.4012478587084636	0.38723787486543854
1	2	undersample	0.8	500	5	31	0.1	1.0	0.7	0.8279836145756908	0.20372318769517478	0.7127659573709824	0.783045977005869	8.956339900184965	3.2853316784863082	0.36681631397833186
1	3	undersample	0.8	500	5	31	0.1	1.0	0.7	0.8349091583240638	0.24825926213650718	0.784946236474737	0.7535919540175748	11.16282728636949	3.185554276402078	0.28537162522110915
1	1	undersample	0.8	500	5	31	0.1	1.0	1.0	0.8128056982147224	0.21551058667778467	0.6808510637573563	0.8053160919482377	8.824599676363071	3.4972126643574772	0.39630268843569855
1	2	undersample	0.8	500	5	31	0.1	1.0	1.0	0.8282893127904133	0.20580206649371152	0.7446808509846085	0.7744252873507586	10.013269016254707	3.3012601865970317	0.32968854438099593
1	3	undersample	0.8	500	5	31	0.1	1.0	1.0	0.8353417377332839	0.25465848839570876	0.8064516128165107	0.7420977011440942	11.98932142126767	3.1269654637604987	0.26081253759036016
1	1	undersample	0.8	500	5	31	0.3	0.6	0.7	0.8049492540963561	0.20777328510466112	0.7127659573709824	0.7995689655114974	9.899242679675504	3.556165459247851	0.3592361027330623
1	2	undersample	0.8	500	5	31	0.3	0.6	0.7	0.8260577158229396	0.20742456415664012	0.7553191488558172	0.783045977005869	11.141663534163829	3.4814708831720584	0.3124731563720394
1	3	undersample	0.8	500	5	31	0.3	0.6	0.7	0.8312399579780003	0.22752808164579383	0.8172043009873975	0.7442528735578718	13.00991320637645	3.195360512559713	0.24560966178425106
1	1	undersample	0.8	500	5	31	0.3	0.6	1.0	0.8096187943262411	0.20353365465702286	0.6702127658861476	0.8017241379252751	8.217390789685892	3.380203344326042	0.4113475126915976
1	2	undersample	0.8	500	5	31	0.3	0.6	1.0	0.8270435925654194	0.21599531725355006	0.7446808509846085	0.784482758615054	10.616665978406019	3.455318988151428	0.325461768224863
1	3	undersample	0.8	500	5	31	0.3	0.6	1.0	0.8346465208256086	0.2421140982069813	0.8279569891582842	0.7507183907992047	14.492974474103798	3.3213719961092205	0.2291711654577284
1	1	undersample	0.8	500	5	31	0.3	1.0	0.7	0.8049492540963561	0.20777328510466112	0.7127659573709824	0.7995689655114974	9.899242679675504	3.556165459247851	0.3592361027330623
1	2	undersample	0.8	500	5	31	0.3	1.0	0.7	0.8260577158229396	0.20742456415664012	0.7553191488558172	0.783045977005869	11.141663534163829	3.4814708831720584	0.3124731563720394
1	3	undersample	0.8	500	5	31	0.3	1.0	0.7	0.8312399579780003	0.22752808164579383	0.8172043009873975	0.7442528735578718	13.00991320637645	3.195360512559713	0.24560966178425106
1	1	undersample	0.8	500	5	31	0.3	1.0	1.0	0.8096187943262411	0.20353365465702286	0.6702127658861476	0.8017241379252751	8.217390789685892	3.380203344326042	0.4113475126915976
1	2	undersample	0.8	500	5	31	0.3	1.0	1.0	0.8270435925654194	0.21599531725355006	0.7446808509846085	0.784482758615054	10.616665978406019	3.455318988151428	0.325461768224863
1	3	undersample	0.8	500	5	31	0.3	1.0	1.0	0.8346465208256086	0.2421140982069813	0.8279569891582842	0.7507183907992047	14.492974474103798	3.3213719961092205	0.2291711654577284
1	1	undersample	0.8	500	5	63	0.1	0.6	0.7	0.8146551724137931	0.2099334555272145	0.691489361628565	0.7966954022931273	8.783355120045563	3.4012478587084636	0.38723787486543854
1	2	undersample	0.8	500	5	63	0.1	0.6	0.7	0.8279836145756908	0.20372318769517478	0.7127659573709824	0.783045977005869	8.956339900184965	3.2853316784863082	0.36681631397833186
1	3	undersample	0.8	500	5	63	0.1	0.6	0.7	0.8349091583240638	0.24825926213650718	0.784946236474737	0.7535919540175748	11.16282728636949	3.185554276402078	0.28537162522110915
1	1	undersample	0.8	500	5	63	0.1	0.6	1.0	0.8128056982147224	0.21551058667778467	0.6808510637573563	0.8053160919482377	8.824599676363071	3.4972126643574772	0.39630268843569855
1	2	undersample	0.8	500	5	63	0.1	0.6	1.0	0.8282893127904133	0.20580206649371152	0.7446808509846085	0.7744252873507586	10.013269016254707	3.3012601865970317	0.32968854438099593
1	3	undersample	0.8	500	5	63	0.1	0.6	1.0	0.8353417377332839	0.25465848839570876	0.8064516128165107	0.7420977011440942	11.98932142126767	3.1269654637604987	0.26081253759036016
1	1	undersample	0.8	500	5	63	0.1	1.0	0.7	0.8146551724137931	0.2099334555272145	0.691489361628565	0.7966954022931273	8.783355120045563	3.4012478587084636	0.38723787486543854
1	2	undersample	0.8	500	5	63	0.1	1.0	0.7	0.8279836145756908	0.20372318769517478	0.7127659573709824	0.783045977005869	8.956339900184965	3.2853316784863082	0.36681631397833186
1	3	undersample	0.8	500	5	63	0.1	1.0	0.7	0.8349091583240638	0.24825926213650718	0.784946236474737	0.7535919540175748	11.16282728636949	3.185554276402078	0.28537162522110915
1	1	undersample	0.8	500	5	63	0.1	1.0	1.0	0.8128056982147224	0.21551058667778467	0.6808510637573563	0.8053160919482377	8.824599676363071	3.4972126643574772	0.39630268843569855
1	2	undersample	0.8	500	5	63	0.1	1.0	1.0	0.8282893127904133	0.20580206649371152	0.7446808509846085	0.7744252873507586	10.013269016254707	3.3012601865970317	0.32968854438099593
1	3	undersample	0.8	500	5	63	0.1	1.0	1.0	0.8353417377332839	0.25465848839570876	0.8064516128165107	0.7420977011440942	11.98932142126767	3.1269654637604987	0.26081253759036016
1	1	undersample	0.8	500	5	63	0.3	0.6	0.7	0.8049492540963561	0.20777328510466112	0.7127659573709824	0.7995689655114974	9.899242679675504	3.556165459247851	0.3592361027330623
1	2	undersample	0.8	500	5	63	0.3	0.6	0.7	0.8260577158229396	0.20742456415664012	0.7553191488558172	0.783045977005869	11.141663534163829	3.4814708831720584	0.3124731563720394
1	3	undersample	0.8	500	5	63	0.3	0.6	0.7	0.8312399579780003	0.22752808164579383	0.8172043009873975	0.7442528735578718	13.00991320637645	3.195360512559713	0.24560966178425106
1	1	undersample	0.8	500	5	63	0.3	0.6	1.0	0.8096187943262411	0.20353365465702286	0.6702127658861476	0.8017241379252751	8.217390789685892	3.380203344326042	0.4113475126915976
1	2	undersample	0.8	500	5	63	0.3	0.6	1.0	0.8270435925654194	0.21599531725355006	0.7446808509846085	0.784482758615054	10.616665978406019	3.455318988151428	0.325461768224863
1	3	undersample	0.8	500	5	63	0.3	0.6	1.0	0.8346465208256086	0.2421140982069813	0.8279569891582842	0.7507183907992047	14.492974474103798	3.3213719961092205	0.2291711654577284
1	1	undersample	0.8	500	5	63	0.3	1.0	0.7	0.8049492540963561	0.20777328510466112	0.7127659573709824	0.7995689655114974	9.899242679675504	3.556165459247851	0.3592361027330623
1	2	undersample	0.8	500	5	63	0.3	1.0	0.7	0.8260577158229396	0.20742456415664012	0.7553191488558172	0.783045977005869	11.141663534163829	3.4814708831720584	0.3124731563720394
1	3	undersample	0.8	500	5	63	0.3	1.0	0.7	0.8312399579780003	0.22752808164579383	0.8172043009873975	0.7442528735578718	13.00991320637645	3.195360512559713	0.24560966178425106
1	1	undersample	0.8	500	5	63	0.3	1.0	1.0	0.8096187943262411	0.20353365465702286	0.6702127658861476	0.8017241379252751	8.217390789685892	3.380203344326042	0.4113475126915976
1	2	undersample	0.8	500	5	63	0.3	1.0	1.0	0.8270435925654194	0.21599531725355006	0.7446808509846085	0.784482758615054	10.616665978406019	3.455318988151428	0.325461768224863
1	3	undersample	0.8	500	5	63	0.3	1.0	1.0	0.8346465208256086	0.2421140982069813	0.8279569891582842	0.7507183907992047	14.492974474103798	3.3213719961092205	0.2291711654577284
1	1	undersample	0.8	500	10	31	0.1	0.6	0.7	0.8125764245536806	0.21698462978030286	0.7127659573709824	0.7981321839023123	9.811123651857288	3.5308546743157647	0.35988279237884463
1	2	undersample	0.8	500	10	31	0.1	0.6	0.7	0.8269442406456347	0.20630012524817648	0.7234042552421911	0.7852011494196466	9.560585971881666	3.3678216601692594	0.3522609989040831
1	3	undersample	0.8	500	10	31	0.1	0.6	0.7	0.83909590903473	0.24011462956805585	0.8279569891582842	0.7478448275808345	14.27296908053412	3.28352160449332	0.2300517462930533
1	1	undersample	0.8	500	10	31	0.1	0.6	1.0	0.8187286011249695	0.22582236913995576	0.7127659573709824	0.7995689655114974	9.899242679675504	3.556165459247851	0.3592361027330623
1	2	undersample	0.8	500	10	31	0.1	0.6	1.0	0.8313845072144778	0.20097218600986536	0.7446808509846085	0.7801724137874988	10.351306530385607	3.387567638526813	0.3272598995179746
1	3	undersample	0.8	500	10	31	0.1	0.6	1.0	0.839605734767025	0.25085552742842737	0.8172043009873975	0.7521551724083897	13.56726249344854	3.2972415682668244	0.24302923557249634
1	1	undersample	0.8	500	10	31	0.1	1.0	0.7	0.8125764245536806	0.21698462978030286	0.7127659573709824	0.7981321839023123	9.811123651857288	3.5308546743157647	0.35988279237884463
1	2	undersample	0.8	500	10	31	0.1	1.0	0.7	0.8269442406456347	0.20630012524817648	0.7234042552421911	0.7852011494196466	9.560585971881666	3.3678216601692594	0.3522609989040831
1	3	undersample	0.8	500	10	31	0.1	1.0	0.7	0.83909590903473	0.24011462956805585	0.8279569891582842	0.7478448275808345	14.27296908053412	3.28352160449332	0.2300517462930533
1	1	undersample	0.8	500	10	31	0.1	1.0	1.0	0.8187286011249695	0.22582236913995576	0.7127659573709824	0.7995689655114974	9.899242679675504	3.556165459247851	0.3592361027330623
1	2	undersample	0.8	500	10	31	0.1	1.0	1.0	0.8313845072144778	0.20097218600986536	0.7446808509846085	0.7801724137874988	10.351306530385607	3.387567638526813	0.3272598995179746
1	3	undersample	0.8	500	10	31	0.1	1.0	1.0	0.839605734767025	0.25085552742842737	0.8172043009873975	0.7521551724083897	13.56726249344854	3.2972415682668244	0.24302923557249634
1	1	undersample	0.8	500	10	31	0.3	0.6	0.7	0.8069974321349963	0.21822674896274738	0.6276595744013128	0.8067528735574229	7.03738671648179	3.247963131333748	0.4615297114983101
1	2	undersample	0.8	500	10	31	0.3	0.6	0.7	0.8266538273416484	0.22204293730162536	0.7234042552421911	0.784482758615054	9.51999940564011	3.3565955884899585	0.3525835822323008
1	3	undersample	0.8	500	10	31	0.3	0.6	0.7	0.8438774564330739	0.24211585520063017	0.8279569891582842	0.7499999999946121	14.437498976176983	3.3118278240886485	0.22939067806539326
1	1	undersample	0.8	500	10	31	0.3	0.6	1.0	0.8083501467351429	0.20186169167796975	0.691489361628565	0.8067528735574229	9.35713308432443	3.5782644667236205	0.3824103324069196
1	2	undersample	0.8	500	10	31	0.3	0.6	1.0	0.8315679261433113	0.22675449002692305	0.7553191488558172	0.7722701149369808	10.468385021557195	3.316732520545006	0.31683324686960973
1	3	undersample	0.8	500	10	31	0.3	0.6	1.0	0.8401928068223953	0.239086077622451	0.8279569891582842	0.7464080459716494	14.16483611789164	3.2649180833889595	0.23049457929249687
1	1	undersample	0.8	500	10	31	0.3	1.0	0.7	0.8069974321349963	0.21822674896274738	0.6276595744013128	0.8067528735574229	7.03738671648179	3.247963131333748	0.4615297114983101
1	2	undersample	0.8	500	10	31	0.3	1.0	0.7	0.8266538273416484	0.22204293730162536	0.7234042552421911	0.784482758615054	9.51999940564011	3.3565955884899585	0.3525835822323008
1	3	undersample	0.8	500	10	31	0.3	1.0	0.7	0.8438774564330739	0.24211585520063017	0.8279569891582842	0.7499999999946121	14.437498976176983	3.3118278240886485	0.22939067806539326
1	1	undersample	0.8	500	10	31	0.3	1.0	1.0	0.8083501467351429	0.20186169167796975	0.691489361628565	0.8067528735574229	9.35713308432443	3.5782644667236205	0.3824103324069196
1	2	undersample	0.8	500	10	31	0.3	1.0	1.0	0.8315679261433113	0.22675449002692305	0.7553191488558172	0.7722701149369808	10.468385021557195	3.316732520545006	0.31683324686960973
1	3	undersample	0.8	500	10	31	0.3	1.0	1.0	0.8401928068223953	0.239086077622451	0.8279569891582842	0.7464080459716494	14.16483611789164	3.2649180833889595	0.23049457929249687
1	1	undersample	0.8	500	10	63	0.1	0.6	0.7	0.8125764245536806	0.21698462978030286	0.7127659573709824	0.7981321839023123	9.811123651857288	3.5308546743157647	0.35988279237884463
1	2	undersample	0.8	500	10	63	0.1	0.6	0.7	0.8269442406456347	0.20630012524817648	0.7234042552421911	0.7852011494196466	9.560585971881666	3.3678216601692594	0.3522609989040831
1	3	undersample	0.8	500	10	63	0.1	0.6	0.7	0.83909590903473	0.24011462956805585	0.8279569891582842	0.7478448275808345	14.27296908053412	3.28352160449332	0.2300517462930533
1	1	undersample	0.8	500	10	63	0.1	0.6	1.0	0.8187286011249695	0.22582236913995576	0.7127659573709824	0.7995689655114974	9.899242679675504	3.556165459247851	0.3592361027330623
1	2	undersample	0.8	500	10	63	0.1	0.6	1.0	0.8313845072144778	0.20097218600986536	0.7446808509846085	0.7801724137874988	10.351306530385607	3.387567638526813	0.3272598995179746
1	3	undersample	0.8	500	10	63	0.1	0.6	1.0	0.839605734767025	0.25085552742842737	0.8172043009873975	0.7521551724083897	13.56726249344854	3.2972415682668244	0.24302923557249634
1	1	undersample	0.8	500	10	63	0.1	1.0	0.7	0.8125764245536806	0.21698462978030286	0.7127659573709824	0.7981321839023123	9.811123651857288	3.5308546743157647	0.35988279237884463
1	2	undersample	0.8	500	10	63	0.1	1.0	0.7	0.8269442406456347	0.20630012524817648	0.7234042552421911	0.7852011494196466	9.560585971881666	3.3678216601692594	0.3522609989040831
1	3	undersample	0.8	500	10	63	0.1	1.0	0.7	0.83909590903473	0.24011462956805585	0.8279569891582842	0.7478448275808345	14.27296908053412	3.28352160449332	0.2300517462930533
1	1	undersample	0.8	500	10	63	0.1	1.0	1.0	0.8187286011249695	0.22582236913995576	0.7127659573709824	0.7995689655114974	9.899242679675504	3.556165459247851	0.3592361027330623
1	2	undersample	0.8	500	10	63	0.1	1.0	1.0	0.8313845072144778	0.20097218600986536	0.7446808509846085	0.7801724137874988	10.351306530385607	3.387567638526813	0.3272598995179746
1	3	undersample	0.8	500	10	63	0.1	1.0	1.0	0.839605734767025	0.25085552742842737	0.8172043009873975	0.7521551724083897	13.56726249344854	3.2972415682668244	0.24302923557249634
1	1	undersample	0.8	500	10	63	0.3	0.6	0.7	0.8069974321349963	0.21822674896274738	0.6276595744013128	0.8067528735574229	7.03738671648179	3.247963131333748	0.4615297114983101
1	2	undersample	0.8	500	10	63	0.3	0.6	0.7	0.8266538273416484	0.22204293730162536	0.7234042552421911	0.784482758615054	9.51999940564011	3.3565955884899585	0.3525835822323008
1	3	undersample	0.8	500	10	63	0.3	0.6	0.7	0.8438774564330739	0.24211585520063017	0.8279569891582842	0.7499999999946121	14.437498976176983	3.3118278240886485	0.22939067806539326
1	1	undersample	0.8	500	10	63	0.3	0.6	1.0	0.8083501467351429	0.20186169167796975	0.691489361628565	0.8067528735574229	9.35713308432443	3.5782644667236205	0.3824103324069196
1	2	undersample	0.8	500	10	63	0.3	0.6	1.0	0.8315679261433113	0.22675449002692305	0.7553191488558172	0.7722701149369808	10.468385021557195	3.316732520545006	0.31683324686960973
1	3	undersample	0.8	500	10	63	0.3	0.6	1.0	0.8401928068223953	0.239086077622451	0.8279569891582842	0.7464080459716494	14.16483611789164	3.2649180833889595	0.23049457929249687
1	1	undersample	0.8	500	10	63	0.3	1.0	0.7	0.8069974321349963	0.21822674896274738	0.6276595744013128	0.8067528735574229	7.03738671648179	3.247963131333748	0.4615297114983101
1	2	undersample	0.8	500	10	63	0.3	1.0	0.7	0.8266538273416484	0.22204293730162536	0.7234042552421911	0.784482758615054	9.51999940564011	3.3565955884899585	0.3525835822323008
1	3	undersample	0.8	500	10	63	0.3	1.0	0.7	0.8438774564330739	0.24211585520063017	0.8279569891582842	0.7499999999946121	14.437498976176983	3.3118278240886485	0.22939067806539326
1	1	undersample	0.8	500	10	63	0.3	1.0	1.0	0.8083501467351429	0.20186169167796975	0.691489361628565	0.8067528735574229	9.35713308432443	3.5782644667236205	0.3824103324069196
1	2	undersample	0.8	500	10	63	0.3	1.0	1.0	0.8315679261433113	0.22675449002692305	0.7553191488558172	0.7722701149369808	10.468385021557195	3.316732520545006	0.31683324686960973
1	3	undersample	0.8	500	10	63	0.3	1.0	1.0	0.8401928068223953	0.239086077622451	0.8279569891582842	0.7464080459716494	14.16483611789164	3.2649180833889595	0.23049457929249687
1	1	undersample	1.0	100	3	31	0.1	0.6	0.7	0.8266385424309122	0.26213637726393074	0.7446808509846085	0.7686781609140182	9.692028396476625	3.2192413035217107	0.3321535054284125
1	2	undersample	1.0	100	3	31	0.1	0.6	0.7	0.8377277451699681	0.22437887265568954	0.7765957445982345	0.7442528735578718	10.116104267174727	3.036576500530894	0.3001725090184268
1	3	undersample	1.0	100	3	31	0.1	0.6	0.7	0.83860153256705	0.25698441963186014	0.8709677418418315	0.7133620689603926	16.798870886718866	3.0385640459281755	0.1808790542191586
1	1	undersample	1.0	100	3	31	0.1	0.6	1.0	0.8243458058204941	0.2560618598067642	0.7659574467270258	0.7679597701094256	10.831409389575462	3.300968172969638	0.30475886802252294
1	2	undersample	1.0	100	3	31	0.1	0.6	1.0	0.842871117632673	0.23010438801977515	0.8085106382118606	0.7435344827532793	12.240895563437133	3.152511945334745	0.2575393121024711
1	3	undersample	1.0	100	3	31	0.1	0.6	1.0	0.8387946483747374	0.2551899811234133	0.8602150536709446	0.7162356321787627	15.532618140734192	3.0314412974445064	0.19516614099772336
1	1	undersample	1.0	100	3	31	0.1	1.0	0.7	0.8266385424309122	0.26213637726393074	0.7446808509846085	0.7686781609140182	9.692028396476625	3.2192413035217107	0.3321535054284125
1	2	undersample	1.0	100	3	31	0.1	1.0	0.7	0.8377277451699681	0.22437887265568954	0.7765957445982345	0.7442528735578718	10.116104267174727	3.036576500530894	0.3001725090184268
1	3	undersample	1.0	100	3	31	0.1	1.0	0.7	0.83860153256705	0.25698441963186014	0.8709677418418315	0.7133620689603926	16.798870886718866	3.0385640459281755	0.1808790542191586
1	1	undersample	1.0	100	3	31	0.1	1.0	1.0	0.8243458058204941	0.2560618598067642	0.7659574467270258	0.7679597701094256	10.831409389575462	3.300968172969638	0.30475886802252294
1	2	undersample	1.0	100	3	31	0.1	1.0	1.0	0.842871117632673	0.23010438801977515	0.8085106382118606	0.7435344827532793	12.240895563437133	3.152511945334745	0.2575393121024711
1	3	undersample	1.0	100	3	31	0.1	1.0	1.0	0.8387946483747374	0.2551899811234133	0.8602150536709446	0.7162356321787627	15.532618140734192	3.0314412974445064	0.19516614099772336
1	1	undersample	1.0	100	3	31	0.3	0.6	0.7	0.8045518464172169	0.21187735625739956	0.7127659573709824	0.7557471264313524	7.677995224863367	2.9181475647580584	0.3800663327489938
1	2	undersample	1.0	100	3	31	0.3	0.6	0.7	0.831147591098068	0.20710597228982047	0.7872340424694433	0.7435344827532793	10.726890101785735	3.0695511046680415	0.2861547912090704
1	3	undersample	1.0	100	3	31	0.3	0.6	0.7	0.8390186627116548	0.2494394384849381	0.8279569891582842	0.7133620689603926	11.976972929860949	2.888511500450241	0.24117207224196732
1	1	undersample	1.0	100	3	31	0.3	0.6	1.0	0.7960534360479334	0.21451321064018905	0.7127659573709824	0.7614942528680928	7.922801879033926	2.9884643705970686	0.3771979076338396
1	2	undersample	1.0	100	3	31	0.3	0.6	1.0	0.8192177182685253	0.20998357606112783	0.7553191488558172	0.7399425287303165	8.783328841088142	2.9044315324754684	0.3306754759147055
1	3	undersample	1.0	100	3	31	0.3	0.6	1.0	0.8389800395501175	0.24464682697321527	0.838709677329171	0.7248563218338732	13.69921577613353	3.048260648533479	0.22251350452132693
1	1	undersample	1.0	100	3	31	0.3	1.0	0.7	0.8045518464172169	0.21187735625739956	0.7127659573709824	0.7557471264313524	7.677995224863367	2.9181475647580584	0.3800663327489938
1	2	undersample	1.0	100	3	31	0.3	1.0	0.7	0.831147591098068	0.20710597228982047	0.7872340424694433	0.7435344827532793	10.726890101785735	3.0695511046680415	0.2861547912090704
1	3	undersample	1.0	100	3	31	0.3	1.0	0.7	0.8390186627116548	0.2494394384849381	0.8279569891582842	0.7133620689603926	11.976972929860949	2.888511500450241	0.24117207224196732
1	1	undersample	1.0	100	3	31	0.3	1.0	1.0	0.7960534360479334	0.21451321064018905	0.7127659573709824	0.7614942528680928	7.922801879033926	2.9884643705970686	0.3771979076338396
1	2	undersample	1.0	100	3	31	0.3	1.0	1.0	0.8192177182685253	0.20998357606112783	0.7553191488558172	0.7399425287303165	8.783328841088142	2.9044315324754684	0.3306754759147055
1	3	undersample	1.0	100	3	31	0.3	1.0	1.0	0.8389800395501175	0.24464682697321527	0.838709677329171	0.7248563218338732	13.69921577613353	3.048260648533479	0.22251350452132693
1	1	undersample	1.0	100	3	63	0.1	0.6	0.7	0.8266385424309122	0.26213637726393074	0.7446808509846085	0.7686781609140182	9.692028396476625	3.2192413035217107	0.3321535054284125
1	2	undersample	1.0	100	3	63	0.1	0.6	0.7	0.8377277451699681	0.22437887265568954	0.7765957445982345	0.7442528735578718	10.116104267174727	3.036576500530894	0.3001725090184268
1	3	undersample	1.0	100	3	63	0.1	0.6	0.7	0.83860153256705	0.25698441963186014	0.8709677418418315	0.7133620689603926	16.798870886718866	3.0385640459281755	0.1808790542191586
1	1	undersample	1.0	100	3	63	0.1	0.6	1.0	0.8243458058204941	0.2560618598067642	0.7659574467270258	0.7679597701094256	10.831409389575462	3.300968172969638	0.30475886802252294
1	2	undersample	1.0	100	3	63	0.1	0.6	1.0	0.842871117632673	0.23010438801977515	0.8085106382118606	0.7435344827532793	12.240895563437133	3.152511945334745	0.2575393121024711
1	3	undersample	1.0	100	3	63	0.1	0.6	1.0	0.8387946483747374	0.2551899811234133	0.8602150536709446	0.7162356321787627	15.532618140734192	3.0314412974445064	0.19516614099772336
1	1	undersample	1.0	100	3	63	0.1	1.0	0.7	0.8266385424309122	0.26213637726393074	0.7446808509846085	0.7686781609140182	9.692028396476625	3.2192413035217107	0.3321535054284125
1	2	undersample	1.0	100	3	63	0.1	1.0	0.7	0.8377277451699681	0.22437887265568954	0.7765957445982345	0.7442528735578718	10.116104267174727	3.036576500530894	0.3001725090184268
1	3	undersample	1.0	100	3	63	0.1	1.0	0.7	0.83860153256705	0.25698441963186014	0.8709677418418315	0.7133620689603926	16.798870886718866	3.0385640459281755	0.1808790542191586
1	1	undersample	1.0	100	3	63	0.1	1.0	1.0	0.8243458058204941	0.2560618598067642	0.7659574467270258	0.7679597701094256	10.831409389575462	3.300968172969638	0.30475886802252294
1	2	undersample	1.0	100	3	63	0.1	1.0	1.0	0.842871117632673	0.23010438801977515	0.8085106382118606	0.7435344827532793	12.240895563437133	3.152511945334745	0.2575393121024711
1	3	undersample	1.0	100	3	63	0.1	1.0	1.0	0.8387946483747374	0.2551899811234133	0.8602150536709446	0.7162356321787627	15.532618140734192	3.0314412974445064	0.19516614099772336
1	1	undersample	1.0	100	3	63	0.3	0.6	0.7	0.8045518464172169	0.21187735625739956	0.7127659573709824	0.7557471264313524	7.677995224863367	2.9181475647580584	0.3800663327489938
1	2	undersample	1.0	100	3	63	0.3	0.6	0.7	0.831147591098068	0.20710597228982047	0.7872340424694433	0.7435344827532793	10.726890101785735	3.0695511046680415	0.2861547912090704
1	3	undersample	1.0	100	3	63	0.3	0.6	0.7	0.8390186627116548	0.2494394384849381	0.8279569891582842	0.7133620689603926	11.976972929860949	2.888511500450241	0.24117207224196732
1	1	undersample	1.0	100	3	63	0.3	0.6	1.0	0.7960534360479334	0.21451321064018905	0.7127659573709824	0.7614942528680928	7.922801879033926	2.9884643705970686	0.3771979076338396
1	2	undersample	1.0	100	3	63	0.3	0.6	1.0	0.8192177182685253	0.20998357606112783	0.7553191488558172	0.7399425287303165	8.783328841088142	2.9044315324754684	0.3306754759147055
1	3	undersample	1.0	100	3	63	0.3	0.6	1.0	0.8389800395501175	0.24464682697321527	0.838709677329171	0.7248563218338732	13.69921577613353	3.048260648533479	0.22251350452132693
1	1	undersample	1.0	100	3	63	0.3	1.0	0.7	0.8045518464172169	0.21187735625739956	0.7127659573709824	0.7557471264313524	7.677995224863367	2.9181475647580584	0.3800663327489938
1	2	undersample	1.0	100	3	63	0.3	1.0	0.7	0.831147591098068	0.20710597228982047	0.7872340424694433	0.7435344827532793	10.726890101785735	3.0695511046680415	0.2861547912090704
1	3	undersample	1.0	100	3	63	0.3	1.0	0.7	0.8390186627116548	0.2494394384849381	0.8279569891582842	0.7133620689603926	11.976972929860949	2.888511500450241	0.24117207224196732
1	1	undersample	1.0	100	3	63	0.3	1.0	1.0	0.7960534360479334	0.21451321064018905	0.7127659573709824	0.7614942528680928	7.922801879033926	2.9884643705970686	0.3771979076338396
1	2	undersample	1.0	100	3	63	0.3	1.0	1.0	0.8192177182685253	0.20998357606112783	0.7553191488558172	0.7399425287303165	8.783328841088142	2.9044315324754684	0.3306754759147055
1	3	undersample	1.0	100	3	63	0.3	1.0	1.0	0.8389800395501175	0.24464682697321527	0.838709677329171	0.7248563218338732	13.69921577613353	3.048260648533479	0.22251350452132693
1	1	undersample	1.0	100	5	31	0.1	0.6	0.7	0.8140361335289801	0.23351510015146643	0.7127659573709824	0.765804597695648	8.114291746207064	3.0434667799755926	0.37507484251540624
1	2	undersample	1.0	100	5	31	0.1	0.6	0.7	0.839340303252629	0.2261894130407085	0.7978723403406519	0.7492816091900196	11.796862461284041	3.1823445657080427	0.2697619352758846
1	3	undersample	1.0	100	5	31	0.1	0.6	0.7	0.8489448152267951	0.27208803462431513	0.8709677418418315	0.7255747126384657	17.84685721547149	3.1737880953970445	0.17783455532871673
1	1	undersample	1.0	100	5	31	0.1	0.6	1.0	0.820440511127415	0.23745654066637492	0.7659574467270258	0.7701149425232032	10.963635662998291	3.331914748244085	0.30390599806711655
1	2	undersample	1.0	100	5	31	0.1	0.6	1.0	0.8452937759843482	0.23973401923473983	0.8191489360830693	0.7442528735578718	13.181096269110766	3.2029642539846415	0.24299679304214353
1	3	undersample	1.0	100	5	31	0.1	0.6	1.0	0.8373037943393894	0.2436246466369016	0.8494623655000578	0.7255747126384657	14.919595042497807	3.095422957239093	0.20747364785880365
1	1	undersample	1.0	100	5	31	0.1	1.0	0.7	0.8140361335289801	0.23351510015146643	0.7127659573709824	0.765804597695648	8.114291746207064	3.0434667799755926	0.37507484251540624
1	2	undersample	1.0	100	5	31	0.1	1.0	0.7	0.839340303252629	0.2261894130407085	0.7978723403406519	0.7492816091900196	11.796862461284041	3.1823445657080427	0.2697619352758846
1	3	undersample	1.0	100	5	31	0.1	1.0	0.7	0.8489448152267951	0.27208803462431513	0.8709677418418315	0.7255747126384657	17.84685721547149	3.1737880953970445	0.17783455532871673
1	1	undersample	1.0	100	5	31	0.1	1.0	1.0	0.820440511127415	0.23745654066637492	0.7659574467270258	0.7701149425232032	10.963635662998291	3.331914748244085	0.30390599806711655
1	2	undersample	1.0	100	5	31	0.1	1.0	1.0	0.8452937759843482	0.23973401923473983	0.8191489360830693	0.7442528735578718	13.181096269110766	3.2029642539846415	0.24299679304214353
1	3	undersample	1.0	100	5	31	0.1	1.0	1.0	0.8373037943393894	0.2436246466369016	0.8494623655000578	0.7255747126384657	14.919595042497807	3.095422957239093	0.20747364785880365
1	1	undersample	1.0	100	5	31	0.3	0.6	0.7	0.8032220591831744	0.2066044514633601	0.7553191488558172	0.7492816091900196	9.22548844308679	3.0126195222036136	0.32655392161986446
1	2	undersample	1.0	100	5	31	0.3	0.6	0.7	0.8325767302518955	0.21509564186415572	0.7765957445982345	0.7392241379257241	9.853993914764368	2.9780199311424	0.3022144988480716
1	3	undersample	1.0	100	5	31	0.3	0.6	0.7	0.8190350389321468	0.2258350389788479	0.784946236474737	0.7248563218338732	9.615795798655528	2.852859324909538	0.296684672645655
1	1	undersample	1.0	100	5	31	0.3	0.6	1.0	0.8150984348251407	0.21971664329694382	0.7659574467270258	0.748563218385427	9.743376049689706	3.0463220669040383	0.3126556907928534
1	2	undersample	1.0	100	5	31	0.3	0.6	1.0	0.8300929322572757	0.2218010134771658	0.7872340424694433	0.7442528735578718	10.767415071664097	3.078173438894331	0.2858785800243559
1	3	undersample	1.0	100	5	31	0.3	0.6	1.0	0.8239710789766407	0.23612523727925547	0.8279569891582842	0.7155172413741702	12.1041658990773	2.9103941625626786	0.24044565034777646
1	1	undersample	1.0	100	5	31	0.3	1.0	0.7	0.8032220591831744	0.2066044514633601	0.7553191488558172	0.7492816091900196	9.22548844308679	3.0126195222036136	0.32655392161986446
1	2	undersample	1.0	100	5	31	0.3	1.0	0.7	0.8325767302518955	0.21509564186415572	0.7765957445982345	0.7392241379257241	9.853993914764368	2.9780199311424	0.3022144988480716
1	3	undersample	1.0	100	5	31	0.3	1.0	0.7	0.8190350389321468	0.2258350389788479	0.784946236474737	0.7248563218338732	9.615795798655528	2.852859324909538	0.296684672645655
1	1	undersample	1.0	100	5	31	0.3	1.0	1.0	0.8150984348251407	0.21971664329694382	0.7659574467270258	0.748563218385427	9.743376049689706	3.0463220669040383	0.3126556907928534
1	2	undersample	1.0	100	5	31	0.3	1.0	1.0	0.8300929322572757	0.2218010134771658	0.7872340424694433	0.7442528735578718	10.767415071664097	3.078173438894331	0.2858785800243559
1	3	undersample	1.0	100	5	31	0.3	1.0	1.0	0.8239710789766407	0.23612523727925547	0.8279569891582842	0.7155172413741702	12.1041658990773	2.9103941625626786	0.24044565034777646
1	1	undersample	1.0	100	5	63	0.1	0.6	0.7	0.8140361335289801	0.23351510015146643	0.7127659573709824	0.765804597695648	8.114291746207064	3.0434667799755926	0.37507484251540624
1	2	undersample	1.0	100	5	63	0.1	0.6	0.7	0.839340303252629	0.2261894130407085	0.7978723403406519	0.7492816091900196	11.796862461284041	3.1823445657080427	0.2697619352758846
1	3	undersample	1.0	100	5	63	0.1	0.6	0.7	0.8489448152267951	0.27208803462431513	0.8709677418418315	0.7255747126384657	17.84685721547149	3.1737880953970445	0.17783455532871673
1	1	undersample	1.0	100	5	63	0.1	0.6	1.0	0.820440511127415	0.23745654066637492	0.7659574467270258	0.7701149425232032	10.963635662998291	3.331914748244085	0.30390599806711655
1	2	undersample	1.0	100	5	63	0.1	0.6	1.0	0.8452937759843482	0.23973401923473983	0.8191489360830693	0.7442528735578718	13.181096269110766	3.2029642539846415	0.24299679304214353
1	3	undersample	1.0	100	5	63	0.1	0.6	1.0	0.8373037943393894	0.2436246466369016	0.8494623655000578	0.7255747126384657	14.919595042497807	3.095422957239093	0.20747364785880365
1	1	undersample	1.0	100	5	63	0.1	1.0	0.7	0.8140361335289801	0.23351510015146643	0.7127659573709824	0.765804597695648	8.114291746207064	3.0434667799755926	0.37507484251540624
1	2	undersample	1.0	100	5	63	0.1	1.0	0.7	0.839340303252629	0.2261894130407085	0.7978723403406519	0.7492816091900196	11.796862461284041	3.1823445657080427	0.2697619352758846
1	3	undersample	1.0	100	5	63	0.1	1.0	0.7	0.8489448152267951	0.27208803462431513	0.8709677418418315	0.7255747126384657	17.84685721547149	3.1737880953970445	0.17783455532871673
1	1	undersample	1.0	100	5	63	0.1	1.0	1.0	0.820440511127415	0.23745654066637492	0.7659574467270258	0.7701149425232032	10.963635662998291	3.331914748244085	0.30390599806711655
1	2	undersample	1.0	100	5	63	0.1	1.0	1.0	0.8452937759843482	0.23973401923473983	0.8191489360830693	0.7442528735578718	13.181096269110766	3.2029642539846415	0.24299679304214353
1	3	undersample	1.0	100	5	63	0.1	1.0	1.0	0.8373037943393894	0.2436246466369016	0.8494623655000578	0.7255747126384657	14.919595042497807	3.095422957239093	0.20747364785880365
1	1	undersample	1.0	100	5	63	0.3	0.6	0.7	0.8032220591831744	0.2066044514633601	0.7553191488558172	0.7492816091900196	9.22548844308679	3.0126195222036136	0.32655392161986446
1	2	undersample	1.0	100	5	63	0.3	0.6	0.7	0.8325767302518955	0.21509564186415572	0.7765957445982345	0.7392241379257241	9.853993914764368	2.9780199311424	0.3022144988480716
1	3	undersample	1.0	100	5	63	0.3	0.6	0.7	0.8190350389321468	0.2258350389788479	0.784946236474737	0.7248563218338732	9.615795798655528	2.852859324909538	0.296684672645655
1	1	undersample	1.0	100	5	63	0.3	0.6	1.0	0.8150984348251407	0.21971664329694382	0.7659574467270258	0.748563218385427	9.743376049689706	3.0463220669040383	0.3126556907928534
1	2	undersample	1.0	100	5	63	0.3	0.6	1.0	0.8300929322572757	0.2218010134771658	0.7872340424694433	0.7442528735578718	10.767415071664097	3.078173438894331	0.2858785800243559
1	3	undersample	1.0	100	5	63	0.3	0.6	1.0	0.8239710789766407	0.23612523727925547	0.8279569891582842	0.7155172413741702	12.1041658990773	2.9103941625626786	0.24044565034777646
1	1	undersample	1.0	100	5	63	0.3	1.0	0.7	0.8032220591831744	0.2066044514633601	0.7553191488558172	0.7492816091900196	9.22548844308679	3.0126195222036136	0.32655392161986446
1	2	undersample	1.0	100	5	63	0.3	1.0	0.7	0.8325767302518955	0.21509564186415572	0.7765957445982345	0.7392241379257241	9.853993914764368	2.9780199311424	0.3022144988480716
1	3	undersample	1.0	100	5	63	0.3	1.0	0.7	0.8190350389321468	0.2258350389788479	0.784946236474737	0.7248563218338732	9.615795798655528	2.852859324909538	0.296684672645655
1	1	undersample	1.0	100	5	63	0.3	1.0	1.0	0.8150984348251407	0.21971664329694382	0.7659574467270258	0.748563218385427	9.743376049689706	3.0463220669040383	0.3126556907928534
1	2	undersample	1.0	100	5	63	0.3	1.0	1.0	0.8300929322572757	0.2218010134771658	0.7872340424694433	0.7442528735578718	10.767415071664097	3.078173438894331	0.2858785800243559
1	3	undersample	1.0	100	5	63	0.3	1.0	1.0	0.8239710789766407	0.23612523727925547	0.8279569891582842	0.7155172413741702	12.1041658990773	2.9103941625626786	0.24044565034777646
1	1	undersample	1.0	100	10	31	0.1	0.6	0.7	0.8124694301785277	0.22395931402732344	0.7553191488558172	0.767241379304833	10.175522721080323	3.245074722256049	0.3189098692471197
1	2	undersample	1.0	100	10	31	0.1	0.6	0.7	0.8381098679383713	0.226735467878978	0.8085106382118606	0.7456896551670569	12.380413502480526	3.1792281472100203	0.25679497884048047
1	3	undersample	1.0	100	10	31	0.1	0.6	0.7	0.8392735755778025	0.25503740006289244	0.838709677329171	0.7255747126384657	13.74869015994471	3.0562403881601172	0.2222931941238471
1	1	undersample	1.0	100	10	31	0.1	0.6	1.0	0.8203029469307899	0.2334495304929423	0.7234042552421911	0.7650862068910554	8.517995275283802	3.079445505833909	0.36152232081994856
1	2	undersample	1.0	100	10	31	0.1	0.6	1.0	0.8387518341892883	0.21314819115761202	0.8191489360830693	0.7550287356267599	13.96015082624458	3.3438571039762306	0.23952871326349798
1	3	undersample	1.0	100	10	31	0.1	0.6	1.0	0.8439315288592263	0.2732211622551979	0.8494623655000578	0.7241379310292807	14.812498944102083	3.079300963254982	0.20788530191633078
1	1	undersample	1.0	100	10	31	0.1	1.0	0.7	0.8124694301785277	0.22395931402732344	0.7553191488558172	0.767241379304833	10.175522721080323	3.245074722256049	0.3189098692471197
1	2	undersample	1.0	100	10	31	0.1	1.0	0.7	0.8381098679383713	0.226735467878978	0.8085106382118606	0.7456896551670569	12.380413502480526	3.1792281472100203	0.25679497884048047
1	3	undersample	1.0	100	10	31	0.1	1.0	0.7	0.8392735755778025	0.25503740006289244	0.838709677329171	0.7255747126384657	13.74869015994471	3.0562403881601172	0.2222931941238471
1	1	undersample	1.0	100	10	31	0.1	1.0	1.0	0.8203029469307899	0.2334495304929423	0.7234042552421911	0.7650862068910554	8.517995275283802	3.079445505833909	0.36152232081994856
1	2	undersample	1.0	100	10	31	0.1	1.0	1.0	0.8387518341892883	0.21314819115761202	0.8191489360830693	0.7550287356267599	13.96015082624458	3.3438571039762306	0.23952871326349798
1	3	undersample	1.0	100	10	31	0.1	1.0	1.0	0.8439315288592263	0.2732211622551979	0.8494623655000578	0.7241379310292807	14.812498944102083	3.079300963254982	0.20788530191633078
1	1	undersample	1.0	100	10	31	0.3	0.6	0.7	0.81348587674248	0.20982134798823823	0.7659574467270258	0.7550287356267599	10.08690954884118	3.126723525795956	0.30997833477014464
1	2	undersample	1.0	100	10	31	0.3	0.6	0.7	0.8363979579359256	0.21459567266711357	0.7765957445982345	0.7507183907992047	10.468642150952725	3.115334965682688	0.29758729127184347
1	3	undersample	1.0	100	10	31	0.3	0.6	0.7	0.8381148807316771	0.24909668978019084	0.838709677329171	0.7140804597649851	12.986933817065148	2.933376457257938	0.22587135414011827
1	1	undersample	1.0	100	10	31	0.3	0.6	1.0	0.8135240890193202	0.22703609576742473	0.7659574467270258	0.7636494252818704	10.574191106606445	3.240768148047962	0.3064790497574149
1	2	undersample	1.0	100	10	31	0.3	0.6	1.0	0.82609592809978	0.2011310062782419	0.7659574467270258	0.7514367816037972	9.893851224107596	3.081539661635354	0.31146006675219534
1	3	undersample	1.0	100	10	31	0.3	0.6	1.0	0.8441864417253738	0.25992968155844576	0.8709677418418315	0.7219827586155031	17.529068383853495	3.1327830827205974	0.17871930434794844
1	1	undersample	1.0	100	10	31	0.3	1.0	0.7	0.81348587674248	0.20982134798823823	0.7659574467270258	0.7550287356267599	10.08690954884118	3.126723525795956	0.30997833477014464
1	2	undersample	1.0	100	10	31	0.3	1.0	0.7	0.8363979579359256	0.21459567266711357	0.7765957445982345	0.7507183907992047	10.468642150952725	3.115334965682688	0.29758729127184347
1	3	undersample	1.0	100	10	31	0.3	1.0	0.7	0.8381148807316771	0.24909668978019084	0.838709677329171	0.7140804597649851	12.986933817065148	2.933376457257938	0.22587135414011827
1	1	undersample	1.0	100	10	31	0.3	1.0	1.0	0.8135240890193202	0.22703609576742473	0.7659574467270258	0.7636494252818704	10.574191106606445	3.240768148047962	0.3064790497574149
1	2	undersample	1.0	100	10	31	0.3	1.0	1.0	0.82609592809978	0.2011310062782419	0.7659574467270258	0.7514367816037972	9.893851224107596	3.081539661635354	0.31146006675219534
1	3	undersample	1.0	100	10	31	0.3	1.0	1.0	0.8441864417253738	0.25992968155844576	0.8709677418418315	0.7219827586155031	17.529068383853495	3.1327830827205974	0.17871930434794844
1	1	undersample	1.0	100	10	63	0.1	0.6	0.7	0.8124694301785277	0.22395931402732344	0.7553191488558172	0.767241379304833	10.175522721080323	3.245074722256049	0.3189098692471197
1	2	undersample	1.0	100	10	63	0.1	0.6	0.7	0.8381098679383713	0.226735467878978	0.8085106382118606	0.7456896551670569	12.380413502480526	3.1792281472100203	0.25679497884048047
1	3	undersample	1.0	100	10	63	0.1	0.6	0.7	0.8392735755778025	0.25503740006289244	0.838709677329171	0.7255747126384657	13.74869015994471	3.0562403881601172	0.2222931941238471
1	1	undersample	1.0	100	10	63	0.1	0.6	1.0	0.8203029469307899	0.2334495304929423	0.7234042552421911	0.7650862068910554	8.517995275283802	3.079445505833909	0.36152232081994856
1	2	undersample	1.0	100	10	63	0.1	0.6	1.0	0.8387518341892883	0.21314819115761202	0.8191489360830693	0.7550287356267599	13.96015082624458	3.3438571039762306	0.23952871326349798
1	3	undersample	1.0	100	10	63	0.1	0.6	1.0	0.8439315288592263	0.2732211622551979	0.8494623655000578	0.7241379310292807	14.812498944102083	3.079300963254982	0.20788530191633078
1	1	undersample	1.0	100	10	63	0.1	1.0	0.7	0.8124694301785277	0.22395931402732344	0.7553191488558172	0.767241379304833	10.175522721080323	3.245074722256049	0.3189098692471197
1	2	undersample	1.0	100	10	63	0.1	1.0	0.7	0.8381098679383713	0.226735467878978	0.8085106382118606	0.7456896551670569	12.380413502480526	3.1792281472100203	0.25679497884048047
1	3	undersample	1.0	100	10	63	0.1	1.0	0.7	0.8392735755778025	0.25503740006289244	0.838709677329171	0.7255747126384657	13.74869015994471	3.0562403881601172	0.2222931941238471
1	1	undersample	1.0	100	10	63	0.1	1.0	1.0	0.8203029469307899	0.2334495304929423	0.7234042552421911	0.7650862068910554	8.517995275283802	3.079445505833909	0.36152232081994856
1	2	undersample	1.0	100	10	63	0.1	1.0	1.0	0.8387518341892883	0.21314819115761202	0.8191489360830693	0.7550287356267599	13.96015082624458	3.3438571039762306	0.23952871326349798
1	3	undersample	1.0	100	10	63	0.1	1.0	1.0	0.8439315288592263	0.2732211622551979	0.8494623655000578	0.7241379310292807	14.812498944102083	3.079300963254982	0.20788530191633078
1	1	undersample	1.0	100	10	63	0.3	0.6	0.7	0.81348587674248	0.20982134798823823	0.7659574467270258	0.7550287356267599	10.08690954884118	3.126723525795956	0.30997833477014464
1	2	undersample	1.0	100	10	63	0.3	0.6	0.7	0.8363979579359256	0.21459567266711357	0.7765957445982345	0.7507183907992047	10.468642150952725	3.115334965682688	0.29758729127184347
1	3	undersample	1.0	100	10	63	0.3	0.6	0.7	0.8381148807316771	0.24909668978019084	0.838709677329171	0.7140804597649851	12.986933817065148	2.933376457257938	0.22587135414011827
1	1	undersample	1.0	100	10	63	0.3	0.6	1.0	0.8135240890193202	0.22703609576742473	0.7659574467270258	0.7636494252818704	10.574191106606445	3.240768148047962	0.3064790497574149
1	2	undersample	1.0	100	10	63	0.3	0.6	1.0	0.82609592809978	0.2011310062782419	0.7659574467270258	0.7514367816037972	9.893851224107596	3.081539661635354	0.31146006675219534
1	3	undersample	1.0	100	10	63	0.3	0.6	1.0	0.8441864417253738	0.25992968155844576	0.8709677418418315	0.7219827586155031	17.529068383853495	3.1327830827205974	0.17871930434794844
1	1	undersample	1.0	100	10	63	0.3	1.0	0.7	0.81348587674248	0.20982134798823823	0.7659574467270258	0.7550287356267599	10.08690954884118	3.126723525795956	0.30997833477014464
1	2	undersample	1.0	100	10	63	0.3	1.0	0.7	0.8363979579359256	0.21459567266711357	0.7765957445982345	0.7507183907992047	10.468642150952725	3.115334965682688	0.29758729127184347
1	3	undersample	1.0	100	10	63	0.3	1.0	0.7	0.8381148807316771	0.24909668978019084	0.838709677329171	0.7140804597649851	12.986933817065148	2.933376457257938	0.22587135414011827
1	1	undersample	1.0	100	10	63	0.3	1.0	1.0	0.8135240890193202	0.22703609576742473	0.7659574467270258	0.7636494252818704	10.574191106606445	3.240768148047962	0.3064790497574149
1	2	undersample	1.0	100	10	63	0.3	1.0	1.0	0.82609592809978	0.2011310062782419	0.7659574467270258	0.7514367816037972	9.893851224107596	3.081539661635354	0.31146006675219534
1	3	undersample	1.0	100	10	63	0.3	1.0	1.0	0.8441864417253738	0.25992968155844576	0.8709677418418315	0.7219827586155031	17.529068383853495	3.1327830827205974	0.17871930434794844
1	1	undersample	1.0	300	3	31	0.1	0.6	0.7	0.8095729395940328	0.24496074512247504	0.7446808509846085	0.7507183907992047	8.7836210202379	2.9873075013395636	0.3400997614332914
1	2	undersample	1.0	300	3	31	0.1	0.6	0.7	0.8254998165810712	0.2034243683520565	0.7872340424694433	0.7377873563165389	10.41068430909005	3.0022732748045775	0.288383845053904
1	3	undersample	1.0	300	3	31	0.1	0.6	0.7	0.837048881473242	0.24277549014078662	0.8494623655000578	0.7248563218338732	14.86590718116683	3.087340913258267	0.20767927089646127
1	1	undersample	1.0	300	3	31	0.1	0.6	1.0	0.8073260577158229	0.22015252574885158	0.7127659573709824	0.7571839080405375	7.738110468390095	2.9354147094000242	0.3793451442713287
1	2	undersample	1.0	300	3	31	0.1	0.6	1.0	0.8228937393005625	0.20472961724530472	0.7872340424694433	0.729885057466021	9.997871759032464	2.9144408152318535	0.291506111050096
1	3	undersample	1.0	300	3	31	0.1	0.6	1.0	0.8334801013471759	0.24421120378747926	0.8494623655000578	0.720545977006318	14.549576645787274	3.0397212607744426	0.20892161945885934
1	1	undersample	1.0	300	3	31	0.1	1.0	0.7	0.8095729395940328	0.24496074512247504	0.7446808509846085	0.7507183907992047	8.7836210202379	2.9873075013395636	0.3400997614332914
1	2	undersample	1.0	300	3	31	0.1	1.0	0.7	0.8254998165810712	0.2034243683520565	0.7872340424694433	0.7377873563165389	10.41068430909005	3.0022732748045775	0.288383845053904
1	3	undersample	1.0	300	3	31	0.1	1.0	0.7	0.837048881473242	0.24277549014078662	0.8494623655000578	0.7248563218338732	14.86590718116683	3.087340913258267	0.20767927089646127
1	1	undersample	1.0	300	3	31	0.1	1.0	1.0	0.8073260577158229	0.22015252574885158	0.7127659573709824	0.7571839080405375	7.738110468390095	2.9354147094000242	0.3793451442713287
1	2	undersample	1.0	300	3	31	0.1	1.0	1.0	0.8228937393005625	0.20472961724530472	0.7872340424694433	0.729885057466021	9.997871759032464	2.9144408152318535	0.291506111050096
1	3	undersample	1.0	300	3	31	0.1	1.0	1.0	0.8334801013471759	0.24421120378747926	0.8494623655000578	0.720545977006318	14.549576645787274	3.0397212607744426	0.20892161945885934
1	1	undersample	1.0	300	3	31	0.3	0.6	0.7	0.7903368794326243	0.18499725513210805	0.7127659573709824	0.7341954022935763	6.854253911818856	2.681541014361268	0.3912228785681432
1	2	undersample	1.0	300	3	31	0.3	0.6	0.7	0.8239483981413548	0.20271955795581095	0.7553191488558172	0.7413793103395017	8.849274867284166	2.9205672625870807	0.3300346319777782
1	3	undersample	1.0	300	3	31	0.3	0.6	0.7	0.8273003955011742	0.24387531887006675	0.7956989246456239	0.7126436781558	9.658946825577708	2.7690321613551188	0.28668053720236036
1	1	undersample	1.0	300	3	31	0.3	0.6	1.0	0.7916513817559306	0.1888781764573104	0.7127659573709824	0.7507183907992047	7.473049019756593	2.8592800369964393	0.3826122315947393
1	2	undersample	1.0	300	3	31	0.3	0.6	1.0	0.8227714600146736	0.19964444125514108	0.7765957445982345	0.7442528735578718	10.116104267174727	3.036576500530894	0.3001725090184268
1	3	undersample	1.0	300	3	31	0.3	0.6	1.0	0.8321978123841306	0.23518714933525003	0.8172043009873975	0.7227011494200956	11.651325088544798	2.9470164402349495	0.25293400547368716
1	1	undersample	1.0	300	3	31	0.3	1.0	0.7	0.7903368794326243	0.18499725513210805	0.7127659573709824	0.7341954022935763	6.854253911818856	2.681541014361268	0.3912228785681432
1	2	undersample	1.0	300	3	31	0.3	1.0	0.7	0.8239483981413548	0.20271955795581095	0.7553191488558172	0.7413793103395017	8.849274867284166	2.9205672625870807	0.3300346319777782
1	3	undersample	1.0	300	3	31	0.3	1.0	0.7	0.8273003955011742	0.24387531887006675	0.7956989246456239	0.7126436781558	9.658946825577708	2.7690321613551188	0.28668053720236036
1	1	undersample	1.0	300	3	31	0.3	1.0	1.0	0.7916513817559306	0.1888781764573104	0.7127659573709824	0.7507183907992047	7.473049019756593	2.8592800369964393	0.3826122315947393
1	2	undersample	1.0	300	3	31	0.3	1.0	1.0	0.8227714600146736	0.19964444125514108	0.7765957445982345	0.7442528735578718	10.116104267174727	3.036576500530894	0.3001725090184268
1	3	undersample	1.0	300	3	31	0.3	1.0	1.0	0.8321978123841306	0.23518714933525003	0.8172043009873975	0.7227011494200956	11.651325088544798	2.9470164402349495	0.25293400547368716
1	1	undersample	1.0	300	3	63	0.1	0.6	0.7	0.8095729395940328	0.24496074512247504	0.7446808509846085	0.7507183907992047	8.7836210202379	2.9873075013395636	0.3400997614332914
1	2	undersample	1.0	300	3	63	0.1	0.6	0.7	0.8254998165810712	0.2034243683520565	0.7872340424694433	0.7377873563165389	10.41068430909005	3.0022732748045775	0.288383845053904
1	3	undersample	1.0	300	3	63	0.1	0.6	0.7	0.837048881473242	0.24277549014078662	0.8494623655000578	0.7248563218338732	14.86590718116683	3.087340913258267	0.20767927089646127
1	1	undersample	1.0	300	3	63	0.1	0.6	1.0	0.8073260577158229	0.22015252574885158	0.7127659573709824	0.7571839080405375	7.738110468390095	2.9354147094000242	0.3793451442713287
1	2	undersample	1.0	300	3	63	0.1	0.6	1.0	0.8228937393005625	0.20472961724530472	0.7872340424694433	0.729885057466021	9.997871759032464	2.9144408152318535	0.291506111050096
1	3	undersample	1.0	300	3	63	0.1	0.6	1.0	0.8334801013471759	0.24421120378747926	0.8494623655000578	0.720545977006318	14.549576645787274	3.0397212607744426	0.20892161945885934
1	1	undersample	1.0	300	3	63	0.1	1.0	0.7	0.8095729395940328	0.24496074512247504	0.7446808509846085	0.7507183907992047	8.7836210202379	2.9873075013395636	0.3400997614332914
1	2	undersample	1.0	300	3	63	0.1	1.0	0.7	0.8254998165810712	0.2034243683520565	0.7872340424694433	0.7377873563165389	10.41068430909005	3.0022732748045775	0.288383845053904
1	3	undersample	1.0	300	3	63	0.1	1.0	0.7	0.837048881473242	0.24277549014078662	0.8494623655000578	0.7248563218338732	14.86590718116683	3.087340913258267	0.20767927089646127
1	1	undersample	1.0	300	3	63	0.1	1.0	1.0	0.8073260577158229	0.22015252574885158	0.7127659573709824	0.7571839080405375	7.738110468390095	2.9354147094000242	0.3793451442713287
1	2	undersample	1.0	300	3	63	0.1	1.0	1.0	0.8228937393005625	0.20472961724530472	0.7872340424694433	0.729885057466021	9.997871759032464	2.9144408152318535	0.291506111050096
1	3	undersample	1.0	300	3	63	0.1	1.0	1.0	0.8334801013471759	0.24421120378747926	0.8494623655000578	0.720545977006318	14.549576645787274	3.0397212607744426	0.20892161945885934
1	1	undersample	1.0	300	3	63	0.3	0.6	0.7	0.7903368794326243	0.18499725513210805	0.7127659573709824	0.7341954022935763	6.854253911818856	2.681541014361268	0.3912228785681432
1	2	undersample	1.0	300	3	63	0.3	0.6	0.7	0.8239483981413548	0.20271955795581095	0.7553191488558172	0.7413793103395017	8.849274867284166	2.9205672625870807	0.3300346319777782
1	3	undersample	1.0	300	3	63	0.3	0.6	0.7	0.8273003955011742	0.24387531887006675	0.7956989246456239	0.7126436781558	9.658946825577708	2.7690321613551188	0.28668053720236036
1	1	undersample	1.0	300	3	63	0.3	0.6	1.0	0.7916513817559306	0.1888781764573104	0.7127659573709824	0.7507183907992047	7.473049019756593	2.8592800369964393	0.3826122315947393
1	2	undersample	1.0	300	3	63	0.3	0.6	1.0	0.8227714600146736	0.19964444125514108	0.7765957445982345	0.7442528735578718	10.116104267174727	3.036576500530894	0.3001725090184268
1	3	undersample	1.0	300	3	63	0.3	0.6	1.0	0.8321978123841306	0.23518714933525003	0.8172043009873975	0.7227011494200956	11.651325088544798	2.9470164402349495	0.25293400547368716
1	1	undersample	1.0	300	3	63	0.3	1.0	0.7	0.7903368794326243	0.18499725513210805	0.7127659573709824	0.7341954022935763	6.854253911818856	2.681541014361268	0.3912228785681432
1	2	undersample	1.0	300	3	63	0.3	1.0	0.7	0.8239483981413548	0.20271955795581095	0.7553191488558172	0.7413793103395017	8.849274867284166	2.9205672625870807	0.3300346319777782
1	3	undersample	1.0	300	3	63	0.3	1.0	0.7	0.8273003955011742	0.24387531887006675	0.7956989246456239	0.7126436781558	9.658946825577708	2.7690321613551188	0.28668053720236036
1	1	undersample	1.0	300	3	63	0.3	1.0	1.0	0.7916513817559306	0.1888781764573104	0.7127659573709824	0.7507183907992047	7.473049019756593	2.8592800369964393	0.3826122315947393
1	2	undersample	1.0	300	3	63	0.3	1.0	1.0	0.8227714600146736	0.19964444125514108	0.7765957445982345	0.7442528735578718	10.116104267174727	3.036576500530894	0.3001725090184268
1	3	undersample	1.0	300	3	63	0.3	1.0	1.0	0.8321978123841306	0.23518714933525003	0.8172043009873975	0.7227011494200956	11.651325088544798	2.9470164402349495	0.25293400547368716
1	1	undersample	1.0	300	5	31	0.1	0.6	0.7	0.8101996209342138	0.20937597526578397	0.7446808509846085	0.756465517235945	9.059733988561979	3.0578044306277476	0.3375159076293986
1	2	undersample	1.0	300	5	31	0.1	0.6	0.7	0.8330199926632429	0.2109388133618299	0.7978723403406519	0.7492816091900196	11.796862461284041	3.1823445657080427	0.2697619352758846
1	3	undersample	1.0	300	5	31	0.1	0.6	0.7	0.837512359411692	0.2530212932738727	0.838709677329171	0.7255747126384657	13.74869015994471	3.0562403881601172	0.2222931941238471
1	1	undersample	1.0	300	5	31	0.1	0.6	1.0	0.8128286255808267	0.21914408669182336	0.7446808509846085	0.7650862068910554	9.499234904892615	3.170017432476083	0.3337129115368023
1	2	undersample	1.0	300	5	31	0.1	0.6	1.0	0.8323474565908535	0.2138340893625938	0.8085106382118606	0.7442528735578718	12.287140273580608	3.1613673156212045	0.2572907220362143
1	3	undersample	1.0	300	5	31	0.1	0.6	1.0	0.8361682733901866	0.24181213437406293	0.8279569891582842	0.7291666666614285	12.95672991093643	3.0570718470334235	0.2359446973488065
1	1	undersample	1.0	300	5	31	0.1	1.0	0.7	0.8101996209342138	0.20937597526578397	0.7446808509846085	0.756465517235945	9.059733988561979	3.0578044306277476	0.3375159076293986
1	2	undersample	1.0	300	5	31	0.1	1.0	0.7	0.8330199926632429	0.2109388133618299	0.7978723403406519	0.7492816091900196	11.796862461284041	3.1823445657080427	0.2697619352758846
1	3	undersample	1.0	300	5	31	0.1	1.0	0.7	0.837512359411692	0.2530212932738727	0.838709677329171	0.7255747126384657	13.74869015994471	3.0562403881601172	0.2222931941238471
1	1	undersample	1.0	300	5	31	0.1	1.0	1.0	0.8128286255808267	0.21914408669182336	0.7446808509846085	0.7650862068910554	9.499234904892615	3.170017432476083	0.3337129115368023
1	2	undersample	1.0	300	5	31	0.1	1.0	1.0	0.8323474565908535	0.2138340893625938	0.8085106382118606	0.7442528735578718	12.287140273580608	3.1613673156212045	0.2572907220362143
1	3	undersample	1.0	300	5	31	0.1	1.0	1.0	0.8361682733901866	0.24181213437406293	0.8279569891582842	0.7291666666614285	12.95672991093643	3.0570718470334235	0.2359446973488065
1	1	undersample	1.0	300	5	31	0.3	0.6	0.7	0.8019457691367083	0.20301936185274547	0.7553191488558172	0.7550287356267599	9.51434344064051	3.083296810159901	0.3240682590714739
1	2	undersample	1.0	300	5	31	0.3	0.6	0.7	0.8273263634140378	0.21439066768344414	0.7659574467270258	0.7521551724083897	9.932015217595907	3.09047166029394	0.31116258818236603
1	3	undersample	1.0	300	5	31	0.3	0.6	0.7	0.8208503275244098	0.2218541492984524	0.7956989246456239	0.7198275862017254	10.006477156563378	2.840032983469246	0.2838194540364948
1	1	undersample	1.0	300	5	31	0.3	0.6	1.0	0.8113918439716312	0.22494595188919161	0.7127659573709824	0.7514367816037972	7.50181933758831	2.8675438517995655	0.38224644552733683
1	2	undersample	1.0	300	5	31	0.3	0.6	1.0	0.8251482636341404	0.21945058503653936	0.7978723403406519	0.7492816091900196	11.796862461284041	3.1823445657080427	0.2697619352758846
1	3	undersample	1.0	300	5	31	0.3	0.6	1.0	0.8313867259918428	0.2439607688183494	0.8279569891582842	0.7241379310292807	12.632811676567616	3.0013439768434633	0.23758320216887957
1	1	undersample	1.0	300	5	31	0.3	1.0	0.7	0.8019457691367083	0.20301936185274547	0.7553191488558172	0.7550287356267599	9.51434344064051	3.083296810159901	0.3240682590714739
1	2	undersample	1.0	300	5	31	0.3	1.0	0.7	0.8273263634140378	0.21439066768344414	0.7659574467270258	0.7521551724083897	9.932015217595907	3.09047166029394	0.31116258818236603
1	3	undersample	1.0	300	5	31	0.3	1.0	0.7	0.8208503275244098	0.2218541492984524	0.7956989246456239	0.7198275862017254	10.006477156563378	2.840032983469246	0.2838194540364948
1	1	undersample	1.0	300	5	31	0.3	1.0	1.0	0.8113918439716312	0.22494595188919161	0.7127659573709824	0.7514367816037972	7.50181933758831	2.8675438517995655	0.38224644552733683
1	2	undersample	1.0	300	5	31	0.3	1.0	1.0	0.8251482636341404	0.21945058503653936	0.7978723403406519	0.7492816091900196	11.796862461284041	3.1823445657080427	0.2697619352758846
1	3	undersample	1.0	300	5	31	0.3	1.0	1.0	0.8313867259918428	0.2439607688183494	0.8279569891582842	0.7241379310292807	12.632811676567616	3.0013439768434633	0.23758320216887957
1	1	undersample	1.0	300	5	63	0.1	0.6	0.7	0.8101996209342138	0.20937597526578397	0.7446808509846085	0.756465517235945	9.059733988561979	3.0578044306277476	0.3375159076293986
1	2	undersample	1.0	300	5	63	0.1	0.6	0.7	0.8330199926632429	0.2109388133618299	0.7978723403406519	0.7492816091900196	11.796862461284041	3.1823445657080427	0.2697619352758846
1	3	undersample	1.0	300	5	63	0.1	0.6	0.7	0.837512359411692	0.2530212932738727	0.838709677329171	0.7255747126384657	13.74869015994471	3.0562403881601172	0.2222931941238471
1	1	undersample	1.0	300	5	63	0.1	0.6	1.0	0.8128286255808267	0.21914408669182336	0.7446808509846085	0.7650862068910554	9.499234904892615	3.170017432476083	0.3337129115368023
1	2	undersample	1.0	300	5	63	0.1	0.6	1.0	0.8323474565908535	0.2138340893625938	0.8085106382118606	0.7442528735578718	12.287140273580608	3.1613673156212045	0.2572907220362143
1	3	undersample	1.0	300	5	63	0.1	0.6	1.0	0.8361682733901866	0.24181213437406293	0.8279569891582842	0.7291666666614285	12.95672991093643	3.0570718470334235	0.2359446973488065
1	1	undersample	1.0	300	5	63	0.1	1.0	0.7	0.8101996209342138	0.20937597526578397	0.7446808509846085	0.756465517235945	9.059733988561979	3.0578044306277476	0.3375159076293986
1	2	undersample	1.0	300	5	63	0.1	1.0	0.7	0.8330199926632429	0.2109388133618299	0.7978723403406519	0.7492816091900196	11.796862461284041	3.1823445657080427	0.2697619352758846
1	3	undersample	1.0	300	5	63	0.1	1.0	0.7	0.837512359411692	0.2530212932738727	0.838709677329171	0.7255747126384657	13.74869015994471	3.0562403881601172	0.2222931941238471
1	1	undersample	1.0	300	5	63	0.1	1.0	1.0	0.8128286255808267	0.21914408669182336	0.7446808509846085	0.7650862068910554	9.499234904892615	3.170017432476083	0.3337129115368023
1	2	undersample	1.0	300	5	63	0.1	1.0	1.0	0.8323474565908535	0.2138340893625938	0.8085106382118606	0.7442528735578718	12.287140273580608	3.1613673156212045	0.2572907220362143
1	3	undersample	1.0	300	5	63	0.1	1.0	1.0	0.8361682733901866	0.24181213437406293	0.8279569891582842	0.7291666666614285	12.95672991093643	3.0570718470334235	0.2359446973488065
1	1	undersample	1.0	300	5	63	0.3	0.6	0.7	0.8019457691367083	0.20301936185274547	0.7553191488558172	0.7550287356267599	9.51434344064051	3.083296810159901	0.3240682590714739
1	2	undersample	1.0	300	5	63	0.3	0.6	0.7	0.8273263634140378	0.21439066768344414	0.7659574467270258	0.7521551724083897	9.932015217595907	3.09047166029394	0.31116258818236603
1	3	undersample	1.0	300	5	63	0.3	0.6	0.7	0.8208503275244098	0.2218541492984524	0.7956989246456239	0.7198275862017254	10.006477156563378	2.840032983469246	0.2838194540364948
1	1	undersample	1.0	300	5	63	0.3	0.6	1.0	0.8113918439716312	0.22494595188919161	0.7127659573709824	0.7514367816037972	7.50181933758831	2.8675438517995655	0.38224644552733683
1	2	undersample	1.0	300	5	63	0.3	0.6	1.0	0.8251482636341404	0.21945058503653936	0.7978723403406519	0.7492816091900196	11.796862461284041	3.1823445657080427	0.2697619352758846
1	3	undersample	1.0	300	5	63	0.3	0.6	1.0	0.8313867259918428	0.2439607688183494	0.8279569891582842	0.7241379310292807	12.632811676567616	3.0013439768434633	0.23758320216887957
1	1	undersample	1.0	300	5	63	0.3	1.0	0.7	0.8019457691367083	0.20301936185274547	0.7553191488558172	0.7550287356267599	9.51434344064051	3.083296810159901	0.3240682590714739
1	2	undersample	1.0	300	5	63	0.3	1.0	0.7	0.8273263634140378	0.21439066768344414	0.7659574467270258	0.7521551724083897	9.932015217595907	3.09047166029394	0.31116258818236603
1	3	undersample	1.0	300	5	63	0.3	1.0	0.7	0.8208503275244098	0.2218541492984524	0.7956989246456239	0.7198275862017254	10.006477156563378	2.840032983469246	0.2838194540364948
1	1	undersample	1.0	300	5	63	0.3	1.0	1.0	0.8113918439716312	0.22494595188919161	0.7127659573709824	0.7514367816037972	7.50181933758831	2.8675438517995655	0.38224644552733683
1	2	undersample	1.0	300	5	63	0.3	1.0	1.0	0.8251482636341404	0.21945058503653936	0.7978723403406519	0.7492816091900196	11.796862461284041	3.1823445657080427	0.2697619352758846
1	3	undersample	1.0	300	5	63	0.3	1.0	1.0	0.8313867259918428	0.2439607688183494	0.8279569891582842	0.7241379310292807	12.632811676567616	3.0013439768434633	0.23758320216887957
1	1	undersample	1.0	300	10	31	0.1	0.6	0.7	0.8163288701393983	0.223559808058092	0.7659574467270258	0.7650862068910554	10.658881733971613	3.2605893591182564	0.3059035022536561
1	2	undersample	1.0	300	10	31	0.1	0.6	0.7	0.8361228295426755	0.2198915254910908	0.7872340424694433	0.7607758620635002	11.766665902494417	3.290780003858175	0.2796696968759777
1	3	undersample	1.0	300	10	31	0.1	0.6	0.7	0.8311240884933877	0.2478845104784077	0.838709677329171	0.7191091953971329	13.312531077743403	2.9858921464376365	0.22429183420306142
1	1	undersample	1.0	300	10	31	0.1	0.6	1.0	0.8178191489361701	0.2346910196154634	0.7340425531133998	0.7622126436726853	8.847008550104496	3.086970365376725	0.3489281444031359
1	2	undersample	1.0	300	10	31	0.1	0.6	1.0	0.8314150770359502	0.20714269655507372	0.7978723403406519	0.7499999999946121	11.842104501391052	3.1914892336342566	0.2695035426210196
1	3	undersample	1.0	300	10	31	0.1	0.6	1.0	0.8411815597577554	0.26047266350216636	0.8602150536709446	0.7234195402246881	16.095902890640737	3.1101800295941544	0.19322804627776413
1	1	undersample	1.0	300	10	31	0.1	1.0	0.7	0.8163288701393983	0.223559808058092	0.7659574467270258	0.7650862068910554	10.658881733971613	3.2605893591182564	0.3059035022536561
1	2	undersample	1.0	300	10	31	0.1	1.0	0.7	0.8361228295426755	0.2198915254910908	0.7872340424694433	0.7607758620635002	11.766665902494417	3.290780003858175	0.2796696968759777
1	3	undersample	1.0	300	10	31	0.1	1.0	0.7	0.8311240884933877	0.2478845104784077	0.838709677329171	0.7191091953971329	13.312531077743403	2.9858921464376365	0.22429183420306142
1	1	undersample	1.0	300	10	31	0.1	1.0	1.0	0.8178191489361701	0.2346910196154634	0.7340425531133998	0.7622126436726853	8.847008550104496	3.086970365376725	0.3489281444031359
1	2	undersample	1.0	300	10	31	0.1	1.0	1.0	0.8314150770359502	0.20714269655507372	0.7978723403406519	0.7499999999946121	11.842104501391052	3.1914892336342566	0.2695035426210196
1	3	undersample	1.0	300	10	31	0.1	1.0	1.0	0.8411815597577554	0.26047266350216636	0.8602150536709446	0.7234195402246881	16.095902890640737	3.1101800295941544	0.19322804627776413
1	1	undersample	1.0	300	10	31	0.3	0.6	0.7	0.8137151504035216	0.20215496273328187	0.7872340424694433	0.7507183907992047	11.142650599218896	3.158010787130396	0.2834164678846941
1	2	undersample	1.0	300	10	31	0.3	0.6	0.7	0.8318124847150893	0.2110083319590674	0.7765957445982345	0.75790229884513	10.88243537986463	3.2077781359173865	0.2947665586903706
1	3	undersample	1.0	300	10	31	0.3	0.6	0.7	0.837357866765542	0.23797185015363703	0.838709677329171	0.7176724137879478	13.218319729372528	2.970696767096151	0.22474086689791187
1	1	undersample	1.0	300	10	31	0.3	0.6	1.0	0.808334861824407	0.2181742609507235	0.7553191488558172	0.773706896546166	10.554450677096641	3.337791138791811	0.31624488430178316
1	2	undersample	1.0	300	10	31	0.3	0.6	1.0	0.8238031914893617	0.2045312379033437	0.7765957445982345	0.7622126436726853	11.142712570443328	3.2659251691666795	0.2930996413209656
1	3	undersample	1.0	300	10	31	0.3	0.6	1.0	0.8419231244592758	0.25792521386434963	0.8494623655000578	0.7212643678109105	14.6016189976409	3.0475555936395	0.20871353019933517
1	1	undersample	1.0	300	10	31	0.3	1.0	0.7	0.8137151504035216	0.20215496273328187	0.7872340424694433	0.7507183907992047	11.142650599218896	3.158010787130396	0.2834164678846941
1	2	undersample	1.0	300	10	31	0.3	1.0	0.7	0.8318124847150893	0.2110083319590674	0.7765957445982345	0.75790229884513	10.88243537986463	3.2077781359173865	0.2947665586903706
1	3	undersample	1.0	300	10	31	0.3	1.0	0.7	0.837357866765542	0.23797185015363703	0.838709677329171	0.7176724137879478	13.218319729372528	2.970696767096151	0.22474086689791187
1	1	undersample	1.0	300	10	31	0.3	1.0	1.0	0.808334861824407	0.2181742609507235	0.7553191488558172	0.773706896546166	10.554450677096641	3.337791138791811	0.31624488430178316
1	2	undersample	1.0	300	10	31	0.3	1.0	1.0	0.8238031914893617	0.2045312379033437	0.7765957445982345	0.7622126436726853	11.142712570443328	3.2659251691666795	0.2930996413209656
1	3	undersample	1.0	300	10	31	0.3	1.0	1.0	0.8419231244592758	0.25792521386434963	0.8494623655000578	0.7212643678109105	14.6016189976409	3.0475555936395	0.20871353019933517
1	1	undersample	1.0	300	10	63	0.1	0.6	0.7	0.8163288701393983	0.223559808058092	0.7659574467270258	0.7650862068910554	10.658881733971613	3.2605893591182564	0.3059035022536561
1	2	undersample	1.0	300	10	63	0.1	0.6	0.7	0.8361228295426755	0.2198915254910908	0.7872340424694433	0.7607758620635002	11.766665902494417	3.290780003858175	0.2796696968759777
1	3	undersample	1.0	300	10	63	0.1	0.6	0.7	0.8311240884933877	0.2478845104784077	0.838709677329171	0.7191091953971329	13.312531077743403	2.9858921464376365	0.22429183420306142
1	1	undersample	1.0	300	10	63	0.1	0.6	1.0	0.8178191489361701	0.2346910196154634	0.7340425531133998	0.7622126436726853	8.847008550104496	3.086970365376725	0.3489281444031359
1	2	undersample	1.0	300	10	63	0.1	0.6	1.0	0.8314150770359502	0.20714269655507372	0.7978723403406519	0.7499999999946121	11.842104501391052	3.1914892336342566	0.2695035426210196
1	3	undersample	1.0	300	10	63	0.1	0.6	1.0	0.8411815597577554	0.26047266350216636	0.8602150536709446	0.7234195402246881	16.095902890640737	3.1101800295941544	0.19322804627776413
1	1	undersample	1.0	300	10	63	0.1	1.0	0.7	0.8163288701393983	0.223559808058092	0.7659574467270258	0.7650862068910554	10.658881733971613	3.2605893591182564	0.3059035022536561
1	2	undersample	1.0	300	10	63	0.1	1.0	0.7	0.8361228295426755	0.2198915254910908	0.7872340424694433	0.7607758620635002	11.766665902494417	3.290780003858175	0.2796696968759777
1	3	undersample	1.0	300	10	63	0.1	1.0	0.7	0.8311240884933877	0.2478845104784077	0.838709677329171	0.7191091953971329	13.312531077743403	2.9858921464376365	0.22429183420306142
1	1	undersample	1.0	300	10	63	0.1	1.0	1.0	0.8178191489361701	0.2346910196154634	0.7340425531133998	0.7622126436726853	8.847008550104496	3.086970365376725	0.3489281444031359
1	2	undersample	1.0	300	10	63	0.1	1.0	1.0	0.8314150770359502	0.20714269655507372	0.7978723403406519	0.7499999999946121	11.842104501391052	3.1914892336342566	0.2695035426210196
1	3	undersample	1.0	300	10	63	0.1	1.0	1.0	0.8411815597577554	0.26047266350216636	0.8602150536709446	0.7234195402246881	16.095902890640737	3.1101800295941544	0.19322804627776413
1	1	undersample	1.0	300	10	63	0.3	0.6	0.7	0.8137151504035216	0.20215496273328187	0.7872340424694433	0.7507183907992047	11.142650599218896	3.158010787130396	0.2834164678846941
1	2	undersample	1.0	300	10	63	0.3	0.6	0.7	0.8318124847150893	0.2110083319590674	0.7765957445982345	0.75790229884513	10.88243537986463	3.2077781359173865	0.2947665586903706
1	3	undersample	1.0	300	10	63	0.3	0.6	0.7	0.837357866765542	0.23797185015363703	0.838709677329171	0.7176724137879478	13.218319729372528	2.970696767096151	0.22474086689791187
1	1	undersample	1.0	300	10	63	0.3	0.6	1.0	0.808334861824407	0.2181742609507235	0.7553191488558172	0.773706896546166	10.554450677096641	3.337791138791811	0.31624488430178316
1	2	undersample	1.0	300	10	63	0.3	0.6	1.0	0.8238031914893617	0.2045312379033437	0.7765957445982345	0.7622126436726853	11.142712570443328	3.2659251691666795	0.2930996413209656
1	3	undersample	1.0	300	10	63	0.3	0.6	1.0	0.8419231244592758	0.25792521386434963	0.8494623655000578	0.7212643678109105	14.6016189976409	3.0475555936395	0.20871353019933517
1	1	undersample	1.0	300	10	63	0.3	1.0	0.7	0.8137151504035216	0.20215496273328187	0.7872340424694433	0.7507183907992047	11.142650599218896	3.158010787130396	0.2834164678846941
1	2	undersample	1.0	300	10	63	0.3	1.0	0.7	0.8318124847150893	0.2110083319590674	0.7765957445982345	0.75790229884513	10.88243537986463	3.2077781359173865	0.2947665586903706
1	3	undersample	1.0	300	10	63	0.3	1.0	0.7	0.837357866765542	0.23797185015363703	0.838709677329171	0.7176724137879478	13.218319729372528	2.970696767096151	0.22474086689791187
1	1	undersample	1.0	300	10	63	0.3	1.0	1.0	0.808334861824407	0.2181742609507235	0.7553191488558172	0.773706896546166	10.554450677096641	3.337791138791811	0.31624488430178316
1	2	undersample	1.0	300	10	63	0.3	1.0	1.0	0.8238031914893617	0.2045312379033437	0.7765957445982345	0.7622126436726853	11.142712570443328	3.2659251691666795	0.2930996413209656
1	3	undersample	1.0	300	10	63	0.3	1.0	1.0	0.8419231244592758	0.25792521386434963	0.8494623655000578	0.7212643678109105	14.6016189976409	3.0475555936395	0.20871353019933517
1	1	undersample	1.0	500	3	31	0.1	0.6	0.7	0.800417278063096	0.2220695328745535	0.7234042552421911	0.7435344827532793	7.582417181788596	2.82066858266793	0.3720012285288684
1	2	undersample	1.0	500	3	31	0.1	0.6	0.7	0.8211130471998043	0.195713403950642	0.7659574467270258	0.7413793103395017	9.381817643886015	2.961702012764363	0.3156853001588964
1	3	undersample	1.0	500	3	31	0.1	0.6	0.7	0.8351640711902114	0.24764977532190097	0.838709677329171	0.7183908045925403	13.265305236026638	2.9782750749061773	0.22451612603414234
1	1	undersample	1.0	500	3	31	0.1	0.6	1.0	0.7996377476155538	0.20466716871336202	0.7127659573709824	0.7521551724083897	7.5307564398641285	2.8758555727735278	0.38188135819166796
1	2	undersample	1.0	500	3	31	0.1	0.6	1.0	0.8192865003668378	0.19935310257822297	0.7659574467270258	0.7327586206843911	8.973606539527143	2.8661632417366283	0.3193992448159637
1	3	undersample	1.0	500	3	31	0.1	0.6	1.0	0.8329548263502657	0.2451451569943599	0.8172043009873975	0.7227011494200956	11.651325088544798	2.9470164402349495	0.25293400547368716
1	1	undersample	1.0	500	3	31	0.1	1.0	0.7	0.800417278063096	0.2220695328745535	0.7234042552421911	0.7435344827532793	7.582417181788596	2.82066858266793	0.3720012285288684
1	2	undersample	1.0	500	3	31	0.1	1.0	0.7	0.8211130471998043	0.195713403950642	0.7659574467270258	0.7413793103395017	9.381817643886015	2.961702012764363	0.3156853001588964
1	3	undersample	1.0	500	3	31	0.1	1.0	0.7	0.8351640711902114	0.24764977532190097	0.838709677329171	0.7183908045925403	13.265305236026638	2.9782750749061773	0.22451612603414234
1	1	undersample	1.0	500	3	31	0.1	1.0	1.0	0.7996377476155538	0.20466716871336202	0.7127659573709824	0.7521551724083897	7.5307564398641285	2.8758555727735278	0.38188135819166796
1	2	undersample	1.0	500	3	31	0.1	1.0	1.0	0.8192865003668378	0.19935310257822297	0.7659574467270258	0.7327586206843911	8.973606539527143	2.8661632417366283	0.3193992448159637
1	3	undersample	1.0	500	3	31	0.1	1.0	1.0	0.8329548263502657	0.2451451569943599	0.8172043009873975	0.7227011494200956	11.651325088544798	2.9470164402349495	0.25293400547368716
1	1	undersample	1.0	500	3	31	0.3	0.6	0.7	0.7843834067009049	0.18716026203216046	0.7127659573709824	0.7385057471211315	7.008139652058633	2.7257422381811702	0.38893947658407324
1	2	undersample	1.0	500	3	31	0.3	0.6	0.7	0.8206468574223525	0.2005286220192672	0.7659574467270258	0.7406609195349091	9.346763504773602	2.9534978523807607	0.3159914934623849
1	3	undersample	1.0	500	3	31	0.3	0.6	0.7	0.8236234705228032	0.2401077538829487	0.784946236474737	0.7097701149374299	8.926237142678906	2.7045671373912468	0.30299072329117976
1	1	undersample	1.0	500	3	31	0.3	0.6	1.0	0.790329236977256	0.1816994745627069	0.7127659573709824	0.7428160919486867	7.167183573322305	2.7714250672111285	0.38668257442924897
1	2	undersample	1.0	500	3	31	0.3	0.6	1.0	0.8217626559060895	0.1987485875669255	0.7872340424694433	0.7514367816037972	11.185548430833284	3.1671379855696693	0.2831455152421386
1	3	undersample	1.0	500	3	31	0.3	0.6	1.0	0.828420467185762	0.22989882321080388	0.8064516128165107	0.7227011494200956	10.859239415942428	2.908239908126595	0.267812476375152
1	1	undersample	1.0	500	3	31	0.3	1.0	0.7	0.7843834067009049	0.18716026203216046	0.7127659573709824	0.7385057471211315	7.008139652058633	2.7257422381811702	0.38893947658407324
1	2	undersample	1.0	500	3	31	0.3	1.0	0.7	0.8206468574223525	0.2005286220192672	0.7659574467270258	0.7406609195349091	9.346763504773602	2.9534978523807607	0.3159914934623849
1	3	undersample	1.0	500	3	31	0.3	1.0	0.7	0.8236234705228032	0.2401077538829487	0.784946236474737	0.7097701149374299	8.926237142678906	2.7045671373912468	0.30299072329117976
1	1	undersample	1.0	500	3	31	0.3	1.0	1.0	0.790329236977256	0.1816994745627069	0.7127659573709824	0.7428160919486867	7.167183573322305	2.7714250672111285	0.38668257442924897
1	2	undersample	1.0	500	3	31	0.3	1.0	1.0	0.8217626559060895	0.1987485875669255	0.7872340424694433	0.7514367816037972	11.185548430833284	3.1671379855696693	0.2831455152421386
1	3	undersample	1.0	500	3	31	0.3	1.0	1.0	0.828420467185762	0.22989882321080388	0.8064516128165107	0.7227011494200956	10.859239415942428	2.908239908126595	0.267812476375152
1	1	undersample	1.0	500	3	63	0.1	0.6	0.7	0.800417278063096	0.2220695328745535	0.7234042552421911	0.7435344827532793	7.582417181788596	2.82066858266793	0.3720012285288684
1	2	undersample	1.0	500	3	63	0.1	0.6	0.7	0.8211130471998043	0.195713403950642	0.7659574467270258	0.7413793103395017	9.381817643886015	2.961702012764363	0.3156853001588964
1	3	undersample	1.0	500	3	63	0.1	0.6	0.7	0.8351640711902114	0.24764977532190097	0.838709677329171	0.7183908045925403	13.265305236026638	2.9782750749061773	0.22451612603414234
1	1	undersample	1.0	500	3	63	0.1	0.6	1.0	0.7996377476155538	0.20466716871336202	0.7127659573709824	0.7521551724083897	7.5307564398641285	2.8758555727735278	0.38188135819166796
1	2	undersample	1.0	500	3	63	0.1	0.6	1.0	0.8192865003668378	0.19935310257822297	0.7659574467270258	0.7327586206843911	8.973606539527143	2.8661632417366283	0.3193992448159637
1	3	undersample	1.0	500	3	63	0.1	0.6	1.0	0.8329548263502657	0.2451451569943599	0.8172043009873975	0.7227011494200956	11.651325088544798	2.9470164402349495	0.25293400547368716
1	1	undersample	1.0	500	3	63	0.1	1.0	0.7	0.800417278063096	0.2220695328745535	0.7234042552421911	0.7435344827532793	7.582417181788596	2.82066858266793	0.3720012285288684
1	2	undersample	1.0	500	3	63	0.1	1.0	0.7	0.8211130471998043	0.195713403950642	0.7659574467270258	0.7413793103395017	9.381817643886015	2.961702012764363	0.3156853001588964
1	3	undersample	1.0	500	3	63	0.1	1.0	0.7	0.8351640711902114	0.24764977532190097	0.838709677329171	0.7183908045925403	13.265305236026638	2.9782750749061773	0.22451612603414234
1	1	undersample	1.0	500	3	63	0.1	1.0	1.0	0.7996377476155538	0.20466716871336202	0.7127659573709824	0.7521551724083897	7.5307564398641285	2.8758555727735278	0.38188135819166796
1	2	undersample	1.0	500	3	63	0.1	1.0	1.0	0.8192865003668378	0.19935310257822297	0.7659574467270258	0.7327586206843911	8.973606539527143	2.8661632417366283	0.3193992448159637
1	3	undersample	1.0	500	3	63	0.1	1.0	1.0	0.8329548263502657	0.2451451569943599	0.8172043009873975	0.7227011494200956	11.651325088544798	2.9470164402349495	0.25293400547368716
1	1	undersample	1.0	500	3	63	0.3	0.6	0.7	0.7843834067009049	0.18716026203216046	0.7127659573709824	0.7385057471211315	7.008139652058633	2.7257422381811702	0.38893947658407324
1	2	undersample	1.0	500	3	63	0.3	0.6	0.7	0.8206468574223525	0.2005286220192672	0.7659574467270258	0.7406609195349091	9.346763504773602	2.9534978523807607	0.3159914934623849
1	3	undersample	1.0	500	3	63	0.3	0.6	0.7	0.8236234705228032	0.2401077538829487	0.784946236474737	0.7097701149374299	8.926237142678906	2.7045671373912468	0.30299072329117976
1	1	undersample	1.0	500	3	63	0.3	0.6	1.0	0.790329236977256	0.1816994745627069	0.7127659573709824	0.7428160919486867	7.167183573322305	2.7714250672111285	0.38668257442924897
1	2	undersample	1.0	500	3	63	0.3	0.6	1.0	0.8217626559060895	0.1987485875669255	0.7872340424694433	0.7514367816037972	11.185548430833284	3.1671379855696693	0.2831455152421386
1	3	undersample	1.0	500	3	63	0.3	0.6	1.0	0.828420467185762	0.22989882321080388	0.8064516128165107	0.7227011494200956	10.859239415942428	2.908239908126595	0.267812476375152
1	1	undersample	1.0	500	3	63	0.3	1.0	0.7	0.7843834067009049	0.18716026203216046	0.7127659573709824	0.7385057471211315	7.008139652058633	2.7257422381811702	0.38893947658407324
1	2	undersample	1.0	500	3	63	0.3	1.0	0.7	0.8206468574223525	0.2005286220192672	0.7659574467270258	0.7406609195349091	9.346763504773602	2.9534978523807607	0.3159914934623849
1	3	undersample	1.0	500	3	63	0.3	1.0	0.7	0.8236234705228032	0.2401077538829487	0.784946236474737	0.7097701149374299	8.926237142678906	2.7045671373912468	0.30299072329117976
1	1	undersample	1.0	500	3	63	0.3	1.0	1.0	0.790329236977256	0.1816994745627069	0.7127659573709824	0.7428160919486867	7.167183573322305	2.7714250672111285	0.38668257442924897
1	2	undersample	1.0	500	3	63	0.3	1.0	1.0	0.8217626559060895	0.1987485875669255	0.7872340424694433	0.7514367816037972	11.185548430833284	3.1671379855696693	0.2831455152421386
1	3	undersample	1.0	500	3	63	0.3	1.0	1.0	0.828420467185762	0.22989882321080388	0.8064516128165107	0.7227011494200956	10.859239415942428	2.908239908126595	0.267812476375152
1	1	undersample	1.0	500	5	31	0.1	0.6	0.7	0.8054078014184398	0.20537193438965534	0.7234042552421911	0.7492816091900196	7.816177668848239	2.885325739575292	0.3691479113778494
1	2	undersample	1.0	500	5	31	0.1	0.6	0.7	0.8295656028368794	0.2066009170651779	0.7765957445982345	0.747126436776242	10.270562153217345	3.0710830503077333	0.2990179993838086
1	3	undersample	1.0	500	5	31	0.1	0.6	0.7	0.834005376344086	0.2427916111157791	0.8279569891582842	0.7212643678109105	12.452963113238546	2.9704022874714116	0.23852974877794292
1	1	undersample	1.0	500	5	31	0.1	0.6	1.0	0.8087934091464907	0.21439934451443504	0.7446808509846085	0.7586206896497226	9.166666131279962	3.0851062547693213	0.3365570556317272
1	2	undersample	1.0	500	5	31	0.1	0.6	1.0	0.8313386524822695	0.2075190995358365	0.7978723403406519	0.7514367816037972	11.933373125619166	3.209937147536827	0.2689882394871104
1	3	undersample	1.0	500	5	31	0.1	0.6	1.0	0.8347701149425288	0.23345515632383831	0.8279569891582842	0.7291666666614285	12.95672991093643	3.0570718470334235	0.2359446973488065
1	1	undersample	1.0	500	5	31	0.1	1.0	0.7	0.8054078014184398	0.20537193438965534	0.7234042552421911	0.7492816091900196	7.816177668848239	2.885325739575292	0.3691479113778494
1	2	undersample	1.0	500	5	31	0.1	1.0	0.7	0.8295656028368794	0.2066009170651779	0.7765957445982345	0.747126436776242	10.270562153217345	3.0710830503077333	0.2990179993838086
1	3	undersample	1.0	500	5	31	0.1	1.0	0.7	0.834005376344086	0.2427916111157791	0.8279569891582842	0.7212643678109105	12.452963113238546	2.9704022874714116	0.23852974877794292
1	1	undersample	1.0	500	5	31	0.1	1.0	1.0	0.8087934091464907	0.21439934451443504	0.7446808509846085	0.7586206896497226	9.166666131279962	3.0851062547693213	0.3365570556317272
1	2	undersample	1.0	500	5	31	0.1	1.0	1.0	0.8313386524822695	0.2075190995358365	0.7978723403406519	0.7514367816037972	11.933373125619166	3.209937147536827	0.2689882394871104
1	3	undersample	1.0	500	5	31	0.1	1.0	1.0	0.8347701149425288	0.23345515632383831	0.8279569891582842	0.7291666666614285	12.95672991093643	3.0570718470334235	0.2359446973488065
1	1	undersample	1.0	500	5	31	0.3	0.6	0.7	0.800654194179506	0.19875615900821544	0.7659574467270258	0.756465517235945	10.165727460698145	3.1451702715028262	0.30938958200533473
1	2	undersample	1.0	500	5	31	0.3	0.6	0.7	0.8254157495720226	0.2137663822138417	0.7659574467270258	0.7499999999946121	9.818181236990624	3.0638296642888863	0.3120567335387842
1	3	undersample	1.0	500	5	31	0.3	0.6	0.7	0.8205799653936473	0.21718327212255398	0.784946236474737	0.7191091953971329	9.34437288143531	2.7944888037172757	0.2990557788875725
1	1	undersample	1.0	500	5	31	0.3	0.6	1.0	0.8095041574957201	0.21658765178802708	0.7234042552421911	0.7514367816037972	7.906624735796349	2.910343013766723	0.36808916977230843
1	2	undersample	1.0	500	5	31	0.3	0.6	1.0	0.8232376497921252	0.2233002077911925	0.8085106382118606	0.747126436776242	12.474746654390588	3.197291942786133	0.2563011423493201
1	3	undersample	1.0	500	5	31	0.3	0.6	1.0	0.83009671239649	0.24034984131346243	0.8279569891582842	0.7227011494200956	12.542421466001434	2.9857929723433037	0.23805553457222242
1	1	undersample	1.0	500	5	31	0.3	1.0	0.7	0.800654194179506	0.19875615900821544	0.7659574467270258	0.756465517235945	10.165727460698145	3.1451702715028262	0.30938958200533473
1	2	undersample	1.0	500	5	31	0.3	1.0	0.7	0.8254157495720226	0.2137663822138417	0.7659574467270258	0.7499999999946121	9.818181236990624	3.0638296642888863	0.3120567335387842
1	3	undersample	1.0	500	5	31	0.3	1.0	0.7	0.8205799653936473	0.21718327212255398	0.784946236474737	0.7191091953971329	9.34437288143531	2.7944888037172757	0.2990557788875725
1	1	undersample	1.0	500	5	31	0.3	1.0	1.0	0.8095041574957201	0.21658765178802708	0.7234042552421911	0.7514367816037972	7.906624735796349	2.910343013766723	0.36808916977230843
1	2	undersample	1.0	500	5	31	0.3	1.0	1.0	0.8232376497921252	0.2233002077911925	0.8085106382118606	0.747126436776242	12.474746654390588	3.197291942786133	0.2563011423493201
1	3	undersample	1.0	500	5	31	0.3	1.0	1.0	0.83009671239649	0.24034984131346243	0.8279569891582842	0.7227011494200956	12.542421466001434	2.9857929723433037	0.23805553457222242
1	1	undersample	1.0	500	5	63	0.1	0.6	0.7	0.8054078014184398	0.20537193438965534	0.7234042552421911	0.7492816091900196	7.816177668848239	2.885325739575292	0.3691479113778494
1	2	undersample	1.0	500	5	63	0.1	0.6	0.7	0.8295656028368794	0.2066009170651779	0.7765957445982345	0.747126436776242	10.270562153217345	3.0710830503077333	0.2990179993838086
1	3	undersample	1.0	500	5	63	0.1	0.6	0.7	0.834005376344086	0.2427916111157791	0.8279569891582842	0.7212643678109105	12.452963113238546	2.9704022874714116	0.23852974877794292
1	1	undersample	1.0	500	5	63	0.1	0.6	1.0	0.8087934091464907	0.21439934451443504	0.7446808509846085	0.7586206896497226	9.166666131279962	3.0851062547693213	0.3365570556317272
1	2	undersample	1.0	500	5	63	0.1	0.6	1.0	0.8313386524822695	0.2075190995358365	0.7978723403406519	0.7514367816037972	11.933373125619166	3.209937147536827	0.2689882394871104
1	3	undersample	1.0	500	5	63	0.1	0.6	1.0	0.8347701149425288	0.23345515632383831	0.8279569891582842	0.7291666666614285	12.95672991093643	3.0570718470334235	0.2359446973488065
1	1	undersample	1.0	500	5	63	0.1	1.0	0.7	0.8054078014184398	0.20537193438965534	0.7234042552421911	0.7492816091900196	7.816177668848239	2.885325739575292	0.3691479113778494
1	2	undersample	1.0	500	5	63	0.1	1.0	0.7	0.8295656028368794	0.2066009170651779	0.7765957445982345	0.747126436776242	10.270562153217345	3.0710830503077333	0.2990179993838086
1	3	undersample	1.0	500	5	63	0.1	1.0	0.7	0.834005376344086	0.2427916111157791	0.8279569891582842	0.7212643678109105	12.452963113238546	2.9704022874714116	0.23852974877794292
1	1	undersample	1.0	500	5	63	0.1	1.0	1.0	0.8087934091464907	0.21439934451443504	0.7446808509846085	0.7586206896497226	9.166666131279962	3.0851062547693213	0.3365570556317272
1	2	undersample	1.0	500	5	63	0.1	1.0	1.0	0.8313386524822695	0.2075190995358365	0.7978723403406519	0.7514367816037972	11.933373125619166	3.209937147536827	0.2689882394871104
1	3	undersample	1.0	500	5	63	0.1	1.0	1.0	0.8347701149425288	0.23345515632383831	0.8279569891582842	0.7291666666614285	12.95672991093643	3.0570718470334235	0.2359446973488065
1	1	undersample	1.0	500	5	63	0.3	0.6	0.7	0.800654194179506	0.19875615900821544	0.7659574467270258	0.756465517235945	10.165727460698145	3.1451702715028262	0.30938958200533473
1	2	undersample	1.0	500	5	63	0.3	0.6	0.7	0.8254157495720226	0.2137663822138417	0.7659574467270258	0.7499999999946121	9.818181236990624	3.0638296642888863	0.3120567335387842
1	3	undersample	1.0	500	5	63	0.3	0.6	0.7	0.8205799653936473	0.21718327212255398	0.784946236474737	0.7191091953971329	9.34437288143531	2.7944888037172757	0.2990557788875725
1	1	undersample	1.0	500	5	63	0.3	0.6	1.0	0.8095041574957201	0.21658765178802708	0.7234042552421911	0.7514367816037972	7.906624735796349	2.910343013766723	0.36808916977230843
1	2	undersample	1.0	500	5	63	0.3	0.6	1.0	0.8232376497921252	0.2233002077911925	0.8085106382118606	0.747126436776242	12.474746654390588	3.197291942786133	0.2563011423493201
1	3	undersample	1.0	500	5	63	0.3	0.6	1.0	0.83009671239649	0.24034984131346243	0.8279569891582842	0.7227011494200956	12.542421466001434	2.9857929723433037	0.23805553457222242
1	1	undersample	1.0	500	5	63	0.3	1.0	0.7	0.800654194179506	0.19875615900821544	0.7659574467270258	0.756465517235945	10.165727460698145	3.1451702715028262	0.30938958200533473
1	2	undersample	1.0	500	5	63	0.3	1.0	0.7	0.8254157495720226	0.2137663822138417	0.7659574467270258	0.7499999999946121	9.818181236990624	3.0638296642888863	0.3120567335387842
1	3	undersample	1.0	500	5	63	0.3	1.0	0.7	0.8205799653936473	0.21718327212255398	0.784946236474737	0.7191091953971329	9.34437288143531	2.7944888037172757	0.2990557788875725
1	1	undersample	1.0	500	5	63	0.3	1.0	1.0	0.8095041574957201	0.21658765178802708	0.7234042552421911	0.7514367816037972	7.906624735796349	2.910343013766723	0.36808916977230843
1	2	undersample	1.0	500	5	63	0.3	1.0	1.0	0.8232376497921252	0.2233002077911925	0.8085106382118606	0.747126436776242	12.474746654390588	3.197291942786133	0.2563011423493201
1	3	undersample	1.0	500	5	63	0.3	1.0	1.0	0.83009671239649	0.24034984131346243	0.8279569891582842	0.7227011494200956	12.542421466001434	2.9857929723433037	0.23805553457222242
1	1	undersample	1.0	500	10	31	0.1	0.6	0.7	0.8130655416972365	0.22282809231814568	0.7553191488558172	0.764367816086463	10.013785178580395	3.20550064195801	0.3201087785143186
1	2	undersample	1.0	500	10	31	0.1	0.6	0.7	0.8326149425287356	0.21109498831219342	0.7553191488558172	0.7571839080405375	9.626189291979992	3.1106633487671904	0.3231458636593537
1	3	undersample	1.0	500	10	31	0.1	0.6	0.7	0.8330784204671858	0.24640303100990163	0.838709677329171	0.720545977006318	13.40771118029971	3.001243776460842	0.22384459226669004
1	1	undersample	1.0	500	10	31	0.1	0.6	1.0	0.8147315969674737	0.23446408770790647	0.7553191488558172	0.7679597701094256	10.216583025959032	3.2551213927895044	0.3186115438354318
1	2	undersample	1.0	500	10	31	0.1	0.6	1.0	0.8270665199315236	0.20098782652751276	0.7872340424694433	0.7586206896497226	11.628570679322996	3.26139804075614	0.2804642130498113
1	3	undersample	1.0	500	10	31	0.1	0.6	1.0	0.8412588060808305	0.25537436731159724	0.838709677329171	0.7219827586155031	13.503875056485661	3.0167540796568715	0.2233991303977024
1	1	undersample	1.0	500	10	31	0.1	1.0	0.7	0.8130655416972365	0.22282809231814568	0.7553191488558172	0.764367816086463	10.013785178580395	3.20550064195801	0.3201087785143186
1	2	undersample	1.0	500	10	31	0.1	1.0	0.7	0.8326149425287356	0.21109498831219342	0.7553191488558172	0.7571839080405375	9.626189291979992	3.1106633487671904	0.3231458636593537
1	3	undersample	1.0	500	10	31	0.1	1.0	0.7	0.8330784204671858	0.24640303100990163	0.838709677329171	0.720545977006318	13.40771118029971	3.001243776460842	0.22384459226669004
1	1	undersample	1.0	500	10	31	0.1	1.0	1.0	0.8147315969674737	0.23446408770790647	0.7553191488558172	0.7679597701094256	10.216583025959032	3.2551213927895044	0.3186115438354318
1	2	undersample	1.0	500	10	31	0.1	1.0	1.0	0.8270665199315236	0.20098782652751276	0.7872340424694433	0.7586206896497226	11.628570679322996	3.26139804075614	0.2804642130498113
1	3	undersample	1.0	500	10	31	0.1	1.0	1.0	0.8412588060808305	0.25537436731159724	0.838709677329171	0.7219827586155031	13.503875056485661	3.0167540796568715	0.2233991303977024
1	1	undersample	1.0	500	10	31	0.3	0.6	0.7	0.8120414526779164	0.19877663636803944	0.7765957445982345	0.7550287356267599	10.714005760715885	3.170150241432011	0.29588841046881525
1	2	undersample	1.0	500	10	31	0.3	0.6	0.7	0.8306355465884079	0.20935394227796666	0.7765957445982345	0.7593390804543152	10.96815851431988	3.226929049365335	0.29420881686481054
1	3	undersample	1.0	500	10	31	0.3	0.6	0.7	0.8368712149301694	0.23175992834680167	0.838709677329171	0.7183908045925403	13.265305236026638	2.9782750749061773	0.22451612603414234
1	1	undersample	1.0	500	10	31	0.3	0.6	1.0	0.8071808510638299	0.21322034882074908	0.7553191488558172	0.7722701149369808	10.468385021557195	3.316732520545006	0.31683324686960973
1	2	undersample	1.0	500	10	31	0.3	0.6	1.0	0.8229625213988749	0.20536227241831068	0.7765957445982345	0.7636494252818704	11.2315812767569	3.2857788167708506	0.29254818386568276
1	3	undersample	1.0	500	10	31	0.3	0.6	1.0	0.8418690520331232	0.2572977381805741	0.838709677329171	0.7183908045925403	13.265305236026638	2.9782750749061773	0.22451612603414234
1	1	undersample	1.0	500	10	31	0.3	1.0	0.7	0.8120414526779164	0.19877663636803944	0.7765957445982345	0.7550287356267599	10.714005760715885	3.170150241432011	0.29588841046881525
1	2	undersample	1.0	500	10	31	0.3	1.0	0.7	0.8306355465884079	0.20935394227796666	0.7765957445982345	0.7593390804543152	10.96815851431988	3.226929049365335	0.29420881686481054
1	3	undersample	1.0	500	10	31	0.3	1.0	0.7	0.8368712149301694	0.23175992834680167	0.838709677329171	0.7183908045925403	13.265305236026638	2.9782750749061773	0.22451612603414234
1	1	undersample	1.0	500	10	31	0.3	1.0	1.0	0.8071808510638299	0.21322034882074908	0.7553191488558172	0.7722701149369808	10.468385021557195	3.316732520545006	0.31683324686960973
1	2	undersample	1.0	500	10	31	0.3	1.0	1.0	0.8229625213988749	0.20536227241831068	0.7765957445982345	0.7636494252818704	11.2315812767569	3.2857788167708506	0.29254818386568276
1	3	undersample	1.0	500	10	31	0.3	1.0	1.0	0.8418690520331232	0.2572977381805741	0.838709677329171	0.7183908045925403	13.265305236026638	2.9782750749061773	0.22451612603414234
1	1	undersample	1.0	500	10	63	0.1	0.6	0.7	0.8130655416972365	0.22282809231814568	0.7553191488558172	0.764367816086463	10.013785178580395	3.20550064195801	0.3201087785143186
1	2	undersample	1.0	500	10	63	0.1	0.6	0.7	0.8326149425287356	0.21109498831219342	0.7553191488558172	0.7571839080405375	9.626189291979992	3.1106633487671904	0.3231458636593537
1	3	undersample	1.0	500	10	63	0.1	0.6	0.7	0.8330784204671858	0.24640303100990163	0.838709677329171	0.720545977006318	13.40771118029971	3.001243776460842	0.22384459226669004
1	1	undersample	1.0	500	10	63	0.1	0.6	1.0	0.8147315969674737	0.23446408770790647	0.7553191488558172	0.7679597701094256	10.216583025959032	3.2551213927895044	0.3186115438354318
1	2	undersample	1.0	500	10	63	0.1	0.6	1.0	0.8270665199315236	0.20098782652751276	0.7872340424694433	0.7586206896497226	11.628570679322996	3.26139804075614	0.2804642130498113
1	3	undersample	1.0	500	10	63	0.1	0.6	1.0	0.8412588060808305	0.25537436731159724	0.838709677329171	0.7219827586155031	13.503875056485661	3.0167540796568715	0.2233991303977024
1	1	undersample	1.0	500	10	63	0.1	1.0	0.7	0.8130655416972365	0.22282809231814568	0.7553191488558172	0.764367816086463	10.013785178580395	3.20550064195801	0.3201087785143186
1	2	undersample	1.0	500	10	63	0.1	1.0	0.7	0.8326149425287356	0.21109498831219342	0.7553191488558172	0.7571839080405375	9.626189291979992	3.1106633487671904	0.3231458636593537
1	3	undersample	1.0	500	10	63	0.1	1.0	0.7	0.8330784204671858	0.24640303100990163	0.838709677329171	0.720545977006318	13.40771118029971	3.001243776460842	0.22384459226669004
1	1	undersample	1.0	500	10	63	0.1	1.0	1.0	0.8147315969674737	0.23446408770790647	0.7553191488558172	0.7679597701094256	10.216583025959032	3.2551213927895044	0.3186115438354318
1	2	undersample	1.0	500	10	63	0.1	1.0	1.0	0.8270665199315236	0.20098782652751276	0.7872340424694433	0.7586206896497226	11.628570679322996	3.26139804075614	0.2804642130498113
1	3	undersample	1.0	500	10	63	0.1	1.0	1.0	0.8412588060808305	0.25537436731159724	0.838709677329171	0.7219827586155031	13.503875056485661	3.0167540796568715	0.2233991303977024
1	1	undersample	1.0	500	10	63	0.3	0.6	0.7	0.8120414526779164	0.19877663636803944	0.7765957445982345	0.7550287356267599	10.714005760715885	3.170150241432011	0.29588841046881525
1	2	undersample	1.0	500	10	63	0.3	0.6	0.7	0.8306355465884079	0.20935394227796666	0.7765957445982345	0.7593390804543152	10.96815851431988	3.226929049365335	0.29420881686481054
1	3	undersample	1.0	500	10	63	0.3	0.6	0.7	0.8368712149301694	0.23175992834680167	0.838709677329171	0.7183908045925403	13.265305236026638	2.9782750749061773	0.22451612603414234
1	1	undersample	1.0	500	10	63	0.3	0.6	1.0	0.8071808510638299	0.21322034882074908	0.7553191488558172	0.7722701149369808	10.468385021557195	3.316732520545006	0.31683324686960973
1	2	undersample	1.0	500	10	63	0.3	0.6	1.0	0.8229625213988749	0.20536227241831068	0.7765957445982345	0.7636494252818704	11.2315812767569	3.2857788167708506	0.29254818386568276
1	3	undersample	1.0	500	10	63	0.3	0.6	1.0	0.8418690520331232	0.2572977381805741	0.838709677329171	0.7183908045925403	13.265305236026638	2.9782750749061773	0.22451612603414234
1	1	undersample	1.0	500	10	63	0.3	1.0	0.7	0.8120414526779164	0.19877663636803944	0.7765957445982345	0.7550287356267599	10.714005760715885	3.170150241432011	0.29588841046881525
1	2	undersample	1.0	500	10	63	0.3	1.0	0.7	0.8306355465884079	0.20935394227796666	0.7765957445982345	0.7593390804543152	10.96815851431988	3.226929049365335	0.29420881686481054
1	3	undersample	1.0	500	10	63	0.3	1.0	0.7	0.8368712149301694	0.23175992834680167	0.838709677329171	0.7183908045925403	13.265305236026638	2.9782750749061773	0.22451612603414234
1	1	undersample	1.0	500	10	63	0.3	1.0	1.0	0.8071808510638299	0.21322034882074908	0.7553191488558172	0.7722701149369808	10.468385021557195	3.316732520545006	0.31683324686960973
1	2	undersample	1.0	500	10	63	0.3	1.0	1.0	0.8229625213988749	0.20536227241831068	0.7765957445982345	0.7636494252818704	11.2315812767569	3.2857788167708506	0.29254818386568276
1	3	undersample	1.0	500	10	63	0.3	1.0	1.0	0.8418690520331232	0.2572977381805741	0.838709677329171	0.7183908045925403	13.265305236026638	2.9782750749061773	0.22451612603414234
1	1	smote	0.6	100	3	31	0.1	0.6	0.7	0.8202418072878455	0.2664862339643682	0.4255319148483477	0.9044540229820083	7.0119736118141756	4.453686943107492	0.6351545398693356
1	2	smote	0.6	100	3	31	0.1	0.6	0.7	0.840356749816581	0.21247260858819333	0.39361702123472164	0.9051724137866008	6.196171569793102	4.150869967735231	0.6699088072398417
1	3	smote	0.6	100	3	31	0.1	0.6	0.7	0.8405635891731553	0.23217802267787974	0.5698924730570009	0.8807471264304545	9.785842460582163	4.778856963443176	0.4883439402212138
1	1	smote	0.6	100	3	31	0.1	0.6	1.0	0.824720286133529	0.2666946374109778	0.4468085105907651	0.9051724137866008	7.709789353712751	4.711798341753505	0.611144876790516
1	2	smote	0.6	100	3	31	0.1	0.6	1.0	0.8288777818537542	0.19686501861880265	0.39361702123472164	0.9008620689590456	5.898550106037208	3.9703973786596656	0.6731141125020595
1	3	smote	0.6	100	3	31	0.1	0.6	1.0	0.8366472005932518	0.2443397382751284	0.5376344085443404	0.8785919540166769	8.414750857224274	4.428325650961672	0.5262574783200308
1	1	smote	0.6	100	3	31	0.1	1.0	0.7	0.8202418072878455	0.2664862339643682	0.4255319148483477	0.9044540229820083	7.0119736118141756	4.453686943107492	0.6351545398693356
1	2	smote	0.6	100	3	31	0.1	1.0	0.7	0.840356749816581	0.21247260858819333	0.39361702123472164	0.9051724137866008	6.196171569793102	4.150869967735231	0.6699088072398417
1	3	smote	0.6	100	3	31	0.1	1.0	0.7	0.8405635891731553	0.23217802267787974	0.5698924730570009	0.8807471264304545	9.785842460582163	4.778856963443176	0.4883439402212138
1	1	smote	0.6	100	3	31	0.1	1.0	1.0	0.824720286133529	0.2666946374109778	0.4468085105907651	0.9051724137866008	7.709789353712751	4.711798341753505	0.611144876790516
1	2	smote	0.6	100	3	31	0.1	1.0	1.0	0.8288777818537542	0.19686501861880265	0.39361702123472164	0.9008620689590456	5.898550106037208	3.9703973786596656	0.6731141125020595
1	3	smote	0.6	100	3	31	0.1	1.0	1.0	0.8366472005932518	0.2443397382751284	0.5376344085443404	0.8785919540166769	8.414750857224274	4.428325650961672	0.5262574783200308
1	1	smote	0.6	100	3	31	0.3	0.6	0.7	0.7912463316214233	0.218913231613906	0.2978723403938434	0.9367816091886726	6.28650036456622	4.711798093134791	0.7495104998049117
1	2	smote	0.6	100	3	31	0.3	0.6	0.7	0.8016706407434582	0.18924569045087852	0.23404255316659123	0.9468390804529682	5.4421911571843875	4.402529360581105	0.8089626363725375
1	3	smote	0.6	100	3	31	0.3	0.6	0.7	0.8303516252626375	0.27145136048268315	0.4731182795190196	0.9216954022922292	10.569554839723015	6.042023494768986	0.5716440740120872
1	1	smote	0.6	100	3	31	0.3	0.6	1.0	0.7926449009537785	0.2131494995544153	0.3191489361362608	0.9317528735565248	6.399670094341846	4.6763710943475525	0.7307206405038568
1	2	smote	0.6	100	3	31	0.3	0.6	1.0	0.8015101491807287	0.18985528840653865	0.22340425529538255	0.9482758620621533	5.273971572867946	4.319148100106586	0.8189555039672217
1	3	smote	0.6	100	3	31	0.3	0.6	1.0	0.8346233469286861	0.262796271870186	0.4193548386645855	0.9195402298784516	8.253967184900299	5.211980918057168	0.6314516060897633
1	1	smote	0.6	100	3	31	0.3	1.0	0.7	0.7912463316214233	0.218913231613906	0.2978723403938434	0.9367816091886726	6.28650036456622	4.711798093134791	0.7495104998049117
1	2	smote	0.6	100	3	31	0.3	1.0	0.7	0.8016706407434582	0.18924569045087852	0.23404255316659123	0.9468390804529682	5.4421911571843875	4.402529360581105	0.8089626363725375
1	3	smote	0.6	100	3	31	0.3	1.0	0.7	0.8303516252626375	0.27145136048268315	0.4731182795190196	0.9216954022922292	10.569554839723015	6.042023494768986	0.5716440740120872
1	1	smote	0.6	100	3	31	0.3	1.0	1.0	0.7926449009537785	0.2131494995544153	0.3191489361362608	0.9317528735565248	6.399670094341846	4.6763710943475525	0.7307206405038568
1	2	smote	0.6	100	3	31	0.3	1.0	1.0	0.8015101491807287	0.18985528840653865	0.22340425529538255	0.9482758620621533	5.273971572867946	4.319148100106586	0.8189555039672217
1	3	smote	0.6	100	3	31	0.3	1.0	1.0	0.8346233469286861	0.262796271870186	0.4193548386645855	0.9195402298784516	8.253967184900299	5.211980918057168	0.6314516060897633
1	1	smote	0.6	100	3	63	0.1	0.6	0.7	0.8202418072878455	0.2664862339643682	0.4255319148483477	0.9044540229820083	7.0119736118141756	4.453686943107492	0.6351545398693356
1	2	smote	0.6	100	3	63	0.1	0.6	0.7	0.840356749816581	0.21247260858819333	0.39361702123472164	0.9051724137866008	6.196171569793102	4.150869967735231	0.6699088072398417
1	3	smote	0.6	100	3	63	0.1	0.6	0.7	0.8405635891731553	0.23217802267787974	0.5698924730570009	0.8807471264304545	9.785842460582163	4.778856963443176	0.4883439402212138
1	1	smote	0.6	100	3	63	0.1	0.6	1.0	0.824720286133529	0.2666946374109778	0.4468085105907651	0.9051724137866008	7.709789353712751	4.711798341753505	0.611144876790516
1	2	smote	0.6	100	3	63	0.1	0.6	1.0	0.8288777818537542	0.19686501861880265	0.39361702123472164	0.9008620689590456	5.898550106037208	3.9703973786596656	0.6731141125020595
1	3	smote	0.6	100	3	63	0.1	0.6	1.0	0.8366472005932518	0.2443397382751284	0.5376344085443404	0.8785919540166769	8.414750857224274	4.428325650961672	0.5262574783200308
1	1	smote	0.6	100	3	63	0.1	1.0	0.7	0.8202418072878455	0.2664862339643682	0.4255319148483477	0.9044540229820083	7.0119736118141756	4.453686943107492	0.6351545398693356
1	2	smote	0.6	100	3	63	0.1	1.0	0.7	0.840356749816581	0.21247260858819333	0.39361702123472164	0.9051724137866008	6.196171569793102	4.150869967735231	0.6699088072398417
1	3	smote	0.6	100	3	63	0.1	1.0	0.7	0.8405635891731553	0.23217802267787974	0.5698924730570009	0.8807471264304545	9.785842460582163	4.778856963443176	0.4883439402212138
1	1	smote	0.6	100	3	63	0.1	1.0	1.0	0.824720286133529	0.2666946374109778	0.4468085105907651	0.9051724137866008	7.709789353712751	4.711798341753505	0.611144876790516
1	2	smote	0.6	100	3	63	0.1	1.0	1.0	0.8288777818537542	0.19686501861880265	0.39361702123472164	0.9008620689590456	5.898550106037208	3.9703973786596656	0.6731141125020595
1	3	smote	0.6	100	3	63	0.1	1.0	1.0	0.8366472005932518	0.2443397382751284	0.5376344085443404	0.8785919540166769	8.414750857224274	4.428325650961672	0.5262574783200308
1	1	smote	0.6	100	3	63	0.3	0.6	0.7	0.7912463316214233	0.218913231613906	0.2978723403938434	0.9367816091886726	6.28650036456622	4.711798093134791	0.7495104998049117
1	2	smote	0.6	100	3	63	0.3	0.6	0.7	0.8016706407434582	0.18924569045087852	0.23404255316659123	0.9468390804529682	5.4421911571843875	4.402529360581105	0.8089626363725375
1	3	smote	0.6	100	3	63	0.3	0.6	0.7	0.8303516252626375	0.27145136048268315	0.4731182795190196	0.9216954022922292	10.569554839723015	6.042023494768986	0.5716440740120872
1	1	smote	0.6	100	3	63	0.3	0.6	1.0	0.7926449009537785	0.2131494995544153	0.3191489361362608	0.9317528735565248	6.399670094341846	4.6763710943475525	0.7307206405038568
1	2	smote	0.6	100	3	63	0.3	0.6	1.0	0.8015101491807287	0.18985528840653865	0.22340425529538255	0.9482758620621533	5.273971572867946	4.319148100106586	0.8189555039672217
1	3	smote	0.6	100	3	63	0.3	0.6	1.0	0.8346233469286861	0.262796271870186	0.4193548386645855	0.9195402298784516	8.253967184900299	5.211980918057168	0.6314516060897633
1	1	smote	0.6	100	3	63	0.3	1.0	0.7	0.7912463316214233	0.218913231613906	0.2978723403938434	0.9367816091886726	6.28650036456622	4.711798093134791	0.7495104998049117
1	2	smote	0.6	100	3	63	0.3	1.0	0.7	0.8016706407434582	0.18924569045087852	0.23404255316659123	0.9468390804529682	5.4421911571843875	4.402529360581105	0.8089626363725375
1	3	smote	0.6	100	3	63	0.3	1.0	0.7	0.8303516252626375	0.27145136048268315	0.4731182795190196	0.9216954022922292	10.569554839723015	6.042023494768986	0.5716440740120872
1	1	smote	0.6	100	3	63	0.3	1.0	1.0	0.7926449009537785	0.2131494995544153	0.3191489361362608	0.9317528735565248	6.399670094341846	4.6763710943475525	0.7307206405038568
1	2	smote	0.6	100	3	63	0.3	1.0	1.0	0.8015101491807287	0.18985528840653865	0.22340425529538255	0.9482758620621533	5.273971572867946	4.319148100106586	0.8189555039672217
1	3	smote	0.6	100	3	63	0.3	1.0	1.0	0.8346233469286861	0.262796271870186	0.4193548386645855	0.9195402298784516	8.253967184900299	5.211980918057168	0.6314516060897633
1	1	smote	0.6	100	5	31	0.1	0.6	0.7	0.8124770726338958	0.24722730460772768	0.3085106382650521	0.9382183907978577	6.775311940835348	4.993566731484346	0.7370238754078023
1	2	smote	0.6	100	5	31	0.1	0.6	0.7	0.8224428344338469	0.19884687441252444	0.276595744651426	0.9295977011427472	5.048618718844926	3.9287879778523958	0.7781906589026545
1	3	smote	0.6	100	5	31	0.1	0.6	0.7	0.8343761586948462	0.2576979389677763	0.4838709676899064	0.9073275862003785	9.178778016494189	5.221304761987702	0.5688452930027592
1	1	smote	0.6	100	5	31	0.1	0.6	1.0	0.8098939227194913	0.2496694597802728	0.34042553187867813	0.9281609195335622	6.668386144799304	4.738722743681171	0.7106251158975031
1	2	smote	0.6	100	5	31	0.1	0.6	1.0	0.8152054292002936	0.19358379221141883	0.2978723403938434	0.9374999999932652	6.363635326668862	4.765956683234859	0.7489361622632947
1	3	smote	0.6	100	5	31	0.1	0.6	1.0	0.8347778395748363	0.2765569378568142	0.44086021500635914	0.9066091953957859	7.654141150510755	4.720595027195169	0.6167373788682686
1	1	smote	0.6	100	5	31	0.1	1.0	0.7	0.8124770726338958	0.24722730460772768	0.3085106382650521	0.9382183907978577	6.775311940835348	4.993566731484346	0.7370238754078023
1	2	smote	0.6	100	5	31	0.1	1.0	0.7	0.8224428344338469	0.19884687441252444	0.276595744651426	0.9295977011427472	5.048618718844926	3.9287879778523958	0.7781906589026545
1	3	smote	0.6	100	5	31	0.1	1.0	0.7	0.8343761586948462	0.2576979389677763	0.4838709676899064	0.9073275862003785	9.178778016494189	5.221304761987702	0.5688452930027592
1	1	smote	0.6	100	5	31	0.1	1.0	1.0	0.8098939227194913	0.2496694597802728	0.34042553187867813	0.9281609195335622	6.668386144799304	4.738722743681171	0.7106251158975031
1	2	smote	0.6	100	5	31	0.1	1.0	1.0	0.8152054292002936	0.19358379221141883	0.2978723403938434	0.9374999999932652	6.363635326668862	4.765956683234859	0.7489361622632947
1	3	smote	0.6	100	5	31	0.1	1.0	1.0	0.8347778395748363	0.2765569378568142	0.44086021500635914	0.9066091953957859	7.654141150510755	4.720595027195169	0.6167373788682686
1	1	smote	0.6	100	5	31	0.3	0.6	0.7	0.7902451699682074	0.22144941191270034	0.22340425529538255	0.9547413793034861	6.06849179699869	4.936169120834463	0.8134095299578123
1	2	smote	0.6	100	5	31	0.3	0.6	0.7	0.762862252384446	0.17095799536836503	0.138297872325713	0.9597701149356339	3.828923206587492	3.437689114138687	0.8978213691867896
1	3	smote	0.6	100	5	31	0.3	0.6	0.7	0.8319737980472129	0.28221187024391053	0.3655913978101515	0.9547413793034861	12.156575139757532	8.0778271941469	0.6644821407110773
1	1	smote	0.6	100	5	31	0.3	0.6	1.0	0.7849642333088773	0.20993630638849087	0.24468085103779993	0.9568965517172637	7.191547609170963	5.67659442620174	0.789342525807273
1	2	smote	0.6	100	5	31	0.3	0.6	1.0	0.7742953656150648	0.19070498044168305	0.18085106381054777	0.9590517241310413	5.1708804788433875	4.416572268477887	0.8541238256887679
1	3	smote	0.6	100	5	31	0.3	0.6	1.0	0.8097732047954517	0.30723877746498535	0.3225806451266042	0.9511494252805234	9.27170674996229	6.6034142063808705	0.7122112780034442
1	1	smote	0.6	100	5	31	0.3	1.0	0.7	0.7902451699682074	0.22144941191270034	0.22340425529538255	0.9547413793034861	6.06849179699869	4.936169120834463	0.8134095299578123
1	2	smote	0.6	100	5	31	0.3	1.0	0.7	0.762862252384446	0.17095799536836503	0.138297872325713	0.9597701149356339	3.828923206587492	3.437689114138687	0.8978213691867896
1	3	smote	0.6	100	5	31	0.3	1.0	0.7	0.8319737980472129	0.28221187024391053	0.3655913978101515	0.9547413793034861	12.156575139757532	8.0778271941469	0.6644821407110773
1	1	smote	0.6	100	5	31	0.3	1.0	1.0	0.7849642333088773	0.20993630638849087	0.24468085103779993	0.9568965517172637	7.191547609170963	5.67659442620174	0.789342525807273
1	2	smote	0.6	100	5	31	0.3	1.0	1.0	0.7742953656150648	0.19070498044168305	0.18085106381054777	0.9590517241310413	5.1708804788433875	4.416572268477887	0.8541238256887679
1	3	smote	0.6	100	5	31	0.3	1.0	1.0	0.8097732047954517	0.30723877746498535	0.3225806451266042	0.9511494252805234	9.27170674996229	6.6034142063808705	0.7122112780034442
1	1	smote	0.6	100	5	63	0.1	0.6	0.7	0.8124770726338958	0.24722730460772768	0.3085106382650521	0.9382183907978577	6.775311940835348	4.993566731484346	0.7370238754078023
1	2	smote	0.6	100	5	63	0.1	0.6	0.7	0.8224428344338469	0.19884687441252444	0.276595744651426	0.9295977011427472	5.048618718844926	3.9287879778523958	0.7781906589026545
1	3	smote	0.6	100	5	63	0.1	0.6	0.7	0.8343761586948462	0.2576979389677763	0.4838709676899064	0.9073275862003785	9.178778016494189	5.221304761987702	0.5688452930027592
1	1	smote	0.6	100	5	63	0.1	0.6	1.0	0.8098939227194913	0.2496694597802728	0.34042553187867813	0.9281609195335622	6.668386144799304	4.738722743681171	0.7106251158975031
1	2	smote	0.6	100	5	63	0.1	0.6	1.0	0.8152054292002936	0.19358379221141883	0.2978723403938434	0.9374999999932652	6.363635326668862	4.765956683234859	0.7489361622632947
1	3	smote	0.6	100	5	63	0.1	0.6	1.0	0.8347778395748363	0.2765569378568142	0.44086021500635914	0.9066091953957859	7.654141150510755	4.720595027195169	0.6167373788682686
1	1	smote	0.6	100	5	63	0.1	1.0	0.7	0.8124770726338958	0.24722730460772768	0.3085106382650521	0.9382183907978577	6.775311940835348	4.993566731484346	0.7370238754078023
1	2	smote	0.6	100	5	63	0.1	1.0	0.7	0.8224428344338469	0.19884687441252444	0.276595744651426	0.9295977011427472	5.048618718844926	3.9287879778523958	0.7781906589026545
1	3	smote	0.6	100	5	63	0.1	1.0	0.7	0.8343761586948462	0.2576979389677763	0.4838709676899064	0.9073275862003785	9.178778016494189	5.221304761987702	0.5688452930027592
1	1	smote	0.6	100	5	63	0.1	1.0	1.0	0.8098939227194913	0.2496694597802728	0.34042553187867813	0.9281609195335622	6.668386144799304	4.738722743681171	0.7106251158975031
1	2	smote	0.6	100	5	63	0.1	1.0	1.0	0.8152054292002936	0.19358379221141883	0.2978723403938434	0.9374999999932652	6.363635326668862	4.765956683234859	0.7489361622632947
1	3	smote	0.6	100	5	63	0.1	1.0	1.0	0.8347778395748363	0.2765569378568142	0.44086021500635914	0.9066091953957859	7.654141150510755	4.720595027195169	0.6167373788682686
1	1	smote	0.6	100	5	63	0.3	0.6	0.7	0.7902451699682074	0.22144941191270034	0.22340425529538255	0.9547413793034861	6.06849179699869	4.936169120834463	0.8134095299578123
1	2	smote	0.6	100	5	63	0.3	0.6	0.7	0.762862252384446	0.17095799536836503	0.138297872325713	0.9597701149356339	3.828923206587492	3.437689114138687	0.8978213691867896
1	3	smote	0.6	100	5	63	0.3	0.6	0.7	0.8319737980472129	0.28221187024391053	0.3655913978101515	0.9547413793034861	12.156575139757532	8.0778271941469	0.6644821407110773
1	1	smote	0.6	100	5	63	0.3	0.6	1.0	0.7849642333088773	0.20993630638849087	0.24468085103779993	0.9568965517172637	7.191547609170963	5.67659442620174	0.789342525807273
1	2	smote	0.6	100	5	63	0.3	0.6	1.0	0.7742953656150648	0.19070498044168305	0.18085106381054777	0.9590517241310413	5.1708804788433875	4.416572268477887	0.8541238256887679
1	3	smote	0.6	100	5	63	0.3	0.6	1.0	0.8097732047954517	0.30723877746498535	0.3225806451266042	0.9511494252805234	9.27170674996229	6.6034142063808705	0.7122112780034442
1	1	smote	0.6	100	5	63	0.3	1.0	0.7	0.7902451699682074	0.22144941191270034	0.22340425529538255	0.9547413793034861	6.06849179699869	4.936169120834463	0.8134095299578123
1	2	smote	0.6	100	5	63	0.3	1.0	0.7	0.762862252384446	0.17095799536836503	0.138297872325713	0.9597701149356339	3.828923206587492	3.437689114138687	0.8978213691867896
1	3	smote	0.6	100	5	63	0.3	1.0	0.7	0.8319737980472129	0.28221187024391053	0.3655913978101515	0.9547413793034861	12.156575139757532	8.0778271941469	0.6644821407110773
1	1	smote	0.6	100	5	63	0.3	1.0	1.0	0.7849642333088773	0.20993630638849087	0.24468085103779993	0.9568965517172637	7.191547609170963	5.67659442620174	0.789342525807273
1	2	smote	0.6	100	5	63	0.3	1.0	1.0	0.7742953656150648	0.19070498044168305	0.18085106381054777	0.9590517241310413	5.1708804788433875	4.416572268477887	0.8541238256887679
1	3	smote	0.6	100	5	63	0.3	1.0	1.0	0.8097732047954517	0.30723877746498535	0.3225806451266042	0.9511494252805234	9.27170674996229	6.6034142063808705	0.7122112780034442
1	1	smote	0.6	100	10	31	0.1	0.6	0.7	0.8039404499877719	0.24636873738477155	0.24468085103779993	0.9576149425218563	7.318928786941585	5.772807868336465	0.7887503708803679
1	2	smote	0.6	100	10	31	0.1	0.6	0.7	0.8047276228906823	0.19979575753982545	0.17021276593933907	0.9655172413723743	5.743588068672658	4.936168779758995	0.8594224835249826
1	3	smote	0.6	100	10	31	0.1	0.6	0.7	0.840648560128538	0.29731378093376526	0.35483870963926467	0.9461206896483756	9.657998165024823	6.585805227748509	0.6819016755478541
1	1	smote	0.6	100	10	31	0.1	0.6	1.0	0.7963056370750795	0.2369630276220572	0.2872340425226347	0.9554597701080787	8.644677857714024	6.448866086478648	0.7459926334070696
1	2	smote	0.6	100	10	31	0.1	0.6	1.0	0.8021444729762778	0.20277302309890563	0.19148936168175645	0.9590517241310413	5.547090048421537	4.67637063721188	0.8430313084734713
1	3	smote	0.6	100	10	31	0.1	0.6	1.0	0.828482264244222	0.2717645511871928	0.39784946232281193	0.942528735625413	10.835712342366943	6.922579439072524	0.6388670271033827
1	1	smote	0.6	100	10	31	0.1	1.0	0.7	0.8039404499877719	0.24636873738477155	0.24468085103779993	0.9576149425218563	7.318928786941585	5.772807868336465	0.7887503708803679
1	2	smote	0.6	100	10	31	0.1	1.0	0.7	0.8047276228906823	0.19979575753982545	0.17021276593933907	0.9655172413723743	5.743588068672658	4.936168779758995	0.8594224835249826
1	3	smote	0.6	100	10	31	0.1	1.0	0.7	0.840648560128538	0.29731378093376526	0.35483870963926467	0.9461206896483756	9.657998165024823	6.585805227748509	0.6819016755478541
1	1	smote	0.6	100	10	31	0.1	1.0	1.0	0.7963056370750795	0.2369630276220572	0.2872340425226347	0.9554597701080787	8.644677857714024	6.448866086478648	0.7459926334070696
1	2	smote	0.6	100	10	31	0.1	1.0	1.0	0.8021444729762778	0.20277302309890563	0.19148936168175645	0.9590517241310413	5.547090048421537	4.67637063721188	0.8430313084734713
1	3	smote	0.6	100	10	31	0.1	1.0	1.0	0.828482264244222	0.2717645511871928	0.39784946232281193	0.942528735625413	10.835712342366943	6.922579439072524	0.6388670271033827
1	1	smote	0.6	100	10	31	0.3	0.6	0.7	0.7850788701393985	0.2303332038270425	0.19148936168175645	0.970545977004522	7.804233534421751	6.501295143899501	0.8330472220215119
1	2	smote	0.6	100	10	31	0.3	0.6	0.7	0.7931798728295426	0.18437647485282396	0.138297872325713	0.970545977004522	5.288465526601386	4.695379826149639	0.8878529603051896
1	3	smote	0.6	100	10	31	0.3	0.6	0.7	0.8358824619948091	0.2768825575725348	0.31182795695571747	0.9619252873494115	11.447815344598338	8.189894377363188	0.7154111082643767
1	1	smote	0.6	100	10	31	0.3	0.6	1.0	0.79133804108584	0.2621314387598761	0.22340425529538255	0.9647988505677817	7.88453785864432	6.346502754420895	0.8049302050870922
1	2	smote	0.6	100	10	31	0.3	0.6	1.0	0.787310467106872	0.1878823686392553	0.1489361701969217	0.9727011494182997	6.23552402203617	5.455765076757832	0.8749489209121909
1	3	smote	0.6	100	10	31	0.3	0.6	1.0	0.822912804350513	0.27066578264503605	0.33333333329749104	0.9561781609126712	10.90983353005954	7.606555639247886	0.6972201279874192
1	1	smote	0.6	100	10	31	0.3	1.0	0.7	0.7850788701393985	0.2303332038270425	0.19148936168175645	0.970545977004522	7.804233534421751	6.501295143899501	0.8330472220215119
1	2	smote	0.6	100	10	31	0.3	1.0	0.7	0.7931798728295426	0.18437647485282396	0.138297872325713	0.970545977004522	5.288465526601386	4.695379826149639	0.8878529603051896
1	3	smote	0.6	100	10	31	0.3	1.0	0.7	0.8358824619948091	0.2768825575725348	0.31182795695571747	0.9619252873494115	11.447815344598338	8.189894377363188	0.7154111082643767
1	1	smote	0.6	100	10	31	0.3	1.0	1.0	0.79133804108584	0.2621314387598761	0.22340425529538255	0.9647988505677817	7.88453785864432	6.346502754420895	0.8049302050870922
1	2	smote	0.6	100	10	31	0.3	1.0	1.0	0.787310467106872	0.1878823686392553	0.1489361701969217	0.9727011494182997	6.23552402203617	5.455765076757832	0.8749489209121909
1	3	smote	0.6	100	10	31	0.3	1.0	1.0	0.822912804350513	0.27066578264503605	0.33333333329749104	0.9561781609126712	10.90983353005954	7.606555639247886	0.6972201279874192
1	1	smote	0.6	100	10	63	0.1	0.6	0.7	0.8036118244069455	0.2425699113956373	0.25531914890900864	0.9597701149356339	8.179589780696356	6.346502979948346	0.7758950104233893
1	2	smote	0.6	100	10	63	0.1	0.6	0.7	0.8085488505747126	0.2084990577839917	0.12765957445450432	0.961206896544819	3.6260153221122953	3.2907792926183554	0.9075469803699546
1	3	smote	0.6	100	10	63	0.1	0.6	0.7	0.8431822395253985	0.324497784923205	0.3763440859810383	0.9497126436713383	11.396549400711283	7.483869477700966	0.6566785349316686
1	1	smote	0.6	100	10	63	0.1	0.6	1.0	0.8003484959647835	0.23833860050543793	0.2872340425226347	0.9568965517172637	8.946266551744126	6.663828239454216	0.7448725243596055
1	2	smote	0.6	100	10	63	0.1	0.6	1.0	0.7996301051601858	0.19495520425544682	0.17021276593933907	0.961206896544819	5.082619764843365	4.387705723491139	0.8632763959670631
1	3	smote	0.6	100	10	63	0.1	0.6	1.0	0.8367167222840193	0.2813131417093482	0.35483870963926467	0.9461206896483756	9.657998165024823	6.585805227748509	0.6819016755478541
1	1	smote	0.6	100	10	63	0.1	1.0	0.7	0.8036118244069455	0.2425699113956373	0.25531914890900864	0.9597701149356339	8.179589780696356	6.346502979948346	0.7758950104233893
1	2	smote	0.6	100	10	63	0.1	1.0	0.7	0.8085488505747126	0.2084990577839917	0.12765957445450432	0.961206896544819	3.6260153221122953	3.2907792926183554	0.9075469803699546
1	3	smote	0.6	100	10	63	0.1	1.0	0.7	0.8431822395253985	0.324497784923205	0.3763440859810383	0.9497126436713383	11.396549400711283	7.483869477700966	0.6566785349316686
1	1	smote	0.6	100	10	63	0.1	1.0	1.0	0.8003484959647835	0.23833860050543793	0.2872340425226347	0.9568965517172637	8.946266551744126	6.663828239454216	0.7448725243596055
1	2	smote	0.6	100	10	63	0.1	1.0	1.0	0.7996301051601858	0.19495520425544682	0.17021276593933907	0.961206896544819	5.082619764843365	4.387705723491139	0.8632763959670631
1	3	smote	0.6	100	10	63	0.1	1.0	1.0	0.8367167222840193	0.2813131417093482	0.35483870963926467	0.9461206896483756	9.657998165024823	6.585805227748509	0.6819016755478541
1	1	smote	0.6	100	10	63	0.3	0.6	0.7	0.7893051479579358	0.23053621716558792	0.19148936168175645	0.9691091953953369	7.430230137722286	6.1989094212119085	0.83428228089983
1	2	smote	0.6	100	10	63	0.3	0.6	0.7	0.7959082293959403	0.19232099368565608	0.138297872325713	0.970545977004522	5.288465526601386	4.695379826149639	0.8878529603051896
1	3	smote	0.6	100	10	63	0.3	0.6	0.7	0.8284590903472995	0.24759106161590955	0.29032258061394384	0.9647988505677817	11.212427201267861	8.247528925090531	0.7355703332489559
1	1	smote	0.6	100	10	63	0.3	0.6	1.0	0.7965043409146491	0.23503099643337994	0.23404255316659123	0.9626436781540041	7.873929496369963	6.265137437247533	0.7956811603909572
1	2	smote	0.6	100	10	63	0.3	0.6	1.0	0.773546404988995	0.2014561306325911	0.11702127658329561	0.9712643678091145	4.47951650860424	4.072339006935888	0.9091023449335632
1	3	smote	0.6	100	10	63	0.3	0.6	1.0	0.82143739957978	0.2672841521792795	0.279569892443057	0.9597701149356339	9.257993404423893	6.949307026422945	0.7506277689204568
1	1	smote	0.6	100	10	63	0.3	1.0	0.7	0.7893051479579358	0.23053621716558792	0.19148936168175645	0.9691091953953369	7.430230137722286	6.1989094212119085	0.83428228089983
1	2	smote	0.6	100	10	63	0.3	1.0	0.7	0.7959082293959403	0.19232099368565608	0.138297872325713	0.970545977004522	5.288465526601386	4.695379826149639	0.8878529603051896
1	3	smote	0.6	100	10	63	0.3	1.0	0.7	0.8284590903472995	0.24759106161590955	0.29032258061394384	0.9647988505677817	11.212427201267861	8.247528925090531	0.7355703332489559
1	1	smote	0.6	100	10	63	0.3	1.0	1.0	0.7965043409146491	0.23503099643337994	0.23404255316659123	0.9626436781540041	7.873929496369963	6.265137437247533	0.7956811603909572
1	2	smote	0.6	100	10	63	0.3	1.0	1.0	0.773546404988995	0.2014561306325911	0.11702127658329561	0.9712643678091145	4.47951650860424	4.072339006935888	0.9091023449335632
1	3	smote	0.6	100	10	63	0.3	1.0	1.0	0.82143739957978	0.2672841521792795	0.279569892443057	0.9597701149356339	9.257993404423893	6.949307026422945	0.7506277689204568
1	1	smote	0.6	300	3	31	0.1	0.6	0.7	0.7888007459036439	0.2243399666671077	0.3085106382650521	0.9403735632116353	7.0363287322622785	5.174057064981005	0.7353347450772365
1	2	smote	0.6	300	3	31	0.1	0.6	0.7	0.809099107361213	0.18068512456249547	0.17021276593933907	0.943965517234598	3.4556206814900756	3.0376426650628194	0.8790440012058183
1	3	smote	0.6	300	3	31	0.1	0.6	0.7	0.835789766407119	0.28988785225327274	0.45161290317724595	0.9181034482692666	9.23219695848782	5.51443056501075	0.5973042491927091
1	1	smote	0.6	300	3	31	0.1	0.6	1.0	0.8042996453900709	0.227259456480575	0.2978723403938434	0.9446839080391906	7.245177730757929	5.384911984667341	0.7432408302911625
1	2	smote	0.6	300	3	31	0.1	0.6	1.0	0.801540719002201	0.17325879710414446	0.21276595742417384	0.9418103448208204	4.374373615612451	3.6564217506496655	0.8358732079619124
1	3	smote	0.6	300	3	31	0.1	0.6	1.0	0.8330320726733408	0.2914520593892922	0.4193548386645855	0.9166666666600815	7.944443450202604	5.03225745970647	0.6334310781875726
1	1	smote	0.6	300	3	31	0.1	1.0	0.7	0.7888007459036439	0.2243399666671077	0.3085106382650521	0.9403735632116353	7.0363287322622785	5.174057064981005	0.7353347450772365
1	2	smote	0.6	300	3	31	0.1	1.0	0.7	0.809099107361213	0.18068512456249547	0.17021276593933907	0.943965517234598	3.4556206814900756	3.0376426650628194	0.8790440012058183
1	3	smote	0.6	300	3	31	0.1	1.0	0.7	0.835789766407119	0.28988785225327274	0.45161290317724595	0.9181034482692666	9.23219695848782	5.51443056501075	0.5973042491927091
1	1	smote	0.6	300	3	31	0.1	1.0	1.0	0.8042996453900709	0.227259456480575	0.2978723403938434	0.9446839080391906	7.245177730757929	5.384911984667341	0.7432408302911625
1	2	smote	0.6	300	3	31	0.1	1.0	1.0	0.801540719002201	0.17325879710414446	0.21276595742417384	0.9418103448208204	4.374373615612451	3.6564217506496655	0.8358732079619124
1	3	smote	0.6	300	3	31	0.1	1.0	1.0	0.8330320726733408	0.2914520593892922	0.4193548386645855	0.9166666666600815	7.944443450202604	5.03225745970647	0.6334310781875726
1	1	smote	0.6	300	3	31	0.3	0.6	0.7	0.7809595866960137	0.19888884293905965	0.20212765955296516	0.9604885057402265	6.1583014597340915	5.1156660152458535	0.8306943054203337
1	2	smote	0.6	300	3	31	0.3	0.6	0.7	0.7569852042064075	0.15805909349330438	0.12765957445450432	0.9669540229815593	4.282077172530867	3.86308856150268	0.9021529419094236
1	3	smote	0.6	300	3	31	0.3	0.6	0.7	0.825346063527376	0.31325106909606093	0.35483870963926467	0.9533045976943011	11.228459082115387	7.599005814880847	0.6767630043466872
1	1	smote	0.6	300	3	31	0.3	0.6	1.0	0.7766339569576914	0.20335819803262803	0.22340425529538255	0.9619252873494115	7.267767523818517	5.8675215403553205	0.8073347762498082
1	2	smote	0.6	300	3	31	0.3	0.6	1.0	0.7761448398141355	0.17560203623917048	0.12765957445450432	0.9698275861999295	4.703831188142318	4.231001635811769	0.89947989618318
1	3	smote	0.6	300	3	31	0.3	0.6	1.0	0.8239788036089482	0.25728448205758675	0.30107526878483065	0.9497126436713383	8.135382970308154	5.987095582160773	0.7359328408580331
1	1	smote	0.6	300	3	31	0.3	1.0	0.7	0.7809595866960137	0.19888884293905965	0.20212765955296516	0.9604885057402265	6.1583014597340915	5.1156660152458535	0.8306943054203337
1	2	smote	0.6	300	3	31	0.3	1.0	0.7	0.7569852042064075	0.15805909349330438	0.12765957445450432	0.9669540229815593	4.282077172530867	3.86308856150268	0.9021529419094236
1	3	smote	0.6	300	3	31	0.3	1.0	0.7	0.825346063527376	0.31325106909606093	0.35483870963926467	0.9533045976943011	11.228459082115387	7.599005814880847	0.6767630043466872
1	1	smote	0.6	300	3	31	0.3	1.0	1.0	0.7766339569576914	0.20335819803262803	0.22340425529538255	0.9619252873494115	7.267767523818517	5.8675215403553205	0.8073347762498082
1	2	smote	0.6	300	3	31	0.3	1.0	1.0	0.7761448398141355	0.17560203623917048	0.12765957445450432	0.9698275861999295	4.703831188142318	4.231001635811769	0.89947989618318
1	3	smote	0.6	300	3	31	0.3	1.0	1.0	0.8239788036089482	0.25728448205758675	0.30107526878483065	0.9497126436713383	8.135382970308154	5.987095582160773	0.7359328408580331
1	1	smote	0.6	300	3	63	0.1	0.6	0.7	0.7888007459036439	0.2243399666671077	0.3085106382650521	0.9403735632116353	7.0363287322622785	5.174057064981005	0.7353347450772365
1	2	smote	0.6	300	3	63	0.1	0.6	0.7	0.809099107361213	0.18068512456249547	0.17021276593933907	0.943965517234598	3.4556206814900756	3.0376426650628194	0.8790440012058183
1	3	smote	0.6	300	3	63	0.1	0.6	0.7	0.835789766407119	0.28988785225327274	0.45161290317724595	0.9181034482692666	9.23219695848782	5.51443056501075	0.5973042491927091
1	1	smote	0.6	300	3	63	0.1	0.6	1.0	0.8042996453900709	0.227259456480575	0.2978723403938434	0.9446839080391906	7.245177730757929	5.384911984667341	0.7432408302911625
1	2	smote	0.6	300	3	63	0.1	0.6	1.0	0.801540719002201	0.17325879710414446	0.21276595742417384	0.9418103448208204	4.374373615612451	3.6564217506496655	0.8358732079619124
1	3	smote	0.6	300	3	63	0.1	0.6	1.0	0.8330320726733408	0.2914520593892922	0.4193548386645855	0.9166666666600815	7.944443450202604	5.03225745970647	0.6334310781875726
1	1	smote	0.6	300	3	63	0.1	1.0	0.7	0.7888007459036439	0.2243399666671077	0.3085106382650521	0.9403735632116353	7.0363287322622785	5.174057064981005	0.7353347450772365
1	2	smote	0.6	300	3	63	0.1	1.0	0.7	0.809099107361213	0.18068512456249547	0.17021276593933907	0.943965517234598	3.4556206814900756	3.0376426650628194	0.8790440012058183
1	3	smote	0.6	300	3	63	0.1	1.0	0.7	0.835789766407119	0.28988785225327274	0.45161290317724595	0.9181034482692666	9.23219695848782	5.51443056501075	0.5973042491927091
1	1	smote	0.6	300	3	63	0.1	1.0	1.0	0.8042996453900709	0.227259456480575	0.2978723403938434	0.9446839080391906	7.245177730757929	5.384911984667341	0.7432408302911625
1	2	smote	0.6	300	3	63	0.1	1.0	1.0	0.801540719002201	0.17325879710414446	0.21276595742417384	0.9418103448208204	4.374373615612451	3.6564217506496655	0.8358732079619124
1	3	smote	0.6	300	3	63	0.1	1.0	1.0	0.8330320726733408	0.2914520593892922	0.4193548386645855	0.9166666666600815	7.944443450202604	5.03225745970647	0.6334310781875726
1	1	smote	0.6	300	3	63	0.3	0.6	0.7	0.7809595866960137	0.19888884293905965	0.20212765955296516	0.9604885057402265	6.1583014597340915	5.1156660152458535	0.8306943054203337
1	2	smote	0.6	300	3	63	0.3	0.6	0.7	0.7569852042064075	0.15805909349330438	0.12765957445450432	0.9669540229815593	4.282077172530867	3.86308856150268	0.9021529419094236
1	3	smote	0.6	300	3	63	0.3	0.6	0.7	0.825346063527376	0.31325106909606093	0.35483870963926467	0.9533045976943011	11.228459082115387	7.599005814880847	0.6767630043466872
1	1	smote	0.6	300	3	63	0.3	0.6	1.0	0.7766339569576914	0.20335819803262803	0.22340425529538255	0.9619252873494115	7.267767523818517	5.8675215403553205	0.8073347762498082
1	2	smote	0.6	300	3	63	0.3	0.6	1.0	0.7761448398141355	0.17560203623917048	0.12765957445450432	0.9698275861999295	4.703831188142318	4.231001635811769	0.89947989618318
1	3	smote	0.6	300	3	63	0.3	0.6	1.0	0.8239788036089482	0.25728448205758675	0.30107526878483065	0.9497126436713383	8.135382970308154	5.987095582160773	0.7359328408580331
1	1	smote	0.6	300	3	63	0.3	1.0	0.7	0.7809595866960137	0.19888884293905965	0.20212765955296516	0.9604885057402265	6.1583014597340915	5.1156660152458535	0.8306943054203337
1	2	smote	0.6	300	3	63	0.3	1.0	0.7	0.7569852042064075	0.15805909349330438	0.12765957445450432	0.9669540229815593	4.282077172530867	3.86308856150268	0.9021529419094236
1	3	smote	0.6	300	3	63	0.3	1.0	0.7	0.825346063527376	0.31325106909606093	0.35483870963926467	0.9533045976943011	11.228459082115387	7.599005814880847	0.6767630043466872
1	1	smote	0.6	300	3	63	0.3	1.0	1.0	0.7766339569576914	0.20335819803262803	0.22340425529538255	0.9619252873494115	7.267767523818517	5.8675215403553205	0.8073347762498082
1	2	smote	0.6	300	3	63	0.3	1.0	1.0	0.7761448398141355	0.17560203623917048	0.12765957445450432	0.9698275861999295	4.703831188142318	4.231001635811769	0.89947989618318
1	3	smote	0.6	300	3	63	0.3	1.0	1.0	0.8239788036089482	0.25728448205758675	0.30107526878483065	0.9497126436713383	8.135382970308154	5.987095582160773	0.7359328408580331
1	1	smote	0.6	300	5	31	0.1	0.6	0.7	0.7862634507214479	0.21438497541960064	0.22340425529538255	0.9633620689585967	7.564059158557857	6.0976203614422735	0.8061306975505249
1	2	smote	0.6	300	5	31	0.1	0.6	0.7	0.7865997187576425	0.1688335863031549	0.1595744680681304	0.9647988505677817	5.204080146745977	4.533216253157782	0.8710888520714891
1	3	smote	0.6	300	5	31	0.1	0.6	0.7	0.8378445186009147	0.31469850398441235	0.35483870963926467	0.9540229884988936	11.412497464960822	7.717740254895054	0.6762533936559848
1	1	smote	0.6	300	5	31	0.1	0.6	1.0	0.7903750917094644	0.2165674594524122	0.22340425529538255	0.9604885057402265	6.993024366147665	5.654157174745417	0.8085424572787452
1	2	smote	0.6	300	5	31	0.1	0.6	1.0	0.772797444362925	0.1755559837068355	0.17021276593933907	0.9683908045907444	6.284380285553112	5.3849112540329385	0.8568722684666733
1	3	smote	0.6	300	5	31	0.1	0.6	1.0	0.8242105425781734	0.29596256043243063	0.3225806451266042	0.951867816085116	9.41719772288783	6.701972606880313	0.7116737600634281
1	1	smote	0.6	300	5	31	0.1	1.0	0.7	0.7862634507214479	0.21438497541960064	0.22340425529538255	0.9633620689585967	7.564059158557857	6.0976203614422735	0.8061306975505249
1	2	smote	0.6	300	5	31	0.1	1.0	0.7	0.7865997187576425	0.1688335863031549	0.1595744680681304	0.9647988505677817	5.204080146745977	4.533216253157782	0.8710888520714891
1	3	smote	0.6	300	5	31	0.1	1.0	0.7	0.8378445186009147	0.31469850398441235	0.35483870963926467	0.9540229884988936	11.412497464960822	7.717740254895054	0.6762533936559848
1	1	smote	0.6	300	5	31	0.1	1.0	1.0	0.7903750917094644	0.2165674594524122	0.22340425529538255	0.9604885057402265	6.993024366147665	5.654157174745417	0.8085424572787452
1	2	smote	0.6	300	5	31	0.1	1.0	1.0	0.772797444362925	0.1755559837068355	0.17021276593933907	0.9683908045907444	6.284380285553112	5.3849112540329385	0.8568722684666733
1	3	smote	0.6	300	5	31	0.1	1.0	1.0	0.8242105425781734	0.29596256043243063	0.3225806451266042	0.951867816085116	9.41719772288783	6.701972606880313	0.7116737600634281
1	1	smote	0.6	300	5	31	0.3	0.6	0.7	0.7840624235754463	0.20558058306473403	0.17021276593933907	0.9676724137861519	6.140169030508523	5.2652465965417266	0.8575084022896962
1	2	smote	0.6	300	5	31	0.3	0.6	0.7	0.7542415627292737	0.1641792833313031	0.10638297871208692	0.9727011494182997	4.241853078548956	3.896975054827022	0.918696366952332
1	3	smote	0.6	300	5	31	0.3	0.6	0.7	0.835635273760969	0.28481833451469835	0.3225806451266042	0.9698275861999295	15.306117308714171	10.69124069263041	0.6984946164944414
1	1	smote	0.6	300	5	31	0.3	0.6	1.0	0.7839936414771338	0.21489210901504652	0.21276595742417384	0.9741379310274847	10.180176218174944	8.226947170422337	0.8081340531151889
1	2	smote	0.6	300	5	31	0.3	0.6	1.0	0.7544555514795794	0.17552140982976436	0.12765957445450432	0.9755747126366698	5.8450478142910605	5.226531024599126	0.8941810455972408
1	3	smote	0.6	300	5	31	0.3	0.6	1.0	0.8111327400815721	0.27712169663049036	0.29032258061394384	0.9655172413723743	11.454542091403477	8.419352394498656	0.7350230338995285
1	1	smote	0.6	300	5	31	0.3	1.0	0.7	0.7840624235754463	0.20558058306473403	0.17021276593933907	0.9676724137861519	6.140169030508523	5.2652465965417266	0.8575084022896962
1	2	smote	0.6	300	5	31	0.3	1.0	0.7	0.7542415627292737	0.1641792833313031	0.10638297871208692	0.9727011494182997	4.241853078548956	3.896975054827022	0.918696366952332
1	3	smote	0.6	300	5	31	0.3	1.0	0.7	0.835635273760969	0.28481833451469835	0.3225806451266042	0.9698275861999295	15.306117308714171	10.69124069263041	0.6984946164944414
1	1	smote	0.6	300	5	31	0.3	1.0	1.0	0.7839936414771338	0.21489210901504652	0.21276595742417384	0.9741379310274847	10.180176218174944	8.226947170422337	0.8081340531151889
1	2	smote	0.6	300	5	31	0.3	1.0	1.0	0.7544555514795794	0.17552140982976436	0.12765957445450432	0.9755747126366698	5.8450478142910605	5.226531024599126	0.8941810455972408
1	3	smote	0.6	300	5	31	0.3	1.0	1.0	0.8111327400815721	0.27712169663049036	0.29032258061394384	0.9655172413723743	11.454542091403477	8.419352394498656	0.7350230338995285
1	1	smote	0.6	300	5	63	0.1	0.6	0.7	0.7862634507214479	0.21438497541960064	0.22340425529538255	0.9633620689585967	7.564059158557857	6.0976203614422735	0.8061306975505249
1	2	smote	0.6	300	5	63	0.1	0.6	0.7	0.7865997187576425	0.1688335863031549	0.1595744680681304	0.9647988505677817	5.204080146745977	4.533216253157782	0.8710888520714891
1	3	smote	0.6	300	5	63	0.1	0.6	0.7	0.8378445186009147	0.31469850398441235	0.35483870963926467	0.9540229884988936	11.412497464960822	7.717740254895054	0.6762533936559848
1	1	smote	0.6	300	5	63	0.1	0.6	1.0	0.7903750917094644	0.2165674594524122	0.22340425529538255	0.9604885057402265	6.993024366147665	5.654157174745417	0.8085424572787452
1	2	smote	0.6	300	5	63	0.1	0.6	1.0	0.772797444362925	0.1755559837068355	0.17021276593933907	0.9683908045907444	6.284380285553112	5.3849112540329385	0.8568722684666733
1	3	smote	0.6	300	5	63	0.1	0.6	1.0	0.8242105425781734	0.29596256043243063	0.3225806451266042	0.951867816085116	9.41719772288783	6.701972606880313	0.7116737600634281
1	1	smote	0.6	300	5	63	0.1	1.0	0.7	0.7862634507214479	0.21438497541960064	0.22340425529538255	0.9633620689585967	7.564059158557857	6.0976203614422735	0.8061306975505249
1	2	smote	0.6	300	5	63	0.1	1.0	0.7	0.7865997187576425	0.1688335863031549	0.1595744680681304	0.9647988505677817	5.204080146745977	4.533216253157782	0.8710888520714891
1	3	smote	0.6	300	5	63	0.1	1.0	0.7	0.8378445186009147	0.31469850398441235	0.35483870963926467	0.9540229884988936	11.412497464960822	7.717740254895054	0.6762533936559848
1	1	smote	0.6	300	5	63	0.1	1.0	1.0	0.7903750917094644	0.2165674594524122	0.22340425529538255	0.9604885057402265	6.993024366147665	5.654157174745417	0.8085424572787452
1	2	smote	0.6	300	5	63	0.1	1.0	1.0	0.772797444362925	0.1755559837068355	0.17021276593933907	0.9683908045907444	6.284380285553112	5.3849112540329385	0.8568722684666733
1	3	smote	0.6	300	5	63	0.1	1.0	1.0	0.8242105425781734	0.29596256043243063	0.3225806451266042	0.951867816085116	9.41719772288783	6.701972606880313	0.7116737600634281
1	1	smote	0.6	300	5	63	0.3	0.6	0.7	0.7840624235754463	0.20558058306473403	0.17021276593933907	0.9676724137861519	6.140169030508523	5.2652465965417266	0.8575084022896962
1	2	smote	0.6	300	5	63	0.3	0.6	0.7	0.7542415627292737	0.1641792833313031	0.10638297871208692	0.9727011494182997	4.241853078548956	3.896975054827022	0.918696366952332
1	3	smote	0.6	300	5	63	0.3	0.6	0.7	0.83012761092572	0.271426444840047	0.279569892443057	0.9647988505677817	10.636000597746396	7.942064890827918	0.746715338296494
1	1	smote	0.6	300	5	63	0.3	0.6	1.0	0.7839936414771338	0.21489210901504652	0.21276595742417384	0.9741379310274847	10.180176218174944	8.226947170422337	0.8081340531151889
1	2	smote	0.6	300	5	63	0.3	0.6	1.0	0.7544555514795794	0.17552140982976436	0.12765957445450432	0.9755747126366698	5.8450478142910605	5.226531024599126	0.8941810455972408
1	3	smote	0.6	300	5	63	0.3	0.6	1.0	0.8111327400815721	0.27712169663049036	0.29032258061394384	0.9655172413723743	11.454542091403477	8.419352394498656	0.7350230338995285
1	1	smote	0.6	300	5	63	0.3	1.0	0.7	0.7840624235754463	0.20558058306473403	0.17021276593933907	0.9676724137861519	6.140169030508523	5.2652465965417266	0.8575084022896962
1	2	smote	0.6	300	5	63	0.3	1.0	0.7	0.7542415627292737	0.1641792833313031	0.10638297871208692	0.9727011494182997	4.241853078548956	3.896975054827022	0.918696366952332
1	3	smote	0.6	300	5	63	0.3	1.0	0.7	0.83012761092572	0.271426444840047	0.279569892443057	0.9647988505677817	10.636000597746396	7.942064890827918	0.746715338296494
1	1	smote	0.6	300	5	63	0.3	1.0	1.0	0.7839936414771338	0.21489210901504652	0.21276595742417384	0.9741379310274847	10.180176218174944	8.226947170422337	0.8081340531151889
1	2	smote	0.6	300	5	63	0.3	1.0	1.0	0.7544555514795794	0.17552140982976436	0.12765957445450432	0.9755747126366698	5.8450478142910605	5.226531024599126	0.8941810455972408
1	3	smote	0.6	300	5	63	0.3	1.0	1.0	0.8111327400815721	0.27712169663049036	0.29032258061394384	0.9655172413723743	11.454542091403477	8.419352394498656	0.7350230338995285
1	1	smote	0.6	300	10	31	0.1	0.6	0.7	0.7988811445341159	0.24843304058033885	0.23404255316659123	0.9791666666596325	14.361104173914912	11.23403715586547	0.7822544058039494
1	2	smote	0.6	300	10	31	0.1	0.6	0.7	0.783275250672536	0.19201170874152437	0.10638297871208692	0.9748563218320773	4.615644417921819	4.231001355155441	0.9166653506866097
1	3	smote	0.6	300	10	31	0.1	0.6	0.7	0.8386092571993573	0.2815374544631728	0.31182795695571747	0.9669540229815593	13.258827455367678	9.436182274770841	0.7116905453326825
1	1	smote	0.6	300	10	31	0.1	0.6	1.0	0.7886173269748106	0.23873035721284014	0.20212765955296516	0.9727011494182997	9.026663339232611	7.404252604171342	0.8202646133620145
1	2	smote	0.6	300	10	31	0.1	0.6	1.0	0.7819760332599658	0.1905494117803159	0.138297872325713	0.9712643678091145	5.424689462914522	4.812764280924232	0.8871962643353938
1	3	smote	0.6	300	10	31	0.1	0.6	1.0	0.8280033370411568	0.28436482216469305	0.31182795695571747	0.9626436781540041	11.676679520440219	8.34739230396737	0.7148772193831583
1	1	smote	0.6	300	10	31	0.1	1.0	0.7	0.7988811445341159	0.24843304058033885	0.23404255316659123	0.9791666666596325	14.361104173914912	11.23403715586547	0.7822544058039494
1	2	smote	0.6	300	10	31	0.1	1.0	0.7	0.783275250672536	0.19201170874152437	0.10638297871208692	0.9748563218320773	4.615644417921819	4.231001355155441	0.9166653506866097
1	3	smote	0.6	300	10	31	0.1	1.0	0.7	0.8386092571993573	0.2815374544631728	0.31182795695571747	0.9669540229815593	13.258827455367678	9.436182274770841	0.7116905453326825
1	1	smote	0.6	300	10	31	0.1	1.0	1.0	0.7886173269748106	0.23873035721284014	0.20212765955296516	0.9727011494182997	9.026663339232611	7.404252604171342	0.8202646133620145
1	2	smote	0.6	300	10	31	0.1	1.0	1.0	0.7819760332599658	0.1905494117803159	0.138297872325713	0.9712643678091145	5.424689462914522	4.812764280924232	0.8871962643353938
1	3	smote	0.6	300	10	31	0.1	1.0	1.0	0.8280033370411568	0.28436482216469305	0.31182795695571747	0.9626436781540041	11.676679520440219	8.34739230396737	0.7148772193831583
1	1	smote	0.6	300	10	31	0.3	0.6	0.7	0.7840624235754463	0.2253554083735023	0.18085106381054777	0.9712643678091145	7.462335050960635	6.293614828900918	0.8433841031390548
1	2	smote	0.6	300	10	31	0.3	0.6	0.7	0.776320616287601	0.1759206204842095	0.10638297871208692	0.9741379310274847	4.484125245635791	4.113473585211168	0.9173413575754568
1	3	smote	0.6	300	10	31	0.3	0.6	0.7	0.8338277098010135	0.2477986693721985	0.279569892443057	0.9647988505677817	10.636000597746396	7.942064890827918	0.746715338296494
1	1	smote	0.6	300	10	31	0.3	0.6	1.0	0.7857896184886279	0.24102378670648247	0.21276595742417384	0.9712643678091145	9.135131933938629	7.404252739883433	0.8105249822418007
1	2	smote	0.6	300	10	31	0.3	0.6	1.0	0.7660644411836636	0.18600771940859376	0.1595744680681304	0.9734195402228921	6.953469831929106	6.003447997956832	0.8633744121323947
1	3	smote	0.6	300	10	31	0.3	0.6	1.0	0.8159606352737611	0.27403028375169963	0.29032258061394384	0.9640804597631891	10.979996904039373	8.082578392543931	0.7361184482456916
1	1	smote	0.6	300	10	31	0.3	1.0	0.7	0.7840624235754463	0.2253554083735023	0.18085106381054777	0.9712643678091145	7.462335050960635	6.293614828900918	0.8433841031390548
1	2	smote	0.6	300	10	31	0.3	1.0	0.7	0.776320616287601	0.1759206204842095	0.10638297871208692	0.9741379310274847	4.484125245635791	4.113473585211168	0.9173413575754568
1	3	smote	0.6	300	10	31	0.3	1.0	0.7	0.8338277098010135	0.2477986693721985	0.279569892443057	0.9647988505677817	10.636000597746396	7.942064890827918	0.746715338296494
1	1	smote	0.6	300	10	31	0.3	1.0	1.0	0.7857896184886279	0.24102378670648247	0.21276595742417384	0.9712643678091145	9.135131933938629	7.404252739883433	0.8105249822418007
1	2	smote	0.6	300	10	31	0.3	1.0	1.0	0.7660644411836636	0.18600771940859376	0.1595744680681304	0.9734195402228921	6.953469831929106	6.003447997956832	0.8633744121323947
1	3	smote	0.6	300	10	31	0.3	1.0	1.0	0.8159606352737611	0.27403028375169963	0.29032258061394384	0.9640804597631891	10.979996904039373	8.082578392543931	0.7361184482456916
1	1	smote	0.6	300	10	63	0.1	0.6	0.7	0.7923468451944242	0.23700427883427277	0.20212765955296516	0.9741379310274847	9.542218510094205	7.815599811901221	0.8190547835612156
1	2	smote	0.6	300	10	63	0.1	0.6	0.7	0.7906272927366104	0.19247885960925074	0.10638297871208692	0.9727011494182997	4.241853078548956	3.896975054827022	0.918696366952332
1	3	smote	0.6	300	10	63	0.1	0.6	0.7	0.8381071560993696	0.29577195560652625	0.30107526878483065	0.9662356321769667	12.327328543879556	8.916949998688978	0.7233481158286239
1	1	smote	0.6	300	10	63	0.1	0.6	1.0	0.790688432379555	0.25214523233996033	0.24468085103779993	0.9727011494182997	11.54261990316138	8.963042626102151	0.7765171673218734
1	2	smote	0.6	300	10	63	0.1	0.6	1.0	0.7845973954512107	0.18995194970150656	0.12765957445450432	0.9734195402228921	5.35925967763628	4.802758398365466	0.8961607822092215
1	3	smote	0.6	300	10	63	0.1	0.6	1.0	0.8301971326164875	0.2814293124872998	0.31182795695571747	0.9604885057402265	11.015053987591568	7.892080111796404	0.7164812819379981
1	1	smote	0.6	300	10	63	0.1	1.0	0.7	0.7923468451944242	0.23700427883427277	0.20212765955296516	0.9741379310274847	9.542218510094205	7.815599811901221	0.8190547835612156
[truncated: 11,825 more rows]
