# Supplementary material for: Risk prediction for cardiovascular related diseases using PRS and EHR in the Framingham Heart Study
Source: PLoS One. 2026 Apr 17;21(4):e0345914. doi: 10.1371/journal.pone.0345914 (PMC13089760; doi:10.1371/journal.pone.0345914)
Supplement: S1 File — (ZIP) [file pone.0345914.s003.zip › lgbm/ehr_model/chf/chf_lgb_nested_cv_outer_test_results.csv]

outer_fold	AUC	AUPRC	sensitivity	specificity	DOR	LR+	LR-
1	0.8599140093709716	0.2577393364276272	0.05376344085443404	0.9942569992749875	9.836630581402442	9.361542826357262	0.951702175914819
2	0.8445753851797505	0.25380487777936467	0.08510638296966953	0.9935344827514833	14.294551505602746	13.163100192516216	0.9208473623262281
3	0.8754356199559795	0.3258895084677857	0.07446808509846085	0.9935344827514833	12.363965527957605	11.517712668451692	0.9315548897938928
4	0.8593112717834632	0.276688435934855	0.09677419353798128	0.9906609195331132	11.36537242566744	10.362271773799513	0.9117406163254044
