# Supplementary material for: Risk prediction for cardiovascular related diseases using PRS and EHR in the Framingham Heart Study
Source: PLoS One. 2026 Apr 17;21(4):e0345914. doi: 10.1371/journal.pone.0345914 (PMC13089760; doi:10.1371/journal.pone.0345914)
Supplement: S1 File — (ZIP) [file pone.0345914.s003.zip › lgbm/ehr_model/dem/dem_lgb_nested_cv_all_results.csv]

outer_fold	inner_fold	sampling_method	sampling_ratio	n_estimators	max_depth	num_leaves	learning_rate	subsample	colsample_bytree	AUC	AUPRC	sensitivity	specificity	DOR	LR+	LR-
1	1	none		100	3	31	0.1	0.6	0.7	0.8963929393706831	0.3293876960112985	0.08641975307575066	0.9961627014505284	24.55669268833264	22.520928917131627	0.9170994220351517
1	2	none		100	3	31	0.1	0.6	0.7	0.8974162189818368	0.26489505507117295	0.07407407406492914	0.9831158864084182	4.6581790544538375	4.387202786282694	0.9418278448326617
1	3	none		100	3	31	0.1	0.6	0.7	0.9098566461063262	0.3426152711437984	0.08641975307575066	0.9938603223254501	15.312475026086766	14.075594339102228	0.9192239766594164
1	1	none		100	3	31	0.1	0.6	1.0	0.9013103663909496	0.3348407880176364	0.08641975307575066	0.9946277820338095	17.51348087144309	16.086389784577996	0.9185146989067793
1	2	none		100	3	31	0.1	0.6	1.0	0.8963076660697535	0.26054320999191666	0.08641975307575066	0.9838833461167776	5.77477118463857	5.3621365874431755	0.9285452805401618
1	3	none		100	3	31	0.1	0.6	1.0	0.9087859924391006	0.33474006543526325	0.08641975307575066	0.9923254029087313	12.231065120522938	11.260479142192056	0.9206458234767343
1	1	none		100	3	31	0.1	1.0	0.7	0.8963929393706831	0.3293876960112985	0.08641975307575066	0.9961627014505284	24.55669268833264	22.520928917131627	0.9170994220351517
1	2	none		100	3	31	0.1	1.0	0.7	0.8974162189818368	0.26489505507117295	0.07407407406492914	0.9831158864084182	4.6581790544538375	4.387202786282694	0.9418278448326617
1	3	none		100	3	31	0.1	1.0	0.7	0.9098566461063262	0.3426152711437984	0.08641975307575066	0.9938603223254501	15.312475026086766	14.075594339102228	0.9192239766594164
1	1	none		100	3	31	0.1	1.0	1.0	0.9013103663909496	0.3348407880176364	0.08641975307575066	0.9946277820338095	17.51348087144309	16.086389784577996	0.9185146989067793
1	2	none		100	3	31	0.1	1.0	1.0	0.8963076660697535	0.26054320999191666	0.08641975307575066	0.9838833461167776	5.77477118463857	5.3621365874431755	0.9285452805401618
1	3	none		100	3	31	0.1	1.0	1.0	0.9087859924391006	0.33474006543526325	0.08641975307575066	0.9923254029087313	12.231065120522938	11.260479142192056	0.9206458234767343
1	1	none		100	3	31	0.3	0.6	0.7	0.8745061254654501	0.28116613013034625	0.18518518516232282	0.9815809669916994	12.111735819181494	10.05400688183791	0.8301045292614381
1	2	none		100	3	31	0.3	0.6	0.7	0.8939673876998	0.2644880618003094	0.14814814812985827	0.9762087490331834	7.1360418693313825	6.226998574665358	0.8726123833531239
1	3	none		100	3	31	0.3	0.6	0.7	0.8947537970305941	0.3294764481860065	0.17283950615150132	0.9854182655334965	14.120964358507603	11.853143260639397	0.8394003991865093
1	1	none		100	3	31	0.3	0.6	1.0	0.8679874553499521	0.25853084181063274	0.17283950615150132	0.9815809669916994	11.135566068618116	9.38373975638205	0.8426818706119784
1	2	none		100	3	31	0.3	0.6	1.0	0.8787792653231384	0.24184916432982637	0.13580246911903673	0.9800460475749806	7.718127987316311	6.80578955830647	0.8817927731063251
1	3	none		100	3	31	0.3	0.6	1.0	0.8969424784211175	0.2803154593380003	0.13580246911903673	0.9792785878666211	7.426451430375127	6.553723400107801	0.8824838332662794
1	1	none		100	3	31	0.3	1.0	0.7	0.8745061254654501	0.28116613013034625	0.18518518516232282	0.9815809669916994	12.111735819181494	10.05400688183791	0.8301045292614381
1	2	none		100	3	31	0.3	1.0	0.7	0.8939673876998	0.2644880618003094	0.14814814812985827	0.9762087490331834	7.1360418693313825	6.226998574665358	0.8726123833531239
1	3	none		100	3	31	0.3	1.0	0.7	0.8947537970305941	0.3294764481860065	0.17283950615150132	0.9854182655334965	14.120964358507603	11.853143260639397	0.8394003991865093
1	1	none		100	3	31	0.3	1.0	1.0	0.8679874553499521	0.25853084181063274	0.17283950615150132	0.9815809669916994	11.135566068618116	9.38373975638205	0.8426818706119784
1	2	none		100	3	31	0.3	1.0	1.0	0.8787792653231384	0.24184916432982637	0.13580246911903673	0.9800460475749806	7.718127987316311	6.80578955830647	0.8817927731063251
1	3	none		100	3	31	0.3	1.0	1.0	0.8969424784211175	0.2803154593380003	0.13580246911903673	0.9792785878666211	7.426451430375127	6.553723400107801	0.8824838332662794
1	1	none		100	3	63	0.1	0.6	0.7	0.8963929393706831	0.3293876960112985	0.08641975307575066	0.9961627014505284	24.55669268833264	22.520928917131627	0.9170994220351517
1	2	none		100	3	63	0.1	0.6	0.7	0.8974162189818368	0.26489505507117295	0.07407407406492914	0.9831158864084182	4.6581790544538375	4.387202786282694	0.9418278448326617
1	3	none		100	3	63	0.1	0.6	0.7	0.9098566461063262	0.3426152711437984	0.08641975307575066	0.9938603223254501	15.312475026086766	14.075594339102228	0.9192239766594164
1	1	none		100	3	63	0.1	0.6	1.0	0.9013103663909496	0.3348407880176364	0.08641975307575066	0.9946277820338095	17.51348087144309	16.086389784577996	0.9185146989067793
1	2	none		100	3	63	0.1	0.6	1.0	0.8963076660697535	0.26054320999191666	0.08641975307575066	0.9838833461167776	5.77477118463857	5.3621365874431755	0.9285452805401618
1	3	none		100	3	63	0.1	0.6	1.0	0.9087859924391006	0.33474006543526325	0.08641975307575066	0.9923254029087313	12.231065120522938	11.260479142192056	0.9206458234767343
1	1	none		100	3	63	0.1	1.0	0.7	0.8963929393706831	0.3293876960112985	0.08641975307575066	0.9961627014505284	24.55669268833264	22.520928917131627	0.9170994220351517
1	2	none		100	3	63	0.1	1.0	0.7	0.8974162189818368	0.26489505507117295	0.07407407406492914	0.9831158864084182	4.6581790544538375	4.387202786282694	0.9418278448326617
1	3	none		100	3	63	0.1	1.0	0.7	0.9098566461063262	0.3426152711437984	0.08641975307575066	0.9938603223254501	15.312475026086766	14.075594339102228	0.9192239766594164
1	1	none		100	3	63	0.1	1.0	1.0	0.9013103663909496	0.3348407880176364	0.08641975307575066	0.9946277820338095	17.51348087144309	16.086389784577996	0.9185146989067793
1	2	none		100	3	63	0.1	1.0	1.0	0.8963076660697535	0.26054320999191666	0.08641975307575066	0.9838833461167776	5.77477118463857	5.3621365874431755	0.9285452805401618
1	3	none		100	3	63	0.1	1.0	1.0	0.9087859924391006	0.33474006543526325	0.08641975307575066	0.9923254029087313	12.231065120522938	11.260479142192056	0.9206458234767343
1	1	none		100	3	63	0.3	0.6	0.7	0.8745061254654501	0.28116613013034625	0.18518518516232282	0.9815809669916994	12.111735819181494	10.05400688183791	0.8301045292614381
1	2	none		100	3	63	0.3	0.6	0.7	0.8939673876998	0.2644880618003094	0.14814814812985827	0.9762087490331834	7.1360418693313825	6.226998574665358	0.8726123833531239
1	3	none		100	3	63	0.3	0.6	0.7	0.8947537970305941	0.3294764481860065	0.17283950615150132	0.9854182655334965	14.120964358507603	11.853143260639397	0.8394003991865093
1	1	none		100	3	63	0.3	0.6	1.0	0.8679874553499521	0.25853084181063274	0.17283950615150132	0.9815809669916994	11.135566068618116	9.38373975638205	0.8426818706119784
1	2	none		100	3	63	0.3	0.6	1.0	0.8787792653231384	0.24184916432982637	0.13580246911903673	0.9800460475749806	7.718127987316311	6.80578955830647	0.8817927731063251
1	3	none		100	3	63	0.3	0.6	1.0	0.8969424784211175	0.2803154593380003	0.13580246911903673	0.9792785878666211	7.426451430375127	6.553723400107801	0.8824838332662794
1	1	none		100	3	63	0.3	1.0	0.7	0.8745061254654501	0.28116613013034625	0.18518518516232282	0.9815809669916994	12.111735819181494	10.05400688183791	0.8301045292614381
1	2	none		100	3	63	0.3	1.0	0.7	0.8939673876998	0.2644880618003094	0.14814814812985827	0.9762087490331834	7.1360418693313825	6.226998574665358	0.8726123833531239
1	3	none		100	3	63	0.3	1.0	0.7	0.8947537970305941	0.3294764481860065	0.17283950615150132	0.9854182655334965	14.120964358507603	11.853143260639397	0.8394003991865093
1	1	none		100	3	63	0.3	1.0	1.0	0.8679874553499521	0.25853084181063274	0.17283950615150132	0.9815809669916994	11.135566068618116	9.38373975638205	0.8426818706119784
1	2	none		100	3	63	0.3	1.0	1.0	0.8787792653231384	0.24184916432982637	0.13580246911903673	0.9800460475749806	7.718127987316311	6.80578955830647	0.8817927731063251
1	3	none		100	3	63	0.3	1.0	1.0	0.8969424784211175	0.2803154593380003	0.13580246911903673	0.9792785878666211	7.426451430375127	6.553723400107801	0.8824838332662794
1	1	none		100	5	31	0.1	0.6	0.7	0.8868139052329382	0.2850993401257105	0.12345679010821523	0.9869531849502153	10.654507141111337	9.462592595296037	0.8881304750586476
1	2	none		100	5	31	0.1	0.6	0.7	0.8918639796102062	0.2589010797406958	0.07407407406492914	0.9854182655334965	5.4063120756419005	5.0799185402740274	0.9396273125072527
1	3	none		100	5	31	0.1	0.6	0.7	0.9066541599158637	0.3173609727870038	0.09876543208657218	0.9892555640752936	10.090010161207005	9.192231295935425	0.9110229869120087
1	1	none		100	5	31	0.1	0.6	1.0	0.885070539969491	0.2820741700588292	0.09876543208657218	0.9877206446585748	8.815061300304865	8.043203320401322	0.9124387180350677
1	2	none		100	5	31	0.1	0.6	1.0	0.8942990060923036	0.26432511266345066	0.14814814812985827	0.9815809669916994	9.26811089263689	8.043205505470329	0.8678365533130592
1	3	none		100	5	31	0.1	0.6	1.0	0.9048160465402726	0.2904758987248175	0.08641975307575066	0.9854182655334965	6.392598737159198	5.926571630319699	0.9270989483421598
1	1	none		100	5	31	0.1	1.0	0.7	0.8868139052329382	0.2850993401257105	0.12345679010821523	0.9869531849502153	10.654507141111337	9.462592595296037	0.8881304750586476
1	2	none		100	5	31	0.1	1.0	0.7	0.8918639796102062	0.2589010797406958	0.07407407406492914	0.9854182655334965	5.4063120756419005	5.0799185402740274	0.9396273125072527
1	3	none		100	5	31	0.1	1.0	0.7	0.9066541599158637	0.3173609727870038	0.09876543208657218	0.9892555640752936	10.090010161207005	9.192231295935425	0.9110229869120087
1	1	none		100	5	31	0.1	1.0	1.0	0.885070539969491	0.2820741700588292	0.09876543208657218	0.9877206446585748	8.815061300304865	8.043203320401322	0.9124387180350677
1	2	none		100	5	31	0.1	1.0	1.0	0.8942990060923036	0.26432511266345066	0.14814814812985827	0.9815809669916994	9.26811089263689	8.043205505470329	0.8678365533130592
1	3	none		100	5	31	0.1	1.0	1.0	0.9048160465402726	0.2904758987248175	0.08641975307575066	0.9854182655334965	6.392598737159198	5.926571630319699	0.9270989483421598
1	1	none		100	5	31	0.3	0.6	0.7	0.8678832324265938	0.25849731206651655	0.16049382714067978	0.9815809669916994	10.188107192731385	8.713472630926189	0.855259211962519
1	2	none		100	5	31	0.3	0.6	0.7	0.8795846242763612	0.23900124354410057	0.12345679010821523	0.9792785878666211	6.656230476443964	5.957930363734365	0.8950907451682825
1	3	none		100	5	31	0.3	0.6	0.7	0.8936926181745829	0.28096435750213195	0.14814814812985827	0.9800460475749806	8.541801723671576	7.424497699970695	0.8691957334923199
1	1	none		100	5	31	0.3	0.6	1.0	0.8555091289806052	0.26632187627992243	0.14814814812985827	0.9808135072833399	8.890430132351817	7.721477453064854	0.8685156116420615
1	2	none		100	5	31	0.3	0.6	1.0	0.8823133699061046	0.24421363846176788	0.1111111110973937	0.9792785878666211	5.90740454877221	5.362137327360928	0.9076976570702855
1	3	none		100	5	31	0.3	0.6	1.0	0.8906891030196223	0.3006721760561995	0.14814814812985827	0.9792785878666211	8.218997629087891	7.149516436481238	0.8698769213642764
1	1	none		100	5	31	0.3	1.0	0.7	0.8678832324265938	0.25849731206651655	0.16049382714067978	0.9815809669916994	10.188107192731385	8.713472630926189	0.855259211962519
1	2	none		100	5	31	0.3	1.0	0.7	0.8795846242763612	0.23900124354410057	0.12345679010821523	0.9792785878666211	6.656230476443964	5.957930363734365	0.8950907451682825
1	3	none		100	5	31	0.3	1.0	0.7	0.8936926181745829	0.28096435750213195	0.14814814812985827	0.9800460475749806	8.541801723671576	7.424497699970695	0.8691957334923199
1	1	none		100	5	31	0.3	1.0	1.0	0.8555091289806052	0.26632187627992243	0.14814814812985827	0.9808135072833399	8.890430132351817	7.721477453064854	0.8685156116420615
1	2	none		100	5	31	0.3	1.0	1.0	0.8823133699061046	0.24421363846176788	0.1111111110973937	0.9792785878666211	5.90740454877221	5.362137327360928	0.9076976570702855
1	3	none		100	5	31	0.3	1.0	1.0	0.8906891030196223	0.3006721760561995	0.14814814812985827	0.9792785878666211	8.218997629087891	7.149516436481238	0.8698769213642764
1	1	none		100	5	63	0.1	0.6	0.7	0.8868139052329382	0.2850993401257105	0.12345679010821523	0.9869531849502153	10.654507141111337	9.462592595296037	0.8881304750586476
1	2	none		100	5	63	0.1	0.6	0.7	0.8918639796102062	0.2589010797406958	0.07407407406492914	0.9854182655334965	5.4063120756419005	5.0799185402740274	0.9396273125072527
1	3	none		100	5	63	0.1	0.6	0.7	0.9066541599158637	0.3173609727870038	0.09876543208657218	0.9892555640752936	10.090010161207005	9.192231295935425	0.9110229869120087
1	1	none		100	5	63	0.1	0.6	1.0	0.885070539969491	0.2820741700588292	0.09876543208657218	0.9877206446585748	8.815061300304865	8.043203320401322	0.9124387180350677
1	2	none		100	5	63	0.1	0.6	1.0	0.8942990060923036	0.26432511266345066	0.14814814812985827	0.9815809669916994	9.26811089263689	8.043205505470329	0.8678365533130592
1	3	none		100	5	63	0.1	0.6	1.0	0.9048160465402726	0.2904758987248175	0.08641975307575066	0.9854182655334965	6.392598737159198	5.926571630319699	0.9270989483421598
1	1	none		100	5	63	0.1	1.0	0.7	0.8868139052329382	0.2850993401257105	0.12345679010821523	0.9869531849502153	10.654507141111337	9.462592595296037	0.8881304750586476
1	2	none		100	5	63	0.1	1.0	0.7	0.8918639796102062	0.2589010797406958	0.07407407406492914	0.9854182655334965	5.4063120756419005	5.0799185402740274	0.9396273125072527
1	3	none		100	5	63	0.1	1.0	0.7	0.9066541599158637	0.3173609727870038	0.09876543208657218	0.9892555640752936	10.090010161207005	9.192231295935425	0.9110229869120087
1	1	none		100	5	63	0.1	1.0	1.0	0.885070539969491	0.2820741700588292	0.09876543208657218	0.9877206446585748	8.815061300304865	8.043203320401322	0.9124387180350677
1	2	none		100	5	63	0.1	1.0	1.0	0.8942990060923036	0.26432511266345066	0.14814814812985827	0.9815809669916994	9.26811089263689	8.043205505470329	0.8678365533130592
1	3	none		100	5	63	0.1	1.0	1.0	0.9048160465402726	0.2904758987248175	0.08641975307575066	0.9854182655334965	6.392598737159198	5.926571630319699	0.9270989483421598
1	1	none		100	5	63	0.3	0.6	0.7	0.8678832324265938	0.25849731206651655	0.16049382714067978	0.9815809669916994	10.188107192731385	8.713472630926189	0.855259211962519
1	2	none		100	5	63	0.3	0.6	0.7	0.8795846242763612	0.23900124354410057	0.12345679010821523	0.9792785878666211	6.656230476443964	5.957930363734365	0.8950907451682825
1	3	none		100	5	63	0.3	0.6	0.7	0.8936926181745829	0.28096435750213195	0.14814814812985827	0.9800460475749806	8.541801723671576	7.424497699970695	0.8691957334923199
1	1	none		100	5	63	0.3	0.6	1.0	0.8555091289806052	0.26632187627992243	0.14814814812985827	0.9808135072833399	8.890430132351817	7.721477453064854	0.8685156116420615
1	2	none		100	5	63	0.3	0.6	1.0	0.8823133699061046	0.24421363846176788	0.1111111110973937	0.9792785878666211	5.90740454877221	5.362137327360928	0.9076976570702855
1	3	none		100	5	63	0.3	0.6	1.0	0.8906891030196223	0.3006721760561995	0.14814814812985827	0.9792785878666211	8.218997629087891	7.149516436481238	0.8698769213642764
1	1	none		100	5	63	0.3	1.0	0.7	0.8678832324265938	0.25849731206651655	0.16049382714067978	0.9815809669916994	10.188107192731385	8.713472630926189	0.855259211962519
1	2	none		100	5	63	0.3	1.0	0.7	0.8795846242763612	0.23900124354410057	0.12345679010821523	0.9792785878666211	6.656230476443964	5.957930363734365	0.8950907451682825
1	3	none		100	5	63	0.3	1.0	0.7	0.8936926181745829	0.28096435750213195	0.14814814812985827	0.9800460475749806	8.541801723671576	7.424497699970695	0.8691957334923199
1	1	none		100	5	63	0.3	1.0	1.0	0.8555091289806052	0.26632187627992243	0.14814814812985827	0.9808135072833399	8.890430132351817	7.721477453064854	0.8685156116420615
1	2	none		100	5	63	0.3	1.0	1.0	0.8823133699061046	0.24421363846176788	0.1111111110973937	0.9792785878666211	5.90740454877221	5.362137327360928	0.9076976570702855
1	3	none		100	5	63	0.3	1.0	1.0	0.8906891030196223	0.3006721760561995	0.14814814812985827	0.9792785878666211	8.218997629087891	7.149516436481238	0.8698769213642764
1	1	none		100	10	31	0.1	0.6	0.7	0.8820480751921017	0.2715001661665508	0.08641975307575066	0.9907904834920125	10.176790733992576	9.383734657889082	0.9220720757063
1	2	none		100	10	31	0.1	0.6	0.7	0.892811460731645	0.2534668151082086	0.06172839505410761	0.9823484267000588	3.661325153765306	3.4970457893323017	0.9551311631316571
1	3	none		100	10	31	0.1	0.6	0.7	0.9084164748017396	0.3204928647830446	0.1111111110973937	0.9884881043669341	10.733323990229701	9.651843460065125	0.8992408466862396
1	1	none		100	10	31	0.1	0.6	1.0	0.8788076897567816	0.2740614929987879	0.1111111110973937	0.9869531849502153	9.455875089233551	8.516333335766433	0.9006393549872892
1	2	none		100	10	31	0.1	0.6	1.0	0.8986384696284927	0.27479458622809905	0.16049382714067978	0.9785111281582617	8.705353074867165	7.468691406220551	0.8579423780902745
1	3	none		100	10	31	0.1	0.6	1.0	0.9056498299271386	0.30035502695014676	0.09876543208657218	0.9915579432003718	12.871715736315823	11.699200495656143	0.9089076084807605
1	1	none		100	10	31	0.1	1.0	0.7	0.8820480751921017	0.2715001661665508	0.08641975307575066	0.9907904834920125	10.176790733992576	9.383734657889082	0.9220720757063
1	2	none		100	10	31	0.1	1.0	0.7	0.892811460731645	0.2534668151082086	0.06172839505410761	0.9823484267000588	3.661325153765306	3.4970457893323017	0.9551311631316571
1	3	none		100	10	31	0.1	1.0	0.7	0.9084164748017396	0.3204928647830446	0.1111111110973937	0.9884881043669341	10.733323990229701	9.651843460065125	0.8992408466862396
1	1	none		100	10	31	0.1	1.0	1.0	0.8788076897567816	0.2740614929987879	0.1111111110973937	0.9869531849502153	9.455875089233551	8.516333335766433	0.9006393549872892
1	2	none		100	10	31	0.1	1.0	1.0	0.8986384696284927	0.27479458622809905	0.16049382714067978	0.9785111281582617	8.705353074867165	7.468691406220551	0.8579423780902745
1	3	none		100	10	31	0.1	1.0	1.0	0.9056498299271386	0.30035502695014676	0.09876543208657218	0.9915579432003718	12.871715736315823	11.699200495656143	0.9089076084807605
1	1	none		100	10	31	0.3	0.6	0.7	0.8711615171067716	0.2614955954854051	0.09876543208657218	0.9869531849502153	8.290082271289663	7.570074076236829	0.9131482349159309
1	2	none		100	10	31	0.3	0.6	0.7	0.8888036155879594	0.24008409817015977	0.1111111110973937	0.9800460475749806	6.139419991869075	5.568373274978022	0.9069868523343352
1	3	none		100	10	31	0.3	0.6	0.7	0.9060951460542148	0.29852940587651816	0.08641975307575066	0.9838833461167776	5.77477118463857	5.3621365874431755	0.9285452805401618
1	1	none		100	10	31	0.3	0.6	1.0	0.8734923206655106	0.25659332381131195	0.1111111110973937	0.9869531849502153	9.455875089233551	8.516333335766433	0.9006393549872892
1	2	none		100	10	31	0.3	0.6	1.0	0.8752451607401722	0.23558124185564272	0.12345679010821523	0.9808135072833399	7.1999962363115	6.434564544220712	0.8936899771932555
1	3	none		100	10	31	0.3	0.6	1.0	0.8908028007541949	0.27824532429004967	0.14814814812985827	0.9831158864084182	10.12647619586751	8.774405572565389	0.8664816172560948
1	1	none		100	10	31	0.3	1.0	0.7	0.8711615171067716	0.2614955954854051	0.09876543208657218	0.9869531849502153	8.290082271289663	7.570074076236829	0.9131482349159309
1	2	none		100	10	31	0.3	1.0	0.7	0.8888036155879594	0.24008409817015977	0.1111111110973937	0.9800460475749806	6.139419991869075	5.568373274978022	0.9069868523343352
1	3	none		100	10	31	0.3	1.0	0.7	0.9060951460542148	0.29852940587651816	0.08641975307575066	0.9838833461167776	5.77477118463857	5.3621365874431755	0.9285452805401618
1	1	none		100	10	31	0.3	1.0	1.0	0.8734923206655106	0.25659332381131195	0.1111111110973937	0.9869531849502153	9.455875089233551	8.516333335766433	0.9006393549872892
1	2	none		100	10	31	0.3	1.0	1.0	0.8752451607401722	0.23558124185564272	0.12345679010821523	0.9808135072833399	7.1999962363115	6.434564544220712	0.8936899771932555
1	3	none		100	10	31	0.3	1.0	1.0	0.8908028007541949	0.27824532429004967	0.14814814812985827	0.9831158864084182	10.12647619586751	8.774405572565389	0.8664816172560948
1	1	none		100	10	63	0.1	0.6	0.7	0.8898837440663995	0.2883558753853148	0.08641975307575066	0.990023023783653	9.386684962950678	8.66190963902052	0.9227868602538912
1	2	none		100	10	63	0.1	0.6	0.7	0.8977478373743404	0.26034251760155724	0.07407407406492914	0.9838833461167776	4.883806488290132	4.596117074951294	0.9410931897349549
1	3	none		100	10	63	0.1	0.6	0.7	0.9076205906597311	0.3096473626051571	0.13580246911903673	0.9869531849502153	11.887385822646769	10.40885185482564	0.8756215951300059
1	1	none		100	10	63	0.1	0.6	1.0	0.8869560274011541	0.2843568302397087	0.13580246911903673	0.9854182655334965	10.619541568979832	9.313183990502383	0.8769854916817882
1	2	none		100	10	63	0.1	0.6	1.0	0.8968193058753304	0.26172186570999223	0.13580246911903673	0.9800460475749806	7.718127987316311	6.80578955830647	0.8817927731063251
1	3	none		100	10	63	0.1	0.6	1.0	0.9058298513402121	0.3060268789861533	0.07407407406492914	0.990023023783653	7.938453569828189	7.424493976303303	0.9352569529583398
1	1	none		100	10	63	0.1	1.0	0.7	0.8898837440663995	0.2883558753853148	0.08641975307575066	0.990023023783653	9.386684962950678	8.66190963902052	0.9227868602538912
1	2	none		100	10	63	0.1	1.0	0.7	0.8977478373743404	0.26034251760155724	0.07407407406492914	0.9838833461167776	4.883806488290132	4.596117074951294	0.9410931897349549
1	3	none		100	10	63	0.1	1.0	0.7	0.9076205906597311	0.3096473626051571	0.13580246911903673	0.9869531849502153	11.887385822646769	10.40885185482564	0.8756215951300059
1	1	none		100	10	63	0.1	1.0	1.0	0.8869560274011541	0.2843568302397087	0.13580246911903673	0.9854182655334965	10.619541568979832	9.313183990502383	0.8769854916817882
1	2	none		100	10	63	0.1	1.0	1.0	0.8968193058753304	0.26172186570999223	0.13580246911903673	0.9800460475749806	7.718127987316311	6.80578955830647	0.8817927731063251
1	3	none		100	10	63	0.1	1.0	1.0	0.9058298513402121	0.3060268789861533	0.07407407406492914	0.990023023783653	7.938453569828189	7.424493976303303	0.9352569529583398
1	1	none		100	10	63	0.3	0.6	0.7	0.8751314630055996	0.24476687175505954	0.06172839505410761	0.990023023783653	6.528333528749143	6.187078313586086	0.9477270456627882
1	2	none		100	10	63	0.3	0.6	0.7	0.8907838511317661	0.2652998123441776	0.08641975307575066	0.9877206446585748	7.608946495154147	7.037802905351156	0.9249378785543838
1	3	none		100	10	63	0.3	0.6	0.7	0.9008176762078015	0.3225500044715876	0.14814814812985827	0.9869531849502153	13.156000117720541	11.355111114355244	0.8631127152013641
1	1	none		100	10	63	0.3	0.6	1.0	0.873473371043082	0.25609928590889547	0.09876543208657218	0.9869531849502153	8.290082271289663	7.570074076236829	0.9131482349159309
1	2	none		100	10	63	0.3	0.6	1.0	0.8780876041044882	0.2525341299186422	0.12345679010821523	0.9769762087415429	5.976523217519723	5.36213758633219	0.8972001498878577
1	3	none		100	10	63	0.3	0.6	1.0	0.8806079038875151	0.28252768355743363	0.12345679010821523	0.9877206446585748	11.329216104244884	10.054004150501651	0.8874403969964355
1	1	none		100	10	63	0.3	1.0	0.7	0.8751314630055996	0.24476687175505954	0.06172839505410761	0.990023023783653	6.528333528749143	6.187078313586086	0.9477270456627882
1	2	none		100	10	63	0.3	1.0	0.7	0.8907838511317661	0.2652998123441776	0.08641975307575066	0.9877206446585748	7.608946495154147	7.037802905351156	0.9249378785543838
1	3	none		100	10	63	0.3	1.0	0.7	0.9008176762078015	0.3225500044715876	0.14814814812985827	0.9869531849502153	13.156000117720541	11.355111114355244	0.8631127152013641
1	1	none		100	10	63	0.3	1.0	1.0	0.873473371043082	0.25609928590889547	0.09876543208657218	0.9869531849502153	8.290082271289663	7.570074076236829	0.9131482349159309
1	2	none		100	10	63	0.3	1.0	1.0	0.8780876041044882	0.2525341299186422	0.12345679010821523	0.9769762087415429	5.976523217519723	5.36213758633219	0.8972001498878577
1	3	none		100	10	63	0.3	1.0	1.0	0.8806079038875151	0.28252768355743363	0.12345679010821523	0.9877206446585748	11.329216104244884	10.054004150501651	0.8874403969964355
1	1	none		300	3	31	0.1	0.6	0.7	0.8737386657570848	0.26967946785129304	0.13580246911903673	0.9892555640752936	14.468353849268054	12.639318031911207	0.873583686085137
1	2	none		300	3	31	0.1	0.6	0.7	0.8901395639691879	0.24221028136199266	0.1111111110973937	0.9785111281582617	5.691961629606985	5.170632511998844	0.9084095767940454
1	3	none		300	3	31	0.1	0.6	0.7	0.9017935817628833	0.3277013494327186	0.13580246911903673	0.9854182655334965	10.619541568979832	9.313183990502383	0.8769854916817882
1	1	none		300	3	31	0.1	0.6	1.0	0.8694181518433245	0.2561312769268019	0.14814814812985827	0.9877206446585748	13.989119011050068	12.064804980601982	0.8624420759578032
1	2	none		300	3	31	0.1	0.6	1.0	0.8905090816065488	0.24646180392855357	0.13580246911903673	0.9769762087415429	6.668092331614715	5.898351344965408	0.8845635280602311
1	3	none		300	3	31	0.1	0.6	1.0	0.9021630994002444	0.31107653874968577	0.18518518516232282	0.9869531849502153	17.19250014467191	14.193888892944054	0.8255860754154392
1	1	none		300	3	31	0.1	1.0	0.7	0.8737386657570848	0.26967946785129304	0.13580246911903673	0.9892555640752936	14.468353849268054	12.639318031911207	0.873583686085137
1	2	none		300	3	31	0.1	1.0	0.7	0.8901395639691879	0.24221028136199266	0.1111111110973937	0.9785111281582617	5.691961629606985	5.170632511998844	0.9084095767940454
1	3	none		300	3	31	0.1	1.0	0.7	0.9017935817628833	0.3277013494327186	0.13580246911903673	0.9854182655334965	10.619541568979832	9.313183990502383	0.8769854916817882
1	1	none		300	3	31	0.1	1.0	1.0	0.8694181518433245	0.2561312769268019	0.14814814812985827	0.9877206446585748	13.989119011050068	12.064804980601982	0.8624420759578032
1	2	none		300	3	31	0.1	1.0	1.0	0.8905090816065488	0.24646180392855357	0.13580246911903673	0.9769762087415429	6.668092331614715	5.898351344965408	0.8845635280602311
1	3	none		300	3	31	0.1	1.0	1.0	0.9021630994002444	0.31107653874968577	0.18518518516232282	0.9869531849502153	17.19250014467191	14.193888892944054	0.8255860754154392
1	1	none		300	3	31	0.3	0.6	0.7	0.8524298153359293	0.2193978744894472	0.13580246911903673	0.9800460475749806	7.718127987316311	6.80578955830647	0.8817927731063251
1	2	none		300	3	31	0.3	0.6	0.7	0.8904427579280482	0.24618913886875485	0.12345679010821523	0.9746738296164645	5.420399047746966	4.8746707256525115	0.8993195202989194
1	3	none		300	3	31	0.3	0.6	0.7	0.8809963711473049	0.3120238856015389	0.18518518516232282	0.9823484267000588	12.648214147236496	10.491137367996904	0.8294560101045543
1	1	none		300	3	31	0.3	0.6	1.0	0.8579725798963456	0.23070285552570738	0.17283950615150132	0.9792785878666211	9.875064312114443	8.34110250922811	0.8446630975602704
1	2	none		300	3	31	0.3	0.6	1.0	0.8797551708782202	0.23665377422191167	0.13580246911903673	0.9731389101997457	5.693059097000068	5.055730038192675	0.8880515545545941
1	3	none		300	3	31	0.3	0.6	1.0	0.8741650322617321	0.26692091480484526	0.16049382714067978	0.9777436684499022	8.398576332087716	7.211150439052045	0.8586158022420136
1	1	none		300	3	31	0.3	1.0	0.7	0.8524298153359293	0.2193978744894472	0.13580246911903673	0.9800460475749806	7.718127987316311	6.80578955830647	0.8817927731063251
1	2	none		300	3	31	0.3	1.0	0.7	0.8904427579280482	0.24618913886875485	0.12345679010821523	0.9746738296164645	5.420399047746966	4.8746707256525115	0.8993195202989194
1	3	none		300	3	31	0.3	1.0	0.7	0.8809963711473049	0.3120238856015389	0.18518518516232282	0.9823484267000588	12.648214147236496	10.491137367996904	0.8294560101045543
1	1	none		300	3	31	0.3	1.0	1.0	0.8579725798963456	0.23070285552570738	0.17283950615150132	0.9792785878666211	9.875064312114443	8.34110250922811	0.8446630975602704
1	2	none		300	3	31	0.3	1.0	1.0	0.8797551708782202	0.23665377422191167	0.13580246911903673	0.9731389101997457	5.693059097000068	5.055730038192675	0.8880515545545941
1	3	none		300	3	31	0.3	1.0	1.0	0.8741650322617321	0.26692091480484526	0.16049382714067978	0.9777436684499022	8.398576332087716	7.211150439052045	0.8586158022420136
1	1	none		300	3	63	0.1	0.6	0.7	0.8737386657570848	0.26967946785129304	0.13580246911903673	0.9892555640752936	14.468353849268054	12.639318031911207	0.873583686085137
1	2	none		300	3	63	0.1	0.6	0.7	0.8901395639691879	0.24221028136199266	0.1111111110973937	0.9785111281582617	5.691961629606985	5.170632511998844	0.9084095767940454
1	3	none		300	3	63	0.1	0.6	0.7	0.9017935817628833	0.3277013494327186	0.13580246911903673	0.9854182655334965	10.619541568979832	9.313183990502383	0.8769854916817882
1	1	none		300	3	63	0.1	0.6	1.0	0.8694181518433245	0.2561312769268019	0.14814814812985827	0.9877206446585748	13.989119011050068	12.064804980601982	0.8624420759578032
1	2	none		300	3	63	0.1	0.6	1.0	0.8905090816065488	0.24646180392855357	0.13580246911903673	0.9769762087415429	6.668092331614715	5.898351344965408	0.8845635280602311
1	3	none		300	3	63	0.1	0.6	1.0	0.9021630994002444	0.31107653874968577	0.18518518516232282	0.9869531849502153	17.19250014467191	14.193888892944054	0.8255860754154392
1	1	none		300	3	63	0.1	1.0	0.7	0.8737386657570848	0.26967946785129304	0.13580246911903673	0.9892555640752936	14.468353849268054	12.639318031911207	0.873583686085137
1	2	none		300	3	63	0.1	1.0	0.7	0.8901395639691879	0.24221028136199266	0.1111111110973937	0.9785111281582617	5.691961629606985	5.170632511998844	0.9084095767940454
1	3	none		300	3	63	0.1	1.0	0.7	0.9017935817628833	0.3277013494327186	0.13580246911903673	0.9854182655334965	10.619541568979832	9.313183990502383	0.8769854916817882
1	1	none		300	3	63	0.1	1.0	1.0	0.8694181518433245	0.2561312769268019	0.14814814812985827	0.9877206446585748	13.989119011050068	12.064804980601982	0.8624420759578032
1	2	none		300	3	63	0.1	1.0	1.0	0.8905090816065488	0.24646180392855357	0.13580246911903673	0.9769762087415429	6.668092331614715	5.898351344965408	0.8845635280602311
1	3	none		300	3	63	0.1	1.0	1.0	0.9021630994002444	0.31107653874968577	0.18518518516232282	0.9869531849502153	17.19250014467191	14.193888892944054	0.8255860754154392
1	1	none		300	3	63	0.3	0.6	0.7	0.8524298153359293	0.2193978744894472	0.13580246911903673	0.9800460475749806	7.718127987316311	6.80578955830647	0.8817927731063251
1	2	none		300	3	63	0.3	0.6	0.7	0.8904427579280482	0.24618913886875485	0.12345679010821523	0.9746738296164645	5.420399047746966	4.8746707256525115	0.8993195202989194
1	3	none		300	3	63	0.3	0.6	0.7	0.8809963711473049	0.3120238856015389	0.18518518516232282	0.9823484267000588	12.648214147236496	10.491137367996904	0.8294560101045543
1	1	none		300	3	63	0.3	0.6	1.0	0.8579725798963456	0.23070285552570738	0.17283950615150132	0.9792785878666211	9.875064312114443	8.34110250922811	0.8446630975602704
1	2	none		300	3	63	0.3	0.6	1.0	0.8797551708782202	0.23665377422191167	0.13580246911903673	0.9731389101997457	5.693059097000068	5.055730038192675	0.8880515545545941
1	3	none		300	3	63	0.3	0.6	1.0	0.8741650322617321	0.26692091480484526	0.16049382714067978	0.9777436684499022	8.398576332087716	7.211150439052045	0.8586158022420136
1	1	none		300	3	63	0.3	1.0	0.7	0.8524298153359293	0.2193978744894472	0.13580246911903673	0.9800460475749806	7.718127987316311	6.80578955830647	0.8817927731063251
1	2	none		300	3	63	0.3	1.0	0.7	0.8904427579280482	0.24618913886875485	0.12345679010821523	0.9746738296164645	5.420399047746966	4.8746707256525115	0.8993195202989194
1	3	none		300	3	63	0.3	1.0	0.7	0.8809963711473049	0.3120238856015389	0.18518518516232282	0.9823484267000588	12.648214147236496	10.491137367996904	0.8294560101045543
1	1	none		300	3	63	0.3	1.0	1.0	0.8579725798963456	0.23070285552570738	0.17283950615150132	0.9792785878666211	9.875064312114443	8.34110250922811	0.8446630975602704
1	2	none		300	3	63	0.3	1.0	1.0	0.8797551708782202	0.23665377422191167	0.13580246911903673	0.9731389101997457	5.693059097000068	5.055730038192675	0.8880515545545941
1	3	none		300	3	63	0.3	1.0	1.0	0.8741650322617321	0.26692091480484526	0.16049382714067978	0.9777436684499022	8.398576332087716	7.211150439052045	0.8586158022420136
1	1	none		300	5	31	0.1	0.6	0.7	0.8754346569644601	0.26086752955324866	0.12345679010821523	0.990023023783653	13.976150642582024	12.374156627172171	0.8853765821405457
1	2	none		300	5	31	0.1	0.6	0.7	0.8978899595425562	0.2615261425432265	0.1111111110973937	0.9785111281582617	5.691961629606985	5.170632511998844	0.9084095767940454
1	3	none		300	5	31	0.1	0.6	0.7	0.8968761547426167	0.29539086633171524	0.1111111110973937	0.9877206446585748	10.054679294110612	9.048603735451486	0.8999395575157516
1	1	none		300	5	31	0.1	0.6	1.0	0.8707067261684811	0.24383005887573764	0.08641975307575066	0.9846508058251371	6.0682392821564894	5.630243242009809	0.9278215507887122
1	2	none		300	5	31	0.1	0.6	1.0	0.890385909060762	0.2450464819576637	0.12345679010821523	0.9785111281582617	6.413477891507984	5.7451472355542705	0.8957927771181028
1	3	none		300	5	31	0.1	0.6	1.0	0.896193968335181	0.2766720984519664	0.1111111110973937	0.9831158864084182	7.2784047693237035	6.580804179424042	0.9041547310443784
1	1	none		300	5	31	0.1	1.0	0.7	0.8754346569644601	0.26086752955324866	0.12345679010821523	0.990023023783653	13.976150642582024	12.374156627172171	0.8853765821405457
1	2	none		300	5	31	0.1	1.0	0.7	0.8978899595425562	0.2615261425432265	0.1111111110973937	0.9785111281582617	5.691961629606985	5.170632511998844	0.9084095767940454
1	3	none		300	5	31	0.1	1.0	0.7	0.8968761547426167	0.29539086633171524	0.1111111110973937	0.9877206446585748	10.054679294110612	9.048603735451486	0.8999395575157516
1	1	none		300	5	31	0.1	1.0	1.0	0.8707067261684811	0.24383005887573764	0.08641975307575066	0.9846508058251371	6.0682392821564894	5.630243242009809	0.9278215507887122
1	2	none		300	5	31	0.1	1.0	1.0	0.890385909060762	0.2450464819576637	0.12345679010821523	0.9785111281582617	6.413477891507984	5.7451472355542705	0.8957927771181028
1	3	none		300	5	31	0.1	1.0	1.0	0.896193968335181	0.2766720984519664	0.1111111110973937	0.9831158864084182	7.2784047693237035	6.580804179424042	0.9041547310443784
1	1	none		300	5	31	0.3	0.6	0.7	0.8523350672237856	0.2324032656630668	0.12345679010821523	0.9869531849502153	10.654507141111337	9.462592595296037	0.8881304750586476
1	2	none		300	5	31	0.3	0.6	0.7	0.8758136494130354	0.22687023077341825	0.1111111110973937	0.9792785878666211	5.90740454877221	5.362137327360928	0.9076976570702855
1	3	none		300	5	31	0.3	0.6	0.7	0.8791203585268562	0.2757989379834048	0.12345679010821523	0.9815809669916994	7.505864457771486	6.702671254558608	0.89299123601414
1	1	none		300	5	31	0.3	0.6	1.0	0.852837232218148	0.22800896405921975	0.14814814812985827	0.9808135072833399	8.890430132351817	7.721477453064854	0.8685156116420615
1	2	none		300	5	31	0.3	0.6	1.0	0.8731417526505785	0.2256384554821286	0.12345679010821523	0.9777436684499022	6.187466856625787	5.547038799270805	0.8964959111588848
1	3	none		300	5	31	0.3	0.6	1.0	0.8781065537269169	0.2824673475072058	0.14814814812985827	0.9800460475749806	8.541801723671576	7.424497699970695	0.8691957334923199
1	1	none		300	5	31	0.3	1.0	0.7	0.8523350672237856	0.2324032656630668	0.12345679010821523	0.9869531849502153	10.654507141111337	9.462592595296037	0.8881304750586476
1	2	none		300	5	31	0.3	1.0	0.7	0.8758136494130354	0.22687023077341825	0.1111111110973937	0.9792785878666211	5.90740454877221	5.362137327360928	0.9076976570702855
1	3	none		300	5	31	0.3	1.0	0.7	0.8791203585268562	0.2757989379834048	0.12345679010821523	0.9815809669916994	7.505864457771486	6.702671254558608	0.89299123601414
1	1	none		300	5	31	0.3	1.0	1.0	0.852837232218148	0.22800896405921975	0.14814814812985827	0.9808135072833399	8.890430132351817	7.721477453064854	0.8685156116420615
1	2	none		300	5	31	0.3	1.0	1.0	0.8731417526505785	0.2256384554821286	0.12345679010821523	0.9777436684499022	6.187466856625787	5.547038799270805	0.8964959111588848
1	3	none		300	5	31	0.3	1.0	1.0	0.8781065537269169	0.2824673475072058	0.14814814812985827	0.9800460475749806	8.541801723671576	7.424497699970695	0.8691957334923199
1	1	none		300	5	63	0.1	0.6	0.7	0.8754346569644601	0.26086752955324866	0.12345679010821523	0.990023023783653	13.976150642582024	12.374156627172171	0.8853765821405457
1	2	none		300	5	63	0.1	0.6	0.7	0.8978899595425562	0.2615261425432265	0.1111111110973937	0.9785111281582617	5.691961629606985	5.170632511998844	0.9084095767940454
1	3	none		300	5	63	0.1	0.6	0.7	0.8968761547426167	0.29539086633171524	0.1111111110973937	0.9877206446585748	10.054679294110612	9.048603735451486	0.8999395575157516
1	1	none		300	5	63	0.1	0.6	1.0	0.8707067261684811	0.24383005887573764	0.08641975307575066	0.9846508058251371	6.0682392821564894	5.630243242009809	0.9278215507887122
1	2	none		300	5	63	0.1	0.6	1.0	0.890385909060762	0.2450464819576637	0.12345679010821523	0.9785111281582617	6.413477891507984	5.7451472355542705	0.8957927771181028
1	3	none		300	5	63	0.1	0.6	1.0	0.896193968335181	0.2766720984519664	0.1111111110973937	0.9831158864084182	7.2784047693237035	6.580804179424042	0.9041547310443784
1	1	none		300	5	63	0.1	1.0	0.7	0.8754346569644601	0.26086752955324866	0.12345679010821523	0.990023023783653	13.976150642582024	12.374156627172171	0.8853765821405457
1	2	none		300	5	63	0.1	1.0	0.7	0.8978899595425562	0.2615261425432265	0.1111111110973937	0.9785111281582617	5.691961629606985	5.170632511998844	0.9084095767940454
1	3	none		300	5	63	0.1	1.0	0.7	0.8968761547426167	0.29539086633171524	0.1111111110973937	0.9877206446585748	10.054679294110612	9.048603735451486	0.8999395575157516
1	1	none		300	5	63	0.1	1.0	1.0	0.8707067261684811	0.24383005887573764	0.08641975307575066	0.9846508058251371	6.0682392821564894	5.630243242009809	0.9278215507887122
1	2	none		300	5	63	0.1	1.0	1.0	0.890385909060762	0.2450464819576637	0.12345679010821523	0.9785111281582617	6.413477891507984	5.7451472355542705	0.8957927771181028
1	3	none		300	5	63	0.1	1.0	1.0	0.896193968335181	0.2766720984519664	0.1111111110973937	0.9831158864084182	7.2784047693237035	6.580804179424042	0.9041547310443784
1	1	none		300	5	63	0.3	0.6	0.7	0.8523350672237856	0.2324032656630668	0.12345679010821523	0.9869531849502153	10.654507141111337	9.462592595296037	0.8881304750586476
1	2	none		300	5	63	0.3	0.6	0.7	0.8758136494130354	0.22687023077341825	0.1111111110973937	0.9792785878666211	5.90740454877221	5.362137327360928	0.9076976570702855
1	3	none		300	5	63	0.3	0.6	0.7	0.8791203585268562	0.2757989379834048	0.12345679010821523	0.9815809669916994	7.505864457771486	6.702671254558608	0.89299123601414
1	1	none		300	5	63	0.3	0.6	1.0	0.852837232218148	0.22800896405921975	0.14814814812985827	0.9808135072833399	8.890430132351817	7.721477453064854	0.8685156116420615
1	2	none		300	5	63	0.3	0.6	1.0	0.8731417526505785	0.2256384554821286	0.12345679010821523	0.9777436684499022	6.187466856625787	5.547038799270805	0.8964959111588848
1	3	none		300	5	63	0.3	0.6	1.0	0.8781065537269169	0.2824673475072058	0.14814814812985827	0.9800460475749806	8.541801723671576	7.424497699970695	0.8691957334923199
1	1	none		300	5	63	0.3	1.0	0.7	0.8523350672237856	0.2324032656630668	0.12345679010821523	0.9869531849502153	10.654507141111337	9.462592595296037	0.8881304750586476
1	2	none		300	5	63	0.3	1.0	0.7	0.8758136494130354	0.22687023077341825	0.1111111110973937	0.9792785878666211	5.90740454877221	5.362137327360928	0.9076976570702855
1	3	none		300	5	63	0.3	1.0	0.7	0.8791203585268562	0.2757989379834048	0.12345679010821523	0.9815809669916994	7.505864457771486	6.702671254558608	0.89299123601414
1	1	none		300	5	63	0.3	1.0	1.0	0.852837232218148	0.22800896405921975	0.14814814812985827	0.9808135072833399	8.890430132351817	7.721477453064854	0.8685156116420615
1	2	none		300	5	63	0.3	1.0	1.0	0.8731417526505785	0.2256384554821286	0.12345679010821523	0.9777436684499022	6.187466856625787	5.547038799270805	0.8964959111588848
1	3	none		300	5	63	0.3	1.0	1.0	0.8781065537269169	0.2824673475072058	0.14814814812985827	0.9800460475749806	8.541801723671576	7.424497699970695	0.8691957334923199
1	1	none		300	10	31	0.1	0.6	0.7	0.8783623736297054	0.2704593564221499	0.08641975307575066	0.990023023783653	9.386684962950678	8.66190963902052	0.9227868602538912
1	2	none		300	10	31	0.1	0.6	0.7	0.8879319329562358	0.24223665676974304	0.07407407406492914	0.9831158864084182	4.6581790544538375	4.387202786282694	0.9418278448326617
1	3	none		300	10	31	0.1	0.6	0.7	0.8994059293368579	0.3126036441565628	0.09876543208657218	0.9877206446585748	8.815061300304865	8.043203320401322	0.9124387180350677
1	1	none		300	10	31	0.1	0.6	1.0	0.8690675838283922	0.2557638684333711	0.1111111110973937	0.9838833461167776	7.630947634532353	6.89417561242694	0.9034494621505759
1	2	none		300	10	31	0.1	0.6	1.0	0.8891257591692486	0.2489684927931959	0.1111111110973937	0.9823484267000588	6.956517788056945	6.294682420798143	0.904861101920816
1	3	none		300	10	31	0.1	0.6	1.0	0.892318770548497	0.28985686566278984	0.1111111110973937	0.9907904834920125	13.44790203724562	12.06480170300025	0.8971512087986866
1	1	none		300	10	31	0.1	1.0	0.7	0.8783623736297054	0.2704593564221499	0.08641975307575066	0.990023023783653	9.386684962950678	8.66190963902052	0.9227868602538912
1	2	none		300	10	31	0.1	1.0	0.7	0.8879319329562358	0.24223665676974304	0.07407407406492914	0.9831158864084182	4.6581790544538375	4.387202786282694	0.9418278448326617
1	3	none		300	10	31	0.1	1.0	0.7	0.8994059293368579	0.3126036441565628	0.09876543208657218	0.9877206446585748	8.815061300304865	8.043203320401322	0.9124387180350677
1	1	none		300	10	31	0.1	1.0	1.0	0.8690675838283922	0.2557638684333711	0.1111111110973937	0.9838833461167776	7.630947634532353	6.89417561242694	0.9034494621505759
1	2	none		300	10	31	0.1	1.0	1.0	0.8891257591692486	0.2489684927931959	0.1111111110973937	0.9823484267000588	6.956517788056945	6.294682420798143	0.904861101920816
1	3	none		300	10	31	0.1	1.0	1.0	0.892318770548497	0.28985686566278984	0.1111111110973937	0.9907904834920125	13.44790203724562	12.06480170300025	0.8971512087986866
1	1	none		300	10	31	0.3	0.6	0.7	0.8602370597765839	0.236230682247334	0.08641975307575066	0.9846508058251371	6.0682392821564894	5.630243242009809	0.9278215507887122
1	2	none		300	10	31	0.3	0.6	0.7	0.8769695763811907	0.2323042960256784	0.09876543208657218	0.9792785878666211	5.179094399715045	4.766344290987492	0.9203045689722885
1	3	none		300	10	31	0.3	0.6	0.7	0.8931051798792908	0.28739171569185823	0.08641975307575066	0.9838833461167776	5.77477118463857	5.3621365874431755	0.9285452805401618
1	1	none		300	10	31	0.3	0.6	1.0	0.8685748936452441	0.24868483448855627	0.09876543208657218	0.9792785878666211	5.179094399715045	4.766344290987492	0.9203045689722885
1	2	none		300	10	31	0.3	0.6	1.0	0.8706877765460523	0.2336976363431396	0.14814814812985827	0.9808135072833399	8.890430132351817	7.721477453064854	0.8685156116420615
1	3	none		300	10	31	0.3	0.6	1.0	0.8812332414276646	0.27428205527725197	0.09876543208657218	0.9838833461167776	6.690145872397957	6.128156099935057	0.9159973713453688
1	1	none		300	10	31	0.3	1.0	0.7	0.8602370597765839	0.236230682247334	0.08641975307575066	0.9846508058251371	6.0682392821564894	5.630243242009809	0.9278215507887122
1	2	none		300	10	31	0.3	1.0	0.7	0.8769695763811907	0.2323042960256784	0.09876543208657218	0.9792785878666211	5.179094399715045	4.766344290987492	0.9203045689722885
1	3	none		300	10	31	0.3	1.0	0.7	0.8931051798792908	0.28739171569185823	0.08641975307575066	0.9838833461167776	5.77477118463857	5.3621365874431755	0.9285452805401618
1	1	none		300	10	31	0.3	1.0	1.0	0.8685748936452441	0.24868483448855627	0.09876543208657218	0.9792785878666211	5.179094399715045	4.766344290987492	0.9203045689722885
1	2	none		300	10	31	0.3	1.0	1.0	0.8706877765460523	0.2336976363431396	0.14814814812985827	0.9808135072833399	8.890430132351817	7.721477453064854	0.8685156116420615
1	3	none		300	10	31	0.3	1.0	1.0	0.8812332414276646	0.27428205527725197	0.09876543208657218	0.9838833461167776	6.690145872397957	6.128156099935057	0.9159973713453688
1	1	none		300	10	63	0.1	0.6	0.7	0.8779454819362724	0.263291877422878	0.08641975307575066	0.9892555640752936	8.709451339782314	8.043202383943497	0.9235027538542991
1	2	none		300	10	63	0.1	0.6	0.7	0.8865486105189354	0.24836850450994824	0.06172839505410761	0.9861857252418559	4.6966340220916925	4.468446693754163	0.9514146994995695
1	3	none		300	10	63	0.1	0.6	0.7	0.8927640866755729	0.2995891741927242	0.09876543208657218	0.9877206446585748	8.815061300304865	8.043203320401322	0.9124387180350677
1	1	none		300	10	63	0.1	0.6	1.0	0.8770643244933345	0.26858100519985306	0.13580246911903673	0.990023023783653	15.593390928676259	13.611572289889388	0.8729064894360973
1	2	none		300	10	63	0.1	0.6	1.0	0.8846631230872725	0.24697029678735713	0.13580246911903673	0.9823484267000588	8.74533664504693	7.693500736531063	0.8797260713153955
1	3	none		300	10	63	0.1	0.6	1.0	0.8928588347877168	0.3038741485985724	0.08641975307575066	0.990023023783653	9.386684962950678	8.66190963902052	0.9227868602538912
1	1	none		300	10	63	0.1	1.0	0.7	0.8779454819362724	0.263291877422878	0.08641975307575066	0.9892555640752936	8.709451339782314	8.043202383943497	0.9235027538542991
1	2	none		300	10	63	0.1	1.0	0.7	0.8865486105189354	0.24836850450994824	0.06172839505410761	0.9861857252418559	4.6966340220916925	4.468446693754163	0.9514146994995695
1	3	none		300	10	63	0.1	1.0	0.7	0.8927640866755729	0.2995891741927242	0.09876543208657218	0.9877206446585748	8.815061300304865	8.043203320401322	0.9124387180350677
1	1	none		300	10	63	0.1	1.0	1.0	0.8770643244933345	0.26858100519985306	0.13580246911903673	0.990023023783653	15.593390928676259	13.611572289889388	0.8729064894360973
1	2	none		300	10	63	0.1	1.0	1.0	0.8846631230872725	0.24697029678735713	0.13580246911903673	0.9823484267000588	8.74533664504693	7.693500736531063	0.8797260713153955
1	3	none		300	10	63	0.1	1.0	1.0	0.8928588347877168	0.3038741485985724	0.08641975307575066	0.990023023783653	9.386684962950678	8.66190963902052	0.9227868602538912
1	1	none		300	10	63	0.3	0.6	0.7	0.872497465488	0.23562736757881877	0.08641975307575066	0.990023023783653	9.386684962950678	8.66190963902052	0.9227868602538912
1	2	none		300	10	63	0.3	0.6	0.7	0.8836303686649043	0.25911425060641874	0.12345679010821523	0.9861857252418559	10.054765786238182	8.936893387508325	0.8888216271723075
1	3	none		300	10	63	0.3	0.6	0.7	0.8915607856513459	0.31580023289897474	0.14814814812985827	0.9838833461167776	10.616970616784556	9.192234149902587	0.8658057345661968
1	1	none		300	10	63	0.3	0.6	1.0	0.867201046019158	0.23926156914962599	0.08641975307575066	0.9846508058251371	6.0682392821564894	5.630243242009809	0.9278215507887122
1	2	none		300	10	63	0.3	0.6	1.0	0.8742124063178042	0.24577858278272224	0.13580246911903673	0.9800460475749806	7.718127987316311	6.80578955830647	0.8817927731063251
1	3	none		300	10	63	0.3	0.6	1.0	0.8744777010318069	0.2809553514945407	0.14814814812985827	0.9854182655334965	11.752852327339179	10.159837080548055	0.8644571275166951
1	1	none		300	10	63	0.3	1.0	0.7	0.872497465488	0.23562736757881877	0.08641975307575066	0.990023023783653	9.386684962950678	8.66190963902052	0.9227868602538912
1	2	none		300	10	63	0.3	1.0	0.7	0.8836303686649043	0.25911425060641874	0.12345679010821523	0.9861857252418559	10.054765786238182	8.936893387508325	0.8888216271723075
1	3	none		300	10	63	0.3	1.0	0.7	0.8915607856513459	0.31580023289897474	0.14814814812985827	0.9838833461167776	10.616970616784556	9.192234149902587	0.8658057345661968
1	1	none		300	10	63	0.3	1.0	1.0	0.867201046019158	0.23926156914962599	0.08641975307575066	0.9846508058251371	6.0682392821564894	5.630243242009809	0.9278215507887122
1	2	none		300	10	63	0.3	1.0	1.0	0.8742124063178042	0.24577858278272224	0.13580246911903673	0.9800460475749806	7.718127987316311	6.80578955830647	0.8817927731063251
1	3	none		300	10	63	0.3	1.0	1.0	0.8744777010318069	0.2809553514945407	0.14814814812985827	0.9854182655334965	11.752852327339179	10.159837080548055	0.8644571275166951
1	1	none		500	3	31	0.1	0.6	0.7	0.8622930938101059	0.2443444370480551	0.12345679010821523	0.9846508058251371	9.035205365644194	8.043204631442585	0.8902071635996582
1	2	none		500	3	31	0.1	0.6	0.7	0.8886330689861004	0.24073106216847895	0.12345679010821523	0.975441289324824	5.59418785552229	5.0270041237533	0.898611951840163
1	3	none		500	3	31	0.1	0.6	0.7	0.8947537970305942	0.30704534932028	0.13580246911903673	0.9808135072833399	8.033138656641562	7.078020998642782	0.8811027944176585
1	1	none		500	3	31	0.1	0.6	1.0	0.8596969955373639	0.2340611750236798	0.13580246911903673	0.9823484267000588	8.74533664504693	7.693500736531063	0.8797260713153955
1	2	none		500	3	31	0.1	0.6	1.0	0.8881498536141668	0.23856252879932405	0.1111111110973937	0.9739063699081052	4.665439383277161	4.258168301014736	0.9127046574912868
1	3	none		500	3	31	0.1	0.6	1.0	0.8919208284774925	0.2945239969648824	0.16049382714067978	0.9808135072833399	9.772936062931725	8.364933907486925	0.8559284288664647
1	1	none		500	3	31	0.1	1.0	0.7	0.8622930938101059	0.2443444370480551	0.12345679010821523	0.9846508058251371	9.035205365644194	8.043204631442585	0.8902071635996582
1	2	none		500	3	31	0.1	1.0	0.7	0.8886330689861004	0.24073106216847895	0.12345679010821523	0.975441289324824	5.59418785552229	5.0270041237533	0.898611951840163
1	3	none		500	3	31	0.1	1.0	0.7	0.8947537970305942	0.30704534932028	0.13580246911903673	0.9808135072833399	8.033138656641562	7.078020998642782	0.8811027944176585
1	1	none		500	3	31	0.1	1.0	1.0	0.8596969955373639	0.2340611750236798	0.13580246911903673	0.9823484267000588	8.74533664504693	7.693500736531063	0.8797260713153955
1	2	none		500	3	31	0.1	1.0	1.0	0.8881498536141668	0.23856252879932405	0.1111111110973937	0.9739063699081052	4.665439383277161	4.258168301014736	0.9127046574912868
1	3	none		500	3	31	0.1	1.0	1.0	0.8919208284774925	0.2945239969648824	0.16049382714067978	0.9808135072833399	9.772936062931725	8.364933907486925	0.8559284288664647
1	1	none		500	3	31	0.3	0.6	0.7	0.8523350672237855	0.22165311861121684	0.16049382714067978	0.9785111281582617	8.705353074867165	7.468691406220551	0.8579423780902745
1	2	none		500	3	31	0.3	0.6	0.7	0.8866054593862218	0.2473737599410595	0.13580246911903673	0.9723714504913863	5.5305535461247715	4.915293143556681	0.888752463430223
1	3	none		500	3	31	0.3	0.6	0.7	0.8788361141904247	0.3118459923969009	0.19753086417314436	0.9808135072833399	12.583378024454426	10.29530327075314	0.8181668805396737
1	1	none		500	3	31	0.3	0.6	1.0	0.8565987322702595	0.21335514569739325	0.13580246911903673	0.9792785878666211	7.426451430375127	6.553723400107801	0.8824838332662794
1	2	none		500	3	31	0.3	0.6	1.0	0.8759652463924656	0.24134976113948436	0.16049382714067978	0.9739063699081052	7.135377875649221	6.1506875459101735	0.8619988431932579
1	3	none		500	3	31	0.3	0.6	1.0	0.872222695962783	0.2677481071793923	0.16049382714067978	0.9792785878666211	9.034854009840393	7.745309472854673	0.8572700094622735
1	1	none		500	3	31	0.3	1.0	0.7	0.8523350672237855	0.22165311861121684	0.16049382714067978	0.9785111281582617	8.705353074867165	7.468691406220551	0.8579423780902745
1	2	none		500	3	31	0.3	1.0	0.7	0.8866054593862218	0.2473737599410595	0.13580246911903673	0.9723714504913863	5.5305535461247715	4.915293143556681	0.888752463430223
1	3	none		500	3	31	0.3	1.0	0.7	0.8788361141904247	0.3118459923969009	0.19753086417314436	0.9808135072833399	12.583378024454426	10.29530327075314	0.8181668805396737
1	1	none		500	3	31	0.3	1.0	1.0	0.8565987322702595	0.21335514569739325	0.13580246911903673	0.9792785878666211	7.426451430375127	6.553723400107801	0.8824838332662794
1	2	none		500	3	31	0.3	1.0	1.0	0.8759652463924656	0.24134976113948436	0.16049382714067978	0.9739063699081052	7.135377875649221	6.1506875459101735	0.8619988431932579
1	3	none		500	3	31	0.3	1.0	1.0	0.872222695962783	0.2677481071793923	0.16049382714067978	0.9792785878666211	9.034854009840393	7.745309472854673	0.8572700094622735
1	1	none		500	3	63	0.1	0.6	0.7	0.8622930938101059	0.2443444370480551	0.12345679010821523	0.9846508058251371	9.035205365644194	8.043204631442585	0.8902071635996582
1	2	none		500	3	63	0.1	0.6	0.7	0.8886330689861004	0.24073106216847895	0.12345679010821523	0.975441289324824	5.59418785552229	5.0270041237533	0.898611951840163
1	3	none		500	3	63	0.1	0.6	0.7	0.8947537970305942	0.30704534932028	0.13580246911903673	0.9808135072833399	8.033138656641562	7.078020998642782	0.8811027944176585
1	1	none		500	3	63	0.1	0.6	1.0	0.8596969955373639	0.2340611750236798	0.13580246911903673	0.9823484267000588	8.74533664504693	7.693500736531063	0.8797260713153955
1	2	none		500	3	63	0.1	0.6	1.0	0.8881498536141668	0.23856252879932405	0.1111111110973937	0.9739063699081052	4.665439383277161	4.258168301014736	0.9127046574912868
1	3	none		500	3	63	0.1	0.6	1.0	0.8919208284774925	0.2945239969648824	0.16049382714067978	0.9808135072833399	9.772936062931725	8.364933907486925	0.8559284288664647
1	1	none		500	3	63	0.1	1.0	0.7	0.8622930938101059	0.2443444370480551	0.12345679010821523	0.9846508058251371	9.035205365644194	8.043204631442585	0.8902071635996582
1	2	none		500	3	63	0.1	1.0	0.7	0.8886330689861004	0.24073106216847895	0.12345679010821523	0.975441289324824	5.59418785552229	5.0270041237533	0.898611951840163
1	3	none		500	3	63	0.1	1.0	0.7	0.8947537970305942	0.30704534932028	0.13580246911903673	0.9808135072833399	8.033138656641562	7.078020998642782	0.8811027944176585
1	1	none		500	3	63	0.1	1.0	1.0	0.8596969955373639	0.2340611750236798	0.13580246911903673	0.9823484267000588	8.74533664504693	7.693500736531063	0.8797260713153955
1	2	none		500	3	63	0.1	1.0	1.0	0.8881498536141668	0.23856252879932405	0.1111111110973937	0.9739063699081052	4.665439383277161	4.258168301014736	0.9127046574912868
1	3	none		500	3	63	0.1	1.0	1.0	0.8919208284774925	0.2945239969648824	0.16049382714067978	0.9808135072833399	9.772936062931725	8.364933907486925	0.8559284288664647
1	1	none		500	3	63	0.3	0.6	0.7	0.8523350672237855	0.22165311861121684	0.16049382714067978	0.9785111281582617	8.705353074867165	7.468691406220551	0.8579423780902745
1	2	none		500	3	63	0.3	0.6	0.7	0.8866054593862218	0.2473737599410595	0.13580246911903673	0.9723714504913863	5.5305535461247715	4.915293143556681	0.888752463430223
1	3	none		500	3	63	0.3	0.6	0.7	0.8788361141904247	0.3118459923969009	0.19753086417314436	0.9808135072833399	12.583378024454426	10.29530327075314	0.8181668805396737
1	1	none		500	3	63	0.3	0.6	1.0	0.8565987322702595	0.21335514569739325	0.13580246911903673	0.9792785878666211	7.426451430375127	6.553723400107801	0.8824838332662794
1	2	none		500	3	63	0.3	0.6	1.0	0.8759652463924656	0.24134976113948436	0.16049382714067978	0.9739063699081052	7.135377875649221	6.1506875459101735	0.8619988431932579
1	3	none		500	3	63	0.3	0.6	1.0	0.872222695962783	0.2677481071793923	0.16049382714067978	0.9792785878666211	9.034854009840393	7.745309472854673	0.8572700094622735
1	1	none		500	3	63	0.3	1.0	0.7	0.8523350672237855	0.22165311861121684	0.16049382714067978	0.9785111281582617	8.705353074867165	7.468691406220551	0.8579423780902745
1	2	none		500	3	63	0.3	1.0	0.7	0.8866054593862218	0.2473737599410595	0.13580246911903673	0.9723714504913863	5.5305535461247715	4.915293143556681	0.888752463430223
1	3	none		500	3	63	0.3	1.0	0.7	0.8788361141904247	0.3118459923969009	0.19753086417314436	0.9808135072833399	12.583378024454426	10.29530327075314	0.8181668805396737
1	1	none		500	3	63	0.3	1.0	1.0	0.8565987322702595	0.21335514569739325	0.13580246911903673	0.9792785878666211	7.426451430375127	6.553723400107801	0.8824838332662794
1	2	none		500	3	63	0.3	1.0	1.0	0.8759652463924656	0.24134976113948436	0.16049382714067978	0.9739063699081052	7.135377875649221	6.1506875459101735	0.8619988431932579
1	3	none		500	3	63	0.3	1.0	1.0	0.872222695962783	0.2677481071793923	0.16049382714067978	0.9792785878666211	9.034854009840393	7.745309472854673	0.8572700094622735
1	1	none		500	5	31	0.1	0.6	0.7	0.867002074983656	0.24384440429581378	0.09876543208657218	0.9869531849502153	8.290082271289663	7.570074076236829	0.9131482349159309
1	2	none		500	5	31	0.1	0.6	0.7	0.8933799494045082	0.2570889809119642	0.12345679010821523	0.9800460475749806	6.917656327778794	6.187081416642246	0.8943898127203301
1	3	none		500	5	31	0.1	0.6	0.7	0.8935220715727239	0.3087277710733889	0.12345679010821523	0.9884881043669341	12.093886184256428	10.724270511183471	0.8867513904839986
1	1	none		500	5	31	0.1	0.6	1.0	0.8656850762248561	0.24520542967709757	0.09876543208657218	0.9869531849502153	8.290082271289663	7.570074076236829	0.9131482349159309
1	2	none		500	5	31	0.1	0.6	1.0	0.8865296608965068	0.24322473934475325	0.1111111110973937	0.975441289324824	4.964841722553107	4.52430371137797	0.9112684582023264
1	3	none		500	5	31	0.1	0.6	1.0	0.8912954909373431	0.28406338594904207	0.1111111110973937	0.9869531849502153	9.455875089233551	8.516333335766433	0.9006393549872892
1	1	none		500	5	31	0.1	1.0	0.7	0.867002074983656	0.24384440429581378	0.09876543208657218	0.9869531849502153	8.290082271289663	7.570074076236829	0.9131482349159309
1	2	none		500	5	31	0.1	1.0	0.7	0.8933799494045082	0.2570889809119642	0.12345679010821523	0.9800460475749806	6.917656327778794	6.187081416642246	0.8943898127203301
1	3	none		500	5	31	0.1	1.0	0.7	0.8935220715727239	0.3087277710733889	0.12345679010821523	0.9884881043669341	12.093886184256428	10.724270511183471	0.8867513904839986
1	1	none		500	5	31	0.1	1.0	1.0	0.8656850762248561	0.24520542967709757	0.09876543208657218	0.9869531849502153	8.290082271289663	7.570074076236829	0.9131482349159309
1	2	none		500	5	31	0.1	1.0	1.0	0.8865296608965068	0.24322473934475325	0.1111111110973937	0.975441289324824	4.964841722553107	4.52430371137797	0.9112684582023264
1	3	none		500	5	31	0.1	1.0	1.0	0.8912954909373431	0.28406338594904207	0.1111111110973937	0.9869531849502153	9.455875089233551	8.516333335766433	0.9006393549872892
1	1	none		500	5	31	0.3	0.6	0.7	0.8506485508276247	0.22299417218911818	0.12345679010821523	0.9831158864084182	8.201019457099346	7.312004643804491	0.8915970264482839
1	2	none		500	5	31	0.3	0.6	0.7	0.8735870687776547	0.23016556556180784	0.1111111110973937	0.9792785878666211	5.90740454877221	5.362137327360928	0.9076976570702855
1	3	none		500	5	31	0.3	0.6	0.7	0.8757852249793923	0.27343560922596716	0.13580246911903673	0.9792785878666211	7.426451430375127	6.553723400107801	0.8824838332662794
1	1	none		500	5	31	0.3	0.6	1.0	0.8527803833508617	0.22345368446751743	0.12345679010821523	0.9808135072833399	7.1999962363115	6.434564544220712	0.8936899771932555
1	2	none		500	5	31	0.3	0.6	1.0	0.8706214528675515	0.22505404813005422	0.12345679010821523	0.9762087490331834	5.779188839727982	5.189165478887798	0.8979054959104185
1	3	none		500	5	31	0.3	0.6	1.0	0.8754915058317463	0.27661725180532065	0.16049382714067978	0.9808135072833399	9.772936062931725	8.364933907486925	0.8559284288664647
1	1	none		500	5	31	0.3	1.0	0.7	0.8506485508276247	0.22299417218911818	0.12345679010821523	0.9831158864084182	8.201019457099346	7.312004643804491	0.8915970264482839
1	2	none		500	5	31	0.3	1.0	0.7	0.8735870687776547	0.23016556556180784	0.1111111110973937	0.9792785878666211	5.90740454877221	5.362137327360928	0.9076976570702855
1	3	none		500	5	31	0.3	1.0	0.7	0.8757852249793923	0.27343560922596716	0.13580246911903673	0.9792785878666211	7.426451430375127	6.553723400107801	0.8824838332662794
1	1	none		500	5	31	0.3	1.0	1.0	0.8527803833508617	0.22345368446751743	0.12345679010821523	0.9808135072833399	7.1999962363115	6.434564544220712	0.8936899771932555
1	2	none		500	5	31	0.3	1.0	1.0	0.8706214528675515	0.22505404813005422	0.12345679010821523	0.9762087490331834	5.779188839727982	5.189165478887798	0.8979054959104185
1	3	none		500	5	31	0.3	1.0	1.0	0.8754915058317463	0.27661725180532065	0.16049382714067978	0.9808135072833399	9.772936062931725	8.364933907486925	0.8559284288664647
1	1	none		500	5	63	0.1	0.6	0.7	0.867002074983656	0.24384440429581378	0.09876543208657218	0.9869531849502153	8.290082271289663	7.570074076236829	0.9131482349159309
1	2	none		500	5	63	0.1	0.6	0.7	0.8933799494045082	0.2570889809119642	0.12345679010821523	0.9800460475749806	6.917656327778794	6.187081416642246	0.8943898127203301
1	3	none		500	5	63	0.1	0.6	0.7	0.8935220715727239	0.3087277710733889	0.12345679010821523	0.9884881043669341	12.093886184256428	10.724270511183471	0.8867513904839986
1	1	none		500	5	63	0.1	0.6	1.0	0.8656850762248561	0.24520542967709757	0.09876543208657218	0.9869531849502153	8.290082271289663	7.570074076236829	0.9131482349159309
1	2	none		500	5	63	0.1	0.6	1.0	0.8865296608965068	0.24322473934475325	0.1111111110973937	0.975441289324824	4.964841722553107	4.52430371137797	0.9112684582023264
1	3	none		500	5	63	0.1	0.6	1.0	0.8912954909373431	0.28406338594904207	0.1111111110973937	0.9869531849502153	9.455875089233551	8.516333335766433	0.9006393549872892
1	1	none		500	5	63	0.1	1.0	0.7	0.867002074983656	0.24384440429581378	0.09876543208657218	0.9869531849502153	8.290082271289663	7.570074076236829	0.9131482349159309
1	2	none		500	5	63	0.1	1.0	0.7	0.8933799494045082	0.2570889809119642	0.12345679010821523	0.9800460475749806	6.917656327778794	6.187081416642246	0.8943898127203301
1	3	none		500	5	63	0.1	1.0	0.7	0.8935220715727239	0.3087277710733889	0.12345679010821523	0.9884881043669341	12.093886184256428	10.724270511183471	0.8867513904839986
1	1	none		500	5	63	0.1	1.0	1.0	0.8657892991482145	0.24530044602455056	0.09876543208657218	0.9869531849502153	8.290082271289663	7.570074076236829	0.9131482349159309
1	2	none		500	5	63	0.1	1.0	1.0	0.8865296608965068	0.24322473934475325	0.1111111110973937	0.975441289324824	4.964841722553107	4.52430371137797	0.9112684582023264
1	3	none		500	5	63	0.1	1.0	1.0	0.8912954909373431	0.28406338594904207	0.1111111110973937	0.9869531849502153	9.455875089233551	8.516333335766433	0.9006393549872892
1	1	none		500	5	63	0.3	0.6	0.7	0.8506485508276247	0.22299417218911818	0.12345679010821523	0.9831158864084182	8.201019457099346	7.312004643804491	0.8915970264482839
1	2	none		500	5	63	0.3	0.6	0.7	0.8735870687776547	0.23016556556180784	0.1111111110973937	0.9792785878666211	5.90740454877221	5.362137327360928	0.9076976570702855
1	3	none		500	5	63	0.3	0.6	0.7	0.8757852249793923	0.27343560922596716	0.13580246911903673	0.9792785878666211	7.426451430375127	6.553723400107801	0.8824838332662794
1	1	none		500	5	63	0.3	0.6	1.0	0.8527803833508617	0.22345368446751743	0.12345679010821523	0.9808135072833399	7.1999962363115	6.434564544220712	0.8936899771932555
1	2	none		500	5	63	0.3	0.6	1.0	0.8706214528675515	0.22505404813005422	0.12345679010821523	0.9762087490331834	5.779188839727982	5.189165478887798	0.8979054959104185
1	3	none		500	5	63	0.3	0.6	1.0	0.8754915058317463	0.27661725180532065	0.16049382714067978	0.9808135072833399	9.772936062931725	8.364933907486925	0.8559284288664647
1	1	none		500	5	63	0.3	1.0	0.7	0.8506485508276247	0.22299417218911818	0.12345679010821523	0.9831158864084182	8.201019457099346	7.312004643804491	0.8915970264482839
1	2	none		500	5	63	0.3	1.0	0.7	0.8735870687776547	0.23016556556180784	0.1111111110973937	0.9792785878666211	5.90740454877221	5.362137327360928	0.9076976570702855
1	3	none		500	5	63	0.3	1.0	0.7	0.8757852249793923	0.27343560922596716	0.13580246911903673	0.9792785878666211	7.426451430375127	6.553723400107801	0.8824838332662794
1	1	none		500	5	63	0.3	1.0	1.0	0.8527803833508617	0.22345368446751743	0.12345679010821523	0.9808135072833399	7.1999962363115	6.434564544220712	0.8936899771932555
1	2	none		500	5	63	0.3	1.0	1.0	0.8706214528675515	0.22505404813005422	0.12345679010821523	0.9762087490331834	5.779188839727982	5.189165478887798	0.8979054959104185
1	3	none		500	5	63	0.3	1.0	1.0	0.8754915058317463	0.27661725180532065	0.16049382714067978	0.9808135072833399	9.772936062931725	8.364933907486925	0.8559284288664647
1	1	none		500	10	31	0.1	0.6	0.7	0.8753683332859592	0.2638122073276317	0.08641975307575066	0.9869531849502153	7.1557973669996136	6.623814816707226	0.9256571148445726
1	2	none		500	10	31	0.1	0.6	0.7	0.8823417943397477	0.2399060853823749	0.12345679010821523	0.9823484267000588	7.838329900800595	6.994091578664603	0.8922935866181058
1	3	none		500	10	31	0.1	0.6	0.7	0.8921482239466378	0.3061031195633359	0.12345679010821523	0.9854182655334965	9.518155056971446	8.466530900456712	0.889513855846881
1	1	none		500	10	31	0.1	0.6	1.0	0.867077873473371	0.24956999674461028	0.1111111110973937	0.9838833461167776	7.630947634532353	6.89417561242694	0.9034494621505759
1	2	none		500	10	31	0.1	0.6	1.0	0.8830713548032555	0.24459123547505535	0.1111111110973937	0.9800460475749806	6.139419991869075	5.568373274978022	0.9069868523343352
1	3	none		500	10	31	0.1	0.6	1.0	0.8841514832816956	0.2804272047821047	0.09876543208657218	0.9877206446585748	8.815061300304865	8.043203320401322	0.9124387180350677
1	1	none		500	10	31	0.1	1.0	0.7	0.8753683332859592	0.2638122073276317	0.08641975307575066	0.9869531849502153	7.1557973669996136	6.623814816707226	0.9256571148445726
1	2	none		500	10	31	0.1	1.0	0.7	0.8823417943397477	0.2399060853823749	0.12345679010821523	0.9823484267000588	7.838329900800595	6.994091578664603	0.8922935866181058
1	3	none		500	10	31	0.1	1.0	0.7	0.8921482239466378	0.3061031195633359	0.12345679010821523	0.9854182655334965	9.518155056971446	8.466530900456712	0.889513855846881
1	1	none		500	10	31	0.1	1.0	1.0	0.867077873473371	0.24956999674461028	0.1111111110973937	0.9838833461167776	7.630947634532353	6.89417561242694	0.9034494621505759
1	2	none		500	10	31	0.1	1.0	1.0	0.8830713548032555	0.24459123547505535	0.1111111110973937	0.9800460475749806	6.139419991869075	5.568373274978022	0.9069868523343352
1	3	none		500	10	31	0.1	1.0	1.0	0.8841514832816956	0.2804272047821047	0.09876543208657218	0.9877206446585748	8.815061300304865	8.043203320401322	0.9124387180350677
1	1	none		500	10	31	0.3	0.6	0.7	0.858721089982282	0.23631806173874312	0.08641975307575066	0.9831158864084182	5.507981989263439	5.118403250663143	0.9292701402365673
1	2	none		500	10	31	0.3	0.6	0.7	0.8755009806429607	0.22905177408264357	0.09876543208657218	0.9792785878666211	5.179094399715045	4.766344290987492	0.9203045689722885
1	3	none		500	10	31	0.3	0.6	0.7	0.8919397780999213	0.2860445138484287	0.08641975307575066	0.9846508058251371	6.0682392821564894	5.630243242009809	0.9278215507887122
1	1	none		500	10	31	0.3	0.6	1.0	0.8678548079929508	0.2477555142548819	0.09876543208657218	0.9808135072833399	5.602188854101963	5.14765163537657	0.9188643427444494
1	2	none		500	10	31	0.3	0.6	1.0	0.8695128999554684	0.23210876787691306	0.14814814812985827	0.9800460475749806	8.541801723671576	7.424497699970695	0.8691957334923199
1	3	none		500	10	31	0.3	0.6	1.0	0.8798499189903641	0.2759503965116827	0.12345679010821523	0.9831158864084182	8.201019457099346	7.312004643804491	0.8915970264482839
1	1	none		500	10	31	0.3	1.0	0.7	0.858721089982282	0.23631806173874312	0.08641975307575066	0.9831158864084182	5.507981989263439	5.118403250663143	0.9292701402365673
1	2	none		500	10	31	0.3	1.0	0.7	0.8755009806429607	0.22905177408264357	0.09876543208657218	0.9792785878666211	5.179094399715045	4.766344290987492	0.9203045689722885
1	3	none		500	10	31	0.3	1.0	0.7	0.8919397780999213	0.2860445138484287	0.08641975307575066	0.9846508058251371	6.0682392821564894	5.630243242009809	0.9278215507887122
1	1	none		500	10	31	0.3	1.0	1.0	0.8678548079929508	0.2477555142548819	0.09876543208657218	0.9808135072833399	5.602188854101963	5.14765163537657	0.9188643427444494
1	2	none		500	10	31	0.3	1.0	1.0	0.8695128999554684	0.23210876787691306	0.14814814812985827	0.9800460475749806	8.541801723671576	7.424497699970695	0.8691957334923199
1	3	none		500	10	31	0.3	1.0	1.0	0.8798499189903641	0.2759503965116827	0.12345679010821523	0.9831158864084182	8.201019457099346	7.312004643804491	0.8915970264482839
1	1	none		500	10	63	0.1	0.6	0.7	0.8753209592298873	0.25829422528166124	0.07407407406492914	0.9892555640752936	7.365707419864045	6.894173471951569	0.9359825207965897
1	2	none		500	10	63	0.1	0.6	0.7	0.8799162426688649	0.23967325344265789	0.07407407406492914	0.9846508058251371	5.13199665079909	4.82592277886555	0.9403596798517301
1	3	none		500	10	63	0.1	0.6	0.7	0.8863306898610045	0.2948909036081023	0.1111111110973937	0.9877206446585748	10.054679294110612	9.048603735451486	0.8999395575157516
1	1	none		500	10	63	0.1	0.6	1.0	0.8710004453161271	0.2547703169720467	0.1111111110973937	0.9869531849502153	9.455875089233551	8.516333335766433	0.9006393549872892
1	2	none		500	10	63	0.1	0.6	1.0	0.8813658887846659	0.24454493655070048	0.13580246911903673	0.9800460475749806	7.718127987316311	6.80578955830647	0.8817927731063251
1	3	none		500	10	63	0.1	0.6	1.0	0.8879982566347365	0.2984927775448686	0.08641975307575066	0.9884881043669341	8.122515454537462	7.50698935782843	0.9242197590907214
1	1	none		500	10	63	0.1	1.0	0.7	0.8753209592298873	0.25829422528166124	0.07407407406492914	0.9892555640752936	7.365707419864045	6.894173471951569	0.9359825207965897
1	2	none		500	10	63	0.1	1.0	0.7	0.8799162426688649	0.23967325344265789	0.07407407406492914	0.9846508058251371	5.13199665079909	4.82592277886555	0.9403596798517301
1	3	none		500	10	63	0.1	1.0	0.7	0.8863306898610045	0.2948909036081023	0.1111111110973937	0.9877206446585748	10.054679294110612	9.048603735451486	0.8999395575157516
1	1	none		500	10	63	0.1	1.0	1.0	0.8710004453161271	0.2547703169720467	0.1111111110973937	0.9869531849502153	9.455875089233551	8.516333335766433	0.9006393549872892
1	2	none		500	10	63	0.1	1.0	1.0	0.8813658887846659	0.24454493655070048	0.13580246911903673	0.9800460475749806	7.718127987316311	6.80578955830647	0.8817927731063251
1	3	none		500	10	63	0.1	1.0	1.0	0.8879982566347365	0.2984927775448686	0.08641975307575066	0.9884881043669341	8.122515454537462	7.50698935782843	0.9242197590907214
1	1	none		500	10	63	0.3	0.6	0.7	0.8705172299441933	0.2336094107030728	0.08641975307575066	0.9892555640752936	8.709451339782314	8.043202383943497	0.9235027538542991
1	2	none		500	10	63	0.3	0.6	0.7	0.8801531129492245	0.2566881233057158	0.12345679010821523	0.9854182655334965	9.518155056971446	8.466530900456712	0.889513855846881
1	3	none		500	10	63	0.3	0.6	0.7	0.8900258662346152	0.3123208060511771	0.16049382714067978	0.9831158864084182	11.131677875161955	9.505606036945837	0.8539239126600006
1	1	none		500	10	63	0.3	0.6	1.0	0.8666041329126517	0.23643754961999908	0.07407407406492914	0.9838833461167776	4.883806488290132	4.596117074951294	0.9410931897349549
1	2	none		500	10	63	0.3	0.6	1.0	0.8721184730394248	0.2424480263855737	0.13580246911903673	0.9800460475749806	7.718127987316311	6.80578955830647	0.8817927731063251
1	3	none		500	10	63	0.3	0.6	1.0	0.8740702841495883	0.2834202571466321	0.14814814812985827	0.9846508058251371	11.156514447812938	9.6518455577311	0.8651309054736221
1	1	none		500	10	63	0.3	1.0	0.7	0.8705172299441933	0.2336094107030728	0.08641975307575066	0.9892555640752936	8.709451339782314	8.043202383943497	0.9235027538542991
1	2	none		500	10	63	0.3	1.0	0.7	0.8801531129492245	0.2566881233057158	0.12345679010821523	0.9854182655334965	9.518155056971446	8.466530900456712	0.889513855846881
1	3	none		500	10	63	0.3	1.0	0.7	0.8900258662346152	0.3123208060511771	0.16049382714067978	0.9831158864084182	11.131677875161955	9.505606036945837	0.8539239126600006
1	1	none		500	10	63	0.3	1.0	1.0	0.8666041329126517	0.23643754961999908	0.07407407406492914	0.9838833461167776	4.883806488290132	4.596117074951294	0.9410931897349549
1	2	none		500	10	63	0.3	1.0	1.0	0.8721184730394248	0.2424480263855737	0.13580246911903673	0.9800460475749806	7.718127987316311	6.80578955830647	0.8817927731063251
1	3	none		500	10	63	0.3	1.0	1.0	0.8740702841495883	0.2834202571466321	0.14814814812985827	0.9846508058251371	11.156514447812938	9.6518455577311	0.8651309054736221
1	1	undersample	0.6	100	3	31	0.1	0.6	0.7	0.8840662099807661	0.2666327884239851	0.802469135703399	0.8326937835699717	20.21932156287922	4.7964092719466835	0.23721909040505226
1	2	undersample	0.6	100	3	31	0.1	0.6	0.7	0.8973119960584786	0.26857987073990786	0.7901234566925774	0.8426707597786441	20.16413012944718	5.022101456537204	0.24906114088014905
1	3	undersample	0.6	100	3	31	0.1	0.6	0.7	0.905071866443061	0.3114647809687902	0.8148148147142205	0.83499616269505	22.266044409011474	4.938156461335895	0.22177968156197916
1	1	undersample	0.6	100	3	31	0.1	0.6	1.0	0.8870602503245123	0.2595818182684111	0.802469135703399	0.8342287029866906	20.444153227246	4.840820466228034	0.23678262474256562
1	2	undersample	0.6	100	3	31	0.1	0.6	1.0	0.892593540073714	0.2570108952561966	0.7777777776817559	0.8411358403619253	18.531399307379612	4.895866572391334	0.26419302211720724
1	3	undersample	0.6	100	3	31	0.1	0.6	1.0	0.9055550818149949	0.31193719271366865	0.8148148147142205	0.8380660015284876	22.77156179973322	5.0317707960497	0.22096730178573135
1	1	undersample	0.6	100	3	31	0.1	1.0	0.7	0.8840662099807661	0.2666327884239851	0.802469135703399	0.8326937835699717	20.21932156287922	4.7964092719466835	0.23721909040505226
1	2	undersample	0.6	100	3	31	0.1	1.0	0.7	0.8973119960584786	0.26857987073990786	0.7901234566925774	0.8426707597786441	20.16413012944718	5.022101456537204	0.24906114088014905
1	3	undersample	0.6	100	3	31	0.1	1.0	0.7	0.905071866443061	0.3114647809687902	0.8148148147142205	0.83499616269505	22.266044409011474	4.938156461335895	0.22177968156197916
1	1	undersample	0.6	100	3	31	0.1	1.0	1.0	0.8870602503245123	0.2595818182684111	0.802469135703399	0.8342287029866906	20.444153227246	4.840820466228034	0.23678262474256562
1	2	undersample	0.6	100	3	31	0.1	1.0	1.0	0.892593540073714	0.2570108952561966	0.7777777776817559	0.8411358403619253	18.531399307379612	4.895866572391334	0.26419302211720724
1	3	undersample	0.6	100	3	31	0.1	1.0	1.0	0.9055550818149949	0.31193719271366865	0.8148148147142205	0.8380660015284876	22.77156179973322	5.0317707960497	0.22096730178573135
1	1	undersample	0.6	100	3	31	0.3	0.6	0.7	0.8781634025942032	0.2645028547111278	0.7407407406492913	0.8334612432783312	14.298879688482826	4.447857728448708	0.3110633617710961
1	2	undersample	0.6	100	3	31	0.3	0.6	0.7	0.8843978283732696	0.24339217800510857	0.7407407406492913	0.8457405986120818	15.664533121016369	4.801916032121637	0.3065470153741002
1	3	undersample	0.6	100	3	31	0.3	0.6	0.7	0.8989321887761387	0.2934101641595267	0.7777777776817559	0.8334612432783312	17.5161275231505	4.6702506148711445	0.2666257386821002
1	1	undersample	0.6	100	3	31	0.3	0.6	1.0	0.8778791582577716	0.24831869532820589	0.7654320986709343	0.8372985418201282	16.792947913885985	4.704518694476217	0.28014846176332153
1	2	undersample	0.6	100	3	31	0.3	0.6	1.0	0.88524108657135	0.26622210229212245	0.7777777776817559	0.8449731389037225	19.076730931578833	5.017051380716617	0.26299323547329
1	3	undersample	0.6	100	3	31	0.3	0.6	1.0	0.893550496006367	0.27179311461801337	0.7530864196601128	0.8411358403619253	16.14879088702435	4.740442236759862	0.29354780233614436
1	1	undersample	0.6	100	3	31	0.3	1.0	0.7	0.8781634025942032	0.2645028547111278	0.7407407406492913	0.8334612432783312	14.298879688482826	4.447857728448708	0.3110633617710961
1	2	undersample	0.6	100	3	31	0.3	1.0	0.7	0.8843978283732696	0.24339217800510857	0.7407407406492913	0.8457405986120818	15.664533121016369	4.801916032121637	0.3065470153741002
1	3	undersample	0.6	100	3	31	0.3	1.0	0.7	0.8989321887761387	0.2934101641595267	0.7777777776817559	0.8334612432783312	17.5161275231505	4.6702506148711445	0.2666257386821002
1	1	undersample	0.6	100	3	31	0.3	1.0	1.0	0.8778791582577716	0.24831869532820589	0.7654320986709343	0.8372985418201282	16.792947913885985	4.704518694476217	0.28014846176332153
1	2	undersample	0.6	100	3	31	0.3	1.0	1.0	0.88524108657135	0.26622210229212245	0.7777777776817559	0.8449731389037225	19.076730931578833	5.017051380716617	0.26299323547329
1	3	undersample	0.6	100	3	31	0.3	1.0	1.0	0.893550496006367	0.27179311461801337	0.7530864196601128	0.8411358403619253	16.14879088702435	4.740442236759862	0.29354780233614436
1	1	undersample	0.6	100	3	63	0.1	0.6	0.7	0.8840662099807661	0.2666327884239851	0.802469135703399	0.8326937835699717	20.21932156287922	4.7964092719466835	0.23721909040505226
1	2	undersample	0.6	100	3	63	0.1	0.6	0.7	0.8973119960584786	0.26857987073990786	0.7901234566925774	0.8426707597786441	20.16413012944718	5.022101456537204	0.24906114088014905
1	3	undersample	0.6	100	3	63	0.1	0.6	0.7	0.905071866443061	0.3114647809687902	0.8148148147142205	0.83499616269505	22.266044409011474	4.938156461335895	0.22177968156197916
1	1	undersample	0.6	100	3	63	0.1	0.6	1.0	0.8870602503245123	0.2595818182684111	0.802469135703399	0.8342287029866906	20.444153227246	4.840820466228034	0.23678262474256562
1	2	undersample	0.6	100	3	63	0.1	0.6	1.0	0.892593540073714	0.2570108952561966	0.7777777776817559	0.8411358403619253	18.531399307379612	4.895866572391334	0.26419302211720724
1	3	undersample	0.6	100	3	63	0.1	0.6	1.0	0.9055550818149949	0.31193719271366865	0.8148148147142205	0.8380660015284876	22.77156179973322	5.0317707960497	0.22096730178573135
1	1	undersample	0.6	100	3	63	0.1	1.0	0.7	0.8840662099807661	0.2666327884239851	0.802469135703399	0.8326937835699717	20.21932156287922	4.7964092719466835	0.23721909040505226
1	2	undersample	0.6	100	3	63	0.1	1.0	0.7	0.8973119960584786	0.26857987073990786	0.7901234566925774	0.8426707597786441	20.16413012944718	5.022101456537204	0.24906114088014905
1	3	undersample	0.6	100	3	63	0.1	1.0	0.7	0.905071866443061	0.3114647809687902	0.8148148147142205	0.83499616269505	22.266044409011474	4.938156461335895	0.22177968156197916
1	1	undersample	0.6	100	3	63	0.1	1.0	1.0	0.8870602503245123	0.2595818182684111	0.802469135703399	0.8342287029866906	20.444153227246	4.840820466228034	0.23678262474256562
1	2	undersample	0.6	100	3	63	0.1	1.0	1.0	0.892593540073714	0.2570108952561966	0.7777777776817559	0.8411358403619253	18.531399307379612	4.895866572391334	0.26419302211720724
1	3	undersample	0.6	100	3	63	0.1	1.0	1.0	0.9055550818149949	0.31193719271366865	0.8148148147142205	0.8380660015284876	22.77156179973322	5.0317707960497	0.22096730178573135
1	1	undersample	0.6	100	3	63	0.3	0.6	0.7	0.8781634025942032	0.2645028547111278	0.7407407406492913	0.8334612432783312	14.298879688482826	4.447857728448708	0.3110633617710961
1	2	undersample	0.6	100	3	63	0.3	0.6	0.7	0.8843978283732696	0.24339217800510857	0.7407407406492913	0.8457405986120818	15.664533121016369	4.801916032121637	0.3065470153741002
1	3	undersample	0.6	100	3	63	0.3	0.6	0.7	0.8989321887761387	0.2934101641595267	0.7777777776817559	0.8334612432783312	17.5161275231505	4.6702506148711445	0.2666257386821002
1	1	undersample	0.6	100	3	63	0.3	0.6	1.0	0.8778791582577716	0.24831869532820589	0.7654320986709343	0.8372985418201282	16.792947913885985	4.704518694476217	0.28014846176332153
1	2	undersample	0.6	100	3	63	0.3	0.6	1.0	0.88524108657135	0.26622210229212245	0.7777777776817559	0.8449731389037225	19.076730931578833	5.017051380716617	0.26299323547329
1	3	undersample	0.6	100	3	63	0.3	0.6	1.0	0.893550496006367	0.27179311461801337	0.7530864196601128	0.8411358403619253	16.14879088702435	4.740442236759862	0.29354780233614436
1	1	undersample	0.6	100	3	63	0.3	1.0	0.7	0.8781634025942032	0.2645028547111278	0.7407407406492913	0.8334612432783312	14.298879688482826	4.447857728448708	0.3110633617710961
1	2	undersample	0.6	100	3	63	0.3	1.0	0.7	0.8843978283732696	0.24339217800510857	0.7407407406492913	0.8457405986120818	15.664533121016369	4.801916032121637	0.3065470153741002
1	3	undersample	0.6	100	3	63	0.3	1.0	0.7	0.8989321887761387	0.2934101641595267	0.7777777776817559	0.8334612432783312	17.5161275231505	4.6702506148711445	0.2666257386821002
1	1	undersample	0.6	100	3	63	0.3	1.0	1.0	0.8778791582577716	0.24831869532820589	0.7654320986709343	0.8372985418201282	16.792947913885985	4.704518694476217	0.28014846176332153
1	2	undersample	0.6	100	3	63	0.3	1.0	1.0	0.88524108657135	0.26622210229212245	0.7777777776817559	0.8449731389037225	19.076730931578833	5.017051380716617	0.26299323547329
1	3	undersample	0.6	100	3	63	0.3	1.0	1.0	0.893550496006367	0.27179311461801337	0.7530864196601128	0.8411358403619253	16.14879088702435	4.740442236759862	0.29354780233614436
1	1	undersample	0.6	100	5	31	0.1	0.6	0.7	0.8857622011881413	0.260036291296008	0.802469135703399	0.8319263238616122	20.108445673508594	4.774507861050097	0.23743792720168844
1	2	undersample	0.6	100	5	31	0.1	0.6	0.7	0.8974162189818368	0.28397447584618685	0.8148148147142205	0.8426707597786441	23.566826960779473	5.179042127053991	0.2197598302056029
1	3	undersample	0.6	100	5	31	0.1	0.6	0.7	0.9003439356470824	0.2875604184443706	0.7777777776817559	0.8403683806535659	18.425479126324806	4.872328753807399	0.2644342942806533
1	1	undersample	0.6	100	5	31	0.1	0.6	1.0	0.8783623736297054	0.24680719180539293	0.7901234566925774	0.829623944736534	18.33174191697377	4.637526142364815	0.2529779210317928
1	2	undersample	0.6	100	5	31	0.1	0.6	1.0	0.8958623499426773	0.26701938427324096	0.7901234566925774	0.8434382194870036	20.28142833619997	5.046719599358365	0.2488345156409068
1	3	undersample	0.6	100	5	31	0.1	0.6	1.0	0.9012535175236634	0.29086878301202257	0.7777777776817559	0.8396009209452066	18.320572535454946	4.849016177492515	0.26467600752665976
1	1	undersample	0.6	100	5	31	0.1	1.0	0.7	0.8857622011881413	0.260036291296008	0.802469135703399	0.8319263238616122	20.108445673508594	4.774507861050097	0.23743792720168844
1	2	undersample	0.6	100	5	31	0.1	1.0	0.7	0.8974162189818368	0.28397447584618685	0.8148148147142205	0.8426707597786441	23.566826960779473	5.179042127053991	0.2197598302056029
1	3	undersample	0.6	100	5	31	0.1	1.0	0.7	0.9003439356470824	0.2875604184443706	0.7777777776817559	0.8403683806535659	18.425479126324806	4.872328753807399	0.2644342942806533
1	1	undersample	0.6	100	5	31	0.1	1.0	1.0	0.8783623736297054	0.24680719180539293	0.7901234566925774	0.829623944736534	18.33174191697377	4.637526142364815	0.2529779210317928
1	2	undersample	0.6	100	5	31	0.1	1.0	1.0	0.8958623499426773	0.26701938427324096	0.7901234566925774	0.8434382194870036	20.28142833619997	5.046719599358365	0.2488345156409068
1	3	undersample	0.6	100	5	31	0.1	1.0	1.0	0.9012535175236634	0.29086878301202257	0.7777777776817559	0.8396009209452066	18.320572535454946	4.849016177492515	0.26467600752665976
1	1	undersample	0.6	100	5	31	0.3	0.6	0.7	0.8779075826914148	0.26111512961162553	0.8148148147142205	0.8357636224034094	22.390652083704104	4.961231957412679	0.22157602712771987
1	2	undersample	0.6	100	5	31	0.3	0.6	0.7	0.8930483310120045	0.26504462993628014	0.7777777776817559	0.8419033000702848	18.638347839640527	4.919632913471326	0.26395218983007945
1	3	undersample	0.6	100	5	31	0.3	0.6	0.7	0.8935789204400103	0.3186829163019038	0.7901234566925774	0.829623944736534	18.33174191697377	4.637526142364815	0.2529779210317928
1	1	undersample	0.6	100	5	31	0.3	0.6	1.0	0.8792719555062865	0.2545298302184446	0.8148148147142205	0.8434382194870036	23.703919239061552	5.204429586838313	0.219559866759197
1	2	undersample	0.6	100	5	31	0.3	0.6	1.0	0.8903006357598325	0.26649975037599843	0.7777777776817559	0.8457405986120818	19.18905296739309	5.04201183372772	0.262754584627225
1	3	undersample	0.6	100	5	31	0.3	0.6	1.0	0.8959949972996788	0.28493956197450404	0.7777777776817559	0.8411358403619253	18.531399307379612	4.895866572391334	0.26419302211720724
1	1	undersample	0.6	100	5	31	0.3	1.0	0.7	0.8779075826914148	0.26111512961162553	0.8148148147142205	0.8357636224034094	22.390652083704104	4.961231957412679	0.22157602712771987
1	2	undersample	0.6	100	5	31	0.3	1.0	0.7	0.8930483310120045	0.26504462993628014	0.7777777776817559	0.8419033000702848	18.638347839640527	4.919632913471326	0.26395218983007945
1	3	undersample	0.6	100	5	31	0.3	1.0	0.7	0.8935789204400103	0.3186829163019038	0.7901234566925774	0.829623944736534	18.33174191697377	4.637526142364815	0.2529779210317928
1	1	undersample	0.6	100	5	31	0.3	1.0	1.0	0.8792719555062865	0.2545298302184446	0.8148148147142205	0.8434382194870036	23.703919239061552	5.204429586838313	0.219559866759197
1	2	undersample	0.6	100	5	31	0.3	1.0	1.0	0.8903006357598325	0.26649975037599843	0.7777777776817559	0.8457405986120818	19.18905296739309	5.04201183372772	0.262754584627225
1	3	undersample	0.6	100	5	31	0.3	1.0	1.0	0.8959949972996788	0.28493956197450404	0.7777777776817559	0.8411358403619253	18.531399307379612	4.895866572391334	0.26419302211720724
1	1	undersample	0.6	100	5	63	0.1	0.6	0.7	0.8857622011881413	0.260036291296008	0.802469135703399	0.8319263238616122	20.108445673508594	4.774507861050097	0.23743792720168844
1	2	undersample	0.6	100	5	63	0.1	0.6	0.7	0.8974162189818368	0.28397447584618685	0.8148148147142205	0.8426707597786441	23.566826960779473	5.179042127053991	0.2197598302056029
1	3	undersample	0.6	100	5	63	0.1	0.6	0.7	0.9003439356470824	0.2875604184443706	0.7777777776817559	0.8403683806535659	18.425479126324806	4.872328753807399	0.2644342942806533
1	1	undersample	0.6	100	5	63	0.1	0.6	1.0	0.8783623736297054	0.24680719180539293	0.7901234566925774	0.829623944736534	18.33174191697377	4.637526142364815	0.2529779210317928
1	2	undersample	0.6	100	5	63	0.1	0.6	1.0	0.8958623499426773	0.26701938427324096	0.7901234566925774	0.8434382194870036	20.28142833619997	5.046719599358365	0.2488345156409068
1	3	undersample	0.6	100	5	63	0.1	0.6	1.0	0.9012535175236634	0.29086878301202257	0.7777777776817559	0.8396009209452066	18.320572535454946	4.849016177492515	0.26467600752665976
1	1	undersample	0.6	100	5	63	0.1	1.0	0.7	0.8857622011881413	0.260036291296008	0.802469135703399	0.8319263238616122	20.108445673508594	4.774507861050097	0.23743792720168844
1	2	undersample	0.6	100	5	63	0.1	1.0	0.7	0.8974162189818368	0.28397447584618685	0.8148148147142205	0.8426707597786441	23.566826960779473	5.179042127053991	0.2197598302056029
1	3	undersample	0.6	100	5	63	0.1	1.0	0.7	0.9003439356470824	0.2875604184443706	0.7777777776817559	0.8403683806535659	18.425479126324806	4.872328753807399	0.2644342942806533
1	1	undersample	0.6	100	5	63	0.1	1.0	1.0	0.8783623736297054	0.24680719180539293	0.7901234566925774	0.829623944736534	18.33174191697377	4.637526142364815	0.2529779210317928
1	2	undersample	0.6	100	5	63	0.1	1.0	1.0	0.8958623499426773	0.26701938427324096	0.7901234566925774	0.8434382194870036	20.28142833619997	5.046719599358365	0.2488345156409068
1	3	undersample	0.6	100	5	63	0.1	1.0	1.0	0.9012535175236634	0.29086878301202257	0.7777777776817559	0.8396009209452066	18.320572535454946	4.849016177492515	0.26467600752665976
1	1	undersample	0.6	100	5	63	0.3	0.6	0.7	0.8779075826914148	0.26111512961162553	0.8148148147142205	0.8357636224034094	22.390652083704104	4.961231957412679	0.22157602712771987
1	2	undersample	0.6	100	5	63	0.3	0.6	0.7	0.8930483310120045	0.26504462993628014	0.7777777776817559	0.8419033000702848	18.638347839640527	4.919632913471326	0.26395218983007945
1	3	undersample	0.6	100	5	63	0.3	0.6	0.7	0.8935789204400103	0.3186829163019038	0.7901234566925774	0.829623944736534	18.33174191697377	4.637526142364815	0.2529779210317928
1	1	undersample	0.6	100	5	63	0.3	0.6	1.0	0.8792719555062865	0.2545298302184446	0.8148148147142205	0.8434382194870036	23.703919239061552	5.204429586838313	0.219559866759197
1	2	undersample	0.6	100	5	63	0.3	0.6	1.0	0.8903006357598325	0.26649975037599843	0.7777777776817559	0.8457405986120818	19.18905296739309	5.04201183372772	0.262754584627225
1	3	undersample	0.6	100	5	63	0.3	0.6	1.0	0.8959949972996788	0.28493956197450404	0.7777777776817559	0.8411358403619253	18.531399307379612	4.895866572391334	0.26419302211720724
1	1	undersample	0.6	100	5	63	0.3	1.0	0.7	0.8779075826914148	0.26111512961162553	0.8148148147142205	0.8357636224034094	22.390652083704104	4.961231957412679	0.22157602712771987
1	2	undersample	0.6	100	5	63	0.3	1.0	0.7	0.8930483310120045	0.26504462993628014	0.7777777776817559	0.8419033000702848	18.638347839640527	4.919632913471326	0.26395218983007945
1	3	undersample	0.6	100	5	63	0.3	1.0	0.7	0.8935789204400103	0.3186829163019038	0.7901234566925774	0.829623944736534	18.33174191697377	4.637526142364815	0.2529779210317928
1	1	undersample	0.6	100	5	63	0.3	1.0	1.0	0.8792719555062865	0.2545298302184446	0.8148148147142205	0.8434382194870036	23.703919239061552	5.204429586838313	0.219559866759197
1	2	undersample	0.6	100	5	63	0.3	1.0	1.0	0.8903006357598325	0.26649975037599843	0.7777777776817559	0.8457405986120818	19.18905296739309	5.04201183372772	0.262754584627225
1	3	undersample	0.6	100	5	63	0.3	1.0	1.0	0.8959949972996788	0.28493956197450404	0.7777777776817559	0.8411358403619253	18.531399307379612	4.895866572391334	0.26419302211720724
1	1	undersample	0.6	100	10	31	0.1	0.6	0.7	0.8834787716854742	0.25208226187142563	0.8148148147142205	0.8303914044448935	21.54207945597171	4.804088873011127	0.2230095134227436
1	2	undersample	0.6	100	10	31	0.1	0.6	0.7	0.8995954255611458	0.28712960410753713	0.8148148147142205	0.8419033000702848	23.431065675404415	5.153901147446151	0.21996015821617293
1	3	undersample	0.6	100	10	31	0.1	0.6	0.7	0.8965919104061851	0.2804421407692046	0.7407407406492913	0.8380660015284876	14.7867286353965	4.574337087317908	0.30935422244109934
1	1	undersample	0.6	100	10	31	0.1	0.6	1.0	0.8803805084183697	0.24486780515488787	0.802469135703399	0.8365310821117689	20.789317331200625	4.909001032000848	0.23613092945289946
1	2	undersample	0.6	100	10	31	0.1	0.6	1.0	0.8986858436845646	0.2825493977537429	0.802469135703399	0.8457405986120818	22.27300780107535	5.202075701465108	0.233559630795975
1	3	undersample	0.6	100	10	31	0.1	0.6	1.0	0.9000881157442937	0.28277417513875774	0.8148148147142205	0.8396009209452066	23.031576725119724	5.079921709754062	0.2205633396300569
1	1	undersample	0.6	100	10	31	0.1	1.0	0.7	0.8834787716854742	0.25208226187142563	0.8148148147142205	0.8303914044448935	21.54207945597171	4.804088873011127	0.2230095134227436
1	2	undersample	0.6	100	10	31	0.1	1.0	0.7	0.8995954255611458	0.28712960410753713	0.8148148147142205	0.8419033000702848	23.431065675404415	5.153901147446151	0.21996015821617293
1	3	undersample	0.6	100	10	31	0.1	1.0	0.7	0.8965919104061851	0.2804421407692046	0.7407407406492913	0.8380660015284876	14.7867286353965	4.574337087317908	0.30935422244109934
1	1	undersample	0.6	100	10	31	0.1	1.0	1.0	0.8803805084183697	0.24486780515488787	0.802469135703399	0.8365310821117689	20.789317331200625	4.909001032000848	0.23613092945289946
1	2	undersample	0.6	100	10	31	0.1	1.0	1.0	0.8986858436845646	0.2825493977537429	0.802469135703399	0.8457405986120818	22.27300780107535	5.202075701465108	0.233559630795975
1	3	undersample	0.6	100	10	31	0.1	1.0	1.0	0.9000881157442937	0.28277417513875774	0.8148148147142205	0.8396009209452066	23.031576725119724	5.079921709754062	0.2205633396300569
1	1	undersample	0.6	100	10	31	0.3	0.6	0.7	0.87543465696446	0.25708254397843006	0.8148148147142205	0.825786646194737	20.85638577572617	4.677108557670848	0.2242530608803022
1	2	undersample	0.6	100	10	31	0.3	0.6	0.7	0.8913618146158437	0.2627062777128851	0.7901234566925774	0.8411358403619253	19.93293366374527	4.973578740207069	0.2495156320077387
1	3	undersample	0.6	100	10	31	0.3	0.6	0.7	0.8941758335465165	0.26706711113824694	0.7654320986709343	0.8434382194870036	17.579461807653615	4.889009611878415	0.27810916452261675
1	1	undersample	0.6	100	10	31	0.3	0.6	1.0	0.8774717413755531	0.24585862205872214	0.7901234566925774	0.8372985418201282	19.37402711220794	4.856277362039967	0.25065915001428196
1	2	undersample	0.6	100	10	31	0.3	0.6	1.0	0.8881309039917379	0.2683813682043963	0.7407407406492913	0.849577897153879	16.137024818917126	4.924413881934069	0.3051624308584458
1	3	undersample	0.6	100	10	31	0.3	0.6	1.0	0.899576475938717	0.29502720662307136	0.7777777776817559	0.8426707597786441	18.74633977214862	4.94363112127881	0.26371179621742213
1	1	undersample	0.6	100	10	31	0.3	1.0	0.7	0.87543465696446	0.25708254397843006	0.8148148147142205	0.825786646194737	20.85638577572617	4.677108557670848	0.2242530608803022
1	2	undersample	0.6	100	10	31	0.3	1.0	0.7	0.8913618146158437	0.2627062777128851	0.7901234566925774	0.8411358403619253	19.93293366374527	4.973578740207069	0.2495156320077387
1	3	undersample	0.6	100	10	31	0.3	1.0	0.7	0.8941758335465165	0.26706711113824694	0.7654320986709343	0.8434382194870036	17.579461807653615	4.889009611878415	0.27810916452261675
1	1	undersample	0.6	100	10	31	0.3	1.0	1.0	0.8774717413755531	0.24585862205872214	0.7901234566925774	0.8372985418201282	19.37402711220794	4.856277362039967	0.25065915001428196
1	2	undersample	0.6	100	10	31	0.3	1.0	1.0	0.8881309039917379	0.2683813682043963	0.7407407406492913	0.849577897153879	16.137024818917126	4.924413881934069	0.3051624308584458
1	3	undersample	0.6	100	10	31	0.3	1.0	1.0	0.899576475938717	0.29502720662307136	0.7777777776817559	0.8426707597786441	18.74633977214862	4.94363112127881	0.26371179621742213
1	1	undersample	0.6	100	10	63	0.1	0.6	0.7	0.8834787716854742	0.25208226187142563	0.8148148147142205	0.8303914044448935	21.54207945597171	4.804088873011127	0.2230095134227436
1	2	undersample	0.6	100	10	63	0.1	0.6	0.7	0.8995954255611458	0.28712960410753713	0.8148148147142205	0.8419033000702848	23.431065675404415	5.153901147446151	0.21996015821617293
1	3	undersample	0.6	100	10	63	0.1	0.6	0.7	0.8965919104061851	0.2804421407692046	0.7407407406492913	0.8380660015284876	14.7867286353965	4.574337087317908	0.30935422244109934
1	1	undersample	0.6	100	10	63	0.1	0.6	1.0	0.8803805084183697	0.24486780515488787	0.802469135703399	0.8365310821117689	20.789317331200625	4.909001032000848	0.23613092945289946
1	2	undersample	0.6	100	10	63	0.1	0.6	1.0	0.8986858436845646	0.2825493977537429	0.802469135703399	0.8457405986120818	22.27300780107535	5.202075701465108	0.233559630795975
1	3	undersample	0.6	100	10	63	0.1	0.6	1.0	0.9000881157442937	0.28277417513875774	0.8148148147142205	0.8396009209452066	23.031576725119724	5.079921709754062	0.2205633396300569
1	1	undersample	0.6	100	10	63	0.1	1.0	0.7	0.8834787716854742	0.25208226187142563	0.8148148147142205	0.8303914044448935	21.54207945597171	4.804088873011127	0.2230095134227436
1	2	undersample	0.6	100	10	63	0.1	1.0	0.7	0.8995954255611458	0.28712960410753713	0.8148148147142205	0.8419033000702848	23.431065675404415	5.153901147446151	0.21996015821617293
1	3	undersample	0.6	100	10	63	0.1	1.0	0.7	0.8965919104061851	0.2804421407692046	0.7407407406492913	0.8380660015284876	14.7867286353965	4.574337087317908	0.30935422244109934
1	1	undersample	0.6	100	10	63	0.1	1.0	1.0	0.8803805084183697	0.24486780515488787	0.802469135703399	0.8365310821117689	20.789317331200625	4.909001032000848	0.23613092945289946
1	2	undersample	0.6	100	10	63	0.1	1.0	1.0	0.8986858436845646	0.2825493977537429	0.802469135703399	0.8457405986120818	22.27300780107535	5.202075701465108	0.233559630795975
1	3	undersample	0.6	100	10	63	0.1	1.0	1.0	0.9000881157442937	0.28277417513875774	0.8148148147142205	0.8396009209452066	23.031576725119724	5.079921709754062	0.2205633396300569
1	1	undersample	0.6	100	10	63	0.3	0.6	0.7	0.87543465696446	0.25708254397843006	0.8148148147142205	0.825786646194737	20.85638577572617	4.677108557670848	0.2242530608803022
1	2	undersample	0.6	100	10	63	0.3	0.6	0.7	0.8913618146158437	0.2627062777128851	0.7901234566925774	0.8411358403619253	19.93293366374527	4.973578740207069	0.2495156320077387
1	3	undersample	0.6	100	10	63	0.3	0.6	0.7	0.8941758335465165	0.26706711113824694	0.7654320986709343	0.8434382194870036	17.579461807653615	4.889009611878415	0.27810916452261675
1	1	undersample	0.6	100	10	63	0.3	0.6	1.0	0.8774717413755531	0.24585862205872214	0.7901234566925774	0.8372985418201282	19.37402711220794	4.856277362039967	0.25065915001428196
1	2	undersample	0.6	100	10	63	0.3	0.6	1.0	0.8881309039917379	0.2683813682043963	0.7407407406492913	0.849577897153879	16.137024818917126	4.924413881934069	0.3051624308584458
1	3	undersample	0.6	100	10	63	0.3	0.6	1.0	0.899576475938717	0.29502720662307136	0.7777777776817559	0.8426707597786441	18.74633977214862	4.94363112127881	0.26371179621742213
1	1	undersample	0.6	100	10	63	0.3	1.0	0.7	0.87543465696446	0.25708254397843006	0.8148148147142205	0.825786646194737	20.85638577572617	4.677108557670848	0.2242530608803022
1	2	undersample	0.6	100	10	63	0.3	1.0	0.7	0.8913618146158437	0.2627062777128851	0.7901234566925774	0.8411358403619253	19.93293366374527	4.973578740207069	0.2495156320077387
1	3	undersample	0.6	100	10	63	0.3	1.0	0.7	0.8941758335465165	0.26706711113824694	0.7654320986709343	0.8434382194870036	17.579461807653615	4.889009611878415	0.27810916452261675
1	1	undersample	0.6	100	10	63	0.3	1.0	1.0	0.8774717413755531	0.24585862205872214	0.7901234566925774	0.8372985418201282	19.37402711220794	4.856277362039967	0.25065915001428196
1	2	undersample	0.6	100	10	63	0.3	1.0	1.0	0.8881309039917379	0.2683813682043963	0.7407407406492913	0.849577897153879	16.137024818917126	4.924413881934069	0.3051624308584458
1	3	undersample	0.6	100	10	63	0.3	1.0	1.0	0.899576475938717	0.29502720662307136	0.7777777776817559	0.8426707597786441	18.74633977214862	4.94363112127881	0.26371179621742213
1	1	undersample	0.6	300	3	31	0.1	0.6	0.7	0.8795940990875757	0.26808693838340913	0.802469135703399	0.8426707597786441	21.759144273736894	5.1005717917955975	0.234410485542876
1	2	undersample	0.6	300	3	31	0.1	0.6	0.7	0.8866717830647224	0.2548347862915353	0.7530864196601128	0.8457405986120818	16.721889079012243	4.8819479659903315	0.29194953845847516
1	3	undersample	0.6	300	3	31	0.1	0.6	0.7	0.8968287806865448	0.30115995042045085	0.7530864196601128	0.8372985418201282	15.695989247937929	4.6286393606943435	0.29489311763784126
1	1	undersample	0.6	300	3	31	0.1	0.6	1.0	0.8784665965530637	0.26161296188158084	0.7901234566925774	0.8319263238616122	18.63443296058159	4.701053893957019	0.252277797642519
1	2	undersample	0.6	300	3	31	0.1	0.6	1.0	0.8872781709824432	0.26127581925312315	0.7283950616384698	0.8488104374455195	15.05629773430153	4.817759911160514	0.3199830294018183
1	3	undersample	0.6	300	3	31	0.1	0.6	1.0	0.8960518461669651	0.30093303883841505	0.7407407406492913	0.8365310821117689	14.62105849242503	4.531385568000783	0.3099218448608113
1	1	undersample	0.6	300	3	31	0.1	1.0	0.7	0.8795940990875757	0.26808693838340913	0.802469135703399	0.8426707597786441	21.759144273736894	5.1005717917955975	0.234410485542876
1	2	undersample	0.6	300	3	31	0.1	1.0	0.7	0.8866717830647224	0.2548347862915353	0.7530864196601128	0.8457405986120818	16.721889079012243	4.8819479659903315	0.29194953845847516
1	3	undersample	0.6	300	3	31	0.1	1.0	0.7	0.8968287806865448	0.30115995042045085	0.7530864196601128	0.8372985418201282	15.695989247937929	4.6286393606943435	0.29489311763784126
1	1	undersample	0.6	300	3	31	0.1	1.0	1.0	0.8784665965530637	0.26161296188158084	0.7901234566925774	0.8319263238616122	18.63443296058159	4.701053893957019	0.252277797642519
1	2	undersample	0.6	300	3	31	0.1	1.0	1.0	0.8872781709824432	0.26127581925312315	0.7283950616384698	0.8488104374455195	15.05629773430153	4.817759911160514	0.3199830294018183
1	3	undersample	0.6	300	3	31	0.1	1.0	1.0	0.8960518461669651	0.30093303883841505	0.7407407406492913	0.8365310821117689	14.62105849242503	4.531385568000783	0.3099218448608113
1	1	undersample	0.6	300	3	31	0.3	0.6	0.7	0.8754157073420312	0.25367720683049155	0.7530864196601128	0.8365310821117689	15.607979915111592	4.606908660800796	0.295163661779229
1	2	undersample	0.6	300	3	31	0.3	0.6	0.7	0.8763821380858985	0.2376301026652445	0.7283950616384698	0.8503453568622384	15.238227114413815	4.867172830021934	0.31940544271293947
1	3	undersample	0.6	300	3	31	0.3	0.6	0.7	0.8892299820926068	0.27828255331475305	0.7407407406492913	0.8403683806535659	15.041207532512946	4.64031309886419	0.3085066766362776
1	1	undersample	0.6	300	3	31	0.3	0.6	1.0	0.8719289768151369	0.24038016593491418	0.7901234566925774	0.8326937835699717	18.7371812963719	4.72261836007058	0.2520452835461016
1	2	undersample	0.6	300	3	31	0.3	0.6	1.0	0.8786087187212795	0.251485168749756	0.7160493826276483	0.8472755180288007	13.98994857360597	4.688503941873846	0.33513374100744664
1	3	undersample	0.6	300	3	31	0.3	0.6	1.0	0.8866812578759369	0.27147277722013236	0.7530864196601128	0.8342287029866906	15.34884132371136	4.542923822152463	0.2959782808912098
1	1	undersample	0.6	300	3	31	0.3	1.0	0.7	0.8754157073420312	0.25367720683049155	0.7530864196601128	0.8365310821117689	15.607979915111592	4.606908660800796	0.295163661779229
1	2	undersample	0.6	300	3	31	0.3	1.0	0.7	0.8763821380858985	0.2376301026652445	0.7283950616384698	0.8503453568622384	15.238227114413815	4.867172830021934	0.31940544271293947
1	3	undersample	0.6	300	3	31	0.3	1.0	0.7	0.8892299820926068	0.27828255331475305	0.7407407406492913	0.8403683806535659	15.041207532512946	4.64031309886419	0.3085066766362776
1	1	undersample	0.6	300	3	31	0.3	1.0	1.0	0.8719289768151369	0.24038016593491418	0.7901234566925774	0.8326937835699717	18.7371812963719	4.72261836007058	0.2520452835461016
1	2	undersample	0.6	300	3	31	0.3	1.0	1.0	0.8786087187212795	0.251485168749756	0.7160493826276483	0.8472755180288007	13.98994857360597	4.688503941873846	0.33513374100744664
1	3	undersample	0.6	300	3	31	0.3	1.0	1.0	0.8866812578759369	0.27147277722013236	0.7530864196601128	0.8342287029866906	15.34884132371136	4.542923822152463	0.2959782808912098
1	1	undersample	0.6	300	3	63	0.1	0.6	0.7	0.8795940990875757	0.26808693838340913	0.802469135703399	0.8426707597786441	21.759144273736894	5.1005717917955975	0.234410485542876
1	2	undersample	0.6	300	3	63	0.1	0.6	0.7	0.8866717830647224	0.2548347862915353	0.7530864196601128	0.8457405986120818	16.721889079012243	4.8819479659903315	0.29194953845847516
1	3	undersample	0.6	300	3	63	0.1	0.6	0.7	0.8968287806865448	0.30115995042045085	0.7530864196601128	0.8372985418201282	15.695989247937929	4.6286393606943435	0.29489311763784126
1	1	undersample	0.6	300	3	63	0.1	0.6	1.0	0.8784665965530637	0.26161296188158084	0.7901234566925774	0.8319263238616122	18.63443296058159	4.701053893957019	0.252277797642519
1	2	undersample	0.6	300	3	63	0.1	0.6	1.0	0.8872781709824432	0.26127581925312315	0.7283950616384698	0.8488104374455195	15.05629773430153	4.817759911160514	0.3199830294018183
1	3	undersample	0.6	300	3	63	0.1	0.6	1.0	0.8960518461669651	0.30093303883841505	0.7407407406492913	0.8365310821117689	14.62105849242503	4.531385568000783	0.3099218448608113
1	1	undersample	0.6	300	3	63	0.1	1.0	0.7	0.8795940990875757	0.26808693838340913	0.802469135703399	0.8426707597786441	21.759144273736894	5.1005717917955975	0.234410485542876
1	2	undersample	0.6	300	3	63	0.1	1.0	0.7	0.8866717830647224	0.2548347862915353	0.7530864196601128	0.8457405986120818	16.721889079012243	4.8819479659903315	0.29194953845847516
1	3	undersample	0.6	300	3	63	0.1	1.0	0.7	0.8968287806865448	0.30115995042045085	0.7530864196601128	0.8372985418201282	15.695989247937929	4.6286393606943435	0.29489311763784126
1	1	undersample	0.6	300	3	63	0.1	1.0	1.0	0.8784665965530637	0.26161296188158084	0.7901234566925774	0.8319263238616122	18.63443296058159	4.701053893957019	0.252277797642519
1	2	undersample	0.6	300	3	63	0.1	1.0	1.0	0.8872781709824432	0.26127581925312315	0.7283950616384698	0.8488104374455195	15.05629773430153	4.817759911160514	0.3199830294018183
1	3	undersample	0.6	300	3	63	0.1	1.0	1.0	0.8960518461669651	0.30093303883841505	0.7407407406492913	0.8365310821117689	14.62105849242503	4.531385568000783	0.3099218448608113
1	1	undersample	0.6	300	3	63	0.3	0.6	0.7	0.8754157073420312	0.25367720683049155	0.7530864196601128	0.8365310821117689	15.607979915111592	4.606908660800796	0.295163661779229
1	2	undersample	0.6	300	3	63	0.3	0.6	0.7	0.8763821380858985	0.2376301026652445	0.7283950616384698	0.8503453568622384	15.238227114413815	4.867172830021934	0.31940544271293947
1	3	undersample	0.6	300	3	63	0.3	0.6	0.7	0.8892299820926068	0.27828255331475305	0.7407407406492913	0.8403683806535659	15.041207532512946	4.64031309886419	0.3085066766362776
1	1	undersample	0.6	300	3	63	0.3	0.6	1.0	0.8719289768151369	0.24038016593491418	0.7901234566925774	0.8326937835699717	18.7371812963719	4.72261836007058	0.2520452835461016
1	2	undersample	0.6	300	3	63	0.3	0.6	1.0	0.8786087187212795	0.251485168749756	0.7160493826276483	0.8472755180288007	13.98994857360597	4.688503941873846	0.33513374100744664
1	3	undersample	0.6	300	3	63	0.3	0.6	1.0	0.8866812578759369	0.27147277722013236	0.7530864196601128	0.8342287029866906	15.34884132371136	4.542923822152463	0.2959782808912098
1	1	undersample	0.6	300	3	63	0.3	1.0	0.7	0.8754157073420312	0.25367720683049155	0.7530864196601128	0.8365310821117689	15.607979915111592	4.606908660800796	0.295163661779229
1	2	undersample	0.6	300	3	63	0.3	1.0	0.7	0.8763821380858985	0.2376301026652445	0.7283950616384698	0.8503453568622384	15.238227114413815	4.867172830021934	0.31940544271293947
1	3	undersample	0.6	300	3	63	0.3	1.0	0.7	0.8892299820926068	0.27828255331475305	0.7407407406492913	0.8403683806535659	15.041207532512946	4.64031309886419	0.3085066766362776
1	1	undersample	0.6	300	3	63	0.3	1.0	1.0	0.8719289768151369	0.24038016593491418	0.7901234566925774	0.8326937835699717	18.7371812963719	4.72261836007058	0.2520452835461016
1	2	undersample	0.6	300	3	63	0.3	1.0	1.0	0.8786087187212795	0.251485168749756	0.7160493826276483	0.8472755180288007	13.98994857360597	4.688503941873846	0.33513374100744664
1	3	undersample	0.6	300	3	63	0.3	1.0	1.0	0.8866812578759369	0.27147277722013236	0.7530864196601128	0.8342287029866906	15.34884132371136	4.542923822152463	0.2959782808912098
1	1	undersample	0.6	300	5	31	0.1	0.6	0.7	0.8804089328520129	0.2513362348891704	0.7901234566925774	0.8365310821117689	19.265394571008276	4.833477939200836	0.2508891125344818
1	2	undersample	0.6	300	5	31	0.1	0.6	0.7	0.8900258662346152	0.2652474186483034	0.7777777776817559	0.844205679195363	18.965515516734786	4.992336843482925	0.26323232022997917
1	3	undersample	0.6	300	5	31	0.1	0.6	0.7	0.8969898524771893	0.2948595085175086	0.7901234566925774	0.8419033000702848	20.047970740162274	4.997722324796268	0.2492881792921106
1	1	undersample	0.6	300	5	31	0.1	0.6	1.0	0.8781539277829888	0.2521175195052916	0.802469135703399	0.8372985418201282	20.906542875803414	4.932156695821841	0.23591449413976223
1	2	undersample	0.6	300	5	31	0.1	0.6	1.0	0.8899595425561145	0.2641561246032559	0.7777777776817559	0.8541826554040355	20.502629612370875	5.333917761962203	0.26015772892456335
1	3	undersample	0.6	300	5	31	0.1	0.6	1.0	0.8986858436845646	0.2891641679797288	0.7654320986709343	0.8449731389037225	17.78582436330024	4.937415644514765	0.27760397076924476
1	1	undersample	0.6	300	5	31	0.1	1.0	0.7	0.8804089328520129	0.2513362348891704	0.7901234566925774	0.8365310821117689	19.265394571008276	4.833477939200836	0.2508891125344818
1	2	undersample	0.6	300	5	31	0.1	1.0	0.7	0.8900258662346152	0.2652474186483034	0.7777777776817559	0.844205679195363	18.965515516734786	4.992336843482925	0.26323232022997917
1	3	undersample	0.6	300	5	31	0.1	1.0	0.7	0.8969898524771893	0.2948595085175086	0.7901234566925774	0.8419033000702848	20.047970740162274	4.997722324796268	0.2492881792921106
1	1	undersample	0.6	300	5	31	0.1	1.0	1.0	0.8781539277829888	0.2521175195052916	0.802469135703399	0.8372985418201282	20.906542875803414	4.932156695821841	0.23591449413976223
1	2	undersample	0.6	300	5	31	0.1	1.0	1.0	0.8899595425561145	0.2641561246032559	0.7777777776817559	0.8541826554040355	20.502629612370875	5.333917761962203	0.26015772892456335
1	3	undersample	0.6	300	5	31	0.1	1.0	1.0	0.8986858436845646	0.2891641679797288	0.7654320986709343	0.8449731389037225	17.78582436330024	4.937415644514765	0.27760397076924476
1	1	undersample	0.6	300	5	31	0.3	0.6	0.7	0.874600873577594	0.25961144033034556	0.7901234566925774	0.83499616269505	19.05116109422212	4.788515356446928	0.25135030575052925
1	2	undersample	0.6	300	5	31	0.3	0.6	0.7	0.8896468737860397	0.2635103164586136	0.7407407406492913	0.8434382194870036	15.39215555327064	4.731299624398467	0.3073838134043266
1	3	undersample	0.6	300	5	31	0.3	0.6	0.7	0.889457377561752	0.280106467696058	0.7654320986709343	0.844205679195363	17.682134803353343	4.913093401522879	0.2778563380124092
1	1	undersample	0.6	300	5	31	0.3	0.6	1.0	0.879821494556721	0.2552607418521715	0.802469135703399	0.8396009209452066	21.26495016246146	5.002953199000213	0.23526756226225784
1	2	undersample	0.6	300	5	31	0.3	0.6	1.0	0.8879414077674502	0.2768429963012286	0.7901234566925774	0.8511128165705978	21.5209196916679	5.30685976740659	0.24659074185626056
1	3	undersample	0.6	300	5	31	0.3	0.6	1.0	0.894924343632453	0.2829914382317425	0.7654320986709343	0.8411358403619253	17.277394877895045	4.818154404575598	0.27887041222667586
1	1	undersample	0.6	300	5	31	0.3	1.0	0.7	0.874600873577594	0.25961144033034556	0.7901234566925774	0.83499616269505	19.05116109422212	4.788515356446928	0.25135030575052925
1	2	undersample	0.6	300	5	31	0.3	1.0	0.7	0.8896468737860397	0.2635103164586136	0.7407407406492913	0.8434382194870036	15.39215555327064	4.731299624398467	0.3073838134043266
1	3	undersample	0.6	300	5	31	0.3	1.0	0.7	0.889457377561752	0.280106467696058	0.7654320986709343	0.844205679195363	17.682134803353343	4.913093401522879	0.2778563380124092
1	1	undersample	0.6	300	5	31	0.3	1.0	1.0	0.879821494556721	0.2552607418521715	0.802469135703399	0.8396009209452066	21.26495016246146	5.002953199000213	0.23526756226225784
1	2	undersample	0.6	300	5	31	0.3	1.0	1.0	0.8879414077674502	0.2768429963012286	0.7901234566925774	0.8511128165705978	21.5209196916679	5.30685976740659	0.24659074185626056
1	3	undersample	0.6	300	5	31	0.3	1.0	1.0	0.894924343632453	0.2829914382317425	0.7654320986709343	0.8411358403619253	17.277394877895045	4.818154404575598	0.27887041222667586
1	1	undersample	0.6	300	5	63	0.1	0.6	0.7	0.8804089328520129	0.2513362348891704	0.7901234566925774	0.8365310821117689	19.265394571008276	4.833477939200836	0.2508891125344818
1	2	undersample	0.6	300	5	63	0.1	0.6	0.7	0.8900258662346152	0.2652474186483034	0.7777777776817559	0.844205679195363	18.965515516734786	4.992336843482925	0.26323232022997917
1	3	undersample	0.6	300	5	63	0.1	0.6	0.7	0.8969898524771893	0.2948595085175086	0.7901234566925774	0.8419033000702848	20.047970740162274	4.997722324796268	0.2492881792921106
1	1	undersample	0.6	300	5	63	0.1	0.6	1.0	0.8781539277829888	0.2521175195052916	0.802469135703399	0.8372985418201282	20.906542875803414	4.932156695821841	0.23591449413976223
1	2	undersample	0.6	300	5	63	0.1	0.6	1.0	0.8899595425561145	0.2641561246032559	0.7777777776817559	0.8541826554040355	20.502629612370875	5.333917761962203	0.26015772892456335
1	3	undersample	0.6	300	5	63	0.1	0.6	1.0	0.8986858436845646	0.2891641679797288	0.7654320986709343	0.8449731389037225	17.78582436330024	4.937415644514765	0.27760397076924476
1	1	undersample	0.6	300	5	63	0.1	1.0	0.7	0.8804089328520129	0.2513362348891704	0.7901234566925774	0.8365310821117689	19.265394571008276	4.833477939200836	0.2508891125344818
1	2	undersample	0.6	300	5	63	0.1	1.0	0.7	0.8900258662346152	0.2652474186483034	0.7777777776817559	0.844205679195363	18.965515516734786	4.992336843482925	0.26323232022997917
1	3	undersample	0.6	300	5	63	0.1	1.0	0.7	0.8969898524771893	0.2948595085175086	0.7901234566925774	0.8419033000702848	20.047970740162274	4.997722324796268	0.2492881792921106
1	1	undersample	0.6	300	5	63	0.1	1.0	1.0	0.8781539277829888	0.2521175195052916	0.802469135703399	0.8372985418201282	20.906542875803414	4.932156695821841	0.23591449413976223
1	2	undersample	0.6	300	5	63	0.1	1.0	1.0	0.8899595425561145	0.2641561246032559	0.7777777776817559	0.8541826554040355	20.502629612370875	5.333917761962203	0.26015772892456335
1	3	undersample	0.6	300	5	63	0.1	1.0	1.0	0.8986858436845646	0.2891641679797288	0.7654320986709343	0.8449731389037225	17.78582436330024	4.937415644514765	0.27760397076924476
1	1	undersample	0.6	300	5	63	0.3	0.6	0.7	0.874600873577594	0.25961144033034556	0.7901234566925774	0.83499616269505	19.05116109422212	4.788515356446928	0.25135030575052925
1	2	undersample	0.6	300	5	63	0.3	0.6	0.7	0.8896468737860397	0.2635103164586136	0.7407407406492913	0.8434382194870036	15.39215555327064	4.731299624398467	0.3073838134043266
1	3	undersample	0.6	300	5	63	0.3	0.6	0.7	0.889457377561752	0.280106467696058	0.7654320986709343	0.844205679195363	17.682134803353343	4.913093401522879	0.2778563380124092
1	1	undersample	0.6	300	5	63	0.3	0.6	1.0	0.879821494556721	0.2552607418521715	0.802469135703399	0.8396009209452066	21.26495016246146	5.002953199000213	0.23526756226225784
1	2	undersample	0.6	300	5	63	0.3	0.6	1.0	0.8879414077674502	0.2768429963012286	0.7901234566925774	0.8511128165705978	21.5209196916679	5.30685976740659	0.24659074185626056
1	3	undersample	0.6	300	5	63	0.3	0.6	1.0	0.894924343632453	0.2829914382317425	0.7654320986709343	0.8411358403619253	17.277394877895045	4.818154404575598	0.27887041222667586
1	1	undersample	0.6	300	5	63	0.3	1.0	0.7	0.874600873577594	0.25961144033034556	0.7901234566925774	0.83499616269505	19.05116109422212	4.788515356446928	0.25135030575052925
1	2	undersample	0.6	300	5	63	0.3	1.0	0.7	0.8896468737860397	0.2635103164586136	0.7407407406492913	0.8434382194870036	15.39215555327064	4.731299624398467	0.3073838134043266
1	3	undersample	0.6	300	5	63	0.3	1.0	0.7	0.889457377561752	0.280106467696058	0.7654320986709343	0.844205679195363	17.682134803353343	4.913093401522879	0.2778563380124092
1	1	undersample	0.6	300	5	63	0.3	1.0	1.0	0.879821494556721	0.2552607418521715	0.802469135703399	0.8396009209452066	21.26495016246146	5.002953199000213	0.23526756226225784
1	2	undersample	0.6	300	5	63	0.3	1.0	1.0	0.8879414077674502	0.2768429963012286	0.7901234566925774	0.8511128165705978	21.5209196916679	5.30685976740659	0.24659074185626056
1	3	undersample	0.6	300	5	63	0.3	1.0	1.0	0.894924343632453	0.2829914382317425	0.7654320986709343	0.8411358403619253	17.277394877895045	4.818154404575598	0.27887041222667586
1	1	undersample	0.6	300	10	31	0.1	0.6	0.7	0.8811100688818775	0.2500903066519378	0.802469135703399	0.8319263238616122	20.108445673508594	4.774507861050097	0.23743792720168844
1	2	undersample	0.6	300	10	31	0.1	0.6	0.7	0.893304150914793	0.2787765719804966	0.7777777776817559	0.8511128165705978	20.00773007157768	5.223940083540863	0.2610960796039786
1	3	undersample	0.6	300	10	31	0.1	0.6	0.7	0.8968382554977592	0.2868346878209037	0.7777777776817559	0.8403683806535659	18.425479126324806	4.872328753807399	0.2644342942806533
1	1	undersample	0.6	300	10	31	0.1	0.6	1.0	0.8782107766502751	0.2444329598681682	0.802469135703399	0.8357636224034094	20.673187352367	4.886061776239759	0.23634776225972
1	2	undersample	0.6	300	10	31	0.1	0.6	1.0	0.8922334972475673	0.2727441303000528	0.7654320986709343	0.8518802762789572	18.767383044040407	5.167657809272665	0.2753531277894297
1	3	undersample	0.6	300	10	31	0.1	0.6	1.0	0.8975204419051951	0.2791577481943952	0.7654320986709343	0.844205679195363	17.682134803353343	4.913093401522879	0.2778563380124092
1	1	undersample	0.6	300	10	31	0.1	1.0	0.7	0.8811100688818775	0.2500903066519378	0.802469135703399	0.8319263238616122	20.108445673508594	4.774507861050097	0.23743792720168844
1	2	undersample	0.6	300	10	31	0.1	1.0	0.7	0.893304150914793	0.2787765719804966	0.7777777776817559	0.8511128165705978	20.00773007157768	5.223940083540863	0.2610960796039786
1	3	undersample	0.6	300	10	31	0.1	1.0	0.7	0.8968382554977592	0.2868346878209037	0.7777777776817559	0.8403683806535659	18.425479126324806	4.872328753807399	0.2644342942806533
1	1	undersample	0.6	300	10	31	0.1	1.0	1.0	0.8782107766502751	0.2444329598681682	0.802469135703399	0.8357636224034094	20.673187352367	4.886061776239759	0.23634776225972
1	2	undersample	0.6	300	10	31	0.1	1.0	1.0	0.8922334972475673	0.2727441303000528	0.7654320986709343	0.8518802762789572	18.767383044040407	5.167657809272665	0.2753531277894297
1	3	undersample	0.6	300	10	31	0.1	1.0	1.0	0.8975204419051951	0.2791577481943952	0.7654320986709343	0.844205679195363	17.682134803353343	4.913093401522879	0.2778563380124092
1	1	undersample	0.6	300	10	31	0.3	0.6	0.7	0.8755578295102471	0.24779983341541323	0.7777777776817559	0.8242517267780181	16.414845808038347	4.425521338944575	0.26960479717871855
1	2	undersample	0.6	300	10	31	0.3	0.6	0.7	0.8908880740551245	0.26242262135584365	0.7901234566925774	0.8465080583204413	20.762350983107826	5.14765398476461	0.24793212393573413
1	3	undersample	0.6	300	10	31	0.3	0.6	0.7	0.8935883952512247	0.26695045116424726	0.7654320986709343	0.8472755180288007	18.103145679505488	5.011849041313422	0.2768496121619273
1	1	undersample	0.6	300	10	31	0.3	0.6	1.0	0.8784192224969918	0.24568032108202126	0.802469135703399	0.83499616269505	20.55813765233925	4.863335908891412	0.23656499365625422
1	2	undersample	0.6	300	10	31	0.3	0.6	1.0	0.885951697412429	0.26577134773764427	0.7654320986709343	0.8503453568622384	18.541428795558	5.114656194260337	0.2758501550900638
1	3	undersample	0.6	300	10	31	0.3	0.6	1.0	0.8969614280435463	0.28334057187814965	0.7654320986709343	0.844205679195363	17.682134803353343	4.913093401522879	0.2778563380124092
1	1	undersample	0.6	300	10	31	0.3	1.0	0.7	0.8755578295102471	0.24779983341541323	0.7777777776817559	0.8242517267780181	16.414845808038347	4.425521338944575	0.26960479717871855
1	2	undersample	0.6	300	10	31	0.3	1.0	0.7	0.8908880740551245	0.26242262135584365	0.7901234566925774	0.8465080583204413	20.762350983107826	5.14765398476461	0.24793212393573413
1	3	undersample	0.6	300	10	31	0.3	1.0	0.7	0.8935883952512247	0.26695045116424726	0.7654320986709343	0.8472755180288007	18.103145679505488	5.011849041313422	0.2768496121619273
1	1	undersample	0.6	300	10	31	0.3	1.0	1.0	0.8784192224969918	0.24568032108202126	0.802469135703399	0.83499616269505	20.55813765233925	4.863335908891412	0.23656499365625422
1	2	undersample	0.6	300	10	31	0.3	1.0	1.0	0.885951697412429	0.26577134773764427	0.7654320986709343	0.8503453568622384	18.541428795558	5.114656194260337	0.2758501550900638
1	3	undersample	0.6	300	10	31	0.3	1.0	1.0	0.8969614280435463	0.28334057187814965	0.7654320986709343	0.844205679195363	17.682134803353343	4.913093401522879	0.2778563380124092
1	1	undersample	0.6	300	10	63	0.1	0.6	0.7	0.8811100688818775	0.2500903066519378	0.802469135703399	0.8319263238616122	20.108445673508594	4.774507861050097	0.23743792720168844
1	2	undersample	0.6	300	10	63	0.1	0.6	0.7	0.893304150914793	0.2787765719804966	0.7777777776817559	0.8511128165705978	20.00773007157768	5.223940083540863	0.2610960796039786
1	3	undersample	0.6	300	10	63	0.1	0.6	0.7	0.8968382554977592	0.2868346878209037	0.7777777776817559	0.8403683806535659	18.425479126324806	4.872328753807399	0.2644342942806533
1	1	undersample	0.6	300	10	63	0.1	0.6	1.0	0.8782107766502751	0.2444329598681682	0.802469135703399	0.8357636224034094	20.673187352367	4.886061776239759	0.23634776225972
1	2	undersample	0.6	300	10	63	0.1	0.6	1.0	0.8922334972475673	0.2727441303000528	0.7654320986709343	0.8518802762789572	18.767383044040407	5.167657809272665	0.2753531277894297
1	3	undersample	0.6	300	10	63	0.1	0.6	1.0	0.8975204419051951	0.2791577481943952	0.7654320986709343	0.844205679195363	17.682134803353343	4.913093401522879	0.2778563380124092
1	1	undersample	0.6	300	10	63	0.1	1.0	0.7	0.8811100688818775	0.2500903066519378	0.802469135703399	0.8319263238616122	20.108445673508594	4.774507861050097	0.23743792720168844
1	2	undersample	0.6	300	10	63	0.1	1.0	0.7	0.893304150914793	0.2787765719804966	0.7777777776817559	0.8511128165705978	20.00773007157768	5.223940083540863	0.2610960796039786
1	3	undersample	0.6	300	10	63	0.1	1.0	0.7	0.8968382554977592	0.2868346878209037	0.7777777776817559	0.8403683806535659	18.425479126324806	4.872328753807399	0.2644342942806533
1	1	undersample	0.6	300	10	63	0.1	1.0	1.0	0.8782107766502751	0.2444329598681682	0.802469135703399	0.8357636224034094	20.673187352367	4.886061776239759	0.23634776225972
1	2	undersample	0.6	300	10	63	0.1	1.0	1.0	0.8922334972475673	0.2727441303000528	0.7654320986709343	0.8518802762789572	18.767383044040407	5.167657809272665	0.2753531277894297
1	3	undersample	0.6	300	10	63	0.1	1.0	1.0	0.8975204419051951	0.2791577481943952	0.7654320986709343	0.844205679195363	17.682134803353343	4.913093401522879	0.2778563380124092
1	1	undersample	0.6	300	10	63	0.3	0.6	0.7	0.8755578295102471	0.24779983341541323	0.7777777776817559	0.8242517267780181	16.414845808038347	4.425521338944575	0.26960479717871855
1	2	undersample	0.6	300	10	63	0.3	0.6	0.7	0.8908880740551245	0.26242262135584365	0.7901234566925774	0.8465080583204413	20.762350983107826	5.14765398476461	0.24793212393573413
1	3	undersample	0.6	300	10	63	0.3	0.6	0.7	0.8935883952512247	0.26695045116424726	0.7654320986709343	0.8472755180288007	18.103145679505488	5.011849041313422	0.2768496121619273
1	1	undersample	0.6	300	10	63	0.3	0.6	1.0	0.8784192224969918	0.24568032108202126	0.802469135703399	0.83499616269505	20.55813765233925	4.863335908891412	0.23656499365625422
1	2	undersample	0.6	300	10	63	0.3	0.6	1.0	0.885951697412429	0.26577134773764427	0.7654320986709343	0.8503453568622384	18.541428795558	5.114656194260337	0.2758501550900638
1	3	undersample	0.6	300	10	63	0.3	0.6	1.0	0.8969614280435463	0.28334057187814965	0.7654320986709343	0.844205679195363	17.682134803353343	4.913093401522879	0.2778563380124092
1	1	undersample	0.6	300	10	63	0.3	1.0	0.7	0.8755578295102471	0.24779983341541323	0.7777777776817559	0.8242517267780181	16.414845808038347	4.425521338944575	0.26960479717871855
1	2	undersample	0.6	300	10	63	0.3	1.0	0.7	0.8908880740551245	0.26242262135584365	0.7901234566925774	0.8465080583204413	20.762350983107826	5.14765398476461	0.24793212393573413
1	3	undersample	0.6	300	10	63	0.3	1.0	0.7	0.8935883952512247	0.26695045116424726	0.7654320986709343	0.8472755180288007	18.103145679505488	5.011849041313422	0.2768496121619273
1	1	undersample	0.6	300	10	63	0.3	1.0	1.0	0.8784192224969918	0.24568032108202126	0.802469135703399	0.83499616269505	20.55813765233925	4.863335908891412	0.23656499365625422
1	2	undersample	0.6	300	10	63	0.3	1.0	1.0	0.885951697412429	0.26577134773764427	0.7654320986709343	0.8503453568622384	18.541428795558	5.114656194260337	0.2758501550900638
1	3	undersample	0.6	300	10	63	0.3	1.0	1.0	0.8969614280435463	0.28334057187814965	0.7654320986709343	0.844205679195363	17.682134803353343	4.913093401522879	0.2778563380124092
1	1	undersample	0.6	500	3	31	0.1	0.6	0.7	0.8752262111177435	0.2543085337431631	0.7901234566925774	0.8457405986120818	20.640325834010866	5.122043767596414	0.24815710771160002
1	2	undersample	0.6	500	3	31	0.1	0.6	0.7	0.8804089328520128	0.24373754241482784	0.7283950616384698	0.8465080583204413	14.790226015436826	4.745493517204875	0.32085333681511413
1	3	undersample	0.6	500	3	31	0.1	0.6	0.7	0.8947064229745223	0.29553846872538875	0.7654320986709343	0.8396009209452066	17.080834578799088	4.772047666738665	0.2793802301588609
1	1	undersample	0.6	500	3	31	0.1	0.6	1.0	0.8751977866841003	0.24885727440855335	0.802469135703399	0.8403683806535659	21.386716740473837	5.027005857102872	0.23505270604357048
1	2	undersample	0.6	500	3	31	0.1	0.6	1.0	0.8801815373828676	0.24922750484004672	0.7160493826276483	0.8526477359873167	14.591937141386696	4.859438969811993	0.33302218730849203
1	3	undersample	0.6	500	3	31	0.1	0.6	1.0	0.8892584065262499	0.27887614113548753	0.7037037036168268	0.8396009209452066	12.431817196781633	4.387205112969418	0.3529013433198657
1	1	undersample	0.6	500	3	31	0.1	1.0	0.7	0.8752262111177435	0.2543085337431631	0.7901234566925774	0.8457405986120818	20.640325834010866	5.122043767596414	0.24815710771160002
1	2	undersample	0.6	500	3	31	0.1	1.0	0.7	0.8804089328520128	0.24373754241482784	0.7283950616384698	0.8465080583204413	14.790226015436826	4.745493517204875	0.32085333681511413
1	3	undersample	0.6	500	3	31	0.1	1.0	0.7	0.8947064229745223	0.29553846872538875	0.7654320986709343	0.8396009209452066	17.080834578799088	4.772047666738665	0.2793802301588609
1	1	undersample	0.6	500	3	31	0.1	1.0	1.0	0.8751977866841003	0.24885727440855335	0.802469135703399	0.8403683806535659	21.386716740473837	5.027005857102872	0.23505270604357048
1	2	undersample	0.6	500	3	31	0.1	1.0	1.0	0.8801815373828676	0.24922750484004672	0.7160493826276483	0.8526477359873167	14.591937141386696	4.859438969811993	0.33302218730849203
1	3	undersample	0.6	500	3	31	0.1	1.0	1.0	0.8892584065262499	0.27887614113548753	0.7037037036168268	0.8396009209452066	12.431817196781633	4.387205112969418	0.3529013433198657
1	1	undersample	0.6	500	3	31	0.3	0.6	0.7	0.8743734781084487	0.25015485630541245	0.7654320986709343	0.8357636224034094	16.605507686296747	4.660551232721001	0.28066296765572063
1	2	undersample	0.6	500	3	31	0.3	0.6	0.7	0.876855878646618	0.2426451263620371	0.7283950616384698	0.8488104374455195	15.05629773430153	4.817759911160514	0.3199830294018183
1	3	undersample	0.6	500	3	31	0.3	0.6	0.7	0.886662308253508	0.2687244367120389	0.7283950616384698	0.8434382194870036	14.447636938724454	4.652444630658493	0.3220211378451815
1	1	undersample	0.6	500	3	31	0.3	0.6	1.0	0.8712278407852723	0.23981042309282513	0.7901234566925774	0.8326937835699717	18.7371812963719	4.72261836007058	0.2520452835461016
1	2	undersample	0.6	500	3	31	0.3	0.6	1.0	0.8780686544820594	0.2584924663831029	0.7160493826276483	0.8457405986120818	13.8256531857315	4.641852164384249	0.3357419692053502
1	3	undersample	0.6	500	3	31	0.3	0.6	1.0	0.8849094681788465	0.269447268137032	0.7283950616384698	0.8326937835699717	13.347580264372244	4.353663800690066	0.3261762492513487
1	1	undersample	0.6	500	3	31	0.3	1.0	0.7	0.8743734781084487	0.25015485630541245	0.7654320986709343	0.8357636224034094	16.605507686296747	4.660551232721001	0.28066296765572063
1	2	undersample	0.6	500	3	31	0.3	1.0	0.7	0.876855878646618	0.2426451263620371	0.7283950616384698	0.8488104374455195	15.05629773430153	4.817759911160514	0.3199830294018183
1	3	undersample	0.6	500	3	31	0.3	1.0	0.7	0.886662308253508	0.2687244367120389	0.7283950616384698	0.8434382194870036	14.447636938724454	4.652444630658493	0.3220211378451815
1	1	undersample	0.6	500	3	31	0.3	1.0	1.0	0.8712278407852723	0.23981042309282513	0.7901234566925774	0.8326937835699717	18.7371812963719	4.72261836007058	0.2520452835461016
1	2	undersample	0.6	500	3	31	0.3	1.0	1.0	0.8780686544820594	0.2584924663831029	0.7160493826276483	0.8457405986120818	13.8256531857315	4.641852164384249	0.3357419692053502
1	3	undersample	0.6	500	3	31	0.3	1.0	1.0	0.8849094681788465	0.269447268137032	0.7283950616384698	0.8326937835699717	13.347580264372244	4.353663800690066	0.3261762492513487
1	1	undersample	0.6	500	3	63	0.1	0.6	0.7	0.8752262111177435	0.2543085337431631	0.7901234566925774	0.8457405986120818	20.640325834010866	5.122043767596414	0.24815710771160002
1	2	undersample	0.6	500	3	63	0.1	0.6	0.7	0.8804089328520128	0.24373754241482784	0.7283950616384698	0.8465080583204413	14.790226015436826	4.745493517204875	0.32085333681511413
1	3	undersample	0.6	500	3	63	0.1	0.6	0.7	0.8947064229745223	0.29553846872538875	0.7654320986709343	0.8396009209452066	17.080834578799088	4.772047666738665	0.2793802301588609
1	1	undersample	0.6	500	3	63	0.1	0.6	1.0	0.8751977866841003	0.24885727440855335	0.802469135703399	0.8403683806535659	21.386716740473837	5.027005857102872	0.23505270604357048
1	2	undersample	0.6	500	3	63	0.1	0.6	1.0	0.8801815373828676	0.24922750484004672	0.7160493826276483	0.8526477359873167	14.591937141386696	4.859438969811993	0.33302218730849203
1	3	undersample	0.6	500	3	63	0.1	0.6	1.0	0.8892584065262499	0.27887614113548753	0.7037037036168268	0.8396009209452066	12.431817196781633	4.387205112969418	0.3529013433198657
1	1	undersample	0.6	500	3	63	0.1	1.0	0.7	0.8752262111177435	0.2543085337431631	0.7901234566925774	0.8457405986120818	20.640325834010866	5.122043767596414	0.24815710771160002
1	2	undersample	0.6	500	3	63	0.1	1.0	0.7	0.8804089328520128	0.24373754241482784	0.7283950616384698	0.8465080583204413	14.790226015436826	4.745493517204875	0.32085333681511413
1	3	undersample	0.6	500	3	63	0.1	1.0	0.7	0.8947064229745223	0.29553846872538875	0.7654320986709343	0.8396009209452066	17.080834578799088	4.772047666738665	0.2793802301588609
1	1	undersample	0.6	500	3	63	0.1	1.0	1.0	0.8751977866841003	0.24885727440855335	0.802469135703399	0.8403683806535659	21.386716740473837	5.027005857102872	0.23505270604357048
1	2	undersample	0.6	500	3	63	0.1	1.0	1.0	0.8801815373828676	0.24922750484004672	0.7160493826276483	0.8526477359873167	14.591937141386696	4.859438969811993	0.33302218730849203
1	3	undersample	0.6	500	3	63	0.1	1.0	1.0	0.8892584065262499	0.27887614113548753	0.7037037036168268	0.8396009209452066	12.431817196781633	4.387205112969418	0.3529013433198657
1	1	undersample	0.6	500	3	63	0.3	0.6	0.7	0.8743734781084487	0.25015485630541245	0.7654320986709343	0.8357636224034094	16.605507686296747	4.660551232721001	0.28066296765572063
1	2	undersample	0.6	500	3	63	0.3	0.6	0.7	0.876855878646618	0.2426451263620371	0.7283950616384698	0.8488104374455195	15.05629773430153	4.817759911160514	0.3199830294018183
1	3	undersample	0.6	500	3	63	0.3	0.6	0.7	0.886662308253508	0.2687244367120389	0.7283950616384698	0.8434382194870036	14.447636938724454	4.652444630658493	0.3220211378451815
1	1	undersample	0.6	500	3	63	0.3	0.6	1.0	0.8712278407852723	0.23981042309282513	0.7901234566925774	0.8326937835699717	18.7371812963719	4.72261836007058	0.2520452835461016
1	2	undersample	0.6	500	3	63	0.3	0.6	1.0	0.8780686544820594	0.2584924663831029	0.7160493826276483	0.8457405986120818	13.8256531857315	4.641852164384249	0.3357419692053502
1	3	undersample	0.6	500	3	63	0.3	0.6	1.0	0.8849094681788465	0.269447268137032	0.7283950616384698	0.8326937835699717	13.347580264372244	4.353663800690066	0.3261762492513487
1	1	undersample	0.6	500	3	63	0.3	1.0	0.7	0.8743734781084487	0.25015485630541245	0.7654320986709343	0.8357636224034094	16.605507686296747	4.660551232721001	0.28066296765572063
1	2	undersample	0.6	500	3	63	0.3	1.0	0.7	0.876855878646618	0.2426451263620371	0.7283950616384698	0.8488104374455195	15.05629773430153	4.817759911160514	0.3199830294018183
1	3	undersample	0.6	500	3	63	0.3	1.0	0.7	0.886662308253508	0.2687244367120389	0.7283950616384698	0.8434382194870036	14.447636938724454	4.652444630658493	0.3220211378451815
1	1	undersample	0.6	500	3	63	0.3	1.0	1.0	0.8712278407852723	0.23981042309282513	0.7901234566925774	0.8326937835699717	18.7371812963719	4.72261836007058	0.2520452835461016
1	2	undersample	0.6	500	3	63	0.3	1.0	1.0	0.8780686544820594	0.2584924663831029	0.7160493826276483	0.8457405986120818	13.8256531857315	4.641852164384249	0.3357419692053502
1	3	undersample	0.6	500	3	63	0.3	1.0	1.0	0.8849094681788465	0.269447268137032	0.7283950616384698	0.8326937835699717	13.347580264372244	4.353663800690066	0.3261762492513487
1	1	undersample	0.6	500	5	31	0.1	0.6	0.7	0.8789971859810694	0.25156015813476557	0.802469135703399	0.8334612432783312	20.33121934978487	4.818512539152768	0.23700065662276967
1	2	undersample	0.6	500	5	31	0.1	0.6	0.7	0.8881972276702387	0.2723907044103086	0.7530864196601128	0.8465080583204413	16.820748516908875	4.906357704228769	0.29168485166336217
1	3	undersample	0.6	500	5	31	0.1	0.6	0.7	0.8951801635352415	0.2962889219458831	0.7777777776817559	0.8388334612368471	18.216665054911115	4.825925625700172	0.2649181630658834
1	1	undersample	0.6	500	5	31	0.1	0.6	1.0	0.8778128345792711	0.25460618427663356	0.802469135703399	0.8380660015284876	21.024879562938924	4.955531844594401	0.23569845522829266
1	2	undersample	0.6	500	5	31	0.1	0.6	1.0	0.887372919094587	0.26137889246981344	0.7530864196601128	0.8541826554040355	17.866577303305995	5.164587039360227	0.2890641432334558
1	3	undersample	0.6	500	5	31	0.1	0.6	1.0	0.8968951043650455	0.2876618066994914	0.7777777776817559	0.8411358403619253	18.531399307379612	4.895866572391334	0.26419302211720724
1	1	undersample	0.6	500	5	31	0.1	1.0	0.7	0.8789971859810694	0.25156015813476557	0.802469135703399	0.8334612432783312	20.33121934978487	4.818512539152768	0.23700065662276967
1	2	undersample	0.6	500	5	31	0.1	1.0	0.7	0.8881972276702387	0.2723907044103086	0.7530864196601128	0.8465080583204413	16.820748516908875	4.906357704228769	0.29168485166336217
1	3	undersample	0.6	500	5	31	0.1	1.0	0.7	0.8951801635352415	0.2962889219458831	0.7777777776817559	0.8388334612368471	18.216665054911115	4.825925625700172	0.2649181630658834
1	1	undersample	0.6	500	5	31	0.1	1.0	1.0	0.8778128345792711	0.25460618427663356	0.802469135703399	0.8380660015284876	21.024879562938924	4.955531844594401	0.23569845522829266
1	2	undersample	0.6	500	5	31	0.1	1.0	1.0	0.887372919094587	0.26137889246981344	0.7530864196601128	0.8541826554040355	17.866577303305995	5.164587039360227	0.2890641432334558
1	3	undersample	0.6	500	5	31	0.1	1.0	1.0	0.8968951043650455	0.2876618066994914	0.7777777776817559	0.8411358403619253	18.531399307379612	4.895866572391334	0.26419302211720724
1	1	undersample	0.6	500	5	31	0.3	0.6	0.7	0.8743734781084488	0.25782428386504297	0.7901234566925774	0.8357636224034094	19.157777287139833	4.81089159506684	0.2511194973917202
1	2	undersample	0.6	500	5	31	0.3	0.6	0.7	0.8898742692551852	0.2640561522937109	0.7530864196601128	0.8434382194870036	16.431126025997813	4.810154618138441	0.29274648896347166
1	3	undersample	0.6	500	5	31	0.3	0.6	0.7	0.8896089745411822	0.28777745599866233	0.7530864196601128	0.844205679195363	16.527092156857954	4.833849959562832	0.29248035579483916
1	1	undersample	0.6	500	5	31	0.3	0.6	1.0	0.8796604227660764	0.25407150008905593	0.802469135703399	0.8380660015284876	21.024879562938924	4.955531844594401	0.23569845522829266
1	2	undersample	0.6	500	5	31	0.3	0.6	1.0	0.8881024795580948	0.27660238281375377	0.7901234566925774	0.8488104374455195	21.13585943390419	5.2260446493944555	0.24725961366173377
1	3	undersample	0.6	500	5	31	0.3	0.6	1.0	0.8944221786380906	0.28288458780741	0.7654320986709343	0.8426707597786441	17.477790499652055	4.865160786020415	0.27836245155469536
1	1	undersample	0.6	500	5	31	0.3	1.0	0.7	0.8743734781084488	0.25782428386504297	0.7901234566925774	0.8357636224034094	19.157777287139833	4.81089159506684	0.2511194973917202
1	2	undersample	0.6	500	5	31	0.3	1.0	0.7	0.8898742692551852	0.2640561522937109	0.7530864196601128	0.8434382194870036	16.431126025997813	4.810154618138441	0.29274648896347166
1	3	undersample	0.6	500	5	31	0.3	1.0	0.7	0.8896089745411822	0.28777745599866233	0.7530864196601128	0.844205679195363	16.527092156857954	4.833849959562832	0.29248035579483916
1	1	undersample	0.6	500	5	31	0.3	1.0	1.0	0.8796604227660764	0.25407150008905593	0.802469135703399	0.8380660015284876	21.024879562938924	4.955531844594401	0.23569845522829266
1	2	undersample	0.6	500	5	31	0.3	1.0	1.0	0.8881024795580948	0.27660238281375377	0.7901234566925774	0.8488104374455195	21.13585943390419	5.2260446493944555	0.24725961366173377
1	3	undersample	0.6	500	5	31	0.3	1.0	1.0	0.8944221786380906	0.28288458780741	0.7654320986709343	0.8426707597786441	17.477790499652055	4.865160786020415	0.27836245155469536
1	1	undersample	0.6	500	5	63	0.1	0.6	0.7	0.8789971859810694	0.25156015813476557	0.802469135703399	0.8334612432783312	20.33121934978487	4.818512539152768	0.23700065662276967
1	2	undersample	0.6	500	5	63	0.1	0.6	0.7	0.8881972276702387	0.2723907044103086	0.7530864196601128	0.8465080583204413	16.820748516908875	4.906357704228769	0.29168485166336217
1	3	undersample	0.6	500	5	63	0.1	0.6	0.7	0.8951801635352415	0.2962889219458831	0.7777777776817559	0.8388334612368471	18.216665054911115	4.825925625700172	0.2649181630658834
1	1	undersample	0.6	500	5	63	0.1	0.6	1.0	0.8778128345792711	0.25460618427663356	0.802469135703399	0.8380660015284876	21.024879562938924	4.955531844594401	0.23569845522829266
1	2	undersample	0.6	500	5	63	0.1	0.6	1.0	0.887372919094587	0.26137889246981344	0.7530864196601128	0.8541826554040355	17.866577303305995	5.164587039360227	0.2890641432334558
1	3	undersample	0.6	500	5	63	0.1	0.6	1.0	0.8968951043650455	0.2876618066994914	0.7777777776817559	0.8411358403619253	18.531399307379612	4.895866572391334	0.26419302211720724
1	1	undersample	0.6	500	5	63	0.1	1.0	0.7	0.8789971859810694	0.25156015813476557	0.802469135703399	0.8334612432783312	20.33121934978487	4.818512539152768	0.23700065662276967
1	2	undersample	0.6	500	5	63	0.1	1.0	0.7	0.8881972276702387	0.2723907044103086	0.7530864196601128	0.8465080583204413	16.820748516908875	4.906357704228769	0.29168485166336217
1	3	undersample	0.6	500	5	63	0.1	1.0	0.7	0.8951801635352415	0.2962889219458831	0.7777777776817559	0.8388334612368471	18.216665054911115	4.825925625700172	0.2649181630658834
1	1	undersample	0.6	500	5	63	0.1	1.0	1.0	0.8778128345792711	0.25460618427663356	0.802469135703399	0.8380660015284876	21.024879562938924	4.955531844594401	0.23569845522829266
1	2	undersample	0.6	500	5	63	0.1	1.0	1.0	0.887372919094587	0.26137889246981344	0.7530864196601128	0.8541826554040355	17.866577303305995	5.164587039360227	0.2890641432334558
1	3	undersample	0.6	500	5	63	0.1	1.0	1.0	0.8968951043650455	0.2876618066994914	0.7777777776817559	0.8411358403619253	18.531399307379612	4.895866572391334	0.26419302211720724
1	1	undersample	0.6	500	5	63	0.3	0.6	0.7	0.8743734781084488	0.25782428386504297	0.7901234566925774	0.8357636224034094	19.157777287139833	4.81089159506684	0.2511194973917202
1	2	undersample	0.6	500	5	63	0.3	0.6	0.7	0.8898742692551852	0.2640561522937109	0.7530864196601128	0.8434382194870036	16.431126025997813	4.810154618138441	0.29274648896347166
1	3	undersample	0.6	500	5	63	0.3	0.6	0.7	0.8896089745411822	0.28777745599866233	0.7530864196601128	0.844205679195363	16.527092156857954	4.833849959562832	0.29248035579483916
1	1	undersample	0.6	500	5	63	0.3	0.6	1.0	0.8796604227660764	0.25407150008905593	0.802469135703399	0.8380660015284876	21.024879562938924	4.955531844594401	0.23569845522829266
1	2	undersample	0.6	500	5	63	0.3	0.6	1.0	0.8881024795580948	0.27660238281375377	0.7901234566925774	0.8488104374455195	21.13585943390419	5.2260446493944555	0.24725961366173377
1	3	undersample	0.6	500	5	63	0.3	0.6	1.0	0.8944221786380906	0.28288458780741	0.7654320986709343	0.8426707597786441	17.477790499652055	4.865160786020415	0.27836245155469536
1	1	undersample	0.6	500	5	63	0.3	1.0	0.7	0.8743734781084488	0.25782428386504297	0.7901234566925774	0.8357636224034094	19.157777287139833	4.81089159506684	0.2511194973917202
1	2	undersample	0.6	500	5	63	0.3	1.0	0.7	0.8898742692551852	0.2640561522937109	0.7530864196601128	0.8434382194870036	16.431126025997813	4.810154618138441	0.29274648896347166
1	3	undersample	0.6	500	5	63	0.3	1.0	0.7	0.8896089745411822	0.28777745599866233	0.7530864196601128	0.844205679195363	16.527092156857954	4.833849959562832	0.29248035579483916
1	1	undersample	0.6	500	5	63	0.3	1.0	1.0	0.8796604227660764	0.25407150008905593	0.802469135703399	0.8380660015284876	21.024879562938924	4.955531844594401	0.23569845522829266
1	2	undersample	0.6	500	5	63	0.3	1.0	1.0	0.8881024795580948	0.27660238281375377	0.7901234566925774	0.8488104374455195	21.13585943390419	5.2260446493944555	0.24725961366173377
1	3	undersample	0.6	500	5	63	0.3	1.0	1.0	0.8944221786380906	0.28288458780741	0.7654320986709343	0.8426707597786441	17.477790499652055	4.865160786020415	0.27836245155469536
1	1	undersample	0.6	500	10	31	0.1	0.6	0.7	0.8797646456894347	0.24923455399174832	0.7901234566925774	0.8326937835699717	18.7371812963719	4.72261836007058	0.2520452835461016
1	2	undersample	0.6	500	10	31	0.1	0.6	0.7	0.8909070236775533	0.2786579315769929	0.7530864196601128	0.849577897153879	17.226273965559116	5.00648744663297	0.29063088653877295
1	3	undersample	0.6	500	10	31	0.1	0.6	0.7	0.896070795789394	0.2773910445258288	0.7901234566925774	0.8419033000702848	20.047970740162274	4.997722324796268	0.2492881792921106
1	1	undersample	0.6	500	10	31	0.1	0.6	1.0	0.8789592867362118	0.24579673284113662	0.802469135703399	0.8365310821117689	20.789317331200625	4.909001032000848	0.23613092945289946
1	2	undersample	0.6	500	10	31	0.1	0.6	1.0	0.8912291672588423	0.26874770309903684	0.7654320986709343	0.8511128165705978	18.65382356352837	5.141020399675134	0.2756014173516968
1	3	undersample	0.6	500	10	31	0.1	0.6	1.0	0.8943842793932331	0.26534200718569756	0.7407407406492913	0.844205679195363	15.4820535682992	4.754606517602785	0.3071043735772691
1	1	undersample	0.6	500	10	31	0.1	1.0	0.7	0.8797646456894347	0.24923455399174832	0.7901234566925774	0.8326937835699717	18.7371812963719	4.72261836007058	0.2520452835461016
1	2	undersample	0.6	500	10	31	0.1	1.0	0.7	0.8909070236775533	0.2786579315769929	0.7530864196601128	0.849577897153879	17.226273965559116	5.00648744663297	0.29063088653877295
1	3	undersample	0.6	500	10	31	0.1	1.0	0.7	0.896070795789394	0.2773910445258288	0.7901234566925774	0.8419033000702848	20.047970740162274	4.997722324796268	0.2492881792921106
1	1	undersample	0.6	500	10	31	0.1	1.0	1.0	0.8789592867362118	0.24579673284113662	0.802469135703399	0.8365310821117689	20.789317331200625	4.909001032000848	0.23613092945289946
1	2	undersample	0.6	500	10	31	0.1	1.0	1.0	0.8912291672588423	0.26874770309903684	0.7654320986709343	0.8511128165705978	18.65382356352837	5.141020399675134	0.2756014173516968
1	3	undersample	0.6	500	10	31	0.1	1.0	1.0	0.8943842793932331	0.26534200718569756	0.7407407406492913	0.844205679195363	15.4820535682992	4.754606517602785	0.3071043735772691
1	1	undersample	0.6	500	10	31	0.3	0.6	0.7	0.875065139327099	0.24640611771875198	0.7777777776817559	0.825786646194737	16.590306992198762	4.464512714140355	0.2691036730264622
1	2	undersample	0.6	500	10	31	0.3	0.6	0.7	0.8907649015093373	0.26163827901625725	0.7777777776817559	0.8465080583204413	19.30249822349106	5.067221891252664	0.2625163665116101
1	3	undersample	0.6	500	10	31	0.3	0.6	0.7	0.8935031219502951	0.26896899432006993	0.7654320986709343	0.8449731389037225	17.78582436330024	4.937415644514765	0.27760397076924476
1	1	undersample	0.6	500	10	31	0.3	0.6	1.0	0.8780118056147731	0.24353340654578115	0.802469135703399	0.8342287029866906	20.444153227246	4.840820466228034	0.23678262474256562
1	2	undersample	0.6	500	10	31	0.3	0.6	1.0	0.8861885676927886	0.2674190827055493	0.7654320986709343	0.8511128165705978	18.65382356352837	5.141020399675134	0.2756014173516968
1	3	undersample	0.6	500	10	31	0.3	0.6	1.0	0.8970940754005476	0.2830098305943342	0.7654320986709343	0.8449731389037225	17.78582436330024	4.937415644514765	0.27760397076924476
1	1	undersample	0.6	500	10	31	0.3	1.0	0.7	0.875065139327099	0.24640611771875198	0.7777777776817559	0.825786646194737	16.590306992198762	4.464512714140355	0.2691036730264622
1	2	undersample	0.6	500	10	31	0.3	1.0	0.7	0.8907649015093373	0.26163827901625725	0.7777777776817559	0.8465080583204413	19.30249822349106	5.067221891252664	0.2625163665116101
1	3	undersample	0.6	500	10	31	0.3	1.0	0.7	0.8935031219502951	0.26896899432006993	0.7654320986709343	0.8449731389037225	17.78582436330024	4.937415644514765	0.27760397076924476
1	1	undersample	0.6	500	10	31	0.3	1.0	1.0	0.8780118056147731	0.24353340654578115	0.802469135703399	0.8342287029866906	20.444153227246	4.840820466228034	0.23678262474256562
1	2	undersample	0.6	500	10	31	0.3	1.0	1.0	0.8861885676927886	0.2674190827055493	0.7654320986709343	0.8511128165705978	18.65382356352837	5.141020399675134	0.2756014173516968
1	3	undersample	0.6	500	10	31	0.3	1.0	1.0	0.8970940754005476	0.2830098305943342	0.7654320986709343	0.8449731389037225	17.78582436330024	4.937415644514765	0.27760397076924476
1	1	undersample	0.6	500	10	63	0.1	0.6	0.7	0.8797646456894347	0.24923455399174832	0.7901234566925774	0.8326937835699717	18.7371812963719	4.72261836007058	0.2520452835461016
1	2	undersample	0.6	500	10	63	0.1	0.6	0.7	0.8909070236775533	0.2786579315769929	0.7530864196601128	0.849577897153879	17.226273965559116	5.00648744663297	0.29063088653877295
1	3	undersample	0.6	500	10	63	0.1	0.6	0.7	0.896070795789394	0.2773910445258288	0.7901234566925774	0.8419033000702848	20.047970740162274	4.997722324796268	0.2492881792921106
1	1	undersample	0.6	500	10	63	0.1	0.6	1.0	0.8789592867362118	0.24579673284113662	0.802469135703399	0.8365310821117689	20.789317331200625	4.909001032000848	0.23613092945289946
1	2	undersample	0.6	500	10	63	0.1	0.6	1.0	0.8912291672588423	0.26874770309903684	0.7654320986709343	0.8511128165705978	18.65382356352837	5.141020399675134	0.2756014173516968
1	3	undersample	0.6	500	10	63	0.1	0.6	1.0	0.8943842793932331	0.26534200718569756	0.7407407406492913	0.844205679195363	15.4820535682992	4.754606517602785	0.3071043735772691
1	1	undersample	0.6	500	10	63	0.1	1.0	0.7	0.8797646456894347	0.24923455399174832	0.7901234566925774	0.8326937835699717	18.7371812963719	4.72261836007058	0.2520452835461016
1	2	undersample	0.6	500	10	63	0.1	1.0	0.7	0.8909070236775533	0.2786579315769929	0.7530864196601128	0.849577897153879	17.226273965559116	5.00648744663297	0.29063088653877295
1	3	undersample	0.6	500	10	63	0.1	1.0	0.7	0.896070795789394	0.2773910445258288	0.7901234566925774	0.8419033000702848	20.047970740162274	4.997722324796268	0.2492881792921106
1	1	undersample	0.6	500	10	63	0.1	1.0	1.0	0.8789592867362118	0.24579673284113662	0.802469135703399	0.8365310821117689	20.789317331200625	4.909001032000848	0.23613092945289946
1	2	undersample	0.6	500	10	63	0.1	1.0	1.0	0.8912291672588423	0.26874770309903684	0.7654320986709343	0.8511128165705978	18.65382356352837	5.141020399675134	0.2756014173516968
1	3	undersample	0.6	500	10	63	0.1	1.0	1.0	0.8943842793932331	0.26534200718569756	0.7407407406492913	0.844205679195363	15.4820535682992	4.754606517602785	0.3071043735772691
1	1	undersample	0.6	500	10	63	0.3	0.6	0.7	0.875065139327099	0.24640611771875198	0.7777777776817559	0.825786646194737	16.590306992198762	4.464512714140355	0.2691036730264622
1	2	undersample	0.6	500	10	63	0.3	0.6	0.7	0.8907649015093373	0.26163827901625725	0.7777777776817559	0.8465080583204413	19.30249822349106	5.067221891252664	0.2625163665116101
1	3	undersample	0.6	500	10	63	0.3	0.6	0.7	0.8935031219502951	0.26896899432006993	0.7654320986709343	0.8449731389037225	17.78582436330024	4.937415644514765	0.27760397076924476
1	1	undersample	0.6	500	10	63	0.3	0.6	1.0	0.8780118056147731	0.24353340654578115	0.802469135703399	0.8342287029866906	20.444153227246	4.840820466228034	0.23678262474256562
1	2	undersample	0.6	500	10	63	0.3	0.6	1.0	0.8861885676927886	0.2674190827055493	0.7654320986709343	0.8511128165705978	18.65382356352837	5.141020399675134	0.2756014173516968
1	3	undersample	0.6	500	10	63	0.3	0.6	1.0	0.8970940754005476	0.2830098305943342	0.7654320986709343	0.8449731389037225	17.78582436330024	4.937415644514765	0.27760397076924476
1	1	undersample	0.6	500	10	63	0.3	1.0	0.7	0.875065139327099	0.24640611771875198	0.7777777776817559	0.825786646194737	16.590306992198762	4.464512714140355	0.2691036730264622
1	2	undersample	0.6	500	10	63	0.3	1.0	0.7	0.8907649015093373	0.26163827901625725	0.7777777776817559	0.8465080583204413	19.30249822349106	5.067221891252664	0.2625163665116101
1	3	undersample	0.6	500	10	63	0.3	1.0	0.7	0.8935031219502951	0.26896899432006993	0.7654320986709343	0.8449731389037225	17.78582436330024	4.937415644514765	0.27760397076924476
1	1	undersample	0.6	500	10	63	0.3	1.0	1.0	0.8780118056147731	0.24353340654578115	0.802469135703399	0.8342287029866906	20.444153227246	4.840820466228034	0.23678262474256562
1	2	undersample	0.6	500	10	63	0.3	1.0	1.0	0.8861885676927886	0.2674190827055493	0.7654320986709343	0.8511128165705978	18.65382356352837	5.141020399675134	0.2756014173516968
1	3	undersample	0.6	500	10	63	0.3	1.0	1.0	0.8970940754005476	0.2830098305943342	0.7654320986709343	0.8449731389037225	17.78582436330024	4.937415644514765	0.27760397076924476
1	1	undersample	0.8	100	3	31	0.1	0.6	0.7	0.8872876457936575	0.2768852428252276	0.8395061727358635	0.8150422102777051	23.050109561334462	4.538906572182092	0.19691474045289617
1	2	undersample	0.8	100	3	31	0.1	0.6	0.7	0.9009218991311598	0.2923014778449416	0.827160493725042	0.8372985418201282	24.628366840820117	5.08391536338559	0.2064251823907228
1	3	undersample	0.8	100	3	31	0.1	0.6	0.7	0.8999175691424349	0.2734792869482559	0.8765432097683281	0.8112049117359079	30.5069072930181	4.6428282186764935	0.15218939989600297
1	1	undersample	0.8	100	3	31	0.1	0.6	1.0	0.8828060600892527	0.2949902739303035	0.8148148147142205	0.8127398311526268	19.09671967501676	4.351244454264551	0.22785296832889365
1	2	undersample	0.8	100	3	31	0.1	0.6	1.0	0.9001828638564375	0.2931846758487036	0.8395061727358635	0.83499616269505	26.470122537664412	5.087797566224861	0.19220905737342903
1	3	undersample	0.8	100	3	31	0.1	0.6	1.0	0.900779776962944	0.27880143887942266	0.8641975307575065	0.8119723714442674	27.480516688263055	4.596119684294991	0.1672501089272761
1	1	undersample	0.8	100	3	31	0.1	1.0	0.7	0.8872876457936575	0.2768852428252276	0.8395061727358635	0.8150422102777051	23.050109561334462	4.538906572182092	0.19691474045289617
1	2	undersample	0.8	100	3	31	0.1	1.0	0.7	0.9009218991311598	0.2923014778449416	0.827160493725042	0.8372985418201282	24.628366840820117	5.08391536338559	0.2064251823907228
1	3	undersample	0.8	100	3	31	0.1	1.0	0.7	0.8999175691424349	0.2734792869482559	0.8765432097683281	0.8112049117359079	30.5069072930181	4.6428282186764935	0.15218939989600297
1	1	undersample	0.8	100	3	31	0.1	1.0	1.0	0.8828060600892527	0.2949902739303035	0.8148148147142205	0.8127398311526268	19.09671967501676	4.351244454264551	0.22785296832889365
1	2	undersample	0.8	100	3	31	0.1	1.0	1.0	0.9001828638564375	0.2931846758487036	0.8395061727358635	0.83499616269505	26.470122537664412	5.087797566224861	0.19220905737342903
1	3	undersample	0.8	100	3	31	0.1	1.0	1.0	0.900779776962944	0.27880143887942266	0.8641975307575065	0.8119723714442674	27.480516688263055	4.596119684294991	0.1672501089272761
1	1	undersample	0.8	100	3	31	0.3	0.6	0.7	0.8816975071771695	0.2659222425585172	0.8395061727358635	0.8173445894027833	23.40659120049266	4.596119677100106	0.19636005104995619
1	2	undersample	0.8	100	3	31	0.3	0.6	0.7	0.8844167779956984	0.2776553590706266	0.802469135703399	0.8357636224034094	20.673187352367	4.886061776239759	0.23634776225972
1	3	undersample	0.8	100	3	31	0.3	0.6	0.7	0.8970182769108325	0.285620000308517	0.8641975307575065	0.8173445894027833	28.475932877330884	4.731299667603049	0.1661508124501239
1	1	undersample	0.8	100	3	31	0.3	0.6	1.0	0.8760031456373231	0.25192176586959397	0.8395061727358635	0.8158096699860644	23.167946547667633	4.557818681871957	0.19672949610855078
1	2	undersample	0.8	100	3	31	0.3	0.6	1.0	0.8822944202836758	0.27980511696004334	0.7901234566925774	0.8388334612368471	19.59439598130206	4.902527619758905	0.25020048734817746
1	3	undersample	0.8	100	3	31	0.3	0.6	1.0	0.8900069166121866	0.26048165200461165	0.827160493725042	0.8135072908609862	20.87595345927525	4.435350063765583	0.21246214519775183
1	1	undersample	0.8	100	3	31	0.3	1.0	0.7	0.8816975071771695	0.2659222425585172	0.8395061727358635	0.8173445894027833	23.40659120049266	4.596119677100106	0.19636005104995619
1	2	undersample	0.8	100	3	31	0.3	1.0	0.7	0.8844167779956984	0.2776553590706266	0.802469135703399	0.8357636224034094	20.673187352367	4.886061776239759	0.23634776225972
1	3	undersample	0.8	100	3	31	0.3	1.0	0.7	0.8970182769108325	0.285620000308517	0.8641975307575065	0.8173445894027833	28.475932877330884	4.731299667603049	0.1661508124501239
1	1	undersample	0.8	100	3	31	0.3	1.0	1.0	0.8760031456373231	0.25192176586959397	0.8395061727358635	0.8158096699860644	23.167946547667633	4.557818681871957	0.19672949610855078
1	2	undersample	0.8	100	3	31	0.3	1.0	1.0	0.8822944202836758	0.27980511696004334	0.7901234566925774	0.8388334612368471	19.59439598130206	4.902527619758905	0.25020048734817746
1	3	undersample	0.8	100	3	31	0.3	1.0	1.0	0.8900069166121866	0.26048165200461165	0.827160493725042	0.8135072908609862	20.87595345927525	4.435350063765583	0.21246214519775183
1	1	undersample	0.8	100	3	63	0.1	0.6	0.7	0.8872876457936575	0.2768852428252276	0.8395061727358635	0.8150422102777051	23.050109561334462	4.538906572182092	0.19691474045289617
1	2	undersample	0.8	100	3	63	0.1	0.6	0.7	0.9009218991311598	0.2923014778449416	0.827160493725042	0.8372985418201282	24.628366840820117	5.08391536338559	0.2064251823907228
1	3	undersample	0.8	100	3	63	0.1	0.6	0.7	0.8999175691424349	0.2734792869482559	0.8765432097683281	0.8112049117359079	30.5069072930181	4.6428282186764935	0.15218939989600297
1	1	undersample	0.8	100	3	63	0.1	0.6	1.0	0.8828060600892527	0.2949902739303035	0.8148148147142205	0.8127398311526268	19.09671967501676	4.351244454264551	0.22785296832889365
1	2	undersample	0.8	100	3	63	0.1	0.6	1.0	0.9001828638564375	0.2931846758487036	0.8395061727358635	0.83499616269505	26.470122537664412	5.087797566224861	0.19220905737342903
1	3	undersample	0.8	100	3	63	0.1	0.6	1.0	0.900779776962944	0.27880143887942266	0.8641975307575065	0.8119723714442674	27.480516688263055	4.596119684294991	0.1672501089272761
1	1	undersample	0.8	100	3	63	0.1	1.0	0.7	0.8872876457936575	0.2768852428252276	0.8395061727358635	0.8150422102777051	23.050109561334462	4.538906572182092	0.19691474045289617
1	2	undersample	0.8	100	3	63	0.1	1.0	0.7	0.9009218991311598	0.2923014778449416	0.827160493725042	0.8372985418201282	24.628366840820117	5.08391536338559	0.2064251823907228
1	3	undersample	0.8	100	3	63	0.1	1.0	0.7	0.8999175691424349	0.2734792869482559	0.8765432097683281	0.8112049117359079	30.5069072930181	4.6428282186764935	0.15218939989600297
1	1	undersample	0.8	100	3	63	0.1	1.0	1.0	0.8828060600892527	0.2949902739303035	0.8148148147142205	0.8127398311526268	19.09671967501676	4.351244454264551	0.22785296832889365
1	2	undersample	0.8	100	3	63	0.1	1.0	1.0	0.9001828638564375	0.2931846758487036	0.8395061727358635	0.83499616269505	26.470122537664412	5.087797566224861	0.19220905737342903
1	3	undersample	0.8	100	3	63	0.1	1.0	1.0	0.900779776962944	0.27880143887942266	0.8641975307575065	0.8119723714442674	27.480516688263055	4.596119684294991	0.1672501089272761
1	1	undersample	0.8	100	3	63	0.3	0.6	0.7	0.8816975071771695	0.2659222425585172	0.8395061727358635	0.8173445894027833	23.40659120049266	4.596119677100106	0.19636005104995619
1	2	undersample	0.8	100	3	63	0.3	0.6	0.7	0.8844167779956984	0.2776553590706266	0.802469135703399	0.8357636224034094	20.673187352367	4.886061776239759	0.23634776225972
1	3	undersample	0.8	100	3	63	0.3	0.6	0.7	0.8970182769108325	0.285620000308517	0.8641975307575065	0.8173445894027833	28.475932877330884	4.731299667603049	0.1661508124501239
1	1	undersample	0.8	100	3	63	0.3	0.6	1.0	0.8760031456373231	0.25192176586959397	0.8395061727358635	0.8158096699860644	23.167946547667633	4.557818681871957	0.19672949610855078
1	2	undersample	0.8	100	3	63	0.3	0.6	1.0	0.8822944202836758	0.27980511696004334	0.7901234566925774	0.8388334612368471	19.59439598130206	4.902527619758905	0.25020048734817746
1	3	undersample	0.8	100	3	63	0.3	0.6	1.0	0.8900069166121866	0.26048165200461165	0.827160493725042	0.8135072908609862	20.87595345927525	4.435350063765583	0.21246214519775183
1	1	undersample	0.8	100	3	63	0.3	1.0	0.7	0.8816975071771695	0.2659222425585172	0.8395061727358635	0.8173445894027833	23.40659120049266	4.596119677100106	0.19636005104995619
1	2	undersample	0.8	100	3	63	0.3	1.0	0.7	0.8844167779956984	0.2776553590706266	0.802469135703399	0.8357636224034094	20.673187352367	4.886061776239759	0.23634776225972
1	3	undersample	0.8	100	3	63	0.3	1.0	0.7	0.8970182769108325	0.285620000308517	0.8641975307575065	0.8173445894027833	28.475932877330884	4.731299667603049	0.1661508124501239
1	1	undersample	0.8	100	3	63	0.3	1.0	1.0	0.8760031456373231	0.25192176586959397	0.8395061727358635	0.8158096699860644	23.167946547667633	4.557818681871957	0.19672949610855078
1	2	undersample	0.8	100	3	63	0.3	1.0	1.0	0.8822944202836758	0.27980511696004334	0.7901234566925774	0.8388334612368471	19.59439598130206	4.902527619758905	0.25020048734817746
1	3	undersample	0.8	100	3	63	0.3	1.0	1.0	0.8900069166121866	0.26048165200461165	0.827160493725042	0.8135072908609862	20.87595345927525	4.435350063765583	0.21246214519775183
1	1	undersample	0.8	100	5	31	0.1	0.6	0.7	0.886415963161934	0.2739963091151137	0.827160493725042	0.8104374520275485	20.46037992183151	4.363522536160597	0.2132669260408434
1	2	undersample	0.8	100	5	31	0.1	0.6	0.7	0.8966582340846858	0.29380758030613796	0.8395061727358635	0.8342287029866906	26.323359161245044	5.064242949284712	0.19238588263108256
1	3	undersample	0.8	100	5	31	0.1	0.6	0.7	0.8967719318192585	0.2631364203570979	0.8641975307575065	0.8150422102777051	28.042245326478294	4.6724038243050945	0.166620165021908
1	1	undersample	0.8	100	5	31	0.1	0.6	1.0	0.8879698322010934	0.2627093750469212	0.8395061727358635	0.8127398311526268	22.702393863635855	4.483100346818022	0.19747257257196144
1	2	undersample	0.8	100	5	31	0.1	0.6	1.0	0.8948674947651667	0.28726063336569957	0.8148148147142205	0.8365310821117689	22.516429783437875	4.984524124800862	0.22137274637131713
1	3	undersample	0.8	100	5	31	0.1	0.6	1.0	0.892982007333504	0.25272806927940317	0.8395061727358635	0.8211818879445804	24.021126786125816	4.694748849200431	0.19544248072912082
1	1	undersample	0.8	100	5	31	0.1	1.0	0.7	0.886415963161934	0.2739963091151137	0.827160493725042	0.8104374520275485	20.46037992183151	4.363522536160597	0.2132669260408434
1	2	undersample	0.8	100	5	31	0.1	1.0	0.7	0.8966582340846858	0.29380758030613796	0.8395061727358635	0.8342287029866906	26.323359161245044	5.064242949284712	0.19238588263108256
1	3	undersample	0.8	100	5	31	0.1	1.0	0.7	0.8967719318192585	0.2631364203570979	0.8641975307575065	0.8150422102777051	28.042245326478294	4.6724038243050945	0.166620165021908
1	1	undersample	0.8	100	5	31	0.1	1.0	1.0	0.8879698322010934	0.2627093750469212	0.8395061727358635	0.8127398311526268	22.702393863635855	4.483100346818022	0.19747257257196144
1	2	undersample	0.8	100	5	31	0.1	1.0	1.0	0.8948674947651667	0.28726063336569957	0.8148148147142205	0.8365310821117689	22.516429783437875	4.984524124800862	0.22137274637131713
1	3	undersample	0.8	100	5	31	0.1	1.0	1.0	0.892982007333504	0.25272806927940317	0.8395061727358635	0.8211818879445804	24.021126786125816	4.694748849200431	0.19544248072912082
1	1	undersample	0.8	100	5	31	0.3	0.6	0.7	0.8809205726575897	0.2500749662845372	0.8395061727358635	0.8150422102777051	23.050109561334462	4.538906572182092	0.19691474045289617
1	2	undersample	0.8	100	5	31	0.3	0.6	0.7	0.895900249187535	0.30107061424602993	0.8395061727358635	0.8334612432783312	26.17794844258925	5.040905425575203	0.1925630335337739
1	3	undersample	0.8	100	5	31	0.3	0.6	0.7	0.8944032290156618	0.2662234528780966	0.851851851746685	0.825786646194737	27.255503830342867	4.889704401201341	0.17940244873414218
1	1	undersample	0.8	100	5	31	0.3	0.6	1.0	0.8796319983324333	0.24787753710909435	0.8395061727358635	0.8150422102777051	23.050109561334462	4.538906572182092	0.19691474045289617
1	2	undersample	0.8	100	5	31	0.3	0.6	1.0	0.8908975488663388	0.2899772485962591	0.8148148147142205	0.8311588641532529	21.65999799015624	4.825925639321398	0.2228035951302786
1	3	undersample	0.8	100	5	31	0.3	0.6	1.0	0.8866717830647225	0.2494283388523097	0.827160493725042	0.8234842670696587	22.326395441163285	4.686043748808659	0.2098880465453471
1	1	undersample	0.8	100	5	31	0.3	1.0	0.7	0.8809205726575897	0.2500749662845372	0.8395061727358635	0.8150422102777051	23.050109561334462	4.538906572182092	0.19691474045289617
1	2	undersample	0.8	100	5	31	0.3	1.0	0.7	0.895900249187535	0.30107061424602993	0.8395061727358635	0.8334612432783312	26.17794844258925	5.040905425575203	0.1925630335337739
1	3	undersample	0.8	100	5	31	0.3	1.0	0.7	0.8944032290156618	0.2662234528780966	0.851851851746685	0.825786646194737	27.255503830342867	4.889704401201341	0.17940244873414218
1	1	undersample	0.8	100	5	31	0.3	1.0	1.0	0.8796319983324333	0.24787753710909435	0.8395061727358635	0.8150422102777051	23.050109561334462	4.538906572182092	0.19691474045289617
1	2	undersample	0.8	100	5	31	0.3	1.0	1.0	0.8908975488663388	0.2899772485962591	0.8148148147142205	0.8311588641532529	21.65999799015624	4.825925639321398	0.2228035951302786
1	3	undersample	0.8	100	5	31	0.3	1.0	1.0	0.8866717830647225	0.2494283388523097	0.827160493725042	0.8234842670696587	22.326395441163285	4.686043748808659	0.2098880465453471
1	1	undersample	0.8	100	5	63	0.1	0.6	0.7	0.886415963161934	0.2739963091151137	0.827160493725042	0.8104374520275485	20.46037992183151	4.363522536160597	0.2132669260408434
1	2	undersample	0.8	100	5	63	0.1	0.6	0.7	0.8966582340846858	0.29380758030613796	0.8395061727358635	0.8342287029866906	26.323359161245044	5.064242949284712	0.19238588263108256
1	3	undersample	0.8	100	5	63	0.1	0.6	0.7	0.8967719318192585	0.2631364203570979	0.8641975307575065	0.8150422102777051	28.042245326478294	4.6724038243050945	0.166620165021908
1	1	undersample	0.8	100	5	63	0.1	0.6	1.0	0.8879698322010934	0.2627093750469212	0.8395061727358635	0.8127398311526268	22.702393863635855	4.483100346818022	0.19747257257196144
1	2	undersample	0.8	100	5	63	0.1	0.6	1.0	0.8948674947651667	0.28726063336569957	0.8148148147142205	0.8365310821117689	22.516429783437875	4.984524124800862	0.22137274637131713
1	3	undersample	0.8	100	5	63	0.1	0.6	1.0	0.892982007333504	0.25272806927940317	0.8395061727358635	0.8211818879445804	24.021126786125816	4.694748849200431	0.19544248072912082
1	1	undersample	0.8	100	5	63	0.1	1.0	0.7	0.886415963161934	0.2739963091151137	0.827160493725042	0.8104374520275485	20.46037992183151	4.363522536160597	0.2132669260408434
1	2	undersample	0.8	100	5	63	0.1	1.0	0.7	0.8966582340846858	0.29380758030613796	0.8395061727358635	0.8342287029866906	26.323359161245044	5.064242949284712	0.19238588263108256
1	3	undersample	0.8	100	5	63	0.1	1.0	0.7	0.8967719318192585	0.2631364203570979	0.8641975307575065	0.8150422102777051	28.042245326478294	4.6724038243050945	0.166620165021908
1	1	undersample	0.8	100	5	63	0.1	1.0	1.0	0.8879698322010934	0.2627093750469212	0.8395061727358635	0.8127398311526268	22.702393863635855	4.483100346818022	0.19747257257196144
1	2	undersample	0.8	100	5	63	0.1	1.0	1.0	0.8948674947651667	0.28726063336569957	0.8148148147142205	0.8365310821117689	22.516429783437875	4.984524124800862	0.22137274637131713
1	3	undersample	0.8	100	5	63	0.1	1.0	1.0	0.892982007333504	0.25272806927940317	0.8395061727358635	0.8211818879445804	24.021126786125816	4.694748849200431	0.19544248072912082
1	1	undersample	0.8	100	5	63	0.3	0.6	0.7	0.8809205726575897	0.2500749662845372	0.8395061727358635	0.8150422102777051	23.050109561334462	4.538906572182092	0.19691474045289617
1	2	undersample	0.8	100	5	63	0.3	0.6	0.7	0.895900249187535	0.30107061424602993	0.8395061727358635	0.8334612432783312	26.17794844258925	5.040905425575203	0.1925630335337739
1	3	undersample	0.8	100	5	63	0.3	0.6	0.7	0.8944032290156618	0.2662234528780966	0.851851851746685	0.825786646194737	27.255503830342867	4.889704401201341	0.17940244873414218
1	1	undersample	0.8	100	5	63	0.3	0.6	1.0	0.8796319983324333	0.24787753710909435	0.8395061727358635	0.8150422102777051	23.050109561334462	4.538906572182092	0.19691474045289617
1	2	undersample	0.8	100	5	63	0.3	0.6	1.0	0.8908975488663388	0.2899772485962591	0.8148148147142205	0.8311588641532529	21.65999799015624	4.825925639321398	0.2228035951302786
1	3	undersample	0.8	100	5	63	0.3	0.6	1.0	0.8866717830647225	0.2494283388523097	0.827160493725042	0.8234842670696587	22.326395441163285	4.686043748808659	0.2098880465453471
1	1	undersample	0.8	100	5	63	0.3	1.0	0.7	0.8809205726575897	0.2500749662845372	0.8395061727358635	0.8150422102777051	23.050109561334462	4.538906572182092	0.19691474045289617
1	2	undersample	0.8	100	5	63	0.3	1.0	0.7	0.895900249187535	0.30107061424602993	0.8395061727358635	0.8334612432783312	26.17794844258925	5.040905425575203	0.1925630335337739
1	3	undersample	0.8	100	5	63	0.3	1.0	0.7	0.8944032290156618	0.2662234528780966	0.851851851746685	0.825786646194737	27.255503830342867	4.889704401201341	0.17940244873414218
1	1	undersample	0.8	100	5	63	0.3	1.0	1.0	0.8796319983324333	0.24787753710909435	0.8395061727358635	0.8150422102777051	23.050109561334462	4.538906572182092	0.19691474045289617
1	2	undersample	0.8	100	5	63	0.3	1.0	1.0	0.8908975488663388	0.2899772485962591	0.8148148147142205	0.8311588641532529	21.65999799015624	4.825925639321398	0.2228035951302786
1	3	undersample	0.8	100	5	63	0.3	1.0	1.0	0.8866717830647225	0.2494283388523097	0.827160493725042	0.8234842670696587	22.326395441163285	4.686043748808659	0.2098880465453471
1	1	undersample	0.8	100	10	31	0.1	0.6	0.7	0.8849473674237041	0.2660816365283552	0.827160493725042	0.8150422102777051	21.088913342280634	4.47215794612059	0.21206202816839026
1	2	undersample	0.8	100	10	31	0.1	0.6	0.7	0.9015567114825237	0.31322411758108826	0.827160493725042	0.8326937835699717	23.818805036198068	4.943991095698888	0.20756670412295347
1	3	undersample	0.8	100	10	31	0.1	0.6	0.7	0.8986384696284926	0.2579001795549379	0.8641975307575065	0.8181120491111428	28.622935267845257	4.75126295624137	0.1659949486504811
1	1	undersample	0.8	100	10	31	0.1	0.6	1.0	0.8836398434761187	0.2652181700135643	0.8148148147142205	0.8119723714442674	19.00081470344349	4.333484273763849	0.22806833030008716
1	2	undersample	0.8	100	10	31	0.1	0.6	1.0	0.9022104734563163	0.304319580375965	0.827160493725042	0.8426707597786441	25.632750018910436	5.257512462312385	0.20510917486832983
1	3	undersample	0.8	100	10	31	0.1	0.6	1.0	0.8970656509669045	0.25454413664409914	0.851851851746685	0.8242517267780181	26.967246177018055	4.846999561701201	0.17973653150240587
1	1	undersample	0.8	100	10	31	0.1	1.0	0.7	0.8849473674237041	0.2660816365283552	0.827160493725042	0.8150422102777051	21.088913342280634	4.47215794612059	0.21206202816839026
1	2	undersample	0.8	100	10	31	0.1	1.0	0.7	0.9015567114825237	0.31322411758108826	0.827160493725042	0.8326937835699717	23.818805036198068	4.943991095698888	0.20756670412295347
1	3	undersample	0.8	100	10	31	0.1	1.0	0.7	0.8986384696284926	0.2579001795549379	0.8641975307575065	0.8181120491111428	28.622935267845257	4.75126295624137	0.1659949486504811
1	1	undersample	0.8	100	10	31	0.1	1.0	1.0	0.8836398434761187	0.2652181700135643	0.8148148147142205	0.8119723714442674	19.00081470344349	4.333484273763849	0.22806833030008716
1	2	undersample	0.8	100	10	31	0.1	1.0	1.0	0.9022104734563163	0.304319580375965	0.827160493725042	0.8426707597786441	25.632750018910436	5.257512462312385	0.20510917486832983
1	3	undersample	0.8	100	10	31	0.1	1.0	1.0	0.8970656509669045	0.25454413664409914	0.851851851746685	0.8242517267780181	26.967246177018055	4.846999561701201	0.17973653150240587
1	1	undersample	0.8	100	10	31	0.3	0.6	0.7	0.878892963057711	0.25586001931530256	0.851851851746685	0.8234842670696587	26.824997291462527	4.825925651758171	0.17990403991742895
1	2	undersample	0.8	100	10	31	0.3	0.6	0.7	0.8997185981069327	0.3292578271234694	0.851851851746685	0.8326937835699717	28.618116265518157	5.091572919451094	0.1779143178408547
1	3	undersample	0.8	100	10	31	0.3	0.6	0.7	0.8941758335465165	0.27115048417312443	0.8395061727358635	0.8173445894027833	23.40659120049266	4.596119677100106	0.19636005104995619
1	1	undersample	0.8	100	10	31	0.3	0.6	1.0	0.8817259316108127	0.24555227533205412	0.827160493725042	0.8250191864863775	22.56422094744737	4.727149393377077	0.20949755716115862
1	2	undersample	0.8	100	10	31	0.3	0.6	1.0	0.89180713074292	0.2965292216387238	0.827160493725042	0.8342287029866906	24.083661676291396	4.9897687882658195	0.20718479666824358
1	3	undersample	0.8	100	10	31	0.3	0.6	1.0	0.8920629506457084	0.2532284592989295	0.8395061727358635	0.8242517267780181	24.53207689635986	4.776753191241763	0.19471457578179133
1	1	undersample	0.8	100	10	31	0.3	1.0	0.7	0.878892963057711	0.25586001931530256	0.851851851746685	0.8234842670696587	26.824997291462527	4.825925651758171	0.17990403991742895
1	2	undersample	0.8	100	10	31	0.3	1.0	0.7	0.8997185981069327	0.3292578271234694	0.851851851746685	0.8326937835699717	28.618116265518157	5.091572919451094	0.1779143178408547
1	3	undersample	0.8	100	10	31	0.3	1.0	0.7	0.8941758335465165	0.27115048417312443	0.8395061727358635	0.8173445894027833	23.40659120049266	4.596119677100106	0.19636005104995619
1	1	undersample	0.8	100	10	31	0.3	1.0	1.0	0.8817259316108127	0.24555227533205412	0.827160493725042	0.8250191864863775	22.56422094744737	4.727149393377077	0.20949755716115862
1	2	undersample	0.8	100	10	31	0.3	1.0	1.0	0.89180713074292	0.2965292216387238	0.827160493725042	0.8342287029866906	24.083661676291396	4.9897687882658195	0.20718479666824358
1	3	undersample	0.8	100	10	31	0.3	1.0	1.0	0.8920629506457084	0.2532284592989295	0.8395061727358635	0.8242517267780181	24.53207689635986	4.776753191241763	0.19471457578179133
1	1	undersample	0.8	100	10	63	0.1	0.6	0.7	0.8849473674237041	0.2660816365283552	0.827160493725042	0.8150422102777051	21.088913342280634	4.47215794612059	0.21206202816839026
1	2	undersample	0.8	100	10	63	0.1	0.6	0.7	0.9015567114825237	0.31322411758108826	0.827160493725042	0.8326937835699717	23.818805036198068	4.943991095698888	0.20756670412295347
1	3	undersample	0.8	100	10	63	0.1	0.6	0.7	0.8986384696284926	0.2579001795549379	0.8641975307575065	0.8181120491111428	28.622935267845257	4.75126295624137	0.1659949486504811
1	1	undersample	0.8	100	10	63	0.1	0.6	1.0	0.8836398434761187	0.2652181700135643	0.8148148147142205	0.8119723714442674	19.00081470344349	4.333484273763849	0.22806833030008716
1	2	undersample	0.8	100	10	63	0.1	0.6	1.0	0.9022104734563163	0.304319580375965	0.827160493725042	0.8426707597786441	25.632750018910436	5.257512462312385	0.20510917486832983
1	3	undersample	0.8	100	10	63	0.1	0.6	1.0	0.8970656509669045	0.25454413664409914	0.851851851746685	0.8242517267780181	26.967246177018055	4.846999561701201	0.17973653150240587
1	1	undersample	0.8	100	10	63	0.1	1.0	0.7	0.8849473674237041	0.2660816365283552	0.827160493725042	0.8150422102777051	21.088913342280634	4.47215794612059	0.21206202816839026
1	2	undersample	0.8	100	10	63	0.1	1.0	0.7	0.9015567114825237	0.31322411758108826	0.827160493725042	0.8326937835699717	23.818805036198068	4.943991095698888	0.20756670412295347
1	3	undersample	0.8	100	10	63	0.1	1.0	0.7	0.8986384696284926	0.2579001795549379	0.8641975307575065	0.8181120491111428	28.622935267845257	4.75126295624137	0.1659949486504811
1	1	undersample	0.8	100	10	63	0.1	1.0	1.0	0.8836398434761187	0.2652181700135643	0.8148148147142205	0.8119723714442674	19.00081470344349	4.333484273763849	0.22806833030008716
1	2	undersample	0.8	100	10	63	0.1	1.0	1.0	0.9022104734563163	0.304319580375965	0.827160493725042	0.8426707597786441	25.632750018910436	5.257512462312385	0.20510917486832983
1	3	undersample	0.8	100	10	63	0.1	1.0	1.0	0.8970656509669045	0.25454413664409914	0.851851851746685	0.8242517267780181	26.967246177018055	4.846999561701201	0.17973653150240587
1	1	undersample	0.8	100	10	63	0.3	0.6	0.7	0.878892963057711	0.25586001931530256	0.851851851746685	0.8234842670696587	26.824997291462527	4.825925651758171	0.17990403991742895
1	2	undersample	0.8	100	10	63	0.3	0.6	0.7	0.8997185981069327	0.3292578271234694	0.851851851746685	0.8326937835699717	28.618116265518157	5.091572919451094	0.1779143178408547
1	3	undersample	0.8	100	10	63	0.3	0.6	0.7	0.8941758335465165	0.27115048417312443	0.8395061727358635	0.8173445894027833	23.40659120049266	4.596119677100106	0.19636005104995619
1	1	undersample	0.8	100	10	63	0.3	0.6	1.0	0.8817259316108127	0.24555227533205412	0.827160493725042	0.8250191864863775	22.56422094744737	4.727149393377077	0.20949755716115862
1	2	undersample	0.8	100	10	63	0.3	0.6	1.0	0.89180713074292	0.2965292216387238	0.827160493725042	0.8342287029866906	24.083661676291396	4.9897687882658195	0.20718479666824358
1	3	undersample	0.8	100	10	63	0.3	0.6	1.0	0.8920629506457084	0.2532284592989295	0.8395061727358635	0.8242517267780181	24.53207689635986	4.776753191241763	0.19471457578179133
1	1	undersample	0.8	100	10	63	0.3	1.0	0.7	0.878892963057711	0.25586001931530256	0.851851851746685	0.8234842670696587	26.824997291462527	4.825925651758171	0.17990403991742895
1	2	undersample	0.8	100	10	63	0.3	1.0	0.7	0.8997185981069327	0.3292578271234694	0.851851851746685	0.8326937835699717	28.618116265518157	5.091572919451094	0.1779143178408547
1	3	undersample	0.8	100	10	63	0.3	1.0	0.7	0.8941758335465165	0.27115048417312443	0.8395061727358635	0.8173445894027833	23.40659120049266	4.596119677100106	0.19636005104995619
1	1	undersample	0.8	100	10	63	0.3	1.0	1.0	0.8817259316108127	0.24555227533205412	0.827160493725042	0.8250191864863775	22.56422094744737	4.727149393377077	0.20949755716115862
1	2	undersample	0.8	100	10	63	0.3	1.0	1.0	0.89180713074292	0.2965292216387238	0.827160493725042	0.8342287029866906	24.083661676291396	4.9897687882658195	0.20718479666824358
1	3	undersample	0.8	100	10	63	0.3	1.0	1.0	0.8920629506457084	0.2532284592989295	0.8395061727358635	0.8242517267780181	24.53207689635986	4.776753191241763	0.19471457578179133
1	1	undersample	0.8	300	3	31	0.1	0.6	0.7	0.8767516557232597	0.25115955174477067	0.8148148147142205	0.8135072908609862	19.193413987875985	4.369150809082515	0.22763801270103703
1	2	undersample	0.8	300	3	31	0.1	0.6	0.7	0.8867760059880807	0.2875673210965113	0.802469135703399	0.8411358403619253	21.50965980708704	5.051290908022804	0.2348382418982702
1	3	undersample	0.8	300	3	31	0.1	0.6	0.7	0.8891257591692485	0.25774077677292573	0.802469135703399	0.8119723714442674	17.543365897156743	4.267825421131064	0.24327288564328992
1	1	undersample	0.8	300	3	31	0.1	0.6	1.0	0.8747429957458097	0.24953559197665043	0.802469135703399	0.8196469685278616	18.46276438056766	4.449435003442219	0.2409950496631844
1	2	undersample	0.8	300	3	31	0.1	0.6	1.0	0.8861411936367167	0.2889572609837712	0.802469135703399	0.8319263238616122	20.108445673508594	4.774507861050097	0.23743792720168844
1	3	undersample	0.8	300	3	31	0.1	0.6	1.0	0.8888794140776746	0.25240847151449547	0.8148148147142205	0.8150422102777051	19.38920994075076	4.405409320059089	0.22720931588388432
1	1	undersample	0.8	300	3	31	0.1	1.0	0.7	0.8767516557232597	0.25115955174477067	0.8148148147142205	0.8135072908609862	19.193413987875985	4.369150809082515	0.22763801270103703
1	2	undersample	0.8	300	3	31	0.1	1.0	0.7	0.8867760059880807	0.2875673210965113	0.802469135703399	0.8411358403619253	21.50965980708704	5.051290908022804	0.2348382418982702
1	3	undersample	0.8	300	3	31	0.1	1.0	0.7	0.8891257591692485	0.25774077677292573	0.802469135703399	0.8119723714442674	17.543365897156743	4.267825421131064	0.24327288564328992
1	1	undersample	0.8	300	3	31	0.1	1.0	1.0	0.8747429957458097	0.24953559197665043	0.802469135703399	0.8196469685278616	18.46276438056766	4.449435003442219	0.2409950496631844
1	2	undersample	0.8	300	3	31	0.1	1.0	1.0	0.8861411936367167	0.2889572609837712	0.802469135703399	0.8319263238616122	20.108445673508594	4.774507861050097	0.23743792720168844
1	3	undersample	0.8	300	3	31	0.1	1.0	1.0	0.8888794140776746	0.25240847151449547	0.8148148147142205	0.8150422102777051	19.38920994075076	4.405409320059089	0.22720931588388432
1	1	undersample	0.8	300	3	31	0.3	0.6	0.7	0.8772632955288365	0.25502623679699243	0.802469135703399	0.8181120491111428	18.272677774645	4.411887030795558	0.2414471979684704
1	2	undersample	0.8	300	3	31	0.3	0.6	0.7	0.8835356205527605	0.28621359884264813	0.7901234566925774	0.8311588641532529	18.532618700514586	4.679685468432871	0.2525107411278443
1	3	undersample	0.8	300	3	31	0.3	0.6	0.7	0.8873539694721582	0.26137660156899106	0.851851851746685	0.8165771296944239	25.59832384436931	4.644196243824814	0.181425784597343
1	1	undersample	0.8	300	3	31	0.3	0.6	1.0	0.8764389869531849	0.2399026714027885	0.8148148147142205	0.8150422102777051	19.38920994075076	4.405409320059089	0.22720931588388432
1	2	undersample	0.8	300	3	31	0.3	0.6	1.0	0.8862169921264318	0.29028347531654947	0.8148148147142205	0.8334612432783312	22.020274432907957	4.89264350129358	0.22218811559310442
1	3	undersample	0.8	300	3	31	0.3	0.6	1.0	0.8909638725448396	0.2615500587382966	0.827160493725042	0.8135072908609862	20.87595345927525	4.435350063765583	0.21246214519775183
1	1	undersample	0.8	300	3	31	0.3	1.0	0.7	0.8772632955288365	0.25502623679699243	0.802469135703399	0.8181120491111428	18.272677774645	4.411887030795558	0.2414471979684704
1	2	undersample	0.8	300	3	31	0.3	1.0	0.7	0.8835356205527605	0.28621359884264813	0.7901234566925774	0.8311588641532529	18.532618700514586	4.679685468432871	0.2525107411278443
1	3	undersample	0.8	300	3	31	0.3	1.0	0.7	0.8873539694721582	0.26137660156899106	0.851851851746685	0.8165771296944239	25.59832384436931	4.644196243824814	0.181425784597343
1	1	undersample	0.8	300	3	31	0.3	1.0	1.0	0.8764389869531849	0.2399026714027885	0.8148148147142205	0.8150422102777051	19.38920994075076	4.405409320059089	0.22720931588388432
1	2	undersample	0.8	300	3	31	0.3	1.0	1.0	0.8862169921264318	0.29028347531654947	0.8148148147142205	0.8334612432783312	22.020274432907957	4.89264350129358	0.22218811559310442
1	3	undersample	0.8	300	3	31	0.3	1.0	1.0	0.8909638725448396	0.2615500587382966	0.827160493725042	0.8135072908609862	20.87595345927525	4.435350063765583	0.21246214519775183
1	1	undersample	0.8	300	3	63	0.1	0.6	0.7	0.8767516557232597	0.25115955174477067	0.8148148147142205	0.8135072908609862	19.193413987875985	4.369150809082515	0.22763801270103703
1	2	undersample	0.8	300	3	63	0.1	0.6	0.7	0.8867760059880807	0.2875673210965113	0.802469135703399	0.8411358403619253	21.50965980708704	5.051290908022804	0.2348382418982702
1	3	undersample	0.8	300	3	63	0.1	0.6	0.7	0.8891257591692485	0.25774077677292573	0.802469135703399	0.8119723714442674	17.543365897156743	4.267825421131064	0.24327288564328992
1	1	undersample	0.8	300	3	63	0.1	0.6	1.0	0.8747429957458097	0.24953559197665043	0.802469135703399	0.8196469685278616	18.46276438056766	4.449435003442219	0.2409950496631844
1	2	undersample	0.8	300	3	63	0.1	0.6	1.0	0.8861411936367167	0.2889572609837712	0.802469135703399	0.8319263238616122	20.108445673508594	4.774507861050097	0.23743792720168844
1	3	undersample	0.8	300	3	63	0.1	0.6	1.0	0.8888794140776746	0.25240847151449547	0.8148148147142205	0.8150422102777051	19.38920994075076	4.405409320059089	0.22720931588388432
1	1	undersample	0.8	300	3	63	0.1	1.0	0.7	0.8767516557232597	0.25115955174477067	0.8148148147142205	0.8135072908609862	19.193413987875985	4.369150809082515	0.22763801270103703
1	2	undersample	0.8	300	3	63	0.1	1.0	0.7	0.8867760059880807	0.2875673210965113	0.802469135703399	0.8411358403619253	21.50965980708704	5.051290908022804	0.2348382418982702
1	3	undersample	0.8	300	3	63	0.1	1.0	0.7	0.8891257591692485	0.25774077677292573	0.802469135703399	0.8119723714442674	17.543365897156743	4.267825421131064	0.24327288564328992
1	1	undersample	0.8	300	3	63	0.1	1.0	1.0	0.8747429957458097	0.24953559197665043	0.802469135703399	0.8196469685278616	18.46276438056766	4.449435003442219	0.2409950496631844
1	2	undersample	0.8	300	3	63	0.1	1.0	1.0	0.8861411936367167	0.2889572609837712	0.802469135703399	0.8319263238616122	20.108445673508594	4.774507861050097	0.23743792720168844
1	3	undersample	0.8	300	3	63	0.1	1.0	1.0	0.8888794140776746	0.25240847151449547	0.8148148147142205	0.8150422102777051	19.38920994075076	4.405409320059089	0.22720931588388432
1	1	undersample	0.8	300	3	63	0.3	0.6	0.7	0.8772632955288365	0.25502623679699243	0.802469135703399	0.8181120491111428	18.272677774645	4.411887030795558	0.2414471979684704
1	2	undersample	0.8	300	3	63	0.3	0.6	0.7	0.8835356205527605	0.28621359884264813	0.7901234566925774	0.8311588641532529	18.532618700514586	4.679685468432871	0.2525107411278443
1	3	undersample	0.8	300	3	63	0.3	0.6	0.7	0.8873539694721582	0.26137660156899106	0.851851851746685	0.8165771296944239	25.59832384436931	4.644196243824814	0.181425784597343
1	1	undersample	0.8	300	3	63	0.3	0.6	1.0	0.8764389869531849	0.2399026714027885	0.8148148147142205	0.8150422102777051	19.38920994075076	4.405409320059089	0.22720931588388432
1	2	undersample	0.8	300	3	63	0.3	0.6	1.0	0.8862169921264318	0.29028347531654947	0.8148148147142205	0.8334612432783312	22.020274432907957	4.89264350129358	0.22218811559310442
1	3	undersample	0.8	300	3	63	0.3	0.6	1.0	0.8909638725448396	0.2615500587382966	0.827160493725042	0.8135072908609862	20.87595345927525	4.435350063765583	0.21246214519775183
1	1	undersample	0.8	300	3	63	0.3	1.0	0.7	0.8772632955288365	0.25502623679699243	0.802469135703399	0.8181120491111428	18.272677774645	4.411887030795558	0.2414471979684704
1	2	undersample	0.8	300	3	63	0.3	1.0	0.7	0.8835356205527605	0.28621359884264813	0.7901234566925774	0.8311588641532529	18.532618700514586	4.679685468432871	0.2525107411278443
1	3	undersample	0.8	300	3	63	0.3	1.0	0.7	0.8873539694721582	0.26137660156899106	0.851851851746685	0.8165771296944239	25.59832384436931	4.644196243824814	0.181425784597343
1	1	undersample	0.8	300	3	63	0.3	1.0	1.0	0.8764389869531849	0.2399026714027885	0.8148148147142205	0.8150422102777051	19.38920994075076	4.405409320059089	0.22720931588388432
1	2	undersample	0.8	300	3	63	0.3	1.0	1.0	0.8862169921264318	0.29028347531654947	0.8148148147142205	0.8334612432783312	22.020274432907957	4.89264350129358	0.22218811559310442
1	3	undersample	0.8	300	3	63	0.3	1.0	1.0	0.8909638725448396	0.2615500587382966	0.827160493725042	0.8135072908609862	20.87595345927525	4.435350063765583	0.21246214519775183
1	1	undersample	0.8	300	5	31	0.1	0.6	0.7	0.8784476469306348	0.2529676039695156	0.8395061727358635	0.8173445894027833	23.40659120049266	4.596119677100106	0.19636005104995619
1	2	undersample	0.8	300	5	31	0.1	0.6	0.7	0.8957581270193191	0.30369012963282527	0.827160493725042	0.8319263238616122	23.688190802616457	4.921415795236253	0.20775818632002724
1	3	undersample	0.8	300	5	31	0.1	0.6	0.7	0.8921197995129947	0.26875869848908124	0.8395061727358635	0.8181120491111428	23.527423936013996	4.615512586063045	0.19617584837767682
1	1	undersample	0.8	300	5	31	0.1	0.6	1.0	0.8810911192594487	0.2512013229060225	0.827160493725042	0.8211818879445804	21.97731250875051	4.625708424947483	0.21047651769671932
1	2	undersample	0.8	300	5	31	0.1	0.6	1.0	0.8907743763205518	0.285648496970047	0.8395061727358635	0.83499616269505	26.470122537664412	5.087797566224861	0.19220905737342903
1	3	undersample	0.8	300	5	31	0.1	0.6	1.0	0.888453047573027	0.25325951846684625	0.827160493725042	0.8273215656114558	22.92888672327603	4.790178048302577	0.20891453984772007
1	1	undersample	0.8	300	5	31	0.1	1.0	0.7	0.8784476469306348	0.2529676039695156	0.8395061727358635	0.8173445894027833	23.40659120049266	4.596119677100106	0.19636005104995619
1	2	undersample	0.8	300	5	31	0.1	1.0	0.7	0.8957581270193191	0.30369012963282527	0.827160493725042	0.8319263238616122	23.688190802616457	4.921415795236253	0.20775818632002724
1	3	undersample	0.8	300	5	31	0.1	1.0	0.7	0.8921197995129947	0.26875869848908124	0.8395061727358635	0.8181120491111428	23.527423936013996	4.615512586063045	0.19617584837767682
1	1	undersample	0.8	300	5	31	0.1	1.0	1.0	0.8810911192594487	0.2512013229060225	0.827160493725042	0.8211818879445804	21.97731250875051	4.625708424947483	0.21047651769671932
1	2	undersample	0.8	300	5	31	0.1	1.0	1.0	0.8907743763205518	0.285648496970047	0.8395061727358635	0.83499616269505	26.470122537664412	5.087797566224861	0.19220905737342903
1	3	undersample	0.8	300	5	31	0.1	1.0	1.0	0.888453047573027	0.25325951846684625	0.827160493725042	0.8273215656114558	22.92888672327603	4.790178048302577	0.20891453984772007
1	1	undersample	0.8	300	5	31	0.3	0.6	0.7	0.879527775409075	0.2471370696655883	0.8395061727358635	0.8142747505693456	22.933246434337917	4.52015076091099	0.1971003339854453
1	2	undersample	0.8	300	5	31	0.3	0.6	0.7	0.8940905602455872	0.30343381872663416	0.827160493725042	0.8372985418201282	24.628366840820117	5.08391536338559	0.2064251823907228
1	3	undersample	0.8	300	5	31	0.3	0.6	0.7	0.8892015576589636	0.25390374281670347	0.827160493725042	0.829623944736534	23.3034083302877	4.854910180288166	0.20833475852303127
1	1	undersample	0.8	300	5	31	0.3	0.6	1.0	0.878030755237202	0.24336259860573559	0.827160493725042	0.8150422102777051	21.088913342280634	4.47215794612059	0.21206202816839026
1	2	undersample	0.8	300	5	31	0.3	0.6	1.0	0.8892773561486786	0.2864518776756365	0.8148148147142205	0.8372985418201282	22.643394065169883	5.008036029603716	0.2211698382652425
1	3	undersample	0.8	300	5	31	0.3	0.6	1.0	0.8880456306908084	0.2525401245290624	0.7901234566925774	0.8303914044448935	18.431725836410667	4.65851042231382	0.2527441151926197
1	1	undersample	0.8	300	5	31	0.3	1.0	0.7	0.879527775409075	0.2471370696655883	0.8395061727358635	0.8142747505693456	22.933246434337917	4.52015076091099	0.1971003339854453
1	2	undersample	0.8	300	5	31	0.3	1.0	0.7	0.8940905602455872	0.30343381872663416	0.827160493725042	0.8372985418201282	24.628366840820117	5.08391536338559	0.2064251823907228
1	3	undersample	0.8	300	5	31	0.3	1.0	0.7	0.8892015576589636	0.25390374281670347	0.827160493725042	0.829623944736534	23.3034083302877	4.854910180288166	0.20833475852303127
1	1	undersample	0.8	300	5	31	0.3	1.0	1.0	0.878030755237202	0.24336259860573559	0.827160493725042	0.8150422102777051	21.088913342280634	4.47215794612059	0.21206202816839026
1	2	undersample	0.8	300	5	31	0.3	1.0	1.0	0.8892773561486786	0.2864518776756365	0.8148148147142205	0.8372985418201282	22.643394065169883	5.008036029603716	0.2211698382652425
1	3	undersample	0.8	300	5	31	0.3	1.0	1.0	0.8880456306908084	0.2525401245290624	0.7901234566925774	0.8303914044448935	18.431725836410667	4.65851042231382	0.2527441151926197
1	1	undersample	0.8	300	5	63	0.1	0.6	0.7	0.8784476469306348	0.2529676039695156	0.8395061727358635	0.8173445894027833	23.40659120049266	4.596119677100106	0.19636005104995619
1	2	undersample	0.8	300	5	63	0.1	0.6	0.7	0.8957581270193191	0.30369012963282527	0.827160493725042	0.8319263238616122	23.688190802616457	4.921415795236253	0.20775818632002724
1	3	undersample	0.8	300	5	63	0.1	0.6	0.7	0.8921197995129947	0.26875869848908124	0.8395061727358635	0.8181120491111428	23.527423936013996	4.615512586063045	0.19617584837767682
1	1	undersample	0.8	300	5	63	0.1	0.6	1.0	0.8810911192594487	0.2512013229060225	0.827160493725042	0.8211818879445804	21.97731250875051	4.625708424947483	0.21047651769671932
1	2	undersample	0.8	300	5	63	0.1	0.6	1.0	0.8907743763205518	0.285648496970047	0.8395061727358635	0.83499616269505	26.470122537664412	5.087797566224861	0.19220905737342903
1	3	undersample	0.8	300	5	63	0.1	0.6	1.0	0.888453047573027	0.25325951846684625	0.827160493725042	0.8273215656114558	22.92888672327603	4.790178048302577	0.20891453984772007
1	1	undersample	0.8	300	5	63	0.1	1.0	0.7	0.8784476469306348	0.2529676039695156	0.8395061727358635	0.8173445894027833	23.40659120049266	4.596119677100106	0.19636005104995619
1	2	undersample	0.8	300	5	63	0.1	1.0	0.7	0.8957581270193191	0.30369012963282527	0.827160493725042	0.8319263238616122	23.688190802616457	4.921415795236253	0.20775818632002724
1	3	undersample	0.8	300	5	63	0.1	1.0	0.7	0.8921197995129947	0.26875869848908124	0.8395061727358635	0.8181120491111428	23.527423936013996	4.615512586063045	0.19617584837767682
1	1	undersample	0.8	300	5	63	0.1	1.0	1.0	0.8810911192594487	0.2512013229060225	0.827160493725042	0.8211818879445804	21.97731250875051	4.625708424947483	0.21047651769671932
1	2	undersample	0.8	300	5	63	0.1	1.0	1.0	0.8907743763205518	0.285648496970047	0.8395061727358635	0.83499616269505	26.470122537664412	5.087797566224861	0.19220905737342903
1	3	undersample	0.8	300	5	63	0.1	1.0	1.0	0.888453047573027	0.25325951846684625	0.827160493725042	0.8273215656114558	22.92888672327603	4.790178048302577	0.20891453984772007
1	1	undersample	0.8	300	5	63	0.3	0.6	0.7	0.879527775409075	0.2471370696655883	0.8395061727358635	0.8142747505693456	22.933246434337917	4.52015076091099	0.1971003339854453
1	2	undersample	0.8	300	5	63	0.3	0.6	0.7	0.8940905602455872	0.30343381872663416	0.827160493725042	0.8372985418201282	24.628366840820117	5.08391536338559	0.2064251823907228
1	3	undersample	0.8	300	5	63	0.3	0.6	0.7	0.8892015576589636	0.25390374281670347	0.827160493725042	0.829623944736534	23.3034083302877	4.854910180288166	0.20833475852303127
1	1	undersample	0.8	300	5	63	0.3	0.6	1.0	0.878030755237202	0.24336259860573559	0.827160493725042	0.8150422102777051	21.088913342280634	4.47215794612059	0.21206202816839026
1	2	undersample	0.8	300	5	63	0.3	0.6	1.0	0.8892773561486786	0.2864518776756365	0.8148148147142205	0.8372985418201282	22.643394065169883	5.008036029603716	0.2211698382652425
1	3	undersample	0.8	300	5	63	0.3	0.6	1.0	0.8880456306908084	0.2525401245290624	0.7901234566925774	0.8303914044448935	18.431725836410667	4.65851042231382	0.2527441151926197
1	1	undersample	0.8	300	5	63	0.3	1.0	0.7	0.879527775409075	0.2471370696655883	0.8395061727358635	0.8142747505693456	22.933246434337917	4.52015076091099	0.1971003339854453
1	2	undersample	0.8	300	5	63	0.3	1.0	0.7	0.8940905602455872	0.30343381872663416	0.827160493725042	0.8372985418201282	24.628366840820117	5.08391536338559	0.2064251823907228
1	3	undersample	0.8	300	5	63	0.3	1.0	0.7	0.8892015576589636	0.25390374281670347	0.827160493725042	0.829623944736534	23.3034083302877	4.854910180288166	0.20833475852303127
1	1	undersample	0.8	300	5	63	0.3	1.0	1.0	0.878030755237202	0.24336259860573559	0.827160493725042	0.8150422102777051	21.088913342280634	4.47215794612059	0.21206202816839026
1	2	undersample	0.8	300	5	63	0.3	1.0	1.0	0.8892773561486786	0.2864518776756365	0.8148148147142205	0.8372985418201282	22.643394065169883	5.008036029603716	0.2211698382652425
1	3	undersample	0.8	300	5	63	0.3	1.0	1.0	0.8880456306908084	0.2525401245290624	0.7901234566925774	0.8303914044448935	18.431725836410667	4.65851042231382	0.2527441151926197
1	1	undersample	0.8	300	10	31	0.1	0.6	0.7	0.8764579365756138	0.2516870680904607	0.8395061727358635	0.8196469685278616	23.772174497998773	4.654793542062629	0.19580847787957897
1	2	undersample	0.8	300	10	31	0.1	0.6	0.7	0.8986574192509214	0.30841357274327436	0.8148148147142205	0.8372985418201282	22.643394065169883	5.008036029603716	0.2211698382652425
1	3	undersample	0.8	300	10	31	0.1	0.6	0.7	0.8933420501596505	0.2562663357931059	0.8395061727358635	0.8265541059030963	24.927158894604858	4.840161415785489	0.1941721953544207
1	1	undersample	0.8	300	10	31	0.1	0.6	1.0	0.8794425021081456	0.2548877574912107	0.827160493725042	0.8181120491111428	21.525615886562935	4.547637400973883	0.21126629824127466
1	2	undersample	0.8	300	10	31	0.1	0.6	1.0	0.9001449646115801	0.3065712058606518	0.851851851746685	0.8426707597786441	30.7975576046219	5.4144531328291725	0.17580786419378366
1	3	undersample	0.8	300	10	31	0.1	0.6	1.0	0.8961750187127521	0.2533432344197465	0.8148148147142205	0.8242517267780181	20.63580600330203	4.636260450322888	0.2246706643405622
1	1	undersample	0.8	300	10	31	0.1	1.0	0.7	0.8764579365756138	0.2516870680904607	0.8395061727358635	0.8196469685278616	23.772174497998773	4.654793542062629	0.19580847787957897
1	2	undersample	0.8	300	10	31	0.1	1.0	0.7	0.8986574192509214	0.30841357274327436	0.8148148147142205	0.8372985418201282	22.643394065169883	5.008036029603716	0.2211698382652425
1	3	undersample	0.8	300	10	31	0.1	1.0	0.7	0.8933420501596505	0.2562663357931059	0.8395061727358635	0.8265541059030963	24.927158894604858	4.840161415785489	0.1941721953544207
1	1	undersample	0.8	300	10	31	0.1	1.0	1.0	0.8794425021081456	0.2548877574912107	0.827160493725042	0.8181120491111428	21.525615886562935	4.547637400973883	0.21126629824127466
1	2	undersample	0.8	300	10	31	0.1	1.0	1.0	0.9001449646115801	0.3065712058606518	0.851851851746685	0.8426707597786441	30.7975576046219	5.4144531328291725	0.17580786419378366
1	3	undersample	0.8	300	10	31	0.1	1.0	1.0	0.8961750187127521	0.2533432344197465	0.8148148147142205	0.8242517267780181	20.63580600330203	4.636260450322888	0.2246706643405622
1	1	undersample	0.8	300	10	31	0.3	0.6	0.7	0.8776233383549832	0.24673418859637683	0.8395061727358635	0.8227168073612993	24.274389936132934	4.735396023089444	0.19507784923965524
1	2	undersample	0.8	300	10	31	0.3	0.6	0.7	0.8955023071165307	0.31991406294789654	0.8395061727358635	0.8326937835699717	26.033871767141786	5.017782007574992	0.1927405109819041
1	3	undersample	0.8	300	10	31	0.3	0.6	0.7	0.8942421572250173	0.26464666969915457	0.8395061727358635	0.8242517267780181	24.53207689635986	4.776753191241763	0.19471457578179133
1	1	undersample	0.8	300	10	31	0.3	0.6	1.0	0.8808921482239467	0.24141141475473782	0.8641975307575065	0.8234842670696587	29.687743885715097	4.8958666032329266	0.1649120366034699
1	2	undersample	0.8	300	10	31	0.3	0.6	1.0	0.8932473020475067	0.301600292778313	0.827160493725042	0.8342287029866906	24.083661676291396	4.9897687882658195	0.20718479666824358
1	3	undersample	0.8	300	10	31	0.3	0.6	1.0	0.8928588347877169	0.254116358571305	0.8395061727358635	0.8250191864863775	24.662615685321946	4.797703861934944	0.19453344594605024
1	1	undersample	0.8	300	10	31	0.3	1.0	0.7	0.8776233383549832	0.24673418859637683	0.8395061727358635	0.8227168073612993	24.274389936132934	4.735396023089444	0.19507784923965524
1	2	undersample	0.8	300	10	31	0.3	1.0	0.7	0.8955023071165307	0.31991406294789654	0.8395061727358635	0.8326937835699717	26.033871767141786	5.017782007574992	0.1927405109819041
1	3	undersample	0.8	300	10	31	0.3	1.0	0.7	0.8942421572250173	0.26464666969915457	0.8395061727358635	0.8242517267780181	24.53207689635986	4.776753191241763	0.19471457578179133
1	1	undersample	0.8	300	10	31	0.3	1.0	1.0	0.8808921482239467	0.24141141475473782	0.8641975307575065	0.8234842670696587	29.687743885715097	4.8958666032329266	0.1649120366034699
1	2	undersample	0.8	300	10	31	0.3	1.0	1.0	0.8932473020475067	0.301600292778313	0.827160493725042	0.8342287029866906	24.083661676291396	4.9897687882658195	0.20718479666824358
1	3	undersample	0.8	300	10	31	0.3	1.0	1.0	0.8928588347877169	0.254116358571305	0.8395061727358635	0.8250191864863775	24.662615685321946	4.797703861934944	0.19453344594605024
1	1	undersample	0.8	300	10	63	0.1	0.6	0.7	0.8764579365756138	0.2516870680904607	0.8395061727358635	0.8196469685278616	23.772174497998773	4.654793542062629	0.19580847787957897
1	2	undersample	0.8	300	10	63	0.1	0.6	0.7	0.8986574192509214	0.30841357274327436	0.8148148147142205	0.8372985418201282	22.643394065169883	5.008036029603716	0.2211698382652425
1	3	undersample	0.8	300	10	63	0.1	0.6	0.7	0.8933420501596505	0.2562663357931059	0.8395061727358635	0.8265541059030963	24.927158894604858	4.840161415785489	0.1941721953544207
1	1	undersample	0.8	300	10	63	0.1	0.6	1.0	0.8794425021081456	0.2548877574912107	0.827160493725042	0.8181120491111428	21.525615886562935	4.547637400973883	0.21126629824127466
1	2	undersample	0.8	300	10	63	0.1	0.6	1.0	0.9001449646115801	0.3065712058606518	0.851851851746685	0.8426707597786441	30.7975576046219	5.4144531328291725	0.17580786419378366
1	3	undersample	0.8	300	10	63	0.1	0.6	1.0	0.8961750187127521	0.2533432344197465	0.8148148147142205	0.8242517267780181	20.63580600330203	4.636260450322888	0.2246706643405622
1	1	undersample	0.8	300	10	63	0.1	1.0	0.7	0.8764579365756138	0.2516870680904607	0.8395061727358635	0.8196469685278616	23.772174497998773	4.654793542062629	0.19580847787957897
1	2	undersample	0.8	300	10	63	0.1	1.0	0.7	0.8986574192509214	0.30841357274327436	0.8148148147142205	0.8372985418201282	22.643394065169883	5.008036029603716	0.2211698382652425
1	3	undersample	0.8	300	10	63	0.1	1.0	0.7	0.8933420501596505	0.2562663357931059	0.8395061727358635	0.8265541059030963	24.927158894604858	4.840161415785489	0.1941721953544207
1	1	undersample	0.8	300	10	63	0.1	1.0	1.0	0.8794425021081456	0.2548877574912107	0.827160493725042	0.8181120491111428	21.525615886562935	4.547637400973883	0.21126629824127466
1	2	undersample	0.8	300	10	63	0.1	1.0	1.0	0.9001449646115801	0.3065712058606518	0.851851851746685	0.8426707597786441	30.7975576046219	5.4144531328291725	0.17580786419378366
1	3	undersample	0.8	300	10	63	0.1	1.0	1.0	0.8961750187127521	0.2533432344197465	0.8148148147142205	0.8242517267780181	20.63580600330203	4.636260450322888	0.2246706643405622
1	1	undersample	0.8	300	10	63	0.3	0.6	0.7	0.8776233383549832	0.24673418859637683	0.8395061727358635	0.8227168073612993	24.274389936132934	4.735396023089444	0.19507784923965524
1	2	undersample	0.8	300	10	63	0.3	0.6	0.7	0.8955023071165307	0.31991406294789654	0.8395061727358635	0.8326937835699717	26.033871767141786	5.017782007574992	0.1927405109819041
1	3	undersample	0.8	300	10	63	0.3	0.6	0.7	0.8942421572250173	0.26464666969915457	0.8395061727358635	0.8242517267780181	24.53207689635986	4.776753191241763	0.19471457578179133
1	1	undersample	0.8	300	10	63	0.3	0.6	1.0	0.8808921482239467	0.24141141475473782	0.8641975307575065	0.8234842670696587	29.687743885715097	4.8958666032329266	0.1649120366034699
1	2	undersample	0.8	300	10	63	0.3	0.6	1.0	0.8932473020475067	0.301600292778313	0.827160493725042	0.8342287029866906	24.083661676291396	4.9897687882658195	0.20718479666824358
1	3	undersample	0.8	300	10	63	0.3	0.6	1.0	0.8928588347877169	0.254116358571305	0.8395061727358635	0.8250191864863775	24.662615685321946	4.797703861934944	0.19453344594605024
1	1	undersample	0.8	300	10	63	0.3	1.0	0.7	0.8776233383549832	0.24673418859637683	0.8395061727358635	0.8227168073612993	24.274389936132934	4.735396023089444	0.19507784923965524
1	2	undersample	0.8	300	10	63	0.3	1.0	0.7	0.8955023071165307	0.31991406294789654	0.8395061727358635	0.8326937835699717	26.033871767141786	5.017782007574992	0.1927405109819041
1	3	undersample	0.8	300	10	63	0.3	1.0	0.7	0.8942421572250173	0.26464666969915457	0.8395061727358635	0.8242517267780181	24.53207689635986	4.776753191241763	0.19471457578179133
1	1	undersample	0.8	300	10	63	0.3	1.0	1.0	0.8808921482239467	0.24141141475473782	0.8641975307575065	0.8234842670696587	29.687743885715097	4.8958666032329266	0.1649120366034699
1	2	undersample	0.8	300	10	63	0.3	1.0	1.0	0.8932473020475067	0.301600292778313	0.827160493725042	0.8342287029866906	24.083661676291396	4.9897687882658195	0.20718479666824358
1	3	undersample	0.8	300	10	63	0.3	1.0	1.0	0.8928588347877169	0.254116358571305	0.8395061727358635	0.8250191864863775	24.662615685321946	4.797703861934944	0.19453344594605024
1	1	undersample	0.8	500	3	31	0.1	0.6	0.7	0.8739944856598733	0.24432614215253995	0.8148148147142205	0.8165771296944239	19.588282813154013	4.442274668006343	0.22678223070888168
1	2	undersample	0.8	500	3	31	0.1	0.6	0.7	0.8851937125152781	0.27412670984841475	0.802469135703399	0.8326937835699717	20.21932156287922	4.7964092719466835	0.23721909040505226
1	3	undersample	0.8	500	3	31	0.1	0.6	0.7	0.8881972276702386	0.25892462285990525	0.7901234566925774	0.8173445894027833	16.84626653606479	4.3257596960942175	0.2567785282496207
1	1	undersample	0.8	500	3	31	0.1	0.6	1.0	0.8716163080450623	0.24747342350616278	0.8148148147142205	0.8142747505693456	19.290907427243205	4.387205150295961	0.2274234622675729
1	2	undersample	0.8	500	3	31	0.1	0.6	1.0	0.8830903044256843	0.2821561317020356	0.8148148147142205	0.83499616269505	22.266044409011474	4.938156461335895	0.22177968156197916
1	3	undersample	0.8	500	3	31	0.1	0.6	1.0	0.8866717830647224	0.25596561316553706	0.8148148147142205	0.8196469685278616	19.996593980649493	4.517887849649022	0.22593285906864927
1	1	undersample	0.8	500	3	31	0.1	1.0	0.7	0.8739944856598733	0.24432614215253995	0.8148148147142205	0.8165771296944239	19.588282813154013	4.442274668006343	0.22678223070888168
1	2	undersample	0.8	500	3	31	0.1	1.0	0.7	0.8851937125152781	0.27412670984841475	0.802469135703399	0.8326937835699717	20.21932156287922	4.7964092719466835	0.23721909040505226
1	3	undersample	0.8	500	3	31	0.1	1.0	0.7	0.8881972276702386	0.25892462285990525	0.7901234566925774	0.8173445894027833	16.84626653606479	4.3257596960942175	0.2567785282496207
1	1	undersample	0.8	500	3	31	0.1	1.0	1.0	0.8716163080450623	0.24747342350616278	0.8148148147142205	0.8142747505693456	19.290907427243205	4.387205150295961	0.2274234622675729
1	2	undersample	0.8	500	3	31	0.1	1.0	1.0	0.8830903044256843	0.2821561317020356	0.8148148147142205	0.83499616269505	22.266044409011474	4.938156461335895	0.22177968156197916
1	3	undersample	0.8	500	3	31	0.1	1.0	1.0	0.8866717830647224	0.25596561316553706	0.8148148147142205	0.8196469685278616	19.996593980649493	4.517887849649022	0.22593285906864927
1	1	undersample	0.8	500	3	31	0.3	0.6	0.7	0.8764863610092569	0.25217763813024585	0.827160493725042	0.8158096699860644	21.196724282977122	4.490791936550311	0.21186253425910617
1	2	undersample	0.8	500	3	31	0.3	0.6	0.7	0.8847673460106307	0.2915712036604947	0.7901234566925774	0.8319263238616122	18.63443296058159	4.701053893957019	0.252277797642519
1	3	undersample	0.8	500	3	31	0.3	0.6	0.7	0.887003401457226	0.25479771535011786	0.8641975307575065	0.8188795088195021	28.771183441258184	4.771395425282529	0.16583937700416115
1	1	undersample	0.8	500	3	31	0.3	0.6	1.0	0.8767232312896164	0.24041902742844512	0.8148148147142205	0.8119723714442674	19.00081470344349	4.333484273763849	0.22806833030008716
1	2	undersample	0.8	500	3	31	0.3	0.6	1.0	0.8866528334422937	0.29501246217540067	0.8148148147142205	0.8357636224034094	22.390652083704104	4.961231957412679	0.22157602712771987
1	3	undersample	0.8	500	3	31	0.3	0.6	1.0	0.8917029078195617	0.2619672442446703	0.827160493725042	0.820414428236221	21.862940607703095	4.605940441327088	0.21067340873051837
1	1	undersample	0.8	500	3	31	0.3	1.0	0.7	0.8764863610092569	0.25217763813024585	0.827160493725042	0.8158096699860644	21.196724282977122	4.490791936550311	0.21186253425910617
1	2	undersample	0.8	500	3	31	0.3	1.0	0.7	0.8847673460106307	0.2915712036604947	0.7901234566925774	0.8319263238616122	18.63443296058159	4.701053893957019	0.252277797642519
1	3	undersample	0.8	500	3	31	0.3	1.0	0.7	0.887003401457226	0.25479771535011786	0.8641975307575065	0.8188795088195021	28.771183441258184	4.771395425282529	0.16583937700416115
1	1	undersample	0.8	500	3	31	0.3	1.0	1.0	0.8767232312896164	0.24041902742844512	0.8148148147142205	0.8119723714442674	19.00081470344349	4.333484273763849	0.22806833030008716
1	2	undersample	0.8	500	3	31	0.3	1.0	1.0	0.8866528334422937	0.29501246217540067	0.8148148147142205	0.8357636224034094	22.390652083704104	4.961231957412679	0.22157602712771987
1	3	undersample	0.8	500	3	31	0.3	1.0	1.0	0.8917029078195617	0.2619672442446703	0.827160493725042	0.820414428236221	21.862940607703095	4.605940441327088	0.21067340873051837
1	1	undersample	0.8	500	3	63	0.1	0.6	0.7	0.8739944856598733	0.24432614215253995	0.8148148147142205	0.8165771296944239	19.588282813154013	4.442274668006343	0.22678223070888168
1	2	undersample	0.8	500	3	63	0.1	0.6	0.7	0.8851937125152781	0.27412670984841475	0.802469135703399	0.8326937835699717	20.21932156287922	4.7964092719466835	0.23721909040505226
1	3	undersample	0.8	500	3	63	0.1	0.6	0.7	0.8881972276702386	0.25892462285990525	0.7901234566925774	0.8173445894027833	16.84626653606479	4.3257596960942175	0.2567785282496207
1	1	undersample	0.8	500	3	63	0.1	0.6	1.0	0.8716163080450623	0.24747342350616278	0.8148148147142205	0.8142747505693456	19.290907427243205	4.387205150295961	0.2274234622675729
1	2	undersample	0.8	500	3	63	0.1	0.6	1.0	0.8830903044256843	0.2821561317020356	0.8148148147142205	0.83499616269505	22.266044409011474	4.938156461335895	0.22177968156197916
1	3	undersample	0.8	500	3	63	0.1	0.6	1.0	0.8866717830647224	0.25596561316553706	0.8148148147142205	0.8196469685278616	19.996593980649493	4.517887849649022	0.22593285906864927
1	1	undersample	0.8	500	3	63	0.1	1.0	0.7	0.8739944856598733	0.24432614215253995	0.8148148147142205	0.8165771296944239	19.588282813154013	4.442274668006343	0.22678223070888168
1	2	undersample	0.8	500	3	63	0.1	1.0	0.7	0.8851937125152781	0.27412670984841475	0.802469135703399	0.8326937835699717	20.21932156287922	4.7964092719466835	0.23721909040505226
1	3	undersample	0.8	500	3	63	0.1	1.0	0.7	0.8881972276702386	0.25892462285990525	0.7901234566925774	0.8173445894027833	16.84626653606479	4.3257596960942175	0.2567785282496207
1	1	undersample	0.8	500	3	63	0.1	1.0	1.0	0.8716163080450623	0.24747342350616278	0.8148148147142205	0.8142747505693456	19.290907427243205	4.387205150295961	0.2274234622675729
1	2	undersample	0.8	500	3	63	0.1	1.0	1.0	0.8830903044256843	0.2821561317020356	0.8148148147142205	0.83499616269505	22.266044409011474	4.938156461335895	0.22177968156197916
1	3	undersample	0.8	500	3	63	0.1	1.0	1.0	0.8866717830647224	0.25596561316553706	0.8148148147142205	0.8196469685278616	19.996593980649493	4.517887849649022	0.22593285906864927
1	1	undersample	0.8	500	3	63	0.3	0.6	0.7	0.8764863610092569	0.25217763813024585	0.827160493725042	0.8158096699860644	21.196724282977122	4.490791936550311	0.21186253425910617
1	2	undersample	0.8	500	3	63	0.3	0.6	0.7	0.8847673460106307	0.2915712036604947	0.7901234566925774	0.8319263238616122	18.63443296058159	4.701053893957019	0.252277797642519
1	3	undersample	0.8	500	3	63	0.3	0.6	0.7	0.887003401457226	0.25479771535011786	0.8641975307575065	0.8188795088195021	28.771183441258184	4.771395425282529	0.16583937700416115
1	1	undersample	0.8	500	3	63	0.3	0.6	1.0	0.8767232312896164	0.24041902742844512	0.8148148147142205	0.8119723714442674	19.00081470344349	4.333484273763849	0.22806833030008716
1	2	undersample	0.8	500	3	63	0.3	0.6	1.0	0.8866528334422937	0.29501246217540067	0.8148148147142205	0.8357636224034094	22.390652083704104	4.961231957412679	0.22157602712771987
1	3	undersample	0.8	500	3	63	0.3	0.6	1.0	0.8917029078195617	0.2619672442446703	0.827160493725042	0.820414428236221	21.862940607703095	4.605940441327088	0.21067340873051837
1	1	undersample	0.8	500	3	63	0.3	1.0	0.7	0.8764863610092569	0.25217763813024585	0.827160493725042	0.8158096699860644	21.196724282977122	4.490791936550311	0.21186253425910617
1	2	undersample	0.8	500	3	63	0.3	1.0	0.7	0.8847673460106307	0.2915712036604947	0.7901234566925774	0.8319263238616122	18.63443296058159	4.701053893957019	0.252277797642519
1	3	undersample	0.8	500	3	63	0.3	1.0	0.7	0.887003401457226	0.25479771535011786	0.8641975307575065	0.8188795088195021	28.771183441258184	4.771395425282529	0.16583937700416115
1	1	undersample	0.8	500	3	63	0.3	1.0	1.0	0.8767232312896164	0.24041902742844512	0.8148148147142205	0.8119723714442674	19.00081470344349	4.333484273763849	0.22806833030008716
1	2	undersample	0.8	500	3	63	0.3	1.0	1.0	0.8866528334422937	0.29501246217540067	0.8148148147142205	0.8357636224034094	22.390652083704104	4.961231957412679	0.22157602712771987
1	3	undersample	0.8	500	3	63	0.3	1.0	1.0	0.8917029078195617	0.2619672442446703	0.827160493725042	0.820414428236221	21.862940607703095	4.605940441327088	0.21067340873051837
1	1	undersample	0.8	500	5	31	0.1	0.6	0.7	0.8769601015699762	0.25464074280242494	0.851851851746685	0.8142747505693456	25.209708288368223	4.586623566218505	0.18193876984438148
1	2	undersample	0.8	500	5	31	0.1	0.6	0.7	0.8936262944960822	0.3013443970917992	0.827160493725042	0.83499616269505	24.21793783324691	5.012977013780378	0.20699436946770408
1	3	undersample	0.8	500	5	31	0.1	0.6	0.7	0.8907175274532655	0.26012382820032454	0.827160493725042	0.8219493476529398	22.092670374404904	4.645646822210203	0.2102799943399163
1	1	undersample	0.8	500	5	31	0.1	0.6	1.0	0.8801720625716531	0.2514183673952169	0.8395061727358635	0.8227168073612993	24.274389936132934	4.735396023089444	0.19507784923965524
1	2	undersample	0.8	500	5	31	0.1	0.6	1.0	0.8911533687691273	0.2899322366999234	0.827160493725042	0.8365310821117689	24.49027257387692	5.060047217600874	0.2066145632897348
1	3	undersample	0.8	500	5	31	0.1	0.6	1.0	0.8859232729787859	0.25094041180857546	0.827160493725042	0.829623944736534	23.3034083302877	4.854910180288166	0.20833475852303127
1	1	undersample	0.8	500	5	31	0.1	1.0	0.7	0.8769601015699762	0.25464074280242494	0.851851851746685	0.8142747505693456	25.209708288368223	4.586623566218505	0.18193876984438148
1	2	undersample	0.8	500	5	31	0.1	1.0	0.7	0.8936262944960822	0.3013443970917992	0.827160493725042	0.83499616269505	24.21793783324691	5.012977013780378	0.20699436946770408
1	3	undersample	0.8	500	5	31	0.1	1.0	0.7	0.8907175274532655	0.26012382820032454	0.827160493725042	0.8219493476529398	22.092670374404904	4.645646822210203	0.2102799943399163
1	1	undersample	0.8	500	5	31	0.1	1.0	1.0	0.8801720625716531	0.2514183673952169	0.8395061727358635	0.8227168073612993	24.274389936132934	4.735396023089444	0.19507784923965524
1	2	undersample	0.8	500	5	31	0.1	1.0	1.0	0.8911533687691273	0.2899322366999234	0.827160493725042	0.8365310821117689	24.49027257387692	5.060047217600874	0.2066145632897348
1	3	undersample	0.8	500	5	31	0.1	1.0	1.0	0.8859232729787859	0.25094041180857546	0.827160493725042	0.829623944736534	23.3034083302877	4.854910180288166	0.20833475852303127
1	1	undersample	0.8	500	5	31	0.3	0.6	0.7	0.8796225235212188	0.24927613852994365	0.8395061727358635	0.8127398311526268	22.702393863635855	4.483100346818022	0.19747257257196144
1	2	undersample	0.8	500	5	31	0.3	0.6	0.7	0.8942800564698749	0.30518400072247076	0.8395061727358635	0.8334612432783312	26.17794844258925	5.040905425575203	0.1925630335337739
1	3	undersample	0.8	500	5	31	0.3	0.6	0.7	0.8895331760514671	0.2532657661860018	0.8395061727358635	0.8303914044448935	25.60946490822182	4.949667323708433	0.19327491165286756
1	1	undersample	0.8	500	5	31	0.3	0.6	1.0	0.8775664894876969	0.243913593318109	0.827160493725042	0.8173445894027833	21.41506408709055	4.528529681848633	0.21146467034987232
1	2	undersample	0.8	500	5	31	0.3	0.6	1.0	0.8893626294496082	0.2865979796968082	0.802469135703399	0.8357636224034094	20.673187352367	4.886061776239759	0.23634776225972
1	3	undersample	0.8	500	5	31	0.3	0.6	1.0	0.88832987502724	0.2511572573050406	0.8148148147142205	0.8303914044448935	21.54207945597171	4.804088873011127	0.2230095134227436
1	1	undersample	0.8	500	5	31	0.3	1.0	0.7	0.8796225235212188	0.24927613852994365	0.8395061727358635	0.8127398311526268	22.702393863635855	4.483100346818022	0.19747257257196144
1	2	undersample	0.8	500	5	31	0.3	1.0	0.7	0.8942800564698749	0.30518400072247076	0.8395061727358635	0.8334612432783312	26.17794844258925	5.040905425575203	0.1925630335337739
1	3	undersample	0.8	500	5	31	0.3	1.0	0.7	0.8895331760514671	0.2532657661860018	0.8395061727358635	0.8303914044448935	25.60946490822182	4.949667323708433	0.19327491165286756
1	1	undersample	0.8	500	5	31	0.3	1.0	1.0	0.8775664894876969	0.243913593318109	0.827160493725042	0.8173445894027833	21.41506408709055	4.528529681848633	0.21146467034987232
1	2	undersample	0.8	500	5	31	0.3	1.0	1.0	0.8893626294496082	0.2865979796968082	0.802469135703399	0.8357636224034094	20.673187352367	4.886061776239759	0.23634776225972
1	3	undersample	0.8	500	5	31	0.3	1.0	1.0	0.88832987502724	0.2511572573050406	0.8148148147142205	0.8303914044448935	21.54207945597171	4.804088873011127	0.2230095134227436
1	1	undersample	0.8	500	5	63	0.1	0.6	0.7	0.8769601015699762	0.25464074280242494	0.851851851746685	0.8142747505693456	25.209708288368223	4.586623566218505	0.18193876984438148
1	2	undersample	0.8	500	5	63	0.1	0.6	0.7	0.8936262944960822	0.3013443970917992	0.827160493725042	0.83499616269505	24.21793783324691	5.012977013780378	0.20699436946770408
1	3	undersample	0.8	500	5	63	0.1	0.6	0.7	0.8907175274532655	0.26012382820032454	0.827160493725042	0.8219493476529398	22.092670374404904	4.645646822210203	0.2102799943399163
1	1	undersample	0.8	500	5	63	0.1	0.6	1.0	0.8801720625716531	0.2514183673952169	0.8395061727358635	0.8227168073612993	24.274389936132934	4.735396023089444	0.19507784923965524
1	2	undersample	0.8	500	5	63	0.1	0.6	1.0	0.8911533687691273	0.2899322366999234	0.827160493725042	0.8365310821117689	24.49027257387692	5.060047217600874	0.2066145632897348
1	3	undersample	0.8	500	5	63	0.1	0.6	1.0	0.8859232729787859	0.25094041180857546	0.827160493725042	0.829623944736534	23.3034083302877	4.854910180288166	0.20833475852303127
1	1	undersample	0.8	500	5	63	0.1	1.0	0.7	0.8769601015699762	0.25464074280242494	0.851851851746685	0.8142747505693456	25.209708288368223	4.586623566218505	0.18193876984438148
1	2	undersample	0.8	500	5	63	0.1	1.0	0.7	0.8936262944960822	0.3013443970917992	0.827160493725042	0.83499616269505	24.21793783324691	5.012977013780378	0.20699436946770408
1	3	undersample	0.8	500	5	63	0.1	1.0	0.7	0.8907175274532655	0.26012382820032454	0.827160493725042	0.8219493476529398	22.092670374404904	4.645646822210203	0.2102799943399163
1	1	undersample	0.8	500	5	63	0.1	1.0	1.0	0.8801720625716531	0.2514183673952169	0.8395061727358635	0.8227168073612993	24.274389936132934	4.735396023089444	0.19507784923965524
1	2	undersample	0.8	500	5	63	0.1	1.0	1.0	0.8911533687691273	0.2899322366999234	0.827160493725042	0.8365310821117689	24.49027257387692	5.060047217600874	0.2066145632897348
1	3	undersample	0.8	500	5	63	0.1	1.0	1.0	0.8859232729787859	0.25094041180857546	0.827160493725042	0.829623944736534	23.3034083302877	4.854910180288166	0.20833475852303127
1	1	undersample	0.8	500	5	63	0.3	0.6	0.7	0.8796225235212188	0.24927613852994365	0.8395061727358635	0.8127398311526268	22.702393863635855	4.483100346818022	0.19747257257196144
1	2	undersample	0.8	500	5	63	0.3	0.6	0.7	0.8942800564698749	0.30518400072247076	0.8395061727358635	0.8334612432783312	26.17794844258925	5.040905425575203	0.1925630335337739
1	3	undersample	0.8	500	5	63	0.3	0.6	0.7	0.8895331760514671	0.2532657661860018	0.8395061727358635	0.8303914044448935	25.60946490822182	4.949667323708433	0.19327491165286756
1	1	undersample	0.8	500	5	63	0.3	0.6	1.0	0.8775664894876969	0.243913593318109	0.827160493725042	0.8173445894027833	21.41506408709055	4.528529681848633	0.21146467034987232
1	2	undersample	0.8	500	5	63	0.3	0.6	1.0	0.8893626294496082	0.2865979796968082	0.802469135703399	0.8357636224034094	20.673187352367	4.886061776239759	0.23634776225972
1	3	undersample	0.8	500	5	63	0.3	0.6	1.0	0.88832987502724	0.2511572573050406	0.8148148147142205	0.8303914044448935	21.54207945597171	4.804088873011127	0.2230095134227436
1	1	undersample	0.8	500	5	63	0.3	1.0	0.7	0.8796225235212188	0.24927613852994365	0.8395061727358635	0.8127398311526268	22.702393863635855	4.483100346818022	0.19747257257196144
1	2	undersample	0.8	500	5	63	0.3	1.0	0.7	0.8942800564698749	0.30518400072247076	0.8395061727358635	0.8334612432783312	26.17794844258925	5.040905425575203	0.1925630335337739
1	3	undersample	0.8	500	5	63	0.3	1.0	0.7	0.8895331760514671	0.2532657661860018	0.8395061727358635	0.8303914044448935	25.60946490822182	4.949667323708433	0.19327491165286756
1	1	undersample	0.8	500	5	63	0.3	1.0	1.0	0.8775664894876969	0.243913593318109	0.827160493725042	0.8173445894027833	21.41506408709055	4.528529681848633	0.21146467034987232
1	2	undersample	0.8	500	5	63	0.3	1.0	1.0	0.8893626294496082	0.2865979796968082	0.802469135703399	0.8357636224034094	20.673187352367	4.886061776239759	0.23634776225972
1	3	undersample	0.8	500	5	63	0.3	1.0	1.0	0.88832987502724	0.2511572573050406	0.8148148147142205	0.8303914044448935	21.54207945597171	4.804088873011127	0.2230095134227436
1	1	undersample	0.8	500	10	31	0.1	0.6	0.7	0.87597472120368	0.2536923885637226	0.827160493725042	0.8196469685278616	21.749542084481092	4.586340695855826	0.21087066847411412
1	2	undersample	0.8	500	10	31	0.1	0.6	0.7	0.8999175691424348	0.3097444379497888	0.827160493725042	0.8388334612368471	24.908500924939574	5.132333601935104	0.2060474601950597
1	3	undersample	0.8	500	10	31	0.1	0.6	0.7	0.8927356622419298	0.2515861521513212	0.8395061727358635	0.8250191864863775	24.662615685321946	4.797703861934944	0.19453344594605024
1	1	undersample	0.8	500	10	31	0.1	0.6	1.0	0.8789213874913543	0.25550570948520274	0.802469135703399	0.8142747505693456	17.81120719132129	4.320732344988447	0.24258502640863672
1	2	undersample	0.8	500	10	31	0.1	0.6	1.0	0.8997280729181472	0.3090350059143017	0.851851851746685	0.8419033000702848	30.62014229087188	5.388169381420976	0.17596812660226638
1	3	undersample	0.8	500	10	31	0.1	0.6	1.0	0.8959476232436069	0.25324737152202775	0.8641975307575065	0.820414428236221	29.071481023078743	4.812176580490987	0.16552910689193898
1	1	undersample	0.8	500	10	31	0.1	1.0	0.7	0.87597472120368	0.2536923885637226	0.827160493725042	0.8196469685278616	21.749542084481092	4.586340695855826	0.21087066847411412
1	2	undersample	0.8	500	10	31	0.1	1.0	0.7	0.8999175691424348	0.3097444379497888	0.827160493725042	0.8388334612368471	24.908500924939574	5.132333601935104	0.2060474601950597
1	3	undersample	0.8	500	10	31	0.1	1.0	0.7	0.8927356622419298	0.2515861521513212	0.8395061727358635	0.8250191864863775	24.662615685321946	4.797703861934944	0.19453344594605024
1	1	undersample	0.8	500	10	31	0.1	1.0	1.0	0.8789213874913543	0.25550570948520274	0.802469135703399	0.8142747505693456	17.81120719132129	4.320732344988447	0.24258502640863672
1	2	undersample	0.8	500	10	31	0.1	1.0	1.0	0.8997280729181472	0.3090350059143017	0.851851851746685	0.8419033000702848	30.62014229087188	5.388169381420976	0.17596812660226638
1	3	undersample	0.8	500	10	31	0.1	1.0	1.0	0.8959476232436069	0.25324737152202775	0.8641975307575065	0.820414428236221	29.071481023078743	4.812176580490987	0.16552910689193898
1	1	undersample	0.8	500	10	31	0.3	0.6	0.7	0.8769127275139043	0.24567748697867425	0.8395061727358635	0.8234842670696587	24.402673227235287	4.755984700283415	0.194896043231388
1	2	undersample	0.8	500	10	31	0.3	0.6	0.7	0.8959570980548213	0.3282811516989783	0.851851851746685	0.8326937835699717	28.618116265518157	5.091572919451094	0.1779143178408547
1	3	undersample	0.8	500	10	31	0.3	0.6	0.7	0.8944506030717337	0.26429679262246963	0.851851851746685	0.8265541059030963	27.401545871404124	4.911340260135275	0.1792358726463394
1	1	undersample	0.8	500	10	31	0.3	0.6	1.0	0.880437357285656	0.23959730886531655	0.8641975307575065	0.8250191864863775	30.003984038427376	4.938812799050678	0.16460522351583345
1	2	undersample	0.8	500	10	31	0.3	0.6	1.0	0.893304150914793	0.3038732969752143	0.827160493725042	0.8326937835699717	23.818805036198068	4.943991095698888	0.20756670412295347
1	3	undersample	0.8	500	10	31	0.3	0.6	1.0	0.8933136257260075	0.25468475705380134	0.851851851746685	0.8265541059030963	27.401545871404124	4.911340260135275	0.1792358726463394
1	1	undersample	0.8	500	10	31	0.3	1.0	0.7	0.8769127275139043	0.24567748697867425	0.8395061727358635	0.8234842670696587	24.402673227235287	4.755984700283415	0.194896043231388
1	2	undersample	0.8	500	10	31	0.3	1.0	0.7	0.8959570980548213	0.3282811516989783	0.851851851746685	0.8326937835699717	28.618116265518157	5.091572919451094	0.1779143178408547
1	3	undersample	0.8	500	10	31	0.3	1.0	0.7	0.8944506030717337	0.26429679262246963	0.851851851746685	0.8265541059030963	27.401545871404124	4.911340260135275	0.1792358726463394
1	1	undersample	0.8	500	10	31	0.3	1.0	1.0	0.880437357285656	0.23959730886531655	0.8641975307575065	0.8250191864863775	30.003984038427376	4.938812799050678	0.16460522351583345
1	2	undersample	0.8	500	10	31	0.3	1.0	1.0	0.893304150914793	0.3038732969752143	0.827160493725042	0.8326937835699717	23.818805036198068	4.943991095698888	0.20756670412295347
1	3	undersample	0.8	500	10	31	0.3	1.0	1.0	0.8933136257260075	0.25468475705380134	0.851851851746685	0.8265541059030963	27.401545871404124	4.911340260135275	0.1792358726463394
1	1	undersample	0.8	500	10	63	0.1	0.6	0.7	0.87597472120368	0.2536923885637226	0.827160493725042	0.8196469685278616	21.749542084481092	4.586340695855826	0.21087066847411412
1	2	undersample	0.8	500	10	63	0.1	0.6	0.7	0.8999175691424348	0.3097444379497888	0.827160493725042	0.8388334612368471	24.908500924939574	5.132333601935104	0.2060474601950597
1	3	undersample	0.8	500	10	63	0.1	0.6	0.7	0.8927356622419298	0.2515861521513212	0.8395061727358635	0.8250191864863775	24.662615685321946	4.797703861934944	0.19453344594605024
1	1	undersample	0.8	500	10	63	0.1	0.6	1.0	0.8789213874913543	0.25550570948520274	0.802469135703399	0.8142747505693456	17.81120719132129	4.320732344988447	0.24258502640863672
1	2	undersample	0.8	500	10	63	0.1	0.6	1.0	0.8997280729181472	0.3090350059143017	0.851851851746685	0.8419033000702848	30.62014229087188	5.388169381420976	0.17596812660226638
1	3	undersample	0.8	500	10	63	0.1	0.6	1.0	0.8959476232436069	0.25324737152202775	0.8641975307575065	0.820414428236221	29.071481023078743	4.812176580490987	0.16552910689193898
1	1	undersample	0.8	500	10	63	0.1	1.0	0.7	0.87597472120368	0.2536923885637226	0.827160493725042	0.8196469685278616	21.749542084481092	4.586340695855826	0.21087066847411412
1	2	undersample	0.8	500	10	63	0.1	1.0	0.7	0.8999175691424348	0.3097444379497888	0.827160493725042	0.8388334612368471	24.908500924939574	5.132333601935104	0.2060474601950597
1	3	undersample	0.8	500	10	63	0.1	1.0	0.7	0.8927356622419298	0.2515861521513212	0.8395061727358635	0.8250191864863775	24.662615685321946	4.797703861934944	0.19453344594605024
1	1	undersample	0.8	500	10	63	0.1	1.0	1.0	0.8789213874913543	0.25550570948520274	0.802469135703399	0.8142747505693456	17.81120719132129	4.320732344988447	0.24258502640863672
1	2	undersample	0.8	500	10	63	0.1	1.0	1.0	0.8997280729181472	0.3090350059143017	0.851851851746685	0.8419033000702848	30.62014229087188	5.388169381420976	0.17596812660226638
1	3	undersample	0.8	500	10	63	0.1	1.0	1.0	0.8959476232436069	0.25324737152202775	0.8641975307575065	0.820414428236221	29.071481023078743	4.812176580490987	0.16552910689193898
1	1	undersample	0.8	500	10	63	0.3	0.6	0.7	0.8769127275139043	0.24567748697867425	0.8395061727358635	0.8234842670696587	24.402673227235287	4.755984700283415	0.194896043231388
1	2	undersample	0.8	500	10	63	0.3	0.6	0.7	0.8959570980548213	0.3282811516989783	0.851851851746685	0.8326937835699717	28.618116265518157	5.091572919451094	0.1779143178408547
1	3	undersample	0.8	500	10	63	0.3	0.6	0.7	0.8944506030717337	0.26429679262246963	0.851851851746685	0.8265541059030963	27.401545871404124	4.911340260135275	0.1792358726463394
1	1	undersample	0.8	500	10	63	0.3	0.6	1.0	0.880437357285656	0.23959730886531655	0.8641975307575065	0.8250191864863775	30.003984038427376	4.938812799050678	0.16460522351583345
1	2	undersample	0.8	500	10	63	0.3	0.6	1.0	0.893304150914793	0.3038732969752143	0.827160493725042	0.8326937835699717	23.818805036198068	4.943991095698888	0.20756670412295347
1	3	undersample	0.8	500	10	63	0.3	0.6	1.0	0.8933136257260075	0.25468475705380134	0.851851851746685	0.8265541059030963	27.401545871404124	4.911340260135275	0.1792358726463394
1	1	undersample	0.8	500	10	63	0.3	1.0	0.7	0.8769127275139043	0.24567748697867425	0.8395061727358635	0.8234842670696587	24.402673227235287	4.755984700283415	0.194896043231388
1	2	undersample	0.8	500	10	63	0.3	1.0	0.7	0.8959570980548213	0.3282811516989783	0.851851851746685	0.8326937835699717	28.618116265518157	5.091572919451094	0.1779143178408547
1	3	undersample	0.8	500	10	63	0.3	1.0	0.7	0.8944506030717337	0.26429679262246963	0.851851851746685	0.8265541059030963	27.401545871404124	4.911340260135275	0.1792358726463394
1	1	undersample	0.8	500	10	63	0.3	1.0	1.0	0.880437357285656	0.23959730886531655	0.8641975307575065	0.8250191864863775	30.003984038427376	4.938812799050678	0.16460522351583345
1	2	undersample	0.8	500	10	63	0.3	1.0	1.0	0.893304150914793	0.3038732969752143	0.827160493725042	0.8326937835699717	23.818805036198068	4.943991095698888	0.20756670412295347
1	3	undersample	0.8	500	10	63	0.3	1.0	1.0	0.8933136257260075	0.25468475705380134	0.851851851746685	0.8265541059030963	27.401545871404124	4.911340260135275	0.1792358726463394
1	1	undersample	1.0	100	3	31	0.1	0.6	0.7	0.8812900902949509	0.2679207802676176	0.8641975307575065	0.7950882578603601	24.69186008121024	4.2174132119498315	0.17080175212237472
1	2	undersample	1.0	100	3	31	0.1	0.6	0.7	0.8989511383985673	0.2812366659439973	0.827160493725042	0.8135072908609862	20.87595345927525	4.435350063765583	0.21246214519775183
1	3	undersample	1.0	100	3	31	0.1	0.6	0.7	0.8981457794453446	0.2570938838907442	0.9012345677899711	0.7797390636931717	32.303132244407394	4.09166755569338	0.12666472098446255
1	1	undersample	1.0	100	3	31	0.1	0.6	1.0	0.882910283012611	0.2650360264250633	0.8395061727358635	0.8027628549439543	21.28943240486082	4.256328745450189	0.1999268205752661
1	2	undersample	1.0	100	3	31	0.1	0.6	1.0	0.9023810200581752	0.2822507336969938	0.851851851746685	0.8234842670696587	26.824997291462527	4.825925651758171	0.17990403991742895
1	3	undersample	1.0	100	3	31	0.1	0.6	1.0	0.8978236358640553	0.26667835729654116	0.9012345677899711	0.7874136607767659	33.798732563354555	4.239381178909078	0.12543017206267068
1	1	undersample	1.0	100	3	31	0.1	1.0	0.7	0.8812900902949509	0.2679207802676176	0.8641975307575065	0.7950882578603601	24.69186008121024	4.2174132119498315	0.17080175212237472
1	2	undersample	1.0	100	3	31	0.1	1.0	0.7	0.8989511383985673	0.2812366659439973	0.827160493725042	0.8135072908609862	20.87595345927525	4.435350063765583	0.21246214519775183
1	3	undersample	1.0	100	3	31	0.1	1.0	0.7	0.8981457794453446	0.2570938838907442	0.9012345677899711	0.7797390636931717	32.303132244407394	4.09166755569338	0.12666472098446255
1	1	undersample	1.0	100	3	31	0.1	1.0	1.0	0.882910283012611	0.2650360264250633	0.8395061727358635	0.8027628549439543	21.28943240486082	4.256328745450189	0.1999268205752661
1	2	undersample	1.0	100	3	31	0.1	1.0	1.0	0.9023810200581752	0.2822507336969938	0.851851851746685	0.8234842670696587	26.824997291462527	4.825925651758171	0.17990403991742895
1	3	undersample	1.0	100	3	31	0.1	1.0	1.0	0.8978236358640553	0.26667835729654116	0.9012345677899711	0.7874136607767659	33.798732563354555	4.239381178909078	0.12543017206267068
1	1	undersample	1.0	100	3	31	0.3	0.6	0.7	0.8724595662431426	0.2433452608127346	0.8148148147142205	0.7973906369854383	17.316665271310615	4.021604739163075	0.2322389734390267
1	2	undersample	1.0	100	3	31	0.3	0.6	0.7	0.8955970552286745	0.2825903183703542	0.827160493725042	0.8188795088195021	21.63710456563827	4.566907049913278	0.21106829796417878
1	3	undersample	1.0	100	3	31	0.3	0.6	0.7	0.8905469808514065	0.2410467121131715	0.9012345677899711	0.7927858787352818	34.911569982363986	4.349291056016999	0.12458020962959837
1	1	undersample	1.0	100	3	31	0.3	0.6	1.0	0.8705172299441932	0.2411445150180425	0.8641975307575065	0.7973906369854383	25.044763423924792	4.265338359718413	0.1703085805632399
1	2	undersample	1.0	100	3	31	0.3	0.6	1.0	0.8943558549595898	0.2921833006843779	0.8395061727358635	0.8219493476529398	24.147212535406805	4.714984834481997	0.19525999475493658
1	3	undersample	1.0	100	3	31	0.3	0.6	1.0	0.8943463801483755	0.2591201110265177	0.9012345677899711	0.7958557175687195	35.57377398754319	4.414693925833595	0.12409966880774982
1	1	undersample	1.0	100	3	31	0.3	1.0	0.7	0.8724595662431426	0.2433452608127346	0.8148148147142205	0.7973906369854383	17.316665271310615	4.021604739163075	0.2322389734390267
1	2	undersample	1.0	100	3	31	0.3	1.0	0.7	0.8955970552286745	0.2825903183703542	0.827160493725042	0.8188795088195021	21.63710456563827	4.566907049913278	0.21106829796417878
1	3	undersample	1.0	100	3	31	0.3	1.0	0.7	0.8905469808514065	0.2410467121131715	0.9012345677899711	0.7927858787352818	34.911569982363986	4.349291056016999	0.12458020962959837
1	1	undersample	1.0	100	3	31	0.3	1.0	1.0	0.8705172299441932	0.2411445150180425	0.8641975307575065	0.7973906369854383	25.044763423924792	4.265338359718413	0.1703085805632399
1	2	undersample	1.0	100	3	31	0.3	1.0	1.0	0.8943558549595898	0.2921833006843779	0.8395061727358635	0.8219493476529398	24.147212535406805	4.714984834481997	0.19525999475493658
1	3	undersample	1.0	100	3	31	0.3	1.0	1.0	0.8943463801483755	0.2591201110265177	0.9012345677899711	0.7958557175687195	35.57377398754319	4.414693925833595	0.12409966880774982
1	1	undersample	1.0	100	3	63	0.1	0.6	0.7	0.8812900902949509	0.2679207802676176	0.8641975307575065	0.7950882578603601	24.69186008121024	4.2174132119498315	0.17080175212237472
1	2	undersample	1.0	100	3	63	0.1	0.6	0.7	0.8989511383985673	0.2812366659439973	0.827160493725042	0.8135072908609862	20.87595345927525	4.435350063765583	0.21246214519775183
1	3	undersample	1.0	100	3	63	0.1	0.6	0.7	0.8981457794453446	0.2570938838907442	0.9012345677899711	0.7797390636931717	32.303132244407394	4.09166755569338	0.12666472098446255
1	1	undersample	1.0	100	3	63	0.1	0.6	1.0	0.882910283012611	0.2650360264250633	0.8395061727358635	0.8027628549439543	21.28943240486082	4.256328745450189	0.1999268205752661
1	2	undersample	1.0	100	3	63	0.1	0.6	1.0	0.9023810200581752	0.2822507336969938	0.851851851746685	0.8234842670696587	26.824997291462527	4.825925651758171	0.17990403991742895
1	3	undersample	1.0	100	3	63	0.1	0.6	1.0	0.8978236358640553	0.26667835729654116	0.9012345677899711	0.7874136607767659	33.798732563354555	4.239381178909078	0.12543017206267068
1	1	undersample	1.0	100	3	63	0.1	1.0	0.7	0.8812900902949509	0.2679207802676176	0.8641975307575065	0.7950882578603601	24.69186008121024	4.2174132119498315	0.17080175212237472
1	2	undersample	1.0	100	3	63	0.1	1.0	0.7	0.8989511383985673	0.2812366659439973	0.827160493725042	0.8135072908609862	20.87595345927525	4.435350063765583	0.21246214519775183
1	3	undersample	1.0	100	3	63	0.1	1.0	0.7	0.8981457794453446	0.2570938838907442	0.9012345677899711	0.7797390636931717	32.303132244407394	4.09166755569338	0.12666472098446255
1	1	undersample	1.0	100	3	63	0.1	1.0	1.0	0.882910283012611	0.2650360264250633	0.8395061727358635	0.8027628549439543	21.28943240486082	4.256328745450189	0.1999268205752661
1	2	undersample	1.0	100	3	63	0.1	1.0	1.0	0.9023810200581752	0.2822507336969938	0.851851851746685	0.8234842670696587	26.824997291462527	4.825925651758171	0.17990403991742895
1	3	undersample	1.0	100	3	63	0.1	1.0	1.0	0.8978236358640553	0.26667835729654116	0.9012345677899711	0.7874136607767659	33.798732563354555	4.239381178909078	0.12543017206267068
1	1	undersample	1.0	100	3	63	0.3	0.6	0.7	0.8724595662431426	0.2433452608127346	0.8148148147142205	0.7973906369854383	17.316665271310615	4.021604739163075	0.2322389734390267
1	2	undersample	1.0	100	3	63	0.3	0.6	0.7	0.8955970552286745	0.2825903183703542	0.827160493725042	0.8188795088195021	21.63710456563827	4.566907049913278	0.21106829796417878
1	3	undersample	1.0	100	3	63	0.3	0.6	0.7	0.8905469808514065	0.2410467121131715	0.9012345677899711	0.7927858787352818	34.911569982363986	4.349291056016999	0.12458020962959837
1	1	undersample	1.0	100	3	63	0.3	0.6	1.0	0.8705172299441932	0.2411445150180425	0.8641975307575065	0.7973906369854383	25.044763423924792	4.265338359718413	0.1703085805632399
1	2	undersample	1.0	100	3	63	0.3	0.6	1.0	0.8943558549595898	0.2921833006843779	0.8395061727358635	0.8219493476529398	24.147212535406805	4.714984834481997	0.19525999475493658
1	3	undersample	1.0	100	3	63	0.3	0.6	1.0	0.8943463801483755	0.2591201110265177	0.9012345677899711	0.7958557175687195	35.57377398754319	4.414693925833595	0.12409966880774982
1	1	undersample	1.0	100	3	63	0.3	1.0	0.7	0.8724595662431426	0.2433452608127346	0.8148148147142205	0.7973906369854383	17.316665271310615	4.021604739163075	0.2322389734390267
1	2	undersample	1.0	100	3	63	0.3	1.0	0.7	0.8955970552286745	0.2825903183703542	0.827160493725042	0.8188795088195021	21.63710456563827	4.566907049913278	0.21106829796417878
1	3	undersample	1.0	100	3	63	0.3	1.0	0.7	0.8905469808514065	0.2410467121131715	0.9012345677899711	0.7927858787352818	34.911569982363986	4.349291056016999	0.12458020962959837
1	1	undersample	1.0	100	3	63	0.3	1.0	1.0	0.8705172299441932	0.2411445150180425	0.8641975307575065	0.7973906369854383	25.044763423924792	4.265338359718413	0.1703085805632399
1	2	undersample	1.0	100	3	63	0.3	1.0	1.0	0.8943558549595898	0.2921833006843779	0.8395061727358635	0.8219493476529398	24.147212535406805	4.714984834481997	0.19525999475493658
1	3	undersample	1.0	100	3	63	0.3	1.0	1.0	0.8943463801483755	0.2591201110265177	0.9012345677899711	0.7958557175687195	35.57377398754319	4.414693925833595	0.12409966880774982
1	1	undersample	1.0	100	5	31	0.1	0.6	0.7	0.8763631884634698	0.238833504700068	0.8395061727358635	0.796623177277079	20.48882259941645	4.127835808514139	0.20146768237153265
1	2	undersample	1.0	100	5	31	0.1	0.6	0.7	0.8939958121334431	0.2770842783709536	0.8395061727358635	0.8196469685278616	23.772174497998773	4.654793542062629	0.19580847787957897
1	3	undersample	1.0	100	5	31	0.1	0.6	0.7	0.8958149758866054	0.24260307959483127	0.9135802468007926	0.791250959318563	40.070373010609345	4.376452222506002	0.1092191435463685
1	1	undersample	1.0	100	5	31	0.1	0.6	1.0	0.8799636167249367	0.2516005252088609	0.8641975307575065	0.7981580966937978	25.164186988475464	4.281556375491172	0.17014482231475
1	2	undersample	1.0	100	5	31	0.1	0.6	1.0	0.8995196270714305	0.28622846967746424	0.851851851746685	0.8165771296944239	25.59832384436931	4.644196243824814	0.181425784597343
1	3	undersample	1.0	100	5	31	0.1	0.6	1.0	0.8970751257781189	0.26213510171417526	0.8765432097683281	0.7981580966937978	28.076042743862676	4.342721466569618	0.1546771112092887
1	1	undersample	1.0	100	5	31	0.1	1.0	0.7	0.8763631884634698	0.238833504700068	0.8395061727358635	0.796623177277079	20.48882259941645	4.127835808514139	0.20146768237153265
1	2	undersample	1.0	100	5	31	0.1	1.0	0.7	0.8939958121334431	0.2770842783709536	0.8395061727358635	0.8196469685278616	23.772174497998773	4.654793542062629	0.19580847787957897
1	3	undersample	1.0	100	5	31	0.1	1.0	0.7	0.8958149758866054	0.24260307959483127	0.9135802468007926	0.791250959318563	40.070373010609345	4.376452222506002	0.1092191435463685
1	1	undersample	1.0	100	5	31	0.1	1.0	1.0	0.8799636167249367	0.2516005252088609	0.8641975307575065	0.7981580966937978	25.164186988475464	4.281556375491172	0.17014482231475
1	2	undersample	1.0	100	5	31	0.1	1.0	1.0	0.8995196270714305	0.28622846967746424	0.851851851746685	0.8165771296944239	25.59832384436931	4.644196243824814	0.181425784597343
1	3	undersample	1.0	100	5	31	0.1	1.0	1.0	0.8970751257781189	0.26213510171417526	0.8765432097683281	0.7981580966937978	28.076042743862676	4.342721466569618	0.1546771112092887
1	1	undersample	1.0	100	5	31	0.3	0.6	0.7	0.8791772073941426	0.2539380331168062	0.851851851746685	0.8012279355272355	23.177604027121607	4.2855710693073465	0.18490137429720882
1	2	undersample	1.0	100	5	31	0.3	0.6	0.7	0.8940810854343727	0.28494061053545755	0.851851851746685	0.8165771296944239	25.59832384436931	4.644196243824814	0.181425784597343
1	3	undersample	1.0	100	5	31	0.3	0.6	0.7	0.8876476886198043	0.2339599856921609	0.9012345677899711	0.7943207981520006	35.2402010746173	4.381748450378153	0.12433947492803082
1	1	undersample	1.0	100	5	31	0.3	0.6	1.0	0.8748566934803825	0.2560761573715629	0.827160493725042	0.8019953952355949	19.383996133853746	4.177480887045159	0.21551184102380802
1	2	undersample	1.0	100	5	31	0.3	0.6	1.0	0.8978994343537705	0.3037024133523203	0.8765432097683281	0.820414428236221	32.43546648542185	4.880921960212287	0.15048100627907904
1	3	undersample	1.0	100	5	31	0.3	0.6	1.0	0.8882919757823825	0.24515407528484717	0.8641975307575065	0.7981580966937978	25.164186988475464	4.281556375491172	0.17014482231475
1	1	undersample	1.0	100	5	31	0.3	1.0	0.7	0.8791772073941426	0.2539380331168062	0.851851851746685	0.8012279355272355	23.177604027121607	4.2855710693073465	0.18490137429720882
1	2	undersample	1.0	100	5	31	0.3	1.0	0.7	0.8940810854343727	0.28494061053545755	0.851851851746685	0.8165771296944239	25.59832384436931	4.644196243824814	0.181425784597343
1	3	undersample	1.0	100	5	31	0.3	1.0	0.7	0.8876476886198043	0.2339599856921609	0.9012345677899711	0.7943207981520006	35.2402010746173	4.381748450378153	0.12433947492803082
1	1	undersample	1.0	100	5	31	0.3	1.0	1.0	0.8748566934803825	0.2560761573715629	0.827160493725042	0.8019953952355949	19.383996133853746	4.177480887045159	0.21551184102380802
1	2	undersample	1.0	100	5	31	0.3	1.0	1.0	0.8978994343537705	0.3037024133523203	0.8765432097683281	0.820414428236221	32.43546648542185	4.880921960212287	0.15048100627907904
1	3	undersample	1.0	100	5	31	0.3	1.0	1.0	0.8882919757823825	0.24515407528484717	0.8641975307575065	0.7981580966937978	25.164186988475464	4.281556375491172	0.17014482231475
1	1	undersample	1.0	100	5	63	0.1	0.6	0.7	0.8763631884634698	0.238833504700068	0.8395061727358635	0.796623177277079	20.48882259941645	4.127835808514139	0.20146768237153265
1	2	undersample	1.0	100	5	63	0.1	0.6	0.7	0.8939958121334431	0.2770842783709536	0.8395061727358635	0.8196469685278616	23.772174497998773	4.654793542062629	0.19580847787957897
1	3	undersample	1.0	100	5	63	0.1	0.6	0.7	0.8958149758866054	0.24260307959483127	0.9135802468007926	0.791250959318563	40.070373010609345	4.376452222506002	0.1092191435463685
1	1	undersample	1.0	100	5	63	0.1	0.6	1.0	0.8799636167249367	0.2516005252088609	0.8641975307575065	0.7981580966937978	25.164186988475464	4.281556375491172	0.17014482231475
1	2	undersample	1.0	100	5	63	0.1	0.6	1.0	0.8995196270714305	0.28622846967746424	0.851851851746685	0.8165771296944239	25.59832384436931	4.644196243824814	0.181425784597343
1	3	undersample	1.0	100	5	63	0.1	0.6	1.0	0.8970751257781189	0.26213510171417526	0.8765432097683281	0.7981580966937978	28.076042743862676	4.342721466569618	0.1546771112092887
1	1	undersample	1.0	100	5	63	0.1	1.0	0.7	0.8763631884634698	0.238833504700068	0.8395061727358635	0.796623177277079	20.48882259941645	4.127835808514139	0.20146768237153265
1	2	undersample	1.0	100	5	63	0.1	1.0	0.7	0.8939958121334431	0.2770842783709536	0.8395061727358635	0.8196469685278616	23.772174497998773	4.654793542062629	0.19580847787957897
1	3	undersample	1.0	100	5	63	0.1	1.0	0.7	0.8958149758866054	0.24260307959483127	0.9135802468007926	0.791250959318563	40.070373010609345	4.376452222506002	0.1092191435463685
1	1	undersample	1.0	100	5	63	0.1	1.0	1.0	0.8799636167249367	0.2516005252088609	0.8641975307575065	0.7981580966937978	25.164186988475464	4.281556375491172	0.17014482231475
1	2	undersample	1.0	100	5	63	0.1	1.0	1.0	0.8995196270714305	0.28622846967746424	0.851851851746685	0.8165771296944239	25.59832384436931	4.644196243824814	0.181425784597343
1	3	undersample	1.0	100	5	63	0.1	1.0	1.0	0.8970751257781189	0.26213510171417526	0.8765432097683281	0.7981580966937978	28.076042743862676	4.342721466569618	0.1546771112092887
1	1	undersample	1.0	100	5	63	0.3	0.6	0.7	0.8791772073941426	0.2539380331168062	0.851851851746685	0.8012279355272355	23.177604027121607	4.2855710693073465	0.18490137429720882
1	2	undersample	1.0	100	5	63	0.3	0.6	0.7	0.8940810854343727	0.28494061053545755	0.851851851746685	0.8165771296944239	25.59832384436931	4.644196243824814	0.181425784597343
1	3	undersample	1.0	100	5	63	0.3	0.6	0.7	0.8876476886198043	0.2339599856921609	0.9012345677899711	0.7943207981520006	35.2402010746173	4.381748450378153	0.12433947492803082
1	1	undersample	1.0	100	5	63	0.3	0.6	1.0	0.8748566934803825	0.2560761573715629	0.827160493725042	0.8019953952355949	19.383996133853746	4.177480887045159	0.21551184102380802
1	2	undersample	1.0	100	5	63	0.3	0.6	1.0	0.8978994343537705	0.3037024133523203	0.8765432097683281	0.820414428236221	32.43546648542185	4.880921960212287	0.15048100627907904
1	3	undersample	1.0	100	5	63	0.3	0.6	1.0	0.8882919757823825	0.24515407528484717	0.8641975307575065	0.7981580966937978	25.164186988475464	4.281556375491172	0.17014482231475
1	1	undersample	1.0	100	5	63	0.3	1.0	0.7	0.8791772073941426	0.2539380331168062	0.851851851746685	0.8012279355272355	23.177604027121607	4.2855710693073465	0.18490137429720882
1	2	undersample	1.0	100	5	63	0.3	1.0	0.7	0.8940810854343727	0.28494061053545755	0.851851851746685	0.8165771296944239	25.59832384436931	4.644196243824814	0.181425784597343
1	3	undersample	1.0	100	5	63	0.3	1.0	0.7	0.8876476886198043	0.2339599856921609	0.9012345677899711	0.7943207981520006	35.2402010746173	4.381748450378153	0.12433947492803082
1	1	undersample	1.0	100	5	63	0.3	1.0	1.0	0.8748566934803825	0.2560761573715629	0.827160493725042	0.8019953952355949	19.383996133853746	4.177480887045159	0.21551184102380802
1	2	undersample	1.0	100	5	63	0.3	1.0	1.0	0.8978994343537705	0.3037024133523203	0.8765432097683281	0.820414428236221	32.43546648542185	4.880921960212287	0.15048100627907904
1	3	undersample	1.0	100	5	63	0.3	1.0	1.0	0.8882919757823825	0.24515407528484717	0.8641975307575065	0.7981580966937978	25.164186988475464	4.281556375491172	0.17014482231475
1	1	undersample	1.0	100	10	31	0.1	0.6	0.7	0.8805415802090143	0.25361091886951365	0.851851851746685	0.7973906369854383	22.629732777632622	4.204404954579578	0.1857911787821866
1	2	undersample	1.0	100	10	31	0.1	0.6	0.7	0.8970751257781189	0.28039114896668116	0.851851851746685	0.8165771296944239	25.59832384436931	4.644196243824814	0.181425784597343
1	3	undersample	1.0	100	10	31	0.1	0.6	0.7	0.893057805823219	0.24441315230082872	0.8888888887791496	0.7858787413600471	29.362004060374947	4.1513339353216026	0.14138454695277194
1	1	undersample	1.0	100	10	31	0.1	0.6	1.0	0.8846820727097012	0.2584560028437892	0.851851851746685	0.7943207981520006	22.206154706376	4.14165264487798	0.1865092123143342
1	2	undersample	1.0	100	10	31	0.1	0.6	1.0	0.9027694873179651	0.29746216042390805	0.827160493725042	0.825786646194737	22.68470523467883	4.747973838847678	0.2093028568315822
1	3	undersample	1.0	100	10	31	0.1	0.6	1.0	0.8946590489184503	0.2608099952197353	0.851851851746685	0.7996930161105166	22.95593657918519	4.252731445895905	0.18525627136435865
1	1	undersample	1.0	100	10	31	0.1	1.0	0.7	0.8805415802090143	0.25361091886951365	0.851851851746685	0.7973906369854383	22.629732777632622	4.204404954579578	0.1857911787821866
1	2	undersample	1.0	100	10	31	0.1	1.0	0.7	0.8970751257781189	0.28039114896668116	0.851851851746685	0.8165771296944239	25.59832384436931	4.644196243824814	0.181425784597343
1	3	undersample	1.0	100	10	31	0.1	1.0	0.7	0.893057805823219	0.24441315230082872	0.8888888887791496	0.7858787413600471	29.362004060374947	4.1513339353216026	0.14138454695277194
1	1	undersample	1.0	100	10	31	0.1	1.0	1.0	0.8846820727097012	0.2584560028437892	0.851851851746685	0.7943207981520006	22.206154706376	4.14165264487798	0.1865092123143342
1	2	undersample	1.0	100	10	31	0.1	1.0	1.0	0.9027694873179651	0.29746216042390805	0.827160493725042	0.825786646194737	22.68470523467883	4.747973838847678	0.2093028568315822
1	3	undersample	1.0	100	10	31	0.1	1.0	1.0	0.8946590489184503	0.2608099952197353	0.851851851746685	0.7996930161105166	22.95593657918519	4.252731445895905	0.18525627136435865
1	1	undersample	1.0	100	10	31	0.3	0.6	0.7	0.8768274542129748	0.2596005744017934	0.827160493725042	0.7989255564021572	19.014992946526664	4.113702556066109	0.21633993646406272
1	2	undersample	1.0	100	10	31	0.3	0.6	0.7	0.8951043650455265	0.29338900662624495	0.8148148147142205	0.8196469685278616	19.996593980649493	4.517887849649022	0.22593285906864927
1	3	undersample	1.0	100	10	31	0.3	0.6	0.7	0.8890025866234615	0.22415597607689725	0.9135802468007926	0.800460475818876	42.40768672199254	4.578442314952619	0.1079625474714088
1	1	undersample	1.0	100	10	31	0.3	0.6	1.0	0.8775949139213401	0.2520158310810339	0.827160493725042	0.805832693777392	19.86165836162486	4.260039793601117	0.21448559417452515
1	2	undersample	1.0	100	10	31	0.3	0.6	1.0	0.8980226068995575	0.28995026736815194	0.851851851746685	0.8188795088195021	25.99681945631026	4.703232633492779	0.18091568399083371
1	3	undersample	1.0	100	10	31	0.3	0.6	1.0	0.8892015576589637	0.26401170242850547	0.8765432097683281	0.8019953952355949	28.757748946161616	4.426882731047856	0.15393702934670192
1	1	undersample	1.0	100	10	31	0.3	1.0	0.7	0.8768274542129748	0.2596005744017934	0.827160493725042	0.7989255564021572	19.014992946526664	4.113702556066109	0.21633993646406272
1	2	undersample	1.0	100	10	31	0.3	1.0	0.7	0.8951043650455265	0.29338900662624495	0.8148148147142205	0.8196469685278616	19.996593980649493	4.517887849649022	0.22593285906864927
1	3	undersample	1.0	100	10	31	0.3	1.0	0.7	0.8890025866234615	0.22415597607689725	0.9135802468007926	0.800460475818876	42.40768672199254	4.578442314952619	0.1079625474714088
1	1	undersample	1.0	100	10	31	0.3	1.0	1.0	0.8775949139213401	0.2520158310810339	0.827160493725042	0.805832693777392	19.86165836162486	4.260039793601117	0.21448559417452515
1	2	undersample	1.0	100	10	31	0.3	1.0	1.0	0.8980226068995575	0.28995026736815194	0.851851851746685	0.8188795088195021	25.99681945631026	4.703232633492779	0.18091568399083371
1	3	undersample	1.0	100	10	31	0.3	1.0	1.0	0.8892015576589637	0.26401170242850547	0.8765432097683281	0.8019953952355949	28.757748946161616	4.426882731047856	0.15393702934670192
1	1	undersample	1.0	100	10	63	0.1	0.6	0.7	0.8805415802090143	0.25361091886951365	0.851851851746685	0.7973906369854383	22.629732777632622	4.204404954579578	0.1857911787821866
1	2	undersample	1.0	100	10	63	0.1	0.6	0.7	0.8970751257781189	0.28039114896668116	0.851851851746685	0.8165771296944239	25.59832384436931	4.644196243824814	0.181425784597343
1	3	undersample	1.0	100	10	63	0.1	0.6	0.7	0.893057805823219	0.24441315230082872	0.8888888887791496	0.7858787413600471	29.362004060374947	4.1513339353216026	0.14138454695277194
1	1	undersample	1.0	100	10	63	0.1	0.6	1.0	0.8846820727097012	0.2584560028437892	0.851851851746685	0.7943207981520006	22.206154706376	4.14165264487798	0.1865092123143342
1	2	undersample	1.0	100	10	63	0.1	0.6	1.0	0.9027694873179651	0.29746216042390805	0.827160493725042	0.825786646194737	22.68470523467883	4.747973838847678	0.2093028568315822
1	3	undersample	1.0	100	10	63	0.1	0.6	1.0	0.8946590489184503	0.2608099952197353	0.851851851746685	0.7996930161105166	22.95593657918519	4.252731445895905	0.18525627136435865
1	1	undersample	1.0	100	10	63	0.1	1.0	0.7	0.8805415802090143	0.25361091886951365	0.851851851746685	0.7973906369854383	22.629732777632622	4.204404954579578	0.1857911787821866
1	2	undersample	1.0	100	10	63	0.1	1.0	0.7	0.8970751257781189	0.28039114896668116	0.851851851746685	0.8165771296944239	25.59832384436931	4.644196243824814	0.181425784597343
1	3	undersample	1.0	100	10	63	0.1	1.0	0.7	0.893057805823219	0.24441315230082872	0.8888888887791496	0.7858787413600471	29.362004060374947	4.1513339353216026	0.14138454695277194
1	1	undersample	1.0	100	10	63	0.1	1.0	1.0	0.8846820727097012	0.2584560028437892	0.851851851746685	0.7943207981520006	22.206154706376	4.14165264487798	0.1865092123143342
1	2	undersample	1.0	100	10	63	0.1	1.0	1.0	0.9027694873179651	0.29746216042390805	0.827160493725042	0.825786646194737	22.68470523467883	4.747973838847678	0.2093028568315822
1	3	undersample	1.0	100	10	63	0.1	1.0	1.0	0.8946590489184503	0.2608099952197353	0.851851851746685	0.7996930161105166	22.95593657918519	4.252731445895905	0.18525627136435865
1	1	undersample	1.0	100	10	63	0.3	0.6	0.7	0.8768274542129748	0.2596005744017934	0.827160493725042	0.7989255564021572	19.014992946526664	4.113702556066109	0.21633993646406272
1	2	undersample	1.0	100	10	63	0.3	0.6	0.7	0.8951043650455265	0.29338900662624495	0.8148148147142205	0.8196469685278616	19.996593980649493	4.517887849649022	0.22593285906864927
1	3	undersample	1.0	100	10	63	0.3	0.6	0.7	0.8890025866234615	0.22415597607689725	0.9135802468007926	0.800460475818876	42.40768672199254	4.578442314952619	0.1079625474714088
1	1	undersample	1.0	100	10	63	0.3	0.6	1.0	0.8775949139213401	0.2520158310810339	0.827160493725042	0.805832693777392	19.86165836162486	4.260039793601117	0.21448559417452515
1	2	undersample	1.0	100	10	63	0.3	0.6	1.0	0.8980226068995575	0.28995026736815194	0.851851851746685	0.8188795088195021	25.99681945631026	4.703232633492779	0.18091568399083371
1	3	undersample	1.0	100	10	63	0.3	0.6	1.0	0.8892015576589637	0.26401170242850547	0.8765432097683281	0.8019953952355949	28.757748946161616	4.426882731047856	0.15393702934670192
1	1	undersample	1.0	100	10	63	0.3	1.0	0.7	0.8768274542129748	0.2596005744017934	0.827160493725042	0.7989255564021572	19.014992946526664	4.113702556066109	0.21633993646406272
1	2	undersample	1.0	100	10	63	0.3	1.0	0.7	0.8951043650455265	0.29338900662624495	0.8148148147142205	0.8196469685278616	19.996593980649493	4.517887849649022	0.22593285906864927
1	3	undersample	1.0	100	10	63	0.3	1.0	0.7	0.8890025866234615	0.22415597607689725	0.9135802468007926	0.800460475818876	42.40768672199254	4.578442314952619	0.1079625474714088
1	1	undersample	1.0	100	10	63	0.3	1.0	1.0	0.8775949139213401	0.2520158310810339	0.827160493725042	0.805832693777392	19.86165836162486	4.260039793601117	0.21448559417452515
1	2	undersample	1.0	100	10	63	0.3	1.0	1.0	0.8980226068995575	0.28995026736815194	0.851851851746685	0.8188795088195021	25.99681945631026	4.703232633492779	0.18091568399083371
1	3	undersample	1.0	100	10	63	0.3	1.0	1.0	0.8892015576589637	0.26401170242850547	0.8765432097683281	0.8019953952355949	28.757748946161616	4.426882731047856	0.15393702934670192
1	1	undersample	1.0	300	3	31	0.1	0.6	0.7	0.872762760202003	0.24251361463627233	0.851851851746685	0.7973906369854383	22.629732777632622	4.204404954579578	0.1857911787821866
1	2	undersample	1.0	300	3	31	0.1	0.6	0.7	0.8933325753484361	0.27312064878362713	0.8148148147142205	0.8135072908609862	19.193413987875985	4.369150809082515	0.22763801270103703
1	3	undersample	1.0	300	3	31	0.1	0.6	0.7	0.8924608927167125	0.2532528288972316	0.9012345677899711	0.7889485801934847	34.11090513833762	4.270213040566425	0.1251861444936574
1	1	undersample	1.0	300	3	31	0.1	0.6	1.0	0.8749040675364543	0.25487339127949465	0.8395061727358635	0.7989255564021572	20.7833217218522	4.175101101679036	0.2008870838705246
1	2	undersample	1.0	300	3	31	0.1	0.6	1.0	0.8956254796623178	0.29511498705386435	0.851851851746685	0.825786646194737	27.255503830342867	4.889704401201341	0.17940244873414218
1	3	undersample	1.0	300	3	31	0.1	0.6	1.0	0.8900827151019015	0.24811675491880555	0.9012345677899711	0.7897160399018441	34.2687003996907	4.285797758950884	0.1250644864344655
1	1	undersample	1.0	300	3	31	0.1	1.0	0.7	0.872762760202003	0.24251361463627233	0.851851851746685	0.7973906369854383	22.629732777632622	4.204404954579578	0.1857911787821866
1	2	undersample	1.0	300	3	31	0.1	1.0	0.7	0.8933325753484361	0.27312064878362713	0.8148148147142205	0.8135072908609862	19.193413987875985	4.369150809082515	0.22763801270103703
1	3	undersample	1.0	300	3	31	0.1	1.0	0.7	0.8924608927167125	0.2532528288972316	0.9012345677899711	0.7889485801934847	34.11090513833762	4.270213040566425	0.1251861444936574
1	1	undersample	1.0	300	3	31	0.1	1.0	1.0	0.8749040675364543	0.25487339127949465	0.8395061727358635	0.7989255564021572	20.7833217218522	4.175101101679036	0.2008870838705246
1	2	undersample	1.0	300	3	31	0.1	1.0	1.0	0.8956254796623178	0.29511498705386435	0.851851851746685	0.825786646194737	27.255503830342867	4.889704401201341	0.17940244873414218
1	3	undersample	1.0	300	3	31	0.1	1.0	1.0	0.8900827151019015	0.24811675491880555	0.9012345677899711	0.7897160399018441	34.2687003996907	4.285797758950884	0.1250644864344655
1	1	undersample	1.0	300	3	31	0.3	0.6	0.7	0.8696076480676123	0.25000513313571227	0.827160493725042	0.7958557175687195	18.657087598850335	4.0518423702856285	0.21717442029721887
1	2	undersample	1.0	300	3	31	0.3	0.6	0.7	0.8906038297186929	0.27981675916592147	0.827160493725042	0.8104374520275485	20.46037992183151	4.363522536160597	0.2132669260408434
1	3	undersample	1.0	300	3	31	0.3	0.6	0.7	0.8861506684479312	0.23114143162618916	0.8888888887791496	0.7973906369854383	31.484845030038326	4.387205169996082	0.13934338412534633
1	1	undersample	1.0	300	3	31	0.3	0.6	1.0	0.8688117639256038	0.2623115263467648	0.8395061727358635	0.7943207981520006	20.200916740578208	4.081628693502937	0.20205164666091
1	2	undersample	1.0	300	3	31	0.3	0.6	1.0	0.8913618146158437	0.2908354628382987	0.8395061727358635	0.8234842670696587	24.402673227235287	4.755984700283415	0.194896043231388
1	3	undersample	1.0	300	3	31	0.3	0.6	1.0	0.8914281382943443	0.2540151661111196	0.9012345677899711	0.7958557175687195	35.57377398754319	4.414693925833595	0.12409966880774982
1	1	undersample	1.0	300	3	31	0.3	1.0	0.7	0.8696076480676123	0.25000513313571227	0.827160493725042	0.7958557175687195	18.657087598850335	4.0518423702856285	0.21717442029721887
1	2	undersample	1.0	300	3	31	0.3	1.0	0.7	0.8906038297186929	0.27981675916592147	0.827160493725042	0.8104374520275485	20.46037992183151	4.363522536160597	0.2132669260408434
1	3	undersample	1.0	300	3	31	0.3	1.0	0.7	0.8861506684479312	0.23114143162618916	0.8888888887791496	0.7973906369854383	31.484845030038326	4.387205169996082	0.13934338412534633
1	1	undersample	1.0	300	3	31	0.3	1.0	1.0	0.8688117639256038	0.2623115263467648	0.8395061727358635	0.7943207981520006	20.200916740578208	4.081628693502937	0.20205164666091
1	2	undersample	1.0	300	3	31	0.3	1.0	1.0	0.8913618146158437	0.2908354628382987	0.8395061727358635	0.8234842670696587	24.402673227235287	4.755984700283415	0.194896043231388
1	3	undersample	1.0	300	3	31	0.3	1.0	1.0	0.8914281382943443	0.2540151661111196	0.9012345677899711	0.7958557175687195	35.57377398754319	4.414693925833595	0.12409966880774982
1	1	undersample	1.0	300	3	63	0.1	0.6	0.7	0.872762760202003	0.24251361463627233	0.851851851746685	0.7973906369854383	22.629732777632622	4.204404954579578	0.1857911787821866
1	2	undersample	1.0	300	3	63	0.1	0.6	0.7	0.8933325753484361	0.27312064878362713	0.8148148147142205	0.8135072908609862	19.193413987875985	4.369150809082515	0.22763801270103703
1	3	undersample	1.0	300	3	63	0.1	0.6	0.7	0.8924608927167125	0.2532528288972316	0.9012345677899711	0.7889485801934847	34.11090513833762	4.270213040566425	0.1251861444936574
1	1	undersample	1.0	300	3	63	0.1	0.6	1.0	0.8749040675364543	0.25487339127949465	0.8395061727358635	0.7989255564021572	20.7833217218522	4.175101101679036	0.2008870838705246
1	2	undersample	1.0	300	3	63	0.1	0.6	1.0	0.8956254796623178	0.29511498705386435	0.851851851746685	0.825786646194737	27.255503830342867	4.889704401201341	0.17940244873414218
1	3	undersample	1.0	300	3	63	0.1	0.6	1.0	0.8900827151019015	0.24811675491880555	0.9012345677899711	0.7897160399018441	34.2687003996907	4.285797758950884	0.1250644864344655
1	1	undersample	1.0	300	3	63	0.1	1.0	0.7	0.872762760202003	0.24251361463627233	0.851851851746685	0.7973906369854383	22.629732777632622	4.204404954579578	0.1857911787821866
1	2	undersample	1.0	300	3	63	0.1	1.0	0.7	0.8933325753484361	0.27312064878362713	0.8148148147142205	0.8135072908609862	19.193413987875985	4.369150809082515	0.22763801270103703
1	3	undersample	1.0	300	3	63	0.1	1.0	0.7	0.8924608927167125	0.2532528288972316	0.9012345677899711	0.7889485801934847	34.11090513833762	4.270213040566425	0.1251861444936574
1	1	undersample	1.0	300	3	63	0.1	1.0	1.0	0.8749040675364543	0.25487339127949465	0.8395061727358635	0.7989255564021572	20.7833217218522	4.175101101679036	0.2008870838705246
1	2	undersample	1.0	300	3	63	0.1	1.0	1.0	0.8956254796623178	0.29511498705386435	0.851851851746685	0.825786646194737	27.255503830342867	4.889704401201341	0.17940244873414218
1	3	undersample	1.0	300	3	63	0.1	1.0	1.0	0.8900827151019015	0.24811675491880555	0.9012345677899711	0.7897160399018441	34.2687003996907	4.285797758950884	0.1250644864344655
1	1	undersample	1.0	300	3	63	0.3	0.6	0.7	0.8696076480676123	0.25000513313571227	0.827160493725042	0.7958557175687195	18.657087598850335	4.0518423702856285	0.21717442029721887
1	2	undersample	1.0	300	3	63	0.3	0.6	0.7	0.8906038297186929	0.27981675916592147	0.827160493725042	0.8104374520275485	20.46037992183151	4.363522536160597	0.2132669260408434
1	3	undersample	1.0	300	3	63	0.3	0.6	0.7	0.8861506684479312	0.23114143162618916	0.8888888887791496	0.7973906369854383	31.484845030038326	4.387205169996082	0.13934338412534633
1	1	undersample	1.0	300	3	63	0.3	0.6	1.0	0.8688117639256038	0.2623115263467648	0.8395061727358635	0.7943207981520006	20.200916740578208	4.081628693502937	0.20205164666091
1	2	undersample	1.0	300	3	63	0.3	0.6	1.0	0.8913618146158437	0.2908354628382987	0.8395061727358635	0.8234842670696587	24.402673227235287	4.755984700283415	0.194896043231388
1	3	undersample	1.0	300	3	63	0.3	0.6	1.0	0.8914281382943443	0.2540151661111196	0.9012345677899711	0.7958557175687195	35.57377398754319	4.414693925833595	0.12409966880774982
1	1	undersample	1.0	300	3	63	0.3	1.0	0.7	0.8696076480676123	0.25000513313571227	0.827160493725042	0.7958557175687195	18.657087598850335	4.0518423702856285	0.21717442029721887
1	2	undersample	1.0	300	3	63	0.3	1.0	0.7	0.8906038297186929	0.27981675916592147	0.827160493725042	0.8104374520275485	20.46037992183151	4.363522536160597	0.2132669260408434
1	3	undersample	1.0	300	3	63	0.3	1.0	0.7	0.8861506684479312	0.23114143162618916	0.8888888887791496	0.7973906369854383	31.484845030038326	4.387205169996082	0.13934338412534633
1	1	undersample	1.0	300	3	63	0.3	1.0	1.0	0.8688117639256038	0.2623115263467648	0.8395061727358635	0.7943207981520006	20.200916740578208	4.081628693502937	0.20205164666091
1	2	undersample	1.0	300	3	63	0.3	1.0	1.0	0.8913618146158437	0.2908354628382987	0.8395061727358635	0.8234842670696587	24.402673227235287	4.755984700283415	0.194896043231388
1	3	undersample	1.0	300	3	63	0.3	1.0	1.0	0.8914281382943443	0.2540151661111196	0.9012345677899711	0.7958557175687195	35.57377398754319	4.414693925833595	0.12409966880774982
1	1	undersample	1.0	300	5	31	0.1	0.6	0.7	0.8757094264896772	0.244542823916788	0.851851851746685	0.7958557175687195	22.41635134332274	4.1727928888016175	0.18614950313406256
1	2	undersample	1.0	300	5	31	0.1	0.6	0.7	0.8918639796102062	0.2820431166898269	0.827160493725042	0.8181120491111428	21.525615886562935	4.547637400973883	0.21126629824127466
1	3	undersample	1.0	300	5	31	0.1	0.6	0.7	0.8917313322532048	0.23919431062494503	0.9012345677899711	0.7950882578603601	35.40636286273714	4.398159492461967	0.12421945613134724
1	1	undersample	1.0	300	5	31	0.1	0.6	1.0	0.8753778080971737	0.24482121792045455	0.851851851746685	0.796623177277079	22.522639454018794	4.188539276286406	0.1859701683548744
1	2	undersample	1.0	300	5	31	0.1	0.6	1.0	0.8960707957893939	0.30116336253119863	0.851851851746685	0.8196469685278616	26.13191229483773	4.723246388269432	0.18074628728504383
1	3	undersample	1.0	300	5	31	0.1	0.6	1.0	0.8901869380252598	0.24229896769787662	0.8765432097683281	0.7897160399018441	26.66386594953948	4.168378642267299	0.15633060800399923
1	1	undersample	1.0	300	5	31	0.1	1.0	0.7	0.8757094264896772	0.244542823916788	0.851851851746685	0.7958557175687195	22.41635134332274	4.1727928888016175	0.18614950313406256
1	2	undersample	1.0	300	5	31	0.1	1.0	0.7	0.8918639796102062	0.2820431166898269	0.827160493725042	0.8181120491111428	21.525615886562935	4.547637400973883	0.21126629824127466
1	3	undersample	1.0	300	5	31	0.1	1.0	0.7	0.8917313322532048	0.23919431062494503	0.9012345677899711	0.7950882578603601	35.40636286273714	4.398159492461967	0.12421945613134724
1	1	undersample	1.0	300	5	31	0.1	1.0	1.0	0.8753778080971737	0.24482121792045455	0.851851851746685	0.796623177277079	22.522639454018794	4.188539276286406	0.1859701683548744
1	2	undersample	1.0	300	5	31	0.1	1.0	1.0	0.8960707957893939	0.30116336253119863	0.851851851746685	0.8196469685278616	26.13191229483773	4.723246388269432	0.18074628728504383
1	3	undersample	1.0	300	5	31	0.1	1.0	1.0	0.8901869380252598	0.24229896769787662	0.8765432097683281	0.7897160399018441	26.66386594953948	4.168378642267299	0.15633060800399923
1	1	undersample	1.0	300	5	31	0.3	0.6	0.7	0.8745156002766645	0.24834798375508613	0.8395061727358635	0.8042977743606732	21.497433971540573	4.289711714295628	0.19954528084608758
1	2	undersample	1.0	300	5	31	0.3	0.6	0.7	0.8936073448736533	0.2999669233286162	0.8395061727358635	0.8188795088195021	23.64928067770985	4.635069841703029	0.19599199097750625
1	3	undersample	1.0	300	5	31	0.3	0.6	0.7	0.8891541836028917	0.23951300604404754	0.9259259258116141	0.7996930161105166	49.904207219370626	4.622534180321636	0.09262813575936937
1	1	undersample	1.0	300	5	31	0.3	0.6	1.0	0.8767990297793316	0.264684007475412	0.827160493725042	0.7973906369854383	18.834684570684143	4.0825381443019095	0.21675637522008
1	2	undersample	1.0	300	5	31	0.3	0.6	1.0	0.8981742038789877	0.3031560354801567	0.8641975307575065	0.8319263238616122	31.498543659840706	5.141777696515488	0.16323857499753544
1	3	undersample	1.0	300	5	31	0.3	0.6	1.0	0.8870886747581553	0.23820379672772543	0.8641975307575065	0.7973906369854383	25.044763423924792	4.265338359718413	0.1703085805632399
1	1	undersample	1.0	300	5	31	0.3	1.0	0.7	0.8745156002766645	0.24834798375508613	0.8395061727358635	0.8042977743606732	21.497433971540573	4.289711714295628	0.19954528084608758
1	2	undersample	1.0	300	5	31	0.3	1.0	0.7	0.8936073448736533	0.2999669233286162	0.8395061727358635	0.8188795088195021	23.64928067770985	4.635069841703029	0.19599199097750625
1	3	undersample	1.0	300	5	31	0.3	1.0	0.7	0.8891541836028917	0.23951300604404754	0.9259259258116141	0.7996930161105166	49.904207219370626	4.622534180321636	0.09262813575936937
1	1	undersample	1.0	300	5	31	0.3	1.0	1.0	0.8767990297793316	0.264684007475412	0.827160493725042	0.7973906369854383	18.834684570684143	4.0825381443019095	0.21675637522008
1	2	undersample	1.0	300	5	31	0.3	1.0	1.0	0.8981742038789877	0.3031560354801567	0.8641975307575065	0.8319263238616122	31.498543659840706	5.141777696515488	0.16323857499753544
1	3	undersample	1.0	300	5	31	0.3	1.0	1.0	0.8870886747581553	0.23820379672772543	0.8641975307575065	0.7973906369854383	25.044763423924792	4.265338359718413	0.1703085805632399
1	1	undersample	1.0	300	5	63	0.1	0.6	0.7	0.8757094264896772	0.244542823916788	0.851851851746685	0.7958557175687195	22.41635134332274	4.1727928888016175	0.18614950313406256
1	2	undersample	1.0	300	5	63	0.1	0.6	0.7	0.8918639796102062	0.2820431166898269	0.827160493725042	0.8181120491111428	21.525615886562935	4.547637400973883	0.21126629824127466
1	3	undersample	1.0	300	5	63	0.1	0.6	0.7	0.8917313322532048	0.23919431062494503	0.9012345677899711	0.7950882578603601	35.40636286273714	4.398159492461967	0.12421945613134724
1	1	undersample	1.0	300	5	63	0.1	0.6	1.0	0.8753778080971737	0.24482121792045455	0.851851851746685	0.796623177277079	22.522639454018794	4.188539276286406	0.1859701683548744
1	2	undersample	1.0	300	5	63	0.1	0.6	1.0	0.8960707957893939	0.30116336253119863	0.851851851746685	0.8196469685278616	26.13191229483773	4.723246388269432	0.18074628728504383
1	3	undersample	1.0	300	5	63	0.1	0.6	1.0	0.8901869380252598	0.24229896769787662	0.8765432097683281	0.7897160399018441	26.66386594953948	4.168378642267299	0.15633060800399923
1	1	undersample	1.0	300	5	63	0.1	1.0	0.7	0.8757094264896772	0.244542823916788	0.851851851746685	0.7958557175687195	22.41635134332274	4.1727928888016175	0.18614950313406256
1	2	undersample	1.0	300	5	63	0.1	1.0	0.7	0.8918639796102062	0.2820431166898269	0.827160493725042	0.8181120491111428	21.525615886562935	4.547637400973883	0.21126629824127466
1	3	undersample	1.0	300	5	63	0.1	1.0	0.7	0.8917313322532048	0.23919431062494503	0.9012345677899711	0.7950882578603601	35.40636286273714	4.398159492461967	0.12421945613134724
1	1	undersample	1.0	300	5	63	0.1	1.0	1.0	0.8753778080971737	0.24482121792045455	0.851851851746685	0.796623177277079	22.522639454018794	4.188539276286406	0.1859701683548744
1	2	undersample	1.0	300	5	63	0.1	1.0	1.0	0.8960707957893939	0.30116336253119863	0.851851851746685	0.8196469685278616	26.13191229483773	4.723246388269432	0.18074628728504383
1	3	undersample	1.0	300	5	63	0.1	1.0	1.0	0.8901869380252598	0.24229896769787662	0.8765432097683281	0.7897160399018441	26.66386594953948	4.168378642267299	0.15633060800399923
1	1	undersample	1.0	300	5	63	0.3	0.6	0.7	0.8745156002766645	0.24834798375508613	0.8395061727358635	0.8042977743606732	21.497433971540573	4.289711714295628	0.19954528084608758
1	2	undersample	1.0	300	5	63	0.3	0.6	0.7	0.8936073448736533	0.2999669233286162	0.8395061727358635	0.8188795088195021	23.64928067770985	4.635069841703029	0.19599199097750625
1	3	undersample	1.0	300	5	63	0.3	0.6	0.7	0.8891541836028917	0.23951300604404754	0.9259259258116141	0.7996930161105166	49.904207219370626	4.622534180321636	0.09262813575936937
1	1	undersample	1.0	300	5	63	0.3	0.6	1.0	0.8767990297793316	0.264684007475412	0.827160493725042	0.7973906369854383	18.834684570684143	4.0825381443019095	0.21675637522008
1	2	undersample	1.0	300	5	63	0.3	0.6	1.0	0.8981742038789877	0.3031560354801567	0.8641975307575065	0.8319263238616122	31.498543659840706	5.141777696515488	0.16323857499753544
1	3	undersample	1.0	300	5	63	0.3	0.6	1.0	0.8870886747581553	0.23820379672772543	0.8641975307575065	0.7973906369854383	25.044763423924792	4.265338359718413	0.1703085805632399
1	1	undersample	1.0	300	5	63	0.3	1.0	0.7	0.8745156002766645	0.24834798375508613	0.8395061727358635	0.8042977743606732	21.497433971540573	4.289711714295628	0.19954528084608758
1	2	undersample	1.0	300	5	63	0.3	1.0	0.7	0.8936073448736533	0.2999669233286162	0.8395061727358635	0.8188795088195021	23.64928067770985	4.635069841703029	0.19599199097750625
1	3	undersample	1.0	300	5	63	0.3	1.0	0.7	0.8891541836028917	0.23951300604404754	0.9259259258116141	0.7996930161105166	49.904207219370626	4.622534180321636	0.09262813575936937
1	1	undersample	1.0	300	5	63	0.3	1.0	1.0	0.8767990297793316	0.264684007475412	0.827160493725042	0.7973906369854383	18.834684570684143	4.0825381443019095	0.21675637522008
1	2	undersample	1.0	300	5	63	0.3	1.0	1.0	0.8981742038789877	0.3031560354801567	0.8641975307575065	0.8319263238616122	31.498543659840706	5.141777696515488	0.16323857499753544
1	3	undersample	1.0	300	5	63	0.3	1.0	1.0	0.8870886747581553	0.23820379672772543	0.8641975307575065	0.7973906369854383	25.044763423924792	4.265338359718413	0.1703085805632399
1	1	undersample	1.0	300	10	31	0.1	0.6	0.7	0.8769980008148339	0.25620092244893783	0.827160493725042	0.800460475818876	19.198075297236468	4.145346420294939	0.21592509478858551
1	2	undersample	1.0	300	10	31	0.1	0.6	0.7	0.8949432932548819	0.29407319189863024	0.827160493725042	0.8188795088195021	21.63710456563827	4.566907049913278	0.21106829796417878
1	3	undersample	1.0	300	10	31	0.1	0.6	0.7	0.8891352339804629	0.23434233220145018	0.9012345677899711	0.7897160399018441	34.2687003996907	4.285797758950884	0.1250644864344655
1	1	undersample	1.0	300	10	31	0.1	0.6	1.0	0.8798120197455066	0.2631175661944149	0.851851851746685	0.8012279355272355	23.177604027121607	4.2855710693073465	0.18490137429720882
1	2	undersample	1.0	300	10	31	0.1	0.6	1.0	0.8967624570080441	0.299660127448081	0.851851851746685	0.825786646194737	27.255503830342867	4.889704401201341	0.17940244873414218
1	3	undersample	1.0	300	10	31	0.1	0.6	1.0	0.8873634442833728	0.23586323761873812	0.8888888887791496	0.7996930161105166	31.93869378749258	4.43763281310877	0.13894220356186393
1	1	undersample	1.0	300	10	31	0.1	1.0	0.7	0.8769980008148339	0.25620092244893783	0.827160493725042	0.800460475818876	19.198075297236468	4.145346420294939	0.21592509478858551
1	2	undersample	1.0	300	10	31	0.1	1.0	0.7	0.8949432932548819	0.29407319189863024	0.827160493725042	0.8188795088195021	21.63710456563827	4.566907049913278	0.21106829796417878
1	3	undersample	1.0	300	10	31	0.1	1.0	0.7	0.8891352339804629	0.23434233220145018	0.9012345677899711	0.7897160399018441	34.2687003996907	4.285797758950884	0.1250644864344655
1	1	undersample	1.0	300	10	31	0.1	1.0	1.0	0.8798120197455066	0.2631175661944149	0.851851851746685	0.8012279355272355	23.177604027121607	4.2855710693073465	0.18490137429720882
1	2	undersample	1.0	300	10	31	0.1	1.0	1.0	0.8967624570080441	0.299660127448081	0.851851851746685	0.825786646194737	27.255503830342867	4.889704401201341	0.17940244873414218
1	3	undersample	1.0	300	10	31	0.1	1.0	1.0	0.8873634442833728	0.23586323761873812	0.8888888887791496	0.7996930161105166	31.93869378749258	4.43763281310877	0.13894220356186393
1	1	undersample	1.0	300	10	31	0.3	0.6	0.7	0.8763347640298268	0.25592279625084835	0.8395061727358635	0.800460475818876	20.983430099718532	4.207217262388894	0.20050187374327458
1	2	undersample	1.0	300	10	31	0.3	0.6	0.7	0.894602200051164	0.29755116928449593	0.827160493725042	0.8250191864863775	22.56422094744737	4.727149393377077	0.20949755716115862
1	3	undersample	1.0	300	10	31	0.3	0.6	0.7	0.8908880740551244	0.23434214672761766	0.9259259258116141	0.7996930161105166	49.904207219370626	4.622534180321636	0.09262813575936937
1	1	undersample	1.0	300	10	31	0.3	0.6	1.0	0.876855878646618	0.2496584853099443	0.851851851746685	0.8012279355272355	23.177604027121607	4.2855710693073465	0.18490137429720882
1	2	undersample	1.0	300	10	31	0.3	0.6	1.0	0.8994912026377875	0.302746041612775	0.8395061727358635	0.8227168073612993	24.274389936132934	4.735396023089444	0.19507784923965524
1	3	undersample	1.0	300	10	31	0.3	0.6	1.0	0.8899974418009721	0.2603025651549997	0.8765432097683281	0.8019953952355949	28.757748946161616	4.426882731047856	0.15393702934670192
1	1	undersample	1.0	300	10	31	0.3	1.0	0.7	0.8763347640298268	0.25592279625084835	0.8395061727358635	0.800460475818876	20.983430099718532	4.207217262388894	0.20050187374327458
1	2	undersample	1.0	300	10	31	0.3	1.0	0.7	0.894602200051164	0.29755116928449593	0.827160493725042	0.8250191864863775	22.56422094744737	4.727149393377077	0.20949755716115862
1	3	undersample	1.0	300	10	31	0.3	1.0	0.7	0.8908880740551244	0.23434214672761766	0.9259259258116141	0.7996930161105166	49.904207219370626	4.622534180321636	0.09262813575936937
1	1	undersample	1.0	300	10	31	0.3	1.0	1.0	0.876855878646618	0.2496584853099443	0.851851851746685	0.8012279355272355	23.177604027121607	4.2855710693073465	0.18490137429720882
1	2	undersample	1.0	300	10	31	0.3	1.0	1.0	0.8994912026377875	0.302746041612775	0.8395061727358635	0.8227168073612993	24.274389936132934	4.735396023089444	0.19507784923965524
1	3	undersample	1.0	300	10	31	0.3	1.0	1.0	0.8899974418009721	0.2603025651549997	0.8765432097683281	0.8019953952355949	28.757748946161616	4.426882731047856	0.15393702934670192
1	1	undersample	1.0	300	10	63	0.1	0.6	0.7	0.8769980008148339	0.25620092244893783	0.827160493725042	0.800460475818876	19.198075297236468	4.145346420294939	0.21592509478858551
1	2	undersample	1.0	300	10	63	0.1	0.6	0.7	0.8949432932548819	0.29407319189863024	0.827160493725042	0.8188795088195021	21.63710456563827	4.566907049913278	0.21106829796417878
1	3	undersample	1.0	300	10	63	0.1	0.6	0.7	0.8891352339804629	0.23434233220145018	0.9012345677899711	0.7897160399018441	34.2687003996907	4.285797758950884	0.1250644864344655
1	1	undersample	1.0	300	10	63	0.1	0.6	1.0	0.8798120197455066	0.2631175661944149	0.851851851746685	0.8012279355272355	23.177604027121607	4.2855710693073465	0.18490137429720882
1	2	undersample	1.0	300	10	63	0.1	0.6	1.0	0.8967624570080441	0.299660127448081	0.851851851746685	0.825786646194737	27.255503830342867	4.889704401201341	0.17940244873414218
1	3	undersample	1.0	300	10	63	0.1	0.6	1.0	0.8873634442833728	0.23586323761873812	0.8888888887791496	0.7996930161105166	31.93869378749258	4.43763281310877	0.13894220356186393
1	1	undersample	1.0	300	10	63	0.1	1.0	0.7	0.8769980008148339	0.25620092244893783	0.827160493725042	0.800460475818876	19.198075297236468	4.145346420294939	0.21592509478858551
1	2	undersample	1.0	300	10	63	0.1	1.0	0.7	0.8949432932548819	0.29407319189863024	0.827160493725042	0.8188795088195021	21.63710456563827	4.566907049913278	0.21106829796417878
1	3	undersample	1.0	300	10	63	0.1	1.0	0.7	0.8891352339804629	0.23434233220145018	0.9012345677899711	0.7897160399018441	34.2687003996907	4.285797758950884	0.1250644864344655
1	1	undersample	1.0	300	10	63	0.1	1.0	1.0	0.8798120197455066	0.2631175661944149	0.851851851746685	0.8012279355272355	23.177604027121607	4.2855710693073465	0.18490137429720882
1	2	undersample	1.0	300	10	63	0.1	1.0	1.0	0.8967624570080441	0.299660127448081	0.851851851746685	0.825786646194737	27.255503830342867	4.889704401201341	0.17940244873414218
1	3	undersample	1.0	300	10	63	0.1	1.0	1.0	0.8873634442833728	0.23586323761873812	0.8888888887791496	0.7996930161105166	31.93869378749258	4.43763281310877	0.13894220356186393
1	1	undersample	1.0	300	10	63	0.3	0.6	0.7	0.8763347640298268	0.25592279625084835	0.8395061727358635	0.800460475818876	20.983430099718532	4.207217262388894	0.20050187374327458
1	2	undersample	1.0	300	10	63	0.3	0.6	0.7	0.894602200051164	0.29755116928449593	0.827160493725042	0.8250191864863775	22.56422094744737	4.727149393377077	0.20949755716115862
1	3	undersample	1.0	300	10	63	0.3	0.6	0.7	0.8908880740551244	0.23434214672761766	0.9259259258116141	0.7996930161105166	49.904207219370626	4.622534180321636	0.09262813575936937
1	1	undersample	1.0	300	10	63	0.3	0.6	1.0	0.876855878646618	0.2496584853099443	0.851851851746685	0.8012279355272355	23.177604027121607	4.2855710693073465	0.18490137429720882
1	2	undersample	1.0	300	10	63	0.3	0.6	1.0	0.8994912026377875	0.302746041612775	0.8395061727358635	0.8227168073612993	24.274389936132934	4.735396023089444	0.19507784923965524
1	3	undersample	1.0	300	10	63	0.3	0.6	1.0	0.8899974418009721	0.2603025651549997	0.8765432097683281	0.8019953952355949	28.757748946161616	4.426882731047856	0.15393702934670192
1	1	undersample	1.0	300	10	63	0.3	1.0	0.7	0.8763347640298268	0.25592279625084835	0.8395061727358635	0.800460475818876	20.983430099718532	4.207217262388894	0.20050187374327458
1	2	undersample	1.0	300	10	63	0.3	1.0	0.7	0.894602200051164	0.29755116928449593	0.827160493725042	0.8250191864863775	22.56422094744737	4.727149393377077	0.20949755716115862
1	3	undersample	1.0	300	10	63	0.3	1.0	0.7	0.8908880740551244	0.23434214672761766	0.9259259258116141	0.7996930161105166	49.904207219370626	4.622534180321636	0.09262813575936937
1	1	undersample	1.0	300	10	63	0.3	1.0	1.0	0.876855878646618	0.2496584853099443	0.851851851746685	0.8012279355272355	23.177604027121607	4.2855710693073465	0.18490137429720882
1	2	undersample	1.0	300	10	63	0.3	1.0	1.0	0.8994912026377875	0.302746041612775	0.8395061727358635	0.8227168073612993	24.274389936132934	4.735396023089444	0.19507784923965524
1	3	undersample	1.0	300	10	63	0.3	1.0	1.0	0.8899974418009721	0.2603025651549997	0.8765432097683281	0.8019953952355949	28.757748946161616	4.426882731047856	0.15393702934670192
1	1	undersample	1.0	500	3	31	0.1	0.6	0.7	0.8697971442918999	0.24678641033899454	0.851851851746685	0.796623177277079	22.522639454018794	4.188539276286406	0.1859701683548744
1	2	undersample	1.0	500	3	31	0.1	0.6	0.7	0.8920913750793514	0.2736786702405746	0.827160493725042	0.8135072908609862	20.87595345927525	4.435350063765583	0.21246214519775183
1	3	undersample	1.0	500	3	31	0.1	0.6	0.7	0.8881877528590243	0.24362330983816882	0.8641975307575065	0.7881811204851253	23.679180921539928	4.07988887457943	0.17229855421545948
1	1	undersample	1.0	500	3	31	0.1	0.6	1.0	0.8727059113347166	0.2565003476284756	0.851851851746685	0.7981580966937978	22.737640499102024	4.2203912844127265	0.18561253342021117
1	2	undersample	1.0	500	3	31	0.1	0.6	1.0	0.8969140539874743	0.2966082484012342	0.827160493725042	0.8196469685278616	21.749542084481092	4.586340695855826	0.21087066847411412
1	3	undersample	1.0	500	3	31	0.1	0.6	1.0	0.8874487175843022	0.24123887666181135	0.8888888887791496	0.7897160399018441	30.043792402326645	4.227088200609091	0.14069754721923236
1	1	undersample	1.0	500	3	31	0.1	1.0	0.7	0.8697971442918999	0.24678641033899454	0.851851851746685	0.796623177277079	22.522639454018794	4.188539276286406	0.1859701683548744
1	2	undersample	1.0	500	3	31	0.1	1.0	0.7	0.8920913750793514	0.2736786702405746	0.827160493725042	0.8135072908609862	20.87595345927525	4.435350063765583	0.21246214519775183
1	3	undersample	1.0	500	3	31	0.1	1.0	0.7	0.8881877528590243	0.24362330983816882	0.8641975307575065	0.7881811204851253	23.679180921539928	4.07988887457943	0.17229855421545948
1	1	undersample	1.0	500	3	31	0.1	1.0	1.0	0.8727059113347166	0.2565003476284756	0.851851851746685	0.7981580966937978	22.737640499102024	4.2203912844127265	0.18561253342021117
1	2	undersample	1.0	500	3	31	0.1	1.0	1.0	0.8969140539874743	0.2966082484012342	0.827160493725042	0.8196469685278616	21.749542084481092	4.586340695855826	0.21087066847411412
1	3	undersample	1.0	500	3	31	0.1	1.0	1.0	0.8874487175843022	0.24123887666181135	0.8888888887791496	0.7897160399018441	30.043792402326645	4.227088200609091	0.14069754721923236
1	1	undersample	1.0	500	3	31	0.3	0.6	0.7	0.8692665548638944	0.24946841434520886	0.827160493725042	0.7927858787352818	18.30978685353077	3.9918150788101223	0.21801536673500335
1	2	undersample	1.0	500	3	31	0.3	0.6	0.7	0.8921197995129947	0.27811078538834727	0.8395061727358635	0.8165771296944239	23.28676961751256	4.576889051885323	0.1965445999678559
1	3	undersample	1.0	500	3	31	0.3	0.6	0.7	0.8861032943918592	0.23142008716680593	0.9012345677899711	0.7950882578603601	35.40636286273714	4.398159492461967	0.12421945613134724
1	1	undersample	1.0	500	3	31	0.3	0.6	1.0	0.868669641757388	0.2654862504911846	0.851851851746685	0.7950882578603601	22.310859398208763	4.15716445177912	0.18632918411938384
1	2	undersample	1.0	500	3	31	0.3	0.6	1.0	0.8919492529111358	0.294717824339431	0.827160493725042	0.8273215656114558	22.92888672327603	4.790178048302577	0.20891453984772007
1	3	undersample	1.0	500	3	31	0.3	0.6	1.0	0.8920250514008508	0.2537609691683296	0.9012345677899711	0.7950882578603601	35.40636286273714	4.398159492461967	0.12421945613134724
1	1	undersample	1.0	500	3	31	0.3	1.0	0.7	0.8692665548638944	0.24946841434520886	0.827160493725042	0.7927858787352818	18.30978685353077	3.9918150788101223	0.21801536673500335
1	2	undersample	1.0	500	3	31	0.3	1.0	0.7	0.8921197995129947	0.27811078538834727	0.8395061727358635	0.8165771296944239	23.28676961751256	4.576889051885323	0.1965445999678559
1	3	undersample	1.0	500	3	31	0.3	1.0	0.7	0.8861032943918592	0.23142008716680593	0.9012345677899711	0.7950882578603601	35.40636286273714	4.398159492461967	0.12421945613134724
1	1	undersample	1.0	500	3	31	0.3	1.0	1.0	0.868669641757388	0.2654862504911846	0.851851851746685	0.7950882578603601	22.310859398208763	4.15716445177912	0.18632918411938384
1	2	undersample	1.0	500	3	31	0.3	1.0	1.0	0.8919492529111358	0.294717824339431	0.827160493725042	0.8273215656114558	22.92888672327603	4.790178048302577	0.20891453984772007
1	3	undersample	1.0	500	3	31	0.3	1.0	1.0	0.8920250514008508	0.2537609691683296	0.9012345677899711	0.7950882578603601	35.40636286273714	4.398159492461967	0.12421945613134724
1	1	undersample	1.0	500	3	63	0.1	0.6	0.7	0.8697971442918999	0.24678641033899454	0.851851851746685	0.796623177277079	22.522639454018794	4.188539276286406	0.1859701683548744
1	2	undersample	1.0	500	3	63	0.1	0.6	0.7	0.8920913750793514	0.2736786702405746	0.827160493725042	0.8135072908609862	20.87595345927525	4.435350063765583	0.21246214519775183
1	3	undersample	1.0	500	3	63	0.1	0.6	0.7	0.8881877528590243	0.24362330983816882	0.8641975307575065	0.7881811204851253	23.679180921539928	4.07988887457943	0.17229855421545948
1	1	undersample	1.0	500	3	63	0.1	0.6	1.0	0.8727059113347166	0.2565003476284756	0.851851851746685	0.7981580966937978	22.737640499102024	4.2203912844127265	0.18561253342021117
1	2	undersample	1.0	500	3	63	0.1	0.6	1.0	0.8969140539874743	0.2966082484012342	0.827160493725042	0.8196469685278616	21.749542084481092	4.586340695855826	0.21087066847411412
1	3	undersample	1.0	500	3	63	0.1	0.6	1.0	0.8874487175843022	0.24123887666181135	0.8888888887791496	0.7897160399018441	30.043792402326645	4.227088200609091	0.14069754721923236
1	1	undersample	1.0	500	3	63	0.1	1.0	0.7	0.8697971442918999	0.24678641033899454	0.851851851746685	0.796623177277079	22.522639454018794	4.188539276286406	0.1859701683548744
1	2	undersample	1.0	500	3	63	0.1	1.0	0.7	0.8920913750793514	0.2736786702405746	0.827160493725042	0.8135072908609862	20.87595345927525	4.435350063765583	0.21246214519775183
1	3	undersample	1.0	500	3	63	0.1	1.0	0.7	0.8881877528590243	0.24362330983816882	0.8641975307575065	0.7881811204851253	23.679180921539928	4.07988887457943	0.17229855421545948
1	1	undersample	1.0	500	3	63	0.1	1.0	1.0	0.8727059113347166	0.2565003476284756	0.851851851746685	0.7981580966937978	22.737640499102024	4.2203912844127265	0.18561253342021117
1	2	undersample	1.0	500	3	63	0.1	1.0	1.0	0.8969140539874743	0.2966082484012342	0.827160493725042	0.8196469685278616	21.749542084481092	4.586340695855826	0.21087066847411412
1	3	undersample	1.0	500	3	63	0.1	1.0	1.0	0.8874487175843022	0.24123887666181135	0.8888888887791496	0.7897160399018441	30.043792402326645	4.227088200609091	0.14069754721923236
1	1	undersample	1.0	500	3	63	0.3	0.6	0.7	0.8692665548638944	0.24946841434520886	0.827160493725042	0.7927858787352818	18.30978685353077	3.9918150788101223	0.21801536673500335
1	2	undersample	1.0	500	3	63	0.3	0.6	0.7	0.8921197995129947	0.27811078538834727	0.8395061727358635	0.8165771296944239	23.28676961751256	4.576889051885323	0.1965445999678559
1	3	undersample	1.0	500	3	63	0.3	0.6	0.7	0.8861032943918592	0.23142008716680593	0.9012345677899711	0.7950882578603601	35.40636286273714	4.398159492461967	0.12421945613134724
1	1	undersample	1.0	500	3	63	0.3	0.6	1.0	0.868669641757388	0.2654862504911846	0.851851851746685	0.7950882578603601	22.310859398208763	4.15716445177912	0.18632918411938384
1	2	undersample	1.0	500	3	63	0.3	0.6	1.0	0.8919492529111358	0.294717824339431	0.827160493725042	0.8273215656114558	22.92888672327603	4.790178048302577	0.20891453984772007
1	3	undersample	1.0	500	3	63	0.3	0.6	1.0	0.8920250514008508	0.2537609691683296	0.9012345677899711	0.7950882578603601	35.40636286273714	4.398159492461967	0.12421945613134724
1	1	undersample	1.0	500	3	63	0.3	1.0	0.7	0.8692665548638944	0.24946841434520886	0.827160493725042	0.7927858787352818	18.30978685353077	3.9918150788101223	0.21801536673500335
1	2	undersample	1.0	500	3	63	0.3	1.0	0.7	0.8921197995129947	0.27811078538834727	0.8395061727358635	0.8165771296944239	23.28676961751256	4.576889051885323	0.1965445999678559
1	3	undersample	1.0	500	3	63	0.3	1.0	0.7	0.8861032943918592	0.23142008716680593	0.9012345677899711	0.7950882578603601	35.40636286273714	4.398159492461967	0.12421945613134724
1	1	undersample	1.0	500	3	63	0.3	1.0	1.0	0.868669641757388	0.2654862504911846	0.851851851746685	0.7950882578603601	22.310859398208763	4.15716445177912	0.18632918411938384
1	2	undersample	1.0	500	3	63	0.3	1.0	1.0	0.8919492529111358	0.294717824339431	0.827160493725042	0.8273215656114558	22.92888672327603	4.790178048302577	0.20891453984772007
1	3	undersample	1.0	500	3	63	0.3	1.0	1.0	0.8920250514008508	0.2537609691683296	0.9012345677899711	0.7950882578603601	35.40636286273714	4.398159492461967	0.12421945613134724
1	1	undersample	1.0	500	5	31	0.1	0.6	0.7	0.8746956216897379	0.24844080739471153	0.8395061727358635	0.7989255564021572	20.7833217218522	4.175101101679036	0.2008870838705246
1	2	undersample	1.0	500	5	31	0.1	0.6	0.7	0.8916176345186322	0.29001897480425043	0.827160493725042	0.8196469685278616	21.749542084481092	4.586340695855826	0.21087066847411412
1	3	undersample	1.0	500	5	31	0.1	0.6	0.7	0.8891162843580341	0.2346413590256525	0.8888888887791496	0.791250959318563	30.323526148144875	4.258169730005839	0.14042461308646598
1	1	undersample	1.0	500	5	31	0.1	0.6	1.0	0.8741745070729466	0.24560988611621432	0.8395061727358635	0.800460475818876	20.983430099718532	4.207217262388894	0.20050187374327458
1	2	undersample	1.0	500	5	31	0.1	0.6	1.0	0.8962887164473248	0.2959977473008317	0.851851851746685	0.8227168073612993	26.683979997917618	4.805034199899583	0.1800718608481479
1	3	undersample	1.0	500	5	31	0.1	0.6	1.0	0.8861980425040031	0.23407540286676512	0.8765432097683281	0.7889485801934847	26.54108826432665	4.153220902468715	0.15648268057795106
1	1	undersample	1.0	500	5	31	0.1	1.0	0.7	0.8746956216897379	0.24844080739471153	0.8395061727358635	0.7989255564021572	20.7833217218522	4.175101101679036	0.2008870838705246
1	2	undersample	1.0	500	5	31	0.1	1.0	0.7	0.8916176345186322	0.29001897480425043	0.827160493725042	0.8196469685278616	21.749542084481092	4.586340695855826	0.21087066847411412
1	3	undersample	1.0	500	5	31	0.1	1.0	0.7	0.8891162843580341	0.2346413590256525	0.8888888887791496	0.791250959318563	30.323526148144875	4.258169730005839	0.14042461308646598
1	1	undersample	1.0	500	5	31	0.1	1.0	1.0	0.8741745070729466	0.24560988611621432	0.8395061727358635	0.800460475818876	20.983430099718532	4.207217262388894	0.20050187374327458
1	2	undersample	1.0	500	5	31	0.1	1.0	1.0	0.8962887164473248	0.2959977473008317	0.851851851746685	0.8227168073612993	26.683979997917618	4.805034199899583	0.1800718608481479
1	3	undersample	1.0	500	5	31	0.1	1.0	1.0	0.8861980425040031	0.23407540286676512	0.8765432097683281	0.7889485801934847	26.54108826432665	4.153220902468715	0.15648268057795106
1	1	undersample	1.0	500	5	31	0.3	0.6	0.7	0.874600873577594	0.2482046571902211	0.8395061727358635	0.805832693777392	21.708724100361955	4.323622477087701	0.19916519460157364
1	2	undersample	1.0	500	5	31	0.3	0.6	0.7	0.8939389632661568	0.3046086162213917	0.8395061727358635	0.8196469685278616	23.772174497998773	4.654793542062629	0.19580847787957897
1	3	undersample	1.0	500	5	31	0.3	0.6	0.7	0.8895994997299679	0.2421234003672837	0.9259259258116141	0.8019953952355949	50.62983746752898	4.676284575050552	0.09236221766959597
1	1	undersample	1.0	500	5	31	0.3	0.6	1.0	0.8765432098765431	0.26373161986493726	0.8395061727358635	0.7981580966937978	20.684408835394947	4.159226193334281	0.20108024452567233
1	2	undersample	1.0	500	5	31	0.3	0.6	1.0	0.898401599348133	0.29867224423691874	0.851851851746685	0.8319263238616122	28.461184240092344	5.06832372942241	0.17807844543836604
1	3	undersample	1.0	500	5	31	0.3	0.6	1.0	0.8876571634310186	0.2409161817578707	0.8641975307575065	0.796623177277079	24.9262411692482	4.249242744058672	0.17047265433821612
1	1	undersample	1.0	500	5	31	0.3	1.0	0.7	0.874600873577594	0.2482046571902211	0.8395061727358635	0.805832693777392	21.708724100361955	4.323622477087701	0.19916519460157364
1	2	undersample	1.0	500	5	31	0.3	1.0	0.7	0.8939389632661568	0.3046086162213917	0.8395061727358635	0.8196469685278616	23.772174497998773	4.654793542062629	0.19580847787957897
1	3	undersample	1.0	500	5	31	0.3	1.0	0.7	0.8895994997299679	0.2421234003672837	0.9259259258116141	0.8019953952355949	50.62983746752898	4.676284575050552	0.09236221766959597
1	1	undersample	1.0	500	5	31	0.3	1.0	1.0	0.8765432098765431	0.26373161986493726	0.8395061727358635	0.7981580966937978	20.684408835394947	4.159226193334281	0.20108024452567233
1	2	undersample	1.0	500	5	31	0.3	1.0	1.0	0.898401599348133	0.29867224423691874	0.851851851746685	0.8319263238616122	28.461184240092344	5.06832372942241	0.17807844543836604
1	3	undersample	1.0	500	5	31	0.3	1.0	1.0	0.8876571634310186	0.2409161817578707	0.8641975307575065	0.796623177277079	24.9262411692482	4.249242744058672	0.17047265433821612
1	1	undersample	1.0	500	5	63	0.1	0.6	0.7	0.8746956216897379	0.24844080739471153	0.8395061727358635	0.7989255564021572	20.7833217218522	4.175101101679036	0.2008870838705246
1	2	undersample	1.0	500	5	63	0.1	0.6	0.7	0.8916176345186322	0.29001897480425043	0.827160493725042	0.8196469685278616	21.749542084481092	4.586340695855826	0.21087066847411412
1	3	undersample	1.0	500	5	63	0.1	0.6	0.7	0.8891162843580341	0.2346413590256525	0.8888888887791496	0.791250959318563	30.323526148144875	4.258169730005839	0.14042461308646598
1	1	undersample	1.0	500	5	63	0.1	0.6	1.0	0.8741745070729466	0.24560988611621432	0.8395061727358635	0.800460475818876	20.983430099718532	4.207217262388894	0.20050187374327458
1	2	undersample	1.0	500	5	63	0.1	0.6	1.0	0.8962887164473248	0.2959977473008317	0.851851851746685	0.8227168073612993	26.683979997917618	4.805034199899583	0.1800718608481479
1	3	undersample	1.0	500	5	63	0.1	0.6	1.0	0.8861980425040031	0.23407540286676512	0.8765432097683281	0.7889485801934847	26.54108826432665	4.153220902468715	0.15648268057795106
1	1	undersample	1.0	500	5	63	0.1	1.0	0.7	0.8746956216897379	0.24844080739471153	0.8395061727358635	0.7989255564021572	20.7833217218522	4.175101101679036	0.2008870838705246
1	2	undersample	1.0	500	5	63	0.1	1.0	0.7	0.8916176345186322	0.29001897480425043	0.827160493725042	0.8196469685278616	21.749542084481092	4.586340695855826	0.21087066847411412
1	3	undersample	1.0	500	5	63	0.1	1.0	0.7	0.8891162843580341	0.2346413590256525	0.8888888887791496	0.791250959318563	30.323526148144875	4.258169730005839	0.14042461308646598
1	1	undersample	1.0	500	5	63	0.1	1.0	1.0	0.8741745070729466	0.24560988611621432	0.8395061727358635	0.800460475818876	20.983430099718532	4.207217262388894	0.20050187374327458
1	2	undersample	1.0	500	5	63	0.1	1.0	1.0	0.8962887164473248	0.2959977473008317	0.851851851746685	0.8227168073612993	26.683979997917618	4.805034199899583	0.1800718608481479
1	3	undersample	1.0	500	5	63	0.1	1.0	1.0	0.8861980425040031	0.23407540286676512	0.8765432097683281	0.7889485801934847	26.54108826432665	4.153220902468715	0.15648268057795106
1	1	undersample	1.0	500	5	63	0.3	0.6	0.7	0.874600873577594	0.2482046571902211	0.8395061727358635	0.805832693777392	21.708724100361955	4.323622477087701	0.19916519460157364
1	2	undersample	1.0	500	5	63	0.3	0.6	0.7	0.8939389632661568	0.3046086162213917	0.8395061727358635	0.8196469685278616	23.772174497998773	4.654793542062629	0.19580847787957897
1	3	undersample	1.0	500	5	63	0.3	0.6	0.7	0.8895994997299679	0.2421234003672837	0.9259259258116141	0.8019953952355949	50.62983746752898	4.676284575050552	0.09236221766959597
1	1	undersample	1.0	500	5	63	0.3	0.6	1.0	0.8765432098765431	0.26373161986493726	0.8395061727358635	0.7981580966937978	20.684408835394947	4.159226193334281	0.20108024452567233
1	2	undersample	1.0	500	5	63	0.3	0.6	1.0	0.898401599348133	0.29867224423691874	0.851851851746685	0.8319263238616122	28.461184240092344	5.06832372942241	0.17807844543836604
1	3	undersample	1.0	500	5	63	0.3	0.6	1.0	0.8876571634310186	0.2409161817578707	0.8641975307575065	0.796623177277079	24.9262411692482	4.249242744058672	0.17047265433821612
1	1	undersample	1.0	500	5	63	0.3	1.0	0.7	0.874600873577594	0.2482046571902211	0.8395061727358635	0.805832693777392	21.708724100361955	4.323622477087701	0.19916519460157364
1	2	undersample	1.0	500	5	63	0.3	1.0	0.7	0.8939389632661568	0.3046086162213917	0.8395061727358635	0.8196469685278616	23.772174497998773	4.654793542062629	0.19580847787957897
1	3	undersample	1.0	500	5	63	0.3	1.0	0.7	0.8895994997299679	0.2421234003672837	0.9259259258116141	0.8019953952355949	50.62983746752898	4.676284575050552	0.09236221766959597
1	1	undersample	1.0	500	5	63	0.3	1.0	1.0	0.8765432098765431	0.26373161986493726	0.8395061727358635	0.7981580966937978	20.684408835394947	4.159226193334281	0.20108024452567233
1	2	undersample	1.0	500	5	63	0.3	1.0	1.0	0.898401599348133	0.29867224423691874	0.851851851746685	0.8319263238616122	28.461184240092344	5.06832372942241	0.17807844543836604
1	3	undersample	1.0	500	5	63	0.3	1.0	1.0	0.8876571634310186	0.2409161817578707	0.8641975307575065	0.796623177277079	24.9262411692482	4.249242744058672	0.17047265433821612
1	1	undersample	1.0	500	10	31	0.1	0.6	0.7	0.8763631884634698	0.2565611494387463	0.827160493725042	0.800460475818876	19.198075297236468	4.145346420294939	0.21592509478858551
1	2	undersample	1.0	500	10	31	0.1	0.6	0.7	0.8937589418530835	0.2918340551787568	0.8148148147142205	0.8219493476529398	20.312067155861772	4.576308809938409	0.22529999392489602
1	3	undersample	1.0	500	10	31	0.1	0.6	0.7	0.8872402717375856	0.2316546241529249	0.8888888887791496	0.7927858787352818	30.607404097388315	4.28971172648252	0.1401527358138325
1	1	undersample	1.0	500	10	31	0.1	0.6	1.0	0.8780497048596307	0.25879760745687325	0.8395061727358635	0.7996930161105166	20.882992561422586	4.19109765682495	0.20069429396519017
1	2	undersample	1.0	500	10	31	0.1	0.6	1.0	0.8964876874828268	0.3029839388728951	0.851851851746685	0.825786646194737	27.255503830342867	4.889704401201341	0.17940244873414218
1	3	undersample	1.0	500	10	31	0.1	0.6	1.0	0.8880077314459509	0.23411002673112963	0.8765432097683281	0.7981580966937978	28.076042743862676	4.342721466569618	0.1546771112092887
1	1	undersample	1.0	500	10	31	0.1	1.0	0.7	0.8763631884634698	0.2565611494387463	0.827160493725042	0.800460475818876	19.198075297236468	4.145346420294939	0.21592509478858551
1	2	undersample	1.0	500	10	31	0.1	1.0	0.7	0.8937589418530835	0.2918340551787568	0.8148148147142205	0.8219493476529398	20.312067155861772	4.576308809938409	0.22529999392489602
1	3	undersample	1.0	500	10	31	0.1	1.0	0.7	0.8872402717375856	0.2316546241529249	0.8888888887791496	0.7927858787352818	30.607404097388315	4.28971172648252	0.1401527358138325
1	1	undersample	1.0	500	10	31	0.1	1.0	1.0	0.8780497048596307	0.25879760745687325	0.8395061727358635	0.7996930161105166	20.882992561422586	4.19109765682495	0.20069429396519017
1	2	undersample	1.0	500	10	31	0.1	1.0	1.0	0.8964876874828268	0.3029839388728951	0.851851851746685	0.825786646194737	27.255503830342867	4.889704401201341	0.17940244873414218
1	3	undersample	1.0	500	10	31	0.1	1.0	1.0	0.8880077314459509	0.23411002673112963	0.8765432097683281	0.7981580966937978	28.076042743862676	4.342721466569618	0.1546771112092887
1	1	undersample	1.0	500	10	31	0.3	0.6	0.7	0.8761736922391821	0.2557794685456437	0.8395061727358635	0.8012279355272355	21.0846432174198	4.223461343665211	0.20030982214246917
1	2	undersample	1.0	500	10	31	0.3	0.6	0.7	0.8948295955203092	0.3026929975680635	0.8395061727358635	0.8250191864863775	24.662615685321946	4.797703861934944	0.19453344594605024
1	3	undersample	1.0	500	10	31	0.3	0.6	0.7	0.8913144405597718	0.23705137040504873	0.9382716048224357	0.800460475818876	60.97537429008066	4.702183999140528	0.07711610538078692
1	1	undersample	1.0	500	10	31	0.3	0.6	1.0	0.8768369290241891	0.24925814393794288	0.851851851746685	0.8019953952355949	23.2897265152534	4.302181809046507	0.18472443518525503
1	2	undersample	1.0	500	10	31	0.3	0.6	1.0	0.8997185981069327	0.3076529978500462	0.8395061727358635	0.8242517267780181	24.53207689635986	4.776753191241763	0.19471457578179133
1	3	undersample	1.0	500	10	31	0.3	0.6	1.0	0.8904806571729058	0.27187533269831976	0.8888888887791496	0.7996930161105166	31.93869378749258	4.43763281310877	0.13894220356186393
1	1	undersample	1.0	500	10	31	0.3	1.0	0.7	0.8761736922391821	0.2557794685456437	0.8395061727358635	0.8012279355272355	21.0846432174198	4.223461343665211	0.20030982214246917
1	2	undersample	1.0	500	10	31	0.3	1.0	0.7	0.8948295955203092	0.3026929975680635	0.8395061727358635	0.8250191864863775	24.662615685321946	4.797703861934944	0.19453344594605024
1	3	undersample	1.0	500	10	31	0.3	1.0	0.7	0.8913144405597718	0.23705137040504873	0.9382716048224357	0.800460475818876	60.97537429008066	4.702183999140528	0.07711610538078692
1	1	undersample	1.0	500	10	31	0.3	1.0	1.0	0.8768369290241891	0.24925814393794288	0.851851851746685	0.8019953952355949	23.2897265152534	4.302181809046507	0.18472443518525503
1	2	undersample	1.0	500	10	31	0.3	1.0	1.0	0.8997185981069327	0.3076529978500462	0.8395061727358635	0.8242517267780181	24.53207689635986	4.776753191241763	0.19471457578179133
1	3	undersample	1.0	500	10	31	0.3	1.0	1.0	0.8904806571729058	0.27187533269831976	0.8888888887791496	0.7996930161105166	31.93869378749258	4.43763281310877	0.13894220356186393
1	1	undersample	1.0	500	10	63	0.1	0.6	0.7	0.8763631884634698	0.2565611494387463	0.827160493725042	0.800460475818876	19.198075297236468	4.145346420294939	0.21592509478858551
1	2	undersample	1.0	500	10	63	0.1	0.6	0.7	0.8937589418530835	0.2918340551787568	0.8148148147142205	0.8219493476529398	20.312067155861772	4.576308809938409	0.22529999392489602
1	3	undersample	1.0	500	10	63	0.1	0.6	0.7	0.8872402717375856	0.2316546241529249	0.8888888887791496	0.7927858787352818	30.607404097388315	4.28971172648252	0.1401527358138325
1	1	undersample	1.0	500	10	63	0.1	0.6	1.0	0.8780497048596307	0.25879760745687325	0.8395061727358635	0.7996930161105166	20.882992561422586	4.19109765682495	0.20069429396519017
1	2	undersample	1.0	500	10	63	0.1	0.6	1.0	0.8964876874828268	0.3029839388728951	0.851851851746685	0.825786646194737	27.255503830342867	4.889704401201341	0.17940244873414218
1	3	undersample	1.0	500	10	63	0.1	0.6	1.0	0.8880077314459509	0.23411002673112963	0.8765432097683281	0.7981580966937978	28.076042743862676	4.342721466569618	0.1546771112092887
1	1	undersample	1.0	500	10	63	0.1	1.0	0.7	0.8763631884634698	0.2565611494387463	0.827160493725042	0.800460475818876	19.198075297236468	4.145346420294939	0.21592509478858551
1	2	undersample	1.0	500	10	63	0.1	1.0	0.7	0.8937589418530835	0.2918340551787568	0.8148148147142205	0.8219493476529398	20.312067155861772	4.576308809938409	0.22529999392489602
1	3	undersample	1.0	500	10	63	0.1	1.0	0.7	0.8872402717375856	0.2316546241529249	0.8888888887791496	0.7927858787352818	30.607404097388315	4.28971172648252	0.1401527358138325
1	1	undersample	1.0	500	10	63	0.1	1.0	1.0	0.8780497048596307	0.25879760745687325	0.8395061727358635	0.7996930161105166	20.882992561422586	4.19109765682495	0.20069429396519017
1	2	undersample	1.0	500	10	63	0.1	1.0	1.0	0.8964876874828268	0.3029839388728951	0.851851851746685	0.825786646194737	27.255503830342867	4.889704401201341	0.17940244873414218
1	3	undersample	1.0	500	10	63	0.1	1.0	1.0	0.8880077314459509	0.23411002673112963	0.8765432097683281	0.7981580966937978	28.076042743862676	4.342721466569618	0.1546771112092887
1	1	undersample	1.0	500	10	63	0.3	0.6	0.7	0.8761736922391821	0.2557794685456437	0.8395061727358635	0.8012279355272355	21.0846432174198	4.223461343665211	0.20030982214246917
1	2	undersample	1.0	500	10	63	0.3	0.6	0.7	0.8948295955203092	0.3026929975680635	0.8395061727358635	0.8250191864863775	24.662615685321946	4.797703861934944	0.19453344594605024
1	3	undersample	1.0	500	10	63	0.3	0.6	0.7	0.8913144405597718	0.23705137040504873	0.9382716048224357	0.800460475818876	60.97537429008066	4.702183999140528	0.07711610538078692
1	1	undersample	1.0	500	10	63	0.3	0.6	1.0	0.8768369290241891	0.24925814393794288	0.851851851746685	0.8019953952355949	23.2897265152534	4.302181809046507	0.18472443518525503
1	2	undersample	1.0	500	10	63	0.3	0.6	1.0	0.8997185981069327	0.3076529978500462	0.8395061727358635	0.8242517267780181	24.53207689635986	4.776753191241763	0.19471457578179133
1	3	undersample	1.0	500	10	63	0.3	0.6	1.0	0.8904806571729058	0.27187533269831976	0.8888888887791496	0.7996930161105166	31.93869378749258	4.43763281310877	0.13894220356186393
1	1	undersample	1.0	500	10	63	0.3	1.0	0.7	0.8761736922391821	0.2557794685456437	0.8395061727358635	0.8012279355272355	21.0846432174198	4.223461343665211	0.20030982214246917
1	2	undersample	1.0	500	10	63	0.3	1.0	0.7	0.8948295955203092	0.3026929975680635	0.8395061727358635	0.8250191864863775	24.662615685321946	4.797703861934944	0.19453344594605024
1	3	undersample	1.0	500	10	63	0.3	1.0	0.7	0.8913144405597718	0.23705137040504873	0.9382716048224357	0.800460475818876	60.97537429008066	4.702183999140528	0.07711610538078692
1	1	undersample	1.0	500	10	63	0.3	1.0	1.0	0.8768369290241891	0.24925814393794288	0.851851851746685	0.8019953952355949	23.2897265152534	4.302181809046507	0.18472443518525503
1	2	undersample	1.0	500	10	63	0.3	1.0	1.0	0.8997185981069327	0.3076529978500462	0.8395061727358635	0.8242517267780181	24.53207689635986	4.776753191241763	0.19471457578179133
1	3	undersample	1.0	500	10	63	0.3	1.0	1.0	0.8904806571729058	0.27187533269831976	0.8888888887791496	0.7996930161105166	31.93869378749258	4.43763281310877	0.13894220356186393
1	1	smote	0.6	100	3	31	0.1	0.6	0.7	0.8888320400216025	0.3400410398198599	0.6543209875735406	0.8818112049049747	14.122679489544073	5.536234900145222	0.39201022461900786
1	2	smote	0.6	100	3	31	0.1	0.6	0.7	0.8800583648370806	0.25093327218321787	0.5432098764761469	0.8994627781972413	10.639157089081849	5.403071745021346	0.507847717012707
1	3	smote	0.6	100	3	31	0.1	0.6	0.7	0.8927925111092161	0.27667844328619046	0.6296296295518976	0.8917881811136471	14.009927597438601	5.818491712335371	0.415312037251347
1	1	smote	0.6	100	3	31	0.1	0.6	1.0	0.8879982566347365	0.3029448849146603	0.6419753085627191	0.8779739063631775	12.901321691493294	5.260967034343603	0.4077851115672353
1	2	smote	0.6	100	3	31	0.1	0.6	1.0	0.8794946135698246	0.2741740725877943	0.5308641974653254	0.902532617030679	10.4782416871047	5.446582506135371	0.5197992720530508
1	3	smote	0.6	100	3	31	0.1	0.6	1.0	0.8878087604104489	0.2741373360342081	0.5925925925194331	0.8956254796554443	12.481282086918572	5.677559367818925	0.4548859006204708
1	1	smote	0.6	100	3	31	0.1	1.0	0.7	0.8888320400216025	0.3400410398198599	0.6543209875735406	0.8818112049049747	14.122679489544073	5.536234900145222	0.39201022461900786
1	2	smote	0.6	100	3	31	0.1	1.0	0.7	0.8800583648370806	0.25093327218321787	0.5432098764761469	0.8994627781972413	10.639157089081849	5.403071745021346	0.507847717012707
1	3	smote	0.6	100	3	31	0.1	1.0	0.7	0.8927925111092161	0.27667844328619046	0.6296296295518976	0.8917881811136471	14.009927597438601	5.818491712335371	0.415312037251347
1	1	smote	0.6	100	3	31	0.1	1.0	1.0	0.8879982566347365	0.3029448849146603	0.6419753085627191	0.8779739063631775	12.901321691493294	5.260967034343603	0.4077851115672353
1	2	smote	0.6	100	3	31	0.1	1.0	1.0	0.8794946135698246	0.2741740725877943	0.5308641974653254	0.902532617030679	10.4782416871047	5.446582506135371	0.5197992720530508
1	3	smote	0.6	100	3	31	0.1	1.0	1.0	0.8878087604104489	0.2741373360342081	0.5925925925194331	0.8956254796554443	12.481282086918572	5.677559367818925	0.4548859006204708
1	1	smote	0.6	100	3	31	0.3	0.6	0.7	0.8719953004936376	0.33850318768431925	0.43209876537875325	0.9240214888647428	9.253402329968432	5.687117344776027	0.6145974258380058
1	2	smote	0.6	100	3	31	0.3	0.6	0.7	0.8791772073941427	0.290303434984044	0.38271604933546716	0.9416730621570095	10.00973507624132	6.561564825330742	0.655518320440632
1	3	smote	0.6	100	3	31	0.3	0.6	0.7	0.8805415802090143	0.24259925298210586	0.3950617283462887	0.9355333844901341	9.477160775076829	6.128158953904437	0.6466239208739338
1	1	smote	0.6	100	3	31	0.3	0.6	1.0	0.8653534578323526	0.3308613288339874	0.3950617283462887	0.9301611665316182	8.697913042179518	5.656762178846007	0.6503585474394911
1	2	smote	0.6	100	3	31	0.3	0.6	1.0	0.8662630397089337	0.2904938673095588	0.38271604933546716	0.931696085948337	8.457077374013677	5.60313414857384	0.6625378740438144
1	3	smote	0.6	100	3	31	0.3	0.6	1.0	0.8755862539438902	0.25539633733467176	0.37037037032464565	0.9309286262399776	7.928103392858491	5.362139140160259	0.6763457532238233
1	1	smote	0.6	100	3	31	0.3	1.0	0.7	0.8719953004936376	0.33850318768431925	0.43209876537875325	0.9240214888647428	9.253402329968432	5.687117344776027	0.6145974258380058
1	2	smote	0.6	100	3	31	0.3	1.0	0.7	0.8791772073941427	0.290303434984044	0.38271604933546716	0.9416730621570095	10.00973507624132	6.561564825330742	0.655518320440632
1	3	smote	0.6	100	3	31	0.3	1.0	0.7	0.8805415802090143	0.24259925298210586	0.3950617283462887	0.9355333844901341	9.477160775076829	6.128158953904437	0.6466239208739338
1	1	smote	0.6	100	3	31	0.3	1.0	1.0	0.8653534578323526	0.3308613288339874	0.3950617283462887	0.9301611665316182	8.697913042179518	5.656762178846007	0.6503585474394911
1	2	smote	0.6	100	3	31	0.3	1.0	1.0	0.8662630397089337	0.2904938673095588	0.38271604933546716	0.931696085948337	8.457077374013677	5.60313414857384	0.6625378740438144
1	3	smote	0.6	100	3	31	0.3	1.0	1.0	0.8755862539438902	0.25539633733467176	0.37037037032464565	0.9309286262399776	7.928103392858491	5.362139140160259	0.6763457532238233
1	1	smote	0.6	100	3	63	0.1	0.6	0.7	0.8888320400216025	0.3400410398198599	0.6543209875735406	0.8818112049049747	14.122679489544073	5.536234900145222	0.39201022461900786
1	2	smote	0.6	100	3	63	0.1	0.6	0.7	0.8800583648370806	0.25093327218321787	0.5432098764761469	0.8994627781972413	10.639157089081849	5.403071745021346	0.507847717012707
1	3	smote	0.6	100	3	63	0.1	0.6	0.7	0.8927925111092161	0.27667844328619046	0.6296296295518976	0.8917881811136471	14.009927597438601	5.818491712335371	0.415312037251347
1	1	smote	0.6	100	3	63	0.1	0.6	1.0	0.8879982566347365	0.3029448849146603	0.6419753085627191	0.8779739063631775	12.901321691493294	5.260967034343603	0.4077851115672353
1	2	smote	0.6	100	3	63	0.1	0.6	1.0	0.8794946135698246	0.2741740725877943	0.5308641974653254	0.902532617030679	10.4782416871047	5.446582506135371	0.5197992720530508
1	3	smote	0.6	100	3	63	0.1	0.6	1.0	0.8878087604104489	0.2741373360342081	0.5925925925194331	0.8956254796554443	12.481282086918572	5.677559367818925	0.4548859006204708
1	1	smote	0.6	100	3	63	0.1	1.0	0.7	0.8888320400216025	0.3400410398198599	0.6543209875735406	0.8818112049049747	14.122679489544073	5.536234900145222	0.39201022461900786
1	2	smote	0.6	100	3	63	0.1	1.0	0.7	0.8800583648370806	0.25093327218321787	0.5432098764761469	0.8994627781972413	10.639157089081849	5.403071745021346	0.507847717012707
1	3	smote	0.6	100	3	63	0.1	1.0	0.7	0.8927925111092161	0.27667844328619046	0.6296296295518976	0.8917881811136471	14.009927597438601	5.818491712335371	0.415312037251347
1	1	smote	0.6	100	3	63	0.1	1.0	1.0	0.8879982566347365	0.3029448849146603	0.6419753085627191	0.8779739063631775	12.901321691493294	5.260967034343603	0.4077851115672353
1	2	smote	0.6	100	3	63	0.1	1.0	1.0	0.8794946135698246	0.2741740725877943	0.5308641974653254	0.902532617030679	10.4782416871047	5.446582506135371	0.5197992720530508
1	3	smote	0.6	100	3	63	0.1	1.0	1.0	0.8878087604104489	0.2741373360342081	0.5925925925194331	0.8956254796554443	12.481282086918572	5.677559367818925	0.4548859006204708
1	1	smote	0.6	100	3	63	0.3	0.6	0.7	0.8719953004936376	0.33850318768431925	0.43209876537875325	0.9240214888647428	9.253402329968432	5.687117344776027	0.6145974258380058
1	2	smote	0.6	100	3	63	0.3	0.6	0.7	0.8791772073941427	0.290303434984044	0.38271604933546716	0.9416730621570095	10.00973507624132	6.561564825330742	0.655518320440632
1	3	smote	0.6	100	3	63	0.3	0.6	0.7	0.8805415802090143	0.24259925298210586	0.3950617283462887	0.9355333844901341	9.477160775076829	6.128158953904437	0.6466239208739338
1	1	smote	0.6	100	3	63	0.3	0.6	1.0	0.8653534578323526	0.3308613288339874	0.3950617283462887	0.9301611665316182	8.697913042179518	5.656762178846007	0.6503585474394911
1	2	smote	0.6	100	3	63	0.3	0.6	1.0	0.8662630397089337	0.2904938673095588	0.38271604933546716	0.931696085948337	8.457077374013677	5.60313414857384	0.6625378740438144
1	3	smote	0.6	100	3	63	0.3	0.6	1.0	0.8755862539438902	0.25539633733467176	0.37037037032464565	0.9309286262399776	7.928103392858491	5.362139140160259	0.6763457532238233
1	1	smote	0.6	100	3	63	0.3	1.0	0.7	0.8719953004936376	0.33850318768431925	0.43209876537875325	0.9240214888647428	9.253402329968432	5.687117344776027	0.6145974258380058
1	2	smote	0.6	100	3	63	0.3	1.0	0.7	0.8791772073941427	0.290303434984044	0.38271604933546716	0.9416730621570095	10.00973507624132	6.561564825330742	0.655518320440632
1	3	smote	0.6	100	3	63	0.3	1.0	0.7	0.8805415802090143	0.24259925298210586	0.3950617283462887	0.9355333844901341	9.477160775076829	6.128158953904437	0.6466239208739338
1	1	smote	0.6	100	3	63	0.3	1.0	1.0	0.8653534578323526	0.3308613288339874	0.3950617283462887	0.9301611665316182	8.697913042179518	5.656762178846007	0.6503585474394911
1	2	smote	0.6	100	3	63	0.3	1.0	1.0	0.8662630397089337	0.2904938673095588	0.38271604933546716	0.931696085948337	8.457077374013677	5.60313414857384	0.6625378740438144
1	3	smote	0.6	100	3	63	0.3	1.0	1.0	0.8755862539438902	0.25539633733467176	0.37037037032464565	0.9309286262399776	7.928103392858491	5.362139140160259	0.6763457532238233
1	1	smote	0.6	100	5	31	0.1	0.6	0.7	0.8827492112219664	0.3194637531865873	0.5061728394436824	0.9232540291563834	12.330748292010862	6.595431237957577	0.5348767940485248
1	2	smote	0.6	100	5	31	0.1	0.6	0.7	0.8796130487100045	0.2738749347605886	0.43209876537875325	0.9286262471148994	9.899484295519882	6.054028089766787	0.6115498353294786
1	3	smote	0.6	100	5	31	0.1	0.6	0.7	0.8888794140776745	0.267050434339835	0.40740740735711023	0.9278587874065399	8.842418941121315	5.6473593420087616	0.6386667823803003
1	1	smote	0.6	100	5	31	0.1	0.6	1.0	0.8791393081492851	0.2984496001363972	0.46913580241121783	0.917114351489508	9.778207195789355	5.660035895737415	0.5788418760846712
1	2	smote	0.6	100	5	31	0.1	0.6	1.0	0.878229726272704	0.2804312820092985	0.41975308636793174	0.9247889485731022	8.894918438951716	5.581002028217823	0.6274371122762504
1	3	smote	0.6	100	5	31	0.1	0.6	1.0	0.8879887818235221	0.26078170423479397	0.35802469131382414	0.926323867989821	7.01181793098903	4.85943863977514	0.6930354748916774
1	1	smote	0.6	100	5	31	0.1	1.0	0.7	0.8827492112219664	0.3194637531865873	0.5061728394436824	0.9232540291563834	12.330748292010862	6.595431237957577	0.5348767940485248
1	2	smote	0.6	100	5	31	0.1	1.0	0.7	0.8796130487100045	0.2738749347605886	0.43209876537875325	0.9286262471148994	9.899484295519882	6.054028089766787	0.6115498353294786
1	3	smote	0.6	100	5	31	0.1	1.0	0.7	0.8888794140776745	0.267050434339835	0.40740740735711023	0.9278587874065399	8.842418941121315	5.6473593420087616	0.6386667823803003
1	1	smote	0.6	100	5	31	0.1	1.0	1.0	0.8791393081492851	0.2984496001363972	0.46913580241121783	0.917114351489508	9.778207195789355	5.660035895737415	0.5788418760846712
1	2	smote	0.6	100	5	31	0.1	1.0	1.0	0.878229726272704	0.2804312820092985	0.41975308636793174	0.9247889485731022	8.894918438951716	5.581002028217823	0.6274371122762504
1	3	smote	0.6	100	5	31	0.1	1.0	1.0	0.8879887818235221	0.26078170423479397	0.35802469131382414	0.926323867989821	7.01181793098903	4.85943863977514	0.6930354748916774
1	1	smote	0.6	100	5	31	0.3	0.6	0.7	0.8636195673801199	0.2871502369745434	0.37037037032464565	0.9554873369074791	12.626771947081627	8.32056006959681	0.658961766174306
1	2	smote	0.6	100	5	31	0.3	0.6	0.7	0.8725827387889296	0.273147342867971	0.34567901230300263	0.9531849577824008	10.756570497246091	7.383928799144884	0.6864575185436306
1	3	smote	0.6	100	5	31	0.3	0.6	0.7	0.8823512691509622	0.27212574662611005	0.32098765428135956	0.9485801995322443	8.72075810840421	6.242490031787341	0.7158196417079681
1	1	smote	0.6	100	5	31	0.3	0.6	1.0	0.8644154515221283	0.2754711548113043	0.40740740735711023	0.9539524174907602	14.242705154975253	8.8475289403102	0.6211972165128009
1	2	smote	0.6	100	5	31	0.3	0.6	1.0	0.8788361141904247	0.2710477169806746	0.29629629625971654	0.9524174980740414	8.427842003435542	6.226999884343483	0.7388605288906314
1	3	smote	0.6	100	5	31	0.3	0.6	1.0	0.8815553850089537	0.269983735679866	0.30864197527053805	0.9493476592406037	8.36715199825428	6.093339610961358	0.7282453490221225
1	1	smote	0.6	100	5	31	0.3	1.0	0.7	0.8636195673801199	0.2871502369745434	0.37037037032464565	0.9554873369074791	12.626771947081627	8.32056006959681	0.658961766174306
1	2	smote	0.6	100	5	31	0.3	1.0	0.7	0.8725827387889296	0.273147342867971	0.34567901230300263	0.9531849577824008	10.756570497246091	7.383928799144884	0.6864575185436306
1	3	smote	0.6	100	5	31	0.3	1.0	0.7	0.8823512691509622	0.27212574662611005	0.32098765428135956	0.9485801995322443	8.72075810840421	6.242490031787341	0.7158196417079681
1	1	smote	0.6	100	5	31	0.3	1.0	1.0	0.8644154515221283	0.2754711548113043	0.40740740735711023	0.9539524174907602	14.242705154975253	8.8475289403102	0.6211972165128009
1	2	smote	0.6	100	5	31	0.3	1.0	1.0	0.8788361141904247	0.2710477169806746	0.29629629625971654	0.9524174980740414	8.427842003435542	6.226999884343483	0.7388605288906314
1	3	smote	0.6	100	5	31	0.3	1.0	1.0	0.8815553850089537	0.269983735679866	0.30864197527053805	0.9493476592406037	8.36715199825428	6.093339610961358	0.7282453490221225
1	1	smote	0.6	100	5	63	0.1	0.6	0.7	0.8827492112219664	0.3194637531865873	0.5061728394436824	0.9232540291563834	12.330748292010862	6.595431237957577	0.5348767940485248
1	2	smote	0.6	100	5	63	0.1	0.6	0.7	0.8796130487100045	0.2738749347605886	0.43209876537875325	0.9286262471148994	9.899484295519882	6.054028089766787	0.6115498353294786
1	3	smote	0.6	100	5	63	0.1	0.6	0.7	0.8881593284253811	0.2756224944150273	0.40740740735711023	0.926323867989821	8.64387899060076	5.5297060383648144	0.6397250537564158
1	1	smote	0.6	100	5	63	0.1	0.6	1.0	0.8791393081492851	0.2984496001363972	0.46913580241121783	0.917114351489508	9.778207195789355	5.660035895737415	0.5788418760846712
1	2	smote	0.6	100	5	63	0.1	0.6	1.0	0.878229726272704	0.2804312820092985	0.41975308636793174	0.9247889485731022	8.894918438951716	5.581002028217823	0.6274371122762504
1	3	smote	0.6	100	5	63	0.1	0.6	1.0	0.8879887818235221	0.26078170423479397	0.35802469131382414	0.926323867989821	7.01181793098903	4.85943863977514	0.6930354748916774
1	1	smote	0.6	100	5	63	0.1	1.0	0.7	0.8827492112219664	0.3194637531865873	0.5061728394436824	0.9232540291563834	12.330748292010862	6.595431237957577	0.5348767940485248
1	2	smote	0.6	100	5	63	0.1	1.0	0.7	0.8796130487100045	0.2738749347605886	0.43209876537875325	0.9286262471148994	9.899484295519882	6.054028089766787	0.6115498353294786
1	3	smote	0.6	100	5	63	0.1	1.0	0.7	0.8881593284253811	0.2756224944150273	0.40740740735711023	0.926323867989821	8.64387899060076	5.5297060383648144	0.6397250537564158
1	1	smote	0.6	100	5	63	0.1	1.0	1.0	0.8791393081492851	0.2984496001363972	0.46913580241121783	0.917114351489508	9.778207195789355	5.660035895737415	0.5788418760846712
1	2	smote	0.6	100	5	63	0.1	1.0	1.0	0.878229726272704	0.2804312820092985	0.41975308636793174	0.9247889485731022	8.894918438951716	5.581002028217823	0.6274371122762504
1	3	smote	0.6	100	5	63	0.1	1.0	1.0	0.8879887818235221	0.26078170423479397	0.35802469131382414	0.926323867989821	7.01181793098903	4.85943863977514	0.6930354748916774
1	1	smote	0.6	100	5	63	0.3	0.6	0.7	0.8636195673801199	0.2871502369745434	0.37037037032464565	0.9554873369074791	12.626771947081627	8.32056006959681	0.658961766174306
1	2	smote	0.6	100	5	63	0.3	0.6	0.7	0.8725827387889296	0.273147342867971	0.34567901230300263	0.9531849577824008	10.756570497246091	7.383928799144884	0.6864575185436306
1	3	smote	0.6	100	5	63	0.3	0.6	0.7	0.8823512691509622	0.27212574662611005	0.32098765428135956	0.9485801995322443	8.72075810840421	6.242490031787341	0.7158196417079681
1	1	smote	0.6	100	5	63	0.3	0.6	1.0	0.8644154515221283	0.2754711548113043	0.40740740735711023	0.9539524174907602	14.242705154975253	8.8475289403102	0.6211972165128009
1	2	smote	0.6	100	5	63	0.3	0.6	1.0	0.8788361141904247	0.2710477169806746	0.29629629625971654	0.9524174980740414	8.427842003435542	6.226999884343483	0.7388605288906314
1	3	smote	0.6	100	5	63	0.3	0.6	1.0	0.8815553850089537	0.269983735679866	0.30864197527053805	0.9493476592406037	8.36715199825428	6.093339610961358	0.7282453490221225
1	1	smote	0.6	100	5	63	0.3	1.0	0.7	0.8636195673801199	0.2871502369745434	0.37037037032464565	0.9554873369074791	12.626771947081627	8.32056006959681	0.658961766174306
1	2	smote	0.6	100	5	63	0.3	1.0	0.7	0.8725827387889296	0.273147342867971	0.34567901230300263	0.9531849577824008	10.756570497246091	7.383928799144884	0.6864575185436306
1	3	smote	0.6	100	5	63	0.3	1.0	0.7	0.8823512691509622	0.27212574662611005	0.32098765428135956	0.9485801995322443	8.72075810840421	6.242490031787341	0.7158196417079681
1	1	smote	0.6	100	5	63	0.3	1.0	1.0	0.8644154515221283	0.2754711548113043	0.40740740735711023	0.9539524174907602	14.242705154975253	8.8475289403102	0.6211972165128009
1	2	smote	0.6	100	5	63	0.3	1.0	1.0	0.8788361141904247	0.2710477169806746	0.29629629625971654	0.9524174980740414	8.427842003435542	6.226999884343483	0.7388605288906314
1	3	smote	0.6	100	5	63	0.3	1.0	1.0	0.8815553850089537	0.269983735679866	0.30864197527053805	0.9493476592406037	8.36715199825428	6.093339610961358	0.7282453490221225
1	1	smote	0.6	100	10	31	0.1	0.6	0.7	0.8837156419658337	0.3096303661672102	0.4444444443895748	0.9485801995322443	14.758205983194804	8.643447736320933	0.5856706159665465
1	2	smote	0.6	100	10	31	0.1	0.6	0.7	0.8811479681267351	0.277424723166475	0.34567901230300263	0.9416730621570095	8.52929343822107	5.926574680943897	0.6948494196592034
1	3	smote	0.6	100	10	31	0.1	0.6	0.7	0.8940526610007296	0.27256115241800527	0.32098765428135956	0.9501151189489632	9.003634524511071	6.43456660961652	0.7146632287286887
1	1	smote	0.6	100	10	31	0.1	0.6	1.0	0.8738997375477294	0.29174714603552976	0.34567901230300263	0.9493476592406037	9.901656092779364	6.8245403642767215	0.6892322053314753
1	2	smote	0.6	100	10	31	0.1	0.6	1.0	0.8794898761642175	0.2819005397845763	0.3333333332921811	0.9478127398238848	9.080880576571328	6.387253676371436	0.7033738117910882
1	3	smote	0.6	100	10	31	0.1	0.6	1.0	0.892053475834494	0.28195267291289194	0.3333333332921811	0.9485801995322443	9.223878766087147	6.482585802240701	0.7028047391338259
1	1	smote	0.6	100	10	31	0.1	1.0	0.7	0.8837156419658337	0.3096303661672102	0.4444444443895748	0.9485801995322443	14.758205983194804	8.643447736320933	0.5856706159665465
1	2	smote	0.6	100	10	31	0.1	1.0	0.7	0.8811479681267351	0.277424723166475	0.34567901230300263	0.9416730621570095	8.52929343822107	5.926574680943897	0.6948494196592034
1	3	smote	0.6	100	10	31	0.1	1.0	0.7	0.8940526610007296	0.27256115241800527	0.32098765428135956	0.9501151189489632	9.003634524511071	6.43456660961652	0.7146632287286887
1	1	smote	0.6	100	10	31	0.1	1.0	1.0	0.8738997375477294	0.29174714603552976	0.34567901230300263	0.9493476592406037	9.901656092779364	6.8245403642767215	0.6892322053314753
1	2	smote	0.6	100	10	31	0.1	1.0	1.0	0.8794898761642175	0.2819005397845763	0.3333333332921811	0.9478127398238848	9.080880576571328	6.387253676371436	0.7033738117910882
1	3	smote	0.6	100	10	31	0.1	1.0	1.0	0.892053475834494	0.28195267291289194	0.3333333332921811	0.9485801995322443	9.223878766087147	6.482585802240701	0.7028047391338259
1	1	smote	0.6	100	10	31	0.3	0.6	0.7	0.8730659541608633	0.28177773204396517	0.34567901230300263	0.9623944742827139	13.520211974466186	9.192237411581514	0.6798885471425701
1	2	smote	0.6	100	10	31	0.3	0.6	0.7	0.8727153861459311	0.271380269722501	0.29629629625971654	0.9585571757409167	9.73878903849669	7.1495181629566105	0.7341280355603987
1	3	smote	0.6	100	10	31	0.3	0.6	0.7	0.8818964782126716	0.2590717212081463	0.24691358021643045	0.9593246354492762	7.732754032507107	6.070345582399472	0.7850172758053975
1	1	smote	0.6	100	10	31	0.3	0.6	1.0	0.8698634679704006	0.32332574733938124	0.3950617283462887	0.9570222563241979	14.542270585130966	9.192237717364034	0.6321046990653656
1	2	smote	0.6	100	10	31	0.3	0.6	1.0	0.8757946997906066	0.28997447922102504	0.34567901230300263	0.9593246354492762	12.459947039433786	8.498483815359261	0.6820641904707474
1	3	smote	0.6	100	10	31	0.3	0.6	1.0	0.8878940337113783	0.28903959325563927	0.3333333332921811	0.9631619339910733	13.072913059630212	9.04860865185812	0.6921646674964533
1	1	smote	0.6	100	10	31	0.3	1.0	0.7	0.8730659541608633	0.28177773204396517	0.34567901230300263	0.9623944742827139	13.520211974466186	9.192237411581514	0.6798885471425701
1	2	smote	0.6	100	10	31	0.3	1.0	0.7	0.8727153861459311	0.271380269722501	0.29629629625971654	0.9585571757409167	9.73878903849669	7.1495181629566105	0.7341280355603987
1	3	smote	0.6	100	10	31	0.3	1.0	0.7	0.8818964782126716	0.2590717212081463	0.24691358021643045	0.9593246354492762	7.732754032507107	6.070345582399472	0.7850172758053975
1	1	smote	0.6	100	10	31	0.3	1.0	1.0	0.8698634679704006	0.32332574733938124	0.3950617283462887	0.9570222563241979	14.542270585130966	9.192237717364034	0.6321046990653656
1	2	smote	0.6	100	10	31	0.3	1.0	1.0	0.8757946997906066	0.28997447922102504	0.34567901230300263	0.9593246354492762	12.459947039433786	8.498483815359261	0.6820641904707474
1	3	smote	0.6	100	10	31	0.3	1.0	1.0	0.8878940337113783	0.28903959325563927	0.3333333332921811	0.9631619339910733	13.072913059630212	9.04860865185812	0.6921646674964533
1	1	smote	0.6	100	10	63	0.1	0.6	0.7	0.8811290185043064	0.29351107803974646	0.3950617283462887	0.951650038365682	12.853900735832012	8.170878182395462	0.6356730320064641
1	2	smote	0.6	100	10	63	0.1	0.6	0.7	0.8821143988706025	0.25915095188130766	0.29629629625971654	0.9524174980740414	8.427842003435542	6.226999884343483	0.7388605288906314
1	3	smote	0.6	100	10	63	0.1	0.6	0.7	0.8986763688733502	0.2893182677978915	0.34567901230300263	0.9547198771991197	11.139108459089728	7.634231414981228	0.6853538891041555
1	1	smote	0.6	100	10	63	0.1	0.6	1.0	0.8848147200667027	0.30884224765451257	0.38271604933546716	0.9501151189489632	11.8086129557938	7.671983265312004	0.6496938443106206
1	2	smote	0.6	100	10	63	0.1	0.6	1.0	0.8773769932634092	0.29014900169692	0.3333333332921811	0.9493476592406037	9.371210233216814	6.580806779838268	0.7022365865616911
1	3	smote	0.6	100	10	63	0.1	0.6	1.0	0.8930199065783614	0.27226862866781715	0.32098765428135956	0.9524174980740414	9.46216806277629	6.7459165413721065	0.7129355980569119
1	1	smote	0.6	100	10	63	0.1	1.0	0.7	0.8811290185043064	0.29351107803974646	0.3950617283462887	0.951650038365682	12.853900735832012	8.170878182395462	0.6356730320064641
1	2	smote	0.6	100	10	63	0.1	1.0	0.7	0.8821143988706025	0.25915095188130766	0.29629629625971654	0.9524174980740414	8.427842003435542	6.226999884343483	0.7388605288906314
1	3	smote	0.6	100	10	63	0.1	1.0	0.7	0.8986763688733502	0.2893182677978915	0.34567901230300263	0.9547198771991197	11.139108459089728	7.634231414981228	0.6853538891041555
1	1	smote	0.6	100	10	63	0.1	1.0	1.0	0.8848147200667027	0.30884224765451257	0.38271604933546716	0.9501151189489632	11.8086129557938	7.671983265312004	0.6496938443106206
1	2	smote	0.6	100	10	63	0.1	1.0	1.0	0.8773769932634092	0.29014900169692	0.3333333332921811	0.9493476592406037	9.371210233216814	6.580806779838268	0.7022365865616911
1	3	smote	0.6	100	10	63	0.1	1.0	1.0	0.8930199065783614	0.27226862866781715	0.32098765428135956	0.9524174980740414	9.46216806277629	6.7459165413721065	0.7129355980569119
1	1	smote	0.6	100	10	63	0.3	0.6	0.7	0.8789687615474262	0.2941443553952107	0.35802469131382414	0.9608595548659951	13.690795831071867	9.147177519731367	0.6681260531300514
1	2	smote	0.6	100	10	63	0.3	0.6	0.7	0.8717394805908492	0.2669624157140678	0.32098765428135956	0.9600920951576356	11.372724376379619	8.04320785862292	0.7072366724723299
1	3	smote	0.6	100	10	63	0.3	0.6	0.7	0.895218062780099	0.2836504891875249	0.2222222221947874	0.9623944742827139	7.311951391235829	5.9092954788738306	0.8081694050697945
1	1	smote	0.6	100	10	63	0.3	0.6	1.0	0.8738144642467999	0.2717458206399676	0.37037037032464565	0.9554873369074791	12.626771947081627	8.32056006959681	0.658961766174306
1	2	smote	0.6	100	10	63	0.3	0.6	1.0	0.8717015813459916	0.2668219012018225	0.34567901230300263	0.9570222563241979	11.764148152670503	8.043208002693529	0.6837050826520075
1	3	smote	0.6	100	10	63	0.3	0.6	1.0	0.8832419014051144	0.28129250187880317	0.29629629625971654	0.9570222563241979	9.375937635184238	6.894178288023024	0.7353054662386496
1	1	smote	0.6	100	10	63	0.3	1.0	0.7	0.8789687615474262	0.2941443553952107	0.35802469131382414	0.9608595548659951	13.690795831071867	9.147177519731367	0.6681260531300514
1	2	smote	0.6	100	10	63	0.3	1.0	0.7	0.8717394805908492	0.2669624157140678	0.32098765428135956	0.9600920951576356	11.372724376379619	8.04320785862292	0.7072366724723299
1	3	smote	0.6	100	10	63	0.3	1.0	0.7	0.895218062780099	0.2836504891875249	0.2222222221947874	0.9623944742827139	7.311951391235829	5.9092954788738306	0.8081694050697945
1	1	smote	0.6	100	10	63	0.3	1.0	1.0	0.8738144642467999	0.2717458206399676	0.37037037032464565	0.9554873369074791	12.626771947081627	8.32056006959681	0.658961766174306
1	2	smote	0.6	100	10	63	0.3	1.0	1.0	0.8717015813459916	0.2668219012018225	0.34567901230300263	0.9570222563241979	11.764148152670503	8.043208002693529	0.6837050826520075
1	3	smote	0.6	100	10	63	0.3	1.0	1.0	0.8832419014051144	0.28129250187880317	0.29629629625971654	0.9570222563241979	9.375937635184238	6.894178288023024	0.7353054662386496
1	1	smote	0.6	300	3	31	0.1	0.6	0.7	0.8748661682915969	0.31628777025720445	0.4938271604328609	0.922486569448024	11.610720460196188	6.370858484880814	0.5487048276301331
1	2	smote	0.6	300	3	31	0.1	0.6	0.7	0.8701666619292611	0.2609341473449293	0.3950617283462887	0.9363008441984936	9.599211623121205	6.201992182713104	0.6460939012723209
1	3	smote	0.6	300	3	31	0.1	0.6	0.7	0.8821807225491032	0.26296900410350127	0.41975308636793174	0.9270913276981805	9.198654902660813	5.757244173338411	0.6258789075440274
1	1	smote	0.6	300	3	31	0.1	0.6	1.0	0.8732744000075798	0.3286796182097823	0.4938271604328609	0.9178818111978675	10.904945022063549	6.013614127396531	0.5514575274043079
1	2	smote	0.6	300	3	31	0.1	0.6	1.0	0.8723837677534274	0.28024264901242585	0.41975308636793174	0.9309286262399776	9.74988033027559	6.077091025514961	0.6232990274911797
1	3	smote	0.6	300	3	31	0.1	0.6	1.0	0.8780023308035587	0.25910285020407164	0.4444444443895748	0.9309286262399776	10.782220592749825	6.434566968192312	0.5967756646248579
1	1	smote	0.6	300	3	31	0.1	1.0	0.7	0.8748661682915969	0.31628777025720445	0.4938271604328609	0.922486569448024	11.610720460196188	6.370858484880814	0.5487048276301331
1	2	smote	0.6	300	3	31	0.1	1.0	0.7	0.8701666619292611	0.2609341473449293	0.3950617283462887	0.9363008441984936	9.599211623121205	6.201992182713104	0.6460939012723209
1	3	smote	0.6	300	3	31	0.1	1.0	0.7	0.8821807225491032	0.26296900410350127	0.41975308636793174	0.9270913276981805	9.198654902660813	5.757244173338411	0.6258789075440274
1	1	smote	0.6	300	3	31	0.1	1.0	1.0	0.8732744000075798	0.3286796182097823	0.4938271604328609	0.9178818111978675	10.904945022063549	6.013614127396531	0.5514575274043079
1	2	smote	0.6	300	3	31	0.1	1.0	1.0	0.8723837677534274	0.28024264901242585	0.41975308636793174	0.9309286262399776	9.74988033027559	6.077091025514961	0.6232990274911797
1	3	smote	0.6	300	3	31	0.1	1.0	1.0	0.8780023308035587	0.25910285020407164	0.4444444443895748	0.9309286262399776	10.782220592749825	6.434566968192312	0.5967756646248579
1	1	smote	0.6	300	3	31	0.3	0.6	0.7	0.8627289351259676	0.29733954458175726	0.40740740735711023	0.9577897160325574	15.599996208869616	9.651849562368577	0.618708445639295
1	2	smote	0.6	300	3	31	0.3	0.6	0.7	0.8739755360374444	0.2890845203316408	0.30864197527053805	0.9616270145743544	11.18749704103259	8.043207777943369	0.7189461267849436
1	3	smote	0.6	300	3	31	0.3	0.6	0.7	0.865704025847285	0.232416699404239	0.20987654318396587	0.9501151189489632	5.059133592066143	4.207216629364647	0.8316081206812114
1	1	smote	0.6	300	3	31	0.3	0.6	1.0	0.8580483783860606	0.28909336275649095	0.27160493823807347	0.9616270145743544	9.344404314864622	7.078022844590165	0.7574610978558309
1	2	smote	0.6	300	3	31	0.3	0.6	1.0	0.8702424604189761	0.28335954384577516	0.30864197527053805	0.9623944742827139	11.424924030908304	8.207354831769209	0.7183728045207375
1	3	smote	0.6	300	3	31	0.3	0.6	1.0	0.8643775522772709	0.24994336306378792	0.28395061724889503	0.9593246354492762	9.352632672730284	6.980897419759394	0.7464098688049037
1	1	smote	0.6	300	3	31	0.3	1.0	0.7	0.8627289351259676	0.29733954458175726	0.40740740735711023	0.9577897160325574	15.599996208869616	9.651849562368577	0.618708445639295
1	2	smote	0.6	300	3	31	0.3	1.0	0.7	0.8739755360374444	0.2890845203316408	0.30864197527053805	0.9616270145743544	11.18749704103259	8.043207777943369	0.7189461267849436
1	3	smote	0.6	300	3	31	0.3	1.0	0.7	0.865704025847285	0.232416699404239	0.20987654318396587	0.9501151189489632	5.059133592066143	4.207216629364647	0.8316081206812114
1	1	smote	0.6	300	3	31	0.3	1.0	1.0	0.8580483783860606	0.28909336275649095	0.27160493823807347	0.9616270145743544	9.344404314864622	7.078022844590165	0.7574610978558309
1	2	smote	0.6	300	3	31	0.3	1.0	1.0	0.8702424604189761	0.28335954384577516	0.30864197527053805	0.9623944742827139	11.424924030908304	8.207354831769209	0.7183728045207375
1	3	smote	0.6	300	3	31	0.3	1.0	1.0	0.8643775522772709	0.24994336306378792	0.28395061724889503	0.9593246354492762	9.352632672730284	6.980897419759394	0.7464098688049037
1	1	smote	0.6	300	3	63	0.1	0.6	0.7	0.8748661682915969	0.31628777025720445	0.4938271604328609	0.922486569448024	11.610720460196188	6.370858484880814	0.5487048276301331
1	2	smote	0.6	300	3	63	0.1	0.6	0.7	0.8701666619292611	0.2609341473449293	0.3950617283462887	0.9363008441984936	9.599211623121205	6.201992182713104	0.6460939012723209
1	3	smote	0.6	300	3	63	0.1	0.6	0.7	0.8821807225491032	0.26296900410350127	0.41975308636793174	0.9270913276981805	9.198654902660813	5.757244173338411	0.6258789075440274
1	1	smote	0.6	300	3	63	0.1	0.6	1.0	0.8732744000075798	0.3286796182097823	0.4938271604328609	0.9178818111978675	10.904945022063549	6.013614127396531	0.5514575274043079
1	2	smote	0.6	300	3	63	0.1	0.6	1.0	0.8723837677534274	0.28024264901242585	0.41975308636793174	0.9309286262399776	9.74988033027559	6.077091025514961	0.6232990274911797
1	3	smote	0.6	300	3	63	0.1	0.6	1.0	0.8780023308035587	0.25910285020407164	0.4444444443895748	0.9309286262399776	10.782220592749825	6.434566968192312	0.5967756646248579
1	1	smote	0.6	300	3	63	0.1	1.0	0.7	0.8748661682915969	0.31628777025720445	0.4938271604328609	0.922486569448024	11.610720460196188	6.370858484880814	0.5487048276301331
1	2	smote	0.6	300	3	63	0.1	1.0	0.7	0.8701666619292611	0.2609341473449293	0.3950617283462887	0.9363008441984936	9.599211623121205	6.201992182713104	0.6460939012723209
1	3	smote	0.6	300	3	63	0.1	1.0	0.7	0.8821807225491032	0.26296900410350127	0.41975308636793174	0.9270913276981805	9.198654902660813	5.757244173338411	0.6258789075440274
1	1	smote	0.6	300	3	63	0.1	1.0	1.0	0.8732744000075798	0.3286796182097823	0.4938271604328609	0.9178818111978675	10.904945022063549	6.013614127396531	0.5514575274043079
1	2	smote	0.6	300	3	63	0.1	1.0	1.0	0.8723837677534274	0.28024264901242585	0.41975308636793174	0.9309286262399776	9.74988033027559	6.077091025514961	0.6232990274911797
1	3	smote	0.6	300	3	63	0.1	1.0	1.0	0.8780023308035587	0.25910285020407164	0.4444444443895748	0.9309286262399776	10.782220592749825	6.434566968192312	0.5967756646248579
1	1	smote	0.6	300	3	63	0.3	0.6	0.7	0.8627289351259676	0.29733954458175726	0.40740740735711023	0.9577897160325574	15.599996208869616	9.651849562368577	0.618708445639295
1	2	smote	0.6	300	3	63	0.3	0.6	0.7	0.8739755360374444	0.2890845203316408	0.30864197527053805	0.9616270145743544	11.18749704103259	8.043207777943369	0.7189461267849436
1	3	smote	0.6	300	3	63	0.3	0.6	0.7	0.865704025847285	0.232416699404239	0.20987654318396587	0.9501151189489632	5.059133592066143	4.207216629364647	0.8316081206812114
1	1	smote	0.6	300	3	63	0.3	0.6	1.0	0.8580483783860606	0.28909336275649095	0.27160493823807347	0.9616270145743544	9.344404314864622	7.078022844590165	0.7574610978558309
1	2	smote	0.6	300	3	63	0.3	0.6	1.0	0.8702424604189761	0.28335954384577516	0.30864197527053805	0.9623944742827139	11.424924030908304	8.207354831769209	0.7183728045207375
1	3	smote	0.6	300	3	63	0.3	0.6	1.0	0.8643775522772709	0.24994336306378792	0.28395061724889503	0.9593246354492762	9.352632672730284	6.980897419759394	0.7464098688049037
1	1	smote	0.6	300	3	63	0.3	1.0	0.7	0.8627289351259676	0.29733954458175726	0.40740740735711023	0.9577897160325574	15.599996208869616	9.651849562368577	0.618708445639295
1	2	smote	0.6	300	3	63	0.3	1.0	0.7	0.8739755360374444	0.2890845203316408	0.30864197527053805	0.9616270145743544	11.18749704103259	8.043207777943369	0.7189461267849436
1	3	smote	0.6	300	3	63	0.3	1.0	0.7	0.865704025847285	0.232416699404239	0.20987654318396587	0.9501151189489632	5.059133592066143	4.207216629364647	0.8316081206812114
1	1	smote	0.6	300	3	63	0.3	1.0	1.0	0.8580483783860606	0.28909336275649095	0.27160493823807347	0.9616270145743544	9.344404314864622	7.078022844590165	0.7574610978558309
1	2	smote	0.6	300	3	63	0.3	1.0	1.0	0.8702424604189761	0.28335954384577516	0.30864197527053805	0.9623944742827139	11.424924030908304	8.207354831769209	0.7183728045207375
1	3	smote	0.6	300	3	63	0.3	1.0	1.0	0.8643775522772709	0.24994336306378792	0.28395061724889503	0.9593246354492762	9.352632672730284	6.980897419759394	0.7464098688049037
1	1	smote	0.6	300	5	31	0.1	0.6	0.7	0.8683569729873132	0.29746839283058046	0.37037037032464565	0.9531849577824008	11.976853697986154	7.911352284798089	0.6605534612449849
1	2	smote	0.6	300	5	31	0.1	0.6	0.7	0.8835071961191173	0.29611376312915594	0.32098765428135956	0.9608595548659951	11.604988074554702	8.20091777631088	0.7066717869570648
1	3	smote	0.6	300	5	31	0.1	0.6	0.7	0.8795467250315038	0.25400190852177607	0.23456790120560891	0.951650038365682	6.031744770687952	4.851458920797305	0.8043209792390673
1	1	smote	0.6	300	5	31	0.1	0.6	1.0	0.8698066191031143	0.3120966666281448	0.3333333332921811	0.9554873369074791	10.732756164184838	7.48850406263713	0.6977242230004883
1	2	smote	0.6	300	5	31	0.1	0.6	1.0	0.8789024378689254	0.2861014162263193	0.3333333332921811	0.951650038365682	9.841267765392208	6.894178466396171	0.7005376270959269
1	3	smote	0.6	300	5	31	0.1	0.6	1.0	0.8810247955809479	0.25233974304352025	0.25925925922725196	0.9485801995322443	6.456715145567639	5.042011179520545	0.7808941545786788
1	1	smote	0.6	300	5	31	0.1	1.0	0.7	0.8683569729873132	0.29746839283058046	0.37037037032464565	0.9531849577824008	11.976853697986154	7.911352284798089	0.6605534612449849
1	2	smote	0.6	300	5	31	0.1	1.0	0.7	0.8835071961191173	0.29611376312915594	0.32098765428135956	0.9608595548659951	11.604988074554702	8.20091777631088	0.7066717869570648
1	3	smote	0.6	300	5	31	0.1	1.0	0.7	0.8795467250315038	0.25400190852177607	0.23456790120560891	0.951650038365682	6.031744770687952	4.851458920797305	0.8043209792390673
1	1	smote	0.6	300	5	31	0.1	1.0	1.0	0.8698066191031143	0.3120966666281448	0.3333333332921811	0.9554873369074791	10.732756164184838	7.48850406263713	0.6977242230004883
1	2	smote	0.6	300	5	31	0.1	1.0	1.0	0.8789024378689254	0.2861014162263193	0.3333333332921811	0.951650038365682	9.841267765392208	6.894178466396171	0.7005376270959269
1	3	smote	0.6	300	5	31	0.1	1.0	1.0	0.8810247955809479	0.25233974304352025	0.25925925922725196	0.9485801995322443	6.456715145567639	5.042011179520545	0.7808941545786788
1	1	smote	0.6	300	5	31	0.3	0.6	0.7	0.8623878419222497	0.28931339767900177	0.28395061724889503	0.9685341519495893	12.206051585532663	9.024086258635759	0.7393124691748088
1	2	smote	0.6	300	5	31	0.3	0.6	0.7	0.8744492765981638	0.2928429627672814	0.29629629625971654	0.9631619339910733	11.008768900798446	8.04320769054055	0.7306182601280241
1	3	smote	0.6	300	5	31	0.3	0.6	0.7	0.878892963057711	0.27208261951613455	0.23456790120560891	0.9577897160325574	6.953664024967035	5.55712550560615	0.7991650755798276
1	1	smote	0.6	300	5	31	0.3	0.6	1.0	0.8580389035748462	0.28189306949193743	0.30864197527053805	0.9639293936994326	11.930087830744478	8.556603876648579	0.7172288987929218
1	2	smote	0.6	300	5	31	0.3	0.6	1.0	0.8765526846877575	0.2814532076381177	0.29629629625971654	0.9639293936994326	11.251956525258128	8.214339721582636	0.7300365576976513
1	3	smote	0.6	300	5	31	0.3	0.6	1.0	0.8746292980112371	0.26397481269840606	0.23456790120560891	0.9639293936994326	8.189428044683037	6.5030189462529195	0.7940748522212983
1	1	smote	0.6	300	5	31	0.3	1.0	0.7	0.8623878419222497	0.28931339767900177	0.28395061724889503	0.9685341519495893	12.206051585532663	9.024086258635759	0.7393124691748088
1	2	smote	0.6	300	5	31	0.3	1.0	0.7	0.8744492765981638	0.2928429627672814	0.29629629625971654	0.9631619339910733	11.008768900798446	8.04320769054055	0.7306182601280241
1	3	smote	0.6	300	5	31	0.3	1.0	0.7	0.878892963057711	0.27208261951613455	0.23456790120560891	0.9577897160325574	6.953664024967035	5.55712550560615	0.7991650755798276
1	1	smote	0.6	300	5	31	0.3	1.0	1.0	0.8580389035748462	0.28189306949193743	0.30864197527053805	0.9639293936994326	11.930087830744478	8.556603876648579	0.7172288987929218
1	2	smote	0.6	300	5	31	0.3	1.0	1.0	0.8765526846877575	0.2814532076381177	0.29629629625971654	0.9639293936994326	11.251956525258128	8.214339721582636	0.7300365576976513
1	3	smote	0.6	300	5	31	0.3	1.0	1.0	0.8746292980112371	0.26397481269840606	0.23456790120560891	0.9639293936994326	8.189428044683037	6.5030189462529195	0.7940748522212983
1	1	smote	0.6	300	5	63	0.1	0.6	0.7	0.8683380233648844	0.2974344840581646	0.37037037032464565	0.9531849577824008	11.976853697986154	7.911352284798089	0.6605534612449849
1	2	smote	0.6	300	5	63	0.1	0.6	0.7	0.8835071961191173	0.29611376312915594	0.32098765428135956	0.9608595548659951	11.604988074554702	8.20091777631088	0.7066717869570648
1	3	smote	0.6	300	5	63	0.1	0.6	0.7	0.8767232312896165	0.2521899514041154	0.28395061724889503	0.9501151189489632	7.552783608658424	5.69211661619923	0.7536448593795295
1	1	smote	0.6	300	5	63	0.1	0.6	1.0	0.8698066191031143	0.3120966666281448	0.3333333332921811	0.9554873369074791	10.732756164184838	7.48850406263713	0.6977242230004883
1	2	smote	0.6	300	5	63	0.1	0.6	1.0	0.8789498119249973	0.2861456334030421	0.3333333332921811	0.951650038365682	9.841267765392208	6.894178466396171	0.7005376270959269
1	3	smote	0.6	300	5	63	0.1	0.6	1.0	0.8810247955809479	0.25233974304352025	0.25925925922725196	0.9485801995322443	6.456715145567639	5.042011179520545	0.7808941545786788
1	1	smote	0.6	300	5	63	0.1	1.0	0.7	0.8683380233648844	0.2974344840581646	0.37037037032464565	0.9531849577824008	11.976853697986154	7.911352284798089	0.6605534612449849
1	2	smote	0.6	300	5	63	0.1	1.0	0.7	0.8835071961191173	0.29611376312915594	0.32098765428135956	0.9608595548659951	11.604988074554702	8.20091777631088	0.7066717869570648
1	3	smote	0.6	300	5	63	0.1	1.0	0.7	0.8767232312896165	0.2521899514041154	0.28395061724889503	0.9501151189489632	7.552783608658424	5.69211661619923	0.7536448593795295
1	1	smote	0.6	300	5	63	0.1	1.0	1.0	0.8698066191031143	0.3120966666281448	0.3333333332921811	0.9554873369074791	10.732756164184838	7.48850406263713	0.6977242230004883
1	2	smote	0.6	300	5	63	0.1	1.0	1.0	0.8789498119249973	0.2861456334030421	0.3333333332921811	0.951650038365682	9.841267765392208	6.894178466396171	0.7005376270959269
1	3	smote	0.6	300	5	63	0.1	1.0	1.0	0.8810247955809479	0.25233974304352025	0.25925925922725196	0.9485801995322443	6.456715145567639	5.042011179520545	0.7808941545786788
1	1	smote	0.6	300	5	63	0.3	0.6	0.7	0.8623878419222497	0.28931339767900177	0.28395061724889503	0.9685341519495893	12.206051585532663	9.024086258635759	0.7393124691748088
1	2	smote	0.6	300	5	63	0.3	0.6	0.7	0.8744492765981638	0.2928429627672814	0.29629629625971654	0.9631619339910733	11.008768900798446	8.04320769054055	0.7306182601280241
1	3	smote	0.6	300	5	63	0.3	0.6	0.7	0.878892963057711	0.27208261951613455	0.23456790120560891	0.9577897160325574	6.953664024967035	5.55712550560615	0.7991650755798276
1	1	smote	0.6	300	5	63	0.3	0.6	1.0	0.8580389035748462	0.28189306949193743	0.30864197527053805	0.9639293936994326	11.930087830744478	8.556603876648579	0.7172288987929218
1	2	smote	0.6	300	5	63	0.3	0.6	1.0	0.8765526846877575	0.2814532076381177	0.29629629625971654	0.9639293936994326	11.251956525258128	8.214339721582636	0.7300365576976513
1	3	smote	0.6	300	5	63	0.3	0.6	1.0	0.8746292980112371	0.26397481269840606	0.23456790120560891	0.9639293936994326	8.189428044683037	6.5030189462529195	0.7940748522212983
1	1	smote	0.6	300	5	63	0.3	1.0	0.7	0.8623878419222497	0.28931339767900177	0.28395061724889503	0.9685341519495893	12.206051585532663	9.024086258635759	0.7393124691748088
1	2	smote	0.6	300	5	63	0.3	1.0	0.7	0.8744492765981638	0.2928429627672814	0.29629629625971654	0.9631619339910733	11.008768900798446	8.04320769054055	0.7306182601280241
1	3	smote	0.6	300	5	63	0.3	1.0	0.7	0.878892963057711	0.27208261951613455	0.23456790120560891	0.9577897160325574	6.953664024967035	5.55712550560615	0.7991650755798276
1	1	smote	0.6	300	5	63	0.3	1.0	1.0	0.8580389035748462	0.28189306949193743	0.30864197527053805	0.9639293936994326	11.930087830744478	8.556603876648579	0.7172288987929218
1	2	smote	0.6	300	5	63	0.3	1.0	1.0	0.8765526846877575	0.2814532076381177	0.29629629625971654	0.9639293936994326	11.251956525258128	8.214339721582636	0.7300365576976513
1	3	smote	0.6	300	5	63	0.3	1.0	1.0	0.8746292980112371	0.26397481269840606	0.23456790120560891	0.9639293936994326	8.189428044683037	6.5030189462529195	0.7940748522212983
1	1	smote	0.6	300	10	31	0.1	0.6	0.7	0.8724879906767858	0.30810196800852196	0.35802469131382414	0.9623944742827139	14.27236662005584	9.520531604852282	0.6670604613498478
1	2	smote	0.6	300	10	31	0.1	0.6	0.7	0.8766095335550439	0.2806295246021182	0.27160493823807347	0.9593246354492762	8.794369412784544	6.6773801406394195	0.759279004471735
1	3	smote	0.6	300	10	31	0.1	0.6	0.7	0.8880361558795941	0.2789984100431212	0.25925925922725196	0.9562547966158385	7.650875422642016	5.9265743419854875	0.7746269463410184
1	1	smote	0.6	300	10	31	0.1	0.6	1.0	0.8676368873350198	0.29393328630208565	0.3333333332921811	0.9585571757409167	11.564811974350365	8.043207933326187	0.6954897179061038
1	2	smote	0.6	300	10	31	0.1	0.6	1.0	0.8761926418616109	0.2837065959168276	0.29629629625971654	0.9585571757409167	9.73878903849669	7.1495181629566105	0.7341280355603987
1	3	smote	0.6	300	10	31	0.1	0.6	1.0	0.8864443875955772	0.2688041571615992	0.27160493823807347	0.9585571757409167	8.624605550837966	6.553724982710226	0.7598869139965955
1	1	smote	0.6	300	10	31	0.1	1.0	0.7	0.8724879906767858	0.30810196800852196	0.35802469131382414	0.9623944742827139	14.27236662005584	9.520531604852282	0.6670604613498478
1	2	smote	0.6	300	10	31	0.1	1.0	0.7	0.8766095335550439	0.2806295246021182	0.27160493823807347	0.9593246354492762	8.794369412784544	6.6773801406394195	0.759279004471735
1	3	smote	0.6	300	10	31	0.1	1.0	0.7	0.8880361558795941	0.2789984100431212	0.25925925922725196	0.9562547966158385	7.650875422642016	5.9265743419854875	0.7746269463410184
1	1	smote	0.6	300	10	31	0.1	1.0	1.0	0.8676368873350198	0.29393328630208565	0.3333333332921811	0.9585571757409167	11.564811974350365	8.043207933326187	0.6954897179061038
1	2	smote	0.6	300	10	31	0.1	1.0	1.0	0.8761926418616109	0.2837065959168276	0.29629629625971654	0.9585571757409167	9.73878903849669	7.1495181629566105	0.7341280355603987
1	3	smote	0.6	300	10	31	0.1	1.0	1.0	0.8864443875955772	0.2688041571615992	0.27160493823807347	0.9585571757409167	8.624605550837966	6.553724982710226	0.7598869139965955
1	1	smote	0.6	300	10	31	0.3	0.6	0.7	0.868470670721886	0.277411697906923	0.32098765428135956	0.9631619339910733	12.359845077847776	8.713474998085594	0.704982531706977
1	2	smote	0.6	300	10	31	0.3	0.6	0.7	0.8674473911107321	0.26692758424876784	0.28395061724889503	0.9593246354492762	9.352632672730284	6.980897419759394	0.7464098688049037
1	3	smote	0.6	300	10	31	0.3	0.6	0.7	0.8791961570165715	0.2580944648229618	0.2222222221947874	0.9631619339910733	7.47023604968999	6.032405767905413	0.8075254453911658
1	1	smote	0.6	300	10	31	0.3	0.6	1.0	0.8646996958585601	0.28818846947042276	0.34567901230300263	0.9623944742827139	13.520211974466186	9.192237411581514	0.6798885471425701
1	2	smote	0.6	300	10	31	0.3	0.6	1.0	0.8725637891665009	0.28419460181230505	0.28395061724889503	0.9600920951576356	9.540116940833661	7.115145413397199	0.7458132182365339
1	3	smote	0.6	300	10	31	0.3	0.6	1.0	0.8831661029153994	0.28644576200939587	0.29629629625971654	0.9677666922412298	12.64160003966468	9.192237003871522	0.727141884620117
1	1	smote	0.6	300	10	31	0.3	1.0	0.7	0.868470670721886	0.277411697906923	0.32098765428135956	0.9631619339910733	12.359845077847776	8.713474998085594	0.704982531706977
1	2	smote	0.6	300	10	31	0.3	1.0	0.7	0.8674473911107321	0.26692758424876784	0.28395061724889503	0.9593246354492762	9.352632672730284	6.980897419759394	0.7464098688049037
1	3	smote	0.6	300	10	31	0.3	1.0	0.7	0.8791961570165715	0.2580944648229618	0.2222222221947874	0.9631619339910733	7.47023604968999	6.032405767905413	0.8075254453911658
1	1	smote	0.6	300	10	31	0.3	1.0	1.0	0.8646996958585601	0.28818846947042276	0.34567901230300263	0.9623944742827139	13.520211974466186	9.192237411581514	0.6798885471425701
1	2	smote	0.6	300	10	31	0.3	1.0	1.0	0.8725637891665009	0.28419460181230505	0.28395061724889503	0.9600920951576356	9.540116940833661	7.115145413397199	0.7458132182365339
1	3	smote	0.6	300	10	31	0.3	1.0	1.0	0.8831661029153994	0.28644576200939587	0.29629629625971654	0.9677666922412298	12.64160003966468	9.192237003871522	0.727141884620117
1	1	smote	0.6	300	10	63	0.1	0.6	0.7	0.873549169532797	0.31957626323429106	0.34567901230300263	0.9654643131161516	14.768968398879299	10.009324944726067	0.6777267393839039
1	2	smote	0.6	300	10	63	0.1	0.6	0.7	0.8733312488748661	0.27123019926786424	0.28395061724889503	0.9608595548659951	9.734953531296332	7.2546580328903945	0.7452175207840781
1	3	smote	0.6	300	10	63	0.1	0.6	0.7	0.8881498536141667	0.2817214067964706	0.25925925922725196	0.9616270145743544	8.770997688407165	6.75629453347243	0.7702994215461265
1	1	smote	0.6	300	10	63	0.1	0.6	1.0	0.8798025449342922	0.29795247084075893	0.30864197527053805	0.9631619339910733	11.672243809341097	8.378341344313073	0.7178003959175006
1	2	smote	0.6	300	10	63	0.1	0.6	1.0	0.8743734781084487	0.27479304283750844	0.27160493823807347	0.9600920951576356	8.97066265239924	6.805791264988624	0.758672066824602
1	3	smote	0.6	300	10	63	0.1	0.6	1.0	0.8838388145116208	0.2642665255613357	0.24691358021643045	0.9654643131161516	9.165753239750456	7.1495178176614775	0.7800251151206635
1	1	smote	0.6	300	10	63	0.1	1.0	0.7	0.873549169532797	0.31957626323429106	0.34567901230300263	0.9654643131161516	14.768968398879299	10.009324944726067	0.6777267393839039
[truncated: 11,825 more rows]
