# Supplementary material for: Risk prediction for cardiovascular related diseases using PRS and EHR in the Framingham Heart Study
Source: PLoS One. 2026 Apr 17;21(4):e0345914. doi: 10.1371/journal.pone.0345914 (PMC13089760; doi:10.1371/journal.pone.0345914)
Supplement: S1 File — (ZIP) [file pone.0345914.s003.zip › lgbm/ehr_model/dem/dem_lgb_nested_cv_outer_test_results.csv]

outer_fold	AUC	AUPRC	sensitivity	specificity	DOR	LR+	LR-
1	0.9102856595092025	0.3556282472156401	0.07499999999062501	0.9953987729985017	17.54050237503924	16.29996454566502	0.9292757996176567
2	0.8939579128885857	0.29636545878682063	0.08641975307575066	0.9869531849502153	7.1557973669996136	6.623814816707226	0.9256571148445726
3	0.9038969898524772	0.35316029660921294	0.06172839505410761	0.990023023783653	6.528333528749143	6.187078313586086	0.9477270456627882
4	0.8937020929857973	0.2846448568607397	0.7654320986709343	0.8380660015284876	16.888000541063022	4.7268149902285055	0.2798919155559767
