# Supplementary material for: Risk prediction for cardiovascular related diseases using PRS and EHR in the Framingham Heart Study
Source: PLoS One. 2026 Apr 17;21(4):e0345914. doi: 10.1371/journal.pone.0345914 (PMC13089760; doi:10.1371/journal.pone.0345914)
Supplement: S1 File — (ZIP) [file pone.0345914.s003.zip › lgbm/ehr_model/dia/dia_lgb_nested_cv_all_results.csv]

outer_fold	inner_fold	sampling_method	sampling_ratio	n_estimators	max_depth	num_leaves	learning_rate	subsample	colsample_bytree	AUC	AUPRC	sensitivity	specificity	DOR	LR+	LR-
1	1	none		100	3	31	0.1	0.6	0.7	0.9521201799205204	0.8333511988480466	0.6352941176096886	0.9888641425316343	154.6837293038397	57.04936049341535	0.36881292688850326
1	2	none		100	3	31	0.1	0.6	0.7	0.9710165706490099	0.8859765957747076	0.7777777777322936	0.9888558692348526	310.5663770172465	69.79252991533842	0.22472660266696837
1	3	none		100	3	31	0.1	0.6	0.7	0.9633729569093611	0.8821015690987893	0.7176470587813149	0.9888558692348526	225.5303473645161	64.39680491345817	0.28553497749051304
1	1	none		100	3	31	0.1	0.6	1.0	0.9519018297742259	0.8428124218515796	0.641176470550519	0.9896065330290305	170.1368355235595	61.690276732359706	0.3625921149946912
1	2	none		100	3	31	0.1	0.6	1.0	0.9715596569432496	0.8860611512517881	0.7777777777322936	0.9858841010327944	244.44718669115585	55.09937613930829	0.22540400010596617
1	3	none		100	3	31	0.1	0.6	1.0	0.9617865571191329	0.8779765295867961	0.7117647058404843	0.9881129271843381	205.2676793317293	59.877155470196	0.2917027834701285
1	1	none		100	3	31	0.1	1.0	0.7	0.9521201799205204	0.8333511988480466	0.6352941176096886	0.9888641425316343	154.6837293038397	57.04936049341535	0.36881292688850326
1	2	none		100	3	31	0.1	1.0	0.7	0.9710165706490099	0.8859765957747076	0.7777777777322936	0.9888558692348526	310.5663770172465	69.79252991533842	0.22472660266696837
1	3	none		100	3	31	0.1	1.0	0.7	0.9633729569093611	0.8821015690987893	0.7176470587813149	0.9888558692348526	225.5303473645161	64.39680491345817	0.28553497749051304
1	1	none		100	3	31	0.1	1.0	1.0	0.9519018297742259	0.8428124218515796	0.641176470550519	0.9896065330290305	170.1368355235595	61.690276732359706	0.3625921149946912
1	2	none		100	3	31	0.1	1.0	1.0	0.9715596569432496	0.8860611512517881	0.7777777777322936	0.9858841010327944	244.44718669115585	55.09937613930829	0.22540400010596617
1	3	none		100	3	31	0.1	1.0	1.0	0.9617865571191329	0.8779765295867961	0.7117647058404843	0.9881129271843381	205.2676793317293	59.877155470196	0.2917027834701285
1	1	none		100	3	31	0.3	0.6	0.7	0.9413904537316039	0.8233445656196877	0.6588235293730104	0.9873793615368421	151.07492804824594	52.20203472874194	0.34553736938614915
1	2	none		100	3	31	0.3	0.6	0.7	0.960776135484824	0.8720453727369171	0.7719298245162614	0.9806835066791926	171.83422482267213	39.96219251984136	0.2325624644493198
1	3	none		100	3	31	0.3	0.6	0.7	0.9558779826938205	0.8677047316010977	0.6941176470179931	0.9895988112853671	215.90088632889817	66.73438957006701	0.3090973295468394
1	1	none		100	3	31	0.3	0.6	1.0	0.9425302414952618	0.8196505846805027	0.6529411764321799	0.9858945805420498	131.49678207022902	46.290060035298346	0.35202427003581127
1	2	none		100	3	31	0.3	0.6	1.0	0.9637131461640729	0.8735149498554146	0.7719298245162614	0.9836552748812508	203.69217621053795	47.228041256586295	0.23185985882368518
1	3	none		100	3	31	0.3	0.6	1.0	0.9584127261603007	0.870774498824891	0.6941176470179931	0.9888558692348526	201.3562249266101	62.285434260557906	0.3093295589430986
1	1	none		100	3	31	0.3	1.0	0.7	0.9413904537316039	0.8233445656196877	0.6588235293730104	0.9873793615368421	151.07492804824594	52.20203472874194	0.34553736938614915
1	2	none		100	3	31	0.3	1.0	0.7	0.960776135484824	0.8720453727369171	0.7719298245162614	0.9806835066791926	171.83422482267213	39.96219251984136	0.2325624644493198
1	3	none		100	3	31	0.3	1.0	0.7	0.9558779826938205	0.8677047316010977	0.6941176470179931	0.9895988112853671	215.90088632889817	66.73438957006701	0.3090973295468394
1	1	none		100	3	31	0.3	1.0	1.0	0.9425302414952618	0.8196505846805027	0.6529411764321799	0.9858945805420498	131.49678207022902	46.290060035298346	0.35202427003581127
1	2	none		100	3	31	0.3	1.0	1.0	0.9637131461640729	0.8735149498554146	0.7719298245162614	0.9836552748812508	203.69217621053795	47.228041256586295	0.23185985882368518
1	3	none		100	3	31	0.3	1.0	1.0	0.9584127261603007	0.870774498824891	0.6941176470179931	0.9888558692348526	201.3562249266101	62.285434260557906	0.3093295589430986
1	1	none		100	3	63	0.1	0.6	0.7	0.9521201799205204	0.8333511988480466	0.6352941176096886	0.9888641425316343	154.6837293038397	57.04936049341535	0.36881292688850326
1	2	none		100	3	63	0.1	0.6	0.7	0.9710165706490099	0.8859765957747076	0.7777777777322936	0.9888558692348526	310.5663770172465	69.79252991533842	0.22472660266696837
1	3	none		100	3	63	0.1	0.6	0.7	0.9633729569093611	0.8821015690987893	0.7176470587813149	0.9888558692348526	225.5303473645161	64.39680491345817	0.28553497749051304
1	1	none		100	3	63	0.1	0.6	1.0	0.9519018297742259	0.8428124218515796	0.641176470550519	0.9896065330290305	170.1368355235595	61.690276732359706	0.3625921149946912
1	2	none		100	3	63	0.1	0.6	1.0	0.9715596569432496	0.8860611512517881	0.7777777777322936	0.9858841010327944	244.44718669115585	55.09937613930829	0.22540400010596617
1	3	none		100	3	63	0.1	0.6	1.0	0.9617865571191329	0.8779765295867961	0.7117647058404843	0.9881129271843381	205.2676793317293	59.877155470196	0.2917027834701285
1	1	none		100	3	63	0.1	1.0	0.7	0.9521201799205204	0.8333511988480466	0.6352941176096886	0.9888641425316343	154.6837293038397	57.04936049341535	0.36881292688850326
1	2	none		100	3	63	0.1	1.0	0.7	0.9710165706490099	0.8859765957747076	0.7777777777322936	0.9888558692348526	310.5663770172465	69.79252991533842	0.22472660266696837
1	3	none		100	3	63	0.1	1.0	0.7	0.9633729569093611	0.8821015690987893	0.7176470587813149	0.9888558692348526	225.5303473645161	64.39680491345817	0.28553497749051304
1	1	none		100	3	63	0.1	1.0	1.0	0.9519018297742259	0.8428124218515796	0.641176470550519	0.9896065330290305	170.1368355235595	61.690276732359706	0.3625921149946912
1	2	none		100	3	63	0.1	1.0	1.0	0.9715596569432496	0.8860611512517881	0.7777777777322936	0.9858841010327944	244.44718669115585	55.09937613930829	0.22540400010596617
1	3	none		100	3	63	0.1	1.0	1.0	0.9617865571191329	0.8779765295867961	0.7117647058404843	0.9881129271843381	205.2676793317293	59.877155470196	0.2917027834701285
1	1	none		100	3	63	0.3	0.6	0.7	0.9413904537316039	0.8233445656196877	0.6588235293730104	0.9873793615368421	151.07492804824594	52.20203472874194	0.34553736938614915
1	2	none		100	3	63	0.3	0.6	0.7	0.960776135484824	0.8720453727369171	0.7719298245162614	0.9806835066791926	171.83422482267213	39.96219251984136	0.2325624644493198
1	3	none		100	3	63	0.3	0.6	0.7	0.9558779826938205	0.8677047316010977	0.6941176470179931	0.9895988112853671	215.90088632889817	66.73438957006701	0.3090973295468394
1	1	none		100	3	63	0.3	0.6	1.0	0.9425302414952618	0.8196505846805027	0.6529411764321799	0.9858945805420498	131.49678207022902	46.290060035298346	0.35202427003581127
1	2	none		100	3	63	0.3	0.6	1.0	0.9637131461640729	0.8735149498554146	0.7719298245162614	0.9836552748812508	203.69217621053795	47.228041256586295	0.23185985882368518
1	3	none		100	3	63	0.3	0.6	1.0	0.9584127261603007	0.870774498824891	0.6941176470179931	0.9888558692348526	201.3562249266101	62.285434260557906	0.3093295589430986
1	1	none		100	3	63	0.3	1.0	0.7	0.9413904537316039	0.8233445656196877	0.6588235293730104	0.9873793615368421	151.07492804824594	52.20203472874194	0.34553736938614915
1	2	none		100	3	63	0.3	1.0	0.7	0.960776135484824	0.8720453727369171	0.7719298245162614	0.9806835066791926	171.83422482267213	39.96219251984136	0.2325624644493198
1	3	none		100	3	63	0.3	1.0	0.7	0.9558779826938205	0.8677047316010977	0.6941176470179931	0.9895988112853671	215.90088632889817	66.73438957006701	0.3090973295468394
1	1	none		100	3	63	0.3	1.0	1.0	0.9425302414952618	0.8196505846805027	0.6529411764321799	0.9858945805420498	131.49678207022902	46.290060035298346	0.35202427003581127
1	2	none		100	3	63	0.3	1.0	1.0	0.9637131461640729	0.8735149498554146	0.7719298245162614	0.9836552748812508	203.69217621053795	47.228041256586295	0.23185985882368518
1	3	none		100	3	63	0.3	1.0	1.0	0.9584127261603007	0.870774498824891	0.6941176470179931	0.9888558692348526	201.3562249266101	62.285434260557906	0.3093295589430986
1	1	none		100	5	31	0.1	0.6	0.7	0.9462858640115289	0.8247072770819465	0.641176470550519	0.9910913140238227	198.79075678074292	71.97197797130842	0.36204890583913135
1	2	none		100	5	31	0.1	0.6	0.7	0.9673235838481792	0.8803802807252344	0.7602339180841968	0.9836552748812508	190.82027634387663	46.51246487391075	0.24375010799108174
1	3	none		100	5	31	0.1	0.6	0.7	0.9599772747137487	0.8733133853432522	0.705882352899654	0.9881129271843381	199.4998273228152	59.38230294564893	0.29765590149891613
1	1	none		100	5	31	0.1	0.6	1.0	0.9453207563649068	0.8322808537178921	0.6588235293730104	0.9896065330290305	183.86188842596695	63.38817425710356	0.34475971589951493
1	2	none		100	5	31	0.1	0.6	1.0	0.9661896196658064	0.8814502568710397	0.7602339180841968	0.9851411589822798	210.21936405759638	51.16370822868923	0.24338246077310768
1	3	none		100	5	31	0.1	0.6	1.0	0.9516432130058561	0.8612321093211958	0.6823529411363322	0.9888558692348526	190.6121704677056	61.22974893410777	0.32122684966939136
1	1	none		100	5	31	0.1	1.0	0.7	0.9462858640115289	0.8247072770819465	0.641176470550519	0.9910913140238227	198.79075678074292	71.97197797130842	0.36204890583913135
1	2	none		100	5	31	0.1	1.0	0.7	0.9673235838481792	0.8803802807252344	0.7602339180841968	0.9836552748812508	190.82027634387663	46.51246487391075	0.24375010799108174
1	3	none		100	5	31	0.1	1.0	0.7	0.9599772747137487	0.8733133853432522	0.705882352899654	0.9881129271843381	199.4998273228152	59.38230294564893	0.29765590149891613
1	1	none		100	5	31	0.1	1.0	1.0	0.9453207563649068	0.8322808537178921	0.6588235293730104	0.9896065330290305	183.86188842596695	63.38817425710356	0.34475971589951493
1	2	none		100	5	31	0.1	1.0	1.0	0.9661896196658064	0.8814502568710397	0.7602339180841968	0.9851411589822798	210.21936405759638	51.16370822868923	0.24338246077310768
1	3	none		100	5	31	0.1	1.0	1.0	0.9516432130058561	0.8612321093211958	0.6823529411363322	0.9888558692348526	190.6121704677056	61.22974893410777	0.32122684966939136
1	1	none		100	5	31	0.3	0.6	0.7	0.9410847635267915	0.8152852528296933	0.6470588234913495	0.9888641425316343	162.79985075510135	58.1058301321823	0.35691573570047047
1	2	none		100	5	31	0.3	0.6	0.7	0.9611063319517218	0.8702877178795008	0.7602339180841968	0.9836552748812508	190.82027634387663	46.51246487391075	0.24375010799108174
1	3	none		100	5	31	0.3	0.6	0.7	0.9487588497508959	0.8583753747127738	0.7117647058404843	0.9881129271843381	205.2676793317293	59.877155470196	0.2917027834701285
1	1	none		100	5	31	0.3	0.6	1.0	0.9402288309533167	0.8105443073233555	0.6470588234913495	0.9888641425316343	162.79985075510135	58.1058301321823	0.35691573570047047
1	2	none		100	5	31	0.3	0.6	1.0	0.9649166253921083	0.8659575259811004	0.7485380116521323	0.9843982169317653	187.81825720697165	47.977691306274224	0.2554474210418281
1	3	none		100	5	31	0.3	0.6	1.0	0.950952713923608	0.8614049462493221	0.705882352899654	0.9895988112853671	228.34263202348038	67.86548091871221	0.29720897072040103
1	1	none		100	5	31	0.3	1.0	0.7	0.9410847635267915	0.8152852528296933	0.6470588234913495	0.9888641425316343	162.79985075510135	58.1058301321823	0.35691573570047047
1	2	none		100	5	31	0.3	1.0	0.7	0.9611063319517218	0.8702877178795008	0.7602339180841968	0.9836552748812508	190.82027634387663	46.51246487391075	0.24375010799108174
1	3	none		100	5	31	0.3	1.0	0.7	0.9487588497508959	0.8583753747127738	0.7117647058404843	0.9881129271843381	205.2676793317293	59.877155470196	0.2917027834701285
1	1	none		100	5	31	0.3	1.0	1.0	0.9402288309533167	0.8105443073233555	0.6470588234913495	0.9888641425316343	162.79985075510135	58.1058301321823	0.35691573570047047
1	2	none		100	5	31	0.3	1.0	1.0	0.9649166253921083	0.8659575259811004	0.7485380116521323	0.9843982169317653	187.81825720697165	47.977691306274224	0.2554474210418281
1	3	none		100	5	31	0.3	1.0	1.0	0.950952713923608	0.8614049462493221	0.705882352899654	0.9895988112853671	228.34263202348038	67.86548091871221	0.29720897072040103
1	1	none		100	5	63	0.1	0.6	0.7	0.9462858640115289	0.8247072770819465	0.641176470550519	0.9910913140238227	198.79075678074292	71.97197797130842	0.36204890583913135
1	2	none		100	5	63	0.1	0.6	0.7	0.9673235838481792	0.8803802807252344	0.7602339180841968	0.9836552748812508	190.82027634387663	46.51246487391075	0.24375010799108174
1	3	none		100	5	63	0.1	0.6	0.7	0.9599772747137487	0.8733133853432522	0.705882352899654	0.9881129271843381	199.4998273228152	59.38230294564893	0.29765590149891613
1	1	none		100	5	63	0.1	0.6	1.0	0.9453207563649068	0.8322808537178921	0.6588235293730104	0.9896065330290305	183.86188842596695	63.38817425710356	0.34475971589951493
1	2	none		100	5	63	0.1	0.6	1.0	0.9661896196658064	0.8814502568710397	0.7602339180841968	0.9851411589822798	210.21936405759638	51.16370822868923	0.24338246077310768
1	3	none		100	5	63	0.1	0.6	1.0	0.9516432130058561	0.8612321093211958	0.6823529411363322	0.9888558692348526	190.6121704677056	61.22974893410777	0.32122684966939136
1	1	none		100	5	63	0.1	1.0	0.7	0.9462858640115289	0.8247072770819465	0.641176470550519	0.9910913140238227	198.79075678074292	71.97197797130842	0.36204890583913135
1	2	none		100	5	63	0.1	1.0	0.7	0.9673235838481792	0.8803802807252344	0.7602339180841968	0.9836552748812508	190.82027634387663	46.51246487391075	0.24375010799108174
1	3	none		100	5	63	0.1	1.0	0.7	0.9599772747137487	0.8733133853432522	0.705882352899654	0.9881129271843381	199.4998273228152	59.38230294564893	0.29765590149891613
1	1	none		100	5	63	0.1	1.0	1.0	0.9453207563649068	0.8322808537178921	0.6588235293730104	0.9896065330290305	183.86188842596695	63.38817425710356	0.34475971589951493
1	2	none		100	5	63	0.1	1.0	1.0	0.9661896196658064	0.8814502568710397	0.7602339180841968	0.9851411589822798	210.21936405759638	51.16370822868923	0.24338246077310768
1	3	none		100	5	63	0.1	1.0	1.0	0.9516432130058561	0.8612321093211958	0.6823529411363322	0.9888558692348526	190.6121704677056	61.22974893410777	0.32122684966939136
1	1	none		100	5	63	0.3	0.6	0.7	0.9410847635267915	0.8152852528296933	0.6470588234913495	0.9888641425316343	162.79985075510135	58.1058301321823	0.35691573570047047
1	2	none		100	5	63	0.3	0.6	0.7	0.9611063319517218	0.8702877178795008	0.7602339180841968	0.9836552748812508	190.82027634387663	46.51246487391075	0.24375010799108174
1	3	none		100	5	63	0.3	0.6	0.7	0.9487588497508959	0.8583753747127738	0.7117647058404843	0.9881129271843381	205.2676793317293	59.877155470196	0.2917027834701285
1	1	none		100	5	63	0.3	0.6	1.0	0.9402288309533167	0.8105443073233555	0.6470588234913495	0.9888641425316343	162.79985075510135	58.1058301321823	0.35691573570047047
1	2	none		100	5	63	0.3	0.6	1.0	0.9649166253921083	0.8659575259811004	0.7485380116521323	0.9843982169317653	187.81825720697165	47.977691306274224	0.2554474210418281
1	3	none		100	5	63	0.3	0.6	1.0	0.950952713923608	0.8614049462493221	0.705882352899654	0.9895988112853671	228.34263202348038	67.86548091871221	0.29720897072040103
1	1	none		100	5	63	0.3	1.0	0.7	0.9410847635267915	0.8152852528296933	0.6470588234913495	0.9888641425316343	162.79985075510135	58.1058301321823	0.35691573570047047
1	2	none		100	5	63	0.3	1.0	0.7	0.9611063319517218	0.8702877178795008	0.7602339180841968	0.9836552748812508	190.82027634387663	46.51246487391075	0.24375010799108174
1	3	none		100	5	63	0.3	1.0	0.7	0.9487588497508959	0.8583753747127738	0.7117647058404843	0.9881129271843381	205.2676793317293	59.877155470196	0.2917027834701285
1	1	none		100	5	63	0.3	1.0	1.0	0.9402288309533167	0.8105443073233555	0.6470588234913495	0.9888641425316343	162.79985075510135	58.1058301321823	0.35691573570047047
1	2	none		100	5	63	0.3	1.0	1.0	0.9649166253921083	0.8659575259811004	0.7485380116521323	0.9843982169317653	187.81825720697165	47.977691306274224	0.2554474210418281
1	3	none		100	5	63	0.3	1.0	1.0	0.950952713923608	0.8614049462493221	0.705882352899654	0.9895988112853671	228.34263202348038	67.86548091871221	0.29720897072040103
1	1	none		100	10	31	0.1	0.6	0.7	0.951574304554784	0.8309261375980364	0.6235294117280277	0.9903489235264266	169.95655175602903	64.60717282301563	0.38013933829507834
1	2	none		100	10	31	0.1	0.6	0.7	0.964881867869277	0.8708655780210499	0.7485380116521323	0.9910846953863962	330.9143474504675	83.96091939480694	0.2537240126713788
1	3	none		100	10	31	0.1	0.6	0.7	0.9573201643213005	0.8726656265894169	0.6823529411363322	0.9918276374369107	260.706745899715	83.49508491795827	0.3202643722269025
1	1	none		100	10	31	0.1	0.6	1.0	0.953273068692956	0.8348265113817606	0.6352941176096886	0.9896065330290305	165.85698030937587	61.12431089077843	0.36853624802641655
1	2	none		100	10	31	0.1	0.6	1.0	0.9655900523969657	0.8716339221528377	0.7368421052200677	0.9881129271843381	232.74979761817983	61.98678991697064	0.26632370134714545
1	3	none		100	10	31	0.1	0.6	1.0	0.9555196224106284	0.8749315304439533	0.6941176470179931	0.9918276374369107	275.40175445393515	84.93465534757823	0.30840272881328795
1	1	none		100	10	31	0.1	1.0	0.7	0.951574304554784	0.8309261375980364	0.6235294117280277	0.9903489235264266	169.95655175602903	64.60717282301563	0.38013933829507834
1	2	none		100	10	31	0.1	1.0	0.7	0.964881867869277	0.8708655780210499	0.7485380116521323	0.9910846953863962	330.9143474504675	83.96091939480694	0.2537240126713788
1	3	none		100	10	31	0.1	1.0	0.7	0.9573201643213005	0.8726656265894169	0.6823529411363322	0.9918276374369107	260.706745899715	83.49508491795827	0.3202643722269025
1	1	none		100	10	31	0.1	1.0	1.0	0.953273068692956	0.8348265113817606	0.6352941176096886	0.9896065330290305	165.85698030937587	61.12431089077843	0.36853624802641655
1	2	none		100	10	31	0.1	1.0	1.0	0.9655900523969657	0.8716339221528377	0.7368421052200677	0.9881129271843381	232.74979761817983	61.98678991697064	0.26632370134714545
1	3	none		100	10	31	0.1	1.0	1.0	0.9555196224106284	0.8749315304439533	0.6941176470179931	0.9918276374369107	275.40175445393515	84.93465534757823	0.30840272881328795
1	1	none		100	10	31	0.3	0.6	0.7	0.9380147604698895	0.819803393925451	0.6352941176096886	0.9910913140238227	193.79010154756293	71.31168459542486	0.36798413380273426
1	2	none		100	10	31	0.3	0.6	0.7	0.9577696097599123	0.870676706885062	0.7426900584360999	0.986627043083309	212.9493295370586	55.536670587970626	0.2607975736726259
1	3	none		100	10	31	0.3	0.6	0.7	0.9532645747749322	0.8661708927165966	0.6823529411363322	0.9918276374369107	260.706745899715	83.49508491795827	0.3202643722269025
1	1	none		100	10	31	0.3	0.6	1.0	0.9368094676623434	0.8143001867564386	0.6352941176096886	0.9918337045212189	211.56571948584846	77.79455706872615	0.367708696579611
1	2	none		100	10	31	0.3	0.6	1.0	0.9586037903078648	0.8635487740204069	0.7543859648681646	0.986627043083309	226.6029981687846	56.41126382557647	0.24894313850838248
1	3	none		100	10	31	0.3	0.6	1.0	0.9537496722314484	0.862946189076632	0.6705882352546713	0.9925705794874252	271.97105672298557	90.26105488430888	0.33187741832592554
1	1	none		100	10	31	0.3	1.0	0.7	0.9380147604698895	0.819803393925451	0.6352941176096886	0.9910913140238227	193.79010154756293	71.31168459542486	0.36798413380273426
1	2	none		100	10	31	0.3	1.0	0.7	0.9577696097599123	0.870676706885062	0.7426900584360999	0.986627043083309	212.9493295370586	55.536670587970626	0.2607975736726259
1	3	none		100	10	31	0.3	1.0	0.7	0.9532645747749322	0.8661708927165966	0.6823529411363322	0.9918276374369107	260.706745899715	83.49508491795827	0.3202643722269025
1	1	none		100	10	31	0.3	1.0	1.0	0.9368094676623434	0.8143001867564386	0.6352941176096886	0.9918337045212189	211.56571948584846	77.79455706872615	0.367708696579611
1	2	none		100	10	31	0.3	1.0	1.0	0.9586037903078648	0.8635487740204069	0.7543859648681646	0.986627043083309	226.6029981687846	56.41126382557647	0.24894313850838248
1	3	none		100	10	31	0.3	1.0	1.0	0.9537496722314484	0.862946189076632	0.6705882352546713	0.9925705794874252	271.97105672298557	90.26105488430888	0.33187741832592554
1	1	none		100	10	63	0.1	0.6	0.7	0.949879907419538	0.8252819225250548	0.6352941176096886	0.9903489235264266	178.74919122563676	65.82617608382725	0.3682599839752133
1	2	none		100	10	63	0.1	0.6	0.7	0.9663460285185476	0.8745789136652925	0.7543859648681646	0.9851411589822798	203.63557098805504	50.7701412423147	0.24931861835149172
1	3	none		100	10	63	0.1	0.6	0.7	0.9590333012848528	0.8744802137376348	0.6764705881955017	0.9910846953863962	232.43912820907823	75.87736580415029	0.32643971806462624
1	1	none		100	10	63	0.1	0.6	1.0	0.9480457661906634	0.8253737745066828	0.6294117646688581	0.9888641425316343	150.81890955995655	56.52112567403187	0.37476152248251976
1	2	none		100	10	63	0.1	0.6	1.0	0.9662504453307613	0.8622287379718561	0.7368421052200677	0.986627043083309	206.57761749175535	55.09937396916771	0.2667247912547476
1	3	none		100	10	63	0.1	0.6	1.0	0.9578489642513767	0.8710940703825781	0.6941176470179931	0.9910846953863962	252.26253167141152	77.85677534686725	0.30863391526433853
1	1	none		100	10	63	0.1	1.0	0.7	0.949879907419538	0.8252819225250548	0.6352941176096886	0.9903489235264266	178.74919122563676	65.82617608382725	0.3682599839752133
1	2	none		100	10	63	0.1	1.0	0.7	0.9663460285185476	0.8745789136652925	0.7543859648681646	0.9851411589822798	203.63557098805504	50.7701412423147	0.24931861835149172
1	3	none		100	10	63	0.1	1.0	0.7	0.9590333012848528	0.8744802137376348	0.6764705881955017	0.9910846953863962	232.43912820907823	75.87736580415029	0.32643971806462624
1	1	none		100	10	63	0.1	1.0	1.0	0.9480457661906634	0.8253737745066828	0.6294117646688581	0.9888641425316343	150.81890955995655	56.52112567403187	0.37476152248251976
1	2	none		100	10	63	0.1	1.0	1.0	0.9662504453307613	0.8622287379718561	0.7368421052200677	0.986627043083309	206.57761749175535	55.09937396916771	0.2667247912547476
1	3	none		100	10	63	0.1	1.0	1.0	0.9578489642513767	0.8710940703825781	0.6941176470179931	0.9910846953863962	252.26253167141152	77.85677534686725	0.30863391526433853
1	1	none		100	10	63	0.3	0.6	0.7	0.9418315210271191	0.8133146486318114	0.6294117646688581	0.9896065330290305	161.71299351104028	60.55834504919714	0.374480381058142
1	2	none		100	10	63	0.3	0.6	0.7	0.9618318952408261	0.868209981109044	0.7485380116521323	0.9858841010327944	207.90192730124303	53.02797102128919	0.2550624211647357
1	3	none		100	10	63	0.3	0.6	0.7	0.950594353640416	0.8625897884964174	0.6705882352546713	0.9940564635884543	340.4726341048491	112.82628061118824	0.33138133848289514
1	1	none		100	10	63	0.3	0.6	1.0	0.9455391065112014	0.826348257430476	0.6529411764321799	0.9888641425316343	167.0642535456127	58.63406495156577	0.35096714010645413
1	2	none		100	10	63	0.3	0.6	1.0	0.9612323279719854	0.865358796718916	0.7543859648681646	0.9851411589822798	203.63557098805504	50.7701412423147	0.24931861835149172
1	3	none		100	10	63	0.3	0.6	1.0	0.9560353115986364	0.8684675895438959	0.6705882352546713	0.9910846953863962	226.30331283740472	75.21756262324463	0.33237498566472207
1	1	none		100	10	63	0.3	1.0	0.7	0.9418315210271191	0.8133146486318114	0.6294117646688581	0.9896065330290305	161.71299351104028	60.55834504919714	0.374480381058142
1	2	none		100	10	63	0.3	1.0	0.7	0.9618318952408261	0.868209981109044	0.7485380116521323	0.9858841010327944	207.90192730124303	53.02797102128919	0.2550624211647357
1	3	none		100	10	63	0.3	1.0	0.7	0.950594353640416	0.8625897884964174	0.6705882352546713	0.9940564635884543	340.4726341048491	112.82628061118824	0.33138133848289514
1	1	none		100	10	63	0.3	1.0	1.0	0.9455391065112014	0.826348257430476	0.6529411764321799	0.9888641425316343	167.0642535456127	58.63406495156577	0.35096714010645413
1	2	none		100	10	63	0.3	1.0	1.0	0.9612323279719854	0.865358796718916	0.7543859648681646	0.9851411589822798	203.63557098805504	50.7701412423147	0.24931861835149172
1	3	none		100	10	63	0.3	1.0	1.0	0.9560353115986364	0.8684675895438959	0.6705882352546713	0.9910846953863962	226.30331283740472	75.21756262324463	0.33237498566472207
1	1	none		300	3	31	0.1	0.6	0.7	0.9466745272719334	0.8278679346211234	0.6470588234913495	0.9888641425316343	162.79985075510135	58.1058301321823	0.35691573570047047
1	2	none		300	3	31	0.1	0.6	0.7	0.9641128576766334	0.8774495715612788	0.7660818713002291	0.9843982169317653	206.6367655707347	49.102168446265026	0.2376255079500313
1	3	none		300	3	31	0.1	0.6	0.7	0.9593610698365528	0.8727100110861652	0.7117647058404843	0.9918276374369107	299.6935032106065	87.09401099200818	0.2906102636928661
1	1	none		300	3	31	0.1	0.6	1.0	0.9440892615398052	0.8265919875899799	0.6588235293730104	0.9873793615368421	151.07492804824594	52.20203472874194	0.34553736938614915
1	2	none		300	3	31	0.1	0.6	1.0	0.9661287940008515	0.8789216931422208	0.7660818713002291	0.9843982169317653	206.6367655707347	49.102168446265026	0.2376255079500313
1	3	none		300	3	31	0.1	0.6	1.0	0.9572502403636046	0.8691786216585123	0.7176470587813149	0.9881129271843381	211.2758584992212	60.37200799474308	0.28574966544134073
1	1	none		300	3	31	0.1	1.0	0.7	0.9466745272719334	0.8278679346211234	0.6470588234913495	0.9888641425316343	162.79985075510135	58.1058301321823	0.35691573570047047
1	2	none		300	3	31	0.1	1.0	0.7	0.9641128576766334	0.8774495715612788	0.7660818713002291	0.9843982169317653	206.6367655707347	49.102168446265026	0.2376255079500313
1	3	none		300	3	31	0.1	1.0	0.7	0.9593610698365528	0.8727100110861652	0.7117647058404843	0.9918276374369107	299.6935032106065	87.09401099200818	0.2906102636928661
1	1	none		300	3	31	0.1	1.0	1.0	0.9440892615398052	0.8265919875899799	0.6588235293730104	0.9873793615368421	151.07492804824594	52.20203472874194	0.34553736938614915
1	2	none		300	3	31	0.1	1.0	1.0	0.9661287940008515	0.8789216931422208	0.7660818713002291	0.9843982169317653	206.6367655707347	49.102168446265026	0.2376255079500313
1	3	none		300	3	31	0.1	1.0	1.0	0.9572502403636046	0.8691786216585123	0.7176470587813149	0.9881129271843381	211.2758584992212	60.37200799474308	0.28574966544134073
1	1	none		300	3	31	0.3	0.6	0.7	0.9390322721516224	0.8166053924431901	0.6705882352546713	0.986636971039446	150.3034558627235	50.18231535761921	0.33387332025431016
1	2	none		300	3	31	0.3	0.6	0.7	0.9576175455975252	0.8678679875010433	0.7660818713002291	0.9843982169317653	206.6367655707347	49.102168446265026	0.2376255079500313
1	3	none		300	3	31	0.3	0.6	0.7	0.9496897124377239	0.8533256574875341	0.6823529411363322	0.9895988112853671	204.3807513976246	65.6032982214218	0.32098568837327773
1	1	none		300	3	31	0.3	0.6	1.0	0.9342460369448448	0.8085312601671037	0.6352941176096886	0.9844097995472576	109.99071093730616	40.74955367250588	0.3704817636448018
1	2	none		300	3	31	0.3	0.6	1.0	0.9614712859414508	0.8769918818246556	0.7660818713002291	0.9836552748812508	197.09532753568027	46.87025306524853	0.23780498340738346
1	3	none		300	3	31	0.3	0.6	1.0	0.9522069749147801	0.8587260323623752	0.705882352899654	0.9858841010327944	167.62092984518205	50.00615649616176	0.2983288236507166
1	1	none		300	3	31	0.3	1.0	0.7	0.9390322721516224	0.8166053924431901	0.6705882352546713	0.986636971039446	150.3034558627235	50.18231535761921	0.33387332025431016
1	2	none		300	3	31	0.3	1.0	0.7	0.9576175455975252	0.8678679875010433	0.7660818713002291	0.9843982169317653	206.6367655707347	49.102168446265026	0.2376255079500313
1	3	none		300	3	31	0.3	1.0	0.7	0.9496897124377239	0.8533256574875341	0.6823529411363322	0.9895988112853671	204.3807513976246	65.6032982214218	0.32098568837327773
1	1	none		300	3	31	0.3	1.0	1.0	0.9342460369448448	0.8085312601671037	0.6352941176096886	0.9844097995472576	109.99071093730616	40.74955367250588	0.3704817636448018
1	2	none		300	3	31	0.3	1.0	1.0	0.9614712859414508	0.8769918818246556	0.7660818713002291	0.9836552748812508	197.09532753568027	46.87025306524853	0.23780498340738346
1	3	none		300	3	31	0.3	1.0	1.0	0.9522069749147801	0.8587260323623752	0.705882352899654	0.9858841010327944	167.62092984518205	50.00615649616176	0.2983288236507166
1	1	none		300	3	63	0.1	0.6	0.7	0.9466745272719334	0.8278679346211234	0.6470588234913495	0.9888641425316343	162.79985075510135	58.1058301321823	0.35691573570047047
1	2	none		300	3	63	0.1	0.6	0.7	0.9641128576766334	0.8774495715612788	0.7660818713002291	0.9843982169317653	206.6367655707347	49.102168446265026	0.2376255079500313
1	3	none		300	3	63	0.1	0.6	0.7	0.9593610698365528	0.8727100110861652	0.7117647058404843	0.9918276374369107	299.6935032106065	87.09401099200818	0.2906102636928661
1	1	none		300	3	63	0.1	0.6	1.0	0.9440892615398052	0.8265919875899799	0.6588235293730104	0.9873793615368421	151.07492804824594	52.20203472874194	0.34553736938614915
1	2	none		300	3	63	0.1	0.6	1.0	0.9661287940008515	0.8789216931422208	0.7660818713002291	0.9843982169317653	206.6367655707347	49.102168446265026	0.2376255079500313
1	3	none		300	3	63	0.1	0.6	1.0	0.9572502403636046	0.8691786216585123	0.7176470587813149	0.9881129271843381	211.2758584992212	60.37200799474308	0.28574966544134073
1	1	none		300	3	63	0.1	1.0	0.7	0.9466745272719334	0.8278679346211234	0.6470588234913495	0.9888641425316343	162.79985075510135	58.1058301321823	0.35691573570047047
1	2	none		300	3	63	0.1	1.0	0.7	0.9641128576766334	0.8774495715612788	0.7660818713002291	0.9843982169317653	206.6367655707347	49.102168446265026	0.2376255079500313
1	3	none		300	3	63	0.1	1.0	0.7	0.9593610698365528	0.8727100110861652	0.7117647058404843	0.9918276374369107	299.6935032106065	87.09401099200818	0.2906102636928661
1	1	none		300	3	63	0.1	1.0	1.0	0.9440892615398052	0.8265919875899799	0.6588235293730104	0.9873793615368421	151.07492804824594	52.20203472874194	0.34553736938614915
1	2	none		300	3	63	0.1	1.0	1.0	0.9661287940008515	0.8789216931422208	0.7660818713002291	0.9843982169317653	206.6367655707347	49.102168446265026	0.2376255079500313
1	3	none		300	3	63	0.1	1.0	1.0	0.9572502403636046	0.8691786216585123	0.7176470587813149	0.9881129271843381	211.2758584992212	60.37200799474308	0.28574966544134073
1	1	none		300	3	63	0.3	0.6	0.7	0.9390322721516224	0.8166053924431901	0.6705882352546713	0.986636971039446	150.3034558627235	50.18231535761921	0.33387332025431016
1	2	none		300	3	63	0.3	0.6	0.7	0.9576175455975252	0.8678679875010433	0.7660818713002291	0.9843982169317653	206.6367655707347	49.102168446265026	0.2376255079500313
1	3	none		300	3	63	0.3	0.6	0.7	0.9496897124377239	0.8533256574875341	0.6823529411363322	0.9895988112853671	204.3807513976246	65.6032982214218	0.32098568837327773
1	1	none		300	3	63	0.3	0.6	1.0	0.9342460369448448	0.8085312601671037	0.6352941176096886	0.9844097995472576	109.99071093730616	40.74955367250588	0.3704817636448018
1	2	none		300	3	63	0.3	0.6	1.0	0.9614712859414508	0.8769918818246556	0.7660818713002291	0.9836552748812508	197.09532753568027	46.87025306524853	0.23780498340738346
1	3	none		300	3	63	0.3	0.6	1.0	0.9522069749147801	0.8587260323623752	0.705882352899654	0.9858841010327944	167.62092984518205	50.00615649616176	0.2983288236507166
1	1	none		300	3	63	0.3	1.0	0.7	0.9390322721516224	0.8166053924431901	0.6705882352546713	0.986636971039446	150.3034558627235	50.18231535761921	0.33387332025431016
1	2	none		300	3	63	0.3	1.0	0.7	0.9576175455975252	0.8678679875010433	0.7660818713002291	0.9843982169317653	206.6367655707347	49.102168446265026	0.2376255079500313
1	3	none		300	3	63	0.3	1.0	0.7	0.9496897124377239	0.8533256574875341	0.6823529411363322	0.9895988112853671	204.3807513976246	65.6032982214218	0.32098568837327773
1	1	none		300	3	63	0.3	1.0	1.0	0.9342460369448448	0.8085312601671037	0.6352941176096886	0.9844097995472576	109.99071093730616	40.74955367250588	0.3704817636448018
1	2	none		300	3	63	0.3	1.0	1.0	0.9614712859414508	0.8769918818246556	0.7660818713002291	0.9836552748812508	197.09532753568027	46.87025306524853	0.23780498340738346
1	3	none		300	3	63	0.3	1.0	1.0	0.9522069749147801	0.8587260323623752	0.705882352899654	0.9858841010327944	167.62092984518205	50.00615649616176	0.2983288236507166
1	1	none		300	5	31	0.1	0.6	0.7	0.9456133455609416	0.8162961056847107	0.6352941176096886	0.9903489235264266	178.74919122563676	65.82617608382725	0.3682599839752133
1	2	none		300	5	31	0.1	0.6	0.7	0.9638521762553982	0.875688809853823	0.7426900584360999	0.9881129271843381	239.92876844265086	62.47874856710533	0.2604053968740796
1	3	none		300	5	31	0.1	0.6	0.7	0.9511275238178482	0.8650653851982216	0.6882352940771626	0.9918276374369107	267.91561802508966	84.21487013276824	0.31433355052009526
1	1	none		300	5	31	0.1	0.6	1.0	0.9459234027686798	0.8203392327334076	0.6470588234913495	0.9910913140238227	203.9581005169871	72.63227134719199	0.3561136778755284
1	2	none		300	5	31	0.1	0.6	1.0	0.9622489855148023	0.8729755611179577	0.7485380116521323	0.9851411589822798	197.3580008399128	50.37657425594017	0.2552547759298757
1	3	none		300	5	31	0.1	0.6	1.0	0.9496197884800279	0.8600329462777253	0.6941176470179931	0.9903417533358816	232.68318562837715	71.86779883337788	0.30886544858177883
1	1	none		300	5	31	0.1	1.0	0.7	0.9456133455609416	0.8162961056847107	0.6352941176096886	0.9903489235264266	178.74919122563676	65.82617608382725	0.3682599839752133
1	2	none		300	5	31	0.1	1.0	0.7	0.9638521762553982	0.875688809853823	0.7426900584360999	0.9881129271843381	239.92876844265086	62.47874856710533	0.2604053968740796
1	3	none		300	5	31	0.1	1.0	0.7	0.9511275238178482	0.8650653851982216	0.6882352940771626	0.9918276374369107	267.91561802508966	84.21487013276824	0.31433355052009526
1	1	none		300	5	31	0.1	1.0	1.0	0.9459234027686798	0.8203392327334076	0.6470588234913495	0.9910913140238227	203.9581005169871	72.63227134719199	0.3561136778755284
1	2	none		300	5	31	0.1	1.0	1.0	0.9622489855148023	0.8729755611179577	0.7485380116521323	0.9851411589822798	197.3580008399128	50.37657425594017	0.2552547759298757
1	3	none		300	5	31	0.1	1.0	1.0	0.9496197884800279	0.8600329462777253	0.6941176470179931	0.9903417533358816	232.68318562837715	71.86779883337788	0.30886544858177883
1	1	none		300	5	31	0.3	0.6	0.7	0.9387440499585135	0.8163645725621221	0.6529411764321799	0.9881217520342382	156.50516185600213	54.96943897954034	0.3512308269107776
1	2	none		300	5	31	0.3	0.6	0.7	0.9608022036269475	0.8667197047293392	0.7543859648681646	0.9829123328307362	176.67380425923147	44.14795278465963	0.24988396668667304
1	3	none		300	5	31	0.3	0.6	0.7	0.9468009789354077	0.8578046479201745	0.6999999999588234	0.9895988112853671	221.9997812812703	67.2999352443896	0.30315315013362026
1	1	none		300	5	31	0.3	0.6	1.0	0.9405519891698327	0.8100235410079044	0.6352941176096886	0.9896065330290305	165.85698030937587	61.12431089077843	0.36853624802641655
1	2	none		300	5	31	0.3	0.6	1.0	0.9616320394845459	0.8720739253383915	0.7485380116521323	0.9843982169317653	187.81825720697165	47.977691306274224	0.2554474210418281
1	3	none		300	5	31	0.3	0.6	1.0	0.9470894152609037	0.8578663525627999	0.6941176470179931	0.9895988112853671	215.90088632889817	66.73438957006701	0.3090973295468394
1	1	none		300	5	31	0.3	1.0	0.7	0.9387440499585135	0.8163645725621221	0.6529411764321799	0.9881217520342382	156.50516185600213	54.96943897954034	0.3512308269107776
1	2	none		300	5	31	0.3	1.0	0.7	0.9608022036269475	0.8667197047293392	0.7543859648681646	0.9829123328307362	176.67380425923147	44.14795278465963	0.24988396668667304
1	3	none		300	5	31	0.3	1.0	0.7	0.9468009789354077	0.8578046479201745	0.6999999999588234	0.9895988112853671	221.9997812812703	67.2999352443896	0.30315315013362026
1	1	none		300	5	31	0.3	1.0	1.0	0.9405519891698327	0.8100235410079044	0.6352941176096886	0.9896065330290305	165.85698030937587	61.12431089077843	0.36853624802641655
1	2	none		300	5	31	0.3	1.0	1.0	0.9616320394845459	0.8720739253383915	0.7485380116521323	0.9843982169317653	187.81825720697165	47.977691306274224	0.2554474210418281
1	3	none		300	5	31	0.3	1.0	1.0	0.9470894152609037	0.8578663525627999	0.6941176470179931	0.9895988112853671	215.90088632889817	66.73438957006701	0.3090973295468394
1	1	none		300	5	63	0.1	0.6	0.7	0.9456133455609416	0.8162961056847107	0.6352941176096886	0.9903489235264266	178.74919122563676	65.82617608382725	0.3682599839752133
1	2	none		300	5	63	0.1	0.6	0.7	0.9638521762553982	0.875688809853823	0.7426900584360999	0.9881129271843381	239.92876844265086	62.47874856710533	0.2604053968740796
1	3	none		300	5	63	0.1	0.6	0.7	0.9511275238178482	0.8650653851982216	0.6882352940771626	0.9918276374369107	267.91561802508966	84.21487013276824	0.31433355052009526
1	1	none		300	5	63	0.1	0.6	1.0	0.9459234027686798	0.8203392327334076	0.6470588234913495	0.9910913140238227	203.9581005169871	72.63227134719199	0.3561136778755284
1	2	none		300	5	63	0.1	0.6	1.0	0.9622489855148023	0.8729755611179577	0.7485380116521323	0.9851411589822798	197.3580008399128	50.37657425594017	0.2552547759298757
1	3	none		300	5	63	0.1	0.6	1.0	0.9496197884800279	0.8600329462777253	0.6941176470179931	0.9903417533358816	232.68318562837715	71.86779883337788	0.30886544858177883
1	1	none		300	5	63	0.1	1.0	0.7	0.9456133455609416	0.8162961056847107	0.6352941176096886	0.9903489235264266	178.74919122563676	65.82617608382725	0.3682599839752133
1	2	none		300	5	63	0.1	1.0	0.7	0.9638521762553982	0.875688809853823	0.7426900584360999	0.9881129271843381	239.92876844265086	62.47874856710533	0.2604053968740796
1	3	none		300	5	63	0.1	1.0	0.7	0.9511275238178482	0.8650653851982216	0.6882352940771626	0.9918276374369107	267.91561802508966	84.21487013276824	0.31433355052009526
1	1	none		300	5	63	0.1	1.0	1.0	0.9459234027686798	0.8203392327334076	0.6470588234913495	0.9910913140238227	203.9581005169871	72.63227134719199	0.3561136778755284
1	2	none		300	5	63	0.1	1.0	1.0	0.9622489855148023	0.8729755611179577	0.7485380116521323	0.9851411589822798	197.3580008399128	50.37657425594017	0.2552547759298757
1	3	none		300	5	63	0.1	1.0	1.0	0.9496197884800279	0.8600329462777253	0.6941176470179931	0.9903417533358816	232.68318562837715	71.86779883337788	0.30886544858177883
1	1	none		300	5	63	0.3	0.6	0.7	0.9387440499585135	0.8163645725621221	0.6529411764321799	0.9881217520342382	156.50516185600213	54.96943897954034	0.3512308269107776
1	2	none		300	5	63	0.3	0.6	0.7	0.9608022036269475	0.8667197047293392	0.7543859648681646	0.9829123328307362	176.67380425923147	44.14795278465963	0.24988396668667304
1	3	none		300	5	63	0.3	0.6	0.7	0.9467048334935757	0.857721997606226	0.6999999999588234	0.9895988112853671	221.9997812812703	67.2999352443896	0.30315315013362026
1	1	none		300	5	63	0.3	0.6	1.0	0.9405519891698327	0.8100235410079044	0.6352941176096886	0.9896065330290305	165.85698030937587	61.12431089077843	0.36853624802641655
1	2	none		300	5	63	0.3	0.6	1.0	0.9616320394845459	0.8720739253383915	0.7485380116521323	0.9843982169317653	187.81825720697165	47.977691306274224	0.2554474210418281
1	3	none		300	5	63	0.3	0.6	1.0	0.9470894152609037	0.8578663525627999	0.6941176470179931	0.9895988112853671	215.90088632889817	66.73438957006701	0.3090973295468394
1	1	none		300	5	63	0.3	1.0	0.7	0.9387440499585135	0.8163645725621221	0.6529411764321799	0.9881217520342382	156.50516185600213	54.96943897954034	0.3512308269107776
1	2	none		300	5	63	0.3	1.0	0.7	0.9608022036269475	0.8667197047293392	0.7543859648681646	0.9829123328307362	176.67380425923147	44.14795278465963	0.24988396668667304
1	3	none		300	5	63	0.3	1.0	0.7	0.9468009789354077	0.8578046479201745	0.6999999999588234	0.9895988112853671	221.9997812812703	67.2999352443896	0.30315315013362026
1	1	none		300	5	63	0.3	1.0	1.0	0.9405519891698327	0.8100235410079044	0.6352941176096886	0.9896065330290305	165.85698030937587	61.12431089077843	0.36853624802641655
1	2	none		300	5	63	0.3	1.0	1.0	0.9616320394845459	0.8720739253383915	0.7485380116521323	0.9843982169317653	187.81825720697165	47.977691306274224	0.2554474210418281
1	3	none		300	5	63	0.3	1.0	1.0	0.9470894152609037	0.8578663525627999	0.6941176470179931	0.9895988112853671	215.90088632889817	66.73438957006701	0.3090973295468394
1	1	none		300	10	31	0.1	0.6	0.7	0.9461242849032709	0.8282808416358696	0.6294117646688581	0.9910913140238227	188.94819726989556	70.6513912195413	0.3739193617663372
1	2	none		300	10	31	0.1	0.6	0.7	0.9613670133729569	0.8669292253888249	0.7485380116521323	0.9881129271843381	247.4416448736665	62.970707217240026	0.2544870924010137
1	3	none		300	10	31	0.1	0.6	0.7	0.950214142120444	0.862609030510757	0.6705882352546713	0.9918276374369107	247.06138078186208	82.05551448833829	0.33212601564051714
1	1	none		300	10	31	0.1	0.6	1.0	0.9452858203414997	0.8296181841491757	0.6470588234913495	0.9910913140238227	203.9581005169871	72.63227134719199	0.3561136778755284
1	2	none		300	10	31	0.1	0.6	1.0	0.9624271178193131	0.8714999930837463	0.7368421052200677	0.9881129271843381	232.74979761817983	61.98678991697064	0.26632370134714545
1	3	none		300	10	31	0.1	0.6	1.0	0.9545975002185123	0.8677348653657785	0.6823529411363322	0.9925705794874252	286.992199884534	91.84458216298096	0.3200246533878305
1	1	none		300	10	31	0.1	1.0	0.7	0.9461242849032709	0.8282808416358696	0.6294117646688581	0.9910913140238227	188.94819726989556	70.6513912195413	0.3739193617663372
1	2	none		300	10	31	0.1	1.0	0.7	0.9613670133729569	0.8669292253888249	0.7485380116521323	0.9881129271843381	247.4416448736665	62.970707217240026	0.2544870924010137
1	3	none		300	10	31	0.1	1.0	0.7	0.950214142120444	0.862609030510757	0.6705882352546713	0.9918276374369107	247.06138078186208	82.05551448833829	0.33212601564051714
1	1	none		300	10	31	0.1	1.0	1.0	0.9452858203414997	0.8296181841491757	0.6470588234913495	0.9910913140238227	203.9581005169871	72.63227134719199	0.3561136778755284
1	2	none		300	10	31	0.1	1.0	1.0	0.9624271178193131	0.8714999930837463	0.7368421052200677	0.9881129271843381	232.74979761817983	61.98678991697064	0.26632370134714545
1	3	none		300	10	31	0.1	1.0	1.0	0.9545975002185123	0.8677348653657785	0.6823529411363322	0.9925705794874252	286.992199884534	91.84458216298096	0.3200246533878305
1	1	none		300	10	31	0.3	0.6	0.7	0.9347176732608411	0.81642264737623	0.641176470550519	0.9910913140238227	198.79075678074292	71.97197797130842	0.36204890583913135
1	2	none		300	10	31	0.3	0.6	0.7	0.958529930571848	0.8729472582190866	0.7426900584360999	0.9851411589822798	191.36577477842363	49.98300726956563	0.2611909335082599
1	3	none		300	10	31	0.3	0.6	0.7	0.9496154182326719	0.8615208483785199	0.6941176470179931	0.9910846953863962	252.26253167141152	77.85677534686725	0.30863391526433853
1	1	none		300	10	31	0.3	0.6	1.0	0.9352155115943928	0.815427980251254	0.6294117646688581	0.9903489235264266	174.2830886397754	65.21667445342143	0.37419966113514586
1	2	none		300	10	31	0.3	0.6	1.0	0.9592598385513064	0.8628601106234726	0.7719298245162614	0.986627043083309	249.70920650821378	57.72315368198522	0.23116148576201753
1	3	none		300	10	31	0.3	0.6	1.0	0.9514378113801241	0.8628012142115364	0.6941176470179931	0.9925705794874252	303.1688155592542	93.42810944165305	0.3081718884497354
1	1	none		300	10	31	0.3	1.0	0.7	0.9347176732608411	0.81642264737623	0.641176470550519	0.9910913140238227	198.79075678074292	71.97197797130842	0.36204890583913135
1	2	none		300	10	31	0.3	1.0	0.7	0.958529930571848	0.8729472582190866	0.7426900584360999	0.9851411589822798	191.36577477842363	49.98300726956563	0.2611909335082599
1	3	none		300	10	31	0.3	1.0	0.7	0.9496154182326719	0.8615208483785199	0.6941176470179931	0.9910846953863962	252.26253167141152	77.85677534686725	0.30863391526433853
1	1	none		300	10	31	0.3	1.0	1.0	0.9352155115943928	0.815427980251254	0.6294117646688581	0.9903489235264266	174.2830886397754	65.21667445342143	0.37419966113514586
1	2	none		300	10	31	0.3	1.0	1.0	0.9592598385513064	0.8628601106234726	0.7719298245162614	0.986627043083309	249.70920650821378	57.72315368198522	0.23116148576201753
1	3	none		300	10	31	0.3	1.0	1.0	0.9514378113801241	0.8628012142115364	0.6941176470179931	0.9925705794874252	303.1688155592542	93.42810944165305	0.3081718884497354
1	1	none		300	10	63	0.1	0.6	0.7	0.9421197432202281	0.8228162107006485	0.6294117646688581	0.9910913140238227	188.94819726989556	70.6513912195413	0.3739193617663372
1	2	none		300	10	63	0.1	0.6	0.7	0.9607891695558857	0.8644437824367763	0.7426900584360999	0.9851411589822798	191.36577477842363	49.98300726956563	0.2611909335082599
1	3	none		300	10	63	0.1	0.6	0.7	0.9560178306092125	0.8655501946807216	0.6647058823138408	0.9933135215379398	294.5044267078511	99.41030872713706	0.33755114275653314
1	1	none		300	10	63	0.1	0.6	1.0	0.9422332852963011	0.8191253916106206	0.6294117646688581	0.9903489235264266	174.2830886397754	65.21667445342143	0.37419966113514586
1	2	none		300	10	63	0.1	0.6	1.0	0.9616667970073772	0.8678940366216312	0.7368421052200677	0.986627043083309	206.57761749175535	55.09937396916771	0.2667247912547476
1	3	none		300	10	63	0.1	0.6	1.0	0.9538501879206364	0.8650689760614254	0.6823529411363322	0.9925705794874252	286.992199884534	91.84458216298096	0.3200246533878305
1	1	none		300	10	63	0.1	1.0	0.7	0.9421197432202281	0.8228162107006485	0.6294117646688581	0.9910913140238227	188.94819726989556	70.6513912195413	0.3739193617663372
1	2	none		300	10	63	0.1	1.0	0.7	0.9607891695558857	0.8644437824367763	0.7426900584360999	0.9851411589822798	191.36577477842363	49.98300726956563	0.2611909335082599
1	3	none		300	10	63	0.1	1.0	0.7	0.9560178306092125	0.8655501946807216	0.6647058823138408	0.9933135215379398	294.5044267078511	99.41030872713706	0.33755114275653314
1	1	none		300	10	63	0.1	1.0	1.0	0.9422332852963011	0.8191253916106206	0.6294117646688581	0.9903489235264266	174.2830886397754	65.21667445342143	0.37419966113514586
1	2	none		300	10	63	0.1	1.0	1.0	0.9616667970073772	0.8678940366216312	0.7368421052200677	0.986627043083309	206.57761749175535	55.09937396916771	0.2667247912547476
1	3	none		300	10	63	0.1	1.0	1.0	0.9538501879206364	0.8650689760614254	0.6823529411363322	0.9925705794874252	286.992199884534	91.84458216298096	0.3200246533878305
1	1	none		300	10	63	0.3	0.6	0.7	0.937390279051487	0.8149037310144415	0.6294117646688581	0.9903489235264266	174.2830886397754	65.21667445342143	0.37419966113514586
1	2	none		300	10	63	0.3	0.6	0.7	0.9629788934942606	0.8698781802237439	0.7543859648681646	0.9851411589822798	203.63557098805504	50.7701412423147	0.24931861835149172
1	3	none		300	10	63	0.3	0.6	0.7	0.9482912332838039	0.8628249527250564	0.6882352940771626	0.9933135215379398	327.9428981962453	102.92925770862864	0.3138633432690024
1	1	none		300	10	63	0.3	0.6	1.0	0.9418882920651557	0.8236453141461806	0.641176470550519	0.9888641425316343	158.67526444564865	57.57759531279882	0.3628643312944869
1	2	none		300	10	63	0.3	0.6	1.0	0.9616146607231302	0.8663792943395372	0.7543859648681646	0.9836552748812508	184.84403710154925	46.154676682572976	0.24969523257478002
1	3	none		300	10	63	0.3	0.6	1.0	0.9545232060134604	0.8697557431646649	0.6823529411363322	0.9918276374369107	260.706745899715	83.49508491795827	0.3202643722269025
1	1	none		300	10	63	0.3	1.0	0.7	0.937390279051487	0.8149037310144415	0.6294117646688581	0.9903489235264266	174.2830886397754	65.21667445342143	0.37419966113514586
1	2	none		300	10	63	0.3	1.0	0.7	0.9629788934942606	0.8698781802237439	0.7543859648681646	0.9851411589822798	203.63557098805504	50.7701412423147	0.24931861835149172
1	3	none		300	10	63	0.3	1.0	0.7	0.9482912332838039	0.8628249527250564	0.6882352940771626	0.9933135215379398	327.9428981962453	102.92925770862864	0.3138633432690024
1	1	none		300	10	63	0.3	1.0	1.0	0.9418882920651557	0.8236453141461806	0.641176470550519	0.9888641425316343	158.67526444564865	57.57759531279882	0.3628643312944869
1	2	none		300	10	63	0.3	1.0	1.0	0.9616146607231302	0.8663792943395372	0.7543859648681646	0.9836552748812508	184.84403710154925	46.154676682572976	0.24969523257478002
1	3	none		300	10	63	0.3	1.0	1.0	0.9545232060134604	0.8697557431646649	0.6823529411363322	0.9918276374369107	260.706745899715	83.49508491795827	0.3202643722269025
1	1	none		500	3	31	0.1	0.6	0.7	0.9440019214812875	0.8200441751200319	0.641176470550519	0.9881217520342382	148.64638854542633	53.97899863756664	0.3631369566345487
1	2	none		500	3	31	0.1	0.6	0.7	0.9624618753421443	0.8703754909274417	0.7602339180841968	0.9836552748812508	190.82027634387663	46.51246487391075	0.24375010799108174
1	3	none		500	3	31	0.1	0.6	0.7	0.9574512717419805	0.8653242028677809	0.7117647058404843	0.9888558692348526	219.1168046896779	63.868962250233096	0.29148362285365953
1	1	none		500	3	31	0.1	0.6	1.0	0.9388313900170313	0.8157697531945769	0.6529411764321799	0.9851521900446537	124.82787967030605	43.97555859350744	0.3522895483074484
1	2	none		500	3	31	0.1	0.6	1.0	0.9623662921543582	0.871663038381638	0.7543859648681646	0.9821693907802217	169.18442377163854	42.30845578438325	0.25007298632672026
1	3	none		500	3	31	0.1	0.6	1.0	0.9545581679923084	0.8634575993312772	0.7176470587813149	0.9881129271843381	211.2758584992212	60.37200799474308	0.28574966544134073
1	1	none		500	3	31	0.1	1.0	0.7	0.9440019214812875	0.8200441751200319	0.641176470550519	0.9881217520342382	148.64638854542633	53.97899863756664	0.3631369566345487
1	2	none		500	3	31	0.1	1.0	0.7	0.9624618753421443	0.8703754909274417	0.7602339180841968	0.9836552748812508	190.82027634387663	46.51246487391075	0.24375010799108174
1	3	none		500	3	31	0.1	1.0	0.7	0.9574512717419805	0.8653242028677809	0.7117647058404843	0.9888558692348526	219.1168046896779	63.868962250233096	0.29148362285365953
1	1	none		500	3	31	0.1	1.0	1.0	0.9388313900170313	0.8157697531945769	0.6529411764321799	0.9851521900446537	124.82787967030605	43.97555859350744	0.3522895483074484
1	2	none		500	3	31	0.1	1.0	1.0	0.9623662921543582	0.871663038381638	0.7543859648681646	0.9821693907802217	169.18442377163854	42.30845578438325	0.25007298632672026
1	3	none		500	3	31	0.1	1.0	1.0	0.9545581679923084	0.8634575993312772	0.7176470587813149	0.9881129271843381	211.2758584992212	60.37200799474308	0.28574966544134073
1	1	none		500	3	31	0.3	0.6	0.7	0.9366129525306783	0.8126836911482749	0.6588235293730104	0.9881217520342382	160.63779264271113	55.4646591505272	0.34527776204889205
1	2	none		500	3	31	0.3	0.6	0.7	0.9567703309785112	0.8645531975067282	0.7602339180841968	0.9843982169317653	200.05793745620312	48.72734273293476	0.2435661456472969
1	3	none		500	3	31	0.3	0.6	0.7	0.9471462284765317	0.850736824677348	0.6823529411363322	0.9858841010327944	150.03107955716098	48.33928461295636	0.32219512953800067
1	1	none		500	3	31	0.3	0.6	1.0	0.9330451111402244	0.8079271326937019	0.6470588234913495	0.9851521900446537	121.64158249937618	43.57938238996233	0.3582605575997829
1	2	none		500	3	31	0.3	0.6	1.0	0.9593293535969691	0.8753188051056469	0.7602339180841968	0.986627043083309	233.92935692610678	56.84856044437938	0.24301592092626084
1	3	none		500	3	31	0.3	0.6	1.0	0.9477274713748798	0.852715228937171	0.6941176470179931	0.9851411589822798	150.44989532478203	46.7140861827211	0.3104959599830803
1	1	none		500	3	31	0.3	1.0	0.7	0.9366129525306783	0.8126836911482749	0.6588235293730104	0.9881217520342382	160.63779264271113	55.4646591505272	0.34527776204889205
1	2	none		500	3	31	0.3	1.0	0.7	0.9567703309785112	0.8645531975067282	0.7602339180841968	0.9843982169317653	200.05793745620312	48.72734273293476	0.2435661456472969
1	3	none		500	3	31	0.3	1.0	0.7	0.9471462284765317	0.850736824677348	0.6823529411363322	0.9858841010327944	150.03107955716098	48.33928461295636	0.32219512953800067
1	1	none		500	3	31	0.3	1.0	1.0	0.9330451111402244	0.8079271326937019	0.6470588234913495	0.9851521900446537	121.64158249937618	43.57938238996233	0.3582605575997829
1	2	none		500	3	31	0.3	1.0	1.0	0.9593293535969691	0.8753188051056469	0.7602339180841968	0.986627043083309	233.92935692610678	56.84856044437938	0.24301592092626084
1	3	none		500	3	31	0.3	1.0	1.0	0.9477274713748798	0.852715228937171	0.6941176470179931	0.9851411589822798	150.44989532478203	46.7140861827211	0.3104959599830803
1	1	none		500	3	63	0.1	0.6	0.7	0.9440019214812875	0.8200441751200319	0.641176470550519	0.9881217520342382	148.64638854542633	53.97899863756664	0.3631369566345487
1	2	none		500	3	63	0.1	0.6	0.7	0.9624618753421443	0.8703754909274417	0.7602339180841968	0.9836552748812508	190.82027634387663	46.51246487391075	0.24375010799108174
1	3	none		500	3	63	0.1	0.6	0.7	0.9574512717419805	0.8653242028677809	0.7117647058404843	0.9888558692348526	219.1168046896779	63.868962250233096	0.29148362285365953
1	1	none		500	3	63	0.1	0.6	1.0	0.9388313900170313	0.8157697531945769	0.6529411764321799	0.9851521900446537	124.82787967030605	43.97555859350744	0.3522895483074484
1	2	none		500	3	63	0.1	0.6	1.0	0.9623662921543582	0.871663038381638	0.7543859648681646	0.9821693907802217	169.18442377163854	42.30845578438325	0.25007298632672026
1	3	none		500	3	63	0.1	0.6	1.0	0.9545581679923084	0.8634575993312772	0.7176470587813149	0.9881129271843381	211.2758584992212	60.37200799474308	0.28574966544134073
1	1	none		500	3	63	0.1	1.0	0.7	0.9440019214812875	0.8200441751200319	0.641176470550519	0.9881217520342382	148.64638854542633	53.97899863756664	0.3631369566345487
1	2	none		500	3	63	0.1	1.0	0.7	0.9624618753421443	0.8703754909274417	0.7602339180841968	0.9836552748812508	190.82027634387663	46.51246487391075	0.24375010799108174
1	3	none		500	3	63	0.1	1.0	0.7	0.9574512717419805	0.8653242028677809	0.7117647058404843	0.9888558692348526	219.1168046896779	63.868962250233096	0.29148362285365953
1	1	none		500	3	63	0.1	1.0	1.0	0.9388313900170313	0.8157697531945769	0.6529411764321799	0.9851521900446537	124.82787967030605	43.97555859350744	0.3522895483074484
1	2	none		500	3	63	0.1	1.0	1.0	0.9623662921543582	0.871663038381638	0.7543859648681646	0.9821693907802217	169.18442377163854	42.30845578438325	0.25007298632672026
1	3	none		500	3	63	0.1	1.0	1.0	0.9545581679923084	0.8634575993312772	0.7176470587813149	0.9881129271843381	211.2758584992212	60.37200799474308	0.28574966544134073
1	1	none		500	3	63	0.3	0.6	0.7	0.9366129525306783	0.8126836911482749	0.6588235293730104	0.9881217520342382	160.63779264271113	55.4646591505272	0.34527776204889205
1	2	none		500	3	63	0.3	0.6	0.7	0.9567703309785112	0.8645531975067282	0.7602339180841968	0.9843982169317653	200.05793745620312	48.72734273293476	0.2435661456472969
1	3	none		500	3	63	0.3	0.6	0.7	0.9471462284765317	0.850736824677348	0.6823529411363322	0.9858841010327944	150.03107955716098	48.33928461295636	0.32219512953800067
1	1	none		500	3	63	0.3	0.6	1.0	0.9330451111402244	0.8079271326937019	0.6470588234913495	0.9851521900446537	121.64158249937618	43.57938238996233	0.3582605575997829
1	2	none		500	3	63	0.3	0.6	1.0	0.9593293535969691	0.8753188051056469	0.7602339180841968	0.986627043083309	233.92935692610678	56.84856044437938	0.24301592092626084
1	3	none		500	3	63	0.3	0.6	1.0	0.9477274713748798	0.852715228937171	0.6941176470179931	0.9851411589822798	150.44989532478203	46.7140861827211	0.3104959599830803
1	1	none		500	3	63	0.3	1.0	0.7	0.9366129525306783	0.8126836911482749	0.6588235293730104	0.9881217520342382	160.63779264271113	55.4646591505272	0.34527776204889205
1	2	none		500	3	63	0.3	1.0	0.7	0.9567703309785112	0.8645531975067282	0.7602339180841968	0.9843982169317653	200.05793745620312	48.72734273293476	0.2435661456472969
1	3	none		500	3	63	0.3	1.0	0.7	0.9471462284765317	0.850736824677348	0.6823529411363322	0.9858841010327944	150.03107955716098	48.33928461295636	0.32219512953800067
1	1	none		500	3	63	0.3	1.0	1.0	0.9330451111402244	0.8079271326937019	0.6470588234913495	0.9851521900446537	121.64158249937618	43.57938238996233	0.3582605575997829
1	2	none		500	3	63	0.3	1.0	1.0	0.9593293535969691	0.8753188051056469	0.7602339180841968	0.986627043083309	233.92935692610678	56.84856044437938	0.24301592092626084
1	3	none		500	3	63	0.3	1.0	1.0	0.9477274713748798	0.852715228937171	0.6941176470179931	0.9851411589822798	150.44989532478203	46.7140861827211	0.3104959599830803
1	1	none		500	5	31	0.1	0.6	0.7	0.9410105244770514	0.8127038654995303	0.6294117646688581	0.9903489235264266	174.2830886397754	65.21667445342143	0.37419966113514586
1	2	none		500	5	31	0.1	0.6	0.7	0.9613409452308334	0.8713401236089823	0.7426900584360999	0.9858841010327944	201.58956427729782	52.61368999768536	0.26099410537648976
1	3	none		500	5	31	0.1	0.6	0.7	0.9498863735687441	0.8651174494169814	0.6823529411363322	0.9933135215379398	319.1188571236393	102.04952046325576	0.319785293140885
1	1	none		500	5	31	0.1	0.6	1.0	0.9449670291279096	0.8177128210909242	0.6470588234913495	0.9888641425316343	162.79985075510135	58.1058301321823	0.35691573570047047
1	2	none		500	5	31	0.1	0.6	1.0	0.9592337704091829	0.870540077313164	0.7485380116521323	0.9843982169317653	187.81825720697165	47.977691306274224	0.2554474210418281
1	3	none		500	5	31	0.1	0.6	1.0	0.9488112927191679	0.8586823879145588	0.6823529411363322	0.9910846953863962	238.80219599479236	76.53716898505594	0.3205044504645303
1	1	none		500	5	31	0.1	1.0	0.7	0.9410105244770514	0.8127038654995303	0.6294117646688581	0.9903489235264266	174.2830886397754	65.21667445342143	0.37419966113514586
1	2	none		500	5	31	0.1	1.0	0.7	0.9613409452308334	0.8713401236089823	0.7426900584360999	0.9858841010327944	201.58956427729782	52.61368999768536	0.26099410537648976
1	3	none		500	5	31	0.1	1.0	0.7	0.9498863735687441	0.8651174494169814	0.6823529411363322	0.9933135215379398	319.1188571236393	102.04952046325576	0.319785293140885
1	1	none		500	5	31	0.1	1.0	1.0	0.9449670291279096	0.8177128210909242	0.6470588234913495	0.9888641425316343	162.79985075510135	58.1058301321823	0.35691573570047047
1	2	none		500	5	31	0.1	1.0	1.0	0.9592337704091829	0.870540077313164	0.7485380116521323	0.9843982169317653	187.81825720697165	47.977691306274224	0.2554474210418281
1	3	none		500	5	31	0.1	1.0	1.0	0.9488112927191679	0.8586823879145588	0.6823529411363322	0.9910846953863962	238.80219599479236	76.53716898505594	0.3205044504645303
1	1	none		500	5	31	0.3	0.6	0.7	0.937630464212411	0.8148159050077951	0.6529411764321799	0.9896065330290305	179.13178545274948	62.82220841552227	0.35070384893124035
1	2	none		500	5	31	0.3	0.6	0.7	0.9609281996472111	0.8658555670231687	0.7602339180841968	0.9814264487297072	167.5413679516859	40.93097209634971	0.24430366614136362
1	3	none		500	5	31	0.3	0.6	0.7	0.9465824665676077	0.8589101671554726	0.6999999999588234	0.9895988112853671	221.9997812812703	67.2999352443896	0.30315315013362026
1	1	none		500	5	31	0.3	0.6	1.0	0.9399930127953185	0.8129462656409826	0.6352941176096886	0.9896065330290305	165.85698030937587	61.12431089077843	0.36853624802641655
1	2	none		500	5	31	0.3	0.6	1.0	0.9614148049668501	0.870500103278723	0.7543859648681646	0.9843982169317653	193.7923868583045	48.35251701960449	0.2495067833445625
1	3	none		500	5	31	0.3	0.6	1.0	0.9468883838825277	0.8584799799055447	0.6941176470179931	0.9881129271843381	188.629644669004	58.39259789655478	0.30956213755649153
1	1	none		500	5	31	0.3	1.0	0.7	0.937630464212411	0.8148159050077951	0.6529411764321799	0.9896065330290305	179.13178545274948	62.82220841552227	0.35070384893124035
1	2	none		500	5	31	0.3	1.0	0.7	0.9609281996472111	0.8658555670231687	0.7602339180841968	0.9814264487297072	167.5413679516859	40.93097209634971	0.24430366614136362
1	3	none		500	5	31	0.3	1.0	0.7	0.9465824665676077	0.8589101671554726	0.6999999999588234	0.9895988112853671	221.9997812812703	67.2999352443896	0.30315315013362026
1	1	none		500	5	31	0.3	1.0	1.0	0.9399930127953185	0.8129462656409826	0.6352941176096886	0.9896065330290305	165.85698030937587	61.12431089077843	0.36853624802641655
1	2	none		500	5	31	0.3	1.0	1.0	0.9614148049668501	0.870500103278723	0.7543859648681646	0.9843982169317653	193.7923868583045	48.35251701960449	0.2495067833445625
1	3	none		500	5	31	0.3	1.0	1.0	0.9468883838825277	0.8584799799055447	0.6941176470179931	0.9881129271843381	188.629644669004	58.39259789655478	0.30956213755649153
1	1	none		500	5	63	0.1	0.6	0.7	0.9410148914799773	0.8127087485425651	0.6294117646688581	0.9903489235264266	174.2830886397754	65.21667445342143	0.37419966113514586
1	2	none		500	5	63	0.1	0.6	0.7	0.9613409452308334	0.8713401236089823	0.7426900584360999	0.9858841010327944	201.58956427729782	52.61368999768536	0.26099410537648976
1	3	none		500	5	63	0.1	0.6	0.7	0.9498863735687441	0.8651174494169814	0.6823529411363322	0.9933135215379398	319.1188571236393	102.04952046325576	0.319785293140885
1	1	none		500	5	63	0.1	0.6	1.0	0.9449670291279096	0.8177128210909242	0.6470588234913495	0.9888641425316343	162.79985075510135	58.1058301321823	0.35691573570047047
1	2	none		500	5	63	0.1	0.6	1.0	0.9592337704091829	0.870540077313164	0.7485380116521323	0.9843982169317653	187.81825720697165	47.977691306274224	0.2554474210418281
1	3	none		500	5	63	0.1	0.6	1.0	0.9488112927191679	0.8586823879145588	0.6823529411363322	0.9910846953863962	238.80219599479236	76.53716898505594	0.3205044504645303
1	1	none		500	5	63	0.1	1.0	0.7	0.9410148914799773	0.8127087485425651	0.6294117646688581	0.9903489235264266	174.2830886397754	65.21667445342143	0.37419966113514586
1	2	none		500	5	63	0.1	1.0	0.7	0.9613409452308334	0.8713401236089823	0.7426900584360999	0.9858841010327944	201.58956427729782	52.61368999768536	0.26099410537648976
1	3	none		500	5	63	0.1	1.0	0.7	0.9498863735687441	0.8651174494169814	0.6823529411363322	0.9933135215379398	319.1188571236393	102.04952046325576	0.319785293140885
1	1	none		500	5	63	0.1	1.0	1.0	0.9449670291279096	0.8177128210909242	0.6470588234913495	0.9888641425316343	162.79985075510135	58.1058301321823	0.35691573570047047
1	2	none		500	5	63	0.1	1.0	1.0	0.9592337704091829	0.870540077313164	0.7485380116521323	0.9843982169317653	187.81825720697165	47.977691306274224	0.2554474210418281
1	3	none		500	5	63	0.1	1.0	1.0	0.9488112927191679	0.8586823879145588	0.6823529411363322	0.9910846953863962	238.80219599479236	76.53716898505594	0.3205044504645303
1	1	none		500	5	63	0.3	0.6	0.7	0.937630464212411	0.8148159050077951	0.6529411764321799	0.9896065330290305	179.13178545274948	62.82220841552227	0.35070384893124035
1	2	none		500	5	63	0.3	0.6	0.7	0.9609281996472111	0.8658555670231687	0.7602339180841968	0.9814264487297072	167.5413679516859	40.93097209634971	0.24430366614136362
1	3	none		500	5	63	0.3	0.6	0.7	0.9465824665676077	0.8589101671554726	0.6999999999588234	0.9895988112853671	221.9997812812703	67.2999352443896	0.30315315013362026
1	1	none		500	5	63	0.3	0.6	1.0	0.9399930127953185	0.8129462656409826	0.6352941176096886	0.9896065330290305	165.85698030937587	61.12431089077843	0.36853624802641655
1	2	none		500	5	63	0.3	0.6	1.0	0.9614148049668501	0.870500103278723	0.7543859648681646	0.9843982169317653	193.7923868583045	48.35251701960449	0.2495067833445625
1	3	none		500	5	63	0.3	0.6	1.0	0.9468883838825277	0.8584799799055447	0.6941176470179931	0.9881129271843381	188.629644669004	58.39259789655478	0.30956213755649153
1	1	none		500	5	63	0.3	1.0	0.7	0.937630464212411	0.8148159050077951	0.6529411764321799	0.9896065330290305	179.13178545274948	62.82220841552227	0.35070384893124035
1	2	none		500	5	63	0.3	1.0	0.7	0.9609281996472111	0.8658555670231687	0.7602339180841968	0.9814264487297072	167.5413679516859	40.93097209634971	0.24430366614136362
1	3	none		500	5	63	0.3	1.0	0.7	0.9465824665676077	0.8589101671554726	0.6999999999588234	0.9895988112853671	221.9997812812703	67.2999352443896	0.30315315013362026
1	1	none		500	5	63	0.3	1.0	1.0	0.9399930127953185	0.8129462656409826	0.6352941176096886	0.9896065330290305	165.85698030937587	61.12431089077843	0.36853624802641655
1	2	none		500	5	63	0.3	1.0	1.0	0.9614148049668501	0.870500103278723	0.7543859648681646	0.9843982169317653	193.7923868583045	48.35251701960449	0.2495067833445625
1	3	none		500	5	63	0.3	1.0	1.0	0.9468883838825277	0.8584799799055447	0.6941176470179931	0.9881129271843381	188.629644669004	58.39259789655478	0.30956213755649153
1	1	none		500	10	31	0.1	0.6	0.7	0.9420586051792654	0.8237772131555249	0.6352941176096886	0.9903489235264266	178.74919122563676	65.82617608382725	0.3682599839752133
1	2	none		500	10	31	0.1	0.6	0.7	0.9620274063067527	0.8695125089924619	0.7543859648681646	0.9873699851338235	240.11324784581745	59.729570833104624	0.2487558223789716
1	3	none		500	10	31	0.1	0.6	0.7	0.9493488331439559	0.8632230288333824	0.6764705881955017	0.9910846953863962	232.43912820907823	75.87736580415029	0.32643971806462624
1	1	none		500	10	31	0.1	0.6	1.0	0.943412376086292	0.8260646854611513	0.641176470550519	0.9910913140238227	198.79075678074292	71.97197797130842	0.36204890583913135
1	2	none		500	10	31	0.1	0.6	1.0	0.9615538350581753	0.8717975512990289	0.7368421052200677	0.9873699851338235	218.89393816118192	58.340511046288235	0.2665240954018105
1	3	none		500	10	31	0.1	0.6	1.0	0.9530329516650642	0.8669801942775588	0.6941176470179931	0.9925705794874252	303.1688155592542	93.42810944165305	0.3081718884497354
1	1	none		500	10	31	0.1	1.0	0.7	0.9420586051792654	0.8237772131555249	0.6352941176096886	0.9903489235264266	178.74919122563676	65.82617608382725	0.3682599839752133
1	2	none		500	10	31	0.1	1.0	0.7	0.9620274063067527	0.8695125089924619	0.7543859648681646	0.9873699851338235	240.11324784581745	59.729570833104624	0.2487558223789716
1	3	none		500	10	31	0.1	1.0	0.7	0.9493488331439559	0.8632230288333824	0.6764705881955017	0.9910846953863962	232.43912820907823	75.87736580415029	0.32643971806462624
1	1	none		500	10	31	0.1	1.0	1.0	0.943412376086292	0.8260646854611513	0.641176470550519	0.9910913140238227	198.79075678074292	71.97197797130842	0.36204890583913135
1	2	none		500	10	31	0.1	1.0	1.0	0.9615538350581753	0.8717975512990289	0.7368421052200677	0.9873699851338235	218.89393816118192	58.340511046288235	0.2665240954018105
1	3	none		500	10	31	0.1	1.0	1.0	0.9530329516650642	0.8669801942775588	0.6941176470179931	0.9925705794874252	303.1688155592542	93.42810944165305	0.3081718884497354
1	1	none		500	10	31	0.3	0.6	0.7	0.9347744442988777	0.8166640264228788	0.641176470550519	0.9910913140238227	198.79075678074292	71.97197797130842	0.36204890583913135
1	2	none		500	10	31	0.3	0.6	0.7	0.9581562872014112	0.8715426717754624	0.7426900584360999	0.9851411589822798	191.36577477842363	49.98300726956563	0.2611909335082599
1	3	none		500	10	31	0.3	0.6	0.7	0.94973778515864	0.862291256104751	0.6941176470179931	0.9910846953863962	252.26253167141152	77.85677534686725	0.30863391526433853
1	1	none		500	10	31	0.3	0.6	1.0	0.935691514913315	0.816250256311425	0.6294117646688581	0.9903489235264266	174.2830886397754	65.21667445342143	0.37419966113514586
1	2	none		500	10	31	0.3	0.6	1.0	0.9595422434243112	0.8626297624510796	0.7660818713002291	0.9858841010327944	228.7327251999751	54.27081409210065	0.237267368529474
1	3	none		500	10	31	0.3	0.6	1.0	0.951118783323136	0.8630488898569892	0.6999999999588234	0.9910846953863962	259.3885917223476	78.51657852777291	0.3026986476642427
1	1	none		500	10	31	0.3	1.0	0.7	0.9347744442988777	0.8166640264228788	0.641176470550519	0.9910913140238227	198.79075678074292	71.97197797130842	0.36204890583913135
1	2	none		500	10	31	0.3	1.0	0.7	0.9581562872014112	0.8715426717754624	0.7426900584360999	0.9851411589822798	191.36577477842363	49.98300726956563	0.2611909335082599
1	3	none		500	10	31	0.3	1.0	0.7	0.94973778515864	0.862291256104751	0.6941176470179931	0.9910846953863962	252.26253167141152	77.85677534686725	0.30863391526433853
1	1	none		500	10	31	0.3	1.0	1.0	0.935691514913315	0.816250256311425	0.6294117646688581	0.9903489235264266	174.2830886397754	65.21667445342143	0.37419966113514586
1	2	none		500	10	31	0.3	1.0	1.0	0.9595422434243112	0.8626297624510796	0.7660818713002291	0.9858841010327944	228.7327251999751	54.27081409210065	0.237267368529474
1	3	none		500	10	31	0.3	1.0	1.0	0.951118783323136	0.8630488898569892	0.6999999999588234	0.9910846953863962	259.3885917223476	78.51657852777291	0.3026986476642427
1	1	none		500	10	63	0.1	0.6	0.7	0.9394602384383598	0.8203689837574182	0.6352941176096886	0.9903489235264266	178.74919122563676	65.82617608382725	0.3682599839752133
1	2	none		500	10	63	0.1	0.6	0.7	0.9603764239722635	0.8647178016890738	0.7485380116521323	0.9858841010327944	207.90192730124303	53.02797102128919	0.2550624211647357
1	3	none		500	10	63	0.1	0.6	0.7	0.9544008390874923	0.8647863887757513	0.6705882352546713	0.9925705794874252	271.97105672298557	90.26105488430888	0.33187741832592554
1	1	none		500	10	63	0.1	0.6	1.0	0.9396698545788026	0.8153195423548203	0.6294117646688581	0.9903489235264266	174.2830886397754	65.21667445342143	0.37419966113514586
1	2	none		500	10	63	0.1	0.6	1.0	0.9617493461241017	0.8674435650211586	0.7368421052200677	0.9858841010327944	195.5577507105109	52.19940897408154	0.26692578958824364
1	3	none		500	10	63	0.1	0.6	1.0	0.9519666113102001	0.8648253665085166	0.6882352940771626	0.9925705794874252	294.9278981449445	92.636345802317	0.314098270918783
1	1	none		500	10	63	0.1	1.0	0.7	0.9394602384383598	0.8203689837574182	0.6352941176096886	0.9903489235264266	178.74919122563676	65.82617608382725	0.3682599839752133
1	2	none		500	10	63	0.1	1.0	0.7	0.9603764239722635	0.8647178016890738	0.7485380116521323	0.9858841010327944	207.90192730124303	53.02797102128919	0.2550624211647357
1	3	none		500	10	63	0.1	1.0	0.7	0.9544008390874923	0.8647863887757513	0.6705882352546713	0.9925705794874252	271.97105672298557	90.26105488430888	0.33187741832592554
1	1	none		500	10	63	0.1	1.0	1.0	0.9396698545788026	0.8153195423548203	0.6294117646688581	0.9903489235264266	174.2830886397754	65.21667445342143	0.37419966113514586
1	2	none		500	10	63	0.1	1.0	1.0	0.9617493461241017	0.8674435650211586	0.7368421052200677	0.9858841010327944	195.5577507105109	52.19940897408154	0.26692578958824364
1	3	none		500	10	63	0.1	1.0	1.0	0.9519666113102001	0.8648253665085166	0.6882352940771626	0.9925705794874252	294.9278981449445	92.636345802317	0.314098270918783
1	1	none		500	10	63	0.3	0.6	0.7	0.9371588278964147	0.814823365378595	0.6294117646688581	0.9903489235264266	174.2830886397754	65.21667445342143	0.37419966113514586
1	2	none		500	10	63	0.3	0.6	0.7	0.9629006890678901	0.8698075886971451	0.7543859648681646	0.9851411589822798	203.63557098805504	50.7701412423147	0.24931861835149172
1	3	none		500	10	63	0.3	0.6	0.7	0.9479372432479679	0.863222364198472	0.6823529411363322	0.9925705794874252	286.992199884534	91.84458216298096	0.3200246533878305
1	1	none		500	10	63	0.3	0.6	1.0	0.941997467138303	0.8233161130021364	0.641176470550519	0.9896065330290305	170.1368355235595	61.690276732359706	0.3625921149946912
1	2	none		500	10	63	0.3	0.6	1.0	0.9610020593832277	0.8650870261357355	0.7602339180841968	0.9836552748812508	190.82027634387663	46.51246487391075	0.24375010799108174
1	3	none		500	10	63	0.3	0.6	1.0	0.9533825714535443	0.8690954928754997	0.6823529411363322	0.9918276374369107	260.706745899715	83.49508491795827	0.3202643722269025
1	1	none		500	10	63	0.3	1.0	0.7	0.9371588278964147	0.814823365378595	0.6294117646688581	0.9903489235264266	174.2830886397754	65.21667445342143	0.37419966113514586
1	2	none		500	10	63	0.3	1.0	0.7	0.9629006890678901	0.8698075886971451	0.7543859648681646	0.9851411589822798	203.63557098805504	50.7701412423147	0.24931861835149172
1	3	none		500	10	63	0.3	1.0	0.7	0.9479372432479679	0.863222364198472	0.6823529411363322	0.9925705794874252	286.992199884534	91.84458216298096	0.3200246533878305
1	1	none		500	10	63	0.3	1.0	1.0	0.941997467138303	0.8233161130021364	0.641176470550519	0.9896065330290305	170.1368355235595	61.690276732359706	0.3625921149946912
1	2	none		500	10	63	0.3	1.0	1.0	0.9610020593832277	0.8650870261357355	0.7602339180841968	0.9836552748812508	190.82027634387663	46.51246487391075	0.24375010799108174
1	3	none		500	10	63	0.3	1.0	1.0	0.9533825714535443	0.8690954928754997	0.6823529411363322	0.9918276374369107	260.706745899715	83.49508491795827	0.3202643722269025
1	1	undersample	0.6	100	3	31	0.1	0.6	0.7	0.9474911568190751	0.820475982884004	0.7764705881896193	0.9591685226357894	81.59997732838077	19.016465926494956	0.2330449803186549
1	2	undersample	0.6	100	3	31	0.1	0.6	0.7	0.9728543746687174	0.8867825902709818	0.8888888888369071	0.9286775631431748	104.16664441127503	12.462961213617499	0.11964444321297596
1	3	undersample	0.6	100	3	31	0.1	0.6	0.7	0.9534787168953762	0.8520729826361454	0.8411764705387543	0.9435364041534656	88.50387859672657	14.897675377393279	0.1683279278667173
1	1	undersample	0.6	100	3	31	0.1	0.6	1.0	0.9451286082361675	0.810328428531289	0.7705882352487889	0.9584261321383933	77.4363342243203	18.535394696976887	0.23936300844148384
1	2	undersample	0.6	100	3	31	0.1	0.6	1.0	0.9730802985671211	0.8926057565085647	0.8947368420529394	0.9346210995472911	121.51133548057958	13.68540460306596	0.11262655729876216
1	3	undersample	0.6	100	3	31	0.1	0.6	1.0	0.9549864522331963	0.8559744977355371	0.8470588234795847	0.9435364041534656	92.55058611966754	15.001854925486937	0.16209356017025908
1	1	undersample	0.6	100	3	31	0.1	1.0	0.7	0.9474911568190751	0.820475982884004	0.7764705881896193	0.9591685226357894	81.59997732838077	19.016465926494956	0.2330449803186549
1	2	undersample	0.6	100	3	31	0.1	1.0	0.7	0.9728543746687174	0.8867825902709818	0.8888888888369071	0.9286775631431748	104.16664441127503	12.462961213617499	0.11964444321297596
1	3	undersample	0.6	100	3	31	0.1	1.0	0.7	0.9534787168953762	0.8520729826361454	0.8411764705387543	0.9435364041534656	88.50387859672657	14.897675377393279	0.1683279278667173
1	1	undersample	0.6	100	3	31	0.1	1.0	1.0	0.9451286082361675	0.810328428531289	0.7705882352487889	0.9584261321383933	77.4363342243203	18.535394696976887	0.23936300844148384
1	2	undersample	0.6	100	3	31	0.1	1.0	1.0	0.9730802985671211	0.8926057565085647	0.8947368420529394	0.9346210995472911	121.51133548057958	13.68540460306596	0.11262655729876216
1	3	undersample	0.6	100	3	31	0.1	1.0	1.0	0.9549864522331963	0.8559744977355371	0.8470588234795847	0.9435364041534656	92.55058611966754	15.001854925486937	0.16209356017025908
1	1	undersample	0.6	100	3	31	0.3	0.6	0.7	0.9398445346958382	0.7964491539685962	0.758823529367128	0.9524870081592244	63.074298895171964	15.970860605904852	0.25320709472657105
1	2	undersample	0.6	100	3	31	0.3	0.6	0.7	0.9642171302451275	0.8592954880258122	0.8947368420529394	0.9242199108400876	103.66664493862054	11.807015984036271	0.11389405873374776
1	3	undersample	0.6	100	3	31	0.3	0.6	0.7	0.949855781837252	0.8308208945549663	0.8352941175979238	0.9390787518503784	78.1741995337279	13.71104509277295	0.17539091404594925
1	1	undersample	0.6	100	3	31	0.3	0.6	1.0	0.9400279488187258	0.786757513167202	0.7823529411304498	0.9532293986566205	73.261243125814	16.727447400389682	0.22832600095320035
1	2	undersample	0.6	100	3	31	0.3	0.6	1.0	0.9678275679292336	0.8652344860112795	0.8830409356208747	0.9264487369916312	95.09947545618736	12.005787248854292	0.12624450597932732
1	3	undersample	0.6	100	3	31	0.3	0.6	1.0	0.9455729394283716	0.8319324989124639	0.811764705834602	0.9405646359514075	68.24529830340217	13.657938876113214	0.20013009735762785
1	1	undersample	0.6	100	3	31	0.3	1.0	0.7	0.9398445346958382	0.7964491539685962	0.758823529367128	0.9524870081592244	63.074298895171964	15.970860605904852	0.25320709472657105
1	2	undersample	0.6	100	3	31	0.3	1.0	0.7	0.9642171302451275	0.8592954880258122	0.8947368420529394	0.9242199108400876	103.66664493862054	11.807015984036271	0.11389405873374776
1	3	undersample	0.6	100	3	31	0.3	1.0	0.7	0.949855781837252	0.8308208945549663	0.8352941175979238	0.9390787518503784	78.1741995337279	13.71104509277295	0.17539091404594925
1	1	undersample	0.6	100	3	31	0.3	1.0	1.0	0.9400279488187258	0.786757513167202	0.7823529411304498	0.9532293986566205	73.261243125814	16.727447400389682	0.22832600095320035
1	2	undersample	0.6	100	3	31	0.3	1.0	1.0	0.9678275679292336	0.8652344860112795	0.8830409356208747	0.9264487369916312	95.09947545618736	12.005787248854292	0.12624450597932732
1	3	undersample	0.6	100	3	31	0.3	1.0	1.0	0.9455729394283716	0.8319324989124639	0.811764705834602	0.9405646359514075	68.24529830340217	13.657938876113214	0.20013009735762785
1	1	undersample	0.6	100	3	63	0.1	0.6	0.7	0.9474911568190751	0.820475982884004	0.7764705881896193	0.9591685226357894	81.59997732838077	19.016465926494956	0.2330449803186549
1	2	undersample	0.6	100	3	63	0.1	0.6	0.7	0.9728543746687174	0.8867825902709818	0.8888888888369071	0.9286775631431748	104.16664441127503	12.462961213617499	0.11964444321297596
1	3	undersample	0.6	100	3	63	0.1	0.6	0.7	0.9534787168953762	0.8520729826361454	0.8411764705387543	0.9435364041534656	88.50387859672657	14.897675377393279	0.1683279278667173
1	1	undersample	0.6	100	3	63	0.1	0.6	1.0	0.9451286082361675	0.810328428531289	0.7705882352487889	0.9584261321383933	77.4363342243203	18.535394696976887	0.23936300844148384
1	2	undersample	0.6	100	3	63	0.1	0.6	1.0	0.9730802985671211	0.8926057565085647	0.8947368420529394	0.9346210995472911	121.51133548057958	13.68540460306596	0.11262655729876216
1	3	undersample	0.6	100	3	63	0.1	0.6	1.0	0.9549864522331963	0.8559744977355371	0.8470588234795847	0.9435364041534656	92.55058611966754	15.001854925486937	0.16209356017025908
1	1	undersample	0.6	100	3	63	0.1	1.0	0.7	0.9474911568190751	0.820475982884004	0.7764705881896193	0.9591685226357894	81.59997732838077	19.016465926494956	0.2330449803186549
1	2	undersample	0.6	100	3	63	0.1	1.0	0.7	0.9728543746687174	0.8867825902709818	0.8888888888369071	0.9286775631431748	104.16664441127503	12.462961213617499	0.11964444321297596
1	3	undersample	0.6	100	3	63	0.1	1.0	0.7	0.9534787168953762	0.8520729826361454	0.8411764705387543	0.9435364041534656	88.50387859672657	14.897675377393279	0.1683279278667173
1	1	undersample	0.6	100	3	63	0.1	1.0	1.0	0.9451286082361675	0.810328428531289	0.7705882352487889	0.9584261321383933	77.4363342243203	18.535394696976887	0.23936300844148384
1	2	undersample	0.6	100	3	63	0.1	1.0	1.0	0.9730802985671211	0.8926057565085647	0.8947368420529394	0.9346210995472911	121.51133548057958	13.68540460306596	0.11262655729876216
1	3	undersample	0.6	100	3	63	0.1	1.0	1.0	0.9549864522331963	0.8559744977355371	0.8470588234795847	0.9435364041534656	92.55058611966754	15.001854925486937	0.16209356017025908
1	1	undersample	0.6	100	3	63	0.3	0.6	0.7	0.9398445346958382	0.7964491539685962	0.758823529367128	0.9524870081592244	63.074298895171964	15.970860605904852	0.25320709472657105
1	2	undersample	0.6	100	3	63	0.3	0.6	0.7	0.9642171302451275	0.8592954880258122	0.8947368420529394	0.9242199108400876	103.66664493862054	11.807015984036271	0.11389405873374776
1	3	undersample	0.6	100	3	63	0.3	0.6	0.7	0.949855781837252	0.8308208945549663	0.8352941175979238	0.9390787518503784	78.1741995337279	13.71104509277295	0.17539091404594925
1	1	undersample	0.6	100	3	63	0.3	0.6	1.0	0.9400279488187258	0.786757513167202	0.7823529411304498	0.9532293986566205	73.261243125814	16.727447400389682	0.22832600095320035
1	2	undersample	0.6	100	3	63	0.3	0.6	1.0	0.9678275679292336	0.8652344860112795	0.8830409356208747	0.9264487369916312	95.09947545618736	12.005787248854292	0.12624450597932732
1	3	undersample	0.6	100	3	63	0.3	0.6	1.0	0.9455729394283716	0.8319324989124639	0.811764705834602	0.9405646359514075	68.24529830340217	13.657938876113214	0.20013009735762785
1	1	undersample	0.6	100	3	63	0.3	1.0	0.7	0.9398445346958382	0.7964491539685962	0.758823529367128	0.9524870081592244	63.074298895171964	15.970860605904852	0.25320709472657105
1	2	undersample	0.6	100	3	63	0.3	1.0	0.7	0.9642171302451275	0.8592954880258122	0.8947368420529394	0.9242199108400876	103.66664493862054	11.807015984036271	0.11389405873374776
1	3	undersample	0.6	100	3	63	0.3	1.0	0.7	0.949855781837252	0.8308208945549663	0.8352941175979238	0.9390787518503784	78.1741995337279	13.71104509277295	0.17539091404594925
1	1	undersample	0.6	100	3	63	0.3	1.0	1.0	0.9400279488187258	0.786757513167202	0.7823529411304498	0.9532293986566205	73.261243125814	16.727447400389682	0.22832600095320035
1	2	undersample	0.6	100	3	63	0.3	1.0	1.0	0.9678275679292336	0.8652344860112795	0.8830409356208747	0.9264487369916312	95.09947545618736	12.005787248854292	0.12624450597932732
1	3	undersample	0.6	100	3	63	0.3	1.0	1.0	0.9455729394283716	0.8319324989124639	0.811764705834602	0.9405646359514075	68.24529830340217	13.657938876113214	0.20013009735762785
1	1	undersample	0.6	100	5	31	0.1	0.6	0.7	0.9467662343333769	0.80558427478597	0.758823529367128	0.9599109131331856	75.33737733548703	18.928426646479988	0.251248803217764
1	2	undersample	0.6	100	5	31	0.1	0.6	0.7	0.9711903582631667	0.8777334403342465	0.8888888888369071	0.9294205051936894	105.3473457498559	12.594150260422767	0.11954880417066927
1	3	undersample	0.6	100	5	31	0.1	0.6	0.7	0.9531072458701162	0.8546139587344851	0.8470588234795847	0.9398216939008929	86.49570768373316	14.075814651984798	0.1627342461720201
1	1	undersample	0.6	100	5	31	0.1	0.6	1.0	0.9423380933665225	0.7948378506357529	0.7647058823079584	0.9547141796514127	68.51637622208513	16.88620648935089	0.2464550336032532
1	2	undersample	0.6	100	5	31	0.1	0.6	1.0	0.9678623254520651	0.8855306078439931	0.9005847952689716	0.9309063892947185	122.05057301856641	13.034268374940305	0.10679398573943438
1	3	undersample	0.6	100	5	31	0.1	0.6	1.0	0.9531771698278122	0.8515349222821353	0.8411764705387543	0.9435364041534656	88.50387859672657	14.897675377393279	0.1683279278667173
1	1	undersample	0.6	100	5	31	0.1	1.0	0.7	0.9467662343333769	0.80558427478597	0.758823529367128	0.9599109131331856	75.33737733548703	18.928426646479988	0.251248803217764
1	2	undersample	0.6	100	5	31	0.1	1.0	0.7	0.9711903582631667	0.8777334403342465	0.8888888888369071	0.9294205051936894	105.3473457498559	12.594150260422767	0.11954880417066927
1	3	undersample	0.6	100	5	31	0.1	1.0	0.7	0.9531072458701162	0.8546139587344851	0.8470588234795847	0.9398216939008929	86.49570768373316	14.075814651984798	0.1627342461720201
1	1	undersample	0.6	100	5	31	0.1	1.0	1.0	0.9423380933665225	0.7948378506357529	0.7647058823079584	0.9547141796514127	68.51637622208513	16.88620648935089	0.2464550336032532
1	2	undersample	0.6	100	5	31	0.1	1.0	1.0	0.9678623254520651	0.8855306078439931	0.9005847952689716	0.9309063892947185	122.05057301856641	13.034268374940305	0.10679398573943438
1	3	undersample	0.6	100	5	31	0.1	1.0	1.0	0.9531771698278122	0.8515349222821353	0.8411764705387543	0.9435364041534656	88.50387859672657	14.897675377393279	0.1683279278667173
1	1	undersample	0.6	100	5	31	0.3	0.6	0.7	0.9449757631337612	0.8000219441148912	0.7764705881896193	0.9517446176618283	68.51172446713943	16.09085639068369	0.23486280385898287
1	2	undersample	0.6	100	5	31	0.3	0.6	0.7	0.96663712277226	0.8667309745210982	0.8830409356208747	0.9286775631431748	98.30727107655864	12.380968047738435	0.12594151916823948
1	3	undersample	0.6	100	5	31	0.3	0.6	0.7	0.9482868630364478	0.8365806188112558	0.8470588234795847	0.9435364041534656	92.55058611966754	15.001854925486937	0.16209356017025908
1	1	undersample	0.6	100	5	31	0.3	0.6	1.0	0.9450412681776498	0.7971363685924964	0.758823529367128	0.9517446176618283	62.055520027844935	15.725155109077244	0.2534046041587599
1	2	undersample	0.6	100	5	31	0.3	0.6	1.0	0.964443054143531	0.8457563875297296	0.8947368420529394	0.9264487369916312	107.06563367128794	12.164804298507992	0.11362005538770674
1	3	undersample	0.6	100	5	31	0.3	0.6	1.0	0.9534393846691722	0.8324344789491845	0.8470588234795847	0.931649331345233	75.49162392568077	12.392837059570407	0.1641617395441717
1	1	undersample	0.6	100	5	31	0.3	1.0	0.7	0.9449757631337612	0.8000219441148912	0.7764705881896193	0.9517446176618283	68.51172446713943	16.09085639068369	0.23486280385898287
1	2	undersample	0.6	100	5	31	0.3	1.0	0.7	0.96663712277226	0.8667309745210982	0.8830409356208747	0.9286775631431748	98.30727107655864	12.380968047738435	0.12594151916823948
1	3	undersample	0.6	100	5	31	0.3	1.0	0.7	0.9482868630364478	0.8365806188112558	0.8470588234795847	0.9435364041534656	92.55058611966754	15.001854925486937	0.16209356017025908
1	1	undersample	0.6	100	5	31	0.3	1.0	1.0	0.9450412681776498	0.7971363685924964	0.758823529367128	0.9517446176618283	62.055520027844935	15.725155109077244	0.2534046041587599
1	2	undersample	0.6	100	5	31	0.3	1.0	1.0	0.964443054143531	0.8457563875297296	0.8947368420529394	0.9264487369916312	107.06563367128794	12.164804298507992	0.11362005538770674
1	3	undersample	0.6	100	5	31	0.3	1.0	1.0	0.9534393846691722	0.8324344789491845	0.8470588234795847	0.931649331345233	75.49162392568077	12.392837059570407	0.1641617395441717
1	1	undersample	0.6	100	5	63	0.1	0.6	0.7	0.9467662343333769	0.80558427478597	0.758823529367128	0.9599109131331856	75.33737733548703	18.928426646479988	0.251248803217764
1	2	undersample	0.6	100	5	63	0.1	0.6	0.7	0.9711903582631667	0.8777334403342465	0.8888888888369071	0.9294205051936894	105.3473457498559	12.594150260422767	0.11954880417066927
1	3	undersample	0.6	100	5	63	0.1	0.6	0.7	0.9531072458701162	0.8546139587344851	0.8470588234795847	0.9398216939008929	86.49570768373316	14.075814651984798	0.1627342461720201
1	1	undersample	0.6	100	5	63	0.1	0.6	1.0	0.9423380933665225	0.7948378506357529	0.7647058823079584	0.9547141796514127	68.51637622208513	16.88620648935089	0.2464550336032532
1	2	undersample	0.6	100	5	63	0.1	0.6	1.0	0.9678623254520651	0.8855306078439931	0.9005847952689716	0.9309063892947185	122.05057301856641	13.034268374940305	0.10679398573943438
1	3	undersample	0.6	100	5	63	0.1	0.6	1.0	0.9531771698278122	0.8515349222821353	0.8411764705387543	0.9435364041534656	88.50387859672657	14.897675377393279	0.1683279278667173
1	1	undersample	0.6	100	5	63	0.1	1.0	0.7	0.9467662343333769	0.80558427478597	0.758823529367128	0.9599109131331856	75.33737733548703	18.928426646479988	0.251248803217764
1	2	undersample	0.6	100	5	63	0.1	1.0	0.7	0.9711903582631667	0.8777334403342465	0.8888888888369071	0.9294205051936894	105.3473457498559	12.594150260422767	0.11954880417066927
1	3	undersample	0.6	100	5	63	0.1	1.0	0.7	0.9531072458701162	0.8546139587344851	0.8470588234795847	0.9398216939008929	86.49570768373316	14.075814651984798	0.1627342461720201
1	1	undersample	0.6	100	5	63	0.1	1.0	1.0	0.9423380933665225	0.7948378506357529	0.7647058823079584	0.9547141796514127	68.51637622208513	16.88620648935089	0.2464550336032532
1	2	undersample	0.6	100	5	63	0.1	1.0	1.0	0.9678623254520651	0.8855306078439931	0.9005847952689716	0.9309063892947185	122.05057301856641	13.034268374940305	0.10679398573943438
1	3	undersample	0.6	100	5	63	0.1	1.0	1.0	0.9531771698278122	0.8515349222821353	0.8411764705387543	0.9435364041534656	88.50387859672657	14.897675377393279	0.1683279278667173
1	1	undersample	0.6	100	5	63	0.3	0.6	0.7	0.9449757631337612	0.8000219441148912	0.7764705881896193	0.9517446176618283	68.51172446713943	16.09085639068369	0.23486280385898287
1	2	undersample	0.6	100	5	63	0.3	0.6	0.7	0.96663712277226	0.8667309745210982	0.8830409356208747	0.9286775631431748	98.30727107655864	12.380968047738435	0.12594151916823948
1	3	undersample	0.6	100	5	63	0.3	0.6	0.7	0.9482868630364478	0.8365806188112558	0.8470588234795847	0.9435364041534656	92.55058611966754	15.001854925486937	0.16209356017025908
1	1	undersample	0.6	100	5	63	0.3	0.6	1.0	0.9450412681776498	0.7971363685924964	0.758823529367128	0.9517446176618283	62.055520027844935	15.725155109077244	0.2534046041587599
1	2	undersample	0.6	100	5	63	0.3	0.6	1.0	0.964443054143531	0.8457563875297296	0.8947368420529394	0.9264487369916312	107.06563367128794	12.164804298507992	0.11362005538770674
1	3	undersample	0.6	100	5	63	0.3	0.6	1.0	0.9534393846691722	0.8324344789491845	0.8470588234795847	0.931649331345233	75.49162392568077	12.392837059570407	0.1641617395441717
1	1	undersample	0.6	100	5	63	0.3	1.0	0.7	0.9449757631337612	0.8000219441148912	0.7764705881896193	0.9517446176618283	68.51172446713943	16.09085639068369	0.23486280385898287
1	2	undersample	0.6	100	5	63	0.3	1.0	0.7	0.96663712277226	0.8667309745210982	0.8830409356208747	0.9286775631431748	98.30727107655864	12.380968047738435	0.12594151916823948
1	3	undersample	0.6	100	5	63	0.3	1.0	0.7	0.9482868630364478	0.8365806188112558	0.8470588234795847	0.9435364041534656	92.55058611966754	15.001854925486937	0.16209356017025908
1	1	undersample	0.6	100	5	63	0.3	1.0	1.0	0.9450412681776498	0.7971363685924964	0.758823529367128	0.9517446176618283	62.055520027844935	15.725155109077244	0.2534046041587599
1	2	undersample	0.6	100	5	63	0.3	1.0	1.0	0.964443054143531	0.8457563875297296	0.8947368420529394	0.9264487369916312	107.06563367128794	12.164804298507992	0.11362005538770674
1	3	undersample	0.6	100	5	63	0.3	1.0	1.0	0.9534393846691722	0.8324344789491845	0.8470588234795847	0.931649331345233	75.49162392568077	12.392837059570407	0.1641617395441717
1	1	undersample	0.6	100	10	31	0.1	0.6	0.7	0.9462159919647146	0.7891270150091645	0.747058823485467	0.9584261321383933	68.08843687426949	17.969428446687512	0.2639130605830336
1	2	undersample	0.6	100	10	31	0.1	0.6	0.7	0.969669716639295	0.8622663961839839	0.9005847952689716	0.9271916790421457	115.36131909873569	12.369254773746741	0.1072218462546092
1	3	undersample	0.6	100	10	31	0.1	0.6	0.7	0.9544707630451883	0.8561772816001039	0.8588235293612456	0.9420505200524365	98.89313972463752	14.820208601289941	0.14986082607574797
1	1	undersample	0.6	100	10	31	0.1	0.6	1.0	0.9435957902091794	0.7891830534602748	0.747058823485467	0.956198960646205	64.47613642727755	17.055728903918162	0.2645277649102611
1	2	undersample	0.6	100	10	31	0.1	0.6	1.0	0.9694481374312452	0.8764666328245496	0.8888888888369071	0.9338781574967766	112.98873859811279	13.443193969702746	0.11897816549338747
1	3	undersample	0.6	100	10	31	0.1	0.6	1.0	0.9546936456603444	0.8468695457712158	0.8470588234795847	0.9390787518503784	85.37333995908241	13.904158403938768	0.16286299161857
1	1	undersample	0.6	100	10	31	0.1	1.0	0.7	0.9462159919647146	0.7891270150091645	0.747058823485467	0.9584261321383933	68.08843687426949	17.969428446687512	0.2639130605830336
1	2	undersample	0.6	100	10	31	0.1	1.0	0.7	0.969669716639295	0.8622663961839839	0.9005847952689716	0.9271916790421457	115.36131909873569	12.369254773746741	0.1072218462546092
1	3	undersample	0.6	100	10	31	0.1	1.0	0.7	0.9544707630451883	0.8561772816001039	0.8588235293612456	0.9420505200524365	98.89313972463752	14.820208601289941	0.14986082607574797
1	1	undersample	0.6	100	10	31	0.1	1.0	1.0	0.9435957902091794	0.7891830534602748	0.747058823485467	0.956198960646205	64.47613642727755	17.055728903918162	0.2645277649102611
1	2	undersample	0.6	100	10	31	0.1	1.0	1.0	0.9694481374312452	0.8764666328245496	0.8888888888369071	0.9338781574967766	112.98873859811279	13.443193969702746	0.11897816549338747
1	3	undersample	0.6	100	10	31	0.1	1.0	1.0	0.9546936456603444	0.8468695457712158	0.8470588234795847	0.9390787518503784	85.37333995908241	13.904158403938768	0.16286299161857
1	1	undersample	0.6	100	10	31	0.3	0.6	0.7	0.943774837329141	0.7871562030802893	0.7235294117221452	0.9576837416409972	59.227308175710384	17.09813837042213	0.2886867275383138
1	2	undersample	0.6	100	10	31	0.3	0.6	0.7	0.9695958569032784	0.8667475870168048	0.8771929824048424	0.9331352154462621	99.6825182099112	13.118906417933582	0.13160688209624322
1	3	undersample	0.6	100	10	31	0.3	0.6	0.7	0.9491346910235119	0.8413011306850501	0.8470588234795847	0.941307578001922	88.8256862368078	14.432164329249865	0.16247736496532203
1	1	undersample	0.6	100	10	31	0.3	0.6	1.0	0.9413118476789379	0.7740945161066481	0.747058823485467	0.9569413511436011	65.63871589113484	17.34979312702044	0.2643225455447483
1	2	undersample	0.6	100	10	31	0.3	0.6	1.0	0.9693438648627513	0.8613438681172504	0.8713450291888102	0.9331352154462621	94.51715168570611	13.031447041814024	0.1378738764787943
1	3	undersample	0.6	100	10	31	0.3	0.6	1.0	0.950441394982956	0.8419124505378667	0.8470588234795847	0.9398216939008929	86.49570768373316	14.075814651984798	0.1627342461720201
1	1	undersample	0.6	100	10	31	0.3	1.0	0.7	0.943774837329141	0.7871562030802893	0.7235294117221452	0.9576837416409972	59.227308175710384	17.09813837042213	0.2886867275383138
1	2	undersample	0.6	100	10	31	0.3	1.0	0.7	0.9695958569032784	0.8667475870168048	0.8771929824048424	0.9331352154462621	99.6825182099112	13.118906417933582	0.13160688209624322
1	3	undersample	0.6	100	10	31	0.3	1.0	0.7	0.9491346910235119	0.8413011306850501	0.8470588234795847	0.941307578001922	88.8256862368078	14.432164329249865	0.16247736496532203
1	1	undersample	0.6	100	10	31	0.3	1.0	1.0	0.9413118476789379	0.7740945161066481	0.747058823485467	0.9569413511436011	65.63871589113484	17.34979312702044	0.2643225455447483
1	2	undersample	0.6	100	10	31	0.3	1.0	1.0	0.9693438648627513	0.8613438681172504	0.8713450291888102	0.9331352154462621	94.51715168570611	13.031447041814024	0.1378738764787943
1	3	undersample	0.6	100	10	31	0.3	1.0	1.0	0.950441394982956	0.8419124505378667	0.8470588234795847	0.9398216939008929	86.49570768373316	14.075814651984798	0.1627342461720201
1	1	undersample	0.6	100	10	63	0.1	0.6	0.7	0.948949735796323	0.8101510351652231	0.758823529367128	0.9576837416409972	71.20665628352594	17.932193900686627	0.2518331027540297
1	2	undersample	0.6	100	10	63	0.1	0.6	0.7	0.9708167148927295	0.879415354984086	0.8830409356208747	0.9346210995472911	107.93065777352224	13.506510425248104	0.12514061921389466
1	3	undersample	0.6	100	10	63	0.1	0.6	0.7	0.9565116685604406	0.858645189501894	0.8529411764204152	0.9442793462039801	98.29064370391625	15.30744823038775	0.15573656525836152
1	1	undersample	0.6	100	10	63	0.1	0.6	1.0	0.9479496921262937	0.7993796272718863	0.7529411764262975	0.956198960646205	66.53105635064767	17.190025981901773	0.2583759564254065
1	2	undersample	0.6	100	10	63	0.1	0.6	1.0	0.9716986870345751	0.8822037139194276	0.8888888888369071	0.9309063892947185	107.78492269585875	12.864992162278744	0.11935798405433015
1	3	undersample	0.6	100	10	63	0.1	0.6	1.0	0.9544663927978324	0.8530159603475101	0.8411764705387543	0.9353640415978057	76.64408828456382	13.014061540852508	0.16979862459963097
1	1	undersample	0.6	100	10	63	0.1	1.0	0.7	0.948949735796323	0.8101510351652231	0.758823529367128	0.9576837416409972	71.20665628352594	17.932193900686627	0.2518331027540297
1	2	undersample	0.6	100	10	63	0.1	1.0	0.7	0.9708167148927295	0.879415354984086	0.8830409356208747	0.9346210995472911	107.93065777352224	13.506510425248104	0.12514061921389466
1	3	undersample	0.6	100	10	63	0.1	1.0	0.7	0.9565116685604406	0.858645189501894	0.8529411764204152	0.9442793462039801	98.29064370391625	15.30744823038775	0.15573656525836152
1	1	undersample	0.6	100	10	63	0.1	1.0	1.0	0.9479496921262937	0.7993796272718863	0.7529411764262975	0.956198960646205	66.53105635064767	17.190025981901773	0.2583759564254065
1	2	undersample	0.6	100	10	63	0.1	1.0	1.0	0.9716986870345751	0.8822037139194276	0.8888888888369071	0.9309063892947185	107.78492269585875	12.864992162278744	0.11935798405433015
1	3	undersample	0.6	100	10	63	0.1	1.0	1.0	0.9544663927978324	0.8530159603475101	0.8411764705387543	0.9353640415978057	76.64408828456382	13.014061540852508	0.16979862459963097
1	1	undersample	0.6	100	10	63	0.3	0.6	0.7	0.9433992750775143	0.7909440853053774	0.7352941176038061	0.9599109131331856	66.51232734172827	18.341498688449597	0.27576088157449424
1	2	undersample	0.6	100	10	63	0.3	0.6	0.7	0.9705516887811404	0.8777663311924585	0.9005847952689716	0.9361069836483202	132.72226627603308	14.09519702998534	0.1062006858249977
1	3	undersample	0.6	100	10	63	0.3	0.6	0.7	0.9528581417708243	0.8502004228506622	0.8529411764204152	0.9405646359514075	91.78497961441917	14.350732877075478	0.1563516385743275
1	1	undersample	0.6	100	10	63	0.3	0.6	1.0	0.940621861216647	0.7815478327875706	0.7352941176038061	0.9584261321383933	64.0376813332116	17.686445321542827	0.2761880866538084
1	2	undersample	0.6	100	10	63	0.3	0.6	1.0	0.9685965781218772	0.8678878034228308	0.9005847952689716	0.9346210995472911	129.4999693125485	13.774851691974888	0.10636952634119597
1	3	undersample	0.6	100	10	63	0.3	0.6	1.0	0.95015295865746	0.8470914255238559	0.8352941175979238	0.9375928677493494	76.19216110095479	13.384591690532268	0.17566887111754242
1	1	undersample	0.6	100	10	63	0.3	1.0	0.7	0.9433992750775143	0.7909440853053774	0.7352941176038061	0.9599109131331856	66.51232734172827	18.341498688449597	0.27576088157449424
1	2	undersample	0.6	100	10	63	0.3	1.0	0.7	0.9705516887811404	0.8777663311924585	0.9005847952689716	0.9361069836483202	132.72226627603308	14.09519702998534	0.1062006858249977
1	3	undersample	0.6	100	10	63	0.3	1.0	0.7	0.9528581417708243	0.8502004228506622	0.8529411764204152	0.9405646359514075	91.78497961441917	14.350732877075478	0.1563516385743275
1	1	undersample	0.6	100	10	63	0.3	1.0	1.0	0.940621861216647	0.7815478327875706	0.7352941176038061	0.9584261321383933	64.0376813332116	17.686445321542827	0.2761880866538084
1	2	undersample	0.6	100	10	63	0.3	1.0	1.0	0.9685965781218772	0.8678878034228308	0.9005847952689716	0.9346210995472911	129.4999693125485	13.774851691974888	0.10636952634119597
1	3	undersample	0.6	100	10	63	0.3	1.0	1.0	0.95015295865746	0.8470914255238559	0.8352941175979238	0.9375928677493494	76.19216110095479	13.384591690532268	0.17566887111754242
1	1	undersample	0.6	300	3	31	0.1	0.6	0.7	0.9389143630726233	0.8006800503529554	0.7764705881896193	0.9554565701488089	74.51050715111043	17.431760788650823	0.23395036096309763
1	2	undersample	0.6	300	3	31	0.1	0.6	0.7	0.9669369064066804	0.8692348494325988	0.8830409356208747	0.9294205051936894	99.42155796986269	12.511294008709458	0.12584084649212984
1	3	undersample	0.6	300	3	31	0.1	0.6	0.7	0.9480333886897998	0.8238317204745913	0.8352941175979238	0.9361069836483202	74.30231048780355	13.07332216508733	0.1759477105925281
1	1	undersample	0.6	300	3	31	0.1	0.6	1.0	0.9377920433206691	0.7887743247478517	0.7705882352487889	0.9539717891540166	69.61743512083967	16.74164721307131	0.24048065671821084
1	2	undersample	0.6	300	3	31	0.1	0.6	1.0	0.9683880329848891	0.8707349078096426	0.8888888888369071	0.9257057949411167	99.6799792927525	11.964442832223227	0.12002853451930182
1	3	undersample	0.6	300	3	31	0.1	0.6	1.0	0.9482868630364478	0.8206177560474288	0.8176470587754325	0.9383358097998639	68.2304563892962	13.25967183749555	0.19433654495195676
1	1	undersample	0.6	300	3	31	0.1	1.0	0.7	0.9389143630726233	0.8006800503529554	0.7764705881896193	0.9554565701488089	74.51050715111043	17.431760788650823	0.23395036096309763
1	2	undersample	0.6	300	3	31	0.1	1.0	0.7	0.9669369064066804	0.8692348494325988	0.8830409356208747	0.9294205051936894	99.42155796986269	12.511294008709458	0.12584084649212984
1	3	undersample	0.6	300	3	31	0.1	1.0	0.7	0.9480333886897998	0.8238317204745913	0.8352941175979238	0.9361069836483202	74.30231048780355	13.07332216508733	0.1759477105925281
1	1	undersample	0.6	300	3	31	0.1	1.0	1.0	0.9377920433206691	0.7887743247478517	0.7705882352487889	0.9539717891540166	69.61743512083967	16.74164721307131	0.24048065671821084
1	2	undersample	0.6	300	3	31	0.1	1.0	1.0	0.9683880329848891	0.8707349078096426	0.8888888888369071	0.9257057949411167	99.6799792927525	11.964442832223227	0.12002853451930182
1	3	undersample	0.6	300	3	31	0.1	1.0	1.0	0.9482868630364478	0.8206177560474288	0.8176470587754325	0.9383358097998639	68.2304563892962	13.25967183749555	0.19433654495195676
1	1	undersample	0.6	300	3	31	0.3	0.6	0.7	0.9341717978951046	0.7744157761950488	0.7764705881896193	0.9502598366670361	66.36290673883663	15.610532415958323	0.2352297769861507
1	2	undersample	0.6	300	3	31	0.3	0.6	0.7	0.9657638400111224	0.843059586831254	0.8888888888369071	0.921991084688544	94.55236195254295	11.39470753234911	0.12051213054354623
1	3	undersample	0.6	300	3	31	0.3	0.6	0.7	0.9453238353290795	0.8108809581419808	0.8235294117162629	0.9368499256988347	69.23135861842255	13.040828382569032	0.18836590745144305
1	1	undersample	0.6	300	3	31	0.3	0.6	1.0	0.9333508013450368	0.7874058889055096	0.7764705881896193	0.9547141796514127	73.23207807191922	17.14599428149475	0.23413228192617122
1	2	undersample	0.6	300	3	31	0.3	0.6	1.0	0.9626269735755932	0.832717740192766	0.8947368420529394	0.9249628528906021	104.77720561665446	11.923917116802384	0.1138025775630631
1	3	undersample	0.6	300	3	31	0.3	0.6	1.0	0.9432261165981995	0.811458853827013	0.8352941175979238	0.9361069836483202	74.30231048780355	13.07332216508733	0.1759477105925281
1	1	undersample	0.6	300	3	31	0.3	1.0	0.7	0.9341717978951046	0.7744157761950488	0.7764705881896193	0.9502598366670361	66.36290673883663	15.610532415958323	0.2352297769861507
1	2	undersample	0.6	300	3	31	0.3	1.0	0.7	0.9657638400111224	0.843059586831254	0.8888888888369071	0.921991084688544	94.55236195254295	11.39470753234911	0.12051213054354623
1	3	undersample	0.6	300	3	31	0.3	1.0	0.7	0.9453238353290795	0.8108809581419808	0.8235294117162629	0.9368499256988347	69.23135861842255	13.040828382569032	0.18836590745144305
1	1	undersample	0.6	300	3	31	0.3	1.0	1.0	0.9333508013450368	0.7874058889055096	0.7764705881896193	0.9547141796514127	73.23207807191922	17.14599428149475	0.23413228192617122
1	2	undersample	0.6	300	3	31	0.3	1.0	1.0	0.9626269735755932	0.832717740192766	0.8947368420529394	0.9249628528906021	104.77720561665446	11.923917116802384	0.1138025775630631
1	3	undersample	0.6	300	3	31	0.3	1.0	1.0	0.9432261165981995	0.811458853827013	0.8352941175979238	0.9361069836483202	74.30231048780355	13.07332216508733	0.1759477105925281
1	1	undersample	0.6	300	3	63	0.1	0.6	0.7	0.9389143630726233	0.8006800503529554	0.7764705881896193	0.9554565701488089	74.51050715111043	17.431760788650823	0.23395036096309763
1	2	undersample	0.6	300	3	63	0.1	0.6	0.7	0.9669369064066804	0.8692348494325988	0.8830409356208747	0.9294205051936894	99.42155796986269	12.511294008709458	0.12584084649212984
1	3	undersample	0.6	300	3	63	0.1	0.6	0.7	0.9480333886897998	0.8238317204745913	0.8352941175979238	0.9361069836483202	74.30231048780355	13.07332216508733	0.1759477105925281
1	1	undersample	0.6	300	3	63	0.1	0.6	1.0	0.9377920433206691	0.7887743247478517	0.7705882352487889	0.9539717891540166	69.61743512083967	16.74164721307131	0.24048065671821084
1	2	undersample	0.6	300	3	63	0.1	0.6	1.0	0.9683880329848891	0.8707349078096426	0.8888888888369071	0.9257057949411167	99.6799792927525	11.964442832223227	0.12002853451930182
1	3	undersample	0.6	300	3	63	0.1	0.6	1.0	0.9482868630364478	0.8206177560474288	0.8176470587754325	0.9383358097998639	68.2304563892962	13.25967183749555	0.19433654495195676
1	1	undersample	0.6	300	3	63	0.1	1.0	0.7	0.9389143630726233	0.8006800503529554	0.7764705881896193	0.9554565701488089	74.51050715111043	17.431760788650823	0.23395036096309763
1	2	undersample	0.6	300	3	63	0.1	1.0	0.7	0.9669369064066804	0.8692348494325988	0.8830409356208747	0.9294205051936894	99.42155796986269	12.511294008709458	0.12584084649212984
1	3	undersample	0.6	300	3	63	0.1	1.0	0.7	0.9480333886897998	0.8238317204745913	0.8352941175979238	0.9361069836483202	74.30231048780355	13.07332216508733	0.1759477105925281
1	1	undersample	0.6	300	3	63	0.1	1.0	1.0	0.9377920433206691	0.7887743247478517	0.7705882352487889	0.9539717891540166	69.61743512083967	16.74164721307131	0.24048065671821084
1	2	undersample	0.6	300	3	63	0.1	1.0	1.0	0.9683880329848891	0.8707349078096426	0.8888888888369071	0.9257057949411167	99.6799792927525	11.964442832223227	0.12002853451930182
1	3	undersample	0.6	300	3	63	0.1	1.0	1.0	0.9482868630364478	0.8206177560474288	0.8176470587754325	0.9383358097998639	68.2304563892962	13.25967183749555	0.19433654495195676
1	1	undersample	0.6	300	3	63	0.3	0.6	0.7	0.9341717978951046	0.7744157761950488	0.7764705881896193	0.9502598366670361	66.36290673883663	15.610532415958323	0.2352297769861507
1	2	undersample	0.6	300	3	63	0.3	0.6	0.7	0.9657638400111224	0.843059586831254	0.8888888888369071	0.921991084688544	94.55236195254295	11.39470753234911	0.12051213054354623
1	3	undersample	0.6	300	3	63	0.3	0.6	0.7	0.9453238353290795	0.8108809581419808	0.8235294117162629	0.9368499256988347	69.23135861842255	13.040828382569032	0.18836590745144305
1	1	undersample	0.6	300	3	63	0.3	0.6	1.0	0.9333508013450368	0.7874058889055096	0.7764705881896193	0.9547141796514127	73.23207807191922	17.14599428149475	0.23413228192617122
1	2	undersample	0.6	300	3	63	0.3	0.6	1.0	0.9626269735755932	0.832717740192766	0.8947368420529394	0.9249628528906021	104.77720561665446	11.923917116802384	0.1138025775630631
1	3	undersample	0.6	300	3	63	0.3	0.6	1.0	0.9432261165981995	0.811458853827013	0.8352941175979238	0.9361069836483202	74.30231048780355	13.07332216508733	0.1759477105925281
1	1	undersample	0.6	300	3	63	0.3	1.0	0.7	0.9341717978951046	0.7744157761950488	0.7764705881896193	0.9502598366670361	66.36290673883663	15.610532415958323	0.2352297769861507
1	2	undersample	0.6	300	3	63	0.3	1.0	0.7	0.9657638400111224	0.843059586831254	0.8888888888369071	0.921991084688544	94.55236195254295	11.39470753234911	0.12051213054354623
1	3	undersample	0.6	300	3	63	0.3	1.0	0.7	0.9453238353290795	0.8108809581419808	0.8235294117162629	0.9368499256988347	69.23135861842255	13.040828382569032	0.18836590745144305
1	1	undersample	0.6	300	3	63	0.3	1.0	1.0	0.9333508013450368	0.7874058889055096	0.7764705881896193	0.9547141796514127	73.23207807191922	17.14599428149475	0.23413228192617122
1	2	undersample	0.6	300	3	63	0.3	1.0	1.0	0.9626269735755932	0.832717740192766	0.8947368420529394	0.9249628528906021	104.77720561665446	11.923917116802384	0.1138025775630631
1	3	undersample	0.6	300	3	63	0.3	1.0	1.0	0.9432261165981995	0.811458853827013	0.8352941175979238	0.9361069836483202	74.30231048780355	13.07332216508733	0.1759477105925281
1	1	undersample	0.6	300	5	31	0.1	0.6	0.7	0.9439844534695838	0.7925941964705366	0.7529411764262975	0.9539717891540166	63.16434699415583	16.35825071200861	0.2589791687687147
1	2	undersample	0.6	300	5	31	0.1	0.6	0.7	0.9663329944474857	0.8434512793312405	0.8830409356208747	0.9286775631431748	98.30727107655864	12.380968047738435	0.12594151916823948
1	3	undersample	0.6	300	5	31	0.1	0.6	0.7	0.9529411764705882	0.831894554090011	0.8411764705387543	0.9420505200524365	86.09874633868269	14.515683767016862	0.16859342932741114
1	1	undersample	0.6	300	5	31	0.1	0.6	1.0	0.9416306388925281	0.7822270391454382	0.7823529411304498	0.9517446176618283	70.89644861916474	16.21275681788584	0.2286822037590571
1	2	undersample	0.6	300	5	31	0.1	0.6	1.0	0.9663373391378396	0.8588188580761368	0.8947368420529394	0.9301634472442039	113.21274088442853	12.811868264216368	0.11316630117777783
1	3	undersample	0.6	300	5	31	0.1	0.6	1.0	0.9483786382309238	0.8307463466475374	0.8294117646570934	0.9331352154462621	67.85286040003703	12.404311868340699	0.18281191266927527
1	1	undersample	0.6	300	5	31	0.1	1.0	0.7	0.9439844534695838	0.7925941964705366	0.7529411764262975	0.9539717891540166	63.16434699415583	16.35825071200861	0.2589791687687147
1	2	undersample	0.6	300	5	31	0.1	1.0	0.7	0.9663329944474857	0.8434512793312405	0.8830409356208747	0.9286775631431748	98.30727107655864	12.380968047738435	0.12594151916823948
1	3	undersample	0.6	300	5	31	0.1	1.0	0.7	0.9529411764705882	0.831894554090011	0.8411764705387543	0.9420505200524365	86.09874633868269	14.515683767016862	0.16859342932741114
1	1	undersample	0.6	300	5	31	0.1	1.0	1.0	0.9416306388925281	0.7822270391454382	0.7823529411304498	0.9517446176618283	70.89644861916474	16.21275681788584	0.2286822037590571
1	2	undersample	0.6	300	5	31	0.1	1.0	1.0	0.9663373391378396	0.8588188580761368	0.8947368420529394	0.9301634472442039	113.21274088442853	12.811868264216368	0.11316630117777783
1	3	undersample	0.6	300	5	31	0.1	1.0	1.0	0.9483786382309238	0.8307463466475374	0.8294117646570934	0.9331352154462621	67.85286040003703	12.404311868340699	0.18281191266927527
1	1	undersample	0.6	300	5	31	0.3	0.6	0.7	0.9393816323856936	0.7712216547376204	0.7411764705446366	0.9547141796514127	60.37107297918491	16.36663090506317	0.2711005369574171
1	2	undersample	0.6	300	5	31	0.3	0.6	0.7	0.9627051780019639	0.8462883219332474	0.8888888888369071	0.9323922733957475	110.32964586533913	13.147739200915597	0.1191677721295904
1	3	undersample	0.6	300	5	31	0.3	0.6	0.7	0.9473035573813479	0.8283001960330502	0.8411764705387543	0.9368499256988347	78.57209701325625	13.320274705052656	0.16952931671257754
1	1	undersample	0.6	300	5	31	0.3	0.6	1.0	0.9425258744923359	0.7818336651419767	0.7529411764262975	0.9517446176618283	60.10841074455769	15.603254681875093	0.2595852042586857
1	2	undersample	0.6	300	5	31	0.3	0.6	1.0	0.9628659315450587	0.8414254437518648	0.8888888888369071	0.9279346210926603	103.01028742679905	12.334477095236716	0.11974023540026467
1	3	undersample	0.6	300	5	31	0.3	0.6	1.0	0.9518835766104361	0.8257499843153593	0.8529411764204152	0.9301634472442039	77.2510486732709	12.213389988894102	0.15809997956195365
1	1	undersample	0.6	300	5	31	0.3	1.0	0.7	0.9393816323856936	0.7712216547376204	0.7411764705446366	0.9547141796514127	60.37107297918491	16.36663090506317	0.2711005369574171
1	2	undersample	0.6	300	5	31	0.3	1.0	0.7	0.9627051780019639	0.8462883219332474	0.8888888888369071	0.9323922733957475	110.32964586533913	13.147739200915597	0.1191677721295904
1	3	undersample	0.6	300	5	31	0.3	1.0	0.7	0.9473035573813479	0.8283001960330502	0.8411764705387543	0.9368499256988347	78.57209701325625	13.320274705052656	0.16952931671257754
1	1	undersample	0.6	300	5	31	0.3	1.0	1.0	0.9425258744923359	0.7818336651419767	0.7529411764262975	0.9517446176618283	60.10841074455769	15.603254681875093	0.2595852042586857
1	2	undersample	0.6	300	5	31	0.3	1.0	1.0	0.9628659315450587	0.8414254437518648	0.8888888888369071	0.9279346210926603	103.01028742679905	12.334477095236716	0.11974023540026467
1	3	undersample	0.6	300	5	31	0.3	1.0	1.0	0.9518835766104361	0.8257499843153593	0.8529411764204152	0.9301634472442039	77.2510486732709	12.213389988894102	0.15809997956195365
1	1	undersample	0.6	300	5	63	0.1	0.6	0.7	0.9439844534695838	0.7925941964705366	0.7529411764262975	0.9539717891540166	63.16434699415583	16.35825071200861	0.2589791687687147
1	2	undersample	0.6	300	5	63	0.1	0.6	0.7	0.9663329944474857	0.8434512793312405	0.8830409356208747	0.9286775631431748	98.30727107655864	12.380968047738435	0.12594151916823948
1	3	undersample	0.6	300	5	63	0.1	0.6	0.7	0.9529411764705882	0.831894554090011	0.8411764705387543	0.9420505200524365	86.09874633868269	14.515683767016862	0.16859342932741114
1	1	undersample	0.6	300	5	63	0.1	0.6	1.0	0.9416306388925281	0.7822270391454382	0.7823529411304498	0.9517446176618283	70.89644861916474	16.21275681788584	0.2286822037590571
1	2	undersample	0.6	300	5	63	0.1	0.6	1.0	0.9663373391378396	0.8588188580761368	0.8947368420529394	0.9301634472442039	113.21274088442853	12.811868264216368	0.11316630117777783
1	3	undersample	0.6	300	5	63	0.1	0.6	1.0	0.9483786382309238	0.8307463466475374	0.8294117646570934	0.9331352154462621	67.85286040003703	12.404311868340699	0.18281191266927527
1	1	undersample	0.6	300	5	63	0.1	1.0	0.7	0.9439844534695838	0.7925941964705366	0.7529411764262975	0.9539717891540166	63.16434699415583	16.35825071200861	0.2589791687687147
1	2	undersample	0.6	300	5	63	0.1	1.0	0.7	0.9663329944474857	0.8434512793312405	0.8830409356208747	0.9286775631431748	98.30727107655864	12.380968047738435	0.12594151916823948
1	3	undersample	0.6	300	5	63	0.1	1.0	0.7	0.9529411764705882	0.831894554090011	0.8411764705387543	0.9420505200524365	86.09874633868269	14.515683767016862	0.16859342932741114
1	1	undersample	0.6	300	5	63	0.1	1.0	1.0	0.9416306388925281	0.7822270391454382	0.7823529411304498	0.9517446176618283	70.89644861916474	16.21275681788584	0.2286822037590571
1	2	undersample	0.6	300	5	63	0.1	1.0	1.0	0.9663373391378396	0.8588188580761368	0.8947368420529394	0.9301634472442039	113.21274088442853	12.811868264216368	0.11316630117777783
1	3	undersample	0.6	300	5	63	0.1	1.0	1.0	0.9483786382309238	0.8307463466475374	0.8294117646570934	0.9331352154462621	67.85286040003703	12.404311868340699	0.18281191266927527
1	1	undersample	0.6	300	5	63	0.3	0.6	0.7	0.9393816323856936	0.7712216547376204	0.7411764705446366	0.9547141796514127	60.37107297918491	16.36663090506317	0.2711005369574171
1	2	undersample	0.6	300	5	63	0.3	0.6	0.7	0.9627051780019639	0.8462883219332474	0.8888888888369071	0.9323922733957475	110.32964586533913	13.147739200915597	0.1191677721295904
1	3	undersample	0.6	300	5	63	0.3	0.6	0.7	0.9473035573813479	0.8283001960330502	0.8411764705387543	0.9368499256988347	78.57209701325625	13.320274705052656	0.16952931671257754
1	1	undersample	0.6	300	5	63	0.3	0.6	1.0	0.9425258744923359	0.7818336651419767	0.7529411764262975	0.9517446176618283	60.10841074455769	15.603254681875093	0.2595852042586857
1	2	undersample	0.6	300	5	63	0.3	0.6	1.0	0.9628659315450587	0.8414254437518648	0.8888888888369071	0.9279346210926603	103.01028742679905	12.334477095236716	0.11974023540026467
1	3	undersample	0.6	300	5	63	0.3	0.6	1.0	0.9518835766104361	0.8257499843153593	0.8529411764204152	0.9301634472442039	77.2510486732709	12.213389988894102	0.15809997956195365
1	1	undersample	0.6	300	5	63	0.3	1.0	0.7	0.9393816323856936	0.7712216547376204	0.7411764705446366	0.9547141796514127	60.37107297918491	16.36663090506317	0.2711005369574171
1	2	undersample	0.6	300	5	63	0.3	1.0	0.7	0.9627051780019639	0.8462883219332474	0.8888888888369071	0.9323922733957475	110.32964586533913	13.147739200915597	0.1191677721295904
1	3	undersample	0.6	300	5	63	0.3	1.0	0.7	0.9473035573813479	0.8283001960330502	0.8411764705387543	0.9368499256988347	78.57209701325625	13.320274705052656	0.16952931671257754
1	1	undersample	0.6	300	5	63	0.3	1.0	1.0	0.9425258744923359	0.7818336651419767	0.7529411764262975	0.9517446176618283	60.10841074455769	15.603254681875093	0.2595852042586857
1	2	undersample	0.6	300	5	63	0.3	1.0	1.0	0.9628659315450587	0.8414254437518648	0.8888888888369071	0.9279346210926603	103.01028742679905	12.334477095236716	0.11974023540026467
1	3	undersample	0.6	300	5	63	0.3	1.0	1.0	0.9518835766104361	0.8257499843153593	0.8529411764204152	0.9301634472442039	77.2510486732709	12.213389988894102	0.15809997956195365
1	1	undersample	0.6	300	10	31	0.1	0.6	0.7	0.942565177518669	0.7828748060958413	0.7529411764262975	0.9599109131331856	72.9735246647478	18.78169465697239	0.2573768228069466
1	2	undersample	0.6	300	10	31	0.1	0.6	0.7	0.9678362573099414	0.8530252621687711	0.8830409356208747	0.9323922733957475	104.12360372503196	13.061240916699045	0.12543976013311
1	3	undersample	0.6	300	10	31	0.1	0.6	0.7	0.9515601783060922	0.8467469448297075	0.8588235293612456	0.9435364041534656	101.65567797824909	15.210214021674254	0.1496248247773425
1	1	undersample	0.6	300	10	31	0.1	0.6	1.0	0.9386916459234027	0.7726379089530953	0.7352941176038061	0.9584261321383933	64.0376813332116	17.686445321542827	0.2761880866538084
1	2	undersample	0.6	300	10	31	0.1	0.6	1.0	0.9676928825282622	0.8579038452988861	0.8947368420529394	0.9331352154462621	118.62219515815114	13.381284546292253	0.11280589894858985
1	3	undersample	0.6	300	10	31	0.1	0.6	1.0	0.9537365614893804	0.843176479988259	0.8588235293612456	0.9405646359514075	96.2687283604176	14.449703448641515	0.15009757303385607
1	1	undersample	0.6	300	10	31	0.1	1.0	0.7	0.942565177518669	0.7828748060958413	0.7529411764262975	0.9599109131331856	72.9735246647478	18.78169465697239	0.2573768228069466
1	2	undersample	0.6	300	10	31	0.1	1.0	0.7	0.9678362573099414	0.8530252621687711	0.8830409356208747	0.9323922733957475	104.12360372503196	13.061240916699045	0.12543976013311
1	3	undersample	0.6	300	10	31	0.1	1.0	0.7	0.9515601783060922	0.8467469448297075	0.8588235293612456	0.9435364041534656	101.65567797824909	15.210214021674254	0.1496248247773425
1	1	undersample	0.6	300	10	31	0.1	1.0	1.0	0.9386916459234027	0.7726379089530953	0.7352941176038061	0.9584261321383933	64.0376813332116	17.686445321542827	0.2761880866538084
1	2	undersample	0.6	300	10	31	0.1	1.0	1.0	0.9676928825282622	0.8579038452988861	0.8947368420529394	0.9331352154462621	118.62219515815114	13.381284546292253	0.11280589894858985
1	3	undersample	0.6	300	10	31	0.1	1.0	1.0	0.9537365614893804	0.843176479988259	0.8588235293612456	0.9405646359514075	96.2687283604176	14.449703448641515	0.15009757303385607
1	1	undersample	0.6	300	10	31	0.3	0.6	0.7	0.943735534302808	0.7905606106118989	0.7352941176038061	0.9584261321383933	64.0376813332116	17.686445321542827	0.2761880866538084
1	2	undersample	0.6	300	10	31	0.3	0.6	0.7	0.9680057002337443	0.8532118662996551	0.8771929824048424	0.9271916790421457	90.9620806928251	12.047975428974098	0.1324505159467357
1	3	undersample	0.6	300	10	31	0.3	0.6	0.7	0.9469408268507997	0.8338872561374194	0.8470588234795847	0.9398216939008929	86.49570768373316	14.075814651984798	0.1627342461720201
1	1	undersample	0.6	300	10	31	0.3	0.6	1.0	0.9396218175466177	0.7761106994830936	0.7529411764262975	0.956198960646205	66.53105635064767	17.190025981901773	0.2583759564254065
1	2	undersample	0.6	300	10	31	0.3	0.6	1.0	0.9677841210256944	0.8484636824707189	0.8888888888369071	0.9323922733957475	110.32964586533913	13.147739200915597	0.1191677721295904
1	3	undersample	0.6	300	10	31	0.3	0.6	1.0	0.9484791539201118	0.8367630798747717	0.8529411764204152	0.9368499256988347	86.04468764928377	13.50657225337507	0.15697158955333393
1	1	undersample	0.6	300	10	31	0.3	1.0	0.7	0.943735534302808	0.7905606106118989	0.7352941176038061	0.9584261321383933	64.0376813332116	17.686445321542827	0.2761880866538084
1	2	undersample	0.6	300	10	31	0.3	1.0	0.7	0.9680057002337443	0.8532118662996551	0.8771929824048424	0.9271916790421457	90.9620806928251	12.047975428974098	0.1324505159467357
1	3	undersample	0.6	300	10	31	0.3	1.0	0.7	0.9469408268507997	0.8338872561374194	0.8470588234795847	0.9398216939008929	86.49570768373316	14.075814651984798	0.1627342461720201
1	1	undersample	0.6	300	10	31	0.3	1.0	1.0	0.9396218175466177	0.7761106994830936	0.7529411764262975	0.956198960646205	66.53105635064767	17.190025981901773	0.2583759564254065
1	2	undersample	0.6	300	10	31	0.3	1.0	1.0	0.9677841210256944	0.8484636824707189	0.8888888888369071	0.9323922733957475	110.32964586533913	13.147739200915597	0.1191677721295904
1	3	undersample	0.6	300	10	31	0.3	1.0	1.0	0.9484791539201118	0.8367630798747717	0.8529411764204152	0.9368499256988347	86.04468764928377	13.50657225337507	0.15697158955333393
1	1	undersample	0.6	300	10	63	0.1	0.6	0.7	0.9442683086597667	0.783303749785491	0.747058823485467	0.9591685226357894	69.38010792172476	18.29614524746105	0.26370879351040855
1	2	undersample	0.6	300	10	63	0.1	0.6	0.7	0.9687877444974496	0.8635516749952297	0.9005847952689716	0.9301634472442039	120.65579242219255	12.895605965289677	0.10687928444917187
1	3	undersample	0.6	300	10	63	0.1	0.6	0.7	0.9538545581679924	0.8502783650016736	0.8529411764204152	0.9472511144060384	104.1549041663209	16.16983951637567	0.15524797996074813
1	1	undersample	0.6	300	10	63	0.1	0.6	1.0	0.9412594436438272	0.7715514980198116	0.7529411764262975	0.9569413511436011	67.73068840220805	17.486405671327688	0.2581755096032767
1	2	undersample	0.6	300	10	63	0.1	0.6	1.0	0.9681968666093167	0.8611575703303633	0.9005847952689716	0.931649331345233	123.47567492779835	13.17594518435936	0.10670882307229472
1	3	undersample	0.6	300	10	63	0.1	0.6	1.0	0.951175596538764	0.8411298609377075	0.8411764705387543	0.9383358097998639	80.59302181015613	13.64124512778319	0.1692608617404384
1	1	undersample	0.6	300	10	63	0.1	1.0	0.7	0.9442683086597667	0.783303749785491	0.747058823485467	0.9591685226357894	69.38010792172476	18.29614524746105	0.26370879351040855
1	2	undersample	0.6	300	10	63	0.1	1.0	0.7	0.9687877444974496	0.8635516749952297	0.9005847952689716	0.9301634472442039	120.65579242219255	12.895605965289677	0.10687928444917187
1	3	undersample	0.6	300	10	63	0.1	1.0	0.7	0.9538545581679924	0.8502783650016736	0.8529411764204152	0.9472511144060384	104.1549041663209	16.16983951637567	0.15524797996074813
1	1	undersample	0.6	300	10	63	0.1	1.0	1.0	0.9412594436438272	0.7715514980198116	0.7529411764262975	0.9569413511436011	67.73068840220805	17.486405671327688	0.2581755096032767
1	2	undersample	0.6	300	10	63	0.1	1.0	1.0	0.9681968666093167	0.8611575703303633	0.9005847952689716	0.931649331345233	123.47567492779835	13.17594518435936	0.10670882307229472
1	3	undersample	0.6	300	10	63	0.1	1.0	1.0	0.951175596538764	0.8411298609377075	0.8411764705387543	0.9383358097998639	80.59302181015613	13.64124512778319	0.1692608617404384
1	1	undersample	0.6	300	10	63	0.3	0.6	0.7	0.9428621337176296	0.7880105899933625	0.7411764705446366	0.9613956941279779	71.31553902995694	19.199316288928014	0.26921644058117156
1	2	undersample	0.6	300	10	63	0.3	0.6	0.7	0.9688051232588654	0.8657744124096788	0.8947368420529394	0.9323922733957475	117.22524818199562	13.234237485132146	0.11289578412607092
1	3	undersample	0.6	300	10	63	0.3	0.6	0.7	0.9515863997902282	0.8443770559086482	0.8529411764204152	0.941307578001922	93.02023230088791	14.532387692647434	0.15622823554598234
1	1	undersample	0.6	300	10	63	0.3	0.6	1.0	0.9396873225905061	0.7792980394957348	0.7352941176038061	0.9584261321383933	64.0376813332116	17.686445321542827	0.2761880866538084
1	2	undersample	0.6	300	10	63	0.3	0.6	1.0	0.966954285168096	0.857253466302998	0.9005847952689716	0.9331352154462621	126.42088552594679	13.46874392241181	0.10653890456603876
1	3	undersample	0.6	300	10	63	0.3	0.6	1.0	0.9492832794336159	0.8398522649612795	0.8411764705387543	0.9353640415978057	76.64408828456382	13.014061540852508	0.16979862459963097
1	1	undersample	0.6	300	10	63	0.3	1.0	0.7	0.9428621337176296	0.7880105899933625	0.7411764705446366	0.9613956941279779	71.31553902995694	19.199316288928014	0.26921644058117156
1	2	undersample	0.6	300	10	63	0.3	1.0	0.7	0.9688051232588654	0.8657744124096788	0.8947368420529394	0.9323922733957475	117.22524818199562	13.234237485132146	0.11289578412607092
1	3	undersample	0.6	300	10	63	0.3	1.0	0.7	0.9515863997902282	0.8443770559086482	0.8529411764204152	0.941307578001922	93.02023230088791	14.532387692647434	0.15622823554598234
1	1	undersample	0.6	300	10	63	0.3	1.0	1.0	0.9396873225905061	0.7792980394957348	0.7352941176038061	0.9584261321383933	64.0376813332116	17.686445321542827	0.2761880866538084
1	2	undersample	0.6	300	10	63	0.3	1.0	1.0	0.966954285168096	0.857253466302998	0.9005847952689716	0.9331352154462621	126.42088552594679	13.46874392241181	0.10653890456603876
1	3	undersample	0.6	300	10	63	0.3	1.0	1.0	0.9492832794336159	0.8398522649612795	0.8411764705387543	0.9353640415978057	76.64408828456382	13.014061540852508	0.16979862459963097
1	1	undersample	0.6	500	3	31	0.1	0.6	0.7	0.9368968077208613	0.7945842802123136	0.7823529411304498	0.9532293986566205	73.261243125814	16.727447400389682	0.22832600095320035
1	2	undersample	0.6	500	3	31	0.1	0.6	0.7	0.9654032307117473	0.857630689062959	0.8830409356208747	0.9279346210926603	97.21595916754504	12.253329219610157	0.12604235304959338
1	3	undersample	0.6	500	3	31	0.1	0.6	0.7	0.9468534219036797	0.8175067455189917	0.811764705834602	0.9398216939008929	67.34952317000499	13.489322374818764	0.2002883029665039
1	1	undersample	0.6	500	3	31	0.1	0.6	1.0	0.938193807589851	0.7824092863004766	0.7647058823079584	0.9524870081592244	65.15232805761407	16.094665726880855	0.24703131192986835
1	2	undersample	0.6	500	3	31	0.1	0.6	1.0	0.9662504453307612	0.8539694323905461	0.8830409356208747	0.9271916790421457	96.1469189270728	12.128295265167258	0.12614334852370412
1	3	undersample	0.6	500	3	31	0.1	0.6	1.0	0.9462066252949917	0.8041315631167452	0.811764705834602	0.9368499256988347	63.97719322259853	12.854530834246617	0.20092363461068666
1	1	undersample	0.6	500	3	31	0.1	1.0	0.7	0.9368968077208613	0.7945842802123136	0.7823529411304498	0.9532293986566205	73.261243125814	16.727447400389682	0.22832600095320035
1	2	undersample	0.6	500	3	31	0.1	1.0	0.7	0.9654032307117473	0.857630689062959	0.8830409356208747	0.9279346210926603	97.21595916754504	12.253329219610157	0.12604235304959338
1	3	undersample	0.6	500	3	31	0.1	1.0	0.7	0.9468534219036797	0.8175067455189917	0.811764705834602	0.9398216939008929	67.34952317000499	13.489322374818764	0.2002883029665039
1	1	undersample	0.6	500	3	31	0.1	1.0	1.0	0.938193807589851	0.7824092863004766	0.7647058823079584	0.9524870081592244	65.15232805761407	16.094665726880855	0.24703131192986835
1	2	undersample	0.6	500	3	31	0.1	1.0	1.0	0.9662504453307612	0.8539694323905461	0.8830409356208747	0.9271916790421457	96.1469189270728	12.128295265167258	0.12614334852370412
1	3	undersample	0.6	500	3	31	0.1	1.0	1.0	0.9462066252949917	0.8041315631167452	0.811764705834602	0.9368499256988347	63.97719322259853	12.854530834246617	0.20092363461068666
1	1	undersample	0.6	500	3	31	0.3	0.6	0.7	0.9315559631424952	0.7662202735526765	0.7647058823079584	0.9502598366670361	62.08953787708365	15.374009197534713	0.2476102915611111
1	2	undersample	0.6	500	3	31	0.3	0.6	0.7	0.9622446408244484	0.8298726836407638	0.9005847952689716	0.921991084688544	107.06664410030247	11.544637894616859	0.1078266431245864
1	3	undersample	0.6	500	3	31	0.3	0.6	0.7	0.9441526090376716	0.8028466649020185	0.8235294117162629	0.9405646359514075	73.84998438995287	13.855880019245289	0.18762196627668493
1	1	undersample	0.6	500	3	31	0.3	0.6	1.0	0.9316302021922355	0.7772586069429115	0.7529411764262975	0.9554565701488089	65.37141202515234	16.903525613237164	0.2585767147422062
1	2	undersample	0.6	500	3	31	0.3	0.6	1.0	0.9605197987539428	0.8227843943194697	0.8947368420529394	0.9212481426380295	99.43394195031658	11.36146826767196	0.11426145891922339
1	3	undersample	0.6	500	3	31	0.3	0.6	1.0	0.9433310025347434	0.797377855232821	0.8352941175979238	0.9368499256988347	75.23611902783082	13.227125930891447	0.1758081802921994
1	1	undersample	0.6	500	3	31	0.3	1.0	0.7	0.9315559631424952	0.7662202735526765	0.7647058823079584	0.9502598366670361	62.08953787708365	15.374009197534713	0.2476102915611111
1	2	undersample	0.6	500	3	31	0.3	1.0	0.7	0.9622446408244484	0.8298726836407638	0.9005847952689716	0.921991084688544	107.06664410030247	11.544637894616859	0.1078266431245864
1	3	undersample	0.6	500	3	31	0.3	1.0	0.7	0.9441526090376716	0.8028466649020185	0.8235294117162629	0.9405646359514075	73.84998438995287	13.855880019245289	0.18762196627668493
1	1	undersample	0.6	500	3	31	0.3	1.0	1.0	0.9316302021922355	0.7772586069429115	0.7529411764262975	0.9554565701488089	65.37141202515234	16.903525613237164	0.2585767147422062
1	2	undersample	0.6	500	3	31	0.3	1.0	1.0	0.9605197987539428	0.8227843943194697	0.8947368420529394	0.9212481426380295	99.43394195031658	11.36146826767196	0.11426145891922339
1	3	undersample	0.6	500	3	31	0.3	1.0	1.0	0.9433310025347434	0.797377855232821	0.8352941175979238	0.9368499256988347	75.23611902783082	13.227125930891447	0.1758081802921994
1	1	undersample	0.6	500	3	63	0.1	0.6	0.7	0.9368968077208613	0.7945842802123136	0.7823529411304498	0.9532293986566205	73.261243125814	16.727447400389682	0.22832600095320035
1	2	undersample	0.6	500	3	63	0.1	0.6	0.7	0.9654032307117473	0.857630689062959	0.8830409356208747	0.9279346210926603	97.21595916754504	12.253329219610157	0.12604235304959338
1	3	undersample	0.6	500	3	63	0.1	0.6	0.7	0.9468534219036797	0.8175067455189917	0.811764705834602	0.9398216939008929	67.34952317000499	13.489322374818764	0.2002883029665039
1	1	undersample	0.6	500	3	63	0.1	0.6	1.0	0.938193807589851	0.7824092863004766	0.7647058823079584	0.9524870081592244	65.15232805761407	16.094665726880855	0.24703131192986835
1	2	undersample	0.6	500	3	63	0.1	0.6	1.0	0.9662504453307612	0.8539694323905461	0.8830409356208747	0.9271916790421457	96.1469189270728	12.128295265167258	0.12614334852370412
1	3	undersample	0.6	500	3	63	0.1	0.6	1.0	0.9462066252949917	0.8041315631167452	0.811764705834602	0.9368499256988347	63.97719322259853	12.854530834246617	0.20092363461068666
1	1	undersample	0.6	500	3	63	0.1	1.0	0.7	0.9368968077208613	0.7945842802123136	0.7823529411304498	0.9532293986566205	73.261243125814	16.727447400389682	0.22832600095320035
1	2	undersample	0.6	500	3	63	0.1	1.0	0.7	0.9654032307117473	0.857630689062959	0.8830409356208747	0.9279346210926603	97.21595916754504	12.253329219610157	0.12604235304959338
1	3	undersample	0.6	500	3	63	0.1	1.0	0.7	0.9468534219036797	0.8175067455189917	0.811764705834602	0.9398216939008929	67.34952317000499	13.489322374818764	0.2002883029665039
1	1	undersample	0.6	500	3	63	0.1	1.0	1.0	0.938193807589851	0.7824092863004766	0.7647058823079584	0.9524870081592244	65.15232805761407	16.094665726880855	0.24703131192986835
1	2	undersample	0.6	500	3	63	0.1	1.0	1.0	0.9662504453307612	0.8539694323905461	0.8830409356208747	0.9271916790421457	96.1469189270728	12.128295265167258	0.12614334852370412
1	3	undersample	0.6	500	3	63	0.1	1.0	1.0	0.9462066252949917	0.8041315631167452	0.811764705834602	0.9368499256988347	63.97719322259853	12.854530834246617	0.20092363461068666
1	1	undersample	0.6	500	3	63	0.3	0.6	0.7	0.9315559631424952	0.7662202735526765	0.7647058823079584	0.9502598366670361	62.08953787708365	15.374009197534713	0.2476102915611111
1	2	undersample	0.6	500	3	63	0.3	0.6	0.7	0.9622446408244484	0.8298726836407638	0.9005847952689716	0.921991084688544	107.06664410030247	11.544637894616859	0.1078266431245864
1	3	undersample	0.6	500	3	63	0.3	0.6	0.7	0.9441526090376716	0.8028466649020185	0.8235294117162629	0.9405646359514075	73.84998438995287	13.855880019245289	0.18762196627668493
1	1	undersample	0.6	500	3	63	0.3	0.6	1.0	0.9316302021922355	0.7772586069429115	0.7529411764262975	0.9554565701488089	65.37141202515234	16.903525613237164	0.2585767147422062
1	2	undersample	0.6	500	3	63	0.3	0.6	1.0	0.9605197987539428	0.8227843943194697	0.8947368420529394	0.9212481426380295	99.43394195031658	11.36146826767196	0.11426145891922339
1	3	undersample	0.6	500	3	63	0.3	0.6	1.0	0.9433310025347434	0.797377855232821	0.8352941175979238	0.9368499256988347	75.23611902783082	13.227125930891447	0.1758081802921994
1	1	undersample	0.6	500	3	63	0.3	1.0	0.7	0.9315559631424952	0.7662202735526765	0.7647058823079584	0.9502598366670361	62.08953787708365	15.374009197534713	0.2476102915611111
1	2	undersample	0.6	500	3	63	0.3	1.0	0.7	0.9622446408244484	0.8298726836407638	0.9005847952689716	0.921991084688544	107.06664410030247	11.544637894616859	0.1078266431245864
1	3	undersample	0.6	500	3	63	0.3	1.0	0.7	0.9441526090376716	0.8028466649020185	0.8235294117162629	0.9405646359514075	73.84998438995287	13.855880019245289	0.18762196627668493
1	1	undersample	0.6	500	3	63	0.3	1.0	1.0	0.9316302021922355	0.7772586069429115	0.7529411764262975	0.9554565701488089	65.37141202515234	16.903525613237164	0.2585767147422062
1	2	undersample	0.6	500	3	63	0.3	1.0	1.0	0.9605197987539428	0.8227843943194697	0.8947368420529394	0.9212481426380295	99.43394195031658	11.36146826767196	0.11426145891922339
1	3	undersample	0.6	500	3	63	0.3	1.0	1.0	0.9433310025347434	0.797377855232821	0.8352941175979238	0.9368499256988347	75.23611902783082	13.227125930891447	0.1758081802921994
1	1	undersample	0.6	500	5	31	0.1	0.6	0.7	0.939979911786541	0.7725121472662831	0.7529411764262975	0.9547141796514127	64.24978881667786	16.62641869720703	0.2587777852803351
1	2	undersample	0.6	500	5	31	0.1	0.6	0.7	0.9649470382245856	0.8423433157439685	0.8888888888369071	0.9338781574967766	112.98873859811279	13.443193969702746	0.11897816549338747
1	3	undersample	0.6	500	5	31	0.1	0.6	0.7	0.9515208460798881	0.8225617579244594	0.8352941175979238	0.9390787518503784	78.1741995337279	13.71104509277295	0.17539091404594925
1	1	undersample	0.6	500	5	31	0.1	0.6	1.0	0.9382986156600726	0.7753088572849499	0.7823529411304498	0.9547141796514127	75.78110609041887	17.27588817756668	0.22797090608763018
1	2	undersample	0.6	500	5	31	0.1	0.6	1.0	0.9638174187325669	0.8486109621972958	0.8888888888369071	0.9309063892947185	107.78492269585875	12.864992162278744	0.11935798405433015
1	3	undersample	0.6	500	5	31	0.1	0.6	1.0	0.94844856218862	0.8253622481323672	0.8352941175979238	0.9361069836483202	74.30231048780355	13.07332216508733	0.1759477105925281
1	1	undersample	0.6	500	5	31	0.1	1.0	0.7	0.939979911786541	0.7725121472662831	0.7529411764262975	0.9547141796514127	64.24978881667786	16.62641869720703	0.2587777852803351
1	2	undersample	0.6	500	5	31	0.1	1.0	0.7	0.9649470382245856	0.8423433157439685	0.8888888888369071	0.9338781574967766	112.98873859811279	13.443193969702746	0.11897816549338747
1	3	undersample	0.6	500	5	31	0.1	1.0	0.7	0.9515208460798881	0.8225617579244594	0.8352941175979238	0.9390787518503784	78.1741995337279	13.71104509277295	0.17539091404594925
1	1	undersample	0.6	500	5	31	0.1	1.0	1.0	0.9382986156600726	0.7753088572849499	0.7823529411304498	0.9547141796514127	75.78110609041887	17.27588817756668	0.22797090608763018
1	2	undersample	0.6	500	5	31	0.1	1.0	1.0	0.9638174187325669	0.8486109621972958	0.8888888888369071	0.9309063892947185	107.78492269585875	12.864992162278744	0.11935798405433015
1	3	undersample	0.6	500	5	31	0.1	1.0	1.0	0.94844856218862	0.8253622481323672	0.8352941175979238	0.9361069836483202	74.30231048780355	13.07332216508733	0.1759477105925281
1	1	undersample	0.6	500	5	31	0.3	0.6	0.7	0.9399930127953185	0.7714471243451235	0.7411764705446366	0.9524870081592244	57.40694661298111	15.59944524297683	0.2717344431166794
1	2	undersample	0.6	500	5	31	0.3	0.6	0.7	0.9623576027736502	0.8424089492145079	0.8947368420529394	0.9301634472442039	113.21274088442853	12.811868264216368	0.11316630117777783
1	3	undersample	0.6	500	5	31	0.3	0.6	0.7	0.9469583078402238	0.8243323464324116	0.8352941175979238	0.9368499256988347	75.23611902783082	13.227125930891447	0.1758081802921994
1	1	undersample	0.6	500	5	31	0.3	0.6	1.0	0.9429844097995546	0.7817715299174998	0.7529411764262975	0.9517446176618283	60.10841074455769	15.603254681875093	0.2595852042586857
1	2	undersample	0.6	500	5	31	0.3	0.6	1.0	0.9621143001138309	0.8381053336275787	0.8830409356208747	0.9264487369916312	95.09947545618736	12.005787248854292	0.12624450597932732
1	3	undersample	0.6	500	5	31	0.3	0.6	1.0	0.951083821344288	0.8234915346302395	0.8411764705387543	0.9286775631431748	68.9621783664353	11.793993442588384	0.17102117468358388
1	1	undersample	0.6	500	5	31	0.3	1.0	0.7	0.9399930127953185	0.7714471243451235	0.7411764705446366	0.9524870081592244	57.40694661298111	15.59944524297683	0.2717344431166794
1	2	undersample	0.6	500	5	31	0.3	1.0	0.7	0.9623576027736502	0.8424089492145079	0.8947368420529394	0.9301634472442039	113.21274088442853	12.811868264216368	0.11316630117777783
1	3	undersample	0.6	500	5	31	0.3	1.0	0.7	0.9469583078402238	0.8243323464324116	0.8352941175979238	0.9368499256988347	75.23611902783082	13.227125930891447	0.1758081802921994
1	1	undersample	0.6	500	5	31	0.3	1.0	1.0	0.9429844097995546	0.7817715299174998	0.7529411764262975	0.9517446176618283	60.10841074455769	15.603254681875093	0.2595852042586857
1	2	undersample	0.6	500	5	31	0.3	1.0	1.0	0.9621143001138309	0.8381053336275787	0.8830409356208747	0.9264487369916312	95.09947545618736	12.005787248854292	0.12624450597932732
1	3	undersample	0.6	500	5	31	0.3	1.0	1.0	0.951083821344288	0.8234915346302395	0.8411764705387543	0.9286775631431748	68.9621783664353	11.793993442588384	0.17102117468358388
1	1	undersample	0.6	500	5	63	0.1	0.6	0.7	0.939979911786541	0.7725121472662831	0.7529411764262975	0.9547141796514127	64.24978881667786	16.62641869720703	0.2587777852803351
1	2	undersample	0.6	500	5	63	0.1	0.6	0.7	0.9649470382245856	0.8423433157439685	0.8888888888369071	0.9338781574967766	112.98873859811279	13.443193969702746	0.11897816549338747
1	3	undersample	0.6	500	5	63	0.1	0.6	0.7	0.9515208460798881	0.8225617579244594	0.8352941175979238	0.9390787518503784	78.1741995337279	13.71104509277295	0.17539091404594925
1	1	undersample	0.6	500	5	63	0.1	0.6	1.0	0.9382986156600726	0.7753088572849499	0.7823529411304498	0.9547141796514127	75.78110609041887	17.27588817756668	0.22797090608763018
1	2	undersample	0.6	500	5	63	0.1	0.6	1.0	0.9638174187325669	0.8486109621972958	0.8888888888369071	0.9309063892947185	107.78492269585875	12.864992162278744	0.11935798405433015
1	3	undersample	0.6	500	5	63	0.1	0.6	1.0	0.94844856218862	0.8253622481323672	0.8352941175979238	0.9361069836483202	74.30231048780355	13.07332216508733	0.1759477105925281
1	1	undersample	0.6	500	5	63	0.1	1.0	0.7	0.939979911786541	0.7725121472662831	0.7529411764262975	0.9547141796514127	64.24978881667786	16.62641869720703	0.2587777852803351
1	2	undersample	0.6	500	5	63	0.1	1.0	0.7	0.9649470382245856	0.8423433157439685	0.8888888888369071	0.9338781574967766	112.98873859811279	13.443193969702746	0.11897816549338747
1	3	undersample	0.6	500	5	63	0.1	1.0	0.7	0.9515208460798881	0.8225617579244594	0.8352941175979238	0.9390787518503784	78.1741995337279	13.71104509277295	0.17539091404594925
1	1	undersample	0.6	500	5	63	0.1	1.0	1.0	0.9382986156600726	0.7753088572849499	0.7823529411304498	0.9547141796514127	75.78110609041887	17.27588817756668	0.22797090608763018
1	2	undersample	0.6	500	5	63	0.1	1.0	1.0	0.9638174187325669	0.8486109621972958	0.8888888888369071	0.9309063892947185	107.78492269585875	12.864992162278744	0.11935798405433015
1	3	undersample	0.6	500	5	63	0.1	1.0	1.0	0.94844856218862	0.8253622481323672	0.8352941175979238	0.9361069836483202	74.30231048780355	13.07332216508733	0.1759477105925281
1	1	undersample	0.6	500	5	63	0.3	0.6	0.7	0.9399930127953185	0.7714471243451235	0.7411764705446366	0.9524870081592244	57.40694661298111	15.59944524297683	0.2717344431166794
1	2	undersample	0.6	500	5	63	0.3	0.6	0.7	0.9623576027736502	0.8424089492145079	0.8947368420529394	0.9301634472442039	113.21274088442853	12.811868264216368	0.11316630117777783
1	3	undersample	0.6	500	5	63	0.3	0.6	0.7	0.9469583078402238	0.8243323464324116	0.8352941175979238	0.9368499256988347	75.23611902783082	13.227125930891447	0.1758081802921994
1	1	undersample	0.6	500	5	63	0.3	0.6	1.0	0.9429844097995546	0.7817715299174998	0.7529411764262975	0.9517446176618283	60.10841074455769	15.603254681875093	0.2595852042586857
1	2	undersample	0.6	500	5	63	0.3	0.6	1.0	0.9621143001138309	0.8381053336275787	0.8830409356208747	0.9264487369916312	95.09947545618736	12.005787248854292	0.12624450597932732
1	3	undersample	0.6	500	5	63	0.3	0.6	1.0	0.951083821344288	0.8234915346302395	0.8411764705387543	0.9286775631431748	68.9621783664353	11.793993442588384	0.17102117468358388
1	1	undersample	0.6	500	5	63	0.3	1.0	0.7	0.9399930127953185	0.7714471243451235	0.7411764705446366	0.9524870081592244	57.40694661298111	15.59944524297683	0.2717344431166794
1	2	undersample	0.6	500	5	63	0.3	1.0	0.7	0.9623576027736502	0.8424089492145079	0.8947368420529394	0.9301634472442039	113.21274088442853	12.811868264216368	0.11316630117777783
1	3	undersample	0.6	500	5	63	0.3	1.0	0.7	0.9469583078402238	0.8243323464324116	0.8352941175979238	0.9368499256988347	75.23611902783082	13.227125930891447	0.1758081802921994
1	1	undersample	0.6	500	5	63	0.3	1.0	1.0	0.9429844097995546	0.7817715299174998	0.7529411764262975	0.9517446176618283	60.10841074455769	15.603254681875093	0.2595852042586857
1	2	undersample	0.6	500	5	63	0.3	1.0	1.0	0.9621143001138309	0.8381053336275787	0.8830409356208747	0.9264487369916312	95.09947545618736	12.005787248854292	0.12624450597932732
1	3	undersample	0.6	500	5	63	0.3	1.0	1.0	0.951083821344288	0.8234915346302395	0.8411764705387543	0.9286775631431748	68.9621783664353	11.793993442588384	0.17102117468358388
1	1	undersample	0.6	500	10	31	0.1	0.6	0.7	0.9415476658369362	0.7801652647202649	0.7705882352487889	0.9591685226357894	78.90533946976527	18.872401790688176	0.23917774295700556
1	2	undersample	0.6	500	10	31	0.1	0.6	0.7	0.9667196718889844	0.8466524837163847	0.8830409356208747	0.9301634472442039	100.55955309153164	12.644392862069749	0.12574033463498988
1	3	undersample	0.6	500	10	31	0.1	0.6	0.7	0.950161699152172	0.8423216190849898	0.8647058823020761	0.9375928677493494	96.0217180607094	13.855880130339743	0.14429942985775604
1	1	undersample	0.6	500	10	31	0.1	0.6	1.0	0.9384296257478493	0.7709509249078463	0.7411764705446366	0.9584261321383933	66.017027792489	17.82793688411517	0.27005057361842094
1	2	undersample	0.6	500	10	31	0.1	0.6	1.0	0.966850012599602	0.852948977747563	0.8947368420529394	0.9331352154462621	118.62219515815114	13.381284546292253	0.11280589894858985
1	3	undersample	0.6	500	10	31	0.1	0.6	1.0	0.9524517087667161	0.8416858302501466	0.8529411764204152	0.9398216939008929	90.58022698920352	14.173563364845803	0.15647523670627272
1	1	undersample	0.6	500	10	31	0.1	1.0	0.7	0.9415476658369362	0.7801652647202649	0.7705882352487889	0.9591685226357894	78.90533946976527	18.872401790688176	0.23917774295700556
1	2	undersample	0.6	500	10	31	0.1	1.0	0.7	0.9667196718889844	0.8466524837163847	0.8830409356208747	0.9301634472442039	100.55955309153164	12.644392862069749	0.12574033463498988
1	3	undersample	0.6	500	10	31	0.1	1.0	0.7	0.950161699152172	0.8423216190849898	0.8647058823020761	0.9375928677493494	96.0217180607094	13.855880130339743	0.14429942985775604
1	1	undersample	0.6	500	10	31	0.1	1.0	1.0	0.9384296257478493	0.7709509249078463	0.7411764705446366	0.9584261321383933	66.017027792489	17.82793688411517	0.27005057361842094
1	2	undersample	0.6	500	10	31	0.1	1.0	1.0	0.966850012599602	0.852948977747563	0.8947368420529394	0.9331352154462621	118.62219515815114	13.381284546292253	0.11280589894858985
1	3	undersample	0.6	500	10	31	0.1	1.0	1.0	0.9524517087667161	0.8416858302501466	0.8529411764204152	0.9398216939008929	90.58022698920352	14.173563364845803	0.15647523670627272
1	1	undersample	0.6	500	10	31	0.3	0.6	0.7	0.9442028036158785	0.7910962251089113	0.7294117646629757	0.9591685226357894	63.3233030399053	17.863952840040714	0.28210708142546065
1	2	undersample	0.6	500	10	31	0.3	0.6	0.7	0.967545163056229	0.8513230664439849	0.8771929824048424	0.9264487369916312	89.97112187054304	11.926278724027442	0.13255673127513753
1	3	undersample	0.6	500	10	31	0.3	0.6	0.7	0.9465169128572677	0.8322153787914249	0.8588235293612456	0.9398216939008929	95.00512288066207	14.271312077706808	0.15021622724052547
1	1	undersample	0.6	500	10	31	0.3	0.6	1.0	0.9396654875758766	0.7752087699948248	0.7529411764262975	0.9569413511436011	67.73068840220805	17.486405671327688	0.2581755096032767
1	2	undersample	0.6	500	10	31	0.3	0.6	1.0	0.9674104776552575	0.8453429886861622	0.8830409356208747	0.9323922733957475	104.12360372503196	13.061240916699045	0.12543976013311
1	3	undersample	0.6	500	10	31	0.3	0.6	1.0	0.9483742679835679	0.8358229499597478	0.8529411764204152	0.9368499256988347	86.04468764928377	13.50657225337507	0.15697158955333393
1	1	undersample	0.6	500	10	31	0.3	1.0	0.7	0.9442028036158785	0.7910962251089113	0.7294117646629757	0.9591685226357894	63.3233030399053	17.863952840040714	0.28210708142546065
1	2	undersample	0.6	500	10	31	0.3	1.0	0.7	0.967545163056229	0.8513230664439849	0.8771929824048424	0.9264487369916312	89.97112187054304	11.926278724027442	0.13255673127513753
1	3	undersample	0.6	500	10	31	0.3	1.0	0.7	0.9465169128572677	0.8322153787914249	0.8588235293612456	0.9398216939008929	95.00512288066207	14.271312077706808	0.15021622724052547
1	1	undersample	0.6	500	10	31	0.3	1.0	1.0	0.9396654875758766	0.7752087699948248	0.7529411764262975	0.9569413511436011	67.73068840220805	17.486405671327688	0.2581755096032767
1	2	undersample	0.6	500	10	31	0.3	1.0	1.0	0.9674104776552575	0.8453429886861622	0.8830409356208747	0.9323922733957475	104.12360372503196	13.061240916699045	0.12543976013311
1	3	undersample	0.6	500	10	31	0.3	1.0	1.0	0.9483742679835679	0.8358229499597478	0.8529411764204152	0.9368499256988347	86.04468764928377	13.50657225337507	0.15697158955333393
1	1	undersample	0.6	500	10	63	0.1	0.6	0.7	0.9424734704572252	0.7819120455604054	0.7529411764262975	0.9599109131331856	72.9735246647478	18.78169465697239	0.2573768228069466
1	2	undersample	0.6	500	10	63	0.1	0.6	0.7	0.9677059165993239	0.8566319357053825	0.8947368420529394	0.9286775631431748	110.67705916982706	12.544954379496561	0.11334736725771255
1	3	undersample	0.6	500	10	63	0.1	0.6	0.7	0.9526483698977362	0.846718320026226	0.8529411764204152	0.9420505200524365	94.28715812768634	14.718700323198917	0.15610502715963565
1	1	undersample	0.6	500	10	63	0.1	0.6	1.0	0.9400847198567623	0.7729879652215427	0.747058823485467	0.9576837416409972	66.84208760723179	17.65417539059846	0.26411764434879115
1	2	undersample	0.6	500	10	63	0.1	0.6	1.0	0.9671454515436685	0.8540221939569348	0.8888888888369071	0.9309063892947185	107.78492269585875	12.864992162278744	0.11935798405433015
1	3	undersample	0.6	500	10	63	0.1	0.6	1.0	0.950227252862512	0.8383668038970691	0.8588235293612456	0.9368499256988347	90.24801985086197	13.599721027536276	0.15069272597371217
1	1	undersample	0.6	500	10	63	0.1	1.0	0.7	0.9424734704572252	0.7819120455604054	0.7529411764262975	0.9599109131331856	72.9735246647478	18.78169465697239	0.2573768228069466
1	2	undersample	0.6	500	10	63	0.1	1.0	0.7	0.9677059165993239	0.8566319357053825	0.8947368420529394	0.9286775631431748	110.67705916982706	12.544954379496561	0.11334736725771255
1	3	undersample	0.6	500	10	63	0.1	1.0	0.7	0.9526483698977362	0.846718320026226	0.8529411764204152	0.9420505200524365	94.28715812768634	14.718700323198917	0.15610502715963565
1	1	undersample	0.6	500	10	63	0.1	1.0	1.0	0.9400847198567623	0.7729879652215427	0.747058823485467	0.9576837416409972	66.84208760723179	17.65417539059846	0.26411764434879115
1	2	undersample	0.6	500	10	63	0.1	1.0	1.0	0.9671454515436685	0.8540221939569348	0.8888888888369071	0.9309063892947185	107.78492269585875	12.864992162278744	0.11935798405433015
1	3	undersample	0.6	500	10	63	0.1	1.0	1.0	0.950227252862512	0.8383668038970691	0.8588235293612456	0.9368499256988347	90.24801985086197	13.599721027536276	0.15069272597371217
1	1	undersample	0.6	500	10	63	0.3	0.6	0.7	0.9427180226210752	0.7850100615347315	0.7352941176038061	0.9599109131331856	66.51232734172827	18.341498688449597	0.27576088157449424
1	2	undersample	0.6	500	10	63	0.3	0.6	0.7	0.9685140290051528	0.862805560767077	0.8947368420529394	0.9331352154462621	118.62219515815114	13.381284546292253	0.11280589894858985
1	3	undersample	0.6	500	10	63	0.3	0.6	0.7	0.951066340354864	0.8426255864867441	0.8588235293612456	0.9390787518503784	93.77233704168393	14.097271715104583	0.15033506919119075
1	1	undersample	0.6	500	10	63	0.3	0.6	1.0	0.940137123891873	0.7779663269218432	0.7352941176038061	0.9591685226357894	65.2525075610895	18.008016975847493	0.27597431878711
1	2	undersample	0.6	500	10	63	0.3	0.6	1.0	0.9666153993204905	0.8549116297952347	0.9005847952689716	0.9338781574967766	127.94312919835308	13.620078100883045	0.10645414807962252
1	3	undersample	0.6	500	10	63	0.3	0.6	1.0	0.94906039681846	0.8385166393482736	0.8470588234795847	0.9353640415978057	80.14852462914176	13.105068964215112	0.16350978665382573
1	1	undersample	0.6	500	10	63	0.3	1.0	0.7	0.9427180226210752	0.7850100615347315	0.7352941176038061	0.9599109131331856	66.51232734172827	18.341498688449597	0.27576088157449424
1	2	undersample	0.6	500	10	63	0.3	1.0	0.7	0.9685140290051528	0.862805560767077	0.8947368420529394	0.9331352154462621	118.62219515815114	13.381284546292253	0.11280589894858985
1	3	undersample	0.6	500	10	63	0.3	1.0	0.7	0.951066340354864	0.8426255864867441	0.8588235293612456	0.9390787518503784	93.77233704168393	14.097271715104583	0.15033506919119075
1	1	undersample	0.6	500	10	63	0.3	1.0	1.0	0.940137123891873	0.7779663269218432	0.7352941176038061	0.9591685226357894	65.2525075610895	18.008016975847493	0.27597431878711
1	2	undersample	0.6	500	10	63	0.3	1.0	1.0	0.9666153993204905	0.8549116297952347	0.9005847952689716	0.9338781574967766	127.94312919835308	13.620078100883045	0.10645414807962252
1	3	undersample	0.6	500	10	63	0.3	1.0	1.0	0.94906039681846	0.8385166393482736	0.8470588234795847	0.9353640415978057	80.14852462914176	13.105068964215112	0.16350978665382573
1	1	undersample	0.8	100	3	31	0.1	0.6	0.7	0.9454211974322022	0.8073212316791922	0.7999999999529411	0.9517446176618283	78.89228838271406	16.578458099492288	0.21014040345928003
1	2	undersample	0.8	100	3	31	0.1	0.6	0.7	0.9703822458573377	0.8775939656578442	0.9005847952689716	0.9182763744359713	101.7882144763287	11.019881690938519	0.10826283504186131
1	3	undersample	0.8	100	3	31	0.1	0.6	0.7	0.9554322174635085	0.8546703827293821	0.8647058823020761	0.9323922733957475	88.14379449432477	12.790043355003935	0.14510428722681654
1	1	undersample	0.8	100	3	31	0.1	0.6	1.0	0.9458622647277173	0.8032670123358944	0.7882352940712802	0.9510022271644322	72.24493223466544	16.087162488893163	0.22267529733697647
1	2	undersample	0.8	100	3	31	0.1	0.6	1.0	0.9696523378778793	0.8845656106932166	0.9064327484850039	0.9138187221328841	102.72088427210511	10.517744291343668	0.10239147899343994
1	3	undersample	0.8	100	3	31	0.1	0.6	1.0	0.9538676689100603	0.8574568800317471	0.8588235293612456	0.9309063892947185	81.96145310468287	12.429852721491509	0.15165485031117387
1	1	undersample	0.8	100	3	31	0.1	1.0	0.7	0.9454211974322022	0.8073212316791922	0.7999999999529411	0.9517446176618283	78.89228838271406	16.578458099492288	0.21014040345928003
1	2	undersample	0.8	100	3	31	0.1	1.0	0.7	0.9703822458573377	0.8775939656578442	0.9005847952689716	0.9182763744359713	101.7882144763287	11.019881690938519	0.10826283504186131
1	3	undersample	0.8	100	3	31	0.1	1.0	0.7	0.9554322174635085	0.8546703827293821	0.8647058823020761	0.9323922733957475	88.14379449432477	12.790043355003935	0.14510428722681654
1	1	undersample	0.8	100	3	31	0.1	1.0	1.0	0.9458622647277173	0.8032670123358944	0.7882352940712802	0.9510022271644322	72.24493223466544	16.087162488893163	0.22267529733697647
1	2	undersample	0.8	100	3	31	0.1	1.0	1.0	0.9696523378778793	0.8845656106932166	0.9064327484850039	0.9138187221328841	102.72088427210511	10.517744291343668	0.10239147899343994
1	3	undersample	0.8	100	3	31	0.1	1.0	1.0	0.9538676689100603	0.8574568800317471	0.8588235293612456	0.9309063892947185	81.96145310468287	12.429852721491509	0.15165485031117387
1	1	undersample	0.8	100	3	31	0.3	0.6	0.7	0.9400978208655401	0.7860407635806309	0.7941176470121107	0.9406087602008865	61.087487547864434	13.370953628660018	0.21888202567356332
1	2	undersample	0.8	100	3	31	0.3	0.6	0.7	0.9665589183458895	0.8554378085877443	0.9064327484850039	0.9034175334256804	90.61536742346887	9.385064254254342	0.10357032824511828
1	3	undersample	0.8	100	3	31	0.3	0.6	0.7	0.9488287737085919	0.8159956920312506	0.876470588183737	0.9197622585370003	81.33243614493769	10.923419116348335	0.1343058049258232
1	1	undersample	0.8	100	3	31	0.3	0.6	1.0	0.9442333726363596	0.7952495073573089	0.7764705881896193	0.9480326651748476	63.36991057291132	14.941509726966173	0.23578239196149506
1	2	undersample	0.8	100	3	31	0.3	0.6	1.0	0.9663112709957162	0.8615431988917674	0.9064327484850039	0.9078751857287677	95.46873135796667	9.839180217226795	0.10306179963413144
1	3	undersample	0.8	100	3	31	0.3	0.6	1.0	0.9476619176645398	0.8314846495948317	0.8529411764204152	0.9130757800823694	60.924776170735946	9.812467446978395	0.16105872609580246
1	1	undersample	0.8	100	3	31	0.3	1.0	0.7	0.9400978208655401	0.7860407635806309	0.7941176470121107	0.9406087602008865	61.087487547864434	13.370953628660018	0.21888202567356332
1	2	undersample	0.8	100	3	31	0.3	1.0	0.7	0.9665589183458895	0.8554378085877443	0.9064327484850039	0.9034175334256804	90.61536742346887	9.385064254254342	0.10357032824511828
1	3	undersample	0.8	100	3	31	0.3	1.0	0.7	0.9488287737085919	0.8159956920312506	0.876470588183737	0.9197622585370003	81.33243614493769	10.923419116348335	0.1343058049258232
1	1	undersample	0.8	100	3	31	0.3	1.0	1.0	0.9442333726363596	0.7952495073573089	0.7764705881896193	0.9480326651748476	63.36991057291132	14.941509726966173	0.23578239196149506
1	2	undersample	0.8	100	3	31	0.3	1.0	1.0	0.9663112709957162	0.8615431988917674	0.9064327484850039	0.9078751857287677	95.46873135796667	9.839180217226795	0.10306179963413144
1	3	undersample	0.8	100	3	31	0.3	1.0	1.0	0.9476619176645398	0.8314846495948317	0.8529411764204152	0.9130757800823694	60.924776170735946	9.812467446978395	0.16105872609580246
1	1	undersample	0.8	100	3	63	0.1	0.6	0.7	0.9454211974322022	0.8073212316791922	0.7999999999529411	0.9517446176618283	78.89228838271406	16.578458099492288	0.21014040345928003
1	2	undersample	0.8	100	3	63	0.1	0.6	0.7	0.9703822458573377	0.8775939656578442	0.9005847952689716	0.9182763744359713	101.7882144763287	11.019881690938519	0.10826283504186131
1	3	undersample	0.8	100	3	63	0.1	0.6	0.7	0.9554322174635085	0.8546703827293821	0.8647058823020761	0.9323922733957475	88.14379449432477	12.790043355003935	0.14510428722681654
1	1	undersample	0.8	100	3	63	0.1	0.6	1.0	0.9458622647277173	0.8032670123358944	0.7882352940712802	0.9510022271644322	72.24493223466544	16.087162488893163	0.22267529733697647
1	2	undersample	0.8	100	3	63	0.1	0.6	1.0	0.9696523378778793	0.8845656106932166	0.9064327484850039	0.9138187221328841	102.72088427210511	10.517744291343668	0.10239147899343994
1	3	undersample	0.8	100	3	63	0.1	0.6	1.0	0.9538676689100603	0.8574568800317471	0.8588235293612456	0.9309063892947185	81.96145310468287	12.429852721491509	0.15165485031117387
1	1	undersample	0.8	100	3	63	0.1	1.0	0.7	0.9454211974322022	0.8073212316791922	0.7999999999529411	0.9517446176618283	78.89228838271406	16.578458099492288	0.21014040345928003
1	2	undersample	0.8	100	3	63	0.1	1.0	0.7	0.9703822458573377	0.8775939656578442	0.9005847952689716	0.9182763744359713	101.7882144763287	11.019881690938519	0.10826283504186131
1	3	undersample	0.8	100	3	63	0.1	1.0	0.7	0.9554322174635085	0.8546703827293821	0.8647058823020761	0.9323922733957475	88.14379449432477	12.790043355003935	0.14510428722681654
1	1	undersample	0.8	100	3	63	0.1	1.0	1.0	0.9458622647277173	0.8032670123358944	0.7882352940712802	0.9510022271644322	72.24493223466544	16.087162488893163	0.22267529733697647
1	2	undersample	0.8	100	3	63	0.1	1.0	1.0	0.9696523378778793	0.8845656106932166	0.9064327484850039	0.9138187221328841	102.72088427210511	10.517744291343668	0.10239147899343994
1	3	undersample	0.8	100	3	63	0.1	1.0	1.0	0.9538676689100603	0.8574568800317471	0.8588235293612456	0.9309063892947185	81.96145310468287	12.429852721491509	0.15165485031117387
1	1	undersample	0.8	100	3	63	0.3	0.6	0.7	0.9400978208655401	0.7860407635806309	0.7941176470121107	0.9406087602008865	61.087487547864434	13.370953628660018	0.21888202567356332
1	2	undersample	0.8	100	3	63	0.3	0.6	0.7	0.9665589183458895	0.8554378085877443	0.9064327484850039	0.9034175334256804	90.61536742346887	9.385064254254342	0.10357032824511828
1	3	undersample	0.8	100	3	63	0.3	0.6	0.7	0.9488287737085919	0.8159956920312506	0.876470588183737	0.9197622585370003	81.33243614493769	10.923419116348335	0.1343058049258232
1	1	undersample	0.8	100	3	63	0.3	0.6	1.0	0.9442333726363596	0.7952495073573089	0.7764705881896193	0.9480326651748476	63.36991057291132	14.941509726966173	0.23578239196149506
1	2	undersample	0.8	100	3	63	0.3	0.6	1.0	0.9663112709957162	0.8615431988917674	0.9064327484850039	0.9078751857287677	95.46873135796667	9.839180217226795	0.10306179963413144
1	3	undersample	0.8	100	3	63	0.3	0.6	1.0	0.9476619176645398	0.8314846495948317	0.8529411764204152	0.9130757800823694	60.924776170735946	9.812467446978395	0.16105872609580246
1	1	undersample	0.8	100	3	63	0.3	1.0	0.7	0.9400978208655401	0.7860407635806309	0.7941176470121107	0.9406087602008865	61.087487547864434	13.370953628660018	0.21888202567356332
1	2	undersample	0.8	100	3	63	0.3	1.0	0.7	0.9665589183458895	0.8554378085877443	0.9064327484850039	0.9034175334256804	90.61536742346887	9.385064254254342	0.10357032824511828
1	3	undersample	0.8	100	3	63	0.3	1.0	0.7	0.9488287737085919	0.8159956920312506	0.876470588183737	0.9197622585370003	81.33243614493769	10.923419116348335	0.1343058049258232
1	1	undersample	0.8	100	3	63	0.3	1.0	1.0	0.9442333726363596	0.7952495073573089	0.7764705881896193	0.9480326651748476	63.36991057291132	14.941509726966173	0.23578239196149506
1	2	undersample	0.8	100	3	63	0.3	1.0	1.0	0.9663112709957162	0.8615431988917674	0.9064327484850039	0.9078751857287677	95.46873135796667	9.839180217226795	0.10306179963413144
1	3	undersample	0.8	100	3	63	0.3	1.0	1.0	0.9476619176645398	0.8314846495948317	0.8529411764204152	0.9130757800823694	60.924776170735946	9.812467446978395	0.16105872609580246
1	1	undersample	0.8	100	5	31	0.1	0.6	0.7	0.9429494737761475	0.7846188064832763	0.758823529367128	0.9510022271644322	61.067613241098286	15.486895231844914	0.2536024219585212
1	2	undersample	0.8	100	5	31	0.1	0.6	0.7	0.9686747825482478	0.8780434334705314	0.8947368420529394	0.9086181277792823	84.51624449491632	9.791184207519953	0.11584972120887897
1	3	undersample	0.8	100	5	31	0.1	0.6	0.7	0.9569399528013286	0.8649219000866564	0.876470588183737	0.9294205051936894	93.43306338994049	12.418202572956705	0.13291014110068325
1	1	undersample	0.8	100	5	31	0.1	0.6	1.0	0.9460151098301236	0.7936594285415953	0.7705882352487889	0.9495174461696398	63.17834146786144	15.264443340046014	0.24160879113972242
1	2	undersample	0.8	100	5	31	0.1	0.6	1.0	0.9649426935342318	0.871213511341019	0.9064327484850039	0.9093610698297968	97.19260378190367	10.000478235765893	0.1028933980025942
1	3	undersample	0.8	100	5	31	0.1	0.6	1.0	0.9531028756227602	0.8449009220085303	0.8470588234795847	0.9257057949411167	69.00921801570826	11.401410228349976	0.16521574749133577
1	1	undersample	0.8	100	5	31	0.1	1.0	0.7	0.9429494737761475	0.7846188064832763	0.758823529367128	0.9510022271644322	61.067613241098286	15.486895231844914	0.2536024219585212
1	2	undersample	0.8	100	5	31	0.1	1.0	0.7	0.9686747825482478	0.8780434334705314	0.8947368420529394	0.9086181277792823	84.51624449491632	9.791184207519953	0.11584972120887897
1	3	undersample	0.8	100	5	31	0.1	1.0	0.7	0.9569399528013286	0.8649219000866564	0.876470588183737	0.9294205051936894	93.43306338994049	12.418202572956705	0.13291014110068325
1	1	undersample	0.8	100	5	31	0.1	1.0	1.0	0.9460151098301236	0.7936594285415953	0.7705882352487889	0.9495174461696398	63.17834146786144	15.264443340046014	0.24160879113972242
1	2	undersample	0.8	100	5	31	0.1	1.0	1.0	0.9649426935342318	0.871213511341019	0.9064327484850039	0.9093610698297968	97.19260378190367	10.000478235765893	0.1028933980025942
1	3	undersample	0.8	100	5	31	0.1	1.0	1.0	0.9531028756227602	0.8449009220085303	0.8470588234795847	0.9257057949411167	69.00921801570826	11.401410228349976	0.16521574749133577
1	1	undersample	0.8	100	5	31	0.3	0.6	0.7	0.9477269749770733	0.7902320813957847	0.7823529411304498	0.9510022271644322	69.76779668455404	15.967109037483516	0.22886072226128537
1	2	undersample	0.8	100	5	31	0.3	0.6	0.7	0.961419149657204	0.8449671284951144	0.8830409356208747	0.9049034175267096	71.84295638922387	9.285726361529646	0.12925032751704663
1	3	undersample	0.8	100	5	31	0.3	0.6	0.7	0.9502840660781401	0.8282768791418565	0.876470588183737	0.9138187221328841	75.23397663353427	10.170079954423269	0.13517933860683848
1	1	undersample	0.8	100	5	31	0.3	0.6	1.0	0.9444560897855802	0.7794617706565874	0.7705882352487889	0.9472902746774515	60.36690613340233	14.61946698334382	0.24217683688091957
1	2	undersample	0.8	100	5	31	0.3	0.6	1.0	0.9625009775553297	0.8494809351189352	0.9064327484850039	0.9049034175267096	92.18259953268544	9.531705867795331	0.10340026202656231
1	3	undersample	0.8	100	5	31	0.3	0.6	1.0	0.9508959007079801	0.8267431829426795	0.8470588234795847	0.9145616641833986	59.28560886520965	9.91426993797197	0.16722893691885204
1	1	undersample	0.8	100	5	31	0.3	1.0	0.7	0.9477269749770733	0.7902320813957847	0.7823529411304498	0.9510022271644322	69.76779668455404	15.967109037483516	0.22886072226128537
1	2	undersample	0.8	100	5	31	0.3	1.0	0.7	0.961419149657204	0.8449671284951144	0.8830409356208747	0.9049034175267096	71.84295638922387	9.285726361529646	0.12925032751704663
1	3	undersample	0.8	100	5	31	0.3	1.0	0.7	0.9502840660781401	0.8282768791418565	0.876470588183737	0.9138187221328841	75.23397663353427	10.170079954423269	0.13517933860683848
1	1	undersample	0.8	100	5	31	0.3	1.0	1.0	0.9444560897855802	0.7794617706565874	0.7705882352487889	0.9472902746774515	60.36690613340233	14.61946698334382	0.24217683688091957
1	2	undersample	0.8	100	5	31	0.3	1.0	1.0	0.9625009775553297	0.8494809351189352	0.9064327484850039	0.9049034175267096	92.18259953268544	9.531705867795331	0.10340026202656231
1	3	undersample	0.8	100	5	31	0.3	1.0	1.0	0.9508959007079801	0.8267431829426795	0.8470588234795847	0.9145616641833986	59.28560886520965	9.91426993797197	0.16722893691885204
1	1	undersample	0.8	100	5	63	0.1	0.6	0.7	0.9429494737761475	0.7846188064832763	0.758823529367128	0.9510022271644322	61.067613241098286	15.486895231844914	0.2536024219585212
1	2	undersample	0.8	100	5	63	0.1	0.6	0.7	0.9686747825482478	0.8780434334705314	0.8947368420529394	0.9086181277792823	84.51624449491632	9.791184207519953	0.11584972120887897
1	3	undersample	0.8	100	5	63	0.1	0.6	0.7	0.9569399528013286	0.8649219000866564	0.876470588183737	0.9294205051936894	93.43306338994049	12.418202572956705	0.13291014110068325
1	1	undersample	0.8	100	5	63	0.1	0.6	1.0	0.9460151098301236	0.7936594285415953	0.7705882352487889	0.9495174461696398	63.17834146786144	15.264443340046014	0.24160879113972242
1	2	undersample	0.8	100	5	63	0.1	0.6	1.0	0.9649426935342318	0.871213511341019	0.9064327484850039	0.9093610698297968	97.19260378190367	10.000478235765893	0.1028933980025942
1	3	undersample	0.8	100	5	63	0.1	0.6	1.0	0.9531028756227602	0.8449009220085303	0.8470588234795847	0.9257057949411167	69.00921801570826	11.401410228349976	0.16521574749133577
1	1	undersample	0.8	100	5	63	0.1	1.0	0.7	0.9429494737761475	0.7846188064832763	0.758823529367128	0.9510022271644322	61.067613241098286	15.486895231844914	0.2536024219585212
1	2	undersample	0.8	100	5	63	0.1	1.0	0.7	0.9686747825482478	0.8780434334705314	0.8947368420529394	0.9086181277792823	84.51624449491632	9.791184207519953	0.11584972120887897
1	3	undersample	0.8	100	5	63	0.1	1.0	0.7	0.9569399528013286	0.8649219000866564	0.876470588183737	0.9294205051936894	93.43306338994049	12.418202572956705	0.13291014110068325
1	1	undersample	0.8	100	5	63	0.1	1.0	1.0	0.9460151098301236	0.7936594285415953	0.7705882352487889	0.9495174461696398	63.17834146786144	15.264443340046014	0.24160879113972242
1	2	undersample	0.8	100	5	63	0.1	1.0	1.0	0.9649426935342318	0.871213511341019	0.9064327484850039	0.9093610698297968	97.19260378190367	10.000478235765893	0.1028933980025942
1	3	undersample	0.8	100	5	63	0.1	1.0	1.0	0.9531028756227602	0.8449009220085303	0.8470588234795847	0.9257057949411167	69.00921801570826	11.401410228349976	0.16521574749133577
1	1	undersample	0.8	100	5	63	0.3	0.6	0.7	0.9477269749770733	0.7902320813957847	0.7823529411304498	0.9510022271644322	69.76779668455404	15.967109037483516	0.22886072226128537
1	2	undersample	0.8	100	5	63	0.3	0.6	0.7	0.961419149657204	0.8449671284951144	0.8830409356208747	0.9049034175267096	71.84295638922387	9.285726361529646	0.12925032751704663
1	3	undersample	0.8	100	5	63	0.3	0.6	0.7	0.9502840660781401	0.8282768791418565	0.876470588183737	0.9138187221328841	75.23397663353427	10.170079954423269	0.13517933860683848
1	1	undersample	0.8	100	5	63	0.3	0.6	1.0	0.9444560897855802	0.7794617706565874	0.7705882352487889	0.9472902746774515	60.36690613340233	14.61946698334382	0.24217683688091957
1	2	undersample	0.8	100	5	63	0.3	0.6	1.0	0.9625009775553297	0.8494809351189352	0.9064327484850039	0.9049034175267096	92.18259953268544	9.531705867795331	0.10340026202656231
1	3	undersample	0.8	100	5	63	0.3	0.6	1.0	0.9508959007079801	0.8267431829426795	0.8470588234795847	0.9145616641833986	59.28560886520965	9.91426993797197	0.16722893691885204
1	1	undersample	0.8	100	5	63	0.3	1.0	0.7	0.9477269749770733	0.7902320813957847	0.7823529411304498	0.9510022271644322	69.76779668455404	15.967109037483516	0.22886072226128537
1	2	undersample	0.8	100	5	63	0.3	1.0	0.7	0.961419149657204	0.8449671284951144	0.8830409356208747	0.9049034175267096	71.84295638922387	9.285726361529646	0.12925032751704663
1	3	undersample	0.8	100	5	63	0.3	1.0	0.7	0.9502840660781401	0.8282768791418565	0.876470588183737	0.9138187221328841	75.23397663353427	10.170079954423269	0.13517933860683848
1	1	undersample	0.8	100	5	63	0.3	1.0	1.0	0.9444560897855802	0.7794617706565874	0.7705882352487889	0.9472902746774515	60.36690613340233	14.61946698334382	0.24217683688091957
1	2	undersample	0.8	100	5	63	0.3	1.0	1.0	0.9625009775553297	0.8494809351189352	0.9064327484850039	0.9049034175267096	92.18259953268544	9.531705867795331	0.10340026202656231
1	3	undersample	0.8	100	5	63	0.3	1.0	1.0	0.9508959007079801	0.8267431829426795	0.8470588234795847	0.9145616641833986	59.28560886520965	9.91426993797197	0.16722893691885204
1	1	undersample	0.8	100	10	31	0.1	0.6	0.7	0.946237826979344	0.7876637184764905	0.758823529367128	0.9502598366670361	60.10919620324385	15.255747588322908	0.25380054884859127
1	2	undersample	0.8	100	10	31	0.1	0.6	0.7	0.9680578365179913	0.8707836741943987	0.8888888888369071	0.9160475482844277	87.29201870296127	10.588002670468775	0.1212940421687075
1	3	undersample	0.8	100	10	31	0.1	0.6	0.7	0.9562581942137925	0.8550452559498559	0.876470588183737	0.9249628528906021	87.46108594382581	11.680487667008975	0.13355067189424355
1	1	undersample	0.8	100	10	31	0.1	0.6	1.0	0.94470064194943	0.7985726892639581	0.7764705881896193	0.9554565701488089	74.51050715111043	17.431760788650823	0.23395036096309763
1	2	undersample	0.8	100	10	31	0.1	0.6	1.0	0.968661748477186	0.880114682786881	0.9181286549170684	0.9145616641833986	120.04158866361539	10.746095867631697	0.08951976383225718
1	3	undersample	0.8	100	10	31	0.1	0.6	1.0	0.9546455729394284	0.8484196483395439	0.8529411764204152	0.9286775631431748	75.52081875067253	11.958944399827383	0.15835293952652887
1	1	undersample	0.8	100	10	31	0.1	1.0	0.7	0.946237826979344	0.7876637184764905	0.758823529367128	0.9502598366670361	60.10919620324385	15.255747588322908	0.25380054884859127
1	2	undersample	0.8	100	10	31	0.1	1.0	0.7	0.9680578365179913	0.8707836741943987	0.8888888888369071	0.9160475482844277	87.29201870296127	10.588002670468775	0.1212940421687075
1	3	undersample	0.8	100	10	31	0.1	1.0	0.7	0.9562581942137925	0.8550452559498559	0.876470588183737	0.9249628528906021	87.46108594382581	11.680487667008975	0.13355067189424355
1	1	undersample	0.8	100	10	31	0.1	1.0	1.0	0.94470064194943	0.7985726892639581	0.7764705881896193	0.9554565701488089	74.51050715111043	17.431760788650823	0.23395036096309763
1	2	undersample	0.8	100	10	31	0.1	1.0	1.0	0.968661748477186	0.880114682786881	0.9181286549170684	0.9145616641833986	120.04158866361539	10.746095867631697	0.08951976383225718
1	3	undersample	0.8	100	10	31	0.1	1.0	1.0	0.9546455729394284	0.8484196483395439	0.8529411764204152	0.9286775631431748	75.52081875067253	11.958944399827383	0.15835293952652887
1	1	undersample	0.8	100	10	31	0.3	0.6	0.7	0.9500938905629067	0.7817900570036009	0.7882352940712802	0.9487750556722437	68.94201313549968	15.387720778194518	0.22319800929704692
1	2	undersample	0.8	100	10	31	0.3	0.6	0.7	0.9684358245787822	0.8595495312773213	0.9005847952689716	0.9145616641833986	96.96877867864389	10.540756456148289	0.10870257035403878
1	3	undersample	0.8	100	10	31	0.3	0.6	0.7	0.9531640590857442	0.8338896324330192	0.8588235293612456	0.9279346210926603	78.33074079919515	11.917281546423139	0.15214053437419017
1	1	undersample	0.8	100	10	31	0.3	0.6	1.0	0.9439058474169177	0.8006738102063748	0.7705882352487889	0.9487750556722437	62.214032735265086	15.043219566742403	0.24179784339996746
1	2	undersample	0.8	100	10	31	0.3	0.6	1.0	0.9657464612497066	0.8458973209740944	0.9122807017010361	0.9130757800823694	109.24442161962195	10.495125496832285	0.09607011734595505
1	3	undersample	0.8	100	10	31	0.3	0.6	1.0	0.9514727733589722	0.8467993050721634	0.8705882352429065	0.9234769687895731	81.18445045130906	11.3768117611651	0.14013534471288833
1	1	undersample	0.8	100	10	31	0.3	1.0	0.7	0.9500938905629067	0.7817900570036009	0.7882352940712802	0.9487750556722437	68.94201313549968	15.387720778194518	0.22319800929704692
1	2	undersample	0.8	100	10	31	0.3	1.0	0.7	0.9684358245787822	0.8595495312773213	0.9005847952689716	0.9145616641833986	96.96877867864389	10.540756456148289	0.10870257035403878
1	3	undersample	0.8	100	10	31	0.3	1.0	0.7	0.9531640590857442	0.8338896324330192	0.8588235293612456	0.9279346210926603	78.33074079919515	11.917281546423139	0.15214053437419017
1	1	undersample	0.8	100	10	31	0.3	1.0	1.0	0.9439058474169177	0.8006738102063748	0.7705882352487889	0.9487750556722437	62.214032735265086	15.043219566742403	0.24179784339996746
1	2	undersample	0.8	100	10	31	0.3	1.0	1.0	0.9657464612497066	0.8458973209740944	0.9122807017010361	0.9130757800823694	109.24442161962195	10.495125496832285	0.09607011734595505
1	3	undersample	0.8	100	10	31	0.3	1.0	1.0	0.9514727733589722	0.8467993050721634	0.8705882352429065	0.9234769687895731	81.18445045130906	11.3768117611651	0.14013534471288833
1	1	undersample	0.8	100	10	63	0.1	0.6	0.7	0.9471854666142626	0.7919568016546071	0.7705882352487889	0.9472902746774515	60.36690613340233	14.61946698334382	0.24217683688091957
1	2	undersample	0.8	100	10	63	0.1	0.6	0.7	0.9680708705890531	0.8707781881743527	0.8888888888369071	0.9160475482844277	87.29201870296127	10.588002670468775	0.1212940421687075
1	3	undersample	0.8	100	10	63	0.1	0.6	0.7	0.9560833843195525	0.8553058034051154	0.8647058823020761	0.9309063892947185	86.11078192944726	12.514988699035973	0.14533589821750778
1	1	undersample	0.8	100	10	63	0.1	0.6	1.0	0.9448622210576881	0.7922510231546338	0.7705882352487889	0.9517446176618283	66.24929385626702	15.968955963481543	0.2410434039589085
1	2	undersample	0.8	100	10	63	0.1	0.6	1.0	0.968874638304528	0.8773904958523139	0.9064327484850039	0.9115898959813404	99.88705982709068	10.252591103928394	0.10264182490510307
1	3	undersample	0.8	100	10	63	0.1	0.6	1.0	0.9549602307490604	0.8535327126165944	0.8411764705387543	0.9294205051936894	69.74384640340453	11.918140724381267	0.17088446711136687
1	1	undersample	0.8	100	10	63	0.1	1.0	0.7	0.9471854666142626	0.7919568016546071	0.7705882352487889	0.9472902746774515	60.36690613340233	14.61946698334382	0.24217683688091957
1	2	undersample	0.8	100	10	63	0.1	1.0	0.7	0.9680708705890531	0.8707781881743527	0.8888888888369071	0.9160475482844277	87.29201870296127	10.588002670468775	0.1212940421687075
1	3	undersample	0.8	100	10	63	0.1	1.0	0.7	0.9560833843195525	0.8553058034051154	0.8647058823020761	0.9309063892947185	86.11078192944726	12.514988699035973	0.14533589821750778
1	1	undersample	0.8	100	10	63	0.1	1.0	1.0	0.9448622210576881	0.7922510231546338	0.7705882352487889	0.9517446176618283	66.24929385626702	15.968955963481543	0.2410434039589085
1	2	undersample	0.8	100	10	63	0.1	1.0	1.0	0.968874638304528	0.8773904958523139	0.9064327484850039	0.9115898959813404	99.88705982709068	10.252591103928394	0.10264182490510307
1	3	undersample	0.8	100	10	63	0.1	1.0	1.0	0.9549602307490604	0.8535327126165944	0.8411764705387543	0.9294205051936894	69.74384640340453	11.918140724381267	0.17088446711136687
1	1	undersample	0.8	100	10	63	0.3	0.6	0.7	0.9403423730293898	0.7717513022383732	0.7705882352487889	0.944320712687867	56.968193132821526	13.839762217704406	0.2429383992529836
1	2	undersample	0.8	100	10	63	0.3	0.6	0.7	0.9666153993204903	0.8624972627120727	0.8888888888369071	0.9115898959813404	82.48737971490557	10.054153856755585	0.12188716706278148
1	3	undersample	0.8	100	10	63	0.3	0.6	0.7	0.9543833580980684	0.8325003575203154	0.8647058823020761	0.9264487369916312	80.50459569846598	11.756504638657832	0.14603518881886512
1	1	undersample	0.8	100	10	63	0.3	0.6	1.0	0.9411546355736058	0.7806912776961775	0.7647058823079584	0.9465478841800554	57.55207083671808	14.306369869813931	0.24858131230207262
1	2	undersample	0.8	100	10	63	0.3	0.6	1.0	0.9678666701424189	0.8564748369344136	0.9005847952689716	0.9130757800823694	95.15634127128318	10.360572605847256	0.1088794663168761
1	3	undersample	0.8	100	10	63	0.3	0.6	1.0	0.9565772222707806	0.8423921415744144	0.8470588234795847	0.9234769687895731	66.83792668172873	11.069330362214691	0.16561449828546837
1	1	undersample	0.8	100	10	63	0.3	1.0	0.7	0.9403423730293898	0.7717513022383732	0.7705882352487889	0.944320712687867	56.968193132821526	13.839762217704406	0.2429383992529836
1	2	undersample	0.8	100	10	63	0.3	1.0	0.7	0.9666153993204903	0.8624972627120727	0.8888888888369071	0.9115898959813404	82.48737971490557	10.054153856755585	0.12188716706278148
1	3	undersample	0.8	100	10	63	0.3	1.0	0.7	0.9543833580980684	0.8325003575203154	0.8647058823020761	0.9264487369916312	80.50459569846598	11.756504638657832	0.14603518881886512
1	1	undersample	0.8	100	10	63	0.3	1.0	1.0	0.9411546355736058	0.7806912776961775	0.7647058823079584	0.9465478841800554	57.55207083671808	14.306369869813931	0.24858131230207262
1	2	undersample	0.8	100	10	63	0.3	1.0	1.0	0.9678666701424189	0.8564748369344136	0.9005847952689716	0.9130757800823694	95.15634127128318	10.360572605847256	0.1088794663168761
1	3	undersample	0.8	100	10	63	0.3	1.0	1.0	0.9565772222707806	0.8423921415744144	0.8470588234795847	0.9234769687895731	66.83792668172873	11.069330362214691	0.16561449828546837
1	1	undersample	0.8	300	3	31	0.1	0.6	0.7	0.9384558277654047	0.7819552018664857	0.7823529411304498	0.9450631031852632	61.836728835777905	14.24093540192882	0.23029896716208437
1	2	undersample	0.8	300	3	31	0.1	0.6	0.7	0.9667283612696923	0.8625288914445409	0.9005847952689716	0.9011887072741368	82.61918005775344	9.114188057691194	0.1103156340347155
1	3	undersample	0.8	300	3	31	0.1	0.6	0.7	0.9524211170352241	0.8280056707086745	0.8647058823020761	0.9264487369916312	80.50459569846598	11.756504638657832	0.14603518881886512
1	1	undersample	0.8	300	3	31	0.1	0.6	1.0	0.9382636796366653	0.7794039164016624	0.7705882352487889	0.9435783221904709	56.174414757632306	13.657660115560093	0.24312953882550786
1	2	undersample	0.8	300	3	31	0.1	0.6	1.0	0.9651295152194503	0.8632605946976194	0.8830409356208747	0.9026745913751659	70.02479729635947	9.073076161375516	0.12956946412466439
1	3	undersample	0.8	300	3	31	0.1	0.6	1.0	0.9499606677737961	0.8261522301948088	0.8470588234795847	0.9197622585370003	63.48716841674605	10.556861427880268	0.1662833775119823
1	1	undersample	0.8	300	3	31	0.1	1.0	0.7	0.9384558277654047	0.7819552018664857	0.7823529411304498	0.9450631031852632	61.836728835777905	14.24093540192882	0.23029896716208437
1	2	undersample	0.8	300	3	31	0.1	1.0	0.7	0.9667283612696923	0.8625288914445409	0.9005847952689716	0.9011887072741368	82.61918005775344	9.114188057691194	0.1103156340347155
1	3	undersample	0.8	300	3	31	0.1	1.0	0.7	0.9524211170352241	0.8280056707086745	0.8647058823020761	0.9264487369916312	80.50459569846598	11.756504638657832	0.14603518881886512
1	1	undersample	0.8	300	3	31	0.1	1.0	1.0	0.9382636796366653	0.7794039164016624	0.7705882352487889	0.9435783221904709	56.174414757632306	13.657660115560093	0.24312953882550786
1	2	undersample	0.8	300	3	31	0.1	1.0	1.0	0.9651295152194503	0.8632605946976194	0.8830409356208747	0.9026745913751659	70.02479729635947	9.073076161375516	0.12956946412466439
1	3	undersample	0.8	300	3	31	0.1	1.0	1.0	0.9499606677737961	0.8261522301948088	0.8470588234795847	0.9197622585370003	63.48716841674605	10.556861427880268	0.1662833775119823
1	1	undersample	0.8	300	3	31	0.3	0.6	0.7	0.9368182016681951	0.7740200778013046	0.7882352940712802	0.9391239792060941	57.42207533020362	12.948204470489038	0.22549174375551728
1	2	undersample	0.8	300	3	31	0.3	0.6	0.7	0.9632612983672653	0.8332616344138045	0.8888888888369071	0.8989598811225933	71.17645853429838	8.797384749136725	0.1235996313743662
1	3	undersample	0.8	300	3	31	0.3	0.6	0.7	0.9467791276986278	0.8040140943258602	0.8705882352429065	0.9205052005875148	77.89803134289991	10.951510440456193	0.14058775905732906
1	1	undersample	0.8	300	3	31	0.3	0.6	1.0	0.9381239355430367	0.7597042200025927	0.7705882352487889	0.9406087602008865	53.19774581720765	12.97477722484787	0.2438971143148234
1	2	undersample	0.8	300	3	31	0.3	0.6	1.0	0.9600288487439501	0.8258689820709278	0.8830409356208747	0.8952451708700205	64.52303923103221	8.429595644027485	0.13064472937509888
1	3	undersample	0.8	300	3	31	0.3	0.6	1.0	0.9474871077702998	0.8063668762790782	0.8647058823020761	0.9115898959813404	65.90024454902195	9.78062172976696	0.14841555046869204
1	1	undersample	0.8	300	3	31	0.3	1.0	0.7	0.9368182016681951	0.7740200778013046	0.7882352940712802	0.9391239792060941	57.42207533020362	12.948204470489038	0.22549174375551728
1	2	undersample	0.8	300	3	31	0.3	1.0	0.7	0.9632612983672653	0.8332616344138045	0.8888888888369071	0.8989598811225933	71.17645853429838	8.797384749136725	0.1235996313743662
1	3	undersample	0.8	300	3	31	0.3	1.0	0.7	0.9467791276986278	0.8040140943258602	0.8705882352429065	0.9205052005875148	77.89803134289991	10.951510440456193	0.14058775905732906
1	1	undersample	0.8	300	3	31	0.3	1.0	1.0	0.9381239355430367	0.7597042200025927	0.7705882352487889	0.9406087602008865	53.19774581720765	12.97477722484787	0.2438971143148234
1	2	undersample	0.8	300	3	31	0.3	1.0	1.0	0.9600288487439501	0.8258689820709278	0.8830409356208747	0.8952451708700205	64.52303923103221	8.429595644027485	0.13064472937509888
1	3	undersample	0.8	300	3	31	0.3	1.0	1.0	0.9474871077702998	0.8063668762790782	0.8647058823020761	0.9115898959813404	65.90024454902195	9.78062172976696	0.14841555046869204
1	1	undersample	0.8	300	3	63	0.1	0.6	0.7	0.9384558277654047	0.7819552018664857	0.7823529411304498	0.9450631031852632	61.836728835777905	14.24093540192882	0.23029896716208437
1	2	undersample	0.8	300	3	63	0.1	0.6	0.7	0.9667283612696923	0.8625288914445409	0.9005847952689716	0.9011887072741368	82.61918005775344	9.114188057691194	0.1103156340347155
1	3	undersample	0.8	300	3	63	0.1	0.6	0.7	0.9524211170352241	0.8280056707086745	0.8647058823020761	0.9264487369916312	80.50459569846598	11.756504638657832	0.14603518881886512
1	1	undersample	0.8	300	3	63	0.1	0.6	1.0	0.9382636796366653	0.7794039164016624	0.7705882352487889	0.9435783221904709	56.174414757632306	13.657660115560093	0.24312953882550786
1	2	undersample	0.8	300	3	63	0.1	0.6	1.0	0.9651295152194503	0.8632605946976194	0.8830409356208747	0.9026745913751659	70.02479729635947	9.073076161375516	0.12956946412466439
1	3	undersample	0.8	300	3	63	0.1	0.6	1.0	0.9499606677737961	0.8261522301948088	0.8470588234795847	0.9197622585370003	63.48716841674605	10.556861427880268	0.1662833775119823
1	1	undersample	0.8	300	3	63	0.1	1.0	0.7	0.9384558277654047	0.7819552018664857	0.7823529411304498	0.9450631031852632	61.836728835777905	14.24093540192882	0.23029896716208437
1	2	undersample	0.8	300	3	63	0.1	1.0	0.7	0.9667283612696923	0.8625288914445409	0.9005847952689716	0.9011887072741368	82.61918005775344	9.114188057691194	0.1103156340347155
1	3	undersample	0.8	300	3	63	0.1	1.0	0.7	0.9524211170352241	0.8280056707086745	0.8647058823020761	0.9264487369916312	80.50459569846598	11.756504638657832	0.14603518881886512
1	1	undersample	0.8	300	3	63	0.1	1.0	1.0	0.9382636796366653	0.7794039164016624	0.7705882352487889	0.9435783221904709	56.174414757632306	13.657660115560093	0.24312953882550786
1	2	undersample	0.8	300	3	63	0.1	1.0	1.0	0.9651295152194503	0.8632605946976194	0.8830409356208747	0.9026745913751659	70.02479729635947	9.073076161375516	0.12956946412466439
1	3	undersample	0.8	300	3	63	0.1	1.0	1.0	0.9499606677737961	0.8261522301948088	0.8470588234795847	0.9197622585370003	63.48716841674605	10.556861427880268	0.1662833775119823
1	1	undersample	0.8	300	3	63	0.3	0.6	0.7	0.9368182016681951	0.7740200778013046	0.7882352940712802	0.9391239792060941	57.42207533020362	12.948204470489038	0.22549174375551728
1	2	undersample	0.8	300	3	63	0.3	0.6	0.7	0.9632612983672653	0.8332616344138045	0.8888888888369071	0.8989598811225933	71.17645853429838	8.797384749136725	0.1235996313743662
1	3	undersample	0.8	300	3	63	0.3	0.6	0.7	0.9467791276986278	0.8040140943258602	0.8705882352429065	0.9205052005875148	77.89803134289991	10.951510440456193	0.14058775905732906
1	1	undersample	0.8	300	3	63	0.3	0.6	1.0	0.9381239355430367	0.7597042200025927	0.7705882352487889	0.9406087602008865	53.19774581720765	12.97477722484787	0.2438971143148234
1	2	undersample	0.8	300	3	63	0.3	0.6	1.0	0.9600288487439501	0.8258689820709278	0.8830409356208747	0.8952451708700205	64.52303923103221	8.429595644027485	0.13064472937509888
1	3	undersample	0.8	300	3	63	0.3	0.6	1.0	0.9474871077702998	0.8063668762790782	0.8647058823020761	0.9115898959813404	65.90024454902195	9.78062172976696	0.14841555046869204
1	1	undersample	0.8	300	3	63	0.3	1.0	0.7	0.9368182016681951	0.7740200778013046	0.7882352940712802	0.9391239792060941	57.42207533020362	12.948204470489038	0.22549174375551728
1	2	undersample	0.8	300	3	63	0.3	1.0	0.7	0.9632612983672653	0.8332616344138045	0.8888888888369071	0.8989598811225933	71.17645853429838	8.797384749136725	0.1235996313743662
1	3	undersample	0.8	300	3	63	0.3	1.0	0.7	0.9467791276986278	0.8040140943258602	0.8705882352429065	0.9205052005875148	77.89803134289991	10.951510440456193	0.14058775905732906
1	1	undersample	0.8	300	3	63	0.3	1.0	1.0	0.9381239355430367	0.7597042200025927	0.7705882352487889	0.9406087602008865	53.19774581720765	12.97477722484787	0.2438971143148234
1	2	undersample	0.8	300	3	63	0.3	1.0	1.0	0.9600288487439501	0.8258689820709278	0.8830409356208747	0.8952451708700205	64.52303923103221	8.429595644027485	0.13064472937509888
1	3	undersample	0.8	300	3	63	0.3	1.0	1.0	0.9474871077702998	0.8063668762790782	0.8647058823020761	0.9115898959813404	65.90024454902195	9.78062172976696	0.14841555046869204
1	1	undersample	0.8	300	5	31	0.1	0.6	0.7	0.9420498711734137	0.7631823565744636	0.7823529411304498	0.9472902746774515	64.601432104544	14.842664952555175	0.22975751191585173
1	2	undersample	0.8	300	5	31	0.1	0.6	0.7	0.9646559439708733	0.8537027285064939	0.8947368420529394	0.9071322436782532	83.02798476690752	9.634525277081195	0.11603948323988927
1	3	undersample	0.8	300	5	31	0.1	0.6	0.7	0.9528319202866882	0.8362140763553343	0.8529411764204152	0.9205052005875148	67.16073570769053	10.72952036396046	0.159758817101887
1	1	undersample	0.8	300	5	31	0.1	0.6	1.0	0.9421066422114504	0.781739959904128	0.7764705881896193	0.9480326651748476	63.36991057291132	14.941509726966173	0.23578239196149506
1	2	undersample	0.8	300	5	31	0.1	0.6	1.0	0.9636349417377024	0.8493460842281401	0.8947368420529394	0.9011887072741368	77.52254271985916	9.055005018355537	0.11680478897411689
1	3	undersample	0.8	300	5	31	0.1	0.6	1.0	0.9502097718730881	0.8241318452458422	0.8529411764204152	0.9175334323854567	64.53152035177828	10.342871028395821	0.16027625456054517
1	1	undersample	0.8	300	5	31	0.1	1.0	0.7	0.9420498711734137	0.7631823565744636	0.7823529411304498	0.9472902746774515	64.601432104544	14.842664952555175	0.22975751191585173
1	2	undersample	0.8	300	5	31	0.1	1.0	0.7	0.9646559439708733	0.8537027285064939	0.8947368420529394	0.9071322436782532	83.02798476690752	9.634525277081195	0.11603948323988927
1	3	undersample	0.8	300	5	31	0.1	1.0	0.7	0.9528319202866882	0.8362140763553343	0.8529411764204152	0.9205052005875148	67.16073570769053	10.72952036396046	0.159758817101887
1	1	undersample	0.8	300	5	31	0.1	1.0	1.0	0.9421066422114504	0.781739959904128	0.7764705881896193	0.9480326651748476	63.36991057291132	14.941509726966173	0.23578239196149506
1	2	undersample	0.8	300	5	31	0.1	1.0	1.0	0.9636349417377024	0.8493460842281401	0.8947368420529394	0.9011887072741368	77.52254271985916	9.055005018355537	0.11680478897411689
1	3	undersample	0.8	300	5	31	0.1	1.0	1.0	0.9502097718730881	0.8241318452458422	0.8529411764204152	0.9175334323854567	64.53152035177828	10.342871028395821	0.16027625456054517
1	1	undersample	0.8	300	5	31	0.3	0.6	0.7	0.9464256081051574	0.7861694659670733	0.7705882352487889	0.9502598366670361	64.17143552996468	15.49227080674652	0.24142003427363085
1	2	undersample	0.8	300	5	31	0.3	0.6	0.7	0.9613322558501256	0.8298449357609842	0.8947368420529394	0.9093610698297968	85.27867263222997	9.871439806917301	0.11575507274487987
1	3	undersample	0.8	300	5	31	0.3	0.6	0.7	0.9466567607726597	0.8143031283716086	0.8705882352429065	0.9145616641833986	72.0110544245705	10.189666325137859	0.1415014081720008
1	1	undersample	0.8	300	5	31	0.3	0.6	1.0	0.940259399973798	0.7710359107983503	0.7647058823079584	0.944320712687867	55.11998845085511	13.734115177874601	0.24916758897582192
1	2	undersample	0.8	300	5	31	0.3	0.6	1.0	0.9610759191192444	0.8404200996343304	0.8947368420529394	0.9034175334256804	79.50767808165901	9.263966650973641	0.11651661926766657
1	3	undersample	0.8	300	5	31	0.3	0.6	1.0	0.9490603968184599	0.8131466042521971	0.8529411764204152	0.9123328380318549	60.35931203656925	9.72931095268297	0.16118988140877513
1	1	undersample	0.8	300	5	31	0.3	1.0	0.7	0.9464256081051574	0.7861694659670733	0.7705882352487889	0.9502598366670361	64.17143552996468	15.49227080674652	0.24142003427363085
1	2	undersample	0.8	300	5	31	0.3	1.0	0.7	0.9613322558501256	0.8298449357609842	0.8947368420529394	0.9093610698297968	85.27867263222997	9.871439806917301	0.11575507274487987
1	3	undersample	0.8	300	5	31	0.3	1.0	0.7	0.9466567607726597	0.8143031283716086	0.8705882352429065	0.9145616641833986	72.0110544245705	10.189666325137859	0.1415014081720008
1	1	undersample	0.8	300	5	31	0.3	1.0	1.0	0.940259399973798	0.7710359107983503	0.7647058823079584	0.944320712687867	55.11998845085511	13.734115177874601	0.24916758897582192
1	2	undersample	0.8	300	5	31	0.3	1.0	1.0	0.9610759191192444	0.8404200996343304	0.8947368420529394	0.9034175334256804	79.50767808165901	9.263966650973641	0.11651661926766657
1	3	undersample	0.8	300	5	31	0.3	1.0	1.0	0.9490603968184599	0.8131466042521971	0.8529411764204152	0.9123328380318549	60.35931203656925	9.72931095268297	0.16118988140877513
1	1	undersample	0.8	300	5	63	0.1	0.6	0.7	0.9420498711734137	0.7631823565744636	0.7823529411304498	0.9472902746774515	64.601432104544	14.842664952555175	0.22975751191585173
1	2	undersample	0.8	300	5	63	0.1	0.6	0.7	0.9646559439708733	0.8537027285064939	0.8947368420529394	0.9071322436782532	83.02798476690752	9.634525277081195	0.11603948323988927
1	3	undersample	0.8	300	5	63	0.1	0.6	0.7	0.9528319202866882	0.8362140763553343	0.8529411764204152	0.9205052005875148	67.16073570769053	10.72952036396046	0.159758817101887
1	1	undersample	0.8	300	5	63	0.1	0.6	1.0	0.9421066422114504	0.781739959904128	0.7764705881896193	0.9480326651748476	63.36991057291132	14.941509726966173	0.23578239196149506
1	2	undersample	0.8	300	5	63	0.1	0.6	1.0	0.9636349417377024	0.8493460842281401	0.8947368420529394	0.9011887072741368	77.52254271985916	9.055005018355537	0.11680478897411689
1	3	undersample	0.8	300	5	63	0.1	0.6	1.0	0.9502097718730881	0.8241318452458422	0.8529411764204152	0.9175334323854567	64.53152035177828	10.342871028395821	0.16027625456054517
1	1	undersample	0.8	300	5	63	0.1	1.0	0.7	0.9420498711734137	0.7631823565744636	0.7823529411304498	0.9472902746774515	64.601432104544	14.842664952555175	0.22975751191585173
1	2	undersample	0.8	300	5	63	0.1	1.0	0.7	0.9646559439708733	0.8537027285064939	0.8947368420529394	0.9071322436782532	83.02798476690752	9.634525277081195	0.11603948323988927
1	3	undersample	0.8	300	5	63	0.1	1.0	0.7	0.9528319202866882	0.8362140763553343	0.8529411764204152	0.9205052005875148	67.16073570769053	10.72952036396046	0.159758817101887
1	1	undersample	0.8	300	5	63	0.1	1.0	1.0	0.9421066422114504	0.781739959904128	0.7764705881896193	0.9480326651748476	63.36991057291132	14.941509726966173	0.23578239196149506
1	2	undersample	0.8	300	5	63	0.1	1.0	1.0	0.9636349417377024	0.8493460842281401	0.8947368420529394	0.9011887072741368	77.52254271985916	9.055005018355537	0.11680478897411689
1	3	undersample	0.8	300	5	63	0.1	1.0	1.0	0.9502097718730881	0.8241318452458422	0.8529411764204152	0.9175334323854567	64.53152035177828	10.342871028395821	0.16027625456054517
1	1	undersample	0.8	300	5	63	0.3	0.6	0.7	0.9464256081051574	0.7861694659670733	0.7705882352487889	0.9502598366670361	64.17143552996468	15.49227080674652	0.24142003427363085
1	2	undersample	0.8	300	5	63	0.3	0.6	0.7	0.9613322558501256	0.8298449357609842	0.8947368420529394	0.9093610698297968	85.27867263222997	9.871439806917301	0.11575507274487987
1	3	undersample	0.8	300	5	63	0.3	0.6	0.7	0.9466567607726597	0.8143031283716086	0.8705882352429065	0.9145616641833986	72.0110544245705	10.189666325137859	0.1415014081720008
1	1	undersample	0.8	300	5	63	0.3	0.6	1.0	0.940259399973798	0.7710359107983503	0.7647058823079584	0.944320712687867	55.11998845085511	13.734115177874601	0.24916758897582192
1	2	undersample	0.8	300	5	63	0.3	0.6	1.0	0.9610759191192444	0.8404200996343304	0.8947368420529394	0.9034175334256804	79.50767808165901	9.263966650973641	0.11651661926766657
1	3	undersample	0.8	300	5	63	0.3	0.6	1.0	0.9490603968184599	0.8131466042521971	0.8529411764204152	0.9123328380318549	60.35931203656925	9.72931095268297	0.16118988140877513
1	1	undersample	0.8	300	5	63	0.3	1.0	0.7	0.9464256081051574	0.7861694659670733	0.7705882352487889	0.9502598366670361	64.17143552996468	15.49227080674652	0.24142003427363085
1	2	undersample	0.8	300	5	63	0.3	1.0	0.7	0.9613322558501256	0.8298449357609842	0.8947368420529394	0.9093610698297968	85.27867263222997	9.871439806917301	0.11575507274487987
1	3	undersample	0.8	300	5	63	0.3	1.0	0.7	0.9466567607726597	0.8143031283716086	0.8705882352429065	0.9145616641833986	72.0110544245705	10.189666325137859	0.1415014081720008
1	1	undersample	0.8	300	5	63	0.3	1.0	1.0	0.940259399973798	0.7710359107983503	0.7647058823079584	0.944320712687867	55.11998845085511	13.734115177874601	0.24916758897582192
1	2	undersample	0.8	300	5	63	0.3	1.0	1.0	0.9610759191192444	0.8404200996343304	0.8947368420529394	0.9034175334256804	79.50767808165901	9.263966650973641	0.11651661926766657
1	3	undersample	0.8	300	5	63	0.3	1.0	1.0	0.9490603968184599	0.8131466042521971	0.8529411764204152	0.9123328380318549	60.35931203656925	9.72931095268297	0.16118988140877513
1	1	undersample	0.8	300	10	31	0.1	0.6	0.7	0.9402244639503909	0.7832664562094868	0.7764705881896193	0.9532293986566205	70.79697503787358	16.601677119183744	0.23449697395026772
1	2	undersample	0.8	300	10	31	0.1	0.6	0.7	0.965194685574759	0.8530636882106488	0.8947368420529394	0.9145616641833986	90.98693890346894	10.472309985653819	0.11509683919463265
1	3	undersample	0.8	300	10	31	0.1	0.6	0.7	0.9514072196486322	0.8437198151131539	0.8588235293612456	0.9227340267390585	72.64902506078123	11.115156930842899	0.15299800919631396
1	1	undersample	0.8	300	10	31	0.1	0.6	1.0	0.9412376086291978	0.7921965885201744	0.7823529411304498	0.9554565701488089	77.10403413267727	17.56381958250424	0.22779377251832042
1	2	undersample	0.8	300	10	31	0.1	0.6	1.0	0.9658116316050154	0.862077315785022	0.9064327484850039	0.9138187221328841	102.72088427210511	10.517744291343668	0.10239147899343994
1	3	undersample	0.8	300	10	31	0.1	0.6	1.0	0.9530635433965563	0.8436170641013658	0.8647058823020761	0.9234769687895731	77.12999811378057	11.299941411427499	0.14650513310603328
1	1	undersample	0.8	300	10	31	0.1	1.0	0.7	0.9402244639503909	0.7832664562094868	0.7764705881896193	0.9532293986566205	70.79697503787358	16.601677119183744	0.23449697395026772
1	2	undersample	0.8	300	10	31	0.1	1.0	0.7	0.965194685574759	0.8530636882106488	0.8947368420529394	0.9145616641833986	90.98693890346894	10.472309985653819	0.11509683919463265
1	3	undersample	0.8	300	10	31	0.1	1.0	0.7	0.9514072196486322	0.8437198151131539	0.8588235293612456	0.9227340267390585	72.64902506078123	11.115156930842899	0.15299800919631396
1	1	undersample	0.8	300	10	31	0.1	1.0	1.0	0.9412376086291978	0.7921965885201744	0.7823529411304498	0.9554565701488089	77.10403413267727	17.56381958250424	0.22779377251832042
1	2	undersample	0.8	300	10	31	0.1	1.0	1.0	0.9658116316050154	0.862077315785022	0.9064327484850039	0.9138187221328841	102.72088427210511	10.517744291343668	0.10239147899343994
1	3	undersample	0.8	300	10	31	0.1	1.0	1.0	0.9530635433965563	0.8436170641013658	0.8647058823020761	0.9234769687895731	77.12999811378057	11.299941411427499	0.14650513310603328
1	1	undersample	0.8	300	10	31	0.3	0.6	0.7	0.9477488099917027	0.7822954668685755	0.7941176470121107	0.9502598366670361	73.68868188788598	15.965317243593741	0.21665900512371
1	2	undersample	0.8	300	10	31	0.3	0.6	0.7	0.9660027979805879	0.8457274379859788	0.9064327484850039	0.9145616641833986	103.69834835216241	10.609202926642759	0.10230830151344492
1	3	undersample	0.8	300	10	31	0.3	0.6	0.7	0.9515995105322961	0.8289993711759298	0.8647058823020761	0.9286775631431748	83.22009216642134	12.123895357066381	0.14568470436947387
1	1	undersample	0.8	300	10	31	0.3	0.6	1.0	0.9425695445215948	0.7977273029855844	0.7705882352487889	0.9458054936826593	58.620991929378455	14.218933715295893	0.24255702029429535
1	2	undersample	0.8	300	10	31	0.3	0.6	1.0	0.9640824448441558	0.8348179630319668	0.9122807017010361	0.9063893016277387	100.6983925721239	9.745473755771329	0.09677883131855693
1	3	undersample	0.8	300	10	31	0.3	0.6	1.0	0.9494974215540599	0.8366562396767002	0.8705882352429065	0.9197622585370003	77.11446381923491	10.85010757865472	0.14070131944305506
1	1	undersample	0.8	300	10	31	0.3	1.0	0.7	0.9477488099917027	0.7822954668685755	0.7941176470121107	0.9502598366670361	73.68868188788598	15.965317243593741	0.21665900512371
1	2	undersample	0.8	300	10	31	0.3	1.0	0.7	0.9660027979805879	0.8457274379859788	0.9064327484850039	0.9145616641833986	103.69834835216241	10.609202926642759	0.10230830151344492
1	3	undersample	0.8	300	10	31	0.3	1.0	0.7	0.9515995105322961	0.8289993711759298	0.8647058823020761	0.9286775631431748	83.22009216642134	12.123895357066381	0.14568470436947387
1	1	undersample	0.8	300	10	31	0.3	1.0	1.0	0.9425695445215948	0.7977273029855844	0.7705882352487889	0.9458054936826593	58.620991929378455	14.218933715295893	0.24255702029429535
1	2	undersample	0.8	300	10	31	0.3	1.0	1.0	0.9640824448441558	0.8348179630319668	0.9122807017010361	0.9063893016277387	100.6983925721239	9.745473755771329	0.09677883131855693
1	3	undersample	0.8	300	10	31	0.3	1.0	1.0	0.9494974215540599	0.8366562396767002	0.8705882352429065	0.9197622585370003	77.11446381923491	10.85010757865472	0.14070131944305506
1	1	undersample	0.8	300	10	63	0.1	0.6	0.7	0.9426088475479277	0.7821320883284358	0.7941176470121107	0.9487750556722437	71.44097727227368	15.502554515345224	0.21699806459607332
1	2	undersample	0.8	300	10	63	0.1	0.6	0.7	0.9649383488438779	0.8525010005434258	0.9005847952689716	0.9160475482844277	98.84537315467564	10.727318495080205	0.1085262482629319
1	3	undersample	0.8	300	10	63	0.1	0.6	0.7	0.9526745913818723	0.8431701329711503	0.8647058823020761	0.9249628528906021	78.78388505331901	11.52370259765315	0.14626978349716238
1	1	undersample	0.8	300	10	63	0.1	0.6	1.0	0.9417703829861566	0.7841792191021144	0.7705882352487889	0.9532293986566205	68.45907966710834	16.475906837977806	0.24066794694733498
1	2	undersample	0.8	300	10	63	0.1	0.6	1.0	0.9653163369046687	0.8532504404475509	0.9064327484850039	0.9182763744359713	108.85224983233817	11.091439364256301	0.10189443298432149
1	3	undersample	0.8	300	10	63	0.1	0.6	1.0	0.9534437549165283	0.8419640873372037	0.8647058823020761	0.9234769687895731	77.12999811378057	11.299941411427499	0.14650513310603328
1	1	undersample	0.8	300	10	63	0.1	1.0	0.7	0.9426088475479277	0.7821320883284358	0.7941176470121107	0.9487750556722437	71.44097727227368	15.502554515345224	0.21699806459607332
1	2	undersample	0.8	300	10	63	0.1	1.0	0.7	0.9649383488438779	0.8525010005434258	0.9005847952689716	0.9160475482844277	98.84537315467564	10.727318495080205	0.1085262482629319
1	3	undersample	0.8	300	10	63	0.1	1.0	0.7	0.9526745913818723	0.8431701329711503	0.8647058823020761	0.9249628528906021	78.78388505331901	11.52370259765315	0.14626978349716238
1	1	undersample	0.8	300	10	63	0.1	1.0	1.0	0.9417703829861566	0.7841792191021144	0.7705882352487889	0.9532293986566205	68.45907966710834	16.475906837977806	0.24066794694733498
1	2	undersample	0.8	300	10	63	0.1	1.0	1.0	0.9653163369046687	0.8532504404475509	0.9064327484850039	0.9182763744359713	108.85224983233817	11.091439364256301	0.10189443298432149
1	3	undersample	0.8	300	10	63	0.1	1.0	1.0	0.9534437549165283	0.8419640873372037	0.8647058823020761	0.9234769687895731	77.12999811378057	11.299941411427499	0.14650513310603328
1	1	undersample	0.8	300	10	63	0.3	0.6	0.7	0.9397528276343945	0.7693792967896496	0.7529411764262975	0.9472902746774515	54.77128249950592	14.284670029526785	0.2608058243285214
1	2	undersample	0.8	300	10	63	0.3	0.6	0.7	0.9644951904277782	0.8457944308868863	0.8947368420529394	0.9115898959813404	87.6428405450529	10.120299605813189	0.11547205301022201
1	3	undersample	0.8	300	10	63	0.3	0.6	0.7	0.9533519797220523	0.8288820592735944	0.876470588183737	0.9271916790421457	90.35566686143348	12.03805356685198	0.13322963662872944
1	1	undersample	0.8	300	10	63	0.3	0.6	1.0	0.9406131272107952	0.78426069293455	0.7647058823079584	0.9487750556722437	60.19563860609555	14.928385829591697	0.24799778810094106
1	2	undersample	0.8	300	10	63	0.3	0.6	1.0	0.9657073590365214	0.8434214415886776	0.9005847952689716	0.9101040118803113	91.71121229499916	10.018074376013063	0.10923499110094315
1	3	undersample	0.8	300	10	63	0.3	0.6	1.0	0.9535224193689363	0.8284135951637197	0.8529411764204152	0.9234769687895731	69.9941619382359	11.146200711952295	0.1592447098923233
1	1	undersample	0.8	300	10	63	0.3	1.0	0.7	0.9397528276343945	0.7693792967896496	0.7529411764262975	0.9472902746774515	54.77128249950592	14.284670029526785	0.2608058243285214
1	2	undersample	0.8	300	10	63	0.3	1.0	0.7	0.9644951904277782	0.8457944308868863	0.8947368420529394	0.9115898959813404	87.6428405450529	10.120299605813189	0.11547205301022201
1	3	undersample	0.8	300	10	63	0.3	1.0	0.7	0.9533519797220523	0.8288820592735944	0.876470588183737	0.9271916790421457	90.35566686143348	12.03805356685198	0.13322963662872944
1	1	undersample	0.8	300	10	63	0.3	1.0	1.0	0.9406131272107952	0.78426069293455	0.7647058823079584	0.9487750556722437	60.19563860609555	14.928385829591697	0.24799778810094106
1	2	undersample	0.8	300	10	63	0.3	1.0	1.0	0.9657073590365214	0.8434214415886776	0.9005847952689716	0.9101040118803113	91.71121229499916	10.018074376013063	0.10923499110094315
1	3	undersample	0.8	300	10	63	0.3	1.0	1.0	0.9535224193689363	0.8284135951637197	0.8529411764204152	0.9234769687895731	69.9941619382359	11.146200711952295	0.1592447098923233
1	1	undersample	0.8	500	3	31	0.1	0.6	0.7	0.9361413162146819	0.7659156474587656	0.7647058823079584	0.9346696362217174	46.49715060721035	11.705212110116003	0.2517404075794993
1	2	undersample	0.8	500	3	31	0.1	0.6	0.7	0.9642345090065432	0.8428737817949753	0.9064327484850039	0.9019316493246514	89.09562719145693	9.242866325518722	0.10374095481364677
1	3	undersample	0.8	500	3	31	0.1	0.6	0.7	0.9484092299624158	0.8039883820499929	0.8470588234795847	0.9190193164864858	62.8539058409924	10.460009500143714	0.1664178022296077
1	1	undersample	0.8	500	3	31	0.1	0.6	1.0	0.9358443600157212	0.7726000507293801	0.7647058823079584	0.9428359316930748	53.60388512693714	13.377384975965178	0.24955997887555903
1	2	undersample	0.8	500	3	31	0.1	0.6	1.0	0.9623793262254199	0.8436278032370775	0.8888888888369071	0.9034175334256804	74.83075618176652	9.20341784933329	0.12298976477894073
1	3	undersample	0.8	500	3	31	0.1	0.6	1.0	0.9462328467791278	0.8021592038333336	0.8411764705387543	0.9160475482844277	57.79055085941296	10.019676056535754	0.17337913083758458
1	1	undersample	0.8	500	3	31	0.1	1.0	0.7	0.9361413162146819	0.7659156474587656	0.7647058823079584	0.9346696362217174	46.49715060721035	11.705212110116003	0.2517404075794993
1	2	undersample	0.8	500	3	31	0.1	1.0	0.7	0.9642345090065432	0.8428737817949753	0.9064327484850039	0.9019316493246514	89.09562719145693	9.242866325518722	0.10374095481364677
1	3	undersample	0.8	500	3	31	0.1	1.0	0.7	0.9484092299624158	0.8039883820499929	0.8470588234795847	0.9190193164864858	62.8539058409924	10.460009500143714	0.1664178022296077
1	1	undersample	0.8	500	3	31	0.1	1.0	1.0	0.9358443600157212	0.7726000507293801	0.7647058823079584	0.9428359316930748	53.60388512693714	13.377384975965178	0.24955997887555903
1	2	undersample	0.8	500	3	31	0.1	1.0	1.0	0.9623793262254199	0.8436278032370775	0.8888888888369071	0.9034175334256804	74.83075618176652	9.20341784933329	0.12298976477894073
1	3	undersample	0.8	500	3	31	0.1	1.0	1.0	0.9462328467791278	0.8021592038333336	0.8411764705387543	0.9160475482844277	57.79055085941296	10.019676056535754	0.17337913083758458
1	1	undersample	0.8	500	3	31	0.3	0.6	0.7	0.9352155115943928	0.7655302866143376	0.7823529411304498	0.9391239792060941	55.45318616631977	12.851576078918225	0.23175540330254168
1	2	undersample	0.8	500	3	31	0.3	0.6	0.7	0.9601331213124441	0.8113234725826017	0.9005847952689716	0.8989598811225933	80.59687139169422	8.913139811625367	0.11058914386812269
1	3	undersample	0.8	500	3	31	0.3	0.6	0.7	0.9455510881915917	0.7971898928856164	0.8705882352429065	0.9197622585370003	77.11446381923491	10.85010757865472	0.14070131944305506
1	1	undersample	0.8	500	3	31	0.3	0.6	1.0	0.9342067339185116	0.7542183635067035	0.7647058823079584	0.9376391982113019	48.866062148379584	12.262603073530698	0.25094312997096513
1	2	undersample	0.8	500	3	31	0.3	0.6	1.0	0.9597768567034227	0.8173255052879067	0.8888888888369071	0.895988112920535	68.91427425944632	8.546030923345212	0.12400958039590813
1	3	undersample	0.8	500	3	31	0.3	0.6	1.0	0.9461017393584477	0.8004143117830501	0.8705882352429065	0.9138187221328841	71.33227582926723	10.101824384259354	0.14161644996600367
1	1	undersample	0.8	500	3	31	0.3	1.0	0.7	0.9352155115943928	0.7655302866143376	0.7823529411304498	0.9391239792060941	55.45318616631977	12.851576078918225	0.23175540330254168
1	2	undersample	0.8	500	3	31	0.3	1.0	0.7	0.9601331213124441	0.8113234725826017	0.9005847952689716	0.8989598811225933	80.59687139169422	8.913139811625367	0.11058914386812269
1	3	undersample	0.8	500	3	31	0.3	1.0	0.7	0.9455510881915917	0.7971898928856164	0.8705882352429065	0.9197622585370003	77.11446381923491	10.85010757865472	0.14070131944305506
1	1	undersample	0.8	500	3	31	0.3	1.0	1.0	0.9342067339185116	0.7542183635067035	0.7647058823079584	0.9376391982113019	48.866062148379584	12.262603073530698	0.25094312997096513
1	2	undersample	0.8	500	3	31	0.3	1.0	1.0	0.9597768567034227	0.8173255052879067	0.8888888888369071	0.895988112920535	68.91427425944632	8.546030923345212	0.12400958039590813
1	3	undersample	0.8	500	3	31	0.3	1.0	1.0	0.9461017393584477	0.8004143117830501	0.8705882352429065	0.9138187221328841	71.33227582926723	10.101824384259354	0.14161644996600367
1	1	undersample	0.8	500	3	63	0.1	0.6	0.7	0.9361413162146819	0.7659156474587656	0.7647058823079584	0.9346696362217174	46.49715060721035	11.705212110116003	0.2517404075794993
1	2	undersample	0.8	500	3	63	0.1	0.6	0.7	0.9642345090065432	0.8428737817949753	0.9064327484850039	0.9019316493246514	89.09562719145693	9.242866325518722	0.10374095481364677
1	3	undersample	0.8	500	3	63	0.1	0.6	0.7	0.9484092299624158	0.8039883820499929	0.8470588234795847	0.9190193164864858	62.8539058409924	10.460009500143714	0.1664178022296077
1	1	undersample	0.8	500	3	63	0.1	0.6	1.0	0.9358443600157212	0.7726000507293801	0.7647058823079584	0.9428359316930748	53.60388512693714	13.377384975965178	0.24955997887555903
1	2	undersample	0.8	500	3	63	0.1	0.6	1.0	0.9623793262254199	0.8436278032370775	0.8888888888369071	0.9034175334256804	74.83075618176652	9.20341784933329	0.12298976477894073
1	3	undersample	0.8	500	3	63	0.1	0.6	1.0	0.9462328467791278	0.8021592038333336	0.8411764705387543	0.9160475482844277	57.79055085941296	10.019676056535754	0.17337913083758458
1	1	undersample	0.8	500	3	63	0.1	1.0	0.7	0.9361413162146819	0.7659156474587656	0.7647058823079584	0.9346696362217174	46.49715060721035	11.705212110116003	0.2517404075794993
1	2	undersample	0.8	500	3	63	0.1	1.0	0.7	0.9642345090065432	0.8428737817949753	0.9064327484850039	0.9019316493246514	89.09562719145693	9.242866325518722	0.10374095481364677
1	3	undersample	0.8	500	3	63	0.1	1.0	0.7	0.9484092299624158	0.8039883820499929	0.8470588234795847	0.9190193164864858	62.8539058409924	10.460009500143714	0.1664178022296077
1	1	undersample	0.8	500	3	63	0.1	1.0	1.0	0.9358443600157212	0.7726000507293801	0.7647058823079584	0.9428359316930748	53.60388512693714	13.377384975965178	0.24955997887555903
1	2	undersample	0.8	500	3	63	0.1	1.0	1.0	0.9623793262254199	0.8436278032370775	0.8888888888369071	0.9034175334256804	74.83075618176652	9.20341784933329	0.12298976477894073
1	3	undersample	0.8	500	3	63	0.1	1.0	1.0	0.9462328467791278	0.8021592038333336	0.8411764705387543	0.9160475482844277	57.79055085941296	10.019676056535754	0.17337913083758458
1	1	undersample	0.8	500	3	63	0.3	0.6	0.7	0.9352155115943928	0.7655302866143376	0.7823529411304498	0.9391239792060941	55.45318616631977	12.851576078918225	0.23175540330254168
1	2	undersample	0.8	500	3	63	0.3	0.6	0.7	0.9601331213124441	0.8113234725826017	0.9005847952689716	0.8989598811225933	80.59687139169422	8.913139811625367	0.11058914386812269
1	3	undersample	0.8	500	3	63	0.3	0.6	0.7	0.9455510881915917	0.7971898928856164	0.8705882352429065	0.9197622585370003	77.11446381923491	10.85010757865472	0.14070131944305506
1	1	undersample	0.8	500	3	63	0.3	0.6	1.0	0.9342067339185116	0.7542183635067035	0.7647058823079584	0.9376391982113019	48.866062148379584	12.262603073530698	0.25094312997096513
1	2	undersample	0.8	500	3	63	0.3	0.6	1.0	0.9597768567034227	0.8173255052879067	0.8888888888369071	0.895988112920535	68.91427425944632	8.546030923345212	0.12400958039590813
1	3	undersample	0.8	500	3	63	0.3	0.6	1.0	0.9461017393584477	0.8004143117830501	0.8705882352429065	0.9138187221328841	71.33227582926723	10.101824384259354	0.14161644996600367
1	1	undersample	0.8	500	3	63	0.3	1.0	0.7	0.9352155115943928	0.7655302866143376	0.7823529411304498	0.9391239792060941	55.45318616631977	12.851576078918225	0.23175540330254168
1	2	undersample	0.8	500	3	63	0.3	1.0	0.7	0.9601331213124441	0.8113234725826017	0.9005847952689716	0.8989598811225933	80.59687139169422	8.913139811625367	0.11058914386812269
1	3	undersample	0.8	500	3	63	0.3	1.0	0.7	0.9455510881915917	0.7971898928856164	0.8705882352429065	0.9197622585370003	77.11446381923491	10.85010757865472	0.14070131944305506
1	1	undersample	0.8	500	3	63	0.3	1.0	1.0	0.9342067339185116	0.7542183635067035	0.7647058823079584	0.9376391982113019	48.866062148379584	12.262603073530698	0.25094312997096513
1	2	undersample	0.8	500	3	63	0.3	1.0	1.0	0.9597768567034227	0.8173255052879067	0.8888888888369071	0.895988112920535	68.91427425944632	8.546030923345212	0.12400958039590813
1	3	undersample	0.8	500	3	63	0.3	1.0	1.0	0.9461017393584477	0.8004143117830501	0.8705882352429065	0.9138187221328841	71.33227582926723	10.101824384259354	0.14161644996600367
1	1	undersample	0.8	500	5	31	0.1	0.6	0.7	0.9391720162452509	0.7596480512536298	0.7882352940712802	0.9458054936826593	64.96041195162695	14.544558151524043	0.22389878796874918
1	2	undersample	0.8	500	5	31	0.1	0.6	0.7	0.9624358072000209	0.8387221670458611	0.8947368420529394	0.9078751857287677	83.76611358427823	9.712223053133547	0.11594452458034611
1	3	undersample	0.8	500	5	31	0.1	0.6	0.7	0.9521676426885762	0.8203105742804977	0.8647058823020761	0.9167904903349422	70.41846575752146	10.391910514359001	0.14757364703113224
1	1	undersample	0.8	500	5	31	0.1	0.6	1.0	0.9391021441984366	0.7710316140762832	0.7823529411304498	0.944320712687867	60.964311351015546	14.051056297364015	0.23048001980730712
1	2	undersample	0.8	500	5	31	0.1	0.6	1.0	0.9615494903678216	0.8375266921568189	0.9005847952689716	0.9011887072741368	82.61918005775344	9.114188057691194	0.1103156340347155
1	3	undersample	0.8	500	5	31	0.1	0.6	1.0	0.949663490953588	0.8144828669111389	0.8588235293612456	0.9167904903349422	67.02528590864178	10.321217245553836	0.1539898925514353
1	1	undersample	0.8	500	5	31	0.1	1.0	0.7	0.9391720162452509	0.7596480512536298	0.7882352940712802	0.9458054936826593	64.96041195162695	14.544558151524043	0.22389878796874918
1	2	undersample	0.8	500	5	31	0.1	1.0	0.7	0.9624358072000209	0.8387221670458611	0.8947368420529394	0.9078751857287677	83.76611358427823	9.712223053133547	0.11594452458034611
1	3	undersample	0.8	500	5	31	0.1	1.0	0.7	0.9521676426885762	0.8203105742804977	0.8647058823020761	0.9167904903349422	70.41846575752146	10.391910514359001	0.14757364703113224
1	1	undersample	0.8	500	5	31	0.1	1.0	1.0	0.9391021441984366	0.7710316140762832	0.7823529411304498	0.944320712687867	60.964311351015546	14.051056297364015	0.23048001980730712
1	2	undersample	0.8	500	5	31	0.1	1.0	1.0	0.9615494903678216	0.8375266921568189	0.9005847952689716	0.9011887072741368	82.61918005775344	9.114188057691194	0.1103156340347155
1	3	undersample	0.8	500	5	31	0.1	1.0	1.0	0.949663490953588	0.8144828669111389	0.8588235293612456	0.9167904903349422	67.02528590864178	10.321217245553836	0.1539898925514353
1	1	undersample	0.8	500	5	31	0.3	0.6	0.7	0.946565352198786	0.7868464974804357	0.7705882352487889	0.9502598366670361	64.17143552996468	15.49227080674652	0.24142003427363085
1	2	undersample	0.8	500	5	31	0.3	0.6	0.7	0.960558900967128	0.8242558248077522	0.8947368420529394	0.9086181277792823	84.51624449491632	9.791184207519953	0.11584972120887897
1	3	undersample	0.8	500	5	31	0.3	0.6	0.7	0.9463683244471638	0.8117235955461695	0.8705882352429065	0.9145616641833986	72.0110544245705	10.189666325137859	0.1415014081720008
1	1	undersample	0.8	500	5	31	0.3	0.6	1.0	0.9409581204419407	0.7733765303755825	0.7647058823079584	0.9435783221904709	54.351962426693476	13.55340316811307	0.24936362956302502
1	2	undersample	0.8	500	5	31	0.3	0.6	1.0	0.9606805522970379	0.8356407220054851	0.8830409356208747	0.9063893016277387	73.10316189285454	9.433118827701735	0.12903844173656948
1	3	undersample	0.8	500	5	31	0.3	0.6	1.0	0.9483087142732278	0.8114120167565486	0.8529411764204152	0.9130757800823694	60.924776170735946	9.812467446978395	0.16105872609580246
1	1	undersample	0.8	500	5	31	0.3	1.0	0.7	0.946565352198786	0.7868464974804357	0.7705882352487889	0.9502598366670361	64.17143552996468	15.49227080674652	0.24142003427363085
1	2	undersample	0.8	500	5	31	0.3	1.0	0.7	0.960558900967128	0.8242558248077522	0.8947368420529394	0.9086181277792823	84.51624449491632	9.791184207519953	0.11584972120887897
1	3	undersample	0.8	500	5	31	0.3	1.0	0.7	0.9463683244471638	0.8117235955461695	0.8705882352429065	0.9145616641833986	72.0110544245705	10.189666325137859	0.1415014081720008
1	1	undersample	0.8	500	5	31	0.3	1.0	1.0	0.9409581204419407	0.7733765303755825	0.7647058823079584	0.9435783221904709	54.351962426693476	13.55340316811307	0.24936362956302502
1	2	undersample	0.8	500	5	31	0.3	1.0	1.0	0.9606805522970379	0.8356407220054851	0.8830409356208747	0.9063893016277387	73.10316189285454	9.433118827701735	0.12903844173656948
1	3	undersample	0.8	500	5	31	0.3	1.0	1.0	0.9483087142732278	0.8114120167565486	0.8529411764204152	0.9130757800823694	60.924776170735946	9.812467446978395	0.16105872609580246
1	1	undersample	0.8	500	5	63	0.1	0.6	0.7	0.9391720162452509	0.7596480512536298	0.7882352940712802	0.9458054936826593	64.96041195162695	14.544558151524043	0.22389878796874918
1	2	undersample	0.8	500	5	63	0.1	0.6	0.7	0.9624358072000209	0.8387221670458611	0.8947368420529394	0.9078751857287677	83.76611358427823	9.712223053133547	0.11594452458034611
1	3	undersample	0.8	500	5	63	0.1	0.6	0.7	0.9521676426885762	0.8203105742804977	0.8647058823020761	0.9167904903349422	70.41846575752146	10.391910514359001	0.14757364703113224
1	1	undersample	0.8	500	5	63	0.1	0.6	1.0	0.9391021441984366	0.7710316140762832	0.7823529411304498	0.944320712687867	60.964311351015546	14.051056297364015	0.23048001980730712
1	2	undersample	0.8	500	5	63	0.1	0.6	1.0	0.9615494903678216	0.8375266921568189	0.9005847952689716	0.9011887072741368	82.61918005775344	9.114188057691194	0.1103156340347155
1	3	undersample	0.8	500	5	63	0.1	0.6	1.0	0.949663490953588	0.8144828669111389	0.8588235293612456	0.9167904903349422	67.02528590864178	10.321217245553836	0.1539898925514353
1	1	undersample	0.8	500	5	63	0.1	1.0	0.7	0.9391720162452509	0.7596480512536298	0.7882352940712802	0.9458054936826593	64.96041195162695	14.544558151524043	0.22389878796874918
1	2	undersample	0.8	500	5	63	0.1	1.0	0.7	0.9624358072000209	0.8387221670458611	0.8947368420529394	0.9078751857287677	83.76611358427823	9.712223053133547	0.11594452458034611
1	3	undersample	0.8	500	5	63	0.1	1.0	0.7	0.9521676426885762	0.8203105742804977	0.8647058823020761	0.9167904903349422	70.41846575752146	10.391910514359001	0.14757364703113224
1	1	undersample	0.8	500	5	63	0.1	1.0	1.0	0.9391021441984366	0.7710316140762832	0.7823529411304498	0.944320712687867	60.964311351015546	14.051056297364015	0.23048001980730712
1	2	undersample	0.8	500	5	63	0.1	1.0	1.0	0.9615494903678216	0.8375266921568189	0.9005847952689716	0.9011887072741368	82.61918005775344	9.114188057691194	0.1103156340347155
1	3	undersample	0.8	500	5	63	0.1	1.0	1.0	0.949663490953588	0.8144828669111389	0.8588235293612456	0.9167904903349422	67.02528590864178	10.321217245553836	0.1539898925514353
1	1	undersample	0.8	500	5	63	0.3	0.6	0.7	0.946565352198786	0.7868464974804357	0.7705882352487889	0.9502598366670361	64.17143552996468	15.49227080674652	0.24142003427363085
1	2	undersample	0.8	500	5	63	0.3	0.6	0.7	0.960558900967128	0.8242558248077522	0.8947368420529394	0.9086181277792823	84.51624449491632	9.791184207519953	0.11584972120887897
1	3	undersample	0.8	500	5	63	0.3	0.6	0.7	0.9463683244471638	0.8117235955461695	0.8705882352429065	0.9145616641833986	72.0110544245705	10.189666325137859	0.1415014081720008
1	1	undersample	0.8	500	5	63	0.3	0.6	1.0	0.9409581204419407	0.7733765303755825	0.7647058823079584	0.9435783221904709	54.351962426693476	13.55340316811307	0.24936362956302502
1	2	undersample	0.8	500	5	63	0.3	0.6	1.0	0.9606805522970379	0.8356407220054851	0.8830409356208747	0.9063893016277387	73.10316189285454	9.433118827701735	0.12903844173656948
1	3	undersample	0.8	500	5	63	0.3	0.6	1.0	0.9483087142732278	0.8114120167565486	0.8529411764204152	0.9130757800823694	60.924776170735946	9.812467446978395	0.16105872609580246
1	1	undersample	0.8	500	5	63	0.3	1.0	0.7	0.946565352198786	0.7868464974804357	0.7705882352487889	0.9502598366670361	64.17143552996468	15.49227080674652	0.24142003427363085
1	2	undersample	0.8	500	5	63	0.3	1.0	0.7	0.960558900967128	0.8242558248077522	0.8947368420529394	0.9086181277792823	84.51624449491632	9.791184207519953	0.11584972120887897
1	3	undersample	0.8	500	5	63	0.3	1.0	0.7	0.9463683244471638	0.8117235955461695	0.8705882352429065	0.9145616641833986	72.0110544245705	10.189666325137859	0.1415014081720008
1	1	undersample	0.8	500	5	63	0.3	1.0	1.0	0.9409581204419407	0.7733765303755825	0.7647058823079584	0.9435783221904709	54.351962426693476	13.55340316811307	0.24936362956302502
1	2	undersample	0.8	500	5	63	0.3	1.0	1.0	0.9606805522970379	0.8356407220054851	0.8830409356208747	0.9063893016277387	73.10316189285454	9.433118827701735	0.12903844173656948
1	3	undersample	0.8	500	5	63	0.3	1.0	1.0	0.9483087142732278	0.8114120167565486	0.8529411764204152	0.9130757800823694	60.924776170735946	9.812467446978395	0.16105872609580246
1	1	undersample	0.8	500	10	31	0.1	0.6	0.7	0.9391196122101402	0.7836281531162179	0.7823529411304498	0.9532293986566205	73.261243125814	16.727447400389682	0.22832600095320035
1	2	undersample	0.8	500	10	31	0.1	0.6	0.7	0.9639607935142462	0.8468478127172439	0.8947368420529394	0.9153046062339131	91.85963123387211	10.564172343094762	0.11500341643656678
1	3	undersample	0.8	500	10	31	0.1	0.6	0.7	0.950664277598112	0.8406524035049009	0.8647058823020761	0.9190193164864858	72.53249584220043	10.677926364730043	0.1472157481335768
1	1	undersample	0.8	500	10	31	0.1	0.6	1.0	0.9395956155290623	0.789029572148337	0.7764705881896193	0.956198960646205	75.8322727993519	17.7272142938362	0.2337687224859886
1	2	undersample	0.8	500	10	31	0.1	0.6	1.0	0.9642301643161891	0.8557252177978405	0.9122807017010361	0.9138187221328841	110.27583890887666	10.585600706126531	0.09599201156034963
1	3	undersample	0.8	500	10	31	0.1	0.6	1.0	0.9522113451621361	0.839691974654169	0.8705882352429065	0.921991084688544	79.50994167153054	11.16011061256161	0.14036118732883188
1	1	undersample	0.8	500	10	31	0.1	1.0	0.7	0.9391196122101402	0.7836281531162179	0.7823529411304498	0.9532293986566205	73.261243125814	16.727447400389682	0.22832600095320035
1	2	undersample	0.8	500	10	31	0.1	1.0	0.7	0.9639607935142462	0.8468478127172439	0.8947368420529394	0.9153046062339131	91.85963123387211	10.564172343094762	0.11500341643656678
1	3	undersample	0.8	500	10	31	0.1	1.0	0.7	0.950664277598112	0.8406524035049009	0.8647058823020761	0.9190193164864858	72.53249584220043	10.677926364730043	0.1472157481335768
1	1	undersample	0.8	500	10	31	0.1	1.0	1.0	0.9395956155290623	0.789029572148337	0.7764705881896193	0.956198960646205	75.8322727993519	17.7272142938362	0.2337687224859886
1	2	undersample	0.8	500	10	31	0.1	1.0	1.0	0.9642301643161891	0.8557252177978405	0.9122807017010361	0.9138187221328841	110.27583890887666	10.585600706126531	0.09599201156034963
1	3	undersample	0.8	500	10	31	0.1	1.0	1.0	0.9522113451621361	0.839691974654169	0.8705882352429065	0.921991084688544	79.50994167153054	11.16011061256161	0.14036118732883188
1	1	undersample	0.8	500	10	31	0.3	0.6	0.7	0.9477837460151098	0.7815205053643648	0.7941176470121107	0.9487750556722437	71.44097727227368	15.502554515345224	0.21699806459607332
1	2	undersample	0.8	500	10	31	0.3	0.6	0.7	0.9655683289451961	0.8413533044688543	0.9064327484850039	0.9153046062339131	104.69296092281255	10.702266099213647	0.10222525906182504
1	3	undersample	0.8	500	10	31	0.3	0.6	0.7	0.9505768726509921	0.8253346207532686	0.8647058823020761	0.9271916790421457	81.39128842524246	11.876468955216382	0.14591817344447103
1	1	undersample	0.8	500	10	31	0.3	0.6	1.0	0.9424691034542995	0.7973311319705255	0.7647058823079584	0.944320712687867	55.11998845085511	13.734115177874601	0.24916758897582192
1	2	undersample	0.8	500	10	31	0.3	0.6	1.0	0.9635914948341631	0.8308053001725162	0.9064327484850039	0.9078751857287677	95.46873135796667	9.839180217226795	0.10306179963413144
1	3	undersample	0.8	500	10	31	0.3	0.6	1.0	0.9486233720828599	0.8323569878703314	0.8705882352429065	0.9234769687895731	81.18445045130906	11.3768117611651	0.14013534471288833
1	1	undersample	0.8	500	10	31	0.3	1.0	0.7	0.9477837460151098	0.7815205053643648	0.7941176470121107	0.9487750556722437	71.44097727227368	15.502554515345224	0.21699806459607332
1	2	undersample	0.8	500	10	31	0.3	1.0	0.7	0.9655683289451961	0.8413533044688543	0.9064327484850039	0.9153046062339131	104.69296092281255	10.702266099213647	0.10222525906182504
1	3	undersample	0.8	500	10	31	0.3	1.0	0.7	0.9505768726509921	0.8253346207532686	0.8647058823020761	0.9271916790421457	81.39128842524246	11.876468955216382	0.14591817344447103
1	1	undersample	0.8	500	10	31	0.3	1.0	1.0	0.9424691034542995	0.7973311319705255	0.7647058823079584	0.944320712687867	55.11998845085511	13.734115177874601	0.24916758897582192
1	2	undersample	0.8	500	10	31	0.3	1.0	1.0	0.9635914948341631	0.8308053001725162	0.9064327484850039	0.9078751857287677	95.46873135796667	9.839180217226795	0.10306179963413144
1	3	undersample	0.8	500	10	31	0.3	1.0	1.0	0.9486233720828599	0.8323569878703314	0.8705882352429065	0.9234769687895731	81.18445045130906	11.3768117611651	0.14013534471288833
1	1	undersample	0.8	500	10	63	0.1	0.6	0.7	0.9412987466701602	0.7837286215644381	0.7882352940712802	0.9502598366670361	71.11109434156799	15.847055634381935	0.22284926241119027
1	2	undersample	0.8	500	10	63	0.1	0.6	0.7	0.9642171302451275	0.8475849192708848	0.9122807017010361	0.9123328380318549	108.23048597732735	10.406183765486636	0.09614835033967893
1	3	undersample	0.8	500	10	63	0.1	0.6	0.7	0.9515121055851761	0.8412926457631665	0.8705882352429065	0.921991084688544	79.50994167153054	11.16011061256161	0.14036118732883188
1	1	undersample	0.8	500	10	63	0.1	0.6	1.0	0.9409581204419407	0.7851626520927205	0.7647058823079584	0.9524870081592244	65.15232805761407	16.094665726880855	0.24703131192986835
1	2	undersample	0.8	500	10	63	0.1	0.6	1.0	0.9642084408644195	0.8452044267563973	0.9064327484850039	0.9153046062339131	104.69296092281255	10.702266099213647	0.10222525906182504
1	3	undersample	0.8	500	10	63	0.1	0.6	1.0	0.9523337120881041	0.8376628013966114	0.8705882352429065	0.9182763744359713	75.59006881339546	10.65283291956364	0.14092899147850946
1	1	undersample	0.8	500	10	63	0.1	1.0	0.7	0.9412987466701602	0.7837286215644381	0.7882352940712802	0.9502598366670361	71.11109434156799	15.847055634381935	0.22284926241119027
1	2	undersample	0.8	500	10	63	0.1	1.0	0.7	0.9642171302451275	0.8475849192708848	0.9122807017010361	0.9123328380318549	108.23048597732735	10.406183765486636	0.09614835033967893
1	3	undersample	0.8	500	10	63	0.1	1.0	0.7	0.9515121055851761	0.8412926457631665	0.8705882352429065	0.921991084688544	79.50994167153054	11.16011061256161	0.14036118732883188
1	1	undersample	0.8	500	10	63	0.1	1.0	1.0	0.9409581204419407	0.7851626520927205	0.7647058823079584	0.9524870081592244	65.15232805761407	16.094665726880855	0.24703131192986835
1	2	undersample	0.8	500	10	63	0.1	1.0	1.0	0.9642084408644195	0.8452044267563973	0.9064327484850039	0.9153046062339131	104.69296092281255	10.702266099213647	0.10222525906182504
1	3	undersample	0.8	500	10	63	0.1	1.0	1.0	0.9523337120881041	0.8376628013966114	0.8705882352429065	0.9182763744359713	75.59006881339546	10.65283291956364	0.14092899147850946
1	1	undersample	0.8	500	10	63	0.3	0.6	0.7	0.9397702956460982	0.7686586514839417	0.7529411764262975	0.9465478841800554	53.96824235384202	14.086271871816795	0.261010377914069
1	2	undersample	0.8	500	10	63	0.3	0.6	0.7	0.9639955510370776	0.8430776838286678	0.9005847952689716	0.9108469539308258	92.55096248540225	10.101558319775428	0.10914589241423706
1	3	undersample	0.8	500	10	63	0.3	0.6	0.7	0.9524385980246481	0.8240326478527015	0.876470588183737	0.9279346210926603	91.36031521561027	12.162157194637313	0.13312296758534034
1	1	undersample	0.8	500	10	63	0.3	0.6	1.0	0.9405345211581291	0.7841658183601454	0.7647058823079584	0.9480326651748476	59.289272518588824	14.715123215951534	0.24819199153515017
1	2	undersample	0.8	500	10	63	0.3	0.6	1.0	0.9651816515036973	0.8401876773013799	0.9005847952689716	0.9093610698297968	90.885228499629	9.935959021341597	0.10932423537373703
1	3	undersample	0.8	500	10	63	0.3	0.6	1.0	0.9529062144917402	0.8263686924851962	0.8529411764204152	0.9264487369916312	73.05655187333517	11.59655219459446	0.1587339008845496
1	1	undersample	0.8	500	10	63	0.3	1.0	0.7	0.9397702956460982	0.7686586514839417	0.7529411764262975	0.9465478841800554	53.96824235384202	14.086271871816795	0.261010377914069
1	2	undersample	0.8	500	10	63	0.3	1.0	0.7	0.9639955510370776	0.8430776838286678	0.9005847952689716	0.9108469539308258	92.55096248540225	10.101558319775428	0.10914589241423706
1	3	undersample	0.8	500	10	63	0.3	1.0	0.7	0.9524385980246481	0.8240326478527015	0.876470588183737	0.9279346210926603	91.36031521561027	12.162157194637313	0.13312296758534034
1	1	undersample	0.8	500	10	63	0.3	1.0	1.0	0.9405345211581291	0.7841658183601454	0.7647058823079584	0.9480326651748476	59.289272518588824	14.715123215951534	0.24819199153515017
1	2	undersample	0.8	500	10	63	0.3	1.0	1.0	0.9651816515036973	0.8401876773013799	0.9005847952689716	0.9093610698297968	90.885228499629	9.935959021341597	0.10932423537373703
1	3	undersample	0.8	500	10	63	0.3	1.0	1.0	0.9529062144917402	0.8263686924851962	0.8529411764204152	0.9264487369916312	73.05655187333517	11.59655219459446	0.1587339008845496
1	1	undersample	1.0	100	3	31	0.1	0.6	0.7	0.9495087121708371	0.8145994245868691	0.7999999999529411	0.9420935411956787	65.07690943649989	13.815382227093087	0.2122931420061463
1	2	undersample	1.0	100	3	31	0.1	0.6	0.7	0.9694394480505374	0.8802905460126268	0.9239766081331008	0.9019316493246514	111.77853126414307	9.421760512464246	0.0842895257982451
1	3	undersample	1.0	100	3	31	0.1	0.6	0.7	0.9536578970369723	0.857957525255365	0.876470588183737	0.9212481426380295	83.00088259668073	11.129521337636074	0.13408918266216519
1	1	undersample	1.0	100	3	31	0.1	0.6	1.0	0.9514825974933403	0.8205459876402081	0.811764705834602	0.9361544172165097	63.23327248317692	12.71449869041728	0.2010729092261866
1	2	undersample	1.0	100	3	31	0.1	0.6	1.0	0.970043360009732	0.8862926528984741	0.9239766081331008	0.8989598811225933	108.13346178606113	9.144649936602649	0.08456816885563555
1	3	undersample	1.0	100	3	31	0.1	0.6	1.0	0.9514902543483962	0.8515887108282028	0.8588235293612456	0.9167904903349422	67.02528590864178	10.321217245553836	0.1539898925514353
1	1	undersample	1.0	100	3	31	0.1	1.0	0.7	0.9495087121708371	0.8145994245868691	0.7999999999529411	0.9420935411956787	65.07690943649989	13.815382227093087	0.2122931420061463
1	2	undersample	1.0	100	3	31	0.1	1.0	0.7	0.9694394480505374	0.8802905460126268	0.9239766081331008	0.9019316493246514	111.77853126414307	9.421760512464246	0.0842895257982451
1	3	undersample	1.0	100	3	31	0.1	1.0	0.7	0.9536578970369723	0.857957525255365	0.876470588183737	0.9212481426380295	83.00088259668073	11.129521337636074	0.13408918266216519
1	1	undersample	1.0	100	3	31	0.1	1.0	1.0	0.9514825974933403	0.8205459876402081	0.811764705834602	0.9361544172165097	63.23327248317692	12.71449869041728	0.2010729092261866
1	2	undersample	1.0	100	3	31	0.1	1.0	1.0	0.970043360009732	0.8862926528984741	0.9239766081331008	0.8989598811225933	108.13346178606113	9.144649936602649	0.08456816885563555
1	3	undersample	1.0	100	3	31	0.1	1.0	1.0	0.9514902543483962	0.8515887108282028	0.8588235293612456	0.9167904903349422	67.02528590864178	10.321217245553836	0.1539898925514353
1	1	undersample	1.0	100	3	31	0.3	0.6	0.7	0.9467662343333769	0.7896550324877382	0.8176470587754325	0.9294729027399445	59.09268871040471	11.593372967368598	0.19618962395258918
1	2	undersample	1.0	100	3	31	0.3	0.6	0.7	0.9639521041335384	0.8599594516028058	0.9064327484850039	0.895988112920535	83.4508777160525	8.714702586305973	0.10442912034370189
1	3	undersample	1.0	100	3	31	0.3	0.6	0.7	0.9455379774495236	0.8227790247056973	0.8705882352429065	0.9205052005875148	77.89803134289991	10.951510440456193	0.14058775905732906
1	1	undersample	1.0	100	3	31	0.3	0.6	1.0	0.9454561334556094	0.8003771678346981	0.8235294117162629	0.9287305122425484	60.812488894989926	11.5551454356946	0.19001269373340332
1	2	undersample	1.0	100	3	31	0.3	0.6	1.0	0.9649340041535239	0.8664168389287559	0.9064327484850039	0.8893016344659043	77.82507028669193	8.188311202505563	0.10521430169084037
1	3	undersample	1.0	100	3	31	0.3	0.6	1.0	0.9435932173761034	0.8138976370478979	0.8647058823020761	0.9056463595772241	61.34644673055585	9.164519638906791	0.14938956555535268
1	1	undersample	1.0	100	3	31	0.3	1.0	0.7	0.9467662343333769	0.7896550324877382	0.8176470587754325	0.9294729027399445	59.09268871040471	11.593372967368598	0.19618962395258918
1	2	undersample	1.0	100	3	31	0.3	1.0	0.7	0.9639521041335384	0.8599594516028058	0.9064327484850039	0.895988112920535	83.4508777160525	8.714702586305973	0.10442912034370189
1	3	undersample	1.0	100	3	31	0.3	1.0	0.7	0.9455379774495236	0.8227790247056973	0.8705882352429065	0.9205052005875148	77.89803134289991	10.951510440456193	0.14058775905732906
1	1	undersample	1.0	100	3	31	0.3	1.0	1.0	0.9454561334556094	0.8003771678346981	0.8235294117162629	0.9287305122425484	60.812488894989926	11.5551454356946	0.19001269373340332
1	2	undersample	1.0	100	3	31	0.3	1.0	1.0	0.9649340041535239	0.8664168389287559	0.9064327484850039	0.8893016344659043	77.82507028669193	8.188311202505563	0.10521430169084037
1	3	undersample	1.0	100	3	31	0.3	1.0	1.0	0.9435932173761034	0.8138976370478979	0.8647058823020761	0.9056463595772241	61.34644673055585	9.164519638906791	0.14938956555535268
1	1	undersample	1.0	100	3	63	0.1	0.6	0.7	0.9495087121708371	0.8145994245868691	0.7999999999529411	0.9420935411956787	65.07690943649989	13.815382227093087	0.2122931420061463
1	2	undersample	1.0	100	3	63	0.1	0.6	0.7	0.9694394480505374	0.8802905460126268	0.9239766081331008	0.9019316493246514	111.77853126414307	9.421760512464246	0.0842895257982451
1	3	undersample	1.0	100	3	63	0.1	0.6	0.7	0.9536578970369723	0.857957525255365	0.876470588183737	0.9212481426380295	83.00088259668073	11.129521337636074	0.13408918266216519
1	1	undersample	1.0	100	3	63	0.1	0.6	1.0	0.9514825974933403	0.8205459876402081	0.811764705834602	0.9361544172165097	63.23327248317692	12.71449869041728	0.2010729092261866
1	2	undersample	1.0	100	3	63	0.1	0.6	1.0	0.970043360009732	0.8862926528984741	0.9239766081331008	0.8989598811225933	108.13346178606113	9.144649936602649	0.08456816885563555
1	3	undersample	1.0	100	3	63	0.1	0.6	1.0	0.9514902543483962	0.8515887108282028	0.8588235293612456	0.9167904903349422	67.02528590864178	10.321217245553836	0.1539898925514353
1	1	undersample	1.0	100	3	63	0.1	1.0	0.7	0.9495087121708371	0.8145994245868691	0.7999999999529411	0.9420935411956787	65.07690943649989	13.815382227093087	0.2122931420061463
1	2	undersample	1.0	100	3	63	0.1	1.0	0.7	0.9694394480505374	0.8802905460126268	0.9239766081331008	0.9019316493246514	111.77853126414307	9.421760512464246	0.0842895257982451
1	3	undersample	1.0	100	3	63	0.1	1.0	0.7	0.9536578970369723	0.857957525255365	0.876470588183737	0.9212481426380295	83.00088259668073	11.129521337636074	0.13408918266216519
1	1	undersample	1.0	100	3	63	0.1	1.0	1.0	0.9514825974933403	0.8205459876402081	0.811764705834602	0.9361544172165097	63.23327248317692	12.71449869041728	0.2010729092261866
1	2	undersample	1.0	100	3	63	0.1	1.0	1.0	0.970043360009732	0.8862926528984741	0.9239766081331008	0.8989598811225933	108.13346178606113	9.144649936602649	0.08456816885563555
1	3	undersample	1.0	100	3	63	0.1	1.0	1.0	0.9514902543483962	0.8515887108282028	0.8588235293612456	0.9167904903349422	67.02528590864178	10.321217245553836	0.1539898925514353
1	1	undersample	1.0	100	3	63	0.3	0.6	0.7	0.9467662343333769	0.7896550324877382	0.8176470587754325	0.9294729027399445	59.09268871040471	11.593372967368598	0.19618962395258918
1	2	undersample	1.0	100	3	63	0.3	0.6	0.7	0.9639521041335384	0.8599594516028058	0.9064327484850039	0.895988112920535	83.4508777160525	8.714702586305973	0.10442912034370189
1	3	undersample	1.0	100	3	63	0.3	0.6	0.7	0.9455379774495236	0.8227790247056973	0.8705882352429065	0.9205052005875148	77.89803134289991	10.951510440456193	0.14058775905732906
1	1	undersample	1.0	100	3	63	0.3	0.6	1.0	0.9454561334556094	0.8003771678346981	0.8235294117162629	0.9287305122425484	60.812488894989926	11.5551454356946	0.19001269373340332
1	2	undersample	1.0	100	3	63	0.3	0.6	1.0	0.9649340041535239	0.8664168389287559	0.9064327484850039	0.8893016344659043	77.82507028669193	8.188311202505563	0.10521430169084037
1	3	undersample	1.0	100	3	63	0.3	0.6	1.0	0.9435932173761034	0.8138976370478979	0.8647058823020761	0.9056463595772241	61.34644673055585	9.164519638906791	0.14938956555535268
1	1	undersample	1.0	100	3	63	0.3	1.0	0.7	0.9467662343333769	0.7896550324877382	0.8176470587754325	0.9294729027399445	59.09268871040471	11.593372967368598	0.19618962395258918
1	2	undersample	1.0	100	3	63	0.3	1.0	0.7	0.9639521041335384	0.8599594516028058	0.9064327484850039	0.895988112920535	83.4508777160525	8.714702586305973	0.10442912034370189
1	3	undersample	1.0	100	3	63	0.3	1.0	0.7	0.9455379774495236	0.8227790247056973	0.8705882352429065	0.9205052005875148	77.89803134289991	10.951510440456193	0.14058775905732906
1	1	undersample	1.0	100	3	63	0.3	1.0	1.0	0.9454561334556094	0.8003771678346981	0.8235294117162629	0.9287305122425484	60.812488894989926	11.5551454356946	0.19001269373340332
1	2	undersample	1.0	100	3	63	0.3	1.0	1.0	0.9649340041535239	0.8664168389287559	0.9064327484850039	0.8893016344659043	77.82507028669193	8.188311202505563	0.10521430169084037
1	3	undersample	1.0	100	3	63	0.3	1.0	1.0	0.9435932173761034	0.8138976370478979	0.8647058823020761	0.9056463595772241	61.34644673055585	9.164519638906791	0.14938956555535268
1	1	undersample	1.0	100	5	31	0.1	0.6	0.7	0.9498144023756496	0.8050941854960617	0.7882352940712802	0.9354120267191136	53.908035804453625	12.204054903577456	0.22638655225291768
1	2	undersample	1.0	100	5	31	0.1	0.6	0.7	0.9689658768019602	0.8721357818704638	0.9239766081331008	0.9063893016277387	117.68007227693938	9.870415726999168	0.08387498715135183
1	3	undersample	1.0	100	5	31	0.1	0.6	0.7	0.9516781749847041	0.8583750249192723	0.8705882352429065	0.9115898959813404	69.36438829728178	9.847156571466053	0.14196270045111978
1	1	undersample	1.0	100	5	31	0.1	0.6	1.0	0.9450587361893533	0.8011625587639741	0.7999999999529411	0.9368968077139058	59.38822371022702	12.677645047646564	0.2134706792313298
1	2	undersample	1.0	100	5	31	0.1	0.6	1.0	0.969461171502307	0.8846290905412562	0.9181286549170684	0.8997028231731078	100.59627625052	9.154081823867218	0.0909982074794457
1	3	undersample	1.0	100	5	31	0.1	0.6	1.0	0.9553797744952365	0.8483987886538343	0.8529411764204152	0.9160475482844277	63.28671484306101	10.159811385997791	0.16053623226177938
1	1	undersample	1.0	100	5	31	0.1	1.0	0.7	0.9498144023756496	0.8050941854960617	0.7882352940712802	0.9354120267191136	53.908035804453625	12.204054903577456	0.22638655225291768
1	2	undersample	1.0	100	5	31	0.1	1.0	0.7	0.9689658768019602	0.8721357818704638	0.9239766081331008	0.9063893016277387	117.68007227693938	9.870415726999168	0.08387498715135183
1	3	undersample	1.0	100	5	31	0.1	1.0	0.7	0.9516781749847041	0.8583750249192723	0.8705882352429065	0.9115898959813404	69.36438829728178	9.847156571466053	0.14196270045111978
1	1	undersample	1.0	100	5	31	0.1	1.0	1.0	0.9450587361893533	0.8011625587639741	0.7999999999529411	0.9368968077139058	59.38822371022702	12.677645047646564	0.2134706792313298
1	2	undersample	1.0	100	5	31	0.1	1.0	1.0	0.969461171502307	0.8846290905412562	0.9181286549170684	0.8997028231731078	100.59627625052	9.154081823867218	0.0909982074794457
1	3	undersample	1.0	100	5	31	0.1	1.0	1.0	0.9553797744952365	0.8483987886538343	0.8529411764204152	0.9160475482844277	63.28671484306101	10.159811385997791	0.16053623226177938
1	1	undersample	1.0	100	5	31	0.3	0.6	0.7	0.941185204594087	0.7727113678220757	0.8058823528937716	0.9213066072685873	48.60405148759995	10.24078671047326	0.210698201302116
1	2	undersample	1.0	100	5	31	0.3	0.6	0.7	0.9668195997671246	0.8534665904893569	0.929824561349133	0.8907875185669333	108.07310675334429	8.513903026550736	0.07877909871926772
1	3	undersample	1.0	100	5	31	0.3	0.6	0.7	0.9514509221221922	0.8326778534736724	0.8705882352429065	0.9153046062339131	72.70174141486875	10.279049352516349	0.14138655313415496
1	1	undersample	1.0	100	5	31	0.3	0.6	1.0	0.949272894012839	0.7898606939678358	0.8235294117162629	0.931700074232133	63.659408263424865	12.057542989721341	0.18940707559254596
1	2	undersample	1.0	100	5	31	0.3	0.6	1.0	0.9649991745088329	0.8634484989613749	0.929824561349133	0.8833580980617879	100.34552121299802	7.971616256099115	0.07944166472286278
1	3	undersample	1.0	100	5	31	0.3	0.6	1.0	0.9496066777379599	0.8208093587204489	0.8823529411245674	0.9086181277792823	74.5731575890072	9.655666086997323	0.12947910016739167
1	1	undersample	1.0	100	5	31	0.3	1.0	0.7	0.941185204594087	0.7727113678220757	0.8058823528937716	0.9213066072685873	48.60405148759995	10.24078671047326	0.210698201302116
1	2	undersample	1.0	100	5	31	0.3	1.0	0.7	0.9668195997671246	0.8534665904893569	0.929824561349133	0.8907875185669333	108.07310675334429	8.513903026550736	0.07877909871926772
1	3	undersample	1.0	100	5	31	0.3	1.0	0.7	0.9514509221221922	0.8326778534736724	0.8705882352429065	0.9153046062339131	72.70174141486875	10.279049352516349	0.14138655313415496
1	1	undersample	1.0	100	5	31	0.3	1.0	1.0	0.949272894012839	0.7898606939678358	0.8235294117162629	0.931700074232133	63.659408263424865	12.057542989721341	0.18940707559254596
1	2	undersample	1.0	100	5	31	0.3	1.0	1.0	0.9649991745088329	0.8634484989613749	0.929824561349133	0.8833580980617879	100.34552121299802	7.971616256099115	0.07944166472286278
1	3	undersample	1.0	100	5	31	0.3	1.0	1.0	0.9496066777379599	0.8208093587204489	0.8823529411245674	0.9086181277792823	74.5731575890072	9.655666086997323	0.12947910016739167
1	1	undersample	1.0	100	5	63	0.1	0.6	0.7	0.9498144023756496	0.8050941854960617	0.7882352940712802	0.9354120267191136	53.908035804453625	12.204054903577456	0.22638655225291768
1	2	undersample	1.0	100	5	63	0.1	0.6	0.7	0.9689658768019602	0.8721357818704638	0.9239766081331008	0.9063893016277387	117.68007227693938	9.870415726999168	0.08387498715135183
1	3	undersample	1.0	100	5	63	0.1	0.6	0.7	0.9516781749847041	0.8583750249192723	0.8705882352429065	0.9115898959813404	69.36438829728178	9.847156571466053	0.14196270045111978
1	1	undersample	1.0	100	5	63	0.1	0.6	1.0	0.9450587361893533	0.8011625587639741	0.7999999999529411	0.9368968077139058	59.38822371022702	12.677645047646564	0.2134706792313298
1	2	undersample	1.0	100	5	63	0.1	0.6	1.0	0.969461171502307	0.8846290905412562	0.9181286549170684	0.8997028231731078	100.59627625052	9.154081823867218	0.0909982074794457
1	3	undersample	1.0	100	5	63	0.1	0.6	1.0	0.9553797744952365	0.8483987886538343	0.8529411764204152	0.9160475482844277	63.28671484306101	10.159811385997791	0.16053623226177938
1	1	undersample	1.0	100	5	63	0.1	1.0	0.7	0.9498144023756496	0.8050941854960617	0.7882352940712802	0.9354120267191136	53.908035804453625	12.204054903577456	0.22638655225291768
1	2	undersample	1.0	100	5	63	0.1	1.0	0.7	0.9689658768019602	0.8721357818704638	0.9239766081331008	0.9063893016277387	117.68007227693938	9.870415726999168	0.08387498715135183
1	3	undersample	1.0	100	5	63	0.1	1.0	0.7	0.9516781749847041	0.8583750249192723	0.8705882352429065	0.9115898959813404	69.36438829728178	9.847156571466053	0.14196270045111978
1	1	undersample	1.0	100	5	63	0.1	1.0	1.0	0.9450587361893533	0.8011625587639741	0.7999999999529411	0.9368968077139058	59.38822371022702	12.677645047646564	0.2134706792313298
1	2	undersample	1.0	100	5	63	0.1	1.0	1.0	0.969461171502307	0.8846290905412562	0.9181286549170684	0.8997028231731078	100.59627625052	9.154081823867218	0.0909982074794457
1	3	undersample	1.0	100	5	63	0.1	1.0	1.0	0.9553797744952365	0.8483987886538343	0.8529411764204152	0.9160475482844277	63.28671484306101	10.159811385997791	0.16053623226177938
1	1	undersample	1.0	100	5	63	0.3	0.6	0.7	0.941185204594087	0.7727113678220757	0.8058823528937716	0.9213066072685873	48.60405148759995	10.24078671047326	0.210698201302116
1	2	undersample	1.0	100	5	63	0.3	0.6	0.7	0.9668195997671246	0.8534665904893569	0.929824561349133	0.8907875185669333	108.07310675334429	8.513903026550736	0.07877909871926772
1	3	undersample	1.0	100	5	63	0.3	0.6	0.7	0.9514509221221922	0.8326778534736724	0.8705882352429065	0.9153046062339131	72.70174141486875	10.279049352516349	0.14138655313415496
1	1	undersample	1.0	100	5	63	0.3	0.6	1.0	0.949272894012839	0.7898606939678358	0.8235294117162629	0.931700074232133	63.659408263424865	12.057542989721341	0.18940707559254596
1	2	undersample	1.0	100	5	63	0.3	0.6	1.0	0.9649991745088329	0.8634484989613749	0.929824561349133	0.8833580980617879	100.34552121299802	7.971616256099115	0.07944166472286278
1	3	undersample	1.0	100	5	63	0.3	0.6	1.0	0.9496066777379599	0.8208093587204489	0.8823529411245674	0.9086181277792823	74.5731575890072	9.655666086997323	0.12947910016739167
1	1	undersample	1.0	100	5	63	0.3	1.0	0.7	0.941185204594087	0.7727113678220757	0.8058823528937716	0.9213066072685873	48.60405148759995	10.24078671047326	0.210698201302116
1	2	undersample	1.0	100	5	63	0.3	1.0	0.7	0.9668195997671246	0.8534665904893569	0.929824561349133	0.8907875185669333	108.07310675334429	8.513903026550736	0.07877909871926772
1	3	undersample	1.0	100	5	63	0.3	1.0	0.7	0.9514509221221922	0.8326778534736724	0.8705882352429065	0.9153046062339131	72.70174141486875	10.279049352516349	0.14138655313415496
1	1	undersample	1.0	100	5	63	0.3	1.0	1.0	0.949272894012839	0.7898606939678358	0.8235294117162629	0.931700074232133	63.659408263424865	12.057542989721341	0.18940707559254596
1	2	undersample	1.0	100	5	63	0.3	1.0	1.0	0.9649991745088329	0.8634484989613749	0.929824561349133	0.8833580980617879	100.34552121299802	7.971616256099115	0.07944166472286278
1	3	undersample	1.0	100	5	63	0.3	1.0	1.0	0.9496066777379599	0.8208093587204489	0.8823529411245674	0.9086181277792823	74.5731575890072	9.655666086997323	0.12947910016739167
1	1	undersample	1.0	100	10	31	0.1	0.6	0.7	0.9467749683392288	0.8056563676791032	0.7882352940712802	0.9339272457243213	52.61297402988393	11.929806520315793	0.22674646727649303
1	2	undersample	1.0	100	10	31	0.1	0.6	0.7	0.97005204939044	0.8692416093655312	0.929824561349133	0.8982169390720787	116.92880685814802	9.135355741109416	0.0781274932780584
1	3	undersample	1.0	100	10	31	0.1	0.6	0.7	0.9528625120181803	0.849962631406896	0.8647058823020761	0.9167904903349422	70.41846575752146	10.391910514359001	0.14757364703113224
1	1	undersample	1.0	100	10	31	0.1	0.6	1.0	0.9516354425957465	0.8142515333433509	0.8352941175979238	0.9309576837347369	68.38247541245282	12.098290465890349	0.17692091005910604
1	2	undersample	1.0	100	10	31	0.1	0.6	1.0	0.9689745661826682	0.8814836180365463	0.9239766081331008	0.8967310549710497	105.53733315146027	8.94728341033444	0.08477836314207936
1	3	undersample	1.0	100	10	31	0.1	0.6	1.0	0.9523293418407481	0.8493366782374415	0.8588235293612456	0.9167904903349422	67.02528590864178	10.321217245553836	0.1539898925514353
1	1	undersample	1.0	100	10	31	0.1	1.0	0.7	0.9467749683392288	0.8056563676791032	0.7882352940712802	0.9339272457243213	52.61297402988393	11.929806520315793	0.22674646727649303
1	2	undersample	1.0	100	10	31	0.1	1.0	0.7	0.97005204939044	0.8692416093655312	0.929824561349133	0.8982169390720787	116.92880685814802	9.135355741109416	0.0781274932780584
1	3	undersample	1.0	100	10	31	0.1	1.0	0.7	0.9528625120181803	0.849962631406896	0.8647058823020761	0.9167904903349422	70.41846575752146	10.391910514359001	0.14757364703113224
1	1	undersample	1.0	100	10	31	0.1	1.0	1.0	0.9516354425957465	0.8142515333433509	0.8352941175979238	0.9309576837347369	68.38247541245282	12.098290465890349	0.17692091005910604
1	2	undersample	1.0	100	10	31	0.1	1.0	1.0	0.9689745661826682	0.8814836180365463	0.9239766081331008	0.8967310549710497	105.53733315146027	8.94728341033444	0.08477836314207936
1	3	undersample	1.0	100	10	31	0.1	1.0	1.0	0.9523293418407481	0.8493366782374415	0.8588235293612456	0.9167904903349422	67.02528590864178	10.321217245553836	0.1539898925514353
1	1	undersample	1.0	100	10	31	0.3	0.6	0.7	0.9493733350801346	0.7890219733346118	0.7999999999529411	0.9368968077139058	59.38822371022702	12.677645047646564	0.2134706792313298
1	2	undersample	1.0	100	10	31	0.3	0.6	0.7	0.966532850203766	0.8342353345639953	0.9064327484850039	0.8907875185669333	79.01571736721719	8.299716786889082	0.10503879827047391
1	3	undersample	1.0	100	10	31	0.3	0.6	0.7	0.9551263001485883	0.850204198438513	0.8941176470062283	0.9130757800823694	88.70273709681742	10.286172772004937	0.11596228280701641
1	1	undersample	1.0	100	10	31	0.3	0.6	1.0	0.9483863924188829	0.7765187912212359	0.8058823528937716	0.9346696362217174	59.394961111182	12.335492762199172	0.2076858362641005
1	2	undersample	1.0	100	10	31	0.3	0.6	1.0	0.9674973714623359	0.8567582013328728	0.9239766081331008	0.8982169390720787	107.25545234642144	9.07790067355527	0.08463811771247105
1	3	undersample	1.0	100	10	31	0.3	0.6	1.0	0.9511799667861202	0.845052261919313	0.876470588183737	0.9115898959813404	73.15845047325334	9.913691413165148	0.13550985043354738
1	1	undersample	1.0	100	10	31	0.3	1.0	0.7	0.9493733350801346	0.7890219733346118	0.7999999999529411	0.9368968077139058	59.38822371022702	12.677645047646564	0.2134706792313298
1	2	undersample	1.0	100	10	31	0.3	1.0	0.7	0.966532850203766	0.8342353345639953	0.9064327484850039	0.8907875185669333	79.01571736721719	8.299716786889082	0.10503879827047391
1	3	undersample	1.0	100	10	31	0.3	1.0	0.7	0.9551263001485883	0.850204198438513	0.8941176470062283	0.9130757800823694	88.70273709681742	10.286172772004937	0.11596228280701641
1	1	undersample	1.0	100	10	31	0.3	1.0	1.0	0.9483863924188829	0.7765187912212359	0.8058823528937716	0.9346696362217174	59.394961111182	12.335492762199172	0.2076858362641005
1	2	undersample	1.0	100	10	31	0.3	1.0	1.0	0.9674973714623359	0.8567582013328728	0.9239766081331008	0.8982169390720787	107.25545234642144	9.07790067355527	0.08463811771247105
1	3	undersample	1.0	100	10	31	0.3	1.0	1.0	0.9511799667861202	0.845052261919313	0.876470588183737	0.9115898959813404	73.15845047325334	9.913691413165148	0.13550985043354738
1	1	undersample	1.0	100	10	63	0.1	0.6	0.7	0.9467749683392288	0.8056563676791032	0.7882352940712802	0.9339272457243213	52.61297402988393	11.929806520315793	0.22674646727649303
1	2	undersample	1.0	100	10	63	0.1	0.6	0.7	0.97005204939044	0.8692416093655312	0.929824561349133	0.8982169390720787	116.92880685814802	9.135355741109416	0.0781274932780584
1	3	undersample	1.0	100	10	63	0.1	0.6	0.7	0.9528625120181803	0.849962631406896	0.8647058823020761	0.9167904903349422	70.41846575752146	10.391910514359001	0.14757364703113224
1	1	undersample	1.0	100	10	63	0.1	0.6	1.0	0.951617974584043	0.8142374160845299	0.8352941175979238	0.9309576837347369	68.38247541245282	12.098290465890349	0.17692091005910604
1	2	undersample	1.0	100	10	63	0.1	0.6	1.0	0.9687356082132026	0.8809502223664645	0.9239766081331008	0.894502228819506	103.0509000824131	8.75825631396255	0.08498960490834426
1	3	undersample	1.0	100	10	63	0.1	0.6	1.0	0.9523293418407481	0.8493366782374415	0.8588235293612456	0.9167904903349422	67.02528590864178	10.321217245553836	0.1539898925514353
1	1	undersample	1.0	100	10	63	0.1	1.0	0.7	0.9467749683392288	0.8056563676791032	0.7882352940712802	0.9339272457243213	52.61297402988393	11.929806520315793	0.22674646727649303
1	2	undersample	1.0	100	10	63	0.1	1.0	0.7	0.97005204939044	0.8692416093655312	0.929824561349133	0.8982169390720787	116.92880685814802	9.135355741109416	0.0781274932780584
1	3	undersample	1.0	100	10	63	0.1	1.0	0.7	0.9528625120181803	0.849962631406896	0.8647058823020761	0.9167904903349422	70.41846575752146	10.391910514359001	0.14757364703113224
1	1	undersample	1.0	100	10	63	0.1	1.0	1.0	0.951617974584043	0.8142374160845299	0.8352941175979238	0.9309576837347369	68.38247541245282	12.098290465890349	0.17692091005910604
1	2	undersample	1.0	100	10	63	0.1	1.0	1.0	0.9687356082132026	0.8809502223664645	0.9239766081331008	0.894502228819506	103.0509000824131	8.75825631396255	0.08498960490834426
1	3	undersample	1.0	100	10	63	0.1	1.0	1.0	0.9523293418407481	0.8493366782374415	0.8588235293612456	0.9167904903349422	67.02528590864178	10.321217245553836	0.1539898925514353
1	1	undersample	1.0	100	10	63	0.3	0.6	0.7	0.9479103890999607	0.7964612447759186	0.8176470587754325	0.9331848552269252	62.624719249090155	12.237449146865227	0.19540923563974025
1	2	undersample	1.0	100	10	63	0.3	0.6	0.7	0.966532850203766	0.8342353345639953	0.9064327484850039	0.8907875185669333	79.01571736721719	8.299716786889082	0.10503879827047391
1	3	undersample	1.0	100	10	63	0.3	0.6	0.7	0.9546630539288524	0.840636619548211	0.8823529411245674	0.9175334323854567	83.44593017942859	10.699521753512919	0.1282210036612583
1	1	undersample	1.0	100	10	63	0.3	0.6	1.0	0.9484082274335124	0.7765422171569594	0.8058823528937716	0.9346696362217174	59.394961111182	12.335492762199172	0.2076858362641005
1	2	undersample	1.0	100	10	63	0.3	0.6	1.0	0.9678188785485259	0.8473926256950927	0.9005847952689716	0.8989598811225933	80.59687139169422	8.913139811625367	0.11058914386812269
1	3	undersample	1.0	100	10	63	0.3	0.6	1.0	0.9511843370334762	0.8450531642837981	0.876470588183737	0.9115898959813404	73.15845047325334	9.913691413165148	0.13550985043354738
1	1	undersample	1.0	100	10	63	0.3	1.0	0.7	0.9479103890999607	0.7964612447759186	0.8176470587754325	0.9331848552269252	62.624719249090155	12.237449146865227	0.19540923563974025
1	2	undersample	1.0	100	10	63	0.3	1.0	0.7	0.966532850203766	0.8342353345639953	0.9064327484850039	0.8907875185669333	79.01571736721719	8.299716786889082	0.10503879827047391
1	3	undersample	1.0	100	10	63	0.3	1.0	0.7	0.9546630539288524	0.840636619548211	0.8823529411245674	0.9175334323854567	83.44593017942859	10.699521753512919	0.1282210036612583
1	1	undersample	1.0	100	10	63	0.3	1.0	1.0	0.9484082274335124	0.7765422171569594	0.8058823528937716	0.9346696362217174	59.394961111182	12.335492762199172	0.2076858362641005
1	2	undersample	1.0	100	10	63	0.3	1.0	1.0	0.9678188785485259	0.8473926256950927	0.9005847952689716	0.8989598811225933	80.59687139169422	8.913139811625367	0.11058914386812269
1	3	undersample	1.0	100	10	63	0.3	1.0	1.0	0.9511843370334762	0.8450531642837981	0.876470588183737	0.9115898959813404	73.15845047325334	9.913691413165148	0.13550985043354738
1	1	undersample	1.0	300	3	31	0.1	0.6	0.7	0.9462203589676406	0.7973011023097965	0.7823529411304498	0.9302152932373408	47.91517272161687	11.210949580712137	0.2339749282903577
1	2	undersample	1.0	300	3	31	0.1	0.6	0.7	0.9656074311583813	0.8703892705966026	0.9181286549170684	0.8907875185669333	91.46888447429274	8.406809906719909	0.09190894849487087
1	3	undersample	1.0	300	3	31	0.1	0.6	0.7	0.949899484310812	0.8342244104731641	0.8705882352429065	0.9123328380318549	70.00923280056398	9.93060704135917	0.1418470956474593
1	1	undersample	1.0	300	3	31	0.1	0.6	1.0	0.9468055373597101	0.7975426052085721	0.8058823528937716	0.9235337787607756	50.14062117708502	10.539062012518581	0.21019008667425265
1	2	undersample	1.0	300	3	31	0.1	0.6	1.0	0.9647211143261819	0.8666275036588321	0.9064327484850039	0.894502228819506	82.1390697298387	8.591960308001235	0.10460259064133684
1	3	undersample	1.0	300	3	31	0.1	0.6	1.0	0.9464644698889956	0.8273976764730812	0.876470588183737	0.9063893016277387	68.69991275428625	9.362930837979349	0.13628736596024368
1	1	undersample	1.0	300	3	31	0.1	1.0	0.7	0.9462203589676406	0.7973011023097965	0.7823529411304498	0.9302152932373408	47.91517272161687	11.210949580712137	0.2339749282903577
1	2	undersample	1.0	300	3	31	0.1	1.0	0.7	0.9656074311583813	0.8703892705966026	0.9181286549170684	0.8907875185669333	91.46888447429274	8.406809906719909	0.09190894849487087
1	3	undersample	1.0	300	3	31	0.1	1.0	0.7	0.949899484310812	0.8342244104731641	0.8705882352429065	0.9123328380318549	70.00923280056398	9.93060704135917	0.1418470956474593
1	1	undersample	1.0	300	3	31	0.1	1.0	1.0	0.9468055373597101	0.7975426052085721	0.8058823528937716	0.9235337787607756	50.14062117708502	10.539062012518581	0.21019008667425265
1	2	undersample	1.0	300	3	31	0.1	1.0	1.0	0.9647211143261819	0.8666275036588321	0.9064327484850039	0.894502228819506	82.1390697298387	8.591960308001235	0.10460259064133684
1	3	undersample	1.0	300	3	31	0.1	1.0	1.0	0.9464644698889956	0.8273976764730812	0.876470588183737	0.9063893016277387	68.69991275428625	9.362930837979349	0.13628736596024368
1	1	undersample	1.0	300	3	31	0.3	0.6	0.7	0.9434342111009214	0.7694817159179661	0.7999999999529411	0.9220489977659834	47.31427795795614	10.262855824774439	0.2169082102605754
1	2	undersample	1.0	300	3	31	0.3	0.6	0.7	0.9607370332716386	0.8325582579275251	0.9005847952689716	0.8878157503648751	71.6906774887254	8.027728651043295	0.11197729210187782
1	3	undersample	1.0	300	3	31	0.3	0.6	0.7	0.9437505462809196	0.7935078112964848	0.8647058823020761	0.9093610698297968	64.12258372806733	9.540114664605722	0.14877931406878178
1	1	undersample	1.0	300	3	31	0.3	0.6	1.0	0.9408314773570899	0.7769383993588348	0.8235294117162629	0.9183370452790027	52.47877927076488	10.084490742282789	0.19216320115725158
1	2	undersample	1.0	300	3	31	0.3	0.6	1.0	0.9622011939209092	0.8433034704316752	0.9064327484850039	0.884843982162817	74.43748728648613	7.871344344792725	0.10574434854475356
1	3	undersample	1.0	300	3	31	0.3	0.6	1.0	0.9398435451446552	0.7915102871665755	0.8705882352429065	0.8952451708700205	57.49193182999581	8.310720941136509	0.14455455055488603
1	1	undersample	1.0	300	3	31	0.3	1.0	0.7	0.9434342111009214	0.7694817159179661	0.7999999999529411	0.9220489977659834	47.31427795795614	10.262855824774439	0.2169082102605754
1	2	undersample	1.0	300	3	31	0.3	1.0	0.7	0.9607370332716386	0.8325582579275251	0.9005847952689716	0.8878157503648751	71.6906774887254	8.027728651043295	0.11197729210187782
1	3	undersample	1.0	300	3	31	0.3	1.0	0.7	0.9437505462809196	0.7935078112964848	0.8647058823020761	0.9093610698297968	64.12258372806733	9.540114664605722	0.14877931406878178
1	1	undersample	1.0	300	3	31	0.3	1.0	1.0	0.9408314773570899	0.7769383993588348	0.8235294117162629	0.9183370452790027	52.47877927076488	10.084490742282789	0.19216320115725158
1	2	undersample	1.0	300	3	31	0.3	1.0	1.0	0.9622011939209092	0.8433034704316752	0.9064327484850039	0.884843982162817	74.43748728648613	7.871344344792725	0.10574434854475356
1	3	undersample	1.0	300	3	31	0.3	1.0	1.0	0.9398435451446552	0.7915102871665755	0.8705882352429065	0.8952451708700205	57.49193182999581	8.310720941136509	0.14455455055488603
1	1	undersample	1.0	300	3	63	0.1	0.6	0.7	0.9462203589676406	0.7973011023097965	0.7823529411304498	0.9302152932373408	47.91517272161687	11.210949580712137	0.2339749282903577
1	2	undersample	1.0	300	3	63	0.1	0.6	0.7	0.9656074311583813	0.8703892705966026	0.9181286549170684	0.8907875185669333	91.46888447429274	8.406809906719909	0.09190894849487087
1	3	undersample	1.0	300	3	63	0.1	0.6	0.7	0.949899484310812	0.8342244104731641	0.8705882352429065	0.9123328380318549	70.00923280056398	9.93060704135917	0.1418470956474593
1	1	undersample	1.0	300	3	63	0.1	0.6	1.0	0.9468055373597101	0.7975426052085721	0.8058823528937716	0.9235337787607756	50.14062117708502	10.539062012518581	0.21019008667425265
1	2	undersample	1.0	300	3	63	0.1	0.6	1.0	0.9647211143261819	0.8666275036588321	0.9064327484850039	0.894502228819506	82.1390697298387	8.591960308001235	0.10460259064133684
1	3	undersample	1.0	300	3	63	0.1	0.6	1.0	0.9464644698889956	0.8273976764730812	0.876470588183737	0.9063893016277387	68.69991275428625	9.362930837979349	0.13628736596024368
1	1	undersample	1.0	300	3	63	0.1	1.0	0.7	0.9462203589676406	0.7973011023097965	0.7823529411304498	0.9302152932373408	47.91517272161687	11.210949580712137	0.2339749282903577
1	2	undersample	1.0	300	3	63	0.1	1.0	0.7	0.9656074311583813	0.8703892705966026	0.9181286549170684	0.8907875185669333	91.46888447429274	8.406809906719909	0.09190894849487087
1	3	undersample	1.0	300	3	63	0.1	1.0	0.7	0.949899484310812	0.8342244104731641	0.8705882352429065	0.9123328380318549	70.00923280056398	9.93060704135917	0.1418470956474593
1	1	undersample	1.0	300	3	63	0.1	1.0	1.0	0.9468055373597101	0.7975426052085721	0.8058823528937716	0.9235337787607756	50.14062117708502	10.539062012518581	0.21019008667425265
1	2	undersample	1.0	300	3	63	0.1	1.0	1.0	0.9647211143261819	0.8666275036588321	0.9064327484850039	0.894502228819506	82.1390697298387	8.591960308001235	0.10460259064133684
1	3	undersample	1.0	300	3	63	0.1	1.0	1.0	0.9464644698889956	0.8273976764730812	0.876470588183737	0.9063893016277387	68.69991275428625	9.362930837979349	0.13628736596024368
1	1	undersample	1.0	300	3	63	0.3	0.6	0.7	0.9434342111009214	0.7694817159179661	0.7999999999529411	0.9220489977659834	47.31427795795614	10.262855824774439	0.2169082102605754
1	2	undersample	1.0	300	3	63	0.3	0.6	0.7	0.9607370332716386	0.8325582579275251	0.9005847952689716	0.8878157503648751	71.6906774887254	8.027728651043295	0.11197729210187782
1	3	undersample	1.0	300	3	63	0.3	0.6	0.7	0.9437505462809196	0.7935078112964848	0.8647058823020761	0.9093610698297968	64.12258372806733	9.540114664605722	0.14877931406878178
1	1	undersample	1.0	300	3	63	0.3	0.6	1.0	0.9408314773570899	0.7769383993588348	0.8235294117162629	0.9183370452790027	52.47877927076488	10.084490742282789	0.19216320115725158
1	2	undersample	1.0	300	3	63	0.3	0.6	1.0	0.9622011939209092	0.8433034704316752	0.9064327484850039	0.884843982162817	74.43748728648613	7.871344344792725	0.10574434854475356
1	3	undersample	1.0	300	3	63	0.3	0.6	1.0	0.9398435451446552	0.7915102871665755	0.8705882352429065	0.8952451708700205	57.49193182999581	8.310720941136509	0.14455455055488603
1	1	undersample	1.0	300	3	63	0.3	1.0	0.7	0.9434342111009214	0.7694817159179661	0.7999999999529411	0.9220489977659834	47.31427795795614	10.262855824774439	0.2169082102605754
1	2	undersample	1.0	300	3	63	0.3	1.0	0.7	0.9607370332716386	0.8325582579275251	0.9005847952689716	0.8878157503648751	71.6906774887254	8.027728651043295	0.11197729210187782
1	3	undersample	1.0	300	3	63	0.3	1.0	0.7	0.9437505462809196	0.7935078112964848	0.8647058823020761	0.9093610698297968	64.12258372806733	9.540114664605722	0.14877931406878178
1	1	undersample	1.0	300	3	63	0.3	1.0	1.0	0.9408314773570899	0.7769383993588348	0.8235294117162629	0.9183370452790027	52.47877927076488	10.084490742282789	0.19216320115725158
1	2	undersample	1.0	300	3	63	0.3	1.0	1.0	0.9622011939209092	0.8433034704316752	0.9064327484850039	0.884843982162817	74.43748728648613	7.871344344792725	0.10574434854475356
1	3	undersample	1.0	300	3	63	0.3	1.0	1.0	0.9398435451446552	0.7915102871665755	0.8705882352429065	0.8952451708700205	57.49193182999581	8.310720941136509	0.14455455055488603
1	1	undersample	1.0	300	5	31	0.1	0.6	0.7	0.944988864142539	0.7867068662712587	0.7941176470121107	0.9287305122425484	50.26338405880051	11.142461670134079	0.22168147601174754
1	2	undersample	1.0	300	5	31	0.1	0.6	0.7	0.9647254590165358	0.8467334457849099	0.9122807017010361	0.8982169390720787	91.77808472887125	8.962990538446974	0.0976593665812965
1	3	undersample	1.0	300	5	31	0.1	0.6	0.7	0.949003583602832	0.8435627900864496	0.8647058823020761	0.9115898959813404	65.90024454902195	9.78062172976696	0.14841555046869204
1	1	undersample	1.0	300	5	31	0.1	0.6	1.0	0.9434735141272546	0.779400773790153	0.7999999999529411	0.931700074232133	54.56520742399812	11.713041761443588	0.21466135232980066
1	2	undersample	1.0	300	5	31	0.1	0.6	1.0	0.9663677519703171	0.8650793268483017	0.9181286549170684	0.8952451708700205	95.83838055619235	8.764546464319967	0.09145131058216596
1	3	undersample	1.0	300	5	31	0.1	0.6	1.0	0.9521982344200681	0.8286743132518674	0.8647058823020761	0.9115898959813404	65.90024454902195	9.78062172976696	0.14841555046869204
1	1	undersample	1.0	300	5	31	0.1	1.0	0.7	0.944988864142539	0.7867068662712587	0.7941176470121107	0.9287305122425484	50.26338405880051	11.142461670134079	0.22168147601174754
1	2	undersample	1.0	300	5	31	0.1	1.0	0.7	0.9647254590165358	0.8467334457849099	0.9122807017010361	0.8982169390720787	91.77808472887125	8.962990538446974	0.0976593665812965
1	3	undersample	1.0	300	5	31	0.1	1.0	0.7	0.949003583602832	0.8435627900864496	0.8647058823020761	0.9115898959813404	65.90024454902195	9.78062172976696	0.14841555046869204
1	1	undersample	1.0	300	5	31	0.1	1.0	1.0	0.9434735141272546	0.779400773790153	0.7999999999529411	0.931700074232133	54.56520742399812	11.713041761443588	0.21466135232980066
1	2	undersample	1.0	300	5	31	0.1	1.0	1.0	0.9663677519703171	0.8650793268483017	0.9181286549170684	0.8952451708700205	95.83838055619235	8.764546464319967	0.09145131058216596
1	3	undersample	1.0	300	5	31	0.1	1.0	1.0	0.9521982344200681	0.8286743132518674	0.8647058823020761	0.9115898959813404	65.90024454902195	9.78062172976696	0.14841555046869204
1	1	undersample	1.0	300	5	31	0.3	0.6	0.7	0.9417878509978602	0.7665624210128696	0.8058823528937716	0.925760950252964	51.76938503548294	10.855233830274187	0.20968441686413924
1	2	undersample	1.0	300	5	31	0.3	0.6	0.7	0.962214227991971	0.8220126151574684	0.9181286549170684	0.8885586924153897	89.41522130384531	8.238673723684139	0.09213948933298252
1	3	undersample	1.0	300	5	31	0.3	0.6	0.7	0.9486583340617079	0.813547124026984	0.8823529411245674	0.9160475482844277	81.83626791100926	10.510149709652888	0.12842898582226647
1	1	undersample	1.0	300	5	31	0.3	0.6	1.0	0.9466090222280449	0.7813712739529125	0.8235294117162629	0.9324424647295291	64.41024413501063	12.190043442508319	0.18925627378238574
1	2	undersample	1.0	300	5	31	0.3	0.6	1.0	0.9635219797885005	0.8389809613993661	0.9181286549170684	0.8930163447184769	93.60811693537728	8.581951763393512	0.09167955844295987
1	3	undersample	1.0	300	5	31	0.3	0.6	1.0	0.9468009789354078	0.8055617277798025	0.8882352940653979	0.9115898959813404	81.94469962451801	10.046761096563339	0.12260415039840274
1	1	undersample	1.0	300	5	31	0.3	1.0	0.7	0.9417878509978602	0.7665624210128696	0.8058823528937716	0.925760950252964	51.76938503548294	10.855233830274187	0.20968441686413924
1	2	undersample	1.0	300	5	31	0.3	1.0	0.7	0.962214227991971	0.8220126151574684	0.9181286549170684	0.8885586924153897	89.41522130384531	8.238673723684139	0.09213948933298252
1	3	undersample	1.0	300	5	31	0.3	1.0	0.7	0.9486583340617079	0.813547124026984	0.8823529411245674	0.9160475482844277	81.83626791100926	10.510149709652888	0.12842898582226647
1	1	undersample	1.0	300	5	31	0.3	1.0	1.0	0.9466090222280449	0.7813712739529125	0.8235294117162629	0.9324424647295291	64.41024413501063	12.190043442508319	0.18925627378238574
1	2	undersample	1.0	300	5	31	0.3	1.0	1.0	0.9635219797885005	0.8389809613993661	0.9181286549170684	0.8930163447184769	93.60811693537728	8.581951763393512	0.09167955844295987
1	3	undersample	1.0	300	5	31	0.3	1.0	1.0	0.9468009789354078	0.8055617277798025	0.8882352940653979	0.9115898959813404	81.94469962451801	10.046761096563339	0.12260415039840274
1	1	undersample	1.0	300	5	63	0.1	0.6	0.7	0.944988864142539	0.7867068662712587	0.7941176470121107	0.9287305122425484	50.26338405880051	11.142461670134079	0.22168147601174754
1	2	undersample	1.0	300	5	63	0.1	0.6	0.7	0.9647254590165358	0.8467334457849099	0.9122807017010361	0.8982169390720787	91.77808472887125	8.962990538446974	0.0976593665812965
1	3	undersample	1.0	300	5	63	0.1	0.6	0.7	0.949003583602832	0.8435627900864496	0.8647058823020761	0.9115898959813404	65.90024454902195	9.78062172976696	0.14841555046869204
1	1	undersample	1.0	300	5	63	0.1	0.6	1.0	0.9434735141272546	0.779400773790153	0.7999999999529411	0.931700074232133	54.56520742399812	11.713041761443588	0.21466135232980066
1	2	undersample	1.0	300	5	63	0.1	0.6	1.0	0.9663677519703171	0.8650793268483017	0.9181286549170684	0.8952451708700205	95.83838055619235	8.764546464319967	0.09145131058216596
1	3	undersample	1.0	300	5	63	0.1	0.6	1.0	0.9521982344200681	0.8286743132518674	0.8647058823020761	0.9115898959813404	65.90024454902195	9.78062172976696	0.14841555046869204
1	1	undersample	1.0	300	5	63	0.1	1.0	0.7	0.944988864142539	0.7867068662712587	0.7941176470121107	0.9287305122425484	50.26338405880051	11.142461670134079	0.22168147601174754
1	2	undersample	1.0	300	5	63	0.1	1.0	0.7	0.9647254590165358	0.8467334457849099	0.9122807017010361	0.8982169390720787	91.77808472887125	8.962990538446974	0.0976593665812965
1	3	undersample	1.0	300	5	63	0.1	1.0	0.7	0.949003583602832	0.8435627900864496	0.8647058823020761	0.9115898959813404	65.90024454902195	9.78062172976696	0.14841555046869204
1	1	undersample	1.0	300	5	63	0.1	1.0	1.0	0.9434735141272546	0.779400773790153	0.7999999999529411	0.931700074232133	54.56520742399812	11.713041761443588	0.21466135232980066
1	2	undersample	1.0	300	5	63	0.1	1.0	1.0	0.9663677519703171	0.8650793268483017	0.9181286549170684	0.8952451708700205	95.83838055619235	8.764546464319967	0.09145131058216596
1	3	undersample	1.0	300	5	63	0.1	1.0	1.0	0.9521982344200681	0.8286743132518674	0.8647058823020761	0.9115898959813404	65.90024454902195	9.78062172976696	0.14841555046869204
1	1	undersample	1.0	300	5	63	0.3	0.6	0.7	0.9417878509978602	0.7665624210128696	0.8058823528937716	0.925760950252964	51.76938503548294	10.855233830274187	0.20968441686413924
1	2	undersample	1.0	300	5	63	0.3	0.6	0.7	0.962214227991971	0.8220126151574684	0.9181286549170684	0.8885586924153897	89.41522130384531	8.238673723684139	0.09213948933298252
1	3	undersample	1.0	300	5	63	0.3	0.6	0.7	0.9486583340617079	0.813547124026984	0.8823529411245674	0.9160475482844277	81.83626791100926	10.510149709652888	0.12842898582226647
1	1	undersample	1.0	300	5	63	0.3	0.6	1.0	0.9466090222280449	0.7813712739529125	0.8235294117162629	0.9324424647295291	64.41024413501063	12.190043442508319	0.18925627378238574
1	2	undersample	1.0	300	5	63	0.3	0.6	1.0	0.9635219797885005	0.8389809613993661	0.9181286549170684	0.8930163447184769	93.60811693537728	8.581951763393512	0.09167955844295987
1	3	undersample	1.0	300	5	63	0.3	0.6	1.0	0.9468009789354078	0.8055617277798025	0.8882352940653979	0.9115898959813404	81.94469962451801	10.046761096563339	0.12260415039840274
1	1	undersample	1.0	300	5	63	0.3	1.0	0.7	0.9417878509978602	0.7665624210128696	0.8058823528937716	0.925760950252964	51.76938503548294	10.855233830274187	0.20968441686413924
1	2	undersample	1.0	300	5	63	0.3	1.0	0.7	0.962214227991971	0.8220126151574684	0.9181286549170684	0.8885586924153897	89.41522130384531	8.238673723684139	0.09213948933298252
1	3	undersample	1.0	300	5	63	0.3	1.0	0.7	0.9486583340617079	0.813547124026984	0.8823529411245674	0.9160475482844277	81.83626791100926	10.510149709652888	0.12842898582226647
1	1	undersample	1.0	300	5	63	0.3	1.0	1.0	0.9466090222280449	0.7813712739529125	0.8235294117162629	0.9324424647295291	64.41024413501063	12.190043442508319	0.18925627378238574
1	2	undersample	1.0	300	5	63	0.3	1.0	1.0	0.9635219797885005	0.8389809613993661	0.9181286549170684	0.8930163447184769	93.60811693537728	8.581951763393512	0.09167955844295987
1	3	undersample	1.0	300	5	63	0.3	1.0	1.0	0.9468009789354078	0.8055617277798025	0.8882352940653979	0.9115898959813404	81.94469962451801	10.046761096563339	0.12260415039840274
1	1	undersample	1.0	300	10	31	0.1	0.6	0.7	0.9451635442595746	0.7775053743251925	0.7941176470121107	0.9368968077139058	57.26721579770513	12.584427069355046	0.21974922861863985
1	2	undersample	1.0	300	10	31	0.1	0.6	0.7	0.9661896196658064	0.8448298143234655	0.9122807017010361	0.9011887072741368	94.85110945789837	9.232554136362507	0.09733732415591273
1	3	undersample	1.0	300	10	31	0.1	0.6	0.7	0.9517262477056201	0.8415447055302652	0.876470588183737	0.9138187221328841	75.23397663353427	10.170079954423269	0.13517933860683848
1	1	undersample	1.0	300	10	31	0.1	0.6	1.0	0.9482379143194025	0.7841474581350464	0.8176470587754325	0.9368968077139058	66.57228272632084	12.957298982521122	0.19463503106939936
1	2	undersample	1.0	300	10	31	0.1	0.6	1.0	0.9659767298384644	0.8548521797868236	0.9181286549170684	0.8870728083143606	88.0911489925252	8.130270131663275	0.09229382683431299
1	3	undersample	1.0	300	10	31	0.1	0.6	1.0	0.9526483698977362	0.8426250362152184	0.8647058823020761	0.9145616641833986	68.41473288167774	10.120817228346386	0.14793329035871353
1	1	undersample	1.0	300	10	31	0.1	1.0	0.7	0.9451635442595746	0.7775053743251925	0.7941176470121107	0.9368968077139058	57.26721579770513	12.584427069355046	0.21974922861863985
1	2	undersample	1.0	300	10	31	0.1	1.0	0.7	0.9661896196658064	0.8448298143234655	0.9122807017010361	0.9011887072741368	94.85110945789837	9.232554136362507	0.09733732415591273
1	3	undersample	1.0	300	10	31	0.1	1.0	0.7	0.9517262477056201	0.8415447055302652	0.876470588183737	0.9138187221328841	75.23397663353427	10.170079954423269	0.13517933860683848
1	1	undersample	1.0	300	10	31	0.1	1.0	1.0	0.9482379143194025	0.7841474581350464	0.8176470587754325	0.9368968077139058	66.57228272632084	12.957298982521122	0.19463503106939936
1	2	undersample	1.0	300	10	31	0.1	1.0	1.0	0.9659767298384644	0.8548521797868236	0.9181286549170684	0.8870728083143606	88.0911489925252	8.130270131663275	0.09229382683431299
1	3	undersample	1.0	300	10	31	0.1	1.0	1.0	0.9526483698977362	0.8426250362152184	0.8647058823020761	0.9145616641833986	68.41473288167774	10.120817228346386	0.14793329035871353
1	1	undersample	1.0	300	10	31	0.3	0.6	0.7	0.9461373859120485	0.781550678598008	0.7882352940712802	0.9391239792060941	57.42207533020362	12.948204470489038	0.22549174375551728
1	2	undersample	1.0	300	10	31	0.3	0.6	0.7	0.9636392864280562	0.8149172045417302	0.9181286549170684	0.8855869242133315	86.80146816674973	8.024682217110952	0.0924486822467159
1	3	undersample	1.0	300	10	31	0.3	0.6	0.7	0.9532121318066602	0.8406000056007314	0.8941176470062283	0.9093610698297968	84.72129572972247	9.864608360680746	0.11643598493745681
1	1	undersample	1.0	300	10	31	0.3	0.6	1.0	0.9470151535001528	0.7783096281186574	0.8058823528937716	0.9346696362217174	59.394961111182	12.335492762199172	0.2076858362641005
1	2	undersample	1.0	300	10	31	0.3	0.6	1.0	0.96567260151369	0.8384710888919804	0.9122807017010361	0.895988112920535	89.58855459821972	8.770926473959559	0.0979023003262998
1	3	undersample	1.0	300	10	31	0.3	0.6	1.0	0.9494406083384319	0.8359520611022057	0.8882352940653979	0.9078751857287677	78.32001990747301	9.641649806031337	0.12310580403607849
1	1	undersample	1.0	300	10	31	0.3	1.0	0.7	0.9461373859120485	0.781550678598008	0.7882352940712802	0.9391239792060941	57.42207533020362	12.948204470489038	0.22549174375551728
1	2	undersample	1.0	300	10	31	0.3	1.0	0.7	0.9636392864280562	0.8149172045417302	0.9181286549170684	0.8855869242133315	86.80146816674973	8.024682217110952	0.0924486822467159
1	3	undersample	1.0	300	10	31	0.3	1.0	0.7	0.9532121318066602	0.8406000056007314	0.8941176470062283	0.9093610698297968	84.72129572972247	9.864608360680746	0.11643598493745681
1	1	undersample	1.0	300	10	31	0.3	1.0	1.0	0.9470151535001528	0.7783096281186574	0.8058823528937716	0.9346696362217174	59.394961111182	12.335492762199172	0.2076858362641005
1	2	undersample	1.0	300	10	31	0.3	1.0	1.0	0.96567260151369	0.8384710888919804	0.9122807017010361	0.895988112920535	89.58855459821972	8.770926473959559	0.0979023003262998
1	3	undersample	1.0	300	10	31	0.3	1.0	1.0	0.9494406083384319	0.8359520611022057	0.8882352940653979	0.9078751857287677	78.32001990747301	9.641649806031337	0.12310580403607849
1	1	undersample	1.0	300	10	63	0.1	0.6	0.7	0.9456832176077558	0.7803011939252875	0.7882352940712802	0.9331848552269252	51.98702750227141	11.797253134388061	0.2269268542811443
1	2	undersample	1.0	300	10	63	0.1	0.6	0.7	0.9661896196658064	0.8448298143234655	0.9122807017010361	0.9011887072741368	94.85110945789837	9.232554136362507	0.09733732415591273
1	3	undersample	1.0	300	10	63	0.1	0.6	0.7	0.951044489118084	0.8394934233237223	0.8647058823020761	0.9101040118803113	64.70534306165268	9.618958578676613	0.14865786156883562
1	1	undersample	1.0	300	10	63	0.1	0.6	1.0	0.9474212847722607	0.7992729407245099	0.8411764705387543	0.9324424647295291	73.10051473722368	12.451258659133497	0.17033064641045567
1	2	undersample	1.0	300	10	63	0.1	0.6	1.0	0.9652772346914835	0.8492200290811756	0.9181286549170684	0.8915304606174478	92.17219377748224	8.464390791179532	0.09183235770531757
1	3	undersample	1.0	300	10	63	0.1	0.6	1.0	0.9508565684817761	0.8424949280517537	0.876470588183737	0.9153046062339131	76.67834863260336	10.348502388682	0.13495989163097818
1	1	undersample	1.0	300	10	63	0.1	1.0	0.7	0.9456832176077558	0.7803011939252875	0.7882352940712802	0.9331848552269252	51.98702750227141	11.797253134388061	0.2269268542811443
1	2	undersample	1.0	300	10	63	0.1	1.0	0.7	0.9661896196658064	0.8448298143234655	0.9122807017010361	0.9011887072741368	94.85110945789837	9.232554136362507	0.09733732415591273
1	3	undersample	1.0	300	10	63	0.1	1.0	0.7	0.951044489118084	0.8394934233237223	0.8647058823020761	0.9101040118803113	64.70534306165268	9.618958578676613	0.14865786156883562
1	1	undersample	1.0	300	10	63	0.1	1.0	1.0	0.9474212847722607	0.7992729407245099	0.8411764705387543	0.9324424647295291	73.10051473722368	12.451258659133497	0.17033064641045567
1	2	undersample	1.0	300	10	63	0.1	1.0	1.0	0.9652772346914835	0.8492200290811756	0.9181286549170684	0.8915304606174478	92.17219377748224	8.464390791179532	0.09183235770531757
1	3	undersample	1.0	300	10	63	0.1	1.0	1.0	0.9508565684817761	0.8424949280517537	0.876470588183737	0.9153046062339131	76.67834863260336	10.348502388682	0.13495989163097818
1	1	undersample	1.0	300	10	63	0.3	0.6	0.7	0.947333944713743	0.7938775953746801	0.8058823528937716	0.9324424647295291	57.30002265682366	11.92882822588314	0.20818190115431573
1	2	undersample	1.0	300	10	63	0.3	0.6	0.7	0.9636392864280562	0.8149172045417302	0.9181286549170684	0.8855869242133315	86.80146816674973	8.024682217110952	0.0924486822467159
1	3	undersample	1.0	300	10	63	0.3	0.6	0.7	0.9521195699676601	0.8336142596184051	0.8823529411245674	0.9101040118803113	75.92973853593689	9.815263855792463	0.12926770572046153
1	1	undersample	1.0	300	10	63	0.3	0.6	1.0	0.9470282545089305	0.7779407453773496	0.8058823528937716	0.9346696362217174	59.394961111182	12.335492762199172	0.2076858362641005
1	2	undersample	1.0	300	10	63	0.3	0.6	1.0	0.9652294430975903	0.8267196833920769	0.9064327484850039	0.8974739970215642	84.80070911840065	8.841002611460691	0.10425622445101958
1	3	undersample	1.0	300	10	63	0.3	0.6	1.0	0.9494318678437199	0.8357961971864949	0.8882352940653979	0.9078751857287677	78.32001990747301	9.641649806031337	0.12310580403607849
1	1	undersample	1.0	300	10	63	0.3	1.0	0.7	0.947333944713743	0.7938775953746801	0.8058823528937716	0.9324424647295291	57.30002265682366	11.92882822588314	0.20818190115431573
1	2	undersample	1.0	300	10	63	0.3	1.0	0.7	0.9636392864280562	0.8149172045417302	0.9181286549170684	0.8855869242133315	86.80146816674973	8.024682217110952	0.0924486822467159
1	3	undersample	1.0	300	10	63	0.3	1.0	0.7	0.9521195699676601	0.8336142596184051	0.8823529411245674	0.9101040118803113	75.92973853593689	9.815263855792463	0.12926770572046153
1	1	undersample	1.0	300	10	63	0.3	1.0	1.0	0.9470282545089305	0.7779407453773496	0.8058823528937716	0.9346696362217174	59.394961111182	12.335492762199172	0.2076858362641005
1	2	undersample	1.0	300	10	63	0.3	1.0	1.0	0.9652294430975903	0.8267196833920769	0.9064327484850039	0.8974739970215642	84.80070911840065	8.841002611460691	0.10425622445101958
1	3	undersample	1.0	300	10	63	0.3	1.0	1.0	0.9494318678437199	0.8357961971864949	0.8882352940653979	0.9078751857287677	78.32001990747301	9.641649806031337	0.12310580403607849
1	1	undersample	1.0	500	3	31	0.1	0.6	0.7	0.9431197868902572	0.7816066057490667	0.7823529411304498	0.9220489977659834	42.51891210865505	10.036469299227946	0.23604716998382055
1	2	undersample	1.0	500	3	31	0.1	0.6	0.7	0.9635002563367309	0.8517591628231223	0.9122807017010361	0.8893016344659043	83.54897814910079	8.241139016715277	0.0986384078392728
1	3	undersample	1.0	500	3	31	0.1	0.6	0.7	0.9468490516563237	0.8110075207167661	0.8823529411245674	0.9034175334256804	70.15383423914322	9.13574565926152	0.13022445682128908
1	1	undersample	1.0	500	3	31	0.1	0.6	1.0	0.9427442246386305	0.7803256529256077	0.7999999999529411	0.9161098737868144	43.68140918147728	9.53628204774806	0.21831442230526174
1	2	undersample	1.0	500	3	31	0.1	0.6	1.0	0.9626095948141775	0.8542584415548791	0.9064327484850039	0.8937592867689914	81.496925959051	8.531876675143364	0.10468954208728114
1	3	undersample	1.0	500	3	31	0.1	0.6	1.0	0.9454899047286076	0.8075840411693962	0.8882352940653979	0.9049034175267096	75.6241643463162	9.340348281300138	0.12351009238640902
1	1	undersample	1.0	500	3	31	0.1	1.0	0.7	0.9431197868902572	0.7816066057490667	0.7823529411304498	0.9220489977659834	42.51891210865505	10.036469299227946	0.23604716998382055
1	2	undersample	1.0	500	3	31	0.1	1.0	0.7	0.9635002563367309	0.8517591628231223	0.9122807017010361	0.8893016344659043	83.54897814910079	8.241139016715277	0.0986384078392728
1	3	undersample	1.0	500	3	31	0.1	1.0	0.7	0.9468490516563237	0.8110075207167661	0.8823529411245674	0.9034175334256804	70.15383423914322	9.13574565926152	0.13022445682128908
1	1	undersample	1.0	500	3	31	0.1	1.0	1.0	0.9427442246386305	0.7803256529256077	0.7999999999529411	0.9161098737868144	43.68140918147728	9.53628204774806	0.21831442230526174
1	2	undersample	1.0	500	3	31	0.1	1.0	1.0	0.9626095948141775	0.8542584415548791	0.9064327484850039	0.8937592867689914	81.496925959051	8.531876675143364	0.10468954208728114
1	3	undersample	1.0	500	3	31	0.1	1.0	1.0	0.9454899047286076	0.8075840411693962	0.8882352940653979	0.9049034175267096	75.6241643463162	9.340348281300138	0.12351009238640902
1	1	undersample	1.0	500	3	31	0.3	0.6	0.7	0.9414384907637887	0.7659773697605666	0.7941176470121107	0.9175946547816066	42.94980027549457	9.636723789461426	0.22437178515732822
1	2	undersample	1.0	500	3	31	0.3	0.6	0.7	0.9603199429976627	0.8236565658406169	0.9064327484850039	0.886329866263846	75.53716020204618	7.974237725862077	0.10556707386352693
1	3	undersample	1.0	500	3	31	0.3	0.6	0.7	0.9443798619001835	0.7861485141231094	0.8882352940653979	0.9063893016277387	76.95069645014192	9.48860776197907	0.1233076168273537
1	1	undersample	1.0	500	3	31	0.3	0.6	1.0	0.9385125988034412	0.7713524515142768	0.8235294117162629	0.9190794357763988	53.003049347671485	10.177008994531748	0.19200798047949194
1	2	undersample	1.0	500	3	31	0.3	0.6	1.0	0.9606631735356221	0.8267514392443763	0.9181286549170684	0.8826151560112734	84.32005694915766	7.821525722605094	0.09275995726758889
1	3	undersample	1.0	500	3	31	0.3	0.6	1.0	0.9397473997028232	0.7858397943650309	0.8823529411245674	0.8915304606174478	61.643825918403415	8.134568145136019	0.1319607828927638
1	1	undersample	1.0	500	3	31	0.3	1.0	0.7	0.9414384907637887	0.7659773697605666	0.7941176470121107	0.9175946547816066	42.94980027549457	9.636723789461426	0.22437178515732822
1	2	undersample	1.0	500	3	31	0.3	1.0	0.7	0.9603199429976627	0.8236565658406169	0.9064327484850039	0.886329866263846	75.53716020204618	7.974237725862077	0.10556707386352693
1	3	undersample	1.0	500	3	31	0.3	1.0	0.7	0.9443798619001835	0.7861485141231094	0.8882352940653979	0.9063893016277387	76.95069645014192	9.48860776197907	0.1233076168273537
1	1	undersample	1.0	500	3	31	0.3	1.0	1.0	0.9385125988034412	0.7713524515142768	0.8235294117162629	0.9190794357763988	53.003049347671485	10.177008994531748	0.19200798047949194
1	2	undersample	1.0	500	3	31	0.3	1.0	1.0	0.9606631735356221	0.8267514392443763	0.9181286549170684	0.8826151560112734	84.32005694915766	7.821525722605094	0.09275995726758889
1	3	undersample	1.0	500	3	31	0.3	1.0	1.0	0.9397473997028232	0.7858397943650309	0.8823529411245674	0.8915304606174478	61.643825918403415	8.134568145136019	0.1319607828927638
1	1	undersample	1.0	500	3	63	0.1	0.6	0.7	0.9431197868902572	0.7816066057490667	0.7823529411304498	0.9220489977659834	42.51891210865505	10.036469299227946	0.23604716998382055
1	2	undersample	1.0	500	3	63	0.1	0.6	0.7	0.9635002563367309	0.8517591628231223	0.9122807017010361	0.8893016344659043	83.54897814910079	8.241139016715277	0.0986384078392728
1	3	undersample	1.0	500	3	63	0.1	0.6	0.7	0.9468490516563237	0.8110075207167661	0.8823529411245674	0.9034175334256804	70.15383423914322	9.13574565926152	0.13022445682128908
1	1	undersample	1.0	500	3	63	0.1	0.6	1.0	0.9427442246386305	0.7803256529256077	0.7999999999529411	0.9161098737868144	43.68140918147728	9.53628204774806	0.21831442230526174
1	2	undersample	1.0	500	3	63	0.1	0.6	1.0	0.9626095948141775	0.8542584415548791	0.9064327484850039	0.8937592867689914	81.496925959051	8.531876675143364	0.10468954208728114
1	3	undersample	1.0	500	3	63	0.1	0.6	1.0	0.9454899047286076	0.8075840411693962	0.8882352940653979	0.9049034175267096	75.6241643463162	9.340348281300138	0.12351009238640902
1	1	undersample	1.0	500	3	63	0.1	1.0	0.7	0.9431197868902572	0.7816066057490667	0.7823529411304498	0.9220489977659834	42.51891210865505	10.036469299227946	0.23604716998382055
1	2	undersample	1.0	500	3	63	0.1	1.0	0.7	0.9635002563367309	0.8517591628231223	0.9122807017010361	0.8893016344659043	83.54897814910079	8.241139016715277	0.0986384078392728
1	3	undersample	1.0	500	3	63	0.1	1.0	0.7	0.9468490516563237	0.8110075207167661	0.8823529411245674	0.9034175334256804	70.15383423914322	9.13574565926152	0.13022445682128908
1	1	undersample	1.0	500	3	63	0.1	1.0	1.0	0.9427442246386305	0.7803256529256077	0.7999999999529411	0.9161098737868144	43.68140918147728	9.53628204774806	0.21831442230526174
1	2	undersample	1.0	500	3	63	0.1	1.0	1.0	0.9626095948141775	0.8542584415548791	0.9064327484850039	0.8937592867689914	81.496925959051	8.531876675143364	0.10468954208728114
1	3	undersample	1.0	500	3	63	0.1	1.0	1.0	0.9454899047286076	0.8075840411693962	0.8882352940653979	0.9049034175267096	75.6241643463162	9.340348281300138	0.12351009238640902
1	1	undersample	1.0	500	3	63	0.3	0.6	0.7	0.9414384907637887	0.7659773697605666	0.7941176470121107	0.9175946547816066	42.94980027549457	9.636723789461426	0.22437178515732822
1	2	undersample	1.0	500	3	63	0.3	0.6	0.7	0.9603199429976627	0.8236565658406169	0.9064327484850039	0.886329866263846	75.53716020204618	7.974237725862077	0.10556707386352693
1	3	undersample	1.0	500	3	63	0.3	0.6	0.7	0.9443798619001835	0.7861485141231094	0.8882352940653979	0.9063893016277387	76.95069645014192	9.48860776197907	0.1233076168273537
1	1	undersample	1.0	500	3	63	0.3	0.6	1.0	0.9385125988034412	0.7713524515142768	0.8235294117162629	0.9190794357763988	53.003049347671485	10.177008994531748	0.19200798047949194
1	2	undersample	1.0	500	3	63	0.3	0.6	1.0	0.9606631735356221	0.8267514392443763	0.9181286549170684	0.8826151560112734	84.32005694915766	7.821525722605094	0.09275995726758889
1	3	undersample	1.0	500	3	63	0.3	0.6	1.0	0.9397473997028232	0.7858397943650309	0.8823529411245674	0.8915304606174478	61.643825918403415	8.134568145136019	0.1319607828927638
1	1	undersample	1.0	500	3	63	0.3	1.0	0.7	0.9414384907637887	0.7659773697605666	0.7941176470121107	0.9175946547816066	42.94980027549457	9.636723789461426	0.22437178515732822
1	2	undersample	1.0	500	3	63	0.3	1.0	0.7	0.9603199429976627	0.8236565658406169	0.9064327484850039	0.886329866263846	75.53716020204618	7.974237725862077	0.10556707386352693
1	3	undersample	1.0	500	3	63	0.3	1.0	0.7	0.9443798619001835	0.7861485141231094	0.8882352940653979	0.9063893016277387	76.95069645014192	9.48860776197907	0.1233076168273537
1	1	undersample	1.0	500	3	63	0.3	1.0	1.0	0.9385125988034412	0.7713524515142768	0.8235294117162629	0.9190794357763988	53.003049347671485	10.177008994531748	0.19200798047949194
1	2	undersample	1.0	500	3	63	0.3	1.0	1.0	0.9606631735356221	0.8267514392443763	0.9181286549170684	0.8826151560112734	84.32005694915766	7.821525722605094	0.09275995726758889
1	3	undersample	1.0	500	3	63	0.3	1.0	1.0	0.9397473997028232	0.7858397943650309	0.8823529411245674	0.8915304606174478	61.643825918403415	8.134568145136019	0.1319607828927638
1	1	undersample	1.0	500	5	31	0.1	0.6	0.7	0.94357395519455	0.7767030728608513	0.8058823528937716	0.9272457312477562	52.910627731349635	11.076769184093079	0.2093486531898354
1	2	undersample	1.0	500	5	31	0.1	0.6	0.7	0.964021619179201	0.8363496631820319	0.9181286549170684	0.8967310549710497	97.37870650488048	8.890655034319664	0.09129977568645371
1	3	undersample	1.0	500	5	31	0.1	0.6	0.7	0.948592780351368	0.8333445391315357	0.8705882352429065	0.9063893016277387	65.1370743005102	9.300092375979485	0.14277724052668875
1	1	undersample	1.0	500	5	31	0.1	0.6	1.0	0.9430717498580725	0.7676850031162522	0.7941176470121107	0.9339272457243213	54.52005404285934	12.018834927183821	0.22044795429833997
1	2	undersample	1.0	500	5	31	0.1	0.6	1.0	0.9649209700824621	0.8494261983504701	0.9239766081331008	0.8907875185669333	99.13237175532953	8.460356466635323	0.08534402360706923
1	3	undersample	1.0	500	5	31	0.1	0.6	1.0	0.949187133991784	0.8203056203987178	0.876470588183737	0.9086181277792823	70.5485747421681	9.591294979750675	0.1359530551725242
1	1	undersample	1.0	500	5	31	0.1	1.0	0.7	0.94357395519455	0.7767030728608513	0.8058823528937716	0.9272457312477562	52.910627731349635	11.076769184093079	0.2093486531898354
1	2	undersample	1.0	500	5	31	0.1	1.0	0.7	0.964021619179201	0.8363496631820319	0.9181286549170684	0.8967310549710497	97.37870650488048	8.890655034319664	0.09129977568645371
1	3	undersample	1.0	500	5	31	0.1	1.0	0.7	0.948592780351368	0.8333445391315357	0.8705882352429065	0.9063893016277387	65.1370743005102	9.300092375979485	0.14277724052668875
1	1	undersample	1.0	500	5	31	0.1	1.0	1.0	0.9430717498580725	0.7676850031162522	0.7941176470121107	0.9339272457243213	54.52005404285934	12.018834927183821	0.22044795429833997
1	2	undersample	1.0	500	5	31	0.1	1.0	1.0	0.9649209700824621	0.8494261983504701	0.9239766081331008	0.8907875185669333	99.13237175532953	8.460356466635323	0.08534402360706923
1	3	undersample	1.0	500	5	31	0.1	1.0	1.0	0.949187133991784	0.8203056203987178	0.876470588183737	0.9086181277792823	70.5485747421681	9.591294979750675	0.1359530551725242
1	1	undersample	1.0	500	5	31	0.3	0.6	0.7	0.9417441809686014	0.7663249093769511	0.8058823528937716	0.9250185597555679	51.21571283423127	10.747756281942735	0.2098527029111676
1	2	undersample	1.0	500	5	31	0.3	0.6	0.7	0.9617841036469331	0.8186150321457404	0.9181286549170684	0.8878157503648751	88.74880080318138	8.184112975414267	0.09221659350728809
1	3	undersample	1.0	500	5	31	0.3	0.6	0.7	0.948439821693908	0.8098288198753636	0.8823529411245674	0.9130757800823694	78.78203692105805	10.150828393425925	0.12884698088952673
1	1	undersample	1.0	500	5	31	0.3	0.6	1.0	0.9466526922573039	0.7798366337973819	0.811764705834602	0.9346696362217174	61.69814153530324	12.42553285535391	0.20139232607618648
1	2	undersample	1.0	500	5	31	0.3	0.6	1.0	0.9630049616363842	0.8340220109829263	0.9122807017010361	0.894502228819506	88.18026526042186	8.64739230998834	0.09806492873033935
1	3	undersample	1.0	500	5	31	0.3	0.6	1.0	0.9462896599947557	0.8014780563686712	0.8882352940653979	0.9086181277792823	79.02138070084982	9.720037194243972	0.12300514516225901
1	1	undersample	1.0	500	5	31	0.3	1.0	0.7	0.9417441809686014	0.7663249093769511	0.8058823528937716	0.9250185597555679	51.21571283423127	10.747756281942735	0.2098527029111676
1	2	undersample	1.0	500	5	31	0.3	1.0	0.7	0.9617841036469331	0.8186150321457404	0.9181286549170684	0.8878157503648751	88.74880080318138	8.184112975414267	0.09221659350728809
1	3	undersample	1.0	500	5	31	0.3	1.0	0.7	0.948439821693908	0.8098288198753636	0.8823529411245674	0.9130757800823694	78.78203692105805	10.150828393425925	0.12884698088952673
1	1	undersample	1.0	500	5	31	0.3	1.0	1.0	0.9466526922573039	0.7798366337973819	0.811764705834602	0.9346696362217174	61.69814153530324	12.42553285535391	0.20139232607618648
1	2	undersample	1.0	500	5	31	0.3	1.0	1.0	0.9630049616363842	0.8340220109829263	0.9122807017010361	0.894502228819506	88.18026526042186	8.64739230998834	0.09806492873033935
1	3	undersample	1.0	500	5	31	0.3	1.0	1.0	0.9462896599947557	0.8014780563686712	0.8882352940653979	0.9086181277792823	79.02138070084982	9.720037194243972	0.12300514516225901
1	1	undersample	1.0	500	5	63	0.1	0.6	0.7	0.94357395519455	0.7767030728608513	0.8058823528937716	0.9272457312477562	52.910627731349635	11.076769184093079	0.2093486531898354
1	2	undersample	1.0	500	5	63	0.1	0.6	0.7	0.964021619179201	0.8363496631820319	0.9181286549170684	0.8967310549710497	97.37870650488048	8.890655034319664	0.09129977568645371
1	3	undersample	1.0	500	5	63	0.1	0.6	0.7	0.948592780351368	0.8333445391315357	0.8705882352429065	0.9063893016277387	65.1370743005102	9.300092375979485	0.14277724052668875
1	1	undersample	1.0	500	5	63	0.1	0.6	1.0	0.9430717498580725	0.7676850031162522	0.7941176470121107	0.9339272457243213	54.52005404285934	12.018834927183821	0.22044795429833997
1	2	undersample	1.0	500	5	63	0.1	0.6	1.0	0.9649209700824621	0.8494261983504701	0.9239766081331008	0.8907875185669333	99.13237175532953	8.460356466635323	0.08534402360706923
1	3	undersample	1.0	500	5	63	0.1	0.6	1.0	0.949187133991784	0.8203056203987178	0.876470588183737	0.9086181277792823	70.5485747421681	9.591294979750675	0.1359530551725242
1	1	undersample	1.0	500	5	63	0.1	1.0	0.7	0.94357395519455	0.7767030728608513	0.8058823528937716	0.9272457312477562	52.910627731349635	11.076769184093079	0.2093486531898354
1	2	undersample	1.0	500	5	63	0.1	1.0	0.7	0.964021619179201	0.8363496631820319	0.9181286549170684	0.8967310549710497	97.37870650488048	8.890655034319664	0.09129977568645371
1	3	undersample	1.0	500	5	63	0.1	1.0	0.7	0.948592780351368	0.8333445391315357	0.8705882352429065	0.9063893016277387	65.1370743005102	9.300092375979485	0.14277724052668875
1	1	undersample	1.0	500	5	63	0.1	1.0	1.0	0.9430717498580725	0.7676850031162522	0.7941176470121107	0.9339272457243213	54.52005404285934	12.018834927183821	0.22044795429833997
1	2	undersample	1.0	500	5	63	0.1	1.0	1.0	0.9649209700824621	0.8494261983504701	0.9239766081331008	0.8907875185669333	99.13237175532953	8.460356466635323	0.08534402360706923
1	3	undersample	1.0	500	5	63	0.1	1.0	1.0	0.949187133991784	0.8203056203987178	0.876470588183737	0.9086181277792823	70.5485747421681	9.591294979750675	0.1359530551725242
1	1	undersample	1.0	500	5	63	0.3	0.6	0.7	0.9417441809686014	0.7663249093769511	0.8058823528937716	0.9250185597555679	51.21571283423127	10.747756281942735	0.2098527029111676
1	2	undersample	1.0	500	5	63	0.3	0.6	0.7	0.9617841036469331	0.8186150321457404	0.9181286549170684	0.8878157503648751	88.74880080318138	8.184112975414267	0.09221659350728809
1	3	undersample	1.0	500	5	63	0.3	0.6	0.7	0.948439821693908	0.8098288198753636	0.8823529411245674	0.9130757800823694	78.78203692105805	10.150828393425925	0.12884698088952673
1	1	undersample	1.0	500	5	63	0.3	0.6	1.0	0.9466526922573039	0.7798366337973819	0.811764705834602	0.9346696362217174	61.69814153530324	12.42553285535391	0.20139232607618648
1	2	undersample	1.0	500	5	63	0.3	0.6	1.0	0.9630049616363842	0.8340220109829263	0.9122807017010361	0.894502228819506	88.18026526042186	8.64739230998834	0.09806492873033935
1	3	undersample	1.0	500	5	63	0.3	0.6	1.0	0.9462896599947557	0.8014780563686712	0.8882352940653979	0.9086181277792823	79.02138070084982	9.720037194243972	0.12300514516225901
1	1	undersample	1.0	500	5	63	0.3	1.0	0.7	0.9417441809686014	0.7663249093769511	0.8058823528937716	0.9250185597555679	51.21571283423127	10.747756281942735	0.2098527029111676
1	2	undersample	1.0	500	5	63	0.3	1.0	0.7	0.9617841036469331	0.8186150321457404	0.9181286549170684	0.8878157503648751	88.74880080318138	8.184112975414267	0.09221659350728809
1	3	undersample	1.0	500	5	63	0.3	1.0	0.7	0.948439821693908	0.8098288198753636	0.8823529411245674	0.9130757800823694	78.78203692105805	10.150828393425925	0.12884698088952673
1	1	undersample	1.0	500	5	63	0.3	1.0	1.0	0.9466526922573039	0.7798366337973819	0.811764705834602	0.9346696362217174	61.69814153530324	12.42553285535391	0.20139232607618648
1	2	undersample	1.0	500	5	63	0.3	1.0	1.0	0.9630049616363842	0.8340220109829263	0.9122807017010361	0.894502228819506	88.18026526042186	8.64739230998834	0.09806492873033935
1	3	undersample	1.0	500	5	63	0.3	1.0	1.0	0.9462896599947557	0.8014780563686712	0.8882352940653979	0.9086181277792823	79.02138070084982	9.720037194243972	0.12300514516225901
1	1	undersample	1.0	500	10	31	0.1	0.6	0.7	0.943368706057033	0.7773339189904522	0.7941176470121107	0.9361544172165097	56.556467556752246	12.438096544973426	0.2199234944602507
1	2	undersample	1.0	500	10	31	0.1	0.6	0.7	0.9649166253921082	0.8358830738540881	0.9122807017010361	0.895988112920535	89.58855459821972	8.770926473959559	0.0979023003262998
1	3	undersample	1.0	500	10	31	0.1	0.6	0.7	0.950664277598112	0.8359028302064652	0.8882352940653979	0.9108469539308258	81.19559915239206	9.96303809682321	0.12270415378262164
1	1	undersample	1.0	500	10	31	0.1	0.6	1.0	0.9471810996113367	0.7818219612538818	0.811764705834602	0.938381588708698	65.67468553434388	13.174058809409816	0.20059567922519747
1	2	undersample	1.0	500	10	31	0.1	0.6	1.0	0.96450822449884	0.8425810132952328	0.9239766081331008	0.8870728083143606	95.47164132126521	8.182055291737566	0.08570141063657083
1	3	undersample	1.0	500	10	31	0.1	0.6	1.0	0.9522681583777642	0.8389082458367259	0.876470588183737	0.9115898959813404	73.15845047325334	9.913691413165148	0.13550985043354738
1	1	undersample	1.0	500	10	31	0.1	1.0	0.7	0.943368706057033	0.7773339189904522	0.7941176470121107	0.9361544172165097	56.556467556752246	12.438096544973426	0.2199234944602507
1	2	undersample	1.0	500	10	31	0.1	1.0	0.7	0.9649166253921082	0.8358830738540881	0.9122807017010361	0.895988112920535	89.58855459821972	8.770926473959559	0.0979023003262998
1	3	undersample	1.0	500	10	31	0.1	1.0	0.7	0.950664277598112	0.8359028302064652	0.8882352940653979	0.9108469539308258	81.19559915239206	9.96303809682321	0.12270415378262164
1	1	undersample	1.0	500	10	31	0.1	1.0	1.0	0.9471810996113367	0.7818219612538818	0.811764705834602	0.938381588708698	65.67468553434388	13.174058809409816	0.20059567922519747
1	2	undersample	1.0	500	10	31	0.1	1.0	1.0	0.96450822449884	0.8425810132952328	0.9239766081331008	0.8870728083143606	95.47164132126521	8.182055291737566	0.08570141063657083
1	3	undersample	1.0	500	10	31	0.1	1.0	1.0	0.9522681583777642	0.8389082458367259	0.876470588183737	0.9115898959813404	73.15845047325334	9.913691413165148	0.13550985043354738
1	1	undersample	1.0	500	10	31	0.3	0.6	0.7	0.9463164330320101	0.7810612750031889	0.7882352940712802	0.938381588708698	56.68539717007161	12.792202032325473	0.22567013912051137
1	2	undersample	1.0	500	10	31	0.3	0.6	0.7	0.9631048895145243	0.8128650711555654	0.9181286549170684	0.8870728083143606	88.0911489925252	8.130270131663275	0.09229382683431299
1	3	undersample	1.0	500	10	31	0.3	0.6	0.7	0.9526396294030242	0.8384728682625081	0.8941176470062283	0.9086181277792823	83.96385078243146	9.78440830149062	0.11653119015712647
1	1	undersample	1.0	500	10	31	0.3	0.6	1.0	0.9469933184855234	0.7787430616267434	0.7999999999529411	0.9331848552269252	55.86665627462207	11.973331539378927	0.2143198068245827
1	2	undersample	1.0	500	10	31	0.3	0.6	1.0	0.9653467497371463	0.8383871787536897	0.9181286549170684	0.8952451708700205	95.83838055619235	8.764546464319967	0.09145131058216596
1	3	undersample	1.0	500	10	31	0.3	0.6	1.0	0.9487238877720479	0.8330464133370606	0.8823529411245674	0.9078751857287677	73.91127736713845	9.57779782056093	0.12958505687667254
1	1	undersample	1.0	500	10	31	0.3	1.0	0.7	0.9463164330320101	0.7810612750031889	0.7882352940712802	0.938381588708698	56.68539717007161	12.792202032325473	0.22567013912051137
1	2	undersample	1.0	500	10	31	0.3	1.0	0.7	0.9631048895145243	0.8128650711555654	0.9181286549170684	0.8870728083143606	88.0911489925252	8.130270131663275	0.09229382683431299
1	3	undersample	1.0	500	10	31	0.3	1.0	0.7	0.9526396294030242	0.8384728682625081	0.8941176470062283	0.9086181277792823	83.96385078243146	9.78440830149062	0.11653119015712647
1	1	undersample	1.0	500	10	31	0.3	1.0	1.0	0.9469933184855234	0.7787430616267434	0.7999999999529411	0.9331848552269252	55.86665627462207	11.973331539378927	0.2143198068245827
1	2	undersample	1.0	500	10	31	0.3	1.0	1.0	0.9653467497371463	0.8383871787536897	0.9181286549170684	0.8952451708700205	95.83838055619235	8.764546464319967	0.09145131058216596
1	3	undersample	1.0	500	10	31	0.3	1.0	1.0	0.9487238877720479	0.8330464133370606	0.8823529411245674	0.9078751857287677	73.91127736713845	9.57779782056093	0.12958505687667254
1	1	undersample	1.0	500	10	63	0.1	0.6	0.7	0.9441940696100266	0.77684823871596	0.7882352940712802	0.9361544172165097	54.57815497495905	12.34596249649214	0.2262070228716055
1	2	undersample	1.0	500	10	63	0.1	0.6	0.7	0.9649209700824622	0.8358855758137591	0.9122807017010361	0.895988112920535	89.58855459821972	8.770926473959559	0.0979023003262998
1	3	undersample	1.0	500	10	63	0.1	0.6	0.7	0.9501922908836641	0.8360663017246092	0.876470588183737	0.9108469539308258	72.48966981900433	9.831077327328861	0.13562038048978378
1	1	undersample	1.0	500	10	63	0.1	0.6	1.0	0.946403773090528	0.7967500780803253	0.8470588234795847	0.9354120267191136	80.21218508398624	13.114805269516072	0.16350139886679754
1	2	undersample	1.0	500	10	63	0.1	0.6	1.0	0.9638912784685836	0.8379931504514155	0.9181286549170684	0.8870728083143606	88.0911489925252	8.130270131663275	0.09229382683431299
1	3	undersample	1.0	500	10	63	0.1	0.6	1.0	0.9502010313783761	0.8372923246985632	0.876470588183737	0.9123328380318549	73.83856639152732	9.997705737584571	0.13539950039368728
1	1	undersample	1.0	500	10	63	0.1	1.0	0.7	0.9441940696100266	0.77684823871596	0.7882352940712802	0.9361544172165097	54.57815497495905	12.34596249649214	0.2262070228716055
1	2	undersample	1.0	500	10	63	0.1	1.0	0.7	0.9649209700824622	0.8358855758137591	0.9122807017010361	0.895988112920535	89.58855459821972	8.770926473959559	0.0979023003262998
1	3	undersample	1.0	500	10	63	0.1	1.0	0.7	0.9501922908836641	0.8360663017246092	0.876470588183737	0.9108469539308258	72.48966981900433	9.831077327328861	0.13562038048978378
1	1	undersample	1.0	500	10	63	0.1	1.0	1.0	0.946403773090528	0.7967500780803253	0.8470588234795847	0.9354120267191136	80.21218508398624	13.114805269516072	0.16350139886679754
1	2	undersample	1.0	500	10	63	0.1	1.0	1.0	0.9638912784685836	0.8379931504514155	0.9181286549170684	0.8870728083143606	88.0911489925252	8.130270131663275	0.09229382683431299
1	3	undersample	1.0	500	10	63	0.1	1.0	1.0	0.9502010313783761	0.8372923246985632	0.876470588183737	0.9123328380318549	73.83856639152732	9.997705737584571	0.13539950039368728
1	1	undersample	1.0	500	10	63	0.3	0.6	0.7	0.9473470457225207	0.7929383368658308	0.8176470587754325	0.9324424647295291	61.88726232803822	12.10297170363326	0.1955648162396957
1	2	undersample	1.0	500	10	63	0.3	0.6	0.7	0.9631048895145243	0.8128650711555654	0.9181286549170684	0.8870728083143606	88.0911489925252	8.130270131663275	0.09229382683431299
1	3	undersample	1.0	500	10	63	0.3	0.6	0.7	0.95124552049646	0.8297907270128261	0.8823529411245674	0.9101040118803113	75.92973853593689	9.815263855792463	0.12926770572046153
1	1	undersample	1.0	500	10	63	0.3	0.6	1.0	0.9470195205030788	0.7793786204531602	0.7999999999529411	0.9339272457243213	56.539315227797125	12.10786333405185	0.21414944132018704
1	2	undersample	1.0	500	10	63	0.3	0.6	1.0	0.9647689059200751	0.8258794057165162	0.9064327484850039	0.8952451708700205	82.79032192202588	8.65289619088914	0.10451578351314356
1	3	undersample	1.0	500	10	63	0.3	0.6	1.0	0.9487282580194039	0.8330482052224363	0.8823529411245674	0.9078751857287677	73.91127736713845	9.57779782056093	0.12958505687667254
1	1	undersample	1.0	500	10	63	0.3	1.0	0.7	0.9473470457225207	0.7929383368658308	0.8176470587754325	0.9324424647295291	61.88726232803822	12.10297170363326	0.1955648162396957
1	2	undersample	1.0	500	10	63	0.3	1.0	0.7	0.9631048895145243	0.8128650711555654	0.9181286549170684	0.8870728083143606	88.0911489925252	8.130270131663275	0.09229382683431299
1	3	undersample	1.0	500	10	63	0.3	1.0	0.7	0.95124552049646	0.8297907270128261	0.8823529411245674	0.9101040118803113	75.92973853593689	9.815263855792463	0.12926770572046153
1	1	undersample	1.0	500	10	63	0.3	1.0	1.0	0.9470195205030788	0.7793786204531602	0.7999999999529411	0.9339272457243213	56.539315227797125	12.10786333405185	0.21414944132018704
1	2	undersample	1.0	500	10	63	0.3	1.0	1.0	0.9647689059200751	0.8258794057165162	0.9064327484850039	0.8952451708700205	82.79032192202588	8.65289619088914	0.10451578351314356
1	3	undersample	1.0	500	10	63	0.3	1.0	1.0	0.9487282580194039	0.8330482052224363	0.8823529411245674	0.9078751857287677	73.91127736713845	9.57779782056093	0.12958505687667254
1	1	smote	0.6	100	3	31	0.1	0.6	0.7	0.9528189003886632	0.8348735083154243	0.7117647058404843	0.9769858945732964	104.82944500201194	30.92731102819684	0.29502502831440935
1	2	smote	0.6	100	3	31	0.1	0.6	0.7	0.9667978763153551	0.8690116331522917	0.8362573098926165	0.950965824658611	99.04759408670645	17.054577415131334	0.17218567075668476
1	3	smote	0.6	100	3	31	0.1	0.6	0.7	0.9590507822742768	0.8779972337719081	0.811764705834602	0.9710252600225036	144.52398253300416	28.01627991492827	0.1938521066099913
1	1	smote	0.6	100	3	31	0.1	0.6	1.0	0.9507489410017905	0.8365335041385774	0.7117647058404843	0.9762435040759003	101.47635789608519	29.96083296569459	0.2952493819458104
1	2	smote	0.6	100	3	31	0.1	0.6	1.0	0.9660679683358967	0.8771215901162314	0.8362573098926165	0.9450222882544947	87.78762463895602	15.210839651808332	0.17326859949212284
1	3	smote	0.6	100	3	31	0.1	0.6	1.0	0.9547635696180403	0.874294475207418	0.7999999999529411	0.9710252600225036	134.05123058477653	27.610246872682932	0.2059678632693296
1	1	smote	0.6	100	3	31	0.1	1.0	0.7	0.9528189003886632	0.8348735083154243	0.7117647058404843	0.9769858945732964	104.82944500201194	30.92731102819684	0.29502502831440935
1	2	smote	0.6	100	3	31	0.1	1.0	0.7	0.9667978763153551	0.8690116331522917	0.8362573098926165	0.950965824658611	99.04759408670645	17.054577415131334	0.17218567075668476
1	3	smote	0.6	100	3	31	0.1	1.0	0.7	0.9590507822742768	0.8779972337719081	0.811764705834602	0.9710252600225036	144.52398253300416	28.01627991492827	0.1938521066099913
1	1	smote	0.6	100	3	31	0.1	1.0	1.0	0.9507489410017905	0.8365335041385774	0.7117647058404843	0.9762435040759003	101.47635789608519	29.96083296569459	0.2952493819458104
1	2	smote	0.6	100	3	31	0.1	1.0	1.0	0.9660679683358967	0.8771215901162314	0.8362573098926165	0.9450222882544947	87.78762463895602	15.210839651808332	0.17326859949212284
1	3	smote	0.6	100	3	31	0.1	1.0	1.0	0.9547635696180403	0.874294475207418	0.7999999999529411	0.9710252600225036	134.05123058477653	27.610246872682932	0.2059678632693296
1	1	smote	0.6	100	3	31	0.3	0.6	0.7	0.9410148914799773	0.8094595124134877	0.6941176470179931	0.974758723081108	87.63231628711412	27.499297054401627	0.3138031418453114
1	2	smote	0.6	100	3	31	0.3	0.6	0.7	0.9572786597499195	0.8598588904442631	0.8187134502445197	0.9643387815678728	122.1236163737757	22.958083224831938	0.18799051883076806
1	3	smote	0.6	100	3	31	0.3	0.6	0.7	0.9476968796433878	0.8617529420371715	0.7647058823079584	0.970282317971989	106.11246095796494	25.732344274487097	0.24250067316369203
1	1	smote	0.6	100	3	31	0.3	0.6	1.0	0.9419887331324511	0.8206075610638274	0.6941176470179931	0.9762435040759003	93.25116060212447	29.218002396297205	0.3133258747143137
1	2	smote	0.6	100	3	31	0.3	0.6	1.0	0.9573003832016891	0.8658170746035713	0.783625730948326	0.9621099554163292	91.96075686719315	20.681567750658203	0.2248955699757703
1	3	smote	0.6	100	3	31	0.3	0.6	1.0	0.9499125950528801	0.865871787959068	0.7705882352487889	0.9769687964266199	142.4854586692789	33.458429482823696	0.23481994843859136
1	1	smote	0.6	100	3	31	0.3	1.0	0.7	0.9410148914799773	0.8094595124134877	0.6941176470179931	0.974758723081108	87.63231628711412	27.499297054401627	0.3138031418453114
1	2	smote	0.6	100	3	31	0.3	1.0	0.7	0.9572786597499195	0.8598588904442631	0.8187134502445197	0.9643387815678728	122.1236163737757	22.958083224831938	0.18799051883076806
1	3	smote	0.6	100	3	31	0.3	1.0	0.7	0.9476968796433878	0.8617529420371715	0.7647058823079584	0.970282317971989	106.11246095796494	25.732344274487097	0.24250067316369203
1	1	smote	0.6	100	3	31	0.3	1.0	1.0	0.9419887331324511	0.8206075610638274	0.6941176470179931	0.9762435040759003	93.25116060212447	29.218002396297205	0.3133258747143137
1	2	smote	0.6	100	3	31	0.3	1.0	1.0	0.9573003832016891	0.8658170746035713	0.783625730948326	0.9621099554163292	91.96075686719315	20.681567750658203	0.2248955699757703
1	3	smote	0.6	100	3	31	0.3	1.0	1.0	0.9499125950528801	0.865871787959068	0.7705882352487889	0.9769687964266199	142.4854586692789	33.458429482823696	0.23481994843859136
1	1	smote	0.6	100	3	63	0.1	0.6	0.7	0.9528189003886632	0.8348735083154243	0.7117647058404843	0.9769858945732964	104.82944500201194	30.92731102819684	0.29502502831440935
1	2	smote	0.6	100	3	63	0.1	0.6	0.7	0.9667978763153551	0.8690116331522917	0.8362573098926165	0.950965824658611	99.04759408670645	17.054577415131334	0.17218567075668476
1	3	smote	0.6	100	3	63	0.1	0.6	0.7	0.9590507822742768	0.8779972337719081	0.811764705834602	0.9710252600225036	144.52398253300416	28.01627991492827	0.1938521066099913
1	1	smote	0.6	100	3	63	0.1	0.6	1.0	0.9507489410017905	0.8365335041385774	0.7117647058404843	0.9762435040759003	101.47635789608519	29.96083296569459	0.2952493819458104
1	2	smote	0.6	100	3	63	0.1	0.6	1.0	0.9660679683358967	0.8771215901162314	0.8362573098926165	0.9450222882544947	87.78762463895602	15.210839651808332	0.17326859949212284
1	3	smote	0.6	100	3	63	0.1	0.6	1.0	0.9547635696180403	0.874294475207418	0.7999999999529411	0.9710252600225036	134.05123058477653	27.610246872682932	0.2059678632693296
1	1	smote	0.6	100	3	63	0.1	1.0	0.7	0.9528189003886632	0.8348735083154243	0.7117647058404843	0.9769858945732964	104.82944500201194	30.92731102819684	0.29502502831440935
1	2	smote	0.6	100	3	63	0.1	1.0	0.7	0.9667978763153551	0.8690116331522917	0.8362573098926165	0.950965824658611	99.04759408670645	17.054577415131334	0.17218567075668476
1	3	smote	0.6	100	3	63	0.1	1.0	0.7	0.9590507822742768	0.8779972337719081	0.811764705834602	0.9710252600225036	144.52398253300416	28.01627991492827	0.1938521066099913
1	1	smote	0.6	100	3	63	0.1	1.0	1.0	0.9507489410017905	0.8365335041385774	0.7117647058404843	0.9762435040759003	101.47635789608519	29.96083296569459	0.2952493819458104
1	2	smote	0.6	100	3	63	0.1	1.0	1.0	0.9660679683358967	0.8771215901162314	0.8362573098926165	0.9450222882544947	87.78762463895602	15.210839651808332	0.17326859949212284
1	3	smote	0.6	100	3	63	0.1	1.0	1.0	0.9547635696180403	0.874294475207418	0.7999999999529411	0.9710252600225036	134.05123058477653	27.610246872682932	0.2059678632693296
1	1	smote	0.6	100	3	63	0.3	0.6	0.7	0.9410148914799773	0.8094595124134877	0.6941176470179931	0.974758723081108	87.63231628711412	27.499297054401627	0.3138031418453114
1	2	smote	0.6	100	3	63	0.3	0.6	0.7	0.9572786597499195	0.8598588904442631	0.8187134502445197	0.9643387815678728	122.1236163737757	22.958083224831938	0.18799051883076806
1	3	smote	0.6	100	3	63	0.3	0.6	0.7	0.9476968796433878	0.8617529420371715	0.7647058823079584	0.970282317971989	106.11246095796494	25.732344274487097	0.24250067316369203
1	1	smote	0.6	100	3	63	0.3	0.6	1.0	0.9419887331324511	0.8206075610638274	0.6941176470179931	0.9762435040759003	93.25116060212447	29.218002396297205	0.3133258747143137
1	2	smote	0.6	100	3	63	0.3	0.6	1.0	0.9573003832016891	0.8658170746035713	0.783625730948326	0.9621099554163292	91.96075686719315	20.681567750658203	0.2248955699757703
1	3	smote	0.6	100	3	63	0.3	0.6	1.0	0.9499125950528801	0.865871787959068	0.7705882352487889	0.9769687964266199	142.4854586692789	33.458429482823696	0.23481994843859136
1	1	smote	0.6	100	3	63	0.3	1.0	0.7	0.9410148914799773	0.8094595124134877	0.6941176470179931	0.974758723081108	87.63231628711412	27.499297054401627	0.3138031418453114
1	2	smote	0.6	100	3	63	0.3	1.0	0.7	0.9572786597499195	0.8598588904442631	0.8187134502445197	0.9643387815678728	122.1236163737757	22.958083224831938	0.18799051883076806
1	3	smote	0.6	100	3	63	0.3	1.0	0.7	0.9476968796433878	0.8617529420371715	0.7647058823079584	0.970282317971989	106.11246095796494	25.732344274487097	0.24250067316369203
1	1	smote	0.6	100	3	63	0.3	1.0	1.0	0.9419887331324511	0.8206075610638274	0.6941176470179931	0.9762435040759003	93.25116060212447	29.218002396297205	0.3133258747143137
1	2	smote	0.6	100	3	63	0.3	1.0	1.0	0.9573003832016891	0.8658170746035713	0.783625730948326	0.9621099554163292	91.96075686719315	20.681567750658203	0.2248955699757703
1	3	smote	0.6	100	3	63	0.3	1.0	1.0	0.9499125950528801	0.865871787959068	0.7705882352487889	0.9769687964266199	142.4854586692789	33.458429482823696	0.23481994843859136
1	1	smote	0.6	100	5	31	0.1	0.6	0.7	0.9509934931656404	0.8176285714127429	0.6882352940771626	0.9792130660654847	103.99118760398979	33.10901767211661	0.31838290719678686
1	2	smote	0.6	100	5	31	0.1	0.6	0.7	0.9624314625096669	0.8585558501029578	0.8304093566765842	0.9569093610627274	108.73718730820573	19.271219560545898	0.1772274872123692
1	3	smote	0.6	100	5	31	0.1	0.6	0.7	0.9561227165457565	0.870072207175459	0.7882352940712802	0.9762258543761054	152.84368013953872	33.155133100880875	0.21692183505510387
1	1	smote	0.6	100	5	31	0.1	0.6	1.0	0.9490501768636186	0.8243303761168049	0.6823529411363322	0.9799554565628809	105.02052151152675	34.04181306791944	0.3241443817623577
1	2	smote	0.6	100	5	31	0.1	0.6	1.0	0.9600505721957197	0.8689717281054051	0.8421052631086487	0.9613670133658145	132.71790758952284	21.79756520268192	0.1642398096187557
1	3	smote	0.6	100	5	31	0.1	0.6	1.0	0.9552486670745565	0.867845065172078	0.7941176470121107	0.9762258543761054	158.38385596884268	33.402559467305366	0.21089622852746917
1	1	smote	0.6	100	5	31	0.1	1.0	0.7	0.9509934931656404	0.8176285714127429	0.6882352940771626	0.9792130660654847	103.99118760398979	33.10901767211661	0.31838290719678686
1	2	smote	0.6	100	5	31	0.1	1.0	0.7	0.9624314625096669	0.8585558501029578	0.8304093566765842	0.9569093610627274	108.73718730820573	19.271219560545898	0.1772274872123692
1	3	smote	0.6	100	5	31	0.1	1.0	0.7	0.9561227165457565	0.870072207175459	0.7882352940712802	0.9762258543761054	152.84368013953872	33.155133100880875	0.21692183505510387
1	1	smote	0.6	100	5	31	0.1	1.0	1.0	0.9490501768636186	0.8243303761168049	0.6823529411363322	0.9799554565628809	105.02052151152675	34.04181306791944	0.3241443817623577
1	2	smote	0.6	100	5	31	0.1	1.0	1.0	0.9600505721957197	0.8689717281054051	0.8421052631086487	0.9613670133658145	132.71790758952284	21.79756520268192	0.1642398096187557
1	3	smote	0.6	100	5	31	0.1	1.0	1.0	0.9552486670745565	0.867845065172078	0.7941176470121107	0.9762258543761054	158.38385596884268	33.402559467305366	0.21089622852746917
1	1	smote	0.6	100	5	31	0.3	0.6	0.7	0.9444910258089873	0.8089942605178883	0.6647058823138408	0.980697847060277	100.72396743426846	34.43685997209691	0.3418933928246067
1	2	smote	0.6	100	5	31	0.3	0.6	0.7	0.9596030690892661	0.8587708446522454	0.783625730948326	0.9739970282245618	135.6555414972405	30.135995083783822	0.22215084908891417
1	3	smote	0.6	100	5	31	0.3	0.6	0.7	0.9478367275587798	0.8560055315201281	0.7647058823079584	0.9769687964266199	137.8628389746137	33.20302162417619	0.24084097275598582
1	1	smote	0.6	100	5	31	0.3	0.6	1.0	0.9442508406480632	0.8102610948845791	0.6941176470179931	0.980697847060277	115.29431637953567	35.9606148381189	0.3119027443364816
1	2	smote	0.6	100	5	31	0.3	0.6	1.0	0.9568311566434661	0.854279210527797	0.7953216373803905	0.9613670133658145	96.69447688338569	20.586589358088478	0.2129034568951782
1	3	smote	0.6	100	5	31	0.3	0.6	1.0	0.9463508434577397	0.8597158028979746	0.7764705881896193	0.9791976225781636	163.511193998937	37.32603246176214	0.22827813750105
1	1	smote	0.6	100	5	31	0.3	1.0	0.7	0.9444910258089873	0.8089942605178883	0.6647058823138408	0.980697847060277	100.72396743426846	34.43685997209691	0.3418933928246067
1	2	smote	0.6	100	5	31	0.3	1.0	0.7	0.9596030690892661	0.8587708446522454	0.783625730948326	0.9739970282245618	135.6555414972405	30.135995083783822	0.22215084908891417
1	3	smote	0.6	100	5	31	0.3	1.0	0.7	0.9478367275587798	0.8560055315201281	0.7647058823079584	0.9769687964266199	137.8628389746137	33.20302162417619	0.24084097275598582
1	1	smote	0.6	100	5	31	0.3	1.0	1.0	0.9442508406480632	0.8102610948845791	0.6941176470179931	0.980697847060277	115.29431637953567	35.9606148381189	0.3119027443364816
1	2	smote	0.6	100	5	31	0.3	1.0	1.0	0.9568311566434661	0.854279210527797	0.7953216373803905	0.9613670133658145	96.69447688338569	20.586589358088478	0.2129034568951782
1	3	smote	0.6	100	5	31	0.3	1.0	1.0	0.9463508434577397	0.8597158028979746	0.7764705881896193	0.9791976225781636	163.511193998937	37.32603246176214	0.22827813750105
1	1	smote	0.6	100	5	63	0.1	0.6	0.7	0.9509934931656404	0.8176285714127429	0.6882352940771626	0.9792130660654847	103.99118760398979	33.10901767211661	0.31838290719678686
1	2	smote	0.6	100	5	63	0.1	0.6	0.7	0.9624314625096669	0.8585558501029578	0.8304093566765842	0.9569093610627274	108.73718730820573	19.271219560545898	0.1772274872123692
1	3	smote	0.6	100	5	63	0.1	0.6	0.7	0.9561227165457565	0.870072207175459	0.7882352940712802	0.9762258543761054	152.84368013953872	33.155133100880875	0.21692183505510387
1	1	smote	0.6	100	5	63	0.1	0.6	1.0	0.9490501768636186	0.8243303761168049	0.6823529411363322	0.9799554565628809	105.02052151152675	34.04181306791944	0.3241443817623577
1	2	smote	0.6	100	5	63	0.1	0.6	1.0	0.9600505721957197	0.8689717281054051	0.8421052631086487	0.9613670133658145	132.71790758952284	21.79756520268192	0.1642398096187557
1	3	smote	0.6	100	5	63	0.1	0.6	1.0	0.9552486670745565	0.867845065172078	0.7941176470121107	0.9762258543761054	158.38385596884268	33.402559467305366	0.21089622852746917
1	1	smote	0.6	100	5	63	0.1	1.0	0.7	0.9509934931656404	0.8176285714127429	0.6882352940771626	0.9792130660654847	103.99118760398979	33.10901767211661	0.31838290719678686
1	2	smote	0.6	100	5	63	0.1	1.0	0.7	0.9624314625096669	0.8585558501029578	0.8304093566765842	0.9569093610627274	108.73718730820573	19.271219560545898	0.1772274872123692
1	3	smote	0.6	100	5	63	0.1	1.0	0.7	0.9561227165457565	0.870072207175459	0.7882352940712802	0.9762258543761054	152.84368013953872	33.155133100880875	0.21692183505510387
1	1	smote	0.6	100	5	63	0.1	1.0	1.0	0.9490501768636186	0.8243303761168049	0.6823529411363322	0.9799554565628809	105.02052151152675	34.04181306791944	0.3241443817623577
1	2	smote	0.6	100	5	63	0.1	1.0	1.0	0.9600505721957197	0.8689717281054051	0.8421052631086487	0.9613670133658145	132.71790758952284	21.79756520268192	0.1642398096187557
1	3	smote	0.6	100	5	63	0.1	1.0	1.0	0.9552486670745565	0.867845065172078	0.7941176470121107	0.9762258543761054	158.38385596884268	33.402559467305366	0.21089622852746917
1	1	smote	0.6	100	5	63	0.3	0.6	0.7	0.9444910258089873	0.8089942605178883	0.6647058823138408	0.980697847060277	100.72396743426846	34.43685997209691	0.3418933928246067
1	2	smote	0.6	100	5	63	0.3	0.6	0.7	0.9596030690892661	0.8587708446522454	0.783625730948326	0.9739970282245618	135.6555414972405	30.135995083783822	0.22215084908891417
1	3	smote	0.6	100	5	63	0.3	0.6	0.7	0.9478367275587798	0.8560055315201281	0.7647058823079584	0.9769687964266199	137.8628389746137	33.20302162417619	0.24084097275598582
1	1	smote	0.6	100	5	63	0.3	0.6	1.0	0.9442508406480632	0.8102610948845791	0.6941176470179931	0.980697847060277	115.29431637953567	35.9606148381189	0.3119027443364816
1	2	smote	0.6	100	5	63	0.3	0.6	1.0	0.9568311566434661	0.854279210527797	0.7953216373803905	0.9613670133658145	96.69447688338569	20.586589358088478	0.2129034568951782
1	3	smote	0.6	100	5	63	0.3	0.6	1.0	0.9463508434577397	0.8597158028979746	0.7764705881896193	0.9791976225781636	163.511193998937	37.32603246176214	0.22827813750105
1	1	smote	0.6	100	5	63	0.3	1.0	0.7	0.9444910258089873	0.8089942605178883	0.6647058823138408	0.980697847060277	100.72396743426846	34.43685997209691	0.3418933928246067
1	2	smote	0.6	100	5	63	0.3	1.0	0.7	0.9596030690892661	0.8587708446522454	0.783625730948326	0.9739970282245618	135.6555414972405	30.135995083783822	0.22215084908891417
1	3	smote	0.6	100	5	63	0.3	1.0	0.7	0.9478367275587798	0.8560055315201281	0.7647058823079584	0.9769687964266199	137.8628389746137	33.20302162417619	0.24084097275598582
1	1	smote	0.6	100	5	63	0.3	1.0	1.0	0.9442508406480632	0.8102610948845791	0.6941176470179931	0.980697847060277	115.29431637953567	35.9606148381189	0.3119027443364816
1	2	smote	0.6	100	5	63	0.3	1.0	1.0	0.9568311566434661	0.854279210527797	0.7953216373803905	0.9613670133658145	96.69447688338569	20.586589358088478	0.2129034568951782
1	3	smote	0.6	100	5	63	0.3	1.0	1.0	0.9463508434577397	0.8597158028979746	0.7764705881896193	0.9791976225781636	163.511193998937	37.32603246176214	0.22827813750105
1	1	smote	0.6	100	10	31	0.1	0.6	0.7	0.951858159744967	0.8227785921942371	0.6647058823138408	0.9814402375576732	104.8322221574284	35.81433362824718	0.3416347745270718
1	2	smote	0.6	100	10	31	0.1	0.6	0.7	0.9622402961340946	0.8655729533375267	0.8187134502445197	0.9650817236183873	124.81807825951022	23.446552940686065	0.18784579941823315
1	3	smote	0.6	100	10	31	0.1	0.6	0.7	0.9543571366139324	0.8672225878504548	0.758823529367128	0.9777117384771344	138.01944600717653	34.04586706459719	0.24667441197113965
1	1	smote	0.6	100	10	31	0.1	0.6	1.0	0.95028167168872	0.8184626184254377	0.6705882352546713	0.9777282850706925	89.36781523246572	30.109398234002125	0.3369154461480644
1	2	smote	0.6	100	10	31	0.1	0.6	1.0	0.960719654510223	0.862939272690471	0.8128654970284873	0.9665676077194164	125.5825960713883	24.313702922286627	0.19360725472373078
1	3	smote	0.6	100	10	31	0.1	0.6	1.0	0.9532733152696442	0.8701501087515149	0.7823529411304498	0.9791976225781636	169.2026153739455	37.60880543495731	0.22227081809470844
1	1	smote	0.6	100	10	31	0.1	1.0	0.7	0.951858159744967	0.8227785921942371	0.6647058823138408	0.9814402375576732	104.8322221574284	35.81433362824718	0.3416347745270718
1	2	smote	0.6	100	10	31	0.1	1.0	0.7	0.9622402961340946	0.8655729533375267	0.8187134502445197	0.9650817236183873	124.81807825951022	23.446552940686065	0.18784579941823315
1	3	smote	0.6	100	10	31	0.1	1.0	0.7	0.9543571366139324	0.8672225878504548	0.758823529367128	0.9777117384771344	138.01944600717653	34.04586706459719	0.24667441197113965
1	1	smote	0.6	100	10	31	0.1	1.0	1.0	0.95028167168872	0.8184626184254377	0.6705882352546713	0.9777282850706925	89.36781523246572	30.109398234002125	0.3369154461480644
1	2	smote	0.6	100	10	31	0.1	1.0	1.0	0.960719654510223	0.862939272690471	0.8128654970284873	0.9665676077194164	125.5825960713883	24.313702922286627	0.19360725472373078
1	3	smote	0.6	100	10	31	0.1	1.0	1.0	0.9532733152696442	0.8701501087515149	0.7823529411304498	0.9791976225781636	169.2026153739455	37.60880543495731	0.22227081809470844
1	1	smote	0.6	100	10	31	0.3	0.6	0.7	0.9475435608541859	0.8066633511261061	0.6764705881955017	0.9821826280550693	115.26129655135489	37.966890438017835	0.32939842272630215
1	2	smote	0.6	100	10	31	0.3	0.6	0.7	0.9602678067134155	0.8589431800591582	0.7953216373803905	0.970282317971989	126.86852396265833	26.76256408575557	0.21094722300818644
1	3	smote	0.6	100	10	31	0.3	0.6	0.7	0.9545013547766803	0.868737146548045	0.758823529367128	0.9784546805276491	142.88722951219714	35.21986193531753	0.24648711173617374
1	1	smote	0.6	100	10	31	0.3	0.6	1.0	0.9469234464387091	0.8062951987914425	0.6705882352546713	0.9814402375576732	107.6485112548633	36.13127463380689	0.3356411819925606
1	2	smote	0.6	100	10	31	0.3	0.6	1.0	0.9593945239522779	0.8693120737627907	0.807017543812455	0.9695393759214745	133.10416377612452	26.493786758739766	0.19904550448368796
1	3	smote	0.6	100	10	31	0.3	0.6	1.0	0.9504938379512279	0.8635654484313448	0.7529411764262975	0.9777117384771344	133.688824907531	33.78194561448403	0.2526908610421391
1	1	smote	0.6	100	10	31	0.3	1.0	0.7	0.9475435608541859	0.8066633511261061	0.6764705881955017	0.9821826280550693	115.26129655135489	37.966890438017835	0.32939842272630215
1	2	smote	0.6	100	10	31	0.3	1.0	0.7	0.9602678067134155	0.8589431800591582	0.7953216373803905	0.970282317971989	126.86852396265833	26.76256408575557	0.21094722300818644
1	3	smote	0.6	100	10	31	0.3	1.0	0.7	0.9545013547766803	0.868737146548045	0.758823529367128	0.9784546805276491	142.88722951219714	35.21986193531753	0.24648711173617374
1	1	smote	0.6	100	10	31	0.3	1.0	1.0	0.9469234464387091	0.8062951987914425	0.6705882352546713	0.9814402375576732	107.6485112548633	36.13127463380689	0.3356411819925606
1	2	smote	0.6	100	10	31	0.3	1.0	1.0	0.9593945239522779	0.8693120737627907	0.807017543812455	0.9695393759214745	133.10416377612452	26.493786758739766	0.19904550448368796
1	3	smote	0.6	100	10	31	0.3	1.0	1.0	0.9504938379512279	0.8635654484313448	0.7529411764262975	0.9777117384771344	133.688824907531	33.78194561448403	0.2526908610421391
1	1	smote	0.6	100	10	63	0.1	0.6	0.7	0.9549543648194244	0.8229716752044144	0.6764705881955017	0.9814402375576732	110.56721086180681	36.448215639366595	0.3296475894580495
1	2	smote	0.6	100	10	63	0.1	0.6	0.7	0.9656682568233361	0.8668834692511722	0.807017543812455	0.970282317971989	136.5363121587566	27.15613120466374	0.19889309598259128
1	3	smote	0.6	100	10	63	0.1	0.6	0.7	0.9596713573988287	0.8718138781798516	0.7823529411304498	0.9814264487297072	189.93826935882623	42.12185965551861	0.22176603955762306
1	1	smote	0.6	100	10	63	0.1	0.6	1.0	0.9504825538233111	0.8064215490498233	0.6764705881955017	0.9799554565628809	102.2221691151402	33.74834916216152	0.3301470554975861
1	2	smote	0.6	100	10	63	0.1	0.6	1.0	0.9653293709757306	0.8672984831889917	0.807017543812455	0.9665676077194164	120.90096907009132	24.13878419622701	0.19965748143195663
1	3	smote	0.6	100	10	63	0.1	0.6	1.0	0.9578052617778167	0.8766695444902474	0.7764705881896193	0.9799405646286781	169.69581602105663	38.70847741880758	0.22810506840690933
1	1	smote	0.6	100	10	63	0.1	1.0	0.7	0.9549543648194244	0.8229716752044144	0.6764705881955017	0.9814402375576732	110.56721086180681	36.448215639366595	0.3296475894580495
1	2	smote	0.6	100	10	63	0.1	1.0	0.7	0.9656682568233361	0.8668834692511722	0.807017543812455	0.970282317971989	136.5363121587566	27.15613120466374	0.19889309598259128
1	3	smote	0.6	100	10	63	0.1	1.0	0.7	0.9596713573988287	0.8718138781798516	0.7823529411304498	0.9814264487297072	189.93826935882623	42.12185965551861	0.22176603955762306
1	1	smote	0.6	100	10	63	0.1	1.0	1.0	0.9504825538233111	0.8064215490498233	0.6764705881955017	0.9799554565628809	102.2221691151402	33.74834916216152	0.3301470554975861
1	2	smote	0.6	100	10	63	0.1	1.0	1.0	0.9653293709757306	0.8672984831889917	0.807017543812455	0.9665676077194164	120.90096907009132	24.13878419622701	0.19965748143195663
1	3	smote	0.6	100	10	63	0.1	1.0	1.0	0.9578052617778167	0.8766695444902474	0.7764705881896193	0.9799405646286781	169.69581602105663	38.70847741880758	0.22810506840690933
1	1	smote	0.6	100	10	63	0.3	0.6	0.7	0.9504170487794227	0.8154576196772045	0.6823529411363322	0.9836674090498615	129.37702238910825	41.7785840246434	0.3229211954285196
1	2	smote	0.6	100	10	63	0.3	0.6	0.7	0.9623619474640043	0.8638994156449677	0.783625730948326	0.9717682020730182	124.65997991128246	27.75683842051772	0.22266036937974643
1	3	smote	0.6	100	10	63	0.3	0.6	0.7	0.9500262214841361	0.8565261808326076	0.758823529367128	0.9777117384771344	138.01944600717653	34.04586706459719	0.24667441197113965
1	1	smote	0.6	100	10	63	0.3	0.6	1.0	0.9489147997729159	0.8149539430317524	0.6588235293730104	0.9844097995472576	121.93095391417354	42.25879640111721	0.3465797143812504
1	2	smote	0.6	100	10	63	0.3	0.6	1.0	0.9602678067134154	0.8591766096732601	0.7953216373803905	0.9725111441235327	137.47021506618594	28.932500924356056	0.21046376872054912
1	3	smote	0.6	100	10	63	0.3	0.6	1.0	0.9538458176732804	0.864642592757109	0.758823529367128	0.9769687964266199	133.4657129144014	32.94761376552868	0.24686199707338013
1	1	smote	0.6	100	10	63	0.3	1.0	0.7	0.9504170487794227	0.8154576196772045	0.6823529411363322	0.9836674090498615	129.37702238910825	41.7785840246434	0.3229211954285196
1	2	smote	0.6	100	10	63	0.3	1.0	0.7	0.9623619474640043	0.8638994156449677	0.783625730948326	0.9717682020730182	124.65997991128246	27.75683842051772	0.22266036937974643
1	3	smote	0.6	100	10	63	0.3	1.0	0.7	0.9500262214841361	0.8565261808326076	0.758823529367128	0.9777117384771344	138.01944600717653	34.04586706459719	0.24667441197113965
1	1	smote	0.6	100	10	63	0.3	1.0	1.0	0.9489147997729159	0.8149539430317524	0.6588235293730104	0.9844097995472576	121.93095391417354	42.25879640111721	0.3465797143812504
1	2	smote	0.6	100	10	63	0.3	1.0	1.0	0.9602678067134154	0.8591766096732601	0.7953216373803905	0.9725111441235327	137.47021506618594	28.932500924356056	0.21046376872054912
1	3	smote	0.6	100	10	63	0.3	1.0	1.0	0.9538458176732804	0.864642592757109	0.758823529367128	0.9769687964266199	133.4657129144014	32.94761376552868	0.24686199707338013
1	1	smote	0.6	300	3	31	0.1	0.6	0.7	0.9458709987335692	0.8216245088623154	0.6941176470179931	0.9799554565628809	110.94011310886108	34.6287408794353	0.31213903429190104
1	2	smote	0.6	300	3	31	0.1	0.6	0.7	0.9623532580832964	0.8727300334222116	0.824561403460552	0.9635958395173582	124.4060826665926	22.650190693226143	0.18206657555376662
1	3	smote	0.6	300	3	31	0.1	0.6	0.7	0.9561664190193165	0.8759527221774652	0.7941176470121107	0.9777117384771344	169.1999176763518	35.62939576527613	0.2105757175451433
1	1	smote	0.6	300	3	31	0.1	0.6	1.0	0.9432988340102189	0.8215625756838026	0.6941176470179931	0.9769858945732964	96.33246220502988	30.160518192787002	0.31308778514629915
1	2	smote	0.6	300	3	31	0.1	0.6	1.0	0.9610672297385365	0.8767584285328082	0.824561403460552	0.9635958395173582	124.4060826665926	22.650190693226143	0.18206657555376662
1	3	smote	0.6	300	3	31	0.1	0.6	1.0	0.9515077353378202	0.869633387293366	0.7647058823079584	0.9806835066791926	164.99990928156197	39.5882147823426	0.2399286963533338
1	1	smote	0.6	300	3	31	0.1	1.0	0.7	0.9458709987335692	0.8216245088623154	0.6941176470179931	0.9799554565628809	110.94011310886108	34.6287408794353	0.31213903429190104
1	2	smote	0.6	300	3	31	0.1	1.0	0.7	0.9623532580832964	0.8727300334222116	0.824561403460552	0.9635958395173582	124.4060826665926	22.650190693226143	0.18206657555376662
1	3	smote	0.6	300	3	31	0.1	1.0	0.7	0.9561664190193165	0.8759527221774652	0.7941176470121107	0.9777117384771344	169.1999176763518	35.62939576527613	0.2105757175451433
1	1	smote	0.6	300	3	31	0.1	1.0	1.0	0.9432988340102189	0.8215625756838026	0.6941176470179931	0.9769858945732964	96.33246220502988	30.160518192787002	0.31308778514629915
1	2	smote	0.6	300	3	31	0.1	1.0	1.0	0.9610672297385365	0.8767584285328082	0.824561403460552	0.9635958395173582	124.4060826665926	22.650190693226143	0.18206657555376662
1	3	smote	0.6	300	3	31	0.1	1.0	1.0	0.9515077353378202	0.869633387293366	0.7647058823079584	0.9806835066791926	164.99990928156197	39.5882147823426	0.2399286963533338
1	1	smote	0.6	300	3	31	0.3	0.6	0.7	0.9352373466090222	0.8038871216685941	0.6941176470179931	0.9784706755680886	103.13257579096015	32.24055296336301	0.3126126898777915
1	2	smote	0.6	300	3	31	0.3	0.6	0.7	0.9580259464907936	0.8637853559795813	0.7953216373803905	0.970282317971989	126.86852396265833	26.76256408575557	0.21094722300818644
1	3	smote	0.6	300	3	31	0.3	0.6	0.7	0.9467791276986277	0.8506789977178894	0.7411764705446366	0.9769687964266199	121.47355088646523	32.181390189586146	0.26492507002556337
1	1	smote	0.6	300	3	31	0.3	0.6	1.0	0.9341630638892527	0.8008443086179978	0.6882352940771626	0.980697847060277	112.16031680204163	35.6558638649145	0.31790087403410666
1	2	smote	0.6	300	3	31	0.3	0.6	1.0	0.9577522309984968	0.8700600359011277	0.7953216373803905	0.970282317971989	126.86852396265833	26.76256408575557	0.21094722300818644
1	3	smote	0.6	300	3	31	0.3	0.6	1.0	0.9510619701075081	0.8597597134507703	0.7529411764262975	0.9769687964266199	129.27797380110735	32.69220590688116	0.25288302139077456
1	1	smote	0.6	300	3	31	0.3	1.0	0.7	0.9352373466090222	0.8038871216685941	0.6941176470179931	0.9784706755680886	103.13257579096015	32.24055296336301	0.3126126898777915
1	2	smote	0.6	300	3	31	0.3	1.0	0.7	0.9580259464907936	0.8637853559795813	0.7953216373803905	0.970282317971989	126.86852396265833	26.76256408575557	0.21094722300818644
1	3	smote	0.6	300	3	31	0.3	1.0	0.7	0.9467791276986277	0.8506789977178894	0.7411764705446366	0.9769687964266199	121.47355088646523	32.181390189586146	0.26492507002556337
1	1	smote	0.6	300	3	31	0.3	1.0	1.0	0.9341630638892527	0.8008443086179978	0.6882352940771626	0.980697847060277	112.16031680204163	35.6558638649145	0.31790087403410666
1	2	smote	0.6	300	3	31	0.3	1.0	1.0	0.9577522309984968	0.8700600359011277	0.7953216373803905	0.970282317971989	126.86852396265833	26.76256408575557	0.21094722300818644
1	3	smote	0.6	300	3	31	0.3	1.0	1.0	0.9510619701075081	0.8597597134507703	0.7529411764262975	0.9769687964266199	129.27797380110735	32.69220590688116	0.25288302139077456
1	1	smote	0.6	300	3	63	0.1	0.6	0.7	0.9458709987335692	0.8216245088623154	0.6941176470179931	0.9799554565628809	110.94011310886108	34.6287408794353	0.31213903429190104
1	2	smote	0.6	300	3	63	0.1	0.6	0.7	0.9623532580832964	0.8727300334222116	0.824561403460552	0.9635958395173582	124.4060826665926	22.650190693226143	0.18206657555376662
1	3	smote	0.6	300	3	63	0.1	0.6	0.7	0.9561664190193165	0.8759527221774652	0.7941176470121107	0.9777117384771344	169.1999176763518	35.62939576527613	0.2105757175451433
1	1	smote	0.6	300	3	63	0.1	0.6	1.0	0.9432988340102189	0.8215625756838026	0.6941176470179931	0.9769858945732964	96.33246220502988	30.160518192787002	0.31308778514629915
1	2	smote	0.6	300	3	63	0.1	0.6	1.0	0.9610672297385365	0.8767584285328082	0.824561403460552	0.9635958395173582	124.4060826665926	22.650190693226143	0.18206657555376662
1	3	smote	0.6	300	3	63	0.1	0.6	1.0	0.9515077353378202	0.869633387293366	0.7647058823079584	0.9806835066791926	164.99990928156197	39.5882147823426	0.2399286963533338
1	1	smote	0.6	300	3	63	0.1	1.0	0.7	0.9458709987335692	0.8216245088623154	0.6941176470179931	0.9799554565628809	110.94011310886108	34.6287408794353	0.31213903429190104
1	2	smote	0.6	300	3	63	0.1	1.0	0.7	0.9623532580832964	0.8727300334222116	0.824561403460552	0.9635958395173582	124.4060826665926	22.650190693226143	0.18206657555376662
1	3	smote	0.6	300	3	63	0.1	1.0	0.7	0.9561664190193165	0.8759527221774652	0.7941176470121107	0.9777117384771344	169.1999176763518	35.62939576527613	0.2105757175451433
1	1	smote	0.6	300	3	63	0.1	1.0	1.0	0.9432988340102189	0.8215625756838026	0.6941176470179931	0.9769858945732964	96.33246220502988	30.160518192787002	0.31308778514629915
1	2	smote	0.6	300	3	63	0.1	1.0	1.0	0.9610672297385365	0.8767584285328082	0.824561403460552	0.9635958395173582	124.4060826665926	22.650190693226143	0.18206657555376662
1	3	smote	0.6	300	3	63	0.1	1.0	1.0	0.9515077353378202	0.869633387293366	0.7647058823079584	0.9806835066791926	164.99990928156197	39.5882147823426	0.2399286963533338
1	1	smote	0.6	300	3	63	0.3	0.6	0.7	0.9352373466090222	0.8038871216685941	0.6941176470179931	0.9784706755680886	103.13257579096015	32.24055296336301	0.3126126898777915
1	2	smote	0.6	300	3	63	0.3	0.6	0.7	0.9580259464907936	0.8637853559795813	0.7953216373803905	0.970282317971989	126.86852396265833	26.76256408575557	0.21094722300818644
1	3	smote	0.6	300	3	63	0.3	0.6	0.7	0.9467791276986277	0.8506789977178894	0.7411764705446366	0.9769687964266199	121.47355088646523	32.181390189586146	0.26492507002556337
1	1	smote	0.6	300	3	63	0.3	0.6	1.0	0.9341630638892527	0.8008443086179978	0.6882352940771626	0.980697847060277	112.16031680204163	35.6558638649145	0.31790087403410666
1	2	smote	0.6	300	3	63	0.3	0.6	1.0	0.9577522309984968	0.8700600359011277	0.7953216373803905	0.970282317971989	126.86852396265833	26.76256408575557	0.21094722300818644
1	3	smote	0.6	300	3	63	0.3	0.6	1.0	0.9510619701075081	0.8597597134507703	0.7529411764262975	0.9769687964266199	129.27797380110735	32.69220590688116	0.25288302139077456
1	1	smote	0.6	300	3	63	0.3	1.0	0.7	0.9352373466090222	0.8038871216685941	0.6941176470179931	0.9784706755680886	103.13257579096015	32.24055296336301	0.3126126898777915
1	2	smote	0.6	300	3	63	0.3	1.0	0.7	0.9580259464907936	0.8637853559795813	0.7953216373803905	0.970282317971989	126.86852396265833	26.76256408575557	0.21094722300818644
1	3	smote	0.6	300	3	63	0.3	1.0	0.7	0.9467791276986277	0.8506789977178894	0.7411764705446366	0.9769687964266199	121.47355088646523	32.181390189586146	0.26492507002556337
1	1	smote	0.6	300	3	63	0.3	1.0	1.0	0.9341630638892527	0.8008443086179978	0.6882352940771626	0.980697847060277	112.16031680204163	35.6558638649145	0.31790087403410666
1	2	smote	0.6	300	3	63	0.3	1.0	1.0	0.9577522309984968	0.8700600359011277	0.7953216373803905	0.970282317971989	126.86852396265833	26.76256408575557	0.21094722300818644
1	3	smote	0.6	300	3	63	0.3	1.0	1.0	0.9510619701075081	0.8597597134507703	0.7529411764262975	0.9769687964266199	129.27797380110735	32.69220590688116	0.25288302139077456
1	1	smote	0.6	300	5	31	0.1	0.6	0.7	0.9456788506048299	0.8064010053606456	0.6705882352546713	0.9821826280550693	112.2186847470685	37.63674356464377	0.3353874849566005
1	2	smote	0.6	300	5	31	0.1	0.6	0.7	0.9611019872613679	0.8631391102588027	0.783625730948326	0.9680534918204454	109.74351932729412	24.52930008033983	0.2235147836816638
1	3	smote	0.6	300	5	31	0.1	0.6	0.7	0.9543309151297964	0.8693267850019798	0.7647058823079584	0.9821693907802217	179.02072716318094	42.887230829298495	0.2395657179964344
1	1	smote	0.6	300	5	31	0.1	0.6	1.0	0.9461854229442334	0.8147884449669485	0.6823529411363322	0.9829250185524654	123.65854007090299	39.96212491426192	0.32316509360989665
1	2	smote	0.6	300	5	31	0.1	0.6	1.0	0.9605545562767742	0.870150378418279	0.8011695905964228	0.9695393759214745	128.25318101585952	26.301802796719915	0.2050771864359113
1	3	smote	0.6	300	5	31	0.1	0.6	1.0	0.9513154444541561	0.8674061912520366	0.7647058823079584	0.9806835066791926	164.99990928156197	39.5882147823426	0.2399286963533338
1	1	smote	0.6	300	5	31	0.1	1.0	0.7	0.9456788506048299	0.8064010053606456	0.6705882352546713	0.9821826280550693	112.2186847470685	37.63674356464377	0.3353874849566005
1	2	smote	0.6	300	5	31	0.1	1.0	0.7	0.9611019872613679	0.8631391102588027	0.783625730948326	0.9680534918204454	109.74351932729412	24.52930008033983	0.2235147836816638
1	3	smote	0.6	300	5	31	0.1	1.0	0.7	0.9543309151297964	0.8693267850019798	0.7647058823079584	0.9821693907802217	179.02072716318094	42.887230829298495	0.2395657179964344
1	1	smote	0.6	300	5	31	0.1	1.0	1.0	0.9461854229442334	0.8147884449669485	0.6823529411363322	0.9829250185524654	123.65854007090299	39.96212491426192	0.32316509360989665
1	2	smote	0.6	300	5	31	0.1	1.0	1.0	0.9605545562767742	0.870150378418279	0.8011695905964228	0.9695393759214745	128.25318101585952	26.301802796719915	0.2050771864359113
1	3	smote	0.6	300	5	31	0.1	1.0	1.0	0.9513154444541561	0.8674061912520366	0.7647058823079584	0.9806835066791926	164.99990928156197	39.5882147823426	0.2399286963533338
1	1	smote	0.6	300	5	31	0.3	0.6	0.7	0.9430935848727018	0.8082636605016199	0.6823529411363322	0.9814402375576732	113.59401045083276	36.76515664492631	0.3236539969235383
1	2	smote	0.6	300	5	31	0.3	0.6	0.7	0.9603720792819097	0.8609241044772252	0.783625730948326	0.9769687964266199	153.6267805002324	34.02450888884362	0.22147510506818402
1	3	smote	0.6	300	5	31	0.3	0.6	0.7	0.950004370247356	0.8597070184430508	0.7647058823079584	0.9814264487297072	171.72990201583195	41.17174252043173	0.23974706978716523
1	1	smote	0.6	300	5	31	0.3	0.6	1.0	0.9397659286431722	0.7974288169172699	0.6764705881955017	0.980697847060277	106.23420849962723	35.0463619185057	0.32989713342935667
1	2	smote	0.6	300	5	31	0.3	0.6	1.0	0.9592424597898908	0.8588542640745075	0.7894736841643583	0.970282317971989	122.43745435410253	26.565780526301488	0.21697428652098402
1	3	smote	0.6	300	5	31	0.3	0.6	1.0	0.950769163534656	0.8633923271743932	0.7705882352487889	0.9777117384771344	147.34693757784777	34.5737099648235	0.23464151382914086
1	1	smote	0.6	300	5	31	0.3	1.0	0.7	0.9430935848727018	0.8082636605016199	0.6823529411363322	0.9814402375576732	113.59401045083276	36.76515664492631	0.3236539969235383
1	2	smote	0.6	300	5	31	0.3	1.0	0.7	0.9603720792819097	0.8609241044772252	0.783625730948326	0.9769687964266199	153.6267805002324	34.02450888884362	0.22147510506818402
1	3	smote	0.6	300	5	31	0.3	1.0	0.7	0.950004370247356	0.8597070184430508	0.7647058823079584	0.9814264487297072	171.72990201583195	41.17174252043173	0.23974706978716523
1	1	smote	0.6	300	5	31	0.3	1.0	1.0	0.9397659286431722	0.7974288169172699	0.6764705881955017	0.980697847060277	106.23420849962723	35.0463619185057	0.32989713342935667
1	2	smote	0.6	300	5	31	0.3	1.0	1.0	0.9592424597898908	0.8588542640745075	0.7894736841643583	0.970282317971989	122.43745435410253	26.565780526301488	0.21697428652098402
1	3	smote	0.6	300	5	31	0.3	1.0	1.0	0.950769163534656	0.8633923271743932	0.7705882352487889	0.9777117384771344	147.34693757784777	34.5737099648235	0.23464151382914086
1	1	smote	0.6	300	5	63	0.1	0.6	0.7	0.9456788506048299	0.8064010053606456	0.6705882352546713	0.9821826280550693	112.2186847470685	37.63674356464377	0.3353874849566005
1	2	smote	0.6	300	5	63	0.1	0.6	0.7	0.9611019872613679	0.8631391102588027	0.783625730948326	0.9680534918204454	109.74351932729412	24.52930008033983	0.2235147836816638
1	3	smote	0.6	300	5	63	0.1	0.6	0.7	0.9549995629752644	0.8680851711446267	0.7647058823079584	0.9791976225781636	152.98206441942992	36.7604865153718	0.24029277631373297
1	1	smote	0.6	300	5	63	0.1	0.6	1.0	0.9457530896545701	0.8123810099737395	0.6882352940771626	0.9821826280550693	121.6909667683645	38.62718418476597	0.3174202982657054
1	2	smote	0.6	300	5	63	0.1	0.6	1.0	0.9605545562767742	0.870150378418279	0.8011695905964228	0.9695393759214745	128.25318101585952	26.301802796719915	0.2050771864359113
1	3	smote	0.6	300	5	63	0.1	0.6	1.0	0.9513154444541561	0.8674061912520366	0.7647058823079584	0.9806835066791926	164.99990928156197	39.5882147823426	0.2399286963533338
1	1	smote	0.6	300	5	63	0.1	1.0	0.7	0.9456788506048299	0.8064010053606456	0.6705882352546713	0.9821826280550693	112.2186847470685	37.63674356464377	0.3353874849566005
1	2	smote	0.6	300	5	63	0.1	1.0	0.7	0.9611019872613679	0.8631391102588027	0.783625730948326	0.9680534918204454	109.74351932729412	24.52930008033983	0.2235147836816638
1	3	smote	0.6	300	5	63	0.1	1.0	0.7	0.9549995629752644	0.8680851711446267	0.7647058823079584	0.9791976225781636	152.98206441942992	36.7604865153718	0.24029277631373297
1	1	smote	0.6	300	5	63	0.1	1.0	1.0	0.9457530896545701	0.8123810099737395	0.6882352940771626	0.9821826280550693	121.6909667683645	38.62718418476597	0.3174202982657054
1	2	smote	0.6	300	5	63	0.1	1.0	1.0	0.9605545562767742	0.870150378418279	0.8011695905964228	0.9695393759214745	128.25318101585952	26.301802796719915	0.2050771864359113
1	3	smote	0.6	300	5	63	0.1	1.0	1.0	0.9513154444541561	0.8674061912520366	0.7647058823079584	0.9806835066791926	164.99990928156197	39.5882147823426	0.2399286963533338
1	1	smote	0.6	300	5	63	0.3	0.6	0.7	0.9430935848727018	0.8082636605016199	0.6823529411363322	0.9814402375576732	113.59401045083276	36.76515664492631	0.3236539969235383
1	2	smote	0.6	300	5	63	0.3	0.6	0.7	0.9603720792819097	0.8609241044772252	0.783625730948326	0.9769687964266199	153.6267805002324	34.02450888884362	0.22147510506818402
1	3	smote	0.6	300	5	63	0.3	0.6	0.7	0.950004370247356	0.8597070184430508	0.7647058823079584	0.9814264487297072	171.72990201583195	41.17174252043173	0.23974706978716523
1	1	smote	0.6	300	5	63	0.3	0.6	1.0	0.9420629721821914	0.8035473075067381	0.6764705881955017	0.9814402375576732	110.56721086180681	36.448215639366595	0.3296475894580495
1	2	smote	0.6	300	5	63	0.3	0.6	1.0	0.9592424597898908	0.8588542640745075	0.7894736841643583	0.970282317971989	122.43745435410253	26.565780526301488	0.21697428652098402
1	3	smote	0.6	300	5	63	0.3	0.6	1.0	0.950769163534656	0.8633923271743932	0.7705882352487889	0.9777117384771344	147.34693757784777	34.5737099648235	0.23464151382914086
1	1	smote	0.6	300	5	63	0.3	1.0	0.7	0.9430935848727018	0.8082636605016199	0.6823529411363322	0.9814402375576732	113.59401045083276	36.76515664492631	0.3236539969235383
1	2	smote	0.6	300	5	63	0.3	1.0	0.7	0.9603720792819097	0.8609241044772252	0.783625730948326	0.9769687964266199	153.6267805002324	34.02450888884362	0.22147510506818402
1	3	smote	0.6	300	5	63	0.3	1.0	0.7	0.950004370247356	0.8597070184430508	0.7647058823079584	0.9814264487297072	171.72990201583195	41.17174252043173	0.23974706978716523
1	1	smote	0.6	300	5	63	0.3	1.0	1.0	0.9420629721821914	0.8035473075067381	0.6764705881955017	0.9814402375576732	110.56721086180681	36.448215639366595	0.3296475894580495
1	2	smote	0.6	300	5	63	0.3	1.0	1.0	0.9592424597898908	0.8588542640745075	0.7894736841643583	0.970282317971989	122.43745435410253	26.565780526301488	0.21697428652098402
1	3	smote	0.6	300	5	63	0.3	1.0	1.0	0.950769163534656	0.8633923271743932	0.7705882352487889	0.9777117384771344	147.34693757784777	34.5737099648235	0.23464151382914086
1	1	smote	0.6	300	10	31	0.1	0.6	0.7	0.944910258089873	0.8137734893097843	0.6705882352546713	0.9836674090498615	122.60544192017643	41.058263610425406	0.33488123970143513
1	2	smote	0.6	300	10	31	0.1	0.6	0.7	0.961579903200299	0.8635979206740623	0.8011695905964228	0.9717682020730182	138.69653987075029	28.37826017620095	0.20460682592140314
1	3	smote	0.6	300	10	31	0.1	0.6	0.7	0.9515426973166681	0.8623784606343633	0.758823529367128	0.9843982169317653	198.51903029266546	48.63694359029132	0.24499888768043196
1	1	smote	0.6	300	10	31	0.1	0.6	1.0	0.9441547665836937	0.8125081770005003	0.6647058823138408	0.9829250185524654	114.12044959904857	38.928621683720664	0.3411187099182329
1	2	smote	0.6	300	10	31	0.1	0.6	1.0	0.9622489855148023	0.8663741223350567	0.7953216373803905	0.9725111441235327	137.47021506618594	28.932500924356056	0.21046376872054912
1	3	smote	0.6	300	10	31	0.1	0.6	1.0	0.9552661480639805	0.8670907148445791	0.7647058823079584	0.9814264487297072	171.72990201583195	41.17174252043173	0.23974706978716523
1	1	smote	0.6	300	10	31	0.1	1.0	0.7	0.944910258089873	0.8137734893097843	0.6705882352546713	0.9836674090498615	122.60544192017643	41.058263610425406	0.33488123970143513
1	2	smote	0.6	300	10	31	0.1	1.0	0.7	0.961579903200299	0.8635979206740623	0.8011695905964228	0.9717682020730182	138.69653987075029	28.37826017620095	0.20460682592140314
1	3	smote	0.6	300	10	31	0.1	1.0	0.7	0.9515426973166681	0.8623784606343633	0.758823529367128	0.9843982169317653	198.51903029266546	48.63694359029132	0.24499888768043196
1	1	smote	0.6	300	10	31	0.1	1.0	1.0	0.9441547665836937	0.8125081770005003	0.6647058823138408	0.9829250185524654	114.12044959904857	38.928621683720664	0.3411187099182329
1	2	smote	0.6	300	10	31	0.1	1.0	1.0	0.9622489855148023	0.8663741223350567	0.7953216373803905	0.9725111441235327	137.47021506618594	28.932500924356056	0.21046376872054912
1	3	smote	0.6	300	10	31	0.1	1.0	1.0	0.9552661480639805	0.8670907148445791	0.7647058823079584	0.9814264487297072	171.72990201583195	41.17174252043173	0.23974706978716523
1	1	smote	0.6	300	10	31	0.3	0.6	0.7	0.9457967596838289	0.8029000216244951	0.6647058823138408	0.9836674090498615	119.39785116647586	40.69810340331641	0.34086126183789295
1	2	smote	0.6	300	10	31	0.3	0.6	0.7	0.9619839594032134	0.8606047477238555	0.7777777777322936	0.9725111441235327	123.8242750673292	28.29428399220114	0.22850352032001345
1	3	smote	0.6	300	10	31	0.3	0.6	0.7	0.9528974739970282	0.8677169527942793	0.7529411764262975	0.9858841010327944	212.85197303946015	53.339900262572534	0.2505962118761485
1	1	smote	0.6	300	10	31	0.3	0.6	1.0	0.9469802174767458	0.8078953813139188	0.6588235293730104	0.9821826280550693	106.44821407465122	36.976449817895634	0.34736560941719724
1	2	smote	0.6	300	10	31	0.3	0.6	1.0	0.9609064761954416	0.8651047448816117	0.807017543812455	0.970282317971989	136.5363121587566	27.15613120466374	0.19889309598259128
1	3	smote	0.6	300	10	31	0.3	0.6	1.0	0.9483130845205838	0.8640260362598406	0.758823529367128	0.9791976225781636	148.10271167172934	36.47771354217664	0.2463000957200744
1	1	smote	0.6	300	10	31	0.3	1.0	0.7	0.9457967596838289	0.8029000216244951	0.6647058823138408	0.9836674090498615	119.39785116647586	40.69810340331641	0.34086126183789295
1	2	smote	0.6	300	10	31	0.3	1.0	0.7	0.9619839594032134	0.8606047477238555	0.7777777777322936	0.9725111441235327	123.8242750673292	28.29428399220114	0.22850352032001345
1	3	smote	0.6	300	10	31	0.3	1.0	0.7	0.9528974739970282	0.8677169527942793	0.7529411764262975	0.9858841010327944	212.85197303946015	53.339900262572534	0.2505962118761485
1	1	smote	0.6	300	10	31	0.3	1.0	1.0	0.9469802174767458	0.8078953813139188	0.6588235293730104	0.9821826280550693	106.44821407465122	36.976449817895634	0.34736560941719724
1	2	smote	0.6	300	10	31	0.3	1.0	1.0	0.9609064761954416	0.8651047448816117	0.807017543812455	0.970282317971989	136.5363121587566	27.15613120466374	0.19889309598259128
1	3	smote	0.6	300	10	31	0.3	1.0	1.0	0.9483130845205838	0.8640260362598406	0.758823529367128	0.9791976225781636	148.10271167172934	36.47771354217664	0.2463000957200744
1	1	smote	0.6	300	10	63	0.1	0.6	0.7	0.9501157255775361	0.8147256423850422	0.6647058823138408	0.9836674090498615	119.39785116647586	40.69810340331641	0.34086126183789295
1	2	smote	0.6	300	10	63	0.1	0.6	0.7	0.962483598793914	0.8638174433863726	0.7953216373803905	0.9725111441235327	137.47021506618594	28.932500924356056	0.21046376872054912
1	3	smote	0.6	300	10	63	0.1	0.6	0.7	0.9530766541386242	0.8673003027516549	0.7529411764262975	0.9843982169317653	192.2901203385805	48.25991301982394	0.25097447030532655
1	1	smote	0.6	300	10	63	0.1	0.6	1.0	0.9464518101227128	0.8051245263167425	0.6764705881955017	0.9814402375576732	110.56721086180681	36.448215639366595	0.3296475894580495
1	2	smote	0.6	300	10	63	0.1	0.6	1.0	0.9637783165193816	0.8688970443903805	0.8011695905964228	0.9717682020730182	138.69653987075029	28.37826017620095	0.20460682592140314
1	3	smote	0.6	300	10	63	0.1	0.6	1.0	0.9550476356961803	0.8699514774057089	0.7647058823079584	0.9799405646286781	158.76843427889665	38.121985336704434	0.2401105983199031
1	1	smote	0.6	300	10	63	0.1	1.0	0.7	0.9501157255775361	0.8147256423850422	0.6647058823138408	0.9836674090498615	119.39785116647586	40.69810340331641	0.34086126183789295
[truncated: 11,825 more rows]
