# Supplementary material for: Risk prediction for cardiovascular related diseases using PRS and EHR in the Framingham Heart Study
Source: PLoS One. 2026 Apr 17;21(4):e0345914. doi: 10.1371/journal.pone.0345914 (PMC13089760; doi:10.1371/journal.pone.0345914)
Supplement: S1 File — (ZIP) [file pone.0345914.s003.zip › lgbm/ehr_model/dia/dia_lgb_nested_cv_outer_test_results.csv]

outer_fold	AUC	AUPRC	sensitivity	specificity	DOR	LR+	LR-
1	0.9613258220883009	0.8893903457440262	0.747058823485467	0.9851521900446537	195.96381571998245	50.314377850229235	0.2567533996300957
2	0.9605091925411589	0.8501264395137007	0.8058823528937716	0.9554565701488089	89.04997651538469	18.092054757917904	0.20316741873921182
3	0.9574003110798293	0.854865678559594	0.8654970759727779	0.9175334323854567	71.59419007574697	10.495125431519597	0.14659184920555438
4	0.962691198321825	0.8775705337716088	0.7176470587813149	0.9925705794874252	339.5662006843657	96.59516399899722	0.2844663585735453
