# Supplementary material for: Risk prediction for cardiovascular related diseases using PRS and EHR in the Framingham Heart Study
Source: PLoS One. 2026 Apr 17;21(4):e0345914. doi: 10.1371/journal.pone.0345914 (PMC13089760; doi:10.1371/journal.pone.0345914)
Supplement: S1 File — (ZIP) [file pone.0345914.s003.zip › lgbm/ehr_model/stroke/stroke_lgb_nested_cv_all_results.csv]

outer_fold	inner_fold	sampling_method	sampling_ratio	n_estimators	max_depth	num_leaves	learning_rate	subsample	colsample_bytree	AUC	AUPRC	sensitivity	specificity	DOR	LR+	LR-
1	1	none		100	3	31	0.1	0.6	0.7	0.7462037852112676	0.10575199459798935	0.015624999997558595	0.9999999999929579	1586184.5726670336	1561400.438981821	0.9843749901656237
1	2	none		100	3	31	0.1	0.6	0.7	0.7326144366197184	0.10832924678871929	0.0	0.9964788732324192	0.0	0.0	1.0035335588408645
1	3	none		100	3	31	0.1	0.6	0.7	0.7076144366197182	0.09662363046337026	0.0	0.9999999999929579	0.0	0.0	0.9999999900070423
1	1	none		100	3	31	0.1	0.6	1.0	0.7311619718309859	0.10708861427977392	0.015624999997558595	0.9992957746408501	22.523489458194906	22.187184716795745	0.9850687005111591
1	2	none		100	3	31	0.1	0.6	1.0	0.731437059859155	0.10554884892437187	0.015624999997558595	0.9971830985845269	5.619027655987646	5.5468552939690055	0.9871557104489402
1	3	none		100	3	31	0.1	0.6	1.0	0.7178587147887323	0.10200712523421639	0.0	0.9992957746408501	0.0	0.0	1.000704711627902
1	1	none		100	3	31	0.1	1.0	0.7	0.7462037852112676	0.10575199459798935	0.015624999997558595	0.9999999999929579	1586184.5726670336	1561400.438981821	0.9843749901656237
1	2	none		100	3	31	0.1	1.0	0.7	0.7326144366197184	0.10832924678871929	0.0	0.9964788732324192	0.0	0.0	1.0035335588408645
1	3	none		100	3	31	0.1	1.0	0.7	0.7076144366197182	0.09662363046337026	0.0	0.9999999999929579	0.0	0.0	0.9999999900070423
1	1	none		100	3	31	0.1	1.0	1.0	0.7311619718309859	0.10708861427977392	0.015624999997558595	0.9992957746408501	22.523489458194906	22.187184716795745	0.9850687005111591
1	2	none		100	3	31	0.1	1.0	1.0	0.731437059859155	0.10554884892437187	0.015624999997558595	0.9971830985845269	5.619027655987646	5.5468552939690055	0.9871557104489402
1	3	none		100	3	31	0.1	1.0	1.0	0.7178587147887323	0.10200712523421639	0.0	0.9992957746408501	0.0	0.0	1.000704711627902
1	1	none		100	3	31	0.3	0.6	0.7	0.6884463028169014	0.09916317033975681	0.015624999997558595	0.9964788732324192	4.492050724548789	4.437487387998829	0.987853346986426
1	2	none		100	3	31	0.3	0.6	0.7	0.7156910211267606	0.08803126871082842	0.03124999999511719	0.9908450704155575	3.491311319167782	3.413457806780283	0.9777007719497298
1	3	none		100	3	31	0.3	0.6	0.7	0.6679907570422534	0.07174349455414156	0.0	0.9936619718239884	0.0	0.0	1.0063784448755675
1	1	none		100	3	31	0.3	0.6	1.0	0.6913512323943661	0.07845908135653556	0.0	0.9964788732324192	0.0	0.0	1.0035335588408645
1	2	none		100	3	31	0.3	0.6	1.0	0.7127640845070423	0.08886508759369163	0.03124999999511719	0.9908450704155575	3.491311319167782	3.413457806780283	0.9777007719497298
1	3	none		100	3	31	0.3	0.6	1.0	0.6868617957746478	0.07738306525637809	0.0	0.9943661971760961	0.0	0.0	1.0056657122730501
1	1	none		100	3	31	0.3	1.0	0.7	0.6884463028169014	0.09916317033975681	0.015624999997558595	0.9964788732324192	4.492050724548789	4.437487387998829	0.987853346986426
1	2	none		100	3	31	0.3	1.0	0.7	0.7156910211267606	0.08803126871082842	0.03124999999511719	0.9908450704155575	3.491311319167782	3.413457806780283	0.9777007719497298
1	3	none		100	3	31	0.3	1.0	0.7	0.6679907570422534	0.07174349455414156	0.0	0.9936619718239884	0.0	0.0	1.0063784448755675
1	1	none		100	3	31	0.3	1.0	1.0	0.6913512323943661	0.07845908135653556	0.0	0.9964788732324192	0.0	0.0	1.0035335588408645
1	2	none		100	3	31	0.3	1.0	1.0	0.7127640845070423	0.08886508759369163	0.03124999999511719	0.9908450704155575	3.491311319167782	3.413457806780283	0.9777007719497298
1	3	none		100	3	31	0.3	1.0	1.0	0.6868617957746478	0.07738306525637809	0.0	0.9943661971760961	0.0	0.0	1.0056657122730501
1	1	none		100	3	63	0.1	0.6	0.7	0.7462037852112676	0.10575199459798935	0.015624999997558595	0.9999999999929579	1586184.5726670336	1561400.438981821	0.9843749901656237
1	2	none		100	3	63	0.1	0.6	0.7	0.7326144366197184	0.10832924678871929	0.0	0.9964788732324192	0.0	0.0	1.0035335588408645
1	3	none		100	3	63	0.1	0.6	0.7	0.7076144366197182	0.09662363046337026	0.0	0.9999999999929579	0.0	0.0	0.9999999900070423
1	1	none		100	3	63	0.1	0.6	1.0	0.7311619718309859	0.10708861427977392	0.015624999997558595	0.9992957746408501	22.523489458194906	22.187184716795745	0.9850687005111591
1	2	none		100	3	63	0.1	0.6	1.0	0.731437059859155	0.10554884892437187	0.015624999997558595	0.9971830985845269	5.619027655987646	5.5468552939690055	0.9871557104489402
1	3	none		100	3	63	0.1	0.6	1.0	0.7178587147887323	0.10200712523421639	0.0	0.9992957746408501	0.0	0.0	1.000704711627902
1	1	none		100	3	63	0.1	1.0	0.7	0.7462037852112676	0.10575199459798935	0.015624999997558595	0.9999999999929579	1586184.5726670336	1561400.438981821	0.9843749901656237
1	2	none		100	3	63	0.1	1.0	0.7	0.7326144366197184	0.10832924678871929	0.0	0.9964788732324192	0.0	0.0	1.0035335588408645
1	3	none		100	3	63	0.1	1.0	0.7	0.7076144366197182	0.09662363046337026	0.0	0.9999999999929579	0.0	0.0	0.9999999900070423
1	1	none		100	3	63	0.1	1.0	1.0	0.7311619718309859	0.10708861427977392	0.015624999997558595	0.9992957746408501	22.523489458194906	22.187184716795745	0.9850687005111591
1	2	none		100	3	63	0.1	1.0	1.0	0.731437059859155	0.10554884892437187	0.015624999997558595	0.9971830985845269	5.619027655987646	5.5468552939690055	0.9871557104489402
1	3	none		100	3	63	0.1	1.0	1.0	0.7178587147887323	0.10200712523421639	0.0	0.9992957746408501	0.0	0.0	1.000704711627902
1	1	none		100	3	63	0.3	0.6	0.7	0.6884463028169014	0.09916317033975681	0.015624999997558595	0.9964788732324192	4.492050724548789	4.437487387998829	0.987853346986426
1	2	none		100	3	63	0.3	0.6	0.7	0.7156910211267606	0.08803126871082842	0.03124999999511719	0.9908450704155575	3.491311319167782	3.413457806780283	0.9777007719497298
1	3	none		100	3	63	0.3	0.6	0.7	0.6679907570422534	0.07174349455414156	0.0	0.9936619718239884	0.0	0.0	1.0063784448755675
1	1	none		100	3	63	0.3	0.6	1.0	0.6913512323943661	0.07845908135653556	0.0	0.9964788732324192	0.0	0.0	1.0035335588408645
1	2	none		100	3	63	0.3	0.6	1.0	0.7127640845070423	0.08886508759369163	0.03124999999511719	0.9908450704155575	3.491311319167782	3.413457806780283	0.9777007719497298
1	3	none		100	3	63	0.3	0.6	1.0	0.6868617957746478	0.07738306525637809	0.0	0.9943661971760961	0.0	0.0	1.0056657122730501
1	1	none		100	3	63	0.3	1.0	0.7	0.6884463028169014	0.09916317033975681	0.015624999997558595	0.9964788732324192	4.492050724548789	4.437487387998829	0.987853346986426
1	2	none		100	3	63	0.3	1.0	0.7	0.7156910211267606	0.08803126871082842	0.03124999999511719	0.9908450704155575	3.491311319167782	3.413457806780283	0.9777007719497298
1	3	none		100	3	63	0.3	1.0	0.7	0.6679907570422534	0.07174349455414156	0.0	0.9936619718239884	0.0	0.0	1.0063784448755675
1	1	none		100	3	63	0.3	1.0	1.0	0.6913512323943661	0.07845908135653556	0.0	0.9964788732324192	0.0	0.0	1.0035335588408645
1	2	none		100	3	63	0.3	1.0	1.0	0.7127640845070423	0.08886508759369163	0.03124999999511719	0.9908450704155575	3.491311319167782	3.413457806780283	0.9777007719497298
1	3	none		100	3	63	0.3	1.0	1.0	0.6868617957746478	0.07738306525637809	0.0	0.9943661971760961	0.0	0.0	1.0056657122730501
1	1	none		100	5	31	0.1	0.6	0.7	0.7167143485915493	0.09496786088588839	0.0	0.9992957746408501	0.0	0.0	1.000704711627902
1	2	none		100	5	31	0.1	0.6	0.7	0.721687940140845	0.09731933123630901	0.015624999997558595	0.9964788732324192	4.492050724548789	4.437487387998829	0.987853346986426
1	3	none		100	5	31	0.1	0.6	0.7	0.7029599471830986	0.08933031068677327	0.015624999997558595	0.9978873239366347	7.497318982993502	7.395798300798921	0.9864590585783992
1	1	none		100	5	31	0.1	0.6	1.0	0.7033450704225352	0.08206552198500802	0.0	0.9985915492887424	0.0	0.0	1.0014104272143665
1	2	none		100	5	31	0.1	0.6	1.0	0.7324493838028169	0.09869058485373548	0.0	0.9964788732324192	0.0	0.0	1.0035335588408645
1	3	none		100	5	31	0.1	0.6	1.0	0.7104533450704226	0.0947214026793218	0.0	0.9964788732324192	0.0	0.0	1.0035335588408645
1	1	none		100	5	31	0.1	1.0	0.7	0.7167143485915493	0.09496786088588839	0.0	0.9992957746408501	0.0	0.0	1.000704711627902
1	2	none		100	5	31	0.1	1.0	0.7	0.721687940140845	0.09731933123630901	0.015624999997558595	0.9964788732324192	4.492050724548789	4.437487387998829	0.987853346986426
1	3	none		100	5	31	0.1	1.0	0.7	0.7029599471830986	0.08933031068677327	0.015624999997558595	0.9978873239366347	7.497318982993502	7.395798300798921	0.9864590585783992
1	1	none		100	5	31	0.1	1.0	1.0	0.7033450704225352	0.08206552198500802	0.0	0.9985915492887424	0.0	0.0	1.0014104272143665
1	2	none		100	5	31	0.1	1.0	1.0	0.7324493838028169	0.09869058485373548	0.0	0.9964788732324192	0.0	0.0	1.0035335588408645
1	3	none		100	5	31	0.1	1.0	1.0	0.7104533450704226	0.0947214026793218	0.0	0.9964788732324192	0.0	0.0	1.0035335588408645
1	1	none		100	5	31	0.3	0.6	0.7	0.6960607394366197	0.08399780306557461	0.0	0.9957746478803116	0.0	0.0	1.0042432713930307
1	2	none		100	5	31	0.3	0.6	0.7	0.7175836267605633	0.08827491441824724	0.0	0.9936619718239884	0.0	0.0	1.0063784448755675
1	3	none		100	5	31	0.3	0.6	0.7	0.6584286971830986	0.08334462131104667	0.015624999997558595	0.9978873239366347	7.497318982993502	7.395798300798921	0.9864590585783992
1	1	none		100	5	31	0.3	0.6	1.0	0.6862015845070423	0.0909229483526498	0.015624999997558595	0.9978873239366347	7.497318982993502	7.395798300798921	0.9864590585783992
1	2	none		100	5	31	0.3	0.6	1.0	0.7113116197183099	0.09322134680919336	0.0	0.9971830985845269	0.0	0.0	1.0028248487075473
1	3	none		100	5	31	0.3	0.6	1.0	0.6948723591549296	0.07630945998829125	0.0	0.9971830985845269	0.0	0.0	1.0028248487075473
1	1	none		100	5	31	0.3	1.0	0.7	0.6960607394366197	0.08399780306557461	0.0	0.9957746478803116	0.0	0.0	1.0042432713930307
1	2	none		100	5	31	0.3	1.0	0.7	0.7175836267605633	0.08827491441824724	0.0	0.9936619718239884	0.0	0.0	1.0063784448755675
1	3	none		100	5	31	0.3	1.0	0.7	0.6584286971830986	0.08334462131104667	0.015624999997558595	0.9978873239366347	7.497318982993502	7.395798300798921	0.9864590585783992
1	1	none		100	5	31	0.3	1.0	1.0	0.6862015845070423	0.0909229483526498	0.015624999997558595	0.9978873239366347	7.497318982993502	7.395798300798921	0.9864590585783992
1	2	none		100	5	31	0.3	1.0	1.0	0.7113116197183099	0.09322134680919336	0.0	0.9971830985845269	0.0	0.0	1.0028248487075473
1	3	none		100	5	31	0.3	1.0	1.0	0.6948723591549296	0.07630945998829125	0.0	0.9971830985845269	0.0	0.0	1.0028248487075473
1	1	none		100	5	63	0.1	0.6	0.7	0.7167143485915493	0.09496786088588839	0.0	0.9992957746408501	0.0	0.0	1.000704711627902
1	2	none		100	5	63	0.1	0.6	0.7	0.721687940140845	0.09731933123630901	0.015624999997558595	0.9964788732324192	4.492050724548789	4.437487387998829	0.987853346986426
1	3	none		100	5	63	0.1	0.6	0.7	0.7029599471830986	0.08933031068677327	0.015624999997558595	0.9978873239366347	7.497318982993502	7.395798300798921	0.9864590585783992
1	1	none		100	5	63	0.1	0.6	1.0	0.7033450704225352	0.08206552198500802	0.0	0.9985915492887424	0.0	0.0	1.0014104272143665
1	2	none		100	5	63	0.1	0.6	1.0	0.7324493838028169	0.09869058485373548	0.0	0.9964788732324192	0.0	0.0	1.0035335588408645
1	3	none		100	5	63	0.1	0.6	1.0	0.7104533450704226	0.0947214026793218	0.0	0.9964788732324192	0.0	0.0	1.0035335588408645
1	1	none		100	5	63	0.1	1.0	0.7	0.7167143485915493	0.09496786088588839	0.0	0.9992957746408501	0.0	0.0	1.000704711627902
1	2	none		100	5	63	0.1	1.0	0.7	0.721687940140845	0.09731933123630901	0.015624999997558595	0.9964788732324192	4.492050724548789	4.437487387998829	0.987853346986426
1	3	none		100	5	63	0.1	1.0	0.7	0.7029599471830986	0.08933031068677327	0.015624999997558595	0.9978873239366347	7.497318982993502	7.395798300798921	0.9864590585783992
1	1	none		100	5	63	0.1	1.0	1.0	0.7033450704225352	0.08206552198500802	0.0	0.9985915492887424	0.0	0.0	1.0014104272143665
1	2	none		100	5	63	0.1	1.0	1.0	0.7324493838028169	0.09869058485373548	0.0	0.9964788732324192	0.0	0.0	1.0035335588408645
1	3	none		100	5	63	0.1	1.0	1.0	0.7104533450704226	0.0947214026793218	0.0	0.9964788732324192	0.0	0.0	1.0035335588408645
1	1	none		100	5	63	0.3	0.6	0.7	0.6960607394366197	0.08399780306557461	0.0	0.9957746478803116	0.0	0.0	1.0042432713930307
1	2	none		100	5	63	0.3	0.6	0.7	0.7175836267605633	0.08827491441824724	0.0	0.9936619718239884	0.0	0.0	1.0063784448755675
1	3	none		100	5	63	0.3	0.6	0.7	0.6584286971830986	0.08334462131104667	0.015624999997558595	0.9978873239366347	7.497318982993502	7.395798300798921	0.9864590585783992
1	1	none		100	5	63	0.3	0.6	1.0	0.6862015845070423	0.0909229483526498	0.015624999997558595	0.9978873239366347	7.497318982993502	7.395798300798921	0.9864590585783992
1	2	none		100	5	63	0.3	0.6	1.0	0.7113116197183099	0.09322134680919336	0.0	0.9971830985845269	0.0	0.0	1.0028248487075473
1	3	none		100	5	63	0.3	0.6	1.0	0.6948723591549296	0.07630945998829125	0.0	0.9971830985845269	0.0	0.0	1.0028248487075473
1	1	none		100	5	63	0.3	1.0	0.7	0.6960607394366197	0.08399780306557461	0.0	0.9957746478803116	0.0	0.0	1.0042432713930307
1	2	none		100	5	63	0.3	1.0	0.7	0.7175836267605633	0.08827491441824724	0.0	0.9936619718239884	0.0	0.0	1.0063784448755675
1	3	none		100	5	63	0.3	1.0	0.7	0.6584286971830986	0.08334462131104667	0.015624999997558595	0.9978873239366347	7.497318982993502	7.395798300798921	0.9864590585783992
1	1	none		100	5	63	0.3	1.0	1.0	0.6862015845070423	0.0909229483526498	0.015624999997558595	0.9978873239366347	7.497318982993502	7.395798300798921	0.9864590585783992
1	2	none		100	5	63	0.3	1.0	1.0	0.7113116197183099	0.09322134680919336	0.0	0.9971830985845269	0.0	0.0	1.0028248487075473
1	3	none		100	5	63	0.3	1.0	1.0	0.6948723591549296	0.07630945998829125	0.0	0.9971830985845269	0.0	0.0	1.0028248487075473
1	1	none		100	10	31	0.1	0.6	0.7	0.7237896126760563	0.09153143372059974	0.0	0.9999999999929579	0.0	0.0	0.9999999900070423
1	2	none		100	10	31	0.1	0.6	0.7	0.7105743838028168	0.08688454594442074	0.0	0.9978873239366347	0.0	0.0	1.002117138870809
1	3	none		100	10	31	0.1	0.6	0.7	0.6866857394366197	0.08000857617496993	0.0	0.9985915492887424	0.0	0.0	1.0014104272143665
1	1	none		100	10	31	0.1	0.6	1.0	0.7251980633802818	0.09387553391398296	0.0	0.9992957746408501	0.0	0.0	1.000704711627902
1	2	none		100	10	31	0.1	0.6	1.0	0.7218860035211268	0.09320803114996265	0.0	0.9985915492887424	0.0	0.0	1.0014104272143665
1	3	none		100	10	31	0.1	0.6	1.0	0.6973701584507043	0.08555843096022256	0.0	0.9978873239366347	0.0	0.0	1.002117138870809
1	1	none		100	10	31	0.1	1.0	0.7	0.7237896126760563	0.09153143372059974	0.0	0.9999999999929579	0.0	0.0	0.9999999900070423
1	2	none		100	10	31	0.1	1.0	0.7	0.7105743838028168	0.08688454594442074	0.0	0.9978873239366347	0.0	0.0	1.002117138870809
1	3	none		100	10	31	0.1	1.0	0.7	0.6866857394366197	0.08000857617496993	0.0	0.9985915492887424	0.0	0.0	1.0014104272143665
1	1	none		100	10	31	0.1	1.0	1.0	0.7251980633802818	0.09387553391398296	0.0	0.9992957746408501	0.0	0.0	1.000704711627902
1	2	none		100	10	31	0.1	1.0	1.0	0.7218860035211268	0.09320803114996265	0.0	0.9985915492887424	0.0	0.0	1.0014104272143665
1	3	none		100	10	31	0.1	1.0	1.0	0.6973701584507043	0.08555843096022256	0.0	0.9978873239366347	0.0	0.0	1.002117138870809
1	1	none		100	10	31	0.3	0.6	0.7	0.6569102112676056	0.0916614589303776	0.015624999997558595	0.9985915492887424	11.253888291839589	11.093671177811585	0.9857633892915869
1	2	none		100	10	31	0.3	0.6	0.7	0.6857614436619718	0.07954814266322381	0.0	0.9936619718239884	0.0	0.0	1.0063784448755675
1	3	none		100	10	31	0.3	0.6	0.7	0.6838138204225352	0.08452562393906934	0.0	0.9978873239366347	0.0	0.0	1.002117138870809
1	1	none		100	10	31	0.3	0.6	1.0	0.7034220950704224	0.09078658389948413	0.0	0.9992957746408501	0.0	0.0	1.000704711627902
1	2	none		100	10	31	0.3	0.6	1.0	0.7057548415492957	0.07750189522962037	0.0	0.9971830985845269	0.0	0.0	1.0028248487075473
1	3	none		100	10	31	0.3	0.6	1.0	0.671456866197183	0.07339021052650806	0.0	0.9978873239366347	0.0	0.0	1.002117138870809
1	1	none		100	10	31	0.3	1.0	0.7	0.6569102112676056	0.0916614589303776	0.015624999997558595	0.9985915492887424	11.253888291839589	11.093671177811585	0.9857633892915869
1	2	none		100	10	31	0.3	1.0	0.7	0.6857614436619718	0.07954814266322381	0.0	0.9936619718239884	0.0	0.0	1.0063784448755675
1	3	none		100	10	31	0.3	1.0	0.7	0.6838138204225352	0.08452562393906934	0.0	0.9978873239366347	0.0	0.0	1.002117138870809
1	1	none		100	10	31	0.3	1.0	1.0	0.7034220950704224	0.09078658389948413	0.0	0.9992957746408501	0.0	0.0	1.000704711627902
1	2	none		100	10	31	0.3	1.0	1.0	0.7057548415492957	0.07750189522962037	0.0	0.9971830985845269	0.0	0.0	1.0028248487075473
1	3	none		100	10	31	0.3	1.0	1.0	0.671456866197183	0.07339021052650806	0.0	0.9978873239366347	0.0	0.0	1.002117138870809
1	1	none		100	10	63	0.1	0.6	0.7	0.7289612676056338	0.08953297722682892	0.0	0.9992957746408501	0.0	0.0	1.000704711627902
1	2	none		100	10	63	0.1	0.6	0.7	0.7185959507042253	0.08834939940001503	0.0	0.9985915492887424	0.0	0.0	1.0014104272143665
1	3	none		100	10	63	0.1	0.6	0.7	0.7104753521126761	0.08605808625974716	0.0	0.9985915492887424	0.0	0.0	1.0014104272143665
1	1	none		100	10	63	0.1	0.6	1.0	0.7398107394366197	0.09353043435276114	0.015624999997558595	0.9978873239366347	7.497318982993502	7.395798300798921	0.9864590585783992
1	2	none		100	10	63	0.1	0.6	1.0	0.7179357394366197	0.08896156319346622	0.0	0.9950704225282038	0.0	0.0	1.0049539884923235
1	3	none		100	10	63	0.1	0.6	1.0	0.6977442781690141	0.08679077422446758	0.0	0.9999999999929579	0.0	0.0	0.9999999900070423
1	1	none		100	10	63	0.1	1.0	0.7	0.7289612676056338	0.08953297722682892	0.0	0.9992957746408501	0.0	0.0	1.000704711627902
1	2	none		100	10	63	0.1	1.0	0.7	0.7185959507042253	0.08834939940001503	0.0	0.9985915492887424	0.0	0.0	1.0014104272143665
1	3	none		100	10	63	0.1	1.0	0.7	0.7104753521126761	0.08605808625974716	0.0	0.9985915492887424	0.0	0.0	1.0014104272143665
1	1	none		100	10	63	0.1	1.0	1.0	0.7398107394366197	0.09353043435276114	0.015624999997558595	0.9978873239366347	7.497318982993502	7.395798300798921	0.9864590585783992
1	2	none		100	10	63	0.1	1.0	1.0	0.7179357394366197	0.08896156319346622	0.0	0.9950704225282038	0.0	0.0	1.0049539884923235
1	3	none		100	10	63	0.1	1.0	1.0	0.6977442781690141	0.08679077422446758	0.0	0.9999999999929579	0.0	0.0	0.9999999900070423
1	1	none		100	10	63	0.3	0.6	0.7	0.6736355633802816	0.07544525807309309	0.0	0.9992957746408501	0.0	0.0	1.000704711627902
1	2	none		100	10	63	0.3	0.6	0.7	0.675550176056338	0.0832075624598054	0.0	0.9978873239366347	0.0	0.0	1.002117138870809
1	3	none		100	10	63	0.3	0.6	0.7	0.6899757922535211	0.07990196319487416	0.0	0.9978873239366347	0.0	0.0	1.002117138870809
1	1	none		100	10	63	0.3	0.6	1.0	0.6946632922535212	0.08881568678644366	0.0	0.9992957746408501	0.0	0.0	1.000704711627902
1	2	none		100	10	63	0.3	0.6	1.0	0.686256602112676	0.07441475929382455	0.0	0.9971830985845269	0.0	0.0	1.0028248487075473
1	3	none		100	10	63	0.3	0.6	1.0	0.6585057218309859	0.07156325810184626	0.0	0.9992957746408501	0.0	0.0	1.000704711627902
1	1	none		100	10	63	0.3	1.0	0.7	0.6736355633802816	0.07544525807309309	0.0	0.9992957746408501	0.0	0.0	1.000704711627902
1	2	none		100	10	63	0.3	1.0	0.7	0.675550176056338	0.0832075624598054	0.0	0.9978873239366347	0.0	0.0	1.002117138870809
1	3	none		100	10	63	0.3	1.0	0.7	0.6899757922535211	0.07990196319487416	0.0	0.9978873239366347	0.0	0.0	1.002117138870809
1	1	none		100	10	63	0.3	1.0	1.0	0.6946632922535212	0.08881568678644366	0.0	0.9992957746408501	0.0	0.0	1.000704711627902
1	2	none		100	10	63	0.3	1.0	1.0	0.686256602112676	0.07441475929382455	0.0	0.9971830985845269	0.0	0.0	1.0028248487075473
1	3	none		100	10	63	0.3	1.0	1.0	0.6585057218309859	0.07156325810184626	0.0	0.9992957746408501	0.0	0.0	1.000704711627902
1	1	none		300	3	31	0.1	0.6	0.7	0.7099911971830986	0.09291386053258438	0.015624999997558595	0.9978873239366347	7.497318982993502	7.395798300798921	0.9864590585783992
1	2	none		300	3	31	0.1	0.6	0.7	0.7244278169014085	0.10220574926895616	0.015624999997558595	0.9950704225282038	3.204075127682594	3.16963642230801	0.9892515824245846
1	3	none		300	3	31	0.1	0.6	0.7	0.6789612676056338	0.07883580533231369	0.0	0.9971830985845269	0.0	0.0	1.0028248487075473
1	1	none		300	3	31	0.1	0.6	1.0	0.7018045774647887	0.09921869932443858	0.015624999997558595	0.9978873239366347	7.497318982993502	7.395798300798921	0.9864590585783992
1	2	none		300	3	31	0.1	0.6	1.0	0.7230083626760564	0.09468944495212622	0.015624999997558595	0.9950704225282038	3.204075127682594	3.16963642230801	0.9892515824245846
1	3	none		300	3	31	0.1	0.6	1.0	0.6849691901408451	0.07895802036105147	0.0	0.9971830985845269	0.0	0.0	1.0028248487075473
1	1	none		300	3	31	0.1	1.0	0.7	0.7099911971830986	0.09291386053258438	0.015624999997558595	0.9978873239366347	7.497318982993502	7.395798300798921	0.9864590585783992
1	2	none		300	3	31	0.1	1.0	0.7	0.7244278169014085	0.10220574926895616	0.015624999997558595	0.9950704225282038	3.204075127682594	3.16963642230801	0.9892515824245846
1	3	none		300	3	31	0.1	1.0	0.7	0.6789612676056338	0.07883580533231369	0.0	0.9971830985845269	0.0	0.0	1.0028248487075473
1	1	none		300	3	31	0.1	1.0	1.0	0.7018045774647887	0.09921869932443858	0.015624999997558595	0.9978873239366347	7.497318982993502	7.395798300798921	0.9864590585783992
1	2	none		300	3	31	0.1	1.0	1.0	0.7230083626760564	0.09468944495212622	0.015624999997558595	0.9950704225282038	3.204075127682594	3.16963642230801	0.9892515824245846
1	3	none		300	3	31	0.1	1.0	1.0	0.6849691901408451	0.07895802036105147	0.0	0.9971830985845269	0.0	0.0	1.0028248487075473
1	1	none		300	3	31	0.3	0.6	0.7	0.6678147007042253	0.08742287911041721	0.0	0.9950704225282038	0.0	0.0	1.0049539884923235
1	2	none		300	3	31	0.3	0.6	0.7	0.6928697183098592	0.08484226608386261	0.03124999999511719	0.9901408450634498	3.2396280472678094	3.169639639485714	0.9783961494476497
1	3	none		300	3	31	0.3	0.6	0.7	0.6820972711267606	0.0775745702930283	0.015624999997558595	0.9964788732324192	4.492050724548789	4.437487387998829	0.987853346986426
1	1	none		300	3	31	0.3	0.6	1.0	0.6441681338028169	0.07344951348652493	0.03124999999511719	0.9922535211197729	4.1319594702974864	4.034085697183782	0.9763129781071516
1	2	none		300	3	31	0.3	0.6	1.0	0.7116527288732394	0.08565802783379688	0.015624999997558595	0.9922535211197729	2.0331864063551612	2.017042848591891	0.992059961622469
1	3	none		300	3	31	0.3	0.6	1.0	0.6876540492957747	0.07524744946667489	0.0	0.9943661971760961	0.0	0.0	1.0056657122730501
1	1	none		300	3	31	0.3	1.0	0.7	0.6678147007042253	0.08742287911041721	0.0	0.9950704225282038	0.0	0.0	1.0049539884923235
1	2	none		300	3	31	0.3	1.0	0.7	0.6928697183098592	0.08484226608386261	0.03124999999511719	0.9901408450634498	3.2396280472678094	3.169639639485714	0.9783961494476497
1	3	none		300	3	31	0.3	1.0	0.7	0.6820972711267606	0.0775745702930283	0.015624999997558595	0.9964788732324192	4.492050724548789	4.437487387998829	0.987853346986426
1	1	none		300	3	31	0.3	1.0	1.0	0.6441681338028169	0.07344951348652493	0.03124999999511719	0.9922535211197729	4.1319594702974864	4.034085697183782	0.9763129781071516
1	2	none		300	3	31	0.3	1.0	1.0	0.7116527288732394	0.08565802783379688	0.015624999997558595	0.9922535211197729	2.0331864063551612	2.017042848591891	0.992059961622469
1	3	none		300	3	31	0.3	1.0	1.0	0.6876540492957747	0.07524744946667489	0.0	0.9943661971760961	0.0	0.0	1.0056657122730501
1	1	none		300	3	63	0.1	0.6	0.7	0.7099911971830986	0.09291386053258438	0.015624999997558595	0.9978873239366347	7.497318982993502	7.395798300798921	0.9864590585783992
1	2	none		300	3	63	0.1	0.6	0.7	0.7244278169014085	0.10220574926895616	0.015624999997558595	0.9950704225282038	3.204075127682594	3.16963642230801	0.9892515824245846
1	3	none		300	3	63	0.1	0.6	0.7	0.6789612676056338	0.07883580533231369	0.0	0.9971830985845269	0.0	0.0	1.0028248487075473
1	1	none		300	3	63	0.1	0.6	1.0	0.7018045774647887	0.09921869932443858	0.015624999997558595	0.9978873239366347	7.497318982993502	7.395798300798921	0.9864590585783992
1	2	none		300	3	63	0.1	0.6	1.0	0.7230083626760564	0.09468944495212622	0.015624999997558595	0.9950704225282038	3.204075127682594	3.16963642230801	0.9892515824245846
1	3	none		300	3	63	0.1	0.6	1.0	0.6849691901408451	0.07895802036105147	0.0	0.9971830985845269	0.0	0.0	1.0028248487075473
1	1	none		300	3	63	0.1	1.0	0.7	0.7099911971830986	0.09291386053258438	0.015624999997558595	0.9978873239366347	7.497318982993502	7.395798300798921	0.9864590585783992
1	2	none		300	3	63	0.1	1.0	0.7	0.7244278169014085	0.10220574926895616	0.015624999997558595	0.9950704225282038	3.204075127682594	3.16963642230801	0.9892515824245846
1	3	none		300	3	63	0.1	1.0	0.7	0.6789612676056338	0.07883580533231369	0.0	0.9971830985845269	0.0	0.0	1.0028248487075473
1	1	none		300	3	63	0.1	1.0	1.0	0.7018045774647887	0.09921869932443858	0.015624999997558595	0.9978873239366347	7.497318982993502	7.395798300798921	0.9864590585783992
1	2	none		300	3	63	0.1	1.0	1.0	0.7230083626760564	0.09468944495212622	0.015624999997558595	0.9950704225282038	3.204075127682594	3.16963642230801	0.9892515824245846
1	3	none		300	3	63	0.1	1.0	1.0	0.6849691901408451	0.07895802036105147	0.0	0.9971830985845269	0.0	0.0	1.0028248487075473
1	1	none		300	3	63	0.3	0.6	0.7	0.6678147007042253	0.08742287911041721	0.0	0.9950704225282038	0.0	0.0	1.0049539884923235
1	2	none		300	3	63	0.3	0.6	0.7	0.6928697183098592	0.08484226608386261	0.03124999999511719	0.9901408450634498	3.2396280472678094	3.169639639485714	0.9783961494476497
1	3	none		300	3	63	0.3	0.6	0.7	0.6820972711267606	0.0775745702930283	0.015624999997558595	0.9964788732324192	4.492050724548789	4.437487387998829	0.987853346986426
1	1	none		300	3	63	0.3	0.6	1.0	0.6441681338028169	0.07344951348652493	0.03124999999511719	0.9922535211197729	4.1319594702974864	4.034085697183782	0.9763129781071516
1	2	none		300	3	63	0.3	0.6	1.0	0.7116527288732394	0.08565802783379688	0.015624999997558595	0.9922535211197729	2.0331864063551612	2.017042848591891	0.992059961622469
1	3	none		300	3	63	0.3	0.6	1.0	0.6876540492957747	0.07524744946667489	0.0	0.9943661971760961	0.0	0.0	1.0056657122730501
1	1	none		300	3	63	0.3	1.0	0.7	0.6678147007042253	0.08742287911041721	0.0	0.9950704225282038	0.0	0.0	1.0049539884923235
1	2	none		300	3	63	0.3	1.0	0.7	0.6928697183098592	0.08484226608386261	0.03124999999511719	0.9901408450634498	3.2396280472678094	3.169639639485714	0.9783961494476497
1	3	none		300	3	63	0.3	1.0	0.7	0.6820972711267606	0.0775745702930283	0.015624999997558595	0.9964788732324192	4.492050724548789	4.437487387998829	0.987853346986426
1	1	none		300	3	63	0.3	1.0	1.0	0.6441681338028169	0.07344951348652493	0.03124999999511719	0.9922535211197729	4.1319594702974864	4.034085697183782	0.9763129781071516
1	2	none		300	3	63	0.3	1.0	1.0	0.7116527288732394	0.08565802783379688	0.015624999997558595	0.9922535211197729	2.0331864063551612	2.017042848591891	0.992059961622469
1	3	none		300	3	63	0.3	1.0	1.0	0.6876540492957747	0.07524744946667489	0.0	0.9943661971760961	0.0	0.0	1.0056657122730501
1	1	none		300	5	31	0.1	0.6	0.7	0.703268045774648	0.08824797961366633	0.0	0.9978873239366347	0.0	0.0	1.002117138870809
1	2	none		300	5	31	0.1	0.6	0.7	0.7060959507042254	0.0827469405120709	0.0	0.9950704225282038	0.0	0.0	1.0049539884923235
1	3	none		300	5	31	0.1	0.6	0.7	0.6887984154929577	0.07977996563524446	0.0	0.9964788732324192	0.0	0.0	1.0035335588408645
1	1	none		300	5	31	0.1	0.6	1.0	0.6877090669014084	0.0892751160762082	0.0	0.9978873239366347	0.0	0.0	1.002117138870809
1	2	none		300	5	31	0.1	0.6	1.0	0.7168463908450705	0.08899407405643507	0.0	0.9950704225282038	0.0	0.0	1.0049539884923235
1	3	none		300	5	31	0.1	0.6	1.0	0.6741857394366197	0.0750035689696815	0.015624999997558595	0.9957746478803116	3.740731880572599	3.697907908236445	0.9885519702799662
1	1	none		300	5	31	0.1	1.0	0.7	0.703268045774648	0.08824797961366633	0.0	0.9978873239366347	0.0	0.0	1.002117138870809
1	2	none		300	5	31	0.1	1.0	0.7	0.7060959507042254	0.0827469405120709	0.0	0.9950704225282038	0.0	0.0	1.0049539884923235
1	3	none		300	5	31	0.1	1.0	0.7	0.6887984154929577	0.07977996563524446	0.0	0.9964788732324192	0.0	0.0	1.0035335588408645
1	1	none		300	5	31	0.1	1.0	1.0	0.6877090669014084	0.0892751160762082	0.0	0.9978873239366347	0.0	0.0	1.002117138870809
1	2	none		300	5	31	0.1	1.0	1.0	0.7168463908450705	0.08899407405643507	0.0	0.9950704225282038	0.0	0.0	1.0049539884923235
1	3	none		300	5	31	0.1	1.0	1.0	0.6741857394366197	0.0750035689696815	0.015624999997558595	0.9957746478803116	3.740731880572599	3.697907908236445	0.9885519702799662
1	1	none		300	5	31	0.3	0.6	0.7	0.6804137323943662	0.07966028790882812	0.0	0.9978873239366347	0.0	0.0	1.002117138870809
1	2	none		300	5	31	0.3	0.6	0.7	0.6697403169014085	0.07312862124486605	0.0	0.9950704225282038	0.0	0.0	1.0049539884923235
1	3	none		300	5	31	0.3	0.6	0.7	0.6577904929577465	0.08234205341364902	0.015624999997558595	0.9985915492887424	11.253888291839589	11.093671177811585	0.9857633892915869
1	1	none		300	5	31	0.3	0.6	1.0	0.671875	0.08968369330781516	0.0	0.9985915492887424	0.0	0.0	1.0014104272143665
1	2	none		300	5	31	0.3	0.6	1.0	0.6929797535211267	0.08635447633784363	0.0	0.9957746478803116	0.0	0.0	1.0042432713930307
1	3	none		300	5	31	0.3	0.6	1.0	0.678444102112676	0.08454811371980714	0.0	0.9971830985845269	0.0	0.0	1.0028248487075473
1	1	none		300	5	31	0.3	1.0	0.7	0.6804137323943662	0.07966028790882812	0.0	0.9978873239366347	0.0	0.0	1.002117138870809
1	2	none		300	5	31	0.3	1.0	0.7	0.6697403169014085	0.07312862124486605	0.0	0.9950704225282038	0.0	0.0	1.0049539884923235
1	3	none		300	5	31	0.3	1.0	0.7	0.6577904929577465	0.08234205341364902	0.015624999997558595	0.9985915492887424	11.253888291839589	11.093671177811585	0.9857633892915869
1	1	none		300	5	31	0.3	1.0	1.0	0.671875	0.08968369330781516	0.0	0.9985915492887424	0.0	0.0	1.0014104272143665
1	2	none		300	5	31	0.3	1.0	1.0	0.6929797535211267	0.08635447633784363	0.0	0.9957746478803116	0.0	0.0	1.0042432713930307
1	3	none		300	5	31	0.3	1.0	1.0	0.678444102112676	0.08454811371980714	0.0	0.9971830985845269	0.0	0.0	1.0028248487075473
1	1	none		300	5	63	0.1	0.6	0.7	0.703268045774648	0.08824797961366633	0.0	0.9978873239366347	0.0	0.0	1.002117138870809
1	2	none		300	5	63	0.1	0.6	0.7	0.7060959507042254	0.0827469405120709	0.0	0.9950704225282038	0.0	0.0	1.0049539884923235
1	3	none		300	5	63	0.1	0.6	0.7	0.6887984154929577	0.07977996563524446	0.0	0.9964788732324192	0.0	0.0	1.0035335588408645
1	1	none		300	5	63	0.1	0.6	1.0	0.6877090669014084	0.0892751160762082	0.0	0.9978873239366347	0.0	0.0	1.002117138870809
1	2	none		300	5	63	0.1	0.6	1.0	0.7168463908450705	0.08899407405643507	0.0	0.9950704225282038	0.0	0.0	1.0049539884923235
1	3	none		300	5	63	0.1	0.6	1.0	0.6741857394366197	0.0750035689696815	0.015624999997558595	0.9957746478803116	3.740731880572599	3.697907908236445	0.9885519702799662
1	1	none		300	5	63	0.1	1.0	0.7	0.703268045774648	0.08824797961366633	0.0	0.9978873239366347	0.0	0.0	1.002117138870809
1	2	none		300	5	63	0.1	1.0	0.7	0.7060959507042254	0.0827469405120709	0.0	0.9950704225282038	0.0	0.0	1.0049539884923235
1	3	none		300	5	63	0.1	1.0	0.7	0.6887984154929577	0.07977996563524446	0.0	0.9964788732324192	0.0	0.0	1.0035335588408645
1	1	none		300	5	63	0.1	1.0	1.0	0.6877090669014084	0.0892751160762082	0.0	0.9978873239366347	0.0	0.0	1.002117138870809
1	2	none		300	5	63	0.1	1.0	1.0	0.7168463908450705	0.08899407405643507	0.0	0.9950704225282038	0.0	0.0	1.0049539884923235
1	3	none		300	5	63	0.1	1.0	1.0	0.6741857394366197	0.0750035689696815	0.015624999997558595	0.9957746478803116	3.740731880572599	3.697907908236445	0.9885519702799662
1	1	none		300	5	63	0.3	0.6	0.7	0.6804137323943662	0.07966028790882812	0.0	0.9978873239366347	0.0	0.0	1.002117138870809
1	2	none		300	5	63	0.3	0.6	0.7	0.6697403169014085	0.07312862124486605	0.0	0.9950704225282038	0.0	0.0	1.0049539884923235
1	3	none		300	5	63	0.3	0.6	0.7	0.6577904929577465	0.08234205341364902	0.015624999997558595	0.9985915492887424	11.253888291839589	11.093671177811585	0.9857633892915869
1	1	none		300	5	63	0.3	0.6	1.0	0.671875	0.08968369330781516	0.0	0.9985915492887424	0.0	0.0	1.0014104272143665
1	2	none		300	5	63	0.3	0.6	1.0	0.6929797535211267	0.08635447633784363	0.0	0.9957746478803116	0.0	0.0	1.0042432713930307
1	3	none		300	5	63	0.3	0.6	1.0	0.678444102112676	0.08454811371980714	0.0	0.9971830985845269	0.0	0.0	1.0028248487075473
1	1	none		300	5	63	0.3	1.0	0.7	0.6804137323943662	0.07966028790882812	0.0	0.9978873239366347	0.0	0.0	1.002117138870809
1	2	none		300	5	63	0.3	1.0	0.7	0.6697403169014085	0.07312862124486605	0.0	0.9950704225282038	0.0	0.0	1.0049539884923235
1	3	none		300	5	63	0.3	1.0	0.7	0.6577904929577465	0.08234205341364902	0.015624999997558595	0.9985915492887424	11.253888291839589	11.093671177811585	0.9857633892915869
1	1	none		300	5	63	0.3	1.0	1.0	0.671875	0.08968369330781516	0.0	0.9985915492887424	0.0	0.0	1.0014104272143665
1	2	none		300	5	63	0.3	1.0	1.0	0.6929797535211267	0.08635447633784363	0.0	0.9957746478803116	0.0	0.0	1.0042432713930307
1	3	none		300	5	63	0.3	1.0	1.0	0.678444102112676	0.08454811371980714	0.0	0.9971830985845269	0.0	0.0	1.0028248487075473
1	1	none		300	10	31	0.1	0.6	0.7	0.6861355633802817	0.09714619483428913	0.015624999997558595	0.9999999999929579	1586184.5726670336	1561400.438981821	0.9843749901656237
1	2	none		300	10	31	0.1	0.6	0.7	0.6939590669014084	0.07987491869766597	0.0	0.9971830985845269	0.0	0.0	1.0028248487075473
1	3	none		300	10	31	0.1	0.6	0.7	0.6526958626760563	0.07179199442702218	0.0	0.9999999999929579	0.0	0.0	0.9999999900070423
1	1	none		300	10	31	0.1	0.6	1.0	0.7030259683098592	0.0899732446267073	0.0	0.9985915492887424	0.0	0.0	1.0014104272143665
1	2	none		300	10	31	0.1	0.6	1.0	0.6953345070422535	0.08028293509942602	0.0	0.9985915492887424	0.0	0.0	1.0014104272143665
1	3	none		300	10	31	0.1	0.6	1.0	0.664480633802817	0.08121043456619366	0.0	0.9992957746408501	0.0	0.0	1.000704711627902
1	1	none		300	10	31	0.1	1.0	0.7	0.6861355633802817	0.09714619483428913	0.015624999997558595	0.9999999999929579	1586184.5726670336	1561400.438981821	0.9843749901656237
1	2	none		300	10	31	0.1	1.0	0.7	0.6939590669014084	0.07987491869766597	0.0	0.9971830985845269	0.0	0.0	1.0028248487075473
1	3	none		300	10	31	0.1	1.0	0.7	0.6526958626760563	0.07179199442702218	0.0	0.9999999999929579	0.0	0.0	0.9999999900070423
1	1	none		300	10	31	0.1	1.0	1.0	0.7030259683098592	0.0899732446267073	0.0	0.9985915492887424	0.0	0.0	1.0014104272143665
1	2	none		300	10	31	0.1	1.0	1.0	0.6953345070422535	0.08028293509942602	0.0	0.9985915492887424	0.0	0.0	1.0014104272143665
1	3	none		300	10	31	0.1	1.0	1.0	0.664480633802817	0.08121043456619366	0.0	0.9992957746408501	0.0	0.0	1.000704711627902
1	1	none		300	10	31	0.3	0.6	0.7	0.6625220070422534	0.09300591359009108	0.015624999997558595	0.9992957746408501	22.523489458194906	22.187184716795745	0.9850687005111591
1	2	none		300	10	31	0.3	0.6	0.7	0.6621698943661971	0.07448508536067536	0.0	0.9943661971760961	0.0	0.0	1.0056657122730501
1	3	none		300	10	31	0.3	0.6	0.7	0.6769146126760563	0.08382149067571175	0.0	0.9985915492887424	0.0	0.0	1.0014104272143665
1	1	none		300	10	31	0.3	0.6	1.0	0.6878851232394366	0.08808614424132455	0.0	0.9992957746408501	0.0	0.0	1.000704711627902
1	2	none		300	10	31	0.3	0.6	1.0	0.6835167253521127	0.07297267519559354	0.0	0.9964788732324192	0.0	0.0	1.0035335588408645
1	3	none		300	10	31	0.3	0.6	1.0	0.682724471830986	0.07733277652190702	0.0	0.9964788732324192	0.0	0.0	1.0035335588408645
1	1	none		300	10	31	0.3	1.0	0.7	0.6625220070422534	0.09300591359009108	0.015624999997558595	0.9992957746408501	22.523489458194906	22.187184716795745	0.9850687005111591
1	2	none		300	10	31	0.3	1.0	0.7	0.6621698943661971	0.07448508536067536	0.0	0.9943661971760961	0.0	0.0	1.0056657122730501
1	3	none		300	10	31	0.3	1.0	0.7	0.6769146126760563	0.08382149067571175	0.0	0.9985915492887424	0.0	0.0	1.0014104272143665
1	1	none		300	10	31	0.3	1.0	1.0	0.6878851232394366	0.08808614424132455	0.0	0.9992957746408501	0.0	0.0	1.000704711627902
1	2	none		300	10	31	0.3	1.0	1.0	0.6835167253521127	0.07297267519559354	0.0	0.9964788732324192	0.0	0.0	1.0035335588408645
1	3	none		300	10	31	0.3	1.0	1.0	0.682724471830986	0.07733277652190702	0.0	0.9964788732324192	0.0	0.0	1.0035335588408645
1	1	none		300	10	63	0.1	0.6	0.7	0.6882042253521127	0.08255089203358111	0.0	0.9992957746408501	0.0	0.0	1.000704711627902
1	2	none		300	10	63	0.1	0.6	0.7	0.6959727112676056	0.0795508179280286	0.0	0.9985915492887424	0.0	0.0	1.0014104272143665
1	3	none		300	10	63	0.1	0.6	0.7	0.6729643485915493	0.08393214083773327	0.0	0.9992957746408501	0.0	0.0	1.000704711627902
1	1	none		300	10	63	0.1	0.6	1.0	0.7078345070422535	0.10052266198954454	0.015624999997558595	0.9985915492887424	11.253888291839589	11.093671177811585	0.9857633892915869
1	2	none		300	10	63	0.1	0.6	1.0	0.6939040492957746	0.08098546808560116	0.0	0.9971830985845269	0.0	0.0	1.0028248487075473
1	3	none		300	10	63	0.1	0.6	1.0	0.6755721830985916	0.08433202861251976	0.0	0.9999999999929579	0.0	0.0	0.9999999900070423
1	1	none		300	10	63	0.1	1.0	0.7	0.6882042253521127	0.08255089203358111	0.0	0.9992957746408501	0.0	0.0	1.000704711627902
1	2	none		300	10	63	0.1	1.0	0.7	0.6959727112676056	0.0795508179280286	0.0	0.9985915492887424	0.0	0.0	1.0014104272143665
1	3	none		300	10	63	0.1	1.0	0.7	0.6729643485915493	0.08393214083773327	0.0	0.9992957746408501	0.0	0.0	1.000704711627902
1	1	none		300	10	63	0.1	1.0	1.0	0.7078345070422535	0.10052266198954454	0.015624999997558595	0.9985915492887424	11.253888291839589	11.093671177811585	0.9857633892915869
1	2	none		300	10	63	0.1	1.0	1.0	0.6939040492957746	0.08098546808560116	0.0	0.9971830985845269	0.0	0.0	1.0028248487075473
1	3	none		300	10	63	0.1	1.0	1.0	0.6755721830985916	0.08433202861251976	0.0	0.9999999999929579	0.0	0.0	0.9999999900070423
1	1	none		300	10	63	0.3	0.6	0.7	0.6656139964788732	0.07597662213320666	0.0	0.9992957746408501	0.0	0.0	1.000704711627902
1	2	none		300	10	63	0.3	0.6	0.7	0.6617627640845071	0.0799121766317564	0.0	0.9971830985845269	0.0	0.0	1.0028248487075473
1	3	none		300	10	63	0.3	0.6	0.7	0.7017275528169015	0.08407192901325995	0.0	0.9978873239366347	0.0	0.0	1.002117138870809
1	1	none		300	10	63	0.3	0.6	1.0	0.6879181338028169	0.0878948112741665	0.0	0.9978873239366347	0.0	0.0	1.002117138870809
1	2	none		300	10	63	0.3	0.6	1.0	0.6745708626760565	0.07455582606228481	0.0	0.9971830985845269	0.0	0.0	1.0028248487075473
1	3	none		300	10	63	0.3	0.6	1.0	0.6579335387323944	0.07342713475961875	0.0	0.9992957746408501	0.0	0.0	1.000704711627902
1	1	none		300	10	63	0.3	1.0	0.7	0.6656139964788732	0.07597662213320666	0.0	0.9992957746408501	0.0	0.0	1.000704711627902
1	2	none		300	10	63	0.3	1.0	0.7	0.6617627640845071	0.0799121766317564	0.0	0.9971830985845269	0.0	0.0	1.0028248487075473
1	3	none		300	10	63	0.3	1.0	0.7	0.7017275528169015	0.08407192901325995	0.0	0.9978873239366347	0.0	0.0	1.002117138870809
1	1	none		300	10	63	0.3	1.0	1.0	0.6879181338028169	0.0878948112741665	0.0	0.9978873239366347	0.0	0.0	1.002117138870809
1	2	none		300	10	63	0.3	1.0	1.0	0.6745708626760565	0.07455582606228481	0.0	0.9971830985845269	0.0	0.0	1.0028248487075473
1	3	none		300	10	63	0.3	1.0	1.0	0.6579335387323944	0.07342713475961875	0.0	0.9992957746408501	0.0	0.0	1.000704711627902
1	1	none		500	3	31	0.1	0.6	0.7	0.6877530809859155	0.09678360271442783	0.015624999997558595	0.9964788732324192	4.492050724548789	4.437487387998829	0.987853346986426
1	2	none		500	3	31	0.1	0.6	0.7	0.7194872359154929	0.09345577610104475	0.015624999997558595	0.9922535211197729	2.0331864063551612	2.017042848591891	0.992059961622469
1	3	none		500	3	31	0.1	0.6	0.7	0.6696742957746479	0.07199863727948266	0.0	0.9971830985845269	0.0	0.0	1.0028248487075473
1	1	none		500	3	31	0.1	0.6	1.0	0.6766175176056338	0.08755194329141937	0.015624999997558595	0.9964788732324192	4.492050724548789	4.437487387998829	0.987853346986426
1	2	none		500	3	31	0.1	0.6	1.0	0.7112015845070423	0.08458268880290676	0.015624999997558595	0.9929577464718806	2.2380920573747756	2.218746846829689	0.9913563730042907
1	3	none		500	3	31	0.1	0.6	1.0	0.6764084507042254	0.07676503752301282	0.0	0.9971830985845269	0.0	0.0	1.0028248487075473
1	1	none		500	3	31	0.1	1.0	0.7	0.6877530809859155	0.09678360271442783	0.015624999997558595	0.9964788732324192	4.492050724548789	4.437487387998829	0.987853346986426
1	2	none		500	3	31	0.1	1.0	0.7	0.7194872359154929	0.09345577610104475	0.015624999997558595	0.9922535211197729	2.0331864063551612	2.017042848591891	0.992059961622469
1	3	none		500	3	31	0.1	1.0	0.7	0.6696742957746479	0.07199863727948266	0.0	0.9971830985845269	0.0	0.0	1.0028248487075473
1	1	none		500	3	31	0.1	1.0	1.0	0.6766175176056338	0.08755194329141937	0.015624999997558595	0.9964788732324192	4.492050724548789	4.437487387998829	0.987853346986426
1	2	none		500	3	31	0.1	1.0	1.0	0.7112015845070423	0.08458268880290676	0.015624999997558595	0.9929577464718806	2.2380920573747756	2.218746846829689	0.9913563730042907
1	3	none		500	3	31	0.1	1.0	1.0	0.6764084507042254	0.07676503752301282	0.0	0.9971830985845269	0.0	0.0	1.0028248487075473
1	1	none		500	3	31	0.3	0.6	0.7	0.6777288732394366	0.08698755016392005	0.015624999997558595	0.9957746478803116	3.740731880572599	3.697907908236445	0.9885519702799662
1	2	none		500	3	31	0.3	0.6	0.7	0.6872799295774649	0.08149340931245569	0.03124999999511719	0.9908450704155575	3.491311319167782	3.413457806780283	0.9777007719497298
1	3	none		500	3	31	0.3	0.6	0.7	0.6759573063380282	0.07401196288958602	0.015624999997558595	0.9950704225282038	3.204075127682594	3.16963642230801	0.9892515824245846
1	1	none		500	3	31	0.3	0.6	1.0	0.6258582746478873	0.07211942527553712	0.03124999999511719	0.9922535211197729	4.1319594702974864	4.034085697183782	0.9763129781071516
1	2	none		500	3	31	0.3	0.6	1.0	0.6930347711267605	0.08287209168567368	0.015624999997558595	0.9929577464718806	2.2380920573747756	2.218746846829689	0.9913563730042907
1	3	none		500	3	31	0.3	0.6	1.0	0.6739546654929577	0.07032238873636262	0.015624999997558595	0.9922535211197729	2.0331864063551612	2.017042848591891	0.992059961622469
1	1	none		500	3	31	0.3	1.0	0.7	0.6777288732394366	0.08698755016392005	0.015624999997558595	0.9957746478803116	3.740731880572599	3.697907908236445	0.9885519702799662
1	2	none		500	3	31	0.3	1.0	0.7	0.6872799295774649	0.08149340931245569	0.03124999999511719	0.9908450704155575	3.491311319167782	3.413457806780283	0.9777007719497298
1	3	none		500	3	31	0.3	1.0	0.7	0.6759573063380282	0.07401196288958602	0.015624999997558595	0.9950704225282038	3.204075127682594	3.16963642230801	0.9892515824245846
1	1	none		500	3	31	0.3	1.0	1.0	0.6258582746478873	0.07211942527553712	0.03124999999511719	0.9922535211197729	4.1319594702974864	4.034085697183782	0.9763129781071516
1	2	none		500	3	31	0.3	1.0	1.0	0.6930347711267605	0.08287209168567368	0.015624999997558595	0.9929577464718806	2.2380920573747756	2.218746846829689	0.9913563730042907
1	3	none		500	3	31	0.3	1.0	1.0	0.6739546654929577	0.07032238873636262	0.015624999997558595	0.9922535211197729	2.0331864063551612	2.017042848591891	0.992059961622469
1	1	none		500	3	63	0.1	0.6	0.7	0.6877530809859155	0.09678360271442783	0.015624999997558595	0.9964788732324192	4.492050724548789	4.437487387998829	0.987853346986426
1	2	none		500	3	63	0.1	0.6	0.7	0.7194872359154929	0.09345577610104475	0.015624999997558595	0.9922535211197729	2.0331864063551612	2.017042848591891	0.992059961622469
1	3	none		500	3	63	0.1	0.6	0.7	0.6696742957746479	0.07199863727948266	0.0	0.9971830985845269	0.0	0.0	1.0028248487075473
1	1	none		500	3	63	0.1	0.6	1.0	0.6766175176056338	0.08755194329141937	0.015624999997558595	0.9964788732324192	4.492050724548789	4.437487387998829	0.987853346986426
1	2	none		500	3	63	0.1	0.6	1.0	0.7112015845070423	0.08458268880290676	0.015624999997558595	0.9929577464718806	2.2380920573747756	2.218746846829689	0.9913563730042907
1	3	none		500	3	63	0.1	0.6	1.0	0.6764084507042254	0.07676503752301282	0.0	0.9971830985845269	0.0	0.0	1.0028248487075473
1	1	none		500	3	63	0.1	1.0	0.7	0.6877530809859155	0.09678360271442783	0.015624999997558595	0.9964788732324192	4.492050724548789	4.437487387998829	0.987853346986426
1	2	none		500	3	63	0.1	1.0	0.7	0.7194872359154929	0.09345577610104475	0.015624999997558595	0.9922535211197729	2.0331864063551612	2.017042848591891	0.992059961622469
1	3	none		500	3	63	0.1	1.0	0.7	0.6696742957746479	0.07199863727948266	0.0	0.9971830985845269	0.0	0.0	1.0028248487075473
1	1	none		500	3	63	0.1	1.0	1.0	0.6766175176056338	0.08755194329141937	0.015624999997558595	0.9964788732324192	4.492050724548789	4.437487387998829	0.987853346986426
1	2	none		500	3	63	0.1	1.0	1.0	0.7112015845070423	0.08458268880290676	0.015624999997558595	0.9929577464718806	2.2380920573747756	2.218746846829689	0.9913563730042907
1	3	none		500	3	63	0.1	1.0	1.0	0.6764084507042254	0.07676503752301282	0.0	0.9971830985845269	0.0	0.0	1.0028248487075473
1	1	none		500	3	63	0.3	0.6	0.7	0.6777288732394366	0.08698755016392005	0.015624999997558595	0.9957746478803116	3.740731880572599	3.697907908236445	0.9885519702799662
1	2	none		500	3	63	0.3	0.6	0.7	0.6872799295774649	0.08149340931245569	0.03124999999511719	0.9908450704155575	3.491311319167782	3.413457806780283	0.9777007719497298
1	3	none		500	3	63	0.3	0.6	0.7	0.6759573063380282	0.07401196288958602	0.015624999997558595	0.9950704225282038	3.204075127682594	3.16963642230801	0.9892515824245846
1	1	none		500	3	63	0.3	0.6	1.0	0.6258582746478873	0.07211942527553712	0.03124999999511719	0.9922535211197729	4.1319594702974864	4.034085697183782	0.9763129781071516
1	2	none		500	3	63	0.3	0.6	1.0	0.6930347711267605	0.08287209168567368	0.015624999997558595	0.9929577464718806	2.2380920573747756	2.218746846829689	0.9913563730042907
1	3	none		500	3	63	0.3	0.6	1.0	0.6739546654929577	0.07032238873636262	0.015624999997558595	0.9922535211197729	2.0331864063551612	2.017042848591891	0.992059961622469
1	1	none		500	3	63	0.3	1.0	0.7	0.6777288732394366	0.08698755016392005	0.015624999997558595	0.9957746478803116	3.740731880572599	3.697907908236445	0.9885519702799662
1	2	none		500	3	63	0.3	1.0	0.7	0.6872799295774649	0.08149340931245569	0.03124999999511719	0.9908450704155575	3.491311319167782	3.413457806780283	0.9777007719497298
1	3	none		500	3	63	0.3	1.0	0.7	0.6759573063380282	0.07401196288958602	0.015624999997558595	0.9950704225282038	3.204075127682594	3.16963642230801	0.9892515824245846
1	1	none		500	3	63	0.3	1.0	1.0	0.6258582746478873	0.07211942527553712	0.03124999999511719	0.9922535211197729	4.1319594702974864	4.034085697183782	0.9763129781071516
1	2	none		500	3	63	0.3	1.0	1.0	0.6930347711267605	0.08287209168567368	0.015624999997558595	0.9929577464718806	2.2380920573747756	2.218746846829689	0.9913563730042907
1	3	none		500	3	63	0.3	1.0	1.0	0.6739546654929577	0.07032238873636262	0.015624999997558595	0.9922535211197729	2.0331864063551612	2.017042848591891	0.992059961622469
1	1	none		500	5	31	0.1	0.6	0.7	0.6975902288732394	0.09208724442251767	0.0	0.9978873239366347	0.0	0.0	1.002117138870809
1	2	none		500	5	31	0.1	0.6	0.7	0.705512764084507	0.08286327180068907	0.015624999997558595	0.9957746478803116	3.740731880572599	3.697907908236445	0.9885519702799662
1	3	none		500	5	31	0.1	0.6	0.7	0.6823173415492958	0.07232229408336906	0.0	0.9978873239366347	0.0	0.0	1.002117138870809
1	1	none		500	5	31	0.1	0.6	1.0	0.69296875	0.08850171438326962	0.0	0.9978873239366347	0.0	0.0	1.002117138870809
1	2	none		500	5	31	0.1	0.6	1.0	0.7144036091549295	0.08571070869184769	0.0	0.9957746478803116	0.0	0.0	1.0042432713930307
1	3	none		500	5	31	0.1	0.6	1.0	0.6794894366197184	0.07358206366849107	0.0	0.9978873239366347	0.0	0.0	1.002117138870809
1	1	none		500	5	31	0.1	1.0	0.7	0.6975902288732394	0.09208724442251767	0.0	0.9978873239366347	0.0	0.0	1.002117138870809
1	2	none		500	5	31	0.1	1.0	0.7	0.705512764084507	0.08286327180068907	0.015624999997558595	0.9957746478803116	3.740731880572599	3.697907908236445	0.9885519702799662
1	3	none		500	5	31	0.1	1.0	0.7	0.6823173415492958	0.07232229408336906	0.0	0.9978873239366347	0.0	0.0	1.002117138870809
1	1	none		500	5	31	0.1	1.0	1.0	0.69296875	0.08850171438326962	0.0	0.9978873239366347	0.0	0.0	1.002117138870809
1	2	none		500	5	31	0.1	1.0	1.0	0.7144036091549295	0.08571070869184769	0.0	0.9957746478803116	0.0	0.0	1.0042432713930307
1	3	none		500	5	31	0.1	1.0	1.0	0.6794894366197184	0.07358206366849107	0.0	0.9978873239366347	0.0	0.0	1.002117138870809
1	1	none		500	5	31	0.3	0.6	0.7	0.6818772007042253	0.08110646346659184	0.015624999997558595	0.9978873239366347	7.497318982993502	7.395798300798921	0.9864590585783992
1	2	none		500	5	31	0.3	0.6	0.7	0.6681558098591549	0.07426269070132728	0.0	0.9950704225282038	0.0	0.0	1.0049539884923235
1	3	none		500	5	31	0.3	0.6	0.7	0.6612015845070423	0.08775969905727947	0.015624999997558595	0.9985915492887424	11.253888291839589	11.093671177811585	0.9857633892915869
1	1	none		500	5	31	0.3	0.6	1.0	0.6712698063380282	0.09526606677136776	0.015624999997558595	0.9985915492887424	11.253888291839589	11.093671177811585	0.9857633892915869
1	2	none		500	5	31	0.3	0.6	1.0	0.6896346830985915	0.08490616265257082	0.0	0.9971830985845269	0.0	0.0	1.0028248487075473
1	3	none		500	5	31	0.3	0.6	1.0	0.6807988556338028	0.08767453932629203	0.0	0.9971830985845269	0.0	0.0	1.0028248487075473
1	1	none		500	5	31	0.3	1.0	0.7	0.6818772007042253	0.08110646346659184	0.015624999997558595	0.9978873239366347	7.497318982993502	7.395798300798921	0.9864590585783992
1	2	none		500	5	31	0.3	1.0	0.7	0.6681338028169014	0.0742533378220901	0.0	0.9950704225282038	0.0	0.0	1.0049539884923235
1	3	none		500	5	31	0.3	1.0	0.7	0.6612015845070423	0.08775969905727947	0.015624999997558595	0.9985915492887424	11.253888291839589	11.093671177811585	0.9857633892915869
1	1	none		500	5	31	0.3	1.0	1.0	0.6712698063380282	0.09526606677136776	0.015624999997558595	0.9985915492887424	11.253888291839589	11.093671177811585	0.9857633892915869
1	2	none		500	5	31	0.3	1.0	1.0	0.6896346830985915	0.08490616265257082	0.0	0.9971830985845269	0.0	0.0	1.0028248487075473
1	3	none		500	5	31	0.3	1.0	1.0	0.6807988556338028	0.08767453932629203	0.0	0.9971830985845269	0.0	0.0	1.0028248487075473
1	1	none		500	5	63	0.1	0.6	0.7	0.6975902288732394	0.09208724442251767	0.0	0.9978873239366347	0.0	0.0	1.002117138870809
1	2	none		500	5	63	0.1	0.6	0.7	0.705512764084507	0.08286327180068907	0.015624999997558595	0.9957746478803116	3.740731880572599	3.697907908236445	0.9885519702799662
1	3	none		500	5	63	0.1	0.6	0.7	0.6823173415492958	0.07232229408336906	0.0	0.9978873239366347	0.0	0.0	1.002117138870809
1	1	none		500	5	63	0.1	0.6	1.0	0.69296875	0.08850171438326962	0.0	0.9978873239366347	0.0	0.0	1.002117138870809
1	2	none		500	5	63	0.1	0.6	1.0	0.7144036091549295	0.08571070869184769	0.0	0.9957746478803116	0.0	0.0	1.0042432713930307
1	3	none		500	5	63	0.1	0.6	1.0	0.6794894366197184	0.07358206366849107	0.0	0.9978873239366347	0.0	0.0	1.002117138870809
1	1	none		500	5	63	0.1	1.0	0.7	0.6975902288732394	0.09208724442251767	0.0	0.9978873239366347	0.0	0.0	1.002117138870809
1	2	none		500	5	63	0.1	1.0	0.7	0.705512764084507	0.08286327180068907	0.015624999997558595	0.9957746478803116	3.740731880572599	3.697907908236445	0.9885519702799662
1	3	none		500	5	63	0.1	1.0	0.7	0.6823173415492958	0.07232229408336906	0.0	0.9978873239366347	0.0	0.0	1.002117138870809
1	1	none		500	5	63	0.1	1.0	1.0	0.69296875	0.08850171438326962	0.0	0.9978873239366347	0.0	0.0	1.002117138870809
1	2	none		500	5	63	0.1	1.0	1.0	0.7144036091549295	0.08571070869184769	0.0	0.9957746478803116	0.0	0.0	1.0042432713930307
1	3	none		500	5	63	0.1	1.0	1.0	0.6794894366197184	0.07358206366849107	0.0	0.9978873239366347	0.0	0.0	1.002117138870809
1	1	none		500	5	63	0.3	0.6	0.7	0.6818772007042253	0.08110646346659184	0.015624999997558595	0.9978873239366347	7.497318982993502	7.395798300798921	0.9864590585783992
1	2	none		500	5	63	0.3	0.6	0.7	0.6681558098591549	0.07426269070132728	0.0	0.9950704225282038	0.0	0.0	1.0049539884923235
1	3	none		500	5	63	0.3	0.6	0.7	0.6612015845070423	0.08775969905727947	0.015624999997558595	0.9985915492887424	11.253888291839589	11.093671177811585	0.9857633892915869
1	1	none		500	5	63	0.3	0.6	1.0	0.6712698063380282	0.09526606677136776	0.015624999997558595	0.9985915492887424	11.253888291839589	11.093671177811585	0.9857633892915869
1	2	none		500	5	63	0.3	0.6	1.0	0.6896346830985915	0.08490616265257082	0.0	0.9971830985845269	0.0	0.0	1.0028248487075473
1	3	none		500	5	63	0.3	0.6	1.0	0.6807988556338028	0.08767453932629203	0.0	0.9971830985845269	0.0	0.0	1.0028248487075473
1	1	none		500	5	63	0.3	1.0	0.7	0.6818772007042253	0.08110646346659184	0.015624999997558595	0.9978873239366347	7.497318982993502	7.395798300798921	0.9864590585783992
1	2	none		500	5	63	0.3	1.0	0.7	0.6681558098591549	0.07426269070132728	0.0	0.9950704225282038	0.0	0.0	1.0049539884923235
1	3	none		500	5	63	0.3	1.0	0.7	0.6612015845070423	0.08775969905727947	0.015624999997558595	0.9985915492887424	11.253888291839589	11.093671177811585	0.9857633892915869
1	1	none		500	5	63	0.3	1.0	1.0	0.6712698063380282	0.09526606677136776	0.015624999997558595	0.9985915492887424	11.253888291839589	11.093671177811585	0.9857633892915869
1	2	none		500	5	63	0.3	1.0	1.0	0.6896346830985915	0.08490616265257082	0.0	0.9971830985845269	0.0	0.0	1.0028248487075473
1	3	none		500	5	63	0.3	1.0	1.0	0.6807988556338028	0.08767453932629203	0.0	0.9971830985845269	0.0	0.0	1.0028248487075473
1	1	none		500	10	31	0.1	0.6	0.7	0.6797755281690141	0.09587924661190311	0.015624999997558595	0.9992957746408501	22.523489458194906	22.187184716795745	0.9850687005111591
1	2	none		500	10	31	0.1	0.6	0.7	0.6798415492957747	0.07839107311789681	0.0	0.9971830985845269	0.0	0.0	1.0028248487075473
1	3	none		500	10	31	0.1	0.6	0.7	0.6486465669014083	0.07244697481009613	0.0	0.9992957746408501	0.0	0.0	1.000704711627902
1	1	none		500	10	31	0.1	0.6	1.0	0.6936949823943661	0.08904703564018378	0.0	0.9971830985845269	0.0	0.0	1.0028248487075473
1	2	none		500	10	31	0.1	0.6	1.0	0.6720510563380281	0.07501735646106047	0.0	0.9985915492887424	0.0	0.0	1.0014104272143665
1	3	none		500	10	31	0.1	0.6	1.0	0.6550396126760564	0.07594106013776235	0.0	0.9992957746408501	0.0	0.0	1.000704711627902
1	1	none		500	10	31	0.1	1.0	0.7	0.6797755281690141	0.09587924661190311	0.015624999997558595	0.9992957746408501	22.523489458194906	22.187184716795745	0.9850687005111591
1	2	none		500	10	31	0.1	1.0	0.7	0.6798415492957747	0.07839107311789681	0.0	0.9971830985845269	0.0	0.0	1.0028248487075473
1	3	none		500	10	31	0.1	1.0	0.7	0.6486465669014083	0.07244697481009613	0.0	0.9992957746408501	0.0	0.0	1.000704711627902
1	1	none		500	10	31	0.1	1.0	1.0	0.6936949823943661	0.08904703564018378	0.0	0.9971830985845269	0.0	0.0	1.0028248487075473
1	2	none		500	10	31	0.1	1.0	1.0	0.6720510563380281	0.07501735646106047	0.0	0.9985915492887424	0.0	0.0	1.0014104272143665
1	3	none		500	10	31	0.1	1.0	1.0	0.6550396126760564	0.07594106013776235	0.0	0.9992957746408501	0.0	0.0	1.000704711627902
1	1	none		500	10	31	0.3	0.6	0.7	0.6599911971830986	0.0928297156271545	0.015624999997558595	0.9992957746408501	22.523489458194906	22.187184716795745	0.9850687005111591
1	2	none		500	10	31	0.3	0.6	0.7	0.661993838028169	0.07417782944471679	0.0	0.9943661971760961	0.0	0.0	1.0056657122730501
1	3	none		500	10	31	0.3	0.6	0.7	0.6742847711267606	0.08578178322237268	0.0	0.9985915492887424	0.0	0.0	1.0014104272143665
1	1	none		500	10	31	0.3	0.6	1.0	0.6833846830985916	0.08728995963628065	0.0	0.9985915492887424	0.0	0.0	1.0014104272143665
1	2	none		500	10	31	0.3	0.6	1.0	0.6825154049295774	0.07269679473870655	0.0	0.9971830985845269	0.0	0.0	1.0028248487075473
1	3	none		500	10	31	0.3	0.6	1.0	0.6815801056338029	0.07805899702049102	0.0	0.9957746478803116	0.0	0.0	1.0042432713930307
1	1	none		500	10	31	0.3	1.0	0.7	0.6599911971830986	0.0928297156271545	0.015624999997558595	0.9992957746408501	22.523489458194906	22.187184716795745	0.9850687005111591
1	2	none		500	10	31	0.3	1.0	0.7	0.661993838028169	0.07417782944471679	0.0	0.9943661971760961	0.0	0.0	1.0056657122730501
1	3	none		500	10	31	0.3	1.0	0.7	0.6742847711267606	0.08578178322237268	0.0	0.9985915492887424	0.0	0.0	1.0014104272143665
1	1	none		500	10	31	0.3	1.0	1.0	0.6833846830985916	0.08728995963628065	0.0	0.9985915492887424	0.0	0.0	1.0014104272143665
1	2	none		500	10	31	0.3	1.0	1.0	0.6825154049295774	0.07269679473870655	0.0	0.9971830985845269	0.0	0.0	1.0028248487075473
1	3	none		500	10	31	0.3	1.0	1.0	0.6815801056338029	0.07805899702049102	0.0	0.9957746478803116	0.0	0.0	1.0042432713930307
1	1	none		500	10	63	0.1	0.6	0.7	0.6829225352112677	0.08340666071338826	0.0	0.9992957746408501	0.0	0.0	1.000704711627902
1	2	none		500	10	63	0.1	0.6	0.7	0.6849801936619718	0.07982575102138159	0.0	0.9985915492887424	0.0	0.0	1.0014104272143665
1	3	none		500	10	63	0.1	0.6	0.7	0.6796544894366197	0.08494978348299648	0.0	0.9992957746408501	0.0	0.0	1.000704711627902
1	1	none		500	10	63	0.1	0.6	1.0	0.7048525528169014	0.09836560561683019	0.015624999997558595	0.9985915492887424	11.253888291839589	11.093671177811585	0.9857633892915869
1	2	none		500	10	63	0.1	0.6	1.0	0.6842979753521127	0.08176612820061473	0.0	0.9957746478803116	0.0	0.0	1.0042432713930307
1	3	none		500	10	63	0.1	0.6	1.0	0.6717649647887324	0.08518380207075943	0.0	0.9999999999929579	0.0	0.0	0.9999999900070423
1	1	none		500	10	63	0.1	1.0	0.7	0.6829225352112677	0.08340666071338826	0.0	0.9992957746408501	0.0	0.0	1.000704711627902
1	2	none		500	10	63	0.1	1.0	0.7	0.6849801936619718	0.07982575102138159	0.0	0.9985915492887424	0.0	0.0	1.0014104272143665
1	3	none		500	10	63	0.1	1.0	0.7	0.6796544894366197	0.08494978348299648	0.0	0.9992957746408501	0.0	0.0	1.000704711627902
1	1	none		500	10	63	0.1	1.0	1.0	0.7048525528169014	0.09836560561683019	0.015624999997558595	0.9985915492887424	11.253888291839589	11.093671177811585	0.9857633892915869
1	2	none		500	10	63	0.1	1.0	1.0	0.6842979753521127	0.08176612820061473	0.0	0.9957746478803116	0.0	0.0	1.0042432713930307
1	3	none		500	10	63	0.1	1.0	1.0	0.6717649647887324	0.08518380207075943	0.0	0.9999999999929579	0.0	0.0	0.9999999900070423
1	1	none		500	10	63	0.3	0.6	0.7	0.6647887323943662	0.0773088124209207	0.0	0.9992957746408501	0.0	0.0	1.000704711627902
1	2	none		500	10	63	0.3	0.6	0.7	0.6599691901408451	0.07958031059874719	0.0	0.9971830985845269	0.0	0.0	1.0028248487075473
1	3	none		500	10	63	0.3	0.6	0.7	0.7011223591549296	0.08534718644737013	0.0	0.9978873239366347	0.0	0.0	1.002117138870809
1	1	none		500	10	63	0.3	0.6	1.0	0.6869718309859156	0.08773655617819816	0.0	0.9978873239366347	0.0	0.0	1.002117138870809
1	2	none		500	10	63	0.3	0.6	1.0	0.6731954225352111	0.07447611521008599	0.0	0.9971830985845269	0.0	0.0	1.0028248487075473
1	3	none		500	10	63	0.3	0.6	1.0	0.6559859154929577	0.07353869934165828	0.0	0.9992957746408501	0.0	0.0	1.000704711627902
1	1	none		500	10	63	0.3	1.0	0.7	0.6647887323943662	0.0773088124209207	0.0	0.9992957746408501	0.0	0.0	1.000704711627902
1	2	none		500	10	63	0.3	1.0	0.7	0.6599691901408451	0.07958031059874719	0.0	0.9971830985845269	0.0	0.0	1.0028248487075473
1	3	none		500	10	63	0.3	1.0	0.7	0.7011223591549296	0.08534718644737013	0.0	0.9978873239366347	0.0	0.0	1.002117138870809
1	1	none		500	10	63	0.3	1.0	1.0	0.6869718309859156	0.08773655617819816	0.0	0.9978873239366347	0.0	0.0	1.002117138870809
1	2	none		500	10	63	0.3	1.0	1.0	0.6731954225352111	0.07447611521008599	0.0	0.9971830985845269	0.0	0.0	1.0028248487075473
1	3	none		500	10	63	0.3	1.0	1.0	0.6559859154929577	0.07353869934165828	0.0	0.9992957746408501	0.0	0.0	1.000704711627902
1	1	undersample	0.6	100	3	31	0.1	0.6	0.7	0.7462257922535211	0.09934535269564926	0.5312499999169923	0.7922535211211814	4.322033670179459	2.5572032662697746	0.5916666593074593
1	2	undersample	0.6	100	3	31	0.1	0.6	0.7	0.7191461267605634	0.103026177754631	0.46874999992675787	0.7943661971775046	3.408541323856014	2.2795375599604633	0.6687721547985386
1	3	undersample	0.6	100	3	31	0.1	0.6	0.7	0.7456536091549295	0.10205967054140688	0.49999999992187505	0.7795774647832425	3.536741042610632	2.2683705037077253	0.6413730722750133
1	1	undersample	0.6	100	3	31	0.1	0.6	1.0	0.7349361795774648	0.09119255022681194	0.46874999992675787	0.7943661971775046	3.408541323856014	2.2795375599604633	0.6687721547985386
1	2	undersample	0.6	100	3	31	0.1	0.6	1.0	0.7246588908450704	0.10967370818788762	0.5156249999194337	0.7823943661916734	3.827434823942482	2.369538725629796	0.6190931515104636
1	3	undersample	0.6	100	3	31	0.1	0.6	1.0	0.7460827464788733	0.1012102405203769	0.49999999992187505	0.7887323943606428	3.733333143772436	2.3666665542124368	0.6339285634947783
1	1	undersample	0.6	100	3	31	0.1	1.0	0.7	0.7462257922535211	0.09934535269564926	0.5312499999169923	0.7922535211211814	4.322033670179459	2.5572032662697746	0.5916666593074593
1	2	undersample	0.6	100	3	31	0.1	1.0	0.7	0.7191461267605634	0.103026177754631	0.46874999992675787	0.7943661971775046	3.408541323856014	2.2795375599604633	0.6687721547985386
1	3	undersample	0.6	100	3	31	0.1	1.0	0.7	0.7456536091549295	0.10205967054140688	0.49999999992187505	0.7795774647832425	3.536741042610632	2.2683705037077253	0.6413730722750133
1	1	undersample	0.6	100	3	31	0.1	1.0	1.0	0.7349361795774648	0.09119255022681194	0.46874999992675787	0.7943661971775046	3.408541323856014	2.2795375599604633	0.6687721547985386
1	2	undersample	0.6	100	3	31	0.1	1.0	1.0	0.7246588908450704	0.10967370818788762	0.5156249999194337	0.7823943661916734	3.827434823942482	2.369538725629796	0.6190931515104636
1	3	undersample	0.6	100	3	31	0.1	1.0	1.0	0.7460827464788733	0.1012102405203769	0.49999999992187505	0.7887323943606428	3.733333143772436	2.3666665542124368	0.6339285634947783
1	1	undersample	0.6	100	3	31	0.3	0.6	0.7	0.7189040492957747	0.09424716463301697	0.5468749999145508	0.7619718309805495	3.863497067436606	2.2975220924152135	0.594674206729663
1	2	undersample	0.6	100	3	31	0.3	0.6	0.7	0.6932988556338028	0.08475812307705671	0.4374999999316407	0.7697183098537345	2.599728053041159	1.8998470119586512	0.7307868158513471
1	3	undersample	0.6	100	3	31	0.3	0.6	0.7	0.7356294014084507	0.09410642213319068	0.48437499992431643	0.7577464788679033	2.938336730270302	1.9994548589683712	0.6804716453995627
1	1	undersample	0.6	100	3	31	0.3	0.6	1.0	0.72265625	0.09925184600030931	0.49999999992187505	0.7788732394311347	3.522292823483816	2.2611463941502308	0.6419529755878889
1	2	undersample	0.6	100	3	31	0.3	0.6	1.0	0.70703125	0.09785236082592354	0.49999999992187505	0.7711267605579498	3.3692306125949836	2.184615288771321	0.6484018181813986
1	3	undersample	0.6	100	3	31	0.3	0.6	1.0	0.7172095070422535	0.0919107880350834	0.48437499992431643	0.7570422535157956	2.9270969317715645	1.9936593378767367	0.6811046422706427
1	1	undersample	0.6	100	3	31	0.3	1.0	0.7	0.7189040492957747	0.09424716463301697	0.5468749999145508	0.7619718309805495	3.863497067436606	2.2975220924152135	0.594674206729663
1	2	undersample	0.6	100	3	31	0.3	1.0	0.7	0.6932988556338028	0.08475812307705671	0.4374999999316407	0.7697183098537345	2.599728053041159	1.8998470119586512	0.7307868158513471
1	3	undersample	0.6	100	3	31	0.3	1.0	0.7	0.7356294014084507	0.09410642213319068	0.48437499992431643	0.7577464788679033	2.938336730270302	1.9994548589683712	0.6804716453995627
1	1	undersample	0.6	100	3	31	0.3	1.0	1.0	0.72265625	0.09925184600030931	0.49999999992187505	0.7788732394311347	3.522292823483816	2.2611463941502308	0.6419529755878889
1	2	undersample	0.6	100	3	31	0.3	1.0	1.0	0.70703125	0.09785236082592354	0.49999999992187505	0.7711267605579498	3.3692306125949836	2.184615288771321	0.6484018181813986
1	3	undersample	0.6	100	3	31	0.3	1.0	1.0	0.7172095070422535	0.0919107880350834	0.48437499992431643	0.7570422535157956	2.9270969317715645	1.9936593378767367	0.6811046422706427
1	1	undersample	0.6	100	3	63	0.1	0.6	0.7	0.7462257922535211	0.09934535269564926	0.5312499999169923	0.7922535211211814	4.322033670179459	2.5572032662697746	0.5916666593074593
1	2	undersample	0.6	100	3	63	0.1	0.6	0.7	0.7191461267605634	0.103026177754631	0.46874999992675787	0.7943661971775046	3.408541323856014	2.2795375599604633	0.6687721547985386
1	3	undersample	0.6	100	3	63	0.1	0.6	0.7	0.7456536091549295	0.10205967054140688	0.49999999992187505	0.7795774647832425	3.536741042610632	2.2683705037077253	0.6413730722750133
1	1	undersample	0.6	100	3	63	0.1	0.6	1.0	0.7349361795774648	0.09119255022681194	0.46874999992675787	0.7943661971775046	3.408541323856014	2.2795375599604633	0.6687721547985386
1	2	undersample	0.6	100	3	63	0.1	0.6	1.0	0.7246588908450704	0.10967370818788762	0.5156249999194337	0.7823943661916734	3.827434823942482	2.369538725629796	0.6190931515104636
1	3	undersample	0.6	100	3	63	0.1	0.6	1.0	0.7460827464788733	0.1012102405203769	0.49999999992187505	0.7887323943606428	3.733333143772436	2.3666665542124368	0.6339285634947783
1	1	undersample	0.6	100	3	63	0.1	1.0	0.7	0.7462257922535211	0.09934535269564926	0.5312499999169923	0.7922535211211814	4.322033670179459	2.5572032662697746	0.5916666593074593
1	2	undersample	0.6	100	3	63	0.1	1.0	0.7	0.7191461267605634	0.103026177754631	0.46874999992675787	0.7943661971775046	3.408541323856014	2.2795375599604633	0.6687721547985386
1	3	undersample	0.6	100	3	63	0.1	1.0	0.7	0.7456536091549295	0.10205967054140688	0.49999999992187505	0.7795774647832425	3.536741042610632	2.2683705037077253	0.6413730722750133
1	1	undersample	0.6	100	3	63	0.1	1.0	1.0	0.7349361795774648	0.09119255022681194	0.46874999992675787	0.7943661971775046	3.408541323856014	2.2795375599604633	0.6687721547985386
1	2	undersample	0.6	100	3	63	0.1	1.0	1.0	0.7246588908450704	0.10967370818788762	0.5156249999194337	0.7823943661916734	3.827434823942482	2.369538725629796	0.6190931515104636
1	3	undersample	0.6	100	3	63	0.1	1.0	1.0	0.7460827464788733	0.1012102405203769	0.49999999992187505	0.7887323943606428	3.733333143772436	2.3666665542124368	0.6339285634947783
1	1	undersample	0.6	100	3	63	0.3	0.6	0.7	0.7189040492957747	0.09424716463301697	0.5468749999145508	0.7619718309805495	3.863497067436606	2.2975220924152135	0.594674206729663
1	2	undersample	0.6	100	3	63	0.3	0.6	0.7	0.6932988556338028	0.08475812307705671	0.4374999999316407	0.7697183098537345	2.599728053041159	1.8998470119586512	0.7307868158513471
1	3	undersample	0.6	100	3	63	0.3	0.6	0.7	0.7356294014084507	0.09410642213319068	0.48437499992431643	0.7577464788679033	2.938336730270302	1.9994548589683712	0.6804716453995627
1	1	undersample	0.6	100	3	63	0.3	0.6	1.0	0.72265625	0.09925184600030931	0.49999999992187505	0.7788732394311347	3.522292823483816	2.2611463941502308	0.6419529755878889
1	2	undersample	0.6	100	3	63	0.3	0.6	1.0	0.70703125	0.09785236082592354	0.49999999992187505	0.7711267605579498	3.3692306125949836	2.184615288771321	0.6484018181813986
1	3	undersample	0.6	100	3	63	0.3	0.6	1.0	0.7172095070422535	0.0919107880350834	0.48437499992431643	0.7570422535157956	2.9270969317715645	1.9936593378767367	0.6811046422706427
1	1	undersample	0.6	100	3	63	0.3	1.0	0.7	0.7189040492957747	0.09424716463301697	0.5468749999145508	0.7619718309805495	3.863497067436606	2.2975220924152135	0.594674206729663
1	2	undersample	0.6	100	3	63	0.3	1.0	0.7	0.6932988556338028	0.08475812307705671	0.4374999999316407	0.7697183098537345	2.599728053041159	1.8998470119586512	0.7307868158513471
1	3	undersample	0.6	100	3	63	0.3	1.0	0.7	0.7356294014084507	0.09410642213319068	0.48437499992431643	0.7577464788679033	2.938336730270302	1.9994548589683712	0.6804716453995627
1	1	undersample	0.6	100	3	63	0.3	1.0	1.0	0.72265625	0.09925184600030931	0.49999999992187505	0.7788732394311347	3.522292823483816	2.2611463941502308	0.6419529755878889
1	2	undersample	0.6	100	3	63	0.3	1.0	1.0	0.70703125	0.09785236082592354	0.49999999992187505	0.7711267605579498	3.3692306125949836	2.184615288771321	0.6484018181813986
1	3	undersample	0.6	100	3	63	0.3	1.0	1.0	0.7172095070422535	0.0919107880350834	0.48437499992431643	0.7570422535157956	2.9270969317715645	1.9936593378767367	0.6811046422706427
1	1	undersample	0.6	100	5	31	0.1	0.6	0.7	0.7334727112676056	0.09964636226772791	0.48437499992431643	0.7943661971775046	3.628891468368039	2.3555221452924786	0.6491023855455433
1	2	undersample	0.6	100	5	31	0.1	0.6	0.7	0.715536971830986	0.11242717028301347	0.46874999992675787	0.785915492952212	3.239163927620948	2.189555818378605	0.6759632531457329
1	3	undersample	0.6	100	5	31	0.1	0.6	0.7	0.7348151408450705	0.08880554458041305	0.5312499999169923	0.7669014084453035	3.728700732643169	2.2790784516668787	0.6112258874592753
1	1	undersample	0.6	100	5	31	0.1	0.6	1.0	0.7314480633802818	0.09768419552577626	0.5156249999194337	0.7957746478817199	4.147941937344554	2.5247843586674703	0.6086836207751686
1	2	undersample	0.6	100	5	31	0.1	0.6	1.0	0.7177706866197183	0.10732784317672393	0.48437499992431643	0.7823943661916734	3.377561863619256	2.225930318015869	0.6590346451434157
1	3	undersample	0.6	100	5	31	0.1	0.6	1.0	0.7407900528169014	0.0992686276812038	0.46874999992675787	0.7845070422479965	3.212225910293757	2.175244996700825	0.6771768316816922
1	1	undersample	0.6	100	5	31	0.1	1.0	0.7	0.7334727112676056	0.09964636226772791	0.48437499992431643	0.7943661971775046	3.628891468368039	2.3555221452924786	0.6491023855455433
1	2	undersample	0.6	100	5	31	0.1	1.0	0.7	0.715536971830986	0.11242717028301347	0.46874999992675787	0.785915492952212	3.239163927620948	2.189555818378605	0.6759632531457329
1	3	undersample	0.6	100	5	31	0.1	1.0	0.7	0.7348151408450705	0.08880554458041305	0.5312499999169923	0.7669014084453035	3.728700732643169	2.2790784516668787	0.6112258874592753
1	1	undersample	0.6	100	5	31	0.1	1.0	1.0	0.7314480633802818	0.09768419552577626	0.5156249999194337	0.7957746478817199	4.147941937344554	2.5247843586674703	0.6086836207751686
1	2	undersample	0.6	100	5	31	0.1	1.0	1.0	0.7177706866197183	0.10732784317672393	0.48437499992431643	0.7823943661916734	3.377561863619256	2.225930318015869	0.6590346451434157
1	3	undersample	0.6	100	5	31	0.1	1.0	1.0	0.7407900528169014	0.0992686276812038	0.46874999992675787	0.7845070422479965	3.212225910293757	2.175244996700825	0.6771768316816922
1	1	undersample	0.6	100	5	31	0.3	0.6	0.7	0.7041263204225352	0.0959826158872065	0.49999999992187505	0.7760563380227039	3.465408639961909	2.232704302413002	0.6442831134002878
1	2	undersample	0.6	100	5	31	0.3	0.6	0.7	0.686531690140845	0.09138849541643553	0.46874999992675787	0.7697183098537345	2.9492713182547856	2.035550369955698	0.6901875483153275
1	3	undersample	0.6	100	5	31	0.3	0.6	0.7	0.7102772887323944	0.07828302747525458	0.45312499992919925	0.7521126760510415	2.5139609356069017	1.8279473691160857	0.7271184361244606
1	1	undersample	0.6	100	5	31	0.3	0.6	1.0	0.719025088028169	0.0965463568109046	0.5156249999194337	0.783098591543781	3.8433177807364083	2.3772320328256007	0.6185364130719702
1	2	undersample	0.6	100	5	31	0.3	0.6	1.0	0.7033780809859155	0.09291590197141336	0.46874999992675787	0.7725352112621653	2.996721771071983	2.0607584229637976	0.6876709118909655
1	3	undersample	0.6	100	5	31	0.3	0.6	1.0	0.7359925176056338	0.09335780233091712	0.46874999992675787	0.7690140845016267	2.937589537560831	2.0293444239746936	0.6908195881865183
1	1	undersample	0.6	100	5	31	0.3	1.0	0.7	0.7041263204225352	0.0959826158872065	0.49999999992187505	0.7760563380227039	3.465408639961909	2.232704302413002	0.6442831134002878
1	2	undersample	0.6	100	5	31	0.3	1.0	0.7	0.686531690140845	0.09138849541643553	0.46874999992675787	0.7697183098537345	2.9492713182547856	2.035550369955698	0.6901875483153275
1	3	undersample	0.6	100	5	31	0.3	1.0	0.7	0.7102772887323944	0.07828302747525458	0.45312499992919925	0.7521126760510415	2.5139609356069017	1.8279473691160857	0.7271184361244606
1	1	undersample	0.6	100	5	31	0.3	1.0	1.0	0.719025088028169	0.0965463568109046	0.5156249999194337	0.783098591543781	3.8433177807364083	2.3772320328256007	0.6185364130719702
1	2	undersample	0.6	100	5	31	0.3	1.0	1.0	0.7033780809859155	0.09291590197141336	0.46874999992675787	0.7725352112621653	2.996721771071983	2.0607584229637976	0.6876709118909655
1	3	undersample	0.6	100	5	31	0.3	1.0	1.0	0.7359925176056338	0.09335780233091712	0.46874999992675787	0.7690140845016267	2.937589537560831	2.0293444239746936	0.6908195881865183
1	1	undersample	0.6	100	5	63	0.1	0.6	0.7	0.7334727112676056	0.09964636226772791	0.48437499992431643	0.7943661971775046	3.628891468368039	2.3555221452924786	0.6491023855455433
1	2	undersample	0.6	100	5	63	0.1	0.6	0.7	0.715536971830986	0.11242717028301347	0.46874999992675787	0.785915492952212	3.239163927620948	2.189555818378605	0.6759632531457329
1	3	undersample	0.6	100	5	63	0.1	0.6	0.7	0.7348151408450705	0.08880554458041305	0.5312499999169923	0.7669014084453035	3.728700732643169	2.2790784516668787	0.6112258874592753
1	1	undersample	0.6	100	5	63	0.1	0.6	1.0	0.7314480633802818	0.09768419552577626	0.5156249999194337	0.7957746478817199	4.147941937344554	2.5247843586674703	0.6086836207751686
1	2	undersample	0.6	100	5	63	0.1	0.6	1.0	0.7177706866197183	0.10732784317672393	0.48437499992431643	0.7823943661916734	3.377561863619256	2.225930318015869	0.6590346451434157
1	3	undersample	0.6	100	5	63	0.1	0.6	1.0	0.7407900528169014	0.0992686276812038	0.46874999992675787	0.7845070422479965	3.212225910293757	2.175244996700825	0.6771768316816922
1	1	undersample	0.6	100	5	63	0.1	1.0	0.7	0.7334727112676056	0.09964636226772791	0.48437499992431643	0.7943661971775046	3.628891468368039	2.3555221452924786	0.6491023855455433
1	2	undersample	0.6	100	5	63	0.1	1.0	0.7	0.715536971830986	0.11242717028301347	0.46874999992675787	0.785915492952212	3.239163927620948	2.189555818378605	0.6759632531457329
1	3	undersample	0.6	100	5	63	0.1	1.0	0.7	0.7348151408450705	0.08880554458041305	0.5312499999169923	0.7669014084453035	3.728700732643169	2.2790784516668787	0.6112258874592753
1	1	undersample	0.6	100	5	63	0.1	1.0	1.0	0.7314480633802818	0.09768419552577626	0.5156249999194337	0.7957746478817199	4.147941937344554	2.5247843586674703	0.6086836207751686
1	2	undersample	0.6	100	5	63	0.1	1.0	1.0	0.7177706866197183	0.10732784317672393	0.48437499992431643	0.7823943661916734	3.377561863619256	2.225930318015869	0.6590346451434157
1	3	undersample	0.6	100	5	63	0.1	1.0	1.0	0.7407900528169014	0.0992686276812038	0.46874999992675787	0.7845070422479965	3.212225910293757	2.175244996700825	0.6771768316816922
1	1	undersample	0.6	100	5	63	0.3	0.6	0.7	0.7041263204225352	0.0959826158872065	0.49999999992187505	0.7760563380227039	3.465408639961909	2.232704302413002	0.6442831134002878
1	2	undersample	0.6	100	5	63	0.3	0.6	0.7	0.686531690140845	0.09138849541643553	0.46874999992675787	0.7697183098537345	2.9492713182547856	2.035550369955698	0.6901875483153275
1	3	undersample	0.6	100	5	63	0.3	0.6	0.7	0.7102772887323944	0.07828302747525458	0.45312499992919925	0.7521126760510415	2.5139609356069017	1.8279473691160857	0.7271184361244606
1	1	undersample	0.6	100	5	63	0.3	0.6	1.0	0.719025088028169	0.0965463568109046	0.5156249999194337	0.783098591543781	3.8433177807364083	2.3772320328256007	0.6185364130719702
1	2	undersample	0.6	100	5	63	0.3	0.6	1.0	0.7033780809859155	0.09291590197141336	0.46874999992675787	0.7725352112621653	2.996721771071983	2.0607584229637976	0.6876709118909655
1	3	undersample	0.6	100	5	63	0.3	0.6	1.0	0.7359925176056338	0.09335780233091712	0.46874999992675787	0.7690140845016267	2.937589537560831	2.0293444239746936	0.6908195881865183
1	1	undersample	0.6	100	5	63	0.3	1.0	0.7	0.7041263204225352	0.0959826158872065	0.49999999992187505	0.7760563380227039	3.465408639961909	2.232704302413002	0.6442831134002878
1	2	undersample	0.6	100	5	63	0.3	1.0	0.7	0.686531690140845	0.09138849541643553	0.46874999992675787	0.7697183098537345	2.9492713182547856	2.035550369955698	0.6901875483153275
1	3	undersample	0.6	100	5	63	0.3	1.0	0.7	0.7102772887323944	0.07828302747525458	0.45312499992919925	0.7521126760510415	2.5139609356069017	1.8279473691160857	0.7271184361244606
1	1	undersample	0.6	100	5	63	0.3	1.0	1.0	0.719025088028169	0.0965463568109046	0.5156249999194337	0.783098591543781	3.8433177807364083	2.3772320328256007	0.6185364130719702
1	2	undersample	0.6	100	5	63	0.3	1.0	1.0	0.7033780809859155	0.09291590197141336	0.46874999992675787	0.7725352112621653	2.996721771071983	2.0607584229637976	0.6876709118909655
1	3	undersample	0.6	100	5	63	0.3	1.0	1.0	0.7359925176056338	0.09335780233091712	0.46874999992675787	0.7690140845016267	2.937589537560831	2.0293444239746936	0.6908195881865183
1	1	undersample	0.6	100	10	31	0.1	0.6	0.7	0.7331976232394367	0.09939512410925554	0.5156249999194337	0.8042253521070125	4.372940114226628	2.633767850593205	0.6022876458553094
1	2	undersample	0.6	100	10	31	0.1	0.6	0.7	0.7146456866197184	0.09637062295553596	0.48437499992431643	0.7838028168958888	3.4056853527031477	2.2404314920548596	0.6578503960208006
1	3	undersample	0.6	100	10	31	0.1	0.6	0.7	0.7398217429577465	0.0889710212329826	0.46874999992675787	0.7654929577410882	2.8802330467202313	1.9988737882783405	0.6939972311449452
1	1	undersample	0.6	100	10	31	0.1	0.6	1.0	0.720587588028169	0.08892874741429004	0.5156249999194337	0.7929577464732891	4.077024144430512	2.490433552726842	0.6108459071449698
1	2	undersample	0.6	100	10	31	0.1	0.6	1.0	0.7256822183098592	0.11022378846280605	0.5312499999169923	0.7802816901353502	4.024786124720929	2.4178684792613163	0.6007445772490843
1	3	undersample	0.6	100	10	31	0.1	0.6	1.0	0.737775088028169	0.09209386651251333	0.5156249999194337	0.7753521126705961	3.6740821374069816	2.2952585181038514	0.624716159171915
1	1	undersample	0.6	100	10	31	0.1	1.0	0.7	0.7331976232394367	0.09939512410925554	0.5156249999194337	0.8042253521070125	4.372940114226628	2.633767850593205	0.6022876458553094
1	2	undersample	0.6	100	10	31	0.1	1.0	0.7	0.7146456866197184	0.09637062295553596	0.48437499992431643	0.7838028168958888	3.4056853527031477	2.2404314920548596	0.6578503960208006
1	3	undersample	0.6	100	10	31	0.1	1.0	0.7	0.7398217429577465	0.0889710212329826	0.46874999992675787	0.7654929577410882	2.8802330467202313	1.9988737882783405	0.6939972311449452
1	1	undersample	0.6	100	10	31	0.1	1.0	1.0	0.720587588028169	0.08892874741429004	0.5156249999194337	0.7929577464732891	4.077024144430512	2.490433552726842	0.6108459071449698
1	2	undersample	0.6	100	10	31	0.1	1.0	1.0	0.7256822183098592	0.11022378846280605	0.5312499999169923	0.7802816901353502	4.024786124720929	2.4178684792613163	0.6007445772490843
1	3	undersample	0.6	100	10	31	0.1	1.0	1.0	0.737775088028169	0.09209386651251333	0.5156249999194337	0.7753521126705961	3.6740821374069816	2.2952585181038514	0.624716159171915
1	1	undersample	0.6	100	10	31	0.3	0.6	0.7	0.7216989436619718	0.09571122380184603	0.5312499999169923	0.7788732394311347	3.991931862386215	2.40246804378462	0.6018309146261839
1	2	undersample	0.6	100	10	31	0.3	0.6	0.7	0.7155149647887323	0.09592848285704175	0.48437499992431643	0.785915492952212	3.448564422375292	2.262541012324558	0.6560819810002353
1	3	undersample	0.6	100	10	31	0.3	0.6	0.7	0.7403169014084507	0.09751874964439228	0.578124999909668	0.7654929577410882	4.4732508135332525	2.4652776722099534	0.5511154483041865
1	1	undersample	0.6	100	10	31	0.3	0.6	1.0	0.7133472711267606	0.1069336164682451	0.5624999999121094	0.7746478873184884	4.419642638102983	2.496093638785406	0.5647727200994609
1	2	undersample	0.6	100	10	31	0.3	0.6	1.0	0.7042473591549295	0.09938272631306581	0.49999999992187505	0.7809859154874579	3.56591622462862	2.282958094704914	0.6402164030882457
1	3	undersample	0.6	100	10	31	0.3	0.6	1.0	0.7267605633802817	0.09155129246580625	0.5312499999169923	0.7647887323889804	3.6850297701727106	2.2586076880018755	0.6129143567395714
1	1	undersample	0.6	100	10	31	0.3	1.0	0.7	0.7216989436619718	0.09571122380184603	0.5312499999169923	0.7788732394311347	3.991931862386215	2.40246804378462	0.6018309146261839
1	2	undersample	0.6	100	10	31	0.3	1.0	0.7	0.7155149647887323	0.09592848285704175	0.48437499992431643	0.785915492952212	3.448564422375292	2.262541012324558	0.6560819810002353
1	3	undersample	0.6	100	10	31	0.3	1.0	0.7	0.7403169014084507	0.09751874964439228	0.578124999909668	0.7654929577410882	4.4732508135332525	2.4652776722099534	0.5511154483041865
1	1	undersample	0.6	100	10	31	0.3	1.0	1.0	0.7133472711267606	0.1069336164682451	0.5624999999121094	0.7746478873184884	4.419642638102983	2.496093638785406	0.5647727200994609
1	2	undersample	0.6	100	10	31	0.3	1.0	1.0	0.7042473591549295	0.09938272631306581	0.49999999992187505	0.7809859154874579	3.56591622462862	2.282958094704914	0.6402164030882457
1	3	undersample	0.6	100	10	31	0.3	1.0	1.0	0.7267605633802817	0.09155129246580625	0.5312499999169923	0.7647887323889804	3.6850297701727106	2.2586076880018755	0.6129143567395714
1	1	undersample	0.6	100	10	63	0.1	0.6	0.7	0.7331976232394367	0.09939512410925554	0.5156249999194337	0.8042253521070125	4.372940114226628	2.633767850593205	0.6022876458553094
1	2	undersample	0.6	100	10	63	0.1	0.6	0.7	0.7146456866197184	0.09637062295553596	0.48437499992431643	0.7838028168958888	3.4056853527031477	2.2404314920548596	0.6578503960208006
1	3	undersample	0.6	100	10	63	0.1	0.6	0.7	0.7398217429577465	0.0889710212329826	0.46874999992675787	0.7654929577410882	2.8802330467202313	1.9988737882783405	0.6939972311449452
1	1	undersample	0.6	100	10	63	0.1	0.6	1.0	0.720587588028169	0.08892874741429004	0.5156249999194337	0.7929577464732891	4.077024144430512	2.490433552726842	0.6108459071449698
1	2	undersample	0.6	100	10	63	0.1	0.6	1.0	0.7256822183098592	0.11022378846280605	0.5312499999169923	0.7802816901353502	4.024786124720929	2.4178684792613163	0.6007445772490843
1	3	undersample	0.6	100	10	63	0.1	0.6	1.0	0.737775088028169	0.09209386651251333	0.5156249999194337	0.7753521126705961	3.6740821374069816	2.2952585181038514	0.624716159171915
1	1	undersample	0.6	100	10	63	0.1	1.0	0.7	0.7331976232394367	0.09939512410925554	0.5156249999194337	0.8042253521070125	4.372940114226628	2.633767850593205	0.6022876458553094
1	2	undersample	0.6	100	10	63	0.1	1.0	0.7	0.7146456866197184	0.09637062295553596	0.48437499992431643	0.7838028168958888	3.4056853527031477	2.2404314920548596	0.6578503960208006
1	3	undersample	0.6	100	10	63	0.1	1.0	0.7	0.7398217429577465	0.0889710212329826	0.46874999992675787	0.7654929577410882	2.8802330467202313	1.9988737882783405	0.6939972311449452
1	1	undersample	0.6	100	10	63	0.1	1.0	1.0	0.720587588028169	0.08892874741429004	0.5156249999194337	0.7929577464732891	4.077024144430512	2.490433552726842	0.6108459071449698
1	2	undersample	0.6	100	10	63	0.1	1.0	1.0	0.7256822183098592	0.11022378846280605	0.5312499999169923	0.7802816901353502	4.024786124720929	2.4178684792613163	0.6007445772490843
1	3	undersample	0.6	100	10	63	0.1	1.0	1.0	0.737775088028169	0.09209386651251333	0.5156249999194337	0.7753521126705961	3.6740821374069816	2.2952585181038514	0.624716159171915
1	1	undersample	0.6	100	10	63	0.3	0.6	0.7	0.7216989436619718	0.09571122380184603	0.5312499999169923	0.7788732394311347	3.991931862386215	2.40246804378462	0.6018309146261839
1	2	undersample	0.6	100	10	63	0.3	0.6	0.7	0.7155149647887323	0.09592848285704175	0.48437499992431643	0.785915492952212	3.448564422375292	2.262541012324558	0.6560819810002353
1	3	undersample	0.6	100	10	63	0.3	0.6	0.7	0.7403169014084507	0.09751874964439228	0.578124999909668	0.7654929577410882	4.4732508135332525	2.4652776722099534	0.5511154483041865
1	1	undersample	0.6	100	10	63	0.3	0.6	1.0	0.7133472711267606	0.1069336164682451	0.5624999999121094	0.7746478873184884	4.419642638102983	2.496093638785406	0.5647727200994609
1	2	undersample	0.6	100	10	63	0.3	0.6	1.0	0.7042473591549295	0.09938272631306581	0.49999999992187505	0.7809859154874579	3.56591622462862	2.282958094704914	0.6402164030882457
1	3	undersample	0.6	100	10	63	0.3	0.6	1.0	0.7267605633802817	0.09155129246580625	0.5312499999169923	0.7647887323889804	3.6850297701727106	2.2586076880018755	0.6129143567395714
1	1	undersample	0.6	100	10	63	0.3	1.0	0.7	0.7216989436619718	0.09571122380184603	0.5312499999169923	0.7788732394311347	3.991931862386215	2.40246804378462	0.6018309146261839
1	2	undersample	0.6	100	10	63	0.3	1.0	0.7	0.7155149647887323	0.09592848285704175	0.48437499992431643	0.785915492952212	3.448564422375292	2.262541012324558	0.6560819810002353
1	3	undersample	0.6	100	10	63	0.3	1.0	0.7	0.7403169014084507	0.09751874964439228	0.578124999909668	0.7654929577410882	4.4732508135332525	2.4652776722099534	0.5511154483041865
1	1	undersample	0.6	100	10	63	0.3	1.0	1.0	0.7133472711267606	0.1069336164682451	0.5624999999121094	0.7746478873184884	4.419642638102983	2.496093638785406	0.5647727200994609
1	2	undersample	0.6	100	10	63	0.3	1.0	1.0	0.7042473591549295	0.09938272631306581	0.49999999992187505	0.7809859154874579	3.56591622462862	2.282958094704914	0.6402164030882457
1	3	undersample	0.6	100	10	63	0.3	1.0	1.0	0.7267605633802817	0.09155129246580625	0.5312499999169923	0.7647887323889804	3.6850297701727106	2.2586076880018755	0.6129143567395714
1	1	undersample	0.6	300	3	31	0.1	0.6	0.7	0.7291043133802816	0.09611837279783841	0.5468749999145508	0.7795774647832425	4.268480561645301	2.4810302384303244	0.5812443467680211
1	2	undersample	0.6	300	3	31	0.1	0.6	0.7	0.7055237676056338	0.09443360003688303	0.4374999999316407	0.7802816901353502	2.7621081326249444	1.9911858064504957	0.7208934926588515
1	3	undersample	0.6	300	3	31	0.1	0.6	0.7	0.719025088028169	0.08709203486568404	0.48437499992431643	0.7640845070368727	3.0425145639852853	2.0531715543934492	0.6748271802120561
1	1	undersample	0.6	300	3	31	0.1	0.6	1.0	0.725737235915493	0.09283516038650384	0.5156249999194337	0.7725352112621653	3.6153998089412394	2.2668342652601776	0.6269940667419618
1	2	undersample	0.6	300	3	31	0.1	0.6	1.0	0.6987566021126761	0.0940646738449701	0.46874999992675787	0.7753521126705961	3.045362203842953	2.086598652821683	0.6851725616529208
1	3	undersample	0.6	300	3	31	0.1	0.6	1.0	0.720587588028169	0.09093676407130388	0.45312499992919925	0.7661971830931958	2.7153182969245675	1.9380646757954678	0.7137522885760323
1	1	undersample	0.6	300	3	31	0.1	1.0	0.7	0.7291043133802816	0.09611837279783841	0.5468749999145508	0.7795774647832425	4.268480561645301	2.4810302384303244	0.5812443467680211
1	2	undersample	0.6	300	3	31	0.1	1.0	0.7	0.7055237676056338	0.09443360003688303	0.4374999999316407	0.7802816901353502	2.7621081326249444	1.9911858064504957	0.7208934926588515
1	3	undersample	0.6	300	3	31	0.1	1.0	0.7	0.719025088028169	0.08709203486568404	0.48437499992431643	0.7640845070368727	3.0425145639852853	2.0531715543934492	0.6748271802120561
1	1	undersample	0.6	300	3	31	0.1	1.0	1.0	0.725737235915493	0.09283516038650384	0.5156249999194337	0.7725352112621653	3.6153998089412394	2.2668342652601776	0.6269940667419618
1	2	undersample	0.6	300	3	31	0.1	1.0	1.0	0.6987566021126761	0.0940646738449701	0.46874999992675787	0.7753521126705961	3.045362203842953	2.086598652821683	0.6851725616529208
1	3	undersample	0.6	300	3	31	0.1	1.0	1.0	0.720587588028169	0.09093676407130388	0.45312499992919925	0.7661971830931958	2.7153182969245675	1.9380646757954678	0.7137522885760323
1	1	undersample	0.6	300	3	31	0.3	0.6	0.7	0.7244718309859155	0.09461433876751937	0.5624999999121094	0.7640845070368727	4.164178908127065	2.3843282567149733	0.5725806377866677
1	2	undersample	0.6	300	3	31	0.3	0.6	0.7	0.6971280809859155	0.08716127805388564	0.48437499992431643	0.7626760563326572	3.0188830606774073	2.0409865605191517	0.6760733984417217
1	3	undersample	0.6	300	3	31	0.3	0.6	0.7	0.7250990316901409	0.09185038851092561	0.5312499999169923	0.7492957746426107	3.3872657723293487	2.119030813977567	0.6255873977812193
1	1	undersample	0.6	300	3	31	0.3	0.6	1.0	0.7170994718309859	0.09727338392519029	0.5624999999121094	0.7640845070368727	4.164178908127065	2.3843282567149733	0.5725806377866677
1	2	undersample	0.6	300	3	31	0.3	0.6	1.0	0.6991527288732394	0.09118945733995482	0.5312499999169923	0.7725352112621653	3.849122622785069	2.335526212692304	0.6067684516922939
1	3	undersample	0.6	300	3	31	0.3	0.6	1.0	0.7172095070422535	0.0944340650081354	0.48437499992431643	0.748591549290503	2.7971308581732828	1.926645581287786	0.6887934998417301
1	1	undersample	0.6	300	3	31	0.3	1.0	0.7	0.7244718309859155	0.09461433876751937	0.5624999999121094	0.7640845070368727	4.164178908127065	2.3843282567149733	0.5725806377866677
1	2	undersample	0.6	300	3	31	0.3	1.0	0.7	0.6971280809859155	0.08716127805388564	0.48437499992431643	0.7626760563326572	3.0188830606774073	2.0409865605191517	0.6760733984417217
1	3	undersample	0.6	300	3	31	0.3	1.0	0.7	0.7250990316901409	0.09185038851092561	0.5312499999169923	0.7492957746426107	3.3872657723293487	2.119030813977567	0.6255873977812193
1	1	undersample	0.6	300	3	31	0.3	1.0	1.0	0.7170994718309859	0.09727338392519029	0.5624999999121094	0.7640845070368727	4.164178908127065	2.3843282567149733	0.5725806377866677
1	2	undersample	0.6	300	3	31	0.3	1.0	1.0	0.6991527288732394	0.09118945733995482	0.5312499999169923	0.7725352112621653	3.849122622785069	2.335526212692304	0.6067684516922939
1	3	undersample	0.6	300	3	31	0.3	1.0	1.0	0.7172095070422535	0.0944340650081354	0.48437499992431643	0.748591549290503	2.7971308581732828	1.926645581287786	0.6887934998417301
1	1	undersample	0.6	300	3	63	0.1	0.6	0.7	0.7291043133802816	0.09611837279783841	0.5468749999145508	0.7795774647832425	4.268480561645301	2.4810302384303244	0.5812443467680211
1	2	undersample	0.6	300	3	63	0.1	0.6	0.7	0.7055237676056338	0.09443360003688303	0.4374999999316407	0.7802816901353502	2.7621081326249444	1.9911858064504957	0.7208934926588515
1	3	undersample	0.6	300	3	63	0.1	0.6	0.7	0.719025088028169	0.08709203486568404	0.48437499992431643	0.7640845070368727	3.0425145639852853	2.0531715543934492	0.6748271802120561
1	1	undersample	0.6	300	3	63	0.1	0.6	1.0	0.725737235915493	0.09283516038650384	0.5156249999194337	0.7725352112621653	3.6153998089412394	2.2668342652601776	0.6269940667419618
1	2	undersample	0.6	300	3	63	0.1	0.6	1.0	0.6987566021126761	0.0940646738449701	0.46874999992675787	0.7753521126705961	3.045362203842953	2.086598652821683	0.6851725616529208
1	3	undersample	0.6	300	3	63	0.1	0.6	1.0	0.720587588028169	0.09093676407130388	0.45312499992919925	0.7661971830931958	2.7153182969245675	1.9380646757954678	0.7137522885760323
1	1	undersample	0.6	300	3	63	0.1	1.0	0.7	0.7291043133802816	0.09611837279783841	0.5468749999145508	0.7795774647832425	4.268480561645301	2.4810302384303244	0.5812443467680211
1	2	undersample	0.6	300	3	63	0.1	1.0	0.7	0.7055237676056338	0.09443360003688303	0.4374999999316407	0.7802816901353502	2.7621081326249444	1.9911858064504957	0.7208934926588515
1	3	undersample	0.6	300	3	63	0.1	1.0	0.7	0.719025088028169	0.08709203486568404	0.48437499992431643	0.7640845070368727	3.0425145639852853	2.0531715543934492	0.6748271802120561
1	1	undersample	0.6	300	3	63	0.1	1.0	1.0	0.725737235915493	0.09283516038650384	0.5156249999194337	0.7725352112621653	3.6153998089412394	2.2668342652601776	0.6269940667419618
1	2	undersample	0.6	300	3	63	0.1	1.0	1.0	0.6987566021126761	0.0940646738449701	0.46874999992675787	0.7753521126705961	3.045362203842953	2.086598652821683	0.6851725616529208
1	3	undersample	0.6	300	3	63	0.1	1.0	1.0	0.720587588028169	0.09093676407130388	0.45312499992919925	0.7661971830931958	2.7153182969245675	1.9380646757954678	0.7137522885760323
1	1	undersample	0.6	300	3	63	0.3	0.6	0.7	0.7244718309859155	0.09461433876751937	0.5624999999121094	0.7640845070368727	4.164178908127065	2.3843282567149733	0.5725806377866677
1	2	undersample	0.6	300	3	63	0.3	0.6	0.7	0.6971280809859155	0.08716127805388564	0.48437499992431643	0.7626760563326572	3.0188830606774073	2.0409865605191517	0.6760733984417217
1	3	undersample	0.6	300	3	63	0.3	0.6	0.7	0.7250990316901409	0.09185038851092561	0.5312499999169923	0.7492957746426107	3.3872657723293487	2.119030813977567	0.6255873977812193
1	1	undersample	0.6	300	3	63	0.3	0.6	1.0	0.7170994718309859	0.09727338392519029	0.5624999999121094	0.7640845070368727	4.164178908127065	2.3843282567149733	0.5725806377866677
1	2	undersample	0.6	300	3	63	0.3	0.6	1.0	0.6991527288732394	0.09118945733995482	0.5312499999169923	0.7725352112621653	3.849122622785069	2.335526212692304	0.6067684516922939
1	3	undersample	0.6	300	3	63	0.3	0.6	1.0	0.7172095070422535	0.0944340650081354	0.48437499992431643	0.748591549290503	2.7971308581732828	1.926645581287786	0.6887934998417301
1	1	undersample	0.6	300	3	63	0.3	1.0	0.7	0.7244718309859155	0.09461433876751937	0.5624999999121094	0.7640845070368727	4.164178908127065	2.3843282567149733	0.5725806377866677
1	2	undersample	0.6	300	3	63	0.3	1.0	0.7	0.6971280809859155	0.08716127805388564	0.48437499992431643	0.7626760563326572	3.0188830606774073	2.0409865605191517	0.6760733984417217
1	3	undersample	0.6	300	3	63	0.3	1.0	0.7	0.7250990316901409	0.09185038851092561	0.5312499999169923	0.7492957746426107	3.3872657723293487	2.119030813977567	0.6255873977812193
1	1	undersample	0.6	300	3	63	0.3	1.0	1.0	0.7170994718309859	0.09727338392519029	0.5624999999121094	0.7640845070368727	4.164178908127065	2.3843282567149733	0.5725806377866677
1	2	undersample	0.6	300	3	63	0.3	1.0	1.0	0.6991527288732394	0.09118945733995482	0.5312499999169923	0.7725352112621653	3.849122622785069	2.335526212692304	0.6067684516922939
1	3	undersample	0.6	300	3	63	0.3	1.0	1.0	0.7172095070422535	0.0944340650081354	0.48437499992431643	0.748591549290503	2.7971308581732828	1.926645581287786	0.6887934998417301
1	1	undersample	0.6	300	5	31	0.1	0.6	0.7	0.7241967429577464	0.10670572919542201	0.5468749999145508	0.7774647887269193	4.2164991360890065	2.4574761549474515	0.5828238150813142
1	2	undersample	0.6	300	5	31	0.1	0.6	0.7	0.7065801056338028	0.0981463860434503	0.49999999992187505	0.7802816901353502	3.5512818785224125	2.2756409216577094	0.6407942157190067
1	3	undersample	0.6	300	5	31	0.1	0.6	0.7	0.7223591549295775	0.0862759899073375	0.48437499992431643	0.7711267605579498	3.165034819401406	2.116346060997217	0.6686643749932354
1	1	undersample	0.6	300	5	31	0.1	0.6	1.0	0.7183428697183099	0.10333215513161668	0.5156249999194337	0.7852112676001042	3.8915915543065878	2.4006146418951415	0.6168721895602357
1	2	undersample	0.6	300	5	31	0.1	0.6	1.0	0.7131492077464788	0.09865165974007808	0.5156249999194337	0.7711267605579498	3.5866003277161025	2.252884516545425	0.628139261369562
1	3	undersample	0.6	300	5	31	0.1	0.6	1.0	0.7235475352112676	0.09237483190297417	0.45312499992919925	0.7767605633748116	2.883010231136952	2.029771202085002	0.7040457752570768
1	1	undersample	0.6	300	5	31	0.1	1.0	0.7	0.7241967429577464	0.10670572919542201	0.5468749999145508	0.7774647887269193	4.2164991360890065	2.4574761549474515	0.5828238150813142
1	2	undersample	0.6	300	5	31	0.1	1.0	0.7	0.7065801056338028	0.0981463860434503	0.49999999992187505	0.7802816901353502	3.5512818785224125	2.2756409216577094	0.6407942157190067
1	3	undersample	0.6	300	5	31	0.1	1.0	0.7	0.7223591549295775	0.0862759899073375	0.48437499992431643	0.7711267605579498	3.165034819401406	2.116346060997217	0.6686643749932354
1	1	undersample	0.6	300	5	31	0.1	1.0	1.0	0.7183428697183099	0.10333215513161668	0.5156249999194337	0.7852112676001042	3.8915915543065878	2.4006146418951415	0.6168721895602357
1	2	undersample	0.6	300	5	31	0.1	1.0	1.0	0.7131492077464788	0.09865165974007808	0.5156249999194337	0.7711267605579498	3.5866003277161025	2.252884516545425	0.628139261369562
1	3	undersample	0.6	300	5	31	0.1	1.0	1.0	0.7235475352112676	0.09237483190297417	0.45312499992919925	0.7767605633748116	2.883010231136952	2.029771202085002	0.7040457752570768
1	1	undersample	0.6	300	5	31	0.3	0.6	0.7	0.7072183098591549	0.09434572058226737	0.49999999992187505	0.768309859149519	3.316109270433522	2.1580546177146096	0.6507790933775199
1	2	undersample	0.6	300	5	31	0.3	0.6	0.7	0.695268485915493	0.09276802158964137	0.49999999992187505	0.773239436614273	3.4099377280165277	2.204968846464147	0.6466302285371477
1	3	undersample	0.6	300	5	31	0.3	0.6	0.7	0.7157570422535211	0.08374305736908473	0.46874999992675787	0.7556338028115801	2.728428431976497	1.9182275868664838	0.7030521809188958
1	1	undersample	0.6	300	5	31	0.3	0.6	1.0	0.7072073063380282	0.08820125882141287	0.49999999992187505	0.7697183098537345	3.342507490933836	2.1712537279527444	0.6495882807793081
1	2	undersample	0.6	300	5	31	0.3	0.6	1.0	0.7039612676056338	0.09283805471781549	0.49999999992187505	0.7690140845016267	3.3292681394956776	2.164634052239673	0.6501831418345575
1	3	undersample	0.6	300	5	31	0.3	0.6	1.0	0.7285541373239437	0.09234690596664692	0.46874999992675787	0.7676056337974113	2.914438372176183	2.0170453673893007	0.6920871470474116
1	1	undersample	0.6	300	5	31	0.3	1.0	0.7	0.7072183098591549	0.09434572058226737	0.49999999992187505	0.768309859149519	3.316109270433522	2.1580546177146096	0.6507790933775199
1	2	undersample	0.6	300	5	31	0.3	1.0	0.7	0.695268485915493	0.09276802158964137	0.49999999992187505	0.773239436614273	3.4099377280165277	2.204968846464147	0.6466302285371477
1	3	undersample	0.6	300	5	31	0.3	1.0	0.7	0.7157570422535211	0.08374305736908473	0.46874999992675787	0.7556338028115801	2.728428431976497	1.9182275868664838	0.7030521809188958
1	1	undersample	0.6	300	5	31	0.3	1.0	1.0	0.7072073063380282	0.08820125882141287	0.49999999992187505	0.7697183098537345	3.342507490933836	2.1712537279527444	0.6495882807793081
1	2	undersample	0.6	300	5	31	0.3	1.0	1.0	0.7039612676056338	0.09283805471781549	0.49999999992187505	0.7690140845016267	3.3292681394956776	2.164634052239673	0.6501831418345575
1	3	undersample	0.6	300	5	31	0.3	1.0	1.0	0.7285541373239437	0.09234690596664692	0.46874999992675787	0.7676056337974113	2.914438372176183	2.0170453673893007	0.6920871470474116
1	1	undersample	0.6	300	5	63	0.1	0.6	0.7	0.7241967429577464	0.10670572919542201	0.5468749999145508	0.7774647887269193	4.2164991360890065	2.4574761549474515	0.5828238150813142
1	2	undersample	0.6	300	5	63	0.1	0.6	0.7	0.7065801056338028	0.0981463860434503	0.49999999992187505	0.7802816901353502	3.5512818785224125	2.2756409216577094	0.6407942157190067
1	3	undersample	0.6	300	5	63	0.1	0.6	0.7	0.7223591549295775	0.0862759899073375	0.48437499992431643	0.7711267605579498	3.165034819401406	2.116346060997217	0.6686643749932354
1	1	undersample	0.6	300	5	63	0.1	0.6	1.0	0.7183428697183099	0.10333215513161668	0.5156249999194337	0.7852112676001042	3.8915915543065878	2.4006146418951415	0.6168721895602357
1	2	undersample	0.6	300	5	63	0.1	0.6	1.0	0.7131492077464788	0.09865165974007808	0.5156249999194337	0.7711267605579498	3.5866003277161025	2.252884516545425	0.628139261369562
1	3	undersample	0.6	300	5	63	0.1	0.6	1.0	0.7235475352112676	0.09237483190297417	0.45312499992919925	0.7767605633748116	2.883010231136952	2.029771202085002	0.7040457752570768
1	1	undersample	0.6	300	5	63	0.1	1.0	0.7	0.7241967429577464	0.10670572919542201	0.5468749999145508	0.7774647887269193	4.2164991360890065	2.4574761549474515	0.5828238150813142
1	2	undersample	0.6	300	5	63	0.1	1.0	0.7	0.7065801056338028	0.0981463860434503	0.49999999992187505	0.7802816901353502	3.5512818785224125	2.2756409216577094	0.6407942157190067
1	3	undersample	0.6	300	5	63	0.1	1.0	0.7	0.7223591549295775	0.0862759899073375	0.48437499992431643	0.7711267605579498	3.165034819401406	2.116346060997217	0.6686643749932354
1	1	undersample	0.6	300	5	63	0.1	1.0	1.0	0.7183428697183099	0.10333215513161668	0.5156249999194337	0.7852112676001042	3.8915915543065878	2.4006146418951415	0.6168721895602357
1	2	undersample	0.6	300	5	63	0.1	1.0	1.0	0.7131492077464788	0.09865165974007808	0.5156249999194337	0.7711267605579498	3.5866003277161025	2.252884516545425	0.628139261369562
1	3	undersample	0.6	300	5	63	0.1	1.0	1.0	0.7235475352112676	0.09237483190297417	0.45312499992919925	0.7767605633748116	2.883010231136952	2.029771202085002	0.7040457752570768
1	1	undersample	0.6	300	5	63	0.3	0.6	0.7	0.7072183098591549	0.09434572058226737	0.49999999992187505	0.768309859149519	3.316109270433522	2.1580546177146096	0.6507790933775199
1	2	undersample	0.6	300	5	63	0.3	0.6	0.7	0.695268485915493	0.09276802158964137	0.49999999992187505	0.773239436614273	3.4099377280165277	2.204968846464147	0.6466302285371477
1	3	undersample	0.6	300	5	63	0.3	0.6	0.7	0.7157570422535211	0.08374305736908473	0.46874999992675787	0.7556338028115801	2.728428431976497	1.9182275868664838	0.7030521809188958
1	1	undersample	0.6	300	5	63	0.3	0.6	1.0	0.7072073063380282	0.08820125882141287	0.49999999992187505	0.7697183098537345	3.342507490933836	2.1712537279527444	0.6495882807793081
1	2	undersample	0.6	300	5	63	0.3	0.6	1.0	0.7039612676056338	0.09283805471781549	0.49999999992187505	0.7690140845016267	3.3292681394956776	2.164634052239673	0.6501831418345575
1	3	undersample	0.6	300	5	63	0.3	0.6	1.0	0.7285541373239437	0.09234690596664692	0.46874999992675787	0.7676056337974113	2.914438372176183	2.0170453673893007	0.6920871470474116
1	1	undersample	0.6	300	5	63	0.3	1.0	0.7	0.7072183098591549	0.09434572058226737	0.49999999992187505	0.768309859149519	3.316109270433522	2.1580546177146096	0.6507790933775199
1	2	undersample	0.6	300	5	63	0.3	1.0	0.7	0.695268485915493	0.09276802158964137	0.49999999992187505	0.773239436614273	3.4099377280165277	2.204968846464147	0.6466302285371477
1	3	undersample	0.6	300	5	63	0.3	1.0	0.7	0.7157570422535211	0.08374305736908473	0.46874999992675787	0.7556338028115801	2.728428431976497	1.9182275868664838	0.7030521809188958
1	1	undersample	0.6	300	5	63	0.3	1.0	1.0	0.7072073063380282	0.08820125882141287	0.49999999992187505	0.7697183098537345	3.342507490933836	2.1712537279527444	0.6495882807793081
1	2	undersample	0.6	300	5	63	0.3	1.0	1.0	0.7039612676056338	0.09283805471781549	0.49999999992187505	0.7690140845016267	3.3292681394956776	2.164634052239673	0.6501831418345575
1	3	undersample	0.6	300	5	63	0.3	1.0	1.0	0.7285541373239437	0.09234690596664692	0.46874999992675787	0.7676056337974113	2.914438372176183	2.0170453673893007	0.6920871470474116
1	1	undersample	0.6	300	10	31	0.1	0.6	0.7	0.7163182218309859	0.09467224425818602	0.5468749999145508	0.778169014079027	4.233716264347127	2.4652776661985256	0.5822963727215027
1	2	undersample	0.6	300	10	31	0.1	0.6	0.7	0.7059639084507041	0.09548542782368938	0.46874999992675787	0.7802816901353502	3.1334840133950244	2.1334133640541024	0.680843854188929
1	3	undersample	0.6	300	10	31	0.1	0.6	0.7	0.7353763204225352	0.09653796484532298	0.46874999992675787	0.7690140845016267	2.937589537560831	2.0293444239746936	0.6908195881865183
1	1	undersample	0.6	300	10	31	0.1	0.6	1.0	0.7158670774647887	0.09001255229142983	0.5156249999194337	0.7767605633748116	3.7039786548806104	2.3097396437518984	0.6235834009649716
1	2	undersample	0.6	300	10	31	0.1	0.6	1.0	0.7187830105633802	0.10292927594137394	0.48437499992431643	0.7739436619663808	3.216180346487604	2.142717973362464	0.6662306557344417
1	3	undersample	0.6	300	10	31	0.1	0.6	1.0	0.7229093309859156	0.09027353926628587	0.48437499992431643	0.7760563380227039	3.255383875465567	2.1629322929625956	0.6644169606877549
1	1	undersample	0.6	300	10	31	0.1	1.0	0.7	0.7163182218309859	0.09467224425818602	0.5468749999145508	0.778169014079027	4.233716264347127	2.4652776661985256	0.5822963727215027
1	2	undersample	0.6	300	10	31	0.1	1.0	0.7	0.7059639084507041	0.09548542782368938	0.46874999992675787	0.7802816901353502	3.1334840133950244	2.1334133640541024	0.680843854188929
1	3	undersample	0.6	300	10	31	0.1	1.0	0.7	0.7353763204225352	0.09653796484532298	0.46874999992675787	0.7690140845016267	2.937589537560831	2.0293444239746936	0.6908195881865183
1	1	undersample	0.6	300	10	31	0.1	1.0	1.0	0.7158670774647887	0.09001255229142983	0.5156249999194337	0.7767605633748116	3.7039786548806104	2.3097396437518984	0.6235834009649716
1	2	undersample	0.6	300	10	31	0.1	1.0	1.0	0.7187830105633802	0.10292927594137394	0.48437499992431643	0.7739436619663808	3.216180346487604	2.142717973362464	0.6662306557344417
1	3	undersample	0.6	300	10	31	0.1	1.0	1.0	0.7229093309859156	0.09027353926628587	0.48437499992431643	0.7760563380227039	3.255383875465567	2.1629322929625956	0.6644169606877549
1	1	undersample	0.6	300	10	31	0.3	0.6	0.7	0.7125330105633803	0.09397950932992025	0.49999999992187505	0.7788732394311347	3.522292823483816	2.2611463941502308	0.6419529755878889
1	2	undersample	0.6	300	10	31	0.3	0.6	0.7	0.7079665492957746	0.09350819517008879	0.48437499992431643	0.7739436619663808	3.216180346487604	2.142717973362464	0.6662306557344417
1	3	undersample	0.6	300	10	31	0.3	0.6	0.7	0.7280589788732394	0.09408993651972228	0.578124999909668	0.7598591549242264	4.336157068305438	2.40744124829258	0.5552015683490527
1	1	undersample	0.6	300	10	31	0.3	0.6	1.0	0.7073613556338029	0.09122750106517187	0.5624999999121094	0.7661971830931958	4.213424928444672	2.4058733906426495	0.5710018309016117
1	2	undersample	0.6	300	10	31	0.3	0.6	1.0	0.6938380281690141	0.09736072347109916	0.49999999992187505	0.773239436614273	3.4099377280165277	2.204968846464147	0.6466302285371477
1	3	undersample	0.6	300	10	31	0.3	0.6	1.0	0.7163292253521126	0.08660025240623534	0.49999999992187505	0.7598591549242264	3.16422273460835	2.082111349874664	0.6580166735607975
1	1	undersample	0.6	300	10	31	0.3	1.0	0.7	0.7125330105633803	0.09397950932992025	0.49999999992187505	0.7788732394311347	3.522292823483816	2.2611463941502308	0.6419529755878889
1	2	undersample	0.6	300	10	31	0.3	1.0	0.7	0.7079665492957746	0.09350819517008879	0.48437499992431643	0.7739436619663808	3.216180346487604	2.142717973362464	0.6662306557344417
1	3	undersample	0.6	300	10	31	0.3	1.0	0.7	0.7280589788732394	0.09408993651972228	0.578124999909668	0.7598591549242264	4.336157068305438	2.40744124829258	0.5552015683490527
1	1	undersample	0.6	300	10	31	0.3	1.0	1.0	0.7073613556338029	0.09122750106517187	0.5624999999121094	0.7661971830931958	4.213424928444672	2.4058733906426495	0.5710018309016117
1	2	undersample	0.6	300	10	31	0.3	1.0	1.0	0.6938380281690141	0.09736072347109916	0.49999999992187505	0.773239436614273	3.4099377280165277	2.204968846464147	0.6466302285371477
1	3	undersample	0.6	300	10	31	0.3	1.0	1.0	0.7163292253521126	0.08660025240623534	0.49999999992187505	0.7598591549242264	3.16422273460835	2.082111349874664	0.6580166735607975
1	1	undersample	0.6	300	10	63	0.1	0.6	0.7	0.7163182218309859	0.09467224425818602	0.5468749999145508	0.778169014079027	4.233716264347127	2.4652776661985256	0.5822963727215027
1	2	undersample	0.6	300	10	63	0.1	0.6	0.7	0.7059639084507041	0.09548542782368938	0.46874999992675787	0.7802816901353502	3.1334840133950244	2.1334133640541024	0.680843854188929
1	3	undersample	0.6	300	10	63	0.1	0.6	0.7	0.7353763204225352	0.09653796484532298	0.46874999992675787	0.7690140845016267	2.937589537560831	2.0293444239746936	0.6908195881865183
1	1	undersample	0.6	300	10	63	0.1	0.6	1.0	0.7158670774647887	0.09001255229142983	0.5156249999194337	0.7767605633748116	3.7039786548806104	2.3097396437518984	0.6235834009649716
1	2	undersample	0.6	300	10	63	0.1	0.6	1.0	0.7187830105633802	0.10292927594137394	0.48437499992431643	0.7739436619663808	3.216180346487604	2.142717973362464	0.6662306557344417
1	3	undersample	0.6	300	10	63	0.1	0.6	1.0	0.7229093309859156	0.09027353926628587	0.48437499992431643	0.7760563380227039	3.255383875465567	2.1629322929625956	0.6644169606877549
1	1	undersample	0.6	300	10	63	0.1	1.0	0.7	0.7163182218309859	0.09467224425818602	0.5468749999145508	0.778169014079027	4.233716264347127	2.4652776661985256	0.5822963727215027
1	2	undersample	0.6	300	10	63	0.1	1.0	0.7	0.7059639084507041	0.09548542782368938	0.46874999992675787	0.7802816901353502	3.1334840133950244	2.1334133640541024	0.680843854188929
1	3	undersample	0.6	300	10	63	0.1	1.0	0.7	0.7353763204225352	0.09653796484532298	0.46874999992675787	0.7690140845016267	2.937589537560831	2.0293444239746936	0.6908195881865183
1	1	undersample	0.6	300	10	63	0.1	1.0	1.0	0.7158670774647887	0.09001255229142983	0.5156249999194337	0.7767605633748116	3.7039786548806104	2.3097396437518984	0.6235834009649716
1	2	undersample	0.6	300	10	63	0.1	1.0	1.0	0.7187830105633802	0.10292927594137394	0.48437499992431643	0.7739436619663808	3.216180346487604	2.142717973362464	0.6662306557344417
1	3	undersample	0.6	300	10	63	0.1	1.0	1.0	0.7229093309859156	0.09027353926628587	0.48437499992431643	0.7760563380227039	3.255383875465567	2.1629322929625956	0.6644169606877549
1	1	undersample	0.6	300	10	63	0.3	0.6	0.7	0.7125330105633803	0.09397950932992025	0.49999999992187505	0.7788732394311347	3.522292823483816	2.2611463941502308	0.6419529755878889
1	2	undersample	0.6	300	10	63	0.3	0.6	0.7	0.7079665492957746	0.09350819517008879	0.48437499992431643	0.7739436619663808	3.216180346487604	2.142717973362464	0.6662306557344417
1	3	undersample	0.6	300	10	63	0.3	0.6	0.7	0.7280589788732394	0.09408993651972228	0.578124999909668	0.7598591549242264	4.336157068305438	2.40744124829258	0.5552015683490527
1	1	undersample	0.6	300	10	63	0.3	0.6	1.0	0.7073613556338029	0.09122750106517187	0.5624999999121094	0.7661971830931958	4.213424928444672	2.4058733906426495	0.5710018309016117
1	2	undersample	0.6	300	10	63	0.3	0.6	1.0	0.6938380281690141	0.09736072347109916	0.49999999992187505	0.773239436614273	3.4099377280165277	2.204968846464147	0.6466302285371477
1	3	undersample	0.6	300	10	63	0.3	0.6	1.0	0.7163292253521126	0.08660025240623534	0.49999999992187505	0.7598591549242264	3.16422273460835	2.082111349874664	0.6580166735607975
1	1	undersample	0.6	300	10	63	0.3	1.0	0.7	0.7125330105633803	0.09397950932992025	0.49999999992187505	0.7788732394311347	3.522292823483816	2.2611463941502308	0.6419529755878889
1	2	undersample	0.6	300	10	63	0.3	1.0	0.7	0.7079665492957746	0.09350819517008879	0.48437499992431643	0.7739436619663808	3.216180346487604	2.142717973362464	0.6662306557344417
1	3	undersample	0.6	300	10	63	0.3	1.0	0.7	0.7280589788732394	0.09408993651972228	0.578124999909668	0.7598591549242264	4.336157068305438	2.40744124829258	0.5552015683490527
1	1	undersample	0.6	300	10	63	0.3	1.0	1.0	0.7073613556338029	0.09122750106517187	0.5624999999121094	0.7661971830931958	4.213424928444672	2.4058733906426495	0.5710018309016117
1	2	undersample	0.6	300	10	63	0.3	1.0	1.0	0.6938380281690141	0.09736072347109916	0.49999999992187505	0.773239436614273	3.4099377280165277	2.204968846464147	0.6466302285371477
1	3	undersample	0.6	300	10	63	0.3	1.0	1.0	0.7163292253521126	0.08660025240623534	0.49999999992187505	0.7598591549242264	3.16422273460835	2.082111349874664	0.6580166735607975
1	1	undersample	0.6	500	3	31	0.1	0.6	0.7	0.7274977992957747	0.0955251705271244	0.5312499999169923	0.7816901408395657	4.058064313001381	2.433467630025377	0.5996621546012214
1	2	undersample	0.6	500	3	31	0.1	0.6	0.7	0.6954995598591549	0.0900320748945624	0.46874999992675787	0.7802816901353502	3.1334840133950244	2.1334133640541024	0.680843854188929
1	3	undersample	0.6	500	3	31	0.1	0.6	0.7	0.7140735035211268	0.08633039082502354	0.49999999992187505	0.7605633802763341	3.17647044793143	2.088235206530119	0.6574073988710669
1	1	undersample	0.6	500	3	31	0.1	0.6	1.0	0.7222051056338028	0.09065618669317478	0.5312499999169923	0.7661971830931958	3.7140560524611494	2.2722137578291695	0.6117876759514461
1	2	undersample	0.6	500	3	31	0.1	0.6	1.0	0.6976012323943661	0.09201097320752744	0.46874999992675787	0.7697183098537345	2.9492713182547856	2.035550369955698	0.6901875483153275
1	3	undersample	0.6	500	3	31	0.1	0.6	1.0	0.7112015845070423	0.08558274699555805	0.46874999992675787	0.7661971830931958	2.891566136482743	2.004894492202208	0.693359366051115
1	1	undersample	0.6	500	3	31	0.1	1.0	0.7	0.7274977992957747	0.0955251705271244	0.5312499999169923	0.7816901408395657	4.058064313001381	2.433467630025377	0.5996621546012214
1	2	undersample	0.6	500	3	31	0.1	1.0	0.7	0.6954995598591549	0.0900320748945624	0.46874999992675787	0.7802816901353502	3.1334840133950244	2.1334133640541024	0.680843854188929
1	3	undersample	0.6	500	3	31	0.1	1.0	0.7	0.7140735035211268	0.08633039082502354	0.49999999992187505	0.7605633802763341	3.17647044793143	2.088235206530119	0.6574073988710669
1	1	undersample	0.6	500	3	31	0.1	1.0	1.0	0.7222051056338028	0.09065618669317478	0.5312499999169923	0.7661971830931958	3.7140560524611494	2.2722137578291695	0.6117876759514461
1	2	undersample	0.6	500	3	31	0.1	1.0	1.0	0.6976012323943661	0.09201097320752744	0.46874999992675787	0.7697183098537345	2.9492713182547856	2.035550369955698	0.6901875483153275
1	3	undersample	0.6	500	3	31	0.1	1.0	1.0	0.7112015845070423	0.08558274699555805	0.46874999992675787	0.7661971830931958	2.891566136482743	2.004894492202208	0.693359366051115
1	1	undersample	0.6	500	3	31	0.3	0.6	0.7	0.7253631161971831	0.1016999806479923	0.578124999909668	0.7605633802763341	4.352940971688618	2.4145219575504497	0.5546874928295626
1	2	undersample	0.6	500	3	31	0.3	0.6	0.7	0.6939590669014085	0.08724536817063955	0.49999999992187505	0.7669014084453035	3.2900300616472737	2.1450150133335324	0.6519742799429776
1	3	undersample	0.6	500	3	31	0.3	0.6	0.7	0.7201914612676057	0.08848284508791929	0.5156249999194337	0.7450704225299644	3.1112099937415536	2.0226173236170166	0.6501063240904896
1	1	undersample	0.6	500	3	31	0.3	0.6	1.0	0.7140845070422535	0.09211381538593932	0.578124999909668	0.7661971830931958	4.490852081254723	2.47270320704939	0.5506089083766944
1	2	undersample	0.6	500	3	31	0.3	0.6	1.0	0.691725352112676	0.08761179478574033	0.5312499999169923	0.7612676056284419	3.613962471289845	2.225294891640122	0.6157492982228662
1	3	undersample	0.6	500	3	31	0.3	0.6	1.0	0.7110585387323943	0.08726635458055855	0.48437499992431643	0.7492957746426107	2.807626713849819	1.9320575068618993	0.6881461375384884
1	1	undersample	0.6	500	3	31	0.3	1.0	0.7	0.7253631161971831	0.1016999806479923	0.578124999909668	0.7605633802763341	4.352940971688618	2.4145219575504497	0.5546874928295626
1	2	undersample	0.6	500	3	31	0.3	1.0	0.7	0.6939590669014085	0.08724536817063955	0.49999999992187505	0.7669014084453035	3.2900300616472737	2.1450150133335324	0.6519742799429776
1	3	undersample	0.6	500	3	31	0.3	1.0	0.7	0.7201914612676057	0.08848284508791929	0.5156249999194337	0.7450704225299644	3.1112099937415536	2.0226173236170166	0.6501063240904896
1	1	undersample	0.6	500	3	31	0.3	1.0	1.0	0.7140845070422535	0.09211381538593932	0.578124999909668	0.7661971830931958	4.490852081254723	2.47270320704939	0.5506089083766944
1	2	undersample	0.6	500	3	31	0.3	1.0	1.0	0.691725352112676	0.08761179478574033	0.5312499999169923	0.7612676056284419	3.613962471289845	2.225294891640122	0.6157492982228662
1	3	undersample	0.6	500	3	31	0.3	1.0	1.0	0.7110585387323943	0.08726635458055855	0.48437499992431643	0.7492957746426107	2.807626713849819	1.9320575068618993	0.6881461375384884
1	1	undersample	0.6	500	3	63	0.1	0.6	0.7	0.7274977992957747	0.0955251705271244	0.5312499999169923	0.7816901408395657	4.058064313001381	2.433467630025377	0.5996621546012214
1	2	undersample	0.6	500	3	63	0.1	0.6	0.7	0.6954995598591549	0.0900320748945624	0.46874999992675787	0.7802816901353502	3.1334840133950244	2.1334133640541024	0.680843854188929
1	3	undersample	0.6	500	3	63	0.1	0.6	0.7	0.7140735035211268	0.08633039082502354	0.49999999992187505	0.7605633802763341	3.17647044793143	2.088235206530119	0.6574073988710669
1	1	undersample	0.6	500	3	63	0.1	0.6	1.0	0.7222051056338028	0.09065618669317478	0.5312499999169923	0.7661971830931958	3.7140560524611494	2.2722137578291695	0.6117876759514461
1	2	undersample	0.6	500	3	63	0.1	0.6	1.0	0.6976012323943661	0.09201097320752744	0.46874999992675787	0.7697183098537345	2.9492713182547856	2.035550369955698	0.6901875483153275
1	3	undersample	0.6	500	3	63	0.1	0.6	1.0	0.7112015845070423	0.08558274699555805	0.46874999992675787	0.7661971830931958	2.891566136482743	2.004894492202208	0.693359366051115
1	1	undersample	0.6	500	3	63	0.1	1.0	0.7	0.7274977992957747	0.0955251705271244	0.5312499999169923	0.7816901408395657	4.058064313001381	2.433467630025377	0.5996621546012214
1	2	undersample	0.6	500	3	63	0.1	1.0	0.7	0.6954995598591549	0.0900320748945624	0.46874999992675787	0.7802816901353502	3.1334840133950244	2.1334133640541024	0.680843854188929
1	3	undersample	0.6	500	3	63	0.1	1.0	0.7	0.7140735035211268	0.08633039082502354	0.49999999992187505	0.7605633802763341	3.17647044793143	2.088235206530119	0.6574073988710669
1	1	undersample	0.6	500	3	63	0.1	1.0	1.0	0.7222051056338028	0.09065618669317478	0.5312499999169923	0.7661971830931958	3.7140560524611494	2.2722137578291695	0.6117876759514461
1	2	undersample	0.6	500	3	63	0.1	1.0	1.0	0.6976012323943661	0.09201097320752744	0.46874999992675787	0.7697183098537345	2.9492713182547856	2.035550369955698	0.6901875483153275
1	3	undersample	0.6	500	3	63	0.1	1.0	1.0	0.7112015845070423	0.08558274699555805	0.46874999992675787	0.7661971830931958	2.891566136482743	2.004894492202208	0.693359366051115
1	1	undersample	0.6	500	3	63	0.3	0.6	0.7	0.7253631161971831	0.1016999806479923	0.578124999909668	0.7605633802763341	4.352940971688618	2.4145219575504497	0.5546874928295626
1	2	undersample	0.6	500	3	63	0.3	0.6	0.7	0.6939590669014085	0.08724536817063955	0.49999999992187505	0.7669014084453035	3.2900300616472737	2.1450150133335324	0.6519742799429776
1	3	undersample	0.6	500	3	63	0.3	0.6	0.7	0.7201914612676057	0.08848284508791929	0.5156249999194337	0.7450704225299644	3.1112099937415536	2.0226173236170166	0.6501063240904896
1	1	undersample	0.6	500	3	63	0.3	0.6	1.0	0.7140845070422535	0.09211381538593932	0.578124999909668	0.7661971830931958	4.490852081254723	2.47270320704939	0.5506089083766944
1	2	undersample	0.6	500	3	63	0.3	0.6	1.0	0.691725352112676	0.08761179478574033	0.5312499999169923	0.7612676056284419	3.613962471289845	2.225294891640122	0.6157492982228662
1	3	undersample	0.6	500	3	63	0.3	0.6	1.0	0.7110585387323943	0.08726635458055855	0.48437499992431643	0.7492957746426107	2.807626713849819	1.9320575068618993	0.6881461375384884
1	1	undersample	0.6	500	3	63	0.3	1.0	0.7	0.7253631161971831	0.1016999806479923	0.578124999909668	0.7605633802763341	4.352940971688618	2.4145219575504497	0.5546874928295626
1	2	undersample	0.6	500	3	63	0.3	1.0	0.7	0.6939590669014085	0.08724536817063955	0.49999999992187505	0.7669014084453035	3.2900300616472737	2.1450150133335324	0.6519742799429776
1	3	undersample	0.6	500	3	63	0.3	1.0	0.7	0.7201914612676057	0.08848284508791929	0.5156249999194337	0.7450704225299644	3.1112099937415536	2.0226173236170166	0.6501063240904896
1	1	undersample	0.6	500	3	63	0.3	1.0	1.0	0.7140845070422535	0.09211381538593932	0.578124999909668	0.7661971830931958	4.490852081254723	2.47270320704939	0.5506089083766944
1	2	undersample	0.6	500	3	63	0.3	1.0	1.0	0.691725352112676	0.08761179478574033	0.5312499999169923	0.7612676056284419	3.613962471289845	2.225294891640122	0.6157492982228662
1	3	undersample	0.6	500	3	63	0.3	1.0	1.0	0.7110585387323943	0.08726635458055855	0.48437499992431643	0.7492957746426107	2.807626713849819	1.9320575068618993	0.6881461375384884
1	1	undersample	0.6	500	5	31	0.1	0.6	0.7	0.718430897887324	0.10567833582704698	0.5312499999169923	0.7711267605579498	3.818461356935407	2.321153744319529	0.6078767045577252
1	2	undersample	0.6	500	5	31	0.1	0.6	0.7	0.7013204225352113	0.09614417913520094	0.49999999992187505	0.778169014079027	3.5079363390773888	2.2539681519529378	0.6425339284995073
1	3	undersample	0.6	500	5	31	0.1	0.6	0.7	0.7215008802816901	0.08614570321253283	0.49999999992187505	0.7669014084453035	3.2900300616472737	2.1450150133335324	0.6519742799429776
1	1	undersample	0.6	500	5	31	0.1	0.6	1.0	0.7170444542253521	0.09300791798394967	0.49999999992187505	0.7767605633748116	3.4794951018181366	2.239747533335174	0.6436989945379978
1	2	undersample	0.6	500	5	31	0.1	0.6	1.0	0.7094410211267606	0.09791508520322169	0.49999999992187505	0.7647887323889804	3.2514968594180944	2.125748412237059	0.6537753138419226
1	3	undersample	0.6	500	5	31	0.1	0.6	1.0	0.7215008802816902	0.09147059417432198	0.46874999992675787	0.7774647887269193	3.082650636839912	2.106408132812102	0.6833106797158556
1	1	undersample	0.6	500	5	31	0.1	1.0	0.7	0.718430897887324	0.10567833582704698	0.5312499999169923	0.7711267605579498	3.818461356935407	2.321153744319529	0.6078767045577252
1	2	undersample	0.6	500	5	31	0.1	1.0	0.7	0.7013204225352113	0.09614417913520094	0.49999999992187505	0.778169014079027	3.5079363390773888	2.2539681519529378	0.6425339284995073
1	3	undersample	0.6	500	5	31	0.1	1.0	0.7	0.7215008802816901	0.08614570321253283	0.49999999992187505	0.7669014084453035	3.2900300616472737	2.1450150133335324	0.6519742799429776
1	1	undersample	0.6	500	5	31	0.1	1.0	1.0	0.7170444542253521	0.09300791798394967	0.49999999992187505	0.7767605633748116	3.4794951018181366	2.239747533335174	0.6436989945379978
1	2	undersample	0.6	500	5	31	0.1	1.0	1.0	0.7094410211267606	0.09791508520322169	0.49999999992187505	0.7647887323889804	3.2514968594180944	2.125748412237059	0.6537753138419226
1	3	undersample	0.6	500	5	31	0.1	1.0	1.0	0.7215008802816902	0.09147059417432198	0.46874999992675787	0.7774647887269193	3.082650636839912	2.106408132812102	0.6833106797158556
1	1	undersample	0.6	500	5	31	0.3	0.6	0.7	0.7039172535211268	0.0927071086349907	0.49999999992187505	0.7647887323889804	3.2514968594180944	2.125748412237059	0.6537753138419226
1	2	undersample	0.6	500	5	31	0.3	0.6	0.7	0.6962477992957746	0.09254997887157504	0.5156249999194337	0.7697183098537345	3.5581531337073926	2.2391054069512677	0.6292886470112983
1	3	undersample	0.6	500	5	31	0.3	0.6	0.7	0.713699383802817	0.08394827126457108	0.46874999992675787	0.7549295774594724	2.7180526239294736	1.9127154388534413	0.7037080131685283
1	1	undersample	0.6	500	5	31	0.3	0.6	1.0	0.7050836267605635	0.08829656638218189	0.48437499992431643	0.7739436619663808	3.216180346487604	2.142717973362464	0.6662306557344417
1	2	undersample	0.6	500	5	31	0.3	0.6	1.0	0.703631161971831	0.09284425602890858	0.5156249999194337	0.763380281684765	3.4343316417466028	2.1791293718015594	0.6345133681818801
1	3	undersample	0.6	500	5	31	0.3	0.6	1.0	0.7253521126760564	0.09249392443056517	0.5156249999194337	0.7669014084453035	3.502290063856367	2.212046732500206	0.6316000837011264
1	1	undersample	0.6	500	5	31	0.3	1.0	0.7	0.7039172535211268	0.0927071086349907	0.49999999992187505	0.7647887323889804	3.2514968594180944	2.125748412237059	0.6537753138419226
1	2	undersample	0.6	500	5	31	0.3	1.0	0.7	0.6962477992957746	0.09254997887157504	0.5156249999194337	0.7697183098537345	3.5581531337073926	2.2391054069512677	0.6292886470112983
1	3	undersample	0.6	500	5	31	0.3	1.0	0.7	0.713699383802817	0.08394827126457108	0.46874999992675787	0.7549295774594724	2.7180526239294736	1.9127154388534413	0.7037080131685283
1	1	undersample	0.6	500	5	31	0.3	1.0	1.0	0.7050836267605635	0.08829656638218189	0.48437499992431643	0.7739436619663808	3.216180346487604	2.142717973362464	0.6662306557344417
1	2	undersample	0.6	500	5	31	0.3	1.0	1.0	0.703631161971831	0.09284425602890858	0.5156249999194337	0.763380281684765	3.4343316417466028	2.1791293718015594	0.6345133681818801
1	3	undersample	0.6	500	5	31	0.3	1.0	1.0	0.7253521126760564	0.09249392443056517	0.5156249999194337	0.7669014084453035	3.502290063856367	2.212046732500206	0.6316000837011264
1	1	undersample	0.6	500	5	63	0.1	0.6	0.7	0.718430897887324	0.10567833582704698	0.5312499999169923	0.7711267605579498	3.818461356935407	2.321153744319529	0.6078767045577252
1	2	undersample	0.6	500	5	63	0.1	0.6	0.7	0.7013204225352113	0.09614417913520094	0.49999999992187505	0.778169014079027	3.5079363390773888	2.2539681519529378	0.6425339284995073
1	3	undersample	0.6	500	5	63	0.1	0.6	0.7	0.7215008802816901	0.08614570321253283	0.49999999992187505	0.7669014084453035	3.2900300616472737	2.1450150133335324	0.6519742799429776
1	1	undersample	0.6	500	5	63	0.1	0.6	1.0	0.7170444542253521	0.09300791798394967	0.49999999992187505	0.7767605633748116	3.4794951018181366	2.239747533335174	0.6436989945379978
1	2	undersample	0.6	500	5	63	0.1	0.6	1.0	0.7094410211267606	0.09791508520322169	0.49999999992187505	0.7647887323889804	3.2514968594180944	2.125748412237059	0.6537753138419226
1	3	undersample	0.6	500	5	63	0.1	0.6	1.0	0.7215008802816902	0.09147059417432198	0.46874999992675787	0.7774647887269193	3.082650636839912	2.106408132812102	0.6833106797158556
1	1	undersample	0.6	500	5	63	0.1	1.0	0.7	0.718430897887324	0.10567833582704698	0.5312499999169923	0.7711267605579498	3.818461356935407	2.321153744319529	0.6078767045577252
1	2	undersample	0.6	500	5	63	0.1	1.0	0.7	0.7013204225352113	0.09614417913520094	0.49999999992187505	0.778169014079027	3.5079363390773888	2.2539681519529378	0.6425339284995073
1	3	undersample	0.6	500	5	63	0.1	1.0	0.7	0.7215008802816901	0.08614570321253283	0.49999999992187505	0.7669014084453035	3.2900300616472737	2.1450150133335324	0.6519742799429776
1	1	undersample	0.6	500	5	63	0.1	1.0	1.0	0.7170444542253521	0.09300791798394967	0.49999999992187505	0.7767605633748116	3.4794951018181366	2.239747533335174	0.6436989945379978
1	2	undersample	0.6	500	5	63	0.1	1.0	1.0	0.7094410211267606	0.09791508520322169	0.49999999992187505	0.7647887323889804	3.2514968594180944	2.125748412237059	0.6537753138419226
1	3	undersample	0.6	500	5	63	0.1	1.0	1.0	0.7215008802816902	0.09147059417432198	0.46874999992675787	0.7774647887269193	3.082650636839912	2.106408132812102	0.6833106797158556
1	1	undersample	0.6	500	5	63	0.3	0.6	0.7	0.7039172535211268	0.0927071086349907	0.49999999992187505	0.7647887323889804	3.2514968594180944	2.125748412237059	0.6537753138419226
1	2	undersample	0.6	500	5	63	0.3	0.6	0.7	0.6962477992957746	0.09254997887157504	0.5156249999194337	0.7697183098537345	3.5581531337073926	2.2391054069512677	0.6292886470112983
1	3	undersample	0.6	500	5	63	0.3	0.6	0.7	0.713699383802817	0.08394827126457108	0.46874999992675787	0.7549295774594724	2.7180526239294736	1.9127154388534413	0.7037080131685283
1	1	undersample	0.6	500	5	63	0.3	0.6	1.0	0.7050836267605635	0.08829656638218189	0.48437499992431643	0.7739436619663808	3.216180346487604	2.142717973362464	0.6662306557344417
1	2	undersample	0.6	500	5	63	0.3	0.6	1.0	0.703631161971831	0.09284425602890858	0.5156249999194337	0.763380281684765	3.4343316417466028	2.1791293718015594	0.6345133681818801
1	3	undersample	0.6	500	5	63	0.3	0.6	1.0	0.7253521126760564	0.09249392443056517	0.5156249999194337	0.7669014084453035	3.502290063856367	2.212046732500206	0.6316000837011264
1	1	undersample	0.6	500	5	63	0.3	1.0	0.7	0.7039172535211268	0.0927071086349907	0.49999999992187505	0.7647887323889804	3.2514968594180944	2.125748412237059	0.6537753138419226
1	2	undersample	0.6	500	5	63	0.3	1.0	0.7	0.6962477992957746	0.09254997887157504	0.5156249999194337	0.7697183098537345	3.5581531337073926	2.2391054069512677	0.6292886470112983
1	3	undersample	0.6	500	5	63	0.3	1.0	0.7	0.713699383802817	0.08394827126457108	0.46874999992675787	0.7549295774594724	2.7180526239294736	1.9127154388534413	0.7037080131685283
1	1	undersample	0.6	500	5	63	0.3	1.0	1.0	0.7050836267605635	0.08829656638218189	0.48437499992431643	0.7739436619663808	3.216180346487604	2.142717973362464	0.6662306557344417
1	2	undersample	0.6	500	5	63	0.3	1.0	1.0	0.703631161971831	0.09284425602890858	0.5156249999194337	0.763380281684765	3.4343316417466028	2.1791293718015594	0.6345133681818801
1	3	undersample	0.6	500	5	63	0.3	1.0	1.0	0.7253521126760564	0.09249392443056517	0.5156249999194337	0.7669014084453035	3.502290063856367	2.212046732500206	0.6316000837011264
1	1	undersample	0.6	500	10	31	0.1	0.6	0.7	0.7170774647887325	0.09951696841765698	0.5312499999169923	0.783098591543781	4.0917746855248325	2.4492693671536494	0.5985836255599558
1	2	undersample	0.6	500	10	31	0.1	0.6	0.7	0.7058208626760564	0.09964531361821712	0.48437499992431643	0.7767605633748116	3.2686166123685547	2.16975542291845	0.6638145881110242
1	3	undersample	0.6	500	10	31	0.1	0.6	0.7	0.7312610035211268	0.0948570569838287	0.5156249999194337	0.7690140845016267	3.5440596305722973	2.232278866372163	0.629864918658577
1	1	undersample	0.6	500	10	31	0.1	0.6	1.0	0.7125220070422534	0.09225357661404003	0.5156249999194337	0.7838028168958888	3.8593042095566776	2.3849754592842056	0.6179806750619247
1	2	undersample	0.6	500	10	31	0.1	0.6	1.0	0.7172645246478874	0.10175850065639123	0.49999999992187505	0.7718309859100576	3.3827158915758413	2.191357928255761	0.6478102106907229
1	3	undersample	0.6	500	10	31	0.1	0.6	1.0	0.7134463028169015	0.087005787110112	0.48437499992431643	0.7654929577410882	3.066429929182338	2.065502914554285	0.6735855478819798
1	1	undersample	0.6	500	10	31	0.1	1.0	0.7	0.7170774647887325	0.09951696841765698	0.5312499999169923	0.783098591543781	4.0917746855248325	2.4492693671536494	0.5985836255599558
1	2	undersample	0.6	500	10	31	0.1	1.0	0.7	0.7058208626760564	0.09964531361821712	0.48437499992431643	0.7767605633748116	3.2686166123685547	2.16975542291845	0.6638145881110242
1	3	undersample	0.6	500	10	31	0.1	1.0	0.7	0.7312610035211268	0.0948570569838287	0.5156249999194337	0.7690140845016267	3.5440596305722973	2.232278866372163	0.629864918658577
1	1	undersample	0.6	500	10	31	0.1	1.0	1.0	0.7125220070422534	0.09225357661404003	0.5156249999194337	0.7838028168958888	3.8593042095566776	2.3849754592842056	0.6179806750619247
1	2	undersample	0.6	500	10	31	0.1	1.0	1.0	0.7172645246478874	0.10175850065639123	0.49999999992187505	0.7718309859100576	3.3827158915758413	2.191357928255761	0.6478102106907229
1	3	undersample	0.6	500	10	31	0.1	1.0	1.0	0.7134463028169015	0.087005787110112	0.48437499992431643	0.7654929577410882	3.066429929182338	2.065502914554285	0.6735855478819798
1	1	undersample	0.6	500	10	31	0.3	0.6	0.7	0.71171875	0.09440223325061442	0.48437499992431643	0.7760563380227039	3.255383875465567	2.1629322929625956	0.6644169606877549
1	2	undersample	0.6	500	10	31	0.3	0.6	0.7	0.7081205985915493	0.09426005066771487	0.48437499992431643	0.7725352112621653	3.1904492376665337	2.129450370395924	0.6674452968412977
1	3	undersample	0.6	500	10	31	0.3	0.6	0.7	0.7257482394366197	0.09366166504855214	0.578124999909668	0.7584507042200109	4.302882857504061	2.3934036905750538	0.5562325833184656
1	1	undersample	0.6	500	10	31	0.3	0.6	1.0	0.7082306338028169	0.09074090422186368	0.5312499999169923	0.7669014084453035	3.728700732643169	2.2790784516668787	0.6112258874592753
1	2	undersample	0.6	500	10	31	0.3	0.6	1.0	0.6947293133802817	0.0970442993216009	0.49999999992187505	0.7676056337974113	3.303030152089437	2.1515150585485876	0.6513761384095378
1	3	undersample	0.6	500	10	31	0.3	0.6	1.0	0.7126100352112676	0.08593105797943418	0.49999999992187505	0.7598591549242264	3.16422273460835	2.082111349874664	0.6580166735607975
1	1	undersample	0.6	500	10	31	0.3	1.0	0.7	0.71171875	0.09440223325061442	0.48437499992431643	0.7760563380227039	3.255383875465567	2.1629322929625956	0.6644169606877549
1	2	undersample	0.6	500	10	31	0.3	1.0	0.7	0.7081205985915493	0.09426005066771487	0.48437499992431643	0.7725352112621653	3.1904492376665337	2.129450370395924	0.6674452968412977
1	3	undersample	0.6	500	10	31	0.3	1.0	0.7	0.7257482394366197	0.09366166504855214	0.578124999909668	0.7584507042200109	4.302882857504061	2.3934036905750538	0.5562325833184656
1	1	undersample	0.6	500	10	31	0.3	1.0	1.0	0.7082306338028169	0.09074090422186368	0.5312499999169923	0.7669014084453035	3.728700732643169	2.2790784516668787	0.6112258874592753
1	2	undersample	0.6	500	10	31	0.3	1.0	1.0	0.6947293133802817	0.0970442993216009	0.49999999992187505	0.7676056337974113	3.303030152089437	2.1515150585485876	0.6513761384095378
1	3	undersample	0.6	500	10	31	0.3	1.0	1.0	0.7126100352112676	0.08593105797943418	0.49999999992187505	0.7598591549242264	3.16422273460835	2.082111349874664	0.6580166735607975
1	1	undersample	0.6	500	10	63	0.1	0.6	0.7	0.7170774647887325	0.09951696841765698	0.5312499999169923	0.783098591543781	4.0917746855248325	2.4492693671536494	0.5985836255599558
1	2	undersample	0.6	500	10	63	0.1	0.6	0.7	0.7058208626760564	0.09964531361821712	0.48437499992431643	0.7767605633748116	3.2686166123685547	2.16975542291845	0.6638145881110242
1	3	undersample	0.6	500	10	63	0.1	0.6	0.7	0.7312610035211268	0.0948570569838287	0.5156249999194337	0.7690140845016267	3.5440596305722973	2.232278866372163	0.629864918658577
1	1	undersample	0.6	500	10	63	0.1	0.6	1.0	0.7125220070422534	0.09225357661404003	0.5156249999194337	0.7838028168958888	3.8593042095566776	2.3849754592842056	0.6179806750619247
1	2	undersample	0.6	500	10	63	0.1	0.6	1.0	0.7172645246478874	0.10175850065639123	0.49999999992187505	0.7718309859100576	3.3827158915758413	2.191357928255761	0.6478102106907229
1	3	undersample	0.6	500	10	63	0.1	0.6	1.0	0.7134463028169015	0.087005787110112	0.48437499992431643	0.7654929577410882	3.066429929182338	2.065502914554285	0.6735855478819798
1	1	undersample	0.6	500	10	63	0.1	1.0	0.7	0.7170774647887325	0.09951696841765698	0.5312499999169923	0.783098591543781	4.0917746855248325	2.4492693671536494	0.5985836255599558
1	2	undersample	0.6	500	10	63	0.1	1.0	0.7	0.7058208626760564	0.09964531361821712	0.48437499992431643	0.7767605633748116	3.2686166123685547	2.16975542291845	0.6638145881110242
1	3	undersample	0.6	500	10	63	0.1	1.0	0.7	0.7312610035211268	0.0948570569838287	0.5156249999194337	0.7690140845016267	3.5440596305722973	2.232278866372163	0.629864918658577
1	1	undersample	0.6	500	10	63	0.1	1.0	1.0	0.7125220070422534	0.09225357661404003	0.5156249999194337	0.7838028168958888	3.8593042095566776	2.3849754592842056	0.6179806750619247
1	2	undersample	0.6	500	10	63	0.1	1.0	1.0	0.7172645246478874	0.10175850065639123	0.49999999992187505	0.7718309859100576	3.3827158915758413	2.191357928255761	0.6478102106907229
1	3	undersample	0.6	500	10	63	0.1	1.0	1.0	0.7134463028169015	0.087005787110112	0.48437499992431643	0.7654929577410882	3.066429929182338	2.065502914554285	0.6735855478819798
1	1	undersample	0.6	500	10	63	0.3	0.6	0.7	0.71171875	0.09440223325061442	0.48437499992431643	0.7760563380227039	3.255383875465567	2.1629322929625956	0.6644169606877549
1	2	undersample	0.6	500	10	63	0.3	0.6	0.7	0.7081205985915493	0.09426005066771487	0.48437499992431643	0.7725352112621653	3.1904492376665337	2.129450370395924	0.6674452968412977
1	3	undersample	0.6	500	10	63	0.3	0.6	0.7	0.7257482394366197	0.09366166504855214	0.578124999909668	0.7584507042200109	4.302882857504061	2.3934036905750538	0.5562325833184656
1	1	undersample	0.6	500	10	63	0.3	0.6	1.0	0.7082306338028169	0.09074090422186368	0.5312499999169923	0.7669014084453035	3.728700732643169	2.2790784516668787	0.6112258874592753
1	2	undersample	0.6	500	10	63	0.3	0.6	1.0	0.6947293133802817	0.0970442993216009	0.49999999992187505	0.7676056337974113	3.303030152089437	2.1515150585485876	0.6513761384095378
1	3	undersample	0.6	500	10	63	0.3	0.6	1.0	0.7126100352112676	0.08593105797943418	0.49999999992187505	0.7598591549242264	3.16422273460835	2.082111349874664	0.6580166735607975
1	1	undersample	0.6	500	10	63	0.3	1.0	0.7	0.71171875	0.09440223325061442	0.48437499992431643	0.7760563380227039	3.255383875465567	2.1629322929625956	0.6644169606877549
1	2	undersample	0.6	500	10	63	0.3	1.0	0.7	0.7081205985915493	0.09426005066771487	0.48437499992431643	0.7725352112621653	3.1904492376665337	2.129450370395924	0.6674452968412977
1	3	undersample	0.6	500	10	63	0.3	1.0	0.7	0.7257482394366197	0.09366166504855214	0.578124999909668	0.7584507042200109	4.302882857504061	2.3934036905750538	0.5562325833184656
1	1	undersample	0.6	500	10	63	0.3	1.0	1.0	0.7082306338028169	0.09074090422186368	0.5312499999169923	0.7669014084453035	3.728700732643169	2.2790784516668787	0.6112258874592753
1	2	undersample	0.6	500	10	63	0.3	1.0	1.0	0.6947293133802817	0.0970442993216009	0.49999999992187505	0.7676056337974113	3.303030152089437	2.1515150585485876	0.6513761384095378
1	3	undersample	0.6	500	10	63	0.3	1.0	1.0	0.7126100352112676	0.08593105797943418	0.49999999992187505	0.7598591549242264	3.16422273460835	2.082111349874664	0.6580166735607975
1	1	undersample	0.8	100	3	31	0.1	0.6	0.7	0.7397337147887324	0.09002203747592546	0.5312499999169923	0.7563380281636878	3.517918919243333	2.1802744766061886	0.6197625617522626
1	2	undersample	0.8	100	3	31	0.1	0.6	0.7	0.7284991197183098	0.10923277889205343	0.5937499999072267	0.73098591548781	3.971405391403365	2.20713342542103	0.555756254570387
1	3	undersample	0.8	100	3	31	0.1	0.6	0.7	0.7436509683098591	0.09971521417081383	0.6249999999023438	0.7154929577414403	4.191418971351236	2.1967821006220416	0.5241141660433076
1	1	undersample	0.8	100	3	31	0.1	0.6	1.0	0.726287411971831	0.08646777612085148	0.5468749999145508	0.753521126755257	3.6896550089501545	2.2187499095876997	0.601343450081114
1	2	undersample	0.8	100	3	31	0.1	0.6	1.0	0.7258582746478873	0.10539561751360563	0.5937499999072267	0.7274647887272714	3.9012123216304793	2.178617490739134	0.558446265446141
1	3	undersample	0.8	100	3	31	0.1	0.6	1.0	0.7503411091549297	0.09388455630543932	0.656249999897461	0.7169014084456556	4.8344638369431925	2.3180969326388055	0.4794940995483562
1	1	undersample	0.8	100	3	31	0.1	1.0	0.7	0.7397337147887324	0.09002203747592546	0.5312499999169923	0.7563380281636878	3.517918919243333	2.1802744766061886	0.6197625617522626
1	2	undersample	0.8	100	3	31	0.1	1.0	0.7	0.7284991197183098	0.10923277889205343	0.5937499999072267	0.73098591548781	3.971405391403365	2.20713342542103	0.555756254570387
1	3	undersample	0.8	100	3	31	0.1	1.0	0.7	0.7436509683098591	0.09971521417081383	0.6249999999023438	0.7154929577414403	4.191418971351236	2.1967821006220416	0.5241141660433076
1	1	undersample	0.8	100	3	31	0.1	1.0	1.0	0.726287411971831	0.08646777612085148	0.5468749999145508	0.753521126755257	3.6896550089501545	2.2187499095876997	0.601343450081114
1	2	undersample	0.8	100	3	31	0.1	1.0	1.0	0.7258582746478873	0.10539561751360563	0.5937499999072267	0.7274647887272714	3.9012123216304793	2.178617490739134	0.558446265446141
1	3	undersample	0.8	100	3	31	0.1	1.0	1.0	0.7503411091549297	0.09388455630543932	0.656249999897461	0.7169014084456556	4.8344638369431925	2.3180969326388055	0.4794940995483562
1	1	undersample	0.8	100	3	31	0.3	0.6	0.7	0.7377530809859155	0.09456444800011171	0.5937499999072267	0.73098591548781	3.971405391403365	2.20713342542103	0.555756254570387
1	2	undersample	0.8	100	3	31	0.3	0.6	0.7	0.7118838028169014	0.10110075318323239	0.5937499999072267	0.7190140845019788	3.7399265911168365	2.113095162524103	0.5650097865941838
1	3	undersample	0.8	100	3	31	0.3	0.6	0.7	0.7161971830985915	0.0856067915326652	0.656249999897461	0.7028169014035014	4.514864100486154	2.2082345224690636	0.48910319960298326
1	1	undersample	0.8	100	3	31	0.3	0.6	1.0	0.740856073943662	0.09299944978945096	0.578124999909668	0.7267605633751637	3.6449024871158318	2.1158182211642607	0.5804869107457131
1	2	undersample	0.8	100	3	31	0.3	0.6	1.0	0.7203565140845071	0.10562386347265437	0.5937499999072267	0.7239436619667329	3.832809891324477	2.1508290033441826	0.5611624437425037
1	3	undersample	0.8	100	3	31	0.3	0.6	1.0	0.7326584507042254	0.09239908910500098	0.6249999999023438	0.7028169014035014	3.9415480310988475	2.1030804975895845	0.5335671268194073
1	1	undersample	0.8	100	3	31	0.3	1.0	0.7	0.7377530809859155	0.09456444800011171	0.5937499999072267	0.73098591548781	3.971405391403365	2.20713342542103	0.555756254570387
1	2	undersample	0.8	100	3	31	0.3	1.0	0.7	0.7118838028169014	0.10110075318323239	0.5937499999072267	0.7190140845019788	3.7399265911168365	2.113095162524103	0.5650097865941838
1	3	undersample	0.8	100	3	31	0.3	1.0	0.7	0.7161971830985915	0.0856067915326652	0.656249999897461	0.7028169014035014	4.514864100486154	2.2082345224690636	0.48910319960298326
1	1	undersample	0.8	100	3	31	0.3	1.0	1.0	0.740856073943662	0.09299944978945096	0.578124999909668	0.7267605633751637	3.6449024871158318	2.1158182211642607	0.5804869107457131
1	2	undersample	0.8	100	3	31	0.3	1.0	1.0	0.7203565140845071	0.10562386347265437	0.5937499999072267	0.7239436619667329	3.832809891324477	2.1508290033441826	0.5611624437425037
1	3	undersample	0.8	100	3	31	0.3	1.0	1.0	0.7326584507042254	0.09239908910500098	0.6249999999023438	0.7028169014035014	3.9415480310988475	2.1030804975895845	0.5335671268194073
1	1	undersample	0.8	100	3	63	0.1	0.6	0.7	0.7397337147887324	0.09002203747592546	0.5312499999169923	0.7563380281636878	3.517918919243333	2.1802744766061886	0.6197625617522626
1	2	undersample	0.8	100	3	63	0.1	0.6	0.7	0.7284991197183098	0.10923277889205343	0.5937499999072267	0.73098591548781	3.971405391403365	2.20713342542103	0.555756254570387
1	3	undersample	0.8	100	3	63	0.1	0.6	0.7	0.7436509683098591	0.09971521417081383	0.6249999999023438	0.7154929577414403	4.191418971351236	2.1967821006220416	0.5241141660433076
1	1	undersample	0.8	100	3	63	0.1	0.6	1.0	0.726287411971831	0.08646777612085148	0.5468749999145508	0.753521126755257	3.6896550089501545	2.2187499095876997	0.601343450081114
1	2	undersample	0.8	100	3	63	0.1	0.6	1.0	0.7258582746478873	0.10539561751360563	0.5937499999072267	0.7274647887272714	3.9012123216304793	2.178617490739134	0.558446265446141
1	3	undersample	0.8	100	3	63	0.1	0.6	1.0	0.7503411091549297	0.09388455630543932	0.656249999897461	0.7169014084456556	4.8344638369431925	2.3180969326388055	0.4794940995483562
1	1	undersample	0.8	100	3	63	0.1	1.0	0.7	0.7397337147887324	0.09002203747592546	0.5312499999169923	0.7563380281636878	3.517918919243333	2.1802744766061886	0.6197625617522626
1	2	undersample	0.8	100	3	63	0.1	1.0	0.7	0.7284991197183098	0.10923277889205343	0.5937499999072267	0.73098591548781	3.971405391403365	2.20713342542103	0.555756254570387
1	3	undersample	0.8	100	3	63	0.1	1.0	0.7	0.7436509683098591	0.09971521417081383	0.6249999999023438	0.7154929577414403	4.191418971351236	2.1967821006220416	0.5241141660433076
1	1	undersample	0.8	100	3	63	0.1	1.0	1.0	0.726287411971831	0.08646777612085148	0.5468749999145508	0.753521126755257	3.6896550089501545	2.2187499095876997	0.601343450081114
1	2	undersample	0.8	100	3	63	0.1	1.0	1.0	0.7258582746478873	0.10539561751360563	0.5937499999072267	0.7274647887272714	3.9012123216304793	2.178617490739134	0.558446265446141
1	3	undersample	0.8	100	3	63	0.1	1.0	1.0	0.7503411091549297	0.09388455630543932	0.656249999897461	0.7169014084456556	4.8344638369431925	2.3180969326388055	0.4794940995483562
1	1	undersample	0.8	100	3	63	0.3	0.6	0.7	0.7377530809859155	0.09456444800011171	0.5937499999072267	0.73098591548781	3.971405391403365	2.20713342542103	0.555756254570387
1	2	undersample	0.8	100	3	63	0.3	0.6	0.7	0.7118838028169014	0.10110075318323239	0.5937499999072267	0.7190140845019788	3.7399265911168365	2.113095162524103	0.5650097865941838
1	3	undersample	0.8	100	3	63	0.3	0.6	0.7	0.7161971830985915	0.0856067915326652	0.656249999897461	0.7028169014035014	4.514864100486154	2.2082345224690636	0.48910319960298326
1	1	undersample	0.8	100	3	63	0.3	0.6	1.0	0.740856073943662	0.09299944978945096	0.578124999909668	0.7267605633751637	3.6449024871158318	2.1158182211642607	0.5804869107457131
1	2	undersample	0.8	100	3	63	0.3	0.6	1.0	0.7203565140845071	0.10562386347265437	0.5937499999072267	0.7239436619667329	3.832809891324477	2.1508290033441826	0.5611624437425037
1	3	undersample	0.8	100	3	63	0.3	0.6	1.0	0.7326584507042254	0.09239908910500098	0.6249999999023438	0.7028169014035014	3.9415480310988475	2.1030804975895845	0.5335671268194073
1	1	undersample	0.8	100	3	63	0.3	1.0	0.7	0.7377530809859155	0.09456444800011171	0.5937499999072267	0.73098591548781	3.971405391403365	2.20713342542103	0.555756254570387
1	2	undersample	0.8	100	3	63	0.3	1.0	0.7	0.7118838028169014	0.10110075318323239	0.5937499999072267	0.7190140845019788	3.7399265911168365	2.113095162524103	0.5650097865941838
1	3	undersample	0.8	100	3	63	0.3	1.0	0.7	0.7161971830985915	0.0856067915326652	0.656249999897461	0.7028169014035014	4.514864100486154	2.2082345224690636	0.48910319960298326
1	1	undersample	0.8	100	3	63	0.3	1.0	1.0	0.740856073943662	0.09299944978945096	0.578124999909668	0.7267605633751637	3.6449024871158318	2.1158182211642607	0.5804869107457131
1	2	undersample	0.8	100	3	63	0.3	1.0	1.0	0.7203565140845071	0.10562386347265437	0.5937499999072267	0.7239436619667329	3.832809891324477	2.1508290033441826	0.5611624437425037
1	3	undersample	0.8	100	3	63	0.3	1.0	1.0	0.7326584507042254	0.09239908910500098	0.6249999999023438	0.7028169014035014	3.9415480310988475	2.1030804975895845	0.5335671268194073
1	1	undersample	0.8	100	5	31	0.1	0.6	0.7	0.7182218309859154	0.08857092384871036	0.578124999909668	0.7514084506989338	4.142167476485769	2.325601889038831	0.5614456346391397
1	2	undersample	0.8	100	5	31	0.1	0.6	0.7	0.7242957746478873	0.10735908210062037	0.5624999999121094	0.7253521126709482	3.3956042611856336	2.0480768481478164	0.603155331615897
1	3	undersample	0.8	100	5	31	0.1	0.6	0.7	0.7421654929577466	0.09424042046718609	0.6406249998999024	0.7190140845019788	4.561512284584603	2.2799184648286372	0.4998163497045447
1	1	undersample	0.8	100	5	31	0.1	0.6	1.0	0.7232174295774648	0.08739978890063321	0.5156249999194337	0.7521126760510415	3.2298385710414244	2.0800780407183046	0.6440191863054077
1	2	undersample	0.8	100	5	31	0.1	0.6	1.0	0.7365426936619719	0.11302419501283589	0.6406249998999024	0.711267605628794	4.391304168547989	2.218749922770321	0.5052598940307343
1	3	undersample	0.8	100	5	31	0.1	0.6	1.0	0.7367407570422535	0.09913833893292133	0.6249999999023438	0.7119718309809017	4.119804235772367	2.1699265746526204	0.5267062241970261
1	1	undersample	0.8	100	5	31	0.1	1.0	0.7	0.7182218309859154	0.08857092384871036	0.578124999909668	0.7514084506989338	4.142167476485769	2.325601889038831	0.5614456346391397
1	2	undersample	0.8	100	5	31	0.1	1.0	0.7	0.7242957746478873	0.10735908210062037	0.5624999999121094	0.7253521126709482	3.3956042611856336	2.0480768481478164	0.603155331615897
1	3	undersample	0.8	100	5	31	0.1	1.0	0.7	0.7421654929577466	0.09424042046718609	0.6406249998999024	0.7190140845019788	4.561512284584603	2.2799184648286372	0.4998163497045447
1	1	undersample	0.8	100	5	31	0.1	1.0	1.0	0.7232174295774648	0.08739978890063321	0.5156249999194337	0.7521126760510415	3.2298385710414244	2.0800780407183046	0.6440191863054077
1	2	undersample	0.8	100	5	31	0.1	1.0	1.0	0.7365426936619719	0.11302419501283589	0.6406249998999024	0.711267605628794	4.391304168547989	2.218749922770321	0.5052598940307343
1	3	undersample	0.8	100	5	31	0.1	1.0	1.0	0.7367407570422535	0.09913833893292133	0.6249999999023438	0.7119718309809017	4.119804235772367	2.1699265746526204	0.5267062241970261
1	1	undersample	0.8	100	5	31	0.3	0.6	0.7	0.7219960387323944	0.09399668226147756	0.5937499999072267	0.7302816901357023	3.957220160076377	2.2013706751768205	0.556292181520204
1	2	undersample	0.8	100	5	31	0.3	0.6	0.7	0.7095840669014085	0.10012832004855879	0.5937499999072267	0.7281690140793792	3.9151054577258613	2.184261577294929	0.5579061820246932
1	3	undersample	0.8	100	5	31	0.3	0.6	0.7	0.7364216549295776	0.09167980627582695	0.6406249998999024	0.708450704220363	4.3316528392620794	2.197312726184671	0.507268879664527
1	1	undersample	0.8	100	5	31	0.3	0.6	1.0	0.7325484154929578	0.09683347327499954	0.5468749999145508	0.7211267605583019	3.1208636910648035	1.9610163434800219	0.6283569250031257
1	2	undersample	0.8	100	5	31	0.3	0.6	1.0	0.7150858274647887	0.11100036605877717	0.5624999999121094	0.7119718309809017	3.1781347049764	1.9529339171873583	0.6144905948599536
1	3	undersample	0.8	100	5	31	0.3	0.6	1.0	0.7311399647887323	0.0930285687181916	0.6093749999047852	0.7070422535161477	3.764999854989114	2.0800780536369707	0.5524775819660652
1	1	undersample	0.8	100	5	31	0.3	1.0	0.7	0.7219960387323944	0.09399668226147756	0.5937499999072267	0.7302816901357023	3.957220160076377	2.2013706751768205	0.556292181520204
1	2	undersample	0.8	100	5	31	0.3	1.0	0.7	0.7095840669014085	0.10012832004855879	0.5937499999072267	0.7281690140793792	3.9151054577258613	2.184261577294929	0.5579061820246932
1	3	undersample	0.8	100	5	31	0.3	1.0	0.7	0.7364216549295776	0.09167980627582695	0.6406249998999024	0.708450704220363	4.3316528392620794	2.197312726184671	0.507268879664527
1	1	undersample	0.8	100	5	31	0.3	1.0	1.0	0.7325484154929578	0.09683347327499954	0.5468749999145508	0.7211267605583019	3.1208636910648035	1.9610163434800219	0.6283569250031257
1	2	undersample	0.8	100	5	31	0.3	1.0	1.0	0.7150858274647887	0.11100036605877717	0.5624999999121094	0.7119718309809017	3.1781347049764	1.9529339171873583	0.6144905948599536
1	3	undersample	0.8	100	5	31	0.3	1.0	1.0	0.7311399647887323	0.0930285687181916	0.6093749999047852	0.7070422535161477	3.764999854989114	2.0800780536369707	0.5524775819660652
1	1	undersample	0.8	100	5	63	0.1	0.6	0.7	0.7182218309859154	0.08857092384871036	0.578124999909668	0.7514084506989338	4.142167476485769	2.325601889038831	0.5614456346391397
1	2	undersample	0.8	100	5	63	0.1	0.6	0.7	0.7242957746478873	0.10735908210062037	0.5624999999121094	0.7253521126709482	3.3956042611856336	2.0480768481478164	0.603155331615897
1	3	undersample	0.8	100	5	63	0.1	0.6	0.7	0.7421654929577466	0.09424042046718609	0.6406249998999024	0.7190140845019788	4.561512284584603	2.2799184648286372	0.4998163497045447
1	1	undersample	0.8	100	5	63	0.1	0.6	1.0	0.7232174295774648	0.08739978890063321	0.5156249999194337	0.7521126760510415	3.2298385710414244	2.0800780407183046	0.6440191863054077
1	2	undersample	0.8	100	5	63	0.1	0.6	1.0	0.7365426936619719	0.11302419501283589	0.6406249998999024	0.711267605628794	4.391304168547989	2.218749922770321	0.5052598940307343
1	3	undersample	0.8	100	5	63	0.1	0.6	1.0	0.7367407570422535	0.09913833893292133	0.6249999999023438	0.7119718309809017	4.119804235772367	2.1699265746526204	0.5267062241970261
1	1	undersample	0.8	100	5	63	0.1	1.0	0.7	0.7182218309859154	0.08857092384871036	0.578124999909668	0.7514084506989338	4.142167476485769	2.325601889038831	0.5614456346391397
1	2	undersample	0.8	100	5	63	0.1	1.0	0.7	0.7242957746478873	0.10735908210062037	0.5624999999121094	0.7253521126709482	3.3956042611856336	2.0480768481478164	0.603155331615897
1	3	undersample	0.8	100	5	63	0.1	1.0	0.7	0.7421654929577466	0.09424042046718609	0.6406249998999024	0.7190140845019788	4.561512284584603	2.2799184648286372	0.4998163497045447
1	1	undersample	0.8	100	5	63	0.1	1.0	1.0	0.7232174295774648	0.08739978890063321	0.5156249999194337	0.7521126760510415	3.2298385710414244	2.0800780407183046	0.6440191863054077
1	2	undersample	0.8	100	5	63	0.1	1.0	1.0	0.7365426936619719	0.11302419501283589	0.6406249998999024	0.711267605628794	4.391304168547989	2.218749922770321	0.5052598940307343
1	3	undersample	0.8	100	5	63	0.1	1.0	1.0	0.7367407570422535	0.09913833893292133	0.6249999999023438	0.7119718309809017	4.119804235772367	2.1699265746526204	0.5267062241970261
1	1	undersample	0.8	100	5	63	0.3	0.6	0.7	0.7219960387323944	0.09399668226147756	0.5937499999072267	0.7302816901357023	3.957220160076377	2.2013706751768205	0.556292181520204
1	2	undersample	0.8	100	5	63	0.3	0.6	0.7	0.7095840669014085	0.10012832004855879	0.5937499999072267	0.7281690140793792	3.9151054577258613	2.184261577294929	0.5579061820246932
1	3	undersample	0.8	100	5	63	0.3	0.6	0.7	0.7364216549295776	0.09167980627582695	0.6406249998999024	0.708450704220363	4.3316528392620794	2.197312726184671	0.507268879664527
1	1	undersample	0.8	100	5	63	0.3	0.6	1.0	0.7325484154929578	0.09683347327499954	0.5468749999145508	0.7211267605583019	3.1208636910648035	1.9610163434800219	0.6283569250031257
1	2	undersample	0.8	100	5	63	0.3	0.6	1.0	0.7150858274647887	0.11100036605877717	0.5624999999121094	0.7119718309809017	3.1781347049764	1.9529339171873583	0.6144905948599536
1	3	undersample	0.8	100	5	63	0.3	0.6	1.0	0.7311399647887323	0.0930285687181916	0.6093749999047852	0.7070422535161477	3.764999854989114	2.0800780536369707	0.5524775819660652
1	1	undersample	0.8	100	5	63	0.3	1.0	0.7	0.7219960387323944	0.09399668226147756	0.5937499999072267	0.7302816901357023	3.957220160076377	2.2013706751768205	0.556292181520204
1	2	undersample	0.8	100	5	63	0.3	1.0	0.7	0.7095840669014085	0.10012832004855879	0.5937499999072267	0.7281690140793792	3.9151054577258613	2.184261577294929	0.5579061820246932
1	3	undersample	0.8	100	5	63	0.3	1.0	0.7	0.7364216549295776	0.09167980627582695	0.6406249998999024	0.708450704220363	4.3316528392620794	2.197312726184671	0.507268879664527
1	1	undersample	0.8	100	5	63	0.3	1.0	1.0	0.7325484154929578	0.09683347327499954	0.5468749999145508	0.7211267605583019	3.1208636910648035	1.9610163434800219	0.6283569250031257
1	2	undersample	0.8	100	5	63	0.3	1.0	1.0	0.7150858274647887	0.11100036605877717	0.5624999999121094	0.7119718309809017	3.1781347049764	1.9529339171873583	0.6144905948599536
1	3	undersample	0.8	100	5	63	0.3	1.0	1.0	0.7311399647887323	0.0930285687181916	0.6093749999047852	0.7070422535161477	3.764999854989114	2.0800780536369707	0.5524775819660652
1	1	undersample	0.8	100	10	31	0.1	0.6	0.7	0.7310739436619719	0.10007634843768376	0.5468749999145508	0.7422535211215335	3.4755981201934794	2.1217553817868504	0.6104720032800441
1	2	undersample	0.8	100	10	31	0.1	0.6	0.7	0.722887323943662	0.10908118280105103	0.5624999999121094	0.7295774647835945	3.4687498600989226	2.080078047715915	0.5996621540675453
1	3	undersample	0.8	100	10	31	0.1	0.6	0.7	0.7485915492957746	0.09296752771497732	0.656249999897461	0.7140845070372248	4.768024877044978	2.295258540013137	0.48138559498359695
1	1	undersample	0.8	100	10	31	0.1	0.6	1.0	0.7118838028169013	0.08444306987114325	0.5468749999145508	0.7408450704173181	3.450149780784845	2.110224102983279	0.6116325964265077
1	2	undersample	0.8	100	10	31	0.1	0.6	1.0	0.722887323943662	0.0993726275430217	0.578124999909668	0.716197183093548	3.458229808458287	2.037065684691828	0.5890486644719755
1	3	undersample	0.8	100	10	31	0.1	0.6	1.0	0.737312940140845	0.0943723780225348	0.6406249998999024	0.7169014084456556	4.514168100375779	2.262904148528358	0.5012892858815564
1	1	undersample	0.8	100	10	31	0.1	1.0	0.7	0.7310739436619719	0.10007634843768376	0.5468749999145508	0.7422535211215335	3.4755981201934794	2.1217553817868504	0.6104720032800441
1	2	undersample	0.8	100	10	31	0.1	1.0	0.7	0.722887323943662	0.10908118280105103	0.5624999999121094	0.7295774647835945	3.4687498600989226	2.080078047715915	0.5996621540675453
1	3	undersample	0.8	100	10	31	0.1	1.0	0.7	0.7485915492957746	0.09296752771497732	0.656249999897461	0.7140845070372248	4.768024877044978	2.295258540013137	0.48138559498359695
1	1	undersample	0.8	100	10	31	0.1	1.0	1.0	0.7118838028169013	0.08444306987114325	0.5468749999145508	0.7408450704173181	3.450149780784845	2.110224102983279	0.6116325964265077
1	2	undersample	0.8	100	10	31	0.1	1.0	1.0	0.722887323943662	0.0993726275430217	0.578124999909668	0.716197183093548	3.458229808458287	2.037065684691828	0.5890486644719755
1	3	undersample	0.8	100	10	31	0.1	1.0	1.0	0.737312940140845	0.0943723780225348	0.6406249998999024	0.7169014084456556	4.514168100375779	2.262904148528358	0.5012892858815564
1	1	undersample	0.8	100	10	31	0.3	0.6	0.7	0.7206536091549296	0.0836151250510877	0.5468749999145508	0.7394366197131026	3.4249765585480336	2.0988174866484717	0.6127976108801362
1	2	undersample	0.8	100	10	31	0.3	0.6	0.7	0.7147227112676057	0.10197823926688855	0.5937499999072267	0.7119718309809017	3.612751412146285	2.06143024591999	0.5705984095284897
1	3	undersample	0.8	100	10	31	0.3	0.6	0.7	0.7480963908450704	0.1024202095249995	0.6406249998999024	0.7035211267556091	4.229990538064725	2.160777836483646	0.5108233162082494
1	1	undersample	0.8	100	10	31	0.3	0.6	1.0	0.7140514964788732	0.09190014300581371	0.5468749999145508	0.7338028168962408	3.3269475025376156	2.0543980706114664	0.6175023909379416
1	2	undersample	0.8	100	10	31	0.3	0.6	1.0	0.7287852112676055	0.11598652718951304	0.6249999999023438	0.7126760563330093	4.1339867618431825	2.1752450219542805	0.5261857635084821
1	3	undersample	0.8	100	10	31	0.3	0.6	1.0	0.7259022887323944	0.09987741647307835	0.6406249998999024	0.7014084506992859	4.187448564278787	2.1454893145680773	0.5123619406327236
1	1	undersample	0.8	100	10	31	0.3	1.0	0.7	0.7206536091549296	0.0836151250510877	0.5468749999145508	0.7394366197131026	3.4249765585480336	2.0988174866484717	0.6127976108801362
1	2	undersample	0.8	100	10	31	0.3	1.0	0.7	0.7147227112676057	0.10197823926688855	0.5937499999072267	0.7119718309809017	3.612751412146285	2.06143024591999	0.5705984095284897
1	3	undersample	0.8	100	10	31	0.3	1.0	0.7	0.7480963908450704	0.1024202095249995	0.6406249998999024	0.7035211267556091	4.229990538064725	2.160777836483646	0.5108233162082494
1	1	undersample	0.8	100	10	31	0.3	1.0	1.0	0.7140514964788732	0.09190014300581371	0.5468749999145508	0.7338028168962408	3.3269475025376156	2.0543980706114664	0.6175023909379416
1	2	undersample	0.8	100	10	31	0.3	1.0	1.0	0.7287852112676055	0.11598652718951304	0.6249999999023438	0.7126760563330093	4.1339867618431825	2.1752450219542805	0.5261857635084821
1	3	undersample	0.8	100	10	31	0.3	1.0	1.0	0.7259022887323944	0.09987741647307835	0.6406249998999024	0.7014084506992859	4.187448564278787	2.1454893145680773	0.5123619406327236
1	1	undersample	0.8	100	10	63	0.1	0.6	0.7	0.7310739436619719	0.10007634843768376	0.5468749999145508	0.7422535211215335	3.4755981201934794	2.1217553817868504	0.6104720032800441
1	2	undersample	0.8	100	10	63	0.1	0.6	0.7	0.722887323943662	0.10908118280105103	0.5624999999121094	0.7295774647835945	3.4687498600989226	2.080078047715915	0.5996621540675453
1	3	undersample	0.8	100	10	63	0.1	0.6	0.7	0.7485915492957746	0.09296752771497732	0.656249999897461	0.7140845070372248	4.768024877044978	2.295258540013137	0.48138559498359695
1	1	undersample	0.8	100	10	63	0.1	0.6	1.0	0.7118838028169013	0.08444306987114325	0.5468749999145508	0.7408450704173181	3.450149780784845	2.110224102983279	0.6116325964265077
1	2	undersample	0.8	100	10	63	0.1	0.6	1.0	0.722887323943662	0.0993726275430217	0.578124999909668	0.716197183093548	3.458229808458287	2.037065684691828	0.5890486644719755
1	3	undersample	0.8	100	10	63	0.1	0.6	1.0	0.737312940140845	0.0943723780225348	0.6406249998999024	0.7169014084456556	4.514168100375779	2.262904148528358	0.5012892858815564
1	1	undersample	0.8	100	10	63	0.1	1.0	0.7	0.7310739436619719	0.10007634843768376	0.5468749999145508	0.7422535211215335	3.4755981201934794	2.1217553817868504	0.6104720032800441
1	2	undersample	0.8	100	10	63	0.1	1.0	0.7	0.722887323943662	0.10908118280105103	0.5624999999121094	0.7295774647835945	3.4687498600989226	2.080078047715915	0.5996621540675453
1	3	undersample	0.8	100	10	63	0.1	1.0	0.7	0.7485915492957746	0.09296752771497732	0.656249999897461	0.7140845070372248	4.768024877044978	2.295258540013137	0.48138559498359695
1	1	undersample	0.8	100	10	63	0.1	1.0	1.0	0.7118838028169013	0.08444306987114325	0.5468749999145508	0.7408450704173181	3.450149780784845	2.110224102983279	0.6116325964265077
1	2	undersample	0.8	100	10	63	0.1	1.0	1.0	0.722887323943662	0.0993726275430217	0.578124999909668	0.716197183093548	3.458229808458287	2.037065684691828	0.5890486644719755
1	3	undersample	0.8	100	10	63	0.1	1.0	1.0	0.737312940140845	0.0943723780225348	0.6406249998999024	0.7169014084456556	4.514168100375779	2.262904148528358	0.5012892858815564
1	1	undersample	0.8	100	10	63	0.3	0.6	0.7	0.7206536091549296	0.0836151250510877	0.5468749999145508	0.7394366197131026	3.4249765585480336	2.0988174866484717	0.6127976108801362
1	2	undersample	0.8	100	10	63	0.3	0.6	0.7	0.7147227112676057	0.10197823926688855	0.5937499999072267	0.7119718309809017	3.612751412146285	2.06143024591999	0.5705984095284897
1	3	undersample	0.8	100	10	63	0.3	0.6	0.7	0.7480963908450704	0.1024202095249995	0.6406249998999024	0.7035211267556091	4.229990538064725	2.160777836483646	0.5108233162082494
1	1	undersample	0.8	100	10	63	0.3	0.6	1.0	0.7140514964788732	0.09190014300581371	0.5468749999145508	0.7338028168962408	3.3269475025376156	2.0543980706114664	0.6175023909379416
1	2	undersample	0.8	100	10	63	0.3	0.6	1.0	0.7287852112676055	0.11598652718951304	0.6249999999023438	0.7126760563330093	4.1339867618431825	2.1752450219542805	0.5261857635084821
1	3	undersample	0.8	100	10	63	0.3	0.6	1.0	0.7259022887323944	0.09987741647307835	0.6406249998999024	0.7014084506992859	4.187448564278787	2.1454893145680773	0.5123619406327236
1	1	undersample	0.8	100	10	63	0.3	1.0	0.7	0.7206536091549296	0.0836151250510877	0.5468749999145508	0.7394366197131026	3.4249765585480336	2.0988174866484717	0.6127976108801362
1	2	undersample	0.8	100	10	63	0.3	1.0	0.7	0.7147227112676057	0.10197823926688855	0.5937499999072267	0.7119718309809017	3.612751412146285	2.06143024591999	0.5705984095284897
1	3	undersample	0.8	100	10	63	0.3	1.0	0.7	0.7480963908450704	0.1024202095249995	0.6406249998999024	0.7035211267556091	4.229990538064725	2.160777836483646	0.5108233162082494
1	1	undersample	0.8	100	10	63	0.3	1.0	1.0	0.7140514964788732	0.09190014300581371	0.5468749999145508	0.7338028168962408	3.3269475025376156	2.0543980706114664	0.6175023909379416
1	2	undersample	0.8	100	10	63	0.3	1.0	1.0	0.7287852112676055	0.11598652718951304	0.6249999999023438	0.7126760563330093	4.1339867618431825	2.1752450219542805	0.5261857635084821
1	3	undersample	0.8	100	10	63	0.3	1.0	1.0	0.7259022887323944	0.09987741647307835	0.6406249998999024	0.7014084506992859	4.187448564278787	2.1454893145680773	0.5123619406327236
1	1	undersample	0.8	300	3	31	0.1	0.6	0.7	0.7317891725352113	0.08699749597789166	0.5624999999121094	0.7295774647835945	3.4687498600989226	2.080078047715915	0.5996621540675453
1	2	undersample	0.8	300	3	31	0.1	0.6	0.7	0.716362235915493	0.10334760037243645	0.6249999999023438	0.7204225352061943	4.294710149050902	2.2355162924455714	0.520527852151443
1	3	undersample	0.8	300	3	31	0.1	0.6	0.7	0.7208846830985915	0.09101385210525587	0.578124999909668	0.6999999999950705	3.1975307489775284	1.9270832687644524	0.6026785629521675
1	1	undersample	0.8	300	3	31	0.1	0.6	1.0	0.7217099471830986	0.08801509257598017	0.5468749999145508	0.7387323943609949	3.4124917259521435	2.0931602968741867	0.6133817839998548
1	2	undersample	0.8	300	3	31	0.1	0.6	1.0	0.7205545774647888	0.10668440955145969	0.5624999999121094	0.7105633802766862	3.156412813034344	1.943430589451756	0.615708613861365
1	3	undersample	0.8	300	3	31	0.1	0.6	1.0	0.7253961267605634	0.08815507481856745	0.6093749999047852	0.7063380281640399	3.7522300717362063	2.07508985703564	0.5530284070649132
1	1	undersample	0.8	300	3	31	0.1	1.0	0.7	0.7317891725352113	0.08699749597789166	0.5624999999121094	0.7295774647835945	3.4687498600989226	2.080078047715915	0.5996621540675453
1	2	undersample	0.8	300	3	31	0.1	1.0	0.7	0.716362235915493	0.10334760037243645	0.6249999999023438	0.7204225352061943	4.294710149050902	2.2355162924455714	0.520527852151443
1	3	undersample	0.8	300	3	31	0.1	1.0	0.7	0.7208846830985915	0.09101385210525587	0.578124999909668	0.6999999999950705	3.1975307489775284	1.9270832687644524	0.6026785629521675
1	1	undersample	0.8	300	3	31	0.1	1.0	1.0	0.7217099471830986	0.08801509257598017	0.5468749999145508	0.7387323943609949	3.4124917259521435	2.0931602968741867	0.6133817839998548
1	2	undersample	0.8	300	3	31	0.1	1.0	1.0	0.7205545774647888	0.10668440955145969	0.5624999999121094	0.7105633802766862	3.156412813034344	1.943430589451756	0.615708613861365
1	3	undersample	0.8	300	3	31	0.1	1.0	1.0	0.7253961267605634	0.08815507481856745	0.6093749999047852	0.7063380281640399	3.7522300717362063	2.07508985703564	0.5530284070649132
1	1	undersample	0.8	300	3	31	0.3	0.6	0.7	0.7349801936619718	0.09430618229977193	0.578124999909668	0.73098591548781	3.723676402661339	2.1490509668573186	0.5771314951225653
1	2	undersample	0.8	300	3	31	0.3	0.6	0.7	0.7014854753521128	0.10234710792930914	0.5624999999121094	0.7007042253471782	3.010083926643562	1.8794117015867773	0.6243718505156776
1	3	undersample	0.8	300	3	31	0.3	0.6	0.7	0.7168463908450704	0.08418224651989399	0.656249999897461	0.6830985915444853	4.115151361799961	2.070833267632037	0.5032216422714386
1	1	undersample	0.8	300	3	31	0.3	0.6	1.0	0.7247139084507043	0.09437802888465868	0.5937499999072267	0.726056338023056	3.873640339448396	2.1674163729439924	0.5595295753544913
1	2	undersample	0.8	300	3	31	0.3	0.6	1.0	0.7065580985915493	0.10060686089383694	0.5468749999145508	0.7119718309809017	2.983306525539274	1.8986857528210428	0.6364366875256855
1	3	undersample	0.8	300	3	31	0.3	0.6	1.0	0.7217429577464789	0.08991155016203002	0.5937499999072267	0.6830985915444853	3.150427242878216	1.873611051667081	0.5947164862792026
1	1	undersample	0.8	300	3	31	0.3	1.0	0.7	0.7349801936619718	0.09430618229977193	0.578124999909668	0.73098591548781	3.723676402661339	2.1490509668573186	0.5771314951225653
1	2	undersample	0.8	300	3	31	0.3	1.0	0.7	0.7014854753521128	0.10234710792930914	0.5624999999121094	0.7007042253471782	3.010083926643562	1.8794117015867773	0.6243718505156776
1	3	undersample	0.8	300	3	31	0.3	1.0	0.7	0.7168463908450704	0.08418224651989399	0.656249999897461	0.6830985915444853	4.115151361799961	2.070833267632037	0.5032216422714386
1	1	undersample	0.8	300	3	31	0.3	1.0	1.0	0.7247139084507043	0.09437802888465868	0.5937499999072267	0.726056338023056	3.873640339448396	2.1674163729439924	0.5595295753544913
1	2	undersample	0.8	300	3	31	0.3	1.0	1.0	0.7065580985915493	0.10060686089383694	0.5468749999145508	0.7119718309809017	2.983306525539274	1.8986857528210428	0.6364366875256855
1	3	undersample	0.8	300	3	31	0.3	1.0	1.0	0.7217429577464789	0.08991155016203002	0.5937499999072267	0.6830985915444853	3.150427242878216	1.873611051667081	0.5947164862792026
1	1	undersample	0.8	300	3	63	0.1	0.6	0.7	0.7317891725352113	0.08699749597789166	0.5624999999121094	0.7295774647835945	3.4687498600989226	2.080078047715915	0.5996621540675453
1	2	undersample	0.8	300	3	63	0.1	0.6	0.7	0.716362235915493	0.10334760037243645	0.6249999999023438	0.7204225352061943	4.294710149050902	2.2355162924455714	0.520527852151443
1	3	undersample	0.8	300	3	63	0.1	0.6	0.7	0.7208846830985915	0.09101385210525587	0.578124999909668	0.6999999999950705	3.1975307489775284	1.9270832687644524	0.6026785629521675
1	1	undersample	0.8	300	3	63	0.1	0.6	1.0	0.7217099471830986	0.08801509257598017	0.5468749999145508	0.7387323943609949	3.4124917259521435	2.0931602968741867	0.6133817839998548
1	2	undersample	0.8	300	3	63	0.1	0.6	1.0	0.7205545774647888	0.10668440955145969	0.5624999999121094	0.7105633802766862	3.156412813034344	1.943430589451756	0.615708613861365
1	3	undersample	0.8	300	3	63	0.1	0.6	1.0	0.7253961267605634	0.08815507481856745	0.6093749999047852	0.7063380281640399	3.7522300717362063	2.07508985703564	0.5530284070649132
1	1	undersample	0.8	300	3	63	0.1	1.0	0.7	0.7317891725352113	0.08699749597789166	0.5624999999121094	0.7295774647835945	3.4687498600989226	2.080078047715915	0.5996621540675453
1	2	undersample	0.8	300	3	63	0.1	1.0	0.7	0.716362235915493	0.10334760037243645	0.6249999999023438	0.7204225352061943	4.294710149050902	2.2355162924455714	0.520527852151443
1	3	undersample	0.8	300	3	63	0.1	1.0	0.7	0.7208846830985915	0.09101385210525587	0.578124999909668	0.6999999999950705	3.1975307489775284	1.9270832687644524	0.6026785629521675
1	1	undersample	0.8	300	3	63	0.1	1.0	1.0	0.7217099471830986	0.08801509257598017	0.5468749999145508	0.7387323943609949	3.4124917259521435	2.0931602968741867	0.6133817839998548
1	2	undersample	0.8	300	3	63	0.1	1.0	1.0	0.7205545774647888	0.10668440955145969	0.5624999999121094	0.7105633802766862	3.156412813034344	1.943430589451756	0.615708613861365
1	3	undersample	0.8	300	3	63	0.1	1.0	1.0	0.7253961267605634	0.08815507481856745	0.6093749999047852	0.7063380281640399	3.7522300717362063	2.07508985703564	0.5530284070649132
1	1	undersample	0.8	300	3	63	0.3	0.6	0.7	0.7349801936619718	0.09430618229977193	0.578124999909668	0.73098591548781	3.723676402661339	2.1490509668573186	0.5771314951225653
1	2	undersample	0.8	300	3	63	0.3	0.6	0.7	0.7014854753521128	0.10234710792930914	0.5624999999121094	0.7007042253471782	3.010083926643562	1.8794117015867773	0.6243718505156776
1	3	undersample	0.8	300	3	63	0.3	0.6	0.7	0.7168463908450704	0.08418224651989399	0.656249999897461	0.6830985915444853	4.115151361799961	2.070833267632037	0.5032216422714386
1	1	undersample	0.8	300	3	63	0.3	0.6	1.0	0.7247139084507043	0.09437802888465868	0.5937499999072267	0.726056338023056	3.873640339448396	2.1674163729439924	0.5595295753544913
1	2	undersample	0.8	300	3	63	0.3	0.6	1.0	0.7065580985915493	0.10060686089383694	0.5468749999145508	0.7119718309809017	2.983306525539274	1.8986857528210428	0.6364366875256855
1	3	undersample	0.8	300	3	63	0.3	0.6	1.0	0.7217429577464789	0.08991155016203002	0.5937499999072267	0.6830985915444853	3.150427242878216	1.873611051667081	0.5947164862792026
1	1	undersample	0.8	300	3	63	0.3	1.0	0.7	0.7349801936619718	0.09430618229977193	0.578124999909668	0.73098591548781	3.723676402661339	2.1490509668573186	0.5771314951225653
1	2	undersample	0.8	300	3	63	0.3	1.0	0.7	0.7014854753521128	0.10234710792930914	0.5624999999121094	0.7007042253471782	3.010083926643562	1.8794117015867773	0.6243718505156776
1	3	undersample	0.8	300	3	63	0.3	1.0	0.7	0.7168463908450704	0.08418224651989399	0.656249999897461	0.6830985915444853	4.115151361799961	2.070833267632037	0.5032216422714386
1	1	undersample	0.8	300	3	63	0.3	1.0	1.0	0.7247139084507043	0.09437802888465868	0.5937499999072267	0.726056338023056	3.873640339448396	2.1674163729439924	0.5595295753544913
1	2	undersample	0.8	300	3	63	0.3	1.0	1.0	0.7065580985915493	0.10060686089383694	0.5468749999145508	0.7119718309809017	2.983306525539274	1.8986857528210428	0.6364366875256855
1	3	undersample	0.8	300	3	63	0.3	1.0	1.0	0.7217429577464789	0.08991155016203002	0.5937499999072267	0.6830985915444853	3.150427242878216	1.873611051667081	0.5947164862792026
1	1	undersample	0.8	300	5	31	0.1	0.6	0.7	0.7238886443661972	0.08935086301778605	0.578124999909668	0.7387323943609949	3.874712822678567	2.212769456695569	0.5710795920144517
1	2	undersample	0.8	300	5	31	0.1	0.6	0.7	0.7151408450704225	0.10615579420962136	0.5937499999072267	0.716197183093548	3.688299148763954	2.0921215140078235	0.5672320472773899
1	3	undersample	0.8	300	5	31	0.1	0.6	0.7	0.7273767605633803	0.0876792708267844	0.6406249998999024	0.6964788732345318	4.090487081794115	2.1106437816056136	0.5159883648318478
1	1	undersample	0.8	300	5	31	0.1	0.6	1.0	0.7246808978873239	0.08711367304407772	0.5468749999145508	0.7380281690088872	3.4000740161094805	2.0875335220975266	0.6139670719537562
1	2	undersample	0.8	300	5	31	0.1	0.6	1.0	0.7212367957746478	0.10675901311245731	0.6249999999023438	0.7077464788682554	4.036144419283041	2.1385541433222266	0.5298507389239216
1	3	undersample	0.8	300	5	31	0.1	0.6	1.0	0.7285321302816902	0.09150026545869655	0.5937499999072267	0.7042253521077168	3.47985334987147	2.0074404079725507	0.5768749919441757
1	1	undersample	0.8	300	5	31	0.1	1.0	0.7	0.7238886443661972	0.08935086301778605	0.578124999909668	0.7387323943609949	3.874712822678567	2.212769456695569	0.5710795920144517
1	2	undersample	0.8	300	5	31	0.1	1.0	0.7	0.7151408450704225	0.10615579420962136	0.5937499999072267	0.716197183093548	3.688299148763954	2.0921215140078235	0.5672320472773899
1	3	undersample	0.8	300	5	31	0.1	1.0	0.7	0.7273767605633803	0.0876792708267844	0.6406249998999024	0.6964788732345318	4.090487081794115	2.1106437816056136	0.5159883648318478
1	1	undersample	0.8	300	5	31	0.1	1.0	1.0	0.7246808978873239	0.08711367304407772	0.5468749999145508	0.7380281690088872	3.4000740161094805	2.0875335220975266	0.6139670719537562
1	2	undersample	0.8	300	5	31	0.1	1.0	1.0	0.7212367957746478	0.10675901311245731	0.6249999999023438	0.7077464788682554	4.036144419283041	2.1385541433222266	0.5298507389239216
1	3	undersample	0.8	300	5	31	0.1	1.0	1.0	0.7285321302816902	0.09150026545869655	0.5937499999072267	0.7042253521077168	3.47985334987147	2.0074404079725507	0.5768749919441757
1	1	undersample	0.8	300	5	31	0.3	0.6	0.7	0.7252090669014084	0.09093913123647357	0.6093749999047852	0.7239436619667329	4.09102023891887	2.2074297665900815	0.5395792728376319
1	2	undersample	0.8	300	5	31	0.3	0.6	0.7	0.7098921654929577	0.10826679763721253	0.5937499999072267	0.726056338023056	3.873640339448396	2.1674163729439924	0.5595295753544913
1	3	undersample	0.8	300	5	31	0.3	0.6	0.7	0.7275198063380282	0.08859669369473633	0.6249999999023438	0.6908450704176702	3.724373439501652	2.021640025376022	0.5428134479454341
1	1	undersample	0.8	300	5	31	0.3	0.6	1.0	0.7255171654929577	0.09113097089881946	0.6249999999023438	0.7218309859104097	4.324894334045658	2.246835361873539	0.5195121880637548
1	2	undersample	0.8	300	5	31	0.3	0.6	1.0	0.7171544894366197	0.11064482242795816	0.5937499999072267	0.7063380281640399	3.515402929667976	2.021882424803957	0.5751495433386611
1	3	undersample	0.8	300	5	31	0.3	0.6	1.0	0.7262764084507043	0.09079582514983656	0.6718749998950196	0.6978873239387473	4.730047538292928	2.2239218374259146	0.47016901460742005
1	1	undersample	0.8	300	5	31	0.3	1.0	0.7	0.7252090669014084	0.09093913123647357	0.6093749999047852	0.7239436619667329	4.09102023891887	2.2074297665900815	0.5395792728376319
1	2	undersample	0.8	300	5	31	0.3	1.0	0.7	0.7098921654929577	0.10826679763721253	0.5937499999072267	0.726056338023056	3.873640339448396	2.1674163729439924	0.5595295753544913
1	3	undersample	0.8	300	5	31	0.3	1.0	0.7	0.7275198063380282	0.08859669369473633	0.6249999999023438	0.6908450704176702	3.724373439501652	2.021640025376022	0.5428134479454341
1	1	undersample	0.8	300	5	31	0.3	1.0	1.0	0.7255171654929577	0.09113097089881946	0.6249999999023438	0.7218309859104097	4.324894334045658	2.246835361873539	0.5195121880637548
1	2	undersample	0.8	300	5	31	0.3	1.0	1.0	0.7171544894366197	0.11064482242795816	0.5937499999072267	0.7063380281640399	3.515402929667976	2.021882424803957	0.5751495433386611
1	3	undersample	0.8	300	5	31	0.3	1.0	1.0	0.7262764084507043	0.09079582514983656	0.6718749998950196	0.6978873239387473	4.730047538292928	2.2239218374259146	0.47016901460742005
1	1	undersample	0.8	300	5	63	0.1	0.6	0.7	0.7238886443661972	0.08935086301778605	0.578124999909668	0.7387323943609949	3.874712822678567	2.212769456695569	0.5710795920144517
1	2	undersample	0.8	300	5	63	0.1	0.6	0.7	0.7151408450704225	0.10615579420962136	0.5937499999072267	0.716197183093548	3.688299148763954	2.0921215140078235	0.5672320472773899
1	3	undersample	0.8	300	5	63	0.1	0.6	0.7	0.7273767605633803	0.0876792708267844	0.6406249998999024	0.6964788732345318	4.090487081794115	2.1106437816056136	0.5159883648318478
1	1	undersample	0.8	300	5	63	0.1	0.6	1.0	0.7246808978873239	0.08711367304407772	0.5468749999145508	0.7380281690088872	3.4000740161094805	2.0875335220975266	0.6139670719537562
1	2	undersample	0.8	300	5	63	0.1	0.6	1.0	0.7212367957746478	0.10675901311245731	0.6249999999023438	0.7077464788682554	4.036144419283041	2.1385541433222266	0.5298507389239216
1	3	undersample	0.8	300	5	63	0.1	0.6	1.0	0.7285321302816902	0.09150026545869655	0.5937499999072267	0.7042253521077168	3.47985334987147	2.0074404079725507	0.5768749919441757
1	1	undersample	0.8	300	5	63	0.1	1.0	0.7	0.7238886443661972	0.08935086301778605	0.578124999909668	0.7387323943609949	3.874712822678567	2.212769456695569	0.5710795920144517
1	2	undersample	0.8	300	5	63	0.1	1.0	0.7	0.7151408450704225	0.10615579420962136	0.5937499999072267	0.716197183093548	3.688299148763954	2.0921215140078235	0.5672320472773899
1	3	undersample	0.8	300	5	63	0.1	1.0	0.7	0.7273767605633803	0.0876792708267844	0.6406249998999024	0.6964788732345318	4.090487081794115	2.1106437816056136	0.5159883648318478
1	1	undersample	0.8	300	5	63	0.1	1.0	1.0	0.7246808978873239	0.08711367304407772	0.5468749999145508	0.7380281690088872	3.4000740161094805	2.0875335220975266	0.6139670719537562
1	2	undersample	0.8	300	5	63	0.1	1.0	1.0	0.7212367957746478	0.10675901311245731	0.6249999999023438	0.7077464788682554	4.036144419283041	2.1385541433222266	0.5298507389239216
1	3	undersample	0.8	300	5	63	0.1	1.0	1.0	0.7285321302816902	0.09150026545869655	0.5937499999072267	0.7042253521077168	3.47985334987147	2.0074404079725507	0.5768749919441757
1	1	undersample	0.8	300	5	63	0.3	0.6	0.7	0.7252090669014084	0.09093913123647357	0.6093749999047852	0.7239436619667329	4.09102023891887	2.2074297665900815	0.5395792728376319
1	2	undersample	0.8	300	5	63	0.3	0.6	0.7	0.7098921654929577	0.10826679763721253	0.5937499999072267	0.726056338023056	3.873640339448396	2.1674163729439924	0.5595295753544913
1	3	undersample	0.8	300	5	63	0.3	0.6	0.7	0.7275198063380282	0.08859669369473633	0.6249999999023438	0.6908450704176702	3.724373439501652	2.021640025376022	0.5428134479454341
1	1	undersample	0.8	300	5	63	0.3	0.6	1.0	0.7255171654929577	0.09113097089881946	0.6249999999023438	0.7218309859104097	4.324894334045658	2.246835361873539	0.5195121880637548
1	2	undersample	0.8	300	5	63	0.3	0.6	1.0	0.7171544894366197	0.11064482242795816	0.5937499999072267	0.7063380281640399	3.515402929667976	2.021882424803957	0.5751495433386611
1	3	undersample	0.8	300	5	63	0.3	0.6	1.0	0.7262764084507043	0.09079582514983656	0.6718749998950196	0.6978873239387473	4.730047538292928	2.2239218374259146	0.47016901460742005
1	1	undersample	0.8	300	5	63	0.3	1.0	0.7	0.7252090669014084	0.09093913123647357	0.6093749999047852	0.7239436619667329	4.09102023891887	2.2074297665900815	0.5395792728376319
1	2	undersample	0.8	300	5	63	0.3	1.0	0.7	0.7098921654929577	0.10826679763721253	0.5937499999072267	0.726056338023056	3.873640339448396	2.1674163729439924	0.5595295753544913
1	3	undersample	0.8	300	5	63	0.3	1.0	0.7	0.7275198063380282	0.08859669369473633	0.6249999999023438	0.6908450704176702	3.724373439501652	2.021640025376022	0.5428134479454341
1	1	undersample	0.8	300	5	63	0.3	1.0	1.0	0.7255171654929577	0.09113097089881946	0.6249999999023438	0.7218309859104097	4.324894334045658	2.246835361873539	0.5195121880637548
1	2	undersample	0.8	300	5	63	0.3	1.0	1.0	0.7171544894366197	0.11064482242795816	0.5937499999072267	0.7063380281640399	3.515402929667976	2.021882424803957	0.5751495433386611
1	3	undersample	0.8	300	5	63	0.3	1.0	1.0	0.7262764084507043	0.09079582514983656	0.6718749998950196	0.6978873239387473	4.730047538292928	2.2239218374259146	0.47016901460742005
1	1	undersample	0.8	300	10	31	0.1	0.6	0.7	0.7220510563380281	0.09133291159088847	0.5624999999121094	0.7338028168962408	3.544217541426159	2.113095158343223	0.5962092050508723
1	2	undersample	0.8	300	10	31	0.1	0.6	0.7	0.7187279929577465	0.10861644807361347	0.6249999999023438	0.7176056337977634	4.235245046408897	2.213216878847298	0.5225711410421114
1	3	undersample	0.8	300	10	31	0.1	0.6	0.7	0.7373129401408451	0.09074218439179904	0.6249999999023438	0.708450704220363	4.049919324661233	2.1437197328630937	0.5293240483360042
1	1	undersample	0.8	300	10	31	0.1	0.6	1.0	0.7125770246478874	0.08406163462268329	0.5468749999145508	0.7373239436567794	3.3877228891587765	2.0819369176938536	0.6145534779362078
1	2	undersample	0.8	300	10	31	0.1	0.6	1.0	0.718562940140845	0.10904649248790976	0.6093749999047852	0.7232394366146251	4.0766410532288635	2.201812897158085	0.5401046664748053
1	3	undersample	0.8	300	10	31	0.1	0.6	1.0	0.722425176056338	0.08848336002466413	0.578124999909668	0.708450704220363	3.3299336740877523	1.982940752898362	0.5954895543504358
1	1	undersample	0.8	300	10	31	0.1	1.0	0.7	0.7220510563380281	0.09133291159088847	0.5624999999121094	0.7338028168962408	3.544217541426159	2.113095158343223	0.5962092050508723
1	2	undersample	0.8	300	10	31	0.1	1.0	0.7	0.7187279929577465	0.10861644807361347	0.6249999999023438	0.7176056337977634	4.235245046408897	2.213216878847298	0.5225711410421114
1	3	undersample	0.8	300	10	31	0.1	1.0	0.7	0.7373129401408451	0.09074218439179904	0.6249999999023438	0.708450704220363	4.049919324661233	2.1437197328630937	0.5293240483360042
1	1	undersample	0.8	300	10	31	0.1	1.0	1.0	0.7125770246478874	0.08406163462268329	0.5468749999145508	0.7373239436567794	3.3877228891587765	2.0819369176938536	0.6145534779362078
1	2	undersample	0.8	300	10	31	0.1	1.0	1.0	0.718562940140845	0.10904649248790976	0.6093749999047852	0.7232394366146251	4.0766410532288635	2.201812897158085	0.5401046664748053
1	3	undersample	0.8	300	10	31	0.1	1.0	1.0	0.722425176056338	0.08848336002466413	0.578124999909668	0.708450704220363	3.3299336740877523	1.982940752898362	0.5954895543504358
1	1	undersample	0.8	300	10	31	0.3	0.6	0.7	0.7254841549295774	0.0909932529337017	0.6093749999047852	0.7330985915441331	4.284854696932052	2.2831463520511326	0.532841011116973
1	2	undersample	0.8	300	10	31	0.3	0.6	0.7	0.7162522007042254	0.11413434999239555	0.5937499999072267	0.7091549295724708	3.563605749701678	2.041464820496331	0.5728649374390451
1	3	undersample	0.8	300	10	31	0.3	0.6	0.7	0.7343860035211267	0.09594593983615825	0.6406249998999024	0.6908450704176702	3.983460284204151	2.0721810260104228	0.5201962209571314
1	1	undersample	0.8	300	10	31	0.3	0.6	1.0	0.7100572183098592	0.08886373905999632	0.5937499999072267	0.7267605633751637	3.8873907996359307	2.1730024974119435	0.5589873955408716
1	2	undersample	0.8	300	10	31	0.3	0.6	1.0	0.7230963908450704	0.11501816021909977	0.6249999999023438	0.7211267605583019	4.309764130205035	2.2411615354057393	0.5200195241778756
1	3	undersample	0.8	300	10	31	0.3	0.6	1.0	0.7224581866197184	0.09016367331545777	0.6249999999023438	0.6908450704176702	3.724373439501652	2.021640025376022	0.5428134479454341
1	1	undersample	0.8	300	10	31	0.3	1.0	0.7	0.7254841549295774	0.0909932529337017	0.6093749999047852	0.7330985915441331	4.284854696932052	2.2831463520511326	0.532841011116973
1	2	undersample	0.8	300	10	31	0.3	1.0	0.7	0.7162522007042254	0.11413434999239555	0.5937499999072267	0.7091549295724708	3.563605749701678	2.041464820496331	0.5728649374390451
1	3	undersample	0.8	300	10	31	0.3	1.0	0.7	0.7343860035211267	0.09594593983615825	0.6406249998999024	0.6908450704176702	3.983460284204151	2.0721810260104228	0.5201962209571314
1	1	undersample	0.8	300	10	31	0.3	1.0	1.0	0.7100572183098592	0.08886373905999632	0.5937499999072267	0.7267605633751637	3.8873907996359307	2.1730024974119435	0.5589873955408716
1	2	undersample	0.8	300	10	31	0.3	1.0	1.0	0.7230963908450704	0.11501816021909977	0.6249999999023438	0.7211267605583019	4.309764130205035	2.2411615354057393	0.5200195241778756
1	3	undersample	0.8	300	10	31	0.3	1.0	1.0	0.7224581866197184	0.09016367331545777	0.6249999999023438	0.6908450704176702	3.724373439501652	2.021640025376022	0.5428134479454341
1	1	undersample	0.8	300	10	63	0.1	0.6	0.7	0.7220510563380281	0.09133291159088847	0.5624999999121094	0.7338028168962408	3.544217541426159	2.113095158343223	0.5962092050508723
1	2	undersample	0.8	300	10	63	0.1	0.6	0.7	0.7187279929577465	0.10861644807361347	0.6249999999023438	0.7176056337977634	4.235245046408897	2.213216878847298	0.5225711410421114
1	3	undersample	0.8	300	10	63	0.1	0.6	0.7	0.7373129401408451	0.09074218439179904	0.6249999999023438	0.708450704220363	4.049919324661233	2.1437197328630937	0.5293240483360042
1	1	undersample	0.8	300	10	63	0.1	0.6	1.0	0.7125770246478874	0.08406163462268329	0.5468749999145508	0.7373239436567794	3.3877228891587765	2.0819369176938536	0.6145534779362078
1	2	undersample	0.8	300	10	63	0.1	0.6	1.0	0.718562940140845	0.10904649248790976	0.6093749999047852	0.7232394366146251	4.0766410532288635	2.201812897158085	0.5401046664748053
1	3	undersample	0.8	300	10	63	0.1	0.6	1.0	0.722425176056338	0.08848336002466413	0.578124999909668	0.708450704220363	3.3299336740877523	1.982940752898362	0.5954895543504358
1	1	undersample	0.8	300	10	63	0.1	1.0	0.7	0.7220510563380281	0.09133291159088847	0.5624999999121094	0.7338028168962408	3.544217541426159	2.113095158343223	0.5962092050508723
1	2	undersample	0.8	300	10	63	0.1	1.0	0.7	0.7187279929577465	0.10861644807361347	0.6249999999023438	0.7176056337977634	4.235245046408897	2.213216878847298	0.5225711410421114
1	3	undersample	0.8	300	10	63	0.1	1.0	0.7	0.7373129401408451	0.09074218439179904	0.6249999999023438	0.708450704220363	4.049919324661233	2.1437197328630937	0.5293240483360042
1	1	undersample	0.8	300	10	63	0.1	1.0	1.0	0.7125770246478874	0.08406163462268329	0.5468749999145508	0.7373239436567794	3.3877228891587765	2.0819369176938536	0.6145534779362078
1	2	undersample	0.8	300	10	63	0.1	1.0	1.0	0.718562940140845	0.10904649248790976	0.6093749999047852	0.7232394366146251	4.0766410532288635	2.201812897158085	0.5401046664748053
1	3	undersample	0.8	300	10	63	0.1	1.0	1.0	0.722425176056338	0.08848336002466413	0.578124999909668	0.708450704220363	3.3299336740877523	1.982940752898362	0.5954895543504358
1	1	undersample	0.8	300	10	63	0.3	0.6	0.7	0.7254841549295774	0.0909932529337017	0.6093749999047852	0.7330985915441331	4.284854696932052	2.2831463520511326	0.532841011116973
1	2	undersample	0.8	300	10	63	0.3	0.6	0.7	0.7162522007042254	0.11413434999239555	0.5937499999072267	0.7091549295724708	3.563605749701678	2.041464820496331	0.5728649374390451
1	3	undersample	0.8	300	10	63	0.3	0.6	0.7	0.7343860035211267	0.09594593983615825	0.6406249998999024	0.6908450704176702	3.983460284204151	2.0721810260104228	0.5201962209571314
1	1	undersample	0.8	300	10	63	0.3	0.6	1.0	0.7100572183098592	0.08886373905999632	0.5937499999072267	0.7267605633751637	3.8873907996359307	2.1730024974119435	0.5589873955408716
1	2	undersample	0.8	300	10	63	0.3	0.6	1.0	0.7230963908450704	0.11501816021909977	0.6249999999023438	0.7211267605583019	4.309764130205035	2.2411615354057393	0.5200195241778756
1	3	undersample	0.8	300	10	63	0.3	0.6	1.0	0.7224581866197184	0.09016367331545777	0.6249999999023438	0.6908450704176702	3.724373439501652	2.021640025376022	0.5428134479454341
1	1	undersample	0.8	300	10	63	0.3	1.0	0.7	0.7254841549295774	0.0909932529337017	0.6093749999047852	0.7330985915441331	4.284854696932052	2.2831463520511326	0.532841011116973
1	2	undersample	0.8	300	10	63	0.3	1.0	0.7	0.7162522007042254	0.11413434999239555	0.5937499999072267	0.7091549295724708	3.563605749701678	2.041464820496331	0.5728649374390451
1	3	undersample	0.8	300	10	63	0.3	1.0	0.7	0.7343860035211267	0.09594593983615825	0.6406249998999024	0.6908450704176702	3.983460284204151	2.0721810260104228	0.5201962209571314
1	1	undersample	0.8	300	10	63	0.3	1.0	1.0	0.7100572183098592	0.08886373905999632	0.5937499999072267	0.7267605633751637	3.8873907996359307	2.1730024974119435	0.5589873955408716
1	2	undersample	0.8	300	10	63	0.3	1.0	1.0	0.7230963908450704	0.11501816021909977	0.6249999999023438	0.7211267605583019	4.309764130205035	2.2411615354057393	0.5200195241778756
1	3	undersample	0.8	300	10	63	0.3	1.0	1.0	0.7224581866197184	0.09016367331545777	0.6249999999023438	0.6908450704176702	3.724373439501652	2.021640025376022	0.5428134479454341
1	1	undersample	0.8	500	3	31	0.1	0.6	0.7	0.7261773767605634	0.08762499903630772	0.5624999999121094	0.7302816901357023	3.4811636040311758	2.08550906069383	0.5990838877745307
1	2	undersample	0.8	500	3	31	0.1	0.6	0.7	0.711256602112676	0.09636740728834613	0.578124999909668	0.708450704220363	3.3299336740877523	1.982940752898362	0.5954895543504358
1	3	undersample	0.8	500	3	31	0.1	0.6	0.7	0.715856073943662	0.08473557723784146	0.578124999909668	0.6943661971782087	3.1133298102865528	1.8915609976922307	0.6075684498022496
1	1	undersample	0.8	500	3	31	0.1	0.6	1.0	0.7302486795774649	0.08947245168855797	0.5624999999121094	0.7352112676004563	3.5699086669632596	2.1243350257819675	0.5950670418383406
1	2	undersample	0.8	500	3	31	0.1	0.6	1.0	0.7109375	0.10382241132466757	0.5312499999169923	0.7126760563330093	2.8111110089724853	1.8489582686611388	0.6577322043307916
1	3	undersample	0.8	500	3	31	0.1	0.6	1.0	0.7170114436619718	0.08636647345646364	0.578124999909668	0.693661971826101	3.1030224539909326	1.8872125817476304	0.6081852705545779
1	1	undersample	0.8	500	3	31	0.1	1.0	0.7	0.7261773767605634	0.08762499903630772	0.5624999999121094	0.7302816901357023	3.4811636040311758	2.08550906069383	0.5990838877745307
1	2	undersample	0.8	500	3	31	0.1	1.0	0.7	0.711256602112676	0.09636740728834613	0.578124999909668	0.708450704220363	3.3299336740877523	1.982940752898362	0.5954895543504358
1	3	undersample	0.8	500	3	31	0.1	1.0	0.7	0.715856073943662	0.08473557723784146	0.578124999909668	0.6943661971782087	3.1133298102865528	1.8915609976922307	0.6075684498022496
1	1	undersample	0.8	500	3	31	0.1	1.0	1.0	0.7302486795774649	0.08947245168855797	0.5624999999121094	0.7352112676004563	3.5699086669632596	2.1243350257819675	0.5950670418383406
1	2	undersample	0.8	500	3	31	0.1	1.0	1.0	0.7109375	0.10382241132466757	0.5312499999169923	0.7126760563330093	2.8111110089724853	1.8489582686611388	0.6577322043307916
1	3	undersample	0.8	500	3	31	0.1	1.0	1.0	0.7170114436619718	0.08636647345646364	0.578124999909668	0.693661971826101	3.1030224539909326	1.8872125817476304	0.6081852705545779
1	1	undersample	0.8	500	3	31	0.3	0.6	0.7	0.7256161971830986	0.0911486991679792	0.578124999909668	0.726056338023056	3.632009755427963	2.110379099971782	0.5810499436290794
1	2	undersample	0.8	500	3	31	0.3	0.6	0.7	0.7098811619718309	0.106638582632937	0.6093749999047852	0.7091549295724708	3.803680239598739	2.095187578930444	0.5508316706229409
1	3	undersample	0.8	500	3	31	0.3	0.6	0.7	0.7173635563380281	0.0864636599676308	0.6406249998999024	0.678873239431839	3.7684971955314754	1.9949286656059901	0.5293698056314119
1	1	undersample	0.8	500	3	31	0.3	0.6	1.0	0.723162411971831	0.09595785761137951	0.6093749999047852	0.7105633802766862	3.8297808721867277	2.1053831385727357	0.5497398338283505
1	2	undersample	0.8	500	3	31	0.3	0.6	1.0	0.7031470070422535	0.09868585920000349	0.578124999909668	0.7077464788682554	3.318607640745571	1.9781625825730595	0.5960820812618154
1	3	undersample	0.8	500	3	31	0.3	0.6	1.0	0.7138534330985915	0.08580395401323927	0.578124999909668	0.6809859154881621	2.9252717531084045	1.8122240046927305	0.6195061957967963
1	1	undersample	0.8	500	3	31	0.3	1.0	0.7	0.7256161971830986	0.0911486991679792	0.578124999909668	0.726056338023056	3.632009755427963	2.110379099971782	0.5810499436290794
1	2	undersample	0.8	500	3	31	0.3	1.0	0.7	0.7098811619718309	0.106638582632937	0.6093749999047852	0.7091549295724708	3.803680239598739	2.095187578930444	0.5508316706229409
1	3	undersample	0.8	500	3	31	0.3	1.0	0.7	0.7173635563380281	0.0864636599676308	0.6406249998999024	0.678873239431839	3.7684971955314754	1.9949286656059901	0.5293698056314119
1	1	undersample	0.8	500	3	31	0.3	1.0	1.0	0.723162411971831	0.09595785761137951	0.6093749999047852	0.7105633802766862	3.8297808721867277	2.1053831385727357	0.5497398338283505
1	2	undersample	0.8	500	3	31	0.3	1.0	1.0	0.7031470070422535	0.09868585920000349	0.578124999909668	0.7077464788682554	3.318607640745571	1.9781625825730595	0.5960820812618154
1	3	undersample	0.8	500	3	31	0.3	1.0	1.0	0.7138534330985915	0.08580395401323927	0.578124999909668	0.6809859154881621	2.9252717531084045	1.8122240046927305	0.6195061957967963
1	1	undersample	0.8	500	3	63	0.1	0.6	0.7	0.7261773767605634	0.08762499903630772	0.5624999999121094	0.7302816901357023	3.4811636040311758	2.08550906069383	0.5990838877745307
1	2	undersample	0.8	500	3	63	0.1	0.6	0.7	0.711256602112676	0.09636740728834613	0.578124999909668	0.708450704220363	3.3299336740877523	1.982940752898362	0.5954895543504358
1	3	undersample	0.8	500	3	63	0.1	0.6	0.7	0.715856073943662	0.08473557723784146	0.578124999909668	0.6943661971782087	3.1133298102865528	1.8915609976922307	0.6075684498022496
1	1	undersample	0.8	500	3	63	0.1	0.6	1.0	0.7302486795774649	0.08947245168855797	0.5624999999121094	0.7352112676004563	3.5699086669632596	2.1243350257819675	0.5950670418383406
1	2	undersample	0.8	500	3	63	0.1	0.6	1.0	0.7109375	0.10382241132466757	0.5312499999169923	0.7126760563330093	2.8111110089724853	1.8489582686611388	0.6577322043307916
1	3	undersample	0.8	500	3	63	0.1	0.6	1.0	0.7170114436619718	0.08636647345646364	0.578124999909668	0.693661971826101	3.1030224539909326	1.8872125817476304	0.6081852705545779
1	1	undersample	0.8	500	3	63	0.1	1.0	0.7	0.7261773767605634	0.08762499903630772	0.5624999999121094	0.7302816901357023	3.4811636040311758	2.08550906069383	0.5990838877745307
1	2	undersample	0.8	500	3	63	0.1	1.0	0.7	0.711256602112676	0.09636740728834613	0.578124999909668	0.708450704220363	3.3299336740877523	1.982940752898362	0.5954895543504358
1	3	undersample	0.8	500	3	63	0.1	1.0	0.7	0.715856073943662	0.08473557723784146	0.578124999909668	0.6943661971782087	3.1133298102865528	1.8915609976922307	0.6075684498022496
1	1	undersample	0.8	500	3	63	0.1	1.0	1.0	0.7302486795774649	0.08947245168855797	0.5624999999121094	0.7352112676004563	3.5699086669632596	2.1243350257819675	0.5950670418383406
1	2	undersample	0.8	500	3	63	0.1	1.0	1.0	0.7109375	0.10382241132466757	0.5312499999169923	0.7126760563330093	2.8111110089724853	1.8489582686611388	0.6577322043307916
1	3	undersample	0.8	500	3	63	0.1	1.0	1.0	0.7170114436619718	0.08636647345646364	0.578124999909668	0.693661971826101	3.1030224539909326	1.8872125817476304	0.6081852705545779
1	1	undersample	0.8	500	3	63	0.3	0.6	0.7	0.7256161971830986	0.0911486991679792	0.578124999909668	0.726056338023056	3.632009755427963	2.110379099971782	0.5810499436290794
1	2	undersample	0.8	500	3	63	0.3	0.6	0.7	0.7098811619718309	0.106638582632937	0.6093749999047852	0.7091549295724708	3.803680239598739	2.095187578930444	0.5508316706229409
1	3	undersample	0.8	500	3	63	0.3	0.6	0.7	0.7173635563380281	0.0864636599676308	0.6406249998999024	0.678873239431839	3.7684971955314754	1.9949286656059901	0.5293698056314119
1	1	undersample	0.8	500	3	63	0.3	0.6	1.0	0.723162411971831	0.09595785761137951	0.6093749999047852	0.7105633802766862	3.8297808721867277	2.1053831385727357	0.5497398338283505
1	2	undersample	0.8	500	3	63	0.3	0.6	1.0	0.7031470070422535	0.09868585920000349	0.578124999909668	0.7077464788682554	3.318607640745571	1.9781625825730595	0.5960820812618154
1	3	undersample	0.8	500	3	63	0.3	0.6	1.0	0.7138534330985915	0.08580395401323927	0.578124999909668	0.6809859154881621	2.9252717531084045	1.8122240046927305	0.6195061957967963
1	1	undersample	0.8	500	3	63	0.3	1.0	0.7	0.7256161971830986	0.0911486991679792	0.578124999909668	0.726056338023056	3.632009755427963	2.110379099971782	0.5810499436290794
1	2	undersample	0.8	500	3	63	0.3	1.0	0.7	0.7098811619718309	0.106638582632937	0.6093749999047852	0.7091549295724708	3.803680239598739	2.095187578930444	0.5508316706229409
1	3	undersample	0.8	500	3	63	0.3	1.0	0.7	0.7173635563380281	0.0864636599676308	0.6406249998999024	0.678873239431839	3.7684971955314754	1.9949286656059901	0.5293698056314119
1	1	undersample	0.8	500	3	63	0.3	1.0	1.0	0.723162411971831	0.09595785761137951	0.6093749999047852	0.7105633802766862	3.8297808721867277	2.1053831385727357	0.5497398338283505
1	2	undersample	0.8	500	3	63	0.3	1.0	1.0	0.7031470070422535	0.09868585920000349	0.578124999909668	0.7077464788682554	3.318607640745571	1.9781625825730595	0.5960820812618154
1	3	undersample	0.8	500	3	63	0.3	1.0	1.0	0.7138534330985915	0.08580395401323927	0.578124999909668	0.6809859154881621	2.9252717531084045	1.8122240046927305	0.6195061957967963
1	1	undersample	0.8	500	5	31	0.1	0.6	0.7	0.7249009683098592	0.0903348644846532	0.5624999999121094	0.7267605633751637	3.4197347680532593	2.058633944916578	0.6019864259505545
1	2	undersample	0.8	500	5	31	0.1	0.6	0.7	0.7109044894366197	0.10097577054124855	0.5937499999072267	0.7133802816851171	3.6376864963953266	2.0715601239246446	0.5694718578966438
1	3	undersample	0.8	500	5	31	0.1	0.6	0.7	0.7280039612676056	0.08844178155679243	0.6093749999047852	0.6908450704176702	3.486013542000495	1.9710990247416214	0.5654306749337367
1	1	undersample	0.8	500	5	31	0.1	0.6	1.0	0.7214018485915493	0.08764043022159851	0.5624999999121094	0.7352112676004563	3.5699086669632596	2.1243350257819675	0.5950670418383406
1	2	undersample	0.8	500	5	31	0.1	0.6	1.0	0.7138204225352113	0.10604242423178491	0.6249999999023438	0.7042253521077168	3.968253814169281	2.1130951662868953	0.5324999925809218
1	3	undersample	0.8	500	5	31	0.1	0.6	1.0	0.7208406690140845	0.08958274068219435	0.5937499999072267	0.7014084506992859	3.4332364480349447	1.988502291550901	0.5791917589470659
1	1	undersample	0.8	500	5	31	0.1	1.0	0.7	0.7249009683098592	0.0903348644846532	0.5624999999121094	0.7267605633751637	3.4197347680532593	2.058633944916578	0.6019864259505545
1	2	undersample	0.8	500	5	31	0.1	1.0	0.7	0.7109044894366197	0.10097577054124855	0.5937499999072267	0.7133802816851171	3.6376864963953266	2.0715601239246446	0.5694718578966438
1	3	undersample	0.8	500	5	31	0.1	1.0	0.7	0.7280039612676056	0.08844178155679243	0.6093749999047852	0.6908450704176702	3.486013542000495	1.9710990247416214	0.5654306749337367
1	1	undersample	0.8	500	5	31	0.1	1.0	1.0	0.7214018485915493	0.08764043022159851	0.5624999999121094	0.7352112676004563	3.5699086669632596	2.1243350257819675	0.5950670418383406
1	2	undersample	0.8	500	5	31	0.1	1.0	1.0	0.7138204225352113	0.10604242423178491	0.6249999999023438	0.7042253521077168	3.968253814169281	2.1130951662868953	0.5324999925809218
1	3	undersample	0.8	500	5	31	0.1	1.0	1.0	0.7208406690140845	0.08958274068219435	0.5937499999072267	0.7014084506992859	3.4332364480349447	1.988502291550901	0.5791917589470659
1	1	undersample	0.8	500	5	31	0.3	0.6	0.7	0.7216549295774648	0.08946918790900557	0.578124999909668	0.7232394366146251	3.581094947312555	2.0888994152525426	0.5833130397755063
1	2	undersample	0.8	500	5	31	0.3	0.6	0.7	0.7112786091549296	0.10739078663331086	0.5937499999072267	0.7211267605583019	3.779331627583758	2.1291034586354525	0.5633544845079755
1	3	undersample	0.8	500	5	31	0.3	0.6	0.7	0.7235805457746479	0.0877745341286454	0.6406249998999024	0.6866197183050239	3.905715537328249	2.044241507450778	0.523397428424091
1	1	undersample	0.8	500	5	31	0.3	0.6	1.0	0.7222821302816901	0.0904601063953899	0.578124999909668	0.7119718309809017	3.3873946011599685	2.007182081553674	0.5925445021942217
1	2	undersample	0.8	500	5	31	0.3	0.6	1.0	0.7176276408450705	0.11083154597475965	0.6093749999047852	0.7091549295724708	3.803680239598739	2.095187578930444	0.5508316706229409
1	3	undersample	0.8	500	5	31	0.3	0.6	1.0	0.7227222711267606	0.09035060160351635	0.656249999897461	0.6922535211218855	4.294362222144885	2.132437001279239	0.49656662573529675
1	1	undersample	0.8	500	5	31	0.3	1.0	0.7	0.7216549295774648	0.08946918790900557	0.578124999909668	0.7232394366146251	3.581094947312555	2.0888994152525426	0.5833130397755063
1	2	undersample	0.8	500	5	31	0.3	1.0	0.7	0.7112786091549296	0.10739078663331086	0.5937499999072267	0.7211267605583019	3.779331627583758	2.1291034586354525	0.5633544845079755
1	3	undersample	0.8	500	5	31	0.3	1.0	0.7	0.7235805457746479	0.0877745341286454	0.6406249998999024	0.6866197183050239	3.905715537328249	2.044241507450778	0.523397428424091
1	1	undersample	0.8	500	5	31	0.3	1.0	1.0	0.7222821302816901	0.0904601063953899	0.578124999909668	0.7119718309809017	3.3873946011599685	2.007182081553674	0.5925445021942217
1	2	undersample	0.8	500	5	31	0.3	1.0	1.0	0.7176276408450705	0.11083154597475965	0.6093749999047852	0.7091549295724708	3.803680239598739	2.095187578930444	0.5508316706229409
1	3	undersample	0.8	500	5	31	0.3	1.0	1.0	0.7227222711267606	0.09035060160351635	0.656249999897461	0.6922535211218855	4.294362222144885	2.132437001279239	0.49656662573529675
1	1	undersample	0.8	500	5	63	0.1	0.6	0.7	0.7249009683098592	0.0903348644846532	0.5624999999121094	0.7267605633751637	3.4197347680532593	2.058633944916578	0.6019864259505545
1	2	undersample	0.8	500	5	63	0.1	0.6	0.7	0.7109044894366197	0.10097577054124855	0.5937499999072267	0.7133802816851171	3.6376864963953266	2.0715601239246446	0.5694718578966438
1	3	undersample	0.8	500	5	63	0.1	0.6	0.7	0.7280039612676056	0.08844178155679243	0.6093749999047852	0.6908450704176702	3.486013542000495	1.9710990247416214	0.5654306749337367
1	1	undersample	0.8	500	5	63	0.1	0.6	1.0	0.7214018485915493	0.08764043022159851	0.5624999999121094	0.7352112676004563	3.5699086669632596	2.1243350257819675	0.5950670418383406
1	2	undersample	0.8	500	5	63	0.1	0.6	1.0	0.7138204225352113	0.10604242423178491	0.6249999999023438	0.7042253521077168	3.968253814169281	2.1130951662868953	0.5324999925809218
1	3	undersample	0.8	500	5	63	0.1	0.6	1.0	0.7208406690140845	0.08958274068219435	0.5937499999072267	0.7014084506992859	3.4332364480349447	1.988502291550901	0.5791917589470659
1	1	undersample	0.8	500	5	63	0.1	1.0	0.7	0.7249009683098592	0.0903348644846532	0.5624999999121094	0.7267605633751637	3.4197347680532593	2.058633944916578	0.6019864259505545
1	2	undersample	0.8	500	5	63	0.1	1.0	0.7	0.7109044894366197	0.10097577054124855	0.5937499999072267	0.7133802816851171	3.6376864963953266	2.0715601239246446	0.5694718578966438
1	3	undersample	0.8	500	5	63	0.1	1.0	0.7	0.7280039612676056	0.08844178155679243	0.6093749999047852	0.6908450704176702	3.486013542000495	1.9710990247416214	0.5654306749337367
1	1	undersample	0.8	500	5	63	0.1	1.0	1.0	0.7214018485915493	0.08764043022159851	0.5624999999121094	0.7352112676004563	3.5699086669632596	2.1243350257819675	0.5950670418383406
1	2	undersample	0.8	500	5	63	0.1	1.0	1.0	0.7138204225352113	0.10604242423178491	0.6249999999023438	0.7042253521077168	3.968253814169281	2.1130951662868953	0.5324999925809218
1	3	undersample	0.8	500	5	63	0.1	1.0	1.0	0.7208406690140845	0.08958274068219435	0.5937499999072267	0.7014084506992859	3.4332364480349447	1.988502291550901	0.5791917589470659
1	1	undersample	0.8	500	5	63	0.3	0.6	0.7	0.7216549295774648	0.08946918790900557	0.578124999909668	0.7232394366146251	3.581094947312555	2.0888994152525426	0.5833130397755063
1	2	undersample	0.8	500	5	63	0.3	0.6	0.7	0.7112786091549296	0.10739078663331086	0.5937499999072267	0.7211267605583019	3.779331627583758	2.1291034586354525	0.5633544845079755
1	3	undersample	0.8	500	5	63	0.3	0.6	0.7	0.7235805457746479	0.0877745341286454	0.6406249998999024	0.6866197183050239	3.905715537328249	2.044241507450778	0.523397428424091
1	1	undersample	0.8	500	5	63	0.3	0.6	1.0	0.7222821302816901	0.0904601063953899	0.578124999909668	0.7119718309809017	3.3873946011599685	2.007182081553674	0.5925445021942217
1	2	undersample	0.8	500	5	63	0.3	0.6	1.0	0.7176276408450705	0.11083154597475965	0.6093749999047852	0.7091549295724708	3.803680239598739	2.095187578930444	0.5508316706229409
1	3	undersample	0.8	500	5	63	0.3	0.6	1.0	0.7227222711267606	0.09035060160351635	0.656249999897461	0.6922535211218855	4.294362222144885	2.132437001279239	0.49656662573529675
1	1	undersample	0.8	500	5	63	0.3	1.0	0.7	0.7216549295774648	0.08946918790900557	0.578124999909668	0.7232394366146251	3.581094947312555	2.0888994152525426	0.5833130397755063
1	2	undersample	0.8	500	5	63	0.3	1.0	0.7	0.7112786091549296	0.10739078663331086	0.5937499999072267	0.7211267605583019	3.779331627583758	2.1291034586354525	0.5633544845079755
1	3	undersample	0.8	500	5	63	0.3	1.0	0.7	0.7235805457746479	0.0877745341286454	0.6406249998999024	0.6866197183050239	3.905715537328249	2.044241507450778	0.523397428424091
1	1	undersample	0.8	500	5	63	0.3	1.0	1.0	0.7222821302816901	0.0904601063953899	0.578124999909668	0.7119718309809017	3.3873946011599685	2.007182081553674	0.5925445021942217
1	2	undersample	0.8	500	5	63	0.3	1.0	1.0	0.7176276408450705	0.11083154597475965	0.6093749999047852	0.7091549295724708	3.803680239598739	2.095187578930444	0.5508316706229409
1	3	undersample	0.8	500	5	63	0.3	1.0	1.0	0.7227222711267606	0.09035060160351635	0.656249999897461	0.6922535211218855	4.294362222144885	2.132437001279239	0.49656662573529675
1	1	undersample	0.8	500	10	31	0.1	0.6	0.7	0.7175836267605634	0.08906064296276985	0.5624999999121094	0.7274647887272714	3.431893550579862	2.0639534122791794	0.6014036704639375
1	2	undersample	0.8	500	10	31	0.1	0.6	0.7	0.7133032570422536	0.11061395867159249	0.6093749999047852	0.7140845070372248	3.8961574808816257	2.1313115014407695	0.5470290851787951
1	3	undersample	0.8	500	10	31	0.1	0.6	0.7	0.7361905809859155	0.0903757418917364	0.656249999897461	0.7042253521077168	4.545454361025306	2.21874992460124	0.4881249932176679
1	1	undersample	0.8	500	10	31	0.1	0.6	1.0	0.7179027288732396	0.08676904352778934	0.5624999999121094	0.7267605633751637	3.4197347680532593	2.058633944916578	0.6019864259505545
1	2	undersample	0.8	500	10	31	0.1	0.6	1.0	0.7187610035211268	0.11166131865258005	0.6093749999047852	0.7126760563330093	3.8694116120911883	2.1208638964054236	0.5481101703122004
1	3	undersample	0.8	500	10	31	0.1	0.6	1.0	0.72306338028169	0.09073554472036738	0.5937499999072267	0.7035211267556091	3.4681160776780846	2.002672141131184	0.5774524443803561
1	1	undersample	0.8	500	10	31	0.1	1.0	0.7	0.7175836267605634	0.08906064296276985	0.5624999999121094	0.7274647887272714	3.431893550579862	2.0639534122791794	0.6014036704639375
1	2	undersample	0.8	500	10	31	0.1	1.0	0.7	0.7133032570422536	0.11061395867159249	0.6093749999047852	0.7140845070372248	3.8961574808816257	2.1313115014407695	0.5470290851787951
1	3	undersample	0.8	500	10	31	0.1	1.0	0.7	0.7361905809859155	0.0903757418917364	0.656249999897461	0.7042253521077168	4.545454361025306	2.21874992460124	0.4881249932176679
1	1	undersample	0.8	500	10	31	0.1	1.0	1.0	0.7179027288732396	0.08676904352778934	0.5624999999121094	0.7267605633751637	3.4197347680532593	2.058633944916578	0.6019864259505545
1	2	undersample	0.8	500	10	31	0.1	1.0	1.0	0.7187610035211268	0.11166131865258005	0.6093749999047852	0.7126760563330093	3.8694116120911883	2.1208638964054236	0.5481101703122004
1	3	undersample	0.8	500	10	31	0.1	1.0	1.0	0.72306338028169	0.09073554472036738	0.5937499999072267	0.7035211267556091	3.4681160776780846	2.002672141131184	0.5774524443803561
1	1	undersample	0.8	500	10	31	0.3	0.6	0.7	0.7264304577464789	0.09146218256997841	0.6093749999047852	0.7338028168962408	4.300317274757455	2.289186421538491	0.5323296473896644
1	2	undersample	0.8	500	10	31	0.3	0.6	0.7	0.7164722711267606	0.11457488557862433	0.5937499999072267	0.7091549295724708	3.563605749701678	2.041464820496331	0.5728649374390451
1	3	undersample	0.8	500	10	31	0.3	0.6	0.7	0.7326034330985915	0.09554137518821126	0.6249999999023438	0.6922535211218855	3.749046390845823	2.0308923821707037	0.5417090462361682
1	1	undersample	0.8	500	10	31	0.3	0.6	1.0	0.7109925176056339	0.09024204580343513	0.6093749999047852	0.7246478873188406	4.105472975428001	2.2130753668109664	0.5390549003736945
1	2	undersample	0.8	500	10	31	0.3	0.6	1.0	0.7239986795774648	0.11321435020994841	0.6249999999023438	0.7197183098540866	4.279731816040413	2.2298994175394666	0.5210371748959822
1	3	undersample	0.8	500	10	31	0.3	0.6	1.0	0.7206756161971831	0.0896657231960212	0.6093749999047852	0.6922535211218855	3.5091074244813134	1.9801200726164359	0.5642802564866038
1	1	undersample	0.8	500	10	31	0.3	1.0	0.7	0.7264304577464789	0.09146218256997841	0.6093749999047852	0.7338028168962408	4.300317274757455	2.289186421538491	0.5323296473896644
1	2	undersample	0.8	500	10	31	0.3	1.0	0.7	0.7164722711267606	0.11457488557862433	0.5937499999072267	0.7091549295724708	3.563605749701678	2.041464820496331	0.5728649374390451
1	3	undersample	0.8	500	10	31	0.3	1.0	0.7	0.7326034330985915	0.09554137518821126	0.6249999999023438	0.6922535211218855	3.749046390845823	2.0308923821707037	0.5417090462361682
1	1	undersample	0.8	500	10	31	0.3	1.0	1.0	0.7109925176056339	0.09024204580343513	0.6093749999047852	0.7246478873188406	4.105472975428001	2.2130753668109664	0.5390549003736945
1	2	undersample	0.8	500	10	31	0.3	1.0	1.0	0.7239986795774648	0.11321435020994841	0.6249999999023438	0.7197183098540866	4.279731816040413	2.2298994175394666	0.5210371748959822
1	3	undersample	0.8	500	10	31	0.3	1.0	1.0	0.7206756161971831	0.0896657231960212	0.6093749999047852	0.6922535211218855	3.5091074244813134	1.9801200726164359	0.5642802564866038
1	1	undersample	0.8	500	10	63	0.1	0.6	0.7	0.7175836267605634	0.08906064296276985	0.5624999999121094	0.7274647887272714	3.431893550579862	2.0639534122791794	0.6014036704639375
1	2	undersample	0.8	500	10	63	0.1	0.6	0.7	0.7133032570422536	0.11061395867159249	0.6093749999047852	0.7140845070372248	3.8961574808816257	2.1313115014407695	0.5470290851787951
1	3	undersample	0.8	500	10	63	0.1	0.6	0.7	0.7361905809859155	0.0903757418917364	0.656249999897461	0.7042253521077168	4.545454361025306	2.21874992460124	0.4881249932176679
1	1	undersample	0.8	500	10	63	0.1	0.6	1.0	0.7179027288732396	0.08676904352778934	0.5624999999121094	0.7267605633751637	3.4197347680532593	2.058633944916578	0.6019864259505545
1	2	undersample	0.8	500	10	63	0.1	0.6	1.0	0.7187610035211268	0.11166131865258005	0.6093749999047852	0.7126760563330093	3.8694116120911883	2.1208638964054236	0.5481101703122004
1	3	undersample	0.8	500	10	63	0.1	0.6	1.0	0.72306338028169	0.09073554472036738	0.5937499999072267	0.7035211267556091	3.4681160776780846	2.002672141131184	0.5774524443803561
1	1	undersample	0.8	500	10	63	0.1	1.0	0.7	0.7175836267605634	0.08906064296276985	0.5624999999121094	0.7274647887272714	3.431893550579862	2.0639534122791794	0.6014036704639375
1	2	undersample	0.8	500	10	63	0.1	1.0	0.7	0.7133032570422536	0.11061395867159249	0.6093749999047852	0.7140845070372248	3.8961574808816257	2.1313115014407695	0.5470290851787951
1	3	undersample	0.8	500	10	63	0.1	1.0	0.7	0.7361905809859155	0.0903757418917364	0.656249999897461	0.7042253521077168	4.545454361025306	2.21874992460124	0.4881249932176679
1	1	undersample	0.8	500	10	63	0.1	1.0	1.0	0.7179027288732396	0.08676904352778934	0.5624999999121094	0.7267605633751637	3.4197347680532593	2.058633944916578	0.6019864259505545
1	2	undersample	0.8	500	10	63	0.1	1.0	1.0	0.7187610035211268	0.11166131865258005	0.6093749999047852	0.7126760563330093	3.8694116120911883	2.1208638964054236	0.5481101703122004
1	3	undersample	0.8	500	10	63	0.1	1.0	1.0	0.72306338028169	0.09073554472036738	0.5937499999072267	0.7035211267556091	3.4681160776780846	2.002672141131184	0.5774524443803561
1	1	undersample	0.8	500	10	63	0.3	0.6	0.7	0.7264304577464789	0.09146218256997841	0.6093749999047852	0.7338028168962408	4.300317274757455	2.289186421538491	0.5323296473896644
1	2	undersample	0.8	500	10	63	0.3	0.6	0.7	0.7164722711267606	0.11457488557862433	0.5937499999072267	0.7091549295724708	3.563605749701678	2.041464820496331	0.5728649374390451
1	3	undersample	0.8	500	10	63	0.3	0.6	0.7	0.7326034330985915	0.09554137518821126	0.6249999999023438	0.6922535211218855	3.749046390845823	2.0308923821707037	0.5417090462361682
1	1	undersample	0.8	500	10	63	0.3	0.6	1.0	0.7109925176056339	0.09024204580343513	0.6093749999047852	0.7246478873188406	4.105472975428001	2.2130753668109664	0.5390549003736945
1	2	undersample	0.8	500	10	63	0.3	0.6	1.0	0.7239986795774648	0.11321435020994841	0.6249999999023438	0.7197183098540866	4.279731816040413	2.2298994175394666	0.5210371748959822
1	3	undersample	0.8	500	10	63	0.3	0.6	1.0	0.7206756161971831	0.0896657231960212	0.6093749999047852	0.6922535211218855	3.5091074244813134	1.9801200726164359	0.5642802564866038
1	1	undersample	0.8	500	10	63	0.3	1.0	0.7	0.7264304577464789	0.09146218256997841	0.6093749999047852	0.7338028168962408	4.300317274757455	2.289186421538491	0.5323296473896644
1	2	undersample	0.8	500	10	63	0.3	1.0	0.7	0.7164722711267606	0.11457488557862433	0.5937499999072267	0.7091549295724708	3.563605749701678	2.041464820496331	0.5728649374390451
1	3	undersample	0.8	500	10	63	0.3	1.0	0.7	0.7326034330985915	0.09554137518821126	0.6249999999023438	0.6922535211218855	3.749046390845823	2.0308923821707037	0.5417090462361682
1	1	undersample	0.8	500	10	63	0.3	1.0	1.0	0.7109925176056339	0.09024204580343513	0.6093749999047852	0.7246478873188406	4.105472975428001	2.2130753668109664	0.5390549003736945
1	2	undersample	0.8	500	10	63	0.3	1.0	1.0	0.7239986795774648	0.11321435020994841	0.6249999999023438	0.7197183098540866	4.279731816040413	2.2298994175394666	0.5210371748959822
1	3	undersample	0.8	500	10	63	0.3	1.0	1.0	0.7206756161971831	0.0896657231960212	0.6093749999047852	0.6922535211218855	3.5091074244813134	1.9801200726164359	0.5642802564866038
1	1	undersample	1.0	100	3	31	0.1	0.6	0.7	0.7562279929577465	0.10860955255911679	0.7031249998901368	0.6711267605586541	4.833201661449166	2.1379817333411246	0.44235308906354737
1	2	undersample	1.0	100	3	31	0.1	0.6	0.7	0.7064040492957746	0.09932624237843078	0.6093749999047852	0.6978873239387473	3.60363623008381	2.0170453874328063	0.5597250173471403
1	3	undersample	1.0	100	3	31	0.1	0.6	0.7	0.7526298415492958	0.09655117626063352	0.6874999998925782	0.6781690140797313	4.6358860357290075	2.136214375270744	0.460799577998245
1	1	undersample	1.0	100	3	31	0.1	0.6	1.0	0.7533230633802817	0.10150749725087548	0.7187499998876954	0.6640845070375769	5.052177767600558	2.1396749883499657	0.4235153702527749
1	2	undersample	1.0	100	3	31	0.1	0.6	1.0	0.7190911091549296	0.10129199513712192	0.6874999998925782	0.6915492957697779	4.932419891007705	2.228881205894827	0.45188390401111256
1	3	undersample	1.0	100	3	31	0.1	0.6	1.0	0.7461267605633803	0.09566441364921122	0.7031249998901368	0.688732394361347	5.2405332436222185	2.2589082980813093	0.4310454949265117
1	1	undersample	1.0	100	3	31	0.1	1.0	0.7	0.7562279929577465	0.10860955255911679	0.7031249998901368	0.6711267605586541	4.833201661449166	2.1379817333411246	0.44235308906354737
1	2	undersample	1.0	100	3	31	0.1	1.0	0.7	0.7064040492957746	0.09932624237843078	0.6093749999047852	0.6978873239387473	3.60363623008381	2.0170453874328063	0.5597250173471403
1	3	undersample	1.0	100	3	31	0.1	1.0	0.7	0.7526298415492958	0.09655117626063352	0.6874999998925782	0.6781690140797313	4.6358860357290075	2.136214375270744	0.460799577998245
1	1	undersample	1.0	100	3	31	0.1	1.0	1.0	0.7533230633802817	0.10150749725087548	0.7187499998876954	0.6640845070375769	5.052177767600558	2.1396749883499657	0.4235153702527749
1	2	undersample	1.0	100	3	31	0.1	1.0	1.0	0.7190911091549296	0.10129199513712192	0.6874999998925782	0.6915492957697779	4.932419891007705	2.228881205894827	0.45188390401111256
1	3	undersample	1.0	100	3	31	0.1	1.0	1.0	0.7461267605633803	0.09566441364921122	0.7031249998901368	0.688732394361347	5.2405332436222185	2.2589082980813093	0.4310454949265117
1	1	undersample	1.0	100	3	31	0.3	0.6	0.7	0.7302156690140845	0.0997679190058237	0.656249999897461	0.6676056337981155	3.8343604204860755	1.9743113809448998	0.5148997814741201
1	2	undersample	1.0	100	3	31	0.3	0.6	0.7	0.710618397887324	0.09725350133116925	0.578124999909668	0.6845070422487007	2.9732141855008565	1.8324497183892847	0.6163194355769075
1	3	undersample	1.0	100	3	31	0.3	0.6	0.7	0.7478102992957747	0.09198009004237434	0.7187499998876954	0.6654929577417924	5.084210327488281	2.1486841459261337	0.4226190414403117
1	1	undersample	1.0	100	3	31	0.3	0.6	1.0	0.73671875	0.1025646773169516	0.6718749998950196	0.6661971830939001	4.086598206334756	2.012790023746626	0.49253434794753226
1	2	undersample	1.0	100	3	31	0.3	0.6	1.0	0.6988336267605634	0.09584893752660377	0.5937499999072267	0.6753521126713004	3.0403803434399497	1.8289044986669556	0.6015380517142442
1	3	undersample	1.0	100	3	31	0.3	0.6	1.0	0.7298305457746479	0.08710371832827322	0.6406249998999024	0.6619718309812538	3.4909419125533367	1.8951822352786005	0.5428856302518684
1	1	undersample	1.0	100	3	31	0.3	1.0	0.7	0.7302156690140845	0.0997679190058237	0.656249999897461	0.6676056337981155	3.8343604204860755	1.9743113809448998	0.5148997814741201
1	2	undersample	1.0	100	3	31	0.3	1.0	0.7	0.710618397887324	0.09725350133116925	0.578124999909668	0.6845070422487007	2.9732141855008565	1.8324497183892847	0.6163194355769075
1	3	undersample	1.0	100	3	31	0.3	1.0	0.7	0.7478102992957747	0.09198009004237434	0.7187499998876954	0.6654929577417924	5.084210327488281	2.1486841459261337	0.4226190414403117
1	1	undersample	1.0	100	3	31	0.3	1.0	1.0	0.73671875	0.1025646773169516	0.6718749998950196	0.6661971830939001	4.086598206334756	2.012790023746626	0.49253434794753226
1	2	undersample	1.0	100	3	31	0.3	1.0	1.0	0.6988336267605634	0.09584893752660377	0.5937499999072267	0.6753521126713004	3.0403803434399497	1.8289044986669556	0.6015380517142442
1	3	undersample	1.0	100	3	31	0.3	1.0	1.0	0.7298305457746479	0.08710371832827322	0.6406249998999024	0.6619718309812538	3.4909419125533367	1.8951822352786005	0.5428856302518684
1	1	undersample	1.0	100	3	63	0.1	0.6	0.7	0.7562279929577465	0.10860955255911679	0.7031249998901368	0.6711267605586541	4.833201661449166	2.1379817333411246	0.44235308906354737
1	2	undersample	1.0	100	3	63	0.1	0.6	0.7	0.7064040492957746	0.09932624237843078	0.6093749999047852	0.6978873239387473	3.60363623008381	2.0170453874328063	0.5597250173471403
1	3	undersample	1.0	100	3	63	0.1	0.6	0.7	0.7526298415492958	0.09655117626063352	0.6874999998925782	0.6781690140797313	4.6358860357290075	2.136214375270744	0.460799577998245
1	1	undersample	1.0	100	3	63	0.1	0.6	1.0	0.7533230633802817	0.10150749725087548	0.7187499998876954	0.6640845070375769	5.052177767600558	2.1396749883499657	0.4235153702527749
1	2	undersample	1.0	100	3	63	0.1	0.6	1.0	0.7190911091549296	0.10129199513712192	0.6874999998925782	0.6915492957697779	4.932419891007705	2.228881205894827	0.45188390401111256
1	3	undersample	1.0	100	3	63	0.1	0.6	1.0	0.7461267605633803	0.09566441364921122	0.7031249998901368	0.688732394361347	5.2405332436222185	2.2589082980813093	0.4310454949265117
1	1	undersample	1.0	100	3	63	0.1	1.0	0.7	0.7562279929577465	0.10860955255911679	0.7031249998901368	0.6711267605586541	4.833201661449166	2.1379817333411246	0.44235308906354737
1	2	undersample	1.0	100	3	63	0.1	1.0	0.7	0.7064040492957746	0.09932624237843078	0.6093749999047852	0.6978873239387473	3.60363623008381	2.0170453874328063	0.5597250173471403
1	3	undersample	1.0	100	3	63	0.1	1.0	0.7	0.7526298415492958	0.09655117626063352	0.6874999998925782	0.6781690140797313	4.6358860357290075	2.136214375270744	0.460799577998245
1	1	undersample	1.0	100	3	63	0.1	1.0	1.0	0.7533230633802817	0.10150749725087548	0.7187499998876954	0.6640845070375769	5.052177767600558	2.1396749883499657	0.4235153702527749
1	2	undersample	1.0	100	3	63	0.1	1.0	1.0	0.7190911091549296	0.10129199513712192	0.6874999998925782	0.6915492957697779	4.932419891007705	2.228881205894827	0.45188390401111256
1	3	undersample	1.0	100	3	63	0.1	1.0	1.0	0.7461267605633803	0.09566441364921122	0.7031249998901368	0.688732394361347	5.2405332436222185	2.2589082980813093	0.4310454949265117
1	1	undersample	1.0	100	3	63	0.3	0.6	0.7	0.7302156690140845	0.0997679190058237	0.656249999897461	0.6676056337981155	3.8343604204860755	1.9743113809448998	0.5148997814741201
1	2	undersample	1.0	100	3	63	0.3	0.6	0.7	0.710618397887324	0.09725350133116925	0.578124999909668	0.6845070422487007	2.9732141855008565	1.8324497183892847	0.6163194355769075
1	3	undersample	1.0	100	3	63	0.3	0.6	0.7	0.7478102992957747	0.09198009004237434	0.7187499998876954	0.6654929577417924	5.084210327488281	2.1486841459261337	0.4226190414403117
1	1	undersample	1.0	100	3	63	0.3	0.6	1.0	0.73671875	0.1025646773169516	0.6718749998950196	0.6661971830939001	4.086598206334756	2.012790023746626	0.49253434794753226
1	2	undersample	1.0	100	3	63	0.3	0.6	1.0	0.6988336267605634	0.09584893752660377	0.5937499999072267	0.6753521126713004	3.0403803434399497	1.8289044986669556	0.6015380517142442
1	3	undersample	1.0	100	3	63	0.3	0.6	1.0	0.7298305457746479	0.08710371832827322	0.6406249998999024	0.6619718309812538	3.4909419125533367	1.8951822352786005	0.5428856302518684
1	1	undersample	1.0	100	3	63	0.3	1.0	0.7	0.7302156690140845	0.0997679190058237	0.656249999897461	0.6676056337981155	3.8343604204860755	1.9743113809448998	0.5148997814741201
1	2	undersample	1.0	100	3	63	0.3	1.0	0.7	0.710618397887324	0.09725350133116925	0.578124999909668	0.6845070422487007	2.9732141855008565	1.8324497183892847	0.6163194355769075
1	3	undersample	1.0	100	3	63	0.3	1.0	0.7	0.7478102992957747	0.09198009004237434	0.7187499998876954	0.6654929577417924	5.084210327488281	2.1486841459261337	0.4226190414403117
1	1	undersample	1.0	100	3	63	0.3	1.0	1.0	0.73671875	0.1025646773169516	0.6718749998950196	0.6661971830939001	4.086598206334756	2.012790023746626	0.49253434794753226
1	2	undersample	1.0	100	3	63	0.3	1.0	1.0	0.6988336267605634	0.09584893752660377	0.5937499999072267	0.6753521126713004	3.0403803434399497	1.8289044986669556	0.6015380517142442
1	3	undersample	1.0	100	3	63	0.3	1.0	1.0	0.7298305457746479	0.08710371832827322	0.6406249998999024	0.6619718309812538	3.4909419125533367	1.8951822352786005	0.5428856302518684
1	1	undersample	1.0	100	5	31	0.1	0.6	0.7	0.7430237676056337	0.10146355830187176	0.6406249998999024	0.6852112676008084	3.880264423308882	2.035095013301046	0.5244732710156339
1	2	undersample	1.0	100	5	31	0.1	0.6	0.7	0.717880721830986	0.10614863410110359	0.6406249998999024	0.6929577464739933	4.023135068992092	2.086439151871485	0.5186102568917343
1	3	undersample	1.0	100	5	31	0.1	0.6	0.7	0.739425616197183	0.08975901706972023	0.6718749998950196	0.6654929577417924	4.073684065310827	2.008552571191821	0.4930555483078989
1	1	undersample	1.0	100	5	31	0.1	0.6	1.0	0.739106514084507	0.10063617083799287	0.6874999998925782	0.6753521126713004	4.576572493615082	2.117678893193317	0.4627215782951174
1	2	undersample	1.0	100	5	31	0.1	0.6	1.0	0.7078895246478875	0.09404797933805323	0.6249999999023438	0.6880281690092392	3.6756958785873066	2.003385939953643	0.5450358161749368
1	3	undersample	1.0	100	5	31	0.1	0.6	1.0	0.7298855633802817	0.09038746360462324	0.6718749998950196	0.6767605633755158	4.287062813500327	2.078567473466673	0.4848465070421778
1	1	undersample	1.0	100	5	31	0.1	1.0	0.7	0.7430237676056337	0.10146355830187176	0.6406249998999024	0.6852112676008084	3.880264423308882	2.035095013301046	0.5244732710156339
1	2	undersample	1.0	100	5	31	0.1	1.0	0.7	0.717880721830986	0.10614863410110359	0.6406249998999024	0.6929577464739933	4.023135068992092	2.086439151871485	0.5186102568917343
1	3	undersample	1.0	100	5	31	0.1	1.0	0.7	0.739425616197183	0.08975901706972023	0.6718749998950196	0.6654929577417924	4.073684065310827	2.008552571191821	0.4930555483078989
1	1	undersample	1.0	100	5	31	0.1	1.0	1.0	0.739106514084507	0.10063617083799287	0.6874999998925782	0.6753521126713004	4.576572493615082	2.117678893193317	0.4627215782951174
1	2	undersample	1.0	100	5	31	0.1	1.0	1.0	0.7078895246478875	0.09404797933805323	0.6249999999023438	0.6880281690092392	3.6756958785873066	2.003385939953643	0.5450358161749368
1	3	undersample	1.0	100	5	31	0.1	1.0	1.0	0.7298855633802817	0.09038746360462324	0.6718749998950196	0.6767605633755158	4.287062813500327	2.078567473466673	0.4848465070421778
1	1	undersample	1.0	100	5	31	0.3	0.6	0.7	0.7170774647887324	0.09292630381127519	0.6718749998950196	0.6661971830939001	4.086598206334756	2.012790023746626	0.49253434794753226
1	2	undersample	1.0	100	5	31	0.3	0.6	0.7	0.7151078345070422	0.10169738828639222	0.6406249998999024	0.6746478873191927	3.6964049143297704	1.9690205019144729	0.5326852740935296
1	3	undersample	1.0	100	5	31	0.3	0.6	0.7	0.7260453345070422	0.08862661813648327	0.656249999897461	0.6577464788686075	3.668911212213632	1.9174382152554739	0.5226177652332661
1	1	undersample	1.0	100	5	31	0.3	0.6	1.0	0.730050616197183	0.10481789631465925	0.656249999897461	0.6640845070375769	3.774156530720336	1.9536162937108381	0.517629896923328
1	2	undersample	1.0	100	5	31	0.3	0.6	1.0	0.7014304577464788	0.09640076147394835	0.578124999909668	0.6690140845023309	2.7698974698378485	1.7466754788452157	0.6305920959769288
1	3	undersample	1.0	100	5	31	0.3	0.6	1.0	0.7199053697183098	0.08820355154343325	0.6093749999047852	0.6528169014038534	2.9333061982222115	1.7551977179097953	0.5983683836486302
1	1	undersample	1.0	100	5	31	0.3	1.0	0.7	0.7170774647887324	0.09292630381127519	0.6718749998950196	0.6661971830939001	4.086598206334756	2.012790023746626	0.49253434794753226
1	2	undersample	1.0	100	5	31	0.3	1.0	0.7	0.7151078345070422	0.10169738828639222	0.6406249998999024	0.6746478873191927	3.6964049143297704	1.9690205019144729	0.5326852740935296
1	3	undersample	1.0	100	5	31	0.3	1.0	0.7	0.7260453345070422	0.08862661813648327	0.656249999897461	0.6577464788686075	3.668911212213632	1.9174382152554739	0.5226177652332661
1	1	undersample	1.0	100	5	31	0.3	1.0	1.0	0.730050616197183	0.10481789631465925	0.656249999897461	0.6640845070375769	3.774156530720336	1.9536162937108381	0.517629896923328
1	2	undersample	1.0	100	5	31	0.3	1.0	1.0	0.7014304577464788	0.09640076147394835	0.578124999909668	0.6690140845023309	2.7698974698378485	1.7466754788452157	0.6305920959769288
1	3	undersample	1.0	100	5	31	0.3	1.0	1.0	0.7199053697183098	0.08820355154343325	0.6093749999047852	0.6528169014038534	2.9333061982222115	1.7551977179097953	0.5983683836486302
1	1	undersample	1.0	100	5	63	0.1	0.6	0.7	0.7430237676056337	0.10146355830187176	0.6406249998999024	0.6852112676008084	3.880264423308882	2.035095013301046	0.5244732710156339
1	2	undersample	1.0	100	5	63	0.1	0.6	0.7	0.717880721830986	0.10614863410110359	0.6406249998999024	0.6929577464739933	4.023135068992092	2.086439151871485	0.5186102568917343
1	3	undersample	1.0	100	5	63	0.1	0.6	0.7	0.739425616197183	0.08975901706972023	0.6718749998950196	0.6654929577417924	4.073684065310827	2.008552571191821	0.4930555483078989
1	1	undersample	1.0	100	5	63	0.1	0.6	1.0	0.739106514084507	0.10063617083799287	0.6874999998925782	0.6753521126713004	4.576572493615082	2.117678893193317	0.4627215782951174
1	2	undersample	1.0	100	5	63	0.1	0.6	1.0	0.7078895246478875	0.09404797933805323	0.6249999999023438	0.6880281690092392	3.6756958785873066	2.003385939953643	0.5450358161749368
1	3	undersample	1.0	100	5	63	0.1	0.6	1.0	0.7298855633802817	0.09038746360462324	0.6718749998950196	0.6767605633755158	4.287062813500327	2.078567473466673	0.4848465070421778
1	1	undersample	1.0	100	5	63	0.1	1.0	0.7	0.7430237676056337	0.10146355830187176	0.6406249998999024	0.6852112676008084	3.880264423308882	2.035095013301046	0.5244732710156339
1	2	undersample	1.0	100	5	63	0.1	1.0	0.7	0.717880721830986	0.10614863410110359	0.6406249998999024	0.6929577464739933	4.023135068992092	2.086439151871485	0.5186102568917343
1	3	undersample	1.0	100	5	63	0.1	1.0	0.7	0.739425616197183	0.08975901706972023	0.6718749998950196	0.6654929577417924	4.073684065310827	2.008552571191821	0.4930555483078989
1	1	undersample	1.0	100	5	63	0.1	1.0	1.0	0.739106514084507	0.10063617083799287	0.6874999998925782	0.6753521126713004	4.576572493615082	2.117678893193317	0.4627215782951174
1	2	undersample	1.0	100	5	63	0.1	1.0	1.0	0.7078895246478875	0.09404797933805323	0.6249999999023438	0.6880281690092392	3.6756958785873066	2.003385939953643	0.5450358161749368
1	3	undersample	1.0	100	5	63	0.1	1.0	1.0	0.7298855633802817	0.09038746360462324	0.6718749998950196	0.6767605633755158	4.287062813500327	2.078567473466673	0.4848465070421778
1	1	undersample	1.0	100	5	63	0.3	0.6	0.7	0.7170774647887324	0.09292630381127519	0.6718749998950196	0.6661971830939001	4.086598206334756	2.012790023746626	0.49253434794753226
1	2	undersample	1.0	100	5	63	0.3	0.6	0.7	0.7151078345070422	0.10169738828639222	0.6406249998999024	0.6746478873191927	3.6964049143297704	1.9690205019144729	0.5326852740935296
1	3	undersample	1.0	100	5	63	0.3	0.6	0.7	0.7260453345070422	0.08862661813648327	0.656249999897461	0.6577464788686075	3.668911212213632	1.9174382152554739	0.5226177652332661
1	1	undersample	1.0	100	5	63	0.3	0.6	1.0	0.730050616197183	0.10481789631465925	0.656249999897461	0.6640845070375769	3.774156530720336	1.9536162937108381	0.517629896923328
1	2	undersample	1.0	100	5	63	0.3	0.6	1.0	0.7014304577464788	0.09640076147394835	0.578124999909668	0.6690140845023309	2.7698974698378485	1.7466754788452157	0.6305920959769288
1	3	undersample	1.0	100	5	63	0.3	0.6	1.0	0.7199053697183098	0.08820355154343325	0.6093749999047852	0.6528169014038534	2.9333061982222115	1.7551977179097953	0.5983683836486302
1	1	undersample	1.0	100	5	63	0.3	1.0	0.7	0.7170774647887324	0.09292630381127519	0.6718749998950196	0.6661971830939001	4.086598206334756	2.012790023746626	0.49253434794753226
1	2	undersample	1.0	100	5	63	0.3	1.0	0.7	0.7151078345070422	0.10169738828639222	0.6406249998999024	0.6746478873191927	3.6964049143297704	1.9690205019144729	0.5326852740935296
1	3	undersample	1.0	100	5	63	0.3	1.0	0.7	0.7260453345070422	0.08862661813648327	0.656249999897461	0.6577464788686075	3.668911212213632	1.9174382152554739	0.5226177652332661
1	1	undersample	1.0	100	5	63	0.3	1.0	1.0	0.730050616197183	0.10481789631465925	0.656249999897461	0.6640845070375769	3.774156530720336	1.9536162937108381	0.517629896923328
1	2	undersample	1.0	100	5	63	0.3	1.0	1.0	0.7014304577464788	0.09640076147394835	0.578124999909668	0.6690140845023309	2.7698974698378485	1.7466754788452157	0.6305920959769288
1	3	undersample	1.0	100	5	63	0.3	1.0	1.0	0.7199053697183098	0.08820355154343325	0.6093749999047852	0.6528169014038534	2.9333061982222115	1.7551977179097953	0.5983683836486302
1	1	undersample	1.0	100	10	31	0.1	0.6	0.7	0.7589348591549296	0.10628848337211746	0.7187499998876954	0.6795774647839466	5.420024196534855	2.2431317977424445	0.4138600977051519
1	2	undersample	1.0	100	10	31	0.1	0.6	0.7	0.7131602112676056	0.1038635569765792	0.6406249998999024	0.683802816896593	3.8550400452640727	2.0260300023928317	0.5255535455024428
1	3	undersample	1.0	100	10	31	0.1	0.6	0.7	0.7318551936619718	0.08362375128798374	0.6718749998950196	0.6598591549249306	3.9722960264013842	1.9752846206808539	0.49726520073766
1	1	undersample	1.0	100	10	31	0.1	0.6	1.0	0.7405809859154929	0.09485668962936936	0.6874999998925782	0.6943661971782087	4.998156476803188	2.249423889147517	0.4500507036155619
1	2	undersample	1.0	100	10	31	0.1	0.6	1.0	0.7131602112676058	0.10999714136603456	0.6093749999047852	0.6830985915444853	3.3626665495586887	1.9229166056583198	0.5718427752772617
1	3	undersample	1.0	100	10	31	0.1	0.6	1.0	0.7368287852112676	0.08937405139470395	0.6406249998999024	0.6690140845023309	3.6031451121696936	1.9355052603419958	0.5371710447556879
1	1	undersample	1.0	100	10	31	0.1	1.0	0.7	0.7589348591549296	0.10628848337211746	0.7187499998876954	0.6795774647839466	5.420024196534855	2.2431317977424445	0.4138600977051519
1	2	undersample	1.0	100	10	31	0.1	1.0	0.7	0.7131602112676056	0.1038635569765792	0.6406249998999024	0.683802816896593	3.8550400452640727	2.0260300023928317	0.5255535455024428
1	3	undersample	1.0	100	10	31	0.1	1.0	0.7	0.7318551936619718	0.08362375128798374	0.6718749998950196	0.6598591549249306	3.9722960264013842	1.9752846206808539	0.49726520073766
1	1	undersample	1.0	100	10	31	0.1	1.0	1.0	0.7405809859154929	0.09485668962936936	0.6874999998925782	0.6943661971782087	4.998156476803188	2.249423889147517	0.4500507036155619
1	2	undersample	1.0	100	10	31	0.1	1.0	1.0	0.7131602112676058	0.10999714136603456	0.6093749999047852	0.6830985915444853	3.3626665495586887	1.9229166056583198	0.5718427752772617
1	3	undersample	1.0	100	10	31	0.1	1.0	1.0	0.7368287852112676	0.08937405139470395	0.6406249998999024	0.6690140845023309	3.6031451121696936	1.9355052603419958	0.5371710447556879
1	1	undersample	1.0	100	10	31	0.3	0.6	0.7	0.7215889084507042	0.09674414216279134	0.6874999998925782	0.673943661967085	4.5473000435522595	2.1085312524667543	0.46368860352276464
1	2	undersample	1.0	100	10	31	0.3	0.6	0.7	0.7089898767605634	0.09940006880421756	0.6249999999023438	0.6683098591502232	3.3581032139444464	1.8842886902162124	0.5611169569805701
1	3	undersample	1.0	100	10	31	0.3	0.6	0.7	0.7235035211267605	0.08124080274301335	0.6718749998950196	0.6471830985869917	3.7560116615844956	1.9043163129686866	0.5070048889585244
1	1	undersample	1.0	100	10	31	0.3	0.6	1.0	0.7322843309859155	0.09025700714998029	0.6718749998950196	0.6732394366149772	4.2188011585229575	2.0561691177575074	0.4873823150957369
1	2	undersample	1.0	100	10	31	0.3	0.6	1.0	0.7087367957746479	0.10394634674796722	0.656249999897461	0.6669014084460078	3.8222178177756128	1.970137361237432	0.5154434982362673
1	3	undersample	1.0	100	10	31	0.3	0.6	1.0	0.7388864436619719	0.09325382899928253	0.7031249998901368	0.6492957746433149	4.384907897469189	2.004894520806174	0.4572261319591794
1	1	undersample	1.0	100	10	31	0.3	1.0	0.7	0.7215889084507042	0.09674414216279134	0.6874999998925782	0.673943661967085	4.5473000435522595	2.1085312524667543	0.46368860352276464
1	2	undersample	1.0	100	10	31	0.3	1.0	0.7	0.7089898767605634	0.09940006880421756	0.6249999999023438	0.6683098591502232	3.3581032139444464	1.8842886902162124	0.5611169569805701
1	3	undersample	1.0	100	10	31	0.3	1.0	0.7	0.7235035211267605	0.08124080274301335	0.6718749998950196	0.6471830985869917	3.7560116615844956	1.9043163129686866	0.5070048889585244
1	1	undersample	1.0	100	10	31	0.3	1.0	1.0	0.7322843309859155	0.09025700714998029	0.6718749998950196	0.6732394366149772	4.2188011585229575	2.0561691177575074	0.4873823150957369
1	2	undersample	1.0	100	10	31	0.3	1.0	1.0	0.7087367957746479	0.10394634674796722	0.656249999897461	0.6669014084460078	3.8222178177756128	1.970137361237432	0.5154434982362673
1	3	undersample	1.0	100	10	31	0.3	1.0	1.0	0.7388864436619719	0.09325382899928253	0.7031249998901368	0.6492957746433149	4.384907897469189	2.004894520806174	0.4572261319591794
1	1	undersample	1.0	100	10	63	0.1	0.6	0.7	0.7589348591549296	0.10628848337211746	0.7187499998876954	0.6795774647839466	5.420024196534855	2.2431317977424445	0.4138600977051519
1	2	undersample	1.0	100	10	63	0.1	0.6	0.7	0.7131602112676056	0.1038635569765792	0.6406249998999024	0.683802816896593	3.8550400452640727	2.0260300023928317	0.5255535455024428
1	3	undersample	1.0	100	10	63	0.1	0.6	0.7	0.7318551936619718	0.08362375128798374	0.6718749998950196	0.6598591549249306	3.9722960264013842	1.9752846206808539	0.49726520073766
1	1	undersample	1.0	100	10	63	0.1	0.6	1.0	0.7405809859154929	0.09485668962936936	0.6874999998925782	0.6943661971782087	4.998156476803188	2.249423889147517	0.4500507036155619
1	2	undersample	1.0	100	10	63	0.1	0.6	1.0	0.7131602112676058	0.10999714136603456	0.6093749999047852	0.6830985915444853	3.3626665495586887	1.9229166056583198	0.5718427752772617
1	3	undersample	1.0	100	10	63	0.1	0.6	1.0	0.7368287852112676	0.08937405139470395	0.6406249998999024	0.6690140845023309	3.6031451121696936	1.9355052603419958	0.5371710447556879
1	1	undersample	1.0	100	10	63	0.1	1.0	0.7	0.7589348591549296	0.10628848337211746	0.7187499998876954	0.6795774647839466	5.420024196534855	2.2431317977424445	0.4138600977051519
1	2	undersample	1.0	100	10	63	0.1	1.0	0.7	0.7131602112676056	0.1038635569765792	0.6406249998999024	0.683802816896593	3.8550400452640727	2.0260300023928317	0.5255535455024428
1	3	undersample	1.0	100	10	63	0.1	1.0	0.7	0.7318551936619718	0.08362375128798374	0.6718749998950196	0.6598591549249306	3.9722960264013842	1.9752846206808539	0.49726520073766
1	1	undersample	1.0	100	10	63	0.1	1.0	1.0	0.7405809859154929	0.09485668962936936	0.6874999998925782	0.6943661971782087	4.998156476803188	2.249423889147517	0.4500507036155619
1	2	undersample	1.0	100	10	63	0.1	1.0	1.0	0.7131602112676058	0.10999714136603456	0.6093749999047852	0.6830985915444853	3.3626665495586887	1.9229166056583198	0.5718427752772617
1	3	undersample	1.0	100	10	63	0.1	1.0	1.0	0.7368287852112676	0.08937405139470395	0.6406249998999024	0.6690140845023309	3.6031451121696936	1.9355052603419958	0.5371710447556879
1	1	undersample	1.0	100	10	63	0.3	0.6	0.7	0.7215889084507042	0.09674414216279134	0.6874999998925782	0.673943661967085	4.5473000435522595	2.1085312524667543	0.46368860352276464
1	2	undersample	1.0	100	10	63	0.3	0.6	0.7	0.7089898767605634	0.09940006880421756	0.6249999999023438	0.6683098591502232	3.3581032139444464	1.8842886902162124	0.5611169569805701
1	3	undersample	1.0	100	10	63	0.3	0.6	0.7	0.7235035211267605	0.08124080274301335	0.6718749998950196	0.6471830985869917	3.7560116615844956	1.9043163129686866	0.5070048889585244
1	1	undersample	1.0	100	10	63	0.3	0.6	1.0	0.7322843309859155	0.09025700714998029	0.6718749998950196	0.6732394366149772	4.2188011585229575	2.0561691177575074	0.4873823150957369
1	2	undersample	1.0	100	10	63	0.3	0.6	1.0	0.7087367957746479	0.10394634674796722	0.656249999897461	0.6669014084460078	3.8222178177756128	1.970137361237432	0.5154434982362673
1	3	undersample	1.0	100	10	63	0.3	0.6	1.0	0.7388864436619719	0.09325382899928253	0.7031249998901368	0.6492957746433149	4.384907897469189	2.004894520806174	0.4572261319591794
1	1	undersample	1.0	100	10	63	0.3	1.0	0.7	0.7215889084507042	0.09674414216279134	0.6874999998925782	0.673943661967085	4.5473000435522595	2.1085312524667543	0.46368860352276464
1	2	undersample	1.0	100	10	63	0.3	1.0	0.7	0.7089898767605634	0.09940006880421756	0.6249999999023438	0.6683098591502232	3.3581032139444464	1.8842886902162124	0.5611169569805701
1	3	undersample	1.0	100	10	63	0.3	1.0	0.7	0.7235035211267605	0.08124080274301335	0.6718749998950196	0.6471830985869917	3.7560116615844956	1.9043163129686866	0.5070048889585244
1	1	undersample	1.0	100	10	63	0.3	1.0	1.0	0.7322843309859155	0.09025700714998029	0.6718749998950196	0.6732394366149772	4.2188011585229575	2.0561691177575074	0.4873823150957369
1	2	undersample	1.0	100	10	63	0.3	1.0	1.0	0.7087367957746479	0.10394634674796722	0.656249999897461	0.6669014084460078	3.8222178177756128	1.970137361237432	0.5154434982362673
1	3	undersample	1.0	100	10	63	0.3	1.0	1.0	0.7388864436619719	0.09325382899928253	0.7031249998901368	0.6492957746433149	4.384907897469189	2.004894520806174	0.4572261319591794
1	1	undersample	1.0	300	3	31	0.1	0.6	0.7	0.7380281690140844	0.09894110849015628	0.7031249998901368	0.6598591549249306	4.594638600752638	2.0671583239683353	0.449906610213768
1	2	undersample	1.0	300	3	31	0.1	0.6	0.7	0.707306338028169	0.10343797096690005	0.6093749999047852	0.6781690140797313	3.287264658113313	1.8934627417172503	0.5759994724402063
1	3	undersample	1.0	300	3	31	0.1	0.6	0.7	0.7385343309859155	0.08848332857395809	0.6718749998950196	0.6718309859107618	4.1919066523850015	2.047344357864557	0.4884040809402676
1	1	undersample	1.0	300	3	31	0.1	0.6	1.0	0.7379401408450704	0.09404319266856004	0.6874999998925782	0.659154929572823	4.25454530231135	2.0170453950250438	0.4740918733157685
1	2	undersample	1.0	300	3	31	0.1	0.6	1.0	0.7133142605633802	0.10130125032062591	0.6249999999023438	0.6760563380234081	3.478260749410533	1.9293477661990146	0.5546874919436035
1	3	undersample	1.0	300	3	31	0.1	0.6	1.0	0.7280369718309859	0.0866929878074209	0.6249999999023438	0.6753521126713004	3.4671003867278167	1.9251626301757425	0.5552658939078687
1	1	undersample	1.0	300	3	31	0.1	1.0	0.7	0.7380281690140844	0.09894110849015628	0.7031249998901368	0.6598591549249306	4.594638600752638	2.0671583239683353	0.449906610213768
1	2	undersample	1.0	300	3	31	0.1	1.0	0.7	0.707306338028169	0.10343797096690005	0.6093749999047852	0.6781690140797313	3.287264658113313	1.8934627417172503	0.5759994724402063
1	3	undersample	1.0	300	3	31	0.1	1.0	0.7	0.7385343309859155	0.08848332857395809	0.6718749998950196	0.6718309859107618	4.1919066523850015	2.047344357864557	0.4884040809402676
1	1	undersample	1.0	300	3	31	0.1	1.0	1.0	0.7379401408450704	0.09404319266856004	0.6874999998925782	0.659154929572823	4.25454530231135	2.0170453950250438	0.4740918733157685
1	2	undersample	1.0	300	3	31	0.1	1.0	1.0	0.7133142605633802	0.10130125032062591	0.6249999999023438	0.6760563380234081	3.478260749410533	1.9293477661990146	0.5546874919436035
1	3	undersample	1.0	300	3	31	0.1	1.0	1.0	0.7280369718309859	0.0866929878074209	0.6249999999023438	0.6753521126713004	3.4671003867278167	1.9251626301757425	0.5552658939078687
1	1	undersample	1.0	300	3	31	0.3	0.6	0.7	0.7291593309859155	0.10131258318790001	0.6718749998950196	0.6528169014038534	3.8501882207702587	1.9352179966697747	0.5026294423031448
1	2	undersample	1.0	300	3	31	0.3	0.6	0.7	0.7084947183098592	0.10629114337758917	0.6249999999023438	0.6711267605586541	3.401141926299831	1.9004282074143328	0.5587617966505816
1	3	undersample	1.0	300	3	31	0.3	0.6	0.7	0.7198393485915493	0.08331511421465115	0.6718749998950196	0.6640845070375769	4.048018225283033	2.00013096737062	0.49410126525568965
1	1	undersample	1.0	300	3	31	0.3	0.6	1.0	0.7310959507042254	0.0999099321943686	0.656249999897461	0.6598591549249306	3.7035571866431614	1.929347769037113	0.5209444959996061
1	2	undersample	1.0	300	3	31	0.3	0.6	1.0	0.6991417253521126	0.09562279899850136	0.6249999999023438	0.6753521126713004	3.4671003867278167	1.9251626301757425	0.5552658939078687
1	3	undersample	1.0	300	3	31	0.3	0.6	1.0	0.719619278169014	0.08547124277875343	0.6718749998950196	0.6633802816854693	4.0352658466054665	1.9959465930862883	0.4946257888839353
1	1	undersample	1.0	300	3	31	0.3	1.0	0.7	0.7291593309859155	0.10131258318790001	0.6718749998950196	0.6528169014038534	3.8501882207702587	1.9352179966697747	0.5026294423031448
1	2	undersample	1.0	300	3	31	0.3	1.0	0.7	0.7084947183098592	0.10629114337758917	0.6249999999023438	0.6711267605586541	3.401141926299831	1.9004282074143328	0.5587617966505816
1	3	undersample	1.0	300	3	31	0.3	1.0	0.7	0.7198393485915493	0.08331511421465115	0.6718749998950196	0.6640845070375769	4.048018225283033	2.00013096737062	0.49410126525568965
1	1	undersample	1.0	300	3	31	0.3	1.0	1.0	0.7310959507042254	0.0999099321943686	0.656249999897461	0.6598591549249306	3.7035571866431614	1.929347769037113	0.5209444959996061
1	2	undersample	1.0	300	3	31	0.3	1.0	1.0	0.6991417253521126	0.09562279899850136	0.6249999999023438	0.6753521126713004	3.4671003867278167	1.9251626301757425	0.5552658939078687
1	3	undersample	1.0	300	3	31	0.3	1.0	1.0	0.719619278169014	0.08547124277875343	0.6718749998950196	0.6633802816854693	4.0352658466054665	1.9959465930862883	0.4946257888839353
1	1	undersample	1.0	300	3	63	0.1	0.6	0.7	0.7380281690140844	0.09894110849015628	0.7031249998901368	0.6598591549249306	4.594638600752638	2.0671583239683353	0.449906610213768
1	2	undersample	1.0	300	3	63	0.1	0.6	0.7	0.707306338028169	0.10343797096690005	0.6093749999047852	0.6781690140797313	3.287264658113313	1.8934627417172503	0.5759994724402063
1	3	undersample	1.0	300	3	63	0.1	0.6	0.7	0.7385343309859155	0.08848332857395809	0.6718749998950196	0.6718309859107618	4.1919066523850015	2.047344357864557	0.4884040809402676
1	1	undersample	1.0	300	3	63	0.1	0.6	1.0	0.7379401408450704	0.09404319266856004	0.6874999998925782	0.659154929572823	4.25454530231135	2.0170453950250438	0.4740918733157685
1	2	undersample	1.0	300	3	63	0.1	0.6	1.0	0.7133142605633802	0.10130125032062591	0.6249999999023438	0.6760563380234081	3.478260749410533	1.9293477661990146	0.5546874919436035
1	3	undersample	1.0	300	3	63	0.1	0.6	1.0	0.7280369718309859	0.0866929878074209	0.6249999999023438	0.6753521126713004	3.4671003867278167	1.9251626301757425	0.5552658939078687
1	1	undersample	1.0	300	3	63	0.1	1.0	0.7	0.7380281690140844	0.09894110849015628	0.7031249998901368	0.6598591549249306	4.594638600752638	2.0671583239683353	0.449906610213768
1	2	undersample	1.0	300	3	63	0.1	1.0	0.7	0.707306338028169	0.10343797096690005	0.6093749999047852	0.6781690140797313	3.287264658113313	1.8934627417172503	0.5759994724402063
1	3	undersample	1.0	300	3	63	0.1	1.0	0.7	0.7385343309859155	0.08848332857395809	0.6718749998950196	0.6718309859107618	4.1919066523850015	2.047344357864557	0.4884040809402676
1	1	undersample	1.0	300	3	63	0.1	1.0	1.0	0.7379401408450704	0.09404319266856004	0.6874999998925782	0.659154929572823	4.25454530231135	2.0170453950250438	0.4740918733157685
1	2	undersample	1.0	300	3	63	0.1	1.0	1.0	0.7133142605633802	0.10130125032062591	0.6249999999023438	0.6760563380234081	3.478260749410533	1.9293477661990146	0.5546874919436035
1	3	undersample	1.0	300	3	63	0.1	1.0	1.0	0.7280369718309859	0.0866929878074209	0.6249999999023438	0.6753521126713004	3.4671003867278167	1.9251626301757425	0.5552658939078687
1	1	undersample	1.0	300	3	63	0.3	0.6	0.7	0.7291593309859155	0.10131258318790001	0.6718749998950196	0.6528169014038534	3.8501882207702587	1.9352179966697747	0.5026294423031448
1	2	undersample	1.0	300	3	63	0.3	0.6	0.7	0.7084947183098592	0.10629114337758917	0.6249999999023438	0.6711267605586541	3.401141926299831	1.9004282074143328	0.5587617966505816
1	3	undersample	1.0	300	3	63	0.3	0.6	0.7	0.7198393485915493	0.08331511421465115	0.6718749998950196	0.6640845070375769	4.048018225283033	2.00013096737062	0.49410126525568965
1	1	undersample	1.0	300	3	63	0.3	0.6	1.0	0.7310959507042254	0.0999099321943686	0.656249999897461	0.6598591549249306	3.7035571866431614	1.929347769037113	0.5209444959996061
1	2	undersample	1.0	300	3	63	0.3	0.6	1.0	0.6991417253521126	0.09562279899850136	0.6249999999023438	0.6753521126713004	3.4671003867278167	1.9251626301757425	0.5552658939078687
1	3	undersample	1.0	300	3	63	0.3	0.6	1.0	0.719619278169014	0.08547124277875343	0.6718749998950196	0.6633802816854693	4.0352658466054665	1.9959465930862883	0.4946257888839353
1	1	undersample	1.0	300	3	63	0.3	1.0	0.7	0.7291593309859155	0.10131258318790001	0.6718749998950196	0.6528169014038534	3.8501882207702587	1.9352179966697747	0.5026294423031448
1	2	undersample	1.0	300	3	63	0.3	1.0	0.7	0.7084947183098592	0.10629114337758917	0.6249999999023438	0.6711267605586541	3.401141926299831	1.9004282074143328	0.5587617966505816
1	3	undersample	1.0	300	3	63	0.3	1.0	0.7	0.7198393485915493	0.08331511421465115	0.6718749998950196	0.6640845070375769	4.048018225283033	2.00013096737062	0.49410126525568965
1	1	undersample	1.0	300	3	63	0.3	1.0	1.0	0.7310959507042254	0.0999099321943686	0.656249999897461	0.6598591549249306	3.7035571866431614	1.929347769037113	0.5209444959996061
1	2	undersample	1.0	300	3	63	0.3	1.0	1.0	0.6991417253521126	0.09562279899850136	0.6249999999023438	0.6753521126713004	3.4671003867278167	1.9251626301757425	0.5552658939078687
1	3	undersample	1.0	300	3	63	0.3	1.0	1.0	0.719619278169014	0.08547124277875343	0.6718749998950196	0.6633802816854693	4.0352658466054665	1.9959465930862883	0.4946257888839353
1	1	undersample	1.0	300	5	31	0.1	0.6	0.7	0.7378741197183099	0.10144789743289832	0.656249999897461	0.678873239431839	4.035885019607146	2.0435854623280876	0.5063537271357053
1	2	undersample	1.0	300	5	31	0.1	0.6	0.7	0.7125660211267605	0.10198617786384379	0.6718749998950196	0.6732394366149772	4.2188011585229575	2.0561691177575074	0.4873823150957369
1	3	undersample	1.0	300	5	31	0.1	0.6	0.7	0.7259903169014085	0.08429742605913441	0.656249999897461	0.6492957746433149	3.5345015281489616	1.8712348860857624	0.529419731704211
1	1	undersample	1.0	300	5	31	0.1	0.6	1.0	0.7243948063380282	0.09591926107014374	0.6406249998999024	0.6676056337981155	3.58032412242985	1.9273039671128782	0.5383043169850327
1	2	undersample	1.0	300	5	31	0.1	0.6	1.0	0.710893485915493	0.09820653331188949	0.656249999897461	0.6802816901360544	4.062074339722881	2.0525880411755097	0.5053053757491784
1	3	undersample	1.0	300	5	31	0.1	0.6	1.0	0.7181448063380281	0.08134743121865502	0.656249999897461	0.6683098591502232	3.846554584140506	1.9785031247270233	0.5143572105850057
1	1	undersample	1.0	300	5	31	0.1	1.0	0.7	0.7378741197183099	0.10144789743289832	0.656249999897461	0.678873239431839	4.035885019607146	2.0435854623280876	0.5063537271357053
1	2	undersample	1.0	300	5	31	0.1	1.0	0.7	0.7125660211267605	0.10198617786384379	0.6718749998950196	0.6732394366149772	4.2188011585229575	2.0561691177575074	0.4873823150957369
1	3	undersample	1.0	300	5	31	0.1	1.0	0.7	0.7259903169014085	0.08429742605913441	0.656249999897461	0.6492957746433149	3.5345015281489616	1.8712348860857624	0.529419731704211
1	1	undersample	1.0	300	5	31	0.1	1.0	1.0	0.7243948063380282	0.09591926107014374	0.6406249998999024	0.6676056337981155	3.58032412242985	1.9273039671128782	0.5383043169850327
1	2	undersample	1.0	300	5	31	0.1	1.0	1.0	0.710893485915493	0.09820653331188949	0.656249999897461	0.6802816901360544	4.062074339722881	2.0525880411755097	0.5053053757491784
1	3	undersample	1.0	300	5	31	0.1	1.0	1.0	0.7181448063380281	0.08134743121865502	0.656249999897461	0.6683098591502232	3.846554584140506	1.9785031247270233	0.5143572105850057
1	1	undersample	1.0	300	5	31	0.3	0.6	0.7	0.7264524647887325	0.0962477614777019	0.6874999998925782	0.6683098591502232	4.432696226237734	2.0727175592378337	0.4675974641894415
1	2	undersample	1.0	300	5	31	0.3	0.6	0.7	0.7082856514084507	0.09949200261122845	0.656249999897461	0.6704225352065464	3.8834497459562383	1.9911858366799287	0.5127363370464146
1	3	undersample	1.0	300	5	31	0.3	0.6	0.7	0.715393926056338	0.08660907697850756	0.656249999897461	0.6499999999954226	3.5454544299770734	1.8749999461110824	0.5288461458715358
1	1	undersample	1.0	300	5	31	0.3	0.6	1.0	0.7305897887323943	0.10102953927448238	0.6874999998925782	0.6676056337981155	4.418643904349164	2.0683262086089425	0.46809071045229517
1	2	undersample	1.0	300	5	31	0.3	0.6	1.0	0.7078675176056338	0.09770661963179525	0.6406249998999024	0.6626760563333615	3.501951412313835	1.8991387742745423	0.5423087061051527
1	3	undersample	1.0	300	5	31	0.3	0.6	1.0	0.7224911971830986	0.09236335994876599	0.656249999897461	0.6528169014038534	3.5897103740632894	1.8902129269797798	0.5265641776395161
1	1	undersample	1.0	300	5	31	0.3	1.0	0.7	0.7264524647887325	0.0962477614777019	0.6874999998925782	0.6683098591502232	4.432696226237734	2.0727175592378337	0.4675974641894415
1	2	undersample	1.0	300	5	31	0.3	1.0	0.7	0.7082856514084507	0.09949200261122845	0.656249999897461	0.6704225352065464	3.8834497459562383	1.9911858366799287	0.5127363370464146
1	3	undersample	1.0	300	5	31	0.3	1.0	0.7	0.715393926056338	0.08660907697850756	0.656249999897461	0.6499999999954226	3.5454544299770734	1.8749999461110824	0.5288461458715358
1	1	undersample	1.0	300	5	31	0.3	1.0	1.0	0.7305897887323943	0.10102953927448238	0.6874999998925782	0.6676056337981155	4.418643904349164	2.0683262086089425	0.46809071045229517
1	2	undersample	1.0	300	5	31	0.3	1.0	1.0	0.7078675176056338	0.09770661963179525	0.6406249998999024	0.6626760563333615	3.501951412313835	1.8991387742745423	0.5423087061051527
1	3	undersample	1.0	300	5	31	0.3	1.0	1.0	0.7224911971830986	0.09236335994876599	0.656249999897461	0.6528169014038534	3.5897103740632894	1.8902129269797798	0.5265641776395161
1	1	undersample	1.0	300	5	63	0.1	0.6	0.7	0.7378741197183099	0.10144789743289832	0.656249999897461	0.678873239431839	4.035885019607146	2.0435854623280876	0.5063537271357053
1	2	undersample	1.0	300	5	63	0.1	0.6	0.7	0.7125660211267605	0.10198617786384379	0.6718749998950196	0.6732394366149772	4.2188011585229575	2.0561691177575074	0.4873823150957369
1	3	undersample	1.0	300	5	63	0.1	0.6	0.7	0.7259903169014085	0.08429742605913441	0.656249999897461	0.6492957746433149	3.5345015281489616	1.8712348860857624	0.529419731704211
1	1	undersample	1.0	300	5	63	0.1	0.6	1.0	0.7243948063380282	0.09591926107014374	0.6406249998999024	0.6676056337981155	3.58032412242985	1.9273039671128782	0.5383043169850327
1	2	undersample	1.0	300	5	63	0.1	0.6	1.0	0.710893485915493	0.09820653331188949	0.656249999897461	0.6802816901360544	4.062074339722881	2.0525880411755097	0.5053053757491784
1	3	undersample	1.0	300	5	63	0.1	0.6	1.0	0.7181448063380281	0.08134743121865502	0.656249999897461	0.6683098591502232	3.846554584140506	1.9785031247270233	0.5143572105850057
1	1	undersample	1.0	300	5	63	0.1	1.0	0.7	0.7378741197183099	0.10144789743289832	0.656249999897461	0.678873239431839	4.035885019607146	2.0435854623280876	0.5063537271357053
1	2	undersample	1.0	300	5	63	0.1	1.0	0.7	0.7125660211267605	0.10198617786384379	0.6718749998950196	0.6732394366149772	4.2188011585229575	2.0561691177575074	0.4873823150957369
1	3	undersample	1.0	300	5	63	0.1	1.0	0.7	0.7259903169014085	0.08429742605913441	0.656249999897461	0.6492957746433149	3.5345015281489616	1.8712348860857624	0.529419731704211
1	1	undersample	1.0	300	5	63	0.1	1.0	1.0	0.7243948063380282	0.09591926107014374	0.6406249998999024	0.6676056337981155	3.58032412242985	1.9273039671128782	0.5383043169850327
1	2	undersample	1.0	300	5	63	0.1	1.0	1.0	0.710893485915493	0.09820653331188949	0.656249999897461	0.6802816901360544	4.062074339722881	2.0525880411755097	0.5053053757491784
1	3	undersample	1.0	300	5	63	0.1	1.0	1.0	0.7181448063380281	0.08134743121865502	0.656249999897461	0.6683098591502232	3.846554584140506	1.9785031247270233	0.5143572105850057
1	1	undersample	1.0	300	5	63	0.3	0.6	0.7	0.7264524647887325	0.0962477614777019	0.6874999998925782	0.6683098591502232	4.432696226237734	2.0727175592378337	0.4675974641894415
1	2	undersample	1.0	300	5	63	0.3	0.6	0.7	0.7082856514084507	0.09949200261122845	0.656249999897461	0.6704225352065464	3.8834497459562383	1.9911858366799287	0.5127363370464146
1	3	undersample	1.0	300	5	63	0.3	0.6	0.7	0.715393926056338	0.08660907697850756	0.656249999897461	0.6499999999954226	3.5454544299770734	1.8749999461110824	0.5288461458715358
1	1	undersample	1.0	300	5	63	0.3	0.6	1.0	0.7305897887323943	0.10102953927448238	0.6874999998925782	0.6676056337981155	4.418643904349164	2.0683262086089425	0.46809071045229517
1	2	undersample	1.0	300	5	63	0.3	0.6	1.0	0.7078675176056338	0.09770661963179525	0.6406249998999024	0.6626760563333615	3.501951412313835	1.8991387742745423	0.5423087061051527
1	3	undersample	1.0	300	5	63	0.3	0.6	1.0	0.7224911971830986	0.09236335994876599	0.656249999897461	0.6528169014038534	3.5897103740632894	1.8902129269797798	0.5265641776395161
1	1	undersample	1.0	300	5	63	0.3	1.0	0.7	0.7264524647887325	0.0962477614777019	0.6874999998925782	0.6683098591502232	4.432696226237734	2.0727175592378337	0.4675974641894415
1	2	undersample	1.0	300	5	63	0.3	1.0	0.7	0.7082856514084507	0.09949200261122845	0.656249999897461	0.6704225352065464	3.8834497459562383	1.9911858366799287	0.5127363370464146
1	3	undersample	1.0	300	5	63	0.3	1.0	0.7	0.715393926056338	0.08660907697850756	0.656249999897461	0.6499999999954226	3.5454544299770734	1.8749999461110824	0.5288461458715358
1	1	undersample	1.0	300	5	63	0.3	1.0	1.0	0.7305897887323943	0.10102953927448238	0.6874999998925782	0.6676056337981155	4.418643904349164	2.0683262086089425	0.46809071045229517
1	2	undersample	1.0	300	5	63	0.3	1.0	1.0	0.7078675176056338	0.09770661963179525	0.6406249998999024	0.6626760563333615	3.501951412313835	1.8991387742745423	0.5423087061051527
1	3	undersample	1.0	300	5	63	0.3	1.0	1.0	0.7224911971830986	0.09236335994876599	0.656249999897461	0.6528169014038534	3.5897103740632894	1.8902129269797798	0.5265641776395161
1	1	undersample	1.0	300	10	31	0.1	0.6	0.7	0.7402178697183098	0.10111821750679999	0.6874999998925782	0.6746478873191927	4.5619045884439915	2.1130951727862635	0.46320458619849564
1	2	undersample	1.0	300	10	31	0.1	0.6	0.7	0.7124119718309858	0.10619075875649571	0.656249999897461	0.6746478873191927	3.9586775433758925	2.0170453922050697	0.5095250447951849
1	3	undersample	1.0	300	10	31	0.1	0.6	0.7	0.7180677816901408	0.07840275476829509	0.656249999897461	0.6443661971785608	3.4590457945262783	1.8452969775035388	0.5334699372390925
1	1	undersample	1.0	300	10	31	0.1	0.6	1.0	0.7267385563380282	0.09255584922921832	0.656249999897461	0.6859154929529161	4.169180438051561	2.0894057627141285	0.5011550236474759
1	2	undersample	1.0	300	10	31	0.1	0.6	1.0	0.710893485915493	0.1020884272071692	0.6249999999023438	0.6746478873191927	3.455988337301848	1.920995611623876	0.5558455033918743
1	3	undersample	1.0	300	10	31	0.1	0.6	1.0	0.7215338908450704	0.0802343227607689	0.6874999998925782	0.6499999999954226	4.085714144728818	1.9642856578306578	0.4807692235414312
1	1	undersample	1.0	300	10	31	0.1	1.0	0.7	0.7402178697183098	0.10111821750679999	0.6874999998925782	0.6746478873191927	4.5619045884439915	2.1130951727862635	0.46320458619849564
1	2	undersample	1.0	300	10	31	0.1	1.0	0.7	0.7124119718309858	0.10619075875649571	0.656249999897461	0.6746478873191927	3.9586775433758925	2.0170453922050697	0.5095250447951849
1	3	undersample	1.0	300	10	31	0.1	1.0	0.7	0.7180677816901408	0.07840275476829509	0.656249999897461	0.6443661971785608	3.4590457945262783	1.8452969775035388	0.5334699372390925
1	1	undersample	1.0	300	10	31	0.1	1.0	1.0	0.7267385563380282	0.09255584922921832	0.656249999897461	0.6859154929529161	4.169180438051561	2.0894057627141285	0.5011550236474759
1	2	undersample	1.0	300	10	31	0.1	1.0	1.0	0.710893485915493	0.1020884272071692	0.6249999999023438	0.6746478873191927	3.455988337301848	1.920995611623876	0.5558455033918743
1	3	undersample	1.0	300	10	31	0.1	1.0	1.0	0.7215338908450704	0.0802343227607689	0.6874999998925782	0.6499999999954226	4.085714144728818	1.9642856578306578	0.4807692235414312
1	1	undersample	1.0	300	10	31	0.3	0.6	0.7	0.7290272887323943	0.10215673018734679	0.6718749998950196	0.6711267605586541	4.178545784236466	2.042960322970408	0.4889165720983609
1	2	undersample	1.0	300	10	31	0.3	0.6	0.7	0.7104313380281689	0.10217639537912794	0.6406249998999024	0.6718309859107618	3.649374756601507	1.9521190388941125	0.5349187552933814
1	3	undersample	1.0	300	10	31	0.3	0.6	0.7	0.7227552816901408	0.08294708113419505	0.656249999897461	0.6457746478827763	3.4803902735698027	1.8526341422167518	0.5323064259436112
1	1	undersample	1.0	300	10	31	0.3	0.6	1.0	0.7303917253521127	0.09447947584021571	0.6874999998925782	0.6823943661923776	4.72682908304779	2.1646340778157116	0.45794632987907746
1	2	undersample	1.0	300	10	31	0.3	0.6	1.0	0.7094520246478874	0.10000386703036812	0.656249999897461	0.6619718309812538	3.738636235738772	1.9414061922366153	0.5192819072077018
1	3	undersample	1.0	300	10	31	0.3	0.6	1.0	0.725462147887324	0.08921753175248856	0.6718749998950196	0.6457746478827763	3.732935596122914	1.8967444789361982	0.5081106793208088
1	1	undersample	1.0	300	10	31	0.3	1.0	0.7	0.7290272887323943	0.10215673018734679	0.6718749998950196	0.6711267605586541	4.178545784236466	2.042960322970408	0.4889165720983609
1	2	undersample	1.0	300	10	31	0.3	1.0	0.7	0.7104313380281689	0.10217639537912794	0.6406249998999024	0.6718309859107618	3.649374756601507	1.9521190388941125	0.5349187552933814
1	3	undersample	1.0	300	10	31	0.3	1.0	0.7	0.7227552816901408	0.08294708113419505	0.656249999897461	0.6457746478827763	3.4803902735698027	1.8526341422167518	0.5323064259436112
1	1	undersample	1.0	300	10	31	0.3	1.0	1.0	0.7303917253521127	0.09447947584021571	0.6874999998925782	0.6823943661923776	4.72682908304779	2.1646340778157116	0.45794632987907746
1	2	undersample	1.0	300	10	31	0.3	1.0	1.0	0.7094520246478874	0.10000386703036812	0.656249999897461	0.6619718309812538	3.738636235738772	1.9414061922366153	0.5192819072077018
1	3	undersample	1.0	300	10	31	0.3	1.0	1.0	0.725462147887324	0.08921753175248856	0.6718749998950196	0.6457746478827763	3.732935596122914	1.8967444789361982	0.5081106793208088
1	1	undersample	1.0	300	10	63	0.1	0.6	0.7	0.7402178697183098	0.10111821750679999	0.6874999998925782	0.6746478873191927	4.5619045884439915	2.1130951727862635	0.46320458619849564
1	2	undersample	1.0	300	10	63	0.1	0.6	0.7	0.7124119718309858	0.10619075875649571	0.656249999897461	0.6746478873191927	3.9586775433758925	2.0170453922050697	0.5095250447951849
1	3	undersample	1.0	300	10	63	0.1	0.6	0.7	0.7180677816901408	0.07840275476829509	0.656249999897461	0.6443661971785608	3.4590457945262783	1.8452969775035388	0.5334699372390925
1	1	undersample	1.0	300	10	63	0.1	0.6	1.0	0.7267385563380282	0.09255584922921832	0.656249999897461	0.6859154929529161	4.169180438051561	2.0894057627141285	0.5011550236474759
1	2	undersample	1.0	300	10	63	0.1	0.6	1.0	0.710893485915493	0.1020884272071692	0.6249999999023438	0.6746478873191927	3.455988337301848	1.920995611623876	0.5558455033918743
1	3	undersample	1.0	300	10	63	0.1	0.6	1.0	0.7215338908450704	0.0802343227607689	0.6874999998925782	0.6499999999954226	4.085714144728818	1.9642856578306578	0.4807692235414312
1	1	undersample	1.0	300	10	63	0.1	1.0	0.7	0.7402178697183098	0.10111821750679999	0.6874999998925782	0.6746478873191927	4.5619045884439915	2.1130951727862635	0.46320458619849564
1	2	undersample	1.0	300	10	63	0.1	1.0	0.7	0.7124119718309858	0.10619075875649571	0.656249999897461	0.6746478873191927	3.9586775433758925	2.0170453922050697	0.5095250447951849
1	3	undersample	1.0	300	10	63	0.1	1.0	0.7	0.7180677816901408	0.07840275476829509	0.656249999897461	0.6443661971785608	3.4590457945262783	1.8452969775035388	0.5334699372390925
1	1	undersample	1.0	300	10	63	0.1	1.0	1.0	0.7267385563380282	0.09255584922921832	0.656249999897461	0.6859154929529161	4.169180438051561	2.0894057627141285	0.5011550236474759
1	2	undersample	1.0	300	10	63	0.1	1.0	1.0	0.710893485915493	0.1020884272071692	0.6249999999023438	0.6746478873191927	3.455988337301848	1.920995611623876	0.5558455033918743
1	3	undersample	1.0	300	10	63	0.1	1.0	1.0	0.7215338908450704	0.0802343227607689	0.6874999998925782	0.6499999999954226	4.085714144728818	1.9642856578306578	0.4807692235414312
1	1	undersample	1.0	300	10	63	0.3	0.6	0.7	0.7290272887323943	0.10215673018734679	0.6718749998950196	0.6711267605586541	4.178545784236466	2.042960322970408	0.4889165720983609
1	2	undersample	1.0	300	10	63	0.3	0.6	0.7	0.7104313380281689	0.10217639537912794	0.6406249998999024	0.6718309859107618	3.649374756601507	1.9521190388941125	0.5349187552933814
1	3	undersample	1.0	300	10	63	0.3	0.6	0.7	0.7227552816901408	0.08294708113419505	0.656249999897461	0.6457746478827763	3.4803902735698027	1.8526341422167518	0.5323064259436112
1	1	undersample	1.0	300	10	63	0.3	0.6	1.0	0.7303917253521127	0.09447947584021571	0.6874999998925782	0.6823943661923776	4.72682908304779	2.1646340778157116	0.45794632987907746
1	2	undersample	1.0	300	10	63	0.3	0.6	1.0	0.7094520246478874	0.10000386703036812	0.656249999897461	0.6619718309812538	3.738636235738772	1.9414061922366153	0.5192819072077018
1	3	undersample	1.0	300	10	63	0.3	0.6	1.0	0.725462147887324	0.08921753175248856	0.6718749998950196	0.6457746478827763	3.732935596122914	1.8967444789361982	0.5081106793208088
1	1	undersample	1.0	300	10	63	0.3	1.0	0.7	0.7290272887323943	0.10215673018734679	0.6718749998950196	0.6711267605586541	4.178545784236466	2.042960322970408	0.4889165720983609
1	2	undersample	1.0	300	10	63	0.3	1.0	0.7	0.7104313380281689	0.10217639537912794	0.6406249998999024	0.6718309859107618	3.649374756601507	1.9521190388941125	0.5349187552933814
1	3	undersample	1.0	300	10	63	0.3	1.0	0.7	0.7227552816901408	0.08294708113419505	0.656249999897461	0.6457746478827763	3.4803902735698027	1.8526341422167518	0.5323064259436112
1	1	undersample	1.0	300	10	63	0.3	1.0	1.0	0.7303917253521127	0.09447947584021571	0.6874999998925782	0.6823943661923776	4.72682908304779	2.1646340778157116	0.45794632987907746
1	2	undersample	1.0	300	10	63	0.3	1.0	1.0	0.7094520246478874	0.10000386703036812	0.656249999897461	0.6619718309812538	3.738636235738772	1.9414061922366153	0.5192819072077018
1	3	undersample	1.0	300	10	63	0.3	1.0	1.0	0.725462147887324	0.08921753175248856	0.6718749998950196	0.6457746478827763	3.732935596122914	1.8967444789361982	0.5081106793208088
1	1	undersample	1.0	500	3	31	0.1	0.6	0.7	0.7351232394366197	0.09799569925645148	0.7031249998901368	0.6542253521080689	4.481187531982214	2.033477537587189	0.4537809404900809
1	2	undersample	1.0	500	3	31	0.1	0.6	0.7	0.7058538732394366	0.10417416898135975	0.6249999999023438	0.6753521126713004	3.4671003867278167	1.9251626301757425	0.5552658939078687
1	3	undersample	1.0	500	3	31	0.1	0.6	0.7	0.7276958626760563	0.08556574658242999	0.6874999998925782	0.6732394366149772	4.532758449282915	2.103987004216984	0.46417363343556317
1	1	undersample	1.0	500	3	31	0.1	0.6	1.0	0.7363666373239437	0.098371973653022	0.6874999998925782	0.6549295774601765	4.1755100571499035	1.9923468807001772	0.477150530516265
1	2	undersample	1.0	500	3	31	0.1	0.6	1.0	0.7150528169014084	0.10539163207053348	0.6249999999023438	0.6753521126713004	3.4671003867278167	1.9251626301757425	0.5552658939078687
1	3	undersample	1.0	500	3	31	0.1	0.6	1.0	0.7213798415492958	0.08331572398617587	0.656249999897461	0.6718309859107618	3.9083104343811277	1.9997316983793347	0.5116614181168245
1	1	undersample	1.0	500	3	31	0.1	1.0	0.7	0.7351232394366197	0.09799569925645148	0.7031249998901368	0.6542253521080689	4.481187531982214	2.033477537587189	0.4537809404900809
1	2	undersample	1.0	500	3	31	0.1	1.0	0.7	0.7058538732394366	0.10417416898135975	0.6249999999023438	0.6753521126713004	3.4671003867278167	1.9251626301757425	0.5552658939078687
1	3	undersample	1.0	500	3	31	0.1	1.0	0.7	0.7276958626760563	0.08556574658242999	0.6874999998925782	0.6732394366149772	4.532758449282915	2.103987004216984	0.46417363343556317
1	1	undersample	1.0	500	3	31	0.1	1.0	1.0	0.7363666373239437	0.098371973653022	0.6874999998925782	0.6549295774601765	4.1755100571499035	1.9923468807001772	0.477150530516265
1	2	undersample	1.0	500	3	31	0.1	1.0	1.0	0.7150528169014084	0.10539163207053348	0.6249999999023438	0.6753521126713004	3.4671003867278167	1.9251626301757425	0.5552658939078687
1	3	undersample	1.0	500	3	31	0.1	1.0	1.0	0.7213798415492958	0.08331572398617587	0.656249999897461	0.6718309859107618	3.9083104343811277	1.9997316983793347	0.5116614181168245
1	1	undersample	1.0	500	3	31	0.3	0.6	0.7	0.7266945422535211	0.10130169830294468	0.656249999897461	0.659154929572823	3.691960806773684	1.9253615134329967	0.5215010606236407
1	2	undersample	1.0	500	3	31	0.3	0.6	0.7	0.7089348591549296	0.09953492578583037	0.6249999999023438	0.6676056337981155	3.3474575154926103	1.8802965532808569	0.5617088524959452
1	3	undersample	1.0	500	3	31	0.3	0.6	0.7	0.7156470070422536	0.0811447323267343	0.6718749998950196	0.6570422535164997	3.922851140855486	1.9590605174936278	0.4993970986719341
1	1	undersample	1.0	500	3	31	0.3	0.6	1.0	0.7225902288732394	0.0948511636514632	0.6406249998999024	0.6570422535164997	3.4151413936274673	1.8679414236567147	0.5469587270942319
1	2	undersample	1.0	500	3	31	0.3	0.6	1.0	0.7019916373239437	0.09774009944377571	0.6406249998999024	0.6753521126713004	3.70828997587718	1.973291695930136	0.5321298150046808
1	3	undersample	1.0	500	3	31	0.3	0.6	1.0	0.719575264084507	0.08257967234088354	0.6874999998925782	0.6521126760517457	4.123886496173051	1.9762145177577486	0.4792116558864562
1	1	undersample	1.0	500	3	31	0.3	1.0	0.7	0.7266945422535211	0.10130169830294468	0.656249999897461	0.659154929572823	3.691960806773684	1.9253615134329967	0.5215010606236407
1	2	undersample	1.0	500	3	31	0.3	1.0	0.7	0.7089348591549296	0.09953492578583037	0.6249999999023438	0.6676056337981155	3.3474575154926103	1.8802965532808569	0.5617088524959452
1	3	undersample	1.0	500	3	31	0.3	1.0	0.7	0.7156470070422536	0.0811447323267343	0.6718749998950196	0.6570422535164997	3.922851140855486	1.9590605174936278	0.4993970986719341
1	1	undersample	1.0	500	3	31	0.3	1.0	1.0	0.7225902288732394	0.0948511636514632	0.6406249998999024	0.6570422535164997	3.4151413936274673	1.8679414236567147	0.5469587270942319
1	2	undersample	1.0	500	3	31	0.3	1.0	1.0	0.7019916373239437	0.09774009944377571	0.6406249998999024	0.6753521126713004	3.70828997587718	1.973291695930136	0.5321298150046808
1	3	undersample	1.0	500	3	31	0.3	1.0	1.0	0.719575264084507	0.08257967234088354	0.6874999998925782	0.6521126760517457	4.123886496173051	1.9762145177577486	0.4792116558864562
1	1	undersample	1.0	500	3	63	0.1	0.6	0.7	0.7351232394366197	0.09799569925645148	0.7031249998901368	0.6542253521080689	4.481187531982214	2.033477537587189	0.4537809404900809
1	2	undersample	1.0	500	3	63	0.1	0.6	0.7	0.7058538732394366	0.10417416898135975	0.6249999999023438	0.6753521126713004	3.4671003867278167	1.9251626301757425	0.5552658939078687
1	3	undersample	1.0	500	3	63	0.1	0.6	0.7	0.7276958626760563	0.08556574658242999	0.6874999998925782	0.6732394366149772	4.532758449282915	2.103987004216984	0.46417363343556317
1	1	undersample	1.0	500	3	63	0.1	0.6	1.0	0.7363666373239437	0.098371973653022	0.6874999998925782	0.6549295774601765	4.1755100571499035	1.9923468807001772	0.477150530516265
1	2	undersample	1.0	500	3	63	0.1	0.6	1.0	0.7150528169014084	0.10539163207053348	0.6249999999023438	0.6753521126713004	3.4671003867278167	1.9251626301757425	0.5552658939078687
1	3	undersample	1.0	500	3	63	0.1	0.6	1.0	0.7213798415492958	0.08331572398617587	0.656249999897461	0.6718309859107618	3.9083104343811277	1.9997316983793347	0.5116614181168245
1	1	undersample	1.0	500	3	63	0.1	1.0	0.7	0.7351232394366197	0.09799569925645148	0.7031249998901368	0.6542253521080689	4.481187531982214	2.033477537587189	0.4537809404900809
1	2	undersample	1.0	500	3	63	0.1	1.0	0.7	0.7058538732394366	0.10417416898135975	0.6249999999023438	0.6753521126713004	3.4671003867278167	1.9251626301757425	0.5552658939078687
1	3	undersample	1.0	500	3	63	0.1	1.0	0.7	0.7276958626760563	0.08556574658242999	0.6874999998925782	0.6732394366149772	4.532758449282915	2.103987004216984	0.46417363343556317
1	1	undersample	1.0	500	3	63	0.1	1.0	1.0	0.7363666373239437	0.098371973653022	0.6874999998925782	0.6549295774601765	4.1755100571499035	1.9923468807001772	0.477150530516265
1	2	undersample	1.0	500	3	63	0.1	1.0	1.0	0.7150528169014084	0.10539163207053348	0.6249999999023438	0.6753521126713004	3.4671003867278167	1.9251626301757425	0.5552658939078687
1	3	undersample	1.0	500	3	63	0.1	1.0	1.0	0.7213798415492958	0.08331572398617587	0.656249999897461	0.6718309859107618	3.9083104343811277	1.9997316983793347	0.5116614181168245
1	1	undersample	1.0	500	3	63	0.3	0.6	0.7	0.7266945422535211	0.10130169830294468	0.656249999897461	0.659154929572823	3.691960806773684	1.9253615134329967	0.5215010606236407
1	2	undersample	1.0	500	3	63	0.3	0.6	0.7	0.7089348591549296	0.09953492578583037	0.6249999999023438	0.6676056337981155	3.3474575154926103	1.8802965532808569	0.5617088524959452
1	3	undersample	1.0	500	3	63	0.3	0.6	0.7	0.7156470070422536	0.0811447323267343	0.6718749998950196	0.6570422535164997	3.922851140855486	1.9590605174936278	0.4993970986719341
1	1	undersample	1.0	500	3	63	0.3	0.6	1.0	0.7225902288732394	0.0948511636514632	0.6406249998999024	0.6570422535164997	3.4151413936274673	1.8679414236567147	0.5469587270942319
1	2	undersample	1.0	500	3	63	0.3	0.6	1.0	0.7019916373239437	0.09774009944377571	0.6406249998999024	0.6753521126713004	3.70828997587718	1.973291695930136	0.5321298150046808
1	3	undersample	1.0	500	3	63	0.3	0.6	1.0	0.719575264084507	0.08257967234088354	0.6874999998925782	0.6521126760517457	4.123886496173051	1.9762145177577486	0.4792116558864562
1	1	undersample	1.0	500	3	63	0.3	1.0	0.7	0.7266945422535211	0.10130169830294468	0.656249999897461	0.659154929572823	3.691960806773684	1.9253615134329967	0.5215010606236407
1	2	undersample	1.0	500	3	63	0.3	1.0	0.7	0.7089348591549296	0.09953492578583037	0.6249999999023438	0.6676056337981155	3.3474575154926103	1.8802965532808569	0.5617088524959452
1	3	undersample	1.0	500	3	63	0.3	1.0	0.7	0.7156470070422536	0.0811447323267343	0.6718749998950196	0.6570422535164997	3.922851140855486	1.9590605174936278	0.4993970986719341
1	1	undersample	1.0	500	3	63	0.3	1.0	1.0	0.7225902288732394	0.0948511636514632	0.6406249998999024	0.6570422535164997	3.4151413936274673	1.8679414236567147	0.5469587270942319
1	2	undersample	1.0	500	3	63	0.3	1.0	1.0	0.7019916373239437	0.09774009944377571	0.6406249998999024	0.6753521126713004	3.70828997587718	1.973291695930136	0.5321298150046808
1	3	undersample	1.0	500	3	63	0.3	1.0	1.0	0.719575264084507	0.08257967234088354	0.6874999998925782	0.6521126760517457	4.123886496173051	1.9762145177577486	0.4792116558864562
1	1	undersample	1.0	500	5	31	0.1	0.6	0.7	0.7312610035211268	0.09984618932531998	0.656249999897461	0.6746478873191927	3.9586775433758925	2.0170453922050697	0.5095250447951849
1	2	undersample	1.0	500	5	31	0.1	0.6	0.7	0.7136003521126761	0.10171292949030995	0.6406249998999024	0.6753521126713004	3.70828997587718	1.973291695930136	0.5321298150046808
1	3	undersample	1.0	500	5	31	0.1	0.6	0.7	0.7205105633802817	0.08283532066031074	0.6718749998950196	0.6598591549249306	3.9722960264013842	1.9752846206808539	0.49726520073766
1	1	undersample	1.0	500	5	31	0.1	0.6	1.0	0.7276738556338028	0.09789407045615331	0.6718749998950196	0.6683098591502232	4.125669652096744	2.0256103419824285	0.4909773373872235
1	2	undersample	1.0	500	5	31	0.1	0.6	1.0	0.7159551056338028	0.10556911251177611	0.656249999897461	0.6746478873191927	3.9586775433758925	2.0170453922050697	0.5095250447951849
1	3	undersample	1.0	500	5	31	0.1	0.6	1.0	0.7129071302816902	0.08018777998451612	0.6874999998925782	0.6577464788686075	4.227983388649707	2.0087447969343057	0.475107059324565
1	1	undersample	1.0	500	5	31	0.1	1.0	0.7	0.7312610035211268	0.09984618932531998	0.656249999897461	0.6746478873191927	3.9586775433758925	2.0170453922050697	0.5095250447951849
1	2	undersample	1.0	500	5	31	0.1	1.0	0.7	0.7136003521126761	0.10171292949030995	0.6406249998999024	0.6753521126713004	3.70828997587718	1.973291695930136	0.5321298150046808
1	3	undersample	1.0	500	5	31	0.1	1.0	0.7	0.7205105633802817	0.08283532066031074	0.6718749998950196	0.6598591549249306	3.9722960264013842	1.9752846206808539	0.49726520073766
1	1	undersample	1.0	500	5	31	0.1	1.0	1.0	0.7276738556338028	0.09789407045615331	0.6718749998950196	0.6683098591502232	4.125669652096744	2.0256103419824285	0.4909773373872235
1	2	undersample	1.0	500	5	31	0.1	1.0	1.0	0.7159551056338028	0.10556911251177611	0.656249999897461	0.6746478873191927	3.9586775433758925	2.0170453922050697	0.5095250447951849
1	3	undersample	1.0	500	5	31	0.1	1.0	1.0	0.7129071302816902	0.08018777998451612	0.6874999998925782	0.6577464788686075	4.227983388649707	2.0087447969343057	0.475107059324565
1	1	undersample	1.0	500	5	31	0.3	0.6	0.7	0.72734375	0.09662027590589951	0.6874999998925782	0.6732394366149772	4.532758449282915	2.103987004216984	0.46417363343556317
1	2	undersample	1.0	500	5	31	0.3	0.6	0.7	0.7090669014084507	0.10075212533994622	0.6249999999023438	0.6711267605586541	3.401141926299831	1.9004282074143328	0.5587617966505816
1	3	undersample	1.0	500	5	31	0.3	0.6	0.7	0.7136443661971831	0.08780149749593986	0.6406249998999024	0.6443661971785608	3.2298750613532494	1.801361335182026	0.5577185707389384
1	1	undersample	1.0	500	5	31	0.3	0.6	1.0	0.7293133802816901	0.10262213188416994	0.6874999998925782	0.6654929577417924	4.376841944698235	2.0552630961032583	0.46957671268536993
1	2	undersample	1.0	500	5	31	0.3	0.6	1.0	0.7092319542253521	0.09873927337392205	0.6249999999023438	0.6647887323896846	3.30532201992487	1.8644957423804491	0.5640889747164812
1	3	undersample	1.0	500	5	31	0.3	0.6	1.0	0.7236465669014085	0.09331770637675112	0.656249999897461	0.6535211267559612	3.6008867989635323	1.8940548230618666	0.5259967593533285
1	1	undersample	1.0	500	5	31	0.3	1.0	0.7	0.72734375	0.09662027590589951	0.6874999998925782	0.6732394366149772	4.532758449282915	2.103987004216984	0.46417363343556317
1	2	undersample	1.0	500	5	31	0.3	1.0	0.7	0.7090669014084507	0.10075212533994622	0.6249999999023438	0.6711267605586541	3.401141926299831	1.9004282074143328	0.5587617966505816
1	3	undersample	1.0	500	5	31	0.3	1.0	0.7	0.7136443661971831	0.08780149749593986	0.6406249998999024	0.6443661971785608	3.2298750613532494	1.801361335182026	0.5577185707389384
1	1	undersample	1.0	500	5	31	0.3	1.0	1.0	0.7293133802816901	0.10262213188416994	0.6874999998925782	0.6654929577417924	4.376841944698235	2.0552630961032583	0.46957671268536993
1	2	undersample	1.0	500	5	31	0.3	1.0	1.0	0.7092319542253521	0.09873927337392205	0.6249999999023438	0.6647887323896846	3.30532201992487	1.8644957423804491	0.5640889747164812
1	3	undersample	1.0	500	5	31	0.3	1.0	1.0	0.7236465669014085	0.09331770637675112	0.656249999897461	0.6535211267559612	3.6008867989635323	1.8940548230618666	0.5259967593533285
1	1	undersample	1.0	500	5	63	0.1	0.6	0.7	0.7312610035211268	0.09984618932531998	0.656249999897461	0.6746478873191927	3.9586775433758925	2.0170453922050697	0.5095250447951849
1	2	undersample	1.0	500	5	63	0.1	0.6	0.7	0.7136003521126761	0.10171292949030995	0.6406249998999024	0.6753521126713004	3.70828997587718	1.973291695930136	0.5321298150046808
1	3	undersample	1.0	500	5	63	0.1	0.6	0.7	0.7205105633802817	0.08283532066031074	0.6718749998950196	0.6598591549249306	3.9722960264013842	1.9752846206808539	0.49726520073766
1	1	undersample	1.0	500	5	63	0.1	0.6	1.0	0.7276738556338028	0.09789407045615331	0.6718749998950196	0.6683098591502232	4.125669652096744	2.0256103419824285	0.4909773373872235
1	2	undersample	1.0	500	5	63	0.1	0.6	1.0	0.7159551056338028	0.10556911251177611	0.656249999897461	0.6746478873191927	3.9586775433758925	2.0170453922050697	0.5095250447951849
1	3	undersample	1.0	500	5	63	0.1	0.6	1.0	0.7129071302816902	0.08018777998451612	0.6874999998925782	0.6577464788686075	4.227983388649707	2.0087447969343057	0.475107059324565
1	1	undersample	1.0	500	5	63	0.1	1.0	0.7	0.7312610035211268	0.09984618932531998	0.656249999897461	0.6746478873191927	3.9586775433758925	2.0170453922050697	0.5095250447951849
1	2	undersample	1.0	500	5	63	0.1	1.0	0.7	0.7136003521126761	0.10171292949030995	0.6406249998999024	0.6753521126713004	3.70828997587718	1.973291695930136	0.5321298150046808
1	3	undersample	1.0	500	5	63	0.1	1.0	0.7	0.7205105633802817	0.08283532066031074	0.6718749998950196	0.6598591549249306	3.9722960264013842	1.9752846206808539	0.49726520073766
1	1	undersample	1.0	500	5	63	0.1	1.0	1.0	0.7276738556338028	0.09789407045615331	0.6718749998950196	0.6683098591502232	4.125669652096744	2.0256103419824285	0.4909773373872235
1	2	undersample	1.0	500	5	63	0.1	1.0	1.0	0.7159551056338028	0.10556911251177611	0.656249999897461	0.6746478873191927	3.9586775433758925	2.0170453922050697	0.5095250447951849
1	3	undersample	1.0	500	5	63	0.1	1.0	1.0	0.7129071302816902	0.08018777998451612	0.6874999998925782	0.6577464788686075	4.227983388649707	2.0087447969343057	0.475107059324565
1	1	undersample	1.0	500	5	63	0.3	0.6	0.7	0.72734375	0.09662027590589951	0.6874999998925782	0.6732394366149772	4.532758449282915	2.103987004216984	0.46417363343556317
1	2	undersample	1.0	500	5	63	0.3	0.6	0.7	0.7090669014084507	0.10075212533994622	0.6249999999023438	0.6711267605586541	3.401141926299831	1.9004282074143328	0.5587617966505816
1	3	undersample	1.0	500	5	63	0.3	0.6	0.7	0.7136443661971831	0.08780149749593986	0.6406249998999024	0.6443661971785608	3.2298750613532494	1.801361335182026	0.5577185707389384
1	1	undersample	1.0	500	5	63	0.3	0.6	1.0	0.7293133802816901	0.10262213188416994	0.6874999998925782	0.6654929577417924	4.376841944698235	2.0552630961032583	0.46957671268536993
1	2	undersample	1.0	500	5	63	0.3	0.6	1.0	0.7092319542253521	0.09873927337392205	0.6249999999023438	0.6647887323896846	3.30532201992487	1.8644957423804491	0.5640889747164812
1	3	undersample	1.0	500	5	63	0.3	0.6	1.0	0.7236465669014085	0.09331770637675112	0.656249999897461	0.6535211267559612	3.6008867989635323	1.8940548230618666	0.5259967593533285
1	1	undersample	1.0	500	5	63	0.3	1.0	0.7	0.72734375	0.09662027590589951	0.6874999998925782	0.6732394366149772	4.532758449282915	2.103987004216984	0.46417363343556317
1	2	undersample	1.0	500	5	63	0.3	1.0	0.7	0.7090669014084507	0.10075212533994622	0.6249999999023438	0.6711267605586541	3.401141926299831	1.9004282074143328	0.5587617966505816
1	3	undersample	1.0	500	5	63	0.3	1.0	0.7	0.7136443661971831	0.08780149749593986	0.6406249998999024	0.6443661971785608	3.2298750613532494	1.801361335182026	0.5577185707389384
1	1	undersample	1.0	500	5	63	0.3	1.0	1.0	0.7293133802816901	0.10262213188416994	0.6874999998925782	0.6654929577417924	4.376841944698235	2.0552630961032583	0.46957671268536993
1	2	undersample	1.0	500	5	63	0.3	1.0	1.0	0.7092319542253521	0.09873927337392205	0.6249999999023438	0.6647887323896846	3.30532201992487	1.8644957423804491	0.5640889747164812
1	3	undersample	1.0	500	5	63	0.3	1.0	1.0	0.7236465669014085	0.09331770637675112	0.656249999897461	0.6535211267559612	3.6008867989635323	1.8940548230618666	0.5259967593533285
1	1	undersample	1.0	500	10	31	0.1	0.6	0.7	0.7357834507042254	0.09923557338097022	0.6874999998925782	0.6774647887276235	4.620960521041013	2.1315501518886646	0.46127857963150537
1	2	undersample	1.0	500	10	31	0.1	0.6	0.7	0.7096720950704225	0.10428330166047406	0.656249999897461	0.6640845070375769	3.774156530720336	1.9536162937108381	0.517629896923328
1	3	undersample	1.0	500	10	31	0.1	0.6	0.7	0.7147227112676056	0.07807817539274475	0.656249999897461	0.6492957746433149	3.5345015281489616	1.8712348860857624	0.529419731704211
1	1	undersample	1.0	500	10	31	0.1	0.6	1.0	0.7258252640845071	0.09474329545431219	0.6718749998950196	0.678873239431839	4.328738350198648	2.092242259050185	0.4833376486399986
1	2	undersample	1.0	500	10	31	0.1	0.6	1.0	0.7098261443661972	0.1007161383526452	0.6249999999023438	0.6676056337981155	3.3474575154926103	1.8802965532808569	0.5617088524959452
1	3	undersample	1.0	500	10	31	0.1	0.6	1.0	0.7168794014084507	0.07865461632721038	0.656249999897461	0.6535211267559612	3.6008867989635323	1.8940548230618666	0.5259967593533285
1	1	undersample	1.0	500	10	31	0.1	1.0	0.7	0.7357834507042254	0.09923557338097022	0.6874999998925782	0.6774647887276235	4.620960521041013	2.1315501518886646	0.46127857963150537
1	2	undersample	1.0	500	10	31	0.1	1.0	0.7	0.7096720950704225	0.10428330166047406	0.656249999897461	0.6640845070375769	3.774156530720336	1.9536162937108381	0.517629896923328
1	3	undersample	1.0	500	10	31	0.1	1.0	0.7	0.7147227112676056	0.07807817539274475	0.656249999897461	0.6492957746433149	3.5345015281489616	1.8712348860857624	0.529419731704211
1	1	undersample	1.0	500	10	31	0.1	1.0	1.0	0.7258252640845071	0.09474329545431219	0.6718749998950196	0.678873239431839	4.328738350198648	2.092242259050185	0.4833376486399986
1	2	undersample	1.0	500	10	31	0.1	1.0	1.0	0.7098261443661972	0.1007161383526452	0.6249999999023438	0.6676056337981155	3.3474575154926103	1.8802965532808569	0.5617088524959452
1	3	undersample	1.0	500	10	31	0.1	1.0	1.0	0.7168794014084507	0.07865461632721038	0.656249999897461	0.6535211267559612	3.6008867989635323	1.8940548230618666	0.5259967593533285
1	1	undersample	1.0	500	10	31	0.3	0.6	0.7	0.7303917253521126	0.10375406513629058	0.6874999998925782	0.6725352112628695	4.518279399502931	2.09946230112038	0.4646596791177974
1	2	undersample	1.0	500	10	31	0.3	0.6	0.7	0.7114986795774648	0.10221813939336391	0.6406249998999024	0.6697183098544387	3.6146285952772885	1.9396321371046807	0.5366061961366185
1	3	undersample	1.0	500	10	31	0.3	0.6	0.7	0.7228433098591549	0.08400124227596101	0.656249999897461	0.6422535211222377	3.427344201133753	1.834399554712873	0.5352247725316349
1	1	undersample	1.0	500	10	31	0.3	0.6	1.0	0.7307548415492957	0.096138475047889	0.6874999998925782	0.678873239431839	4.650877013198461	2.140899055772282	0.4603215701442922
1	2	undersample	1.0	500	10	31	0.3	0.6	1.0	0.711168573943662	0.10096911563150615	0.656249999897461	0.6598591549249306	3.7035571866431614	1.929347769037113	0.5209444959996061
1	3	undersample	1.0	500	10	31	0.3	0.6	1.0	0.7251320422535211	0.08822994109610274	0.6718749998950196	0.6436619718264531	3.6986635344630363	1.8854989586259023	0.5097784386362139
1	1	undersample	1.0	500	10	31	0.3	1.0	0.7	0.7303917253521126	0.10375406513629058	0.6874999998925782	0.6725352112628695	4.518279399502931	2.09946230112038	0.4646596791177974
1	2	undersample	1.0	500	10	31	0.3	1.0	0.7	0.7114986795774648	0.10221813939336391	0.6406249998999024	0.6697183098544387	3.6146285952772885	1.9396321371046807	0.5366061961366185
1	3	undersample	1.0	500	10	31	0.3	1.0	0.7	0.7228433098591549	0.08400124227596101	0.656249999897461	0.6422535211222377	3.427344201133753	1.834399554712873	0.5352247725316349
1	1	undersample	1.0	500	10	31	0.3	1.0	1.0	0.7307548415492957	0.096138475047889	0.6874999998925782	0.678873239431839	4.650877013198461	2.140899055772282	0.4603215701442922
1	2	undersample	1.0	500	10	31	0.3	1.0	1.0	0.711168573943662	0.10096911563150615	0.656249999897461	0.6598591549249306	3.7035571866431614	1.929347769037113	0.5209444959996061
1	3	undersample	1.0	500	10	31	0.3	1.0	1.0	0.7251320422535211	0.08822994109610274	0.6718749998950196	0.6436619718264531	3.6986635344630363	1.8854989586259023	0.5097784386362139
1	1	undersample	1.0	500	10	63	0.1	0.6	0.7	0.7357834507042254	0.09923557338097022	0.6874999998925782	0.6774647887276235	4.620960521041013	2.1315501518886646	0.46127857963150537
1	2	undersample	1.0	500	10	63	0.1	0.6	0.7	0.7096720950704225	0.10428330166047406	0.656249999897461	0.6640845070375769	3.774156530720336	1.9536162937108381	0.517629896923328
1	3	undersample	1.0	500	10	63	0.1	0.6	0.7	0.7147227112676056	0.07807817539274475	0.656249999897461	0.6492957746433149	3.5345015281489616	1.8712348860857624	0.529419731704211
1	1	undersample	1.0	500	10	63	0.1	0.6	1.0	0.7258252640845071	0.09474329545431219	0.6718749998950196	0.678873239431839	4.328738350198648	2.092242259050185	0.4833376486399986
1	2	undersample	1.0	500	10	63	0.1	0.6	1.0	0.7098261443661972	0.1007161383526452	0.6249999999023438	0.6676056337981155	3.3474575154926103	1.8802965532808569	0.5617088524959452
1	3	undersample	1.0	500	10	63	0.1	0.6	1.0	0.7168794014084507	0.07865461632721038	0.656249999897461	0.6535211267559612	3.6008867989635323	1.8940548230618666	0.5259967593533285
1	1	undersample	1.0	500	10	63	0.1	1.0	0.7	0.7357834507042254	0.09923557338097022	0.6874999998925782	0.6774647887276235	4.620960521041013	2.1315501518886646	0.46127857963150537
1	2	undersample	1.0	500	10	63	0.1	1.0	0.7	0.7096720950704225	0.10428330166047406	0.656249999897461	0.6640845070375769	3.774156530720336	1.9536162937108381	0.517629896923328
1	3	undersample	1.0	500	10	63	0.1	1.0	0.7	0.7147227112676056	0.07807817539274475	0.656249999897461	0.6492957746433149	3.5345015281489616	1.8712348860857624	0.529419731704211
1	1	undersample	1.0	500	10	63	0.1	1.0	1.0	0.7258252640845071	0.09474329545431219	0.6718749998950196	0.678873239431839	4.328738350198648	2.092242259050185	0.4833376486399986
1	2	undersample	1.0	500	10	63	0.1	1.0	1.0	0.7098261443661972	0.1007161383526452	0.6249999999023438	0.6676056337981155	3.3474575154926103	1.8802965532808569	0.5617088524959452
1	3	undersample	1.0	500	10	63	0.1	1.0	1.0	0.7168794014084507	0.07865461632721038	0.656249999897461	0.6535211267559612	3.6008867989635323	1.8940548230618666	0.5259967593533285
1	1	undersample	1.0	500	10	63	0.3	0.6	0.7	0.7303917253521126	0.10375406513629058	0.6874999998925782	0.6725352112628695	4.518279399502931	2.09946230112038	0.4646596791177974
1	2	undersample	1.0	500	10	63	0.3	0.6	0.7	0.7114986795774648	0.10221813939336391	0.6406249998999024	0.6697183098544387	3.6146285952772885	1.9396321371046807	0.5366061961366185
1	3	undersample	1.0	500	10	63	0.3	0.6	0.7	0.7228433098591549	0.08400124227596101	0.656249999897461	0.6422535211222377	3.427344201133753	1.834399554712873	0.5352247725316349
1	1	undersample	1.0	500	10	63	0.3	0.6	1.0	0.7307548415492957	0.096138475047889	0.6874999998925782	0.678873239431839	4.650877013198461	2.140899055772282	0.4603215701442922
1	2	undersample	1.0	500	10	63	0.3	0.6	1.0	0.711168573943662	0.10096911563150615	0.656249999897461	0.6598591549249306	3.7035571866431614	1.929347769037113	0.5209444959996061
1	3	undersample	1.0	500	10	63	0.3	0.6	1.0	0.7251320422535211	0.08822994109610274	0.6718749998950196	0.6436619718264531	3.6986635344630363	1.8854989586259023	0.5097784386362139
1	1	undersample	1.0	500	10	63	0.3	1.0	0.7	0.7303917253521126	0.10375406513629058	0.6874999998925782	0.6725352112628695	4.518279399502931	2.09946230112038	0.4646596791177974
1	2	undersample	1.0	500	10	63	0.3	1.0	0.7	0.7114986795774648	0.10221813939336391	0.6406249998999024	0.6697183098544387	3.6146285952772885	1.9396321371046807	0.5366061961366185
1	3	undersample	1.0	500	10	63	0.3	1.0	0.7	0.7228433098591549	0.08400124227596101	0.656249999897461	0.6422535211222377	3.427344201133753	1.834399554712873	0.5352247725316349
1	1	undersample	1.0	500	10	63	0.3	1.0	1.0	0.7307548415492957	0.096138475047889	0.6874999998925782	0.678873239431839	4.650877013198461	2.140899055772282	0.4603215701442922
1	2	undersample	1.0	500	10	63	0.3	1.0	1.0	0.711168573943662	0.10096911563150615	0.656249999897461	0.6598591549249306	3.7035571866431614	1.929347769037113	0.5209444959996061
1	3	undersample	1.0	500	10	63	0.3	1.0	1.0	0.7251320422535211	0.08822994109610274	0.6718749998950196	0.6436619718264531	3.6986635344630363	1.8854989586259023	0.5097784386362139
1	1	smote	0.6	100	3	31	0.1	0.6	0.7	0.7135673415492957	0.08312821084406516	0.21874999996582034	0.8978873239373389	2.4620687228663316	2.1422411690510743	0.8700980295693768
1	2	smote	0.6	100	3	31	0.1	0.6	0.7	0.7036751760563381	0.08346608850204035	0.26562499995849614	0.8845070422472923	2.7701087350302966	2.299923580864676	0.8302647199653823
1	3	smote	0.6	100	3	31	0.1	0.6	0.7	0.7147117077464787	0.12272375176865719	0.2968749999536133	0.8971830985852312	3.684322313487664	2.8874141021023663	0.7837028955606901
1	1	smote	0.6	100	3	31	0.1	0.6	1.0	0.7	0.08385160081884557	0.23437499996337893	0.8999999999936621	2.755101762775607	2.3437497651102683	0.8506944350389647
1	2	smote	0.6	100	3	31	0.1	0.6	1.0	0.7125660211267606	0.08458575361235704	0.26562499995849614	0.872535211261461	2.4759607773647736	2.08390867586397	0.8416565682927812
1	3	smote	0.6	100	3	31	0.1	0.6	1.0	0.714887764084507	0.1111242807719212	0.2968749999536133	0.8915492957683694	3.4709953448667386	2.7374185781713103	0.7886552044818297
1	1	smote	0.6	100	3	31	0.1	1.0	0.7	0.7135673415492957	0.08312821084406516	0.21874999996582034	0.8978873239373389	2.4620687228663316	2.1422411690510743	0.8700980295693768
1	2	smote	0.6	100	3	31	0.1	1.0	0.7	0.7036751760563381	0.08346608850204035	0.26562499995849614	0.8845070422472923	2.7701087350302966	2.299923580864676	0.8302647199653823
1	3	smote	0.6	100	3	31	0.1	1.0	0.7	0.7147117077464787	0.12272375176865719	0.2968749999536133	0.8971830985852312	3.684322313487664	2.8874141021023663	0.7837028955606901
1	1	smote	0.6	100	3	31	0.1	1.0	1.0	0.7	0.08385160081884557	0.23437499996337893	0.8999999999936621	2.755101762775607	2.3437497651102683	0.8506944350389647
1	2	smote	0.6	100	3	31	0.1	1.0	1.0	0.7125660211267606	0.08458575361235704	0.26562499995849614	0.872535211261461	2.4759607773647736	2.08390867586397	0.8416565682927812
1	3	smote	0.6	100	3	31	0.1	1.0	1.0	0.714887764084507	0.1111242807719212	0.2968749999536133	0.8915492957683694	3.4709953448667386	2.7374185781713103	0.7886552044818297
1	1	smote	0.6	100	3	31	0.3	0.6	0.7	0.6892165492957746	0.08185214359056858	0.14062499997802735	0.9408450704159096	2.6025969610206143	2.377231740354074	0.9134075502016523
1	2	smote	0.6	100	3	31	0.3	0.6	0.7	0.7050726232394366	0.07824667847984561	0.14062499997802735	0.9316901408385093	2.2318647145701362	2.0586337187321675	0.9223828321556754
1	3	smote	0.6	100	3	31	0.3	0.6	0.7	0.660574383802817	0.09090997886786154	0.15624999997558595	0.9408450704159096	2.945325778325738	2.6413686003934154	0.8968001402010055
1	1	smote	0.6	100	3	31	0.3	0.6	1.0	0.6650418133802817	0.08282880392665308	0.10937499998291017	0.9443661971764482	2.084609884465355	1.965980658737231	0.9430928312015329
1	2	smote	0.6	100	3	31	0.3	0.6	1.0	0.6842979753521128	0.07604459366600895	0.10937499998291017	0.9387323943595864	1.8816290533070652	1.7852008575761165	0.9487528031214433
1	3	smote	0.6	100	3	31	0.3	0.6	1.0	0.6797755281690141	0.08996853993991799	0.14062499997802735	0.9408450704159096	2.6025969610206143	2.377231740354074	0.9134075502016523
1	1	smote	0.6	100	3	31	0.3	1.0	0.7	0.6892165492957746	0.08185214359056858	0.14062499997802735	0.9408450704159096	2.6025969610206143	2.377231740354074	0.9134075502016523
1	2	smote	0.6	100	3	31	0.3	1.0	0.7	0.7050726232394366	0.07824667847984561	0.14062499997802735	0.9316901408385093	2.2318647145701362	2.0586337187321675	0.9223828321556754
1	3	smote	0.6	100	3	31	0.3	1.0	0.7	0.660574383802817	0.09090997886786154	0.15624999997558595	0.9408450704159096	2.945325778325738	2.6413686003934154	0.8968001402010055
1	1	smote	0.6	100	3	31	0.3	1.0	1.0	0.6650418133802817	0.08282880392665308	0.10937499998291017	0.9443661971764482	2.084609884465355	1.965980658737231	0.9430928312015329
1	2	smote	0.6	100	3	31	0.3	1.0	1.0	0.6842979753521128	0.07604459366600895	0.10937499998291017	0.9387323943595864	1.8816290533070652	1.7852008575761165	0.9487528031214433
1	3	smote	0.6	100	3	31	0.3	1.0	1.0	0.6797755281690141	0.08996853993991799	0.14062499997802735	0.9408450704159096	2.6025969610206143	2.377231740354074	0.9134075502016523
1	1	smote	0.6	100	3	63	0.1	0.6	0.7	0.7135673415492957	0.08312821084406516	0.21874999996582034	0.8978873239373389	2.4620687228663316	2.1422411690510743	0.8700980295693768
1	2	smote	0.6	100	3	63	0.1	0.6	0.7	0.7036751760563381	0.08346608850204035	0.26562499995849614	0.8845070422472923	2.7701087350302966	2.299923580864676	0.8302647199653823
1	3	smote	0.6	100	3	63	0.1	0.6	0.7	0.7147117077464787	0.12272375176865719	0.2968749999536133	0.8971830985852312	3.684322313487664	2.8874141021023663	0.7837028955606901
1	1	smote	0.6	100	3	63	0.1	0.6	1.0	0.7	0.08385160081884557	0.23437499996337893	0.8999999999936621	2.755101762775607	2.3437497651102683	0.8506944350389647
1	2	smote	0.6	100	3	63	0.1	0.6	1.0	0.7125660211267606	0.08458575361235704	0.26562499995849614	0.872535211261461	2.4759607773647736	2.08390867586397	0.8416565682927812
1	3	smote	0.6	100	3	63	0.1	0.6	1.0	0.714887764084507	0.1111242807719212	0.2968749999536133	0.8915492957683694	3.4709953448667386	2.7374185781713103	0.7886552044818297
1	1	smote	0.6	100	3	63	0.1	1.0	0.7	0.7135673415492957	0.08312821084406516	0.21874999996582034	0.8978873239373389	2.4620687228663316	2.1422411690510743	0.8700980295693768
1	2	smote	0.6	100	3	63	0.1	1.0	0.7	0.7036751760563381	0.08346608850204035	0.26562499995849614	0.8845070422472923	2.7701087350302966	2.299923580864676	0.8302647199653823
1	3	smote	0.6	100	3	63	0.1	1.0	0.7	0.7147117077464787	0.12272375176865719	0.2968749999536133	0.8971830985852312	3.684322313487664	2.8874141021023663	0.7837028955606901
1	1	smote	0.6	100	3	63	0.1	1.0	1.0	0.7	0.08385160081884557	0.23437499996337893	0.8999999999936621	2.755101762775607	2.3437497651102683	0.8506944350389647
1	2	smote	0.6	100	3	63	0.1	1.0	1.0	0.7125660211267606	0.08458575361235704	0.26562499995849614	0.872535211261461	2.4759607773647736	2.08390867586397	0.8416565682927812
1	3	smote	0.6	100	3	63	0.1	1.0	1.0	0.714887764084507	0.1111242807719212	0.2968749999536133	0.8915492957683694	3.4709953448667386	2.7374185781713103	0.7886552044818297
1	1	smote	0.6	100	3	63	0.3	0.6	0.7	0.6892165492957746	0.08185214359056858	0.14062499997802735	0.9408450704159096	2.6025969610206143	2.377231740354074	0.9134075502016523
1	2	smote	0.6	100	3	63	0.3	0.6	0.7	0.7050726232394366	0.07824667847984561	0.14062499997802735	0.9316901408385093	2.2318647145701362	2.0586337187321675	0.9223828321556754
1	3	smote	0.6	100	3	63	0.3	0.6	0.7	0.660574383802817	0.09090997886786154	0.15624999997558595	0.9408450704159096	2.945325778325738	2.6413686003934154	0.8968001402010055
1	1	smote	0.6	100	3	63	0.3	0.6	1.0	0.6650418133802817	0.08282880392665308	0.10937499998291017	0.9443661971764482	2.084609884465355	1.965980658737231	0.9430928312015329
1	2	smote	0.6	100	3	63	0.3	0.6	1.0	0.6842979753521128	0.07604459366600895	0.10937499998291017	0.9387323943595864	1.8816290533070652	1.7852008575761165	0.9487528031214433
1	3	smote	0.6	100	3	63	0.3	0.6	1.0	0.6797755281690141	0.08996853993991799	0.14062499997802735	0.9408450704159096	2.6025969610206143	2.377231740354074	0.9134075502016523
1	1	smote	0.6	100	3	63	0.3	1.0	0.7	0.6892165492957746	0.08185214359056858	0.14062499997802735	0.9408450704159096	2.6025969610206143	2.377231740354074	0.9134075502016523
1	2	smote	0.6	100	3	63	0.3	1.0	0.7	0.7050726232394366	0.07824667847984561	0.14062499997802735	0.9316901408385093	2.2318647145701362	2.0586337187321675	0.9223828321556754
1	3	smote	0.6	100	3	63	0.3	1.0	0.7	0.660574383802817	0.09090997886786154	0.15624999997558595	0.9408450704159096	2.945325778325738	2.6413686003934154	0.8968001402010055
1	1	smote	0.6	100	3	63	0.3	1.0	1.0	0.6650418133802817	0.08282880392665308	0.10937499998291017	0.9443661971764482	2.084609884465355	1.965980658737231	0.9430928312015329
1	2	smote	0.6	100	3	63	0.3	1.0	1.0	0.6842979753521128	0.07604459366600895	0.10937499998291017	0.9387323943595864	1.8816290533070652	1.7852008575761165	0.9487528031214433
1	3	smote	0.6	100	3	63	0.3	1.0	1.0	0.6797755281690141	0.08996853993991799	0.14062499997802735	0.9408450704159096	2.6025969610206143	2.377231740354074	0.9134075502016523
1	1	smote	0.6	100	5	31	0.1	0.6	0.7	0.7001210387323943	0.08801355377710408	0.07812499998779297	0.9415492957680174	1.3651212695704014	1.3365961565110376	0.9791043276913022
1	2	smote	0.6	100	5	31	0.1	0.6	0.7	0.7203235035211268	0.08629553931123968	0.10937499998291017	0.9260563380216476	1.538011488108596	1.4791664662654367	0.9617395333661387
1	3	smote	0.6	100	5	31	0.1	0.6	0.7	0.7035981514084506	0.09513884602254938	0.15624999997558595	0.9408450704159096	2.945325778325738	2.6413686003934154	0.8968001402010055
1	1	smote	0.6	100	5	31	0.1	0.6	1.0	0.701287411971831	0.08223540983039195	0.14062499997802735	0.9366197183032633	2.418181435400958	2.2187496493530308	0.9175281857224771
1	2	smote	0.6	100	5	31	0.1	0.6	1.0	0.7036091549295775	0.100292902326617	0.17187499997314454	0.9232394366132167	2.496278018467016	2.2391052123476998	0.8969774884129179
1	3	smote	0.6	100	5	31	0.1	0.6	1.0	0.7107614436619718	0.10386324316348526	0.18749999997070316	0.947183098584879	4.138460749012942	3.5499993268637766	0.8578066824303877
1	1	smote	0.6	100	5	31	0.1	1.0	0.7	0.7001210387323943	0.08801355377710408	0.07812499998779297	0.9415492957680174	1.3651212695704014	1.3365961565110376	0.9791043276913022
1	2	smote	0.6	100	5	31	0.1	1.0	0.7	0.7203235035211268	0.08629553931123968	0.10937499998291017	0.9260563380216476	1.538011488108596	1.4791664662654367	0.9617395333661387
1	3	smote	0.6	100	5	31	0.1	1.0	0.7	0.7035981514084506	0.09513884602254938	0.15624999997558595	0.9408450704159096	2.945325778325738	2.6413686003934154	0.8968001402010055
1	1	smote	0.6	100	5	31	0.1	1.0	1.0	0.701287411971831	0.08223540983039195	0.14062499997802735	0.9366197183032633	2.418181435400958	2.2187496493530308	0.9175281857224771
1	2	smote	0.6	100	5	31	0.1	1.0	1.0	0.7036091549295775	0.100292902326617	0.17187499997314454	0.9232394366132167	2.496278018467016	2.2391052123476998	0.8969774884129179
1	3	smote	0.6	100	5	31	0.1	1.0	1.0	0.7107614436619718	0.10386324316348526	0.18749999997070316	0.947183098584879	4.138460749012942	3.5499993268637766	0.8578066824303877
1	1	smote	0.6	100	5	31	0.3	0.6	0.7	0.6751210387323943	0.08322689583851073	0.04687499999267579	0.969718309852326	1.5749136998637705	1.5479646044998017	0.9828885156593425
1	2	smote	0.6	100	5	31	0.3	0.6	0.7	0.6996698943661972	0.0807048056640293	0.04687499999267579	0.9711267605565415	1.6541377712704106	1.623475046841175	0.9814630065867707
1	3	smote	0.6	100	5	31	0.3	0.6	0.7	0.6729203345070423	0.08286676996388112	0.04687499999267579	0.9760563380212954	2.0048207625551147	1.957719769731488	0.9765061227659052
1	1	smote	0.6	100	5	31	0.3	0.6	1.0	0.6881051936619718	0.08983971254948592	0.06249999999023438	0.97464788731708	2.562961950528875	2.4652768043104025	0.9618858282980226
1	2	smote	0.6	100	5	31	0.3	0.6	1.0	0.6846170774647887	0.07555081116265427	0.04687499999267579	0.9633802816833565	1.2938205797443343	1.2800477269344286	0.989354887405769
1	3	smote	0.6	100	5	31	0.3	0.6	1.0	0.6830545774647888	0.09289333018127802	0.12499999998046876	0.9725352112607568	5.05860621034597	4.551280392303113	0.8997103455905846
1	1	smote	0.6	100	5	31	0.3	1.0	0.7	0.6751210387323943	0.08322689583851073	0.04687499999267579	0.969718309852326	1.5749136998637705	1.5479646044998017	0.9828885156593425
1	2	smote	0.6	100	5	31	0.3	1.0	0.7	0.6996698943661972	0.0807048056640293	0.04687499999267579	0.9711267605565415	1.6541377712704106	1.623475046841175	0.9814630065867707
1	3	smote	0.6	100	5	31	0.3	1.0	0.7	0.6729203345070423	0.08286676996388112	0.04687499999267579	0.9760563380212954	2.0048207625551147	1.957719769731488	0.9765061227659052
1	1	smote	0.6	100	5	31	0.3	1.0	1.0	0.6881051936619718	0.08983971254948592	0.06249999999023438	0.97464788731708	2.562961950528875	2.4652768043104025	0.9618858282980226
1	2	smote	0.6	100	5	31	0.3	1.0	1.0	0.6846170774647887	0.07555081116265427	0.04687499999267579	0.9633802816833565	1.2938205797443343	1.2800477269344286	0.989354887405769
1	3	smote	0.6	100	5	31	0.3	1.0	1.0	0.6830545774647888	0.09289333018127802	0.12499999998046876	0.9725352112607568	5.05860621034597	4.551280392303113	0.8997103455905846
1	1	smote	0.6	100	5	63	0.1	0.6	0.7	0.7001210387323943	0.08801355377710408	0.07812499998779297	0.9415492957680174	1.3651212695704014	1.3365961565110376	0.9791043276913022
1	2	smote	0.6	100	5	63	0.1	0.6	0.7	0.7203235035211268	0.08629553931123968	0.10937499998291017	0.9260563380216476	1.538011488108596	1.4791664662654367	0.9617395333661387
1	3	smote	0.6	100	5	63	0.1	0.6	0.7	0.7035981514084506	0.09513884602254938	0.15624999997558595	0.9408450704159096	2.945325778325738	2.6413686003934154	0.8968001402010055
1	1	smote	0.6	100	5	63	0.1	0.6	1.0	0.701287411971831	0.08223540983039195	0.14062499997802735	0.9366197183032633	2.418181435400958	2.2187496493530308	0.9175281857224771
1	2	smote	0.6	100	5	63	0.1	0.6	1.0	0.7036091549295775	0.100292902326617	0.17187499997314454	0.9232394366132167	2.496278018467016	2.2391052123476998	0.8969774884129179
1	3	smote	0.6	100	5	63	0.1	0.6	1.0	0.7107614436619718	0.10386324316348526	0.18749999997070316	0.947183098584879	4.138460749012942	3.5499993268637766	0.8578066824303877
1	1	smote	0.6	100	5	63	0.1	1.0	0.7	0.7001210387323943	0.08801355377710408	0.07812499998779297	0.9415492957680174	1.3651212695704014	1.3365961565110376	0.9791043276913022
1	2	smote	0.6	100	5	63	0.1	1.0	0.7	0.7203235035211268	0.08629553931123968	0.10937499998291017	0.9260563380216476	1.538011488108596	1.4791664662654367	0.9617395333661387
1	3	smote	0.6	100	5	63	0.1	1.0	0.7	0.7035981514084506	0.09513884602254938	0.15624999997558595	0.9408450704159096	2.945325778325738	2.6413686003934154	0.8968001402010055
1	1	smote	0.6	100	5	63	0.1	1.0	1.0	0.701287411971831	0.08223540983039195	0.14062499997802735	0.9366197183032633	2.418181435400958	2.2187496493530308	0.9175281857224771
1	2	smote	0.6	100	5	63	0.1	1.0	1.0	0.7036091549295775	0.100292902326617	0.17187499997314454	0.9232394366132167	2.496278018467016	2.2391052123476998	0.8969774884129179
1	3	smote	0.6	100	5	63	0.1	1.0	1.0	0.7107614436619718	0.10386324316348526	0.18749999997070316	0.947183098584879	4.138460749012942	3.5499993268637766	0.8578066824303877
1	1	smote	0.6	100	5	63	0.3	0.6	0.7	0.6751210387323943	0.08322689583851073	0.04687499999267579	0.969718309852326	1.5749136998637705	1.5479646044998017	0.9828885156593425
1	2	smote	0.6	100	5	63	0.3	0.6	0.7	0.6996698943661972	0.0807048056640293	0.04687499999267579	0.9711267605565415	1.6541377712704106	1.623475046841175	0.9814630065867707
1	3	smote	0.6	100	5	63	0.3	0.6	0.7	0.6729203345070423	0.08286676996388112	0.04687499999267579	0.9760563380212954	2.0048207625551147	1.957719769731488	0.9765061227659052
1	1	smote	0.6	100	5	63	0.3	0.6	1.0	0.6881051936619718	0.08983971254948592	0.06249999999023438	0.97464788731708	2.562961950528875	2.4652768043104025	0.9618858282980226
1	2	smote	0.6	100	5	63	0.3	0.6	1.0	0.6846170774647887	0.07555081116265427	0.04687499999267579	0.9633802816833565	1.2938205797443343	1.2800477269344286	0.989354887405769
1	3	smote	0.6	100	5	63	0.3	0.6	1.0	0.6830545774647888	0.09289333018127802	0.12499999998046876	0.9725352112607568	5.05860621034597	4.551280392303113	0.8997103455905846
1	1	smote	0.6	100	5	63	0.3	1.0	0.7	0.6751210387323943	0.08322689583851073	0.04687499999267579	0.969718309852326	1.5749136998637705	1.5479646044998017	0.9828885156593425
1	2	smote	0.6	100	5	63	0.3	1.0	0.7	0.6996698943661972	0.0807048056640293	0.04687499999267579	0.9711267605565415	1.6541377712704106	1.623475046841175	0.9814630065867707
1	3	smote	0.6	100	5	63	0.3	1.0	0.7	0.6729203345070423	0.08286676996388112	0.04687499999267579	0.9760563380212954	2.0048207625551147	1.957719769731488	0.9765061227659052
1	1	smote	0.6	100	5	63	0.3	1.0	1.0	0.6881051936619718	0.08983971254948592	0.06249999999023438	0.97464788731708	2.562961950528875	2.4652768043104025	0.9618858282980226
1	2	smote	0.6	100	5	63	0.3	1.0	1.0	0.6846170774647887	0.07555081116265427	0.04687499999267579	0.9633802816833565	1.2938205797443343	1.2800477269344286	0.989354887405769
1	3	smote	0.6	100	5	63	0.3	1.0	1.0	0.6830545774647888	0.09289333018127802	0.12499999998046876	0.9725352112607568	5.05860621034597	4.551280392303113	0.8997103455905846
1	1	smote	0.6	100	10	31	0.1	0.6	0.7	0.6971610915492958	0.0808459785441226	0.04687499999267579	0.9683098591481105	1.5027317659139057	1.4791661993581495	0.9843181716673554
1	2	smote	0.6	100	10	31	0.1	0.6	0.7	0.7015514964788733	0.07590409287801951	0.06249999999023438	0.9598591549228179	1.5941516493851908	1.5570171554656862	0.9767057858796918
1	3	smote	0.6	100	10	31	0.1	0.6	0.7	0.681525088028169	0.09039702008314782	0.06249999999023438	0.9753521126691878	2.6380941661908546	2.5357132558363653	0.9611913259020398
1	1	smote	0.6	100	10	31	0.1	0.6	1.0	0.6824823943661973	0.08062917155317509	0.03124999999511719	0.9676056337960028	0.963534064381648	0.964673614899281	1.0011826679765845
1	2	smote	0.6	100	10	31	0.1	0.6	1.0	0.7004291373239437	0.07439694447562369	0.03124999999511719	0.954929577458064	0.6834675904941707	0.693359220949132	1.0144727032530299
1	3	smote	0.6	100	10	31	0.1	0.6	1.0	0.6857724471830985	0.11299864933948149	0.07812499998779297	0.9767605633734031	3.56188855166613	3.36174097615479	0.9438085700248529
1	1	smote	0.6	100	10	31	0.1	1.0	0.7	0.6971610915492958	0.0808459785441226	0.04687499999267579	0.9683098591481105	1.5027317659139057	1.4791661993581495	0.9843181716673554
1	2	smote	0.6	100	10	31	0.1	1.0	0.7	0.7015514964788733	0.07590409287801951	0.06249999999023438	0.9598591549228179	1.5941516493851908	1.5570171554656862	0.9767057858796918
1	3	smote	0.6	100	10	31	0.1	1.0	0.7	0.681525088028169	0.09039702008314782	0.06249999999023438	0.9753521126691878	2.6380941661908546	2.5357132558363653	0.9611913259020398
1	1	smote	0.6	100	10	31	0.1	1.0	1.0	0.6824823943661973	0.08062917155317509	0.03124999999511719	0.9676056337960028	0.963534064381648	0.964673614899281	1.0011826679765845
1	2	smote	0.6	100	10	31	0.1	1.0	1.0	0.7004291373239437	0.07439694447562369	0.03124999999511719	0.954929577458064	0.6834675904941707	0.693359220949132	1.0144727032530299
1	3	smote	0.6	100	10	31	0.1	1.0	1.0	0.6857724471830985	0.11299864933948149	0.07812499998779297	0.9767605633734031	3.56188855166613	3.36174097615479	0.9438085700248529
1	1	smote	0.6	100	10	31	0.3	0.6	0.7	0.6905039612676056	0.08598681376633958	0.015624999997558595	0.9838028168944803	0.9641125858618851	0.964673316899206	1.0005815932749118
1	2	smote	0.6	100	10	31	0.3	0.6	0.7	0.6867737676056338	0.07257076159269746	0.03124999999511719	0.9753521126691878	1.276497177624385	1.2678566279181827	0.9932310367601012
1	3	smote	0.6	100	10	31	0.3	0.6	0.7	0.675550176056338	0.08415528385141022	0.06249999999023438	0.9830985915423727	3.8777754799458517	3.6979144766414063	0.9536174688265573
1	1	smote	0.6	100	10	31	0.3	0.6	1.0	0.6817231514084507	0.07355540447284747	0.015624999997558595	0.9823943661902649	0.8857137823105362	0.8874994954128674	1.0020161188420655
1	2	smote	0.6	100	10	31	0.3	0.6	1.0	0.6869388204225352	0.07465321793789044	0.03124999999511719	0.9732394366128646	1.1731744340390375	1.1677627210387052	0.9953871099002344
1	3	smote	0.6	100	10	31	0.3	0.6	1.0	0.6798195422535211	0.09442881675919765	0.09374999998535158	0.9781690140776186	4.635148038716931	4.294352869592993	0.9264758724794138
1	1	smote	0.6	100	10	31	0.3	1.0	0.7	0.6905039612676056	0.08598681376633958	0.015624999997558595	0.9838028168944803	0.9641125858618851	0.964673316899206	1.0005815932749118
1	2	smote	0.6	100	10	31	0.3	1.0	0.7	0.6867737676056338	0.07257076159269746	0.03124999999511719	0.9753521126691878	1.276497177624385	1.2678566279181827	0.9932310367601012
1	3	smote	0.6	100	10	31	0.3	1.0	0.7	0.675550176056338	0.08415528385141022	0.06249999999023438	0.9830985915423727	3.8777754799458517	3.6979144766414063	0.9536174688265573
1	1	smote	0.6	100	10	31	0.3	1.0	1.0	0.6817231514084507	0.07355540447284747	0.015624999997558595	0.9823943661902649	0.8857137823105362	0.8874994954128674	1.0020161188420655
1	2	smote	0.6	100	10	31	0.3	1.0	1.0	0.6869388204225352	0.07465321793789044	0.03124999999511719	0.9732394366128646	1.1731744340390375	1.1677627210387052	0.9953871099002344
1	3	smote	0.6	100	10	31	0.3	1.0	1.0	0.6798195422535211	0.09442881675919765	0.09374999998535158	0.9781690140776186	4.635148038716931	4.294352869592993	0.9264758724794138
1	1	smote	0.6	100	10	63	0.1	0.6	0.7	0.7033670774647888	0.0875382820999798	0.06249999999023438	0.9753521126691878	2.6380941661908546	2.5357132558363653	0.9611913259020398
1	2	smote	0.6	100	10	63	0.1	0.6	0.7	0.7245598591549296	0.08521967296177327	0.07812499998779297	0.9661971830917874	2.4223156663467127	2.311197232111139	0.9541271767331972
1	3	smote	0.6	100	10	63	0.1	0.6	0.7	0.7248349471830986	0.10157226805632713	0.06249999999023438	0.9767605633734031	2.8020189944800786	2.6893927809238325	0.9598053254462916
1	1	smote	0.6	100	10	63	0.1	0.6	1.0	0.6976782570422536	0.0793460208781762	0.04687499999267579	0.9690140845002183	1.538002483904322	1.512783602123036	0.9836028241662582
1	2	smote	0.6	100	10	63	0.1	0.6	1.0	0.698943661971831	0.0912333900014808	0.06249999999023438	0.9577464788664948	1.5111107533181873	1.4791663161300757	0.9788602839142838
1	3	smote	0.6	100	10	63	0.1	0.6	1.0	0.7053917253521127	0.08995801044769156	0.07812499998779297	0.97464788731708	3.2580024789025708	3.081596005388003	0.9458543978290608
1	1	smote	0.6	100	10	63	0.1	1.0	0.7	0.7033670774647888	0.0875382820999798	0.06249999999023438	0.9753521126691878	2.6380941661908546	2.5357132558363653	0.9611913259020398
1	2	smote	0.6	100	10	63	0.1	1.0	0.7	0.7245598591549296	0.08521967296177327	0.07812499998779297	0.9661971830917874	2.4223156663467127	2.311197232111139	0.9541271767331972
1	3	smote	0.6	100	10	63	0.1	1.0	0.7	0.7248349471830986	0.10157226805632713	0.06249999999023438	0.9767605633734031	2.8020189944800786	2.6893927809238325	0.9598053254462916
1	1	smote	0.6	100	10	63	0.1	1.0	1.0	0.6976782570422536	0.0793460208781762	0.04687499999267579	0.9690140845002183	1.538002483904322	1.512783602123036	0.9836028241662582
1	2	smote	0.6	100	10	63	0.1	1.0	1.0	0.698943661971831	0.0912333900014808	0.06249999999023438	0.9577464788664948	1.5111107533181873	1.4791663161300757	0.9788602839142838
1	3	smote	0.6	100	10	63	0.1	1.0	1.0	0.7053917253521127	0.08995801044769156	0.07812499998779297	0.97464788731708	3.2580024789025708	3.081596005388003	0.9458543978290608
1	1	smote	0.6	100	10	63	0.3	0.6	0.7	0.6734375	0.08397918629557921	0.03124999999511719	0.9823943661902649	1.7999989766593236	1.7749989908257349	0.9861111010851923
1	2	smote	0.6	100	10	63	0.3	0.6	0.7	0.6890074823943663	0.07146149510332973	0.0	0.9760563380212954	0.0	0.0	1.0245310140416013
1	3	smote	0.6	100	10	63	0.3	0.6	0.7	0.6930457746478873	0.08592661222757657	0.015624999997558595	0.9830985915423727	0.9232798766459529	0.9244786191603516	1.0012983422599382
1	1	smote	0.6	100	10	63	0.3	0.6	1.0	0.6751870598591548	0.07981501487356558	0.04687499999267579	0.9774647887255109	2.133195773636584	2.0800772010053628	0.975099053439139
1	2	smote	0.6	100	10	63	0.3	0.6	1.0	0.7059859154929577	0.0810129832844595	0.03124999999511719	0.9732394366128646	1.1731744340390375	1.1677627210387052	0.9953871099002344
1	3	smote	0.6	100	10	63	0.3	0.6	1.0	0.6788842429577465	0.09530343583786714	0.04687499999267579	0.987323943655019	3.830598067341232	3.697913746817481	0.9653619731182536
1	1	smote	0.6	100	10	63	0.3	1.0	0.7	0.6734375	0.08397918629557921	0.03124999999511719	0.9823943661902649	1.7999989766593236	1.7749989908257349	0.9861111010851923
1	2	smote	0.6	100	10	63	0.3	1.0	0.7	0.6890074823943663	0.07146149510332973	0.0	0.9760563380212954	0.0	0.0	1.0245310140416013
1	3	smote	0.6	100	10	63	0.3	1.0	0.7	0.6930457746478873	0.08592661222757657	0.015624999997558595	0.9830985915423727	0.9232798766459529	0.9244786191603516	1.0012983422599382
1	1	smote	0.6	100	10	63	0.3	1.0	1.0	0.6751870598591548	0.07981501487356558	0.04687499999267579	0.9774647887255109	2.133195773636584	2.0800772010053628	0.975099053439139
1	2	smote	0.6	100	10	63	0.3	1.0	1.0	0.7059859154929577	0.0810129832844595	0.03124999999511719	0.9732394366128646	1.1731744340390375	1.1677627210387052	0.9953871099002344
1	3	smote	0.6	100	10	63	0.3	1.0	1.0	0.6788842429577465	0.09530343583786714	0.04687499999267579	0.987323943655019	3.830598067341232	3.697913746817481	0.9653619731182536
1	1	smote	0.6	300	3	31	0.1	0.6	0.7	0.6795444542253521	0.07657058307204224	0.10937499998291017	0.9450704225285559	2.1129100959683838	1.9911855343856393	0.9423900794718589
1	2	smote	0.6	300	3	31	0.1	0.6	0.7	0.6924515845070423	0.07895699688671201	0.10937499998291017	0.9330985915427247	1.7128344622816374	1.6348681762668364	0.9544811218713524
1	3	smote	0.6	300	3	31	0.1	0.6	0.7	0.6840669014084507	0.1122126723200979	0.17187499997314454	0.9514084506975253	4.063712584675563	3.537136952186494	0.8704200501010001
1	1	smote	0.6	300	3	31	0.1	0.6	1.0	0.6790933098591548	0.0794077844388815	0.14062499997802735	0.9429577464722327	2.7050500290115096	2.4652773449211627	0.911361080730745
1	2	smote	0.6	300	3	31	0.1	0.6	1.0	0.6969190140845071	0.07908705568887717	0.09374999998535158	0.9338028168948325	1.4592807775384053	1.416223189953249	0.9704939564470957
1	3	smote	0.6	300	3	31	0.1	0.6	1.0	0.6785761443661972	0.09912778897735736	0.23437499996337893	0.94999999999331	5.816325354395542	4.687499061140576	0.8059210441924234
1	1	smote	0.6	300	3	31	0.1	1.0	0.7	0.6795444542253521	0.07657058307204224	0.10937499998291017	0.9450704225285559	2.1129100959683838	1.9911855343856393	0.9423900794718589
1	2	smote	0.6	300	3	31	0.1	1.0	0.7	0.6924515845070423	0.07895699688671201	0.10937499998291017	0.9330985915427247	1.7128344622816374	1.6348681762668364	0.9544811218713524
1	3	smote	0.6	300	3	31	0.1	1.0	0.7	0.6840669014084507	0.1122126723200979	0.17187499997314454	0.9514084506975253	4.063712584675563	3.537136952186494	0.8704200501010001
1	1	smote	0.6	300	3	31	0.1	1.0	1.0	0.6790933098591548	0.0794077844388815	0.14062499997802735	0.9429577464722327	2.7050500290115096	2.4652773449211627	0.911361080730745
1	2	smote	0.6	300	3	31	0.1	1.0	1.0	0.6969190140845071	0.07908705568887717	0.09374999998535158	0.9338028168948325	1.4592807775384053	1.416223189953249	0.9704939564470957
1	3	smote	0.6	300	3	31	0.1	1.0	1.0	0.6785761443661972	0.09912778897735736	0.23437499996337893	0.94999999999331	5.816325354395542	4.687499061140576	0.8059210441924234
1	1	smote	0.6	300	3	31	0.3	0.6	0.7	0.6777948943661972	0.07734183201490558	0.04687499999267579	0.9767605633734031	2.0670631930079395	2.0170445856928745	0.9758020808677303
1	2	smote	0.6	300	3	31	0.3	0.6	0.7	0.7052816901408451	0.08843994414387846	0.06249999999023438	0.9753521126691878	2.6380941661908546	2.5357132558363653	0.9611913259020398
1	3	smote	0.6	300	3	31	0.3	0.6	0.7	0.6760233274647887	0.08962888003361594	0.06249999999023438	0.97464788731708	2.562961950528875	2.4652768043104025	0.9618858282980226
1	1	smote	0.6	300	3	31	0.3	0.6	1.0	0.6421104753521126	0.07165225723560345	0.06249999999023438	0.9669014084438952	1.947517141414608	1.888297301150073	0.9695921240022096
1	2	smote	0.6	300	3	31	0.3	0.6	1.0	0.6931227992957747	0.07655041380130484	0.07812499998779297	0.9690140845002183	2.6502302679465917	2.521306003538393	0.9513535512480611
1	3	smote	0.6	300	3	31	0.3	0.6	1.0	0.6694432218309859	0.08414617440648514	0.04687499999267579	0.9767605633734031	2.0670631930079395	2.0170445856928745	0.9758020808677303
1	1	smote	0.6	300	3	31	0.3	1.0	0.7	0.6777948943661972	0.07734183201490558	0.04687499999267579	0.9767605633734031	2.0670631930079395	2.0170445856928745	0.9758020808677303
1	2	smote	0.6	300	3	31	0.3	1.0	0.7	0.7052816901408451	0.08843994414387846	0.06249999999023438	0.9753521126691878	2.6380941661908546	2.5357132558363653	0.9611913259020398
1	3	smote	0.6	300	3	31	0.3	1.0	0.7	0.6760233274647887	0.08962888003361594	0.06249999999023438	0.97464788731708	2.562961950528875	2.4652768043104025	0.9618858282980226
1	1	smote	0.6	300	3	31	0.3	1.0	1.0	0.6421104753521126	0.07165225723560345	0.06249999999023438	0.9669014084438952	1.947517141414608	1.888297301150073	0.9695921240022096
1	2	smote	0.6	300	3	31	0.3	1.0	1.0	0.6931227992957747	0.07655041380130484	0.07812499998779297	0.9690140845002183	2.6502302679465917	2.521306003538393	0.9513535512480611
1	3	smote	0.6	300	3	31	0.3	1.0	1.0	0.6694432218309859	0.08414617440648514	0.04687499999267579	0.9767605633734031	2.0670631930079395	2.0170445856928745	0.9758020808677303
1	1	smote	0.6	300	3	63	0.1	0.6	0.7	0.6795444542253521	0.07657058307204224	0.10937499998291017	0.9450704225285559	2.1129100959683838	1.9911855343856393	0.9423900794718589
1	2	smote	0.6	300	3	63	0.1	0.6	0.7	0.6924515845070423	0.07895699688671201	0.10937499998291017	0.9330985915427247	1.7128344622816374	1.6348681762668364	0.9544811218713524
1	3	smote	0.6	300	3	63	0.1	0.6	0.7	0.6840669014084507	0.1122126723200979	0.17187499997314454	0.9514084506975253	4.063712584675563	3.537136952186494	0.8704200501010001
1	1	smote	0.6	300	3	63	0.1	0.6	1.0	0.6790933098591548	0.0794077844388815	0.14062499997802735	0.9429577464722327	2.7050500290115096	2.4652773449211627	0.911361080730745
1	2	smote	0.6	300	3	63	0.1	0.6	1.0	0.6969190140845071	0.07908705568887717	0.09374999998535158	0.9338028168948325	1.4592807775384053	1.416223189953249	0.9704939564470957
1	3	smote	0.6	300	3	63	0.1	0.6	1.0	0.6785761443661972	0.09912778897735736	0.23437499996337893	0.94999999999331	5.816325354395542	4.687499061140576	0.8059210441924234
1	1	smote	0.6	300	3	63	0.1	1.0	0.7	0.6795444542253521	0.07657058307204224	0.10937499998291017	0.9450704225285559	2.1129100959683838	1.9911855343856393	0.9423900794718589
1	2	smote	0.6	300	3	63	0.1	1.0	0.7	0.6924515845070423	0.07895699688671201	0.10937499998291017	0.9330985915427247	1.7128344622816374	1.6348681762668364	0.9544811218713524
1	3	smote	0.6	300	3	63	0.1	1.0	0.7	0.6840669014084507	0.1122126723200979	0.17187499997314454	0.9514084506975253	4.063712584675563	3.537136952186494	0.8704200501010001
1	1	smote	0.6	300	3	63	0.1	1.0	1.0	0.6790933098591548	0.0794077844388815	0.14062499997802735	0.9429577464722327	2.7050500290115096	2.4652773449211627	0.911361080730745
1	2	smote	0.6	300	3	63	0.1	1.0	1.0	0.6969190140845071	0.07908705568887717	0.09374999998535158	0.9338028168948325	1.4592807775384053	1.416223189953249	0.9704939564470957
1	3	smote	0.6	300	3	63	0.1	1.0	1.0	0.6785761443661972	0.09912778897735736	0.23437499996337893	0.94999999999331	5.816325354395542	4.687499061140576	0.8059210441924234
1	1	smote	0.6	300	3	63	0.3	0.6	0.7	0.6777948943661972	0.07734183201490558	0.04687499999267579	0.9767605633734031	2.0670631930079395	2.0170445856928745	0.9758020808677303
1	2	smote	0.6	300	3	63	0.3	0.6	0.7	0.7052816901408451	0.08843994414387846	0.06249999999023438	0.9753521126691878	2.6380941661908546	2.5357132558363653	0.9611913259020398
1	3	smote	0.6	300	3	63	0.3	0.6	0.7	0.6760233274647887	0.08962888003361594	0.06249999999023438	0.97464788731708	2.562961950528875	2.4652768043104025	0.9618858282980226
1	1	smote	0.6	300	3	63	0.3	0.6	1.0	0.6421104753521126	0.07165225723560345	0.06249999999023438	0.9669014084438952	1.947517141414608	1.888297301150073	0.9695921240022096
1	2	smote	0.6	300	3	63	0.3	0.6	1.0	0.6931227992957747	0.07655041380130484	0.07812499998779297	0.9690140845002183	2.6502302679465917	2.521306003538393	0.9513535512480611
1	3	smote	0.6	300	3	63	0.3	0.6	1.0	0.6694432218309859	0.08414617440648514	0.04687499999267579	0.9767605633734031	2.0670631930079395	2.0170445856928745	0.9758020808677303
1	1	smote	0.6	300	3	63	0.3	1.0	0.7	0.6777948943661972	0.07734183201490558	0.04687499999267579	0.9767605633734031	2.0670631930079395	2.0170445856928745	0.9758020808677303
1	2	smote	0.6	300	3	63	0.3	1.0	0.7	0.7052816901408451	0.08843994414387846	0.06249999999023438	0.9753521126691878	2.6380941661908546	2.5357132558363653	0.9611913259020398
1	3	smote	0.6	300	3	63	0.3	1.0	0.7	0.6760233274647887	0.08962888003361594	0.06249999999023438	0.97464788731708	2.562961950528875	2.4652768043104025	0.9618858282980226
1	1	smote	0.6	300	3	63	0.3	1.0	1.0	0.6421104753521126	0.07165225723560345	0.06249999999023438	0.9669014084438952	1.947517141414608	1.888297301150073	0.9695921240022096
1	2	smote	0.6	300	3	63	0.3	1.0	1.0	0.6931227992957747	0.07655041380130484	0.07812499998779297	0.9690140845002183	2.6502302679465917	2.521306003538393	0.9513535512480611
1	3	smote	0.6	300	3	63	0.3	1.0	1.0	0.6694432218309859	0.08414617440648514	0.04687499999267579	0.9767605633734031	2.0670631930079395	2.0170445856928745	0.9758020808677303
1	1	smote	0.6	300	5	31	0.1	0.6	0.7	0.6754401408450705	0.07578210352969966	0.03124999999511719	0.9725352112607568	1.1422659197135971	1.1378200980757782	0.9961078826009334
1	2	smote	0.6	300	5	31	0.1	0.6	0.7	0.7030039612676057	0.07702430287301723	0.06249999999023438	0.9661971830917874	1.9055549911976586	1.8489577856889114	0.9702988237937309
1	3	smote	0.6	300	5	31	0.1	0.6	0.7	0.684463028169014	0.10429936507772214	0.06249999999023438	0.9753521126691878	2.6380941661908546	2.5357132558363653	0.9611913259020398
1	1	smote	0.6	300	5	31	0.1	0.6	1.0	0.67537411971831	0.08075318986389925	0.04687499999267579	0.9732394366128646	1.7886102024159514	1.751644081558058	0.9793324790979814
1	2	smote	0.6	300	5	31	0.1	0.6	1.0	0.6854863556338029	0.07566424671517721	0.06249999999023438	0.969718309852326	2.1348830150030476	2.0639528059997354	0.9667755891757652
1	3	smote	0.6	300	5	31	0.1	0.6	1.0	0.6754511443661972	0.10214049395483651	0.09374999998535158	0.9830985915423727	6.017237811498669	5.546871714962109	0.9218302198709698
1	1	smote	0.6	300	5	31	0.1	1.0	0.7	0.6754401408450705	0.07578210352969966	0.03124999999511719	0.9725352112607568	1.1422659197135971	1.1378200980757782	0.9961078826009334
1	2	smote	0.6	300	5	31	0.1	1.0	0.7	0.7030039612676057	0.07702430287301723	0.06249999999023438	0.9661971830917874	1.9055549911976586	1.8489577856889114	0.9702988237937309
1	3	smote	0.6	300	5	31	0.1	1.0	0.7	0.684463028169014	0.10429936507772214	0.06249999999023438	0.9753521126691878	2.6380941661908546	2.5357132558363653	0.9611913259020398
1	1	smote	0.6	300	5	31	0.1	1.0	1.0	0.67537411971831	0.08075318986389925	0.04687499999267579	0.9732394366128646	1.7886102024159514	1.751644081558058	0.9793324790979814
1	2	smote	0.6	300	5	31	0.1	1.0	1.0	0.6854863556338029	0.07566424671517721	0.06249999999023438	0.969718309852326	2.1348830150030476	2.0639528059997354	0.9667755891757652
1	3	smote	0.6	300	5	31	0.1	1.0	1.0	0.6754511443661972	0.10214049395483651	0.09374999998535158	0.9830985915423727	6.017237811498669	5.546871714962109	0.9218302198709698
1	1	smote	0.6	300	5	31	0.3	0.6	0.7	0.6614546654929578	0.07714563995921805	0.03124999999511719	0.9880281690071266	2.6622368632306666	2.610291935360636	0.9804882295749736
1	2	smote	0.6	300	5	31	0.3	0.6	0.7	0.7005171654929577	0.08042010802364077	0.03124999999511719	0.984507042246588	2.0498520480744946	2.017044151417348	0.9839949828640144
1	3	smote	0.6	300	5	31	0.3	0.6	0.7	0.6580655809859155	0.08470396261995317	0.04687499999267579	0.9887323943592343	4.315569935898367	4.160152554643802	0.9639868136262955
1	1	smote	0.6	300	5	31	0.3	0.6	1.0	0.6692011443661973	0.08603627884933451	0.03124999999511719	0.9915492957676653	3.7849417533786602	3.6979122871704933	0.9770063822039277
1	2	smote	0.6	300	5	31	0.3	0.6	1.0	0.6873899647887324	0.07669397854861748	0.03124999999511719	0.979577464781834	1.5472739914577496	1.5301716637806813	0.988946790778991
1	3	smote	0.6	300	5	31	0.3	0.6	1.0	0.6693001760563381	0.09176018159978601	0.04687499999267579	0.9830985915423727	2.8606540430825906	2.7734358574810547	0.9695110933043509
1	1	smote	0.6	300	5	31	0.3	1.0	0.7	0.6614546654929578	0.07714563995921805	0.03124999999511719	0.9880281690071266	2.6622368632306666	2.610291935360636	0.9804882295749736
1	2	smote	0.6	300	5	31	0.3	1.0	0.7	0.7005171654929577	0.08042010802364077	0.03124999999511719	0.984507042246588	2.0498520480744946	2.017044151417348	0.9839949828640144
1	3	smote	0.6	300	5	31	0.3	1.0	0.7	0.6580655809859155	0.08470396261995317	0.04687499999267579	0.9887323943592343	4.315569935898367	4.160152554643802	0.9639868136262955
1	1	smote	0.6	300	5	31	0.3	1.0	1.0	0.6692011443661973	0.08603627884933451	0.03124999999511719	0.9915492957676653	3.7849417533786602	3.6979122871704933	0.9770063822039277
1	2	smote	0.6	300	5	31	0.3	1.0	1.0	0.6873899647887324	0.07669397854861748	0.03124999999511719	0.979577464781834	1.5472739914577496	1.5301716637806813	0.988946790778991
1	3	smote	0.6	300	5	31	0.3	1.0	1.0	0.6693001760563381	0.09176018159978601	0.04687499999267579	0.9830985915423727	2.8606540430825906	2.7734358574810547	0.9695110933043509
1	1	smote	0.6	300	5	63	0.1	0.6	0.7	0.6754401408450705	0.07578210352969966	0.03124999999511719	0.9725352112607568	1.1422659197135971	1.1378200980757782	0.9961078826009334
1	2	smote	0.6	300	5	63	0.1	0.6	0.7	0.7030039612676057	0.07702430287301723	0.06249999999023438	0.9661971830917874	1.9055549911976586	1.8489577856889114	0.9702988237937309
1	3	smote	0.6	300	5	63	0.1	0.6	0.7	0.684463028169014	0.10429936507772214	0.06249999999023438	0.9753521126691878	2.6380941661908546	2.5357132558363653	0.9611913259020398
1	1	smote	0.6	300	5	63	0.1	0.6	1.0	0.67537411971831	0.08075318986389925	0.04687499999267579	0.9732394366128646	1.7886102024159514	1.751644081558058	0.9793324790979814
1	2	smote	0.6	300	5	63	0.1	0.6	1.0	0.6854863556338029	0.07566424671517721	0.06249999999023438	0.969718309852326	2.1348830150030476	2.0639528059997354	0.9667755891757652
1	3	smote	0.6	300	5	63	0.1	0.6	1.0	0.6754511443661972	0.10214049395483651	0.09374999998535158	0.9830985915423727	6.017237811498669	5.546871714962109	0.9218302198709698
1	1	smote	0.6	300	5	63	0.1	1.0	0.7	0.6754401408450705	0.07578210352969966	0.03124999999511719	0.9725352112607568	1.1422659197135971	1.1378200980757782	0.9961078826009334
1	2	smote	0.6	300	5	63	0.1	1.0	0.7	0.7030039612676057	0.07702430287301723	0.06249999999023438	0.9661971830917874	1.9055549911976586	1.8489577856889114	0.9702988237937309
1	3	smote	0.6	300	5	63	0.1	1.0	0.7	0.684463028169014	0.10429936507772214	0.06249999999023438	0.9753521126691878	2.6380941661908546	2.5357132558363653	0.9611913259020398
1	1	smote	0.6	300	5	63	0.1	1.0	1.0	0.67537411971831	0.08075318986389925	0.04687499999267579	0.9732394366128646	1.7886102024159514	1.751644081558058	0.9793324790979814
1	2	smote	0.6	300	5	63	0.1	1.0	1.0	0.6854863556338029	0.07566424671517721	0.06249999999023438	0.969718309852326	2.1348830150030476	2.0639528059997354	0.9667755891757652
1	3	smote	0.6	300	5	63	0.1	1.0	1.0	0.6754511443661972	0.10214049395483651	0.09374999998535158	0.9830985915423727	6.017237811498669	5.546871714962109	0.9218302198709698
1	1	smote	0.6	300	5	63	0.3	0.6	0.7	0.6638424295774649	0.07876420531873399	0.03124999999511719	0.9894366197113421	3.021502513164104	2.958330530366838	0.9790925168067666
1	2	smote	0.6	300	5	63	0.3	0.6	0.7	0.700594190140845	0.08125039580784185	0.04687499999267579	0.987323943655019	3.830598067341232	3.697913746817481	0.9653619731182536
1	3	smote	0.6	300	5	63	0.3	0.6	0.7	0.6580655809859155	0.08470396261995317	0.04687499999267579	0.9887323943592343	4.315569935898367	4.160152554643802	0.9639868136262955
1	1	smote	0.6	300	5	63	0.3	0.6	1.0	0.6705435739436619	0.08482029923287038	0.03124999999511719	0.9901408450634498	3.2396280472678094	3.169639639485714	0.9783961494476497
1	2	smote	0.6	300	5	63	0.3	0.6	1.0	0.6859705105633802	0.07634678634506947	0.03124999999511719	0.9823943661902649	1.7999989766593236	1.7749989908257349	0.9861111010851923
1	3	smote	0.6	300	5	63	0.3	0.6	1.0	0.6693001760563381	0.09176018159978601	0.04687499999267579	0.9830985915423727	2.8606540430825906	2.7734358574810547	0.9695110933043509
1	1	smote	0.6	300	5	63	0.3	1.0	0.7	0.6638424295774649	0.07876420531873399	0.03124999999511719	0.9894366197113421	3.021502513164104	2.958330530366838	0.9790925168067666
1	2	smote	0.6	300	5	63	0.3	1.0	0.7	0.700594190140845	0.08125039580784185	0.04687499999267579	0.987323943655019	3.830598067341232	3.697913746817481	0.9653619731182536
1	3	smote	0.6	300	5	63	0.3	1.0	0.7	0.6580655809859155	0.08470396261995317	0.04687499999267579	0.9887323943592343	4.315569935898367	4.160152554643802	0.9639868136262955
1	1	smote	0.6	300	5	63	0.3	1.0	1.0	0.6705435739436619	0.08482029923287038	0.03124999999511719	0.9901408450634498	3.2396280472678094	3.169639639485714	0.9783961494476497
1	2	smote	0.6	300	5	63	0.3	1.0	1.0	0.6859705105633802	0.07634678634506947	0.03124999999511719	0.9823943661902649	1.7999989766593236	1.7749989908257349	0.9861111010851923
1	3	smote	0.6	300	5	63	0.3	1.0	1.0	0.6693001760563381	0.09176018159978601	0.04687499999267579	0.9830985915423727	2.8606540430825906	2.7734358574810547	0.9695110933043509
1	1	smote	0.6	300	10	31	0.1	0.6	0.7	0.6829995598591548	0.07764340140138333	0.03124999999511719	0.9830985915423727	1.876342974812147	1.8489572383207031	0.9854047177821446
1	2	smote	0.6	300	10	31	0.1	0.6	0.7	0.6893595950704225	0.07350594662022661	0.015624999997558595	0.9830985915423727	0.9232798766459529	0.9244786191603516	1.0012983422599382
1	3	smote	0.6	300	10	31	0.1	0.6	0.7	0.6741967429577465	0.09323349473729035	0.06249999999023438	0.9887323943592343	5.849994800968156	5.546870072858402	0.9481837511104222
1	1	smote	0.6	300	10	31	0.1	0.6	1.0	0.6804907570422535	0.08862378663422103	0.03124999999511719	0.9852112675986958	2.1490000815524097	2.1130938079198223	0.9832916269148533
1	2	smote	0.6	300	10	31	0.1	0.6	1.0	0.6913952464788733	0.0762593106088312	0.015624999997558595	0.979577464781834	0.7613570435398683	0.7650858318903406	1.004897545466402
1	3	smote	0.6	300	10	31	0.1	0.6	1.0	0.6824053697183099	0.09426821424928282	0.04687499999267579	0.9866197183029112	3.626399357208588	3.5032868530717063	0.9660510251977209
1	1	smote	0.6	300	10	31	0.1	1.0	0.7	0.6829995598591548	0.07764340140138333	0.03124999999511719	0.9830985915423727	1.876342974812147	1.8489572383207031	0.9854047177821446
1	2	smote	0.6	300	10	31	0.1	1.0	0.7	0.6893595950704225	0.07350594662022661	0.015624999997558595	0.9830985915423727	0.9232798766459529	0.9244786191603516	1.0012983422599382
1	3	smote	0.6	300	10	31	0.1	1.0	0.7	0.6741967429577465	0.09323349473729035	0.06249999999023438	0.9887323943592343	5.849994800968156	5.546870072858402	0.9481837511104222
1	1	smote	0.6	300	10	31	0.1	1.0	1.0	0.6804907570422535	0.08862378663422103	0.03124999999511719	0.9852112675986958	2.1490000815524097	2.1130938079198223	0.9832916269148533
1	2	smote	0.6	300	10	31	0.1	1.0	1.0	0.6913952464788733	0.0762593106088312	0.015624999997558595	0.979577464781834	0.7613570435398683	0.7650858318903406	1.004897545466402
1	3	smote	0.6	300	10	31	0.1	1.0	1.0	0.6824053697183099	0.09426821424928282	0.04687499999267579	0.9866197183029112	3.626399357208588	3.5032868530717063	0.9660510251977209
1	1	smote	0.6	300	10	31	0.3	0.6	0.7	0.6702354753521126	0.07553396585644889	0.03124999999511719	0.987323943655019	2.5125428187900365	2.465275831211654	0.9811875792323518
1	2	smote	0.6	300	10	31	0.3	0.6	0.7	0.6816021126760563	0.07047306724788009	0.015624999997558595	0.9788732394297264	0.7354493871749773	0.7395829829071799	1.0056204933334527
1	3	smote	0.6	300	10	31	0.3	0.6	0.7	0.6757152288732394	0.08241090023036036	0.03124999999511719	0.9880281690071266	2.6622368632306666	2.610291935360636	0.9804882295749736
1	1	smote	0.6	300	10	31	0.3	0.6	1.0	0.6594960387323944	0.0701508415501761	0.015624999997558595	0.984507042246588	1.008657357154328	1.008522075708674	0.9998658696818419
1	2	smote	0.6	300	10	31	0.3	0.6	1.0	0.6850682218309859	0.07257336934395264	0.0	0.9781690140776186	0.0	0.0	1.0223182040986907
1	3	smote	0.6	300	10	31	0.3	0.6	1.0	0.6686289612676056	0.09909701011020125	0.06249999999023438	0.9859154929508035	4.66666334848126	4.437496846496408	0.9508928475146883
1	1	smote	0.6	300	10	31	0.3	1.0	0.7	0.6702354753521126	0.07553396585644889	0.03124999999511719	0.987323943655019	2.5125428187900365	2.465275831211654	0.9811875792323518
1	2	smote	0.6	300	10	31	0.3	1.0	0.7	0.6816021126760563	0.07047306724788009	0.015624999997558595	0.9788732394297264	0.7354493871749773	0.7395829829071799	1.0056204933334527
1	3	smote	0.6	300	10	31	0.3	1.0	0.7	0.6757152288732394	0.08241090023036036	0.03124999999511719	0.9880281690071266	2.6622368632306666	2.610291935360636	0.9804882295749736
1	1	smote	0.6	300	10	31	0.3	1.0	1.0	0.6594960387323944	0.0701508415501761	0.015624999997558595	0.984507042246588	1.008657357154328	1.008522075708674	0.9998658696818419
1	2	smote	0.6	300	10	31	0.3	1.0	1.0	0.6850682218309859	0.07257336934395264	0.0	0.9781690140776186	0.0	0.0	1.0223182040986907
1	3	smote	0.6	300	10	31	0.3	1.0	1.0	0.6686289612676056	0.09909701011020125	0.06249999999023438	0.9859154929508035	4.66666334848126	4.437496846496408	0.9508928475146883
1	1	smote	0.6	300	10	63	0.1	0.6	0.7	0.6732174295774648	0.07605554548954319	0.03124999999511719	0.987323943655019	2.5125428187900365	2.465275831211654	0.9811875792323518
1	2	smote	0.6	300	10	63	0.1	0.6	0.7	0.7149977992957747	0.08341904295321698	0.0	0.9838028168944803	0.0	0.0	1.0164638407846909
1	3	smote	0.6	300	10	63	0.1	0.6	0.7	0.6843089788732394	0.09238048853497083	0.06249999999023438	0.9866197183029112	4.915785794465676	4.671049137428941	0.9502141231478954
1	1	smote	0.6	300	10	63	0.1	0.6	1.0	0.6708736795774648	0.0783450004821882	0.03124999999511719	0.9866197183029112	2.3786060304004484	2.3355245687144706	0.9818879272475463
1	2	smote	0.6	300	10	63	0.1	0.6	1.0	0.6962477992957746	0.07645311324520365	0.03124999999511719	0.979577464781834	1.5472739914577496	1.5301716637806813	0.988946790778991
1	3	smote	0.6	300	10	63	0.1	0.6	1.0	0.6813050176056339	0.0864479132976026	0.04687499999267579	0.9880281690071266	4.058820135055761	3.9154379030409543	0.9646739032940571
1	1	smote	0.6	300	10	63	0.1	1.0	0.7	0.6732174295774648	0.07605554548954319	0.03124999999511719	0.987323943655019	2.5125428187900365	2.465275831211654	0.9811875792323518
[truncated: 11,825 more rows]
