# Supplementary material for: Risk prediction for cardiovascular related diseases using PRS and EHR in the Framingham Heart Study
Source: PLoS One. 2026 Apr 17;21(4):e0345914. doi: 10.1371/journal.pone.0345914 (PMC13089760; doi:10.1371/journal.pone.0345914)
Supplement: S1 File — (ZIP) [file pone.0345914.s003.zip › lgbm/ehr_model/stroke/stroke_lgb_nested_cv_outer_test_results.csv]

outer_fold	AUC	AUPRC	sensitivity	specificity	DOR	LR+	LR-
1	0.7916959887403238	0.11086752240073908	0.812499999873047	0.6819141449635334	9.289822507220865	2.5543417334181098	0.2749612964655058
2	0.7780589788732394	0.11295694646878034	0.0	0.9999999999929579	0.0	0.0	0.9999999900070423
3	0.7319652288732394	0.09457213726872232	0.015624999997558595	0.9992957746408501	22.523489458194906	22.187184716795745	0.9850687005111591
4	0.7524097711267606	0.10057465958994208	0.5312499999169923	0.7471830985862875	3.3494891799323994	2.1013230362886945	0.6273562593912342
