# Supplementary material for: Risk prediction for cardiovascular related diseases using PRS and EHR in the Framingham Heart Study
Source: PLoS One. 2026 Apr 17;21(4):e0345914. doi: 10.1371/journal.pone.0345914 (PMC13089760; doi:10.1371/journal.pone.0345914)
Supplement: S1 File — (ZIP) [file pone.0345914.s003.zip › lgbm/prs_ehr_model/af/af_lgb_nested_cv_all_results.csv]

outer_fold	inner_fold	sampling_method	sampling_ratio	n_estimators	max_depth	num_leaves	learning_rate	subsample	colsample_bytree	AUC	AUPRC	sensitivity	specificity	DOR	LR+	LR-
1	1	none		100	3	31	0.1	0.6	0.7	0.8197376059445025	0.37507125632210575	0.15151515150596878	0.983908045969472	10.918360540337861	9.415578559492806	0.8623619283795735
1	2	none		100	3	31	0.1	0.6	0.7	0.8570881226053639	0.4282606464188338	0.13414634145523496	0.9831417624445737	9.035205892652884	7.957312348996591	0.8807007115482716
1	3	none		100	3	31	0.1	0.6	0.7	0.8021026072329689	0.3656953888566651	0.1707317073066627	0.9854406130192688	13.93497491645332	11.726564467788002	0.8415203040367477
1	1	none		100	3	31	0.1	0.6	1.0	0.821140137002206	0.3683151093822402	0.14545454544573003	0.983908045969472	10.40728834569387	9.038955417113094	0.8685216564389876
1	2	none		100	3	31	0.1	0.6	1.0	0.8566582562377348	0.4103561328124517	0.11585365852952112	0.9869731800690654	9.927781408860719	8.8934651902076	0.8958159657899207
1	3	none		100	3	31	0.1	0.6	1.0	0.8067376880665358	0.36083047244148037	0.16463414633142473	0.9831417624445737	11.493357457858943	9.765792428313997	0.8496901231156572
1	1	none		100	3	31	0.1	1.0	0.7	0.8197376059445025	0.37507125632210575	0.15151515150596878	0.983908045969472	10.918360540337861	9.415578559492806	0.8623619283795735
1	2	none		100	3	31	0.1	1.0	0.7	0.8570881226053639	0.4282606464188338	0.13414634145523496	0.9831417624445737	9.035205892652884	7.957312348996591	0.8807007115482716
1	3	none		100	3	31	0.1	1.0	0.7	0.8021026072329689	0.3656953888566651	0.1707317073066627	0.9854406130192688	13.93497491645332	11.726564467788002	0.8415203040367477
1	1	none		100	3	31	0.1	1.0	1.0	0.821140137002206	0.3683151093822402	0.14545454544573003	0.983908045969472	10.40728834569387	9.038955417113094	0.8685216564389876
1	2	none		100	3	31	0.1	1.0	1.0	0.8566582562377348	0.4103561328124517	0.11585365852952112	0.9869731800690654	9.927781408860719	8.8934651902076	0.8958159657899207
1	3	none		100	3	31	0.1	1.0	1.0	0.8067376880665358	0.36083047244148037	0.16463414633142473	0.9831417624445737	11.493357457858943	9.765792428313997	0.8496901231156572
1	1	none		100	3	31	0.3	0.6	0.7	0.8077139208173691	0.35076182417490515	0.21212121210835627	0.9670498084217085	7.901607602120984	6.437630179722714	0.8147240947498608
1	2	none		100	3	31	0.3	0.6	0.7	0.82530604616391	0.3589251091572293	0.17682926828190065	0.9739463601457936	8.03028012667328	6.787120778525062	0.845191025862005
1	3	none		100	3	31	0.3	0.6	0.7	0.7796888141295206	0.312559989256676	0.21951219510856632	0.9624521072723184	7.209181737443444	5.846190576890322	0.8109367633824848
1	1	none		100	3	31	0.3	0.6	1.0	0.8072820155578777	0.3490734685387332	0.19393939392764004	0.9731800766208952	8.730394148091523	7.231166132528013	0.828274866238979
1	2	none		100	3	31	0.3	0.6	1.0	0.8315671432576395	0.3972169291853031	0.1707317073066627	0.9762452107204886	8.461096991122211	7.187251102303344	0.8494467118428712
1	3	none		100	3	31	0.3	0.6	1.0	0.7892486683487523	0.3398956910116303	0.21341463413332837	0.9655172413719119	7.596897004860795	6.189022593722078	0.8146776919304193
1	1	none		100	3	31	0.3	1.0	0.7	0.8077139208173691	0.35076182417490515	0.21212121210835627	0.9670498084217085	7.901607602120984	6.437630179722714	0.8147240947498608
1	2	none		100	3	31	0.3	1.0	0.7	0.82530604616391	0.3589251091572293	0.17682926828190065	0.9739463601457936	8.03028012667328	6.787120778525062	0.845191025862005
1	3	none		100	3	31	0.3	1.0	0.7	0.7796888141295206	0.312559989256676	0.21951219510856632	0.9624521072723184	7.209181737443444	5.846190576890322	0.8109367633824848
1	1	none		100	3	31	0.3	1.0	1.0	0.8072820155578777	0.3490734685387332	0.19393939392764004	0.9731800766208952	8.730394148091523	7.231166132528013	0.828274866238979
1	2	none		100	3	31	0.3	1.0	1.0	0.8315671432576395	0.3972169291853031	0.1707317073066627	0.9762452107204886	8.461096991122211	7.187251102303344	0.8494467118428712
1	3	none		100	3	31	0.3	1.0	1.0	0.7892486683487523	0.3398956910116303	0.21341463413332837	0.9655172413719119	7.596897004860795	6.189022593722078	0.8146776919304193
1	1	none		100	3	63	0.1	0.6	0.7	0.8197376059445025	0.37507125632210575	0.15151515150596878	0.983908045969472	10.918360540337861	9.415578559492806	0.8623619283795735
1	2	none		100	3	63	0.1	0.6	0.7	0.8570881226053639	0.4282606464188338	0.13414634145523496	0.9831417624445737	9.035205892652884	7.957312348996591	0.8807007115482716
1	3	none		100	3	63	0.1	0.6	0.7	0.8021026072329689	0.3656953888566651	0.1707317073066627	0.9854406130192688	13.93497491645332	11.726564467788002	0.8415203040367477
1	1	none		100	3	63	0.1	0.6	1.0	0.821140137002206	0.3683151093822402	0.14545454544573003	0.983908045969472	10.40728834569387	9.038955417113094	0.8685216564389876
1	2	none		100	3	63	0.1	0.6	1.0	0.8566582562377348	0.4103561328124517	0.11585365852952112	0.9869731800690654	9.927781408860719	8.8934651902076	0.8958159657899207
1	3	none		100	3	63	0.1	0.6	1.0	0.8067376880665358	0.36083047244148037	0.16463414633142473	0.9831417624445737	11.493357457858943	9.765792428313997	0.8496901231156572
1	1	none		100	3	63	0.1	1.0	0.7	0.8197376059445025	0.37507125632210575	0.15151515150596878	0.983908045969472	10.918360540337861	9.415578559492806	0.8623619283795735
1	2	none		100	3	63	0.1	1.0	0.7	0.8570881226053639	0.4282606464188338	0.13414634145523496	0.9831417624445737	9.035205892652884	7.957312348996591	0.8807007115482716
1	3	none		100	3	63	0.1	1.0	0.7	0.8021026072329689	0.3656953888566651	0.1707317073066627	0.9854406130192688	13.93497491645332	11.726564467788002	0.8415203040367477
1	1	none		100	3	63	0.1	1.0	1.0	0.821140137002206	0.3683151093822402	0.14545454544573003	0.983908045969472	10.40728834569387	9.038955417113094	0.8685216564389876
1	2	none		100	3	63	0.1	1.0	1.0	0.8566582562377348	0.4103561328124517	0.11585365852952112	0.9869731800690654	9.927781408860719	8.8934651902076	0.8958159657899207
1	3	none		100	3	63	0.1	1.0	1.0	0.8067376880665358	0.36083047244148037	0.16463414633142473	0.9831417624445737	11.493357457858943	9.765792428313997	0.8496901231156572
1	1	none		100	3	63	0.3	0.6	0.7	0.8077139208173691	0.35076182417490515	0.21212121210835627	0.9670498084217085	7.901607602120984	6.437630179722714	0.8147240947498608
1	2	none		100	3	63	0.3	0.6	0.7	0.82530604616391	0.3589251091572293	0.17682926828190065	0.9739463601457936	8.03028012667328	6.787120778525062	0.845191025862005
1	3	none		100	3	63	0.3	0.6	0.7	0.7796888141295206	0.312559989256676	0.21951219510856632	0.9624521072723184	7.209181737443444	5.846190576890322	0.8109367633824848
1	1	none		100	3	63	0.3	0.6	1.0	0.8072820155578777	0.3490734685387332	0.19393939392764004	0.9731800766208952	8.730394148091523	7.231166132528013	0.828274866238979
1	2	none		100	3	63	0.3	0.6	1.0	0.8315671432576395	0.3972169291853031	0.1707317073066627	0.9762452107204886	8.461096991122211	7.187251102303344	0.8494467118428712
1	3	none		100	3	63	0.3	0.6	1.0	0.7892486683487523	0.3398956910116303	0.21341463413332837	0.9655172413719119	7.596897004860795	6.189022593722078	0.8146776919304193
1	1	none		100	3	63	0.3	1.0	0.7	0.8077139208173691	0.35076182417490515	0.21212121210835627	0.9670498084217085	7.901607602120984	6.437630179722714	0.8147240947498608
1	2	none		100	3	63	0.3	1.0	0.7	0.82530604616391	0.3589251091572293	0.17682926828190065	0.9739463601457936	8.03028012667328	6.787120778525062	0.845191025862005
1	3	none		100	3	63	0.3	1.0	0.7	0.7796888141295206	0.312559989256676	0.21951219510856632	0.9624521072723184	7.209181737443444	5.846190576890322	0.8109367633824848
1	1	none		100	3	63	0.3	1.0	1.0	0.8072820155578777	0.3490734685387332	0.19393939392764004	0.9731800766208952	8.730394148091523	7.231166132528013	0.828274866238979
1	2	none		100	3	63	0.3	1.0	1.0	0.8315671432576395	0.3972169291853031	0.1707317073066627	0.9762452107204886	8.461096991122211	7.187251102303344	0.8494467118428712
1	3	none		100	3	63	0.3	1.0	1.0	0.7892486683487523	0.3398956910116303	0.21341463413332837	0.9655172413719119	7.596897004860795	6.189022593722078	0.8146776919304193
1	1	none		100	5	31	0.1	0.6	0.7	0.8171786833855799	0.3835194827718084	0.16363636362644626	0.9823754789196754	10.905475831301825	9.284579707719072	0.8513685915487449
1	2	none		100	5	31	0.1	0.6	0.7	0.8405990094383703	0.39805274899528237	0.16463414633142473	0.9823754789196754	10.985077844509068	9.341192998616346	0.8503529079163329
1	3	none		100	5	31	0.1	0.6	0.7	0.7895196710587796	0.3173748929707698	0.1463414634057109	0.9754789271955903	6.819640065372544	5.967985368875865	0.8751173439464277
1	1	none		100	5	31	0.1	0.6	1.0	0.8131754324857774	0.380251680572667	0.1999999999878788	0.9800766283449803	12.298070719547317	10.038456495536188	0.81626269692853
1	2	none		100	5	31	0.1	0.6	1.0	0.8429539295392954	0.40849535310408186	0.15853658535618678	0.981609195394777	10.056153932472919	8.62042213786235	0.8572285284400926
1	3	none		100	5	31	0.1	0.6	1.0	0.7900149518736568	0.3153762000591871	0.12195121950475907	0.9693486589964035	4.392359673522358	3.9786572373416753	0.9058131594736822
1	1	none		100	5	31	0.1	1.0	0.7	0.8171786833855799	0.3835194827718084	0.16363636362644626	0.9823754789196754	10.905475831301825	9.284579707719072	0.8513685915487449
1	2	none		100	5	31	0.1	1.0	0.7	0.8405990094383703	0.39805274899528237	0.16463414633142473	0.9823754789196754	10.985077844509068	9.341192998616346	0.8503529079163329
1	3	none		100	5	31	0.1	1.0	0.7	0.7895196710587796	0.3173748929707698	0.1463414634057109	0.9754789271955903	6.819640065372544	5.967985368875865	0.8751173439464277
1	1	none		100	5	31	0.1	1.0	1.0	0.8131754324857774	0.380251680572667	0.1999999999878788	0.9800766283449803	12.298070719547317	10.038456495536188	0.81626269692853
1	2	none		100	5	31	0.1	1.0	1.0	0.8429539295392954	0.40849535310408186	0.15853658535618678	0.981609195394777	10.056153932472919	8.62042213786235	0.8572285284400926
1	3	none		100	5	31	0.1	1.0	1.0	0.7900149518736568	0.3153762000591871	0.12195121950475907	0.9693486589964035	4.392359673522358	3.9786572373416753	0.9058131594736822
1	1	none		100	5	31	0.3	0.6	0.7	0.7886915128294439	0.3192865579331725	0.18787878786740128	0.9670498084217085	6.789654296010202	5.701901016325832	0.8397925284325435
1	2	none		100	5	31	0.3	0.6	0.7	0.8141528829081394	0.36207642702665416	0.1829268292571386	0.9739463601457936	8.369180265089344	7.021159426060409	0.8389303515968242
1	3	none		100	5	31	0.3	0.6	0.7	0.7721100831697972	0.3109742681655923	0.20121951218285247	0.9670498084217085	7.393216274546864	6.106776363863628	0.8259972470919977
1	1	none		100	5	31	0.3	0.6	1.0	0.7897643097643097	0.3186780508490409	0.18787878786740128	0.9662835248968101	6.630086216689546	5.572312395328134	0.8404585018819817
1	2	none		100	5	31	0.3	0.6	1.0	0.8199934585552753	0.36513640094407107	0.1951219512076145	0.9701149425213019	7.869461219875808	6.52907848866985	0.8296728616547241
1	3	none		100	5	31	0.3	0.6	1.0	0.7697504906083543	0.2946115337241756	0.18902439023237655	0.9708812260462002	7.771465459537332	6.491493275690523	0.8352984687089292
1	1	none		100	5	31	0.3	1.0	0.7	0.7886915128294439	0.3192865579331725	0.18787878786740128	0.9670498084217085	6.789654296010202	5.701901016325832	0.8397925284325435
1	2	none		100	5	31	0.3	1.0	0.7	0.8141528829081394	0.36207642702665416	0.1829268292571386	0.9739463601457936	8.369180265089344	7.021159426060409	0.8389303515968242
1	3	none		100	5	31	0.3	1.0	0.7	0.7721100831697972	0.3109742681655923	0.20121951218285247	0.9670498084217085	7.393216274546864	6.106776363863628	0.8259972470919977
1	1	none		100	5	31	0.3	1.0	1.0	0.7897643097643097	0.3186780508490409	0.18787878786740128	0.9662835248968101	6.630086216689546	5.572312395328134	0.8404585018819817
1	2	none		100	5	31	0.3	1.0	1.0	0.8199934585552753	0.36513640094407107	0.1951219512076145	0.9701149425213019	7.869461219875808	6.52907848866985	0.8296728616547241
1	3	none		100	5	31	0.3	1.0	1.0	0.7697504906083543	0.2946115337241756	0.18902439023237655	0.9708812260462002	7.771465459537332	6.491493275690523	0.8352984687089292
1	1	none		100	5	63	0.1	0.6	0.7	0.8171786833855799	0.3835194827718084	0.16363636362644626	0.9823754789196754	10.905475831301825	9.284579707719072	0.8513685915487449
1	2	none		100	5	63	0.1	0.6	0.7	0.8405990094383703	0.39805274899528237	0.16463414633142473	0.9823754789196754	10.985077844509068	9.341192998616346	0.8503529079163329
1	3	none		100	5	63	0.1	0.6	0.7	0.7895196710587796	0.3173748929707698	0.1463414634057109	0.9754789271955903	6.819640065372544	5.967985368875865	0.8751173439464277
1	1	none		100	5	63	0.1	0.6	1.0	0.8131754324857774	0.380251680572667	0.1999999999878788	0.9800766283449803	12.298070719547317	10.038456495536188	0.81626269692853
1	2	none		100	5	63	0.1	0.6	1.0	0.8429539295392954	0.40849535310408186	0.15853658535618678	0.981609195394777	10.056153932472919	8.62042213786235	0.8572285284400926
1	3	none		100	5	63	0.1	0.6	1.0	0.7900149518736568	0.3153762000591871	0.12195121950475907	0.9693486589964035	4.392359673522358	3.9786572373416753	0.9058131594736822
1	1	none		100	5	63	0.1	1.0	0.7	0.8171786833855799	0.3835194827718084	0.16363636362644626	0.9823754789196754	10.905475831301825	9.284579707719072	0.8513685915487449
1	2	none		100	5	63	0.1	1.0	0.7	0.8405990094383703	0.39805274899528237	0.16463414633142473	0.9823754789196754	10.985077844509068	9.341192998616346	0.8503529079163329
1	3	none		100	5	63	0.1	1.0	0.7	0.7895196710587796	0.3173748929707698	0.1463414634057109	0.9754789271955903	6.819640065372544	5.967985368875865	0.8751173439464277
1	1	none		100	5	63	0.1	1.0	1.0	0.8131754324857774	0.380251680572667	0.1999999999878788	0.9800766283449803	12.298070719547317	10.038456495536188	0.81626269692853
1	2	none		100	5	63	0.1	1.0	1.0	0.8429539295392954	0.40849535310408186	0.15853658535618678	0.981609195394777	10.056153932472919	8.62042213786235	0.8572285284400926
1	3	none		100	5	63	0.1	1.0	1.0	0.7900149518736568	0.3153762000591871	0.12195121950475907	0.9693486589964035	4.392359673522358	3.9786572373416753	0.9058131594736822
1	1	none		100	5	63	0.3	0.6	0.7	0.7886915128294439	0.3192865579331725	0.18787878786740128	0.9670498084217085	6.789654296010202	5.701901016325832	0.8397925284325435
1	2	none		100	5	63	0.3	0.6	0.7	0.8141528829081394	0.36207642702665416	0.1829268292571386	0.9739463601457936	8.369180265089344	7.021159426060409	0.8389303515968242
1	3	none		100	5	63	0.3	0.6	0.7	0.7721100831697972	0.3109742681655923	0.20121951218285247	0.9670498084217085	7.393216274546864	6.106776363863628	0.8259972470919977
1	1	none		100	5	63	0.3	0.6	1.0	0.7897643097643097	0.3186780508490409	0.18787878786740128	0.9662835248968101	6.630086216689546	5.572312395328134	0.8404585018819817
1	2	none		100	5	63	0.3	0.6	1.0	0.8199934585552753	0.36513640094407107	0.1951219512076145	0.9701149425213019	7.869461219875808	6.52907848866985	0.8296728616547241
1	3	none		100	5	63	0.3	0.6	1.0	0.7697504906083543	0.2946115337241756	0.18902439023237655	0.9708812260462002	7.771465459537332	6.491493275690523	0.8352984687089292
1	1	none		100	5	63	0.3	1.0	0.7	0.7886915128294439	0.3192865579331725	0.18787878786740128	0.9670498084217085	6.789654296010202	5.701901016325832	0.8397925284325435
1	2	none		100	5	63	0.3	1.0	0.7	0.8141528829081394	0.36207642702665416	0.1829268292571386	0.9739463601457936	8.369180265089344	7.021159426060409	0.8389303515968242
1	3	none		100	5	63	0.3	1.0	0.7	0.7721100831697972	0.3109742681655923	0.20121951218285247	0.9670498084217085	7.393216274546864	6.106776363863628	0.8259972470919977
1	1	none		100	5	63	0.3	1.0	1.0	0.7897643097643097	0.3186780508490409	0.18787878786740128	0.9662835248968101	6.630086216689546	5.572312395328134	0.8404585018819817
1	2	none		100	5	63	0.3	1.0	1.0	0.8199934585552753	0.36513640094407107	0.1951219512076145	0.9701149425213019	7.869461219875808	6.52907848866985	0.8296728616547241
1	3	none		100	5	63	0.3	1.0	1.0	0.7697504906083543	0.2946115337241756	0.18902439023237655	0.9708812260462002	7.771465459537332	6.491493275690523	0.8352984687089292
1	1	none		100	10	31	0.1	0.6	0.7	0.8024521072796935	0.3481098267106665	0.17575757574692377	0.981609195394777	11.381427609701623	9.556812980813167	0.8396848967217947
1	2	none		100	10	31	0.1	0.6	0.7	0.8262358658069339	0.3778377113316369	0.14024390243047294	0.9854406130192688	11.040679219135644	9.632535098540144	0.8724585505064122
1	3	none		100	10	31	0.1	0.6	0.7	0.7910288758059995	0.2933916557374711	0.12804878047999702	0.9685823754715052	4.527373617960919	4.075697690221098	0.900234438080905
1	1	none		100	10	31	0.1	0.6	1.0	0.808080808080808	0.3574640423810217	0.17575757574692377	0.9785440612951837	9.725047968179789	8.191554620349674	0.8423150764810454
1	2	none		100	10	31	0.1	0.6	1.0	0.8335763012802541	0.3556749612300868	0.14024390243047294	0.9770114942453869	6.932621087158805	6.100607099974703	0.8799856438062884
1	3	none		100	10	31	0.1	0.6	1.0	0.7945565834968695	0.30527376600289524	0.16463414633142473	0.9731800766208952	7.151196487030979	6.138499451295806	0.8583877384597515
1	1	none		100	10	31	0.1	1.0	0.7	0.8024521072796935	0.3481098267106665	0.17575757574692377	0.981609195394777	11.381427609701623	9.556812980813167	0.8396848967217947
1	2	none		100	10	31	0.1	1.0	0.7	0.8262358658069339	0.3778377113316369	0.14024390243047294	0.9854406130192688	11.040679219135644	9.632535098540144	0.8724585505064122
1	3	none		100	10	31	0.1	1.0	0.7	0.7910288758059995	0.2933916557374711	0.12804878047999702	0.9685823754715052	4.527373617960919	4.075697690221098	0.900234438080905
1	1	none		100	10	31	0.1	1.0	1.0	0.808080808080808	0.3574640423810217	0.17575757574692377	0.9785440612951837	9.725047968179789	8.191554620349674	0.8423150764810454
1	2	none		100	10	31	0.1	1.0	1.0	0.8335763012802541	0.3556749612300868	0.14024390243047294	0.9770114942453869	6.932621087158805	6.100607099974703	0.8799856438062884
1	3	none		100	10	31	0.1	1.0	1.0	0.7945565834968695	0.30527376600289524	0.16463414633142473	0.9731800766208952	7.151196487030979	6.138499451295806	0.8583877384597515
1	1	none		100	10	31	0.3	0.6	0.7	0.7938743759433414	0.3287505963116396	0.16363636362644626	0.9701149425213019	6.351168433074223	5.475522641636511	0.8621283840640408
1	2	none		100	10	31	0.3	0.6	0.7	0.8121016727408654	0.36677693049744625	0.18902439023237655	0.9754789271955903	9.272317627131926	7.708647768131325	0.8313614767522318
1	3	none		100	10	31	0.3	0.6	0.7	0.7747874030464442	0.2953335867563397	0.12195121950475907	0.9739463601457936	5.1919914650745715	4.680772950706939	0.9015370942486315
1	1	none		100	10	31	0.3	0.6	1.0	0.7939301056542436	0.328560863287491	0.15757575756620754	0.9747126436706919	7.2099382746408205	6.231402492223037	0.8642795794855934
1	2	none		100	10	31	0.3	0.6	1.0	0.8196383515559295	0.3857103553149325	0.21341463413332837	0.9731800766208952	9.844957545330178	7.957314103531601	0.808262907020505
1	3	none		100	10	31	0.3	0.6	1.0	0.7761283992150267	0.2687644803492305	0.11585365852952112	0.9578544061229284	2.97805571780169	2.7488906996667506	0.9230487708656239
1	1	none		100	10	31	0.3	1.0	0.7	0.7938743759433414	0.3287505963116396	0.16363636362644626	0.9701149425213019	6.351168433074223	5.475522641636511	0.8621283840640408
1	2	none		100	10	31	0.3	1.0	0.7	0.8121016727408654	0.36677693049744625	0.18902439023237655	0.9754789271955903	9.272317627131926	7.708647768131325	0.8313614767522318
1	3	none		100	10	31	0.3	1.0	0.7	0.7747874030464442	0.2953335867563397	0.12195121950475907	0.9739463601457936	5.1919914650745715	4.680772950706939	0.9015370942486315
1	1	none		100	10	31	0.3	1.0	1.0	0.7939301056542436	0.328560863287491	0.15757575756620754	0.9747126436706919	7.2099382746408205	6.231402492223037	0.8642795794855934
1	2	none		100	10	31	0.3	1.0	1.0	0.8196383515559295	0.3857103553149325	0.21341463413332837	0.9731800766208952	9.844957545330178	7.957314103531601	0.808262907020505
1	3	none		100	10	31	0.3	1.0	1.0	0.7761283992150267	0.2687644803492305	0.11585365852952112	0.9578544061229284	2.97805571780169	2.7488906996667506	0.9230487708656239
1	1	none		100	10	63	0.1	0.6	0.7	0.8076860559619181	0.360641540498215	0.15151515150596878	0.9846743294943704	11.473206776260973	9.886357180049034	0.8616908296094399
1	2	none		100	10	63	0.1	0.6	0.7	0.8374030464442577	0.38222805979562025	0.12804878047999702	0.9808429118698787	7.518877182572669	6.684142849310877	0.8889815077196207
1	3	none		100	10	63	0.1	0.6	0.7	0.795780768152509	0.31374099130854843	0.11585365852952112	0.9754789271955903	5.212713385368838	4.724655083693393	0.9063715347994248
1	1	none		100	10	63	0.1	0.6	1.0	0.8006501799605248	0.34931920925634957	0.17575757574692377	0.9800766283449803	10.489530911652166	8.82167389001665	0.8409979301669146
1	2	none		100	10	63	0.1	0.6	1.0	0.8382113821138211	0.3846798417591224	0.18902439023237655	0.9777777777702853	10.255634459638296	8.506093729846837	0.8294068651497639
1	3	none		100	10	63	0.1	0.6	1.0	0.7964442575460237	0.3315939251716003	0.1951219512076145	0.9731800766208952	8.79653349753723	7.275258608943178	0.8270597188102223
1	1	none		100	10	63	0.1	1.0	0.7	0.8076860559619181	0.360641540498215	0.15151515150596878	0.9846743294943704	11.473206776260973	9.886357180049034	0.8616908296094399
1	2	none		100	10	63	0.1	1.0	0.7	0.8374030464442577	0.38222805979562025	0.12804878047999702	0.9808429118698787	7.518877182572669	6.684142849310877	0.8889815077196207
1	3	none		100	10	63	0.1	1.0	0.7	0.795780768152509	0.31374099130854843	0.11585365852952112	0.9754789271955903	5.212713385368838	4.724655083693393	0.9063715347994248
1	1	none		100	10	63	0.1	1.0	1.0	0.8006501799605248	0.34931920925634957	0.17575757574692377	0.9800766283449803	10.489530911652166	8.82167389001665	0.8409979301669146
1	2	none		100	10	63	0.1	1.0	1.0	0.8382113821138211	0.3846798417591224	0.18902439023237655	0.9777777777702853	10.255634459638296	8.506093729846837	0.8294068651497639
1	3	none		100	10	63	0.1	1.0	1.0	0.7964442575460237	0.3315939251716003	0.1951219512076145	0.9731800766208952	8.79653349753723	7.275258608943178	0.8270597188102223
1	1	none		100	10	63	0.3	0.6	0.7	0.7888354812492743	0.31712442342617003	0.13939393938549127	0.979310344820082	7.666662948778514	6.737370478125996	0.8787878698297013
1	2	none		100	10	63	0.3	0.6	0.7	0.7994673395009813	0.37226050759993445	0.1707317073066627	0.9777777777702853	9.058819434989058	7.682923368893917	0.848115290678051
1	3	none		100	10	63	0.3	0.6	0.7	0.7730212129707503	0.28202941115082386	0.11585365852952112	0.9731800766208952	4.754678024975994	4.3196847990600125	0.9085125698989979
1	1	none		100	10	63	0.3	0.6	1.0	0.7946917450365727	0.3409092965623502	0.15151515150596878	0.9823754789196754	9.953410482630536	8.596833062702846	0.8637072667876877
1	2	none		100	10	63	0.3	0.6	1.0	0.8147089057097467	0.38478009937629526	0.1829268292571386	0.9808429118698787	11.462680557468111	9.54877549901554	0.8330316226222984
1	3	none		100	10	63	0.3	0.6	1.0	0.7886038687973087	0.30318017105731737	0.15243902438094883	0.9747126436706919	6.932632956871543	6.028268123923669	0.8695495769211599
1	1	none		100	10	63	0.3	1.0	0.7	0.7888354812492743	0.31712442342617003	0.13939393938549127	0.979310344820082	7.666662948778514	6.737370478125996	0.8787878698297013
1	2	none		100	10	63	0.3	1.0	0.7	0.7994673395009813	0.37226050759993445	0.1707317073066627	0.9777777777702853	9.058819434989058	7.682923368893917	0.848115290678051
1	3	none		100	10	63	0.3	1.0	0.7	0.7730212129707503	0.28202941115082386	0.11585365852952112	0.9731800766208952	4.754678024975994	4.3196847990600125	0.9085125698989979
1	1	none		100	10	63	0.3	1.0	1.0	0.7946917450365727	0.3409092965623502	0.15151515150596878	0.9823754789196754	9.953410482630536	8.596833062702846	0.8637072667876877
1	2	none		100	10	63	0.3	1.0	1.0	0.8147089057097467	0.38478009937629526	0.1829268292571386	0.9808429118698787	11.462680557468111	9.54877549901554	0.8330316226222984
1	3	none		100	10	63	0.3	1.0	1.0	0.7886038687973087	0.30318017105731737	0.15243902438094883	0.9747126436706919	6.932632956871543	6.028268123923669	0.8695495769211599
1	1	none		300	3	31	0.1	0.6	0.7	0.8117775455706491	0.34317965743645	0.13939393938549127	0.9747126436706919	6.243275370990305	5.512394512351148	0.882933095588257
1	2	none		300	3	31	0.1	0.6	0.7	0.8469815905055602	0.40732791479519287	0.17682926828190065	0.9785440612951837	9.797085360379914	8.241503124129249	0.8412198856087955
1	3	none		300	3	31	0.1	0.6	0.7	0.7927950658816932	0.3273551956727103	0.20121951218285247	0.9670498084217085	7.393216274546864	6.106776363863628	0.8259972470919977
1	1	none		300	3	31	0.1	0.6	1.0	0.8083362359224429	0.34399712811344696	0.16969696968668502	0.9747126436706919	7.877899988807638	6.710741145470962	0.8518439020838177
1	2	none		300	3	31	0.1	0.6	1.0	0.8418465563965984	0.4009520423851844	0.1707317073066627	0.9823754789196754	11.475696788635748	9.687163109676213	0.8441459523845499
1	3	none		300	3	31	0.1	0.6	1.0	0.7913606205027568	0.318376005454957	0.17682926828190065	0.9647509578470135	5.879386406101891	5.016568034636317	0.8532468576373946
1	1	none		300	3	31	0.1	1.0	0.7	0.8117775455706491	0.34317965743645	0.13939393938549127	0.9747126436706919	6.243275370990305	5.512394512351148	0.882933095588257
1	2	none		300	3	31	0.1	1.0	0.7	0.8469815905055602	0.40732791479519287	0.17682926828190065	0.9785440612951837	9.797085360379914	8.241503124129249	0.8412198856087955
1	3	none		300	3	31	0.1	1.0	0.7	0.7927950658816932	0.3273551956727103	0.20121951218285247	0.9670498084217085	7.393216274546864	6.106776363863628	0.8259972470919977
1	1	none		300	3	31	0.1	1.0	1.0	0.8083362359224429	0.34399712811344696	0.16969696968668502	0.9747126436706919	7.877899988807638	6.710741145470962	0.8518439020838177
1	2	none		300	3	31	0.1	1.0	1.0	0.8418465563965984	0.4009520423851844	0.1707317073066627	0.9823754789196754	11.475696788635748	9.687163109676213	0.8441459523845499
1	3	none		300	3	31	0.1	1.0	1.0	0.7913606205027568	0.318376005454957	0.17682926828190065	0.9647509578470135	5.879386406101891	5.016568034636317	0.8532468576373946
1	1	none		300	3	31	0.3	0.6	0.7	0.7905491698595147	0.3187608105330999	0.18787878786740128	0.9632183907972168	6.058300581033071	5.107953155395208	0.8431329919158924
1	2	none		300	3	31	0.3	0.6	0.7	0.7909774787403047	0.34949479574527115	0.18902439023237655	0.9701149425213019	7.56622070363449	6.325044785898917	0.8359582621213293
1	3	none		300	3	31	0.3	0.6	0.7	0.7579758901037287	0.26844133990757757	0.17682926828190065	0.9547892720233351	4.536596604919598	3.911222780153895	0.8621491120780942
1	1	none		300	3	31	0.3	0.6	1.0	0.788092418437246	0.33106515744680737	0.20606060604811752	0.9655172413719119	7.267173449759496	5.975755841144079	0.8222943637969876
1	2	none		300	3	31	0.3	0.6	1.0	0.7999532753948229	0.36189742186521345	0.21951219510856632	0.9693486589964035	8.894528326531335	7.161583027215015	0.8051672528724846
1	3	none		300	3	31	0.3	0.6	1.0	0.7659144005233156	0.28683961308593187	0.20121951218285247	0.9586206896478268	5.835876441573606	4.862803701711462	0.8332602124183208
1	1	none		300	3	31	0.3	1.0	0.7	0.7905491698595147	0.3187608105330999	0.18787878786740128	0.9632183907972168	6.058300581033071	5.107953155395208	0.8431329919158924
1	2	none		300	3	31	0.3	1.0	0.7	0.7909774787403047	0.34949479574527115	0.18902439023237655	0.9701149425213019	7.56622070363449	6.325044785898917	0.8359582621213293
1	3	none		300	3	31	0.3	1.0	0.7	0.7579758901037287	0.26844133990757757	0.17682926828190065	0.9547892720233351	4.536596604919598	3.911222780153895	0.8621491120780942
1	1	none		300	3	31	0.3	1.0	1.0	0.788092418437246	0.33106515744680737	0.20606060604811752	0.9655172413719119	7.267173449759496	5.975755841144079	0.8222943637969876
1	2	none		300	3	31	0.3	1.0	1.0	0.7999532753948229	0.36189742186521345	0.21951219510856632	0.9693486589964035	8.894528326531335	7.161583027215015	0.8051672528724846
1	3	none		300	3	31	0.3	1.0	1.0	0.7659144005233156	0.28683961308593187	0.20121951218285247	0.9586206896478268	5.835876441573606	4.862803701711462	0.8332602124183208
1	1	none		300	3	63	0.1	0.6	0.7	0.8117775455706491	0.34317965743645	0.13939393938549127	0.9747126436706919	6.243275370990305	5.512394512351148	0.882933095588257
1	2	none		300	3	63	0.1	0.6	0.7	0.8469815905055602	0.40732791479519287	0.17682926828190065	0.9785440612951837	9.797085360379914	8.241503124129249	0.8412198856087955
1	3	none		300	3	63	0.1	0.6	0.7	0.7927950658816932	0.3273551956727103	0.20121951218285247	0.9670498084217085	7.393216274546864	6.106776363863628	0.8259972470919977
1	1	none		300	3	63	0.1	0.6	1.0	0.8083362359224429	0.34399712811344696	0.16969696968668502	0.9747126436706919	7.877899988807638	6.710741145470962	0.8518439020838177
1	2	none		300	3	63	0.1	0.6	1.0	0.8418465563965984	0.4009520423851844	0.1707317073066627	0.9823754789196754	11.475696788635748	9.687163109676213	0.8441459523845499
1	3	none		300	3	63	0.1	0.6	1.0	0.7913606205027568	0.318376005454957	0.17682926828190065	0.9647509578470135	5.879386406101891	5.016568034636317	0.8532468576373946
1	1	none		300	3	63	0.1	1.0	0.7	0.8117775455706491	0.34317965743645	0.13939393938549127	0.9747126436706919	6.243275370990305	5.512394512351148	0.882933095588257
1	2	none		300	3	63	0.1	1.0	0.7	0.8469815905055602	0.40732791479519287	0.17682926828190065	0.9785440612951837	9.797085360379914	8.241503124129249	0.8412198856087955
1	3	none		300	3	63	0.1	1.0	0.7	0.7927950658816932	0.3273551956727103	0.20121951218285247	0.9670498084217085	7.393216274546864	6.106776363863628	0.8259972470919977
1	1	none		300	3	63	0.1	1.0	1.0	0.8083362359224429	0.34399712811344696	0.16969696968668502	0.9747126436706919	7.877899988807638	6.710741145470962	0.8518439020838177
1	2	none		300	3	63	0.1	1.0	1.0	0.8418465563965984	0.4009520423851844	0.1707317073066627	0.9823754789196754	11.475696788635748	9.687163109676213	0.8441459523845499
1	3	none		300	3	63	0.1	1.0	1.0	0.7913606205027568	0.318376005454957	0.17682926828190065	0.9647509578470135	5.879386406101891	5.016568034636317	0.8532468576373946
1	1	none		300	3	63	0.3	0.6	0.7	0.7905491698595147	0.3187608105330999	0.18787878786740128	0.9632183907972168	6.058300581033071	5.107953155395208	0.8431329919158924
1	2	none		300	3	63	0.3	0.6	0.7	0.7909774787403047	0.34949479574527115	0.18902439023237655	0.9701149425213019	7.56622070363449	6.325044785898917	0.8359582621213293
1	3	none		300	3	63	0.3	0.6	0.7	0.7579758901037287	0.26844133990757757	0.17682926828190065	0.9547892720233351	4.536596604919598	3.911222780153895	0.8621491120780942
1	1	none		300	3	63	0.3	0.6	1.0	0.788092418437246	0.33106515744680737	0.20606060604811752	0.9655172413719119	7.267173449759496	5.975755841144079	0.8222943637969876
1	2	none		300	3	63	0.3	0.6	1.0	0.7999532753948229	0.36189742186521345	0.21951219510856632	0.9693486589964035	8.894528326531335	7.161583027215015	0.8051672528724846
1	3	none		300	3	63	0.3	0.6	1.0	0.7659144005233156	0.28683961308593187	0.20121951218285247	0.9586206896478268	5.835876441573606	4.862803701711462	0.8332602124183208
1	1	none		300	3	63	0.3	1.0	0.7	0.7905491698595147	0.3187608105330999	0.18787878786740128	0.9632183907972168	6.058300581033071	5.107953155395208	0.8431329919158924
1	2	none		300	3	63	0.3	1.0	0.7	0.7909774787403047	0.34949479574527115	0.18902439023237655	0.9701149425213019	7.56622070363449	6.325044785898917	0.8359582621213293
1	3	none		300	3	63	0.3	1.0	0.7	0.7579758901037287	0.26844133990757757	0.17682926828190065	0.9547892720233351	4.536596604919598	3.911222780153895	0.8621491120780942
1	1	none		300	3	63	0.3	1.0	1.0	0.788092418437246	0.33106515744680737	0.20606060604811752	0.9655172413719119	7.267173449759496	5.975755841144079	0.8222943637969876
1	2	none		300	3	63	0.3	1.0	1.0	0.7999532753948229	0.36189742186521345	0.21951219510856632	0.9693486589964035	8.894528326531335	7.161583027215015	0.8051672528724846
1	3	none		300	3	63	0.3	1.0	1.0	0.7659144005233156	0.28683961308593187	0.20121951218285247	0.9586206896478268	5.835876441573606	4.862803701711462	0.8332602124183208
1	1	none		300	5	31	0.1	0.6	0.7	0.803306629513526	0.35996239398573393	0.21212121210835627	0.9747126436706919	10.37761824788637	8.388426431838703	0.8083190311776026
1	2	none		300	5	31	0.1	0.6	0.7	0.8225072423138025	0.38276724718443533	0.1829268292571386	0.9777777777702853	9.850741814555029	8.231703609529196	0.8356430069925261
1	3	none		300	5	31	0.1	0.6	0.7	0.7725072423138024	0.30271514649187947	0.15853658535618678	0.9678160919466069	5.665629701204363	4.925956656152761	0.8694455619733382
1	1	none		300	5	31	0.1	0.6	1.0	0.7996563334494369	0.34414389625403685	0.18181818180716253	0.9777777777702853	9.77777335683339	8.181814496747196	0.8367768509638689
1	2	none		300	5	31	0.1	0.6	1.0	0.8228716942341837	0.39181411938850136	0.1829268292571386	0.9762452107204886	9.200766449273747	7.700626181039297	0.8369548484343359
1	3	none		300	5	31	0.1	0.6	1.0	0.7794972432482946	0.29514994820175544	0.1463414634057109	0.9624521072723184	4.39416792082997	3.8974603845935483	0.8869620849436534
1	1	none		300	5	31	0.1	1.0	0.7	0.803306629513526	0.35996239398573393	0.21212121210835627	0.9747126436706919	10.37761824788637	8.388426431838703	0.8083190311776026
1	2	none		300	5	31	0.1	1.0	0.7	0.8225072423138025	0.38276724718443533	0.1829268292571386	0.9777777777702853	9.850741814555029	8.231703609529196	0.8356430069925261
1	3	none		300	5	31	0.1	1.0	0.7	0.7725072423138024	0.30271514649187947	0.15853658535618678	0.9678160919466069	5.665629701204363	4.925956656152761	0.8694455619733382
1	1	none		300	5	31	0.1	1.0	1.0	0.7996563334494369	0.34414389625403685	0.18181818180716253	0.9777777777702853	9.77777335683339	8.181814496747196	0.8367768509638689
1	2	none		300	5	31	0.1	1.0	1.0	0.8228716942341837	0.39181411938850136	0.1829268292571386	0.9762452107204886	9.200766449273747	7.700626181039297	0.8369548484343359
1	3	none		300	5	31	0.1	1.0	1.0	0.7794972432482946	0.29514994820175544	0.1463414634057109	0.9624521072723184	4.39416792082997	3.8974603845935483	0.8869620849436534
1	1	none		300	5	31	0.3	0.6	0.7	0.7898107511900616	0.32149520146265276	0.18181818180716253	0.9701149425213019	7.213672786312055	6.08391404626279	0.8433864626727025
1	2	none		300	5	31	0.3	0.6	0.7	0.8042939912157743	0.3785469063461221	0.23170731705904224	0.9770114942453869	12.817454704773013	10.079263904306032	0.7863701497909822
1	3	none		300	5	31	0.3	0.6	0.7	0.7624801420427998	0.29863988471415304	0.18902439023237655	0.9647509578470135	6.379370522471503	5.3625382439215805	0.8406061634511103
1	1	none		300	5	31	0.3	0.6	1.0	0.7769186114013701	0.31871254316339026	0.18181818180716253	0.9685823754715052	6.85094631632919	5.787137845857204	0.8447209349099893
1	2	none		300	5	31	0.3	0.6	1.0	0.8044061302681994	0.37180446073418344	0.17682926828190065	0.9754789271955903	8.545598349883079	7.211315654058336	0.8438631530934306
1	3	none		300	5	31	0.3	0.6	1.0	0.7733996822726847	0.29384503953472163	0.1463414634057109	0.9685823754715052	5.285015732353756	4.657940217395541	0.8813484009196892
1	1	none		300	5	31	0.3	1.0	0.7	0.7898107511900616	0.32149520146265276	0.18181818180716253	0.9701149425213019	7.213672786312055	6.08391404626279	0.8433864626727025
1	2	none		300	5	31	0.3	1.0	0.7	0.8042939912157743	0.3785469063461221	0.23170731705904224	0.9770114942453869	12.817454704773013	10.079263904306032	0.7863701497909822
1	3	none		300	5	31	0.3	1.0	0.7	0.7624801420427998	0.29863988471415304	0.18902439023237655	0.9647509578470135	6.379370522471503	5.3625382439215805	0.8406061634511103
1	1	none		300	5	31	0.3	1.0	1.0	0.7768953906884941	0.31868755943943505	0.18181818180716253	0.9685823754715052	6.85094631632919	5.787137845857204	0.8447209349099893
1	2	none		300	5	31	0.3	1.0	1.0	0.8044061302681994	0.37180446073418344	0.17682926828190065	0.9754789271955903	8.545598349883079	7.211315654058336	0.8438631530934306
1	3	none		300	5	31	0.3	1.0	1.0	0.7733996822726847	0.29384503953472163	0.1463414634057109	0.9685823754715052	5.285015732353756	4.657940217395541	0.8813484009196892
1	1	none		300	5	63	0.1	0.6	0.7	0.803306629513526	0.35996239398573393	0.21212121210835627	0.9747126436706919	10.37761824788637	8.388426431838703	0.8083190311776026
1	2	none		300	5	63	0.1	0.6	0.7	0.8225072423138025	0.38276724718443533	0.1829268292571386	0.9777777777702853	9.850741814555029	8.231703609529196	0.8356430069925261
1	3	none		300	5	63	0.1	0.6	0.7	0.7725072423138024	0.30271514649187947	0.15853658535618678	0.9678160919466069	5.665629701204363	4.925956656152761	0.8694455619733382
1	1	none		300	5	63	0.1	0.6	1.0	0.7996563334494369	0.34414389625403685	0.18181818180716253	0.9777777777702853	9.77777335683339	8.181814496747196	0.8367768509638689
1	2	none		300	5	63	0.1	0.6	1.0	0.8228716942341837	0.39181411938850136	0.1829268292571386	0.9762452107204886	9.200766449273747	7.700626181039297	0.8369548484343359
1	3	none		300	5	63	0.1	0.6	1.0	0.7794972432482946	0.29514994820175544	0.1463414634057109	0.9624521072723184	4.39416792082997	3.8974603845935483	0.8869620849436534
1	1	none		300	5	63	0.1	1.0	0.7	0.803306629513526	0.35996239398573393	0.21212121210835627	0.9747126436706919	10.37761824788637	8.388426431838703	0.8083190311776026
1	2	none		300	5	63	0.1	1.0	0.7	0.8225072423138025	0.38276724718443533	0.1829268292571386	0.9777777777702853	9.850741814555029	8.231703609529196	0.8356430069925261
1	3	none		300	5	63	0.1	1.0	0.7	0.7725072423138024	0.30271514649187947	0.15853658535618678	0.9678160919466069	5.665629701204363	4.925956656152761	0.8694455619733382
1	1	none		300	5	63	0.1	1.0	1.0	0.7996563334494369	0.34414389625403685	0.18181818180716253	0.9777777777702853	9.77777335683339	8.181814496747196	0.8367768509638689
1	2	none		300	5	63	0.1	1.0	1.0	0.8228716942341837	0.39181411938850136	0.1829268292571386	0.9762452107204886	9.200766449273747	7.700626181039297	0.8369548484343359
1	3	none		300	5	63	0.1	1.0	1.0	0.7794972432482946	0.29514994820175544	0.1463414634057109	0.9624521072723184	4.39416792082997	3.8974603845935483	0.8869620849436534
1	1	none		300	5	63	0.3	0.6	0.7	0.7898107511900616	0.32149520146265276	0.18181818180716253	0.9701149425213019	7.213672786312055	6.08391404626279	0.8433864626727025
1	2	none		300	5	63	0.3	0.6	0.7	0.8042939912157743	0.3785469063461221	0.23170731705904224	0.9770114942453869	12.817454704773013	10.079263904306032	0.7863701497909822
1	3	none		300	5	63	0.3	0.6	0.7	0.7624801420427998	0.29863988471415304	0.18902439023237655	0.9647509578470135	6.379370522471503	5.3625382439215805	0.8406061634511103
1	1	none		300	5	63	0.3	0.6	1.0	0.7768953906884941	0.31868755943943505	0.18181818180716253	0.9685823754715052	6.85094631632919	5.787137845857204	0.8447209349099893
1	2	none		300	5	63	0.3	0.6	1.0	0.8044061302681994	0.37180446073418344	0.17682926828190065	0.9754789271955903	8.545598349883079	7.211315654058336	0.8438631530934306
1	3	none		300	5	63	0.3	0.6	1.0	0.7733996822726847	0.29384503953472163	0.1463414634057109	0.9685823754715052	5.285015732353756	4.657940217395541	0.8813484009196892
1	1	none		300	5	63	0.3	1.0	0.7	0.7898107511900616	0.32149520146265276	0.18181818180716253	0.9701149425213019	7.213672786312055	6.08391404626279	0.8433864626727025
1	2	none		300	5	63	0.3	1.0	0.7	0.8042939912157743	0.3785469063461221	0.23170731705904224	0.9770114942453869	12.817454704773013	10.079263904306032	0.7863701497909822
1	3	none		300	5	63	0.3	1.0	0.7	0.7624801420427998	0.29863988471415304	0.18902439023237655	0.9647509578470135	6.379370522471503	5.3625382439215805	0.8406061634511103
1	1	none		300	5	63	0.3	1.0	1.0	0.7768953906884941	0.31868755943943505	0.18181818180716253	0.9685823754715052	6.85094631632919	5.787137845857204	0.8447209349099893
1	2	none		300	5	63	0.3	1.0	1.0	0.8044061302681994	0.37180446073418344	0.17682926828190065	0.9754789271955903	8.545598349883079	7.211315654058336	0.8438631530934306
1	3	none		300	5	63	0.3	1.0	1.0	0.7733996822726847	0.29384503953472163	0.1463414634057109	0.9685823754715052	5.285015732353756	4.657940217395541	0.8813484009196892
1	1	none		300	10	31	0.1	0.6	0.7	0.7958945779635433	0.34394216385846926	0.16363636362644626	0.9754789271955903	7.783284855371447	6.673292730654569	0.8573876938624837
1	2	none		300	10	31	0.1	0.6	0.7	0.8154237921689561	0.3796815776289668	0.1707317073066627	0.983908045969472	12.588227443098098	10.609749498741632	0.8428310833132026
1	3	none		300	10	31	0.1	0.6	0.7	0.7847584337912343	0.2942483293130526	0.1463414634057109	0.9655172413719119	4.7999986020155285	4.243901207123711	0.8841463323222016
1	1	none		300	10	31	0.1	0.6	1.0	0.800756995239754	0.34726007160052413	0.18181818180716253	0.9754789271955903	8.840274154412683	7.414769700727299	0.8387488309537804
1	2	none		300	10	31	0.1	0.6	1.0	0.8184001495187365	0.3686042150938729	0.1829268292571386	0.979310344820082	10.597009779966935	8.841459137516265	0.8343352714706803
1	3	none		300	10	31	0.1	0.6	1.0	0.7851228857116157	0.2951482792163425	0.1463414634057109	0.9685823754715052	5.285015732353756	4.657940217395541	0.8813484009196892
1	1	none		300	10	31	0.1	1.0	0.7	0.7958945779635433	0.34394216385846926	0.16363636362644626	0.9754789271955903	7.783284855371447	6.673292730654569	0.8573876938624837
1	2	none		300	10	31	0.1	1.0	0.7	0.8154237921689561	0.3796815776289668	0.1707317073066627	0.983908045969472	12.588227443098098	10.609749498741632	0.8428310833132026
1	3	none		300	10	31	0.1	1.0	0.7	0.7847584337912343	0.2942483293130526	0.1463414634057109	0.9655172413719119	4.7999986020155285	4.243901207123711	0.8841463323222016
1	1	none		300	10	31	0.1	1.0	1.0	0.800756995239754	0.34726007160052413	0.18181818180716253	0.9754789271955903	8.840274154412683	7.414769700727299	0.8387488309537804
1	2	none		300	10	31	0.1	1.0	1.0	0.8184001495187365	0.3686042150938729	0.1829268292571386	0.979310344820082	10.597009779966935	8.841459137516265	0.8343352714706803
1	3	none		300	10	31	0.1	1.0	1.0	0.7851228857116157	0.2951482792163425	0.1463414634057109	0.9685823754715052	5.285015732353756	4.657940217395541	0.8813484009196892
1	1	none		300	10	31	0.3	0.6	0.7	0.7859421804249391	0.32457706107463835	0.15757575756620754	0.972413793095997	6.5935227790946715	5.712119139588933	0.8663227936004813
1	2	none		300	10	31	0.3	0.6	0.7	0.7967993645453697	0.3794387948390682	0.17682926828190065	0.9800766283449803	10.567231140458025	8.87546458446469	0.8399044518683332
1	3	none		300	10	31	0.3	0.6	0.7	0.7700822353051117	0.2888470647428181	0.10975609755428316	0.9670498084217085	3.6183486918227703	3.3309689257437967	0.9205770845380601
1	1	none		300	10	31	0.3	0.6	1.0	0.7902844537327296	0.32472242741475654	0.16969696968668502	0.9747126436706919	7.877899988807638	6.710741145470962	0.8518439020838177
1	2	none		300	10	31	0.3	0.6	1.0	0.8006354546304084	0.382538261259979	0.18902439023237655	0.9731800766208952	8.457569331582516	7.047906777413704	0.8333253227401283
1	3	none		300	10	31	0.3	0.6	1.0	0.7675170544808896	0.2830665077259531	0.12804878047999702	0.9678160919466069	4.416082539197094	3.978657299200307	0.9009472127671909
1	1	none		300	10	31	0.3	1.0	0.7	0.7859421804249391	0.32457706107463835	0.15757575756620754	0.972413793095997	6.5935227790946715	5.712119139588933	0.8663227936004813
1	2	none		300	10	31	0.3	1.0	0.7	0.7967993645453697	0.3794387948390682	0.17682926828190065	0.9800766283449803	10.567231140458025	8.87546458446469	0.8399044518683332
1	3	none		300	10	31	0.3	1.0	0.7	0.7700542005420055	0.2888189646052111	0.10975609755428316	0.9670498084217085	3.6183486918227703	3.3309689257437967	0.9205770845380601
1	1	none		300	10	31	0.3	1.0	1.0	0.7902844537327296	0.32472242741475654	0.16969696968668502	0.9747126436706919	7.877899988807638	6.710741145470962	0.8518439020838177
1	2	none		300	10	31	0.3	1.0	1.0	0.8006354546304084	0.382538261259979	0.18902439023237655	0.9731800766208952	8.457569331582516	7.047906777413704	0.8333253227401283
1	3	none		300	10	31	0.3	1.0	1.0	0.7675170544808896	0.2830665077259531	0.12804878047999702	0.9678160919466069	4.416082539197094	3.978657299200307	0.9009472127671909
1	1	none		300	10	63	0.1	0.6	0.7	0.8044165795889935	0.34534357649228475	0.13939393938549127	0.9770114942453869	6.883799811977821	6.063633723613461	0.8808556059728425
1	2	none		300	10	63	0.1	0.6	0.7	0.820203719278572	0.3835002031564166	0.12804878047999702	0.9854406130192688	9.939632463707417	8.794923350841	0.884833849094278
1	3	none		300	10	63	0.1	0.6	0.7	0.7880945706008784	0.306803291357717	0.12195121950475907	0.9731800766208952	5.03968065474043	4.547036630589487	0.902246965969092
1	1	none		300	10	63	0.1	0.6	1.0	0.7975525368628817	0.33991688929988567	0.14545454544573003	0.9800766283449803	8.373154539045844	7.300695633117228	0.8719169717148954
1	2	none		300	10	63	0.1	0.6	1.0	0.8168815998504813	0.3761969141055265	0.16463414633142473	0.9808429118698787	10.090505661286882	8.593897949113984	0.851681584321406
1	3	none		300	10	63	0.1	0.6	1.0	0.7909260816746099	0.3062379096812768	0.12804878047999702	0.9716475095710986	5.032695251654003	4.516313501206022	0.8973945818385836
1	1	none		300	10	63	0.1	1.0	0.7	0.8044165795889935	0.34534357649228475	0.13939393938549127	0.9770114942453869	6.883799811977821	6.063633723613461	0.8808556059728425
1	2	none		300	10	63	0.1	1.0	0.7	0.820203719278572	0.3835002031564166	0.12804878047999702	0.9854406130192688	9.939632463707417	8.794923350841	0.884833849094278
1	3	none		300	10	63	0.1	1.0	0.7	0.7880945706008784	0.306803291357717	0.12195121950475907	0.9731800766208952	5.03968065474043	4.547036630589487	0.902246965969092
1	1	none		300	10	63	0.1	1.0	1.0	0.7975525368628817	0.33991688929988567	0.14545454544573003	0.9800766283449803	8.373154539045844	7.300695633117228	0.8719169717148954
1	2	none		300	10	63	0.1	1.0	1.0	0.8168815998504813	0.3761969141055265	0.16463414633142473	0.9808429118698787	10.090505661286882	8.593897949113984	0.851681584321406
1	3	none		300	10	63	0.1	1.0	1.0	0.7909260816746099	0.3062379096812768	0.12804878047999702	0.9716475095710986	5.032695251654003	4.516313501206022	0.8973945818385836
1	1	none		300	10	63	0.3	0.6	0.7	0.7845024962266341	0.3268611643836797	0.15151515150596878	0.9785440612951837	8.144128843127215	7.061685017542823	0.8670890493169017
1	2	none		300	10	63	0.3	0.6	0.7	0.7915848986076068	0.37190270973751804	0.1829268292571386	0.9808429118698787	11.462680557468111	9.54877549901554	0.8330316226222984
1	3	none		300	10	63	0.3	0.6	0.7	0.7727175030370993	0.29622241197466714	0.12804878047999702	0.9754789271955903	5.841999358109502	5.221987197766381	0.893869858458226
1	1	none		300	10	63	0.3	0.6	1.0	0.7911900615348891	0.33070037582161094	0.13939393938549127	0.9762452107204886	6.656516951624227	5.868032718159791	0.8815470153896007
1	2	none		300	10	63	0.3	0.6	1.0	0.7977852537146061	0.37273451856322953	0.20731707315809042	0.9800766283449803	12.865673982056505	10.40571709902757	0.8087968795792176
1	3	none		300	10	63	0.3	0.6	1.0	0.7863797775908794	0.30492424456539846	0.14024390243047294	0.9701149425213019	5.29514279300515	4.692775163731455	0.8862414658541699
1	1	none		300	10	63	0.3	1.0	0.7	0.7845024962266341	0.3268611643836797	0.15151515150596878	0.9785440612951837	8.144128843127215	7.061685017542823	0.8670890493169017
1	2	none		300	10	63	0.3	1.0	0.7	0.7915848986076068	0.37190270973751804	0.1829268292571386	0.9808429118698787	11.462680557468111	9.54877549901554	0.8330316226222984
1	3	none		300	10	63	0.3	1.0	0.7	0.7727175030370993	0.29622241197466714	0.12804878047999702	0.9754789271955903	5.841999358109502	5.221987197766381	0.893869858458226
1	1	none		300	10	63	0.3	1.0	1.0	0.7911900615348891	0.33070037582161094	0.13939393938549127	0.9762452107204886	6.656516951624227	5.868032718159791	0.8815470153896007
1	2	none		300	10	63	0.3	1.0	1.0	0.7977852537146061	0.37273451856322953	0.20731707315809042	0.9800766283449803	12.865673982056505	10.40571709902757	0.8087968795792176
1	3	none		300	10	63	0.3	1.0	1.0	0.7863797775908794	0.30492424456539846	0.14024390243047294	0.9701149425213019	5.29514279300515	4.692775163731455	0.8862414658541699
1	1	none		500	3	31	0.1	0.6	0.7	0.8044212237315685	0.33845414848421	0.17575757574692377	0.9685823754715052	6.573885987935804	5.594233250995297	0.8509781270199701
1	2	none		500	3	31	0.1	0.6	0.7	0.832954864031399	0.38685714839100366	0.1951219512076145	0.9762452107204886	9.962850133156314	8.21400125977525	0.8244629850258004
1	3	none		500	3	31	0.1	0.6	0.7	0.7788384263152976	0.3044761000638991	0.20121951218285247	0.9616858237474201	6.322899100958873	5.251827896235251	0.8306044030039663
1	1	none		500	3	31	0.1	0.6	1.0	0.8021595262974573	0.3341930211315684	0.18787878786740128	0.9670498084217085	6.789654296010202	5.701901016325832	0.8397925284325435
1	2	none		500	3	31	0.1	0.6	1.0	0.8254088402952996	0.3729322810458158	0.1951219512076145	0.9739463601457936	9.062385093480087	7.489236721131102	0.8264090030664627
1	3	none		500	3	31	0.1	0.6	1.0	0.7849406597514251	0.2999692389951212	0.1829268292571386	0.9616858237474201	5.6194015091607	4.774388996577501	0.8496258778804677
1	1	none		500	3	31	0.1	1.0	0.7	0.8044212237315685	0.33845414848421	0.17575757574692377	0.9685823754715052	6.573885987935804	5.594233250995297	0.8509781270199701
1	2	none		500	3	31	0.1	1.0	0.7	0.832954864031399	0.38685714839100366	0.1951219512076145	0.9762452107204886	9.962850133156314	8.21400125977525	0.8244629850258004
1	3	none		500	3	31	0.1	1.0	0.7	0.7788384263152976	0.3044761000638991	0.20121951218285247	0.9616858237474201	6.322899100958873	5.251827896235251	0.8306044030039663
1	1	none		500	3	31	0.1	1.0	1.0	0.8021595262974573	0.3341930211315684	0.18787878786740128	0.9670498084217085	6.789654296010202	5.701901016325832	0.8397925284325435
1	2	none		500	3	31	0.1	1.0	1.0	0.8254088402952996	0.3729322810458158	0.1951219512076145	0.9739463601457936	9.062385093480087	7.489236721131102	0.8264090030664627
1	3	none		500	3	31	0.1	1.0	1.0	0.7849406597514251	0.2999692389951212	0.1829268292571386	0.9616858237474201	5.6194015091607	4.774388996577501	0.8496258778804677
1	1	none		500	3	31	0.3	0.6	0.7	0.7836758388482526	0.30450914087783193	0.18787878786740128	0.9578544061229284	5.25780064359035	4.457850180896626	0.8478545366213286
1	2	none		500	3	31	0.3	0.6	0.7	0.7810671899822447	0.3432974633515416	0.1829268292571386	0.9716475095710986	7.672445846956417	6.451876430294317	0.8409152025659788
1	3	none		500	3	31	0.3	0.6	0.7	0.7557985235024763	0.2672652491513831	0.21341463413332837	0.9532567049735383	5.533103393553992	4.565672752761341	0.8251558614916303
1	1	none		500	3	31	0.3	0.6	1.0	0.7814512945547428	0.3186341956475274	0.19393939392764004	0.959386973172725	5.683641660571328	4.7752989945680175	0.8401829712205292
1	2	none		500	3	31	0.3	0.6	1.0	0.776170451359686	0.33753782647944547	0.21951219510856632	0.9685823754715052	8.670728926611668	6.9869103260933105	0.8058042522748261
1	3	none		500	3	31	0.3	0.6	1.0	0.7657929165498553	0.28840199340204997	0.17682926828190065	0.95708812259803	4.7911364427749	4.120752523082515	0.8600782975791269
1	1	none		500	3	31	0.3	1.0	0.7	0.7836758388482526	0.30450914087783193	0.18787878786740128	0.9578544061229284	5.25780064359035	4.457850180896626	0.8478545366213286
1	2	none		500	3	31	0.3	1.0	0.7	0.7810671899822447	0.3432974633515416	0.1829268292571386	0.9716475095710986	7.672445846956417	6.451876430294317	0.8409152025659788
1	3	none		500	3	31	0.3	1.0	0.7	0.7557985235024763	0.2672652491513831	0.21341463413332837	0.9532567049735383	5.533103393553992	4.565672752761341	0.8251558614916303
1	1	none		500	3	31	0.3	1.0	1.0	0.7814512945547428	0.3186341956475274	0.19393939392764004	0.959386973172725	5.683641660571328	4.7752989945680175	0.8401829712205292
1	2	none		500	3	31	0.3	1.0	1.0	0.776170451359686	0.33753782647944547	0.21951219510856632	0.9685823754715052	8.670728926611668	6.9869103260933105	0.8058042522748261
1	3	none		500	3	31	0.3	1.0	1.0	0.7657929165498553	0.28840199340204997	0.17682926828190065	0.95708812259803	4.7911364427749	4.120752523082515	0.8600782975791269
1	1	none		500	3	63	0.1	0.6	0.7	0.8044212237315685	0.33845414848421	0.17575757574692377	0.9685823754715052	6.573885987935804	5.594233250995297	0.8509781270199701
1	2	none		500	3	63	0.1	0.6	0.7	0.832954864031399	0.38685714839100366	0.1951219512076145	0.9762452107204886	9.962850133156314	8.21400125977525	0.8244629850258004
1	3	none		500	3	63	0.1	0.6	0.7	0.7788384263152976	0.3044761000638991	0.20121951218285247	0.9616858237474201	6.322899100958873	5.251827896235251	0.8306044030039663
1	1	none		500	3	63	0.1	0.6	1.0	0.8021595262974573	0.3341930211315684	0.18787878786740128	0.9670498084217085	6.789654296010202	5.701901016325832	0.8397925284325435
1	2	none		500	3	63	0.1	0.6	1.0	0.8254088402952996	0.3729322810458158	0.1951219512076145	0.9739463601457936	9.062385093480087	7.489236721131102	0.8264090030664627
1	3	none		500	3	63	0.1	0.6	1.0	0.7849406597514251	0.2999692389951212	0.1829268292571386	0.9616858237474201	5.6194015091607	4.774388996577501	0.8496258778804677
1	1	none		500	3	63	0.1	1.0	0.7	0.8044212237315685	0.33845414848421	0.17575757574692377	0.9685823754715052	6.573885987935804	5.594233250995297	0.8509781270199701
1	2	none		500	3	63	0.1	1.0	0.7	0.832954864031399	0.38685714839100366	0.1951219512076145	0.9762452107204886	9.962850133156314	8.21400125977525	0.8244629850258004
1	3	none		500	3	63	0.1	1.0	0.7	0.7788384263152976	0.3044761000638991	0.20121951218285247	0.9616858237474201	6.322899100958873	5.251827896235251	0.8306044030039663
1	1	none		500	3	63	0.1	1.0	1.0	0.8021595262974573	0.3341930211315684	0.18787878786740128	0.9670498084217085	6.789654296010202	5.701901016325832	0.8397925284325435
1	2	none		500	3	63	0.1	1.0	1.0	0.8254088402952996	0.3729322810458158	0.1951219512076145	0.9739463601457936	9.062385093480087	7.489236721131102	0.8264090030664627
1	3	none		500	3	63	0.1	1.0	1.0	0.7849406597514251	0.2999692389951212	0.1829268292571386	0.9616858237474201	5.6194015091607	4.774388996577501	0.8496258778804677
1	1	none		500	3	63	0.3	0.6	0.7	0.7836758388482526	0.30450914087783193	0.18787878786740128	0.9578544061229284	5.25780064359035	4.457850180896626	0.8478545366213286
1	2	none		500	3	63	0.3	0.6	0.7	0.7810671899822447	0.3432974633515416	0.1829268292571386	0.9716475095710986	7.672445846956417	6.451876430294317	0.8409152025659788
1	3	none		500	3	63	0.3	0.6	0.7	0.7557985235024763	0.2672652491513831	0.21341463413332837	0.9532567049735383	5.533103393553992	4.565672752761341	0.8251558614916303
1	1	none		500	3	63	0.3	0.6	1.0	0.7814512945547428	0.3186341956475274	0.19393939392764004	0.959386973172725	5.683641660571328	4.7752989945680175	0.8401829712205292
1	2	none		500	3	63	0.3	0.6	1.0	0.776170451359686	0.33753782647944547	0.21951219510856632	0.9685823754715052	8.670728926611668	6.9869103260933105	0.8058042522748261
1	3	none		500	3	63	0.3	0.6	1.0	0.7657929165498553	0.28840199340204997	0.17682926828190065	0.95708812259803	4.7911364427749	4.120752523082515	0.8600782975791269
1	1	none		500	3	63	0.3	1.0	0.7	0.7836758388482526	0.30450914087783193	0.18787878786740128	0.9578544061229284	5.25780064359035	4.457850180896626	0.8478545366213286
1	2	none		500	3	63	0.3	1.0	0.7	0.7810671899822447	0.3432974633515416	0.1829268292571386	0.9716475095710986	7.672445846956417	6.451876430294317	0.8409152025659788
1	3	none		500	3	63	0.3	1.0	0.7	0.7557985235024763	0.2672652491513831	0.21341463413332837	0.9532567049735383	5.533103393553992	4.565672752761341	0.8251558614916303
1	1	none		500	3	63	0.3	1.0	1.0	0.7814512945547428	0.3186341956475274	0.19393939392764004	0.959386973172725	5.683641660571328	4.7752989945680175	0.8401829712205292
1	2	none		500	3	63	0.3	1.0	1.0	0.776170451359686	0.33753782647944547	0.21951219510856632	0.9685823754715052	8.670728926611668	6.9869103260933105	0.8058042522748261
1	3	none		500	3	63	0.3	1.0	1.0	0.7657929165498553	0.28840199340204997	0.17682926828190065	0.95708812259803	4.7911364427749	4.120752523082515	0.8600782975791269
1	1	none		500	5	31	0.1	0.6	0.7	0.8000371531406013	0.353045813304868	0.22424242422883378	0.9754789271955903	11.499262857375374	9.144882630897003	0.7952581508334725
1	2	none		500	5	31	0.1	0.6	0.7	0.8185449957947856	0.37770120717010847	0.1829268292571386	0.9777777777702853	9.850741814555029	8.231703609529196	0.8356430069925261
1	3	none		500	5	31	0.1	0.6	0.7	0.7720586861041023	0.28451993748848164	0.14024390243047294	0.9662835248968101	4.674885777484199	4.159505417046116	0.889755508109057
1	1	none		500	5	31	0.1	0.6	1.0	0.8009474050853361	0.35828250017844915	0.1999999999878788	0.9762452107204886	10.274189199057592	8.419351291272744	0.8194662396623106
1	2	none		500	5	31	0.1	0.6	1.0	0.8129987851602654	0.38795277499397224	0.1951219512076145	0.9785440612951837	11.056271877046877	9.094072412832274	0.822526110374429
1	3	none		500	5	31	0.1	0.6	1.0	0.7757966545182693	0.2844753493403239	0.12804878047999702	0.9624521072723184	3.764234758250328	3.4102778365193545	0.9059684153339455
1	1	none		500	5	31	0.1	1.0	0.7	0.8000371531406013	0.353045813304868	0.22424242422883378	0.9754789271955903	11.499262857375374	9.144882630897003	0.7952581508334725
1	2	none		500	5	31	0.1	1.0	0.7	0.8185449957947856	0.37770120717010847	0.1829268292571386	0.9777777777702853	9.850741814555029	8.231703609529196	0.8356430069925261
1	3	none		500	5	31	0.1	1.0	0.7	0.7720586861041023	0.28451993748848164	0.14024390243047294	0.9662835248968101	4.674885777484199	4.159505417046116	0.889755508109057
1	1	none		500	5	31	0.1	1.0	1.0	0.8009474050853361	0.35828250017844915	0.1999999999878788	0.9762452107204886	10.274189199057592	8.419351291272744	0.8194662396623106
1	2	none		500	5	31	0.1	1.0	1.0	0.8129987851602654	0.38795277499397224	0.1951219512076145	0.9785440612951837	11.056271877046877	9.094072412832274	0.822526110374429
1	3	none		500	5	31	0.1	1.0	1.0	0.7757966545182693	0.2844753493403239	0.12804878047999702	0.9624521072723184	3.764234758250328	3.4102778365193545	0.9059684153339455
1	1	none		500	5	31	0.3	0.6	0.7	0.7864019505398816	0.32778181964643566	0.1999999999878788	0.9708812260462002	8.335523435065406	6.868418691700899	0.8239936774038679
1	2	none		500	5	31	0.3	0.6	0.7	0.794724792075507	0.37479957086174737	0.20731707315809042	0.9762452107204886	10.74838254548314	8.727376338511204	0.8119711216172649
1	3	none		500	5	31	0.3	0.6	0.7	0.7585879824315485	0.28371935900979506	0.15243902438094883	0.9662835248968101	5.154511217688496	4.5212015402675165	0.8771348626048592
1	1	none		500	5	31	0.3	0.6	1.0	0.7781911064669685	0.31835769765578464	0.1999999999878788	0.9670498084217085	7.337207060485404	6.069765598024273	0.8272583115912021
1	2	none		500	5	31	0.3	0.6	1.0	0.7978927203065135	0.37080992505109267	0.18902439023237655	0.9739463601457936	8.713176646126769	7.255198073595755	0.8326696773316435
1	3	none		500	5	31	0.3	0.6	1.0	0.7670030838239417	0.27862597736237527	0.12804878047999702	0.9655172413719119	4.111886915295831	3.7134135562332466	0.9030923251563241
1	1	none		500	5	31	0.3	1.0	0.7	0.7864019505398816	0.32778181964643566	0.1999999999878788	0.9708812260462002	8.335523435065406	6.868418691700899	0.8239936774038679
1	2	none		500	5	31	0.3	1.0	0.7	0.794724792075507	0.37479957086174737	0.20731707315809042	0.9762452107204886	10.74838254548314	8.727376338511204	0.8119711216172649
1	3	none		500	5	31	0.3	1.0	0.7	0.7585879824315485	0.28371935900979506	0.15243902438094883	0.9662835248968101	5.154511217688496	4.5212015402675165	0.8771348626048592
1	1	none		500	5	31	0.3	1.0	1.0	0.7782003947521188	0.31837177374679654	0.1999999999878788	0.9670498084217085	7.337207060485404	6.069765598024273	0.8272583115912021
1	2	none		500	5	31	0.3	1.0	1.0	0.7978927203065135	0.37080992505109267	0.18902439023237655	0.9739463601457936	8.713176646126769	7.255198073595755	0.8326696773316435
1	3	none		500	5	31	0.3	1.0	1.0	0.7670030838239417	0.27862597736237527	0.12804878047999702	0.9655172413719119	4.111886915295831	3.7134135562332466	0.9030923251563241
1	1	none		500	5	63	0.1	0.6	0.7	0.8000371531406013	0.353045813304868	0.22424242422883378	0.9754789271955903	11.499262857375374	9.144882630897003	0.7952581508334725
1	2	none		500	5	63	0.1	0.6	0.7	0.8185449957947856	0.37770120717010847	0.1829268292571386	0.9777777777702853	9.850741814555029	8.231703609529196	0.8356430069925261
1	3	none		500	5	63	0.1	0.6	0.7	0.7720586861041023	0.28451993748848164	0.14024390243047294	0.9662835248968101	4.674885777484199	4.159505417046116	0.889755508109057
1	1	none		500	5	63	0.1	0.6	1.0	0.8009474050853361	0.35828250017844915	0.1999999999878788	0.9762452107204886	10.274189199057592	8.419351291272744	0.8194662396623106
1	2	none		500	5	63	0.1	0.6	1.0	0.8129987851602654	0.38795277499397224	0.1951219512076145	0.9785440612951837	11.056271877046877	9.094072412832274	0.822526110374429
1	3	none		500	5	63	0.1	0.6	1.0	0.7757966545182693	0.2844753493403239	0.12804878047999702	0.9624521072723184	3.764234758250328	3.4102778365193545	0.9059684153339455
1	1	none		500	5	63	0.1	1.0	0.7	0.8000371531406013	0.353045813304868	0.22424242422883378	0.9754789271955903	11.499262857375374	9.144882630897003	0.7952581508334725
1	2	none		500	5	63	0.1	1.0	0.7	0.8185449957947856	0.37770120717010847	0.1829268292571386	0.9777777777702853	9.850741814555029	8.231703609529196	0.8356430069925261
1	3	none		500	5	63	0.1	1.0	0.7	0.7720586861041023	0.28451993748848164	0.14024390243047294	0.9662835248968101	4.674885777484199	4.159505417046116	0.889755508109057
1	1	none		500	5	63	0.1	1.0	1.0	0.8009474050853361	0.35828250017844915	0.1999999999878788	0.9762452107204886	10.274189199057592	8.419351291272744	0.8194662396623106
1	2	none		500	5	63	0.1	1.0	1.0	0.8129987851602654	0.38795277499397224	0.1951219512076145	0.9785440612951837	11.056271877046877	9.094072412832274	0.822526110374429
1	3	none		500	5	63	0.1	1.0	1.0	0.7757966545182693	0.2844753493403239	0.12804878047999702	0.9624521072723184	3.764234758250328	3.4102778365193545	0.9059684153339455
1	1	none		500	5	63	0.3	0.6	0.7	0.7863787298270057	0.32775921255222623	0.1999999999878788	0.9708812260462002	8.335523435065406	6.868418691700899	0.8239936774038679
1	2	none		500	5	63	0.3	0.6	0.7	0.794724792075507	0.37479957086174737	0.20731707315809042	0.9762452107204886	10.74838254548314	8.727376338511204	0.8119711216172649
1	3	none		500	5	63	0.3	0.6	0.7	0.7585879824315485	0.28371935900979506	0.15243902438094883	0.9662835248968101	5.154511217688496	4.5212015402675165	0.8771348626048592
1	1	none		500	5	63	0.3	0.6	1.0	0.7781911064669685	0.31835769765578464	0.1999999999878788	0.9670498084217085	7.337207060485404	6.069765598024273	0.8272583115912021
1	2	none		500	5	63	0.3	0.6	1.0	0.7978927203065135	0.37080992505109267	0.18902439023237655	0.9739463601457936	8.713176646126769	7.255198073595755	0.8326696773316435
1	3	none		500	5	63	0.3	0.6	1.0	0.7670030838239417	0.27862597736237527	0.12804878047999702	0.9655172413719119	4.111886915295831	3.7134135562332466	0.9030923251563241
1	1	none		500	5	63	0.3	1.0	0.7	0.7864019505398816	0.32778181964643566	0.1999999999878788	0.9708812260462002	8.335523435065406	6.868418691700899	0.8239936774038679
1	2	none		500	5	63	0.3	1.0	0.7	0.794724792075507	0.37479957086174737	0.20731707315809042	0.9762452107204886	10.74838254548314	8.727376338511204	0.8119711216172649
1	3	none		500	5	63	0.3	1.0	0.7	0.7585879824315485	0.28371935900979506	0.15243902438094883	0.9662835248968101	5.154511217688496	4.5212015402675165	0.8771348626048592
1	1	none		500	5	63	0.3	1.0	1.0	0.7781911064669685	0.31835769765578464	0.1999999999878788	0.9670498084217085	7.337207060485404	6.069765598024273	0.8272583115912021
1	2	none		500	5	63	0.3	1.0	1.0	0.7978927203065135	0.37080992505109267	0.18902439023237655	0.9739463601457936	8.713176646126769	7.255198073595755	0.8326696773316435
1	3	none		500	5	63	0.3	1.0	1.0	0.7670030838239417	0.27862597736237527	0.12804878047999702	0.9655172413719119	4.111886915295831	3.7134135562332466	0.9030923251563241
1	1	none		500	10	31	0.1	0.6	0.7	0.7929455474283059	0.34053695592772554	0.15757575756620754	0.9770114942453869	7.949636815625994	6.854542470171739	0.8622459804958535
1	2	none		500	10	31	0.1	0.6	0.7	0.8081674609849546	0.3759135103819089	0.1707317073066627	0.983908045969472	12.588227443098098	10.609749498741632	0.8428310833132026
1	3	none		500	10	31	0.1	0.6	0.7	0.7799037473133351	0.29386872328240493	0.12804878047999702	0.9685823754715052	4.527373617960919	4.075697690221098	0.900234438080905
1	1	none		500	10	31	0.1	0.6	1.0	0.7967305236270752	0.3364328529170344	0.16969696968668502	0.9747126436706919	7.877899988807638	6.710741145470962	0.8518439020838177
1	2	none		500	10	31	0.1	0.6	1.0	0.8104569666386319	0.3757327170526764	0.17682926828190065	0.9770114942453869	9.129625639608971	7.692069821707235	0.842539446200166
1	3	none		500	10	31	0.1	0.6	1.0	0.7817166619942062	0.28215783025890245	0.13414634145523496	0.9701149425213019	5.029250748688114	4.488741460960521	0.8925268663207749
1	1	none		500	10	31	0.1	1.0	0.7	0.7929455474283059	0.34053695592772554	0.15757575756620754	0.9770114942453869	7.949636815625994	6.854542470171739	0.8622459804958535
1	2	none		500	10	31	0.1	1.0	0.7	0.8081627885244369	0.3759086845047731	0.1707317073066627	0.983908045969472	12.588227443098098	10.609749498741632	0.8428310833132026
1	3	none		500	10	31	0.1	1.0	0.7	0.7799037473133351	0.29386872328240493	0.12804878047999702	0.9685823754715052	4.527373617960919	4.075697690221098	0.900234438080905
1	1	none		500	10	31	0.1	1.0	1.0	0.7967305236270752	0.3364328529170344	0.16969696968668502	0.9747126436706919	7.877899988807638	6.710741145470962	0.8518439020838177
1	2	none		500	10	31	0.1	1.0	1.0	0.8104569666386319	0.3757327170526764	0.17682926828190065	0.9770114942453869	9.129625639608971	7.692069821707235	0.842539446200166
1	3	none		500	10	31	0.1	1.0	1.0	0.7817166619942062	0.28215783025890245	0.13414634145523496	0.9701149425213019	5.029250748688114	4.488741460960521	0.8925268663207749
1	1	none		500	10	31	0.3	0.6	0.7	0.7857331940090561	0.3273071397947192	0.15757575756620754	0.9716475095710986	6.410264110415779	5.557737595714169	0.8670060134622198
1	2	none		500	10	31	0.3	0.6	0.7	0.7923605270535464	0.3808362657867483	0.1707317073066627	0.9800766283449803	10.127822949911259	8.569414081552116	0.8461259663261562
1	3	none		500	10	31	0.3	0.6	0.7	0.7703579104756566	0.29112393864845665	0.12804878047999702	0.9662835248968101	4.208676433359778	3.797809293824714	0.902376153613255
1	1	none		500	10	31	0.3	0.6	1.0	0.7891094856612099	0.3234721144765551	0.16969696968668502	0.9731800766208952	7.416055615653475	6.327270365962011	0.8531853885300076
1	2	none		500	10	31	0.3	0.6	1.0	0.7982151200822352	0.38448121334869284	0.18902439023237655	0.9731800766208952	8.457569331582516	7.047906777413704	0.8333253227401283
1	3	none		500	10	31	0.3	0.6	1.0	0.7680029903747313	0.28319823462501664	0.12804878047999702	0.9662835248968101	4.208676433359778	3.797809293824714	0.902376153613255
1	1	none		500	10	31	0.3	1.0	0.7	0.7857331940090561	0.3273071397947192	0.15757575756620754	0.9716475095710986	6.410264110415779	5.557737595714169	0.8670060134622198
1	2	none		500	10	31	0.3	1.0	0.7	0.7923605270535464	0.3808362657867483	0.1707317073066627	0.9800766283449803	10.127822949911259	8.569414081552116	0.8461259663261562
1	3	none		500	10	31	0.3	1.0	0.7	0.7703579104756566	0.29112393864845665	0.12804878047999702	0.9662835248968101	4.208676433359778	3.797809293824714	0.902376153613255
1	1	none		500	10	31	0.3	1.0	1.0	0.7891094856612099	0.3234721144765551	0.16969696968668502	0.9731800766208952	7.416055615653475	6.327270365962011	0.8531853885300076
1	2	none		500	10	31	0.3	1.0	1.0	0.7982151200822352	0.38448121334869284	0.18902439023237655	0.9731800766208952	8.457569331582516	7.047906777413704	0.8333253227401283
1	3	none		500	10	31	0.3	1.0	1.0	0.7680029903747313	0.28319823462501664	0.12804878047999702	0.9662835248968101	4.208676433359778	3.797809293824714	0.902376153613255
1	1	none		500	10	63	0.1	0.6	0.7	0.7971577847439917	0.34712433479722693	0.15757575756620754	0.9770114942453869	7.949636815625994	6.854542470171739	0.8622459804958535
1	2	none		500	10	63	0.1	0.6	0.7	0.8101906363891225	0.3860868876727353	0.15243902438094883	0.986206896544167	12.8597028796242	11.05182124899321	0.8594149665702968
1	3	none		500	10	63	0.1	0.6	0.7	0.784861227922624	0.30597700449901544	0.12195121950475907	0.9708812260462002	4.630846357838906	4.188060177864854	0.9043833044616162
1	1	none		500	10	63	0.1	0.6	1.0	0.7920167189132705	0.34236510682067506	0.16969696968668502	0.9800766283449803	10.053897235101877	8.517478238636766	0.8471817384765108
1	2	none		500	10	63	0.1	0.6	1.0	0.8061209232781983	0.3822433591831207	0.17682926828190065	0.981609195394777	11.465734480700583	9.615086230692622	0.838593125649267
1	3	none		500	10	63	0.1	0.6	1.0	0.7824128586113447	0.29387111114263526	0.14024390243047294	0.972413793095997	5.749997907717486	5.083839618839585	0.8841463323866986
1	1	none		500	10	63	0.1	1.0	0.7	0.7971577847439917	0.34712433479722693	0.15757575756620754	0.9770114942453869	7.949636815625994	6.854542470171739	0.8622459804958535
1	2	none		500	10	63	0.1	1.0	0.7	0.8101906363891225	0.3860868876727353	0.15243902438094883	0.986206896544167	12.8597028796242	11.05182124899321	0.8594149665702968
1	3	none		500	10	63	0.1	1.0	0.7	0.784861227922624	0.30597700449901544	0.12195121950475907	0.9708812260462002	4.630846357838906	4.188060177864854	0.9043833044616162
1	1	none		500	10	63	0.1	1.0	1.0	0.7920167189132705	0.34236510682067506	0.16969696968668502	0.9800766283449803	10.053897235101877	8.517478238636766	0.8471817384765108
1	2	none		500	10	63	0.1	1.0	1.0	0.8061209232781983	0.3822433591831207	0.17682926828190065	0.981609195394777	11.465734480700583	9.615086230692622	0.838593125649267
1	3	none		500	10	63	0.1	1.0	1.0	0.7824128586113447	0.29387111114263526	0.14024390243047294	0.972413793095997	5.749997907717486	5.083839618839585	0.8841463323866986
1	1	none		500	10	63	0.3	0.6	0.7	0.7858725182863114	0.3279017920296177	0.14545454544573003	0.9770114942453869	7.234039394794887	6.327269972466221	0.8746523974805129
1	2	none		500	10	63	0.3	0.6	0.7	0.7893094103354826	0.37390068128765036	0.1829268292571386	0.981609195394777	11.949620340370382	9.946640928302712	0.8323813247189917
1	3	none		500	10	63	0.3	0.6	0.7	0.7712877301186806	0.29464976462977405	0.13414634145523496	0.9739463601457936	5.79162991506003	5.148850245777632	0.88901574571827
1	1	none		500	10	63	0.3	0.6	1.0	0.7904980842911878	0.3309461174567473	0.13333333332525252	0.9777777777702853	6.769227713130689	5.999997297614609	0.8863636273136102
1	2	none		500	10	63	0.3	0.6	1.0	0.7968273993084759	0.3723698739825004	0.20121951218285247	0.9808429118698787	12.897703158041425	10.503653048917094	0.814381660923191
1	3	none		500	10	63	0.3	0.6	1.0	0.7845201383048314	0.30306879220322946	0.13414634145523496	0.9693486589964035	4.899646282937174	4.3765229610758425	0.8932324211485325
1	1	none		500	10	63	0.3	1.0	0.7	0.7858725182863114	0.3279017920296177	0.14545454544573003	0.9770114942453869	7.234039394794887	6.327269972466221	0.8746523974805129
1	2	none		500	10	63	0.3	1.0	0.7	0.7893094103354826	0.37390068128765036	0.1829268292571386	0.981609195394777	11.949620340370382	9.946640928302712	0.8323813247189917
1	3	none		500	10	63	0.3	1.0	0.7	0.7713344547238576	0.2946827334292757	0.13414634145523496	0.9739463601457936	5.79162991506003	5.148850245777632	0.88901574571827
1	1	none		500	10	63	0.3	1.0	1.0	0.7904980842911878	0.3309461174567473	0.13333333332525252	0.9777777777702853	6.769227713130689	5.999997297614609	0.8863636273136102
1	2	none		500	10	63	0.3	1.0	1.0	0.7968273993084759	0.3723698739825004	0.20121951218285247	0.9808429118698787	12.897703158041425	10.503653048917094	0.814381660923191
1	3	none		500	10	63	0.3	1.0	1.0	0.7845201383048314	0.30306879220322946	0.13414634145523496	0.9693486589964035	4.899646282937174	4.3765229610758425	0.8932324211485325
1	1	undersample	0.6	100	3	31	0.1	0.6	0.7	0.8119958202716824	0.34211701315657356	0.6787878787467401	0.7785440612967162	7.429130609112664	3.0651146773041043	0.41258052446313037
1	2	undersample	0.6	100	3	31	0.1	0.6	0.7	0.8394122044668723	0.3741694955247627	0.5914634145980815	0.8559386973114488	8.601857054050917	4.1056367150893385	0.47729654227830715
1	3	undersample	0.6	100	3	31	0.1	0.6	0.7	0.79467806747033	0.31033830486236924	0.5365853658209399	0.8168582375416333	5.164500900486223	2.9298906449260285	0.5673134054454668
1	1	undersample	0.6	100	3	31	0.1	0.6	1.0	0.8106443747823058	0.327110116914104	0.6727272726865013	0.786973180070598	7.593724575727646	3.1579462216540803	0.41586261316492823
1	2	undersample	0.6	100	3	31	0.1	0.6	1.0	0.8414914493972525	0.38815030110192433	0.6219512194742712	0.8505747126371604	9.364763538681341	4.162288651593099	0.4444627502609167
1	3	undersample	0.6	100	3	31	0.1	0.6	1.0	0.7885805064947201	0.31621595793217	0.5365853658209399	0.8191570881163284	5.244870331584825	2.967135015469955	0.5657213192007898
1	1	undersample	0.6	100	3	31	0.1	1.0	0.7	0.8119958202716824	0.34211701315657356	0.6787878787467401	0.7785440612967162	7.429130609112664	3.0651146773041043	0.41258052446313037
1	2	undersample	0.6	100	3	31	0.1	1.0	0.7	0.8394122044668723	0.3741694955247627	0.5914634145980815	0.8559386973114488	8.601857054050917	4.1056367150893385	0.47729654227830715
1	3	undersample	0.6	100	3	31	0.1	1.0	0.7	0.79467806747033	0.31033830486236924	0.5365853658209399	0.8168582375416333	5.164500900486223	2.9298906449260285	0.5673134054454668
1	1	undersample	0.6	100	3	31	0.1	1.0	1.0	0.8106443747823058	0.327110116914104	0.6727272726865013	0.786973180070598	7.593724575727646	3.1579462216540803	0.41586261316492823
1	2	undersample	0.6	100	3	31	0.1	1.0	1.0	0.8414914493972525	0.38815030110192433	0.6219512194742712	0.8505747126371604	9.364763538681341	4.162288651593099	0.4444627502609167
1	3	undersample	0.6	100	3	31	0.1	1.0	1.0	0.7885805064947201	0.31621595793217	0.5365853658209399	0.8191570881163284	5.244870331584825	2.967135015469955	0.5657213192007898
1	1	undersample	0.6	100	3	31	0.3	0.6	0.7	0.7965029606408917	0.3269513851084653	0.6484848484455463	0.7854406130208013	6.753386318427337	3.022402456269096	0.4475387970162886
1	2	undersample	0.6	100	3	31	0.3	0.6	0.7	0.8124427623586581	0.3692696088752446	0.5670731706971297	0.8260536398404135	6.220388007613001	3.260046014049447	0.5240904502831119
1	3	undersample	0.6	100	3	31	0.3	0.6	0.7	0.7756331184001495	0.28626506424731085	0.5670731706971297	0.8137931034420399	5.724569294327004	3.0453927900929845	0.5319863515086187
1	1	undersample	0.6	100	3	31	0.3	0.6	1.0	0.7992476489028214	0.3077603959643801	0.6848484848069788	0.7770114942469195	7.572164517920148	3.0712276033323835	0.40559440043100314
1	2	undersample	0.6	100	3	31	0.3	0.6	1.0	0.8229838332866086	0.38829774479021817	0.5670731706971297	0.8390804597636853	6.829979402576629	3.5239544844884754	0.5159538863117595
1	3	undersample	0.6	100	3	31	0.3	0.6	1.0	0.7678815064012711	0.3006057460725702	0.5304878048457019	0.8068965517179549	4.721242774750751	2.747168847027465	0.5818740808049356
1	1	undersample	0.6	100	3	31	0.3	1.0	0.7	0.7965029606408917	0.3269513851084653	0.6484848484455463	0.7854406130208013	6.753386318427337	3.022402456269096	0.4475387970162886
1	2	undersample	0.6	100	3	31	0.3	1.0	0.7	0.8124427623586581	0.3692696088752446	0.5670731706971297	0.8260536398404135	6.220388007613001	3.260046014049447	0.5240904502831119
1	3	undersample	0.6	100	3	31	0.3	1.0	0.7	0.7756331184001495	0.28626506424731085	0.5670731706971297	0.8137931034420399	5.724569294327004	3.0453927900929845	0.5319863515086187
1	1	undersample	0.6	100	3	31	0.3	1.0	1.0	0.7992476489028214	0.3077603959643801	0.6848484848069788	0.7770114942469195	7.572164517920148	3.0712276033323835	0.40559440043100314
1	2	undersample	0.6	100	3	31	0.3	1.0	1.0	0.8229838332866086	0.38829774479021817	0.5670731706971297	0.8390804597636853	6.829979402576629	3.5239544844884754	0.5159538863117595
1	3	undersample	0.6	100	3	31	0.3	1.0	1.0	0.7678815064012711	0.3006057460725702	0.5304878048457019	0.8068965517179549	4.721242774750751	2.747168847027465	0.5818740808049356
1	1	undersample	0.6	100	3	63	0.1	0.6	0.7	0.8119958202716824	0.34211701315657356	0.6787878787467401	0.7785440612967162	7.429130609112664	3.0651146773041043	0.41258052446313037
1	2	undersample	0.6	100	3	63	0.1	0.6	0.7	0.8394122044668723	0.3741694955247627	0.5914634145980815	0.8559386973114488	8.601857054050917	4.1056367150893385	0.47729654227830715
1	3	undersample	0.6	100	3	63	0.1	0.6	0.7	0.79467806747033	0.31033830486236924	0.5365853658209399	0.8168582375416333	5.164500900486223	2.9298906449260285	0.5673134054454668
1	1	undersample	0.6	100	3	63	0.1	0.6	1.0	0.8106443747823058	0.327110116914104	0.6727272726865013	0.786973180070598	7.593724575727646	3.1579462216540803	0.41586261316492823
1	2	undersample	0.6	100	3	63	0.1	0.6	1.0	0.8414914493972525	0.38815030110192433	0.6219512194742712	0.8505747126371604	9.364763538681341	4.162288651593099	0.4444627502609167
1	3	undersample	0.6	100	3	63	0.1	0.6	1.0	0.7885805064947201	0.31621595793217	0.5365853658209399	0.8191570881163284	5.244870331584825	2.967135015469955	0.5657213192007898
1	1	undersample	0.6	100	3	63	0.1	1.0	0.7	0.8119958202716824	0.34211701315657356	0.6787878787467401	0.7785440612967162	7.429130609112664	3.0651146773041043	0.41258052446313037
1	2	undersample	0.6	100	3	63	0.1	1.0	0.7	0.8394122044668723	0.3741694955247627	0.5914634145980815	0.8559386973114488	8.601857054050917	4.1056367150893385	0.47729654227830715
1	3	undersample	0.6	100	3	63	0.1	1.0	0.7	0.79467806747033	0.31033830486236924	0.5365853658209399	0.8168582375416333	5.164500900486223	2.9298906449260285	0.5673134054454668
1	1	undersample	0.6	100	3	63	0.1	1.0	1.0	0.8106443747823058	0.327110116914104	0.6727272726865013	0.786973180070598	7.593724575727646	3.1579462216540803	0.41586261316492823
1	2	undersample	0.6	100	3	63	0.1	1.0	1.0	0.8414914493972525	0.38815030110192433	0.6219512194742712	0.8505747126371604	9.364763538681341	4.162288651593099	0.4444627502609167
1	3	undersample	0.6	100	3	63	0.1	1.0	1.0	0.7885805064947201	0.31621595793217	0.5365853658209399	0.8191570881163284	5.244870331584825	2.967135015469955	0.5657213192007898
1	1	undersample	0.6	100	3	63	0.3	0.6	0.7	0.7965029606408917	0.3269513851084653	0.6484848484455463	0.7854406130208013	6.753386318427337	3.022402456269096	0.4475387970162886
1	2	undersample	0.6	100	3	63	0.3	0.6	0.7	0.8124427623586581	0.3692696088752446	0.5670731706971297	0.8260536398404135	6.220388007613001	3.260046014049447	0.5240904502831119
1	3	undersample	0.6	100	3	63	0.3	0.6	0.7	0.7756331184001495	0.28626506424731085	0.5670731706971297	0.8137931034420399	5.724569294327004	3.0453927900929845	0.5319863515086187
1	1	undersample	0.6	100	3	63	0.3	0.6	1.0	0.7992476489028214	0.3077603959643801	0.6848484848069788	0.7770114942469195	7.572164517920148	3.0712276033323835	0.40559440043100314
1	2	undersample	0.6	100	3	63	0.3	0.6	1.0	0.8229838332866086	0.38829774479021817	0.5670731706971297	0.8390804597636853	6.829979402576629	3.5239544844884754	0.5159538863117595
1	3	undersample	0.6	100	3	63	0.3	0.6	1.0	0.7678815064012711	0.3006057460725702	0.5304878048457019	0.8068965517179549	4.721242774750751	2.747168847027465	0.5818740808049356
1	1	undersample	0.6	100	3	63	0.3	1.0	0.7	0.7965029606408917	0.3269513851084653	0.6484848484455463	0.7854406130208013	6.753386318427337	3.022402456269096	0.4475387970162886
1	2	undersample	0.6	100	3	63	0.3	1.0	0.7	0.8124427623586581	0.3692696088752446	0.5670731706971297	0.8260536398404135	6.220388007613001	3.260046014049447	0.5240904502831119
1	3	undersample	0.6	100	3	63	0.3	1.0	0.7	0.7756331184001495	0.28626506424731085	0.5670731706971297	0.8137931034420399	5.724569294327004	3.0453927900929845	0.5319863515086187
1	1	undersample	0.6	100	3	63	0.3	1.0	1.0	0.7992476489028214	0.3077603959643801	0.6848484848069788	0.7770114942469195	7.572164517920148	3.0712276033323835	0.40559440043100314
1	2	undersample	0.6	100	3	63	0.3	1.0	1.0	0.8229838332866086	0.38829774479021817	0.5670731706971297	0.8390804597636853	6.829979402576629	3.5239544844884754	0.5159538863117595
1	3	undersample	0.6	100	3	63	0.3	1.0	1.0	0.7678815064012711	0.3006057460725702	0.5304878048457019	0.8068965517179549	4.721242774750751	2.747168847027465	0.5818740808049356
1	1	undersample	0.6	100	5	31	0.1	0.6	0.7	0.800524788110995	0.3216572007006398	0.6060606060238751	0.7793103448216145	5.432692022738356	2.746211996533643	0.5054974459646417
1	2	undersample	0.6	100	5	31	0.1	0.6	0.7	0.834749088870199	0.3723907979528173	0.5609756097218918	0.8590038314110422	7.784721606902596	3.9786582539750115	0.5110854796143228
1	3	undersample	0.6	100	5	31	0.1	0.6	0.7	0.7805765816278853	0.29955858009127406	0.5609756097218918	0.8084291187677516	5.3922219071900725	2.9282925297967135	0.5430585992705277
1	1	undersample	0.6	100	5	31	0.1	0.6	1.0	0.8035806339254615	0.32788669273559057	0.6727272726865013	0.7777777777718179	7.1944440406349965	3.0272725907808	0.4207792154248469
1	2	undersample	0.6	100	5	31	0.1	0.6	1.0	0.8291327913279132	0.38043187318926547	0.5792682926476056	0.8582375478861438	8.335291151010178	4.086189559704231	0.4902275640192966
1	3	undersample	0.6	100	5	31	0.1	0.6	1.0	0.7792122231567143	0.30234668363475126	0.5609756097218918	0.8130268199171417	5.556238282942262	3.0002997192982153	0.5399875798967799
1	1	undersample	0.6	100	5	31	0.1	1.0	0.7	0.800524788110995	0.3216572007006398	0.6060606060238751	0.7793103448216145	5.432692022738356	2.746211996533643	0.5054974459646417
1	2	undersample	0.6	100	5	31	0.1	1.0	0.7	0.834749088870199	0.3723907979528173	0.5609756097218918	0.8590038314110422	7.784721606902596	3.9786582539750115	0.5110854796143228
1	3	undersample	0.6	100	5	31	0.1	1.0	0.7	0.7805765816278853	0.29955858009127406	0.5609756097218918	0.8084291187677516	5.3922219071900725	2.9282925297967135	0.5430585992705277
1	1	undersample	0.6	100	5	31	0.1	1.0	1.0	0.8035806339254615	0.32788669273559057	0.6727272726865013	0.7777777777718179	7.1944440406349965	3.0272725907808	0.4207792154248469
1	2	undersample	0.6	100	5	31	0.1	1.0	1.0	0.8291327913279132	0.38043187318926547	0.5792682926476056	0.8582375478861438	8.335291151010178	4.086189559704231	0.4902275640192966
1	3	undersample	0.6	100	5	31	0.1	1.0	1.0	0.7792122231567143	0.30234668363475126	0.5609756097218918	0.8130268199171417	5.556238282942262	3.0002997192982153	0.5399875798967799
1	1	undersample	0.6	100	5	31	0.3	0.6	0.7	0.7978126088470917	0.306078098452572	0.6484848484455463	0.7701149425228344	6.180172088536114	2.8209089679561727	0.4564450416173824
1	2	undersample	0.6	100	5	31	0.3	0.6	0.7	0.809204747219886	0.35016208431169393	0.5548780487466537	0.8383141762387869	6.463285927222531	3.4318284777263135	0.5309727051744737
1	3	undersample	0.6	100	5	31	0.3	0.6	0.7	0.7686104102420334	0.28643467226478436	0.5487804877714157	0.8107279693424466	5.209541219830372	2.899427120164646	0.5565609226840212
1	1	undersample	0.6	100	5	31	0.3	0.6	1.0	0.7909996516893069	0.2980536666261111	0.6303030302648301	0.7754789271971229	5.888658559894714	2.8073222451818367	0.4767337344730418
1	2	undersample	0.6	100	5	31	0.3	0.6	1.0	0.7990141108307636	0.344100004057034	0.5670731706971297	0.845210727962872	7.152349223570418	3.6635170293064	0.5122117004172368
1	3	undersample	0.6	100	5	31	0.3	0.6	1.0	0.7613120269133725	0.29069721607810417	0.5060975609447501	0.796168582369378	4.002459642083208	2.482922122597733	0.6203490614788112
1	1	undersample	0.6	100	5	31	0.3	1.0	0.7	0.7978126088470917	0.306078098452572	0.6484848484455463	0.7701149425228344	6.180172088536114	2.8209089679561727	0.4564450416173824
1	2	undersample	0.6	100	5	31	0.3	1.0	0.7	0.809204747219886	0.35016208431169393	0.5548780487466537	0.8383141762387869	6.463285927222531	3.4318284777263135	0.5309727051744737
1	3	undersample	0.6	100	5	31	0.3	1.0	0.7	0.7686104102420334	0.28643467226478436	0.5487804877714157	0.8107279693424466	5.209541219830372	2.899427120164646	0.5565609226840212
1	1	undersample	0.6	100	5	31	0.3	1.0	1.0	0.7909996516893069	0.2980536666261111	0.6303030302648301	0.7754789271971229	5.888658559894714	2.8073222451818367	0.4767337344730418
1	2	undersample	0.6	100	5	31	0.3	1.0	1.0	0.7990141108307636	0.344100004057034	0.5670731706971297	0.845210727962872	7.152349223570418	3.6635170293064	0.5122117004172368
1	3	undersample	0.6	100	5	31	0.3	1.0	1.0	0.7613120269133725	0.29069721607810417	0.5060975609447501	0.796168582369378	4.002459642083208	2.482922122597733	0.6203490614788112
1	1	undersample	0.6	100	5	63	0.1	0.6	0.7	0.800524788110995	0.3216572007006398	0.6060606060238751	0.7793103448216145	5.432692022738356	2.746211996533643	0.5054974459646417
1	2	undersample	0.6	100	5	63	0.1	0.6	0.7	0.834749088870199	0.3723907979528173	0.5609756097218918	0.8590038314110422	7.784721606902596	3.9786582539750115	0.5110854796143228
1	3	undersample	0.6	100	5	63	0.1	0.6	0.7	0.7805765816278853	0.29955858009127406	0.5609756097218918	0.8084291187677516	5.3922219071900725	2.9282925297967135	0.5430585992705277
1	1	undersample	0.6	100	5	63	0.1	0.6	1.0	0.8035806339254615	0.32788669273559057	0.6727272726865013	0.7777777777718179	7.1944440406349965	3.0272725907808	0.4207792154248469
1	2	undersample	0.6	100	5	63	0.1	0.6	1.0	0.8291327913279132	0.38043187318926547	0.5792682926476056	0.8582375478861438	8.335291151010178	4.086189559704231	0.4902275640192966
1	3	undersample	0.6	100	5	63	0.1	0.6	1.0	0.7792122231567143	0.30234668363475126	0.5609756097218918	0.8130268199171417	5.556238282942262	3.0002997192982153	0.5399875798967799
1	1	undersample	0.6	100	5	63	0.1	1.0	0.7	0.800524788110995	0.3216572007006398	0.6060606060238751	0.7793103448216145	5.432692022738356	2.746211996533643	0.5054974459646417
1	2	undersample	0.6	100	5	63	0.1	1.0	0.7	0.834749088870199	0.3723907979528173	0.5609756097218918	0.8590038314110422	7.784721606902596	3.9786582539750115	0.5110854796143228
1	3	undersample	0.6	100	5	63	0.1	1.0	0.7	0.7805765816278853	0.29955858009127406	0.5609756097218918	0.8084291187677516	5.3922219071900725	2.9282925297967135	0.5430585992705277
1	1	undersample	0.6	100	5	63	0.1	1.0	1.0	0.8035806339254615	0.32788669273559057	0.6727272726865013	0.7777777777718179	7.1944440406349965	3.0272725907808	0.4207792154248469
1	2	undersample	0.6	100	5	63	0.1	1.0	1.0	0.8291327913279132	0.38043187318926547	0.5792682926476056	0.8582375478861438	8.335291151010178	4.086189559704231	0.4902275640192966
1	3	undersample	0.6	100	5	63	0.1	1.0	1.0	0.7792122231567143	0.30234668363475126	0.5609756097218918	0.8130268199171417	5.556238282942262	3.0002997192982153	0.5399875798967799
1	1	undersample	0.6	100	5	63	0.3	0.6	0.7	0.7978126088470917	0.306078098452572	0.6484848484455463	0.7701149425228344	6.180172088536114	2.8209089679561727	0.4564450416173824
1	2	undersample	0.6	100	5	63	0.3	0.6	0.7	0.809204747219886	0.35016208431169393	0.5548780487466537	0.8383141762387869	6.463285927222531	3.4318284777263135	0.5309727051744737
1	3	undersample	0.6	100	5	63	0.3	0.6	0.7	0.7686104102420334	0.28643467226478436	0.5487804877714157	0.8107279693424466	5.209541219830372	2.899427120164646	0.5565609226840212
1	1	undersample	0.6	100	5	63	0.3	0.6	1.0	0.7909996516893069	0.2980536666261111	0.6303030302648301	0.7754789271971229	5.888658559894714	2.8073222451818367	0.4767337344730418
1	2	undersample	0.6	100	5	63	0.3	0.6	1.0	0.7990141108307636	0.344100004057034	0.5670731706971297	0.845210727962872	7.152349223570418	3.6635170293064	0.5122117004172368
1	3	undersample	0.6	100	5	63	0.3	0.6	1.0	0.7613120269133725	0.29069721607810417	0.5060975609447501	0.796168582369378	4.002459642083208	2.482922122597733	0.6203490614788112
1	1	undersample	0.6	100	5	63	0.3	1.0	0.7	0.7978126088470917	0.306078098452572	0.6484848484455463	0.7701149425228344	6.180172088536114	2.8209089679561727	0.4564450416173824
1	2	undersample	0.6	100	5	63	0.3	1.0	0.7	0.809204747219886	0.35016208431169393	0.5548780487466537	0.8383141762387869	6.463285927222531	3.4318284777263135	0.5309727051744737
1	3	undersample	0.6	100	5	63	0.3	1.0	0.7	0.7686104102420334	0.28643467226478436	0.5487804877714157	0.8107279693424466	5.209541219830372	2.899427120164646	0.5565609226840212
1	1	undersample	0.6	100	5	63	0.3	1.0	1.0	0.7909996516893069	0.2980536666261111	0.6303030302648301	0.7754789271971229	5.888658559894714	2.8073222451818367	0.4767337344730418
1	2	undersample	0.6	100	5	63	0.3	1.0	1.0	0.7990141108307636	0.344100004057034	0.5670731706971297	0.845210727962872	7.152349223570418	3.6635170293064	0.5122117004172368
1	3	undersample	0.6	100	5	63	0.3	1.0	1.0	0.7613120269133725	0.29069721607810417	0.5060975609447501	0.796168582369378	4.002459642083208	2.482922122597733	0.6203490614788112
1	1	undersample	0.6	100	10	31	0.1	0.6	0.7	0.8061720654824104	0.3251247492554933	0.6727272726865013	0.7785440612967162	7.226450957866997	3.037747581971032	0.4203650626590791
1	2	undersample	0.6	100	10	31	0.1	0.6	0.7	0.8234136996542379	0.3717004319897554	0.5060975609447501	0.845210727962872	5.595220241181904	3.269590467015389	0.5843541934235882
1	3	undersample	0.6	100	10	31	0.1	0.6	0.7	0.781543780955051	0.2955704345733647	0.5426829267961778	0.8153256704918367	5.239059160657378	2.938594112433196	0.5609011026464301
1	1	undersample	0.6	100	10	31	0.1	0.6	1.0	0.7982305816788574	0.32364931795441454	0.6606060605660239	0.7724137930975294	6.606060249572309	2.902662865779429	0.4393939337605574
1	2	undersample	0.6	100	10	31	0.1	0.6	1.0	0.8239043080085973	0.37084272154141396	0.5792682926476056	0.8536398467367537	8.030198940803592	3.9578275927837163	0.4928679278879313
1	3	undersample	0.6	100	10	31	0.1	0.6	1.0	0.7891692365199513	0.3033405870925793	0.5609756097218918	0.8168582375416333	5.699209321428967	3.063067492422667	0.537454805162792
1	1	undersample	0.6	100	10	31	0.1	1.0	0.7	0.8061720654824104	0.3251247492554933	0.6727272726865013	0.7785440612967162	7.226450957866997	3.037747581971032	0.4203650626590791
1	2	undersample	0.6	100	10	31	0.1	1.0	0.7	0.8234136996542379	0.3717004319897554	0.5060975609447501	0.845210727962872	5.595220241181904	3.269590467015389	0.5843541934235882
1	3	undersample	0.6	100	10	31	0.1	1.0	0.7	0.781543780955051	0.2955704345733647	0.5426829267961778	0.8153256704918367	5.239059160657378	2.938594112433196	0.5609011026464301
1	1	undersample	0.6	100	10	31	0.1	1.0	1.0	0.7982305816788574	0.32364931795441454	0.6606060605660239	0.7724137930975294	6.606060249572309	2.902662865779429	0.4393939337605574
1	2	undersample	0.6	100	10	31	0.1	1.0	1.0	0.8239043080085973	0.37084272154141396	0.5792682926476056	0.8536398467367537	8.030198940803592	3.9578275927837163	0.4928679278879313
1	3	undersample	0.6	100	10	31	0.1	1.0	1.0	0.7891692365199513	0.3033405870925793	0.5609756097218918	0.8168582375416333	5.699209321428967	3.063067492422667	0.537454805162792
1	1	undersample	0.6	100	10	31	0.3	0.6	0.7	0.7959410193892953	0.3095787057862587	0.6303030302648301	0.7762452107220211	5.914663957775572	2.8169363620298546	0.4762631187491213
1	2	undersample	0.6	100	10	31	0.3	0.6	0.7	0.8129660779366414	0.34731677509966163	0.5609756097218918	0.8252873563155151	6.035818326549442	3.2108470559605973	0.5319654803854893
1	3	undersample	0.6	100	10	31	0.3	0.6	0.7	0.7884356602186712	0.3248773992458851	0.5365853658209399	0.8061302681930566	4.814645035728853	2.7677623172123194	0.5748632035231395
1	1	undersample	0.6	100	10	31	0.3	0.6	1.0	0.796772320910252	0.2980735513391874	0.6303030302648301	0.7716475095726311	5.76124956344737	2.7602195250115416	0.4791008334218746
1	2	undersample	0.6	100	10	31	0.3	0.6	1.0	0.8147836650780301	0.3571156520700494	0.5609756097218918	0.8536398467367537	7.452588146143784	3.832843563537915	0.5142969682277791
1	3	undersample	0.6	100	10	31	0.3	0.6	1.0	0.7818054387440425	0.28415844274782354	0.5548780487466537	0.8061302681930566	5.183388082676917	2.8621178507536484	0.5521712349660014
1	1	undersample	0.6	100	10	31	0.3	1.0	0.7	0.7959410193892953	0.3095787057862587	0.6303030302648301	0.7762452107220211	5.914663957775572	2.8169363620298546	0.4762631187491213
1	2	undersample	0.6	100	10	31	0.3	1.0	0.7	0.8129660779366414	0.34731677509966163	0.5609756097218918	0.8252873563155151	6.035818326549442	3.2108470559605973	0.5319654803854893
1	3	undersample	0.6	100	10	31	0.3	1.0	0.7	0.7884356602186712	0.3248773992458851	0.5365853658209399	0.8061302681930566	4.814645035728853	2.7677623172123194	0.5748632035231395
1	1	undersample	0.6	100	10	31	0.3	1.0	1.0	0.796772320910252	0.2980735513391874	0.6303030302648301	0.7716475095726311	5.76124956344737	2.7602195250115416	0.4791008334218746
1	2	undersample	0.6	100	10	31	0.3	1.0	1.0	0.8147836650780301	0.3571156520700494	0.5609756097218918	0.8536398467367537	7.452588146143784	3.832843563537915	0.5142969682277791
1	3	undersample	0.6	100	10	31	0.3	1.0	1.0	0.7818054387440425	0.28415844274782354	0.5548780487466537	0.8061302681930566	5.183388082676917	2.8621178507536484	0.5521712349660014
1	1	undersample	0.6	100	10	63	0.1	0.6	0.7	0.802331359572739	0.3163507699874833	0.6606060605660239	0.7731800766224278	6.63495379131104	2.912469158812231	0.4389584591043853
1	2	undersample	0.6	100	10	63	0.1	0.6	0.7	0.8221381179329034	0.37791294606945314	0.5487804877714157	0.8490421455873637	6.840444002864128	3.63532227954252	0.5314453578767624
1	3	undersample	0.6	100	10	63	0.1	0.6	0.7	0.7790860667227362	0.29893388793168035	0.5121951219199881	0.8214559386910234	4.830900993627904	2.8687321744423366	0.5938296251397546
1	1	undersample	0.6	100	10	63	0.1	0.6	1.0	0.7996563334494369	0.31839543919290714	0.6303030302648301	0.7739463601473261	5.837176687455584	2.7882895528367624	0.4776777616578206
1	2	undersample	0.6	100	10	63	0.1	0.6	1.0	0.8238669283244557	0.3764127447919147	0.5487804877714157	0.8459770114877704	6.680112467545804	3.562977562262183	0.5333708845129751
1	3	undersample	0.6	100	10	63	0.1	0.6	1.0	0.7863237080646668	0.2980214823242169	0.5609756097218918	0.8137931034420399	5.584361804118807	3.012646631059727	0.5394791170217693
1	1	undersample	0.6	100	10	63	0.1	1.0	0.7	0.802331359572739	0.3163507699874833	0.6606060605660239	0.7731800766224278	6.63495379131104	2.912469158812231	0.4389584591043853
1	2	undersample	0.6	100	10	63	0.1	1.0	0.7	0.8221381179329034	0.37791294606945314	0.5487804877714157	0.8490421455873637	6.840444002864128	3.63532227954252	0.5314453578767624
1	3	undersample	0.6	100	10	63	0.1	1.0	0.7	0.7790860667227362	0.29893388793168035	0.5121951219199881	0.8214559386910234	4.830900993627904	2.8687321744423366	0.5938296251397546
1	1	undersample	0.6	100	10	63	0.1	1.0	1.0	0.7996563334494369	0.31839543919290714	0.6303030302648301	0.7739463601473261	5.837176687455584	2.7882895528367624	0.4776777616578206
1	2	undersample	0.6	100	10	63	0.1	1.0	1.0	0.8238669283244557	0.3764127447919147	0.5487804877714157	0.8459770114877704	6.680112467545804	3.562977562262183	0.5333708845129751
1	3	undersample	0.6	100	10	63	0.1	1.0	1.0	0.7863237080646668	0.2980214823242169	0.5609756097218918	0.8137931034420399	5.584361804118807	3.012646631059727	0.5394791170217693
1	1	undersample	0.6	100	10	63	0.3	0.6	0.7	0.7948821548821549	0.3254259340310902	0.6363636363250689	0.7793103448216145	6.179687165598187	2.8835225963603253	0.46661302705026686
1	2	undersample	0.6	100	10	63	0.3	0.6	0.7	0.8116998411363424	0.3521808659461492	0.5853658536228435	0.8375478927138886	7.278578846690948	3.6033131694546934	0.4950572319907031
1	3	undersample	0.6	100	10	63	0.3	0.6	0.7	0.7781982992243717	0.28402442207238976	0.5304878048457019	0.8030651340934631	4.607407899879267	2.6937219850153187	0.5846501975681002
1	1	undersample	0.6	100	10	63	0.3	0.6	1.0	0.8015557877626843	0.3163892207759811	0.6606060605660239	0.7831417624461062	7.029151545383672	3.0462574885552813	0.4333748388543944
1	2	undersample	0.6	100	10	63	0.3	0.6	1.0	0.8100084104289318	0.32988718381478027	0.5365853658209399	0.8421455938632787	6.177311781222038	3.399242029163068	0.5502785172221774
1	3	undersample	0.6	100	10	63	0.3	0.6	1.0	0.7722315671432577	0.28596124518824895	0.5121951219199881	0.8099616858175482	4.475201357618756	2.695220156899723	0.6022567247302207
1	1	undersample	0.6	100	10	63	0.3	1.0	0.7	0.7948821548821549	0.3254259340310902	0.6363636363250689	0.7793103448216145	6.179687165598187	2.8835225963603253	0.46661302705026686
1	2	undersample	0.6	100	10	63	0.3	1.0	0.7	0.8116998411363424	0.3521808659461492	0.5853658536228435	0.8375478927138886	7.278578846690948	3.6033131694546934	0.4950572319907031
1	3	undersample	0.6	100	10	63	0.3	1.0	0.7	0.7781982992243717	0.28402442207238976	0.5304878048457019	0.8030651340934631	4.607407899879267	2.6937219850153187	0.5846501975681002
1	1	undersample	0.6	100	10	63	0.3	1.0	1.0	0.8015557877626843	0.3163892207759811	0.6606060605660239	0.7831417624461062	7.029151545383672	3.0462574885552813	0.4333748388543944
1	2	undersample	0.6	100	10	63	0.3	1.0	1.0	0.8100084104289318	0.32988718381478027	0.5365853658209399	0.8421455938632787	6.177311781222038	3.399242029163068	0.5502785172221774
1	3	undersample	0.6	100	10	63	0.3	1.0	1.0	0.7722315671432577	0.28596124518824895	0.5121951219199881	0.8099616858175482	4.475201357618756	2.695220156899723	0.6022567247302207
1	1	undersample	0.6	300	3	31	0.1	0.6	0.7	0.7991547660513176	0.31540928120448547	0.6727272726865013	0.7777777777718179	7.1944440406349965	3.0272725907808	0.4207792154248469
1	2	undersample	0.6	300	3	31	0.1	0.6	0.7	0.8166012522194187	0.3600432614090381	0.5548780487466537	0.8421455938632787	6.650418469301797	3.5151252801572634	0.5285569968083705
1	3	undersample	0.6	300	3	31	0.1	0.6	0.7	0.7798897299317821	0.29795953456664526	0.5670731706971297	0.8045977011432599	5.393537386570154	2.90208019554611	0.5380661954502962
1	1	undersample	0.6	300	3	31	0.1	0.6	1.0	0.797636131429235	0.31017273185318284	0.6606060605660239	0.7739463601473261	6.6640432214593615	2.9223419351846833	0.438523846774254
1	2	undersample	0.6	300	3	31	0.1	0.6	1.0	0.828623493131483	0.37680614886577446	0.6158536584990333	0.8352490421391936	8.127721832378194	3.738088258269604	0.45991832078960443
1	3	undersample	0.6	300	3	31	0.1	0.6	1.0	0.7782964208952434	0.2999547045624188	0.5304878048457019	0.8137931034420399	4.937950647010208	2.848915835893437	0.5769429445875223
1	1	undersample	0.6	300	3	31	0.1	1.0	0.7	0.7991547660513176	0.31540928120448547	0.6727272726865013	0.7777777777718179	7.1944440406349965	3.0272725907808	0.4207792154248469
1	2	undersample	0.6	300	3	31	0.1	1.0	0.7	0.8166012522194187	0.3600432614090381	0.5548780487466537	0.8421455938632787	6.650418469301797	3.5151252801572634	0.5285569968083705
1	3	undersample	0.6	300	3	31	0.1	1.0	0.7	0.7798897299317821	0.29795953456664526	0.5670731706971297	0.8045977011432599	5.393537386570154	2.90208019554611	0.5380661954502962
1	1	undersample	0.6	300	3	31	0.1	1.0	1.0	0.797636131429235	0.31017273185318284	0.6606060605660239	0.7739463601473261	6.6640432214593615	2.9223419351846833	0.438523846774254
1	2	undersample	0.6	300	3	31	0.1	1.0	1.0	0.828623493131483	0.37680614886577446	0.6158536584990333	0.8352490421391936	8.127721832378194	3.738088258269604	0.45991832078960443
1	3	undersample	0.6	300	3	31	0.1	1.0	1.0	0.7782964208952434	0.2999547045624188	0.5304878048457019	0.8137931034420399	4.937950647010208	2.848915835893437	0.5769429445875223
1	1	undersample	0.6	300	3	31	0.3	0.6	0.7	0.7818506908162082	0.29281708836370635	0.5999999999636363	0.7708812260477328	5.0468224894761455	2.6187289824680438	0.5188866732405403
1	2	undersample	0.6	300	3	31	0.3	0.6	0.7	0.8009485094850949	0.33684202971662364	0.5792682926476056	0.8199233716412268	6.268886438169302	3.2167875740411604	0.5131353938342663
1	3	undersample	0.6	300	3	31	0.3	0.6	0.7	0.7591860573778151	0.2860497931347318	0.5365853658209399	0.7977011494191748	4.565789225858632	2.6524388930334877	0.580937646519761
1	1	undersample	0.6	300	3	31	0.3	0.6	1.0	0.7838337396958086	0.3108140888171894	0.6484848484455463	0.7716475095726311	6.234031143850276	2.839841242079182	0.4555384973558091
1	2	undersample	0.6	300	3	31	0.3	0.6	1.0	0.8029763573497806	0.3430433192636475	0.5670731706971297	0.8191570881163284	5.933217582770707	3.135722232258021	0.5285028113635297
1	3	undersample	0.6	300	3	31	0.3	0.6	1.0	0.7550182225960191	0.2866970078730958	0.524390243870464	0.793869731794683	4.246306133738142	2.5439748514196574	0.5991030153817628
1	1	undersample	0.6	300	3	31	0.3	1.0	0.7	0.7818506908162082	0.29281708836370635	0.5999999999636363	0.7708812260477328	5.0468224894761455	2.6187289824680438	0.5188866732405403
1	2	undersample	0.6	300	3	31	0.3	1.0	0.7	0.8009485094850949	0.33684202971662364	0.5792682926476056	0.8199233716412268	6.268886438169302	3.2167875740411604	0.5131353938342663
1	3	undersample	0.6	300	3	31	0.3	1.0	0.7	0.7591860573778151	0.2860497931347318	0.5365853658209399	0.7977011494191748	4.565789225858632	2.6524388930334877	0.580937646519761
1	1	undersample	0.6	300	3	31	0.3	1.0	1.0	0.7838337396958086	0.3108140888171894	0.6484848484455463	0.7716475095726311	6.234031143850276	2.839841242079182	0.4555384973558091
1	2	undersample	0.6	300	3	31	0.3	1.0	1.0	0.8029763573497806	0.3430433192636475	0.5670731706971297	0.8191570881163284	5.933217582770707	3.135722232258021	0.5285028113635297
1	3	undersample	0.6	300	3	31	0.3	1.0	1.0	0.7550182225960191	0.2866970078730958	0.524390243870464	0.793869731794683	4.246306133738142	2.5439748514196574	0.5991030153817628
1	1	undersample	0.6	300	3	63	0.1	0.6	0.7	0.7991547660513176	0.31540928120448547	0.6727272726865013	0.7777777777718179	7.1944440406349965	3.0272725907808	0.4207792154248469
1	2	undersample	0.6	300	3	63	0.1	0.6	0.7	0.8166012522194187	0.3600432614090381	0.5548780487466537	0.8421455938632787	6.650418469301797	3.5151252801572634	0.5285569968083705
1	3	undersample	0.6	300	3	63	0.1	0.6	0.7	0.7798897299317821	0.29795953456664526	0.5670731706971297	0.8045977011432599	5.393537386570154	2.90208019554611	0.5380661954502962
1	1	undersample	0.6	300	3	63	0.1	0.6	1.0	0.797636131429235	0.31017273185318284	0.6606060605660239	0.7739463601473261	6.6640432214593615	2.9223419351846833	0.438523846774254
1	2	undersample	0.6	300	3	63	0.1	0.6	1.0	0.828623493131483	0.37680614886577446	0.6158536584990333	0.8352490421391936	8.127721832378194	3.738088258269604	0.45991832078960443
1	3	undersample	0.6	300	3	63	0.1	0.6	1.0	0.7782964208952434	0.2999547045624188	0.5304878048457019	0.8137931034420399	4.937950647010208	2.848915835893437	0.5769429445875223
1	1	undersample	0.6	300	3	63	0.1	1.0	0.7	0.7991547660513176	0.31540928120448547	0.6727272726865013	0.7777777777718179	7.1944440406349965	3.0272725907808	0.4207792154248469
1	2	undersample	0.6	300	3	63	0.1	1.0	0.7	0.8166012522194187	0.3600432614090381	0.5548780487466537	0.8421455938632787	6.650418469301797	3.5151252801572634	0.5285569968083705
1	3	undersample	0.6	300	3	63	0.1	1.0	0.7	0.7798897299317821	0.29795953456664526	0.5670731706971297	0.8045977011432599	5.393537386570154	2.90208019554611	0.5380661954502962
1	1	undersample	0.6	300	3	63	0.1	1.0	1.0	0.797636131429235	0.31017273185318284	0.6606060605660239	0.7739463601473261	6.6640432214593615	2.9223419351846833	0.438523846774254
1	2	undersample	0.6	300	3	63	0.1	1.0	1.0	0.828623493131483	0.37680614886577446	0.6158536584990333	0.8352490421391936	8.127721832378194	3.738088258269604	0.45991832078960443
1	3	undersample	0.6	300	3	63	0.1	1.0	1.0	0.7782964208952434	0.2999547045624188	0.5304878048457019	0.8137931034420399	4.937950647010208	2.848915835893437	0.5769429445875223
1	1	undersample	0.6	300	3	63	0.3	0.6	0.7	0.7818506908162082	0.29281708836370635	0.5999999999636363	0.7708812260477328	5.0468224894761455	2.6187289824680438	0.5188866732405403
1	2	undersample	0.6	300	3	63	0.3	0.6	0.7	0.8009485094850949	0.33684202971662364	0.5792682926476056	0.8199233716412268	6.268886438169302	3.2167875740411604	0.5131353938342663
1	3	undersample	0.6	300	3	63	0.3	0.6	0.7	0.7591860573778151	0.2860497931347318	0.5365853658209399	0.7977011494191748	4.565789225858632	2.6524388930334877	0.580937646519761
1	1	undersample	0.6	300	3	63	0.3	0.6	1.0	0.7838337396958086	0.3108140888171894	0.6484848484455463	0.7716475095726311	6.234031143850276	2.839841242079182	0.4555384973558091
1	2	undersample	0.6	300	3	63	0.3	0.6	1.0	0.8029763573497806	0.3430433192636475	0.5670731706971297	0.8191570881163284	5.933217582770707	3.135722232258021	0.5285028113635297
1	3	undersample	0.6	300	3	63	0.3	0.6	1.0	0.7550182225960191	0.2866970078730958	0.524390243870464	0.793869731794683	4.246306133738142	2.5439748514196574	0.5991030153817628
1	1	undersample	0.6	300	3	63	0.3	1.0	0.7	0.7818506908162082	0.29281708836370635	0.5999999999636363	0.7708812260477328	5.0468224894761455	2.6187289824680438	0.5188866732405403
1	2	undersample	0.6	300	3	63	0.3	1.0	0.7	0.8009485094850949	0.33684202971662364	0.5792682926476056	0.8199233716412268	6.268886438169302	3.2167875740411604	0.5131353938342663
1	3	undersample	0.6	300	3	63	0.3	1.0	0.7	0.7591860573778151	0.2860497931347318	0.5365853658209399	0.7977011494191748	4.565789225858632	2.6524388930334877	0.580937646519761
1	1	undersample	0.6	300	3	63	0.3	1.0	1.0	0.7838337396958086	0.3108140888171894	0.6484848484455463	0.7716475095726311	6.234031143850276	2.839841242079182	0.4555384973558091
1	2	undersample	0.6	300	3	63	0.3	1.0	1.0	0.8029763573497806	0.3430433192636475	0.5670731706971297	0.8191570881163284	5.933217582770707	3.135722232258021	0.5285028113635297
1	3	undersample	0.6	300	3	63	0.3	1.0	1.0	0.7550182225960191	0.2866970078730958	0.524390243870464	0.793869731794683	4.246306133738142	2.5439748514196574	0.5991030153817628
1	1	undersample	0.6	300	5	31	0.1	0.6	0.7	0.7883710669917567	0.31741184998452027	0.6060606060238751	0.7685823754730378	5.109525980398513	2.618904161140164	0.5125532427257851
1	2	undersample	0.6	300	5	31	0.1	0.6	0.7	0.8159237454443511	0.350581898833119	0.524390243870464	0.8398467432885837	5.781866860258961	3.2743025143244453	0.5663054054411633
1	3	undersample	0.6	300	5	31	0.1	0.6	0.7	0.7676338659938323	0.289316830570633	0.5487804877714157	0.8015325670436665	4.911822745618396	2.765090735270659	0.5629459427498757
1	1	undersample	0.6	300	5	31	0.1	0.6	1.0	0.7913108092418437	0.30042553975786734	0.6424242423853076	0.7831417624461062	6.488111277053634	2.962415539328989	0.4565913480745912
1	2	undersample	0.6	300	5	31	0.1	0.6	1.0	0.8183580973740772	0.3559321152077699	0.5731707316723677	0.8490421455873637	7.552718798792621	3.7968921586332995	0.5027185817791976
1	3	undersample	0.6	300	5	31	0.1	0.6	1.0	0.764143537987104	0.29557567183060773	0.524390243870464	0.7977011494191748	4.3476104885612115	2.5921561909190904	0.5962254793209011
1	1	undersample	0.6	300	5	31	0.1	1.0	0.7	0.7883710669917567	0.31741184998452027	0.6060606060238751	0.7685823754730378	5.109525980398513	2.618904161140164	0.5125532427257851
1	2	undersample	0.6	300	5	31	0.1	1.0	0.7	0.8159237454443511	0.350581898833119	0.524390243870464	0.8398467432885837	5.781866860258961	3.2743025143244453	0.5663054054411633
1	3	undersample	0.6	300	5	31	0.1	1.0	0.7	0.7676338659938323	0.289316830570633	0.5487804877714157	0.8015325670436665	4.911822745618396	2.765090735270659	0.5629459427498757
1	1	undersample	0.6	300	5	31	0.1	1.0	1.0	0.7913108092418437	0.30042553975786734	0.6424242423853076	0.7831417624461062	6.488111277053634	2.962415539328989	0.4565913480745912
1	2	undersample	0.6	300	5	31	0.1	1.0	1.0	0.8183580973740772	0.3559321152077699	0.5731707316723677	0.8490421455873637	7.552718798792621	3.7968921586332995	0.5027185817791976
1	3	undersample	0.6	300	5	31	0.1	1.0	1.0	0.764143537987104	0.29557567183060773	0.524390243870464	0.7977011494191748	4.3476104885612115	2.5921561909190904	0.5962254793209011
1	1	undersample	0.6	300	5	31	0.3	0.6	0.7	0.788436084987809	0.3075787576059408	0.6303030302648301	0.7731800766224278	5.811696639091244	2.778869656114422	0.4781511786602782
1	2	undersample	0.6	300	5	31	0.3	0.6	0.7	0.8006447995514437	0.33579124791395915	0.524390243870464	0.8421455938632787	5.882125556674931	3.321986528500271	0.5647595308313819
1	3	undersample	0.6	300	5	31	0.3	0.6	0.7	0.7597654424820112	0.29419867628098784	0.5426829267961778	0.8007662835187681	4.769486915323641	2.723850707311341	0.5710993043853734
1	1	undersample	0.6	300	5	31	0.3	0.6	1.0	0.788459305700685	0.30689417094301863	0.6363636363250689	0.7839080459710046	6.348403904381943	2.9448741381224206	0.46387629378869577
1	2	undersample	0.6	300	5	31	0.3	0.6	1.0	0.7972525932155873	0.34173294691068934	0.5548780487466537	0.8252873563155151	5.888427886511439	3.175946544482764	0.5393538898342617
1	3	undersample	0.6	300	5	31	0.3	0.6	1.0	0.7591440052331557	0.28955602512953094	0.5304878048457019	0.7999999999938698	4.519480272232655	2.6524388915252657	0.5868902366112418
1	1	undersample	0.6	300	5	31	0.3	1.0	0.7	0.788436084987809	0.3075787576059408	0.6303030302648301	0.7731800766224278	5.811696639091244	2.778869656114422	0.4781511786602782
1	2	undersample	0.6	300	5	31	0.3	1.0	0.7	0.8006447995514437	0.33579124791395915	0.524390243870464	0.8421455938632787	5.882125556674931	3.321986528500271	0.5647595308313819
1	3	undersample	0.6	300	5	31	0.3	1.0	0.7	0.7597654424820112	0.29419867628098784	0.5426829267961778	0.8007662835187681	4.769486915323641	2.723850707311341	0.5710993043853734
1	1	undersample	0.6	300	5	31	0.3	1.0	1.0	0.788459305700685	0.30689417094301863	0.6363636363250689	0.7839080459710046	6.348403904381943	2.9448741381224206	0.46387629378869577
1	2	undersample	0.6	300	5	31	0.3	1.0	1.0	0.7972525932155873	0.34173294691068934	0.5548780487466537	0.8252873563155151	5.888427886511439	3.175946544482764	0.5393538898342617
1	3	undersample	0.6	300	5	31	0.3	1.0	1.0	0.7591440052331557	0.28955602512953094	0.5304878048457019	0.7999999999938698	4.519480272232655	2.6524388915252657	0.5868902366112418
1	1	undersample	0.6	300	5	63	0.1	0.6	0.7	0.7883710669917567	0.31741184998452027	0.6060606060238751	0.7685823754730378	5.109525980398513	2.618904161140164	0.5125532427257851
1	2	undersample	0.6	300	5	63	0.1	0.6	0.7	0.8159237454443511	0.350581898833119	0.524390243870464	0.8398467432885837	5.781866860258961	3.2743025143244453	0.5663054054411633
1	3	undersample	0.6	300	5	63	0.1	0.6	0.7	0.7676338659938323	0.289316830570633	0.5487804877714157	0.8015325670436665	4.911822745618396	2.765090735270659	0.5629459427498757
1	1	undersample	0.6	300	5	63	0.1	0.6	1.0	0.7913108092418437	0.30042553975786734	0.6424242423853076	0.7831417624461062	6.488111277053634	2.962415539328989	0.4565913480745912
1	2	undersample	0.6	300	5	63	0.1	0.6	1.0	0.8183580973740772	0.3559321152077699	0.5731707316723677	0.8490421455873637	7.552718798792621	3.7968921586332995	0.5027185817791976
1	3	undersample	0.6	300	5	63	0.1	0.6	1.0	0.764143537987104	0.29557567183060773	0.524390243870464	0.7977011494191748	4.3476104885612115	2.5921561909190904	0.5962254793209011
1	1	undersample	0.6	300	5	63	0.1	1.0	0.7	0.7883710669917567	0.31741184998452027	0.6060606060238751	0.7685823754730378	5.109525980398513	2.618904161140164	0.5125532427257851
1	2	undersample	0.6	300	5	63	0.1	1.0	0.7	0.8159237454443511	0.350581898833119	0.524390243870464	0.8398467432885837	5.781866860258961	3.2743025143244453	0.5663054054411633
1	3	undersample	0.6	300	5	63	0.1	1.0	0.7	0.7676338659938323	0.289316830570633	0.5487804877714157	0.8015325670436665	4.911822745618396	2.765090735270659	0.5629459427498757
1	1	undersample	0.6	300	5	63	0.1	1.0	1.0	0.7913108092418437	0.30042553975786734	0.6424242423853076	0.7831417624461062	6.488111277053634	2.962415539328989	0.4565913480745912
1	2	undersample	0.6	300	5	63	0.1	1.0	1.0	0.8183580973740772	0.3559321152077699	0.5731707316723677	0.8490421455873637	7.552718798792621	3.7968921586332995	0.5027185817791976
1	3	undersample	0.6	300	5	63	0.1	1.0	1.0	0.764143537987104	0.29557567183060773	0.524390243870464	0.7977011494191748	4.3476104885612115	2.5921561909190904	0.5962254793209011
1	1	undersample	0.6	300	5	63	0.3	0.6	0.7	0.788436084987809	0.3075787576059408	0.6303030302648301	0.7731800766224278	5.811696639091244	2.778869656114422	0.4781511786602782
1	2	undersample	0.6	300	5	63	0.3	0.6	0.7	0.8006447995514437	0.33579124791395915	0.524390243870464	0.8421455938632787	5.882125556674931	3.321986528500271	0.5647595308313819
1	3	undersample	0.6	300	5	63	0.3	0.6	0.7	0.7597654424820112	0.29419867628098784	0.5426829267961778	0.8007662835187681	4.769486915323641	2.723850707311341	0.5710993043853734
1	1	undersample	0.6	300	5	63	0.3	0.6	1.0	0.788459305700685	0.30689417094301863	0.6363636363250689	0.7839080459710046	6.348403904381943	2.9448741381224206	0.46387629378869577
1	2	undersample	0.6	300	5	63	0.3	0.6	1.0	0.7972525932155873	0.34173294691068934	0.5548780487466537	0.8252873563155151	5.888427886511439	3.175946544482764	0.5393538898342617
1	3	undersample	0.6	300	5	63	0.3	0.6	1.0	0.7591440052331557	0.28955602512953094	0.5304878048457019	0.7999999999938698	4.519480272232655	2.6524388915252657	0.5868902366112418
1	1	undersample	0.6	300	5	63	0.3	1.0	0.7	0.788436084987809	0.3075787576059408	0.6303030302648301	0.7731800766224278	5.811696639091244	2.778869656114422	0.4781511786602782
1	2	undersample	0.6	300	5	63	0.3	1.0	0.7	0.8006447995514437	0.33579124791395915	0.524390243870464	0.8421455938632787	5.882125556674931	3.321986528500271	0.5647595308313819
1	3	undersample	0.6	300	5	63	0.3	1.0	0.7	0.7597654424820112	0.29419867628098784	0.5426829267961778	0.8007662835187681	4.769486915323641	2.723850707311341	0.5710993043853734
1	1	undersample	0.6	300	5	63	0.3	1.0	1.0	0.788459305700685	0.30689417094301863	0.6363636363250689	0.7839080459710046	6.348403904381943	2.9448741381224206	0.46387629378869577
1	2	undersample	0.6	300	5	63	0.3	1.0	1.0	0.7972525932155873	0.34173294691068934	0.5548780487466537	0.8252873563155151	5.888427886511439	3.175946544482764	0.5393538898342617
1	3	undersample	0.6	300	5	63	0.3	1.0	1.0	0.7591440052331557	0.28955602512953094	0.5304878048457019	0.7999999999938698	4.519480272232655	2.6524388915252657	0.5868902366112418
1	1	undersample	0.6	300	10	31	0.1	0.6	0.7	0.7975989782886335	0.3093263812174118	0.6303030302648301	0.782375478921208	6.129300058282933	2.896286678438038	0.47253138035412245
1	2	undersample	0.6	300	10	31	0.1	0.6	0.7	0.8133211849359873	0.3468766723255117	0.5487804877714157	0.8459770114877704	6.680112467545804	3.562977562262183	0.5333708845129751
1	3	undersample	0.6	300	10	31	0.1	0.6	0.7	0.7747313335202318	0.2911023778658215	0.5426829267961778	0.8084291187677516	5.007733044480705	2.832804729912038	0.565686040903657
1	1	undersample	0.6	300	10	31	0.1	0.6	1.0	0.7917705793567863	0.31413929778599264	0.6484848484455463	0.7701149425228344	6.180172088536114	2.8209089679561727	0.4564450416173824
1	2	undersample	0.6	300	10	31	0.1	0.6	1.0	0.8186664797682459	0.3707199516750408	0.5853658536228435	0.8421455938632787	7.531695631474168	3.7082640318142563	0.4923544627853591
1	3	undersample	0.6	300	10	31	0.1	0.6	1.0	0.7788244089337445	0.2963923594506701	0.5304878048457019	0.816091954016735	5.0137984021017115	2.8845272819042487	0.5753177532142323
1	1	undersample	0.6	300	10	31	0.1	1.0	0.7	0.7975989782886335	0.3093263812174118	0.6303030302648301	0.782375478921208	6.129300058282933	2.896286678438038	0.47253138035412245
1	2	undersample	0.6	300	10	31	0.1	1.0	0.7	0.8133211849359873	0.3468766723255117	0.5487804877714157	0.8459770114877704	6.680112467545804	3.562977562262183	0.5333708845129751
1	3	undersample	0.6	300	10	31	0.1	1.0	0.7	0.7747313335202318	0.2911023778658215	0.5426829267961778	0.8084291187677516	5.007733044480705	2.832804729912038	0.565686040903657
1	1	undersample	0.6	300	10	31	0.1	1.0	1.0	0.7917705793567863	0.31413929778599264	0.6484848484455463	0.7701149425228344	6.180172088536114	2.8209089679561727	0.4564450416173824
1	2	undersample	0.6	300	10	31	0.1	1.0	1.0	0.8186664797682459	0.3707199516750408	0.5853658536228435	0.8421455938632787	7.531695631474168	3.7082640318142563	0.4923544627853591
1	3	undersample	0.6	300	10	31	0.1	1.0	1.0	0.7788244089337445	0.2963923594506701	0.5304878048457019	0.816091954016735	5.0137984021017115	2.8845272819042487	0.5753177532142323
1	1	undersample	0.6	300	10	31	0.3	0.6	0.7	0.7931220248461628	0.31081965415476437	0.5999999999636363	0.7716475095726311	5.06879169130328	2.6275166632321403	0.518371393531984
1	2	undersample	0.6	300	10	31	0.3	0.6	0.7	0.8068825343425847	0.34599557223569016	0.5670731706971297	0.8260536398404135	6.220388007613001	3.260046014049447	0.5240904502831119
1	3	undersample	0.6	300	10	31	0.3	0.6	0.7	0.7791701710120549	0.3155966170866492	0.5426829267961778	0.8068965517179549	4.958571144893033	2.8103221538556826	0.5667604683184586
1	1	undersample	0.6	300	10	31	0.3	0.6	1.0	0.7925972367351678	0.3030041919998889	0.6242424242045913	0.7693486589979361	5.54131361714922	2.7064329842100325	0.4884099900826847
1	2	undersample	0.6	300	10	31	0.3	0.6	1.0	0.8045509765442483	0.34711054444896366	0.5304878048457019	0.8513409961620587	6.470544441241082	3.5684873130128953	0.5514972164572596
1	3	undersample	0.6	300	10	31	0.3	0.6	1.0	0.7800439211288663	0.2896175129895852	0.5426829267961778	0.8091954022926499	5.032610150280378	2.8441814551382696	0.5651503533715426
1	1	undersample	0.6	300	10	31	0.3	1.0	0.7	0.7931220248461628	0.31081965415476437	0.5999999999636363	0.7716475095726311	5.06879169130328	2.6275166632321403	0.518371393531984
1	2	undersample	0.6	300	10	31	0.3	1.0	0.7	0.8068825343425847	0.34599557223569016	0.5670731706971297	0.8260536398404135	6.220388007613001	3.260046014049447	0.5240904502831119
1	3	undersample	0.6	300	10	31	0.3	1.0	0.7	0.7791701710120549	0.3155966170866492	0.5426829267961778	0.8068965517179549	4.958571144893033	2.8103221538556826	0.5667604683184586
1	1	undersample	0.6	300	10	31	0.3	1.0	1.0	0.7925972367351678	0.3030041919998889	0.6242424242045913	0.7693486589979361	5.54131361714922	2.7064329842100325	0.4884099900826847
1	2	undersample	0.6	300	10	31	0.3	1.0	1.0	0.8045509765442483	0.34711054444896366	0.5304878048457019	0.8513409961620587	6.470544441241082	3.5684873130128953	0.5514972164572596
1	3	undersample	0.6	300	10	31	0.3	1.0	1.0	0.7800439211288663	0.2896175129895852	0.5426829267961778	0.8091954022926499	5.032610150280378	2.8441814551382696	0.5651503533715426
1	1	undersample	0.6	300	10	63	0.1	0.6	0.7	0.789717868338558	0.30468182984668996	0.6121212120841139	0.7731800766224278	5.3794866329354205	2.6987099544957367	0.5016668103938139
1	2	undersample	0.6	300	10	63	0.1	0.6	0.7	0.8145220072890385	0.35620673091170074	0.5304878048457019	0.842911877388177	6.062717346090363	3.3770075181718435	0.5570121885564046
1	3	undersample	0.6	300	10	63	0.1	0.6	0.7	0.7755817213344546	0.29113023439820784	0.5304878048457019	0.8130268199171417	4.913082530564281	2.837239951945051	0.5774867173844037
1	1	undersample	0.6	300	10	63	0.1	0.6	1.0	0.7914362010913736	0.31477283054740346	0.6484848484455463	0.7716475095726311	6.234031143850276	2.839841242079182	0.4555384973558091
1	2	undersample	0.6	300	10	63	0.1	0.6	1.0	0.8197458181478366	0.3641273407046354	0.5426829267961778	0.8551724137865505	7.006983592771108	3.7470961404093326	0.5347659261262238
1	3	undersample	0.6	300	10	63	0.1	0.6	1.0	0.7752686664797683	0.2877542085689174	0.524390243870464	0.8076628352428532	4.629890430841732	2.7264112854552516	0.5888716547144454
1	1	undersample	0.6	300	10	63	0.1	1.0	0.7	0.789717868338558	0.30468182984668996	0.6121212120841139	0.7731800766224278	5.3794866329354205	2.6987099544957367	0.5016668103938139
1	2	undersample	0.6	300	10	63	0.1	1.0	0.7	0.8145220072890385	0.35620673091170074	0.5304878048457019	0.842911877388177	6.062717346090363	3.3770075181718435	0.5570121885564046
1	3	undersample	0.6	300	10	63	0.1	1.0	0.7	0.7755817213344546	0.29113023439820784	0.5304878048457019	0.8130268199171417	4.913082530564281	2.837239951945051	0.5774867173844037
1	1	undersample	0.6	300	10	63	0.1	1.0	1.0	0.7914362010913736	0.31477283054740346	0.6484848484455463	0.7716475095726311	6.234031143850276	2.839841242079182	0.4555384973558091
1	2	undersample	0.6	300	10	63	0.1	1.0	1.0	0.8197458181478366	0.3641273407046354	0.5426829267961778	0.8551724137865505	7.006983592771108	3.7470961404093326	0.5347659261262238
1	3	undersample	0.6	300	10	63	0.1	1.0	1.0	0.7752686664797683	0.2877542085689174	0.524390243870464	0.8076628352428532	4.629890430841732	2.7264112854552516	0.5888716547144454
1	1	undersample	0.6	300	10	63	0.3	0.6	0.7	0.7947242540345987	0.32075349547378973	0.6303030302648301	0.7785440612967162	5.993759960276439	2.846177914639526	0.47485683003072043
1	2	undersample	0.6	300	10	63	0.3	0.6	0.7	0.8096159237454443	0.360888267449653	0.6402439023999851	0.8398467432885837	9.332575741877534	3.997694930279846	0.42835921695394996
1	3	undersample	0.6	300	10	63	0.3	0.6	0.7	0.7755209793477247	0.2873897455873529	0.524390243870464	0.8168582375416333	4.917712398156799	2.86330222117771	0.5822427055868041
1	1	undersample	0.6	300	10	63	0.3	0.6	1.0	0.7931080924184372	0.3045109568886204	0.6303030302648301	0.7770114942469195	5.940848086905083	2.826616555279362	0.47579343126133067
1	2	undersample	0.6	300	10	63	0.3	0.6	1.0	0.8057190916736754	0.3387081722701417	0.5426829267961778	0.845210727962872	6.479669504106143	3.5059464043899955	0.5410686976197775
1	3	undersample	0.6	300	10	63	0.3	0.6	1.0	0.7710213998691712	0.2882574628095326	0.5304878048457019	0.8153256704918367	4.98830600309908	2.872558289681888	0.575858465381674
1	1	undersample	0.6	300	10	63	0.3	1.0	0.7	0.7947242540345987	0.32075349547378973	0.6303030302648301	0.7785440612967162	5.993759960276439	2.846177914639526	0.47485683003072043
1	2	undersample	0.6	300	10	63	0.3	1.0	0.7	0.8096159237454443	0.360888267449653	0.6402439023999851	0.8398467432885837	9.332575741877534	3.997694930279846	0.42835921695394996
1	3	undersample	0.6	300	10	63	0.3	1.0	0.7	0.7755209793477247	0.2873897455873529	0.524390243870464	0.8168582375416333	4.917712398156799	2.86330222117771	0.5822427055868041
1	1	undersample	0.6	300	10	63	0.3	1.0	1.0	0.7931080924184372	0.3045109568886204	0.6303030302648301	0.7770114942469195	5.940848086905083	2.826616555279362	0.47579343126133067
1	2	undersample	0.6	300	10	63	0.3	1.0	1.0	0.8057190916736754	0.3387081722701417	0.5426829267961778	0.845210727962872	6.479669504106143	3.5059464043899955	0.5410686976197775
1	3	undersample	0.6	300	10	63	0.3	1.0	1.0	0.7710213998691712	0.2882574628095326	0.5304878048457019	0.8153256704918367	4.98830600309908	2.872558289681888	0.575858465381674
1	1	undersample	0.6	500	3	31	0.1	0.6	0.7	0.7874329501915709	0.3060008730619473	0.6121212120841139	0.7739463601473261	5.403071755856506	2.7078581234280095	0.5011701105879606
1	2	undersample	0.6	500	3	31	0.1	0.6	0.7	0.8100037379684142	0.3435973892244198	0.5853658536228435	0.8298850574649052	6.887121955504031	3.441001774973791	0.49962839751263605
1	3	undersample	0.6	500	3	31	0.1	0.6	0.7	0.7670030838239418	0.2880466308362104	0.5487804877714157	0.8015325670436665	4.911822745618396	2.765090735270659	0.5629459427498757
1	1	undersample	0.6	500	3	31	0.1	0.6	1.0	0.7828909787530477	0.30173316281518586	0.6181818181443526	0.7708812260477328	5.447363951856455	2.698084406179197	0.4953009153695438
1	2	undersample	0.6	500	3	31	0.1	0.6	1.0	0.8195028502009158	0.36062856983750613	0.5975609755733194	0.8314176245147018	7.323002255780519	3.5446228492562875	0.48403955812361865
1	3	undersample	0.6	500	3	31	0.1	0.6	1.0	0.7626483506214373	0.29215252617565607	0.49999999996951217	0.8084291187677516	4.219999763001162	2.609999863514462	0.618483404714292
1	1	undersample	0.6	500	3	31	0.1	1.0	0.7	0.7874329501915709	0.3060008730619473	0.6121212120841139	0.7739463601473261	5.403071755856506	2.7078581234280095	0.5011701105879606
1	2	undersample	0.6	500	3	31	0.1	1.0	0.7	0.8100037379684142	0.3435973892244198	0.5853658536228435	0.8298850574649052	6.887121955504031	3.441001774973791	0.49962839751263605
1	3	undersample	0.6	500	3	31	0.1	1.0	0.7	0.7670030838239418	0.2880466308362104	0.5487804877714157	0.8015325670436665	4.911822745618396	2.765090735270659	0.5629459427498757
1	1	undersample	0.6	500	3	31	0.1	1.0	1.0	0.7828909787530477	0.30173316281518586	0.6181818181443526	0.7708812260477328	5.447363951856455	2.698084406179197	0.4953009153695438
1	2	undersample	0.6	500	3	31	0.1	1.0	1.0	0.8195028502009158	0.36062856983750613	0.5975609755733194	0.8314176245147018	7.323002255780519	3.5446228492562875	0.48403955812361865
1	3	undersample	0.6	500	3	31	0.1	1.0	1.0	0.7626483506214373	0.29215252617565607	0.49999999996951217	0.8084291187677516	4.219999763001162	2.609999863514462	0.618483404714292
1	1	undersample	0.6	500	3	31	0.3	0.6	0.7	0.7863926622547313	0.29635826800343934	0.6303030302648301	0.7724137930975294	5.786388173536386	2.769513193037253	0.478625534982173
1	2	undersample	0.6	500	3	31	0.3	0.6	0.7	0.7911550322399775	0.32544969198970536	0.5487804877714157	0.8122605363922433	5.261996379418975	2.9230959117206243	0.5555108077484892
1	3	undersample	0.6	500	3	31	0.3	0.6	0.7	0.7536678815064012	0.28056236844433363	0.5304878048457019	0.7984674329440731	4.476519435099916	2.632268254568527	0.5880167053814166
1	1	undersample	0.6	500	3	31	0.3	0.6	1.0	0.7806757227446882	0.30640289959269434	0.6424242423853076	0.7693486589979361	5.992679455930955	2.7852611293811984	0.4647772486308826
1	2	undersample	0.6	500	3	31	0.3	0.6	1.0	0.7912624988318848	0.3376063034108009	0.5670731706971297	0.81839080459143	5.90265607944228	3.1224913374923555	0.5289976641771118
1	3	undersample	0.6	500	3	31	0.3	0.6	1.0	0.7504625735912532	0.28706827091030124	0.5060975609447501	0.791570881219988	3.8915666113700387	2.428151784287859	0.6239522505609518
1	1	undersample	0.6	500	3	31	0.3	1.0	0.7	0.7863926622547313	0.29635826800343934	0.6303030302648301	0.7724137930975294	5.786388173536386	2.769513193037253	0.478625534982173
1	2	undersample	0.6	500	3	31	0.3	1.0	0.7	0.7911550322399775	0.32544969198970536	0.5487804877714157	0.8122605363922433	5.261996379418975	2.9230959117206243	0.5555108077484892
1	3	undersample	0.6	500	3	31	0.3	1.0	0.7	0.7536678815064012	0.28056236844433363	0.5304878048457019	0.7984674329440731	4.476519435099916	2.632268254568527	0.5880167053814166
1	1	undersample	0.6	500	3	31	0.3	1.0	1.0	0.7806757227446882	0.30640289959269434	0.6424242423853076	0.7693486589979361	5.992679455930955	2.7852611293811984	0.4647772486308826
1	2	undersample	0.6	500	3	31	0.3	1.0	1.0	0.7912624988318848	0.3376063034108009	0.5670731706971297	0.81839080459143	5.90265607944228	3.1224913374923555	0.5289976641771118
1	3	undersample	0.6	500	3	31	0.3	1.0	1.0	0.7504625735912532	0.28706827091030124	0.5060975609447501	0.791570881219988	3.8915666113700387	2.428151784287859	0.6239522505609518
1	1	undersample	0.6	500	3	63	0.1	0.6	0.7	0.7874329501915709	0.3060008730619473	0.6121212120841139	0.7739463601473261	5.403071755856506	2.7078581234280095	0.5011701105879606
1	2	undersample	0.6	500	3	63	0.1	0.6	0.7	0.8100037379684142	0.3435973892244198	0.5853658536228435	0.8298850574649052	6.887121955504031	3.441001774973791	0.49962839751263605
1	3	undersample	0.6	500	3	63	0.1	0.6	0.7	0.7670030838239418	0.2880466308362104	0.5487804877714157	0.8015325670436665	4.911822745618396	2.765090735270659	0.5629459427498757
1	1	undersample	0.6	500	3	63	0.1	0.6	1.0	0.7828909787530477	0.30173316281518586	0.6181818181443526	0.7708812260477328	5.447363951856455	2.698084406179197	0.4953009153695438
1	2	undersample	0.6	500	3	63	0.1	0.6	1.0	0.8195028502009158	0.36062856983750613	0.5975609755733194	0.8314176245147018	7.323002255780519	3.5446228492562875	0.48403955812361865
1	3	undersample	0.6	500	3	63	0.1	0.6	1.0	0.7626483506214373	0.29215252617565607	0.49999999996951217	0.8084291187677516	4.219999763001162	2.609999863514462	0.618483404714292
1	1	undersample	0.6	500	3	63	0.1	1.0	0.7	0.7874329501915709	0.3060008730619473	0.6121212120841139	0.7739463601473261	5.403071755856506	2.7078581234280095	0.5011701105879606
1	2	undersample	0.6	500	3	63	0.1	1.0	0.7	0.8100037379684142	0.3435973892244198	0.5853658536228435	0.8298850574649052	6.887121955504031	3.441001774973791	0.49962839751263605
1	3	undersample	0.6	500	3	63	0.1	1.0	0.7	0.7670030838239418	0.2880466308362104	0.5487804877714157	0.8015325670436665	4.911822745618396	2.765090735270659	0.5629459427498757
1	1	undersample	0.6	500	3	63	0.1	1.0	1.0	0.7828909787530477	0.30173316281518586	0.6181818181443526	0.7708812260477328	5.447363951856455	2.698084406179197	0.4953009153695438
1	2	undersample	0.6	500	3	63	0.1	1.0	1.0	0.8195028502009158	0.36062856983750613	0.5975609755733194	0.8314176245147018	7.323002255780519	3.5446228492562875	0.48403955812361865
1	3	undersample	0.6	500	3	63	0.1	1.0	1.0	0.7626483506214373	0.29215252617565607	0.49999999996951217	0.8084291187677516	4.219999763001162	2.609999863514462	0.618483404714292
1	1	undersample	0.6	500	3	63	0.3	0.6	0.7	0.7863926622547313	0.29635826800343934	0.6303030302648301	0.7724137930975294	5.786388173536386	2.769513193037253	0.478625534982173
1	2	undersample	0.6	500	3	63	0.3	0.6	0.7	0.7911550322399775	0.32544969198970536	0.5487804877714157	0.8122605363922433	5.261996379418975	2.9230959117206243	0.5555108077484892
1	3	undersample	0.6	500	3	63	0.3	0.6	0.7	0.7536678815064012	0.28056236844433363	0.5304878048457019	0.7984674329440731	4.476519435099916	2.632268254568527	0.5880167053814166
1	1	undersample	0.6	500	3	63	0.3	0.6	1.0	0.7806757227446882	0.30640289959269434	0.6424242423853076	0.7693486589979361	5.992679455930955	2.7852611293811984	0.4647772486308826
1	2	undersample	0.6	500	3	63	0.3	0.6	1.0	0.7912624988318848	0.3376063034108009	0.5670731706971297	0.81839080459143	5.90265607944228	3.1224913374923555	0.5289976641771118
1	3	undersample	0.6	500	3	63	0.3	0.6	1.0	0.7504625735912532	0.28706827091030124	0.5060975609447501	0.791570881219988	3.8915666113700387	2.428151784287859	0.6239522505609518
1	1	undersample	0.6	500	3	63	0.3	1.0	0.7	0.7863926622547313	0.29635826800343934	0.6303030302648301	0.7724137930975294	5.786388173536386	2.769513193037253	0.478625534982173
1	2	undersample	0.6	500	3	63	0.3	1.0	0.7	0.7911550322399775	0.32544969198970536	0.5487804877714157	0.8122605363922433	5.261996379418975	2.9230959117206243	0.5555108077484892
1	3	undersample	0.6	500	3	63	0.3	1.0	0.7	0.7536678815064012	0.28056236844433363	0.5304878048457019	0.7984674329440731	4.476519435099916	2.632268254568527	0.5880167053814166
1	1	undersample	0.6	500	3	63	0.3	1.0	1.0	0.7806757227446882	0.30640289959269434	0.6424242423853076	0.7693486589979361	5.992679455930955	2.7852611293811984	0.4647772486308826
1	2	undersample	0.6	500	3	63	0.3	1.0	1.0	0.7912624988318848	0.3376063034108009	0.5670731706971297	0.81839080459143	5.90265607944228	3.1224913374923555	0.5289976641771118
1	3	undersample	0.6	500	3	63	0.3	1.0	1.0	0.7504625735912532	0.28706827091030124	0.5060975609447501	0.791570881219988	3.8915666113700387	2.428151784287859	0.6239522505609518
1	1	undersample	0.6	500	5	31	0.1	0.6	0.7	0.7802949030535238	0.31247820714880964	0.6060606060238751	0.7731800766224278	5.244282476988228	2.671990053956175	0.5095053543049924
1	2	undersample	0.6	500	5	31	0.1	0.6	0.7	0.8064526679749557	0.34224176540669177	0.518292682895226	0.8398467432885837	5.642298688864821	3.236229229274161	0.5735657311510166
1	3	undersample	0.6	500	5	31	0.1	0.6	0.7	0.7633912718437529	0.2908471176979925	0.5487804877714157	0.8030651340934631	4.9595117620153655	2.7866089500158466	0.5618716184450285
1	1	undersample	0.6	500	5	31	0.1	0.6	1.0	0.7861604551259723	0.29789450986477795	0.654545454505785	0.7777777777718179	6.631578583510955	2.9454544126515887	0.44415583849967616
1	2	undersample	0.6	500	5	31	0.1	0.6	1.0	0.8110503691243809	0.34365963659480225	0.5609756097218918	0.8360153256640919	6.514277852402178	3.420902458017255	0.5251391589956511
1	3	undersample	0.6	500	5	31	0.1	0.6	1.0	0.7587328287075975	0.29347783747053624	0.518292682895226	0.7984674329440731	4.262886616534205	2.5717563406704	0.6032898665581711
1	1	undersample	0.6	500	5	31	0.1	1.0	0.7	0.7802949030535238	0.31247820714880964	0.6060606060238751	0.7731800766224278	5.244282476988228	2.671990053956175	0.5095053543049924
1	2	undersample	0.6	500	5	31	0.1	1.0	0.7	0.8064526679749557	0.34224176540669177	0.518292682895226	0.8398467432885837	5.642298688864821	3.236229229274161	0.5735657311510166
1	3	undersample	0.6	500	5	31	0.1	1.0	0.7	0.7633912718437529	0.2908471176979925	0.5487804877714157	0.8030651340934631	4.9595117620153655	2.7866089500158466	0.5618716184450285
1	1	undersample	0.6	500	5	31	0.1	1.0	1.0	0.7861604551259723	0.29789450986477795	0.654545454505785	0.7777777777718179	6.631578583510955	2.9454544126515887	0.44415583849967616
1	2	undersample	0.6	500	5	31	0.1	1.0	1.0	0.8110503691243809	0.34365963659480225	0.5609756097218918	0.8360153256640919	6.514277852402178	3.420902458017255	0.5251391589956511
1	3	undersample	0.6	500	5	31	0.1	1.0	1.0	0.7587328287075975	0.29347783747053624	0.518292682895226	0.7984674329440731	4.262886616534205	2.5717563406704	0.6032898665581711
1	1	undersample	0.6	500	5	31	0.3	0.6	0.7	0.7855845814466504	0.3063614363788125	0.6121212120841139	0.7777777777718179	5.523437210651023	2.754545330350097	0.49870129234094407
1	2	undersample	0.6	500	5	31	0.3	0.6	0.7	0.7920801794224839	0.3240589756992883	0.5121951219199881	0.842911877388177	5.634145951307966	3.2605589830624697	0.5787139621337057
1	3	undersample	0.6	500	5	31	0.3	0.6	0.7	0.7582188580506495	0.29871244903534333	0.5487804877714157	0.7969348658942764	4.773074701469484	2.7024849103876702	0.5661937077634487
1	1	undersample	0.6	500	5	31	0.3	0.6	1.0	0.7855242075931731	0.29905871831992153	0.6303030302648301	0.7777777777718179	5.967212796227111	2.836363508479308	0.4753246692661149
1	2	undersample	0.6	500	5	31	0.3	0.6	1.0	0.7973880945706009	0.34326771284706786	0.5609756097218918	0.8252873563155151	6.035818326549442	3.2108470559605973	0.5319654803854893
1	3	undersample	0.6	500	5	31	0.3	0.6	1.0	0.7549387907672179	0.285023088099937	0.518292682895226	0.8007662835187681	4.3244885666833435	2.6014304508029666	0.6015579339485321
1	1	undersample	0.6	500	5	31	0.3	1.0	0.7	0.7855845814466504	0.3063614363788125	0.6121212120841139	0.7777777777718179	5.523437210651023	2.754545330350097	0.49870129234094407
1	2	undersample	0.6	500	5	31	0.3	1.0	0.7	0.7920801794224839	0.3240589756992883	0.5121951219199881	0.842911877388177	5.634145951307966	3.2605589830624697	0.5787139621337057
1	3	undersample	0.6	500	5	31	0.3	1.0	0.7	0.7582188580506495	0.29871244903534333	0.5487804877714157	0.7969348658942764	4.773074701469484	2.7024849103876702	0.5661937077634487
1	1	undersample	0.6	500	5	31	0.3	1.0	1.0	0.7855242075931731	0.29905871831992153	0.6303030302648301	0.7777777777718179	5.967212796227111	2.836363508479308	0.4753246692661149
1	2	undersample	0.6	500	5	31	0.3	1.0	1.0	0.7973880945706009	0.34326771284706786	0.5609756097218918	0.8252873563155151	6.035818326549442	3.2108470559605973	0.5319654803854893
1	3	undersample	0.6	500	5	31	0.3	1.0	1.0	0.7549387907672179	0.285023088099937	0.518292682895226	0.8007662835187681	4.3244885666833435	2.6014304508029666	0.6015579339485321
1	1	undersample	0.6	500	5	63	0.1	0.6	0.7	0.7802949030535238	0.31247820714880964	0.6060606060238751	0.7731800766224278	5.244282476988228	2.671990053956175	0.5095053543049924
1	2	undersample	0.6	500	5	63	0.1	0.6	0.7	0.8064526679749557	0.34224176540669177	0.518292682895226	0.8398467432885837	5.642298688864821	3.236229229274161	0.5735657311510166
1	3	undersample	0.6	500	5	63	0.1	0.6	0.7	0.7633912718437529	0.2908471176979925	0.5487804877714157	0.8030651340934631	4.9595117620153655	2.7866089500158466	0.5618716184450285
1	1	undersample	0.6	500	5	63	0.1	0.6	1.0	0.7861604551259723	0.29789450986477795	0.654545454505785	0.7777777777718179	6.631578583510955	2.9454544126515887	0.44415583849967616
1	2	undersample	0.6	500	5	63	0.1	0.6	1.0	0.8110503691243809	0.34365963659480225	0.5609756097218918	0.8360153256640919	6.514277852402178	3.420902458017255	0.5251391589956511
1	3	undersample	0.6	500	5	63	0.1	0.6	1.0	0.7587328287075975	0.29347783747053624	0.518292682895226	0.7984674329440731	4.262886616534205	2.5717563406704	0.6032898665581711
1	1	undersample	0.6	500	5	63	0.1	1.0	0.7	0.7802949030535238	0.31247820714880964	0.6060606060238751	0.7731800766224278	5.244282476988228	2.671990053956175	0.5095053543049924
1	2	undersample	0.6	500	5	63	0.1	1.0	0.7	0.8064526679749557	0.34224176540669177	0.518292682895226	0.8398467432885837	5.642298688864821	3.236229229274161	0.5735657311510166
1	3	undersample	0.6	500	5	63	0.1	1.0	0.7	0.7633912718437529	0.2908471176979925	0.5487804877714157	0.8030651340934631	4.9595117620153655	2.7866089500158466	0.5618716184450285
1	1	undersample	0.6	500	5	63	0.1	1.0	1.0	0.7861604551259723	0.29789450986477795	0.654545454505785	0.7777777777718179	6.631578583510955	2.9454544126515887	0.44415583849967616
1	2	undersample	0.6	500	5	63	0.1	1.0	1.0	0.8110503691243809	0.34365963659480225	0.5609756097218918	0.8360153256640919	6.514277852402178	3.420902458017255	0.5251391589956511
1	3	undersample	0.6	500	5	63	0.1	1.0	1.0	0.7587328287075975	0.29347783747053624	0.518292682895226	0.7984674329440731	4.262886616534205	2.5717563406704	0.6032898665581711
1	1	undersample	0.6	500	5	63	0.3	0.6	0.7	0.7855845814466504	0.3063614363788125	0.6121212120841139	0.7777777777718179	5.523437210651023	2.754545330350097	0.49870129234094407
1	2	undersample	0.6	500	5	63	0.3	0.6	0.7	0.7920801794224839	0.3240589756992883	0.5121951219199881	0.842911877388177	5.634145951307966	3.2605589830624697	0.5787139621337057
1	3	undersample	0.6	500	5	63	0.3	0.6	0.7	0.7582188580506495	0.29871244903534333	0.5487804877714157	0.7969348658942764	4.773074701469484	2.7024849103876702	0.5661937077634487
1	1	undersample	0.6	500	5	63	0.3	0.6	1.0	0.7855242075931731	0.29905871831992153	0.6303030302648301	0.7777777777718179	5.967212796227111	2.836363508479308	0.4753246692661149
1	2	undersample	0.6	500	5	63	0.3	0.6	1.0	0.7973880945706009	0.34326771284706786	0.5609756097218918	0.8252873563155151	6.035818326549442	3.2108470559605973	0.5319654803854893
1	3	undersample	0.6	500	5	63	0.3	0.6	1.0	0.7549387907672179	0.285023088099937	0.518292682895226	0.8007662835187681	4.3244885666833435	2.6014304508029666	0.6015579339485321
1	1	undersample	0.6	500	5	63	0.3	1.0	0.7	0.7855845814466504	0.3063614363788125	0.6121212120841139	0.7777777777718179	5.523437210651023	2.754545330350097	0.49870129234094407
1	2	undersample	0.6	500	5	63	0.3	1.0	0.7	0.7920801794224839	0.3240589756992883	0.5121951219199881	0.842911877388177	5.634145951307966	3.2605589830624697	0.5787139621337057
1	3	undersample	0.6	500	5	63	0.3	1.0	0.7	0.7582188580506495	0.29871244903534333	0.5487804877714157	0.7969348658942764	4.773074701469484	2.7024849103876702	0.5661937077634487
1	1	undersample	0.6	500	5	63	0.3	1.0	1.0	0.7855242075931731	0.29905871831992153	0.6303030302648301	0.7777777777718179	5.967212796227111	2.836363508479308	0.4753246692661149
1	2	undersample	0.6	500	5	63	0.3	1.0	1.0	0.7973880945706009	0.34326771284706786	0.5609756097218918	0.8252873563155151	6.035818326549442	3.2108470559605973	0.5319654803854893
1	3	undersample	0.6	500	5	63	0.3	1.0	1.0	0.7549387907672179	0.285023088099937	0.518292682895226	0.8007662835187681	4.3244885666833435	2.6014304508029666	0.6015579339485321
1	1	undersample	0.6	500	10	31	0.1	0.6	0.7	0.7920074306281203	0.30711517690535783	0.6303030302648301	0.782375478921208	6.129300058282933	2.896286678438038	0.47253138035412245
1	2	undersample	0.6	500	10	31	0.1	0.6	0.7	0.8121670871881133	0.3495256965658682	0.5487804877714157	0.8482758620624654	6.799753802653262	3.6169620672205114	0.5319254349784893
1	3	undersample	0.6	500	10	31	0.1	0.6	0.7	0.7739557050742921	0.29112441259812555	0.518292682895226	0.8084291187677516	4.54050607130629	2.705487663399137	0.5958559630811627
1	1	undersample	0.6	500	10	31	0.1	0.6	1.0	0.7895042377800998	0.3107427941853091	0.654545454505785	0.7747126436722245	6.515574298322119	2.9053802047358155	0.44591313160656637
1	2	undersample	0.6	500	10	31	0.1	0.6	1.0	0.8170357910475655	0.36709034995631556	0.5731707316723677	0.8436781609130753	7.24747846922899	3.666606651726907	0.505914794341181
1	3	undersample	0.6	500	10	31	0.1	0.6	1.0	0.7744790206522755	0.29383527222412303	0.5365853658209399	0.8122605363922433	5.0096667308670835	2.8581382247934997	0.5705246133612843
1	1	undersample	0.6	500	10	31	0.1	1.0	0.7	0.7920074306281203	0.30711517690535783	0.6303030302648301	0.782375478921208	6.129300058282933	2.896286678438038	0.47253138035412245
1	2	undersample	0.6	500	10	31	0.1	1.0	0.7	0.8121670871881133	0.3495256965658682	0.5487804877714157	0.8482758620624654	6.799753802653262	3.6169620672205114	0.5319254349784893
1	3	undersample	0.6	500	10	31	0.1	1.0	0.7	0.7739557050742921	0.29112441259812555	0.518292682895226	0.8084291187677516	4.54050607130629	2.705487663399137	0.5958559630811627
1	1	undersample	0.6	500	10	31	0.1	1.0	1.0	0.7895042377800998	0.3107427941853091	0.654545454505785	0.7747126436722245	6.515574298322119	2.9053802047358155	0.44591313160656637
1	2	undersample	0.6	500	10	31	0.1	1.0	1.0	0.8170357910475655	0.36709034995631556	0.5731707316723677	0.8436781609130753	7.24747846922899	3.666606651726907	0.505914794341181
1	3	undersample	0.6	500	10	31	0.1	1.0	1.0	0.7744790206522755	0.29383527222412303	0.5365853658209399	0.8122605363922433	5.0096667308670835	2.8581382247934997	0.5705246133612843
1	1	undersample	0.6	500	10	31	0.3	0.6	0.7	0.7919377684894926	0.31044100327578095	0.5939393939033976	0.7693486589979361	4.878861264983144	2.575052742258089	0.5277978925023548
1	2	undersample	0.6	500	10	31	0.3	0.6	0.7	0.8045790113073544	0.3445632656874276	0.5731707316723677	0.8260536398404135	6.377092096990702	3.2951002722650324	0.5167088946463612
1	3	undersample	0.6	500	10	31	0.3	0.6	0.7	0.7781328847771236	0.3136557331986724	0.5365853658209399	0.8099616858175482	4.93505913688847	2.823563973894948	0.5721438884974738
1	1	undersample	0.6	500	10	31	0.3	0.6	1.0	0.7921931963311275	0.3021284510998538	0.6242424242045913	0.7670498084232411	5.47023529252316	2.6797247651185168	0.4898737562676457
1	2	undersample	0.6	500	10	31	0.3	0.6	1.0	0.8041771797028315	0.35153959703762755	0.5304878048457019	0.8505747126371604	6.431567959082237	3.5501873792999956	0.5519940607905689
1	3	undersample	0.6	500	10	31	0.3	0.6	1.0	0.7787730118680497	0.2869670323657155	0.5487804877714157	0.8107279693424466	5.209541219830372	2.899427120164646	0.5565609226840212
1	1	undersample	0.6	500	10	31	0.3	1.0	0.7	0.7919377684894926	0.31044100327578095	0.5939393939033976	0.7693486589979361	4.878861264983144	2.575052742258089	0.5277978925023548
1	2	undersample	0.6	500	10	31	0.3	1.0	0.7	0.8045790113073544	0.3445632656874276	0.5731707316723677	0.8260536398404135	6.377092096990702	3.2951002722650324	0.5167088946463612
1	3	undersample	0.6	500	10	31	0.3	1.0	0.7	0.7781328847771236	0.3136557331986724	0.5365853658209399	0.8099616858175482	4.93505913688847	2.823563973894948	0.5721438884974738
1	1	undersample	0.6	500	10	31	0.3	1.0	1.0	0.7921931963311275	0.3021284510998538	0.6242424242045913	0.7670498084232411	5.47023529252316	2.6797247651185168	0.4898737562676457
1	2	undersample	0.6	500	10	31	0.3	1.0	1.0	0.8041771797028315	0.35153959703762755	0.5304878048457019	0.8505747126371604	6.431567959082237	3.5501873792999956	0.5519940607905689
1	3	undersample	0.6	500	10	31	0.3	1.0	1.0	0.7787730118680497	0.2869670323657155	0.5487804877714157	0.8107279693424466	5.209541219830372	2.899427120164646	0.5565609226840212
1	1	undersample	0.6	500	10	63	0.1	0.6	0.7	0.7889144316730523	0.3045212991493267	0.6121212120841139	0.7800766283465129	5.597669564210571	2.7833384858030996	0.49723164218589117
1	2	undersample	0.6	500	10	63	0.1	0.6	0.7	0.8110830763480049	0.3499285372216223	0.5487804877714157	0.845210727962872	6.641021734241405	3.5453390606190966	0.5338544483191423
1	3	undersample	0.6	500	10	63	0.1	0.6	0.7	0.77379684141669	0.2893968879824301	0.524390243870464	0.8130268199171417	4.79434608380101	2.8046279984744182	0.5849865448819285
1	1	undersample	0.6	500	10	63	0.1	0.6	1.0	0.7905956112852665	0.31627235017150396	0.6484848484455463	0.7739463601473261	6.316189024775317	2.868720982245515	0.4541854127276807
1	2	undersample	0.6	500	10	63	0.1	0.6	1.0	0.8148771142883842	0.3529560905379959	0.5365853658209399	0.8482758620624654	6.4736837404886005	3.536585132393389	0.5463017980840732
1	3	undersample	0.6	500	10	63	0.1	0.6	1.0	0.773236146154565	0.2852037428832598	0.5304878048457019	0.8099616858175482	4.815615557935228	2.7914780196461417	0.5796720975556605
1	1	undersample	0.6	500	10	63	0.1	1.0	0.7	0.7889144316730523	0.3045212991493267	0.6121212120841139	0.7800766283465129	5.597669564210571	2.7833384858030996	0.49723164218589117
1	2	undersample	0.6	500	10	63	0.1	1.0	0.7	0.8110830763480049	0.3499285372216223	0.5487804877714157	0.845210727962872	6.641021734241405	3.5453390606190966	0.5338544483191423
1	3	undersample	0.6	500	10	63	0.1	1.0	0.7	0.77379684141669	0.2893968879824301	0.524390243870464	0.8130268199171417	4.79434608380101	2.8046279984744182	0.5849865448819285
1	1	undersample	0.6	500	10	63	0.1	1.0	1.0	0.7905956112852665	0.31627235017150396	0.6484848484455463	0.7739463601473261	6.316189024775317	2.868720982245515	0.4541854127276807
1	2	undersample	0.6	500	10	63	0.1	1.0	1.0	0.8148771142883842	0.3529560905379959	0.5365853658209399	0.8482758620624654	6.4736837404886005	3.536585132393389	0.5463017980840732
1	3	undersample	0.6	500	10	63	0.1	1.0	1.0	0.773236146154565	0.2852037428832598	0.5304878048457019	0.8099616858175482	4.815615557935228	2.7914780196461417	0.5796720975556605
1	1	undersample	0.6	500	10	63	0.3	0.6	0.7	0.7942505514919309	0.320738951440054	0.6303030302648301	0.7800766283465129	6.047409281325747	2.8660119061734886	0.47392390896206926
1	2	undersample	0.6	500	10	63	0.3	0.6	0.7	0.809218764601439	0.35925616671474264	0.6280487804495092	0.842911877388177	9.060375173126372	3.9980663720885046	0.44126939614413124
1	3	undersample	0.6	500	10	63	0.3	0.6	0.7	0.7749836463881881	0.2883289559760335	0.524390243870464	0.8168582375416333	4.917712398156799	2.86330222117771	0.5822427055868041
1	1	undersample	0.6	500	10	63	0.3	0.6	1.0	0.7918773946360155	0.3033005260490967	0.6242424242045913	0.7747126436722245	5.712804177893119	2.770871861923972	0.4850283185827362
1	2	undersample	0.6	500	10	63	0.3	0.6	1.0	0.804635080833567	0.34043212714348997	0.5426829267961778	0.8383141762387869	6.152669405187913	3.3564036760180427	0.5455199025745213
1	3	undersample	0.6	500	10	63	0.3	0.6	1.0	0.7709559854219232	0.2895377855995923	0.5121951219199881	0.8176245210665317	4.707352660949183	2.8084646950931003	0.5966123318776969
1	1	undersample	0.6	500	10	63	0.3	1.0	0.7	0.7942505514919309	0.320738951440054	0.6303030302648301	0.7800766283465129	6.047409281325747	2.8660119061734886	0.47392390896206926
1	2	undersample	0.6	500	10	63	0.3	1.0	0.7	0.809218764601439	0.35925616671474264	0.6280487804495092	0.842911877388177	9.060375173126372	3.9980663720885046	0.44126939614413124
1	3	undersample	0.6	500	10	63	0.3	1.0	0.7	0.7749836463881881	0.2883289559760335	0.524390243870464	0.8168582375416333	4.917712398156799	2.86330222117771	0.5822427055868041
1	1	undersample	0.6	500	10	63	0.3	1.0	1.0	0.7918773946360155	0.3033005260490967	0.6242424242045913	0.7747126436722245	5.712804177893119	2.770871861923972	0.4850283185827362
1	2	undersample	0.6	500	10	63	0.3	1.0	1.0	0.804635080833567	0.34043212714348997	0.5426829267961778	0.8383141762387869	6.152669405187913	3.3564036760180427	0.5455199025745213
1	3	undersample	0.6	500	10	63	0.3	1.0	1.0	0.7709559854219232	0.2895377855995923	0.5121951219199881	0.8176245210665317	4.707352660949183	2.8084646950931003	0.5966123318776969
1	1	undersample	0.8	100	3	31	0.1	0.6	0.7	0.8082247765006386	0.3226557710208226	0.7696969696503213	0.7272030651285273	8.909150901727905	2.8215014285184212	0.31669699734008205
1	2	undersample	0.8	100	3	31	0.1	0.6	0.7	0.8409681338192693	0.37226833501631845	0.7134146341028406	0.7992337164689715	9.909939257328865	3.55345821031747	0.358575165694394
1	3	undersample	0.8	100	3	31	0.1	0.6	0.7	0.7936267638538455	0.3254663710416405	0.5914634145980815	0.7808429118714112	5.158281747640883	2.698810212622202	0.5231994476210364
1	1	undersample	0.8	100	3	31	0.1	0.6	1.0	0.8089353303146407	0.32342652032228886	0.7636363635900826	0.7233716475040355	8.44832684640575	2.760513624488605	0.3267526920054907
1	2	undersample	0.8	100	3	31	0.1	0.6	1.0	0.8373049247733856	0.3660306627207192	0.6951219511771267	0.7984674329440731	9.033307410963257	3.4491790921932424	0.3818290294952299
1	3	undersample	0.8	100	3	31	0.1	0.6	1.0	0.7876693766937669	0.3306605004082652	0.6036585365485574	0.7885057471203947	5.67842778312022	2.8542549019033885	0.502648788385354
1	1	undersample	0.8	100	3	31	0.1	1.0	0.7	0.8082247765006386	0.3226557710208226	0.7696969696503213	0.7272030651285273	8.909150901727905	2.8215014285184212	0.31669699734008205
1	2	undersample	0.8	100	3	31	0.1	1.0	0.7	0.8409681338192693	0.37226833501631845	0.7134146341028406	0.7992337164689715	9.909939257328865	3.55345821031747	0.358575165694394
1	3	undersample	0.8	100	3	31	0.1	1.0	0.7	0.7936267638538455	0.3254663710416405	0.5914634145980815	0.7808429118714112	5.158281747640883	2.698810212622202	0.5231994476210364
1	1	undersample	0.8	100	3	31	0.1	1.0	1.0	0.8089353303146407	0.32342652032228886	0.7636363635900826	0.7233716475040355	8.44832684640575	2.760513624488605	0.3267526920054907
1	2	undersample	0.8	100	3	31	0.1	1.0	1.0	0.8373049247733856	0.3660306627207192	0.6951219511771267	0.7984674329440731	9.033307410963257	3.4491790921932424	0.3818290294952299
1	3	undersample	0.8	100	3	31	0.1	1.0	1.0	0.7876693766937669	0.3306605004082652	0.6036585365485574	0.7885057471203947	5.67842778312022	2.8542549019033885	0.502648788385354
1	1	undersample	0.8	100	3	31	0.3	0.6	0.7	0.799526297457332	0.3174820385006789	0.7030303029876951	0.7325670498028156	6.484766657254887	2.628809487317251	0.405382269156683
1	2	undersample	0.8	100	3	31	0.3	0.6	0.7	0.8132931501728811	0.33905822868464197	0.6890243902018888	0.782375478921208	7.96554772465174	3.1661154502496047	0.397476166114183
1	3	undersample	0.8	100	3	31	0.3	0.6	0.7	0.7673254835996637	0.2882170701490985	0.6036585365485574	0.7739463601473261	5.214602080696755	2.6704215434786396	0.5121045575496351
1	1	undersample	0.8	100	3	31	0.3	0.6	1.0	0.7950075467316847	0.32341328042372064	0.7272727272286501	0.733333333327714	7.333332959307807	2.727272624777244	0.37190082143786113
1	2	undersample	0.8	100	3	31	0.3	0.6	1.0	0.8242874497710494	0.348528406878641	0.6829268292266508	0.7862068965456996	7.920595065559497	3.194335019460909	0.4032948173483372
1	3	undersample	0.8	100	3	31	0.3	0.6	1.0	0.7682926829268293	0.282930957462471	0.5731707316723677	0.7647509578485461	4.365379038698795	2.4364422573883906	0.5581284447778078
1	1	undersample	0.8	100	3	31	0.3	1.0	0.7	0.799526297457332	0.3174820385006789	0.7030303029876951	0.7325670498028156	6.484766657254887	2.628809487317251	0.405382269156683
1	2	undersample	0.8	100	3	31	0.3	1.0	0.7	0.8132931501728811	0.33905822868464197	0.6890243902018888	0.782375478921208	7.96554772465174	3.1661154502496047	0.397476166114183
1	3	undersample	0.8	100	3	31	0.3	1.0	0.7	0.7673254835996637	0.2882170701490985	0.6036585365485574	0.7739463601473261	5.214602080696755	2.6704215434786396	0.5121045575496351
1	1	undersample	0.8	100	3	31	0.3	1.0	1.0	0.7950075467316847	0.32341328042372064	0.7272727272286501	0.733333333327714	7.333332959307807	2.727272624777244	0.37190082143786113
1	2	undersample	0.8	100	3	31	0.3	1.0	1.0	0.8242874497710494	0.348528406878641	0.6829268292266508	0.7862068965456996	7.920595065559497	3.194335019460909	0.4032948173483372
1	3	undersample	0.8	100	3	31	0.3	1.0	1.0	0.7682926829268293	0.282930957462471	0.5731707316723677	0.7647509578485461	4.365379038698795	2.4364422573883906	0.5581284447778078
1	1	undersample	0.8	100	3	63	0.1	0.6	0.7	0.8082247765006386	0.3226557710208226	0.7696969696503213	0.7272030651285273	8.909150901727905	2.8215014285184212	0.31669699734008205
1	2	undersample	0.8	100	3	63	0.1	0.6	0.7	0.8409681338192693	0.37226833501631845	0.7134146341028406	0.7992337164689715	9.909939257328865	3.55345821031747	0.358575165694394
1	3	undersample	0.8	100	3	63	0.1	0.6	0.7	0.7936267638538455	0.3254663710416405	0.5914634145980815	0.7808429118714112	5.158281747640883	2.698810212622202	0.5231994476210364
1	1	undersample	0.8	100	3	63	0.1	0.6	1.0	0.8089353303146407	0.32342652032228886	0.7636363635900826	0.7233716475040355	8.44832684640575	2.760513624488605	0.3267526920054907
1	2	undersample	0.8	100	3	63	0.1	0.6	1.0	0.8373049247733856	0.3660306627207192	0.6951219511771267	0.7984674329440731	9.033307410963257	3.4491790921932424	0.3818290294952299
1	3	undersample	0.8	100	3	63	0.1	0.6	1.0	0.7876693766937669	0.3306605004082652	0.6036585365485574	0.7885057471203947	5.67842778312022	2.8542549019033885	0.502648788385354
1	1	undersample	0.8	100	3	63	0.1	1.0	0.7	0.8082247765006386	0.3226557710208226	0.7696969696503213	0.7272030651285273	8.909150901727905	2.8215014285184212	0.31669699734008205
1	2	undersample	0.8	100	3	63	0.1	1.0	0.7	0.8409681338192693	0.37226833501631845	0.7134146341028406	0.7992337164689715	9.909939257328865	3.55345821031747	0.358575165694394
1	3	undersample	0.8	100	3	63	0.1	1.0	0.7	0.7936267638538455	0.3254663710416405	0.5914634145980815	0.7808429118714112	5.158281747640883	2.698810212622202	0.5231994476210364
1	1	undersample	0.8	100	3	63	0.1	1.0	1.0	0.8089353303146407	0.32342652032228886	0.7636363635900826	0.7233716475040355	8.44832684640575	2.760513624488605	0.3267526920054907
1	2	undersample	0.8	100	3	63	0.1	1.0	1.0	0.8373049247733856	0.3660306627207192	0.6951219511771267	0.7984674329440731	9.033307410963257	3.4491790921932424	0.3818290294952299
1	3	undersample	0.8	100	3	63	0.1	1.0	1.0	0.7876693766937669	0.3306605004082652	0.6036585365485574	0.7885057471203947	5.67842778312022	2.8542549019033885	0.502648788385354
1	1	undersample	0.8	100	3	63	0.3	0.6	0.7	0.799526297457332	0.3174820385006789	0.7030303029876951	0.7325670498028156	6.484766657254887	2.628809487317251	0.405382269156683
1	2	undersample	0.8	100	3	63	0.3	0.6	0.7	0.8132931501728811	0.33905822868464197	0.6890243902018888	0.782375478921208	7.96554772465174	3.1661154502496047	0.397476166114183
1	3	undersample	0.8	100	3	63	0.3	0.6	0.7	0.7673254835996637	0.2882170701490985	0.6036585365485574	0.7739463601473261	5.214602080696755	2.6704215434786396	0.5121045575496351
1	1	undersample	0.8	100	3	63	0.3	0.6	1.0	0.7950075467316847	0.32341328042372064	0.7272727272286501	0.733333333327714	7.333332959307807	2.727272624777244	0.37190082143786113
1	2	undersample	0.8	100	3	63	0.3	0.6	1.0	0.8242874497710494	0.348528406878641	0.6829268292266508	0.7862068965456996	7.920595065559497	3.194335019460909	0.4032948173483372
1	3	undersample	0.8	100	3	63	0.3	0.6	1.0	0.7682926829268293	0.282930957462471	0.5731707316723677	0.7647509578485461	4.365379038698795	2.4364422573883906	0.5581284447778078
1	1	undersample	0.8	100	3	63	0.3	1.0	0.7	0.799526297457332	0.3174820385006789	0.7030303029876951	0.7325670498028156	6.484766657254887	2.628809487317251	0.405382269156683
1	2	undersample	0.8	100	3	63	0.3	1.0	0.7	0.8132931501728811	0.33905822868464197	0.6890243902018888	0.782375478921208	7.96554772465174	3.1661154502496047	0.397476166114183
1	3	undersample	0.8	100	3	63	0.3	1.0	0.7	0.7673254835996637	0.2882170701490985	0.6036585365485574	0.7739463601473261	5.214602080696755	2.6704215434786396	0.5121045575496351
1	1	undersample	0.8	100	3	63	0.3	1.0	1.0	0.7950075467316847	0.32341328042372064	0.7272727272286501	0.733333333327714	7.333332959307807	2.727272624777244	0.37190082143786113
1	2	undersample	0.8	100	3	63	0.3	1.0	1.0	0.8242874497710494	0.348528406878641	0.6829268292266508	0.7862068965456996	7.920595065559497	3.194335019460909	0.4032948173483372
1	3	undersample	0.8	100	3	63	0.3	1.0	1.0	0.7682926829268293	0.282930957462471	0.5731707316723677	0.7647509578485461	4.365379038698795	2.4364422573883906	0.5581284447778078
1	1	undersample	0.8	100	5	31	0.1	0.6	0.7	0.7991501219087426	0.3063423885694482	0.7575757575298439	0.7218390804542388	8.109503709318183	2.7235160551374724	0.33584249686118195
1	2	undersample	0.8	100	5	31	0.1	0.6	0.7	0.8216381646575087	0.3533787400319891	0.7012195121523647	0.7969348658942764	9.21062706137942	3.453175163273135	0.37491204976110537
1	3	undersample	0.8	100	5	31	0.1	0.6	0.7	0.7798289879450518	0.289898072039975	0.6097560975237953	0.7754789271971229	5.396757400136043	2.7158077536047833	0.5032295317867629
1	1	undersample	0.8	100	5	31	0.1	0.6	1.0	0.7998606757227447	0.3103235071464684	0.7393939393491276	0.7249042145538322	7.476322741231839	2.687768957536889	0.35950412733664444
1	2	undersample	0.8	100	5	31	0.1	0.6	1.0	0.8255817213344547	0.3787047312525582	0.7073170731276026	0.8045977011432599	9.950979730557322	3.6197989535843953	0.36376306173742606
1	3	undersample	0.8	100	5	31	0.1	0.6	1.0	0.7781188673955705	0.2939565217331981	0.5914634145980815	0.782375478921208	5.204803174276608	2.7178159174708996	0.5221745711451623
1	1	undersample	0.8	100	5	31	0.1	1.0	0.7	0.7991501219087426	0.3063423885694482	0.7575757575298439	0.7218390804542388	8.109503709318183	2.7235160551374724	0.33584249686118195
1	2	undersample	0.8	100	5	31	0.1	1.0	0.7	0.8216381646575087	0.3533787400319891	0.7012195121523647	0.7969348658942764	9.21062706137942	3.453175163273135	0.37491204976110537
1	3	undersample	0.8	100	5	31	0.1	1.0	0.7	0.7798289879450518	0.289898072039975	0.6097560975237953	0.7754789271971229	5.396757400136043	2.7158077536047833	0.5032295317867629
1	1	undersample	0.8	100	5	31	0.1	1.0	1.0	0.7998606757227447	0.3103235071464684	0.7393939393491276	0.7249042145538322	7.476322741231839	2.687768957536889	0.35950412733664444
1	2	undersample	0.8	100	5	31	0.1	1.0	1.0	0.8255817213344547	0.3787047312525582	0.7073170731276026	0.8045977011432599	9.950979730557322	3.6197989535843953	0.36376306173742606
1	3	undersample	0.8	100	5	31	0.1	1.0	1.0	0.7781188673955705	0.2939565217331981	0.5914634145980815	0.782375478921208	5.204803174276608	2.7178159174708996	0.5221745711451623
1	1	undersample	0.8	100	5	31	0.3	0.6	0.7	0.7834854290026705	0.2961799128150629	0.6606060605660239	0.7226053639791372	5.070392438208849	2.381466513655566	0.46968089590179957
1	2	undersample	0.8	100	5	31	0.3	0.6	0.7	0.8100738248761798	0.3488543209568047	0.6585365853256989	0.7908045976950897	7.290423435134266	3.1479494606022085	0.43179239391326235
1	3	undersample	0.8	100	5	31	0.3	0.6	0.7	0.7621904494907018	0.2630572272990277	0.5853658536228435	0.7685823754730378	4.688741492492683	2.52947816539298	0.5394791166362243
1	1	undersample	0.8	100	5	31	0.3	0.6	1.0	0.789796818762336	0.29528719751354576	0.7151515151081727	0.7272030651285273	6.692684350294619	2.621552508387195	0.3917041809008889
1	2	undersample	0.8	100	5	31	0.3	0.6	1.0	0.8085739650499953	0.3435332206000645	0.6829268292266508	0.7724137930975294	7.310022903734532	3.0007389661884103	0.4104965104220356
1	3	undersample	0.8	100	5	31	0.3	0.6	1.0	0.7718297355387346	0.29098098975440123	0.5548780487466537	0.7701149425228344	4.176027196867521	2.4137194069891885	0.5779941680072082
1	1	undersample	0.8	100	5	31	0.3	1.0	0.7	0.7834854290026705	0.2961799128150629	0.6606060605660239	0.7226053639791372	5.070392438208849	2.381466513655566	0.46968089590179957
1	2	undersample	0.8	100	5	31	0.3	1.0	0.7	0.8100738248761798	0.3488543209568047	0.6585365853256989	0.7908045976950897	7.290423435134266	3.1479494606022085	0.43179239391326235
1	3	undersample	0.8	100	5	31	0.3	1.0	0.7	0.7621904494907018	0.2630572272990277	0.5853658536228435	0.7685823754730378	4.688741492492683	2.52947816539298	0.5394791166362243
1	1	undersample	0.8	100	5	31	0.3	1.0	1.0	0.789796818762336	0.29528719751354576	0.7151515151081727	0.7272030651285273	6.692684350294619	2.621552508387195	0.3917041809008889
1	2	undersample	0.8	100	5	31	0.3	1.0	1.0	0.8085739650499953	0.3435332206000645	0.6829268292266508	0.7724137930975294	7.310022903734532	3.0007389661884103	0.4104965104220356
1	3	undersample	0.8	100	5	31	0.3	1.0	1.0	0.7718297355387346	0.29098098975440123	0.5548780487466537	0.7701149425228344	4.176027196867521	2.4137194069891885	0.5779941680072082
1	1	undersample	0.8	100	5	63	0.1	0.6	0.7	0.7991501219087426	0.3063423885694482	0.7575757575298439	0.7218390804542388	8.109503709318183	2.7235160551374724	0.33584249686118195
1	2	undersample	0.8	100	5	63	0.1	0.6	0.7	0.8216381646575087	0.3533787400319891	0.7012195121523647	0.7969348658942764	9.21062706137942	3.453175163273135	0.37491204976110537
1	3	undersample	0.8	100	5	63	0.1	0.6	0.7	0.7798289879450518	0.289898072039975	0.6097560975237953	0.7754789271971229	5.396757400136043	2.7158077536047833	0.5032295317867629
1	1	undersample	0.8	100	5	63	0.1	0.6	1.0	0.7998606757227447	0.3103235071464684	0.7393939393491276	0.7249042145538322	7.476322741231839	2.687768957536889	0.35950412733664444
1	2	undersample	0.8	100	5	63	0.1	0.6	1.0	0.8255817213344547	0.3787047312525582	0.7073170731276026	0.8045977011432599	9.950979730557322	3.6197989535843953	0.36376306173742606
1	3	undersample	0.8	100	5	63	0.1	0.6	1.0	0.7781188673955705	0.2939565217331981	0.5914634145980815	0.782375478921208	5.204803174276608	2.7178159174708996	0.5221745711451623
1	1	undersample	0.8	100	5	63	0.1	1.0	0.7	0.7991501219087426	0.3063423885694482	0.7575757575298439	0.7218390804542388	8.109503709318183	2.7235160551374724	0.33584249686118195
1	2	undersample	0.8	100	5	63	0.1	1.0	0.7	0.8216381646575087	0.3533787400319891	0.7012195121523647	0.7969348658942764	9.21062706137942	3.453175163273135	0.37491204976110537
1	3	undersample	0.8	100	5	63	0.1	1.0	0.7	0.7798289879450518	0.289898072039975	0.6097560975237953	0.7754789271971229	5.396757400136043	2.7158077536047833	0.5032295317867629
1	1	undersample	0.8	100	5	63	0.1	1.0	1.0	0.7998606757227447	0.3103235071464684	0.7393939393491276	0.7249042145538322	7.476322741231839	2.687768957536889	0.35950412733664444
1	2	undersample	0.8	100	5	63	0.1	1.0	1.0	0.8255817213344547	0.3787047312525582	0.7073170731276026	0.8045977011432599	9.950979730557322	3.6197989535843953	0.36376306173742606
1	3	undersample	0.8	100	5	63	0.1	1.0	1.0	0.7781188673955705	0.2939565217331981	0.5914634145980815	0.782375478921208	5.204803174276608	2.7178159174708996	0.5221745711451623
1	1	undersample	0.8	100	5	63	0.3	0.6	0.7	0.7834854290026705	0.2961799128150629	0.6606060605660239	0.7226053639791372	5.070392438208849	2.381466513655566	0.46968089590179957
1	2	undersample	0.8	100	5	63	0.3	0.6	0.7	0.8100738248761798	0.3488543209568047	0.6585365853256989	0.7908045976950897	7.290423435134266	3.1479494606022085	0.43179239391326235
1	3	undersample	0.8	100	5	63	0.3	0.6	0.7	0.7621904494907018	0.2630572272990277	0.5853658536228435	0.7685823754730378	4.688741492492683	2.52947816539298	0.5394791166362243
1	1	undersample	0.8	100	5	63	0.3	0.6	1.0	0.789796818762336	0.29528719751354576	0.7151515151081727	0.7272030651285273	6.692684350294619	2.621552508387195	0.3917041809008889
1	2	undersample	0.8	100	5	63	0.3	0.6	1.0	0.8085739650499953	0.3435332206000645	0.6829268292266508	0.7724137930975294	7.310022903734532	3.0007389661884103	0.4104965104220356
1	3	undersample	0.8	100	5	63	0.3	0.6	1.0	0.7718297355387346	0.29098098975440123	0.5548780487466537	0.7701149425228344	4.176027196867521	2.4137194069891885	0.5779941680072082
1	1	undersample	0.8	100	5	63	0.3	1.0	0.7	0.7834854290026705	0.2961799128150629	0.6606060605660239	0.7226053639791372	5.070392438208849	2.381466513655566	0.46968089590179957
1	2	undersample	0.8	100	5	63	0.3	1.0	0.7	0.8100738248761798	0.3488543209568047	0.6585365853256989	0.7908045976950897	7.290423435134266	3.1479494606022085	0.43179239391326235
1	3	undersample	0.8	100	5	63	0.3	1.0	0.7	0.7621904494907018	0.2630572272990277	0.5853658536228435	0.7685823754730378	4.688741492492683	2.52947816539298	0.5394791166362243
1	1	undersample	0.8	100	5	63	0.3	1.0	1.0	0.789796818762336	0.29528719751354576	0.7151515151081727	0.7272030651285273	6.692684350294619	2.621552508387195	0.3917041809008889
1	2	undersample	0.8	100	5	63	0.3	1.0	1.0	0.8085739650499953	0.3435332206000645	0.6829268292266508	0.7724137930975294	7.310022903734532	3.0007389661884103	0.4104965104220356
1	3	undersample	0.8	100	5	63	0.3	1.0	1.0	0.7718297355387346	0.29098098975440123	0.5548780487466537	0.7701149425228344	4.176027196867521	2.4137194069891885	0.5779941680072082
1	1	undersample	0.8	100	10	31	0.1	0.6	0.7	0.7893834900731452	0.30452910312624865	0.7151515151081727	0.7172413793048488	6.368448067016467	2.5291942932033593	0.39714451667088374
1	2	undersample	0.8	100	10	31	0.1	0.6	0.7	0.8209186057377814	0.38119486326771856	0.6890243902018888	0.7954022988444798	8.613791049000925	3.36770331549869	0.3909664409321125
1	3	undersample	0.8	100	10	31	0.1	0.6	0.7	0.7816792823100644	0.2785190466331392	0.6097560975237953	0.7693486589979361	5.211793757980954	2.6436268197637363	0.5072393288006735
1	1	undersample	0.8	100	10	31	0.1	0.6	1.0	0.792657610588645	0.3066309116650911	0.7393939393491276	0.7226053639791372	7.390851485597395	2.6654946299631104	0.36064783080120927
1	2	undersample	0.8	100	10	31	0.1	0.6	1.0	0.8265629380431735	0.3763080640951165	0.7256097560533165	0.7977011494191748	10.427524561934579	3.5868207758066486	0.34397623810209027
1	3	undersample	0.8	100	10	31	0.1	0.6	1.0	0.772708158116064	0.27761254102901745	0.6158536584990333	0.7724137930975294	5.441077161990199	2.7060235320091914	0.49733231068692096
1	1	undersample	0.8	100	10	31	0.1	1.0	0.7	0.7893834900731452	0.30452910312624865	0.7151515151081727	0.7172413793048488	6.368448067016467	2.5291942932033593	0.39714451667088374
1	2	undersample	0.8	100	10	31	0.1	1.0	0.7	0.8209186057377814	0.38119486326771856	0.6890243902018888	0.7954022988444798	8.613791049000925	3.36770331549869	0.3909664409321125
1	3	undersample	0.8	100	10	31	0.1	1.0	0.7	0.7816792823100644	0.2785190466331392	0.6097560975237953	0.7693486589979361	5.211793757980954	2.6436268197637363	0.5072393288006735
1	1	undersample	0.8	100	10	31	0.1	1.0	1.0	0.792657610588645	0.3066309116650911	0.7393939393491276	0.7226053639791372	7.390851485597395	2.6654946299631104	0.36064783080120927
1	2	undersample	0.8	100	10	31	0.1	1.0	1.0	0.8265629380431735	0.3763080640951165	0.7256097560533165	0.7977011494191748	10.427524561934579	3.5868207758066486	0.34397623810209027
1	3	undersample	0.8	100	10	31	0.1	1.0	1.0	0.772708158116064	0.27761254102901745	0.6158536584990333	0.7724137930975294	5.441077161990199	2.7060235320091914	0.49733231068692096
1	1	undersample	0.8	100	10	31	0.3	0.6	0.7	0.7856681760130036	0.2930470342154362	0.7212121211684114	0.7249042145538322	6.8168823123421465	2.6216762782531955	0.384585810633368
1	2	undersample	0.8	100	10	31	0.3	0.6	0.7	0.808611344734137	0.3435135622748419	0.6768292682514128	0.7816091953963096	7.495530850753571	3.099165454736005	0.41346843092095587
1	3	undersample	0.8	100	10	31	0.3	0.6	0.7	0.7670124287449771	0.2650835579840054	0.6097560975237953	0.7662835248983427	5.122950565768774	2.6089563055792833	0.5092682860893983
1	1	undersample	0.8	100	10	31	0.3	0.6	1.0	0.7802856147683734	0.29951832643223575	0.6969696969274564	0.7210727969293405	5.945878847331246	2.498751158965962	0.4202492455137588
1	2	undersample	0.8	100	10	31	0.3	0.6	1.0	0.8220680310251378	0.3613431243819531	0.7012195121523647	0.7984674329440731	9.298517290559397	3.479435049142306	0.3741924489068526
1	3	undersample	0.8	100	10	31	0.3	0.6	1.0	0.7631903560414914	0.25938265993556375	0.5853658536228435	0.762452107273851	4.531309082453208	2.4642013122619217	0.5438166371151039
1	1	undersample	0.8	100	10	31	0.3	1.0	0.7	0.7856681760130036	0.2930470342154362	0.7212121211684114	0.7249042145538322	6.8168823123421465	2.6216762782531955	0.384585810633368
1	2	undersample	0.8	100	10	31	0.3	1.0	0.7	0.808611344734137	0.3435135622748419	0.6768292682514128	0.7816091953963096	7.495530850753571	3.099165454736005	0.41346843092095587
1	3	undersample	0.8	100	10	31	0.3	1.0	0.7	0.7670124287449771	0.2650835579840054	0.6097560975237953	0.7662835248983427	5.122950565768774	2.6089563055792833	0.5092682860893983
1	1	undersample	0.8	100	10	31	0.3	1.0	1.0	0.7802856147683734	0.29951832643223575	0.6969696969274564	0.7210727969293405	5.945878847331246	2.498751158965962	0.4202492455137588
1	2	undersample	0.8	100	10	31	0.3	1.0	1.0	0.8220680310251378	0.3613431243819531	0.7012195121523647	0.7984674329440731	9.298517290559397	3.479435049142306	0.3741924489068526
1	3	undersample	0.8	100	10	31	0.3	1.0	1.0	0.7631903560414914	0.25938265993556375	0.5853658536228435	0.762452107273851	4.531309082453208	2.4642013122619217	0.5438166371151039
1	1	undersample	0.8	100	10	63	0.1	0.6	0.7	0.7941019389295251	0.3054224967901585	0.7272727272286501	0.7264367816036289	7.081232141236652	2.6585178552392668	0.37543152539025043
1	2	undersample	0.8	100	10	63	0.1	0.6	0.7	0.825240631716662	0.3644192861780262	0.6951219511771267	0.8030651340934631	9.29743130316159	3.529704670020073	0.37964298546045555
1	3	undersample	0.8	100	10	63	0.1	0.6	0.7	0.7816792823100644	0.2785190466331392	0.6097560975237953	0.7693486589979361	5.211793757980954	2.6436268197637363	0.5072393288006735
1	1	undersample	0.8	100	10	63	0.1	0.6	1.0	0.7926529664460699	0.3066297009042498	0.7393939393491276	0.7226053639791372	7.390851485597395	2.6654946299631104	0.36064783080120927
1	2	undersample	0.8	100	10	63	0.1	0.6	1.0	0.8265582655826558	0.3763071105429296	0.7256097560533165	0.7977011494191748	10.427524561934579	3.5868207758066486	0.34397623810209027
1	3	undersample	0.8	100	10	63	0.1	0.6	1.0	0.7766423698719745	0.2833622818684197	0.6097560975237953	0.7770114942469195	5.44458734532781	2.7344730981526872	0.5022369686204704
1	1	undersample	0.8	100	10	63	0.1	1.0	0.7	0.7941019389295251	0.3054224967901585	0.7272727272286501	0.7264367816036289	7.081232141236652	2.6585178552392668	0.37543152539025043
1	2	undersample	0.8	100	10	63	0.1	1.0	0.7	0.825240631716662	0.3644192861780262	0.6951219511771267	0.8030651340934631	9.29743130316159	3.529704670020073	0.37964298546045555
1	3	undersample	0.8	100	10	63	0.1	1.0	0.7	0.7816792823100644	0.2785190466331392	0.6097560975237953	0.7693486589979361	5.211793757980954	2.6436268197637363	0.5072393288006735
1	1	undersample	0.8	100	10	63	0.1	1.0	1.0	0.7926529664460699	0.3066297009042498	0.7393939393491276	0.7226053639791372	7.390851485597395	2.6654946299631104	0.36064783080120927
1	2	undersample	0.8	100	10	63	0.1	1.0	1.0	0.8265582655826558	0.3763071105429296	0.7256097560533165	0.7977011494191748	10.427524561934579	3.5868207758066486	0.34397623810209027
1	3	undersample	0.8	100	10	63	0.1	1.0	1.0	0.7766423698719745	0.2833622818684197	0.6097560975237953	0.7770114942469195	5.44458734532781	2.7344730981526872	0.5022369686204704
1	1	undersample	0.8	100	10	63	0.3	0.6	0.7	0.7828631138975967	0.288093400516818	0.7212121211684114	0.7218390804542388	6.713258749136191	2.592787284490874	0.38621887137776506
1	2	undersample	0.8	100	10	63	0.3	0.6	0.7	0.8148724418278664	0.34851510690949977	0.6768292682514128	0.7885057471203947	7.808244000236145	3.200225193043193	0.4098520890054113
1	3	undersample	0.8	100	10	63	0.3	0.6	0.7	0.768666479768246	0.2764858217567528	0.6219512194742712	0.7678160919481394	5.440434091005355	2.6787006813079626	0.4923689143357706
1	1	undersample	0.8	100	10	63	0.3	0.6	1.0	0.7889608730988041	0.30212745583587236	0.6969696969274564	0.7264367816036289	6.107562738220448	2.5477462779376303	0.4171461393132306
1	2	undersample	0.8	100	10	63	0.3	0.6	1.0	0.8090692458648725	0.3277147434618155	0.6707317072761748	0.7816091953963096	7.2904479278641965	3.0712450452338786	0.42126972206893587
1	3	undersample	0.8	100	10	63	0.3	0.6	1.0	0.7623866928324456	0.25797775082581925	0.5914634145980815	0.7708812260477328	4.871062504253049	2.5814706432856345	0.5299604741924501
1	1	undersample	0.8	100	10	63	0.3	1.0	0.7	0.7828631138975967	0.288093400516818	0.7212121211684114	0.7218390804542388	6.713258749136191	2.592787284490874	0.38621887137776506
1	2	undersample	0.8	100	10	63	0.3	1.0	0.7	0.8148724418278664	0.34851510690949977	0.6768292682514128	0.7885057471203947	7.808244000236145	3.200225193043193	0.4098520890054113
1	3	undersample	0.8	100	10	63	0.3	1.0	0.7	0.768666479768246	0.2764858217567528	0.6219512194742712	0.7678160919481394	5.440434091005355	2.6787006813079626	0.4923689143357706
1	1	undersample	0.8	100	10	63	0.3	1.0	1.0	0.7889608730988041	0.30212745583587236	0.6969696969274564	0.7264367816036289	6.107562738220448	2.5477462779376303	0.4171461393132306
1	2	undersample	0.8	100	10	63	0.3	1.0	1.0	0.8090692458648725	0.3277147434618155	0.6707317072761748	0.7816091953963096	7.2904479278641965	3.0712450452338786	0.42126972206893587
1	3	undersample	0.8	100	10	63	0.3	1.0	1.0	0.7623866928324456	0.25797775082581925	0.5914634145980815	0.7708812260477328	4.871062504253049	2.5814706432856345	0.5299604741924501
1	1	undersample	0.8	300	3	31	0.1	0.6	0.7	0.7920306513409962	0.3025583465717145	0.7454545454093664	0.7141762452052555	7.317502511663844	2.608091548806977	0.3564182549271073
1	2	undersample	0.8	300	3	31	0.1	0.6	0.7	0.8252967012428746	0.3484905870754788	0.6890243902018888	0.7885057471203947	8.260655939290533	3.257886908233161	0.3943859724420874
1	3	undersample	0.8	300	3	31	0.1	0.6	0.7	0.7731473694047286	0.2987731212482812	0.5792682926476056	0.7800766283465129	4.883603243540294	2.6339550087507524	0.539346631690185
1	1	undersample	0.8	300	3	31	0.1	0.6	1.0	0.7920724486241727	0.2948586341472171	0.7272727272286501	0.7210727969293405	6.893772558236064	2.6073925137036125	0.37822432097078795
1	2	undersample	0.8	300	3	31	0.1	0.6	1.0	0.8180870946640502	0.3471470997082609	0.6890243902018888	0.786973180070598	8.185286575197356	3.2344488740232133	0.39515400743221524
1	3	undersample	0.8	300	3	31	0.1	0.6	1.0	0.7635781702644613	0.2848739635453252	0.5853658536228435	0.7785440612967162	4.963158711549719	2.643260915095768	0.5325763327521794
1	1	undersample	0.8	300	3	31	0.1	1.0	0.7	0.7920306513409962	0.3025583465717145	0.7454545454093664	0.7141762452052555	7.317502511663844	2.608091548806977	0.3564182549271073
1	2	undersample	0.8	300	3	31	0.1	1.0	0.7	0.8252967012428746	0.3484905870754788	0.6890243902018888	0.7885057471203947	8.260655939290533	3.257886908233161	0.3943859724420874
1	3	undersample	0.8	300	3	31	0.1	1.0	0.7	0.7731473694047286	0.2987731212482812	0.5792682926476056	0.7800766283465129	4.883603243540294	2.6339550087507524	0.539346631690185
1	1	undersample	0.8	300	3	31	0.1	1.0	1.0	0.7920724486241727	0.2948586341472171	0.7272727272286501	0.7210727969293405	6.893772558236064	2.6073925137036125	0.37822432097078795
1	2	undersample	0.8	300	3	31	0.1	1.0	1.0	0.8180870946640502	0.3471470997082609	0.6890243902018888	0.786973180070598	8.185286575197356	3.2344488740232133	0.39515400743221524
1	3	undersample	0.8	300	3	31	0.1	1.0	1.0	0.7635781702644613	0.2848739635453252	0.5853658536228435	0.7785440612967162	4.963158711549719	2.643260915095768	0.5325763327521794
1	1	undersample	0.8	300	3	31	0.3	0.6	0.7	0.7879995355857425	0.2986795756254703	0.7454545454093664	0.7302681992281206	7.928773935690012	2.763687913843505	0.34856433755987165
1	2	undersample	0.8	300	3	31	0.3	0.6	0.7	0.7963648257172227	0.3204784253600542	0.6646341463009369	0.7708812260477328	6.667923021733454	2.900827836269424	0.4350421803214021
1	3	undersample	0.8	300	3	31	0.3	0.6	0.7	0.7542239043080086	0.27088999522836094	0.5609756097218918	0.7609195402240543	4.066773316437681	2.3463882693873326	0.5769655808538979
1	1	undersample	0.8	300	3	31	0.3	0.6	1.0	0.7719168698479042	0.2781436457804015	0.6666666666262626	0.7195402298795438	5.131147317505096	2.377049095381635	0.4632587795639334
1	2	undersample	0.8	300	3	31	0.3	0.6	1.0	0.8062470797121764	0.3228386825979115	0.7012195121523647	0.762452107273851	7.532915980039138	2.951907821980427	0.3918678708846996
1	3	undersample	0.8	300	3	31	0.3	0.6	1.0	0.7590692458648723	0.27900087649948624	0.5914634145980815	0.7731800766224278	4.935104632947834	2.6076341959483402	0.5283847740913455
1	1	undersample	0.8	300	3	31	0.3	1.0	0.7	0.7879995355857425	0.2986795756254703	0.7454545454093664	0.7302681992281206	7.928773935690012	2.763687913843505	0.34856433755987165
1	2	undersample	0.8	300	3	31	0.3	1.0	0.7	0.7963648257172227	0.3204784253600542	0.6646341463009369	0.7708812260477328	6.667923021733454	2.900827836269424	0.4350421803214021
1	3	undersample	0.8	300	3	31	0.3	1.0	0.7	0.7542239043080086	0.27088999522836094	0.5609756097218918	0.7609195402240543	4.066773316437681	2.3463882693873326	0.5769655808538979
1	1	undersample	0.8	300	3	31	0.3	1.0	1.0	0.7719168698479042	0.2781436457804015	0.6666666666262626	0.7195402298795438	5.131147317505096	2.377049095381635	0.4632587795639334
1	2	undersample	0.8	300	3	31	0.3	1.0	1.0	0.8062470797121764	0.3228386825979115	0.7012195121523647	0.762452107273851	7.532915980039138	2.951907821980427	0.3918678708846996
1	3	undersample	0.8	300	3	31	0.3	1.0	1.0	0.7590692458648723	0.27900087649948624	0.5914634145980815	0.7731800766224278	4.935104632947834	2.6076341959483402	0.5283847740913455
1	1	undersample	0.8	300	3	63	0.1	0.6	0.7	0.7920306513409962	0.3025583465717145	0.7454545454093664	0.7141762452052555	7.317502511663844	2.608091548806977	0.3564182549271073
1	2	undersample	0.8	300	3	63	0.1	0.6	0.7	0.8252967012428746	0.3484905870754788	0.6890243902018888	0.7885057471203947	8.260655939290533	3.257886908233161	0.3943859724420874
1	3	undersample	0.8	300	3	63	0.1	0.6	0.7	0.7731473694047286	0.2987731212482812	0.5792682926476056	0.7800766283465129	4.883603243540294	2.6339550087507524	0.539346631690185
1	1	undersample	0.8	300	3	63	0.1	0.6	1.0	0.7920724486241727	0.2948586341472171	0.7272727272286501	0.7210727969293405	6.893772558236064	2.6073925137036125	0.37822432097078795
1	2	undersample	0.8	300	3	63	0.1	0.6	1.0	0.8180870946640502	0.3471470997082609	0.6890243902018888	0.786973180070598	8.185286575197356	3.2344488740232133	0.39515400743221524
1	3	undersample	0.8	300	3	63	0.1	0.6	1.0	0.7635781702644613	0.2848739635453252	0.5853658536228435	0.7785440612967162	4.963158711549719	2.643260915095768	0.5325763327521794
1	1	undersample	0.8	300	3	63	0.1	1.0	0.7	0.7920306513409962	0.3025583465717145	0.7454545454093664	0.7141762452052555	7.317502511663844	2.608091548806977	0.3564182549271073
1	2	undersample	0.8	300	3	63	0.1	1.0	0.7	0.8252967012428746	0.3484905870754788	0.6890243902018888	0.7885057471203947	8.260655939290533	3.257886908233161	0.3943859724420874
1	3	undersample	0.8	300	3	63	0.1	1.0	0.7	0.7731473694047286	0.2987731212482812	0.5792682926476056	0.7800766283465129	4.883603243540294	2.6339550087507524	0.539346631690185
1	1	undersample	0.8	300	3	63	0.1	1.0	1.0	0.7920724486241727	0.2948586341472171	0.7272727272286501	0.7210727969293405	6.893772558236064	2.6073925137036125	0.37822432097078795
1	2	undersample	0.8	300	3	63	0.1	1.0	1.0	0.8180870946640502	0.3471470997082609	0.6890243902018888	0.786973180070598	8.185286575197356	3.2344488740232133	0.39515400743221524
1	3	undersample	0.8	300	3	63	0.1	1.0	1.0	0.7635781702644613	0.2848739635453252	0.5853658536228435	0.7785440612967162	4.963158711549719	2.643260915095768	0.5325763327521794
1	1	undersample	0.8	300	3	63	0.3	0.6	0.7	0.7879995355857425	0.2986795756254703	0.7454545454093664	0.7302681992281206	7.928773935690012	2.763687913843505	0.34856433755987165
1	2	undersample	0.8	300	3	63	0.3	0.6	0.7	0.7963648257172227	0.3204784253600542	0.6646341463009369	0.7708812260477328	6.667923021733454	2.900827836269424	0.4350421803214021
1	3	undersample	0.8	300	3	63	0.3	0.6	0.7	0.7542239043080086	0.27088999522836094	0.5609756097218918	0.7609195402240543	4.066773316437681	2.3463882693873326	0.5769655808538979
1	1	undersample	0.8	300	3	63	0.3	0.6	1.0	0.7719168698479042	0.2781436457804015	0.6666666666262626	0.7195402298795438	5.131147317505096	2.377049095381635	0.4632587795639334
1	2	undersample	0.8	300	3	63	0.3	0.6	1.0	0.8062470797121764	0.3228386825979115	0.7012195121523647	0.762452107273851	7.532915980039138	2.951907821980427	0.3918678708846996
1	3	undersample	0.8	300	3	63	0.3	0.6	1.0	0.7590692458648723	0.27900087649948624	0.5914634145980815	0.7731800766224278	4.935104632947834	2.6076341959483402	0.5283847740913455
1	1	undersample	0.8	300	3	63	0.3	1.0	0.7	0.7879995355857425	0.2986795756254703	0.7454545454093664	0.7302681992281206	7.928773935690012	2.763687913843505	0.34856433755987165
1	2	undersample	0.8	300	3	63	0.3	1.0	0.7	0.7963648257172227	0.3204784253600542	0.6646341463009369	0.7708812260477328	6.667923021733454	2.900827836269424	0.4350421803214021
1	3	undersample	0.8	300	3	63	0.3	1.0	0.7	0.7542239043080086	0.27088999522836094	0.5609756097218918	0.7609195402240543	4.066773316437681	2.3463882693873326	0.5769655808538979
1	1	undersample	0.8	300	3	63	0.3	1.0	1.0	0.7719168698479042	0.2781436457804015	0.6666666666262626	0.7195402298795438	5.131147317505096	2.377049095381635	0.4632587795639334
1	2	undersample	0.8	300	3	63	0.3	1.0	1.0	0.8062470797121764	0.3228386825979115	0.7012195121523647	0.762452107273851	7.532915980039138	2.951907821980427	0.3918678708846996
1	3	undersample	0.8	300	3	63	0.3	1.0	1.0	0.7590692458648723	0.27900087649948624	0.5914634145980815	0.7731800766224278	4.935104632947834	2.6076341959483402	0.5283847740913455
1	1	undersample	0.8	300	5	31	0.1	0.6	0.7	0.7852223383257866	0.28420552653899944	0.6909090908672176	0.7157088122550521	5.627397878185912	2.4302866087576422	0.4318668423827725
1	2	undersample	0.8	300	5	31	0.1	0.6	0.7	0.8148911316699373	0.3432640144094982	0.7012195121523647	0.7892720306452929	8.790351964545456	3.3276051632993626	0.37855197252820255
1	3	undersample	0.8	300	5	31	0.1	0.6	0.7	0.7666339594430428	0.28186615008062743	0.5853658536228435	0.7762452107220211	4.897662926489841	2.616104126086797	0.5341535578041773
1	1	undersample	0.8	300	5	31	0.1	0.6	1.0	0.7893927783582955	0.30399576282671853	0.7151515151081727	0.7287356321783239	6.744680520801806	2.636363538961608	0.39088040766108706
1	2	undersample	0.8	300	5	31	0.1	0.6	1.0	0.8146481637230166	0.3468086426734982	0.6829268292266508	0.7931034482697847	8.2564097530397	3.3008128482925674	0.39978790593735186
1	3	undersample	0.8	300	5	31	0.1	0.6	1.0	0.7675310718624427	0.287069743358677	0.5609756097218918	0.7678160919481394	4.225522350670802	2.416082967454241	0.5717832553448602
1	1	undersample	0.8	300	5	31	0.1	1.0	0.7	0.7852223383257866	0.28420552653899944	0.6909090908672176	0.7157088122550521	5.627397878185912	2.4302866087576422	0.4318668423827725
1	2	undersample	0.8	300	5	31	0.1	1.0	0.7	0.8148911316699373	0.3432640144094982	0.7012195121523647	0.7892720306452929	8.790351964545456	3.3276051632993626	0.37855197252820255
1	3	undersample	0.8	300	5	31	0.1	1.0	0.7	0.7666339594430428	0.28186615008062743	0.5853658536228435	0.7762452107220211	4.897662926489841	2.616104126086797	0.5341535578041773
1	1	undersample	0.8	300	5	31	0.1	1.0	1.0	0.7893927783582955	0.30399576282671853	0.7151515151081727	0.7287356321783239	6.744680520801806	2.636363538961608	0.39088040766108706
1	2	undersample	0.8	300	5	31	0.1	1.0	1.0	0.8146481637230166	0.3468086426734982	0.6829268292266508	0.7931034482697847	8.2564097530397	3.3008128482925674	0.39978790593735186
1	3	undersample	0.8	300	5	31	0.1	1.0	1.0	0.7675310718624427	0.287069743358677	0.5609756097218918	0.7678160919481394	4.225522350670802	2.416082967454241	0.5717832553448602
1	1	undersample	0.8	300	5	31	0.3	0.6	0.7	0.7840566585394171	0.30485395404386867	0.6909090908672176	0.7340996168526123	6.171215164269117	2.5983755897805274	0.4210476314474951
1	2	undersample	0.8	300	5	31	0.3	0.6	0.7	0.7988739370152322	0.34173288553283643	0.6341463414247471	0.7839080459710046	6.287942915637927	2.9346132526226514	0.4667048077750398
1	3	undersample	0.8	300	5	31	0.3	0.6	0.7	0.7557938510419586	0.2673020782218387	0.5609756097218918	0.7678160919481394	4.225522350670802	2.416082967454241	0.5717832553448602
1	1	undersample	0.8	300	5	31	0.3	0.6	1.0	0.7844049692325553	0.3019149553245998	0.7030303029876951	0.7241379310289339	6.2142854218627415	2.54848475589656	0.41010100449969256
1	2	undersample	0.8	300	5	31	0.3	0.6	1.0	0.7992664236987197	0.33620874494308006	0.6768292682514128	0.7678160919481394	6.9258356056500645	2.9150566237763123	0.4208960074275899
1	3	undersample	0.8	300	5	31	0.3	0.6	1.0	0.76433510886833	0.2760072551877652	0.5914634145980815	0.7701149425228344	4.849999759691788	2.5728657415159484	0.5304877980405206
1	1	undersample	0.8	300	5	31	0.3	1.0	0.7	0.7840566585394171	0.30485395404386867	0.6909090908672176	0.7340996168526123	6.171215164269117	2.5983755897805274	0.4210476314474951
1	2	undersample	0.8	300	5	31	0.3	1.0	0.7	0.7988739370152322	0.34173288553283643	0.6341463414247471	0.7839080459710046	6.287942915637927	2.9346132526226514	0.4667048077750398
1	3	undersample	0.8	300	5	31	0.3	1.0	0.7	0.7557938510419586	0.2673020782218387	0.5609756097218918	0.7678160919481394	4.225522350670802	2.416082967454241	0.5717832553448602
1	1	undersample	0.8	300	5	31	0.3	1.0	1.0	0.7844049692325553	0.3019149553245998	0.7030303029876951	0.7241379310289339	6.2142854218627415	2.54848475589656	0.41010100449969256
1	2	undersample	0.8	300	5	31	0.3	1.0	1.0	0.7992664236987197	0.33620874494308006	0.6768292682514128	0.7678160919481394	6.9258356056500645	2.9150566237763123	0.4208960074275899
1	3	undersample	0.8	300	5	31	0.3	1.0	1.0	0.76433510886833	0.2760072551877652	0.5914634145980815	0.7701149425228344	4.849999759691788	2.5728657415159484	0.5304877980405206
1	1	undersample	0.8	300	5	63	0.1	0.6	0.7	0.7852223383257866	0.28420552653899944	0.6909090908672176	0.7157088122550521	5.627397878185912	2.4302866087576422	0.4318668423827725
1	2	undersample	0.8	300	5	63	0.1	0.6	0.7	0.8148911316699373	0.3432640144094982	0.7012195121523647	0.7892720306452929	8.790351964545456	3.3276051632993626	0.37855197252820255
1	3	undersample	0.8	300	5	63	0.1	0.6	0.7	0.7666339594430428	0.28186615008062743	0.5853658536228435	0.7762452107220211	4.897662926489841	2.616104126086797	0.5341535578041773
1	1	undersample	0.8	300	5	63	0.1	0.6	1.0	0.7893927783582955	0.30399576282671853	0.7151515151081727	0.7287356321783239	6.744680520801806	2.636363538961608	0.39088040766108706
1	2	undersample	0.8	300	5	63	0.1	0.6	1.0	0.8146481637230166	0.3468086426734982	0.6829268292266508	0.7931034482697847	8.2564097530397	3.3008128482925674	0.39978790593735186
1	3	undersample	0.8	300	5	63	0.1	0.6	1.0	0.7675310718624427	0.287069743358677	0.5609756097218918	0.7678160919481394	4.225522350670802	2.416082967454241	0.5717832553448602
1	1	undersample	0.8	300	5	63	0.1	1.0	0.7	0.7852223383257866	0.28420552653899944	0.6909090908672176	0.7157088122550521	5.627397878185912	2.4302866087576422	0.4318668423827725
1	2	undersample	0.8	300	5	63	0.1	1.0	0.7	0.8148911316699373	0.3432640144094982	0.7012195121523647	0.7892720306452929	8.790351964545456	3.3276051632993626	0.37855197252820255
1	3	undersample	0.8	300	5	63	0.1	1.0	0.7	0.7666339594430428	0.28186615008062743	0.5853658536228435	0.7762452107220211	4.897662926489841	2.616104126086797	0.5341535578041773
1	1	undersample	0.8	300	5	63	0.1	1.0	1.0	0.7893927783582955	0.30399576282671853	0.7151515151081727	0.7287356321783239	6.744680520801806	2.636363538961608	0.39088040766108706
1	2	undersample	0.8	300	5	63	0.1	1.0	1.0	0.8146481637230166	0.3468086426734982	0.6829268292266508	0.7931034482697847	8.2564097530397	3.3008128482925674	0.39978790593735186
1	3	undersample	0.8	300	5	63	0.1	1.0	1.0	0.7675310718624427	0.287069743358677	0.5609756097218918	0.7678160919481394	4.225522350670802	2.416082967454241	0.5717832553448602
1	1	undersample	0.8	300	5	63	0.3	0.6	0.7	0.7840566585394171	0.30485395404386867	0.6909090908672176	0.7340996168526123	6.171215164269117	2.5983755897805274	0.4210476314474951
1	2	undersample	0.8	300	5	63	0.3	0.6	0.7	0.7988739370152322	0.34173288553283643	0.6341463414247471	0.7839080459710046	6.287942915637927	2.9346132526226514	0.4667048077750398
1	3	undersample	0.8	300	5	63	0.3	0.6	0.7	0.7557938510419586	0.2673020782218387	0.5609756097218918	0.7678160919481394	4.225522350670802	2.416082967454241	0.5717832553448602
1	1	undersample	0.8	300	5	63	0.3	0.6	1.0	0.7844049692325553	0.3019149553245998	0.7030303029876951	0.7241379310289339	6.2142854218627415	2.54848475589656	0.41010100449969256
1	2	undersample	0.8	300	5	63	0.3	0.6	1.0	0.7992664236987197	0.33620874494308006	0.6768292682514128	0.7678160919481394	6.9258356056500645	2.9150566237763123	0.4208960074275899
1	3	undersample	0.8	300	5	63	0.3	0.6	1.0	0.76433510886833	0.2760072551877652	0.5914634145980815	0.7701149425228344	4.849999759691788	2.5728657415159484	0.5304877980405206
1	1	undersample	0.8	300	5	63	0.3	1.0	0.7	0.7840566585394171	0.30485395404386867	0.6909090908672176	0.7340996168526123	6.171215164269117	2.5983755897805274	0.4210476314474951
1	2	undersample	0.8	300	5	63	0.3	1.0	0.7	0.7988739370152322	0.34173288553283643	0.6341463414247471	0.7839080459710046	6.287942915637927	2.9346132526226514	0.4667048077750398
1	3	undersample	0.8	300	5	63	0.3	1.0	0.7	0.7557938510419586	0.2673020782218387	0.5609756097218918	0.7678160919481394	4.225522350670802	2.416082967454241	0.5717832553448602
1	1	undersample	0.8	300	5	63	0.3	1.0	1.0	0.7844049692325553	0.3019149553245998	0.7030303029876951	0.7241379310289339	6.2142854218627415	2.54848475589656	0.41010100449969256
1	2	undersample	0.8	300	5	63	0.3	1.0	1.0	0.7992664236987197	0.33620874494308006	0.6768292682514128	0.7678160919481394	6.9258356056500645	2.9150566237763123	0.4208960074275899
1	3	undersample	0.8	300	5	63	0.3	1.0	1.0	0.76433510886833	0.2760072551877652	0.5914634145980815	0.7701149425228344	4.849999759691788	2.5728657415159484	0.5304877980405206
1	1	undersample	0.8	300	10	31	0.1	0.6	0.7	0.7884175084175085	0.29776922494884944	0.7212121211684114	0.7233716475040355	6.7647834848688815	2.60715175646146	0.38540061106836127
1	2	undersample	0.8	300	10	31	0.1	0.6	0.7	0.8170731707317074	0.3592764002002152	0.6768292682514128	0.782375478921208	7.52929799839669	3.110078008652266	0.41306346674305555
1	3	undersample	0.8	300	10	31	0.1	0.6	0.7	0.7709372955798524	0.26674070253505583	0.5731707316723677	0.7716475095726311	4.537775424422778	2.510026080728963	0.5531402065077942
1	1	undersample	0.8	300	10	31	0.1	0.6	1.0	0.7887843956809473	0.303983477703916	0.7575757575298439	0.7210727969293405	8.078639689759248	2.716033868441263	0.33619939642781704
1	2	undersample	0.8	300	10	31	0.1	0.6	1.0	0.8214979908419773	0.3628139223273557	0.7012195121523647	0.8061302681930566	9.758811967966661	3.6169621190842816	0.37063548650889616
1	3	undersample	0.8	300	10	31	0.1	0.6	1.0	0.7645173348285207	0.2563733384186581	0.6036585365485574	0.7670498084232411	5.015131331046087	2.59136301433784	0.516708894170874
1	1	undersample	0.8	300	10	31	0.1	1.0	0.7	0.7884175084175085	0.29776922494884944	0.7212121211684114	0.7233716475040355	6.7647834848688815	2.60715175646146	0.38540061106836127
1	2	undersample	0.8	300	10	31	0.1	1.0	0.7	0.8170731707317074	0.3592764002002152	0.6768292682514128	0.782375478921208	7.52929799839669	3.110078008652266	0.41306346674305555
1	3	undersample	0.8	300	10	31	0.1	1.0	0.7	0.7709372955798524	0.26674070253505583	0.5731707316723677	0.7716475095726311	4.537775424422778	2.510026080728963	0.5531402065077942
1	1	undersample	0.8	300	10	31	0.1	1.0	1.0	0.7887843956809473	0.303983477703916	0.7575757575298439	0.7210727969293405	8.078639689759248	2.716033868441263	0.33619939642781704
1	2	undersample	0.8	300	10	31	0.1	1.0	1.0	0.8214979908419773	0.3628139223273557	0.7012195121523647	0.8061302681930566	9.758811967966661	3.6169621190842816	0.37063548650889616
1	3	undersample	0.8	300	10	31	0.1	1.0	1.0	0.7645173348285207	0.2563733384186581	0.6036585365485574	0.7670498084232411	5.015131331046087	2.59136301433784	0.516708894170874
1	1	undersample	0.8	300	10	31	0.3	0.6	0.7	0.7847532799256938	0.2940875105071774	0.7212121211684114	0.7264367816036289	6.869564880156304	2.6363635397789396	0.38377444817484646
1	2	undersample	0.8	300	10	31	0.3	0.6	0.7	0.8084664984580882	0.34136787115456424	0.6829268292266508	0.7762452107220211	7.472075447033956	3.0521214804345966	0.4084703677510889
1	3	undersample	0.8	300	10	31	0.3	0.6	0.7	0.7660265395757406	0.2633295176201601	0.5731707316723677	0.7701149425228344	4.49857120933892	2.493292574252569	0.5542409830238643
1	1	undersample	0.8	300	10	31	0.3	0.6	1.0	0.7850272843376291	0.30639181600032883	0.7272727272286501	0.7233716475040355	6.973222187631119	2.6290605947510524	0.3770223369165226
1	2	undersample	0.8	300	10	31	0.3	0.6	1.0	0.8195495748060928	0.35667077396504027	0.7256097560533165	0.7900383141701913	9.950445429463512	3.4559149143160055	0.34731257402593285
1	3	undersample	0.8	300	10	31	0.3	0.6	1.0	0.756975983552939	0.2522667942441713	0.5731707316723677	0.7701149425228344	4.49857120933892	2.493292574252569	0.5542409830238643
1	1	undersample	0.8	300	10	31	0.3	1.0	0.7	0.7847532799256938	0.2940875105071774	0.7212121211684114	0.7264367816036289	6.869564880156304	2.6363635397789396	0.38377444817484646
1	2	undersample	0.8	300	10	31	0.3	1.0	0.7	0.8084664984580882	0.34136787115456424	0.6829268292266508	0.7762452107220211	7.472075447033956	3.0521214804345966	0.4084703677510889
1	3	undersample	0.8	300	10	31	0.3	1.0	0.7	0.7660265395757406	0.2633295176201601	0.5731707316723677	0.7701149425228344	4.49857120933892	2.493292574252569	0.5542409830238643
1	1	undersample	0.8	300	10	31	0.3	1.0	1.0	0.7850272843376291	0.30639181600032883	0.7272727272286501	0.7233716475040355	6.973222187631119	2.6290605947510524	0.3770223369165226
1	2	undersample	0.8	300	10	31	0.3	1.0	1.0	0.8195495748060928	0.35667077396504027	0.7256097560533165	0.7900383141701913	9.950445429463512	3.4559149143160055	0.34731257402593285
1	3	undersample	0.8	300	10	31	0.3	1.0	1.0	0.756975983552939	0.2522667942441713	0.5731707316723677	0.7701149425228344	4.49857120933892	2.493292574252569	0.5542409830238643
1	1	undersample	0.8	300	10	63	0.1	0.6	0.7	0.7932845698362939	0.30653592934693846	0.7393939393491276	0.7256704980787305	7.50513148846293	2.6952766917812623	0.3591245031313831
1	2	undersample	0.8	300	10	63	0.1	0.6	0.7	0.8159704700495282	0.3358150089231903	0.7012195121523647	0.7977011494191748	9.254405717210487	3.4662553715778537	0.3745519037043703
1	3	undersample	0.8	300	10	63	0.1	0.6	0.7	0.768488926268573	0.2666969172139495	0.5548780487466537	0.7754789271971229	4.305577421369973	2.4713850557803525	0.5739961846832192
1	1	undersample	0.8	300	10	63	0.1	0.6	1.0	0.7899407871821664	0.3002375193910085	0.7393939393491276	0.7218390804542388	7.362675011046369	2.658151669814173	0.3610306841194736
1	2	undersample	0.8	300	10	63	0.1	0.6	1.0	0.8215634052892252	0.36152700484759703	0.6951219511771267	0.7992337164689715	9.076487970990307	3.4623438972324068	0.381462942223209
1	3	undersample	0.8	300	10	63	0.1	0.6	1.0	0.7717035791047565	0.26613810592447107	0.6097560975237953	0.7762452107220211	5.420590472144612	2.7251084646737467	0.5027327602909052
1	1	undersample	0.8	300	10	63	0.1	1.0	0.7	0.7932845698362939	0.30653592934693846	0.7393939393491276	0.7256704980787305	7.50513148846293	2.6952766917812623	0.3591245031313831
1	2	undersample	0.8	300	10	63	0.1	1.0	0.7	0.8159704700495282	0.3358150089231903	0.7012195121523647	0.7977011494191748	9.254405717210487	3.4662553715778537	0.3745519037043703
1	3	undersample	0.8	300	10	63	0.1	1.0	0.7	0.768488926268573	0.2666969172139495	0.5548780487466537	0.7754789271971229	4.305577421369973	2.4713850557803525	0.5739961846832192
1	1	undersample	0.8	300	10	63	0.1	1.0	1.0	0.7899407871821664	0.3002375193910085	0.7393939393491276	0.7218390804542388	7.362675011046369	2.658151669814173	0.3610306841194736
1	2	undersample	0.8	300	10	63	0.1	1.0	1.0	0.8215634052892252	0.36152700484759703	0.6951219511771267	0.7992337164689715	9.076487970990307	3.4623438972324068	0.381462942223209
1	3	undersample	0.8	300	10	63	0.1	1.0	1.0	0.7717035791047565	0.26613810592447107	0.6097560975237953	0.7762452107220211	5.420590472144612	2.7251084646737467	0.5027327602909052
1	1	undersample	0.8	300	10	63	0.3	0.6	0.7	0.7840845233948682	0.2902962073089074	0.7212121211684114	0.7249042145538322	6.8168823123421465	2.6216762782531955	0.384585810633368
1	2	undersample	0.8	300	10	63	0.3	0.6	0.7	0.809620596205962	0.33179049361426177	0.6829268292266508	0.7800766283465129	7.639774420147493	3.1052943261061503	0.4064641282495427
1	3	undersample	0.8	300	10	63	0.3	0.6	0.7	0.7705401364358471	0.2734997003325334	0.6097560975237953	0.7685823754730378	5.189362322871002	2.6348730889510206	0.5077450509564073
1	1	undersample	0.8	300	10	63	0.3	0.6	1.0	0.7875769186114013	0.3024235130088457	0.7212121211684114	0.7233716475040355	6.7647834848688815	2.60715175646146	0.38540061106836127
1	2	undersample	0.8	300	10	63	0.3	0.6	1.0	0.807265676105037	0.3369642252098319	0.6951219511771267	0.7839080459710046	8.271063337926595	3.216787603836368	0.38892067315883044
1	3	undersample	0.8	300	10	63	0.3	0.6	1.0	0.7616671339127183	0.25583963660222125	0.5609756097218918	0.7693486589979361	4.262089127047887	2.4321366741826376	0.5706442448908505
1	1	undersample	0.8	300	10	63	0.3	1.0	0.7	0.7840845233948682	0.2902962073089074	0.7212121211684114	0.7249042145538322	6.8168823123421465	2.6216762782531955	0.384585810633368
1	2	undersample	0.8	300	10	63	0.3	1.0	0.7	0.809620596205962	0.33179049361426177	0.6829268292266508	0.7800766283465129	7.639774420147493	3.1052943261061503	0.4064641282495427
1	3	undersample	0.8	300	10	63	0.3	1.0	0.7	0.7705401364358471	0.2734997003325334	0.6097560975237953	0.7685823754730378	5.189362322871002	2.6348730889510206	0.5077450509564073
1	1	undersample	0.8	300	10	63	0.3	1.0	1.0	0.7875769186114013	0.3024235130088457	0.7212121211684114	0.7233716475040355	6.7647834848688815	2.60715175646146	0.38540061106836127
1	2	undersample	0.8	300	10	63	0.3	1.0	1.0	0.807265676105037	0.3369642252098319	0.6951219511771267	0.7839080459710046	8.271063337926595	3.216787603836368	0.38892067315883044
1	3	undersample	0.8	300	10	63	0.3	1.0	1.0	0.7616671339127183	0.25583963660222125	0.5609756097218918	0.7693486589979361	4.262089127047887	2.4321366741826376	0.5706442448908505
1	1	undersample	0.8	500	3	31	0.1	0.6	0.7	0.781140137002206	0.29395585339529023	0.7212121211684114	0.7226053639791372	6.73894995024324	2.599949680045985	0.3858093073628839
1	2	undersample	0.8	500	3	31	0.1	0.6	0.7	0.8144565928417904	0.32983575669893395	0.6890243902018888	0.7777777777718179	7.7549015157746295	3.10060961629791	0.39982577888858956
1	3	undersample	0.8	500	3	31	0.1	0.6	0.7	0.7656200355106998	0.2912314545839297	0.5670731706971297	0.7762452107220211	4.5441344442216645	2.5343508721465846	0.5577191559391312
1	1	undersample	0.8	500	3	31	0.1	0.6	1.0	0.7855892255892255	0.2874159671843442	0.7272727272286501	0.7226053639791372	6.946592661762227	2.6217979966850264	0.37742214850899236
1	2	undersample	0.8	500	3	31	0.1	0.6	1.0	0.8098261844687411	0.32309715980563947	0.6890243902018888	0.7770114942469195	7.720638329411758	3.089954600912537	0.4002200843853775
1	3	undersample	0.8	500	3	31	0.1	0.6	1.0	0.7608214185590132	0.28718211413618944	0.5792682926476056	0.7647509578485461	4.475758649359976	2.462361855871246	0.550155181282121
1	1	undersample	0.8	500	3	31	0.1	1.0	0.7	0.781140137002206	0.29395585339529023	0.7212121211684114	0.7226053639791372	6.73894995024324	2.599949680045985	0.3858093073628839
1	2	undersample	0.8	500	3	31	0.1	1.0	0.7	0.8144565928417904	0.32983575669893395	0.6890243902018888	0.7777777777718179	7.7549015157746295	3.10060961629791	0.39982577888858956
1	3	undersample	0.8	500	3	31	0.1	1.0	0.7	0.7656200355106998	0.2912314545839297	0.5670731706971297	0.7762452107220211	4.5441344442216645	2.5343508721465846	0.5577191559391312
1	1	undersample	0.8	500	3	31	0.1	1.0	1.0	0.7855892255892255	0.2874159671843442	0.7272727272286501	0.7226053639791372	6.946592661762227	2.6217979966850264	0.37742214850899236
1	2	undersample	0.8	500	3	31	0.1	1.0	1.0	0.8098261844687411	0.32309715980563947	0.6890243902018888	0.7770114942469195	7.720638329411758	3.089954600912537	0.4002200843853775
1	3	undersample	0.8	500	3	31	0.1	1.0	1.0	0.7608214185590132	0.28718211413618944	0.5792682926476056	0.7647509578485461	4.475758649359976	2.462361855871246	0.550155181282121
1	1	undersample	0.8	500	3	31	0.3	0.6	0.7	0.7875397654707998	0.29915458316221255	0.7454545454093664	0.7287356321783239	7.86743300464398	2.7480738584091338	0.3492973855783295
1	2	undersample	0.8	500	3	31	0.3	0.6	0.7	0.7972198859919634	0.3226482280248679	0.6646341463009369	0.7662835248983427	6.497764187465099	2.8437623730814185	0.43765243336926674
1	3	undersample	0.8	500	3	31	0.3	0.6	0.7	0.7539248668348753	0.26347050356542706	0.5487804877714157	0.7586206896493592	3.822393649521064	2.2735190693810363	0.594789349192741
1	1	undersample	0.8	500	3	31	0.3	0.6	1.0	0.774452571693951	0.2870493674267784	0.6727272726865013	0.7233716475040355	5.375192126926333	2.431881050144723	0.4524268042830706
1	2	undersample	0.8	500	3	31	0.3	0.6	1.0	0.7981356882534342	0.30912656380074366	0.6768292682514128	0.7639846743236477	6.779404197433382	2.8677342779943267	0.42300681987452254
1	3	undersample	0.8	500	3	31	0.3	0.6	1.0	0.7548873937015232	0.2759502446812234	0.5975609755733194	0.7586206896493592	4.6666664460239256	2.4756096533260172	0.5304877979373502
1	1	undersample	0.8	500	3	31	0.3	1.0	0.7	0.7875397654707998	0.29915458316221255	0.7454545454093664	0.7287356321783239	7.86743300464398	2.7480738584091338	0.3492973855783295
1	2	undersample	0.8	500	3	31	0.3	1.0	0.7	0.7972198859919634	0.3226482280248679	0.6646341463009369	0.7662835248983427	6.497764187465099	2.8437623730814185	0.43765243336926674
1	3	undersample	0.8	500	3	31	0.3	1.0	0.7	0.7539248668348753	0.26347050356542706	0.5487804877714157	0.7586206896493592	3.822393649521064	2.2735190693810363	0.594789349192741
1	1	undersample	0.8	500	3	31	0.3	1.0	1.0	0.774452571693951	0.2870493674267784	0.6727272726865013	0.7233716475040355	5.375192126926333	2.431881050144723	0.4524268042830706
1	2	undersample	0.8	500	3	31	0.3	1.0	1.0	0.7981356882534342	0.30912656380074366	0.6768292682514128	0.7639846743236477	6.779404197433382	2.8677342779943267	0.42300681987452254
1	3	undersample	0.8	500	3	31	0.3	1.0	1.0	0.7548873937015232	0.2759502446812234	0.5975609755733194	0.7586206896493592	4.6666664460239256	2.4756096533260172	0.5304877979373502
1	1	undersample	0.8	500	3	63	0.1	0.6	0.7	0.781140137002206	0.29395585339529023	0.7212121211684114	0.7226053639791372	6.73894995024324	2.599949680045985	0.3858093073628839
1	2	undersample	0.8	500	3	63	0.1	0.6	0.7	0.8144565928417904	0.32983575669893395	0.6890243902018888	0.7777777777718179	7.7549015157746295	3.10060961629791	0.39982577888858956
1	3	undersample	0.8	500	3	63	0.1	0.6	0.7	0.7656200355106998	0.2912314545839297	0.5670731706971297	0.7762452107220211	4.5441344442216645	2.5343508721465846	0.5577191559391312
1	1	undersample	0.8	500	3	63	0.1	0.6	1.0	0.7855892255892255	0.2874159671843442	0.7272727272286501	0.7226053639791372	6.946592661762227	2.6217979966850264	0.37742214850899236
1	2	undersample	0.8	500	3	63	0.1	0.6	1.0	0.8098261844687411	0.32309715980563947	0.6890243902018888	0.7770114942469195	7.720638329411758	3.089954600912537	0.4002200843853775
1	3	undersample	0.8	500	3	63	0.1	0.6	1.0	0.7608214185590132	0.28718211413618944	0.5792682926476056	0.7647509578485461	4.475758649359976	2.462361855871246	0.550155181282121
1	1	undersample	0.8	500	3	63	0.1	1.0	0.7	0.781140137002206	0.29395585339529023	0.7212121211684114	0.7226053639791372	6.73894995024324	2.599949680045985	0.3858093073628839
1	2	undersample	0.8	500	3	63	0.1	1.0	0.7	0.8144565928417904	0.32983575669893395	0.6890243902018888	0.7777777777718179	7.7549015157746295	3.10060961629791	0.39982577888858956
1	3	undersample	0.8	500	3	63	0.1	1.0	0.7	0.7656200355106998	0.2912314545839297	0.5670731706971297	0.7762452107220211	4.5441344442216645	2.5343508721465846	0.5577191559391312
1	1	undersample	0.8	500	3	63	0.1	1.0	1.0	0.7855892255892255	0.2874159671843442	0.7272727272286501	0.7226053639791372	6.946592661762227	2.6217979966850264	0.37742214850899236
1	2	undersample	0.8	500	3	63	0.1	1.0	1.0	0.8098261844687411	0.32309715980563947	0.6890243902018888	0.7770114942469195	7.720638329411758	3.089954600912537	0.4002200843853775
1	3	undersample	0.8	500	3	63	0.1	1.0	1.0	0.7608214185590132	0.28718211413618944	0.5792682926476056	0.7647509578485461	4.475758649359976	2.462361855871246	0.550155181282121
1	1	undersample	0.8	500	3	63	0.3	0.6	0.7	0.7875397654707998	0.29915458316221255	0.7454545454093664	0.7287356321783239	7.86743300464398	2.7480738584091338	0.3492973855783295
1	2	undersample	0.8	500	3	63	0.3	0.6	0.7	0.7972198859919634	0.3226482280248679	0.6646341463009369	0.7662835248983427	6.497764187465099	2.8437623730814185	0.43765243336926674
1	3	undersample	0.8	500	3	63	0.3	0.6	0.7	0.7539248668348753	0.26347050356542706	0.5487804877714157	0.7586206896493592	3.822393649521064	2.2735190693810363	0.594789349192741
1	1	undersample	0.8	500	3	63	0.3	0.6	1.0	0.774452571693951	0.2870493674267784	0.6727272726865013	0.7233716475040355	5.375192126926333	2.431881050144723	0.4524268042830706
1	2	undersample	0.8	500	3	63	0.3	0.6	1.0	0.7981356882534342	0.30912656380074366	0.6768292682514128	0.7639846743236477	6.779404197433382	2.8677342779943267	0.42300681987452254
1	3	undersample	0.8	500	3	63	0.3	0.6	1.0	0.7548873937015232	0.2759502446812234	0.5975609755733194	0.7586206896493592	4.6666664460239256	2.4756096533260172	0.5304877979373502
1	1	undersample	0.8	500	3	63	0.3	1.0	0.7	0.7875397654707998	0.29915458316221255	0.7454545454093664	0.7287356321783239	7.86743300464398	2.7480738584091338	0.3492973855783295
1	2	undersample	0.8	500	3	63	0.3	1.0	0.7	0.7972198859919634	0.3226482280248679	0.6646341463009369	0.7662835248983427	6.497764187465099	2.8437623730814185	0.43765243336926674
1	3	undersample	0.8	500	3	63	0.3	1.0	0.7	0.7539248668348753	0.26347050356542706	0.5487804877714157	0.7586206896493592	3.822393649521064	2.2735190693810363	0.594789349192741
1	1	undersample	0.8	500	3	63	0.3	1.0	1.0	0.774452571693951	0.2870493674267784	0.6727272726865013	0.7233716475040355	5.375192126926333	2.431881050144723	0.4524268042830706
1	2	undersample	0.8	500	3	63	0.3	1.0	1.0	0.7981356882534342	0.30912656380074366	0.6768292682514128	0.7639846743236477	6.779404197433382	2.8677342779943267	0.42300681987452254
1	3	undersample	0.8	500	3	63	0.3	1.0	1.0	0.7548873937015232	0.2759502446812234	0.5975609755733194	0.7586206896493592	4.6666664460239256	2.4756096533260172	0.5304877979373502
1	1	undersample	0.8	500	5	31	0.1	0.6	0.7	0.781219087425984	0.2807208334304562	0.6969696969274564	0.7295019157032223	6.202832566166045	2.5766159230784607	0.4153934244661927
1	2	undersample	0.8	500	5	31	0.1	0.6	0.7	0.8089243995888236	0.32861923553017874	0.6646341463009369	0.782375478921208	7.124775524214259	3.054040567054928	0.428650767371928
1	3	undersample	0.8	500	5	31	0.1	0.6	0.7	0.7650313054854686	0.28797913505608197	0.5792682926476056	0.7770114942469195	4.797549435902855	2.597749443245053	0.5414742317878138
1	1	undersample	0.8	500	5	31	0.1	0.6	1.0	0.7864251712527575	0.2969499898437928	0.7151515151081727	0.7295019157032223	6.770899552946824	2.6438319906370293	0.3904698190032058
1	2	undersample	0.8	500	5	31	0.1	0.6	1.0	0.8107700214933184	0.34933005217188196	0.6585365853256989	0.7762452107220211	6.690557363600038	2.943117141847646	0.4398911652643611
1	3	undersample	0.8	500	5	31	0.1	0.6	1.0	0.7608307634800485	0.2801898376499542	0.5914634145980815	0.7701149425228344	4.849999759691788	2.5728657415159484	0.5304877980405206
1	1	undersample	0.8	500	5	31	0.1	1.0	0.7	0.781219087425984	0.2807208334304562	0.6969696969274564	0.7295019157032223	6.202832566166045	2.5766159230784607	0.4153934244661927
1	2	undersample	0.8	500	5	31	0.1	1.0	0.7	0.8089243995888236	0.32861923553017874	0.6646341463009369	0.782375478921208	7.124775524214259	3.054040567054928	0.428650767371928
1	3	undersample	0.8	500	5	31	0.1	1.0	0.7	0.7650313054854686	0.28797913505608197	0.5792682926476056	0.7770114942469195	4.797549435902855	2.597749443245053	0.5414742317878138
1	1	undersample	0.8	500	5	31	0.1	1.0	1.0	0.7864251712527575	0.2969499898437928	0.7151515151081727	0.7295019157032223	6.770899552946824	2.6438319906370293	0.3904698190032058
1	2	undersample	0.8	500	5	31	0.1	1.0	1.0	0.8107700214933184	0.34933005217188196	0.6585365853256989	0.7762452107220211	6.690557363600038	2.943117141847646	0.4398911652643611
1	3	undersample	0.8	500	5	31	0.1	1.0	1.0	0.7608307634800485	0.2801898376499542	0.5914634145980815	0.7701149425228344	4.849999759691788	2.5728657415159484	0.5304877980405206
1	1	undersample	0.8	500	5	31	0.3	0.6	0.7	0.783606176709625	0.3045880513739767	0.6787878787467401	0.731034482753019	5.743589476650494	2.523698429663198	0.4393939334430036
1	2	undersample	0.8	500	5	31	0.3	0.6	0.7	0.7939818708531914	0.33148306774084185	0.6402439023999851	0.7831417624461062	6.426902680953377	2.952361321839379	0.45937544166024213
1	3	undersample	0.8	500	5	31	0.3	0.6	0.7	0.7549014110830764	0.26658471888910495	0.5670731706971297	0.7716475095726311	4.4262688073979115	2.483323675614825	0.5610422094567767
1	1	undersample	0.8	500	5	31	0.3	0.6	1.0	0.78518054104261	0.3002629534037436	0.7090909090479338	0.7249042145538322	6.42304983282679	2.5776144920640656	0.40130693283118385
1	2	undersample	0.8	500	5	31	0.3	0.6	1.0	0.801298944023923	0.34042482157767906	0.6768292682514128	0.7793103448216145	7.395636372243477	3.0668824827131145	0.41468810179297766
1	3	undersample	0.8	500	5	31	0.3	0.6	1.0	0.7618259975703204	0.268757370682636	0.5792682926476056	0.7693486589979361	4.592421173065473	2.5114454787755496	0.5468674013570342
1	1	undersample	0.8	500	5	31	0.3	1.0	0.7	0.783606176709625	0.3045880513739767	0.6787878787467401	0.731034482753019	5.743589476650494	2.523698429663198	0.4393939334430036
1	2	undersample	0.8	500	5	31	0.3	1.0	0.7	0.7939818708531914	0.33148306774084185	0.6402439023999851	0.7831417624461062	6.426902680953377	2.952361321839379	0.45937544166024213
1	3	undersample	0.8	500	5	31	0.3	1.0	0.7	0.7549014110830764	0.26658471888910495	0.5670731706971297	0.7716475095726311	4.4262688073979115	2.483323675614825	0.5610422094567767
1	1	undersample	0.8	500	5	31	0.3	1.0	1.0	0.78518054104261	0.3002629534037436	0.7090909090479338	0.7249042145538322	6.42304983282679	2.5776144920640656	0.40130693283118385
1	2	undersample	0.8	500	5	31	0.3	1.0	1.0	0.801298944023923	0.34042482157767906	0.6768292682514128	0.7793103448216145	7.395636372243477	3.0668824827131145	0.41468810179297766
1	3	undersample	0.8	500	5	31	0.3	1.0	1.0	0.7618259975703204	0.268757370682636	0.5792682926476056	0.7693486589979361	4.592421173065473	2.5114454787755496	0.5468674013570342
1	1	undersample	0.8	500	5	63	0.1	0.6	0.7	0.781219087425984	0.2807208334304562	0.6969696969274564	0.7295019157032223	6.202832566166045	2.5766159230784607	0.4153934244661927
1	2	undersample	0.8	500	5	63	0.1	0.6	0.7	0.8089243995888236	0.32861923553017874	0.6646341463009369	0.782375478921208	7.124775524214259	3.054040567054928	0.428650767371928
1	3	undersample	0.8	500	5	63	0.1	0.6	0.7	0.7650313054854686	0.28797913505608197	0.5792682926476056	0.7770114942469195	4.797549435902855	2.597749443245053	0.5414742317878138
1	1	undersample	0.8	500	5	63	0.1	0.6	1.0	0.7864251712527575	0.2969499898437928	0.7151515151081727	0.7295019157032223	6.770899552946824	2.6438319906370293	0.3904698190032058
1	2	undersample	0.8	500	5	63	0.1	0.6	1.0	0.8107700214933184	0.34933005217188196	0.6585365853256989	0.7762452107220211	6.690557363600038	2.943117141847646	0.4398911652643611
1	3	undersample	0.8	500	5	63	0.1	0.6	1.0	0.7608307634800485	0.2801898376499542	0.5914634145980815	0.7701149425228344	4.849999759691788	2.5728657415159484	0.5304877980405206
1	1	undersample	0.8	500	5	63	0.1	1.0	0.7	0.781219087425984	0.2807208334304562	0.6969696969274564	0.7295019157032223	6.202832566166045	2.5766159230784607	0.4153934244661927
1	2	undersample	0.8	500	5	63	0.1	1.0	0.7	0.8089243995888236	0.32861923553017874	0.6646341463009369	0.782375478921208	7.124775524214259	3.054040567054928	0.428650767371928
1	3	undersample	0.8	500	5	63	0.1	1.0	0.7	0.7650313054854686	0.28797913505608197	0.5792682926476056	0.7770114942469195	4.797549435902855	2.597749443245053	0.5414742317878138
1	1	undersample	0.8	500	5	63	0.1	1.0	1.0	0.7864251712527575	0.2969499898437928	0.7151515151081727	0.7295019157032223	6.770899552946824	2.6438319906370293	0.3904698190032058
1	2	undersample	0.8	500	5	63	0.1	1.0	1.0	0.8107700214933184	0.34933005217188196	0.6585365853256989	0.7762452107220211	6.690557363600038	2.943117141847646	0.4398911652643611
1	3	undersample	0.8	500	5	63	0.1	1.0	1.0	0.7608307634800485	0.2801898376499542	0.5914634145980815	0.7701149425228344	4.849999759691788	2.5728657415159484	0.5304877980405206
1	1	undersample	0.8	500	5	63	0.3	0.6	0.7	0.783606176709625	0.3045880513739767	0.6787878787467401	0.731034482753019	5.743589476650494	2.523698429663198	0.4393939334430036
1	2	undersample	0.8	500	5	63	0.3	0.6	0.7	0.7939818708531914	0.33148306774084185	0.6402439023999851	0.7831417624461062	6.426902680953377	2.952361321839379	0.45937544166024213
1	3	undersample	0.8	500	5	63	0.3	0.6	0.7	0.7549014110830764	0.26658471888910495	0.5670731706971297	0.7716475095726311	4.4262688073979115	2.483323675614825	0.5610422094567767
1	1	undersample	0.8	500	5	63	0.3	0.6	1.0	0.78518054104261	0.3002629534037436	0.7090909090479338	0.7249042145538322	6.42304983282679	2.5776144920640656	0.40130693283118385
1	2	undersample	0.8	500	5	63	0.3	0.6	1.0	0.801298944023923	0.34042482157767906	0.6768292682514128	0.7793103448216145	7.395636372243477	3.0668824827131145	0.41468810179297766
1	3	undersample	0.8	500	5	63	0.3	0.6	1.0	0.7618259975703204	0.268757370682636	0.5792682926476056	0.7693486589979361	4.592421173065473	2.5114454787755496	0.5468674013570342
1	1	undersample	0.8	500	5	63	0.3	1.0	0.7	0.783606176709625	0.3045880513739767	0.6787878787467401	0.731034482753019	5.743589476650494	2.523698429663198	0.4393939334430036
1	2	undersample	0.8	500	5	63	0.3	1.0	0.7	0.7939818708531914	0.33148306774084185	0.6402439023999851	0.7831417624461062	6.426902680953377	2.952361321839379	0.45937544166024213
1	3	undersample	0.8	500	5	63	0.3	1.0	0.7	0.7549014110830764	0.26658471888910495	0.5670731706971297	0.7716475095726311	4.4262688073979115	2.483323675614825	0.5610422094567767
1	1	undersample	0.8	500	5	63	0.3	1.0	1.0	0.78518054104261	0.3002629534037436	0.7090909090479338	0.7249042145538322	6.42304983282679	2.5776144920640656	0.40130693283118385
1	2	undersample	0.8	500	5	63	0.3	1.0	1.0	0.801298944023923	0.34042482157767906	0.6768292682514128	0.7793103448216145	7.395636372243477	3.0668824827131145	0.41468810179297766
1	3	undersample	0.8	500	5	63	0.3	1.0	1.0	0.7618259975703204	0.268757370682636	0.5792682926476056	0.7693486589979361	4.592421173065473	2.5114454787755496	0.5468674013570342
1	1	undersample	0.8	500	10	31	0.1	0.6	0.7	0.7894763729246488	0.29657660950006753	0.7272727272286501	0.7264367816036289	7.081232141236652	2.6585178552392668	0.37543152539025043
1	2	undersample	0.8	500	10	31	0.1	0.6	0.7	0.8142790393421176	0.3507915810764089	0.6829268292266508	0.7885057471203947	8.030099855073757	3.229056050638177	0.40211903072374927
1	3	undersample	0.8	500	10	31	0.1	0.6	0.7	0.7679469208485189	0.2650131856781962	0.5548780487466537	0.7762452107220211	4.3245916421640915	2.479848702853109	0.5734295546957674
1	1	undersample	0.8	500	10	31	0.1	0.6	1.0	0.788719377684895	0.3015659897310474	0.7454545454093664	0.7210727969293405	7.570839491502081	2.672577326546203	0.35300936624500534
1	2	undersample	0.8	500	10	31	0.1	0.6	1.0	0.8175357443229606	0.3540092968192094	0.7195121950780785	0.7999999999938698	10.260868885153219	3.5975607954020847	0.35060975177246656
1	3	undersample	0.8	500	10	31	0.1	0.6	1.0	0.7660125221941875	0.258181964892405	0.5853658536228435	0.7708812260477328	4.749950581582525	2.5548575438703187	0.5378703320150373
1	1	undersample	0.8	500	10	31	0.1	1.0	0.7	0.7894763729246488	0.29657660950006753	0.7272727272286501	0.7264367816036289	7.081232141236652	2.6585178552392668	0.37543152539025043
1	2	undersample	0.8	500	10	31	0.1	1.0	0.7	0.8142790393421176	0.3507915810764089	0.6829268292266508	0.7885057471203947	8.030099855073757	3.229056050638177	0.40211903072374927
1	3	undersample	0.8	500	10	31	0.1	1.0	0.7	0.7679469208485189	0.2650131856781962	0.5548780487466537	0.7762452107220211	4.3245916421640915	2.479848702853109	0.5734295546957674
1	1	undersample	0.8	500	10	31	0.1	1.0	1.0	0.788719377684895	0.3015659897310474	0.7454545454093664	0.7210727969293405	7.570839491502081	2.672577326546203	0.35300936624500534
1	2	undersample	0.8	500	10	31	0.1	1.0	1.0	0.8175357443229606	0.3540092968192094	0.7195121950780785	0.7999999999938698	10.260868885153219	3.5975607954020847	0.35060975177246656
1	3	undersample	0.8	500	10	31	0.1	1.0	1.0	0.7660125221941875	0.258181964892405	0.5853658536228435	0.7708812260477328	4.749950581582525	2.5548575438703187	0.5378703320150373
1	1	undersample	0.8	500	10	31	0.3	0.6	0.7	0.7841077441077441	0.29858442789887296	0.7151515151081727	0.7195402298795438	6.4412274598106025	2.5499253932275723	0.39587568436688547
1	2	undersample	0.8	500	10	31	0.3	0.6	0.7	0.8068685169610316	0.33867767697112366	0.6829268292266508	0.7762452107220211	7.472075447033956	3.0521214804345966	0.4084703677510889
1	3	undersample	0.8	500	10	31	0.3	0.6	0.7	0.7655452761424165	0.26117226160584117	0.5792682926476056	0.7701149425228344	4.61231861458824	2.519816963340362	0.546323254696083
1	1	undersample	0.8	500	10	31	0.3	0.6	1.0	0.7846371763613144	0.30533155559426	0.7333333332888888	0.7256704980787305	7.274440976041616	2.673184259881416	0.36747623576040317
1	2	undersample	0.8	500	10	31	0.3	0.6	1.0	0.8183674422951126	0.35618770241113407	0.7195121950780785	0.7900383141701913	9.652331980960607	3.4268736125150308	0.355030631224794
1	3	undersample	0.8	500	10	31	0.3	0.6	1.0	0.7571395196710586	0.2511388302008272	0.5792682926476056	0.7716475095726311	4.652514117243688	2.5367284858431005	0.5452382035588117
1	1	undersample	0.8	500	10	31	0.3	1.0	0.7	0.7841077441077441	0.29858442789887296	0.7151515151081727	0.7195402298795438	6.4412274598106025	2.5499253932275723	0.39587568436688547
1	2	undersample	0.8	500	10	31	0.3	1.0	0.7	0.8068685169610316	0.33867767697112366	0.6829268292266508	0.7762452107220211	7.472075447033956	3.0521214804345966	0.4084703677510889
1	3	undersample	0.8	500	10	31	0.3	1.0	0.7	0.7655452761424165	0.26117226160584117	0.5792682926476056	0.7701149425228344	4.61231861458824	2.519816963340362	0.546323254696083
1	1	undersample	0.8	500	10	31	0.3	1.0	1.0	0.7846371763613144	0.30533155559426	0.7333333332888888	0.7256704980787305	7.274440976041616	2.673184259881416	0.36747623576040317
1	2	undersample	0.8	500	10	31	0.3	1.0	1.0	0.8183674422951126	0.35618770241113407	0.7195121950780785	0.7900383141701913	9.652331980960607	3.4268736125150308	0.355030631224794
1	3	undersample	0.8	500	10	31	0.3	1.0	1.0	0.7571395196710586	0.2511388302008272	0.5792682926476056	0.7716475095726311	4.652514117243688	2.5367284858431005	0.5452382035588117
1	1	undersample	0.8	500	10	63	0.1	0.6	0.7	0.7938418669453153	0.30683977755522385	0.7212121211684114	0.7218390804542388	6.713258749136191	2.592787284490874	0.38621887137776506
1	2	undersample	0.8	500	10	63	0.1	0.6	0.7	0.8138818801981123	0.3378637794701434	0.6890243902018888	0.7954022988444798	8.613791049000925	3.36770331549869	0.3909664409321125
1	3	undersample	0.8	500	10	63	0.1	0.6	0.7	0.7684515465844314	0.26874910061344875	0.5609756097218918	0.7785440612967162	4.492118190407688	2.533125043633445	0.5639043523212299
1	1	undersample	0.8	500	10	63	0.1	0.6	1.0	0.7902983861604551	0.298664733258384	0.7515151514696051	0.7203065134044422	7.788840229891314	2.6869239385866397	0.3449709817369987
1	2	undersample	0.8	500	10	63	0.1	0.6	1.0	0.8167180637323614	0.35181720091957397	0.6890243902018888	0.7969348658942764	8.69552294844178	3.393119943042298	0.39021458240129286
1	3	undersample	0.8	500	10	63	0.1	0.6	1.0	0.7691337258200168	0.2626095807309843	0.5914634145980815	0.7724137930975294	4.913613503347444	2.598854283216748	0.5289089653286974
1	1	undersample	0.8	500	10	63	0.1	1.0	0.7	0.7938418669453153	0.30683977755522385	0.7212121211684114	0.7218390804542388	6.713258749136191	2.592787284490874	0.38621887137776506
1	2	undersample	0.8	500	10	63	0.1	1.0	0.7	0.8138818801981123	0.3378637794701434	0.6890243902018888	0.7954022988444798	8.613791049000925	3.36770331549869	0.3909664409321125
1	3	undersample	0.8	500	10	63	0.1	1.0	0.7	0.7684515465844314	0.26874910061344875	0.5609756097218918	0.7785440612967162	4.492118190407688	2.533125043633445	0.5639043523212299
1	1	undersample	0.8	500	10	63	0.1	1.0	1.0	0.7902983861604551	0.298664733258384	0.7515151514696051	0.7203065134044422	7.788840229891314	2.6869239385866397	0.3449709817369987
1	2	undersample	0.8	500	10	63	0.1	1.0	1.0	0.8167180637323614	0.35181720091957397	0.6890243902018888	0.7969348658942764	8.69552294844178	3.393119943042298	0.39021458240129286
1	3	undersample	0.8	500	10	63	0.1	1.0	1.0	0.7691337258200168	0.2626095807309843	0.5914634145980815	0.7724137930975294	4.913613503347444	2.598854283216748	0.5289089653286974
1	1	undersample	0.8	500	10	63	0.3	0.6	0.7	0.7838616045512599	0.2934335100206817	0.7090909090479338	0.7233716475040355	6.3739609165363795	2.5633340798822757	0.40215715937203866
1	2	undersample	0.8	500	10	63	0.3	0.6	0.7	0.8087935706943276	0.3333304498338312	0.6829268292266508	0.7770114942469195	7.505154213573291	3.06260986993101	0.4080675370188461
1	3	undersample	0.8	500	10	63	0.3	0.6	0.7	0.7705214465937763	0.2715561284195176	0.6097560975237953	0.7655172413734443	5.101102689236552	2.600430304944545	0.5097780641468926
1	1	undersample	0.8	500	10	63	0.3	0.6	1.0	0.7868756530825496	0.3061034115405638	0.7151515151081727	0.7256704980787305	6.641269142563689	2.606906964181877	0.3925314336474635
1	2	undersample	0.8	500	10	63	0.3	0.6	1.0	0.8065975142510046	0.33786144953626324	0.6829268292266508	0.7854406130208013	7.884614920408316	3.1829266806378085	0.40368827570171645
1	3	undersample	0.8	500	10	63	0.3	0.6	1.0	0.7612466124661247	0.25469394722066885	0.5548780487466537	0.7662835248983427	4.087132077786518	2.3741502380771475	0.58088413880953
1	1	undersample	0.8	500	10	63	0.3	1.0	0.7	0.7838616045512599	0.2934335100206817	0.7090909090479338	0.7233716475040355	6.3739609165363795	2.5633340798822757	0.40215715937203866
1	2	undersample	0.8	500	10	63	0.3	1.0	0.7	0.8087935706943276	0.3333304498338312	0.6829268292266508	0.7770114942469195	7.505154213573291	3.06260986993101	0.4080675370188461
1	3	undersample	0.8	500	10	63	0.3	1.0	0.7	0.7705214465937763	0.2715561284195176	0.6097560975237953	0.7655172413734443	5.101102689236552	2.600430304944545	0.5097780641468926
1	1	undersample	0.8	500	10	63	0.3	1.0	1.0	0.7868756530825496	0.3061034115405638	0.7151515151081727	0.7256704980787305	6.641269142563689	2.606906964181877	0.3925314336474635
1	2	undersample	0.8	500	10	63	0.3	1.0	1.0	0.8065975142510046	0.33786144953626324	0.6829268292266508	0.7854406130208013	7.884614920408316	3.1829266806378085	0.40368827570171645
1	3	undersample	0.8	500	10	63	0.3	1.0	1.0	0.7612466124661247	0.25469394722066885	0.5548780487466537	0.7662835248983427	4.087132077786518	2.3741502380771475	0.58088413880953
1	1	undersample	1.0	100	3	31	0.1	0.6	0.7	0.797455009868803	0.31533811094021785	0.7818181817707989	0.67969348658483	7.603867258908532	2.44084376875907	0.3210003028210094
1	2	undersample	1.0	100	3	31	0.1	0.6	0.7	0.836272310998972	0.38903175233329634	0.7865853658056959	0.760153256699156	11.681240689123726	3.2795330976153267	0.28075211084867524
1	3	undersample	1.0	100	3	31	0.1	0.6	0.7	0.7988926268573031	0.3198122659450966	0.7073170731276026	0.7264367816036289	6.417366639739374	2.585570718966502	0.40290212480330445
1	1	undersample	1.0	100	3	31	0.1	0.6	1.0	0.7995030767444561	0.31800082759121645	0.7939393938912763	0.6835249042093217	8.321606188858487	2.508694615671921	0.3014675863674809
1	2	undersample	1.0	100	3	31	0.1	0.6	1.0	0.8375852724044481	0.3821286772682179	0.7621951219047441	0.7655172413734443	10.463800255551362	3.2505378811806813	0.3106460078706271
1	3	undersample	1.0	100	3	31	0.1	0.6	1.0	0.7930894308943088	0.32044651550203607	0.6890243902018888	0.7340996168526123	6.117081698796378	2.5912875947496805	0.4236149950537257
1	1	undersample	1.0	100	3	31	0.1	1.0	0.7	0.797455009868803	0.31533811094021785	0.7818181817707989	0.67969348658483	7.603867258908532	2.44084376875907	0.3210003028210094
1	2	undersample	1.0	100	3	31	0.1	1.0	0.7	0.836272310998972	0.38903175233329634	0.7865853658056959	0.760153256699156	11.681240689123726	3.2795330976153267	0.28075211084867524
1	3	undersample	1.0	100	3	31	0.1	1.0	0.7	0.7988926268573031	0.3198122659450966	0.7073170731276026	0.7264367816036289	6.417366639739374	2.585570718966502	0.40290212480330445
1	1	undersample	1.0	100	3	31	0.1	1.0	1.0	0.7995030767444561	0.31800082759121645	0.7939393938912763	0.6835249042093217	8.321606188858487	2.508694615671921	0.3014675863674809
1	2	undersample	1.0	100	3	31	0.1	1.0	1.0	0.8375852724044481	0.3821286772682179	0.7621951219047441	0.7655172413734443	10.463800255551362	3.2505378811806813	0.3106460078706271
1	3	undersample	1.0	100	3	31	0.1	1.0	1.0	0.7930894308943088	0.32044651550203607	0.6890243902018888	0.7340996168526123	6.117081698796378	2.5912875947496805	0.4236149950537257
1	1	undersample	1.0	100	3	31	0.3	0.6	0.7	0.7762266341576687	0.27266140773712355	0.7636363635900826	0.6781609195350333	6.807691999322175	2.3727271988211363	0.3485362044846422
1	2	undersample	1.0	100	3	31	0.3	0.6	0.7	0.819885991963368	0.35456659940562657	0.7682926828799821	0.7455938697260874	9.71765954695361	3.0199455172456964	0.310768802454684
1	3	undersample	1.0	100	3	31	0.3	0.6	0.7	0.7796514344453789	0.3017753144331624	0.7134146341028406	0.7187739463546454	6.362455495715655	2.536801265342552	0.3987141762211502
1	1	undersample	1.0	100	3	31	0.3	0.6	1.0	0.782398699640079	0.2701858614960153	0.7939393938912763	0.6773946360101349	8.090260882786115	2.4610234605584056	0.3041957997784952
1	2	undersample	1.0	100	3	31	0.3	0.6	1.0	0.8134520138304832	0.34338592761298053	0.7378048780037924	0.7340996168526123	7.768781847316024	2.7747415837585074	0.3571655840779353
1	3	undersample	1.0	100	3	31	0.3	0.6	1.0	0.7758807588075881	0.3006145510794785	0.6768292682514128	0.7287356321783239	5.626318897444504	2.4950908544886317	0.4434677172953568
1	1	undersample	1.0	100	3	31	0.3	1.0	0.7	0.7762266341576687	0.27266140773712355	0.7636363635900826	0.6781609195350333	6.807691999322175	2.3727271988211363	0.3485362044846422
1	2	undersample	1.0	100	3	31	0.3	1.0	0.7	0.819885991963368	0.35456659940562657	0.7682926828799821	0.7455938697260874	9.71765954695361	3.0199455172456964	0.310768802454684
1	3	undersample	1.0	100	3	31	0.3	1.0	0.7	0.7796514344453789	0.3017753144331624	0.7134146341028406	0.7187739463546454	6.362455495715655	2.536801265342552	0.3987141762211502
1	1	undersample	1.0	100	3	31	0.3	1.0	1.0	0.782398699640079	0.2701858614960153	0.7939393938912763	0.6773946360101349	8.090260882786115	2.4610234605584056	0.3041957997784952
1	2	undersample	1.0	100	3	31	0.3	1.0	1.0	0.8134520138304832	0.34338592761298053	0.7378048780037924	0.7340996168526123	7.768781847316024	2.7747415837585074	0.3571655840779353
1	3	undersample	1.0	100	3	31	0.3	1.0	1.0	0.7758807588075881	0.3006145510794785	0.6768292682514128	0.7287356321783239	5.626318897444504	2.4950908544886317	0.4434677172953568
1	1	undersample	1.0	100	3	63	0.1	0.6	0.7	0.797455009868803	0.31533811094021785	0.7818181817707989	0.67969348658483	7.603867258908532	2.44084376875907	0.3210003028210094
1	2	undersample	1.0	100	3	63	0.1	0.6	0.7	0.836272310998972	0.38903175233329634	0.7865853658056959	0.760153256699156	11.681240689123726	3.2795330976153267	0.28075211084867524
1	3	undersample	1.0	100	3	63	0.1	0.6	0.7	0.7988926268573031	0.3198122659450966	0.7073170731276026	0.7264367816036289	6.417366639739374	2.585570718966502	0.40290212480330445
1	1	undersample	1.0	100	3	63	0.1	0.6	1.0	0.7995030767444561	0.31800082759121645	0.7939393938912763	0.6835249042093217	8.321606188858487	2.508694615671921	0.3014675863674809
1	2	undersample	1.0	100	3	63	0.1	0.6	1.0	0.8375852724044481	0.3821286772682179	0.7621951219047441	0.7655172413734443	10.463800255551362	3.2505378811806813	0.3106460078706271
1	3	undersample	1.0	100	3	63	0.1	0.6	1.0	0.7930894308943088	0.32044651550203607	0.6890243902018888	0.7340996168526123	6.117081698796378	2.5912875947496805	0.4236149950537257
1	1	undersample	1.0	100	3	63	0.1	1.0	0.7	0.797455009868803	0.31533811094021785	0.7818181817707989	0.67969348658483	7.603867258908532	2.44084376875907	0.3210003028210094
1	2	undersample	1.0	100	3	63	0.1	1.0	0.7	0.836272310998972	0.38903175233329634	0.7865853658056959	0.760153256699156	11.681240689123726	3.2795330976153267	0.28075211084867524
1	3	undersample	1.0	100	3	63	0.1	1.0	0.7	0.7988926268573031	0.3198122659450966	0.7073170731276026	0.7264367816036289	6.417366639739374	2.585570718966502	0.40290212480330445
1	1	undersample	1.0	100	3	63	0.1	1.0	1.0	0.7995030767444561	0.31800082759121645	0.7939393938912763	0.6835249042093217	8.321606188858487	2.508694615671921	0.3014675863674809
1	2	undersample	1.0	100	3	63	0.1	1.0	1.0	0.8375852724044481	0.3821286772682179	0.7621951219047441	0.7655172413734443	10.463800255551362	3.2505378811806813	0.3106460078706271
1	3	undersample	1.0	100	3	63	0.1	1.0	1.0	0.7930894308943088	0.32044651550203607	0.6890243902018888	0.7340996168526123	6.117081698796378	2.5912875947496805	0.4236149950537257
1	1	undersample	1.0	100	3	63	0.3	0.6	0.7	0.7762266341576687	0.27266140773712355	0.7636363635900826	0.6781609195350333	6.807691999322175	2.3727271988211363	0.3485362044846422
1	2	undersample	1.0	100	3	63	0.3	0.6	0.7	0.819885991963368	0.35456659940562657	0.7682926828799821	0.7455938697260874	9.71765954695361	3.0199455172456964	0.310768802454684
1	3	undersample	1.0	100	3	63	0.3	0.6	0.7	0.7796514344453789	0.3017753144331624	0.7134146341028406	0.7187739463546454	6.362455495715655	2.536801265342552	0.3987141762211502
1	1	undersample	1.0	100	3	63	0.3	0.6	1.0	0.782398699640079	0.2701858614960153	0.7939393938912763	0.6773946360101349	8.090260882786115	2.4610234605584056	0.3041957997784952
1	2	undersample	1.0	100	3	63	0.3	0.6	1.0	0.8134520138304832	0.34338592761298053	0.7378048780037924	0.7340996168526123	7.768781847316024	2.7747415837585074	0.3571655840779353
1	3	undersample	1.0	100	3	63	0.3	0.6	1.0	0.7758807588075881	0.3006145510794785	0.6768292682514128	0.7287356321783239	5.626318897444504	2.4950908544886317	0.4434677172953568
1	1	undersample	1.0	100	3	63	0.3	1.0	0.7	0.7762266341576687	0.27266140773712355	0.7636363635900826	0.6781609195350333	6.807691999322175	2.3727271988211363	0.3485362044846422
1	2	undersample	1.0	100	3	63	0.3	1.0	0.7	0.819885991963368	0.35456659940562657	0.7682926828799821	0.7455938697260874	9.71765954695361	3.0199455172456964	0.310768802454684
1	3	undersample	1.0	100	3	63	0.3	1.0	0.7	0.7796514344453789	0.3017753144331624	0.7134146341028406	0.7187739463546454	6.362455495715655	2.536801265342552	0.3987141762211502
1	1	undersample	1.0	100	3	63	0.3	1.0	1.0	0.782398699640079	0.2701858614960153	0.7939393938912763	0.6773946360101349	8.090260882786115	2.4610234605584056	0.3041957997784952
1	2	undersample	1.0	100	3	63	0.3	1.0	1.0	0.8134520138304832	0.34338592761298053	0.7378048780037924	0.7340996168526123	7.768781847316024	2.7747415837585074	0.3571655840779353
1	3	undersample	1.0	100	3	63	0.3	1.0	1.0	0.7758807588075881	0.3006145510794785	0.6768292682514128	0.7287356321783239	5.626318897444504	2.4950908544886317	0.4434677172953568
1	1	undersample	1.0	100	5	31	0.1	0.6	0.7	0.7876001393242772	0.29727227615831436	0.7636363635900826	0.6827586206844234	6.953176937388431	2.4071145484439094	0.3461891593709734
1	2	undersample	1.0	100	5	31	0.1	0.6	0.7	0.8248434725726567	0.3702007319654145	0.780487804830458	0.7478927203007825	10.547787269517872	3.0958557595126943	0.2935075931026366
1	3	undersample	1.0	100	5	31	0.1	0.6	0.7	0.7878048780487805	0.29846259258153107	0.6951219511771267	0.7348659003775107	6.3194216591966565	2.6217748903257854	0.4148757542260373
1	1	undersample	1.0	100	5	31	0.1	0.6	1.0	0.7952304655752931	0.3073115954619858	0.7636363635900826	0.6773946360101349	6.783847674541722	2.3670912674073215	0.34893047620335194
1	2	undersample	1.0	100	5	31	0.1	0.6	1.0	0.8297869358003925	0.3879669210581166	0.7621951219047441	0.7532567049750709	9.784598879116103	3.0890204774866645	0.31570230091228063
1	3	undersample	1.0	100	5	31	0.1	0.6	1.0	0.7826231193346416	0.30067020707105785	0.7073170731276026	0.7363984674273073	6.751210904409476	2.6832812366132024	0.39745183598819867
1	1	undersample	1.0	100	5	31	0.1	1.0	0.7	0.7876001393242772	0.29727227615831436	0.7636363635900826	0.6827586206844234	6.953176937388431	2.4071145484439094	0.3461891593709734
1	2	undersample	1.0	100	5	31	0.1	1.0	0.7	0.8248434725726567	0.3702007319654145	0.780487804830458	0.7478927203007825	10.547787269517872	3.0958557595126943	0.2935075931026366
1	3	undersample	1.0	100	5	31	0.1	1.0	0.7	0.7878048780487805	0.29846259258153107	0.6951219511771267	0.7348659003775107	6.3194216591966565	2.6217748903257854	0.4148757542260373
1	1	undersample	1.0	100	5	31	0.1	1.0	1.0	0.7952304655752931	0.3073115954619858	0.7636363635900826	0.6773946360101349	6.783847674541722	2.3670912674073215	0.34893047620335194
1	2	undersample	1.0	100	5	31	0.1	1.0	1.0	0.8297869358003925	0.3879669210581166	0.7621951219047441	0.7532567049750709	9.784598879116103	3.0890204774866645	0.31570230091228063
1	3	undersample	1.0	100	5	31	0.1	1.0	1.0	0.7826231193346416	0.30067020707105785	0.7073170731276026	0.7363984674273073	6.751210904409476	2.6832812366132024	0.39745183598819867
1	1	undersample	1.0	100	5	31	0.3	0.6	0.7	0.7821897132241961	0.2979103453349867	0.7515151514696051	0.6758620689603383	6.306175127722099	2.3185041191387383	0.367656148000836
1	2	undersample	1.0	100	5	31	0.3	0.6	0.7	0.8148210447621717	0.3549114905918931	0.77439024385522	0.7432950191513924	9.938684369734613	3.0166544144516405	0.303526523515642
1	3	undersample	1.0	100	5	31	0.3	0.6	0.7	0.7715260256050837	0.28736150080484973	0.652439024350461	0.7241379310289339	4.927631364701158	2.3650913774882856	0.47996515022495106
1	1	undersample	1.0	100	5	31	0.3	0.6	1.0	0.7806617903169627	0.2854122791983062	0.7636363635900826	0.6835249042093217	6.977835401452683	2.41294291278368	0.3458010549378947
1	2	undersample	1.0	100	5	31	0.3	0.6	1.0	0.8064807027380618	0.3682407618619297	0.7012195121523647	0.7386973180020023	6.634747411060547	2.6835525757145207	0.40446943087741266
1	3	undersample	1.0	100	5	31	0.3	0.6	1.0	0.7738202037192785	0.27333168476623704	0.6951219511771267	0.7264367816036289	6.054453497898169	2.5409919134670798	0.41968971333327804
1	1	undersample	1.0	100	5	31	0.3	1.0	0.7	0.7821897132241961	0.2979103453349867	0.7515151514696051	0.6758620689603383	6.306175127722099	2.3185041191387383	0.367656148000836
1	2	undersample	1.0	100	5	31	0.3	1.0	0.7	0.8148210447621717	0.3549114905918931	0.77439024385522	0.7432950191513924	9.938684369734613	3.0166544144516405	0.303526523515642
1	3	undersample	1.0	100	5	31	0.3	1.0	0.7	0.7715260256050837	0.28736150080484973	0.652439024350461	0.7241379310289339	4.927631364701158	2.3650913774882856	0.47996515022495106
1	1	undersample	1.0	100	5	31	0.3	1.0	1.0	0.7806617903169627	0.2854122791983062	0.7636363635900826	0.6835249042093217	6.977835401452683	2.41294291278368	0.3458010549378947
1	2	undersample	1.0	100	5	31	0.3	1.0	1.0	0.8064807027380618	0.3682407618619297	0.7012195121523647	0.7386973180020023	6.634747411060547	2.6835525757145207	0.40446943087741266
1	3	undersample	1.0	100	5	31	0.3	1.0	1.0	0.7738202037192785	0.27333168476623704	0.6951219511771267	0.7264367816036289	6.054453497898169	2.5409919134670798	0.41968971333327804
1	1	undersample	1.0	100	5	63	0.1	0.6	0.7	0.7876001393242772	0.29727227615831436	0.7636363635900826	0.6827586206844234	6.953176937388431	2.4071145484439094	0.3461891593709734
1	2	undersample	1.0	100	5	63	0.1	0.6	0.7	0.8248434725726567	0.3702007319654145	0.780487804830458	0.7478927203007825	10.547787269517872	3.0958557595126943	0.2935075931026366
1	3	undersample	1.0	100	5	63	0.1	0.6	0.7	0.7878048780487805	0.29846259258153107	0.6951219511771267	0.7348659003775107	6.3194216591966565	2.6217748903257854	0.4148757542260373
1	1	undersample	1.0	100	5	63	0.1	0.6	1.0	0.7952304655752931	0.3073115954619858	0.7636363635900826	0.6773946360101349	6.783847674541722	2.3670912674073215	0.34893047620335194
1	2	undersample	1.0	100	5	63	0.1	0.6	1.0	0.8297869358003925	0.3879669210581166	0.7621951219047441	0.7532567049750709	9.784598879116103	3.0890204774866645	0.31570230091228063
1	3	undersample	1.0	100	5	63	0.1	0.6	1.0	0.7826231193346416	0.30067020707105785	0.7073170731276026	0.7363984674273073	6.751210904409476	2.6832812366132024	0.39745183598819867
1	1	undersample	1.0	100	5	63	0.1	1.0	0.7	0.7876001393242772	0.29727227615831436	0.7636363635900826	0.6827586206844234	6.953176937388431	2.4071145484439094	0.3461891593709734
1	2	undersample	1.0	100	5	63	0.1	1.0	0.7	0.8248434725726567	0.3702007319654145	0.780487804830458	0.7478927203007825	10.547787269517872	3.0958557595126943	0.2935075931026366
1	3	undersample	1.0	100	5	63	0.1	1.0	0.7	0.7878048780487805	0.29846259258153107	0.6951219511771267	0.7348659003775107	6.3194216591966565	2.6217748903257854	0.4148757542260373
1	1	undersample	1.0	100	5	63	0.1	1.0	1.0	0.7952304655752931	0.3073115954619858	0.7636363635900826	0.6773946360101349	6.783847674541722	2.3670912674073215	0.34893047620335194
1	2	undersample	1.0	100	5	63	0.1	1.0	1.0	0.8297869358003925	0.3879669210581166	0.7621951219047441	0.7532567049750709	9.784598879116103	3.0890204774866645	0.31570230091228063
1	3	undersample	1.0	100	5	63	0.1	1.0	1.0	0.7826231193346416	0.30067020707105785	0.7073170731276026	0.7363984674273073	6.751210904409476	2.6832812366132024	0.39745183598819867
1	1	undersample	1.0	100	5	63	0.3	0.6	0.7	0.7821897132241961	0.2979103453349867	0.7515151514696051	0.6758620689603383	6.306175127722099	2.3185041191387383	0.367656148000836
1	2	undersample	1.0	100	5	63	0.3	0.6	0.7	0.8148210447621717	0.3549114905918931	0.77439024385522	0.7432950191513924	9.938684369734613	3.0166544144516405	0.303526523515642
1	3	undersample	1.0	100	5	63	0.3	0.6	0.7	0.7715260256050837	0.28736150080484973	0.652439024350461	0.7241379310289339	4.927631364701158	2.3650913774882856	0.47996515022495106
1	1	undersample	1.0	100	5	63	0.3	0.6	1.0	0.7806617903169627	0.2854122791983062	0.7636363635900826	0.6835249042093217	6.977835401452683	2.41294291278368	0.3458010549378947
1	2	undersample	1.0	100	5	63	0.3	0.6	1.0	0.8064807027380618	0.3682407618619297	0.7012195121523647	0.7386973180020023	6.634747411060547	2.6835525757145207	0.40446943087741266
1	3	undersample	1.0	100	5	63	0.3	0.6	1.0	0.7738202037192785	0.27333168476623704	0.6951219511771267	0.7264367816036289	6.054453497898169	2.5409919134670798	0.41968971333327804
1	1	undersample	1.0	100	5	63	0.3	1.0	0.7	0.7821897132241961	0.2979103453349867	0.7515151514696051	0.6758620689603383	6.306175127722099	2.3185041191387383	0.367656148000836
1	2	undersample	1.0	100	5	63	0.3	1.0	0.7	0.8148210447621717	0.3549114905918931	0.77439024385522	0.7432950191513924	9.938684369734613	3.0166544144516405	0.303526523515642
1	3	undersample	1.0	100	5	63	0.3	1.0	0.7	0.7715260256050837	0.28736150080484973	0.652439024350461	0.7241379310289339	4.927631364701158	2.3650913774882856	0.47996515022495106
1	1	undersample	1.0	100	5	63	0.3	1.0	1.0	0.7806617903169627	0.2854122791983062	0.7636363635900826	0.6835249042093217	6.977835401452683	2.41294291278368	0.3458010549378947
1	2	undersample	1.0	100	5	63	0.3	1.0	1.0	0.8064807027380618	0.3682407618619297	0.7012195121523647	0.7386973180020023	6.634747411060547	2.6835525757145207	0.40446943087741266
1	3	undersample	1.0	100	5	63	0.3	1.0	1.0	0.7738202037192785	0.27333168476623704	0.6951219511771267	0.7264367816036289	6.054453497898169	2.5409919134670798	0.41968971333327804
1	1	undersample	1.0	100	10	31	0.1	0.6	0.7	0.7926854754440961	0.2964023481993211	0.8060606060117539	0.6750957854354399	8.635981280301873	2.4809175906901317	0.2872768506329599
1	2	undersample	1.0	100	10	31	0.1	0.6	0.7	0.8258246892813756	0.34852229697570236	0.780487804830458	0.760153256699156	11.268724879299562	3.25411036042451	0.2887735997277741
1	3	undersample	1.0	100	10	31	0.1	0.6	0.7	0.7823801513877208	0.29146132039036515	0.6890243902018888	0.7340996168526123	6.117081698796378	2.5912875947496805	0.4236149950537257
1	1	undersample	1.0	100	10	31	0.1	0.6	1.0	0.7869546035063276	0.3071284652299675	0.7272727272286501	0.6904214559334068	5.947194461479666	2.3492348474248863	0.3950156335342784
1	2	undersample	1.0	100	10	31	0.1	0.6	1.0	0.8214512662368002	0.3654241377050227	0.7499999999542682	0.7463601532509858	8.82779406619865	2.9569485236558086	0.33495892781413333
1	3	undersample	1.0	100	10	31	0.1	0.6	1.0	0.7851228857116158	0.29512429896250125	0.6768292682514128	0.7409961685766974	5.991793838326137	2.6132016596048766	0.43613009228918337
1	1	undersample	1.0	100	10	31	0.1	1.0	0.7	0.7926854754440961	0.2964023481993211	0.8060606060117539	0.6750957854354399	8.635981280301873	2.4809175906901317	0.2872768506329599
1	2	undersample	1.0	100	10	31	0.1	1.0	0.7	0.8258246892813756	0.34852229697570236	0.780487804830458	0.760153256699156	11.268724879299562	3.25411036042451	0.2887735997277741
1	3	undersample	1.0	100	10	31	0.1	1.0	0.7	0.7823801513877208	0.29146132039036515	0.6890243902018888	0.7340996168526123	6.117081698796378	2.5912875947496805	0.4236149950537257
1	1	undersample	1.0	100	10	31	0.1	1.0	1.0	0.7869546035063276	0.3071284652299675	0.7272727272286501	0.6904214559334068	5.947194461479666	2.3492348474248863	0.3950156335342784
1	2	undersample	1.0	100	10	31	0.1	1.0	1.0	0.8214512662368002	0.3654241377050227	0.7499999999542682	0.7463601532509858	8.82779406619865	2.9569485236558086	0.33495892781413333
1	3	undersample	1.0	100	10	31	0.1	1.0	1.0	0.7851228857116158	0.29512429896250125	0.6768292682514128	0.7409961685766974	5.991793838326137	2.6132016596048766	0.43613009228918337
1	1	undersample	1.0	100	10	31	0.3	0.6	0.7	0.7810611865784279	0.28644997869122174	0.7636363635900826	0.68429118773422	7.002613566794501	2.41879957015333	0.345413819719659
1	2	undersample	1.0	100	10	31	0.3	0.6	0.7	0.8210120549481357	0.36385136654233013	0.7499999999542682	0.7471264367758842	8.863635864435484	2.9659089733728767	0.33461538020046067
1	3	undersample	1.0	100	10	31	0.3	0.6	0.7	0.7701336323708066	0.27271281799198904	0.6707317072761748	0.731034482753019	5.536561949013722	2.4937459983868746	0.45041416785113164
1	1	undersample	1.0	100	10	31	0.3	0.6	1.0	0.7850087077673285	0.28897938338048507	0.7939393938912763	0.6911877394583051	8.623704122173894	2.570945100395812	0.2981253737066617
1	2	undersample	1.0	100	10	31	0.3	0.6	1.0	0.828544061302682	0.37630480629399127	0.7621951219047441	0.7524904214501725	9.744383008047189	3.079456946983299	0.31602379001280695
1	3	undersample	1.0	100	10	31	0.3	0.6	1.0	0.7716194748154379	0.272583895146012	0.6707317072761748	0.733333333327714	5.601851592210723	2.5152438079110104	0.4490022112313538
1	1	undersample	1.0	100	10	31	0.3	1.0	0.7	0.7810611865784279	0.28644997869122174	0.7636363635900826	0.68429118773422	7.002613566794501	2.41879957015333	0.345413819719659
1	2	undersample	1.0	100	10	31	0.3	1.0	0.7	0.8210120549481357	0.36385136654233013	0.7499999999542682	0.7471264367758842	8.863635864435484	2.9659089733728767	0.33461538020046067
1	3	undersample	1.0	100	10	31	0.3	1.0	0.7	0.7701336323708066	0.27271281799198904	0.6707317072761748	0.731034482753019	5.536561949013722	2.4937459983868746	0.45041416785113164
1	1	undersample	1.0	100	10	31	0.3	1.0	1.0	0.7850087077673285	0.28897938338048507	0.7939393938912763	0.6911877394583051	8.623704122173894	2.570945100395812	0.2981253737066617
1	2	undersample	1.0	100	10	31	0.3	1.0	1.0	0.828544061302682	0.37630480629399127	0.7621951219047441	0.7524904214501725	9.744383008047189	3.079456946983299	0.31602379001280695
1	3	undersample	1.0	100	10	31	0.3	1.0	1.0	0.7716194748154379	0.272583895146012	0.6707317072761748	0.733333333327714	5.601851592210723	2.5152438079110104	0.4490022112313538
1	1	undersample	1.0	100	10	63	0.1	0.6	0.7	0.7926854754440961	0.2964023481993211	0.8060606060117539	0.6750957854354399	8.635981280301873	2.4809175906901317	0.2872768506329599
1	2	undersample	1.0	100	10	63	0.1	0.6	0.7	0.8258246892813756	0.34852229697570236	0.780487804830458	0.760153256699156	11.268724879299562	3.25411036042451	0.2887735997277741
1	3	undersample	1.0	100	10	63	0.1	0.6	0.7	0.7823801513877208	0.29146132039036515	0.6890243902018888	0.7340996168526123	6.117081698796378	2.5912875947496805	0.4236149950537257
1	1	undersample	1.0	100	10	63	0.1	0.6	1.0	0.7869546035063276	0.3071284652299675	0.7272727272286501	0.6904214559334068	5.947194461479666	2.3492348474248863	0.3950156335342784
1	2	undersample	1.0	100	10	63	0.1	0.6	1.0	0.8214512662368002	0.3654241377050227	0.7499999999542682	0.7463601532509858	8.82779406619865	2.9569485236558086	0.33495892781413333
1	3	undersample	1.0	100	10	63	0.1	0.6	1.0	0.7851228857116158	0.29512429896250125	0.6768292682514128	0.7409961685766974	5.991793838326137	2.6132016596048766	0.43613009228918337
1	1	undersample	1.0	100	10	63	0.1	1.0	0.7	0.7926854754440961	0.2964023481993211	0.8060606060117539	0.6750957854354399	8.635981280301873	2.4809175906901317	0.2872768506329599
1	2	undersample	1.0	100	10	63	0.1	1.0	0.7	0.8258246892813756	0.34852229697570236	0.780487804830458	0.760153256699156	11.268724879299562	3.25411036042451	0.2887735997277741
1	3	undersample	1.0	100	10	63	0.1	1.0	0.7	0.7823801513877208	0.29146132039036515	0.6890243902018888	0.7340996168526123	6.117081698796378	2.5912875947496805	0.4236149950537257
1	1	undersample	1.0	100	10	63	0.1	1.0	1.0	0.7869546035063276	0.3071284652299675	0.7272727272286501	0.6904214559334068	5.947194461479666	2.3492348474248863	0.3950156335342784
1	2	undersample	1.0	100	10	63	0.1	1.0	1.0	0.8214512662368002	0.3654241377050227	0.7499999999542682	0.7463601532509858	8.82779406619865	2.9569485236558086	0.33495892781413333
1	3	undersample	1.0	100	10	63	0.1	1.0	1.0	0.7851228857116158	0.29512429896250125	0.6768292682514128	0.7409961685766974	5.991793838326137	2.6132016596048766	0.43613009228918337
1	1	undersample	1.0	100	10	63	0.3	0.6	0.7	0.7810611865784279	0.28644997869122174	0.7636363635900826	0.68429118773422	7.002613566794501	2.41879957015333	0.345413819719659
1	2	undersample	1.0	100	10	63	0.3	0.6	0.7	0.8210120549481357	0.36385136654233013	0.7499999999542682	0.7471264367758842	8.863635864435484	2.9659089733728767	0.33461538020046067
1	3	undersample	1.0	100	10	63	0.3	0.6	0.7	0.7701336323708066	0.27271281799198904	0.6707317072761748	0.731034482753019	5.536561949013722	2.4937459983868746	0.45041416785113164
1	1	undersample	1.0	100	10	63	0.3	0.6	1.0	0.7850087077673285	0.28897938338048507	0.7939393938912763	0.6911877394583051	8.623704122173894	2.570945100395812	0.2981253737066617
1	2	undersample	1.0	100	10	63	0.3	0.6	1.0	0.828544061302682	0.37630480629399127	0.7621951219047441	0.7524904214501725	9.744383008047189	3.079456946983299	0.31602379001280695
1	3	undersample	1.0	100	10	63	0.3	0.6	1.0	0.7716194748154379	0.272583895146012	0.6707317072761748	0.733333333327714	5.601851592210723	2.5152438079110104	0.4490022112313538
1	1	undersample	1.0	100	10	63	0.3	1.0	0.7	0.7810611865784279	0.28644997869122174	0.7636363635900826	0.68429118773422	7.002613566794501	2.41879957015333	0.345413819719659
1	2	undersample	1.0	100	10	63	0.3	1.0	0.7	0.8210120549481357	0.36385136654233013	0.7499999999542682	0.7471264367758842	8.863635864435484	2.9659089733728767	0.33461538020046067
1	3	undersample	1.0	100	10	63	0.3	1.0	0.7	0.7701336323708066	0.27271281799198904	0.6707317072761748	0.731034482753019	5.536561949013722	2.4937459983868746	0.45041416785113164
1	1	undersample	1.0	100	10	63	0.3	1.0	1.0	0.7850087077673285	0.28897938338048507	0.7939393938912763	0.6911877394583051	8.623704122173894	2.570945100395812	0.2981253737066617
1	2	undersample	1.0	100	10	63	0.3	1.0	1.0	0.828544061302682	0.37630480629399127	0.7621951219047441	0.7524904214501725	9.744383008047189	3.079456946983299	0.31602379001280695
1	3	undersample	1.0	100	10	63	0.3	1.0	1.0	0.7716194748154379	0.272583895146012	0.6707317072761748	0.733333333327714	5.601851592210723	2.5152438079110104	0.4490022112313538
1	1	undersample	1.0	300	3	31	0.1	0.6	0.7	0.7867409729478696	0.2939043322032271	0.7696969696503213	0.6781609195350333	7.042292908721069	2.3915583670657483	0.3395993787309173
1	2	undersample	1.0	300	3	31	0.1	0.6	0.7	0.8210027100271003	0.35994335175303216	0.7499999999542682	0.7517241379252743	9.083332812687978	3.020833211406601	0.3325688029787533
1	3	undersample	1.0	300	3	31	0.1	0.6	0.7	0.7762919353331463	0.29654504283943317	0.652439024350461	0.7340996168526123	5.182567134601506	2.45369710299306	0.4734520532855686
1	1	undersample	1.0	300	3	31	0.1	0.6	1.0	0.7800580517821898	0.2915982219458929	0.7575757575298439	0.6750957854354399	6.493219053356899	2.331689464934334	0.35909606326875637
1	2	undersample	1.0	300	3	31	0.1	0.6	1.0	0.8170871881132606	0.3548338515181096	0.7317073170285544	0.7524904214501725	8.291584116904039	2.956278669103967	0.3565396605168807
1	3	undersample	1.0	300	3	31	0.1	0.6	1.0	0.769998131015793	0.29199052222896893	0.6646341463009369	0.7371647509522057	5.558335282584582	2.5287099938904274	0.45494015919299574
1	1	undersample	1.0	300	3	31	0.1	1.0	0.7	0.7867409729478696	0.2939043322032271	0.7696969696503213	0.6781609195350333	7.042292908721069	2.3915583670657483	0.3395993787309173
1	2	undersample	1.0	300	3	31	0.1	1.0	0.7	0.8210027100271003	0.35994335175303216	0.7499999999542682	0.7517241379252743	9.083332812687978	3.020833211406601	0.3325688029787533
1	3	undersample	1.0	300	3	31	0.1	1.0	0.7	0.7762919353331463	0.29654504283943317	0.652439024350461	0.7340996168526123	5.182567134601506	2.45369710299306	0.4734520532855686
1	1	undersample	1.0	300	3	31	0.1	1.0	1.0	0.7800580517821898	0.2915982219458929	0.7575757575298439	0.6750957854354399	6.493219053356899	2.331689464934334	0.35909606326875637
1	2	undersample	1.0	300	3	31	0.1	1.0	1.0	0.8170871881132606	0.3548338515181096	0.7317073170285544	0.7524904214501725	8.291584116904039	2.956278669103967	0.3565396605168807
1	3	undersample	1.0	300	3	31	0.1	1.0	1.0	0.769998131015793	0.29199052222896893	0.6646341463009369	0.7371647509522057	5.558335282584582	2.5287099938904274	0.45494015919299574
1	1	undersample	1.0	300	3	31	0.3	0.6	0.7	0.7696412399860675	0.28232152866412	0.7636363635900826	0.6689655172362532	6.528845867609629	2.3068181119575226	0.3533270800760452
1	2	undersample	1.0	300	3	31	0.3	0.6	0.7	0.7996168582375478	0.33338894757905896	0.6951219511771267	0.7379310344771041	6.419999685164046	2.652438922959794	0.4131524904727501
1	3	undersample	1.0	300	3	31	0.3	0.6	0.7	0.7579338379590693	0.28292612667711475	0.6585365853256989	0.7210727969293405	4.985674823333845	2.3609621236880693	0.4735491498124985
1	1	undersample	1.0	300	3	31	0.3	0.6	1.0	0.7788923719958203	0.2841089213751682	0.7636363635900826	0.6789272030599316	6.831650139491323	2.3783900320547025	0.34814282276979913
1	2	undersample	1.0	300	3	31	0.3	0.6	1.0	0.8061302681992337	0.3177131504324317	0.7378048780037924	0.7425287356264941	8.1152404259392	2.865581334457843	0.35311107285817683
1	3	undersample	1.0	300	3	31	0.3	0.6	1.0	0.7579758901037287	0.28399835990216454	0.652439024350461	0.7256704980787305	4.965647141350766	2.378304177997831	0.47895149627857125
1	1	undersample	1.0	300	3	31	0.3	1.0	0.7	0.7696412399860675	0.28232152866412	0.7636363635900826	0.6689655172362532	6.528845867609629	2.3068181119575226	0.3533270800760452
1	2	undersample	1.0	300	3	31	0.3	1.0	0.7	0.7996168582375478	0.33338894757905896	0.6951219511771267	0.7379310344771041	6.419999685164046	2.652438922959794	0.4131524904727501
1	3	undersample	1.0	300	3	31	0.3	1.0	0.7	0.7579338379590693	0.28292612667711475	0.6585365853256989	0.7210727969293405	4.985674823333845	2.3609621236880693	0.4735491498124985
1	1	undersample	1.0	300	3	31	0.3	1.0	1.0	0.7788923719958203	0.2841089213751682	0.7636363635900826	0.6789272030599316	6.831650139491323	2.3783900320547025	0.34814282276979913
1	2	undersample	1.0	300	3	31	0.3	1.0	1.0	0.8061302681992337	0.3177131504324317	0.7378048780037924	0.7425287356264941	8.1152404259392	2.865581334457843	0.35311107285817683
1	3	undersample	1.0	300	3	31	0.3	1.0	1.0	0.7579758901037287	0.28399835990216454	0.652439024350461	0.7256704980787305	4.965647141350766	2.378304177997831	0.47895149627857125
1	1	undersample	1.0	300	3	63	0.1	0.6	0.7	0.7867409729478696	0.2939043322032271	0.7696969696503213	0.6781609195350333	7.042292908721069	2.3915583670657483	0.3395993787309173
1	2	undersample	1.0	300	3	63	0.1	0.6	0.7	0.8210027100271003	0.35994335175303216	0.7499999999542682	0.7517241379252743	9.083332812687978	3.020833211406601	0.3325688029787533
1	3	undersample	1.0	300	3	63	0.1	0.6	0.7	0.7762919353331463	0.29654504283943317	0.652439024350461	0.7340996168526123	5.182567134601506	2.45369710299306	0.4734520532855686
1	1	undersample	1.0	300	3	63	0.1	0.6	1.0	0.7800580517821898	0.2915982219458929	0.7575757575298439	0.6750957854354399	6.493219053356899	2.331689464934334	0.35909606326875637
1	2	undersample	1.0	300	3	63	0.1	0.6	1.0	0.8170871881132606	0.3548338515181096	0.7317073170285544	0.7524904214501725	8.291584116904039	2.956278669103967	0.3565396605168807
1	3	undersample	1.0	300	3	63	0.1	0.6	1.0	0.769998131015793	0.29199052222896893	0.6646341463009369	0.7371647509522057	5.558335282584582	2.5287099938904274	0.45494015919299574
1	1	undersample	1.0	300	3	63	0.1	1.0	0.7	0.7867409729478696	0.2939043322032271	0.7696969696503213	0.6781609195350333	7.042292908721069	2.3915583670657483	0.3395993787309173
1	2	undersample	1.0	300	3	63	0.1	1.0	0.7	0.8210027100271003	0.35994335175303216	0.7499999999542682	0.7517241379252743	9.083332812687978	3.020833211406601	0.3325688029787533
1	3	undersample	1.0	300	3	63	0.1	1.0	0.7	0.7762919353331463	0.29654504283943317	0.652439024350461	0.7340996168526123	5.182567134601506	2.45369710299306	0.4734520532855686
1	1	undersample	1.0	300	3	63	0.1	1.0	1.0	0.7800580517821898	0.2915982219458929	0.7575757575298439	0.6750957854354399	6.493219053356899	2.331689464934334	0.35909606326875637
1	2	undersample	1.0	300	3	63	0.1	1.0	1.0	0.8170871881132606	0.3548338515181096	0.7317073170285544	0.7524904214501725	8.291584116904039	2.956278669103967	0.3565396605168807
1	3	undersample	1.0	300	3	63	0.1	1.0	1.0	0.769998131015793	0.29199052222896893	0.6646341463009369	0.7371647509522057	5.558335282584582	2.5287099938904274	0.45494015919299574
1	1	undersample	1.0	300	3	63	0.3	0.6	0.7	0.7696412399860675	0.28232152866412	0.7636363635900826	0.6689655172362532	6.528845867609629	2.3068181119575226	0.3533270800760452
1	2	undersample	1.0	300	3	63	0.3	0.6	0.7	0.7996168582375478	0.33338894757905896	0.6951219511771267	0.7379310344771041	6.419999685164046	2.652438922959794	0.4131524904727501
1	3	undersample	1.0	300	3	63	0.3	0.6	0.7	0.7579338379590693	0.28292612667711475	0.6585365853256989	0.7210727969293405	4.985674823333845	2.3609621236880693	0.4735491498124985
1	1	undersample	1.0	300	3	63	0.3	0.6	1.0	0.7788923719958203	0.2841089213751682	0.7636363635900826	0.6789272030599316	6.831650139491323	2.3783900320547025	0.34814282276979913
1	2	undersample	1.0	300	3	63	0.3	0.6	1.0	0.8061302681992337	0.3177131504324317	0.7378048780037924	0.7425287356264941	8.1152404259392	2.865581334457843	0.35311107285817683
1	3	undersample	1.0	300	3	63	0.3	0.6	1.0	0.7579758901037287	0.28399835990216454	0.652439024350461	0.7256704980787305	4.965647141350766	2.378304177997831	0.47895149627857125
1	1	undersample	1.0	300	3	63	0.3	1.0	0.7	0.7696412399860675	0.28232152866412	0.7636363635900826	0.6689655172362532	6.528845867609629	2.3068181119575226	0.3533270800760452
1	2	undersample	1.0	300	3	63	0.3	1.0	0.7	0.7996168582375478	0.33338894757905896	0.6951219511771267	0.7379310344771041	6.419999685164046	2.652438922959794	0.4131524904727501
1	3	undersample	1.0	300	3	63	0.3	1.0	0.7	0.7579338379590693	0.28292612667711475	0.6585365853256989	0.7210727969293405	4.985674823333845	2.3609621236880693	0.4735491498124985
1	1	undersample	1.0	300	3	63	0.3	1.0	1.0	0.7788923719958203	0.2841089213751682	0.7636363635900826	0.6789272030599316	6.831650139491323	2.3783900320547025	0.34814282276979913
1	2	undersample	1.0	300	3	63	0.3	1.0	1.0	0.8061302681992337	0.3177131504324317	0.7378048780037924	0.7425287356264941	8.1152404259392	2.865581334457843	0.35311107285817683
1	3	undersample	1.0	300	3	63	0.3	1.0	1.0	0.7579758901037287	0.28399835990216454	0.652439024350461	0.7256704980787305	4.965647141350766	2.378304177997831	0.47895149627857125
1	1	undersample	1.0	300	5	31	0.1	0.6	0.7	0.7769789852548472	0.2916860511400819	0.7515151514696051	0.6781609195350333	6.372822019978871	2.3350648623319117	0.3664098559920921
1	2	undersample	1.0	300	5	31	0.1	0.6	0.7	0.821647509578544	0.3543387845086359	0.7560975609295062	0.7463601532509858	9.12205386154131	2.9809887555554493	0.3267891978694398
1	3	undersample	1.0	300	5	31	0.1	0.6	0.7	0.7717970283151109	0.2786044608087333	0.6829268292266508	0.7233716475040355	5.632217941840731	2.468752021899466	0.4383267819303251
1	1	undersample	1.0	300	5	31	0.1	0.6	1.0	0.7796818762336005	0.2841885252760343	0.7333333332888888	0.6781609195350333	5.794642613722767	2.278571357598075	0.39322033325326705
1	2	undersample	1.0	300	5	31	0.1	0.6	1.0	0.8218577703018409	0.37420179036854373	0.7621951219047441	0.7455938697260874	9.393342060729765	2.9959776956802546	0.31894692883291825
1	3	undersample	1.0	300	5	31	0.1	0.6	1.0	0.7694327632931502	0.276719245552743	0.6585365853256989	0.7272030651285273	5.141051136055443	2.4140174503639185	0.4695571654643377
1	1	undersample	1.0	300	5	31	0.1	1.0	0.7	0.7769789852548472	0.2916860511400819	0.7515151514696051	0.6781609195350333	6.372822019978871	2.3350648623319117	0.3664098559920921
1	2	undersample	1.0	300	5	31	0.1	1.0	0.7	0.821647509578544	0.3543387845086359	0.7560975609295062	0.7463601532509858	9.12205386154131	2.9809887555554493	0.3267891978694398
1	3	undersample	1.0	300	5	31	0.1	1.0	0.7	0.7717970283151109	0.2786044608087333	0.6829268292266508	0.7233716475040355	5.632217941840731	2.468752021899466	0.4383267819303251
1	1	undersample	1.0	300	5	31	0.1	1.0	1.0	0.7796818762336005	0.2841885252760343	0.7333333332888888	0.6781609195350333	5.794642613722767	2.278571357598075	0.39322033325326705
1	2	undersample	1.0	300	5	31	0.1	1.0	1.0	0.8218577703018409	0.37420179036854373	0.7621951219047441	0.7455938697260874	9.393342060729765	2.9959776956802546	0.31894692883291825
1	3	undersample	1.0	300	5	31	0.1	1.0	1.0	0.7694327632931502	0.276719245552743	0.6585365853256989	0.7272030651285273	5.141051136055443	2.4140174503639185	0.4695571654643377
1	1	undersample	1.0	300	5	31	0.3	0.6	0.7	0.7818785556716591	0.29559875269925623	0.7636363635900826	0.6850574712591184	7.027512307145807	2.4246847270713183	0.34502745079943803
1	2	undersample	1.0	300	5	31	0.3	0.6	0.7	0.814367816091954	0.34111961258915013	0.7621951219047441	0.7440613026762908	9.317902123175047	2.9780377101800624	0.3196038740945997
1	3	undersample	1.0	300	5	31	0.3	0.6	0.7	0.7652789458929072	0.2844530991128623	0.6768292682514128	0.7203065134044422	5.393641528554477	2.4198963382767564	0.4486572330640011
1	1	undersample	1.0	300	5	31	0.3	0.6	1.0	0.7740392430047602	0.2800243463308729	0.7515151514696051	0.6789272030599316	6.395249733117443	2.3406378093236757	0.3659963008559802
1	2	undersample	1.0	300	5	31	0.3	0.6	1.0	0.807662835249042	0.3470667402685658	0.7317073170285544	0.7363984674273073	7.618921379254696	2.775808175806761	0.36433084966274903
1	3	undersample	1.0	300	5	31	0.3	0.6	1.0	0.76455938697318	0.26993681937715797	0.6707317072761748	0.7279693486534256	5.451225626571035	2.4656474529598866	0.4523106485318216
1	1	undersample	1.0	300	5	31	0.3	1.0	0.7	0.7818785556716591	0.29559875269925623	0.7636363635900826	0.6850574712591184	7.027512307145807	2.4246847270713183	0.34502745079943803
1	2	undersample	1.0	300	5	31	0.3	1.0	0.7	0.814367816091954	0.34111961258915013	0.7621951219047441	0.7440613026762908	9.317902123175047	2.9780377101800624	0.3196038740945997
1	3	undersample	1.0	300	5	31	0.3	1.0	0.7	0.7652789458929072	0.2844530991128623	0.6768292682514128	0.7203065134044422	5.393641528554477	2.4198963382767564	0.4486572330640011
1	1	undersample	1.0	300	5	31	0.3	1.0	1.0	0.7740392430047602	0.2800243463308729	0.7515151514696051	0.6789272030599316	6.395249733117443	2.3406378093236757	0.3659963008559802
1	2	undersample	1.0	300	5	31	0.3	1.0	1.0	0.807662835249042	0.3470667402685658	0.7317073170285544	0.7363984674273073	7.618921379254696	2.775808175806761	0.36433084966274903
1	3	undersample	1.0	300	5	31	0.3	1.0	1.0	0.76455938697318	0.26993681937715797	0.6707317072761748	0.7279693486534256	5.451225626571035	2.4656474529598866	0.4523106485318216
1	1	undersample	1.0	300	5	63	0.1	0.6	0.7	0.7769789852548472	0.2916860511400819	0.7515151514696051	0.6781609195350333	6.372822019978871	2.3350648623319117	0.3664098559920921
1	2	undersample	1.0	300	5	63	0.1	0.6	0.7	0.821647509578544	0.3543387845086359	0.7560975609295062	0.7463601532509858	9.12205386154131	2.9809887555554493	0.3267891978694398
1	3	undersample	1.0	300	5	63	0.1	0.6	0.7	0.7717970283151109	0.2786044608087333	0.6829268292266508	0.7233716475040355	5.632217941840731	2.468752021899466	0.4383267819303251
1	1	undersample	1.0	300	5	63	0.1	0.6	1.0	0.7796818762336005	0.2841885252760343	0.7333333332888888	0.6781609195350333	5.794642613722767	2.278571357598075	0.39322033325326705
1	2	undersample	1.0	300	5	63	0.1	0.6	1.0	0.8218577703018409	0.37420179036854373	0.7621951219047441	0.7455938697260874	9.393342060729765	2.9959776956802546	0.31894692883291825
1	3	undersample	1.0	300	5	63	0.1	0.6	1.0	0.7694327632931502	0.276719245552743	0.6585365853256989	0.7272030651285273	5.141051136055443	2.4140174503639185	0.4695571654643377
1	1	undersample	1.0	300	5	63	0.1	1.0	0.7	0.7769789852548472	0.2916860511400819	0.7515151514696051	0.6781609195350333	6.372822019978871	2.3350648623319117	0.3664098559920921
1	2	undersample	1.0	300	5	63	0.1	1.0	0.7	0.821647509578544	0.3543387845086359	0.7560975609295062	0.7463601532509858	9.12205386154131	2.9809887555554493	0.3267891978694398
1	3	undersample	1.0	300	5	63	0.1	1.0	0.7	0.7717970283151109	0.2786044608087333	0.6829268292266508	0.7233716475040355	5.632217941840731	2.468752021899466	0.4383267819303251
1	1	undersample	1.0	300	5	63	0.1	1.0	1.0	0.7796818762336005	0.2841885252760343	0.7333333332888888	0.6781609195350333	5.794642613722767	2.278571357598075	0.39322033325326705
1	2	undersample	1.0	300	5	63	0.1	1.0	1.0	0.8218577703018409	0.37420179036854373	0.7621951219047441	0.7455938697260874	9.393342060729765	2.9959776956802546	0.31894692883291825
1	3	undersample	1.0	300	5	63	0.1	1.0	1.0	0.7694327632931502	0.276719245552743	0.6585365853256989	0.7272030651285273	5.141051136055443	2.4140174503639185	0.4695571654643377
1	1	undersample	1.0	300	5	63	0.3	0.6	0.7	0.7818785556716591	0.29559875269925623	0.7636363635900826	0.6850574712591184	7.027512307145807	2.4246847270713183	0.34502745079943803
1	2	undersample	1.0	300	5	63	0.3	0.6	0.7	0.814367816091954	0.34111961258915013	0.7621951219047441	0.7440613026762908	9.317902123175047	2.9780377101800624	0.3196038740945997
1	3	undersample	1.0	300	5	63	0.3	0.6	0.7	0.7652789458929072	0.2844530991128623	0.6768292682514128	0.7203065134044422	5.393641528554477	2.4198963382767564	0.4486572330640011
1	1	undersample	1.0	300	5	63	0.3	0.6	1.0	0.7740392430047602	0.2800243463308729	0.7515151514696051	0.6789272030599316	6.395249733117443	2.3406378093236757	0.3659963008559802
1	2	undersample	1.0	300	5	63	0.3	0.6	1.0	0.807662835249042	0.3470667402685658	0.7317073170285544	0.7363984674273073	7.618921379254696	2.775808175806761	0.36433084966274903
1	3	undersample	1.0	300	5	63	0.3	0.6	1.0	0.76455938697318	0.26993681937715797	0.6707317072761748	0.7279693486534256	5.451225626571035	2.4656474529598866	0.4523106485318216
1	1	undersample	1.0	300	5	63	0.3	1.0	0.7	0.7818785556716591	0.29559875269925623	0.7636363635900826	0.6850574712591184	7.027512307145807	2.4246847270713183	0.34502745079943803
1	2	undersample	1.0	300	5	63	0.3	1.0	0.7	0.814367816091954	0.34111961258915013	0.7621951219047441	0.7440613026762908	9.317902123175047	2.9780377101800624	0.3196038740945997
1	3	undersample	1.0	300	5	63	0.3	1.0	0.7	0.7652789458929072	0.2844530991128623	0.6768292682514128	0.7203065134044422	5.393641528554477	2.4198963382767564	0.4486572330640011
1	1	undersample	1.0	300	5	63	0.3	1.0	1.0	0.7740392430047602	0.2800243463308729	0.7515151514696051	0.6789272030599316	6.395249733117443	2.3406378093236757	0.3659963008559802
1	2	undersample	1.0	300	5	63	0.3	1.0	1.0	0.807662835249042	0.3470667402685658	0.7317073170285544	0.7363984674273073	7.618921379254696	2.775808175806761	0.36433084966274903
1	3	undersample	1.0	300	5	63	0.3	1.0	1.0	0.76455938697318	0.26993681937715797	0.6707317072761748	0.7279693486534256	5.451225626571035	2.4656474529598866	0.4523106485318216
1	1	undersample	1.0	300	10	31	0.1	0.6	0.7	0.7861743875536981	0.29706296256897063	0.7878787878310376	0.681992337159525	7.965576199827848	2.4775464717364484	0.31103166047601566
1	2	undersample	1.0	300	10	31	0.1	0.6	0.7	0.8264461265302309	0.34279330189810836	0.7865853658056959	0.7463601532509858	10.845575511084027	3.1011899150536526	0.28594054814597203
1	3	undersample	1.0	300	10	31	0.1	0.6	0.7	0.7763012802541819	0.28149128629572523	0.6829268292266508	0.7302681992281206	5.831293434365816	2.5318735201174447	0.43418728457108846
1	1	undersample	1.0	300	10	31	0.1	0.6	1.0	0.7856356670149773	0.29736425468761335	0.7515151514696051	0.6865900383089151	6.625558767574586	2.3978661157927106	0.3619115207719919
1	2	undersample	1.0	300	10	31	0.1	0.6	1.0	0.8185917203999625	0.3476601149088301	0.7621951219047441	0.7501915708754775	9.625215733589695	3.0511183872567704	0.3169921979366075
1	3	undersample	1.0	300	10	31	0.1	0.6	1.0	0.7760956919914027	0.28959095908282695	0.6768292682514128	0.7386973180020023	5.920654837842374	2.5902116165592326	0.4374873435953612
1	1	undersample	1.0	300	10	31	0.1	1.0	0.7	0.7861743875536981	0.29706296256897063	0.7878787878310376	0.681992337159525	7.965576199827848	2.4775464717364484	0.31103166047601566
1	2	undersample	1.0	300	10	31	0.1	1.0	0.7	0.8264461265302309	0.34279330189810836	0.7865853658056959	0.7463601532509858	10.845575511084027	3.1011899150536526	0.28594054814597203
1	3	undersample	1.0	300	10	31	0.1	1.0	0.7	0.7763012802541819	0.28149128629572523	0.6829268292266508	0.7302681992281206	5.831293434365816	2.5318735201174447	0.43418728457108846
1	1	undersample	1.0	300	10	31	0.1	1.0	1.0	0.7856356670149773	0.29736425468761335	0.7515151514696051	0.6865900383089151	6.625558767574586	2.3978661157927106	0.3619115207719919
1	2	undersample	1.0	300	10	31	0.1	1.0	1.0	0.8185917203999625	0.3476601149088301	0.7621951219047441	0.7501915708754775	9.625215733589695	3.0511183872567704	0.3169921979366075
1	3	undersample	1.0	300	10	31	0.1	1.0	1.0	0.7760956919914027	0.28959095908282695	0.6768292682514128	0.7386973180020023	5.920654837842374	2.5902116165592326	0.4374873435953612
1	1	undersample	1.0	300	10	31	0.3	0.6	0.7	0.7805828398931847	0.28898269687420414	0.7575757575298439	0.6881226053587117	6.894962826476426	2.4290818964624386	0.3522980309894083
1	2	undersample	1.0	300	10	31	0.3	0.6	0.7	0.8244836931127932	0.35752639323588975	0.780487804830458	0.7440613026762908	10.336659394802902	3.0495106152243836	0.2950189607090113
1	3	undersample	1.0	300	10	31	0.3	0.6	0.7	0.7732968881412953	0.2766786550573826	0.6768292682514128	0.7272030651285273	5.582944413500113	2.481073490651805	0.4444023173189544
1	1	undersample	1.0	300	10	31	0.3	0.6	1.0	0.7828120283292697	0.29233545251420684	0.7757575757105601	0.6873563218338135	7.605723002434286	2.4812833429031333	0.3262389737375059
1	2	undersample	1.0	300	10	31	0.3	0.6	1.0	0.8240725165872349	0.3567517517101169	0.7439024389790303	0.7486590038256808	8.65229336043296	2.959733671405342	0.3420750385576736
1	3	undersample	1.0	300	10	31	0.3	0.6	1.0	0.7720727034856554	0.2670251551132762	0.6829268292266508	0.7402298850517991	6.137508211190725	2.6289660112487105	0.42834418454710116
1	1	undersample	1.0	300	10	31	0.3	1.0	0.7	0.7805828398931847	0.28898269687420414	0.7575757575298439	0.6881226053587117	6.894962826476426	2.4290818964624386	0.3522980309894083
1	2	undersample	1.0	300	10	31	0.3	1.0	0.7	0.8244836931127932	0.35752639323588975	0.780487804830458	0.7440613026762908	10.336659394802902	3.0495106152243836	0.2950189607090113
1	3	undersample	1.0	300	10	31	0.3	1.0	0.7	0.7732968881412953	0.2766786550573826	0.6768292682514128	0.7272030651285273	5.582944413500113	2.481073490651805	0.4444023173189544
1	1	undersample	1.0	300	10	31	0.3	1.0	1.0	0.7828120283292697	0.29233545251420684	0.7757575757105601	0.6873563218338135	7.605723002434286	2.4812833429031333	0.3262389737375059
1	2	undersample	1.0	300	10	31	0.3	1.0	1.0	0.8240725165872349	0.3567517517101169	0.7439024389790303	0.7486590038256808	8.65229336043296	2.959733671405342	0.3420750385576736
1	3	undersample	1.0	300	10	31	0.3	1.0	1.0	0.7720727034856554	0.2670251551132762	0.6829268292266508	0.7402298850517991	6.137508211190725	2.6289660112487105	0.42834418454710116
1	1	undersample	1.0	300	10	63	0.1	0.6	0.7	0.7861743875536981	0.29706296256897063	0.7878787878310376	0.681992337159525	7.965576199827848	2.4775464717364484	0.31103166047601566
1	2	undersample	1.0	300	10	63	0.1	0.6	0.7	0.8264461265302309	0.34279330189810836	0.7865853658056959	0.7463601532509858	10.845575511084027	3.1011899150536526	0.28594054814597203
1	3	undersample	1.0	300	10	63	0.1	0.6	0.7	0.7763012802541819	0.28149128629572523	0.6829268292266508	0.7302681992281206	5.831293434365816	2.5318735201174447	0.43418728457108846
1	1	undersample	1.0	300	10	63	0.1	0.6	1.0	0.7856356670149773	0.29736425468761335	0.7515151514696051	0.6865900383089151	6.625558767574586	2.3978661157927106	0.3619115207719919
1	2	undersample	1.0	300	10	63	0.1	0.6	1.0	0.8185917203999625	0.3476601149088301	0.7621951219047441	0.7501915708754775	9.625215733589695	3.0511183872567704	0.3169921979366075
1	3	undersample	1.0	300	10	63	0.1	0.6	1.0	0.7760956919914027	0.28959095908282695	0.6768292682514128	0.7386973180020023	5.920654837842374	2.5902116165592326	0.4374873435953612
1	1	undersample	1.0	300	10	63	0.1	1.0	0.7	0.7861743875536981	0.29706296256897063	0.7878787878310376	0.681992337159525	7.965576199827848	2.4775464717364484	0.31103166047601566
1	2	undersample	1.0	300	10	63	0.1	1.0	0.7	0.8264461265302309	0.34279330189810836	0.7865853658056959	0.7463601532509858	10.845575511084027	3.1011899150536526	0.28594054814597203
1	3	undersample	1.0	300	10	63	0.1	1.0	0.7	0.7763012802541819	0.28149128629572523	0.6829268292266508	0.7302681992281206	5.831293434365816	2.5318735201174447	0.43418728457108846
1	1	undersample	1.0	300	10	63	0.1	1.0	1.0	0.7856356670149773	0.29736425468761335	0.7515151514696051	0.6865900383089151	6.625558767574586	2.3978661157927106	0.3619115207719919
1	2	undersample	1.0	300	10	63	0.1	1.0	1.0	0.8185917203999625	0.3476601149088301	0.7621951219047441	0.7501915708754775	9.625215733589695	3.0511183872567704	0.3169921979366075
1	3	undersample	1.0	300	10	63	0.1	1.0	1.0	0.7760956919914027	0.28959095908282695	0.6768292682514128	0.7386973180020023	5.920654837842374	2.5902116165592326	0.4374873435953612
1	1	undersample	1.0	300	10	63	0.3	0.6	0.7	0.7805828398931847	0.28898269687420414	0.7575757575298439	0.6881226053587117	6.894962826476426	2.4290818964624386	0.3522980309894083
1	2	undersample	1.0	300	10	63	0.3	0.6	0.7	0.8244836931127932	0.35752639323588975	0.780487804830458	0.7440613026762908	10.336659394802902	3.0495106152243836	0.2950189607090113
1	3	undersample	1.0	300	10	63	0.3	0.6	0.7	0.7732968881412953	0.2766786550573826	0.6768292682514128	0.7272030651285273	5.582944413500113	2.481073490651805	0.4444023173189544
1	1	undersample	1.0	300	10	63	0.3	0.6	1.0	0.7828120283292697	0.29233545251420684	0.7757575757105601	0.6873563218338135	7.605723002434286	2.4812833429031333	0.3262389737375059
1	2	undersample	1.0	300	10	63	0.3	0.6	1.0	0.8240725165872349	0.3567517517101169	0.7439024389790303	0.7486590038256808	8.65229336043296	2.959733671405342	0.3420750385576736
1	3	undersample	1.0	300	10	63	0.3	0.6	1.0	0.7720727034856554	0.2670251551132762	0.6829268292266508	0.7402298850517991	6.137508211190725	2.6289660112487105	0.42834418454710116
1	1	undersample	1.0	300	10	63	0.3	1.0	0.7	0.7805828398931847	0.28898269687420414	0.7575757575298439	0.6881226053587117	6.894962826476426	2.4290818964624386	0.3522980309894083
1	2	undersample	1.0	300	10	63	0.3	1.0	0.7	0.8244836931127932	0.35752639323588975	0.780487804830458	0.7440613026762908	10.336659394802902	3.0495106152243836	0.2950189607090113
1	3	undersample	1.0	300	10	63	0.3	1.0	0.7	0.7732968881412953	0.2766786550573826	0.6768292682514128	0.7272030651285273	5.582944413500113	2.481073490651805	0.4444023173189544
1	1	undersample	1.0	300	10	63	0.3	1.0	1.0	0.7828120283292697	0.29233545251420684	0.7757575757105601	0.6873563218338135	7.605723002434286	2.4812833429031333	0.3262389737375059
1	2	undersample	1.0	300	10	63	0.3	1.0	1.0	0.8240725165872349	0.3567517517101169	0.7439024389790303	0.7486590038256808	8.65229336043296	2.959733671405342	0.3420750385576736
1	3	undersample	1.0	300	10	63	0.3	1.0	1.0	0.7720727034856554	0.2670251551132762	0.6829268292266508	0.7402298850517991	6.137508211190725	2.6289660112487105	0.42834418454710116
1	1	undersample	1.0	500	3	31	0.1	0.6	0.7	0.773565540462092	0.27351211657875585	0.7575757575298439	0.6766283524852367	6.5388030276728575	2.342740125563593	0.35828270866408674
1	2	undersample	1.0	500	3	31	0.1	0.6	0.7	0.8165592000747594	0.35101201312391694	0.7317073170285544	0.7440613026762908	7.928687653232537	2.85891620177286	0.36057872973724714
1	3	undersample	1.0	500	3	31	0.1	0.6	0.7	0.7731754041678347	0.295326439573524	0.6768292682514128	0.7249042145538322	5.518788839720023	2.460340286748797	0.4458116269738861
1	1	undersample	1.0	500	3	31	0.1	0.6	1.0	0.7731150586323	0.276642153147118	0.7575757575298439	0.6681992337113548	6.29330226974527	2.2832247892958577	0.362802329921339
1	2	undersample	1.0	500	3	31	0.1	0.6	1.0	0.8100317727315204	0.34311065029989274	0.7256097560533165	0.7425287356264941	7.626388487093945	2.8182163537230025	0.36953484368497025
1	3	undersample	1.0	500	3	31	0.1	0.6	1.0	0.7621717596486309	0.28091303523868916	0.6585365853256989	0.7302681992281206	5.2213877521880105	2.4414494658275356	0.4675863064547494
1	1	undersample	1.0	500	3	31	0.1	1.0	0.7	0.773565540462092	0.27351211657875585	0.7575757575298439	0.6766283524852367	6.5388030276728575	2.342740125563593	0.35828270866408674
1	2	undersample	1.0	500	3	31	0.1	1.0	0.7	0.8165592000747594	0.35101201312391694	0.7317073170285544	0.7440613026762908	7.928687653232537	2.85891620177286	0.36057872973724714
1	3	undersample	1.0	500	3	31	0.1	1.0	0.7	0.7731754041678347	0.295326439573524	0.6768292682514128	0.7249042145538322	5.518788839720023	2.460340286748797	0.4458116269738861
1	1	undersample	1.0	500	3	31	0.1	1.0	1.0	0.7731150586323	0.276642153147118	0.7575757575298439	0.6681992337113548	6.29330226974527	2.2832247892958577	0.362802329921339
1	2	undersample	1.0	500	3	31	0.1	1.0	1.0	0.8100317727315204	0.34311065029989274	0.7256097560533165	0.7425287356264941	7.626388487093945	2.8182163537230025	0.36953484368497025
1	3	undersample	1.0	500	3	31	0.1	1.0	1.0	0.7621717596486309	0.28091303523868916	0.6585365853256989	0.7302681992281206	5.2213877521880105	2.4414494658275356	0.4675863064547494
1	1	undersample	1.0	500	3	31	0.3	0.6	0.7	0.7734401486125625	0.28910152943286566	0.7636363635900826	0.6743295019105416	6.68959246125253	2.344812762045741	0.35051652379893766
1	2	undersample	1.0	500	3	31	0.3	0.6	0.7	0.8028315110737314	0.3315522275697248	0.7134146341028406	0.731034482753019	6.76595711358556	2.6524389255569485	0.39202714610346395
1	3	undersample	1.0	500	3	31	0.3	0.6	0.7	0.7572142790393421	0.27873427192763983	0.6829268292266508	0.7172413793048488	5.4634143923157135	2.415228944728235	0.4420731646296331
1	1	undersample	1.0	500	3	31	0.3	0.6	1.0	0.7812562405665855	0.2937514780321534	0.7636363635900826	0.6812260536346266	6.904215660171245	2.3955418827089354	0.34696798761459346
1	2	undersample	1.0	500	3	31	0.3	0.6	1.0	0.8044528548733764	0.3193105878255383	0.7195121950780785	0.7386973180020023	7.251816534666489	2.7535582950809863	0.3797059963389514
1	3	undersample	1.0	500	3	31	0.3	0.6	1.0	0.7581347537613308	0.2829442533662448	0.652439024350461	0.7210727969293405	4.852853078716318	2.3391013632835502	0.4820053846290688
1	1	undersample	1.0	500	3	31	0.3	1.0	0.7	0.7734401486125625	0.28910152943286566	0.7636363635900826	0.6743295019105416	6.68959246125253	2.344812762045741	0.35051652379893766
1	2	undersample	1.0	500	3	31	0.3	1.0	0.7	0.8028315110737314	0.3315522275697248	0.7134146341028406	0.731034482753019	6.76595711358556	2.6524389255569485	0.39202714610346395
1	3	undersample	1.0	500	3	31	0.3	1.0	0.7	0.7572142790393421	0.27873427192763983	0.6829268292266508	0.7172413793048488	5.4634143923157135	2.415228944728235	0.4420731646296331
1	1	undersample	1.0	500	3	31	0.3	1.0	1.0	0.7812562405665855	0.2937514780321534	0.7636363635900826	0.6812260536346266	6.904215660171245	2.3955418827089354	0.34696798761459346
1	2	undersample	1.0	500	3	31	0.3	1.0	1.0	0.8044528548733764	0.3193105878255383	0.7195121950780785	0.7386973180020023	7.251816534666489	2.7535582950809863	0.3797059963389514
1	3	undersample	1.0	500	3	31	0.3	1.0	1.0	0.7581347537613308	0.2829442533662448	0.652439024350461	0.7210727969293405	4.852853078716318	2.3391013632835502	0.4820053846290688
1	1	undersample	1.0	500	3	63	0.1	0.6	0.7	0.773565540462092	0.27351211657875585	0.7575757575298439	0.6766283524852367	6.5388030276728575	2.342740125563593	0.35828270866408674
1	2	undersample	1.0	500	3	63	0.1	0.6	0.7	0.8165592000747594	0.35101201312391694	0.7317073170285544	0.7440613026762908	7.928687653232537	2.85891620177286	0.36057872973724714
1	3	undersample	1.0	500	3	63	0.1	0.6	0.7	0.7731754041678347	0.295326439573524	0.6768292682514128	0.7249042145538322	5.518788839720023	2.460340286748797	0.4458116269738861
1	1	undersample	1.0	500	3	63	0.1	0.6	1.0	0.7731150586323	0.276642153147118	0.7575757575298439	0.6681992337113548	6.29330226974527	2.2832247892958577	0.362802329921339
1	2	undersample	1.0	500	3	63	0.1	0.6	1.0	0.8100317727315204	0.34311065029989274	0.7256097560533165	0.7425287356264941	7.626388487093945	2.8182163537230025	0.36953484368497025
1	3	undersample	1.0	500	3	63	0.1	0.6	1.0	0.7621717596486309	0.28091303523868916	0.6585365853256989	0.7302681992281206	5.2213877521880105	2.4414494658275356	0.4675863064547494
1	1	undersample	1.0	500	3	63	0.1	1.0	0.7	0.773565540462092	0.27351211657875585	0.7575757575298439	0.6766283524852367	6.5388030276728575	2.342740125563593	0.35828270866408674
1	2	undersample	1.0	500	3	63	0.1	1.0	0.7	0.8165592000747594	0.35101201312391694	0.7317073170285544	0.7440613026762908	7.928687653232537	2.85891620177286	0.36057872973724714
1	3	undersample	1.0	500	3	63	0.1	1.0	0.7	0.7731754041678347	0.295326439573524	0.6768292682514128	0.7249042145538322	5.518788839720023	2.460340286748797	0.4458116269738861
1	1	undersample	1.0	500	3	63	0.1	1.0	1.0	0.7731150586323	0.276642153147118	0.7575757575298439	0.6681992337113548	6.29330226974527	2.2832247892958577	0.362802329921339
1	2	undersample	1.0	500	3	63	0.1	1.0	1.0	0.8100317727315204	0.34311065029989274	0.7256097560533165	0.7425287356264941	7.626388487093945	2.8182163537230025	0.36953484368497025
1	3	undersample	1.0	500	3	63	0.1	1.0	1.0	0.7621717596486309	0.28091303523868916	0.6585365853256989	0.7302681992281206	5.2213877521880105	2.4414494658275356	0.4675863064547494
1	1	undersample	1.0	500	3	63	0.3	0.6	0.7	0.7734401486125625	0.28910152943286566	0.7636363635900826	0.6743295019105416	6.68959246125253	2.344812762045741	0.35051652379893766
1	2	undersample	1.0	500	3	63	0.3	0.6	0.7	0.8028315110737314	0.3315522275697248	0.7134146341028406	0.731034482753019	6.76595711358556	2.6524389255569485	0.39202714610346395
1	3	undersample	1.0	500	3	63	0.3	0.6	0.7	0.7572142790393421	0.27873427192763983	0.6829268292266508	0.7172413793048488	5.4634143923157135	2.415228944728235	0.4420731646296331
1	1	undersample	1.0	500	3	63	0.3	0.6	1.0	0.7812562405665855	0.2937514780321534	0.7636363635900826	0.6812260536346266	6.904215660171245	2.3955418827089354	0.34696798761459346
1	2	undersample	1.0	500	3	63	0.3	0.6	1.0	0.8044528548733764	0.3193105878255383	0.7195121950780785	0.7386973180020023	7.251816534666489	2.7535582950809863	0.3797059963389514
1	3	undersample	1.0	500	3	63	0.3	0.6	1.0	0.7581347537613308	0.2829442533662448	0.652439024350461	0.7210727969293405	4.852853078716318	2.3391013632835502	0.4820053846290688
1	1	undersample	1.0	500	3	63	0.3	1.0	0.7	0.7734401486125625	0.28910152943286566	0.7636363635900826	0.6743295019105416	6.68959246125253	2.344812762045741	0.35051652379893766
1	2	undersample	1.0	500	3	63	0.3	1.0	0.7	0.8028315110737314	0.3315522275697248	0.7134146341028406	0.731034482753019	6.76595711358556	2.6524389255569485	0.39202714610346395
1	3	undersample	1.0	500	3	63	0.3	1.0	0.7	0.7572142790393421	0.27873427192763983	0.6829268292266508	0.7172413793048488	5.4634143923157135	2.415228944728235	0.4420731646296331
1	1	undersample	1.0	500	3	63	0.3	1.0	1.0	0.7812562405665855	0.2937514780321534	0.7636363635900826	0.6812260536346266	6.904215660171245	2.3955418827089354	0.34696798761459346
1	2	undersample	1.0	500	3	63	0.3	1.0	1.0	0.8044528548733764	0.3193105878255383	0.7195121950780785	0.7386973180020023	7.251816534666489	2.7535582950809863	0.3797059963389514
1	3	undersample	1.0	500	3	63	0.3	1.0	1.0	0.7581347537613308	0.2829442533662448	0.652439024350461	0.7210727969293405	4.852853078716318	2.3391013632835502	0.4820053846290688
1	1	undersample	1.0	500	5	31	0.1	0.6	0.7	0.7765052827121792	0.29317714619804847	0.7454545454093664	0.6812260536346266	6.258413187949655	2.338505171215866	0.3736578328088724
1	2	undersample	1.0	500	5	31	0.1	0.6	0.7	0.8177460050462574	0.34945568801542864	0.7560975609295062	0.7432950191513924	8.976118898019475	2.9453948613543575	0.32813678217242104
1	3	undersample	1.0	500	5	31	0.1	0.6	0.7	0.7652368937482479	0.27442912365053973	0.6829268292266508	0.7264367816036289	5.719456750938256	2.496413107967657	0.4364773018632516
1	1	undersample	1.0	500	5	31	0.1	0.6	1.0	0.7776895390688495	0.28663120948048476	0.7515151514696051	0.68429118773422	6.55529215200669	2.3804059261826422	0.3631273489315098
1	2	undersample	1.0	500	5	31	0.1	0.6	1.0	0.8181291468087094	0.3691732525399506	0.7560975609295062	0.7371647509522057	8.694460163342622	2.87669760772856	0.33086557034473774
1	3	undersample	1.0	500	5	31	0.1	0.6	1.0	0.7650873750116812	0.27457032343300325	0.646341463375223	0.7249042145538322	4.815867623797005	2.3495141477060586	0.4878693276238644
1	1	undersample	1.0	500	5	31	0.1	1.0	0.7	0.7765052827121792	0.29317714619804847	0.7454545454093664	0.6812260536346266	6.258413187949655	2.338505171215866	0.3736578328088724
1	2	undersample	1.0	500	5	31	0.1	1.0	0.7	0.8177460050462574	0.34945568801542864	0.7560975609295062	0.7432950191513924	8.976118898019475	2.9453948613543575	0.32813678217242104
1	3	undersample	1.0	500	5	31	0.1	1.0	0.7	0.7652368937482479	0.27442912365053973	0.6829268292266508	0.7264367816036289	5.719456750938256	2.496413107967657	0.4364773018632516
1	1	undersample	1.0	500	5	31	0.1	1.0	1.0	0.7776895390688495	0.28663120948048476	0.7515151514696051	0.68429118773422	6.55529215200669	2.3804059261826422	0.3631273489315098
1	2	undersample	1.0	500	5	31	0.1	1.0	1.0	0.8181291468087094	0.3691732525399506	0.7560975609295062	0.7371647509522057	8.694460163342622	2.87669760772856	0.33086557034473774
1	3	undersample	1.0	500	5	31	0.1	1.0	1.0	0.7650873750116812	0.27457032343300325	0.646341463375223	0.7249042145538322	4.815867623797005	2.3495141477060586	0.4878693276238644
1	1	undersample	1.0	500	5	31	0.3	0.6	0.7	0.7786276558690352	0.2955517118243498	0.7696969696503213	0.6773946360101349	7.0176268810437605	2.385877706037538	0.3399835409183806
1	2	undersample	1.0	500	5	31	0.3	0.6	0.7	0.8148630969068311	0.3429851827162403	0.7621951219047441	0.7448275862011892	9.355508818777649	2.98698076601605	0.3192750635289581
1	3	undersample	1.0	500	5	31	0.3	0.6	0.7	0.7670357910475657	0.27838764945102246	0.6829268292266508	0.7226053639791372	5.610709478536457	2.4619322651789326	0.43879160353781643
1	1	undersample	1.0	500	5	31	0.3	0.6	1.0	0.7753210263555091	0.2861774766971127	0.7575757575298439	0.6850574712591184	6.79744494491645	2.4054411974913874	0.35387430850997564
1	2	undersample	1.0	500	5	31	0.3	0.6	1.0	0.8052938977665639	0.34624206543272357	0.7317073170285544	0.7386973180020023	7.709943609985281	2.80022877465863	0.3631970399799772
1	3	undersample	1.0	500	5	31	0.3	0.6	1.0	0.7642603495000467	0.26800700347694245	0.6829268292266508	0.7241379310289339	5.653845896603188	2.475609666155963	0.4378629440722539
1	1	undersample	1.0	500	5	31	0.3	1.0	0.7	0.7786276558690352	0.2955517118243498	0.7696969696503213	0.6773946360101349	7.0176268810437605	2.385877706037538	0.3399835409183806
1	2	undersample	1.0	500	5	31	0.3	1.0	0.7	0.8148630969068311	0.3429851827162403	0.7621951219047441	0.7448275862011892	9.355508818777649	2.98698076601605	0.3192750635289581
1	3	undersample	1.0	500	5	31	0.3	1.0	0.7	0.7670357910475657	0.27838764945102246	0.6829268292266508	0.7226053639791372	5.610709478536457	2.4619322651789326	0.43879160353781643
1	1	undersample	1.0	500	5	31	0.3	1.0	1.0	0.7753210263555091	0.2861774766971127	0.7575757575298439	0.6850574712591184	6.79744494491645	2.4054411974913874	0.35387430850997564
1	2	undersample	1.0	500	5	31	0.3	1.0	1.0	0.8052938977665639	0.34624206543272357	0.7317073170285544	0.7386973180020023	7.709943609985281	2.80022877465863	0.3631970399799772
1	3	undersample	1.0	500	5	31	0.3	1.0	1.0	0.7642603495000467	0.26800700347694245	0.6829268292266508	0.7241379310289339	5.653845896603188	2.475609666155963	0.4378629440722539
1	1	undersample	1.0	500	5	63	0.1	0.6	0.7	0.7765052827121792	0.29317714619804847	0.7454545454093664	0.6812260536346266	6.258413187949655	2.338505171215866	0.3736578328088724
1	2	undersample	1.0	500	5	63	0.1	0.6	0.7	0.8177460050462574	0.34945568801542864	0.7560975609295062	0.7432950191513924	8.976118898019475	2.9453948613543575	0.32813678217242104
1	3	undersample	1.0	500	5	63	0.1	0.6	0.7	0.7652368937482479	0.27442912365053973	0.6829268292266508	0.7264367816036289	5.719456750938256	2.496413107967657	0.4364773018632516
1	1	undersample	1.0	500	5	63	0.1	0.6	1.0	0.7776895390688495	0.28663120948048476	0.7515151514696051	0.68429118773422	6.55529215200669	2.3804059261826422	0.3631273489315098
1	2	undersample	1.0	500	5	63	0.1	0.6	1.0	0.8181291468087094	0.3691732525399506	0.7560975609295062	0.7371647509522057	8.694460163342622	2.87669760772856	0.33086557034473774
1	3	undersample	1.0	500	5	63	0.1	0.6	1.0	0.7650873750116812	0.27457032343300325	0.646341463375223	0.7249042145538322	4.815867623797005	2.3495141477060586	0.4878693276238644
1	1	undersample	1.0	500	5	63	0.1	1.0	0.7	0.7765052827121792	0.29317714619804847	0.7454545454093664	0.6812260536346266	6.258413187949655	2.338505171215866	0.3736578328088724
1	2	undersample	1.0	500	5	63	0.1	1.0	0.7	0.8177460050462574	0.34945568801542864	0.7560975609295062	0.7432950191513924	8.976118898019475	2.9453948613543575	0.32813678217242104
1	3	undersample	1.0	500	5	63	0.1	1.0	0.7	0.7652368937482479	0.27442912365053973	0.6829268292266508	0.7264367816036289	5.719456750938256	2.496413107967657	0.4364773018632516
1	1	undersample	1.0	500	5	63	0.1	1.0	1.0	0.7776895390688495	0.28663120948048476	0.7515151514696051	0.68429118773422	6.55529215200669	2.3804059261826422	0.3631273489315098
1	2	undersample	1.0	500	5	63	0.1	1.0	1.0	0.8181291468087094	0.3691732525399506	0.7560975609295062	0.7371647509522057	8.694460163342622	2.87669760772856	0.33086557034473774
1	3	undersample	1.0	500	5	63	0.1	1.0	1.0	0.7650873750116812	0.27457032343300325	0.646341463375223	0.7249042145538322	4.815867623797005	2.3495141477060586	0.4878693276238644
1	1	undersample	1.0	500	5	63	0.3	0.6	0.7	0.7786276558690352	0.2955517118243498	0.7696969696503213	0.6773946360101349	7.0176268810437605	2.385877706037538	0.3399835409183806
1	2	undersample	1.0	500	5	63	0.3	0.6	0.7	0.8148630969068311	0.3429851827162403	0.7621951219047441	0.7448275862011892	9.355508818777649	2.98698076601605	0.3192750635289581
1	3	undersample	1.0	500	5	63	0.3	0.6	0.7	0.7670357910475657	0.27838764945102246	0.6829268292266508	0.7226053639791372	5.610709478536457	2.4619322651789326	0.43879160353781643
1	1	undersample	1.0	500	5	63	0.3	0.6	1.0	0.7753210263555091	0.2861774766971127	0.7575757575298439	0.6850574712591184	6.79744494491645	2.4054411974913874	0.35387430850997564
1	2	undersample	1.0	500	5	63	0.3	0.6	1.0	0.8052938977665639	0.34624206543272357	0.7317073170285544	0.7386973180020023	7.709943609985281	2.80022877465863	0.3631970399799772
1	3	undersample	1.0	500	5	63	0.3	0.6	1.0	0.7642603495000467	0.26800700347694245	0.6829268292266508	0.7241379310289339	5.653845896603188	2.475609666155963	0.4378629440722539
1	1	undersample	1.0	500	5	63	0.3	1.0	0.7	0.7786276558690352	0.2955517118243498	0.7696969696503213	0.6773946360101349	7.0176268810437605	2.385877706037538	0.3399835409183806
1	2	undersample	1.0	500	5	63	0.3	1.0	0.7	0.8148630969068311	0.3429851827162403	0.7621951219047441	0.7448275862011892	9.355508818777649	2.98698076601605	0.3192750635289581
1	3	undersample	1.0	500	5	63	0.3	1.0	0.7	0.7670357910475657	0.27838764945102246	0.6829268292266508	0.7226053639791372	5.610709478536457	2.4619322651789326	0.43879160353781643
1	1	undersample	1.0	500	5	63	0.3	1.0	1.0	0.7753210263555091	0.2861774766971127	0.7575757575298439	0.6850574712591184	6.79744494491645	2.4054411974913874	0.35387430850997564
1	2	undersample	1.0	500	5	63	0.3	1.0	1.0	0.8052938977665639	0.34624206543272357	0.7317073170285544	0.7386973180020023	7.709943609985281	2.80022877465863	0.3631970399799772
1	3	undersample	1.0	500	5	63	0.3	1.0	1.0	0.7642603495000467	0.26800700347694245	0.6829268292266508	0.7241379310289339	5.653845896603188	2.475609666155963	0.4378629440722539
1	1	undersample	1.0	500	10	31	0.1	0.6	0.7	0.7841263206780448	0.2956965768612132	0.7818181817707989	0.67969348658483	7.603867258908532	2.44084376875907	0.3210003028210094
1	2	undersample	1.0	500	10	31	0.1	0.6	0.7	0.8239043080085974	0.33973724422381835	0.7621951219047441	0.7471264367758842	9.469696421731305	3.014135135541541	0.3182926787312486
1	3	undersample	1.0	500	10	31	0.1	0.6	0.7	0.7738529109429025	0.28363300170861355	0.6646341463009369	0.7318007662779173	5.40753222066699	2.4781357958997594	0.45827479905774327
1	1	undersample	1.0	500	10	31	0.1	0.6	1.0	0.7840195053988157	0.2958846541971628	0.7696969696503213	0.681992337159525	7.167406133381567	2.420372322388684	0.3376915170806285
1	2	undersample	1.0	500	10	31	0.1	0.6	1.0	0.8209092608167461	0.35708087203158434	0.7682926828799821	0.7494252873505792	9.916947747034405	3.0661220523624038	0.3091800049173224
1	3	undersample	1.0	500	10	31	0.1	0.6	1.0	0.7736940472853004	0.28765906790476836	0.6402439023999851	0.7340996168526123	4.913300225405126	2.407833605740853	0.4900644060295162
1	1	undersample	1.0	500	10	31	0.1	1.0	0.7	0.7841263206780448	0.2956965768612132	0.7818181817707989	0.67969348658483	7.603867258908532	2.44084376875907	0.3210003028210094
1	2	undersample	1.0	500	10	31	0.1	1.0	0.7	0.8239043080085974	0.33973724422381835	0.7621951219047441	0.7471264367758842	9.469696421731305	3.014135135541541	0.3182926787312486
1	3	undersample	1.0	500	10	31	0.1	1.0	0.7	0.7738529109429025	0.28363300170861355	0.6646341463009369	0.7318007662779173	5.40753222066699	2.4781357958997594	0.45827479905774327
1	1	undersample	1.0	500	10	31	0.1	1.0	1.0	0.7840195053988157	0.2958846541971628	0.7696969696503213	0.681992337159525	7.167406133381567	2.420372322388684	0.3376915170806285
1	2	undersample	1.0	500	10	31	0.1	1.0	1.0	0.8209092608167461	0.35708087203158434	0.7682926828799821	0.7494252873505792	9.916947747034405	3.0661220523624038	0.3091800049173224
1	3	undersample	1.0	500	10	31	0.1	1.0	1.0	0.7736940472853004	0.28765906790476836	0.6402439023999851	0.7340996168526123	4.913300225405126	2.407833605740853	0.4900644060295162
1	1	undersample	1.0	500	10	31	0.3	0.6	0.7	0.7812097991408337	0.2905974216050601	0.7393939393491276	0.6873563218338135	6.237687823605498	2.3649731862045487	0.3791425910860465
1	2	undersample	1.0	500	10	31	0.3	0.6	0.7	0.8227502102607234	0.35347166216444903	0.780487804830458	0.7432950191513924	10.2951900987824	3.040407598817401	0.2953231039633824
1	3	undersample	1.0	500	10	31	0.3	0.6	0.7	0.773011868049715	0.275463366639081	0.6707317072761748	0.7295019157032223	5.493652041845933	2.479617126397496	0.45136041608994854
1	1	undersample	1.0	500	10	31	0.3	0.6	1.0	0.7823197492163009	0.2926382294425284	0.7636363635900826	0.6865900383089151	7.077675050529858	2.436541375724851	0.3442573002508349
1	2	undersample	1.0	500	10	31	0.3	0.6	1.0	0.8239183253901504	0.3600655117908706	0.7560975609295062	0.7471264367758842	9.159090386351153	2.990022054457209	0.32645402946585467
1	3	undersample	1.0	500	10	31	0.3	0.6	1.0	0.7718904775254649	0.26581882434506	0.6890243902018888	0.7386973180020023	6.263699309625668	2.6368820961368766	0.42097838723638686
1	1	undersample	1.0	500	10	31	0.3	1.0	0.7	0.7812097991408337	0.2905974216050601	0.7393939393491276	0.6873563218338135	6.237687823605498	2.3649731862045487	0.3791425910860465
1	2	undersample	1.0	500	10	31	0.3	1.0	0.7	0.8227502102607234	0.35347166216444903	0.780487804830458	0.7432950191513924	10.2951900987824	3.040407598817401	0.2953231039633824
1	3	undersample	1.0	500	10	31	0.3	1.0	0.7	0.773011868049715	0.275463366639081	0.6707317072761748	0.7295019157032223	5.493652041845933	2.479617126397496	0.45136041608994854
1	1	undersample	1.0	500	10	31	0.3	1.0	1.0	0.7823197492163009	0.2926382294425284	0.7636363635900826	0.6865900383089151	7.077675050529858	2.436541375724851	0.3442573002508349
1	2	undersample	1.0	500	10	31	0.3	1.0	1.0	0.8239183253901504	0.3600655117908706	0.7560975609295062	0.7471264367758842	9.159090386351153	2.990022054457209	0.32645402946585467
1	3	undersample	1.0	500	10	31	0.3	1.0	1.0	0.7718904775254649	0.26581882434506	0.6890243902018888	0.7386973180020023	6.263699309625668	2.6368820961368766	0.42097838723638686
1	1	undersample	1.0	500	10	63	0.1	0.6	0.7	0.7841263206780448	0.2956965768612132	0.7818181817707989	0.67969348658483	7.603867258908532	2.44084376875907	0.3210003028210094
1	2	undersample	1.0	500	10	63	0.1	0.6	0.7	0.8239043080085974	0.33973724422381835	0.7621951219047441	0.7471264367758842	9.469696421731305	3.014135135541541	0.3182926787312486
1	3	undersample	1.0	500	10	63	0.1	0.6	0.7	0.7738529109429025	0.28363300170861355	0.6646341463009369	0.7318007662779173	5.40753222066699	2.4781357958997594	0.45827479905774327
1	1	undersample	1.0	500	10	63	0.1	0.6	1.0	0.7840195053988157	0.2958846541971628	0.7696969696503213	0.681992337159525	7.167406133381567	2.420372322388684	0.3376915170806285
1	2	undersample	1.0	500	10	63	0.1	0.6	1.0	0.8209092608167461	0.35708087203158434	0.7682926828799821	0.7494252873505792	9.916947747034405	3.0661220523624038	0.3091800049173224
1	3	undersample	1.0	500	10	63	0.1	0.6	1.0	0.7736940472853004	0.28765906790476836	0.6402439023999851	0.7340996168526123	4.913300225405126	2.407833605740853	0.4900644060295162
1	1	undersample	1.0	500	10	63	0.1	1.0	0.7	0.7841263206780448	0.2956965768612132	0.7818181817707989	0.67969348658483	7.603867258908532	2.44084376875907	0.3210003028210094
1	2	undersample	1.0	500	10	63	0.1	1.0	0.7	0.8239043080085974	0.33973724422381835	0.7621951219047441	0.7471264367758842	9.469696421731305	3.014135135541541	0.3182926787312486
1	3	undersample	1.0	500	10	63	0.1	1.0	0.7	0.7738529109429025	0.28363300170861355	0.6646341463009369	0.7318007662779173	5.40753222066699	2.4781357958997594	0.45827479905774327
1	1	undersample	1.0	500	10	63	0.1	1.0	1.0	0.7840195053988157	0.2958846541971628	0.7696969696503213	0.681992337159525	7.167406133381567	2.420372322388684	0.3376915170806285
1	2	undersample	1.0	500	10	63	0.1	1.0	1.0	0.8209092608167461	0.35708087203158434	0.7682926828799821	0.7494252873505792	9.916947747034405	3.0661220523624038	0.3091800049173224
1	3	undersample	1.0	500	10	63	0.1	1.0	1.0	0.7736940472853004	0.28765906790476836	0.6402439023999851	0.7340996168526123	4.913300225405126	2.407833605740853	0.4900644060295162
1	1	undersample	1.0	500	10	63	0.3	0.6	0.7	0.7812097991408337	0.2905974216050601	0.7393939393491276	0.6873563218338135	6.237687823605498	2.3649731862045487	0.3791425910860465
1	2	undersample	1.0	500	10	63	0.3	0.6	0.7	0.8227502102607234	0.35347166216444903	0.780487804830458	0.7432950191513924	10.2951900987824	3.040407598817401	0.2953231039633824
1	3	undersample	1.0	500	10	63	0.3	0.6	0.7	0.773011868049715	0.275463366639081	0.6707317072761748	0.7295019157032223	5.493652041845933	2.479617126397496	0.45136041608994854
1	1	undersample	1.0	500	10	63	0.3	0.6	1.0	0.7823197492163009	0.2926382294425284	0.7636363635900826	0.6865900383089151	7.077675050529858	2.436541375724851	0.3442573002508349
1	2	undersample	1.0	500	10	63	0.3	0.6	1.0	0.8239183253901504	0.3600655117908706	0.7560975609295062	0.7471264367758842	9.159090386351153	2.990022054457209	0.32645402946585467
1	3	undersample	1.0	500	10	63	0.3	0.6	1.0	0.7718904775254649	0.26581882434506	0.6890243902018888	0.7386973180020023	6.263699309625668	2.6368820961368766	0.42097838723638686
1	1	undersample	1.0	500	10	63	0.3	1.0	0.7	0.7812097991408337	0.2905974216050601	0.7393939393491276	0.6873563218338135	6.237687823605498	2.3649731862045487	0.3791425910860465
1	2	undersample	1.0	500	10	63	0.3	1.0	0.7	0.8227502102607234	0.35347166216444903	0.780487804830458	0.7432950191513924	10.2951900987824	3.040407598817401	0.2953231039633824
1	3	undersample	1.0	500	10	63	0.3	1.0	0.7	0.773011868049715	0.275463366639081	0.6707317072761748	0.7295019157032223	5.493652041845933	2.479617126397496	0.45136041608994854
1	1	undersample	1.0	500	10	63	0.3	1.0	1.0	0.7823197492163009	0.2926382294425284	0.7636363635900826	0.6865900383089151	7.077675050529858	2.436541375724851	0.3442573002508349
1	2	undersample	1.0	500	10	63	0.3	1.0	1.0	0.8239183253901504	0.3600655117908706	0.7560975609295062	0.7471264367758842	9.159090386351153	2.990022054457209	0.32645402946585467
1	3	undersample	1.0	500	10	63	0.3	1.0	1.0	0.7718904775254649	0.26581882434506	0.6890243902018888	0.7386973180020023	6.263699309625668	2.6368820961368766	0.42097838723638686
1	1	smote	0.6	100	3	31	0.1	0.6	0.7	0.797821897132242	0.33664478262450115	0.5272727272407713	0.8498084291122621	6.311027796939761	3.510667669414081	0.5562750980127417
1	2	smote	0.6	100	3	31	0.1	0.6	0.7	0.8333286608728155	0.40725906132561274	0.49999999996951217	0.8911877394567725	8.190140036731798	4.595069999673235	0.5610490049209776
1	3	smote	0.6	100	3	31	0.1	0.6	0.7	0.7772638071208298	0.2846469506342291	0.4573170731428465	0.8735632183841107	5.822267131452879	3.6169620195058427	0.621229132848221
1	1	smote	0.6	100	3	31	0.1	0.6	1.0	0.7995123650296063	0.34899423082579367	0.5030303029998163	0.8513409961620587	5.796642776244402	3.3837860888017754	0.5837492772027734
1	2	smote	0.6	100	3	31	0.1	0.6	1.0	0.8297215213531446	0.397568019110564	0.49999999996951217	0.8927203065065693	8.32142773878356	4.660713850687794	0.5600858306743918
1	3	smote	0.6	100	3	31	0.1	0.6	1.0	0.7778151574619194	0.30325269533705257	0.4634146341180845	0.8727969348592124	5.925793590055987	3.643108734636957	0.6147883182250026
1	1	smote	0.6	100	3	31	0.1	1.0	0.7	0.797821897132242	0.33664478262450115	0.5272727272407713	0.8498084291122621	6.311027796939761	3.510667669414081	0.5562750980127417
1	2	smote	0.6	100	3	31	0.1	1.0	0.7	0.8333286608728155	0.40725906132561274	0.49999999996951217	0.8911877394567725	8.190140036731798	4.595069999673235	0.5610490049209776
1	3	smote	0.6	100	3	31	0.1	1.0	0.7	0.7772638071208298	0.2846469506342291	0.4573170731428465	0.8735632183841107	5.822267131452879	3.6169620195058427	0.621229132848221
1	1	smote	0.6	100	3	31	0.1	1.0	1.0	0.7995123650296063	0.34899423082579367	0.5030303029998163	0.8513409961620587	5.796642776244402	3.3837860888017754	0.5837492772027734
1	2	smote	0.6	100	3	31	0.1	1.0	1.0	0.8297215213531446	0.397568019110564	0.49999999996951217	0.8927203065065693	8.32142773878356	4.660713850687794	0.5600858306743918
1	3	smote	0.6	100	3	31	0.1	1.0	1.0	0.7778151574619194	0.30325269533705257	0.4634146341180845	0.8727969348592124	5.925793590055987	3.643108734636957	0.6147883182250026
1	1	smote	0.6	100	3	31	0.3	0.6	0.7	0.786912806223151	0.3329813179052851	0.37575757573480256	0.9049808429049427	5.733009084602503	3.9545450378332023	0.6897852283409209
1	2	smote	0.6	100	3	31	0.3	0.6	0.7	0.822497897392767	0.36477331161965626	0.390243902415229	0.9226053639776046	7.629305910664114	5.0422596713254	0.6609067265194276
1	3	smote	0.6	100	3	31	0.3	0.6	0.7	0.7631062517521726	0.2768113278091809	0.3536585365638013	0.9072796934796378	5.3541238402017	3.814250747150272	0.7123949328496189
1	1	smote	0.6	100	3	31	0.3	0.6	1.0	0.7865737838151631	0.32472683663016655	0.4181818181564738	0.8934865900314676	6.029226026480135	3.9260951181552386	0.6511772888625696
1	2	smote	0.6	100	3	31	0.3	0.6	1.0	0.8175777964676199	0.3904845760622295	0.4695121950933224	0.9095785440543328	8.903077080786653	5.1924859897255455	0.5832237386667644
1	3	smote	0.6	100	3	31	0.3	0.6	1.0	0.757602093262312	0.28766496662816654	0.35975609753903925	0.8934865900314676	4.713531575175328	3.3775659221657053	0.7165679960263669
1	1	smote	0.6	100	3	31	0.3	1.0	0.7	0.786912806223151	0.3329813179052851	0.37575757573480256	0.9049808429049427	5.733009084602503	3.9545450378332023	0.6897852283409209
1	2	smote	0.6	100	3	31	0.3	1.0	0.7	0.822497897392767	0.36477331161965626	0.390243902415229	0.9226053639776046	7.629305910664114	5.0422596713254	0.6609067265194276
1	3	smote	0.6	100	3	31	0.3	1.0	0.7	0.7631062517521726	0.2768113278091809	0.3536585365638013	0.9072796934796378	5.3541238402017	3.814250747150272	0.7123949328496189
1	1	smote	0.6	100	3	31	0.3	1.0	1.0	0.7865737838151631	0.32472683663016655	0.4181818181564738	0.8934865900314676	6.029226026480135	3.9260951181552386	0.6511772888625696
1	2	smote	0.6	100	3	31	0.3	1.0	1.0	0.8175777964676199	0.3904845760622295	0.4695121950933224	0.9095785440543328	8.903077080786653	5.1924859897255455	0.5832237386667644
1	3	smote	0.6	100	3	31	0.3	1.0	1.0	0.757602093262312	0.28766496662816654	0.35975609753903925	0.8934865900314676	4.713531575175328	3.3775659221657053	0.7165679960263669
1	1	smote	0.6	100	3	63	0.1	0.6	0.7	0.797821897132242	0.33664478262450115	0.5272727272407713	0.8498084291122621	6.311027796939761	3.510667669414081	0.5562750980127417
1	2	smote	0.6	100	3	63	0.1	0.6	0.7	0.8333286608728155	0.40725906132561274	0.49999999996951217	0.8911877394567725	8.190140036731798	4.595069999673235	0.5610490049209776
1	3	smote	0.6	100	3	63	0.1	0.6	0.7	0.7772638071208298	0.2846469506342291	0.4573170731428465	0.8735632183841107	5.822267131452879	3.6169620195058427	0.621229132848221
1	1	smote	0.6	100	3	63	0.1	0.6	1.0	0.7995123650296063	0.34899423082579367	0.5030303029998163	0.8513409961620587	5.796642776244402	3.3837860888017754	0.5837492772027734
1	2	smote	0.6	100	3	63	0.1	0.6	1.0	0.8297215213531446	0.397568019110564	0.49999999996951217	0.8927203065065693	8.32142773878356	4.660713850687794	0.5600858306743918
1	3	smote	0.6	100	3	63	0.1	0.6	1.0	0.7778151574619194	0.30325269533705257	0.4634146341180845	0.8727969348592124	5.925793590055987	3.643108734636957	0.6147883182250026
1	1	smote	0.6	100	3	63	0.1	1.0	0.7	0.797821897132242	0.33664478262450115	0.5272727272407713	0.8498084291122621	6.311027796939761	3.510667669414081	0.5562750980127417
1	2	smote	0.6	100	3	63	0.1	1.0	0.7	0.8333286608728155	0.40725906132561274	0.49999999996951217	0.8911877394567725	8.190140036731798	4.595069999673235	0.5610490049209776
1	3	smote	0.6	100	3	63	0.1	1.0	0.7	0.7772638071208298	0.2846469506342291	0.4573170731428465	0.8735632183841107	5.822267131452879	3.6169620195058427	0.621229132848221
1	1	smote	0.6	100	3	63	0.1	1.0	1.0	0.7995123650296063	0.34899423082579367	0.5030303029998163	0.8513409961620587	5.796642776244402	3.3837860888017754	0.5837492772027734
1	2	smote	0.6	100	3	63	0.1	1.0	1.0	0.8297215213531446	0.397568019110564	0.49999999996951217	0.8927203065065693	8.32142773878356	4.660713850687794	0.5600858306743918
1	3	smote	0.6	100	3	63	0.1	1.0	1.0	0.7778151574619194	0.30325269533705257	0.4634146341180845	0.8727969348592124	5.925793590055987	3.643108734636957	0.6147883182250026
1	1	smote	0.6	100	3	63	0.3	0.6	0.7	0.786912806223151	0.3329813179052851	0.37575757573480256	0.9049808429049427	5.733009084602503	3.9545450378332023	0.6897852283409209
1	2	smote	0.6	100	3	63	0.3	0.6	0.7	0.822497897392767	0.36477331161965626	0.390243902415229	0.9226053639776046	7.629305910664114	5.0422596713254	0.6609067265194276
1	3	smote	0.6	100	3	63	0.3	0.6	0.7	0.7631062517521726	0.2768113278091809	0.3536585365638013	0.9072796934796378	5.3541238402017	3.814250747150272	0.7123949328496189
1	1	smote	0.6	100	3	63	0.3	0.6	1.0	0.7865737838151631	0.32472683663016655	0.4181818181564738	0.8934865900314676	6.029226026480135	3.9260951181552386	0.6511772888625696
1	2	smote	0.6	100	3	63	0.3	0.6	1.0	0.8175777964676199	0.3904845760622295	0.4695121950933224	0.9095785440543328	8.903077080786653	5.1924859897255455	0.5832237386667644
1	3	smote	0.6	100	3	63	0.3	0.6	1.0	0.757602093262312	0.28766496662816654	0.35975609753903925	0.8934865900314676	4.713531575175328	3.3775659221657053	0.7165679960263669
1	1	smote	0.6	100	3	63	0.3	1.0	0.7	0.786912806223151	0.3329813179052851	0.37575757573480256	0.9049808429049427	5.733009084602503	3.9545450378332023	0.6897852283409209
1	2	smote	0.6	100	3	63	0.3	1.0	0.7	0.822497897392767	0.36477331161965626	0.390243902415229	0.9226053639776046	7.629305910664114	5.0422596713254	0.6609067265194276
1	3	smote	0.6	100	3	63	0.3	1.0	0.7	0.7631062517521726	0.2768113278091809	0.3536585365638013	0.9072796934796378	5.3541238402017	3.814250747150272	0.7123949328496189
1	1	smote	0.6	100	3	63	0.3	1.0	1.0	0.7865737838151631	0.32472683663016655	0.4181818181564738	0.8934865900314676	6.029226026480135	3.9260951181552386	0.6511772888625696
1	2	smote	0.6	100	3	63	0.3	1.0	1.0	0.8175777964676199	0.3904845760622295	0.4695121950933224	0.9095785440543328	8.903077080786653	5.1924859897255455	0.5832237386667644
1	3	smote	0.6	100	3	63	0.3	1.0	1.0	0.757602093262312	0.28766496662816654	0.35975609753903925	0.8934865900314676	4.713531575175328	3.3775659221657053	0.7165679960263669
1	1	smote	0.6	100	5	31	0.1	0.6	0.7	0.782556600487635	0.33147093838183317	0.3818181817950413	0.901149425280451	5.630642364659032	3.862578889930754	0.6859925712682396
1	2	smote	0.6	100	5	31	0.1	0.6	0.7	0.8149098215120083	0.37659472148151785	0.390243902415229	0.921072796927808	7.46873688459163	4.944351728956732	0.6620064049209984
1	3	smote	0.6	100	5	31	0.1	0.6	0.7	0.7737407718904776	0.27936001398338206	0.34756097558856336	0.9126436781539262	5.565419905776407	3.9786580805726044	0.714889099524892
1	1	smote	0.6	100	5	31	0.1	0.6	1.0	0.7929037501451295	0.32905120445989133	0.42424242421671254	0.8888888888820775	5.894736285861292	3.8181814740800166	0.64772726547423
1	2	smote	0.6	100	5	31	0.1	0.6	1.0	0.8249743014671527	0.37662677499302494	0.41463414631618084	0.9126436781539262	7.400218415404096	4.7464692891041596	0.6413958276179865
1	3	smote	0.6	100	5	31	0.1	0.6	1.0	0.7619241192411924	0.26985168338332877	0.3780487804647531	0.8973180076559594	5.311822701092632	3.6817433613934	0.693122401754457
1	1	smote	0.6	100	5	31	0.1	1.0	0.7	0.782556600487635	0.33147093838183317	0.3818181817950413	0.901149425280451	5.630642364659032	3.862578889930754	0.6859925712682396
1	2	smote	0.6	100	5	31	0.1	1.0	0.7	0.8149098215120083	0.37659472148151785	0.390243902415229	0.921072796927808	7.46873688459163	4.944351728956732	0.6620064049209984
1	3	smote	0.6	100	5	31	0.1	1.0	0.7	0.7737407718904776	0.27936001398338206	0.34756097558856336	0.9126436781539262	5.565419905776407	3.9786580805726044	0.714889099524892
1	1	smote	0.6	100	5	31	0.1	1.0	1.0	0.7929037501451295	0.32905120445989133	0.42424242421671254	0.8888888888820775	5.894736285861292	3.8181814740800166	0.64772726547423
1	2	smote	0.6	100	5	31	0.1	1.0	1.0	0.8249743014671527	0.37662677499302494	0.41463414631618084	0.9126436781539262	7.400218415404096	4.7464692891041596	0.6413958276179865
1	3	smote	0.6	100	5	31	0.1	1.0	1.0	0.7619241192411924	0.26985168338332877	0.3780487804647531	0.8973180076559594	5.311822701092632	3.6817433613934	0.693122401754457
1	1	smote	0.6	100	5	31	0.3	0.6	0.7	0.7847811447811447	0.32346102141377353	0.2969696969516988	0.9279693486518931	5.4419471392840695	4.122823411498548	0.7576007725832974
1	2	smote	0.6	100	5	31	0.3	0.6	0.7	0.801425100457901	0.374405781348785	0.3536585365638013	0.9394636015253681	8.491519938059408	5.84207992305992	0.687989886470175
1	3	smote	0.6	100	5	31	0.3	0.6	0.7	0.7664564059433697	0.27033575893125306	0.2682926829104699	0.9333333333261814	5.1333325518371185	4.024389639566871	0.7839721170593741
1	1	smote	0.6	100	5	31	0.3	0.6	1.0	0.7809125740160221	0.31101918181198274	0.3212121211926538	0.9279693486518931	6.096408709264457	4.459380424682103	0.7314766080137117
1	2	smote	0.6	100	5	31	0.3	0.6	1.0	0.7937482478273059	0.33609291992295887	0.30487804876189767	0.9417624521000632	7.092565703471792	5.2350761219372535	0.7381075156553065
1	3	smote	0.6	100	5	31	0.3	0.6	1.0	0.7648584244463134	0.28090628529248135	0.2743902438857079	0.9310344827514864	5.105041264908334	3.9786579590257776	0.7793586185726562
1	1	smote	0.6	100	5	31	0.3	1.0	0.7	0.7847811447811447	0.32346102141377353	0.2969696969516988	0.9279693486518931	5.4419471392840695	4.122823411498548	0.7576007725832974
1	2	smote	0.6	100	5	31	0.3	1.0	0.7	0.801425100457901	0.374405781348785	0.3536585365638013	0.9394636015253681	8.491519938059408	5.84207992305992	0.687989886470175
1	3	smote	0.6	100	5	31	0.3	1.0	0.7	0.7664564059433697	0.27033575893125306	0.2682926829104699	0.9333333333261814	5.1333325518371185	4.024389639566871	0.7839721170593741
1	1	smote	0.6	100	5	31	0.3	1.0	1.0	0.7809125740160221	0.31101918181198274	0.3212121211926538	0.9279693486518931	6.096408709264457	4.459380424682103	0.7314766080137117
1	2	smote	0.6	100	5	31	0.3	1.0	1.0	0.7937482478273059	0.33609291992295887	0.30487804876189767	0.9417624521000632	7.092565703471792	5.2350761219372535	0.7381075156553065
1	3	smote	0.6	100	5	31	0.3	1.0	1.0	0.7648584244463134	0.28090628529248135	0.2743902438857079	0.9310344827514864	5.105041264908334	3.9786579590257776	0.7793586185726562
1	1	smote	0.6	100	5	63	0.1	0.6	0.7	0.782556600487635	0.33147093838183317	0.3818181817950413	0.901149425280451	5.630642364659032	3.862578889930754	0.6859925712682396
1	2	smote	0.6	100	5	63	0.1	0.6	0.7	0.8149098215120083	0.37659472148151785	0.390243902415229	0.921072796927808	7.46873688459163	4.944351728956732	0.6620064049209984
1	3	smote	0.6	100	5	63	0.1	0.6	0.7	0.7737407718904776	0.27936001398338206	0.34756097558856336	0.9126436781539262	5.565419905776407	3.9786580805726044	0.714889099524892
1	1	smote	0.6	100	5	63	0.1	0.6	1.0	0.7929037501451295	0.32905120445989133	0.42424242421671254	0.8888888888820775	5.894736285861292	3.8181814740800166	0.64772726547423
1	2	smote	0.6	100	5	63	0.1	0.6	1.0	0.8249743014671527	0.37662677499302494	0.41463414631618084	0.9126436781539262	7.400218415404096	4.7464692891041596	0.6413958276179865
1	3	smote	0.6	100	5	63	0.1	0.6	1.0	0.7619241192411924	0.26985168338332877	0.3780487804647531	0.8973180076559594	5.311822701092632	3.6817433613934	0.693122401754457
1	1	smote	0.6	100	5	63	0.1	1.0	0.7	0.782556600487635	0.33147093838183317	0.3818181817950413	0.901149425280451	5.630642364659032	3.862578889930754	0.6859925712682396
1	2	smote	0.6	100	5	63	0.1	1.0	0.7	0.8149098215120083	0.37659472148151785	0.390243902415229	0.921072796927808	7.46873688459163	4.944351728956732	0.6620064049209984
1	3	smote	0.6	100	5	63	0.1	1.0	0.7	0.7737407718904776	0.27936001398338206	0.34756097558856336	0.9126436781539262	5.565419905776407	3.9786580805726044	0.714889099524892
1	1	smote	0.6	100	5	63	0.1	1.0	1.0	0.7929037501451295	0.32905120445989133	0.42424242421671254	0.8888888888820775	5.894736285861292	3.8181814740800166	0.64772726547423
1	2	smote	0.6	100	5	63	0.1	1.0	1.0	0.8249743014671527	0.37662677499302494	0.41463414631618084	0.9126436781539262	7.400218415404096	4.7464692891041596	0.6413958276179865
1	3	smote	0.6	100	5	63	0.1	1.0	1.0	0.7619241192411924	0.26985168338332877	0.3780487804647531	0.8973180076559594	5.311822701092632	3.6817433613934	0.693122401754457
1	1	smote	0.6	100	5	63	0.3	0.6	0.7	0.7847811447811447	0.32346102141377353	0.2969696969516988	0.9279693486518931	5.4419471392840695	4.122823411498548	0.7576007725832974
1	2	smote	0.6	100	5	63	0.3	0.6	0.7	0.801425100457901	0.374405781348785	0.3536585365638013	0.9394636015253681	8.491519938059408	5.84207992305992	0.687989886470175
1	3	smote	0.6	100	5	63	0.3	0.6	0.7	0.7664564059433697	0.27033575893125306	0.2682926829104699	0.9333333333261814	5.1333325518371185	4.024389639566871	0.7839721170593741
1	1	smote	0.6	100	5	63	0.3	0.6	1.0	0.7809125740160221	0.31101918181198274	0.3212121211926538	0.9279693486518931	6.096408709264457	4.459380424682103	0.7314766080137117
1	2	smote	0.6	100	5	63	0.3	0.6	1.0	0.7937482478273059	0.33609291992295887	0.30487804876189767	0.9417624521000632	7.092565703471792	5.2350761219372535	0.7381075156553065
1	3	smote	0.6	100	5	63	0.3	0.6	1.0	0.7648584244463134	0.28090628529248135	0.2743902438857079	0.9310344827514864	5.105041264908334	3.9786579590257776	0.7793586185726562
1	1	smote	0.6	100	5	63	0.3	1.0	0.7	0.7847811447811447	0.32346102141377353	0.2969696969516988	0.9279693486518931	5.4419471392840695	4.122823411498548	0.7576007725832974
1	2	smote	0.6	100	5	63	0.3	1.0	0.7	0.801425100457901	0.374405781348785	0.3536585365638013	0.9394636015253681	8.491519938059408	5.84207992305992	0.687989886470175
1	3	smote	0.6	100	5	63	0.3	1.0	0.7	0.7664564059433697	0.27033575893125306	0.2682926829104699	0.9333333333261814	5.1333325518371185	4.024389639566871	0.7839721170593741
1	1	smote	0.6	100	5	63	0.3	1.0	1.0	0.7809125740160221	0.31101918181198274	0.3212121211926538	0.9279693486518931	6.096408709264457	4.459380424682103	0.7314766080137117
1	2	smote	0.6	100	5	63	0.3	1.0	1.0	0.7937482478273059	0.33609291992295887	0.30487804876189767	0.9417624521000632	7.092565703471792	5.2350761219372535	0.7381075156553065
1	3	smote	0.6	100	5	63	0.3	1.0	1.0	0.7648584244463134	0.28090628529248135	0.2743902438857079	0.9310344827514864	5.105041264908334	3.9786579590257776	0.7793586185726562
1	1	smote	0.6	100	10	31	0.1	0.6	0.7	0.7919888540578195	0.32308143520981825	0.33939393937337003	0.9164750957784179	5.637235230254276	4.063385668053445	0.7208117890616758
1	2	smote	0.6	100	10	31	0.1	0.6	0.7	0.8246659190729838	0.38670698395472886	0.3231707316876115	0.9348659003759782	6.853205072378985	4.961620471256497	0.7239853981200209
1	3	smote	0.6	100	10	31	0.1	0.6	0.7	0.7691243808989815	0.28294230137517856	0.2682926829104699	0.9279693486518931	4.723758199550089	3.7247010910239413	0.7885037477449874
1	1	smote	0.6	100	10	31	0.1	0.6	1.0	0.7874468826192965	0.31285297746194785	0.33939393937337003	0.9141762452037229	5.472476409720086	3.954544993207899	0.7226243920319444
1	2	smote	0.6	100	10	31	0.1	0.6	1.0	0.8192131576488179	0.37097651619952593	0.2743902438857079	0.945593869724555	6.5723742034019415	5.043369047988643	0.7673587696291533
1	3	smote	0.6	100	10	31	0.1	0.6	1.0	0.7598121670871881	0.2712708046409401	0.2682926829104699	0.9164750957784179	4.023241101335418	3.2121276078023855	0.7983930086873954
1	1	smote	0.6	100	10	31	0.1	1.0	0.7	0.7919888540578195	0.32308143520981825	0.33939393937337003	0.9164750957784179	5.637235230254276	4.063385668053445	0.7208117890616758
1	2	smote	0.6	100	10	31	0.1	1.0	0.7	0.8246659190729838	0.38670698395472886	0.3231707316876115	0.9348659003759782	6.853205072378985	4.961620471256497	0.7239853981200209
1	3	smote	0.6	100	10	31	0.1	1.0	0.7	0.7691243808989815	0.28294230137517856	0.2682926829104699	0.9279693486518931	4.723758199550089	3.7247010910239413	0.7885037477449874
1	1	smote	0.6	100	10	31	0.1	1.0	1.0	0.7874468826192965	0.31285297746194785	0.33939393937337003	0.9141762452037229	5.472476409720086	3.954544993207899	0.7226243920319444
1	2	smote	0.6	100	10	31	0.1	1.0	1.0	0.8192131576488179	0.37097651619952593	0.2743902438857079	0.945593869724555	6.5723742034019415	5.043369047988643	0.7673587696291533
1	3	smote	0.6	100	10	31	0.1	1.0	1.0	0.7598121670871881	0.2712708046409401	0.2682926829104699	0.9164750957784179	4.023241101335418	3.2121276078023855	0.7983930086873954
1	1	smote	0.6	100	10	31	0.3	0.6	0.7	0.7808707767328458	0.30078521793569096	0.2606060605902663	0.9310344827514864	4.758196021646362	3.778787330243792	0.7941638523236693
1	2	smote	0.6	100	10	31	0.3	0.6	0.7	0.8068778618820671	0.35983585475774255	0.2743902438857079	0.94789272029925	6.8790149733621035	5.265870580901819	0.7654977540393383
1	3	smote	0.6	100	10	31	0.3	0.6	0.7	0.7632744603308101	0.2677602665109189	0.21341463413332837	0.9379310344755715	4.099913200814774	3.4383463289052454	0.8386388002611403
1	1	smote	0.6	100	10	31	0.3	0.6	1.0	0.7753535353535352	0.29732969586527247	0.2606060605902663	0.9325670498012831	4.874347255070455	3.864668847731012	0.792858735078299
1	2	smote	0.6	100	10	31	0.3	0.6	1.0	0.804793944491169	0.36258790913781946	0.25609756095999403	0.9509578543988433	6.675459687677972	5.221988263377918	0.7822664566849875
1	3	smote	0.6	100	10	31	0.3	0.6	1.0	0.76433510886833	0.2704289427838181	0.24999999998475608	0.9340996168510798	4.724805475390639	3.7936040748620687	0.8029122145606142
1	1	smote	0.6	100	10	31	0.3	1.0	0.7	0.7808707767328458	0.30078521793569096	0.2606060605902663	0.9310344827514864	4.758196021646362	3.778787330243792	0.7941638523236693
1	2	smote	0.6	100	10	31	0.3	1.0	0.7	0.8068778618820671	0.35983585475774255	0.2743902438857079	0.94789272029925	6.8790149733621035	5.265870580901819	0.7654977540393383
1	3	smote	0.6	100	10	31	0.3	1.0	0.7	0.7632744603308101	0.2677602665109189	0.21341463413332837	0.9379310344755715	4.099913200814774	3.4383463289052454	0.8386388002611403
1	1	smote	0.6	100	10	31	0.3	1.0	1.0	0.7753535353535352	0.29732969586527247	0.2606060605902663	0.9325670498012831	4.874347255070455	3.864668847731012	0.792858735078299
1	2	smote	0.6	100	10	31	0.3	1.0	1.0	0.804793944491169	0.36258790913781946	0.25609756095999403	0.9509578543988433	6.675459687677972	5.221988263377918	0.7822664566849875
1	3	smote	0.6	100	10	31	0.3	1.0	1.0	0.76433510886833	0.2704289427838181	0.24999999998475608	0.9340996168510798	4.724805475390639	3.7936040748620687	0.8029122145606142
1	1	smote	0.6	100	10	63	0.1	0.6	0.7	0.7790827818414024	0.27984743986616345	0.26666666665050504	0.9118773946290278	3.7628454166380325	3.026086612703347	0.8042016718769682
1	2	smote	0.6	100	10	63	0.1	0.6	0.7	0.8183861321371835	0.37999228044305783	0.2865853658361838	0.9409961685751649	6.4064813029092775	4.857062843972021	0.7581482798836148
1	3	smote	0.6	100	10	63	0.1	0.6	0.7	0.7709372955798525	0.27907594339582076	0.24390243900951813	0.9318007662763848	4.4073933292078635	3.5763217550909943	0.8114369296964538
1	1	smote	0.6	100	10	63	0.1	0.6	1.0	0.7852966446069894	0.30363299180577796	0.31515151513241507	0.9164750957784179	5.049280862970321	3.7731438346210564	0.7472635978321543
1	2	smote	0.6	100	10	63	0.1	0.6	1.0	0.8070227081581159	0.36101290700375005	0.2987804877866597	0.9386973180004698	6.524455438219331	4.873855911400264	0.7470134315893027
1	3	smote	0.6	100	10	63	0.1	0.6	1.0	0.7690262592281094	0.28281805880466304	0.2865853658361838	0.9264367816020963	5.0590270780179925	3.895769286878532	0.7700629342775789
1	1	smote	0.6	100	10	63	0.1	1.0	0.7	0.7790827818414024	0.27984743986616345	0.26666666665050504	0.9118773946290278	3.7628454166380325	3.026086612703347	0.8042016718769682
1	2	smote	0.6	100	10	63	0.1	1.0	0.7	0.8183861321371835	0.37999228044305783	0.2865853658361838	0.9409961685751649	6.4064813029092775	4.857062843972021	0.7581482798836148
1	3	smote	0.6	100	10	63	0.1	1.0	0.7	0.7709372955798525	0.27907594339582076	0.24390243900951813	0.9318007662763848	4.4073933292078635	3.5763217550909943	0.8114369296964538
1	1	smote	0.6	100	10	63	0.1	1.0	1.0	0.7852966446069894	0.30363299180577796	0.31515151513241507	0.9164750957784179	5.049280862970321	3.7731438346210564	0.7472635978321543
1	2	smote	0.6	100	10	63	0.1	1.0	1.0	0.8070227081581159	0.36101290700375005	0.2987804877866597	0.9386973180004698	6.524455438219331	4.873855911400264	0.7470134315893027
1	3	smote	0.6	100	10	63	0.1	1.0	1.0	0.7690262592281094	0.28281805880466304	0.2865853658361838	0.9264367816020963	5.0590270780179925	3.895769286878532	0.7700629342775789
1	1	smote	0.6	100	10	63	0.3	0.6	0.7	0.7786044351561593	0.3012670103362268	0.24848484846978877	0.9463601532494532	5.833524244964622	4.632466667936353	0.7941111436366722
1	2	smote	0.6	100	10	63	0.3	0.6	0.7	0.7945706008784226	0.35536708299192327	0.262195121935232	0.9440613026747582	5.997508253287992	4.687185930321255	0.7815222042881781
1	3	smote	0.6	100	10	63	0.3	0.6	0.7	0.7705728436594711	0.2940009312689032	0.262195121935232	0.945593869724555	6.176462590651706	4.819219312522481	0.780255555672257
1	1	smote	0.6	100	10	63	0.3	0.6	1.0	0.7983745500986881	0.3349031085500837	0.3212121211926538	0.9340996168510798	6.707536335709972	4.874206447703369	0.7266761053053744
1	2	smote	0.6	100	10	63	0.3	0.6	1.0	0.8179188860854126	0.3741459550491956	0.262195121935232	0.9486590038241483	6.566422782240048	5.10693384226185	0.7777345361328469
1	3	smote	0.6	100	10	63	0.3	0.6	1.0	0.7575600411176525	0.2699711145748221	0.24999999998475608	0.9448275861996566	5.7083322859459855	4.531249177840178	0.7937956120586865
1	1	smote	0.6	100	10	63	0.3	1.0	0.7	0.7786044351561593	0.3012670103362268	0.24848484846978877	0.9463601532494532	5.833524244964622	4.632466667936353	0.7941111436366722
1	2	smote	0.6	100	10	63	0.3	1.0	0.7	0.7945706008784226	0.35536708299192327	0.262195121935232	0.9440613026747582	5.997508253287992	4.687185930321255	0.7815222042881781
1	3	smote	0.6	100	10	63	0.3	1.0	0.7	0.7705728436594711	0.2940009312689032	0.262195121935232	0.945593869724555	6.176462590651706	4.819219312522481	0.780255555672257
1	1	smote	0.6	100	10	63	0.3	1.0	1.0	0.7983745500986881	0.3349031085500837	0.3212121211926538	0.9340996168510798	6.707536335709972	4.874206447703369	0.7266761053053744
1	2	smote	0.6	100	10	63	0.3	1.0	1.0	0.8179188860854126	0.3741459550491956	0.262195121935232	0.9486590038241483	6.566422782240048	5.10693384226185	0.7777345361328469
1	3	smote	0.6	100	10	63	0.3	1.0	1.0	0.7575600411176525	0.2699711145748221	0.24999999998475608	0.9448275861996566	5.7083322859459855	4.531249177840178	0.7937956120586865
1	1	smote	0.6	300	3	31	0.1	0.6	0.7	0.7906374085684431	0.32363955512579273	0.3999999999757576	0.9003831417555527	6.025640396187257	4.015384211780355	0.6663829713543307
1	2	smote	0.6	300	3	31	0.1	0.6	0.7	0.8249509391645641	0.4170381774969559	0.4085365853409429	0.9149425287286213	7.429923861449537	4.803064695008934	0.6464486999161043
1	3	smote	0.6	300	3	31	0.1	0.6	0.7	0.7654331370899915	0.26612693014096345	0.35975609753903925	0.9095785440543328	5.652380308089569	3.97865809602347	0.7038907190667079
1	1	smote	0.6	300	3	31	0.1	0.6	1.0	0.7946871008939974	0.3439760036974863	0.38787878785528007	0.8904214559318743	5.149068265188231	3.539732670811966	0.6874510954249086
1	2	smote	0.6	300	3	31	0.1	0.6	1.0	0.8223764134193066	0.4029632749436025	0.42682926826665674	0.9187739463531129	8.423322884222483	5.2548313817373415	0.6238430331748064
1	3	smote	0.6	300	3	31	0.1	0.6	1.0	0.7606859172039996	0.28080842667355255	0.35975609753903925	0.9026819923302477	5.211997947972031	3.6967059764808194	0.7092684919032277
1	1	smote	0.6	300	3	31	0.1	1.0	0.7	0.7906374085684431	0.32363955512579273	0.3999999999757576	0.9003831417555527	6.025640396187257	4.015384211780355	0.6663829713543307
1	2	smote	0.6	300	3	31	0.1	1.0	0.7	0.8249509391645641	0.4170381774969559	0.4085365853409429	0.9149425287286213	7.429923861449537	4.803064695008934	0.6464486999161043
1	3	smote	0.6	300	3	31	0.1	1.0	0.7	0.7654331370899915	0.26612693014096345	0.35975609753903925	0.9095785440543328	5.652380308089569	3.97865809602347	0.7038907190667079
1	1	smote	0.6	300	3	31	0.1	1.0	1.0	0.7946871008939974	0.3439760036974863	0.38787878785528007	0.8904214559318743	5.149068265188231	3.539732670811966	0.6874510954249086
1	2	smote	0.6	300	3	31	0.1	1.0	1.0	0.8223764134193066	0.4029632749436025	0.42682926826665674	0.9187739463531129	8.423322884222483	5.2548313817373415	0.6238430331748064
1	3	smote	0.6	300	3	31	0.1	1.0	1.0	0.7606859172039996	0.28080842667355255	0.35975609753903925	0.9026819923302477	5.211997947972031	3.6967059764808194	0.7092684919032277
1	1	smote	0.6	300	3	31	0.3	0.6	0.7	0.7793196331127366	0.32914874257846904	0.29090909089146005	0.9333333333261814	5.743588866839405	4.3636357083584185	0.7597402516248976
1	2	smote	0.6	300	3	31	0.3	0.6	0.7	0.7950892439958882	0.3465802013329918	0.2804878048609459	0.950191570873945	7.436765108414999	5.631330950787045	0.7572285522434097
1	3	smote	0.6	300	3	31	0.3	0.6	0.7	0.7506588169329969	0.2525054489784924	0.22560975608380426	0.9295019157016897	3.841235327752394	3.2002248901813473	0.8331238725854185
1	1	smote	0.6	300	3	31	0.3	0.6	1.0	0.7710623476140717	0.3068885162265853	0.3212121211926538	0.9310344827514864	6.388391910537845	4.657575081463278	0.7290684545975566
1	2	smote	0.6	300	3	31	0.3	0.6	1.0	0.8100457901130735	0.379707489899959	0.3414634146133254	0.945593869724555	9.011996220774076	6.276192593052534	0.696426446392083
1	3	smote	0.6	300	3	31	0.3	0.6	1.0	0.7601205494813569	0.2741512861786276	0.2682926829104699	0.9310344827514864	4.949999271469792	3.890243337714094	0.7859078506609517
1	1	smote	0.6	300	3	31	0.3	1.0	0.7	0.7793196331127366	0.32914874257846904	0.29090909089146005	0.9333333333261814	5.743588866839405	4.3636357083584185	0.7597402516248976
1	2	smote	0.6	300	3	31	0.3	1.0	0.7	0.7950892439958882	0.3465802013329918	0.2804878048609459	0.950191570873945	7.436765108414999	5.631330950787045	0.7572285522434097
1	3	smote	0.6	300	3	31	0.3	1.0	0.7	0.7506588169329969	0.2525054489784924	0.22560975608380426	0.9295019157016897	3.841235327752394	3.2002248901813473	0.8331238725854185
1	1	smote	0.6	300	3	31	0.3	1.0	1.0	0.7710623476140717	0.3068885162265853	0.3212121211926538	0.9310344827514864	6.388391910537845	4.657575081463278	0.7290684545975566
1	2	smote	0.6	300	3	31	0.3	1.0	1.0	0.8100457901130735	0.379707489899959	0.3414634146133254	0.945593869724555	9.011996220774076	6.276192593052534	0.696426446392083
1	3	smote	0.6	300	3	31	0.3	1.0	1.0	0.7601205494813569	0.2741512861786276	0.2682926829104699	0.9310344827514864	4.949999271469792	3.890243337714094	0.7859078506609517
1	1	smote	0.6	300	3	63	0.1	0.6	0.7	0.7906374085684431	0.32363955512579273	0.3999999999757576	0.9003831417555527	6.025640396187257	4.015384211780355	0.6663829713543307
1	2	smote	0.6	300	3	63	0.1	0.6	0.7	0.8249509391645641	0.4170381774969559	0.4085365853409429	0.9149425287286213	7.429923861449537	4.803064695008934	0.6464486999161043
1	3	smote	0.6	300	3	63	0.1	0.6	0.7	0.7654331370899915	0.26612693014096345	0.35975609753903925	0.9095785440543328	5.652380308089569	3.97865809602347	0.7038907190667079
1	1	smote	0.6	300	3	63	0.1	0.6	1.0	0.7946871008939974	0.3439760036974863	0.38787878785528007	0.8904214559318743	5.149068265188231	3.539732670811966	0.6874510954249086
1	2	smote	0.6	300	3	63	0.1	0.6	1.0	0.8223764134193066	0.4029632749436025	0.42682926826665674	0.9187739463531129	8.423322884222483	5.2548313817373415	0.6238430331748064
1	3	smote	0.6	300	3	63	0.1	0.6	1.0	0.7606859172039996	0.28080842667355255	0.35975609753903925	0.9026819923302477	5.211997947972031	3.6967059764808194	0.7092684919032277
1	1	smote	0.6	300	3	63	0.1	1.0	0.7	0.7906374085684431	0.32363955512579273	0.3999999999757576	0.9003831417555527	6.025640396187257	4.015384211780355	0.6663829713543307
1	2	smote	0.6	300	3	63	0.1	1.0	0.7	0.8249509391645641	0.4170381774969559	0.4085365853409429	0.9149425287286213	7.429923861449537	4.803064695008934	0.6464486999161043
1	3	smote	0.6	300	3	63	0.1	1.0	0.7	0.7654331370899915	0.26612693014096345	0.35975609753903925	0.9095785440543328	5.652380308089569	3.97865809602347	0.7038907190667079
1	1	smote	0.6	300	3	63	0.1	1.0	1.0	0.7946871008939974	0.3439760036974863	0.38787878785528007	0.8904214559318743	5.149068265188231	3.539732670811966	0.6874510954249086
1	2	smote	0.6	300	3	63	0.1	1.0	1.0	0.8223764134193066	0.4029632749436025	0.42682926826665674	0.9187739463531129	8.423322884222483	5.2548313817373415	0.6238430331748064
1	3	smote	0.6	300	3	63	0.1	1.0	1.0	0.7606859172039996	0.28080842667355255	0.35975609753903925	0.9026819923302477	5.211997947972031	3.6967059764808194	0.7092684919032277
1	1	smote	0.6	300	3	63	0.3	0.6	0.7	0.7793196331127366	0.32914874257846904	0.29090909089146005	0.9333333333261814	5.743588866839405	4.3636357083584185	0.7597402516248976
1	2	smote	0.6	300	3	63	0.3	0.6	0.7	0.7950892439958882	0.3465802013329918	0.2804878048609459	0.950191570873945	7.436765108414999	5.631330950787045	0.7572285522434097
1	3	smote	0.6	300	3	63	0.3	0.6	0.7	0.7506588169329969	0.2525054489784924	0.22560975608380426	0.9295019157016897	3.841235327752394	3.2002248901813473	0.8331238725854185
1	1	smote	0.6	300	3	63	0.3	0.6	1.0	0.7710623476140717	0.3068885162265853	0.3212121211926538	0.9310344827514864	6.388391910537845	4.657575081463278	0.7290684545975566
1	2	smote	0.6	300	3	63	0.3	0.6	1.0	0.8100457901130735	0.379707489899959	0.3414634146133254	0.945593869724555	9.011996220774076	6.276192593052534	0.696426446392083
1	3	smote	0.6	300	3	63	0.3	0.6	1.0	0.7601205494813569	0.2741512861786276	0.2682926829104699	0.9310344827514864	4.949999271469792	3.890243337714094	0.7859078506609517
1	1	smote	0.6	300	3	63	0.3	1.0	0.7	0.7793196331127366	0.32914874257846904	0.29090909089146005	0.9333333333261814	5.743588866839405	4.3636357083584185	0.7597402516248976
1	2	smote	0.6	300	3	63	0.3	1.0	0.7	0.7950892439958882	0.3465802013329918	0.2804878048609459	0.950191570873945	7.436765108414999	5.631330950787045	0.7572285522434097
1	3	smote	0.6	300	3	63	0.3	1.0	0.7	0.7506588169329969	0.2525054489784924	0.22560975608380426	0.9295019157016897	3.841235327752394	3.2002248901813473	0.8331238725854185
1	1	smote	0.6	300	3	63	0.3	1.0	1.0	0.7710623476140717	0.3068885162265853	0.3212121211926538	0.9310344827514864	6.388391910537845	4.657575081463278	0.7290684545975566
1	2	smote	0.6	300	3	63	0.3	1.0	1.0	0.8100457901130735	0.379707489899959	0.3414634146133254	0.945593869724555	9.011996220774076	6.276192593052534	0.696426446392083
1	3	smote	0.6	300	3	63	0.3	1.0	1.0	0.7601205494813569	0.2741512861786276	0.2682926829104699	0.9310344827514864	4.949999271469792	3.890243337714094	0.7859078506609517
1	1	smote	0.6	300	5	31	0.1	0.6	0.7	0.7789063044235458	0.32866795913028746	0.26666666665050504	0.9409961685751649	5.7992906205883505	4.519479752690529	0.7793159526533802
1	2	smote	0.6	300	5	31	0.1	0.6	0.7	0.801027941313896	0.37627031195724775	0.3109756097371356	0.9409961685751649	7.1977921138195144	5.270429894522831	0.7322286805735698
1	3	smote	0.6	300	5	31	0.1	0.6	0.7	0.7666806840482198	0.27958114594502387	0.2926829268114218	0.9279693486518931	5.330886994010852	4.063310281117028	0.7622202894890114
1	1	smote	0.6	300	5	31	0.1	0.6	1.0	0.7907813769882736	0.32577633886270063	0.3333333333131313	0.9325670498012831	6.914771677849536	4.943181084307109	0.7148726299950224
1	2	smote	0.6	300	5	31	0.1	0.6	1.0	0.8096533034295861	0.363035579168197	0.32926829266284946	0.9363984674257748	7.227600152714374	5.177048847181373	0.7162887632848776
1	3	smote	0.6	300	5	31	0.1	0.6	1.0	0.7602560508363705	0.27475091518385875	0.2804878048609459	0.9272030651269947	4.965208940814762	3.8530161581678803	0.7760028136667967
1	1	smote	0.6	300	5	31	0.1	1.0	0.7	0.7789063044235458	0.32866795913028746	0.26666666665050504	0.9409961685751649	5.7992906205883505	4.519479752690529	0.7793159526533802
1	2	smote	0.6	300	5	31	0.1	1.0	0.7	0.801027941313896	0.37627031195724775	0.3109756097371356	0.9409961685751649	7.1977921138195144	5.270429894522831	0.7322286805735698
1	3	smote	0.6	300	5	31	0.1	1.0	0.7	0.7666806840482198	0.27958114594502387	0.2926829268114218	0.9279693486518931	5.330886994010852	4.063310281117028	0.7622202894890114
1	1	smote	0.6	300	5	31	0.1	1.0	1.0	0.7907813769882736	0.32577633886270063	0.3333333333131313	0.9325670498012831	6.914771677849536	4.943181084307109	0.7148726299950224
1	2	smote	0.6	300	5	31	0.1	1.0	1.0	0.8096533034295861	0.363035579168197	0.32926829266284946	0.9363984674257748	7.227600152714374	5.177048847181373	0.7162887632848776
1	3	smote	0.6	300	5	31	0.1	1.0	1.0	0.7602560508363705	0.27475091518385875	0.2804878048609459	0.9272030651269947	4.965208940814762	3.8530161581678803	0.7760028136667967
1	1	smote	0.6	300	5	31	0.3	0.6	0.7	0.7705932892139788	0.2989445627458703	0.24242424240955004	0.9409961685751649	5.103375748226775	4.108617956991391	0.8050784634827678
1	2	smote	0.6	300	5	31	0.3	0.6	0.7	0.7923979067376881	0.3622086734383841	0.25609756095999403	0.94789272029925	6.2625349449871015	4.9148125421750315	0.7847960167445907
1	3	smote	0.6	300	5	31	0.3	0.6	0.7	0.763358564620129	0.2678620300311206	0.24999999998475608	0.94789272029925	6.063724312445118	4.797793195932768	0.7912287709796748
1	1	smote	0.6	300	5	31	0.3	0.6	1.0	0.7807778938813421	0.32770300490242976	0.29090909089146005	0.9448275861996566	7.025639731413446	5.272726316034157	0.7504976695861646
1	2	smote	0.6	300	5	31	0.3	0.6	1.0	0.792000747593683	0.3548415783565155	0.25609756095999403	0.9540229884984367	7.143441050741762	5.57012073849295	0.7797531508264001
1	3	smote	0.6	300	5	31	0.3	0.6	1.0	0.7613867862816559	0.27488970020375153	0.262195121935232	0.9379310344755715	5.370063401859201	4.224254061226444	0.7866301924970394
1	1	smote	0.6	300	5	31	0.3	1.0	0.7	0.7706165099268547	0.2989697749910179	0.24242424240955004	0.9409961685751649	5.103375748226775	4.108617956991391	0.8050784634827678
1	2	smote	0.6	300	5	31	0.3	1.0	0.7	0.7923979067376881	0.3622086734383841	0.25609756095999403	0.94789272029925	6.2625349449871015	4.9148125421750315	0.7847960167445907
1	3	smote	0.6	300	5	31	0.3	1.0	0.7	0.763358564620129	0.2678620300311206	0.24999999998475608	0.94789272029925	6.063724312445118	4.797793195932768	0.7912287709796748
1	1	smote	0.6	300	5	31	0.3	1.0	1.0	0.7807778938813421	0.32770300490242976	0.29090909089146005	0.9448275861996566	7.025639731413446	5.272726316034157	0.7504976695861646
1	2	smote	0.6	300	5	31	0.3	1.0	1.0	0.792000747593683	0.3548415783565155	0.25609756095999403	0.9540229884984367	7.143441050741762	5.57012073849295	0.7797531508264001
1	3	smote	0.6	300	5	31	0.3	1.0	1.0	0.7613867862816559	0.27488970020375153	0.262195121935232	0.9379310344755715	5.370063401859201	4.224254061226444	0.7866301924970394
1	1	smote	0.6	300	5	63	0.1	0.6	0.7	0.7789063044235458	0.32866795913028746	0.26666666665050504	0.9409961685751649	5.7992906205883505	4.519479752690529	0.7793159526533802
1	2	smote	0.6	300	5	63	0.1	0.6	0.7	0.801027941313896	0.37627031195724775	0.3109756097371356	0.9409961685751649	7.1977921138195144	5.270429894522831	0.7322286805735698
1	3	smote	0.6	300	5	63	0.1	0.6	0.7	0.7666806840482198	0.27958114594502387	0.2926829268114218	0.9279693486518931	5.330886994010852	4.063310281117028	0.7622202894890114
1	1	smote	0.6	300	5	63	0.1	0.6	1.0	0.7907813769882736	0.32577633886270063	0.3333333333131313	0.9325670498012831	6.914771677849536	4.943181084307109	0.7148726299950224
1	2	smote	0.6	300	5	63	0.1	0.6	1.0	0.8096533034295861	0.363035579168197	0.32926829266284946	0.9363984674257748	7.227600152714374	5.177048847181373	0.7162887632848776
1	3	smote	0.6	300	5	63	0.1	0.6	1.0	0.7602560508363705	0.27475091518385875	0.2804878048609459	0.9272030651269947	4.965208940814762	3.8530161581678803	0.7760028136667967
1	1	smote	0.6	300	5	63	0.1	1.0	0.7	0.7789063044235458	0.32866795913028746	0.26666666665050504	0.9409961685751649	5.7992906205883505	4.519479752690529	0.7793159526533802
1	2	smote	0.6	300	5	63	0.1	1.0	0.7	0.801027941313896	0.37627031195724775	0.3109756097371356	0.9409961685751649	7.1977921138195144	5.270429894522831	0.7322286805735698
1	3	smote	0.6	300	5	63	0.1	1.0	0.7	0.7666806840482198	0.27958114594502387	0.2926829268114218	0.9279693486518931	5.330886994010852	4.063310281117028	0.7622202894890114
1	1	smote	0.6	300	5	63	0.1	1.0	1.0	0.7907813769882736	0.32577633886270063	0.3333333333131313	0.9325670498012831	6.914771677849536	4.943181084307109	0.7148726299950224
1	2	smote	0.6	300	5	63	0.1	1.0	1.0	0.8096533034295861	0.363035579168197	0.32926829266284946	0.9363984674257748	7.227600152714374	5.177048847181373	0.7162887632848776
1	3	smote	0.6	300	5	63	0.1	1.0	1.0	0.7602560508363705	0.27475091518385875	0.2804878048609459	0.9272030651269947	4.965208940814762	3.8530161581678803	0.7760028136667967
1	1	smote	0.6	300	5	63	0.3	0.6	0.7	0.7705932892139788	0.2989445627458703	0.24242424240955004	0.9409961685751649	5.103375748226775	4.108617956991391	0.8050784634827678
1	2	smote	0.6	300	5	63	0.3	0.6	0.7	0.8000607419867303	0.36402790236059723	0.2743902438857079	0.9547892720233351	7.986040084506524	6.069138796790526	0.7599684765801111
1	3	smote	0.6	300	5	63	0.3	0.6	0.7	0.763358564620129	0.2678620300311206	0.24999999998475608	0.94789272029925	6.063724312445118	4.797793195932768	0.7912287709796748
1	1	smote	0.6	300	5	63	0.3	0.6	1.0	0.7799930337861372	0.3218619268063153	0.27878787877098254	0.9448275861996566	6.619746681195579	5.0530293861994	0.7633266895779939
1	2	smote	0.6	300	5	63	0.3	0.6	1.0	0.792000747593683	0.3548415783565155	0.25609756095999403	0.9540229884984367	7.143441050741762	5.57012073849295	0.7797531508264001
1	3	smote	0.6	300	5	63	0.3	0.6	1.0	0.7595551817587142	0.2765291284147352	0.2743902438857079	0.9402298850502665	5.9486092029922695	4.590759081003583	0.7717365294745278
1	1	smote	0.6	300	5	63	0.3	1.0	0.7	0.7706165099268547	0.2989697749910179	0.24242424240955004	0.9409961685751649	5.103375748226775	4.108617956991391	0.8050784634827678
1	2	smote	0.6	300	5	63	0.3	1.0	0.7	0.8000607419867303	0.36402790236059723	0.2743902438857079	0.9547892720233351	7.986040084506524	6.069138796790526	0.7599684765801111
1	3	smote	0.6	300	5	63	0.3	1.0	0.7	0.763358564620129	0.2678620300311206	0.24999999998475608	0.94789272029925	6.063724312445118	4.797793195932768	0.7912287709796748
1	1	smote	0.6	300	5	63	0.3	1.0	1.0	0.7799512365029607	0.32175615060327944	0.27878787877098254	0.9448275861996566	6.619746681195579	5.0530293861994	0.7633266895779939
1	2	smote	0.6	300	5	63	0.3	1.0	1.0	0.792000747593683	0.3548415783565155	0.25609756095999403	0.9540229884984367	7.143441050741762	5.57012073849295	0.7797531508264001
1	3	smote	0.6	300	5	63	0.3	1.0	1.0	0.7595551817587142	0.2765291284147352	0.2743902438857079	0.9402298850502665	5.9486092029922695	4.590759081003583	0.7717365294745278
1	1	smote	0.6	300	10	31	0.1	0.6	0.7	0.7893556252176942	0.3278602236098185	0.2606060605902663	0.9356321839008764	5.123242752684058	4.048700669010395	0.7902613272925356
1	2	smote	0.6	300	10	31	0.1	0.6	0.7	0.81276516213438	0.37910846675488724	0.2804878048609459	0.9555555555482333	8.381354020645805	6.3109741883623585	0.7529778707596628
1	3	smote	0.6	300	10	31	0.1	0.6	0.7	0.7676011587702085	0.274164489724331	0.24390243900951813	0.9394636015253681	5.0061241120454785	4.029020636593048	0.8048183577465418
1	1	smote	0.6	300	10	31	0.1	0.6	1.0	0.7892070126552886	0.30007293175283456	0.28484848483122127	0.9386973180004698	6.099045598901769	4.646590150289068	0.7618552794777111
1	2	smote	0.6	300	10	31	0.1	0.6	1.0	0.8103401551256892	0.3729731630577579	0.2682926829104699	0.9540229884984367	7.6083316571692885	5.8353645831830905	0.7669703122893101
1	3	smote	0.6	300	10	31	0.1	0.6	1.0	0.7593122138117934	0.2633639586350203	0.21341463413332837	0.9379310344755715	4.099913200814774	3.4383463289052454	0.8386388002611403
1	1	smote	0.6	300	10	31	0.1	1.0	0.7	0.7893556252176942	0.3278602236098185	0.2606060605902663	0.9356321839008764	5.123242752684058	4.048700669010395	0.7902613272925356
1	2	smote	0.6	300	10	31	0.1	1.0	0.7	0.81276516213438	0.37910846675488724	0.2804878048609459	0.9555555555482333	8.381354020645805	6.3109741883623585	0.7529778707596628
1	3	smote	0.6	300	10	31	0.1	1.0	0.7	0.7676011587702085	0.274164489724331	0.24390243900951813	0.9394636015253681	5.0061241120454785	4.029020636593048	0.8048183577465418
1	1	smote	0.6	300	10	31	0.1	1.0	1.0	0.7892070126552886	0.30007293175283456	0.28484848483122127	0.9386973180004698	6.099045598901769	4.646590150289068	0.7618552794777111
1	2	smote	0.6	300	10	31	0.1	1.0	1.0	0.8103401551256892	0.3729731630577579	0.2682926829104699	0.9540229884984367	7.6083316571692885	5.8353645831830905	0.7669703122893101
1	3	smote	0.6	300	10	31	0.1	1.0	1.0	0.7593122138117934	0.2633639586350203	0.21341463413332837	0.9379310344755715	4.099913200814774	3.4383463289052454	0.8386388002611403
1	1	smote	0.6	300	10	31	0.3	0.6	0.7	0.7814373621270173	0.31040455978315884	0.23030303028907254	0.9463601532494532	5.278964134914972	4.293505692233694	0.8133235100134295
1	2	smote	0.6	300	10	31	0.3	0.6	0.7	0.80946173254836	0.3795165069461265	0.24999999998475608	0.9532567049735383	6.797812736607698	5.348359510377571	0.786776519099646
1	3	smote	0.6	300	10	31	0.3	0.6	0.7	0.7683207176899355	0.2700105940575278	0.20731707315809042	0.9517241379237417	5.156042879061946	4.294424196638121	0.8328914723569927
1	1	smote	0.6	300	10	31	0.3	0.6	1.0	0.7759108324625568	0.3015921160167389	0.2545454545300275	0.9440613026747582	5.762778776186918	4.550435051171915	0.789625139237955
1	2	smote	0.6	300	10	31	0.3	0.6	1.0	0.7945145313522102	0.3627948142356722	0.2378048780342802	0.9563218390731317	6.831156314738087	5.444478854951237	0.7970069100736746
1	3	smote	0.6	300	10	31	0.3	0.6	1.0	0.7678908513223063	0.27324023456766994	0.24390243900951813	0.9386973180004698	4.939515313554773	3.9786578868573583	0.805475352317295
1	1	smote	0.6	300	10	31	0.3	1.0	0.7	0.7814373621270173	0.31040455978315884	0.23030303028907254	0.9463601532494532	5.278964134914972	4.293505692233694	0.8133235100134295
1	2	smote	0.6	300	10	31	0.3	1.0	0.7	0.80946173254836	0.3795165069461265	0.24999999998475608	0.9532567049735383	6.797812736607698	5.348359510377571	0.786776519099646
1	3	smote	0.6	300	10	31	0.3	1.0	0.7	0.7683207176899355	0.2700105940575278	0.20731707315809042	0.9517241379237417	5.156042879061946	4.294424196638121	0.8328914723569927
1	1	smote	0.6	300	10	31	0.3	1.0	1.0	0.7759108324625568	0.3015921160167389	0.2545454545300275	0.9440613026747582	5.762778776186918	4.550435051171915	0.789625139237955
1	2	smote	0.6	300	10	31	0.3	1.0	1.0	0.7945145313522102	0.3627948142356722	0.2378048780342802	0.9563218390731317	6.831156314738087	5.444478854951237	0.7970069100736746
1	3	smote	0.6	300	10	31	0.3	1.0	1.0	0.7678908513223063	0.27324023456766994	0.24390243900951813	0.9386973180004698	4.939515313554773	3.9786578868573583	0.805475352317295
1	1	smote	0.6	300	10	63	0.1	0.6	0.7	0.788036688726344	0.30096626248104524	0.24242424240955004	0.9432950191498599	5.323242293487165	4.275183520445823	0.8031164526258676
1	2	smote	0.6	300	10	63	0.1	0.6	0.7	0.8126016260162602	0.3681054020231204	0.25609756095999403	0.9555555555482333	7.401637659394672	5.7621938241569355	0.7785025443425729
1	3	smote	0.6	300	10	63	0.1	0.6	0.7	0.7736379777590879	0.2842990482390684	0.2378048780342802	0.9417624521000632	5.045367544875921	4.0833593751110575	0.8093284162824658
1	1	smote	0.6	300	10	63	0.1	0.6	1.0	0.7845535817949609	0.30950850708117034	0.28484848483122127	0.9417624521000632	6.441011365039778	4.8911474845948195	0.7593756854292555
1	2	smote	0.6	300	10	63	0.1	0.6	1.0	0.8086954490234558	0.3539215593487885	0.2682926829104699	0.9486590038241483	6.775123040479857	5.225699745570266	0.7713069779835199
1	3	smote	0.6	300	10	63	0.1	0.6	1.0	0.7745677974021119	0.27871767033773526	0.24390243900951813	0.9379310344755715	4.8745511764899305	3.9295386616059944	0.8061334204085773
1	1	smote	0.6	300	10	63	0.1	1.0	0.7	0.788036688726344	0.30096626248104524	0.24242424240955004	0.9432950191498599	5.323242293487165	4.275183520445823	0.8031164526258676
[truncated: 11,825 more rows]
