# Supplementary material for: Risk prediction for cardiovascular related diseases using PRS and EHR in the Framingham Heart Study
Source: PLoS One. 2026 Apr 17;21(4):e0345914. doi: 10.1371/journal.pone.0345914 (PMC13089760; doi:10.1371/journal.pone.0345914)
Supplement: S1 File — (ZIP) [file pone.0345914.s003.zip › lgbm/prs_ehr_model/af/af_lgb_nested_cv_outer_test_results.csv]

outer_fold	AUC	AUPRC	sensitivity	specificity	DOR	LR+	LR-
1	0.8350029025891095	0.36576797105127923	0.15757575756620754	0.9747126436706919	7.2099382746408205	6.231402492223037	0.8642795794855934
2	0.8034273772204806	0.3443597087064498	0.13939393938549127	0.983908045969472	9.903414350891637	8.662332274733382	0.8746813844984017
3	0.8257125502289506	0.3756894559881826	0.6890243902018888	0.8091954022926499	9.396644782066867	3.6111517351755564	0.38430224031676197
4	0.8599476684422016	0.385317344522277	0.10365853657904521	0.9823754789196754	6.446018221329238	5.8814918880177	0.9124224632341623
