# Supplementary material for: Risk prediction for cardiovascular related diseases using PRS and EHR in the Framingham Heart Study
Source: PLoS One. 2026 Apr 17;21(4):e0345914. doi: 10.1371/journal.pone.0345914 (PMC13089760; doi:10.1371/journal.pone.0345914)
Supplement: S1 File — (ZIP) [file pone.0345914.s003.zip › lgbm/prs_ehr_model/chd/chd_lgb_nested_cv_all_results.csv]

outer_fold	inner_fold	sampling_method	sampling_ratio	n_estimators	max_depth	num_leaves	learning_rate	subsample	colsample_bytree	AUC	AUPRC	sensitivity	specificity	DOR	LR+	LR-
1	1	none		100	3	31	0.1	0.6	0.7	0.7967390734723823	0.27045485659840346	0.06034482758100476	0.9962006078951657	16.8384877464799	15.882716784365494	0.9432388974063846
1	2	none		100	3	31	0.1	0.6	0.7	0.7922888859521607	0.2893547942441505	0.0521739130389414	0.9969604863146129	18.05498641505197	17.16516087365059	0.950715791111899
1	3	none		100	3	31	0.1	0.6	0.7	0.7817827408484207	0.20343875256296937	0.0086956521731569	0.9901215805395889	0.879216383261385	0.8802666666807377	1.0011945576165142
1	1	none		100	3	31	0.1	0.6	1.0	0.7946494078188868	0.2797618925950703	0.04310344827214626	0.9969604863146129	14.774726121922942	14.180987790742082	0.9598139096435009
1	2	none		100	3	31	0.1	0.6	1.0	0.7889718514602881	0.3100997809713526	0.0782608695584121	0.9969604863146129	27.848964886552398	25.747741310475885	0.9245493014506692
1	3	none		100	3	31	0.1	0.6	1.0	0.7858992995903265	0.20016187562958887	0.0086956521731569	0.9878419452812475	0.7127187116391223	0.7152168025347632	1.0035050065722404
1	1	none		100	3	31	0.1	1.0	0.7	0.7967390734723823	0.27045485659840346	0.06034482758100476	0.9962006078951657	16.8384877464799	15.882716784365494	0.9432388974063846
1	2	none		100	3	31	0.1	1.0	0.7	0.7922888859521607	0.2893547942441505	0.0521739130389414	0.9969604863146129	18.05498641505197	17.16516087365059	0.950715791111899
1	3	none		100	3	31	0.1	1.0	0.7	0.7817827408484207	0.20343875256296937	0.0086956521731569	0.9901215805395889	0.879216383261385	0.8802666666807377	1.0011945576165142
1	1	none		100	3	31	0.1	1.0	1.0	0.7946494078188868	0.2797618925950703	0.04310344827214626	0.9969604863146129	14.774726121922942	14.180987790742082	0.9598139096435009
1	2	none		100	3	31	0.1	1.0	1.0	0.7889718514602881	0.3100997809713526	0.0782608695584121	0.9969604863146129	27.848964886552398	25.747741310475885	0.9245493014506692
1	3	none		100	3	31	0.1	1.0	1.0	0.7858992995903265	0.20016187562958887	0.0086956521731569	0.9878419452812475	0.7127187116391223	0.7152168025347632	1.0035050065722404
1	1	none		100	3	31	0.3	0.6	0.7	0.7700254166229955	0.23295063840121627	0.08620689654429252	0.9855623100229062	6.439916087506573	5.970957748191493	0.9271794232499365
1	2	none		100	3	31	0.3	0.6	0.7	0.7707215541165586	0.24790357068499022	0.12173913042419661	0.9825227963451176	7.792505215058744	6.965591474026984	0.8938834436249293
1	3	none		100	3	31	0.3	0.6	0.7	0.7454869829522929	0.18871323604894127	0.060869565212098305	0.9787234042478821	2.981480078236151	2.860868219360561	0.9595463040082612
1	1	none		100	3	31	0.3	0.6	1.0	0.7644245886175453	0.2342996508545757	0.11206896550758026	0.9840425531840119	7.783166631960093	7.022984100780778	0.902329906970071
1	2	none		100	3	31	0.3	0.6	1.0	0.7609026034095415	0.24154926167045962	0.1043478260778828	0.984802431603459	7.549509584672329	6.86608243466162	0.9094739575013775
1	3	none		100	3	31	0.3	0.6	1.0	0.7420510109686798	0.17690300097299402	0.08695652173156901	0.977963525828435	4.226599063307354	3.9460251941539024	0.933617097998434
1	1	none		100	3	31	0.3	1.0	0.7	0.7700254166229955	0.23295063840121627	0.08620689654429252	0.9855623100229062	6.439916087506573	5.970957748191493	0.9271794232499365
1	2	none		100	3	31	0.3	1.0	0.7	0.7707215541165586	0.24790357068499022	0.12173913042419661	0.9825227963451176	7.792505215058744	6.965591474026984	0.8938834436249293
1	3	none		100	3	31	0.3	1.0	0.7	0.7454869829522929	0.18871323604894127	0.060869565212098305	0.9787234042478821	2.981480078236151	2.860868219360561	0.9595463040082612
1	1	none		100	3	31	0.3	1.0	1.0	0.7644245886175453	0.2342996508545757	0.11206896550758026	0.9840425531840119	7.783166631960093	7.022984100780778	0.902329906970071
1	2	none		100	3	31	0.3	1.0	1.0	0.7609026034095415	0.24154926167045962	0.1043478260778828	0.984802431603459	7.549509584672329	6.86608243466162	0.9094739575013775
1	3	none		100	3	31	0.3	1.0	1.0	0.7420510109686798	0.17690300097299402	0.08695652173156901	0.977963525828435	4.226599063307354	3.9460251941539024	0.933617097998434
1	1	none		100	3	63	0.1	0.6	0.7	0.7967390734723823	0.27045485659840346	0.06034482758100476	0.9962006078951657	16.8384877464799	15.882716784365494	0.9432388974063846
1	2	none		100	3	63	0.1	0.6	0.7	0.7922888859521607	0.2893547942441505	0.0521739130389414	0.9969604863146129	18.05498641505197	17.16516087365059	0.950715791111899
1	3	none		100	3	63	0.1	0.6	0.7	0.7817827408484207	0.20343875256296937	0.0086956521731569	0.9901215805395889	0.879216383261385	0.8802666666807377	1.0011945576165142
1	1	none		100	3	63	0.1	0.6	1.0	0.7946494078188868	0.2797618925950703	0.04310344827214626	0.9969604863146129	14.774726121922942	14.180987790742082	0.9598139096435009
1	2	none		100	3	63	0.1	0.6	1.0	0.7889718514602881	0.3100997809713526	0.0782608695584121	0.9969604863146129	27.848964886552398	25.747741310475885	0.9245493014506692
1	3	none		100	3	63	0.1	0.6	1.0	0.7858992995903265	0.20016187562958887	0.0086956521731569	0.9878419452812475	0.7127187116391223	0.7152168025347632	1.0035050065722404
1	1	none		100	3	63	0.1	1.0	0.7	0.7967390734723823	0.27045485659840346	0.06034482758100476	0.9962006078951657	16.8384877464799	15.882716784365494	0.9432388974063846
1	2	none		100	3	63	0.1	1.0	0.7	0.7922888859521607	0.2893547942441505	0.0521739130389414	0.9969604863146129	18.05498641505197	17.16516087365059	0.950715791111899
1	3	none		100	3	63	0.1	1.0	0.7	0.7817827408484207	0.20343875256296937	0.0086956521731569	0.9901215805395889	0.879216383261385	0.8802666666807377	1.0011945576165142
1	1	none		100	3	63	0.1	1.0	1.0	0.7946494078188868	0.2797618925950703	0.04310344827214626	0.9969604863146129	14.774726121922942	14.180987790742082	0.9598139096435009
1	2	none		100	3	63	0.1	1.0	1.0	0.7889718514602881	0.3100997809713526	0.0782608695584121	0.9969604863146129	27.848964886552398	25.747741310475885	0.9245493014506692
1	3	none		100	3	63	0.1	1.0	1.0	0.7858992995903265	0.20016187562958887	0.0086956521731569	0.9878419452812475	0.7127187116391223	0.7152168025347632	1.0035050065722404
1	1	none		100	3	63	0.3	0.6	0.7	0.7700254166229955	0.23295063840121627	0.08620689654429252	0.9855623100229062	6.439916087506573	5.970957748191493	0.9271794232499365
1	2	none		100	3	63	0.3	0.6	0.7	0.7707215541165586	0.24790357068499022	0.12173913042419661	0.9825227963451176	7.792505215058744	6.965591474026984	0.8938834436249293
1	3	none		100	3	63	0.3	0.6	0.7	0.7454869829522929	0.18871323604894127	0.060869565212098305	0.9787234042478821	2.981480078236151	2.860868219360561	0.9595463040082612
1	1	none		100	3	63	0.3	0.6	1.0	0.7644245886175453	0.2342996508545757	0.11206896550758026	0.9840425531840119	7.783166631960093	7.022984100780778	0.902329906970071
1	2	none		100	3	63	0.3	0.6	1.0	0.7609026034095415	0.24154926167045962	0.1043478260778828	0.984802431603459	7.549509584672329	6.86608243466162	0.9094739575013775
1	3	none		100	3	63	0.3	0.6	1.0	0.7420510109686798	0.17690300097299402	0.08695652173156901	0.977963525828435	4.226599063307354	3.9460251941539024	0.933617097998434
1	1	none		100	3	63	0.3	1.0	0.7	0.7700254166229955	0.23295063840121627	0.08620689654429252	0.9855623100229062	6.439916087506573	5.970957748191493	0.9271794232499365
1	2	none		100	3	63	0.3	1.0	0.7	0.7707215541165586	0.24790357068499022	0.12173913042419661	0.9825227963451176	7.792505215058744	6.965591474026984	0.8938834436249293
1	3	none		100	3	63	0.3	1.0	0.7	0.7454869829522929	0.18871323604894127	0.060869565212098305	0.9787234042478821	2.981480078236151	2.860868219360561	0.9595463040082612
1	1	none		100	3	63	0.3	1.0	1.0	0.7644245886175453	0.2342996508545757	0.11206896550758026	0.9840425531840119	7.783166631960093	7.022984100780778	0.902329906970071
1	2	none		100	3	63	0.3	1.0	1.0	0.7609026034095415	0.24154926167045962	0.1043478260778828	0.984802431603459	7.549509584672329	6.86608243466162	0.9094739575013775
1	3	none		100	3	63	0.3	1.0	1.0	0.7420510109686798	0.17690300097299402	0.08695652173156901	0.977963525828435	4.226599063307354	3.9460251941539024	0.933617097998434
1	1	none		100	5	31	0.1	0.6	0.7	0.7935161408657375	0.29772229024927077	0.07758620688986326	0.9931610942173773	12.214935386837029	11.34481098407521	0.9287655237334427
1	2	none		100	5	31	0.1	0.6	0.7	0.7749372274349149	0.2555321558673604	0.0521739130389414	0.9931610942173773	7.993872090343125	7.628974342908625	0.9543528063434953
1	3	none		100	5	31	0.1	0.6	0.7	0.7679067001453681	0.1984025846965375	0.0260869565194707	0.9886018237006946	2.3232122456439868	2.288693642519287	0.9851418541626816
1	1	none		100	5	31	0.1	0.6	1.0	0.7862055864165182	0.283302082611866	0.11206896550758026	0.9946808510562715	23.601897312884756	21.068925875906242	0.8926793198267714
1	2	none		100	5	31	0.1	0.6	1.0	0.7695387868375843	0.2690869494924395	0.1043478260778828	0.9939209726368244	19.048512309123485	17.16518913174992	0.9011301598100838
1	3	none		100	5	31	0.1	0.6	1.0	0.7654420510109687	0.18599857475223744	0.0173913043463138	0.9870820668618003	1.352419566531754	1.346290517016285	0.9954680757426614
1	1	none		100	5	31	0.1	1.0	0.7	0.7935161408657375	0.29772229024927077	0.07758620688986326	0.9931610942173773	12.214935386837029	11.34481098407521	0.9287655237334427
1	2	none		100	5	31	0.1	1.0	0.7	0.7749372274349149	0.2555321558673604	0.0521739130389414	0.9931610942173773	7.993872090343125	7.628974342908625	0.9543528063434953
1	3	none		100	5	31	0.1	1.0	0.7	0.7679067001453681	0.1984025846965375	0.0260869565194707	0.9886018237006946	2.3232122456439868	2.288693642519287	0.9851418541626816
1	1	none		100	5	31	0.1	1.0	1.0	0.7862055864165182	0.283302082611866	0.11206896550758026	0.9946808510562715	23.601897312884756	21.068925875906242	0.8926793198267714
1	2	none		100	5	31	0.1	1.0	1.0	0.7695387868375843	0.2690869494924395	0.1043478260778828	0.9939209726368244	19.048512309123485	17.16518913174992	0.9011301598100838
1	3	none		100	5	31	0.1	1.0	1.0	0.7654420510109687	0.18599857475223744	0.0173913043463138	0.9870820668618003	1.352419566531754	1.346290517016285	0.9954680757426614
1	1	none		100	5	31	0.3	0.6	0.7	0.7564982706215281	0.23315753041947726	0.06896551723543401	0.9870820668618003	5.660126330830402	5.338738257137546	0.9432189121745329
1	2	none		100	5	31	0.3	0.6	0.7	0.749193868111537	0.2124375054422824	0.08695652173156901	0.9817629179256706	5.126981310158481	4.768113325148441	0.9300040287705359
1	3	none		100	5	31	0.3	0.6	0.7	0.7324699352451434	0.1934740936365208	0.060869565212098305	0.9840425531840119	3.996911071979317	3.8144903610901117	0.9543595672825467
1	1	none		100	5	31	0.3	0.6	1.0	0.752692327848234	0.2470306080019356	0.12068965516200952	0.9901215805395889	13.757150449858711	12.21749425307802	0.8880831942658584
1	2	none		100	5	31	0.3	0.6	1.0	0.7611735165851725	0.23397404618426154	0.12173913042419661	0.984802431603459	8.982172292661943	8.010429507105224	0.8918142690079197
1	3	none		100	5	31	0.3	0.6	1.0	0.7270781022862429	0.17800227797545642	0.060869565212098305	0.9825227963451176	3.6437177189660317	3.482795737013492	0.9558357614937906
1	1	none		100	5	31	0.3	1.0	0.7	0.7564982706215281	0.23315753041947726	0.06896551723543401	0.9870820668618003	5.660126330830402	5.338738257137546	0.9432189121745329
1	2	none		100	5	31	0.3	1.0	0.7	0.749193868111537	0.2124375054422824	0.08695652173156901	0.9817629179256706	5.126981310158481	4.768113325148441	0.9300040287705359
1	3	none		100	5	31	0.3	1.0	0.7	0.7324699352451434	0.1934740936365208	0.060869565212098305	0.9840425531840119	3.996911071979317	3.8144903610901117	0.9543595672825467
1	1	none		100	5	31	0.3	1.0	1.0	0.752692327848234	0.2470306080019356	0.12068965516200952	0.9901215805395889	13.757150449858711	12.21749425307802	0.8880831942658584
1	2	none		100	5	31	0.3	1.0	1.0	0.7611735165851725	0.23397404618426154	0.12173913042419661	0.984802431603459	8.982172292661943	8.010429507105224	0.8918142690079197
1	3	none		100	5	31	0.3	1.0	1.0	0.7270781022862429	0.17800227797545642	0.060869565212098305	0.9825227963451176	3.6437177189660317	3.482795737013492	0.9558357614937906
1	1	none		100	5	63	0.1	0.6	0.7	0.7935161408657375	0.29772229024927077	0.07758620688986326	0.9931610942173773	12.214935386837029	11.34481098407521	0.9287655237334427
1	2	none		100	5	63	0.1	0.6	0.7	0.7749372274349149	0.2555321558673604	0.0521739130389414	0.9931610942173773	7.993872090343125	7.628974342908625	0.9543528063434953
1	3	none		100	5	63	0.1	0.6	0.7	0.7679067001453681	0.1984025846965375	0.0260869565194707	0.9886018237006946	2.3232122456439868	2.288693642519287	0.9851418541626816
1	1	none		100	5	63	0.1	0.6	1.0	0.7862055864165182	0.283302082611866	0.11206896550758026	0.9946808510562715	23.601897312884756	21.068925875906242	0.8926793198267714
1	2	none		100	5	63	0.1	0.6	1.0	0.7695387868375843	0.2690869494924395	0.1043478260778828	0.9939209726368244	19.048512309123485	17.16518913174992	0.9011301598100838
1	3	none		100	5	63	0.1	0.6	1.0	0.7654420510109687	0.18599857475223744	0.0173913043463138	0.9870820668618003	1.352419566531754	1.346290517016285	0.9954680757426614
1	1	none		100	5	63	0.1	1.0	0.7	0.7935161408657375	0.29772229024927077	0.07758620688986326	0.9931610942173773	12.214935386837029	11.34481098407521	0.9287655237334427
1	2	none		100	5	63	0.1	1.0	0.7	0.7749372274349149	0.2555321558673604	0.0521739130389414	0.9931610942173773	7.993872090343125	7.628974342908625	0.9543528063434953
1	3	none		100	5	63	0.1	1.0	0.7	0.7679067001453681	0.1984025846965375	0.0260869565194707	0.9886018237006946	2.3232122456439868	2.288693642519287	0.9851418541626816
1	1	none		100	5	63	0.1	1.0	1.0	0.7862055864165182	0.283302082611866	0.11206896550758026	0.9946808510562715	23.601897312884756	21.068925875906242	0.8926793198267714
1	2	none		100	5	63	0.1	1.0	1.0	0.7695387868375843	0.2690869494924395	0.1043478260778828	0.9939209726368244	19.048512309123485	17.16518913174992	0.9011301598100838
1	3	none		100	5	63	0.1	1.0	1.0	0.7654420510109687	0.18599857475223744	0.0173913043463138	0.9870820668618003	1.352419566531754	1.346290517016285	0.9954680757426614
1	1	none		100	5	63	0.3	0.6	0.7	0.7564982706215281	0.23315753041947726	0.06896551723543401	0.9870820668618003	5.660126330830402	5.338738257137546	0.9432189121745329
1	2	none		100	5	63	0.3	0.6	0.7	0.749193868111537	0.2124375054422824	0.08695652173156901	0.9817629179256706	5.126981310158481	4.768113325148441	0.9300040287705359
1	3	none		100	5	63	0.3	0.6	0.7	0.7324699352451434	0.1934740936365208	0.060869565212098305	0.9840425531840119	3.996911071979317	3.8144903610901117	0.9543595672825467
1	1	none		100	5	63	0.3	0.6	1.0	0.752692327848234	0.2470306080019356	0.12068965516200952	0.9901215805395889	13.757150449858711	12.21749425307802	0.8880831942658584
1	2	none		100	5	63	0.3	0.6	1.0	0.7611735165851725	0.23397404618426154	0.12173913042419661	0.984802431603459	8.982172292661943	8.010429507105224	0.8918142690079197
1	3	none		100	5	63	0.3	0.6	1.0	0.7270781022862429	0.17800227797545642	0.060869565212098305	0.9825227963451176	3.6437177189660317	3.482795737013492	0.9558357614937906
1	1	none		100	5	63	0.3	1.0	0.7	0.7564982706215281	0.23315753041947726	0.06896551723543401	0.9870820668618003	5.660126330830402	5.338738257137546	0.9432189121745329
1	2	none		100	5	63	0.3	1.0	0.7	0.749193868111537	0.2124375054422824	0.08695652173156901	0.9817629179256706	5.126981310158481	4.768113325148441	0.9300040287705359
1	3	none		100	5	63	0.3	1.0	0.7	0.7324699352451434	0.1934740936365208	0.060869565212098305	0.9840425531840119	3.996911071979317	3.8144903610901117	0.9543595672825467
1	1	none		100	5	63	0.3	1.0	1.0	0.752692327848234	0.2470306080019356	0.12068965516200952	0.9901215805395889	13.757150449858711	12.21749425307802	0.8880831942658584
1	2	none		100	5	63	0.3	1.0	1.0	0.7611735165851725	0.23397404618426154	0.12173913042419661	0.984802431603459	8.982172292661943	8.010429507105224	0.8918142690079197
1	3	none		100	5	63	0.3	1.0	1.0	0.7270781022862429	0.17800227797545642	0.060869565212098305	0.9825227963451176	3.6437177189660317	3.482795737013492	0.9558357614937906
1	1	none		100	10	31	0.1	0.6	0.7	0.78952022848758	0.28210876006979757	0.06896551723543401	0.9931610942173773	10.757185897308585	10.084276430289075	0.9374455753563086
1	2	none		100	10	31	0.1	0.6	0.7	0.7738403594555306	0.24947425698765693	0.0782608695584121	0.991641337378483	10.072886731581175	9.362834639192869	0.929508569684302
1	3	none		100	10	31	0.1	0.6	0.7	0.7557354301572617	0.18595220735566265	0.0173913043463138	0.9863221884423533	1.276301917712343	1.2714966541284536	0.9962350002924687
1	1	none		100	10	31	0.1	0.6	1.0	0.7875353736505608	0.2810156029632318	0.09482758619872177	0.9939209726368244	17.12854321332998	15.59911224977006	0.9107086273597921
1	2	none		100	10	31	0.1	0.6	1.0	0.7729681511827672	0.2625985443009263	0.0956521739047259	0.9908814589590359	11.493577118343667	10.489843559028062	0.9126700361500663
1	3	none		100	10	31	0.1	0.6	1.0	0.7487511563367253	0.19023025162788207	0.043478260865784504	0.9893617021201417	4.227268749239582	4.086952676760074	0.9668069093602255
1	1	none		100	10	31	0.1	1.0	0.7	0.78952022848758	0.28210876006979757	0.06896551723543401	0.9931610942173773	10.757185897308585	10.084276430289075	0.9374455753563086
1	2	none		100	10	31	0.1	1.0	0.7	0.7738403594555306	0.24947425698765693	0.0782608695584121	0.991641337378483	10.072886731581175	9.362834639192869	0.929508569684302
1	3	none		100	10	31	0.1	1.0	0.7	0.7557354301572617	0.18595220735566265	0.0173913043463138	0.9863221884423533	1.276301917712343	1.2714966541284536	0.9962350002924687
1	1	none		100	10	31	0.1	1.0	1.0	0.7875353736505608	0.2810156029632318	0.09482758619872177	0.9939209726368244	17.12854321332998	15.59911224977006	0.9107086273597921
1	2	none		100	10	31	0.1	1.0	1.0	0.7729681511827672	0.2625985443009263	0.0956521739047259	0.9908814589590359	11.493577118343667	10.489843559028062	0.9126700361500663
1	3	none		100	10	31	0.1	1.0	1.0	0.7487511563367253	0.19023025162788207	0.043478260865784504	0.9893617021201417	4.227268749239582	4.086952676760074	0.9668069093602255
1	1	none		100	10	31	0.3	0.6	0.7	0.7587582538517975	0.23626327286057547	0.07758620688986326	0.9924012157979302	10.985032253164276	10.210331379777282	0.9294766765009578
1	2	none		100	10	31	0.3	0.6	0.7	0.7397515527950312	0.2352334833981645	0.1043478260778828	0.9893617021201417	10.834941252503585	9.808686424224177	0.9052828333156224
1	3	none		100	10	31	0.3	0.6	0.7	0.7319148936170212	0.17964248185875575	0.0782608695584121	0.9832826747645648	4.993993576925612	4.681420122061373	0.9374101107681838
1	1	none		100	10	31	0.3	0.6	1.0	0.763900534535164	0.27074856327506347	0.10344827585315101	0.9886018237006946	10.007683510862806	9.075854099652252	0.9068885911234165
1	2	none		100	10	31	0.3	0.6	1.0	0.7687326549491211	0.23939606488685944	0.1043478260778828	0.9908814589590359	12.660180266684584	11.443465700757885	0.9038943627263901
1	3	none		100	10	31	0.3	0.6	1.0	0.7430751949253337	0.19304265863810827	0.060869565212098305	0.9863221884423533	4.673864890912844	4.4502382894495875	0.9521538055931631
1	1	none		100	10	31	0.3	1.0	0.7	0.7587582538517975	0.23626327286057547	0.07758620688986326	0.9924012157979302	10.985032253164276	10.210331379777282	0.9294766765009578
1	2	none		100	10	31	0.3	1.0	0.7	0.7397515527950312	0.2352334833981645	0.1043478260778828	0.9893617021201417	10.834941252503585	9.808686424224177	0.9052828333156224
1	3	none		100	10	31	0.3	1.0	0.7	0.7319148936170212	0.17964248185875575	0.0782608695584121	0.9832826747645648	4.993993576925612	4.681420122061373	0.9374101107681838
1	1	none		100	10	31	0.3	1.0	1.0	0.763900534535164	0.27074856327506347	0.10344827585315101	0.9886018237006946	10.007683510862806	9.075854099652252	0.9068885911234165
1	2	none		100	10	31	0.3	1.0	1.0	0.7687326549491211	0.23939606488685944	0.1043478260778828	0.9908814589590359	12.660180266684584	11.443465700757885	0.9038943627263901
1	3	none		100	10	31	0.3	1.0	1.0	0.7430751949253337	0.19304265863810827	0.060869565212098305	0.9863221884423533	4.673864890912844	4.4502382894495875	0.9521538055931631
1	1	none		100	10	63	0.1	0.6	0.7	0.7926645529818678	0.28577230882531274	0.06034482758100476	0.9954407294757186	14.021375941940342	13.235603130718934	0.9439589270918279
1	2	none		100	10	63	0.1	0.6	0.7	0.7836659178009779	0.2574526169221132	0.043478260865784504	0.9931610942173773	6.601000438872183	6.3574786190905215	0.9631083366761185
1	3	none		100	10	63	0.1	0.6	0.7	0.7634597594819611	0.19330903714889447	0.0260869565194707	0.9924012157979302	3.498209677863617	3.4330389566761648	0.9813702544527435
1	1	none		100	10	63	0.1	0.6	1.0	0.7764909338643748	0.2467720756679713	0.08620689654429252	0.9924012157979302	12.320738479750956	11.344812644196981	0.9207899785905458
1	2	none		100	10	63	0.1	0.6	1.0	0.7616426589137042	0.26371169413504975	0.1043478260778828	0.9939209726368244	19.048512309123485	17.16518913174992	0.9011301598100838
1	3	none		100	10	63	0.1	0.6	1.0	0.754446940663407	0.1804171549758398	0.043478260865784504	0.9863221884423533	3.2777753786741988	3.178741635321134	0.9697862834728852
1	1	none		100	10	63	0.1	1.0	0.7	0.7926645529818678	0.28577230882531274	0.06034482758100476	0.9954407294757186	14.021375941940342	13.235603130718934	0.9439589270918279
1	2	none		100	10	63	0.1	1.0	0.7	0.7836659178009779	0.2574526169221132	0.043478260865784504	0.9931610942173773	6.601000438872183	6.3574786190905215	0.9631083366761185
1	3	none		100	10	63	0.1	1.0	0.7	0.7634597594819611	0.19330903714889447	0.0260869565194707	0.9924012157979302	3.498209677863617	3.4330389566761648	0.9813702544527435
1	1	none		100	10	63	0.1	1.0	1.0	0.7764909338643748	0.2467720756679713	0.08620689654429252	0.9924012157979302	12.320738479750956	11.344812644196981	0.9207899785905458
1	2	none		100	10	63	0.1	1.0	1.0	0.7616426589137042	0.26371169413504975	0.1043478260778828	0.9939209726368244	19.048512309123485	17.16518913174992	0.9011301598100838
1	3	none		100	10	63	0.1	1.0	1.0	0.754446940663407	0.1804171549758398	0.043478260865784504	0.9863221884423533	3.2777753786741988	3.178741635321134	0.9697862834728852
1	1	none		100	10	63	0.3	0.6	0.7	0.7681519232784824	0.2526245076354246	0.08620689654429252	0.9931610942173773	13.700189583413533	12.605345537861345	0.9200854721105769
1	2	none		100	10	63	0.3	0.6	0.7	0.7507070173120126	0.21788600004657985	0.0521739130389414	0.9924012157979302	7.1889813543097345	6.8660779133523295	0.9550835512108206
1	3	none		100	10	63	0.3	0.6	0.7	0.7353905114312145	0.18304486925195865	0.043478260865784504	0.9878419452812475	3.6931787771435696	3.576084012673816	0.9682943045903382
1	1	none		100	10	63	0.3	0.6	1.0	0.7621842574153652	0.26648409075557083	0.08620689654429252	0.991641337378483	11.192096367376493	10.313467274980718	0.9214955647739212
1	2	none		100	10	63	0.3	0.6	1.0	0.7574930619796485	0.2413050906535576	0.0782608695584121	0.9901215805395889	8.510151023964239	7.922400000126641	0.9309352904215183
1	3	none		100	10	63	0.3	0.6	1.0	0.744495837187789	0.19321989427351594	0.0521739130389414	0.984802431603459	3.5669701270460883	3.43304121733081	0.9624530229817512
1	1	none		100	10	63	0.3	1.0	0.7	0.7681519232784824	0.2526245076354246	0.08620689654429252	0.9931610942173773	13.700189583413533	12.605345537861345	0.9200854721105769
1	2	none		100	10	63	0.3	1.0	0.7	0.7507070173120126	0.21788600004657985	0.0521739130389414	0.9924012157979302	7.1889813543097345	6.8660779133523295	0.9550835512108206
1	3	none		100	10	63	0.3	1.0	0.7	0.7353905114312145	0.18304486925195865	0.043478260865784504	0.9878419452812475	3.6931787771435696	3.576084012673816	0.9682943045903382
1	1	none		100	10	63	0.3	1.0	1.0	0.7621842574153652	0.26648409075557083	0.08620689654429252	0.991641337378483	11.192096367376493	10.313467274980718	0.9214955647739212
1	2	none		100	10	63	0.3	1.0	1.0	0.7574930619796485	0.2413050906535576	0.0782608695584121	0.9901215805395889	8.510151023964239	7.922400000126641	0.9309352904215183
1	3	none		100	10	63	0.3	1.0	1.0	0.744495837187789	0.19321989427351594	0.0521739130389414	0.984802431603459	3.5669701270460883	3.43304121733081	0.9624530229817512
1	1	none		300	3	31	0.1	0.6	0.7	0.7885834818153233	0.24434163874464357	0.05172413792657551	0.9870820668618003	4.167911208058279	4.00405369285316	0.9606859290650366
1	2	none		300	3	31	0.1	0.6	0.7	0.7694198493458437	0.2615051058978672	0.1043478260778828	0.991641337378483	13.821695704985085	12.483779518923823	0.9032017233749638
1	3	none		300	3	31	0.1	0.6	0.7	0.7499603541694199	0.18124962374254378	0.0347826086926276	0.9832826747645648	2.1195728504934435	2.08063116536061	0.9816275688191154
1	1	none		300	3	31	0.1	0.6	1.0	0.7814039408866995	0.256226998952219	0.07758620688986326	0.991641337378483	9.978747603335956	9.282120547482645	0.9301889191577607
1	2	none		300	3	31	0.1	0.6	1.0	0.772122373463724	0.2658547743327303	0.12173913042419661	0.9931610942173773	20.12978349777313	17.80094013345346	0.8843085636825088
1	3	none		300	3	31	0.1	0.6	1.0	0.7486454341218448	0.1740280819544969	0.0347826086926276	0.9802431610867763	1.7879408822019216	1.7605342251388523	0.9846713752030068
1	1	none		300	3	31	0.1	1.0	0.7	0.7885834818153233	0.24434163874464357	0.05172413792657551	0.9870820668618003	4.167911208058279	4.00405369285316	0.9606859290650366
1	2	none		300	3	31	0.1	1.0	0.7	0.7694198493458437	0.2615051058978672	0.1043478260778828	0.991641337378483	13.821695704985085	12.483779518923823	0.9032017233749638
1	3	none		300	3	31	0.1	1.0	0.7	0.7499603541694199	0.18124962374254378	0.0347826086926276	0.9832826747645648	2.1195728504934435	2.08063116536061	0.9816275688191154
1	1	none		300	3	31	0.1	1.0	1.0	0.7814039408866995	0.256226998952219	0.07758620688986326	0.991641337378483	9.978747603335956	9.282120547482645	0.9301889191577607
1	2	none		300	3	31	0.1	1.0	1.0	0.772122373463724	0.2658547743327303	0.12173913042419661	0.9931610942173773	20.12978349777313	17.80094013345346	0.8843085636825088
1	3	none		300	3	31	0.1	1.0	1.0	0.7486454341218448	0.1740280819544969	0.0347826086926276	0.9802431610867763	1.7879408822019216	1.7605342251388523	0.9846713752030068
1	1	none		300	3	31	0.3	0.6	0.7	0.7412679488523215	0.21599507218602992	0.12068965516200952	0.9817629179256706	7.388884826277394	6.6178124599092625	0.895644274016184
1	2	none		300	3	31	0.3	0.6	0.7	0.7461477467952954	0.2109808991950536	0.12173913042419661	0.9772036474089879	5.941911577023796	5.340287510262476	0.8987490610754293
1	3	none		300	3	31	0.3	0.6	0.7	0.7243095017840624	0.17634952786369013	0.12173913042419661	0.9741641337311995	5.226555920552278	4.712018634769866	0.9015532702855684
1	1	none		300	3	31	0.3	0.6	1.0	0.7567471963106593	0.2296115243707495	0.10344827585315101	0.9817629179256706	6.211535047611577	5.672410679922225	0.9132059264461522
1	2	none		300	3	31	0.3	0.6	1.0	0.7483745209462138	0.23822087964346464	0.1304347825973535	0.9825227963451176	8.432603856772568	7.463133722171768	0.8850331125008063
1	3	none		300	3	31	0.3	0.6	1.0	0.7245738073212633	0.16614526414980516	0.08695652173156901	0.9741641337311995	3.591035021774343	3.3657275962641897	0.9372583502933429
1	1	none		300	3	31	0.3	1.0	0.7	0.7412679488523215	0.21599507218602992	0.12068965516200952	0.9817629179256706	7.388884826277394	6.6178124599092625	0.895644274016184
1	2	none		300	3	31	0.3	1.0	0.7	0.7461477467952954	0.2109808991950536	0.12173913042419661	0.9772036474089879	5.941911577023796	5.340287510262476	0.8987490610754293
1	3	none		300	3	31	0.3	1.0	0.7	0.7243095017840624	0.17634952786369013	0.12173913042419661	0.9741641337311995	5.226555920552278	4.712018634769866	0.9015532702855684
1	1	none		300	3	31	0.3	1.0	1.0	0.7567471963106593	0.2296115243707495	0.10344827585315101	0.9817629179256706	6.211535047611577	5.672410679922225	0.9132059264461522
1	2	none		300	3	31	0.3	1.0	1.0	0.7483745209462138	0.23822087964346464	0.1304347825973535	0.9825227963451176	8.432603856772568	7.463133722171768	0.8850331125008063
1	3	none		300	3	31	0.3	1.0	1.0	0.7245738073212633	0.16614526414980516	0.08695652173156901	0.9741641337311995	3.591035021774343	3.3657275962641897	0.9372583502933429
1	1	none		300	3	63	0.1	0.6	0.7	0.7885834818153233	0.24434163874464357	0.05172413792657551	0.9870820668618003	4.167911208058279	4.00405369285316	0.9606859290650366
1	2	none		300	3	63	0.1	0.6	0.7	0.7694198493458437	0.2615051058978672	0.1043478260778828	0.991641337378483	13.821695704985085	12.483779518923823	0.9032017233749638
1	3	none		300	3	63	0.1	0.6	0.7	0.7499603541694199	0.18124962374254378	0.0347826086926276	0.9832826747645648	2.1195728504934435	2.08063116536061	0.9816275688191154
1	1	none		300	3	63	0.1	0.6	1.0	0.7814039408866995	0.256226998952219	0.07758620688986326	0.991641337378483	9.978747603335956	9.282120547482645	0.9301889191577607
1	2	none		300	3	63	0.1	0.6	1.0	0.772122373463724	0.2658547743327303	0.12173913042419661	0.9931610942173773	20.12978349777313	17.80094013345346	0.8843085636825088
1	3	none		300	3	63	0.1	0.6	1.0	0.7486454341218448	0.1740280819544969	0.0347826086926276	0.9802431610867763	1.7879408822019216	1.7605342251388523	0.9846713752030068
1	1	none		300	3	63	0.1	1.0	0.7	0.7885834818153233	0.24434163874464357	0.05172413792657551	0.9870820668618003	4.167911208058279	4.00405369285316	0.9606859290650366
1	2	none		300	3	63	0.1	1.0	0.7	0.7694198493458437	0.2615051058978672	0.1043478260778828	0.991641337378483	13.821695704985085	12.483779518923823	0.9032017233749638
1	3	none		300	3	63	0.1	1.0	0.7	0.7499603541694199	0.18124962374254378	0.0347826086926276	0.9832826747645648	2.1195728504934435	2.08063116536061	0.9816275688191154
1	1	none		300	3	63	0.1	1.0	1.0	0.7814039408866995	0.256226998952219	0.07758620688986326	0.991641337378483	9.978747603335956	9.282120547482645	0.9301889191577607
1	2	none		300	3	63	0.1	1.0	1.0	0.772122373463724	0.2658547743327303	0.12173913042419661	0.9931610942173773	20.12978349777313	17.80094013345346	0.8843085636825088
1	3	none		300	3	63	0.1	1.0	1.0	0.7486454341218448	0.1740280819544969	0.0347826086926276	0.9802431610867763	1.7879408822019216	1.7605342251388523	0.9846713752030068
1	1	none		300	3	63	0.3	0.6	0.7	0.7412679488523215	0.21599507218602992	0.12068965516200952	0.9817629179256706	7.388884826277394	6.6178124599092625	0.895644274016184
1	2	none		300	3	63	0.3	0.6	0.7	0.7461477467952954	0.2109808991950536	0.12173913042419661	0.9772036474089879	5.941911577023796	5.340287510262476	0.8987490610754293
1	3	none		300	3	63	0.3	0.6	0.7	0.7243095017840624	0.17634952786369013	0.12173913042419661	0.9741641337311995	5.226555920552278	4.712018634769866	0.9015532702855684
1	1	none		300	3	63	0.3	0.6	1.0	0.7567668483387484	0.22962141053331414	0.10344827585315101	0.9817629179256706	6.211535047611577	5.672410679922225	0.9132059264461522
1	2	none		300	3	63	0.3	0.6	1.0	0.7483745209462138	0.23822087964346464	0.1304347825973535	0.9825227963451176	8.432603856772568	7.463133722171768	0.8850331125008063
1	3	none		300	3	63	0.3	0.6	1.0	0.7245738073212633	0.16614526414980516	0.08695652173156901	0.9741641337311995	3.591035021774343	3.3657275962641897	0.9372583502933429
1	1	none		300	3	63	0.3	1.0	0.7	0.7412679488523215	0.21599507218602992	0.12068965516200952	0.9817629179256706	7.388884826277394	6.6178124599092625	0.895644274016184
1	2	none		300	3	63	0.3	1.0	0.7	0.7461477467952954	0.2109808991950536	0.12173913042419661	0.9772036474089879	5.941911577023796	5.340287510262476	0.8987490610754293
1	3	none		300	3	63	0.3	1.0	0.7	0.7243095017840624	0.17634952786369013	0.12173913042419661	0.9741641337311995	5.226555920552278	4.712018634769866	0.9015532702855684
1	1	none		300	3	63	0.3	1.0	1.0	0.7567471963106593	0.2296115243707495	0.10344827585315101	0.9817629179256706	6.211535047611577	5.672410679922225	0.9132059264461522
1	2	none		300	3	63	0.3	1.0	1.0	0.7483745209462138	0.23822087964346464	0.1304347825973535	0.9825227963451176	8.432603856772568	7.463133722171768	0.8850331125008063
1	3	none		300	3	63	0.3	1.0	1.0	0.7245738073212633	0.16614526414980516	0.08695652173156901	0.9741641337311995	3.591035021774343	3.3657275962641897	0.9372583502933429
1	1	none		300	5	31	0.1	0.6	0.7	0.7696978828215072	0.26675930663682224	0.10344827585315101	0.9886018237006946	10.007683510862806	9.075854099652252	0.9068885911234165
1	2	none		300	5	31	0.1	0.6	0.7	0.7624752213558873	0.24599847664839153	0.08695652173156901	0.9901215805395889	9.545777867165217	8.802666666807378	0.9221528820221438
1	3	none		300	5	31	0.1	0.6	0.7	0.7406567992599444	0.17336592714771337	0.0347826086926276	0.9840425531840119	2.22222082829906	2.1797087777657778	0.9808695552601627
1	1	none		300	5	31	0.1	0.6	1.0	0.7718989099675087	0.27868617416751634	0.08620689654429252	0.991641337378483	11.192096367376493	10.313467274980718	0.9214955647739212
1	2	none		300	5	31	0.1	0.6	1.0	0.7495572882251883	0.2434486292704222	0.1130434782510397	0.9893617021201417	11.85293001267755	10.626076959576192	0.896493679594965
1	3	none		300	5	31	0.1	0.6	1.0	0.7459693405576847	0.17722394413011922	0.0347826086926276	0.9832826747645648	2.1195728504934435	2.08063116536061	0.9816275688191154
1	1	none		300	5	31	0.1	1.0	0.7	0.7696978828215072	0.26675930663682224	0.10344827585315101	0.9886018237006946	10.007683510862806	9.075854099652252	0.9068885911234165
1	2	none		300	5	31	0.1	1.0	0.7	0.7624752213558873	0.24599847664839153	0.08695652173156901	0.9901215805395889	9.545777867165217	8.802666666807378	0.9221528820221438
1	3	none		300	5	31	0.1	1.0	0.7	0.7406567992599444	0.17336592714771337	0.0347826086926276	0.9840425531840119	2.22222082829906	2.1797087777657778	0.9808695552601627
1	1	none		300	5	31	0.1	1.0	1.0	0.7718989099675087	0.27868617416751634	0.08620689654429252	0.991641337378483	11.192096367376493	10.313467274980718	0.9214955647739212
1	2	none		300	5	31	0.1	1.0	1.0	0.7495572882251883	0.2434486292704222	0.1130434782510397	0.9893617021201417	11.85293001267755	10.626076959576192	0.896493679594965
1	3	none		300	5	31	0.1	1.0	1.0	0.7459693405576847	0.17722394413011922	0.0347826086926276	0.9832826747645648	2.1195728504934435	2.08063116536061	0.9816275688191154
1	1	none		300	5	31	0.3	0.6	0.7	0.7527905879886805	0.260135440486289	0.08620689654429252	0.9893617021201417	8.773576645091728	8.103440652202773	0.9236188264224463
1	2	none		300	5	31	0.3	0.6	0.7	0.7501189374917404	0.22609561345328844	0.1043478260778828	0.984802431603459	7.549509584672329	6.86608243466162	0.9094739575013775
1	3	none		300	5	31	0.3	0.6	0.7	0.7243359323377825	0.18165906294121856	0.0695652173852552	0.9840425531840119	4.610589006473919	4.3594175555315555	0.9455229046233412
1	1	none		300	5	31	0.3	0.6	1.0	0.7568520071271355	0.27559001546039413	0.12931034481643877	0.9908814589590359	16.138596126886156	14.181018917975683	0.878702127811774
1	2	none		300	5	31	0.3	0.6	1.0	0.7414761464252676	0.240712658188329	0.1478260869436673	0.9863221884423533	12.509061123088268	10.807721560091856	0.8639914161945519
1	3	none		300	5	31	0.3	0.6	1.0	0.7110281485397119	0.18213764159056522	0.0347826086926276	0.9855623100229062	2.4599319123273866	2.4091516479641526	0.9793570347585315
1	1	none		300	5	31	0.3	1.0	0.7	0.7527905879886805	0.260135440486289	0.08620689654429252	0.9893617021201417	8.773576645091728	8.103440652202773	0.9236188264224463
1	2	none		300	5	31	0.3	1.0	0.7	0.7501189374917404	0.22609561345328844	0.1043478260778828	0.984802431603459	7.549509584672329	6.86608243466162	0.9094739575013775
1	3	none		300	5	31	0.3	1.0	0.7	0.7243359323377825	0.18165906294121856	0.0695652173852552	0.9840425531840119	4.610589006473919	4.3594175555315555	0.9455229046233412
1	1	none		300	5	31	0.3	1.0	1.0	0.7568520071271355	0.27559001546039413	0.12931034481643877	0.9908814589590359	16.138596126886156	14.181018917975683	0.878702127811774
1	2	none		300	5	31	0.3	1.0	1.0	0.7414761464252676	0.240712658188329	0.1478260869436673	0.9863221884423533	12.509061123088268	10.807721560091856	0.8639914161945519
1	3	none		300	5	31	0.3	1.0	1.0	0.7110281485397119	0.18213764159056522	0.0347826086926276	0.9855623100229062	2.4599319123273866	2.4091516479641526	0.9793570347585315
1	1	none		300	5	63	0.1	0.6	0.7	0.7696978828215072	0.26675930663682224	0.10344827585315101	0.9886018237006946	10.007683510862806	9.075854099652252	0.9068885911234165
1	2	none		300	5	63	0.1	0.6	0.7	0.7624752213558873	0.24599847664839153	0.08695652173156901	0.9901215805395889	9.545777867165217	8.802666666807378	0.9221528820221438
1	3	none		300	5	63	0.1	0.6	0.7	0.7406567992599444	0.17336592714771337	0.0347826086926276	0.9840425531840119	2.22222082829906	2.1797087777657778	0.9808695552601627
1	1	none		300	5	63	0.1	0.6	1.0	0.7718989099675087	0.27868617416751634	0.08620689654429252	0.991641337378483	11.192096367376493	10.313467274980718	0.9214955647739212
1	2	none		300	5	63	0.1	0.6	1.0	0.7495572882251883	0.2434486292704222	0.1130434782510397	0.9893617021201417	11.85293001267755	10.626076959576192	0.896493679594965
1	3	none		300	5	63	0.1	0.6	1.0	0.7459693405576847	0.17722394413011922	0.0347826086926276	0.9832826747645648	2.1195728504934435	2.08063116536061	0.9816275688191154
1	1	none		300	5	63	0.1	1.0	0.7	0.7696978828215072	0.26675930663682224	0.10344827585315101	0.9886018237006946	10.007683510862806	9.075854099652252	0.9068885911234165
1	2	none		300	5	63	0.1	1.0	0.7	0.7624752213558873	0.24599847664839153	0.08695652173156901	0.9901215805395889	9.545777867165217	8.802666666807378	0.9221528820221438
1	3	none		300	5	63	0.1	1.0	0.7	0.7406567992599444	0.17336592714771337	0.0347826086926276	0.9840425531840119	2.22222082829906	2.1797087777657778	0.9808695552601627
1	1	none		300	5	63	0.1	1.0	1.0	0.7718989099675087	0.27868617416751634	0.08620689654429252	0.991641337378483	11.192096367376493	10.313467274980718	0.9214955647739212
1	2	none		300	5	63	0.1	1.0	1.0	0.7495572882251883	0.2434486292704222	0.1130434782510397	0.9893617021201417	11.85293001267755	10.626076959576192	0.896493679594965
1	3	none		300	5	63	0.1	1.0	1.0	0.7459693405576847	0.17722394413011922	0.0347826086926276	0.9832826747645648	2.1195728504934435	2.08063116536061	0.9816275688191154
1	1	none		300	5	63	0.3	0.6	0.7	0.7527905879886805	0.260135440486289	0.08620689654429252	0.9893617021201417	8.773576645091728	8.103440652202773	0.9236188264224463
1	2	none		300	5	63	0.3	0.6	0.7	0.7501189374917404	0.22609561345328844	0.1043478260778828	0.984802431603459	7.549509584672329	6.86608243466162	0.9094739575013775
1	3	none		300	5	63	0.3	0.6	0.7	0.7243359323377825	0.18165906294121856	0.0695652173852552	0.9840425531840119	4.610589006473919	4.3594175555315555	0.9455229046233412
1	1	none		300	5	63	0.3	0.6	1.0	0.7568520071271355	0.27559001546039413	0.12931034481643877	0.9908814589590359	16.138596126886156	14.181018917975683	0.878702127811774
1	2	none		300	5	63	0.3	0.6	1.0	0.7414761464252676	0.240712658188329	0.1478260869436673	0.9863221884423533	12.509061123088268	10.807721560091856	0.8639914161945519
1	3	none		300	5	63	0.3	0.6	1.0	0.7110281485397119	0.18213764159056522	0.0347826086926276	0.9855623100229062	2.4599319123273866	2.4091516479641526	0.9793570347585315
1	1	none		300	5	63	0.3	1.0	0.7	0.7527905879886805	0.260135440486289	0.08620689654429252	0.9893617021201417	8.773576645091728	8.103440652202773	0.9236188264224463
1	2	none		300	5	63	0.3	1.0	0.7	0.7501189374917404	0.22609561345328844	0.1043478260778828	0.984802431603459	7.549509584672329	6.86608243466162	0.9094739575013775
1	3	none		300	5	63	0.3	1.0	0.7	0.7243359323377825	0.18165906294121856	0.0695652173852552	0.9840425531840119	4.610589006473919	4.3594175555315555	0.9455229046233412
1	1	none		300	5	63	0.3	1.0	1.0	0.7568520071271355	0.27559001546039413	0.12931034481643877	0.9908814589590359	16.138596126886156	14.181018917975683	0.878702127811774
1	2	none		300	5	63	0.3	1.0	1.0	0.7414761464252676	0.240712658188329	0.1478260869436673	0.9863221884423533	12.509061123088268	10.807721560091856	0.8639914161945519
1	3	none		300	5	63	0.3	1.0	1.0	0.7110281485397119	0.18213764159056522	0.0347826086926276	0.9855623100229062	2.4599319123273866	2.4091516479641526	0.9793570347585315
1	1	none		300	10	31	0.1	0.6	0.7	0.7719840687558956	0.2695555549810463	0.09482758619872177	0.9924012157979302	13.681886729419832	12.479293908616679	0.9121032806801336
1	2	none		300	10	31	0.1	0.6	0.7	0.7674639883705564	0.2436172153335433	0.0782608695584121	0.991641337378483	10.072886731581175	9.362834639192869	0.929508569684302
1	3	none		300	10	31	0.1	0.6	0.7	0.7375512091978328	0.18362378508383603	0.0260869565194707	0.9893617021201417	2.491069084837475	2.4521716060560443	0.9843852168015408
1	1	none		300	10	31	0.1	0.6	1.0	0.778783670474793	0.2794841920868298	0.09482758619872177	0.9946808510562715	19.590439312273816	17.82755266422836	0.910012898850851
1	2	none		300	10	31	0.1	0.6	1.0	0.7614246068455134	0.24502484655756862	0.0956521739047259	0.9908814589590359	11.493577118343667	10.489843559028062	0.9126700361500663
1	3	none		300	10	31	0.1	0.6	1.0	0.7350601295097132	0.1836043252912812	0.0521739130389414	0.9878419452812475	4.472473381067481	4.291300815208579	0.9594916290948626
1	1	none		300	10	31	0.1	1.0	0.7	0.7719840687558956	0.2695555549810463	0.09482758619872177	0.9924012157979302	13.681886729419832	12.479293908616679	0.9121032806801336
1	2	none		300	10	31	0.1	1.0	0.7	0.7674639883705564	0.2436172153335433	0.0782608695584121	0.991641337378483	10.072886731581175	9.362834639192869	0.929508569684302
1	3	none		300	10	31	0.1	1.0	0.7	0.7375512091978328	0.18362378508383603	0.0260869565194707	0.9893617021201417	2.491069084837475	2.4521716060560443	0.9843852168015408
1	1	none		300	10	31	0.1	1.0	1.0	0.778783670474793	0.2794841920868298	0.09482758619872177	0.9946808510562715	19.590439312273816	17.82755266422836	0.910012898850851
1	2	none		300	10	31	0.1	1.0	1.0	0.7614246068455134	0.24502484655756862	0.0956521739047259	0.9908814589590359	11.493577118343667	10.489843559028062	0.9126700361500663
1	3	none		300	10	31	0.1	1.0	1.0	0.7350601295097132	0.1836043252912812	0.0521739130389414	0.9878419452812475	4.472473381067481	4.291300815208579	0.9594916290948626
1	1	none		300	10	31	0.3	0.6	0.7	0.7588172099360654	0.24011282246779753	0.06896551723543401	0.9878419452812475	6.018513561040823	5.6724091235558225	0.9424933591725126
1	2	none		300	10	31	0.3	0.6	0.7	0.7331373067265758	0.23239337438620009	0.08695652173156901	0.9870820668618003	7.277305280956706	6.731452585081426	0.9249924597671169
1	3	none		300	10	31	0.3	0.6	0.7	0.7202193735958768	0.1774313988755335	0.0782608695584121	0.9840425531840119	5.235845769796544	4.904344749973001	0.9366862419641359
1	1	none		300	10	31	0.3	0.6	1.0	0.7458927261293364	0.24885926839875183	0.08620689654429252	0.9893617021201417	8.773576645091728	8.103440652202773	0.9236188264224463
1	2	none		300	10	31	0.3	0.6	1.0	0.7601295097132285	0.24727526093734564	0.1130434782510397	0.9886018237006946	11.054238647914207	9.917672450916912	0.8971827600488671
1	3	none		300	10	31	0.3	0.6	1.0	0.7245738073212634	0.18250035254923888	0.043478260865784504	0.9893617021201417	4.227268749239582	4.086952676760074	0.9668069093602255
1	1	none		300	10	31	0.3	1.0	0.7	0.7588172099360654	0.24011282246779753	0.06896551723543401	0.9878419452812475	6.018513561040823	5.6724091235558225	0.9424933591725126
1	2	none		300	10	31	0.3	1.0	0.7	0.7328201400819347	0.23229276997227996	0.08695652173156901	0.9870820668618003	7.277305280956706	6.731452585081426	0.9249924597671169
1	3	none		300	10	31	0.3	1.0	0.7	0.7202193735958768	0.1774313988755335	0.0782608695584121	0.9840425531840119	5.235845769796544	4.904344749973001	0.9366862419641359
1	1	none		300	10	31	0.3	1.0	1.0	0.7458927261293364	0.24885926839875183	0.08620689654429252	0.9893617021201417	8.773576645091728	8.103440652202773	0.9236188264224463
1	2	none		300	10	31	0.3	1.0	1.0	0.7601295097132285	0.24727526093734564	0.1130434782510397	0.9886018237006946	11.054238647914207	9.917672450916912	0.8971827600488671
1	3	none		300	10	31	0.3	1.0	1.0	0.7245738073212634	0.18250035254923888	0.043478260865784504	0.9893617021201417	4.227268749239582	4.086952676760074	0.9668069093602255
1	1	none		300	10	63	0.1	0.6	0.7	0.7718072005030919	0.2677057532459539	0.05172413792657551	0.9946808510562715	10.19998080409146	9.72411963503365	0.9533468464110503
1	2	none		300	10	63	0.1	0.6	0.7	0.7735628386414696	0.25006230041854005	0.0695652173852552	0.9924012157979302	9.764473114829434	9.154770551136439	0.937559082382872
1	3	none		300	10	63	0.1	0.6	0.7	0.7510836527025241	0.19024373722275437	0.043478260865784504	0.9924012157979302	5.93635581587122	5.721731594460275	0.9638457856247948
1	1	none		300	10	63	0.1	0.6	1.0	0.765584058274814	0.25518396347621036	0.08620689654429252	0.991641337378483	11.192096367376493	10.313467274980718	0.9214955647739212
1	2	none		300	10	63	0.1	0.6	1.0	0.7642526760935643	0.25042625848566047	0.1043478260778828	0.9939209726368244	19.048512309123485	17.16518913174992	0.9011301598100838
1	3	none		300	10	63	0.1	0.6	1.0	0.7417602748777586	0.16971810080840946	0.0173913043463138	0.9840425531840119	1.0914447433013195	1.0898543888828889	0.9985428805785735
1	1	none		300	10	63	0.1	1.0	0.7	0.7718072005030919	0.2677057532459539	0.05172413792657551	0.9946808510562715	10.19998080409146	9.72411963503365	0.9533468464110503
1	2	none		300	10	63	0.1	1.0	0.7	0.7735628386414696	0.25006230041854005	0.0695652173852552	0.9924012157979302	9.764473114829434	9.154770551136439	0.937559082382872
1	3	none		300	10	63	0.1	1.0	0.7	0.7510836527025241	0.19024373722275437	0.043478260865784504	0.9924012157979302	5.93635581587122	5.721731594460275	0.9638457856247948
1	1	none		300	10	63	0.1	1.0	1.0	0.765584058274814	0.25518396347621036	0.08620689654429252	0.991641337378483	11.192096367376493	10.313467274980718	0.9214955647739212
1	2	none		300	10	63	0.1	1.0	1.0	0.7642526760935643	0.25042625848566047	0.1043478260778828	0.9939209726368244	19.048512309123485	17.16518913174992	0.9011301598100838
1	3	none		300	10	63	0.1	1.0	1.0	0.7417602748777586	0.16971810080840946	0.0173913043463138	0.9840425531840119	1.0914447433013195	1.0898543888828889	0.9985428805785735
1	1	none		300	10	63	0.3	0.6	0.7	0.7591447437375538	0.2611992931792644	0.07758620688986326	0.9939209726368244	13.752313797746636	12.76291002253914	0.9280554583554694
1	2	none		300	10	63	0.3	0.6	0.7	0.7414761464252677	0.22038408680704358	0.060869565212098305	0.991641337378483	7.689384728740065	7.282204719372231	0.9470464672238608
1	3	none		300	10	63	0.3	0.6	0.7	0.7277851195982555	0.18461835080242295	0.060869565212098305	0.9878419452812475	5.266199366392402	5.006517617743342	0.9506889535993871
1	1	none		300	10	63	0.3	0.6	1.0	0.7498100303951367	0.25726182179189855	0.10344827585315101	0.991641337378483	13.688794784909689	12.376160729976862	0.9041088560062422
1	2	none		300	10	63	0.3	0.6	1.0	0.7443636844191885	0.22123407069410256	0.1043478260778828	0.9893617021201417	10.834941252503585	9.808686424224177	0.9052828333156224
1	3	none		300	10	63	0.3	0.6	1.0	0.7276133209990749	0.19304706307842007	0.043478260865784504	0.9870820668618003	3.473259340360239	3.365726292540713	0.9690397197518321
1	1	none		300	10	63	0.3	1.0	0.7	0.7591447437375538	0.2611992931792644	0.07758620688986326	0.9939209726368244	13.752313797746636	12.76291002253914	0.9280554583554694
1	2	none		300	10	63	0.3	1.0	0.7	0.7414761464252677	0.22038408680704358	0.060869565212098305	0.991641337378483	7.689384728740065	7.282204719372231	0.9470464672238608
1	3	none		300	10	63	0.3	1.0	0.7	0.7277851195982555	0.18461835080242295	0.060869565212098305	0.9878419452812475	5.266199366392402	5.006517617743342	0.9506889535993871
1	1	none		300	10	63	0.3	1.0	1.0	0.7498100303951367	0.25726182179189855	0.10344827585315101	0.991641337378483	13.688794784909689	12.376160729976862	0.9041088560062422
1	2	none		300	10	63	0.3	1.0	1.0	0.7443636844191885	0.22123407069410256	0.1043478260778828	0.9893617021201417	10.834941252503585	9.808686424224177	0.9052828333156224
1	3	none		300	10	63	0.3	1.0	1.0	0.7276133209990749	0.19304706307842007	0.043478260865784504	0.9870820668618003	3.473259340360239	3.365726292540713	0.9690397197518321
1	1	none		500	3	31	0.1	0.6	0.7	0.7821703699821821	0.2373912155307065	0.06896551723543401	0.9893617021201417	6.888882404206018	6.482752521762218	0.9410455967306597
1	2	none		500	3	31	0.1	0.6	0.7	0.7564953085767147	0.2404640348859452	0.12173913042419661	0.9832826747645648	8.153010411671263	7.282209078762136	0.8931926527172523
1	3	none		500	3	31	0.1	0.6	0.7	0.7308312409144971	0.17044761755413634	0.060869565212098305	0.9802431610867763	3.2158103358229444	3.0809348939929917	0.9580586353350529
1	1	none		500	3	31	0.1	0.6	1.0	0.7722067917409077	0.24468844303296441	0.09482758619872177	0.9886018237006946	9.086341220349084	8.319532924681232	0.9156086737295338
1	2	none		500	3	31	0.1	0.6	1.0	0.7557156072419717	0.23586163745962926	0.1043478260778828	0.9832826747645648	6.852599598552521	6.241893496081831	0.9108796359376249
1	3	none		500	3	31	0.1	0.6	1.0	0.7285582132945684	0.16280249973336056	0.0782608695584121	0.9764437689895408	3.519475070474028	3.3222987285477092	0.9439756289864806
1	1	none		500	3	31	0.1	1.0	0.7	0.7821703699821821	0.2373912155307065	0.06896551723543401	0.9893617021201417	6.888882404206018	6.482752521762218	0.9410455967306597
1	2	none		500	3	31	0.1	1.0	0.7	0.7564953085767147	0.2404640348859452	0.12173913042419661	0.9832826747645648	8.153010411671263	7.282209078762136	0.8931926527172523
1	3	none		500	3	31	0.1	1.0	0.7	0.7308312409144971	0.17044761755413634	0.060869565212098305	0.9802431610867763	3.2158103358229444	3.0809348939929917	0.9580586353350529
1	1	none		500	3	31	0.1	1.0	1.0	0.7722067917409077	0.24468844303296441	0.09482758619872177	0.9886018237006946	9.086341220349084	8.319532924681232	0.9156086737295338
1	2	none		500	3	31	0.1	1.0	1.0	0.7557156072419717	0.23586163745962926	0.1043478260778828	0.9832826747645648	6.852599598552521	6.241893496081831	0.9108796359376249
1	3	none		500	3	31	0.1	1.0	1.0	0.7285582132945684	0.16280249973336056	0.0782608695584121	0.9764437689895408	3.519475070474028	3.3222987285477092	0.9439756289864806
1	1	none		500	3	31	0.3	0.6	0.7	0.7390669217063202	0.2267095337144618	0.11206896550758026	0.9772036474089879	5.41035360720709	4.916089795473144	0.9086448129417868
1	2	none		500	3	31	0.3	0.6	0.7	0.7380996431875247	0.21400334570893934	0.1304347825973535	0.9756838905700936	6.018747516462292	5.364128226682911	0.8912366155622309
1	3	none		500	3	31	0.3	0.6	0.7	0.7168362627197039	0.17703418859234768	0.1130434782510397	0.9726443768923052	4.5315887525894665	4.132365637673434	0.911902164554585
1	1	none		500	3	31	0.3	0.6	1.0	0.7631079027355623	0.24187522975015494	0.12068965516200952	0.9832826747645648	8.073078937162746	7.21943141429546	0.8942599706701138
1	2	none		500	3	31	0.3	0.6	1.0	0.7325756574600238	0.22888087695387035	0.1304347825973535	0.9832826747645648	8.822721980204891	7.802366870102288	0.884349161107066
1	3	none		500	3	31	0.3	0.6	1.0	0.7210849742302101	0.16737671779827812	0.0956521739047259	0.9772036474089879	4.5339723655295945	4.195940186634802	0.925444577738393
1	1	none		500	3	31	0.3	1.0	0.7	0.7390669217063202	0.2267095337144618	0.11206896550758026	0.9772036474089879	5.41035360720709	4.916089795473144	0.9086448129417868
1	2	none		500	3	31	0.3	1.0	0.7	0.7380996431875247	0.21400334570893934	0.1304347825973535	0.9756838905700936	6.018747516462292	5.364128226682911	0.8912366155622309
1	3	none		500	3	31	0.3	1.0	0.7	0.7168362627197039	0.17703418859234768	0.1130434782510397	0.9726443768923052	4.5315887525894665	4.132365637673434	0.911902164554585
1	1	none		500	3	31	0.3	1.0	1.0	0.7631079027355623	0.24187522975015494	0.12068965516200952	0.9832826747645648	8.073078937162746	7.21943141429546	0.8942599706701138
1	2	none		500	3	31	0.3	1.0	1.0	0.7325756574600238	0.22888087695387035	0.1304347825973535	0.9832826747645648	8.822721980204891	7.802366870102288	0.884349161107066
1	3	none		500	3	31	0.3	1.0	1.0	0.7210849742302101	0.16737671779827812	0.0956521739047259	0.9772036474089879	4.5339723655295945	4.195940186634802	0.925444577738393
1	1	none		500	3	63	0.1	0.6	0.7	0.7821703699821821	0.2373912155307065	0.06896551723543401	0.9893617021201417	6.888882404206018	6.482752521762218	0.9410455967306597
1	2	none		500	3	63	0.1	0.6	0.7	0.7564953085767147	0.2404640348859452	0.12173913042419661	0.9832826747645648	8.153010411671263	7.282209078762136	0.8931926527172523
1	3	none		500	3	63	0.1	0.6	0.7	0.7308312409144971	0.17044761755413634	0.060869565212098305	0.9802431610867763	3.2158103358229444	3.0809348939929917	0.9580586353350529
1	1	none		500	3	63	0.1	0.6	1.0	0.7722067917409077	0.24468844303296441	0.09482758619872177	0.9886018237006946	9.086341220349084	8.319532924681232	0.9156086737295338
1	2	none		500	3	63	0.1	0.6	1.0	0.7557156072419717	0.23586163745962926	0.1043478260778828	0.9832826747645648	6.852599598552521	6.241893496081831	0.9108796359376249
1	3	none		500	3	63	0.1	0.6	1.0	0.7285582132945684	0.16280249973336056	0.0782608695584121	0.9764437689895408	3.519475070474028	3.3222987285477092	0.9439756289864806
1	1	none		500	3	63	0.1	1.0	0.7	0.7821703699821821	0.2373912155307065	0.06896551723543401	0.9893617021201417	6.888882404206018	6.482752521762218	0.9410455967306597
1	2	none		500	3	63	0.1	1.0	0.7	0.7564953085767147	0.2404640348859452	0.12173913042419661	0.9832826747645648	8.153010411671263	7.282209078762136	0.8931926527172523
1	3	none		500	3	63	0.1	1.0	0.7	0.7308312409144971	0.17044761755413634	0.060869565212098305	0.9802431610867763	3.2158103358229444	3.0809348939929917	0.9580586353350529
1	1	none		500	3	63	0.1	1.0	1.0	0.7722067917409077	0.24468844303296441	0.09482758619872177	0.9886018237006946	9.086341220349084	8.319532924681232	0.9156086737295338
1	2	none		500	3	63	0.1	1.0	1.0	0.7557156072419717	0.23586163745962926	0.1043478260778828	0.9832826747645648	6.852599598552521	6.241893496081831	0.9108796359376249
1	3	none		500	3	63	0.1	1.0	1.0	0.7285582132945684	0.16280249973336056	0.0782608695584121	0.9764437689895408	3.519475070474028	3.3222987285477092	0.9439756289864806
1	1	none		500	3	63	0.3	0.6	0.7	0.7390669217063202	0.2267095337144618	0.11206896550758026	0.9772036474089879	5.41035360720709	4.916089795473144	0.9086448129417868
1	2	none		500	3	63	0.3	0.6	0.7	0.7380996431875247	0.21400334570893934	0.1304347825973535	0.9756838905700936	6.018747516462292	5.364128226682911	0.8912366155622309
1	3	none		500	3	63	0.3	0.6	0.7	0.7168296550812738	0.177033272506957	0.1130434782510397	0.9726443768923052	4.5315887525894665	4.132365637673434	0.911902164554585
1	1	none		500	3	63	0.3	0.6	1.0	0.763114453411592	0.24187879222594516	0.12068965516200952	0.9832826747645648	8.073078937162746	7.21943141429546	0.8942599706701138
1	2	none		500	3	63	0.3	0.6	1.0	0.7325756574600238	0.22888087695387035	0.1304347825973535	0.9832826747645648	8.822721980204891	7.802366870102288	0.884349161107066
1	3	none		500	3	63	0.3	0.6	1.0	0.7210849742302101	0.16737671779827812	0.0956521739047259	0.9772036474089879	4.5339723655295945	4.195940186634802	0.925444577738393
1	1	none		500	3	63	0.3	1.0	0.7	0.7390669217063202	0.2267095337144618	0.11206896550758026	0.9772036474089879	5.41035360720709	4.916089795473144	0.9086448129417868
1	2	none		500	3	63	0.3	1.0	0.7	0.7380996431875247	0.21400334570893934	0.1304347825973535	0.9756838905700936	6.018747516462292	5.364128226682911	0.8912366155622309
1	3	none		500	3	63	0.3	1.0	0.7	0.7168362627197039	0.17703418859234768	0.1130434782510397	0.9726443768923052	4.5315887525894665	4.132365637673434	0.911902164554585
1	1	none		500	3	63	0.3	1.0	1.0	0.7631079027355623	0.24187522975015494	0.12068965516200952	0.9832826747645648	8.073078937162746	7.21943141429546	0.8942599706701138
1	2	none		500	3	63	0.3	1.0	1.0	0.7325756574600238	0.22888087695387035	0.1304347825973535	0.9832826747645648	8.822721980204891	7.802366870102288	0.884349161107066
1	3	none		500	3	63	0.3	1.0	1.0	0.7210849742302101	0.16737671779827812	0.0956521739047259	0.9772036474089879	4.5339723655295945	4.195940186634802	0.925444577738393
1	1	none		500	5	31	0.1	0.6	0.7	0.7598653181008281	0.25135603380974125	0.08620689654429252	0.9878419452812475	7.665088024306001	7.090511404444778	0.9250397784487119
1	2	none		500	5	31	0.1	0.6	0.7	0.7588079820272235	0.23657026295489467	0.08695652173156901	0.9901215805395889	9.545777867165217	8.802666666807378	0.9221528820221438
1	3	none		500	5	31	0.1	0.6	0.7	0.7349147614642528	0.17568618224063948	0.043478260865784504	0.9825227963451176	2.55533450470032	2.487711240723923	0.9735364237420366
1	1	none		500	5	31	0.1	0.6	1.0	0.7583652132900116	0.27302064319194647	0.10344827585315101	0.9893617021201417	10.730759125204614	9.724128782643326	0.9061920561142328
1	2	none		500	5	31	0.1	0.6	1.0	0.7516717325227964	0.23913296475443369	0.1043478260778828	0.9878419452812475	9.466011616267583	8.582601630417159	0.9066755761220092
1	3	none		500	5	31	0.1	0.6	1.0	0.733157129641866	0.1721334985234761	0.0521739130389414	0.9832826747645648	3.2376961425743955	3.1209467480409154	0.9639405855987428
1	1	none		500	5	31	0.1	1.0	0.7	0.7598653181008281	0.25135603380974125	0.08620689654429252	0.9878419452812475	7.665088024306001	7.090511404444778	0.9250397784487119
1	2	none		500	5	31	0.1	1.0	0.7	0.7588079820272235	0.23657026295489467	0.08695652173156901	0.9901215805395889	9.545777867165217	8.802666666807378	0.9221528820221438
1	3	none		500	5	31	0.1	1.0	0.7	0.7349147614642528	0.17568618224063948	0.043478260865784504	0.9825227963451176	2.55533450470032	2.487711240723923	0.9735364237420366
1	1	none		500	5	31	0.1	1.0	1.0	0.7583652132900116	0.27302064319194647	0.10344827585315101	0.9893617021201417	10.730759125204614	9.724128782643326	0.9061920561142328
1	2	none		500	5	31	0.1	1.0	1.0	0.7516717325227964	0.23913296475443369	0.1043478260778828	0.9878419452812475	9.466011616267583	8.582601630417159	0.9066755761220092
1	3	none		500	5	31	0.1	1.0	1.0	0.733157129641866	0.1721334985234761	0.0521739130389414	0.9832826747645648	3.2376961425743955	3.1209467480409154	0.9639405855987428
1	1	none		500	5	31	0.3	0.6	0.7	0.7415758306257205	0.25003784763129266	0.08620689654429252	0.9878419452812475	7.665088024306001	7.090511404444778	0.9250397784487119
1	2	none		500	5	31	0.3	0.6	0.7	0.7465574203779569	0.2377773478585334	0.1130434782510397	0.9810030395062235	6.5815651539331235	5.950605560400967	0.9041322778715107
1	3	none		500	5	31	0.3	0.6	0.7	0.7099577111140478	0.1787090563654845	0.0782608695584121	0.984802431603459	5.501883166028543	5.149561825996215	0.9359634902415642
1	1	none		500	5	31	0.3	0.6	1.0	0.7522141284980609	0.26701903077651096	0.15517241377972651	0.9908814589590359	19.95916173358411	17.01722270157082	0.8526020646120283
1	2	none		500	5	31	0.3	0.6	1.0	0.7408880666049954	0.23593850369303548	0.1391304347705104	0.9825227963451176	9.085633784028687	7.960675970316553	0.8761827813766833
1	3	none		500	5	31	0.3	0.6	1.0	0.7113056693537729	0.17986654261119497	0.0347826086926276	0.9840425531840119	2.22222082829906	2.1797087777657778	0.9808695552601627
1	1	none		500	5	31	0.3	1.0	0.7	0.7415758306257205	0.25003784763129266	0.08620689654429252	0.9878419452812475	7.665088024306001	7.090511404444778	0.9250397784487119
1	2	none		500	5	31	0.3	1.0	0.7	0.7465574203779569	0.2377773478585334	0.1130434782510397	0.9810030395062235	6.5815651539331235	5.950605560400967	0.9041322778715107
1	3	none		500	5	31	0.3	1.0	0.7	0.7099577111140478	0.1787090563654845	0.0782608695584121	0.984802431603459	5.501883166028543	5.149561825996215	0.9359634902415642
1	1	none		500	5	31	0.3	1.0	1.0	0.7522141284980609	0.26701903077651096	0.15517241377972651	0.9908814589590359	19.95916173358411	17.01722270157082	0.8526020646120283
1	2	none		500	5	31	0.3	1.0	1.0	0.7408880666049954	0.23593850369303548	0.1391304347705104	0.9825227963451176	9.085633784028687	7.960675970316553	0.8761827813766833
1	3	none		500	5	31	0.3	1.0	1.0	0.7113056693537729	0.17986654261119497	0.0347826086926276	0.9840425531840119	2.22222082829906	2.1797087777657778	0.9808695552601627
1	1	none		500	5	63	0.1	0.6	0.7	0.7598653181008281	0.25135603380974125	0.08620689654429252	0.9878419452812475	7.665088024306001	7.090511404444778	0.9250397784487119
1	2	none		500	5	63	0.1	0.6	0.7	0.7588079820272235	0.23657026295489467	0.08695652173156901	0.9901215805395889	9.545777867165217	8.802666666807378	0.9221528820221438
1	3	none		500	5	63	0.1	0.6	0.7	0.7349147614642528	0.17568618224063948	0.043478260865784504	0.9825227963451176	2.55533450470032	2.487711240723923	0.9735364237420366
1	1	none		500	5	63	0.1	0.6	1.0	0.7583652132900116	0.27302064319194647	0.10344827585315101	0.9893617021201417	10.730759125204614	9.724128782643326	0.9061920561142328
1	2	none		500	5	63	0.1	0.6	1.0	0.7516717325227964	0.23913296475443369	0.1043478260778828	0.9878419452812475	9.466011616267583	8.582601630417159	0.9066755761220092
1	3	none		500	5	63	0.1	0.6	1.0	0.733157129641866	0.1721334985234761	0.0521739130389414	0.9832826747645648	3.2376961425743955	3.1209467480409154	0.9639405855987428
1	1	none		500	5	63	0.1	1.0	0.7	0.7598653181008281	0.25135603380974125	0.08620689654429252	0.9878419452812475	7.665088024306001	7.090511404444778	0.9250397784487119
1	2	none		500	5	63	0.1	1.0	0.7	0.7588079820272235	0.23657026295489467	0.08695652173156901	0.9901215805395889	9.545777867165217	8.802666666807378	0.9221528820221438
1	3	none		500	5	63	0.1	1.0	0.7	0.7349147614642528	0.17568618224063948	0.043478260865784504	0.9825227963451176	2.55533450470032	2.487711240723923	0.9735364237420366
1	1	none		500	5	63	0.1	1.0	1.0	0.7583652132900116	0.27302064319194647	0.10344827585315101	0.9893617021201417	10.730759125204614	9.724128782643326	0.9061920561142328
1	2	none		500	5	63	0.1	1.0	1.0	0.7516717325227964	0.23913296475443369	0.1043478260778828	0.9878419452812475	9.466011616267583	8.582601630417159	0.9066755761220092
1	3	none		500	5	63	0.1	1.0	1.0	0.733157129641866	0.1721334985234761	0.0521739130389414	0.9832826747645648	3.2376961425743955	3.1209467480409154	0.9639405855987428
1	1	none		500	5	63	0.3	0.6	0.7	0.7415758306257205	0.25003784763129266	0.08620689654429252	0.9878419452812475	7.665088024306001	7.090511404444778	0.9250397784487119
1	2	none		500	5	63	0.3	0.6	0.7	0.7465574203779569	0.2377773478585334	0.1130434782510397	0.9810030395062235	6.5815651539331235	5.950605560400967	0.9041322778715107
1	3	none		500	5	63	0.3	0.6	0.7	0.7099577111140478	0.1787090563654845	0.0782608695584121	0.984802431603459	5.501883166028543	5.149561825996215	0.9359634902415642
1	1	none		500	5	63	0.3	0.6	1.0	0.7522141284980609	0.26701903077651096	0.15517241377972651	0.9908814589590359	19.95916173358411	17.01722270157082	0.8526020646120283
1	2	none		500	5	63	0.3	0.6	1.0	0.7408880666049954	0.23593850369303548	0.1391304347705104	0.9825227963451176	9.085633784028687	7.960675970316553	0.8761827813766833
1	3	none		500	5	63	0.3	0.6	1.0	0.7113056693537729	0.17986654261119497	0.0347826086926276	0.9840425531840119	2.22222082829906	2.1797087777657778	0.9808695552601627
1	1	none		500	5	63	0.3	1.0	0.7	0.7415758306257205	0.25003784763129266	0.08620689654429252	0.9878419452812475	7.665088024306001	7.090511404444778	0.9250397784487119
1	2	none		500	5	63	0.3	1.0	0.7	0.7465574203779569	0.2377773478585334	0.1130434782510397	0.9810030395062235	6.5815651539331235	5.950605560400967	0.9041322778715107
1	3	none		500	5	63	0.3	1.0	0.7	0.7099577111140478	0.1787090563654845	0.0782608695584121	0.984802431603459	5.501883166028543	5.149561825996215	0.9359634902415642
1	1	none		500	5	63	0.3	1.0	1.0	0.7522141284980609	0.26701903077651096	0.15517241377972651	0.9908814589590359	19.95916173358411	17.01722270157082	0.8526020646120283
1	2	none		500	5	63	0.3	1.0	1.0	0.7408880666049954	0.23593850369303548	0.1391304347705104	0.9825227963451176	9.085633784028687	7.960675970316553	0.8761827813766833
1	3	none		500	5	63	0.3	1.0	1.0	0.7113056693537729	0.17986654261119497	0.0347826086926276	0.9840425531840119	2.22222082829906	2.1797087777657778	0.9808695552601627
1	1	none		500	10	31	0.1	0.6	0.7	0.7583193585578032	0.2726700660164226	0.08620689654429252	0.9924012157979302	12.320738479750956	11.344812644196981	0.9207899785905458
1	2	none		500	10	31	0.1	0.6	0.7	0.757327871018898	0.23531924998254444	0.0782608695584121	0.9893617021201417	7.896218981319558	7.356514818168133	0.9316502944775952
1	3	none		500	10	31	0.1	0.6	0.7	0.7244614774679529	0.1809995217013314	0.0347826086926276	0.9901215805395889	3.6119159518739896	3.521066666722951	0.9748473324183907
1	1	none		500	10	31	0.1	0.6	1.0	0.7696716801173881	0.2766734901501249	0.10344827585315101	0.9954407294757186	25.19225236625868	22.689605366946743	0.9006580588805791
1	2	none		500	10	31	0.1	0.6	1.0	0.7551671732522796	0.24347996501469957	0.0956521739047259	0.9901215805395889	10.601320610977021	9.682933333488116	0.9133704736227694
1	3	none		500	10	31	0.1	0.6	1.0	0.728161754988767	0.182875161094841	0.0521739130389414	0.9893617021201417	5.119261237121185	4.904343212112089	0.958017755639568
1	1	none		500	10	31	0.1	1.0	0.7	0.7583193585578032	0.2726700660164226	0.08620689654429252	0.9924012157979302	12.320738479750956	11.344812644196981	0.9207899785905458
1	2	none		500	10	31	0.1	1.0	0.7	0.757327871018898	0.23531924998254444	0.0782608695584121	0.9893617021201417	7.896218981319558	7.356514818168133	0.9316502944775952
1	3	none		500	10	31	0.1	1.0	0.7	0.7244614774679529	0.1809995217013314	0.0347826086926276	0.9901215805395889	3.6119159518739896	3.521066666722951	0.9748473324183907
1	1	none		500	10	31	0.1	1.0	1.0	0.7696716801173881	0.2766734901501249	0.10344827585315101	0.9954407294757186	25.19225236625868	22.689605366946743	0.9006580588805791
1	2	none		500	10	31	0.1	1.0	1.0	0.7551671732522796	0.24347996501469957	0.0956521739047259	0.9901215805395889	10.601320610977021	9.682933333488116	0.9133704736227694
1	3	none		500	10	31	0.1	1.0	1.0	0.728161754988767	0.182875161094841	0.0521739130389414	0.9893617021201417	5.119261237121185	4.904343212112089	0.958017755639568
1	1	none		500	10	31	0.3	0.6	0.7	0.756144534115921	0.23601724575093358	0.06034482758100476	0.9878419452812475	5.217885610772509	4.963357983111345	0.951220149534413
1	2	none		500	10	31	0.3	0.6	0.7	0.731313598519889	0.231481873092391	0.0956521739047259	0.9878419452812475	8.593742918572579	7.867384827882395	0.9154782516174848
1	3	none		500	10	31	0.3	0.6	0.7	0.7171137835337651	0.18019266395735126	0.0782608695584121	0.984802431603459	5.501883166028543	5.149561825996215	0.9359634902415642
1	1	none		500	10	31	0.3	0.6	1.0	0.7436327428990672	0.24542679079788918	0.08620689654429252	0.9878419452812475	7.665088024306001	7.090511404444778	0.9250397784487119
1	2	none		500	10	31	0.3	0.6	1.0	0.7565481696841548	0.2447991174190238	0.1130434782510397	0.9886018237006946	11.054238647914207	9.917672450916912	0.8971827600488671
1	3	none		500	10	31	0.3	0.6	1.0	0.7229483282674772	0.18345739841782385	0.043478260865784504	0.9901215805395889	4.555939438867006	4.401333333403689	0.9660649240190162
1	1	none		500	10	31	0.3	1.0	0.7	0.756144534115921	0.23601724575093358	0.06034482758100476	0.9878419452812475	5.217885610772509	4.963357983111345	0.951220149534413
1	2	none		500	10	31	0.3	1.0	0.7	0.7316505880798203	0.23157855250760329	0.0956521739047259	0.9878419452812475	8.593742918572579	7.867384827882395	0.9154782516174848
1	3	none		500	10	31	0.3	1.0	0.7	0.7171137835337651	0.18019266395735126	0.0782608695584121	0.984802431603459	5.501883166028543	5.149561825996215	0.9359634902415642
1	1	none		500	10	31	0.3	1.0	1.0	0.7436327428990672	0.24542679079788918	0.08620689654429252	0.9878419452812475	7.665088024306001	7.090511404444778	0.9250397784487119
1	2	none		500	10	31	0.3	1.0	1.0	0.7565481696841548	0.2447991174190238	0.1130434782510397	0.9886018237006946	11.054238647914207	9.917672450916912	0.8971827600488671
1	3	none		500	10	31	0.3	1.0	1.0	0.7229483282674772	0.18345739841782385	0.043478260865784504	0.9901215805395889	4.555939438867006	4.401333333403689	0.9660649240190162
1	1	none		500	10	63	0.1	0.6	0.7	0.7623742270202285	0.2695569300018425	0.06034482758100476	0.9946808510562715	12.009151710073494	11.344806240872593	0.9446800568990104
1	2	none		500	10	63	0.1	0.6	0.7	0.7685674639883705	0.2503024761615139	0.0695652173852552	0.9924012157979302	9.764473114829434	9.154770551136439	0.937559082382872
1	3	none		500	10	63	0.1	0.6	0.7	0.7415488304479978	0.19086687580159556	0.0521739130389414	0.9878419452812475	4.472473381067481	4.291300815208579	0.9594916290948626
1	1	none		500	10	63	0.1	0.6	1.0	0.7607889634210251	0.26001832787616364	0.09482758619872177	0.9924012157979302	13.681886729419832	12.479293908616679	0.9121032806801336
1	2	none		500	10	63	0.1	0.6	1.0	0.7593035549094753	0.25131725930766663	0.08695652173156901	0.991641337378483	11.29868776124069	10.403149599103187	0.9207396209145227
1	3	none		500	10	63	0.1	0.6	1.0	0.7322849213691026	0.18036361238536375	0.043478260865784504	0.9870820668618003	3.473259340360239	3.365726292540713	0.9690397197518321
1	1	none		500	10	63	0.1	1.0	0.7	0.7623742270202285	0.2695569300018425	0.06034482758100476	0.9946808510562715	12.009151710073494	11.344806240872593	0.9446800568990104
1	2	none		500	10	63	0.1	1.0	0.7	0.7685674639883705	0.2503024761615139	0.0695652173852552	0.9924012157979302	9.764473114829434	9.154770551136439	0.937559082382872
1	3	none		500	10	63	0.1	1.0	0.7	0.7415488304479978	0.19086687580159556	0.0521739130389414	0.9878419452812475	4.472473381067481	4.291300815208579	0.9594916290948626
1	1	none		500	10	63	0.1	1.0	1.0	0.7607889634210251	0.26001832787616364	0.09482758619872177	0.9924012157979302	13.681886729419832	12.479293908616679	0.9121032806801336
1	2	none		500	10	63	0.1	1.0	1.0	0.7593035549094753	0.25131725930766663	0.08695652173156901	0.991641337378483	11.29868776124069	10.403149599103187	0.9207396209145227
1	3	none		500	10	63	0.1	1.0	1.0	0.7322849213691026	0.18036361238536375	0.043478260865784504	0.9870820668618003	3.473259340360239	3.365726292540713	0.9690397197518321
1	1	none		500	10	63	0.3	0.6	0.7	0.7558301016664921	0.25661229017027687	0.07758620688986326	0.9924012157979302	10.985032253164276	10.210331379777282	0.9294766765009578
1	2	none		500	10	63	0.3	0.6	0.7	0.7406567992599445	0.2184587257125	0.0695652173852552	0.9908814589590359	8.124601669860134	7.628977133838591	0.9389970564210944
1	3	none		500	10	63	0.3	0.6	0.7	0.725743359323378	0.18618362707160638	0.0521739130389414	0.9878419452812475	4.472473381067481	4.291300815208579	0.9594916290948626
1	1	none		500	10	63	0.3	0.6	1.0	0.7469211822660099	0.25312994009751305	0.10344827585315101	0.991641337378483	13.688794784909689	12.376160729976862	0.9041088560062422
1	2	none		500	10	63	0.3	0.6	1.0	0.7414298929562574	0.22080973579706117	0.0956521739047259	0.9893617021201417	9.836529199039987	8.99129588887216	0.91407198703628
1	3	none		500	10	63	0.3	0.6	1.0	0.7264900224659707	0.19441723659953739	0.0521739130389414	0.9863221884423533	3.969416054529381	3.8144899623853608	0.9609700445330241
1	1	none		500	10	63	0.3	1.0	0.7	0.7558301016664921	0.25661229017027687	0.07758620688986326	0.9924012157979302	10.985032253164276	10.210331379777282	0.9294766765009578
1	2	none		500	10	63	0.3	1.0	0.7	0.7406567992599445	0.2184587257125	0.0695652173852552	0.9908814589590359	8.124601669860134	7.628977133838591	0.9389970564210944
1	3	none		500	10	63	0.3	1.0	0.7	0.725743359323378	0.18618362707160638	0.0521739130389414	0.9878419452812475	4.472473381067481	4.291300815208579	0.9594916290948626
1	1	none		500	10	63	0.3	1.0	1.0	0.7469211822660099	0.25312994009751305	0.10344827585315101	0.991641337378483	13.688794784909689	12.376160729976862	0.9041088560062422
1	2	none		500	10	63	0.3	1.0	1.0	0.7414298929562574	0.22080973579706117	0.0956521739047259	0.9893617021201417	9.836529199039987	8.99129588887216	0.91407198703628
1	3	none		500	10	63	0.3	1.0	1.0	0.7264900224659707	0.19441723659953739	0.0521739130389414	0.9863221884423533	3.969416054529381	3.8144899623853608	0.9609700445330241
1	1	undersample	0.6	100	3	31	0.1	0.6	0.7	0.7922256576878735	0.24379467835309784	0.5431034482290429	0.8062310030333874	4.945837675525348	2.8028396116135452	0.5667067433339187
1	2	undersample	0.6	100	3	31	0.1	0.6	0.7	0.7772366856085635	0.2069546368713386	0.5739130434283555	0.7963525835805749	5.267133426946496	2.8181698807543207	0.5350481181405646
1	3	undersample	0.6	100	3	31	0.1	0.6	0.7	0.7802233381789347	0.18678106630350577	0.5565217390820416	0.790273556224998	4.7286158331221575	2.653560049601979	0.5611705615264071
1	1	undersample	0.6	100	3	31	0.1	0.6	1.0	0.7890616811654964	0.24873666135417882	0.5689655171923306	0.8062310030333874	5.492234974753931	2.936308164547523	0.5346290031512588
1	2	undersample	0.6	100	3	31	0.1	0.6	1.0	0.7775670675300647	0.21579269919351216	0.5565217390820416	0.803951367775046	5.146070538455502	2.838692136635492	0.5516232364018017
1	3	undersample	0.6	100	3	31	0.1	0.6	1.0	0.7890313202061583	0.20437481047548373	0.6173913042941399	0.7948328267416807	6.251346443783359	3.009210803059096	0.4813700164607156
1	1	undersample	0.6	100	3	31	0.1	1.0	0.7	0.7922256576878735	0.24379467835309784	0.5431034482290429	0.8062310030333874	4.945837675525348	2.8028396116135452	0.5667067433339187
1	2	undersample	0.6	100	3	31	0.1	1.0	0.7	0.7772366856085635	0.2069546368713386	0.5739130434283555	0.7963525835805749	5.267133426946496	2.8181698807543207	0.5350481181405646
1	3	undersample	0.6	100	3	31	0.1	1.0	0.7	0.7802233381789347	0.18678106630350577	0.5565217390820416	0.790273556224998	4.7286158331221575	2.653560049601979	0.5611705615264071
1	1	undersample	0.6	100	3	31	0.1	1.0	1.0	0.7890616811654964	0.24873666135417882	0.5689655171923306	0.8062310030333874	5.492234974753931	2.936308164547523	0.5346290031512588
1	2	undersample	0.6	100	3	31	0.1	1.0	1.0	0.7775670675300647	0.21579269919351216	0.5565217390820416	0.803951367775046	5.146070538455502	2.838692136635492	0.5516232364018017
1	3	undersample	0.6	100	3	31	0.1	1.0	1.0	0.7890313202061583	0.20437481047548373	0.6173913042941399	0.7948328267416807	6.251346443783359	3.009210803059096	0.4813700164607156
1	1	undersample	0.6	100	3	31	0.3	0.6	0.7	0.7618567236138769	0.21371319379786496	0.5775862068467599	0.7720364741582673	4.630748070430615	2.533678049491907	0.5471422683006849
1	2	undersample	0.6	100	3	31	0.3	0.6	0.7	0.7637438879344521	0.19997677130362052	0.5304347825625709	0.7857142857083153	4.141975097845081	2.4753622030394595	0.5976284509550889
1	3	undersample	0.6	100	3	31	0.3	0.6	0.7	0.7437425664067662	0.1664658225371016	0.5391304347357279	0.7682370820610317	3.877636687448147	2.326215152397888	0.5999053808087398
1	1	undersample	0.6	100	3	31	0.3	0.6	1.0	0.7659508961324809	0.22457394662794444	0.5862068965011891	0.770516717319373	4.756622281293172	2.5544643780103677	0.5370332516185558
1	2	undersample	0.6	100	3	31	0.3	0.6	1.0	0.7603872076119994	0.18131400809631473	0.5130434782162571	0.7811550151916327	3.7606644977114554	2.3443235641075826	0.623380130806024
1	3	undersample	0.6	100	3	31	0.3	0.6	1.0	0.7612462006079028	0.1898143585428393	0.6173913042941399	0.7689969604804788	5.371710254268357	2.672654346244752	0.49754252668485993
1	1	undersample	0.6	100	3	31	0.3	1.0	0.7	0.7618567236138769	0.21371319379786496	0.5775862068467599	0.7720364741582673	4.630748070430615	2.533678049491907	0.5471422683006849
1	2	undersample	0.6	100	3	31	0.3	1.0	0.7	0.7637438879344521	0.19997677130362052	0.5304347825625709	0.7857142857083153	4.141975097845081	2.4753622030394595	0.5976284509550889
1	3	undersample	0.6	100	3	31	0.3	1.0	0.7	0.7437425664067662	0.1664658225371016	0.5391304347357279	0.7682370820610317	3.877636687448147	2.326215152397888	0.5999053808087398
1	1	undersample	0.6	100	3	31	0.3	1.0	1.0	0.7659508961324809	0.22457394662794444	0.5862068965011891	0.770516717319373	4.756622281293172	2.5544643780103677	0.5370332516185558
1	2	undersample	0.6	100	3	31	0.3	1.0	1.0	0.7603872076119994	0.18131400809631473	0.5130434782162571	0.7811550151916327	3.7606644977114554	2.3443235641075826	0.623380130806024
1	3	undersample	0.6	100	3	31	0.3	1.0	1.0	0.7612462006079028	0.1898143585428393	0.6173913042941399	0.7689969604804788	5.371710254268357	2.672654346244752	0.49754252668485993
1	1	undersample	0.6	100	3	63	0.1	0.6	0.7	0.7922256576878735	0.24379467835309784	0.5431034482290429	0.8062310030333874	4.945837675525348	2.8028396116135452	0.5667067433339187
1	2	undersample	0.6	100	3	63	0.1	0.6	0.7	0.7772366856085635	0.2069546368713386	0.5739130434283555	0.7963525835805749	5.267133426946496	2.8181698807543207	0.5350481181405646
1	3	undersample	0.6	100	3	63	0.1	0.6	0.7	0.7802233381789347	0.18678106630350577	0.5565217390820416	0.790273556224998	4.7286158331221575	2.653560049601979	0.5611705615264071
1	1	undersample	0.6	100	3	63	0.1	0.6	1.0	0.7890616811654964	0.24873666135417882	0.5689655171923306	0.8062310030333874	5.492234974753931	2.936308164547523	0.5346290031512588
1	2	undersample	0.6	100	3	63	0.1	0.6	1.0	0.7775670675300647	0.21579269919351216	0.5565217390820416	0.803951367775046	5.146070538455502	2.838692136635492	0.5516232364018017
1	3	undersample	0.6	100	3	63	0.1	0.6	1.0	0.7890313202061583	0.20437481047548373	0.6173913042941399	0.7948328267416807	6.251346443783359	3.009210803059096	0.4813700164607156
1	1	undersample	0.6	100	3	63	0.1	1.0	0.7	0.7922256576878735	0.24379467835309784	0.5431034482290429	0.8062310030333874	4.945837675525348	2.8028396116135452	0.5667067433339187
1	2	undersample	0.6	100	3	63	0.1	1.0	0.7	0.7772366856085635	0.2069546368713386	0.5739130434283555	0.7963525835805749	5.267133426946496	2.8181698807543207	0.5350481181405646
1	3	undersample	0.6	100	3	63	0.1	1.0	0.7	0.7802233381789347	0.18678106630350577	0.5565217390820416	0.790273556224998	4.7286158331221575	2.653560049601979	0.5611705615264071
1	1	undersample	0.6	100	3	63	0.1	1.0	1.0	0.7890616811654964	0.24873666135417882	0.5689655171923306	0.8062310030333874	5.492234974753931	2.936308164547523	0.5346290031512588
1	2	undersample	0.6	100	3	63	0.1	1.0	1.0	0.7775670675300647	0.21579269919351216	0.5565217390820416	0.803951367775046	5.146070538455502	2.838692136635492	0.5516232364018017
1	3	undersample	0.6	100	3	63	0.1	1.0	1.0	0.7890313202061583	0.20437481047548373	0.6173913042941399	0.7948328267416807	6.251346443783359	3.009210803059096	0.4813700164607156
1	1	undersample	0.6	100	3	63	0.3	0.6	0.7	0.7618567236138769	0.21371319379786496	0.5775862068467599	0.7720364741582673	4.630748070430615	2.533678049491907	0.5471422683006849
1	2	undersample	0.6	100	3	63	0.3	0.6	0.7	0.7637438879344521	0.19997677130362052	0.5304347825625709	0.7857142857083153	4.141975097845081	2.4753622030394595	0.5976284509550889
1	3	undersample	0.6	100	3	63	0.3	0.6	0.7	0.7437425664067662	0.1664658225371016	0.5391304347357279	0.7682370820610317	3.877636687448147	2.326215152397888	0.5999053808087398
1	1	undersample	0.6	100	3	63	0.3	0.6	1.0	0.7659508961324809	0.22457394662794444	0.5862068965011891	0.770516717319373	4.756622281293172	2.5544643780103677	0.5370332516185558
1	2	undersample	0.6	100	3	63	0.3	0.6	1.0	0.7603872076119994	0.18131400809631473	0.5130434782162571	0.7811550151916327	3.7606644977114554	2.3443235641075826	0.623380130806024
1	3	undersample	0.6	100	3	63	0.3	0.6	1.0	0.7612462006079028	0.1898143585428393	0.6173913042941399	0.7689969604804788	5.371710254268357	2.672654346244752	0.49754252668485993
1	1	undersample	0.6	100	3	63	0.3	1.0	0.7	0.7618567236138769	0.21371319379786496	0.5775862068467599	0.7720364741582673	4.630748070430615	2.533678049491907	0.5471422683006849
1	2	undersample	0.6	100	3	63	0.3	1.0	0.7	0.7637438879344521	0.19997677130362052	0.5304347825625709	0.7857142857083153	4.141975097845081	2.4753622030394595	0.5976284509550889
1	3	undersample	0.6	100	3	63	0.3	1.0	0.7	0.7437425664067662	0.1664658225371016	0.5391304347357279	0.7682370820610317	3.877636687448147	2.326215152397888	0.5999053808087398
1	1	undersample	0.6	100	3	63	0.3	1.0	1.0	0.7659508961324809	0.22457394662794444	0.5862068965011891	0.770516717319373	4.756622281293172	2.5544643780103677	0.5370332516185558
1	2	undersample	0.6	100	3	63	0.3	1.0	1.0	0.7603872076119994	0.18131400809631473	0.5130434782162571	0.7811550151916327	3.7606644977114554	2.3443235641075826	0.623380130806024
1	3	undersample	0.6	100	3	63	0.3	1.0	1.0	0.7612462006079028	0.1898143585428393	0.6173913042941399	0.7689969604804788	5.371710254268357	2.672654346244752	0.49754252668485993
1	1	undersample	0.6	100	5	31	0.1	0.6	0.7	0.7844369038884813	0.250557202309822	0.5862068965011891	0.8047112461944932	5.837548296788431	3.001744109993998	0.5142131420599887
1	2	undersample	0.6	100	5	31	0.1	0.6	0.7	0.7783665917800978	0.2032194604551469	0.5652173912551985	0.7910334346444451	4.921090645108906	2.7048220046363194	0.5496387184238818
1	3	undersample	0.6	100	5	31	0.1	0.6	0.7	0.77371481432536	0.19422441490770118	0.5739130434283555	0.7750759878360557	4.641477980898225	2.5515862552468382	0.5497357133510029
1	1	undersample	0.6	100	5	31	0.1	0.6	1.0	0.7751480452782726	0.250300619443753	0.5862068965011891	0.7963525835805749	5.539800684585194	2.8785382010861165	0.5196104173382633
1	2	undersample	0.6	100	5	31	0.1	0.6	1.0	0.7649200475749968	0.18562459444633198	0.5043478260431002	0.7872340425472095	3.764912090983158	2.3704346709254964	0.6296122129792855
1	3	undersample	0.6	100	5	31	0.1	0.6	1.0	0.7730804810360776	0.18822699895606038	0.608695652120983	0.7682370820610317	5.156283895096081	2.6263719462556794	0.5093536252320531
1	1	undersample	0.6	100	5	31	0.1	1.0	0.7	0.7844369038884813	0.250557202309822	0.5862068965011891	0.8047112461944932	5.837548296788431	3.001744109993998	0.5142131420599887
1	2	undersample	0.6	100	5	31	0.1	1.0	0.7	0.7783665917800978	0.2032194604551469	0.5652173912551985	0.7910334346444451	4.921090645108906	2.7048220046363194	0.5496387184238818
1	3	undersample	0.6	100	5	31	0.1	1.0	0.7	0.77371481432536	0.19422441490770118	0.5739130434283555	0.7750759878360557	4.641477980898225	2.5515862552468382	0.5497357133510029
1	1	undersample	0.6	100	5	31	0.1	1.0	1.0	0.7751480452782726	0.250300619443753	0.5862068965011891	0.7963525835805749	5.539800684585194	2.8785382010861165	0.5196104173382633
1	2	undersample	0.6	100	5	31	0.1	1.0	1.0	0.7649200475749968	0.18562459444633198	0.5043478260431002	0.7872340425472095	3.764912090983158	2.3704346709254964	0.6296122129792855
1	3	undersample	0.6	100	5	31	0.1	1.0	1.0	0.7730804810360776	0.18822699895606038	0.608695652120983	0.7682370820610317	5.156283895096081	2.6263719462556794	0.5093536252320531
1	1	undersample	0.6	100	5	31	0.3	0.6	0.7	0.7642018656325333	0.2314220234645015	0.5431034482290429	0.7773556230943971	4.150234839557646	2.4393314189380786	0.5877574334313398
1	2	undersample	0.6	100	5	31	0.3	0.6	0.7	0.759442315316506	0.1919955788246898	0.5130434782162571	0.783434650449974	3.8113406626564554	2.3690006531157413	0.6215662216221762
1	3	undersample	0.6	100	5	31	0.3	0.6	0.7	0.7572155411655874	0.17140259573558422	0.5999999999478262	0.7750759878360557	5.1689186543448535	2.667567448667149	0.5160784247853614
1	1	undersample	0.6	100	5	31	0.3	0.6	1.0	0.7693048422597212	0.22318118792014474	0.6465517240821939	0.7682370820610317	6.063574253999565	2.7897115808463324	0.46007707720747076
1	2	undersample	0.6	100	5	31	0.3	0.6	1.0	0.7541429892956257	0.18685412386779837	0.5130434782162571	0.7879939209666567	3.9159624223853986	2.4199469013154995	0.6179698886593938
1	3	undersample	0.6	100	5	31	0.3	0.6	1.0	0.7522465970662086	0.17518319161043225	0.6173913042941399	0.7659574468026904	5.280991471747444	2.637944551024457	0.49951690176497565
1	1	undersample	0.6	100	5	31	0.3	1.0	0.7	0.7642018656325333	0.2314220234645015	0.5431034482290429	0.7773556230943971	4.150234839557646	2.4393314189380786	0.5877574334313398
1	2	undersample	0.6	100	5	31	0.3	1.0	0.7	0.759442315316506	0.1919955788246898	0.5130434782162571	0.783434650449974	3.8113406626564554	2.3690006531157413	0.6215662216221762
1	3	undersample	0.6	100	5	31	0.3	1.0	0.7	0.7572155411655874	0.17140259573558422	0.5999999999478262	0.7750759878360557	5.1689186543448535	2.667567448667149	0.5160784247853614
1	1	undersample	0.6	100	5	31	0.3	1.0	1.0	0.7693048422597212	0.22318118792014474	0.6465517240821939	0.7682370820610317	6.063574253999565	2.7897115808463324	0.46007707720747076
1	2	undersample	0.6	100	5	31	0.3	1.0	1.0	0.7541429892956257	0.18685412386779837	0.5130434782162571	0.7879939209666567	3.9159624223853986	2.4199469013154995	0.6179698886593938
1	3	undersample	0.6	100	5	31	0.3	1.0	1.0	0.7522465970662086	0.17518319161043225	0.6173913042941399	0.7659574468026904	5.280991471747444	2.637944551024457	0.49951690176497565
1	1	undersample	0.6	100	5	63	0.1	0.6	0.7	0.7844369038884813	0.250557202309822	0.5862068965011891	0.8047112461944932	5.837548296788431	3.001744109993998	0.5142131420599887
1	2	undersample	0.6	100	5	63	0.1	0.6	0.7	0.7783665917800978	0.2032194604551469	0.5652173912551985	0.7910334346444451	4.921090645108906	2.7048220046363194	0.5496387184238818
1	3	undersample	0.6	100	5	63	0.1	0.6	0.7	0.77371481432536	0.19422441490770118	0.5739130434283555	0.7750759878360557	4.641477980898225	2.5515862552468382	0.5497357133510029
1	1	undersample	0.6	100	5	63	0.1	0.6	1.0	0.7751480452782726	0.250300619443753	0.5862068965011891	0.7963525835805749	5.539800684585194	2.8785382010861165	0.5196104173382633
1	2	undersample	0.6	100	5	63	0.1	0.6	1.0	0.7649200475749968	0.18562459444633198	0.5043478260431002	0.7872340425472095	3.764912090983158	2.3704346709254964	0.6296122129792855
1	3	undersample	0.6	100	5	63	0.1	0.6	1.0	0.7730804810360776	0.18822699895606038	0.608695652120983	0.7682370820610317	5.156283895096081	2.6263719462556794	0.5093536252320531
1	1	undersample	0.6	100	5	63	0.1	1.0	0.7	0.7844369038884813	0.250557202309822	0.5862068965011891	0.8047112461944932	5.837548296788431	3.001744109993998	0.5142131420599887
1	2	undersample	0.6	100	5	63	0.1	1.0	0.7	0.7783665917800978	0.2032194604551469	0.5652173912551985	0.7910334346444451	4.921090645108906	2.7048220046363194	0.5496387184238818
1	3	undersample	0.6	100	5	63	0.1	1.0	0.7	0.77371481432536	0.19422441490770118	0.5739130434283555	0.7750759878360557	4.641477980898225	2.5515862552468382	0.5497357133510029
1	1	undersample	0.6	100	5	63	0.1	1.0	1.0	0.7751480452782726	0.250300619443753	0.5862068965011891	0.7963525835805749	5.539800684585194	2.8785382010861165	0.5196104173382633
1	2	undersample	0.6	100	5	63	0.1	1.0	1.0	0.7649200475749968	0.18562459444633198	0.5043478260431002	0.7872340425472095	3.764912090983158	2.3704346709254964	0.6296122129792855
1	3	undersample	0.6	100	5	63	0.1	1.0	1.0	0.7730804810360776	0.18822699895606038	0.608695652120983	0.7682370820610317	5.156283895096081	2.6263719462556794	0.5093536252320531
1	1	undersample	0.6	100	5	63	0.3	0.6	0.7	0.7642018656325333	0.2314220234645015	0.5431034482290429	0.7773556230943971	4.150234839557646	2.4393314189380786	0.5877574334313398
1	2	undersample	0.6	100	5	63	0.3	0.6	0.7	0.759442315316506	0.1919955788246898	0.5130434782162571	0.783434650449974	3.8113406626564554	2.3690006531157413	0.6215662216221762
1	3	undersample	0.6	100	5	63	0.3	0.6	0.7	0.7572155411655874	0.17140259573558422	0.5999999999478262	0.7750759878360557	5.1689186543448535	2.667567448667149	0.5160784247853614
1	1	undersample	0.6	100	5	63	0.3	0.6	1.0	0.7693048422597212	0.22318118792014474	0.6465517240821939	0.7682370820610317	6.063574253999565	2.7897115808463324	0.46007707720747076
1	2	undersample	0.6	100	5	63	0.3	0.6	1.0	0.7541429892956257	0.18685412386779837	0.5130434782162571	0.7879939209666567	3.9159624223853986	2.4199469013154995	0.6179698886593938
1	3	undersample	0.6	100	5	63	0.3	0.6	1.0	0.7522465970662086	0.17518319161043225	0.6173913042941399	0.7659574468026904	5.280991471747444	2.637944551024457	0.49951690176497565
1	1	undersample	0.6	100	5	63	0.3	1.0	0.7	0.7642018656325333	0.2314220234645015	0.5431034482290429	0.7773556230943971	4.150234839557646	2.4393314189380786	0.5877574334313398
1	2	undersample	0.6	100	5	63	0.3	1.0	0.7	0.759442315316506	0.1919955788246898	0.5130434782162571	0.783434650449974	3.8113406626564554	2.3690006531157413	0.6215662216221762
1	3	undersample	0.6	100	5	63	0.3	1.0	0.7	0.7572155411655874	0.17140259573558422	0.5999999999478262	0.7750759878360557	5.1689186543448535	2.667567448667149	0.5160784247853614
1	1	undersample	0.6	100	5	63	0.3	1.0	1.0	0.7693048422597212	0.22318118792014474	0.6465517240821939	0.7682370820610317	6.063574253999565	2.7897115808463324	0.46007707720747076
1	2	undersample	0.6	100	5	63	0.3	1.0	1.0	0.7541429892956257	0.18685412386779837	0.5130434782162571	0.7879939209666567	3.9159624223853986	2.4199469013154995	0.6179698886593938
1	3	undersample	0.6	100	5	63	0.3	1.0	1.0	0.7522465970662086	0.17518319161043225	0.6173913042941399	0.7659574468026904	5.280991471747444	2.637944551024457	0.49951690176497565
1	1	undersample	0.6	100	10	31	0.1	0.6	0.7	0.7804606435384132	0.25099161792730607	0.5775862068467599	0.7910334346444451	5.176029404164846	2.7640124065966134	0.534002444540265
1	2	undersample	0.6	100	10	31	0.1	0.6	0.7	0.7594092771243558	0.20631540280817595	0.4956521738699433	0.8031914893555989	4.010717395594419	2.518448755404757	0.6279297359779022
1	3	undersample	0.6	100	10	31	0.1	0.6	0.7	0.7677282939077574	0.17858448503014207	0.5739130434283555	0.7796352583527384	4.765376251967803	2.604377692613107	0.5465208846591911
1	1	undersample	0.6	100	10	31	0.1	0.6	1.0	0.772894612724033	0.24017423215286274	0.5689655171923306	0.7872340425472095	4.88399974214024	2.674137805044293	0.5475302820209506
1	2	undersample	0.6	100	10	31	0.1	0.6	1.0	0.7646689573146558	0.23101647244385531	0.5652173912551985	0.7917933130638922	4.943795354227525	2.7146936173174407	0.5491112340558566
1	3	undersample	0.6	100	10	31	0.1	0.6	1.0	0.7651182767278975	0.1854721705370066	0.5478260869088847	0.790273556224998	4.565217150566493	2.612098173826948	0.5721739058679046
1	1	undersample	0.6	100	10	31	0.1	1.0	0.7	0.7804606435384132	0.25099161792730607	0.5775862068467599	0.7910334346444451	5.176029404164846	2.7640124065966134	0.534002444540265
1	2	undersample	0.6	100	10	31	0.1	1.0	0.7	0.7594092771243558	0.20631540280817595	0.4956521738699433	0.8031914893555989	4.010717395594419	2.518448755404757	0.6279297359779022
1	3	undersample	0.6	100	10	31	0.1	1.0	0.7	0.7677282939077574	0.17858448503014207	0.5739130434283555	0.7796352583527384	4.765376251967803	2.604377692613107	0.5465208846591911
1	1	undersample	0.6	100	10	31	0.1	1.0	1.0	0.772894612724033	0.24017423215286274	0.5689655171923306	0.7872340425472095	4.88399974214024	2.674137805044293	0.5475302820209506
1	2	undersample	0.6	100	10	31	0.1	1.0	1.0	0.7646689573146558	0.23101647244385531	0.5652173912551985	0.7917933130638922	4.943795354227525	2.7146936173174407	0.5491112340558566
1	3	undersample	0.6	100	10	31	0.1	1.0	1.0	0.7651182767278975	0.1854721705370066	0.5478260869088847	0.790273556224998	4.565217150566493	2.612098173826948	0.5721739058679046
1	1	undersample	0.6	100	10	31	0.3	0.6	0.7	0.7673199874227021	0.23703667983853272	0.5689655171923306	0.7857142857083153	4.839999746367428	2.6551722895821905	0.5485893347773382
1	2	undersample	0.6	100	10	31	0.3	0.6	0.7	0.7608761728558213	0.20557389121021366	0.5130434782162571	0.7895136778055508	3.951843531268869	2.4374194412884864	0.6167803412468199
1	3	undersample	0.6	100	10	31	0.3	0.6	0.7	0.7615105061451037	0.1887490175450928	0.5913043477746692	0.7735562309971615	4.942452985191308	2.61126338015785	0.5283334689388544
1	1	undersample	0.6	100	10	31	0.3	0.6	1.0	0.7603500681270307	0.23239676917482568	0.6034482758100476	0.7689969604804788	5.065789220759971	2.612295712395141	0.5156739745569895
1	2	undersample	0.6	100	10	31	0.3	0.6	1.0	0.7583917008061318	0.20948967629994697	0.5130434782162571	0.7895136778055508	3.951843531268869	2.4374194412884864	0.6167803412468199
1	3	undersample	0.6	100	10	31	0.3	0.6	1.0	0.7623628915025771	0.1906167936948194	0.5826086956015123	0.7796352583527384	4.938361814766419	2.643837960683002	0.5353673972194432
1	1	undersample	0.6	100	10	31	0.3	1.0	0.7	0.7673199874227021	0.23703667983853272	0.5689655171923306	0.7857142857083153	4.839999746367428	2.6551722895821905	0.5485893347773382
1	2	undersample	0.6	100	10	31	0.3	1.0	0.7	0.7608761728558213	0.20557389121021366	0.5130434782162571	0.7895136778055508	3.951843531268869	2.4374194412884864	0.6167803412468199
1	3	undersample	0.6	100	10	31	0.3	1.0	0.7	0.7615105061451037	0.1887490175450928	0.5913043477746692	0.7735562309971615	4.942452985191308	2.61126338015785	0.5283334689388544
1	1	undersample	0.6	100	10	31	0.3	1.0	1.0	0.7603500681270307	0.23239676917482568	0.6034482758100476	0.7689969604804788	5.065789220759971	2.612295712395141	0.5156739745569895
1	2	undersample	0.6	100	10	31	0.3	1.0	1.0	0.7583917008061318	0.20948967629994697	0.5130434782162571	0.7895136778055508	3.951843531268869	2.4374194412884864	0.6167803412468199
1	3	undersample	0.6	100	10	31	0.3	1.0	1.0	0.7623628915025771	0.1906167936948194	0.5826086956015123	0.7796352583527384	4.938361814766419	2.643837960683002	0.5353673972194432
1	1	undersample	0.6	100	10	63	0.1	0.6	0.7	0.7804606435384132	0.25099161792730607	0.5775862068467599	0.7910334346444451	5.176029404164846	2.7640124065966134	0.534002444540265
1	2	undersample	0.6	100	10	63	0.1	0.6	0.7	0.7594092771243558	0.20631540280817595	0.4956521738699433	0.8031914893555989	4.010717395594419	2.518448755404757	0.6279297359779022
1	3	undersample	0.6	100	10	63	0.1	0.6	0.7	0.7677282939077574	0.17858448503014207	0.5739130434283555	0.7796352583527384	4.765376251967803	2.604377692613107	0.5465208846591911
1	1	undersample	0.6	100	10	63	0.1	0.6	1.0	0.772894612724033	0.24017423215286274	0.5689655171923306	0.7872340425472095	4.88399974214024	2.674137805044293	0.5475302820209506
1	2	undersample	0.6	100	10	63	0.1	0.6	1.0	0.7646689573146558	0.23101647244385531	0.5652173912551985	0.7917933130638922	4.943795354227525	2.7146936173174407	0.5491112340558566
1	3	undersample	0.6	100	10	63	0.1	0.6	1.0	0.7651182767278975	0.1854721705370066	0.5478260869088847	0.790273556224998	4.565217150566493	2.612098173826948	0.5721739058679046
1	1	undersample	0.6	100	10	63	0.1	1.0	0.7	0.7804606435384132	0.25099161792730607	0.5775862068467599	0.7910334346444451	5.176029404164846	2.7640124065966134	0.534002444540265
1	2	undersample	0.6	100	10	63	0.1	1.0	0.7	0.7594092771243558	0.20631540280817595	0.4956521738699433	0.8031914893555989	4.010717395594419	2.518448755404757	0.6279297359779022
1	3	undersample	0.6	100	10	63	0.1	1.0	0.7	0.7677282939077574	0.17858448503014207	0.5739130434283555	0.7796352583527384	4.765376251967803	2.604377692613107	0.5465208846591911
1	1	undersample	0.6	100	10	63	0.1	1.0	1.0	0.772894612724033	0.24017423215286274	0.5689655171923306	0.7872340425472095	4.88399974214024	2.674137805044293	0.5475302820209506
1	2	undersample	0.6	100	10	63	0.1	1.0	1.0	0.7646689573146558	0.23101647244385531	0.5652173912551985	0.7917933130638922	4.943795354227525	2.7146936173174407	0.5491112340558566
1	3	undersample	0.6	100	10	63	0.1	1.0	1.0	0.7651182767278975	0.1854721705370066	0.5478260869088847	0.790273556224998	4.565217150566493	2.612098173826948	0.5721739058679046
1	1	undersample	0.6	100	10	63	0.3	0.6	0.7	0.7673199874227021	0.23703667983853272	0.5689655171923306	0.7857142857083153	4.839999746367428	2.6551722895821905	0.5485893347773382
1	2	undersample	0.6	100	10	63	0.3	0.6	0.7	0.7608761728558213	0.20557389121021366	0.5130434782162571	0.7895136778055508	3.951843531268869	2.4374194412884864	0.6167803412468199
1	3	undersample	0.6	100	10	63	0.3	0.6	0.7	0.7615105061451037	0.1887490175450928	0.5913043477746692	0.7735562309971615	4.942452985191308	2.61126338015785	0.5283334689388544
1	1	undersample	0.6	100	10	63	0.3	0.6	1.0	0.7603500681270307	0.23239676917482568	0.6034482758100476	0.7689969604804788	5.065789220759971	2.612295712395141	0.5156739745569895
1	2	undersample	0.6	100	10	63	0.3	0.6	1.0	0.7583917008061318	0.20948967629994697	0.5130434782162571	0.7895136778055508	3.951843531268869	2.4374194412884864	0.6167803412468199
1	3	undersample	0.6	100	10	63	0.3	0.6	1.0	0.7623628915025771	0.1906167936948194	0.5826086956015123	0.7796352583527384	4.938361814766419	2.643837960683002	0.5353673972194432
1	1	undersample	0.6	100	10	63	0.3	1.0	0.7	0.7673199874227021	0.23703667983853272	0.5689655171923306	0.7857142857083153	4.839999746367428	2.6551722895821905	0.5485893347773382
1	2	undersample	0.6	100	10	63	0.3	1.0	0.7	0.7608761728558213	0.20557389121021366	0.5130434782162571	0.7895136778055508	3.951843531268869	2.4374194412884864	0.6167803412468199
1	3	undersample	0.6	100	10	63	0.3	1.0	0.7	0.7615105061451037	0.1887490175450928	0.5913043477746692	0.7735562309971615	4.942452985191308	2.61126338015785	0.5283334689388544
1	1	undersample	0.6	100	10	63	0.3	1.0	1.0	0.7603500681270307	0.23239676917482568	0.6034482758100476	0.7689969604804788	5.065789220759971	2.612295712395141	0.5156739745569895
1	2	undersample	0.6	100	10	63	0.3	1.0	1.0	0.7583917008061318	0.20948967629994697	0.5130434782162571	0.7895136778055508	3.951843531268869	2.4374194412884864	0.6167803412468199
1	3	undersample	0.6	100	10	63	0.3	1.0	1.0	0.7623628915025771	0.1906167936948194	0.5826086956015123	0.7796352583527384	4.938361814766419	2.643837960683002	0.5353673972194432
1	1	undersample	0.6	300	3	31	0.1	0.6	0.7	0.7723967613457708	0.23707787984070502	0.6120689654644769	0.7758358662555028	5.460715347057396	2.7304499071096515	0.5000168803843346
1	2	undersample	0.6	300	3	31	0.1	0.6	0.7	0.7623232456719969	0.1970217614561208	0.521739130389414	0.7872340425472095	4.036363430609293	2.452173797509134	0.6075205563873969
1	3	undersample	0.6	300	3	31	0.1	0.6	0.7	0.7544601559402669	0.17323608937706614	0.5739130434283555	0.769756838899926	4.503131726346841	2.492638720559087	0.5535344793366547
1	1	undersample	0.6	300	3	31	0.1	0.6	1.0	0.7678440415050832	0.2405612391488621	0.6206896551189061	0.7773556230943971	5.713310278508437	2.7878073359292324	0.4879495673957931
1	2	undersample	0.6	300	3	31	0.1	0.6	1.0	0.7710717589533501	0.20272462368548075	0.5043478260431002	0.7872340425472095	3.764912090983158	2.3704346709254964	0.6296122129792855
1	3	undersample	0.6	300	3	31	0.1	0.6	1.0	0.7631822386679	0.17868518323619834	0.6260869564672968	0.7674772036415846	5.526675506017524	2.692583004104266	0.48719758305074873
1	1	undersample	0.6	300	3	31	0.1	1.0	0.7	0.7723967613457708	0.23707787984070502	0.6120689654644769	0.7758358662555028	5.460715347057396	2.7304499071096515	0.5000168803843346
1	2	undersample	0.6	300	3	31	0.1	1.0	0.7	0.7623232456719969	0.1970217614561208	0.521739130389414	0.7872340425472095	4.036363430609293	2.452173797509134	0.6075205563873969
1	3	undersample	0.6	300	3	31	0.1	1.0	0.7	0.7544601559402669	0.17323608937706614	0.5739130434283555	0.769756838899926	4.503131726346841	2.492638720559087	0.5535344793366547
1	1	undersample	0.6	300	3	31	0.1	1.0	1.0	0.7678440415050832	0.2405612391488621	0.6206896551189061	0.7773556230943971	5.713310278508437	2.7878073359292324	0.4879495673957931
1	2	undersample	0.6	300	3	31	0.1	1.0	1.0	0.7710717589533501	0.20272462368548075	0.5043478260431002	0.7872340425472095	3.764912090983158	2.3704346709254964	0.6296122129792855
1	3	undersample	0.6	300	3	31	0.1	1.0	1.0	0.7631822386679	0.17868518323619834	0.6260869564672968	0.7674772036415846	5.526675506017524	2.692583004104266	0.48719758305074873
1	1	undersample	0.6	300	3	31	0.3	0.6	0.7	0.7538517975055025	0.20893539389138951	0.5948275861556184	0.7575987841887721	4.5883410102689215	2.453896774510727	0.5348113235558083
1	2	undersample	0.6	300	3	31	0.3	0.6	0.7	0.7551737808907096	0.18861934260824176	0.48695652169678644	0.7819148936110797	3.4030589502559154	2.232873704358515	0.6561372291714224
1	3	undersample	0.6	300	3	31	0.3	0.6	0.7	0.738390379278446	0.16887230579887472	0.5913043477746692	0.7545592705109837	4.4479281259877625	2.409153219655821	0.5416349156140047
1	1	undersample	0.6	300	3	31	0.3	0.6	1.0	0.7575005240540824	0.224837013406177	0.6379310344277646	0.7583586626082193	5.529499577031151	2.6399912155491623	0.47743762766894116
1	2	undersample	0.6	300	3	31	0.3	0.6	1.0	0.7424408616360512	0.18175903236542854	0.521739130389414	0.7727963525777144	3.710550143191164	2.2963500513537	0.618870497805288
1	3	undersample	0.6	300	3	31	0.3	0.6	1.0	0.7475353508656007	0.17876795639795479	0.5913043477746692	0.7659574468026904	4.735009440781606	2.5264821052065223	0.5335748723321199
1	1	undersample	0.6	300	3	31	0.3	1.0	0.7	0.7538517975055025	0.20893539389138951	0.5948275861556184	0.7575987841887721	4.5883410102689215	2.453896774510727	0.5348113235558083
1	2	undersample	0.6	300	3	31	0.3	1.0	0.7	0.7551737808907096	0.18861934260824176	0.48695652169678644	0.7819148936110797	3.4030589502559154	2.232873704358515	0.6561372291714224
1	3	undersample	0.6	300	3	31	0.3	1.0	0.7	0.738390379278446	0.16887230579887472	0.5913043477746692	0.7545592705109837	4.4479281259877625	2.409153219655821	0.5416349156140047
1	1	undersample	0.6	300	3	31	0.3	1.0	1.0	0.7575005240540824	0.224837013406177	0.6379310344277646	0.7583586626082193	5.529499577031151	2.6399912155491623	0.47743762766894116
1	2	undersample	0.6	300	3	31	0.3	1.0	1.0	0.7424408616360512	0.18175903236542854	0.521739130389414	0.7727963525777144	3.710550143191164	2.2963500513537	0.618870497805288
1	3	undersample	0.6	300	3	31	0.3	1.0	1.0	0.7475353508656007	0.17876795639795479	0.5913043477746692	0.7659574468026904	4.735009440781606	2.5264821052065223	0.5335748723321199
1	1	undersample	0.6	300	3	63	0.1	0.6	0.7	0.7723967613457708	0.23707787984070502	0.6120689654644769	0.7758358662555028	5.460715347057396	2.7304499071096515	0.5000168803843346
1	2	undersample	0.6	300	3	63	0.1	0.6	0.7	0.7623232456719969	0.1970217614561208	0.521739130389414	0.7872340425472095	4.036363430609293	2.452173797509134	0.6075205563873969
1	3	undersample	0.6	300	3	63	0.1	0.6	0.7	0.7544601559402669	0.17323608937706614	0.5739130434283555	0.769756838899926	4.503131726346841	2.492638720559087	0.5535344793366547
1	1	undersample	0.6	300	3	63	0.1	0.6	1.0	0.7678440415050832	0.2405612391488621	0.6206896551189061	0.7773556230943971	5.713310278508437	2.7878073359292324	0.4879495673957931
1	2	undersample	0.6	300	3	63	0.1	0.6	1.0	0.7710717589533501	0.20272462368548075	0.5043478260431002	0.7872340425472095	3.764912090983158	2.3704346709254964	0.6296122129792855
1	3	undersample	0.6	300	3	63	0.1	0.6	1.0	0.7631822386679	0.17868518323619834	0.6260869564672968	0.7674772036415846	5.526675506017524	2.692583004104266	0.48719758305074873
1	1	undersample	0.6	300	3	63	0.1	1.0	0.7	0.7723967613457708	0.23707787984070502	0.6120689654644769	0.7758358662555028	5.460715347057396	2.7304499071096515	0.5000168803843346
1	2	undersample	0.6	300	3	63	0.1	1.0	0.7	0.7623232456719969	0.1970217614561208	0.521739130389414	0.7872340425472095	4.036363430609293	2.452173797509134	0.6075205563873969
1	3	undersample	0.6	300	3	63	0.1	1.0	0.7	0.7544601559402669	0.17323608937706614	0.5739130434283555	0.769756838899926	4.503131726346841	2.492638720559087	0.5535344793366547
1	1	undersample	0.6	300	3	63	0.1	1.0	1.0	0.7678440415050832	0.2405612391488621	0.6206896551189061	0.7773556230943971	5.713310278508437	2.7878073359292324	0.4879495673957931
1	2	undersample	0.6	300	3	63	0.1	1.0	1.0	0.7710717589533501	0.20272462368548075	0.5043478260431002	0.7872340425472095	3.764912090983158	2.3704346709254964	0.6296122129792855
1	3	undersample	0.6	300	3	63	0.1	1.0	1.0	0.7631822386679	0.17868518323619834	0.6260869564672968	0.7674772036415846	5.526675506017524	2.692583004104266	0.48719758305074873
1	1	undersample	0.6	300	3	63	0.3	0.6	0.7	0.7538517975055025	0.20893539389138951	0.5948275861556184	0.7575987841887721	4.5883410102689215	2.453896774510727	0.5348113235558083
1	2	undersample	0.6	300	3	63	0.3	0.6	0.7	0.7551737808907096	0.18861934260824176	0.48695652169678644	0.7819148936110797	3.4030589502559154	2.232873704358515	0.6561372291714224
1	3	undersample	0.6	300	3	63	0.3	0.6	0.7	0.738390379278446	0.16887230579887472	0.5913043477746692	0.7545592705109837	4.4479281259877625	2.409153219655821	0.5416349156140047
1	1	undersample	0.6	300	3	63	0.3	0.6	1.0	0.7575005240540824	0.224837013406177	0.6379310344277646	0.7583586626082193	5.529499577031151	2.6399912155491623	0.47743762766894116
1	2	undersample	0.6	300	3	63	0.3	0.6	1.0	0.7424408616360512	0.18175903236542854	0.521739130389414	0.7727963525777144	3.710550143191164	2.2963500513537	0.618870497805288
1	3	undersample	0.6	300	3	63	0.3	0.6	1.0	0.7475353508656007	0.17876795639795479	0.5913043477746692	0.7659574468026904	4.735009440781606	2.5264821052065223	0.5335748723321199
1	1	undersample	0.6	300	3	63	0.3	1.0	0.7	0.7538517975055025	0.20893539389138951	0.5948275861556184	0.7575987841887721	4.5883410102689215	2.453896774510727	0.5348113235558083
1	2	undersample	0.6	300	3	63	0.3	1.0	0.7	0.7551737808907096	0.18861934260824176	0.48695652169678644	0.7819148936110797	3.4030589502559154	2.232873704358515	0.6561372291714224
1	3	undersample	0.6	300	3	63	0.3	1.0	0.7	0.738390379278446	0.16887230579887472	0.5913043477746692	0.7545592705109837	4.4479281259877625	2.409153219655821	0.5416349156140047
1	1	undersample	0.6	300	3	63	0.3	1.0	1.0	0.7575005240540824	0.224837013406177	0.6379310344277646	0.7583586626082193	5.529499577031151	2.6399912155491623	0.47743762766894116
1	2	undersample	0.6	300	3	63	0.3	1.0	1.0	0.7424408616360512	0.18175903236542854	0.521739130389414	0.7727963525777144	3.710550143191164	2.2963500513537	0.618870497805288
1	3	undersample	0.6	300	3	63	0.3	1.0	1.0	0.7475353508656007	0.17876795639795479	0.5913043477746692	0.7659574468026904	4.735009440781606	2.5264821052065223	0.5335748723321199
1	1	undersample	0.6	300	5	31	0.1	0.6	0.7	0.7742375013101352	0.23681823413372613	0.6034482758100476	0.7811550151916327	5.431762997989738	2.757423245336088	0.5076479205810274
1	2	undersample	0.6	300	5	31	0.1	0.6	0.7	0.7582199022069513	0.18619949400351538	0.5043478260431002	0.7826747720305268	3.664580852563631	2.320705274524738	0.6332798568915278
1	3	undersample	0.6	300	5	31	0.1	0.6	0.7	0.75788291264702	0.18330851846011792	0.5304347825625709	0.7591185410276663	3.559936749302145	2.2020572392951228	0.6185663843964151
1	1	undersample	0.6	300	5	31	0.1	0.6	1.0	0.768413950319673	0.23622815728155194	0.6120689654644769	0.7689969604804788	5.2523389167594825	2.6496142225722146	0.5044636707647092
1	2	undersample	0.6	300	5	31	0.1	0.6	1.0	0.7506145103739925	0.17622262993217666	0.4608695651773157	0.7879939209666567	3.177303577922824	2.1738506062664658	0.6841809481467912
1	3	undersample	0.6	300	5	31	0.1	0.6	1.0	0.7545262323245672	0.18222654280293354	0.6260869564672968	0.7758358662555028	5.795190865056519	2.7929843997749804	0.48194863756154
1	1	undersample	0.6	300	5	31	0.1	1.0	0.7	0.7742375013101352	0.23681823413372613	0.6034482758100476	0.7811550151916327	5.431762997989738	2.757423245336088	0.5076479205810274
1	2	undersample	0.6	300	5	31	0.1	1.0	0.7	0.7582199022069513	0.18619949400351538	0.5043478260431002	0.7826747720305268	3.664580852563631	2.320705274524738	0.6332798568915278
1	3	undersample	0.6	300	5	31	0.1	1.0	0.7	0.75788291264702	0.18330851846011792	0.5304347825625709	0.7591185410276663	3.559936749302145	2.2020572392951228	0.6185663843964151
1	1	undersample	0.6	300	5	31	0.1	1.0	1.0	0.768413950319673	0.23622815728155194	0.6120689654644769	0.7689969604804788	5.2523389167594825	2.6496142225722146	0.5044636707647092
1	2	undersample	0.6	300	5	31	0.1	1.0	1.0	0.7506145103739925	0.17622262993217666	0.4608695651773157	0.7879939209666567	3.177303577922824	2.1738506062664658	0.6841809481467912
1	3	undersample	0.6	300	5	31	0.1	1.0	1.0	0.7545262323245672	0.18222654280293354	0.6260869564672968	0.7758358662555028	5.795190865056519	2.7929843997749804	0.48194863756154
1	1	undersample	0.6	300	5	31	0.3	0.6	0.7	0.7619615344303533	0.21914545164117816	0.6034482758100476	0.7712765957388201	5.131445646044274	2.6383318811469314	0.5141498150460407
1	2	undersample	0.6	300	5	31	0.3	0.6	0.7	0.7446940663406898	0.18590112179616605	0.4782608695236295	0.783434650449974	3.316081710088229	2.208390439345183	0.665963808872975
1	3	undersample	0.6	300	5	31	0.3	0.6	0.7	0.7421369102682701	0.17133651976647477	0.5913043477746692	0.7560790273498779	4.48465545521512	2.42416351947397	0.5405462022301851
1	1	undersample	0.6	300	5	31	0.3	0.6	1.0	0.75644586521329	0.21166063015337322	0.6379310344277646	0.7743161094166086	6.045053391013483	2.826657252815628	0.46759838326112635
1	2	undersample	0.6	300	5	31	0.3	0.6	1.0	0.7460948856878552	0.17544685194259957	0.521739130389414	0.7781155015138441	3.8256536119369415	2.3513995364032683	0.6146399378160665
1	3	undersample	0.6	300	5	31	0.3	0.6	1.0	0.7451962468613718	0.16895163385306572	0.5999999999478262	0.7621580547054548	4.806709033360729	2.5226835997239507	0.5248255166161085
1	1	undersample	0.6	300	5	31	0.3	1.0	0.7	0.7619615344303533	0.21914545164117816	0.6034482758100476	0.7712765957388201	5.131445646044274	2.6383318811469314	0.5141498150460407
1	2	undersample	0.6	300	5	31	0.3	1.0	0.7	0.7446940663406898	0.18590112179616605	0.4782608695236295	0.783434650449974	3.316081710088229	2.208390439345183	0.665963808872975
1	3	undersample	0.6	300	5	31	0.3	1.0	0.7	0.7421369102682701	0.17133651976647477	0.5913043477746692	0.7560790273498779	4.48465545521512	2.42416351947397	0.5405462022301851
1	1	undersample	0.6	300	5	31	0.3	1.0	1.0	0.75644586521329	0.21166063015337322	0.6379310344277646	0.7743161094166086	6.045053391013483	2.826657252815628	0.46759838326112635
1	2	undersample	0.6	300	5	31	0.3	1.0	1.0	0.7460948856878552	0.17544685194259957	0.521739130389414	0.7781155015138441	3.8256536119369415	2.3513995364032683	0.6146399378160665
1	3	undersample	0.6	300	5	31	0.3	1.0	1.0	0.7451962468613718	0.16895163385306572	0.5999999999478262	0.7621580547054548	4.806709033360729	2.5226835997239507	0.5248255166161085
1	1	undersample	0.6	300	5	63	0.1	0.6	0.7	0.7742375013101352	0.23681823413372613	0.6034482758100476	0.7811550151916327	5.431762997989738	2.757423245336088	0.5076479205810274
1	2	undersample	0.6	300	5	63	0.1	0.6	0.7	0.7582199022069513	0.18619949400351538	0.5043478260431002	0.7826747720305268	3.664580852563631	2.320705274524738	0.6332798568915278
1	3	undersample	0.6	300	5	63	0.1	0.6	0.7	0.75788291264702	0.18330851846011792	0.5304347825625709	0.7591185410276663	3.559936749302145	2.2020572392951228	0.6185663843964151
1	1	undersample	0.6	300	5	63	0.1	0.6	1.0	0.768413950319673	0.23622815728155194	0.6120689654644769	0.7689969604804788	5.2523389167594825	2.6496142225722146	0.5044636707647092
1	2	undersample	0.6	300	5	63	0.1	0.6	1.0	0.7506145103739925	0.17622262993217666	0.4608695651773157	0.7879939209666567	3.177303577922824	2.1738506062664658	0.6841809481467912
1	3	undersample	0.6	300	5	63	0.1	0.6	1.0	0.7545262323245672	0.18222654280293354	0.6260869564672968	0.7758358662555028	5.795190865056519	2.7929843997749804	0.48194863756154
1	1	undersample	0.6	300	5	63	0.1	1.0	0.7	0.7742375013101352	0.23681823413372613	0.6034482758100476	0.7811550151916327	5.431762997989738	2.757423245336088	0.5076479205810274
1	2	undersample	0.6	300	5	63	0.1	1.0	0.7	0.7582199022069513	0.18619949400351538	0.5043478260431002	0.7826747720305268	3.664580852563631	2.320705274524738	0.6332798568915278
1	3	undersample	0.6	300	5	63	0.1	1.0	0.7	0.75788291264702	0.18330851846011792	0.5304347825625709	0.7591185410276663	3.559936749302145	2.2020572392951228	0.6185663843964151
1	1	undersample	0.6	300	5	63	0.1	1.0	1.0	0.768413950319673	0.23622815728155194	0.6120689654644769	0.7689969604804788	5.2523389167594825	2.6496142225722146	0.5044636707647092
1	2	undersample	0.6	300	5	63	0.1	1.0	1.0	0.7506145103739925	0.17622262993217666	0.4608695651773157	0.7879939209666567	3.177303577922824	2.1738506062664658	0.6841809481467912
1	3	undersample	0.6	300	5	63	0.1	1.0	1.0	0.7545262323245672	0.18222654280293354	0.6260869564672968	0.7758358662555028	5.795190865056519	2.7929843997749804	0.48194863756154
1	1	undersample	0.6	300	5	63	0.3	0.6	0.7	0.7619615344303533	0.21914545164117816	0.6034482758100476	0.7712765957388201	5.131445646044274	2.6383318811469314	0.5141498150460407
1	2	undersample	0.6	300	5	63	0.3	0.6	0.7	0.7446940663406898	0.18590112179616605	0.4782608695236295	0.783434650449974	3.316081710088229	2.208390439345183	0.665963808872975
1	3	undersample	0.6	300	5	63	0.3	0.6	0.7	0.7421369102682701	0.17133651976647477	0.5913043477746692	0.7560790273498779	4.48465545521512	2.42416351947397	0.5405462022301851
1	1	undersample	0.6	300	5	63	0.3	0.6	1.0	0.75644586521329	0.21166063015337322	0.6379310344277646	0.7743161094166086	6.045053391013483	2.826657252815628	0.46759838326112635
1	2	undersample	0.6	300	5	63	0.3	0.6	1.0	0.7460948856878552	0.17544685194259957	0.521739130389414	0.7781155015138441	3.8256536119369415	2.3513995364032683	0.6146399378160665
1	3	undersample	0.6	300	5	63	0.3	0.6	1.0	0.7451962468613718	0.16895163385306572	0.5999999999478262	0.7621580547054548	4.806709033360729	2.5226835997239507	0.5248255166161085
1	1	undersample	0.6	300	5	63	0.3	1.0	0.7	0.7619615344303533	0.21914545164117816	0.6034482758100476	0.7712765957388201	5.131445646044274	2.6383318811469314	0.5141498150460407
1	2	undersample	0.6	300	5	63	0.3	1.0	0.7	0.7446940663406898	0.18590112179616605	0.4782608695236295	0.783434650449974	3.316081710088229	2.208390439345183	0.665963808872975
1	3	undersample	0.6	300	5	63	0.3	1.0	0.7	0.7421369102682701	0.17133651976647477	0.5913043477746692	0.7560790273498779	4.48465545521512	2.42416351947397	0.5405462022301851
1	1	undersample	0.6	300	5	63	0.3	1.0	1.0	0.75644586521329	0.21166063015337322	0.6379310344277646	0.7743161094166086	6.045053391013483	2.826657252815628	0.46759838326112635
1	2	undersample	0.6	300	5	63	0.3	1.0	1.0	0.7460948856878552	0.17544685194259957	0.521739130389414	0.7781155015138441	3.8256536119369415	2.3513995364032683	0.6146399378160665
1	3	undersample	0.6	300	5	63	0.3	1.0	1.0	0.7451962468613718	0.16895163385306572	0.5999999999478262	0.7621580547054548	4.806709033360729	2.5226835997239507	0.5248255166161085
1	1	undersample	0.6	300	10	31	0.1	0.6	0.7	0.7685646158683577	0.23064695293491644	0.5517241378834721	0.7788753799332913	4.335183499928847	2.4950822426114554	0.575542465342141
1	2	undersample	0.6	300	10	31	0.1	0.6	0.7	0.7522862428967887	0.20215206486904574	0.4782608695236295	0.7917933130638922	3.4860095553445762	2.29704844542245	0.6589334808450636
1	3	undersample	0.6	300	10	31	0.1	0.6	0.7	0.7678736619532179	0.18761902072838602	0.608695652120983	0.7727963525777144	5.290969629412	2.67907505991265	0.506348589133876
1	1	undersample	0.6	300	10	31	0.1	0.6	1.0	0.7691214233308878	0.2312085077098752	0.5948275861556184	0.7803951367721855	5.217035728395101	2.708626531882806	0.5191887923960402
1	2	undersample	0.6	300	10	31	0.1	0.6	1.0	0.7554248711510506	0.20467495641939462	0.5304347825625709	0.7841945288694211	4.104851122880033	2.4579300756574254	0.5987866456127131
1	3	undersample	0.6	300	10	31	0.1	0.6	1.0	0.7635654816968416	0.1898053763398133	0.5826086956015123	0.7788753799332913	4.916594822295566	2.634752607277404	0.5358897068685611
1	1	undersample	0.6	300	10	31	0.1	1.0	0.7	0.7685646158683577	0.23064695293491644	0.5517241378834721	0.7788753799332913	4.335183499928847	2.4950822426114554	0.575542465342141
1	2	undersample	0.6	300	10	31	0.1	1.0	0.7	0.7522862428967887	0.20215206486904574	0.4782608695236295	0.7917933130638922	3.4860095553445762	2.29704844542245	0.6589334808450636
1	3	undersample	0.6	300	10	31	0.1	1.0	0.7	0.7678736619532179	0.18761902072838602	0.608695652120983	0.7727963525777144	5.290969629412	2.67907505991265	0.506348589133876
1	1	undersample	0.6	300	10	31	0.1	1.0	1.0	0.7691214233308878	0.2312085077098752	0.5948275861556184	0.7803951367721855	5.217035728395101	2.708626531882806	0.5191887923960402
1	2	undersample	0.6	300	10	31	0.1	1.0	1.0	0.7554248711510506	0.20467495641939462	0.5304347825625709	0.7841945288694211	4.104851122880033	2.4579300756574254	0.5987866456127131
1	3	undersample	0.6	300	10	31	0.1	1.0	1.0	0.7635654816968416	0.1898053763398133	0.5826086956015123	0.7788753799332913	4.916594822295566	2.634752607277404	0.5358897068685611
1	1	undersample	0.6	300	10	31	0.3	0.6	0.7	0.759865318100828	0.23251503315001687	0.5862068965011891	0.7841945288694211	5.147887052233022	2.716367042348145	0.5276663926981427
1	2	undersample	0.6	300	10	31	0.3	0.6	0.7	0.7529932602088013	0.20124046531449122	0.48695652169678644	0.7857142857083153	3.4802258165716706	2.2724636618067167	0.6529644186258682
1	3	undersample	0.6	300	10	31	0.3	0.6	0.7	0.7580481036077706	0.18892957679043043	0.5913043477746692	0.7720364741582673	4.899857910789186	2.593854958387694	0.5293734954390423
1	1	undersample	0.6	300	10	31	0.3	0.6	1.0	0.7589351221046012	0.23305375107289752	0.6120689654644769	0.7583586626082193	4.951641970568432	2.5329645446485207	0.51154031535146
1	2	undersample	0.6	300	10	31	0.3	0.6	1.0	0.7515197568389058	0.2071070249990068	0.4956521738699433	0.7811550151916327	3.5079021284070753	2.264854968714105	0.6456437069022634
1	3	undersample	0.6	300	10	31	0.3	0.6	1.0	0.7511827672789745	0.18709287856560497	0.5739130434283555	0.7788753799332913	4.744371734093897	2.5954279414971446	0.5470540757593301
1	1	undersample	0.6	300	10	31	0.3	1.0	0.7	0.759865318100828	0.23251503315001687	0.5862068965011891	0.7841945288694211	5.147887052233022	2.716367042348145	0.5276663926981427
1	2	undersample	0.6	300	10	31	0.3	1.0	0.7	0.7529932602088013	0.20124046531449122	0.48695652169678644	0.7857142857083153	3.4802258165716706	2.2724636618067167	0.6529644186258682
1	3	undersample	0.6	300	10	31	0.3	1.0	0.7	0.7580481036077706	0.18892957679043043	0.5913043477746692	0.7720364741582673	4.899857910789186	2.593854958387694	0.5293734954390423
1	1	undersample	0.6	300	10	31	0.3	1.0	1.0	0.7589351221046012	0.23305375107289752	0.6120689654644769	0.7583586626082193	4.951641970568432	2.5329645446485207	0.51154031535146
1	2	undersample	0.6	300	10	31	0.3	1.0	1.0	0.7515197568389058	0.2071070249990068	0.4956521738699433	0.7811550151916327	3.5079021284070753	2.264854968714105	0.6456437069022634
1	3	undersample	0.6	300	10	31	0.3	1.0	1.0	0.7511827672789745	0.18709287856560497	0.5739130434283555	0.7788753799332913	4.744371734093897	2.5954279414971446	0.5470540757593301
1	1	undersample	0.6	300	10	63	0.1	0.6	0.7	0.7685646158683577	0.23064695293491644	0.5517241378834721	0.7788753799332913	4.335183499928847	2.4950822426114554	0.575542465342141
1	2	undersample	0.6	300	10	63	0.1	0.6	0.7	0.7522862428967887	0.20215206486904574	0.4782608695236295	0.7917933130638922	3.4860095553445762	2.29704844542245	0.6589334808450636
1	3	undersample	0.6	300	10	63	0.1	0.6	0.7	0.7678736619532179	0.18761902072838602	0.608695652120983	0.7727963525777144	5.290969629412	2.67907505991265	0.506348589133876
1	1	undersample	0.6	300	10	63	0.1	0.6	1.0	0.7691214233308878	0.2312085077098752	0.5948275861556184	0.7803951367721855	5.217035728395101	2.708626531882806	0.5191887923960402
1	2	undersample	0.6	300	10	63	0.1	0.6	1.0	0.7554248711510506	0.20467495641939462	0.5304347825625709	0.7841945288694211	4.104851122880033	2.4579300756574254	0.5987866456127131
1	3	undersample	0.6	300	10	63	0.1	0.6	1.0	0.7635654816968416	0.1898053763398133	0.5826086956015123	0.7788753799332913	4.916594822295566	2.634752607277404	0.5358897068685611
1	1	undersample	0.6	300	10	63	0.1	1.0	0.7	0.7685646158683577	0.23064695293491644	0.5517241378834721	0.7788753799332913	4.335183499928847	2.4950822426114554	0.575542465342141
1	2	undersample	0.6	300	10	63	0.1	1.0	0.7	0.7522862428967887	0.20215206486904574	0.4782608695236295	0.7917933130638922	3.4860095553445762	2.29704844542245	0.6589334808450636
1	3	undersample	0.6	300	10	63	0.1	1.0	0.7	0.7678736619532179	0.18761902072838602	0.608695652120983	0.7727963525777144	5.290969629412	2.67907505991265	0.506348589133876
1	1	undersample	0.6	300	10	63	0.1	1.0	1.0	0.7691214233308878	0.2312085077098752	0.5948275861556184	0.7803951367721855	5.217035728395101	2.708626531882806	0.5191887923960402
1	2	undersample	0.6	300	10	63	0.1	1.0	1.0	0.7554248711510506	0.20467495641939462	0.5304347825625709	0.7841945288694211	4.104851122880033	2.4579300756574254	0.5987866456127131
1	3	undersample	0.6	300	10	63	0.1	1.0	1.0	0.7635654816968416	0.1898053763398133	0.5826086956015123	0.7788753799332913	4.916594822295566	2.634752607277404	0.5358897068685611
1	1	undersample	0.6	300	10	63	0.3	0.6	0.7	0.759865318100828	0.23251503315001687	0.5862068965011891	0.7841945288694211	5.147887052233022	2.716367042348145	0.5276663926981427
1	2	undersample	0.6	300	10	63	0.3	0.6	0.7	0.7529932602088013	0.20124046531449122	0.48695652169678644	0.7857142857083153	3.4802258165716706	2.2724636618067167	0.6529644186258682
1	3	undersample	0.6	300	10	63	0.3	0.6	0.7	0.7580481036077706	0.18892957679043043	0.5913043477746692	0.7720364741582673	4.899857910789186	2.593854958387694	0.5293734954390423
1	1	undersample	0.6	300	10	63	0.3	0.6	1.0	0.7589351221046012	0.23305375107289752	0.6120689654644769	0.7583586626082193	4.951641970568432	2.5329645446485207	0.51154031535146
1	2	undersample	0.6	300	10	63	0.3	0.6	1.0	0.7515197568389058	0.2071070249990068	0.4956521738699433	0.7811550151916327	3.5079021284070753	2.264854968714105	0.6456437069022634
1	3	undersample	0.6	300	10	63	0.3	0.6	1.0	0.7511827672789745	0.18709287856560497	0.5739130434283555	0.7788753799332913	4.744371734093897	2.5954279414971446	0.5470540757593301
1	1	undersample	0.6	300	10	63	0.3	1.0	0.7	0.759865318100828	0.23251503315001687	0.5862068965011891	0.7841945288694211	5.147887052233022	2.716367042348145	0.5276663926981427
1	2	undersample	0.6	300	10	63	0.3	1.0	0.7	0.7529932602088013	0.20124046531449122	0.48695652169678644	0.7857142857083153	3.4802258165716706	2.2724636618067167	0.6529644186258682
1	3	undersample	0.6	300	10	63	0.3	1.0	0.7	0.7580481036077706	0.18892957679043043	0.5913043477746692	0.7720364741582673	4.899857910789186	2.593854958387694	0.5293734954390423
1	1	undersample	0.6	300	10	63	0.3	1.0	1.0	0.7589351221046012	0.23305375107289752	0.6120689654644769	0.7583586626082193	4.951641970568432	2.5329645446485207	0.51154031535146
1	2	undersample	0.6	300	10	63	0.3	1.0	1.0	0.7515197568389058	0.2071070249990068	0.4956521738699433	0.7811550151916327	3.5079021284070753	2.264854968714105	0.6456437069022634
1	3	undersample	0.6	300	10	63	0.3	1.0	1.0	0.7511827672789745	0.18709287856560497	0.5739130434283555	0.7788753799332913	4.744371734093897	2.5954279414971446	0.5470540757593301
1	1	undersample	0.6	500	3	31	0.1	0.6	0.7	0.761941882402264	0.23404110412666224	0.6206896551189061	0.7727963525777144	5.565825191072394	2.7318647162676566	0.4908283258682516
1	2	undersample	0.6	500	3	31	0.1	0.6	0.7	0.7570107043742567	0.1913780102802798	0.5130434782162571	0.7773556230943971	3.678510305288572	2.304318044333981	0.6264269544755586
1	3	undersample	0.6	500	3	31	0.1	0.6	0.7	0.7410995110347561	0.16131694991994877	0.5739130434283555	0.7606382978665606	4.280271908875795	2.397681058984113	0.5601702572234809
1	1	undersample	0.6	500	3	31	0.1	0.6	1.0	0.7607955140970548	0.23756498464177678	0.6465517240821939	0.7727963525777144	6.221959045681686	2.845692412778809	0.457362758203022
1	2	undersample	0.6	500	3	31	0.1	0.6	1.0	0.7619928637504956	0.19019361662866707	0.5043478260431002	0.7841945288694211	3.6975535600477314	2.33704826865788	0.6320525703628146
1	3	undersample	0.6	500	3	31	0.1	0.6	1.0	0.7500726840227302	0.17364387782192808	0.5739130434283555	0.7644376899637961	4.371033366889263	2.4363533324860702	0.5573861108522303
1	1	undersample	0.6	500	3	31	0.1	1.0	0.7	0.761941882402264	0.23404110412666224	0.6206896551189061	0.7727963525777144	5.565825191072394	2.7318647162676566	0.4908283258682516
1	2	undersample	0.6	500	3	31	0.1	1.0	0.7	0.7570107043742567	0.1913780102802798	0.5130434782162571	0.7773556230943971	3.678510305288572	2.304318044333981	0.6264269544755586
1	3	undersample	0.6	500	3	31	0.1	1.0	0.7	0.7410995110347561	0.16131694991994877	0.5739130434283555	0.7606382978665606	4.280271908875795	2.397681058984113	0.5601702572234809
1	1	undersample	0.6	500	3	31	0.1	1.0	1.0	0.7607955140970548	0.23756498464177678	0.6465517240821939	0.7727963525777144	6.221959045681686	2.845692412778809	0.457362758203022
1	2	undersample	0.6	500	3	31	0.1	1.0	1.0	0.7619928637504956	0.19019361662866707	0.5043478260431002	0.7841945288694211	3.6975535600477314	2.33704826865788	0.6320525703628146
1	3	undersample	0.6	500	3	31	0.1	1.0	1.0	0.7500726840227302	0.17364387782192808	0.5739130434283555	0.7644376899637961	4.371033366889263	2.4363533324860702	0.5573861108522303
1	1	undersample	0.6	500	3	31	0.3	0.6	0.7	0.7525089089194005	0.22085110414168876	0.6120689654644769	0.7537993920915366	4.830726796103897	2.4860577957283683	0.5146343091532662
1	2	undersample	0.6	500	3	31	0.3	0.6	0.7	0.7452887537993921	0.1772546544752684	0.4956521738699433	0.7727963525777144	3.342693881820691	2.181532548786015	0.6526270704067116
1	3	undersample	0.6	500	3	31	0.3	0.6	0.7	0.7362957578961278	0.16638698521830125	0.5652173912551985	0.7530395136720894	3.9639998225576134	2.288695559247302	0.5773702376531928
1	1	undersample	0.6	500	3	31	0.3	0.6	1.0	0.761182003982811	0.22652487916002972	0.6379310344277646	0.7537993920915366	5.394473577613567	2.5911024913225247	0.4803253552173395
1	2	undersample	0.6	500	3	31	0.3	0.6	1.0	0.7463790141403462	0.17628396150071945	0.46956521735047263	0.7750759878360557	3.0505093844754625	2.0876614815655947	0.6843648676135693
1	3	undersample	0.6	500	3	31	0.3	0.6	1.0	0.7387537993920972	0.17253139952958313	0.5913043477746692	0.7583586626082193	4.540612659614003	2.447032985691678	0.538921313868154
1	1	undersample	0.6	500	3	31	0.3	1.0	0.7	0.7525089089194005	0.22085110414168876	0.6120689654644769	0.7537993920915366	4.830726796103897	2.4860577957283683	0.5146343091532662
1	2	undersample	0.6	500	3	31	0.3	1.0	0.7	0.7452887537993921	0.1772546544752684	0.4956521738699433	0.7727963525777144	3.342693881820691	2.181532548786015	0.6526270704067116
1	3	undersample	0.6	500	3	31	0.3	1.0	0.7	0.7362957578961278	0.16638698521830125	0.5652173912551985	0.7530395136720894	3.9639998225576134	2.288695559247302	0.5773702376531928
1	1	undersample	0.6	500	3	31	0.3	1.0	1.0	0.761182003982811	0.22652487916002972	0.6379310344277646	0.7537993920915366	5.394473577613567	2.5911024913225247	0.4803253552173395
1	2	undersample	0.6	500	3	31	0.3	1.0	1.0	0.7463790141403462	0.17628396150071945	0.46956521735047263	0.7750759878360557	3.0505093844754625	2.0876614815655947	0.6843648676135693
1	3	undersample	0.6	500	3	31	0.3	1.0	1.0	0.7387537993920972	0.17253139952958313	0.5913043477746692	0.7583586626082193	4.540612659614003	2.447032985691678	0.538921313868154
1	1	undersample	0.6	500	3	63	0.1	0.6	0.7	0.761941882402264	0.23404110412666224	0.6206896551189061	0.7727963525777144	5.565825191072394	2.7318647162676566	0.4908283258682516
1	2	undersample	0.6	500	3	63	0.1	0.6	0.7	0.7570107043742567	0.1913780102802798	0.5130434782162571	0.7773556230943971	3.678510305288572	2.304318044333981	0.6264269544755586
1	3	undersample	0.6	500	3	63	0.1	0.6	0.7	0.7410995110347561	0.16131694991994877	0.5739130434283555	0.7606382978665606	4.280271908875795	2.397681058984113	0.5601702572234809
1	1	undersample	0.6	500	3	63	0.1	0.6	1.0	0.7607955140970548	0.23756498464177678	0.6465517240821939	0.7727963525777144	6.221959045681686	2.845692412778809	0.457362758203022
1	2	undersample	0.6	500	3	63	0.1	0.6	1.0	0.7619928637504956	0.19019361662866707	0.5043478260431002	0.7841945288694211	3.6975535600477314	2.33704826865788	0.6320525703628146
1	3	undersample	0.6	500	3	63	0.1	0.6	1.0	0.7500726840227302	0.17364387782192808	0.5739130434283555	0.7644376899637961	4.371033366889263	2.4363533324860702	0.5573861108522303
1	1	undersample	0.6	500	3	63	0.1	1.0	0.7	0.761941882402264	0.23404110412666224	0.6206896551189061	0.7727963525777144	5.565825191072394	2.7318647162676566	0.4908283258682516
1	2	undersample	0.6	500	3	63	0.1	1.0	0.7	0.7570107043742567	0.1913780102802798	0.5130434782162571	0.7773556230943971	3.678510305288572	2.304318044333981	0.6264269544755586
1	3	undersample	0.6	500	3	63	0.1	1.0	0.7	0.7410995110347561	0.16131694991994877	0.5739130434283555	0.7606382978665606	4.280271908875795	2.397681058984113	0.5601702572234809
1	1	undersample	0.6	500	3	63	0.1	1.0	1.0	0.7607955140970548	0.23756498464177678	0.6465517240821939	0.7727963525777144	6.221959045681686	2.845692412778809	0.457362758203022
1	2	undersample	0.6	500	3	63	0.1	1.0	1.0	0.7619928637504956	0.19019361662866707	0.5043478260431002	0.7841945288694211	3.6975535600477314	2.33704826865788	0.6320525703628146
1	3	undersample	0.6	500	3	63	0.1	1.0	1.0	0.7500726840227302	0.17364387782192808	0.5739130434283555	0.7644376899637961	4.371033366889263	2.4363533324860702	0.5573861108522303
1	1	undersample	0.6	500	3	63	0.3	0.6	0.7	0.7525089089194005	0.22085110414168876	0.6120689654644769	0.7537993920915366	4.830726796103897	2.4860577957283683	0.5146343091532662
1	2	undersample	0.6	500	3	63	0.3	0.6	0.7	0.7452887537993921	0.1772546544752684	0.4956521738699433	0.7727963525777144	3.342693881820691	2.181532548786015	0.6526270704067116
1	3	undersample	0.6	500	3	63	0.3	0.6	0.7	0.7362957578961278	0.16638698521830125	0.5652173912551985	0.7530395136720894	3.9639998225576134	2.288695559247302	0.5773702376531928
1	1	undersample	0.6	500	3	63	0.3	0.6	1.0	0.761182003982811	0.22652487916002972	0.6379310344277646	0.7537993920915366	5.394473577613567	2.5911024913225247	0.4803253552173395
1	2	undersample	0.6	500	3	63	0.3	0.6	1.0	0.7463790141403462	0.17628396150071945	0.46956521735047263	0.7750759878360557	3.0505093844754625	2.0876614815655947	0.6843648676135693
1	3	undersample	0.6	500	3	63	0.3	0.6	1.0	0.7387537993920972	0.17253139952958313	0.5913043477746692	0.7583586626082193	4.540612659614003	2.447032985691678	0.538921313868154
1	1	undersample	0.6	500	3	63	0.3	1.0	0.7	0.7525089089194005	0.22085110414168876	0.6120689654644769	0.7537993920915366	4.830726796103897	2.4860577957283683	0.5146343091532662
1	2	undersample	0.6	500	3	63	0.3	1.0	0.7	0.7452887537993921	0.1772546544752684	0.4956521738699433	0.7727963525777144	3.342693881820691	2.181532548786015	0.6526270704067116
1	3	undersample	0.6	500	3	63	0.3	1.0	0.7	0.7362957578961278	0.16638698521830125	0.5652173912551985	0.7530395136720894	3.9639998225576134	2.288695559247302	0.5773702376531928
1	1	undersample	0.6	500	3	63	0.3	1.0	1.0	0.761182003982811	0.22652487916002972	0.6379310344277646	0.7537993920915366	5.394473577613567	2.5911024913225247	0.4803253552173395
1	2	undersample	0.6	500	3	63	0.3	1.0	1.0	0.7463790141403462	0.17628396150071945	0.46956521735047263	0.7750759878360557	3.0505093844754625	2.0876614815655947	0.6843648676135693
1	3	undersample	0.6	500	3	63	0.3	1.0	1.0	0.7387537993920972	0.17253139952958313	0.5913043477746692	0.7583586626082193	4.540612659614003	2.447032985691678	0.538921313868154
1	1	undersample	0.6	500	5	31	0.1	0.6	0.7	0.7659836495126296	0.23126198797015232	0.6206896551189061	0.7689969604804788	5.447368144221497	2.686932732749288	0.49325336697242916
1	2	undersample	0.6	500	5	31	0.1	0.6	0.7	0.7546187392625876	0.18110341680331543	0.5130434782162571	0.7841945288694211	3.8284706338942063	2.377342204324395	0.6209639287794475
1	3	undersample	0.6	500	5	31	0.1	0.6	0.7	0.7492533368574072	0.17591316986142314	0.5739130434283555	0.7553191489304307	4.157941247875087	2.3455575598337326	0.5641151181376157
1	1	undersample	0.6	500	5	31	0.1	0.6	1.0	0.7654857981343673	0.22984160038311857	0.6465517240821939	0.7659574468026904	5.986695921570946	2.7625390666103686	0.4614463542050925
1	2	undersample	0.6	500	5	31	0.1	0.6	1.0	0.745810757235364	0.17813672008414913	0.46956521735047263	0.7796352583527384	3.1319387999503343	2.1308544757743597	0.6803627339361683
1	3	undersample	0.6	500	5	31	0.1	0.6	1.0	0.7456852121051937	0.1744153235009246	0.608695652120983	0.7659574468026904	5.0909088389046495	2.6007904024184785	0.5108695586206904
1	1	undersample	0.6	500	5	31	0.1	1.0	0.7	0.7659836495126296	0.23126198797015232	0.6206896551189061	0.7689969604804788	5.447368144221497	2.686932732749288	0.49325336697242916
1	2	undersample	0.6	500	5	31	0.1	1.0	0.7	0.7546187392625876	0.18110341680331543	0.5130434782162571	0.7841945288694211	3.8284706338942063	2.377342204324395	0.6209639287794475
1	3	undersample	0.6	500	5	31	0.1	1.0	0.7	0.7492533368574072	0.17591316986142314	0.5739130434283555	0.7553191489304307	4.157941247875087	2.3455575598337326	0.5641151181376157
1	1	undersample	0.6	500	5	31	0.1	1.0	1.0	0.7654857981343673	0.22984160038311857	0.6465517240821939	0.7659574468026904	5.986695921570946	2.7625390666103686	0.4614463542050925
1	2	undersample	0.6	500	5	31	0.1	1.0	1.0	0.745810757235364	0.17813672008414913	0.46956521735047263	0.7796352583527384	3.1319387999503343	2.1308544757743597	0.6803627339361683
1	3	undersample	0.6	500	5	31	0.1	1.0	1.0	0.7456852121051937	0.1744153235009246	0.608695652120983	0.7659574468026904	5.0909088389046495	2.6007904024184785	0.5108695586206904
1	1	undersample	0.6	500	5	31	0.3	0.6	0.7	0.757703595011005	0.2204754856703273	0.5862068965011891	0.7651975683832433	4.6167743187565495	2.4965962554085905	0.5407663526237217
1	2	undersample	0.6	500	5	31	0.3	0.6	0.7	0.7444760142724991	0.18538354491031328	0.5043478260431002	0.7811550151916327	3.632066099328771	2.304589266410844	0.6345119188541436
1	3	undersample	0.6	500	5	31	0.3	0.6	0.7	0.7395665389189904	0.17229627695329497	0.5739130434283555	0.7613981762860077	4.29819296110502	2.405316985603282	0.5596112050779057
1	1	undersample	0.6	500	5	31	0.3	0.6	1.0	0.75420553401111	0.2132839686270983	0.6206896551189061	0.7583586626082193	5.13550575461997	2.568640101615401	0.5001727527906205
1	2	undersample	0.6	500	5	31	0.3	0.6	1.0	0.7436500594687458	0.17269733715542454	0.5130434782162571	0.7803951367721855	3.744006242787856	2.33621171823466	0.6239871221622245
1	3	undersample	0.6	500	5	31	0.3	0.6	1.0	0.7442645698427383	0.16918361346132926	0.5739130434283555	0.7651975683832433	4.389538130158074	2.4442379707664763	0.5568325993293227
1	1	undersample	0.6	500	5	31	0.3	1.0	0.7	0.757703595011005	0.2204754856703273	0.5862068965011891	0.7651975683832433	4.6167743187565495	2.4965962554085905	0.5407663526237217
1	2	undersample	0.6	500	5	31	0.3	1.0	0.7	0.7444760142724991	0.18538354491031328	0.5043478260431002	0.7811550151916327	3.632066099328771	2.304589266410844	0.6345119188541436
1	3	undersample	0.6	500	5	31	0.3	1.0	0.7	0.7395665389189904	0.17229627695329497	0.5739130434283555	0.7613981762860077	4.29819296110502	2.405316985603282	0.5596112050779057
1	1	undersample	0.6	500	5	31	0.3	1.0	1.0	0.75420553401111	0.2132839686270983	0.6206896551189061	0.7583586626082193	5.13550575461997	2.568640101615401	0.5001727527906205
1	2	undersample	0.6	500	5	31	0.3	1.0	1.0	0.7436500594687458	0.17269733715542454	0.5130434782162571	0.7803951367721855	3.744006242787856	2.33621171823466	0.6239871221622245
1	3	undersample	0.6	500	5	31	0.3	1.0	1.0	0.7442645698427383	0.16918361346132926	0.5739130434283555	0.7651975683832433	4.389538130158074	2.4442379707664763	0.5568325993293227
1	1	undersample	0.6	500	5	63	0.1	0.6	0.7	0.7659836495126296	0.23126198797015232	0.6206896551189061	0.7689969604804788	5.447368144221497	2.686932732749288	0.49325336697242916
1	2	undersample	0.6	500	5	63	0.1	0.6	0.7	0.7546187392625876	0.18110341680331543	0.5130434782162571	0.7841945288694211	3.8284706338942063	2.377342204324395	0.6209639287794475
1	3	undersample	0.6	500	5	63	0.1	0.6	0.7	0.7492533368574072	0.17591316986142314	0.5739130434283555	0.7553191489304307	4.157941247875087	2.3455575598337326	0.5641151181376157
1	1	undersample	0.6	500	5	63	0.1	0.6	1.0	0.7654857981343673	0.22984160038311857	0.6465517240821939	0.7659574468026904	5.986695921570946	2.7625390666103686	0.4614463542050925
1	2	undersample	0.6	500	5	63	0.1	0.6	1.0	0.745810757235364	0.17813672008414913	0.46956521735047263	0.7796352583527384	3.1319387999503343	2.1308544757743597	0.6803627339361683
1	3	undersample	0.6	500	5	63	0.1	0.6	1.0	0.7456852121051937	0.1744153235009246	0.608695652120983	0.7659574468026904	5.0909088389046495	2.6007904024184785	0.5108695586206904
1	1	undersample	0.6	500	5	63	0.1	1.0	0.7	0.7659836495126296	0.23126198797015232	0.6206896551189061	0.7689969604804788	5.447368144221497	2.686932732749288	0.49325336697242916
1	2	undersample	0.6	500	5	63	0.1	1.0	0.7	0.7546187392625876	0.18110341680331543	0.5130434782162571	0.7841945288694211	3.8284706338942063	2.377342204324395	0.6209639287794475
1	3	undersample	0.6	500	5	63	0.1	1.0	0.7	0.7492533368574072	0.17591316986142314	0.5739130434283555	0.7553191489304307	4.157941247875087	2.3455575598337326	0.5641151181376157
1	1	undersample	0.6	500	5	63	0.1	1.0	1.0	0.7654857981343673	0.22984160038311857	0.6465517240821939	0.7659574468026904	5.986695921570946	2.7625390666103686	0.4614463542050925
1	2	undersample	0.6	500	5	63	0.1	1.0	1.0	0.745810757235364	0.17813672008414913	0.46956521735047263	0.7796352583527384	3.1319387999503343	2.1308544757743597	0.6803627339361683
1	3	undersample	0.6	500	5	63	0.1	1.0	1.0	0.7456852121051937	0.1744153235009246	0.608695652120983	0.7659574468026904	5.0909088389046495	2.6007904024184785	0.5108695586206904
1	1	undersample	0.6	500	5	63	0.3	0.6	0.7	0.757703595011005	0.2204754856703273	0.5862068965011891	0.7651975683832433	4.6167743187565495	2.4965962554085905	0.5407663526237217
1	2	undersample	0.6	500	5	63	0.3	0.6	0.7	0.7444760142724991	0.18538354491031328	0.5043478260431002	0.7811550151916327	3.632066099328771	2.304589266410844	0.6345119188541436
1	3	undersample	0.6	500	5	63	0.3	0.6	0.7	0.7395665389189904	0.17229627695329497	0.5739130434283555	0.7613981762860077	4.29819296110502	2.405316985603282	0.5596112050779057
1	1	undersample	0.6	500	5	63	0.3	0.6	1.0	0.75420553401111	0.2132839686270983	0.6206896551189061	0.7583586626082193	5.13550575461997	2.568640101615401	0.5001727527906205
1	2	undersample	0.6	500	5	63	0.3	0.6	1.0	0.7436500594687458	0.17269733715542454	0.5130434782162571	0.7803951367721855	3.744006242787856	2.33621171823466	0.6239871221622245
1	3	undersample	0.6	500	5	63	0.3	0.6	1.0	0.7442645698427383	0.16918361346132926	0.5739130434283555	0.7651975683832433	4.389538130158074	2.4442379707664763	0.5568325993293227
1	1	undersample	0.6	500	5	63	0.3	1.0	0.7	0.757703595011005	0.2204754856703273	0.5862068965011891	0.7651975683832433	4.6167743187565495	2.4965962554085905	0.5407663526237217
1	2	undersample	0.6	500	5	63	0.3	1.0	0.7	0.7444760142724991	0.18538354491031328	0.5043478260431002	0.7811550151916327	3.632066099328771	2.304589266410844	0.6345119188541436
1	3	undersample	0.6	500	5	63	0.3	1.0	0.7	0.7395665389189904	0.17229627695329497	0.5739130434283555	0.7613981762860077	4.29819296110502	2.405316985603282	0.5596112050779057
1	1	undersample	0.6	500	5	63	0.3	1.0	1.0	0.75420553401111	0.2132839686270983	0.6206896551189061	0.7583586626082193	5.13550575461997	2.568640101615401	0.5001727527906205
1	2	undersample	0.6	500	5	63	0.3	1.0	1.0	0.7436500594687458	0.17269733715542454	0.5130434782162571	0.7803951367721855	3.744006242787856	2.33621171823466	0.6239871221622245
1	3	undersample	0.6	500	5	63	0.3	1.0	1.0	0.7442645698427383	0.16918361346132926	0.5739130434283555	0.7651975683832433	4.389538130158074	2.4442379707664763	0.5568325993293227
1	1	undersample	0.6	500	10	31	0.1	0.6	0.7	0.7687021800649827	0.23469262790808154	0.5775862068467599	0.7712765957388201	4.610820845525203	2.525260514812063	0.5476813247156669
1	2	undersample	0.6	500	10	31	0.1	0.6	0.7	0.7516188714153561	0.20377547142203586	0.4782608695236295	0.7910334346444451	3.4699998244965724	2.288695542384578	0.6595664620866727
1	3	undersample	0.6	500	10	31	0.1	0.6	0.7	0.7673054050482357	0.19192457962722095	0.608695652120983	0.7674772036415846	5.134349780388942	2.6177890317680363	0.5098579357455139
1	1	undersample	0.6	500	10	31	0.1	0.6	1.0	0.7681257205743632	0.23391129697186508	0.6034482758100476	0.770516717319373	5.109415234034862	2.629595683245967	0.514656866139111
1	2	undersample	0.6	500	10	31	0.1	0.6	1.0	0.7520549755517378	0.2007427812295359	0.521739130389414	0.7841945288694211	3.964148328528904	2.4176361399909103	0.6098752871960803
1	3	undersample	0.6	500	10	31	0.1	0.6	1.0	0.7618673186203251	0.19180845153508985	0.608695652120983	0.7758358662555028	5.383803864224234	2.7154014997812306	0.5043648532568638
1	1	undersample	0.6	500	10	31	0.1	1.0	0.7	0.7687021800649827	0.23469262790808154	0.5775862068467599	0.7712765957388201	4.610820845525203	2.525260514812063	0.5476813247156669
1	2	undersample	0.6	500	10	31	0.1	1.0	0.7	0.7516188714153561	0.20377547142203586	0.4782608695236295	0.7910334346444451	3.4699998244965724	2.288695542384578	0.6595664620866727
1	3	undersample	0.6	500	10	31	0.1	1.0	0.7	0.7673054050482357	0.19192457962722095	0.608695652120983	0.7674772036415846	5.134349780388942	2.6177890317680363	0.5098579357455139
1	1	undersample	0.6	500	10	31	0.1	1.0	1.0	0.7681257205743632	0.23391129697186508	0.6034482758100476	0.770516717319373	5.109415234034862	2.629595683245967	0.514656866139111
1	2	undersample	0.6	500	10	31	0.1	1.0	1.0	0.7520549755517378	0.2007427812295359	0.521739130389414	0.7841945288694211	3.964148328528904	2.4176361399909103	0.6098752871960803
1	3	undersample	0.6	500	10	31	0.1	1.0	1.0	0.7618673186203251	0.19180845153508985	0.608695652120983	0.7758358662555028	5.383803864224234	2.7154014997812306	0.5043648532568638
1	1	undersample	0.6	500	10	31	0.3	0.6	0.7	0.7571795409286237	0.22896610209639995	0.5775862068467599	0.783434650449974	4.946437264188594	2.6670295196187133	0.5391819056239129
1	2	undersample	0.6	500	10	31	0.3	0.6	0.7	0.7529668296550813	0.20131768931627145	0.48695652169678644	0.7841945288694211	3.4490330128791715	2.2564603973248496	0.654229853529549
1	3	undersample	0.6	500	10	31	0.3	0.6	0.7	0.7571032113122771	0.18811088823528704	0.5999999999478262	0.7727963525777144	5.102006430576672	2.6408025590567554	0.5176007800010172
1	1	undersample	0.6	500	10	31	0.3	0.6	1.0	0.7572515983649513	0.23096532357906976	0.5862068965011891	0.7583586626082193	4.4460165635747035	2.4259378737478787	0.5456430030339791
1	2	undersample	0.6	500	10	31	0.3	0.6	1.0	0.7505418263512621	0.20637851657399742	0.5043478260431002	0.7796352583527384	3.599999825428074	2.288695548053942	0.635748784177176
1	3	undersample	0.6	500	10	31	0.3	0.6	1.0	0.7493061979648473	0.18614323254293608	0.5652173912551985	0.7841945288694211	4.723943416998635	2.6191058183234865	0.5544320792792444
1	1	undersample	0.6	500	10	31	0.3	1.0	0.7	0.7571795409286237	0.22896610209639995	0.5775862068467599	0.783434650449974	4.946437264188594	2.6670295196187133	0.5391819056239129
1	2	undersample	0.6	500	10	31	0.3	1.0	0.7	0.7529668296550813	0.20131768931627145	0.48695652169678644	0.7841945288694211	3.4490330128791715	2.2564603973248496	0.654229853529549
1	3	undersample	0.6	500	10	31	0.3	1.0	0.7	0.7571032113122771	0.18811088823528704	0.5999999999478262	0.7727963525777144	5.102006430576672	2.6408025590567554	0.5176007800010172
1	1	undersample	0.6	500	10	31	0.3	1.0	1.0	0.7572515983649513	0.23096532357906976	0.5862068965011891	0.7583586626082193	4.4460165635747035	2.4259378737478787	0.5456430030339791
1	2	undersample	0.6	500	10	31	0.3	1.0	1.0	0.7505418263512621	0.20637851657399742	0.5043478260431002	0.7796352583527384	3.599999825428074	2.288695548053942	0.635748784177176
1	3	undersample	0.6	500	10	31	0.3	1.0	1.0	0.7493061979648473	0.18614323254293608	0.5652173912551985	0.7841945288694211	4.723943416998635	2.6191058183234865	0.5544320792792444
1	1	undersample	0.6	500	10	63	0.1	0.6	0.7	0.7687021800649827	0.23469262790808154	0.5775862068467599	0.7712765957388201	4.610820845525203	2.525260514812063	0.5476813247156669
1	2	undersample	0.6	500	10	63	0.1	0.6	0.7	0.7516188714153561	0.20377547142203586	0.4782608695236295	0.7910334346444451	3.4699998244965724	2.288695542384578	0.6595664620866727
1	3	undersample	0.6	500	10	63	0.1	0.6	0.7	0.7673054050482357	0.19192457962722095	0.608695652120983	0.7674772036415846	5.134349780388942	2.6177890317680363	0.5098579357455139
1	1	undersample	0.6	500	10	63	0.1	0.6	1.0	0.7681257205743632	0.23391129697186508	0.6034482758100476	0.770516717319373	5.109415234034862	2.629595683245967	0.514656866139111
1	2	undersample	0.6	500	10	63	0.1	0.6	1.0	0.7520549755517378	0.2007427812295359	0.521739130389414	0.7841945288694211	3.964148328528904	2.4176361399909103	0.6098752871960803
1	3	undersample	0.6	500	10	63	0.1	0.6	1.0	0.7618673186203251	0.19180845153508985	0.608695652120983	0.7758358662555028	5.383803864224234	2.7154014997812306	0.5043648532568638
1	1	undersample	0.6	500	10	63	0.1	1.0	0.7	0.7687021800649827	0.23469262790808154	0.5775862068467599	0.7712765957388201	4.610820845525203	2.525260514812063	0.5476813247156669
1	2	undersample	0.6	500	10	63	0.1	1.0	0.7	0.7516188714153561	0.20377547142203586	0.4782608695236295	0.7910334346444451	3.4699998244965724	2.288695542384578	0.6595664620866727
1	3	undersample	0.6	500	10	63	0.1	1.0	0.7	0.7673054050482357	0.19192457962722095	0.608695652120983	0.7674772036415846	5.134349780388942	2.6177890317680363	0.5098579357455139
1	1	undersample	0.6	500	10	63	0.1	1.0	1.0	0.7681257205743632	0.23391129697186508	0.6034482758100476	0.770516717319373	5.109415234034862	2.629595683245967	0.514656866139111
1	2	undersample	0.6	500	10	63	0.1	1.0	1.0	0.7520549755517378	0.2007427812295359	0.521739130389414	0.7841945288694211	3.964148328528904	2.4176361399909103	0.6098752871960803
1	3	undersample	0.6	500	10	63	0.1	1.0	1.0	0.7618673186203251	0.19180845153508985	0.608695652120983	0.7758358662555028	5.383803864224234	2.7154014997812306	0.5043648532568638
1	1	undersample	0.6	500	10	63	0.3	0.6	0.7	0.7571795409286237	0.22896610209639995	0.5775862068467599	0.783434650449974	4.946437264188594	2.6670295196187133	0.5391819056239129
1	2	undersample	0.6	500	10	63	0.3	0.6	0.7	0.7529668296550813	0.20131768931627145	0.48695652169678644	0.7841945288694211	3.4490330128791715	2.2564603973248496	0.654229853529549
1	3	undersample	0.6	500	10	63	0.3	0.6	0.7	0.7571032113122771	0.18811088823528704	0.5999999999478262	0.7727963525777144	5.102006430576672	2.6408025590567554	0.5176007800010172
1	1	undersample	0.6	500	10	63	0.3	0.6	1.0	0.7572515983649513	0.23096532357906976	0.5862068965011891	0.7583586626082193	4.4460165635747035	2.4259378737478787	0.5456430030339791
1	2	undersample	0.6	500	10	63	0.3	0.6	1.0	0.7505418263512621	0.20637851657399742	0.5043478260431002	0.7796352583527384	3.599999825428074	2.288695548053942	0.635748784177176
1	3	undersample	0.6	500	10	63	0.3	0.6	1.0	0.7493061979648473	0.18614323254293608	0.5652173912551985	0.7841945288694211	4.723943416998635	2.6191058183234865	0.5544320792792444
1	1	undersample	0.6	500	10	63	0.3	1.0	0.7	0.7571795409286237	0.22896610209639995	0.5775862068467599	0.783434650449974	4.946437264188594	2.6670295196187133	0.5391819056239129
1	2	undersample	0.6	500	10	63	0.3	1.0	0.7	0.7529668296550813	0.20131768931627145	0.48695652169678644	0.7841945288694211	3.4490330128791715	2.2564603973248496	0.654229853529549
1	3	undersample	0.6	500	10	63	0.3	1.0	0.7	0.7571032113122771	0.18811088823528704	0.5999999999478262	0.7727963525777144	5.102006430576672	2.6408025590567554	0.5176007800010172
1	1	undersample	0.6	500	10	63	0.3	1.0	1.0	0.7572515983649513	0.23096532357906976	0.5862068965011891	0.7583586626082193	4.4460165635747035	2.4259378737478787	0.5456430030339791
1	2	undersample	0.6	500	10	63	0.3	1.0	1.0	0.7505418263512621	0.20637851657399742	0.5043478260431002	0.7796352583527384	3.599999825428074	2.288695548053942	0.635748784177176
1	3	undersample	0.6	500	10	63	0.3	1.0	1.0	0.7493061979648473	0.18614323254293608	0.5652173912551985	0.7841945288694211	4.723943416998635	2.6191058183234865	0.5544320792792444
1	1	undersample	0.8	100	3	31	0.1	0.6	0.7	0.7824520490514622	0.2359530771894802	0.6724137930454817	0.7446808510581712	5.98684181332453	2.633620586219628	0.4399014720064475
1	2	undersample	0.8	100	3	31	0.1	0.6	0.7	0.7655345579489891	0.19980630119244916	0.5913043477746692	0.7530395136720894	4.411652825408836	2.394327661981793	0.5427280234009297
1	3	undersample	0.8	100	3	31	0.1	0.6	0.7	0.7730870886745078	0.18520405498751355	0.7304347825451796	0.7089665653441568	6.6008587824486895	2.50979671222647	0.38022274509057663
1	1	undersample	0.8	100	3	31	0.1	0.6	1.0	0.7829695524578136	0.23494108797767113	0.6896551723543402	0.7393617021220413	6.303854566564925	2.646023825006048	0.4197469554582958
1	2	undersample	0.8	100	3	31	0.1	0.6	1.0	0.7674111272631162	0.19868516669888003	0.608695652120983	0.7454407294776183	4.555223674833351	2.3911744677777107	0.5249301884858493
1	3	undersample	0.8	100	3	31	0.1	0.6	1.0	0.775545130170477	0.1837631488772637	0.7478260868914934	0.7066869300858155	7.144898707699365	2.549583152276357	0.3568396397390394
1	1	undersample	0.8	100	3	31	0.1	1.0	0.7	0.7824520490514622	0.2359530771894802	0.6724137930454817	0.7446808510581712	5.98684181332453	2.633620586219628	0.4399014720064475
1	2	undersample	0.8	100	3	31	0.1	1.0	0.7	0.7655345579489891	0.19980630119244916	0.5913043477746692	0.7530395136720894	4.411652825408836	2.394327661981793	0.5427280234009297
1	3	undersample	0.8	100	3	31	0.1	1.0	0.7	0.7730870886745078	0.18520405498751355	0.7304347825451796	0.7089665653441568	6.6008587824486895	2.50979671222647	0.38022274509057663
1	1	undersample	0.8	100	3	31	0.1	1.0	1.0	0.7829695524578136	0.23494108797767113	0.6896551723543402	0.7393617021220413	6.303854566564925	2.646023825006048	0.4197469554582958
1	2	undersample	0.8	100	3	31	0.1	1.0	1.0	0.7674111272631162	0.19868516669888003	0.608695652120983	0.7454407294776183	4.555223674833351	2.3911744677777107	0.5249301884858493
1	3	undersample	0.8	100	3	31	0.1	1.0	1.0	0.775545130170477	0.1837631488772637	0.7478260868914934	0.7066869300858155	7.144898707699365	2.549583152276357	0.3568396397390394
1	1	undersample	0.8	100	3	31	0.3	0.6	0.7	0.763310973692485	0.21500472299449164	0.7155172413176278	0.7287234042497818	6.756387071796191	2.63759287071164	0.39038509415159406
1	2	undersample	0.8	100	3	31	0.3	0.6	0.7	0.7474758821197304	0.18064515827751668	0.6173913042941399	0.7469604863165126	4.763376794680553	2.4399006736449564	0.5122207902460959
1	3	undersample	0.8	100	3	31	0.3	0.6	0.7	0.7413572089335271	0.16943558361261243	0.6260869564672968	0.6952887537941088	3.8206807135344953	2.0546892959026577	0.5377809379405237
1	1	undersample	0.8	100	3	31	0.3	0.6	1.0	0.7582341997694162	0.21675494725119127	0.6637931033910524	0.7142857142802866	4.93589722598149	2.3232757805098965	0.47068964866644825
1	2	undersample	0.8	100	3	31	0.3	0.6	1.0	0.7444231531650588	0.18044862476793072	0.5826086956015123	0.7188449847969693	3.5688061667158415	2.0721973408826417	0.5806415950859833
1	3	undersample	0.8	100	3	31	0.3	0.6	1.0	0.7669419849345843	0.17226828957893375	0.6869565216793951	0.7112462006024982	5.40526292224577	2.3790388189605594	0.4401337731633396
1	1	undersample	0.8	100	3	31	0.3	1.0	0.7	0.763310973692485	0.21500472299449164	0.7155172413176278	0.7287234042497818	6.756387071796191	2.63759287071164	0.39038509415159406
1	2	undersample	0.8	100	3	31	0.3	1.0	0.7	0.7474758821197304	0.18064515827751668	0.6173913042941399	0.7469604863165126	4.763376794680553	2.4399006736449564	0.5122207902460959
1	3	undersample	0.8	100	3	31	0.3	1.0	0.7	0.7413572089335271	0.16943558361261243	0.6260869564672968	0.6952887537941088	3.8206807135344953	2.0546892959026577	0.5377809379405237
1	1	undersample	0.8	100	3	31	0.3	1.0	1.0	0.7582341997694162	0.21675494725119127	0.6637931033910524	0.7142857142802866	4.93589722598149	2.3232757805098965	0.47068964866644825
1	2	undersample	0.8	100	3	31	0.3	1.0	1.0	0.7444231531650588	0.18044862476793072	0.5826086956015123	0.7188449847969693	3.5688061667158415	2.0721973408826417	0.5806415950859833
1	3	undersample	0.8	100	3	31	0.3	1.0	1.0	0.7669419849345843	0.17226828957893375	0.6869565216793951	0.7112462006024982	5.40526292224577	2.3790388189605594	0.4401337731633396
1	1	undersample	0.8	100	3	63	0.1	0.6	0.7	0.7824520490514622	0.2359530771894802	0.6724137930454817	0.7446808510581712	5.98684181332453	2.633620586219628	0.4399014720064475
1	2	undersample	0.8	100	3	63	0.1	0.6	0.7	0.7655345579489891	0.19980630119244916	0.5913043477746692	0.7530395136720894	4.411652825408836	2.394327661981793	0.5427280234009297
1	3	undersample	0.8	100	3	63	0.1	0.6	0.7	0.7730870886745078	0.18520405498751355	0.7304347825451796	0.7089665653441568	6.6008587824486895	2.50979671222647	0.38022274509057663
1	1	undersample	0.8	100	3	63	0.1	0.6	1.0	0.7829695524578136	0.23494108797767113	0.6896551723543402	0.7393617021220413	6.303854566564925	2.646023825006048	0.4197469554582958
1	2	undersample	0.8	100	3	63	0.1	0.6	1.0	0.7674111272631162	0.19868516669888003	0.608695652120983	0.7454407294776183	4.555223674833351	2.3911744677777107	0.5249301884858493
1	3	undersample	0.8	100	3	63	0.1	0.6	1.0	0.775545130170477	0.1837631488772637	0.7478260868914934	0.7066869300858155	7.144898707699365	2.549583152276357	0.3568396397390394
1	1	undersample	0.8	100	3	63	0.1	1.0	0.7	0.7824520490514622	0.2359530771894802	0.6724137930454817	0.7446808510581712	5.98684181332453	2.633620586219628	0.4399014720064475
1	2	undersample	0.8	100	3	63	0.1	1.0	0.7	0.7655345579489891	0.19980630119244916	0.5913043477746692	0.7530395136720894	4.411652825408836	2.394327661981793	0.5427280234009297
1	3	undersample	0.8	100	3	63	0.1	1.0	0.7	0.7730870886745078	0.18520405498751355	0.7304347825451796	0.7089665653441568	6.6008587824486895	2.50979671222647	0.38022274509057663
1	1	undersample	0.8	100	3	63	0.1	1.0	1.0	0.7829695524578136	0.23494108797767113	0.6896551723543402	0.7393617021220413	6.303854566564925	2.646023825006048	0.4197469554582958
1	2	undersample	0.8	100	3	63	0.1	1.0	1.0	0.7674111272631162	0.19868516669888003	0.608695652120983	0.7454407294776183	4.555223674833351	2.3911744677777107	0.5249301884858493
1	3	undersample	0.8	100	3	63	0.1	1.0	1.0	0.775545130170477	0.1837631488772637	0.7478260868914934	0.7066869300858155	7.144898707699365	2.549583152276357	0.3568396397390394
1	1	undersample	0.8	100	3	63	0.3	0.6	0.7	0.763310973692485	0.21500472299449164	0.7155172413176278	0.7287234042497818	6.756387071796191	2.63759287071164	0.39038509415159406
1	2	undersample	0.8	100	3	63	0.3	0.6	0.7	0.7474758821197304	0.18064515827751668	0.6173913042941399	0.7469604863165126	4.763376794680553	2.4399006736449564	0.5122207902460959
1	3	undersample	0.8	100	3	63	0.3	0.6	0.7	0.7413572089335271	0.16943558361261243	0.6260869564672968	0.6952887537941088	3.8206807135344953	2.0546892959026577	0.5377809379405237
1	1	undersample	0.8	100	3	63	0.3	0.6	1.0	0.7582341997694162	0.21675494725119127	0.6637931033910524	0.7142857142802866	4.93589722598149	2.3232757805098965	0.47068964866644825
1	2	undersample	0.8	100	3	63	0.3	0.6	1.0	0.7444231531650588	0.18044862476793072	0.5826086956015123	0.7188449847969693	3.5688061667158415	2.0721973408826417	0.5806415950859833
1	3	undersample	0.8	100	3	63	0.3	0.6	1.0	0.7669419849345843	0.17226828957893375	0.6869565216793951	0.7112462006024982	5.40526292224577	2.3790388189605594	0.4401337731633396
1	1	undersample	0.8	100	3	63	0.3	1.0	0.7	0.763310973692485	0.21500472299449164	0.7155172413176278	0.7287234042497818	6.756387071796191	2.63759287071164	0.39038509415159406
1	2	undersample	0.8	100	3	63	0.3	1.0	0.7	0.7474758821197304	0.18064515827751668	0.6173913042941399	0.7469604863165126	4.763376794680553	2.4399006736449564	0.5122207902460959
1	3	undersample	0.8	100	3	63	0.3	1.0	0.7	0.7413572089335271	0.16943558361261243	0.6260869564672968	0.6952887537941088	3.8206807135344953	2.0546892959026577	0.5377809379405237
1	1	undersample	0.8	100	3	63	0.3	1.0	1.0	0.7582341997694162	0.21675494725119127	0.6637931033910524	0.7142857142802866	4.93589722598149	2.3232757805098965	0.47068964866644825
1	2	undersample	0.8	100	3	63	0.3	1.0	1.0	0.7444231531650588	0.18044862476793072	0.5826086956015123	0.7188449847969693	3.5688061667158415	2.0721973408826417	0.5806415950859833
1	3	undersample	0.8	100	3	63	0.3	1.0	1.0	0.7669419849345843	0.17226828957893375	0.6869565216793951	0.7112462006024982	5.40526292224577	2.3790388189605594	0.4401337731633396
1	1	undersample	0.8	100	5	31	0.1	0.6	0.7	0.7776569541976731	0.2319811650014495	0.655172413736623	0.7386018237025943	5.368604401977718	2.5064153007978445	0.46686532652479895
1	2	undersample	0.8	100	5	31	0.1	0.6	0.7	0.7555834544733713	0.18519733079182044	0.5826086956015123	0.7484802431554067	4.153763661800295	2.3163535133264066	0.5576517251308497
1	3	undersample	0.8	100	5	31	0.1	0.6	0.7	0.7646755649530859	0.1787373480440141	0.7217391303720228	0.7104863221830511	6.365239206362015	2.4929361226898448	0.3916484484268524
1	1	undersample	0.8	100	5	31	0.1	0.6	1.0	0.7778993292107745	0.23368423310756617	0.7068965516631986	0.7401215805414885	6.868592704097663	2.720104754889061	0.39602067022846976
1	2	undersample	0.8	100	5	31	0.1	0.6	1.0	0.7559733051407428	0.20159233116960976	0.5739130434283555	0.7462006078970654	3.960161136788348	2.261286034060833	0.5710085818106639
1	3	undersample	0.8	100	5	31	0.1	0.6	1.0	0.7685938945420907	0.1739746027351612	0.7043478260257089	0.7173252279580751	6.045540518753391	2.4917250167765	0.4121591689927001
1	1	undersample	0.8	100	5	31	0.1	1.0	0.7	0.7776569541976731	0.2319811650014495	0.655172413736623	0.7386018237025943	5.368604401977718	2.5064153007978445	0.46686532652479895
1	2	undersample	0.8	100	5	31	0.1	1.0	0.7	0.7555834544733713	0.18519733079182044	0.5826086956015123	0.7484802431554067	4.153763661800295	2.3163535133264066	0.5576517251308497
1	3	undersample	0.8	100	5	31	0.1	1.0	0.7	0.7646755649530859	0.1787373480440141	0.7217391303720228	0.7104863221830511	6.365239206362015	2.4929361226898448	0.3916484484268524
1	1	undersample	0.8	100	5	31	0.1	1.0	1.0	0.7778993292107745	0.23368423310756617	0.7068965516631986	0.7401215805414885	6.868592704097663	2.720104754889061	0.39602067022846976
1	2	undersample	0.8	100	5	31	0.1	1.0	1.0	0.7559733051407428	0.20159233116960976	0.5739130434283555	0.7462006078970654	3.960161136788348	2.261286034060833	0.5710085818106639
1	3	undersample	0.8	100	5	31	0.1	1.0	1.0	0.7685938945420907	0.1739746027351612	0.7043478260257089	0.7173252279580751	6.045540518753391	2.4917250167765	0.4121591689927001
1	1	undersample	0.8	100	5	31	0.3	0.6	0.7	0.7713421025049786	0.2242453443381831	0.6982758620087693	0.7120060790219453	5.721597935612033	2.424620059309439	0.4237662326816575
1	2	undersample	0.8	100	5	31	0.3	0.6	0.7	0.737623893220563	0.17312809924048053	0.5652173912551985	0.7424012157998299	3.746607509805052	2.19417716224242	0.5856437107527485
1	3	undersample	0.8	100	5	31	0.3	0.6	0.7	0.7610942249240121	0.1780382456718621	0.6869565216793951	0.7142857142802866	5.4861108690538405	2.4043477416800374	0.4382608635165249
1	1	undersample	0.8	100	5	31	0.3	0.6	1.0	0.7620335918666806	0.20369442936092338	0.6724137930454817	0.6990881458913444	4.768739838492284	2.234587177336023	0.46859069803126996
1	2	undersample	0.8	100	5	31	0.3	0.6	1.0	0.737874983480904	0.18735621016932624	0.5913043477746692	0.7424012157998299	4.169710480946252	2.29544687742284	0.5505050881146113
1	3	undersample	0.8	100	5	31	0.3	0.6	1.0	0.7451499933923615	0.16362128304861048	0.6782608695062382	0.6983282674718972	4.87997801574639	2.2483407422326063	0.46072762749709717
1	1	undersample	0.8	100	5	31	0.3	1.0	0.7	0.7713421025049786	0.2242453443381831	0.6982758620087693	0.7120060790219453	5.721597935612033	2.424620059309439	0.4237662326816575
1	2	undersample	0.8	100	5	31	0.3	1.0	0.7	0.737623893220563	0.17312809924048053	0.5652173912551985	0.7424012157998299	3.746607509805052	2.19417716224242	0.5856437107527485
1	3	undersample	0.8	100	5	31	0.3	1.0	0.7	0.7610942249240121	0.1780382456718621	0.6869565216793951	0.7142857142802866	5.4861108690538405	2.4043477416800374	0.4382608635165249
1	1	undersample	0.8	100	5	31	0.3	1.0	1.0	0.7620335918666806	0.20369442936092338	0.6724137930454817	0.6990881458913444	4.768739838492284	2.234587177336023	0.46859069803126996
1	2	undersample	0.8	100	5	31	0.3	1.0	1.0	0.737874983480904	0.18735621016932624	0.5913043477746692	0.7424012157998299	4.169710480946252	2.29544687742284	0.5505050881146113
1	3	undersample	0.8	100	5	31	0.3	1.0	1.0	0.7451499933923615	0.16362128304861048	0.6782608695062382	0.6983282674718972	4.87997801574639	2.2483407422326063	0.46072762749709717
1	1	undersample	0.8	100	5	63	0.1	0.6	0.7	0.7776569541976731	0.2319811650014495	0.655172413736623	0.7386018237025943	5.368604401977718	2.5064153007978445	0.46686532652479895
1	2	undersample	0.8	100	5	63	0.1	0.6	0.7	0.7555834544733713	0.18519733079182044	0.5826086956015123	0.7484802431554067	4.153763661800295	2.3163535133264066	0.5576517251308497
1	3	undersample	0.8	100	5	63	0.1	0.6	0.7	0.7646755649530859	0.1787373480440141	0.7217391303720228	0.7104863221830511	6.365239206362015	2.4929361226898448	0.3916484484268524
1	1	undersample	0.8	100	5	63	0.1	0.6	1.0	0.7778993292107745	0.23368423310756617	0.7068965516631986	0.7401215805414885	6.868592704097663	2.720104754889061	0.39602067022846976
1	2	undersample	0.8	100	5	63	0.1	0.6	1.0	0.7559733051407428	0.20159233116960976	0.5739130434283555	0.7462006078970654	3.960161136788348	2.261286034060833	0.5710085818106639
1	3	undersample	0.8	100	5	63	0.1	0.6	1.0	0.7685938945420907	0.1739746027351612	0.7043478260257089	0.7173252279580751	6.045540518753391	2.4917250167765	0.4121591689927001
1	1	undersample	0.8	100	5	63	0.1	1.0	0.7	0.7776569541976731	0.2319811650014495	0.655172413736623	0.7386018237025943	5.368604401977718	2.5064153007978445	0.46686532652479895
1	2	undersample	0.8	100	5	63	0.1	1.0	0.7	0.7555834544733713	0.18519733079182044	0.5826086956015123	0.7484802431554067	4.153763661800295	2.3163535133264066	0.5576517251308497
1	3	undersample	0.8	100	5	63	0.1	1.0	0.7	0.7646755649530859	0.1787373480440141	0.7217391303720228	0.7104863221830511	6.365239206362015	2.4929361226898448	0.3916484484268524
1	1	undersample	0.8	100	5	63	0.1	1.0	1.0	0.7778993292107745	0.23368423310756617	0.7068965516631986	0.7401215805414885	6.868592704097663	2.720104754889061	0.39602067022846976
1	2	undersample	0.8	100	5	63	0.1	1.0	1.0	0.7559733051407428	0.20159233116960976	0.5739130434283555	0.7462006078970654	3.960161136788348	2.261286034060833	0.5710085818106639
1	3	undersample	0.8	100	5	63	0.1	1.0	1.0	0.7685938945420907	0.1739746027351612	0.7043478260257089	0.7173252279580751	6.045540518753391	2.4917250167765	0.4121591689927001
1	1	undersample	0.8	100	5	63	0.3	0.6	0.7	0.7713421025049786	0.2242453443381831	0.6982758620087693	0.7120060790219453	5.721597935612033	2.424620059309439	0.4237662326816575
1	2	undersample	0.8	100	5	63	0.3	0.6	0.7	0.737623893220563	0.17312809924048053	0.5652173912551985	0.7424012157998299	3.746607509805052	2.19417716224242	0.5856437107527485
1	3	undersample	0.8	100	5	63	0.3	0.6	0.7	0.7610942249240121	0.1780382456718621	0.6869565216793951	0.7142857142802866	5.4861108690538405	2.4043477416800374	0.4382608635165249
1	1	undersample	0.8	100	5	63	0.3	0.6	1.0	0.7620335918666806	0.20369442936092338	0.6724137930454817	0.6990881458913444	4.768739838492284	2.234587177336023	0.46859069803126996
1	2	undersample	0.8	100	5	63	0.3	0.6	1.0	0.737874983480904	0.18735621016932624	0.5913043477746692	0.7424012157998299	4.169710480946252	2.29544687742284	0.5505050881146113
1	3	undersample	0.8	100	5	63	0.3	0.6	1.0	0.7451499933923615	0.16362128304861048	0.6782608695062382	0.6983282674718972	4.87997801574639	2.2483407422326063	0.46072762749709717
1	1	undersample	0.8	100	5	63	0.3	1.0	0.7	0.7713421025049786	0.2242453443381831	0.6982758620087693	0.7120060790219453	5.721597935612033	2.424620059309439	0.4237662326816575
1	2	undersample	0.8	100	5	63	0.3	1.0	0.7	0.737623893220563	0.17312809924048053	0.5652173912551985	0.7424012157998299	3.746607509805052	2.19417716224242	0.5856437107527485
1	3	undersample	0.8	100	5	63	0.3	1.0	0.7	0.7610942249240121	0.1780382456718621	0.6869565216793951	0.7142857142802866	5.4861108690538405	2.4043477416800374	0.4382608635165249
1	1	undersample	0.8	100	5	63	0.3	1.0	1.0	0.7620335918666806	0.20369442936092338	0.6724137930454817	0.6990881458913444	4.768739838492284	2.234587177336023	0.46859069803126996
1	2	undersample	0.8	100	5	63	0.3	1.0	1.0	0.737874983480904	0.18735621016932624	0.5913043477746692	0.7424012157998299	4.169710480946252	2.29544687742284	0.5505050881146113
1	3	undersample	0.8	100	5	63	0.3	1.0	1.0	0.7451499933923615	0.16362128304861048	0.6782608695062382	0.6983282674718972	4.87997801574639	2.2483407422326063	0.46072762749709717
1	1	undersample	0.8	100	10	31	0.1	0.6	0.7	0.7766940048212976	0.23148691936901591	0.655172413736623	0.7355623100248058	5.285057229044415	2.477605930614591	0.46879452206272354
1	2	undersample	0.8	100	10	31	0.1	0.6	0.7	0.7484736355226642	0.1788870441320617	0.5391304347357279	0.7393617021220413	3.318444222478427	2.0685003640683948	0.6233343676149131
1	3	undersample	0.8	100	10	31	0.1	0.6	0.7	0.7632813532443504	0.1745159887354415	0.7217391303720228	0.7066869300858155	6.249190129059173	2.4606442051039257	0.39375408521655575
1	1	undersample	0.8	100	10	31	0.1	0.6	1.0	0.7720299234881038	0.21718971804370552	0.6810344826999108	0.7363221884442529	5.962379963111292	2.582828084219156	0.43318742525217796
1	2	undersample	0.8	100	10	31	0.1	0.6	1.0	0.7422360248447204	0.2035146301247925	0.5652173912551985	0.7393617021220413	3.687754946872476	2.1685890913620267	0.5880512902094055
1	3	undersample	0.8	100	10	31	0.1	0.6	1.0	0.7662151447072817	0.16643108593625422	0.6956521738525521	0.7074468085052626	5.527272486267902	2.3778655311179904	0.4302059436644196
1	1	undersample	0.8	100	10	31	0.1	1.0	0.7	0.7766940048212976	0.23148691936901591	0.655172413736623	0.7355623100248058	5.285057229044415	2.477605930614591	0.46879452206272354
1	2	undersample	0.8	100	10	31	0.1	1.0	0.7	0.7484736355226642	0.1788870441320617	0.5391304347357279	0.7393617021220413	3.318444222478427	2.0685003640683948	0.6233343676149131
1	3	undersample	0.8	100	10	31	0.1	1.0	0.7	0.7632813532443504	0.1745159887354415	0.7217391303720228	0.7066869300858155	6.249190129059173	2.4606442051039257	0.39375408521655575
1	1	undersample	0.8	100	10	31	0.1	1.0	1.0	0.7720299234881038	0.21718971804370552	0.6810344826999108	0.7363221884442529	5.962379963111292	2.582828084219156	0.43318742525217796
1	2	undersample	0.8	100	10	31	0.1	1.0	1.0	0.7422360248447204	0.2035146301247925	0.5652173912551985	0.7393617021220413	3.687754946872476	2.1685890913620267	0.5880512902094055
1	3	undersample	0.8	100	10	31	0.1	1.0	1.0	0.7662151447072817	0.16643108593625422	0.6956521738525521	0.7074468085052626	5.527272486267902	2.3778655311179904	0.4302059436644196
1	1	undersample	0.8	100	10	31	0.3	0.6	0.7	0.7623480243161094	0.2341686861576759	0.6724137930454817	0.7158054711191809	5.169996961317942	2.366033477256464	0.45764696638300195
1	2	undersample	0.8	100	10	31	0.3	0.6	0.7	0.7394079555966698	0.16875811787591613	0.5478260869088847	0.7591185410276663	3.818065830236209	2.2742558373047985	0.5956565183119016
1	3	undersample	0.8	100	10	31	0.3	0.6	0.7	0.7466102814853972	0.16170669662414505	0.7043478260257089	0.6937689969552145	5.397241051822538	2.30005386790364	0.42615362031209414
1	1	undersample	0.8	100	10	31	0.3	0.6	1.0	0.7644900953778431	0.22749024245144744	0.6637931033910524	0.7188449847969693	5.04795542927403	2.360950521555526	0.46770430209909986
1	2	undersample	0.8	100	10	31	0.3	0.6	1.0	0.7417800977930487	0.1752003060362487	0.5999999999478262	0.7386018237025943	4.2383719089582845	2.2953487491499898	0.5415637787507009
1	3	undersample	0.8	100	10	31	0.3	0.6	1.0	0.7427646359191226	0.1690195275766795	0.6434782608136106	0.7203647416358635	4.649522602643236	2.301134132965244	0.49491835681405916
1	1	undersample	0.8	100	10	31	0.3	1.0	0.7	0.7623480243161094	0.2341686861576759	0.6724137930454817	0.7158054711191809	5.169996961317942	2.366033477256464	0.45764696638300195
1	2	undersample	0.8	100	10	31	0.3	1.0	0.7	0.7394079555966698	0.16875811787591613	0.5478260869088847	0.7591185410276663	3.818065830236209	2.2742558373047985	0.5956565183119016
1	3	undersample	0.8	100	10	31	0.3	1.0	0.7	0.7466102814853972	0.16170669662414505	0.7043478260257089	0.6937689969552145	5.397241051822538	2.30005386790364	0.42615362031209414
1	1	undersample	0.8	100	10	31	0.3	1.0	1.0	0.7644900953778431	0.22749024245144744	0.6637931033910524	0.7188449847969693	5.04795542927403	2.360950521555526	0.46770430209909986
1	2	undersample	0.8	100	10	31	0.3	1.0	1.0	0.7417800977930487	0.1752003060362487	0.5999999999478262	0.7386018237025943	4.2383719089582845	2.2953487491499898	0.5415637787507009
1	3	undersample	0.8	100	10	31	0.3	1.0	1.0	0.7427646359191226	0.1690195275766795	0.6434782608136106	0.7203647416358635	4.649522602643236	2.301134132965244	0.49491835681405916
1	1	undersample	0.8	100	10	63	0.1	0.6	0.7	0.7766940048212976	0.23148691936901591	0.655172413736623	0.7355623100248058	5.285057229044415	2.477605930614591	0.46879452206272354
1	2	undersample	0.8	100	10	63	0.1	0.6	0.7	0.7484736355226642	0.1788870441320617	0.5391304347357279	0.7393617021220413	3.318444222478427	2.0685003640683948	0.6233343676149131
1	3	undersample	0.8	100	10	63	0.1	0.6	0.7	0.7632813532443504	0.1745159887354415	0.7217391303720228	0.7066869300858155	6.249190129059173	2.4606442051039257	0.39375408521655575
1	1	undersample	0.8	100	10	63	0.1	0.6	1.0	0.7720299234881038	0.21718971804370552	0.6810344826999108	0.7363221884442529	5.962379963111292	2.582828084219156	0.43318742525217796
1	2	undersample	0.8	100	10	63	0.1	0.6	1.0	0.7422360248447204	0.2035146301247925	0.5652173912551985	0.7393617021220413	3.687754946872476	2.1685890913620267	0.5880512902094055
1	3	undersample	0.8	100	10	63	0.1	0.6	1.0	0.7662151447072817	0.16643108593625422	0.6956521738525521	0.7074468085052626	5.527272486267902	2.3778655311179904	0.4302059436644196
1	1	undersample	0.8	100	10	63	0.1	1.0	0.7	0.7766940048212976	0.23148691936901591	0.655172413736623	0.7355623100248058	5.285057229044415	2.477605930614591	0.46879452206272354
1	2	undersample	0.8	100	10	63	0.1	1.0	0.7	0.7484736355226642	0.1788870441320617	0.5391304347357279	0.7393617021220413	3.318444222478427	2.0685003640683948	0.6233343676149131
1	3	undersample	0.8	100	10	63	0.1	1.0	0.7	0.7632813532443504	0.1745159887354415	0.7217391303720228	0.7066869300858155	6.249190129059173	2.4606442051039257	0.39375408521655575
1	1	undersample	0.8	100	10	63	0.1	1.0	1.0	0.7720299234881038	0.21718971804370552	0.6810344826999108	0.7363221884442529	5.962379963111292	2.582828084219156	0.43318742525217796
1	2	undersample	0.8	100	10	63	0.1	1.0	1.0	0.7422360248447204	0.2035146301247925	0.5652173912551985	0.7393617021220413	3.687754946872476	2.1685890913620267	0.5880512902094055
1	3	undersample	0.8	100	10	63	0.1	1.0	1.0	0.7662151447072817	0.16643108593625422	0.6956521738525521	0.7074468085052626	5.527272486267902	2.3778655311179904	0.4302059436644196
1	1	undersample	0.8	100	10	63	0.3	0.6	0.7	0.7623480243161094	0.2341686861576759	0.6724137930454817	0.7158054711191809	5.169996961317942	2.366033477256464	0.45764696638300195
1	2	undersample	0.8	100	10	63	0.3	0.6	0.7	0.7394079555966698	0.16875811787591613	0.5478260869088847	0.7591185410276663	3.818065830236209	2.2742558373047985	0.5956565183119016
1	3	undersample	0.8	100	10	63	0.3	0.6	0.7	0.7466102814853972	0.16170669662414505	0.7043478260257089	0.6937689969552145	5.397241051822538	2.30005386790364	0.42615362031209414
1	1	undersample	0.8	100	10	63	0.3	0.6	1.0	0.7644900953778431	0.22749024245144744	0.6637931033910524	0.7188449847969693	5.04795542927403	2.360950521555526	0.46770430209909986
1	2	undersample	0.8	100	10	63	0.3	0.6	1.0	0.7417800977930487	0.1752003060362487	0.5999999999478262	0.7386018237025943	4.2383719089582845	2.2953487491499898	0.5415637787507009
1	3	undersample	0.8	100	10	63	0.3	0.6	1.0	0.7427646359191226	0.1690195275766795	0.6434782608136106	0.7203647416358635	4.649522602643236	2.301134132965244	0.49491835681405916
1	1	undersample	0.8	100	10	63	0.3	1.0	0.7	0.7623480243161094	0.2341686861576759	0.6724137930454817	0.7158054711191809	5.169996961317942	2.366033477256464	0.45764696638300195
1	2	undersample	0.8	100	10	63	0.3	1.0	0.7	0.7394079555966698	0.16875811787591613	0.5478260869088847	0.7591185410276663	3.818065830236209	2.2742558373047985	0.5956565183119016
1	3	undersample	0.8	100	10	63	0.3	1.0	0.7	0.7466102814853972	0.16170669662414505	0.7043478260257089	0.6937689969552145	5.397241051822538	2.30005386790364	0.42615362031209414
1	1	undersample	0.8	100	10	63	0.3	1.0	1.0	0.7644900953778431	0.22749024245144744	0.6637931033910524	0.7188449847969693	5.04795542927403	2.360950521555526	0.46770430209909986
1	2	undersample	0.8	100	10	63	0.3	1.0	1.0	0.7417800977930487	0.1752003060362487	0.5999999999478262	0.7386018237025943	4.2383719089582845	2.2953487491499898	0.5415637787507009
1	3	undersample	0.8	100	10	63	0.3	1.0	1.0	0.7427646359191226	0.1690195275766795	0.6434782608136106	0.7203647416358635	4.649522602643236	2.301134132965244	0.49491835681405916
1	1	undersample	0.8	300	3	31	0.1	0.6	0.7	0.7618960276700556	0.20385147498296463	0.655172413736623	0.7241641337330991	4.98815405187675	2.3752255239730786	0.4761732395169071
1	2	undersample	0.8	300	3	31	0.1	0.6	0.7	0.7518038852913969	0.18154995452939265	0.5913043477746692	0.7446808510581712	4.219857969504159	2.3159419380250674	0.5488198684797476
1	3	undersample	0.8	300	3	31	0.1	0.6	0.7	0.752101229020748	0.17537324274788268	0.6521739129867675	0.7127659574413924	4.652777584438862	2.2705313216778054	0.48799480180264454
1	1	undersample	0.8	300	3	31	0.1	0.6	1.0	0.7647259197149147	0.2170248268305618	0.6379310344277646	0.7188449847969693	4.504761716574139	2.268965436300116	0.5036815560974981
1	2	undersample	0.8	300	3	31	0.1	0.6	1.0	0.7472446147746795	0.18030372232645867	0.5913043477746692	0.7462006078970654	4.253790102459927	2.329809853274797	0.5477021090884546
1	3	undersample	0.8	300	3	31	0.1	0.6	1.0	0.750799524250033	0.16638604693876083	0.6782608695062382	0.7059270516663684	5.060548708083938	2.3064374002615287	0.4557682343757781
1	1	undersample	0.8	300	3	31	0.1	1.0	0.7	0.7618960276700556	0.20385147498296463	0.655172413736623	0.7241641337330991	4.98815405187675	2.3752255239730786	0.4761732395169071
1	2	undersample	0.8	300	3	31	0.1	1.0	0.7	0.7518038852913969	0.18154995452939265	0.5913043477746692	0.7446808510581712	4.219857969504159	2.3159419380250674	0.5488198684797476
1	3	undersample	0.8	300	3	31	0.1	1.0	0.7	0.752101229020748	0.17537324274788268	0.6521739129867675	0.7127659574413924	4.652777584438862	2.2705313216778054	0.48799480180264454
1	1	undersample	0.8	300	3	31	0.1	1.0	1.0	0.7647259197149147	0.2170248268305618	0.6379310344277646	0.7188449847969693	4.504761716574139	2.268965436300116	0.5036815560974981
1	2	undersample	0.8	300	3	31	0.1	1.0	1.0	0.7472446147746795	0.18030372232645867	0.5913043477746692	0.7462006078970654	4.253790102459927	2.329809853274797	0.5477021090884546
1	3	undersample	0.8	300	3	31	0.1	1.0	1.0	0.750799524250033	0.16638604693876083	0.6782608695062382	0.7059270516663684	5.060548708083938	2.3064374002615287	0.4557682343757781
1	1	undersample	0.8	300	3	31	0.3	0.6	0.7	0.7511922230374175	0.2064105607789759	0.6810344826999108	0.7173252279580751	5.418192146331389	2.4092509341668236	0.4446595497016814
1	2	undersample	0.8	300	3	31	0.3	0.6	0.7	0.7428703581340029	0.17174571893653565	0.5999999999478262	0.7424012157998299	4.32300865866568	2.3292034491496465	0.5387922139018988
1	3	undersample	0.8	300	3	31	0.3	0.6	0.7	0.7299788555570239	0.15943785128708257	0.6521739129867675	0.6876899695996377	4.1286494801153415	2.0882258929322943	0.5057890871344837
1	1	undersample	0.8	300	3	31	0.3	0.6	1.0	0.7528429933969185	0.21069689651034543	0.6379310344277646	0.7059270516663684	4.229481806178991	2.169295123368736	0.5128985489202773
1	2	undersample	0.8	300	3	31	0.3	0.6	1.0	0.7331703449187261	0.17302009277905464	0.5739130434283555	0.7340425531859116	3.7175508663640318	2.1579129621078326	0.5804662807594293
1	3	undersample	0.8	300	3	31	0.3	0.6	1.0	0.7384828862164662	0.15892737710953106	0.6521739129867675	0.7112462006024982	4.6184208619074525	2.2585811572410375	0.4890375257234597
1	1	undersample	0.8	300	3	31	0.3	1.0	0.7	0.7511922230374175	0.2064105607789759	0.6810344826999108	0.7173252279580751	5.418192146331389	2.4092509341668236	0.4446595497016814
1	2	undersample	0.8	300	3	31	0.3	1.0	0.7	0.7428703581340029	0.17174571893653565	0.5999999999478262	0.7424012157998299	4.32300865866568	2.3292034491496465	0.5387922139018988
1	3	undersample	0.8	300	3	31	0.3	1.0	0.7	0.7299788555570239	0.15943785128708257	0.6521739129867675	0.6876899695996377	4.1286494801153415	2.0882258929322943	0.5057890871344837
1	1	undersample	0.8	300	3	31	0.3	1.0	1.0	0.7528429933969185	0.21069689651034543	0.6379310344277646	0.7059270516663684	4.229481806178991	2.169295123368736	0.5128985489202773
1	2	undersample	0.8	300	3	31	0.3	1.0	1.0	0.7331703449187261	0.17302009277905464	0.5739130434283555	0.7340425531859116	3.7175508663640318	2.1579129621078326	0.5804662807594293
1	3	undersample	0.8	300	3	31	0.3	1.0	1.0	0.7384828862164662	0.15892737710953106	0.6521739129867675	0.7112462006024982	4.6184208619074525	2.2585811572410375	0.4890375257234597
1	1	undersample	0.8	300	3	63	0.1	0.6	0.7	0.7618960276700556	0.20385147498296463	0.655172413736623	0.7241641337330991	4.98815405187675	2.3752255239730786	0.4761732395169071
1	2	undersample	0.8	300	3	63	0.1	0.6	0.7	0.7518038852913969	0.18154995452939265	0.5913043477746692	0.7446808510581712	4.219857969504159	2.3159419380250674	0.5488198684797476
1	3	undersample	0.8	300	3	63	0.1	0.6	0.7	0.752101229020748	0.17537324274788268	0.6521739129867675	0.7127659574413924	4.652777584438862	2.2705313216778054	0.48799480180264454
1	1	undersample	0.8	300	3	63	0.1	0.6	1.0	0.7647259197149147	0.2170248268305618	0.6379310344277646	0.7188449847969693	4.504761716574139	2.268965436300116	0.5036815560974981
1	2	undersample	0.8	300	3	63	0.1	0.6	1.0	0.7472446147746795	0.18030372232645867	0.5913043477746692	0.7462006078970654	4.253790102459927	2.329809853274797	0.5477021090884546
1	3	undersample	0.8	300	3	63	0.1	0.6	1.0	0.750799524250033	0.16638604693876083	0.6782608695062382	0.7059270516663684	5.060548708083938	2.3064374002615287	0.4557682343757781
1	1	undersample	0.8	300	3	63	0.1	1.0	0.7	0.7618960276700556	0.20385147498296463	0.655172413736623	0.7241641337330991	4.98815405187675	2.3752255239730786	0.4761732395169071
1	2	undersample	0.8	300	3	63	0.1	1.0	0.7	0.7518038852913969	0.18154995452939265	0.5913043477746692	0.7446808510581712	4.219857969504159	2.3159419380250674	0.5488198684797476
1	3	undersample	0.8	300	3	63	0.1	1.0	0.7	0.752101229020748	0.17537324274788268	0.6521739129867675	0.7127659574413924	4.652777584438862	2.2705313216778054	0.48799480180264454
1	1	undersample	0.8	300	3	63	0.1	1.0	1.0	0.7647259197149147	0.2170248268305618	0.6379310344277646	0.7188449847969693	4.504761716574139	2.268965436300116	0.5036815560974981
1	2	undersample	0.8	300	3	63	0.1	1.0	1.0	0.7472446147746795	0.18030372232645867	0.5913043477746692	0.7462006078970654	4.253790102459927	2.329809853274797	0.5477021090884546
1	3	undersample	0.8	300	3	63	0.1	1.0	1.0	0.750799524250033	0.16638604693876083	0.6782608695062382	0.7059270516663684	5.060548708083938	2.3064374002615287	0.4557682343757781
1	1	undersample	0.8	300	3	63	0.3	0.6	0.7	0.7511922230374175	0.2064105607789759	0.6810344826999108	0.7173252279580751	5.418192146331389	2.4092509341668236	0.4446595497016814
1	2	undersample	0.8	300	3	63	0.3	0.6	0.7	0.7428703581340029	0.17174571893653565	0.5999999999478262	0.7424012157998299	4.32300865866568	2.3292034491496465	0.5387922139018988
1	3	undersample	0.8	300	3	63	0.3	0.6	0.7	0.7299788555570239	0.15943785128708257	0.6521739129867675	0.6876899695996377	4.1286494801153415	2.0882258929322943	0.5057890871344837
1	1	undersample	0.8	300	3	63	0.3	0.6	1.0	0.7528429933969185	0.21069689651034543	0.6379310344277646	0.7059270516663684	4.229481806178991	2.169295123368736	0.5128985489202773
1	2	undersample	0.8	300	3	63	0.3	0.6	1.0	0.7331703449187261	0.17302009277905464	0.5739130434283555	0.7340425531859116	3.7175508663640318	2.1579129621078326	0.5804662807594293
1	3	undersample	0.8	300	3	63	0.3	0.6	1.0	0.7384828862164662	0.15892737710953106	0.6521739129867675	0.7112462006024982	4.6184208619074525	2.2585811572410375	0.4890375257234597
1	1	undersample	0.8	300	3	63	0.3	1.0	0.7	0.7511922230374175	0.2064105607789759	0.6810344826999108	0.7173252279580751	5.418192146331389	2.4092509341668236	0.4446595497016814
1	2	undersample	0.8	300	3	63	0.3	1.0	0.7	0.7428703581340029	0.17174571893653565	0.5999999999478262	0.7424012157998299	4.32300865866568	2.3292034491496465	0.5387922139018988
1	3	undersample	0.8	300	3	63	0.3	1.0	0.7	0.7299788555570239	0.15943785128708257	0.6521739129867675	0.6876899695996377	4.1286494801153415	2.0882258929322943	0.5057890871344837
1	1	undersample	0.8	300	3	63	0.3	1.0	1.0	0.7528429933969185	0.21069689651034543	0.6379310344277646	0.7059270516663684	4.229481806178991	2.169295123368736	0.5128985489202773
1	2	undersample	0.8	300	3	63	0.3	1.0	1.0	0.7331703449187261	0.17302009277905464	0.5739130434283555	0.7340425531859116	3.7175508663640318	2.1579129621078326	0.5804662807594293
1	3	undersample	0.8	300	3	63	0.3	1.0	1.0	0.7384828862164662	0.15892737710953106	0.6521739129867675	0.7112462006024982	4.6184208619074525	2.2585811572410375	0.4890375257234597
1	1	undersample	0.8	300	5	31	0.1	0.6	0.7	0.7685580651923278	0.211784503575486	0.6982758620087693	0.7317629179275702	6.313476021181079	2.6032039663635325	0.41232498460361366
1	2	undersample	0.8	300	5	31	0.1	0.6	0.7	0.7385291396854765	0.17697329629312405	0.521739130389414	0.7408814589609356	3.1191680945540656	2.0135151585914715	0.645529534273995
1	3	undersample	0.8	300	5	31	0.1	0.6	0.7	0.7468745870225982	0.16668991020497564	0.6521739129867675	0.70288753798858	4.435741510932001	2.1950405130138733	0.49485310702770297
1	1	undersample	0.8	300	5	31	0.1	0.6	1.0	0.7631079027355623	0.2097786392304697	0.6810344826999108	0.7180851063775222	5.438551518074438	2.4157448717642405	0.44418901050220055
1	2	undersample	0.8	300	5	31	0.1	0.6	1.0	0.7436500594687457	0.18999507869081675	0.5826086956015123	0.743920972638724	4.054957785336403	2.275112799567302	0.5610694067506744
1	3	undersample	0.8	300	5	31	0.1	0.6	1.0	0.7490154618739262	0.1670881848372422	0.6434782608136106	0.7150455926997338	4.529040462745997	2.2581796306584554	0.498600002349923
1	1	undersample	0.8	300	5	31	0.1	1.0	0.7	0.7685580651923278	0.211784503575486	0.6982758620087693	0.7317629179275702	6.313476021181079	2.6032039663635325	0.41232498460361366
1	2	undersample	0.8	300	5	31	0.1	1.0	0.7	0.7385291396854765	0.17697329629312405	0.521739130389414	0.7408814589609356	3.1191680945540656	2.0135151585914715	0.645529534273995
1	3	undersample	0.8	300	5	31	0.1	1.0	0.7	0.7468745870225982	0.16668991020497564	0.6521739129867675	0.70288753798858	4.435741510932001	2.1950405130138733	0.49485310702770297
1	1	undersample	0.8	300	5	31	0.1	1.0	1.0	0.7631079027355623	0.2097786392304697	0.6810344826999108	0.7180851063775222	5.438551518074438	2.4157448717642405	0.44418901050220055
1	2	undersample	0.8	300	5	31	0.1	1.0	1.0	0.7436500594687457	0.18999507869081675	0.5826086956015123	0.743920972638724	4.054957785336403	2.275112799567302	0.5610694067506744
1	3	undersample	0.8	300	5	31	0.1	1.0	1.0	0.7490154618739262	0.1670881848372422	0.6434782608136106	0.7150455926997338	4.529040462745997	2.2581796306584554	0.498600002349923
1	1	undersample	0.8	300	5	31	0.3	0.6	0.7	0.7602976627187925	0.2219973347546038	0.6637931033910524	0.7135258358608395	4.917567634802216	2.3171132454983594	0.4711909155909102
1	2	undersample	0.8	300	5	31	0.3	0.6	0.7	0.7361768204043875	0.17932009907072477	0.5652173912551985	0.7393617021220413	3.687754946872476	2.1685890913620267	0.5880512902094055
1	3	undersample	0.8	300	5	31	0.3	0.6	0.7	0.744218316373728	0.1671174559961503	0.6695652173330813	0.7051671732469212	4.846445811458941	2.270999474505071	0.46859069808870235
1	1	undersample	0.8	300	5	31	0.3	0.6	1.0	0.7569175138874332	0.2077209861497087	0.6810344826999108	0.7051671732469212	5.106714747185661	2.309900383552848	0.4523260935533357
1	2	undersample	0.8	300	5	31	0.3	0.6	1.0	0.7396194000264306	0.17409608497720075	0.5739130434283555	0.7378419452831472	3.7909492634906847	2.1891870618140916	0.5774772680256891
1	3	undersample	0.8	300	5	31	0.3	0.6	1.0	0.7440663406898375	0.1599727026137522	0.6608695651599245	0.7112462006024982	4.799999799229833	2.288695572670918	0.4768115875834296
1	1	undersample	0.8	300	5	31	0.3	1.0	0.7	0.7602976627187925	0.2219973347546038	0.6637931033910524	0.7135258358608395	4.917567634802216	2.3171132454983594	0.4711909155909102
1	2	undersample	0.8	300	5	31	0.3	1.0	0.7	0.7361768204043875	0.17932009907072477	0.5652173912551985	0.7393617021220413	3.687754946872476	2.1685890913620267	0.5880512902094055
1	3	undersample	0.8	300	5	31	0.3	1.0	0.7	0.744218316373728	0.1671174559961503	0.6695652173330813	0.7051671732469212	4.846445811458941	2.270999474505071	0.46859069808870235
1	1	undersample	0.8	300	5	31	0.3	1.0	1.0	0.7569175138874332	0.2077209861497087	0.6810344826999108	0.7051671732469212	5.106714747185661	2.309900383552848	0.4523260935533357
1	2	undersample	0.8	300	5	31	0.3	1.0	1.0	0.7396194000264306	0.17409608497720075	0.5739130434283555	0.7378419452831472	3.7909492634906847	2.1891870618140916	0.5774772680256891
1	3	undersample	0.8	300	5	31	0.3	1.0	1.0	0.7440663406898375	0.1599727026137522	0.6608695651599245	0.7112462006024982	4.799999799229833	2.288695572670918	0.4768115875834296
1	1	undersample	0.8	300	5	63	0.1	0.6	0.7	0.7685580651923278	0.211784503575486	0.6982758620087693	0.7317629179275702	6.313476021181079	2.6032039663635325	0.41232498460361366
1	2	undersample	0.8	300	5	63	0.1	0.6	0.7	0.7385291396854765	0.17697329629312405	0.521739130389414	0.7408814589609356	3.1191680945540656	2.0135151585914715	0.645529534273995
1	3	undersample	0.8	300	5	63	0.1	0.6	0.7	0.7468745870225982	0.16668991020497564	0.6521739129867675	0.70288753798858	4.435741510932001	2.1950405130138733	0.49485310702770297
1	1	undersample	0.8	300	5	63	0.1	0.6	1.0	0.7631079027355623	0.2097786392304697	0.6810344826999108	0.7180851063775222	5.438551518074438	2.4157448717642405	0.44418901050220055
1	2	undersample	0.8	300	5	63	0.1	0.6	1.0	0.7436500594687457	0.18999507869081675	0.5826086956015123	0.743920972638724	4.054957785336403	2.275112799567302	0.5610694067506744
1	3	undersample	0.8	300	5	63	0.1	0.6	1.0	0.7490154618739262	0.1670881848372422	0.6434782608136106	0.7150455926997338	4.529040462745997	2.2581796306584554	0.498600002349923
1	1	undersample	0.8	300	5	63	0.1	1.0	0.7	0.7685580651923278	0.211784503575486	0.6982758620087693	0.7317629179275702	6.313476021181079	2.6032039663635325	0.41232498460361366
1	2	undersample	0.8	300	5	63	0.1	1.0	0.7	0.7385291396854765	0.17697329629312405	0.521739130389414	0.7408814589609356	3.1191680945540656	2.0135151585914715	0.645529534273995
1	3	undersample	0.8	300	5	63	0.1	1.0	0.7	0.7468745870225982	0.16668991020497564	0.6521739129867675	0.70288753798858	4.435741510932001	2.1950405130138733	0.49485310702770297
1	1	undersample	0.8	300	5	63	0.1	1.0	1.0	0.7631079027355623	0.2097786392304697	0.6810344826999108	0.7180851063775222	5.438551518074438	2.4157448717642405	0.44418901050220055
1	2	undersample	0.8	300	5	63	0.1	1.0	1.0	0.7436500594687457	0.18999507869081675	0.5826086956015123	0.743920972638724	4.054957785336403	2.275112799567302	0.5610694067506744
1	3	undersample	0.8	300	5	63	0.1	1.0	1.0	0.7490154618739262	0.1670881848372422	0.6434782608136106	0.7150455926997338	4.529040462745997	2.2581796306584554	0.498600002349923
1	1	undersample	0.8	300	5	63	0.3	0.6	0.7	0.7602976627187925	0.2219973347546038	0.6637931033910524	0.7135258358608395	4.917567634802216	2.3171132454983594	0.4711909155909102
1	2	undersample	0.8	300	5	63	0.3	0.6	0.7	0.7361768204043875	0.17932009907072477	0.5652173912551985	0.7393617021220413	3.687754946872476	2.1685890913620267	0.5880512902094055
1	3	undersample	0.8	300	5	63	0.3	0.6	0.7	0.744218316373728	0.1671174559961503	0.6695652173330813	0.7051671732469212	4.846445811458941	2.270999474505071	0.46859069808870235
1	1	undersample	0.8	300	5	63	0.3	0.6	1.0	0.7569175138874332	0.2077209861497087	0.6810344826999108	0.7051671732469212	5.106714747185661	2.309900383552848	0.4523260935533357
1	2	undersample	0.8	300	5	63	0.3	0.6	1.0	0.7396194000264306	0.17409608497720075	0.5739130434283555	0.7378419452831472	3.7909492634906847	2.1891870618140916	0.5774772680256891
1	3	undersample	0.8	300	5	63	0.3	0.6	1.0	0.7440663406898375	0.1599727026137522	0.6608695651599245	0.7112462006024982	4.799999799229833	2.288695572670918	0.4768115875834296
1	1	undersample	0.8	300	5	63	0.3	1.0	0.7	0.7602976627187925	0.2219973347546038	0.6637931033910524	0.7135258358608395	4.917567634802216	2.3171132454983594	0.4711909155909102
1	2	undersample	0.8	300	5	63	0.3	1.0	0.7	0.7361768204043875	0.17932009907072477	0.5652173912551985	0.7393617021220413	3.687754946872476	2.1685890913620267	0.5880512902094055
1	3	undersample	0.8	300	5	63	0.3	1.0	0.7	0.744218316373728	0.1671174559961503	0.6695652173330813	0.7051671732469212	4.846445811458941	2.270999474505071	0.46859069808870235
1	1	undersample	0.8	300	5	63	0.3	1.0	1.0	0.7569175138874332	0.2077209861497087	0.6810344826999108	0.7051671732469212	5.106714747185661	2.309900383552848	0.4523260935533357
1	2	undersample	0.8	300	5	63	0.3	1.0	1.0	0.7396194000264306	0.17409608497720075	0.5739130434283555	0.7378419452831472	3.7909492634906847	2.1891870618140916	0.5774772680256891
1	3	undersample	0.8	300	5	63	0.3	1.0	1.0	0.7440663406898375	0.1599727026137522	0.6608695651599245	0.7112462006024982	4.799999799229833	2.288695572670918	0.4768115875834296
1	1	undersample	0.8	300	10	31	0.1	0.6	0.7	0.7707263389581804	0.2237665317180409	0.6896551723543402	0.7180851063775222	5.660377103836983	2.446323920773915	0.4321839021134938
1	2	undersample	0.8	300	10	31	0.1	0.6	0.7	0.7371151050614511	0.17925105241573352	0.48695652169678644	0.743920972638724	2.7573302715979975	1.90158681754879	0.6896478124375836
1	3	undersample	0.8	300	10	31	0.1	0.6	0.7	0.7567530064754857	0.16672751928949492	0.6956521738525521	0.7013677811496857	5.368229506039915	2.329461145338198	0.43393470585320065
1	1	undersample	0.8	300	10	31	0.1	0.6	1.0	0.7614440310240017	0.2161831875729098	0.6896551723543402	0.7165653495386279	5.618111157754448	2.433206902895103	0.4331005169514199
1	2	undersample	0.8	300	10	31	0.1	0.6	1.0	0.7375842473899827	0.1923263045524976	0.5391304347357279	0.7446808510581712	3.4119495418413415	2.1115941199640322	0.6188819793345958
1	3	undersample	0.8	300	10	31	0.1	0.6	1.0	0.7573410862957578	0.16360370653508366	0.6695652173330813	0.7051671732469212	4.846445811458941	2.270999474505071	0.46859069808870235
1	1	undersample	0.8	300	10	31	0.1	1.0	0.7	0.7707263389581804	0.2237665317180409	0.6896551723543402	0.7180851063775222	5.660377103836983	2.446323920773915	0.4321839021134938
1	2	undersample	0.8	300	10	31	0.1	1.0	0.7	0.7371151050614511	0.17925105241573352	0.48695652169678644	0.743920972638724	2.7573302715979975	1.90158681754879	0.6896478124375836
1	3	undersample	0.8	300	10	31	0.1	1.0	0.7	0.7567530064754857	0.16672751928949492	0.6956521738525521	0.7013677811496857	5.368229506039915	2.329461145338198	0.43393470585320065
1	1	undersample	0.8	300	10	31	0.1	1.0	1.0	0.7614440310240017	0.2161831875729098	0.6896551723543402	0.7165653495386279	5.618111157754448	2.433206902895103	0.4331005169514199
1	2	undersample	0.8	300	10	31	0.1	1.0	1.0	0.7375842473899827	0.1923263045524976	0.5391304347357279	0.7446808510581712	3.4119495418413415	2.1115941199640322	0.6188819793345958
1	3	undersample	0.8	300	10	31	0.1	1.0	1.0	0.7573410862957578	0.16360370653508366	0.6695652173330813	0.7051671732469212	4.846445811458941	2.270999474505071	0.46859069808870235
1	1	undersample	0.8	300	10	31	0.3	0.6	0.7	0.7577297977151242	0.22505321165865896	0.6293103447733354	0.7097264437636039	4.150858230167493	2.167990537108815	0.5222993355551802
1	2	undersample	0.8	300	10	31	0.3	0.6	0.7	0.7372802960222016	0.18212584586803768	0.5043478260431002	0.7507598784137481	3.0650405211998777	2.0235418061820676	0.6602006601659877
1	3	undersample	0.8	300	10	31	0.3	0.6	0.7	0.7448922954935907	0.16024044758804543	0.6869565216793951	0.6983282674718972	5.079834662150849	2.2771656235432807	0.44827552946000043
1	1	undersample	0.8	300	10	31	0.3	0.6	1.0	0.7567209936065401	0.21874944024495208	0.6810344826999108	0.7165653495386279	5.397941940116347	2.402791816608914	0.44513108686339536
1	2	undersample	0.8	300	10	31	0.3	0.6	1.0	0.7452094621382318	0.1912072721705895	0.5913043477746692	0.7408814589609356	4.136769022167083	2.2819838464036675	0.5516343293057584
1	3	undersample	0.8	300	10	31	0.3	0.6	1.0	0.746854764107308	0.16663897937677652	0.6347826086404538	0.7127659574413924	4.31305097142244	2.2099838197663972	0.5123945418866768
1	1	undersample	0.8	300	10	31	0.3	1.0	0.7	0.7577297977151242	0.22505321165865896	0.6293103447733354	0.7097264437636039	4.150858230167493	2.167990537108815	0.5222993355551802
1	2	undersample	0.8	300	10	31	0.3	1.0	0.7	0.7372802960222016	0.18212584586803768	0.5043478260431002	0.7507598784137481	3.0650405211998777	2.0235418061820676	0.6602006601659877
1	3	undersample	0.8	300	10	31	0.3	1.0	0.7	0.7448922954935907	0.16024044758804543	0.6869565216793951	0.6983282674718972	5.079834662150849	2.2771656235432807	0.44827552946000043
1	1	undersample	0.8	300	10	31	0.3	1.0	1.0	0.7567209936065401	0.21874944024495208	0.6810344826999108	0.7165653495386279	5.397941940116347	2.402791816608914	0.44513108686339536
1	2	undersample	0.8	300	10	31	0.3	1.0	1.0	0.7452094621382318	0.1912072721705895	0.5913043477746692	0.7408814589609356	4.136769022167083	2.2819838464036675	0.5516343293057584
1	3	undersample	0.8	300	10	31	0.3	1.0	1.0	0.746854764107308	0.16663897937677652	0.6347826086404538	0.7127659574413924	4.31305097142244	2.2099838197663972	0.5123945418866768
1	1	undersample	0.8	300	10	63	0.1	0.6	0.7	0.7707263389581804	0.2237665317180409	0.6896551723543402	0.7180851063775222	5.660377103836983	2.446323920773915	0.4321839021134938
1	2	undersample	0.8	300	10	63	0.1	0.6	0.7	0.7371151050614511	0.17925105241573352	0.48695652169678644	0.743920972638724	2.7573302715979975	1.90158681754879	0.6896478124375836
1	3	undersample	0.8	300	10	63	0.1	0.6	0.7	0.7567530064754857	0.16672751928949492	0.6956521738525521	0.7013677811496857	5.368229506039915	2.329461145338198	0.43393470585320065
1	1	undersample	0.8	300	10	63	0.1	0.6	1.0	0.7614440310240017	0.2161831875729098	0.6896551723543402	0.7165653495386279	5.618111157754448	2.433206902895103	0.4331005169514199
1	2	undersample	0.8	300	10	63	0.1	0.6	1.0	0.7375842473899827	0.1923263045524976	0.5391304347357279	0.7446808510581712	3.4119495418413415	2.1115941199640322	0.6188819793345958
1	3	undersample	0.8	300	10	63	0.1	0.6	1.0	0.7573410862957578	0.16360370653508366	0.6695652173330813	0.7051671732469212	4.846445811458941	2.270999474505071	0.46859069808870235
1	1	undersample	0.8	300	10	63	0.1	1.0	0.7	0.7707263389581804	0.2237665317180409	0.6896551723543402	0.7180851063775222	5.660377103836983	2.446323920773915	0.4321839021134938
1	2	undersample	0.8	300	10	63	0.1	1.0	0.7	0.7371151050614511	0.17925105241573352	0.48695652169678644	0.743920972638724	2.7573302715979975	1.90158681754879	0.6896478124375836
1	3	undersample	0.8	300	10	63	0.1	1.0	0.7	0.7567530064754857	0.16672751928949492	0.6956521738525521	0.7013677811496857	5.368229506039915	2.329461145338198	0.43393470585320065
1	1	undersample	0.8	300	10	63	0.1	1.0	1.0	0.7614440310240017	0.2161831875729098	0.6896551723543402	0.7165653495386279	5.618111157754448	2.433206902895103	0.4331005169514199
1	2	undersample	0.8	300	10	63	0.1	1.0	1.0	0.7375842473899827	0.1923263045524976	0.5391304347357279	0.7446808510581712	3.4119495418413415	2.1115941199640322	0.6188819793345958
1	3	undersample	0.8	300	10	63	0.1	1.0	1.0	0.7573410862957578	0.16360370653508366	0.6695652173330813	0.7051671732469212	4.846445811458941	2.270999474505071	0.46859069808870235
1	1	undersample	0.8	300	10	63	0.3	0.6	0.7	0.7577297977151242	0.22505321165865896	0.6293103447733354	0.7097264437636039	4.150858230167493	2.167990537108815	0.5222993355551802
1	2	undersample	0.8	300	10	63	0.3	0.6	0.7	0.7372802960222016	0.18212584586803768	0.5043478260431002	0.7507598784137481	3.0650405211998777	2.0235418061820676	0.6602006601659877
1	3	undersample	0.8	300	10	63	0.3	0.6	0.7	0.7448922954935907	0.16024044758804543	0.6869565216793951	0.6983282674718972	5.079834662150849	2.2771656235432807	0.44827552946000043
1	1	undersample	0.8	300	10	63	0.3	0.6	1.0	0.7567209936065401	0.21874944024495208	0.6810344826999108	0.7165653495386279	5.397941940116347	2.402791816608914	0.44513108686339536
1	2	undersample	0.8	300	10	63	0.3	0.6	1.0	0.7452094621382318	0.1912072721705895	0.5913043477746692	0.7408814589609356	4.136769022167083	2.2819838464036675	0.5516343293057584
1	3	undersample	0.8	300	10	63	0.3	0.6	1.0	0.746854764107308	0.16663897937677652	0.6347826086404538	0.7127659574413924	4.31305097142244	2.2099838197663972	0.5123945418866768
1	1	undersample	0.8	300	10	63	0.3	1.0	0.7	0.7577297977151242	0.22505321165865896	0.6293103447733354	0.7097264437636039	4.150858230167493	2.167990537108815	0.5222993355551802
1	2	undersample	0.8	300	10	63	0.3	1.0	0.7	0.7372802960222016	0.18212584586803768	0.5043478260431002	0.7507598784137481	3.0650405211998777	2.0235418061820676	0.6602006601659877
1	3	undersample	0.8	300	10	63	0.3	1.0	0.7	0.7448922954935907	0.16024044758804543	0.6869565216793951	0.6983282674718972	5.079834662150849	2.2771656235432807	0.44827552946000043
1	1	undersample	0.8	300	10	63	0.3	1.0	1.0	0.7567209936065401	0.21874944024495208	0.6810344826999108	0.7165653495386279	5.397941940116347	2.402791816608914	0.44513108686339536
1	2	undersample	0.8	300	10	63	0.3	1.0	1.0	0.7452094621382318	0.1912072721705895	0.5913043477746692	0.7408814589609356	4.136769022167083	2.2819838464036675	0.5516343293057584
1	3	undersample	0.8	300	10	63	0.3	1.0	1.0	0.746854764107308	0.16663897937677652	0.6347826086404538	0.7127659574413924	4.31305097142244	2.2099838197663972	0.5123945418866768
1	1	undersample	0.8	500	3	31	0.1	0.6	0.7	0.759446074834923	0.20564015942099964	0.655172413736623	0.7196048632164165	4.87615155226692	2.3366039721161886	0.47919017657857393
1	2	undersample	0.8	500	3	31	0.1	0.6	0.7	0.7490418924276464	0.1752220846410738	0.5652173912551985	0.7469604863165126	3.837537370443289	2.233711884322848	0.5820690798092343
1	3	undersample	0.8	500	3	31	0.1	0.6	0.7	0.7376635390511431	0.16459874474789593	0.6434782608136106	0.7059270516663684	4.332639897673115	2.188158559222476	0.5050404759165995
1	1	undersample	0.8	500	3	31	0.1	0.6	1.0	0.761627449952835	0.20963269969193632	0.6810344826999108	0.7066869300858155	5.144237283663119	2.3218687789142005	0.45135334927988907
1	2	undersample	0.8	500	3	31	0.1	0.6	1.0	0.7439870490286772	0.1758322886365477	0.5391304347357279	0.7446808510581712	3.4119495418413415	2.1115941199640322	0.6188819793345958
1	3	undersample	0.8	500	3	31	0.1	0.6	1.0	0.7390643583983085	0.16216247169794865	0.6608695651599245	0.7036474164080271	4.626955762351725	2.2300110727892917	0.48196074072389555
1	1	undersample	0.8	500	3	31	0.1	1.0	0.7	0.759446074834923	0.20564015942099964	0.655172413736623	0.7196048632164165	4.87615155226692	2.3366039721161886	0.47919017657857393
1	2	undersample	0.8	500	3	31	0.1	1.0	0.7	0.7490418924276464	0.1752220846410738	0.5652173912551985	0.7469604863165126	3.837537370443289	2.233711884322848	0.5820690798092343
1	3	undersample	0.8	500	3	31	0.1	1.0	0.7	0.7376635390511431	0.16459874474789593	0.6434782608136106	0.7059270516663684	4.332639897673115	2.188158559222476	0.5050404759165995
1	1	undersample	0.8	500	3	31	0.1	1.0	1.0	0.761627449952835	0.20963269969193632	0.6810344826999108	0.7066869300858155	5.144237283663119	2.3218687789142005	0.45135334927988907
1	2	undersample	0.8	500	3	31	0.1	1.0	1.0	0.7439870490286772	0.1758322886365477	0.5391304347357279	0.7446808510581712	3.4119495418413415	2.1115941199640322	0.6188819793345958
1	3	undersample	0.8	500	3	31	0.1	1.0	1.0	0.7390643583983085	0.16216247169794865	0.6608695651599245	0.7036474164080271	4.626955762351725	2.2300110727892917	0.48196074072389555
1	1	undersample	0.8	500	3	31	0.3	0.6	0.7	0.7481592600356356	0.20190443653871437	0.6637931033910524	0.7082066869247098	4.791933561829432	2.2748742034092966	0.47472990310439006
1	2	undersample	0.8	500	3	31	0.3	0.6	0.7	0.742348354698031	0.1686148373474283	0.5826086956015123	0.7401215805414885	3.9752678604994642	2.241850917813567	0.5639496398059615
1	3	undersample	0.8	500	3	31	0.3	0.6	0.7	0.7370225981234306	0.16459000749803168	0.6521739129867675	0.6922492401163204	4.217592431375039	2.119162571821573	0.5024578747536185
1	1	undersample	0.8	500	3	31	0.3	0.6	1.0	0.7494038884812912	0.21197709181858698	0.6293103447733354	0.7059270516663684	4.075295796259066	2.1399803244042936	0.5251104191297571
1	2	undersample	0.8	500	3	31	0.3	0.6	1.0	0.7354301572617946	0.17663218141866327	0.5565217390820416	0.7294832826692289	3.3840051523806722	2.0572544425378965	0.6079347743458816
1	3	undersample	0.8	500	3	31	0.3	0.6	1.0	0.7289216334082199	0.16250336383151587	0.6521739129867675	0.7036474164080271	4.4519228986795225	2.200668821831538	0.49431870843159603
1	1	undersample	0.8	500	3	31	0.3	1.0	0.7	0.7481592600356356	0.20190443653871437	0.6637931033910524	0.7082066869247098	4.791933561829432	2.2748742034092966	0.47472990310439006
1	2	undersample	0.8	500	3	31	0.3	1.0	0.7	0.742348354698031	0.1686148373474283	0.5826086956015123	0.7401215805414885	3.9752678604994642	2.241850917813567	0.5639496398059615
1	3	undersample	0.8	500	3	31	0.3	1.0	0.7	0.7370225981234306	0.16459000749803168	0.6521739129867675	0.6922492401163204	4.217592431375039	2.119162571821573	0.5024578747536185
1	1	undersample	0.8	500	3	31	0.3	1.0	1.0	0.7494038884812912	0.21197709181858698	0.6293103447733354	0.7059270516663684	4.075295796259066	2.1399803244042936	0.5251104191297571
1	2	undersample	0.8	500	3	31	0.3	1.0	1.0	0.7354301572617946	0.17663218141866327	0.5565217390820416	0.7294832826692289	3.3840051523806722	2.0572544425378965	0.6079347743458816
1	3	undersample	0.8	500	3	31	0.3	1.0	1.0	0.7289216334082199	0.16250336383151587	0.6521739129867675	0.7036474164080271	4.4519228986795225	2.200668821831538	0.49431870843159603
1	1	undersample	0.8	500	3	63	0.1	0.6	0.7	0.759446074834923	0.20564015942099964	0.655172413736623	0.7196048632164165	4.87615155226692	2.3366039721161886	0.47919017657857393
1	2	undersample	0.8	500	3	63	0.1	0.6	0.7	0.7490418924276464	0.1752220846410738	0.5652173912551985	0.7469604863165126	3.837537370443289	2.233711884322848	0.5820690798092343
1	3	undersample	0.8	500	3	63	0.1	0.6	0.7	0.7376635390511431	0.16459874474789593	0.6434782608136106	0.7059270516663684	4.332639897673115	2.188158559222476	0.5050404759165995
1	1	undersample	0.8	500	3	63	0.1	0.6	1.0	0.761627449952835	0.20963269969193632	0.6810344826999108	0.7066869300858155	5.144237283663119	2.3218687789142005	0.45135334927988907
1	2	undersample	0.8	500	3	63	0.1	0.6	1.0	0.7439870490286772	0.1758322886365477	0.5391304347357279	0.7446808510581712	3.4119495418413415	2.1115941199640322	0.6188819793345958
1	3	undersample	0.8	500	3	63	0.1	0.6	1.0	0.7390643583983085	0.16216247169794865	0.6608695651599245	0.7036474164080271	4.626955762351725	2.2300110727892917	0.48196074072389555
1	1	undersample	0.8	500	3	63	0.1	1.0	0.7	0.759446074834923	0.20564015942099964	0.655172413736623	0.7196048632164165	4.87615155226692	2.3366039721161886	0.47919017657857393
1	2	undersample	0.8	500	3	63	0.1	1.0	0.7	0.7490418924276464	0.1752220846410738	0.5652173912551985	0.7469604863165126	3.837537370443289	2.233711884322848	0.5820690798092343
1	3	undersample	0.8	500	3	63	0.1	1.0	0.7	0.7376635390511431	0.16459874474789593	0.6434782608136106	0.7059270516663684	4.332639897673115	2.188158559222476	0.5050404759165995
1	1	undersample	0.8	500	3	63	0.1	1.0	1.0	0.761627449952835	0.20963269969193632	0.6810344826999108	0.7066869300858155	5.144237283663119	2.3218687789142005	0.45135334927988907
1	2	undersample	0.8	500	3	63	0.1	1.0	1.0	0.7439870490286772	0.1758322886365477	0.5391304347357279	0.7446808510581712	3.4119495418413415	2.1115941199640322	0.6188819793345958
1	3	undersample	0.8	500	3	63	0.1	1.0	1.0	0.7390643583983085	0.16216247169794865	0.6608695651599245	0.7036474164080271	4.626955762351725	2.2300110727892917	0.48196074072389555
1	1	undersample	0.8	500	3	63	0.3	0.6	0.7	0.7481592600356356	0.20190443653871437	0.6637931033910524	0.7082066869247098	4.791933561829432	2.2748742034092966	0.47472990310439006
1	2	undersample	0.8	500	3	63	0.3	0.6	0.7	0.742348354698031	0.1686148373474283	0.5826086956015123	0.7401215805414885	3.9752678604994642	2.241850917813567	0.5639496398059615
1	3	undersample	0.8	500	3	63	0.3	0.6	0.7	0.7370225981234306	0.16459000749803168	0.6521739129867675	0.6922492401163204	4.217592431375039	2.119162571821573	0.5024578747536185
1	1	undersample	0.8	500	3	63	0.3	0.6	1.0	0.7494038884812912	0.21197709181858698	0.6293103447733354	0.7059270516663684	4.075295796259066	2.1399803244042936	0.5251104191297571
1	2	undersample	0.8	500	3	63	0.3	0.6	1.0	0.7354301572617946	0.17663218141866327	0.5565217390820416	0.7294832826692289	3.3840051523806722	2.0572544425378965	0.6079347743458816
1	3	undersample	0.8	500	3	63	0.3	0.6	1.0	0.7289216334082199	0.16250336383151587	0.6521739129867675	0.7036474164080271	4.4519228986795225	2.200668821831538	0.49431870843159603
1	1	undersample	0.8	500	3	63	0.3	1.0	0.7	0.7481592600356356	0.20190443653871437	0.6637931033910524	0.7082066869247098	4.791933561829432	2.2748742034092966	0.47472990310439006
1	2	undersample	0.8	500	3	63	0.3	1.0	0.7	0.742348354698031	0.1686148373474283	0.5826086956015123	0.7401215805414885	3.9752678604994642	2.241850917813567	0.5639496398059615
1	3	undersample	0.8	500	3	63	0.3	1.0	0.7	0.7370225981234306	0.16459000749803168	0.6521739129867675	0.6922492401163204	4.217592431375039	2.119162571821573	0.5024578747536185
1	1	undersample	0.8	500	3	63	0.3	1.0	1.0	0.7494038884812912	0.21197709181858698	0.6293103447733354	0.7059270516663684	4.075295796259066	2.1399803244042936	0.5251104191297571
1	2	undersample	0.8	500	3	63	0.3	1.0	1.0	0.7354301572617946	0.17663218141866327	0.5565217390820416	0.7294832826692289	3.3840051523806722	2.0572544425378965	0.6079347743458816
1	3	undersample	0.8	500	3	63	0.3	1.0	1.0	0.7289216334082199	0.16250336383151587	0.6521739129867675	0.7036474164080271	4.4519228986795225	2.200668821831538	0.49431870843159603
1	1	undersample	0.8	500	5	31	0.1	0.6	0.7	0.7648307305313907	0.2070657554609519	0.6810344826999108	0.7226443768942049	5.563050470670316	2.4554557449357293	0.44138655621604606
1	2	undersample	0.8	500	5	31	0.1	0.6	0.7	0.7371613585304612	0.17130440404870362	0.5391304347357279	0.7378419452831472	3.2924253509759187	2.0565090580677827	0.6246182694875534
1	3	undersample	0.8	500	5	31	0.1	0.6	0.7	0.7367120391172196	0.16091294527053487	0.6434782608136106	0.6990881458913444	4.193150859701159	2.138427684530439	0.5099810891972852
1	1	undersample	0.8	500	5	31	0.1	0.6	1.0	0.7611951053348707	0.20185974630831902	0.6724137930454817	0.7066869300858155	4.945459296939825	2.292478034877312	0.4635520884463188
1	2	undersample	0.8	500	5	31	0.1	0.6	1.0	0.7390973965904586	0.1786012895028171	0.5565217390820416	0.7431610942192769	3.6310475311644357	2.1668123671615773	0.5967457909195228
1	3	undersample	0.8	500	5	31	0.1	0.6	1.0	0.7409078895202854	0.1622866713123524	0.6434782608136106	0.7006079027302387	4.223597705572682	2.149282647033234	0.508874839561888
1	1	undersample	0.8	500	5	31	0.1	1.0	0.7	0.7648307305313907	0.2070657554609519	0.6810344826999108	0.7226443768942049	5.563050470670316	2.4554557449357293	0.44138655621604606
1	2	undersample	0.8	500	5	31	0.1	1.0	0.7	0.7371613585304612	0.17130440404870362	0.5391304347357279	0.7378419452831472	3.2924253509759187	2.0565090580677827	0.6246182694875534
1	3	undersample	0.8	500	5	31	0.1	1.0	0.7	0.7367120391172196	0.16091294527053487	0.6434782608136106	0.6990881458913444	4.193150859701159	2.138427684530439	0.5099810891972852
1	1	undersample	0.8	500	5	31	0.1	1.0	1.0	0.7611951053348707	0.20185974630831902	0.6724137930454817	0.7066869300858155	4.945459296939825	2.292478034877312	0.4635520884463188
1	2	undersample	0.8	500	5	31	0.1	1.0	1.0	0.7390973965904586	0.1786012895028171	0.5565217390820416	0.7431610942192769	3.6310475311644357	2.1668123671615773	0.5967457909195228
1	3	undersample	0.8	500	5	31	0.1	1.0	1.0	0.7409078895202854	0.1622866713123524	0.6434782608136106	0.7006079027302387	4.223597705572682	2.149282647033234	0.508874839561888
1	1	undersample	0.8	500	5	31	0.3	0.6	0.7	0.7582210984173567	0.21997649283285609	0.6724137930454817	0.7051671732469212	4.90938666524218	2.28066113819142	0.46455112310552715
1	2	undersample	0.8	500	5	31	0.3	0.6	0.7	0.7366657856482094	0.18033516313223794	0.5565217390820416	0.7393617021220413	3.559823780987341	2.1352261822641494	0.5998123160112414
1	3	undersample	0.8	500	5	31	0.3	0.6	0.7	0.7401414034624026	0.16357087328495526	0.6782608695062382	0.7059270516663684	5.060548708083938	2.3064374002615287	0.4557682343757781
1	1	undersample	0.8	500	5	31	0.3	0.6	1.0	0.7496135101142438	0.20319408177275866	0.655172413736623	0.7006079027302387	4.446192716795101	2.188342303714416	0.49218340243917424
1	2	undersample	0.8	500	5	31	0.3	0.6	1.0	0.7391172195057487	0.17420671525870718	0.5652173912551985	0.7416413373803827	3.7317645472471392	2.1877237002505074	0.586243755530265
1	3	undersample	0.8	500	5	31	0.3	0.6	1.0	0.7441786705431479	0.16057886615605818	0.6434782608136106	0.7112462006024982	4.4456994335438855	2.228466741811157	0.5012634638634897
1	1	undersample	0.8	500	5	31	0.3	1.0	0.7	0.7582210984173567	0.21997649283285609	0.6724137930454817	0.7051671732469212	4.90938666524218	2.28066113819142	0.46455112310552715
1	2	undersample	0.8	500	5	31	0.3	1.0	0.7	0.7366657856482094	0.18033516313223794	0.5565217390820416	0.7393617021220413	3.559823780987341	2.1352261822641494	0.5998123160112414
1	3	undersample	0.8	500	5	31	0.3	1.0	0.7	0.7401414034624026	0.16357087328495526	0.6782608695062382	0.7059270516663684	5.060548708083938	2.3064374002615287	0.4557682343757781
1	1	undersample	0.8	500	5	31	0.3	1.0	1.0	0.7496135101142438	0.20319408177275866	0.655172413736623	0.7006079027302387	4.446192716795101	2.188342303714416	0.49218340243917424
1	2	undersample	0.8	500	5	31	0.3	1.0	1.0	0.7391172195057487	0.17420671525870718	0.5652173912551985	0.7416413373803827	3.7317645472471392	2.1877237002505074	0.586243755530265
1	3	undersample	0.8	500	5	31	0.3	1.0	1.0	0.7441786705431479	0.16057886615605818	0.6434782608136106	0.7112462006024982	4.4456994335438855	2.228466741811157	0.5012634638634897
1	1	undersample	0.8	500	5	63	0.1	0.6	0.7	0.7648307305313907	0.2070657554609519	0.6810344826999108	0.7226443768942049	5.563050470670316	2.4554557449357293	0.44138655621604606
1	2	undersample	0.8	500	5	63	0.1	0.6	0.7	0.7371613585304612	0.17130440404870362	0.5391304347357279	0.7378419452831472	3.2924253509759187	2.0565090580677827	0.6246182694875534
1	3	undersample	0.8	500	5	63	0.1	0.6	0.7	0.7367120391172196	0.16091294527053487	0.6434782608136106	0.6990881458913444	4.193150859701159	2.138427684530439	0.5099810891972852
1	1	undersample	0.8	500	5	63	0.1	0.6	1.0	0.7611951053348707	0.20185974630831902	0.6724137930454817	0.7066869300858155	4.945459296939825	2.292478034877312	0.4635520884463188
1	2	undersample	0.8	500	5	63	0.1	0.6	1.0	0.7390973965904586	0.1786012895028171	0.5565217390820416	0.7431610942192769	3.6310475311644357	2.1668123671615773	0.5967457909195228
1	3	undersample	0.8	500	5	63	0.1	0.6	1.0	0.7409078895202854	0.1622866713123524	0.6434782608136106	0.7006079027302387	4.223597705572682	2.149282647033234	0.508874839561888
1	1	undersample	0.8	500	5	63	0.1	1.0	0.7	0.7648307305313907	0.2070657554609519	0.6810344826999108	0.7226443768942049	5.563050470670316	2.4554557449357293	0.44138655621604606
1	2	undersample	0.8	500	5	63	0.1	1.0	0.7	0.7371613585304612	0.17130440404870362	0.5391304347357279	0.7378419452831472	3.2924253509759187	2.0565090580677827	0.6246182694875534
1	3	undersample	0.8	500	5	63	0.1	1.0	0.7	0.7367120391172196	0.16091294527053487	0.6434782608136106	0.6990881458913444	4.193150859701159	2.138427684530439	0.5099810891972852
1	1	undersample	0.8	500	5	63	0.1	1.0	1.0	0.7611951053348707	0.20185974630831902	0.6724137930454817	0.7066869300858155	4.945459296939825	2.292478034877312	0.4635520884463188
1	2	undersample	0.8	500	5	63	0.1	1.0	1.0	0.7390973965904586	0.1786012895028171	0.5565217390820416	0.7431610942192769	3.6310475311644357	2.1668123671615773	0.5967457909195228
1	3	undersample	0.8	500	5	63	0.1	1.0	1.0	0.7409078895202854	0.1622866713123524	0.6434782608136106	0.7006079027302387	4.223597705572682	2.149282647033234	0.508874839561888
1	1	undersample	0.8	500	5	63	0.3	0.6	0.7	0.7582210984173567	0.21997649283285609	0.6724137930454817	0.7051671732469212	4.90938666524218	2.28066113819142	0.46455112310552715
1	2	undersample	0.8	500	5	63	0.3	0.6	0.7	0.7366657856482094	0.18033516313223794	0.5565217390820416	0.7393617021220413	3.559823780987341	2.1352261822641494	0.5998123160112414
1	3	undersample	0.8	500	5	63	0.3	0.6	0.7	0.7401414034624026	0.16357087328495526	0.6782608695062382	0.7059270516663684	5.060548708083938	2.3064374002615287	0.4557682343757781
1	1	undersample	0.8	500	5	63	0.3	0.6	1.0	0.7496135101142438	0.20319408177275866	0.655172413736623	0.7006079027302387	4.446192716795101	2.188342303714416	0.49218340243917424
1	2	undersample	0.8	500	5	63	0.3	0.6	1.0	0.7391172195057487	0.17420671525870718	0.5652173912551985	0.7416413373803827	3.7317645472471392	2.1877237002505074	0.586243755530265
1	3	undersample	0.8	500	5	63	0.3	0.6	1.0	0.7441786705431479	0.16057886615605818	0.6434782608136106	0.7112462006024982	4.4456994335438855	2.228466741811157	0.5012634638634897
1	1	undersample	0.8	500	5	63	0.3	1.0	0.7	0.7582210984173567	0.21997649283285609	0.6724137930454817	0.7051671732469212	4.90938666524218	2.28066113819142	0.46455112310552715
1	2	undersample	0.8	500	5	63	0.3	1.0	0.7	0.7366657856482094	0.18033516313223794	0.5565217390820416	0.7393617021220413	3.559823780987341	2.1352261822641494	0.5998123160112414
1	3	undersample	0.8	500	5	63	0.3	1.0	0.7	0.7401414034624026	0.16357087328495526	0.6782608695062382	0.7059270516663684	5.060548708083938	2.3064374002615287	0.4557682343757781
1	1	undersample	0.8	500	5	63	0.3	1.0	1.0	0.7496135101142438	0.20319408177275866	0.655172413736623	0.7006079027302387	4.446192716795101	2.188342303714416	0.49218340243917424
1	2	undersample	0.8	500	5	63	0.3	1.0	1.0	0.7391172195057487	0.17420671525870718	0.5652173912551985	0.7416413373803827	3.7317645472471392	2.1877237002505074	0.586243755530265
1	3	undersample	0.8	500	5	63	0.3	1.0	1.0	0.7441786705431479	0.16057886615605818	0.6434782608136106	0.7112462006024982	4.4456994335438855	2.228466741811157	0.5012634638634897
1	1	undersample	0.8	500	10	31	0.1	0.6	0.7	0.763900534535164	0.21448739181121232	0.6982758620087693	0.7150455926997338	5.807314023692657	2.4504826723671114	0.4219648884659073
1	2	undersample	0.8	500	10	31	0.1	0.6	0.7	0.7346967093960619	0.17578082065475742	0.5043478260431002	0.7454407294776183	2.9797327918680026	1.9812588447301034	0.6649115720509686
1	3	undersample	0.8	500	10	31	0.1	0.6	0.7	0.7542817497026563	0.1682630238930045	0.6869565216793951	0.70288753798858	5.191460423215937	2.3121093403746134	0.44536779633730395
1	1	undersample	0.8	500	10	31	0.1	0.6	1.0	0.7597212032281732	0.21608717033118888	0.6896551723543402	0.7089665653441568	5.413402724133475	2.3696766987377704	0.4377425374320471
1	2	undersample	0.8	500	10	31	0.1	0.6	1.0	0.7358200079291661	0.18378764129744862	0.5391304347357279	0.743920972638724	3.3983538129228394	2.1053282622861604	0.6195141366083603
1	3	undersample	0.8	500	10	31	0.1	0.6	1.0	0.7570305272895468	0.1674677387722006	0.6521739129867675	0.7013677811496857	4.403625779515801	2.1838698237545606	0.4959253781002321
1	1	undersample	0.8	500	10	31	0.1	1.0	0.7	0.763900534535164	0.21448739181121232	0.6982758620087693	0.7150455926997338	5.807314023692657	2.4504826723671114	0.4219648884659073
1	2	undersample	0.8	500	10	31	0.1	1.0	0.7	0.7346967093960619	0.17578082065475742	0.5043478260431002	0.7454407294776183	2.9797327918680026	1.9812588447301034	0.6649115720509686
1	3	undersample	0.8	500	10	31	0.1	1.0	0.7	0.7542817497026563	0.1682630238930045	0.6869565216793951	0.70288753798858	5.191460423215937	2.3121093403746134	0.44536779633730395
1	1	undersample	0.8	500	10	31	0.1	1.0	1.0	0.7597212032281732	0.21608717033118888	0.6896551723543402	0.7089665653441568	5.413402724133475	2.3696766987377704	0.4377425374320471
1	2	undersample	0.8	500	10	31	0.1	1.0	1.0	0.7358200079291661	0.18378764129744862	0.5391304347357279	0.743920972638724	3.3983538129228394	2.1053282622861604	0.6195141366083603
1	3	undersample	0.8	500	10	31	0.1	1.0	1.0	0.7570305272895468	0.1674677387722006	0.6521739129867675	0.7013677811496857	4.403625779515801	2.1838698237545606	0.4959253781002321
1	1	undersample	0.8	500	10	31	0.3	0.6	0.7	0.7561641861440099	0.21662158160523434	0.6206896551189061	0.7104863221830511	4.01574787307345	2.1439043514631684	0.5338742319160724
1	2	undersample	0.8	500	10	31	0.3	0.6	0.7	0.7382450112329854	0.1824800620934255	0.521739130389414	0.749999999994301	3.2727271334377224	2.0869564380318244	0.6376811509832114
1	3	undersample	0.8	500	10	31	0.3	0.6	0.7	0.744218316373728	0.15996182513875465	0.6869565216793951	0.6998480243107915	5.116666453368246	2.2886955756831218	0.44730207555543
1	1	undersample	0.8	500	10	31	0.3	0.6	1.0	0.7537207839849073	0.21631404579102692	0.6637931033910524	0.7120060790219453	4.881198630657356	2.3048857353929235	0.47219665926000964
1	2	undersample	0.8	500	10	31	0.3	0.6	1.0	0.7437822122373464	0.19177816598445982	0.5913043477746692	0.7446808510581712	4.219857969504159	2.3159419380250674	0.5488198684797476
1	3	undersample	0.8	500	10	31	0.3	0.6	1.0	0.7443108233117484	0.16485621281392976	0.6521739129867675	0.7142857142802866	4.687499804004806	2.2826086155190226	0.48695651500483444
1	1	undersample	0.8	500	10	31	0.3	1.0	0.7	0.7561641861440099	0.21662158160523434	0.6206896551189061	0.7104863221830511	4.01574787307345	2.1439043514631684	0.5338742319160724
1	2	undersample	0.8	500	10	31	0.3	1.0	0.7	0.7382450112329854	0.1824800620934255	0.521739130389414	0.749999999994301	3.2727271334377224	2.0869564380318244	0.6376811509832114
1	3	undersample	0.8	500	10	31	0.3	1.0	0.7	0.744218316373728	0.15996182513875465	0.6869565216793951	0.6998480243107915	5.116666453368246	2.2886955756831218	0.44730207555543
1	1	undersample	0.8	500	10	31	0.3	1.0	1.0	0.7537207839849073	0.21631404579102692	0.6637931033910524	0.7120060790219453	4.881198630657356	2.3048857353929235	0.47219665926000964
1	2	undersample	0.8	500	10	31	0.3	1.0	1.0	0.7437822122373464	0.19177816598445982	0.5913043477746692	0.7446808510581712	4.219857969504159	2.3159419380250674	0.5488198684797476
1	3	undersample	0.8	500	10	31	0.3	1.0	1.0	0.7443108233117484	0.16485621281392976	0.6521739129867675	0.7142857142802866	4.687499804004806	2.2826086155190226	0.48695651500483444
1	1	undersample	0.8	500	10	63	0.1	0.6	0.7	0.763900534535164	0.21448739181121232	0.6982758620087693	0.7150455926997338	5.807314023692657	2.4504826723671114	0.4219648884659073
1	2	undersample	0.8	500	10	63	0.1	0.6	0.7	0.7346967093960619	0.17578082065475742	0.5043478260431002	0.7454407294776183	2.9797327918680026	1.9812588447301034	0.6649115720509686
1	3	undersample	0.8	500	10	63	0.1	0.6	0.7	0.7542817497026563	0.1682630238930045	0.6869565216793951	0.70288753798858	5.191460423215937	2.3121093403746134	0.44536779633730395
1	1	undersample	0.8	500	10	63	0.1	0.6	1.0	0.7597212032281732	0.21608717033118888	0.6896551723543402	0.7089665653441568	5.413402724133475	2.3696766987377704	0.4377425374320471
1	2	undersample	0.8	500	10	63	0.1	0.6	1.0	0.7358200079291661	0.18378764129744862	0.5391304347357279	0.743920972638724	3.3983538129228394	2.1053282622861604	0.6195141366083603
1	3	undersample	0.8	500	10	63	0.1	0.6	1.0	0.7570305272895468	0.1674677387722006	0.6521739129867675	0.7013677811496857	4.403625779515801	2.1838698237545606	0.4959253781002321
1	1	undersample	0.8	500	10	63	0.1	1.0	0.7	0.763900534535164	0.21448739181121232	0.6982758620087693	0.7150455926997338	5.807314023692657	2.4504826723671114	0.4219648884659073
1	2	undersample	0.8	500	10	63	0.1	1.0	0.7	0.7346967093960619	0.17578082065475742	0.5043478260431002	0.7454407294776183	2.9797327918680026	1.9812588447301034	0.6649115720509686
1	3	undersample	0.8	500	10	63	0.1	1.0	0.7	0.7542817497026563	0.1682630238930045	0.6869565216793951	0.70288753798858	5.191460423215937	2.3121093403746134	0.44536779633730395
1	1	undersample	0.8	500	10	63	0.1	1.0	1.0	0.7597212032281732	0.21608717033118888	0.6896551723543402	0.7089665653441568	5.413402724133475	2.3696766987377704	0.4377425374320471
1	2	undersample	0.8	500	10	63	0.1	1.0	1.0	0.7358200079291661	0.18378764129744862	0.5391304347357279	0.743920972638724	3.3983538129228394	2.1053282622861604	0.6195141366083603
1	3	undersample	0.8	500	10	63	0.1	1.0	1.0	0.7570305272895468	0.1674677387722006	0.6521739129867675	0.7013677811496857	4.403625779515801	2.1838698237545606	0.4959253781002321
1	1	undersample	0.8	500	10	63	0.3	0.6	0.7	0.7561641861440099	0.21662158160523434	0.6206896551189061	0.7104863221830511	4.01574787307345	2.1439043514631684	0.5338742319160724
1	2	undersample	0.8	500	10	63	0.3	0.6	0.7	0.7382450112329854	0.1824800620934255	0.521739130389414	0.749999999994301	3.2727271334377224	2.0869564380318244	0.6376811509832114
1	3	undersample	0.8	500	10	63	0.3	0.6	0.7	0.744218316373728	0.15996182513875465	0.6869565216793951	0.6998480243107915	5.116666453368246	2.2886955756831218	0.44730207555543
1	1	undersample	0.8	500	10	63	0.3	0.6	1.0	0.7537207839849073	0.21631404579102692	0.6637931033910524	0.7120060790219453	4.881198630657356	2.3048857353929235	0.47219665926000964
1	2	undersample	0.8	500	10	63	0.3	0.6	1.0	0.7437822122373464	0.19177816598445982	0.5913043477746692	0.7446808510581712	4.219857969504159	2.3159419380250674	0.5488198684797476
1	3	undersample	0.8	500	10	63	0.3	0.6	1.0	0.7443108233117484	0.16485621281392976	0.6521739129867675	0.7142857142802866	4.687499804004806	2.2826086155190226	0.48695651500483444
1	1	undersample	0.8	500	10	63	0.3	1.0	0.7	0.7561641861440099	0.21662158160523434	0.6206896551189061	0.7104863221830511	4.01574787307345	2.1439043514631684	0.5338742319160724
1	2	undersample	0.8	500	10	63	0.3	1.0	0.7	0.7382450112329854	0.1824800620934255	0.521739130389414	0.749999999994301	3.2727271334377224	2.0869564380318244	0.6376811509832114
1	3	undersample	0.8	500	10	63	0.3	1.0	0.7	0.744218316373728	0.15996182513875465	0.6869565216793951	0.6998480243107915	5.116666453368246	2.2886955756831218	0.44730207555543
1	1	undersample	0.8	500	10	63	0.3	1.0	1.0	0.7537207839849073	0.21631404579102692	0.6637931033910524	0.7120060790219453	4.881198630657356	2.3048857353929235	0.47219665926000964
1	2	undersample	0.8	500	10	63	0.3	1.0	1.0	0.7437822122373464	0.19177816598445982	0.5913043477746692	0.7446808510581712	4.219857969504159	2.3159419380250674	0.5488198684797476
1	3	undersample	0.8	500	10	63	0.3	1.0	1.0	0.7443108233117484	0.16485621281392976	0.6521739129867675	0.7142857142802866	4.687499804004806	2.2826086155190226	0.48695651500483444
1	1	undersample	1.0	100	3	31	0.1	0.6	0.7	0.767267582014464	0.22009747726938958	0.7068965516631986	0.6876899695996377	5.310576566350479	2.26344484716854	0.4262145109449487
1	2	undersample	1.0	100	3	31	0.1	0.6	0.7	0.7656534954407295	0.1892843236659055	0.6434782608136106	0.7196048632164165	4.632031002784915	2.2948979973261245	0.4954409738678462
1	3	undersample	1.0	100	3	31	0.1	0.6	0.7	0.7824104664992731	0.20202074959912464	0.7999999999304348	0.6527355623050705	7.518599212223563	2.3037198459003547	0.3064027893612189
1	1	undersample	1.0	100	3	31	0.1	0.6	1.0	0.7751480452782729	0.22823145991263344	0.6896551723543402	0.6846504559218493	4.824631670359407	2.1869546458385924	0.4532894419750307
1	2	undersample	1.0	100	3	31	0.1	0.6	1.0	0.7599709263909079	0.19194168378041454	0.6434782608136106	0.7150455926997338	4.529040462745997	2.2581796306584554	0.498600002349923
1	3	undersample	1.0	100	3	31	0.1	0.6	1.0	0.772089335271574	0.19095134022251967	0.8086956521035917	0.6557750759828589	8.053280764883674	2.349323283081294	0.29172250057302224
1	1	undersample	1.0	100	3	31	0.1	1.0	0.7	0.767267582014464	0.22009747726938958	0.7068965516631986	0.6876899695996377	5.310576566350479	2.26344484716854	0.4262145109449487
1	2	undersample	1.0	100	3	31	0.1	1.0	0.7	0.7656534954407295	0.1892843236659055	0.6434782608136106	0.7196048632164165	4.632031002784915	2.2948979973261245	0.4954409738678462
1	3	undersample	1.0	100	3	31	0.1	1.0	0.7	0.7824104664992731	0.20202074959912464	0.7999999999304348	0.6527355623050705	7.518599212223563	2.3037198459003547	0.3064027893612189
1	1	undersample	1.0	100	3	31	0.1	1.0	1.0	0.7751480452782729	0.22823145991263344	0.6896551723543402	0.6846504559218493	4.824631670359407	2.1869546458385924	0.4532894419750307
1	2	undersample	1.0	100	3	31	0.1	1.0	1.0	0.7599709263909079	0.19194168378041454	0.6434782608136106	0.7150455926997338	4.529040462745997	2.2581796306584554	0.498600002349923
1	3	undersample	1.0	100	3	31	0.1	1.0	1.0	0.772089335271574	0.19095134022251967	0.8086956521035917	0.6557750759828589	8.053280764883674	2.349323283081294	0.29172250057302224
1	1	undersample	1.0	100	3	31	0.3	0.6	0.7	0.7572188449848025	0.196159569316185	0.7499999999353448	0.6626139817578829	5.891891647850882	2.2229729068600466	0.37729357238807654
1	2	undersample	1.0	100	3	31	0.3	0.6	0.7	0.7191555438086429	0.1513136050388332	0.6521739129867675	0.6930091185357674	4.232673105032511	2.124408023561025	0.5019069341094264
1	3	undersample	1.0	100	3	31	0.3	0.6	0.7	0.760248447204969	0.19586659216886732	0.7478260868914934	0.6420972644328109	5.320301429413607	2.0894673096356677	0.3927347508697361
1	1	undersample	1.0	100	3	31	0.3	0.6	1.0	0.7559611151870874	0.1873934260445299	0.6982758620087693	0.6664133738551185	4.6232995343684165	2.093236917636886	0.45275822079951944
1	2	undersample	1.0	100	3	31	0.3	0.6	1.0	0.7210717589533501	0.16240803244645102	0.5913043477746692	0.6922492401163204	3.2544259426302307	1.921374065118226	0.5903880028135192
1	3	undersample	1.0	100	3	31	0.3	0.6	1.0	0.7613651380996432	0.1764982819600474	0.782608695584121	0.6375379939161282	6.3320752079578675	2.15914678188798	0.3409856401979732
1	1	undersample	1.0	100	3	31	0.3	1.0	0.7	0.7572188449848025	0.196159569316185	0.7499999999353448	0.6626139817578829	5.891891647850882	2.2229729068600466	0.37729357238807654
1	2	undersample	1.0	100	3	31	0.3	1.0	0.7	0.7191555438086429	0.1513136050388332	0.6521739129867675	0.6930091185357674	4.232673105032511	2.124408023561025	0.5019069341094264
1	3	undersample	1.0	100	3	31	0.3	1.0	0.7	0.760248447204969	0.19586659216886732	0.7478260868914934	0.6420972644328109	5.320301429413607	2.0894673096356677	0.3927347508697361
1	1	undersample	1.0	100	3	31	0.3	1.0	1.0	0.7559611151870874	0.1873934260445299	0.6982758620087693	0.6664133738551185	4.6232995343684165	2.093236917636886	0.45275822079951944
1	2	undersample	1.0	100	3	31	0.3	1.0	1.0	0.7210717589533501	0.16240803244645102	0.5913043477746692	0.6922492401163204	3.2544259426302307	1.921374065118226	0.5903880028135192
1	3	undersample	1.0	100	3	31	0.3	1.0	1.0	0.7613651380996432	0.1764982819600474	0.782608695584121	0.6375379939161282	6.3320752079578675	2.15914678188798	0.3409856401979732
1	1	undersample	1.0	100	3	63	0.1	0.6	0.7	0.767267582014464	0.22009747726938958	0.7068965516631986	0.6876899695996377	5.310576566350479	2.26344484716854	0.4262145109449487
1	2	undersample	1.0	100	3	63	0.1	0.6	0.7	0.7656534954407295	0.1892843236659055	0.6434782608136106	0.7196048632164165	4.632031002784915	2.2948979973261245	0.4954409738678462
1	3	undersample	1.0	100	3	63	0.1	0.6	0.7	0.7824104664992731	0.20202074959912464	0.7999999999304348	0.6527355623050705	7.518599212223563	2.3037198459003547	0.3064027893612189
1	1	undersample	1.0	100	3	63	0.1	0.6	1.0	0.7751480452782729	0.22823145991263344	0.6896551723543402	0.6846504559218493	4.824631670359407	2.1869546458385924	0.4532894419750307
1	2	undersample	1.0	100	3	63	0.1	0.6	1.0	0.7599709263909079	0.19194168378041454	0.6434782608136106	0.7150455926997338	4.529040462745997	2.2581796306584554	0.498600002349923
1	3	undersample	1.0	100	3	63	0.1	0.6	1.0	0.772089335271574	0.19095134022251967	0.8086956521035917	0.6557750759828589	8.053280764883674	2.349323283081294	0.29172250057302224
1	1	undersample	1.0	100	3	63	0.1	1.0	0.7	0.767267582014464	0.22009747726938958	0.7068965516631986	0.6876899695996377	5.310576566350479	2.26344484716854	0.4262145109449487
1	2	undersample	1.0	100	3	63	0.1	1.0	0.7	0.7656534954407295	0.1892843236659055	0.6434782608136106	0.7196048632164165	4.632031002784915	2.2948979973261245	0.4954409738678462
1	3	undersample	1.0	100	3	63	0.1	1.0	0.7	0.7824104664992731	0.20202074959912464	0.7999999999304348	0.6527355623050705	7.518599212223563	2.3037198459003547	0.3064027893612189
1	1	undersample	1.0	100	3	63	0.1	1.0	1.0	0.7751480452782729	0.22823145991263344	0.6896551723543402	0.6846504559218493	4.824631670359407	2.1869546458385924	0.4532894419750307
1	2	undersample	1.0	100	3	63	0.1	1.0	1.0	0.7599709263909079	0.19194168378041454	0.6434782608136106	0.7150455926997338	4.529040462745997	2.2581796306584554	0.498600002349923
1	3	undersample	1.0	100	3	63	0.1	1.0	1.0	0.772089335271574	0.19095134022251967	0.8086956521035917	0.6557750759828589	8.053280764883674	2.349323283081294	0.29172250057302224
1	1	undersample	1.0	100	3	63	0.3	0.6	0.7	0.7572188449848025	0.196159569316185	0.7499999999353448	0.6626139817578829	5.891891647850882	2.2229729068600466	0.37729357238807654
1	2	undersample	1.0	100	3	63	0.3	0.6	0.7	0.7191555438086429	0.1513136050388332	0.6521739129867675	0.6930091185357674	4.232673105032511	2.124408023561025	0.5019069341094264
1	3	undersample	1.0	100	3	63	0.3	0.6	0.7	0.760248447204969	0.19586659216886732	0.7478260868914934	0.6420972644328109	5.320301429413607	2.0894673096356677	0.3927347508697361
1	1	undersample	1.0	100	3	63	0.3	0.6	1.0	0.7559611151870874	0.1873934260445299	0.6982758620087693	0.6664133738551185	4.6232995343684165	2.093236917636886	0.45275822079951944
1	2	undersample	1.0	100	3	63	0.3	0.6	1.0	0.7210717589533501	0.16240803244645102	0.5913043477746692	0.6922492401163204	3.2544259426302307	1.921374065118226	0.5903880028135192
1	3	undersample	1.0	100	3	63	0.3	0.6	1.0	0.7613651380996432	0.1764982819600474	0.782608695584121	0.6375379939161282	6.3320752079578675	2.15914678188798	0.3409856401979732
1	1	undersample	1.0	100	3	63	0.3	1.0	0.7	0.7572188449848025	0.196159569316185	0.7499999999353448	0.6626139817578829	5.891891647850882	2.2229729068600466	0.37729357238807654
1	2	undersample	1.0	100	3	63	0.3	1.0	0.7	0.7191555438086429	0.1513136050388332	0.6521739129867675	0.6930091185357674	4.232673105032511	2.124408023561025	0.5019069341094264
1	3	undersample	1.0	100	3	63	0.3	1.0	0.7	0.760248447204969	0.19586659216886732	0.7478260868914934	0.6420972644328109	5.320301429413607	2.0894673096356677	0.3927347508697361
1	1	undersample	1.0	100	3	63	0.3	1.0	1.0	0.7559611151870874	0.1873934260445299	0.6982758620087693	0.6664133738551185	4.6232995343684165	2.093236917636886	0.45275822079951944
1	2	undersample	1.0	100	3	63	0.3	1.0	1.0	0.7210717589533501	0.16240803244645102	0.5913043477746692	0.6922492401163204	3.2544259426302307	1.921374065118226	0.5903880028135192
1	3	undersample	1.0	100	3	63	0.3	1.0	1.0	0.7613651380996432	0.1764982819600474	0.782608695584121	0.6375379939161282	6.3320752079578675	2.15914678188798	0.3409856401979732
1	1	undersample	1.0	100	5	31	0.1	0.6	0.7	0.7648765852635993	0.20630981844399	0.7155172413176278	0.6686930091134599	5.076452401099716	2.1596804154545013	0.425431028216107
1	2	undersample	1.0	100	5	31	0.1	0.6	0.7	0.7471719307519492	0.17407591805005398	0.6521739129867675	0.6975683890524501	4.324748574793777	2.1564342741127347	0.4986264966786138
1	3	undersample	1.0	100	5	31	0.1	0.6	0.7	0.7707347693934188	0.17857077167163943	0.8173913042767487	0.6398176291744695	7.951375952087601	2.269381701579363	0.2854074107098139
1	1	undersample	1.0	100	5	31	0.1	0.6	1.0	0.7661146630332251	0.20759109463994646	0.7241379309720571	0.6755319148884839	5.465163711226356	2.23176929221093	0.4083627418104361
1	2	undersample	1.0	100	5	31	0.1	0.6	1.0	0.7510506145103741	0.1844582387359171	0.6521739129867675	0.7089665653441568	4.567558559858406	2.240889921630777	0.4906099936296513
1	3	undersample	1.0	100	5	31	0.1	0.6	1.0	0.7734108629575789	0.18775415057913913	0.7739130434109641	0.6443768996911522	6.202498098890852	2.176216958281604	0.3508613564340762
1	1	undersample	1.0	100	5	31	0.1	1.0	0.7	0.7648765852635993	0.20630981844399	0.7155172413176278	0.6686930091134599	5.076452401099716	2.1596804154545013	0.425431028216107
1	2	undersample	1.0	100	5	31	0.1	1.0	0.7	0.7471719307519492	0.17407591805005398	0.6521739129867675	0.6975683890524501	4.324748574793777	2.1564342741127347	0.4986264966786138
1	3	undersample	1.0	100	5	31	0.1	1.0	0.7	0.7707347693934188	0.17857077167163943	0.8173913042767487	0.6398176291744695	7.951375952087601	2.269381701579363	0.2854074107098139
1	1	undersample	1.0	100	5	31	0.1	1.0	1.0	0.7661146630332251	0.20759109463994646	0.7241379309720571	0.6755319148884839	5.465163711226356	2.23176929221093	0.4083627418104361
1	2	undersample	1.0	100	5	31	0.1	1.0	1.0	0.7510506145103741	0.1844582387359171	0.6521739129867675	0.7089665653441568	4.567558559858406	2.240889921630777	0.4906099936296513
1	3	undersample	1.0	100	5	31	0.1	1.0	1.0	0.7734108629575789	0.18775415057913913	0.7739130434109641	0.6443768996911522	6.202498098890852	2.176216958281604	0.3508613564340762
1	1	undersample	1.0	100	5	31	0.3	0.6	0.7	0.7454800335394612	0.1806997078224908	0.7155172413176278	0.6671732522745656	5.041787544619736	2.149818861342555	0.42640011938202843
1	2	undersample	1.0	100	5	31	0.3	0.6	0.7	0.7418065283467689	0.1684571274670728	0.6434782608136106	0.6816109422440607	3.8639034636602876	2.021043829642003	0.523057527189985
1	3	undersample	1.0	100	5	31	0.3	0.6	0.7	0.7663605127527421	0.1829380834789168	0.7739130434109641	0.6474164133689406	6.285477189855147	2.1949774487687823	0.34921412004433594
1	1	undersample	1.0	100	5	31	0.3	0.6	1.0	0.7494300911854103	0.18327043012567484	0.7499999999353448	0.6732522796301426	6.1813950827309165	2.2953487667271415	0.3713318230258006
1	2	undersample	1.0	100	5	31	0.3	0.6	1.0	0.7330447997885555	0.1649064438300067	0.6260869564672968	0.6869300911801905	3.673966903139664	1.9998310882996315	0.5443247324440962
1	3	undersample	1.0	100	5	31	0.3	0.6	1.0	0.7498480243161094	0.1650003159610813	0.7739130434109641	0.6253799392049744	5.71438579811673	2.0658611317021847	0.3615193561553309
1	1	undersample	1.0	100	5	31	0.3	1.0	0.7	0.7454800335394612	0.1806997078224908	0.7155172413176278	0.6671732522745656	5.041787544619736	2.149818861342555	0.42640011938202843
1	2	undersample	1.0	100	5	31	0.3	1.0	0.7	0.7418065283467689	0.1684571274670728	0.6434782608136106	0.6816109422440607	3.8639034636602876	2.021043829642003	0.523057527189985
1	3	undersample	1.0	100	5	31	0.3	1.0	0.7	0.7663605127527421	0.1829380834789168	0.7739130434109641	0.6474164133689406	6.285477189855147	2.1949774487687823	0.34921412004433594
1	1	undersample	1.0	100	5	31	0.3	1.0	1.0	0.7494300911854103	0.18327043012567484	0.7499999999353448	0.6732522796301426	6.1813950827309165	2.2953487667271415	0.3713318230258006
1	2	undersample	1.0	100	5	31	0.3	1.0	1.0	0.7330447997885555	0.1649064438300067	0.6260869564672968	0.6869300911801905	3.673966903139664	1.9998310882996315	0.5443247324440962
1	3	undersample	1.0	100	5	31	0.3	1.0	1.0	0.7498480243161094	0.1650003159610813	0.7739130434109641	0.6253799392049744	5.71438579811673	2.0658611317021847	0.3615193561553309
1	1	undersample	1.0	100	5	63	0.1	0.6	0.7	0.7648765852635993	0.20630981844399	0.7155172413176278	0.6686930091134599	5.076452401099716	2.1596804154545013	0.425431028216107
1	2	undersample	1.0	100	5	63	0.1	0.6	0.7	0.7471719307519492	0.17407591805005398	0.6521739129867675	0.6975683890524501	4.324748574793777	2.1564342741127347	0.4986264966786138
1	3	undersample	1.0	100	5	63	0.1	0.6	0.7	0.7707347693934188	0.17857077167163943	0.8173913042767487	0.6398176291744695	7.951375952087601	2.269381701579363	0.2854074107098139
1	1	undersample	1.0	100	5	63	0.1	0.6	1.0	0.7661146630332251	0.20759109463994646	0.7241379309720571	0.6755319148884839	5.465163711226356	2.23176929221093	0.4083627418104361
1	2	undersample	1.0	100	5	63	0.1	0.6	1.0	0.7510506145103741	0.1844582387359171	0.6521739129867675	0.7089665653441568	4.567558559858406	2.240889921630777	0.4906099936296513
1	3	undersample	1.0	100	5	63	0.1	0.6	1.0	0.7734108629575789	0.18775415057913913	0.7739130434109641	0.6443768996911522	6.202498098890852	2.176216958281604	0.3508613564340762
1	1	undersample	1.0	100	5	63	0.1	1.0	0.7	0.7648765852635993	0.20630981844399	0.7155172413176278	0.6686930091134599	5.076452401099716	2.1596804154545013	0.425431028216107
1	2	undersample	1.0	100	5	63	0.1	1.0	0.7	0.7471719307519492	0.17407591805005398	0.6521739129867675	0.6975683890524501	4.324748574793777	2.1564342741127347	0.4986264966786138
1	3	undersample	1.0	100	5	63	0.1	1.0	0.7	0.7707347693934188	0.17857077167163943	0.8173913042767487	0.6398176291744695	7.951375952087601	2.269381701579363	0.2854074107098139
1	1	undersample	1.0	100	5	63	0.1	1.0	1.0	0.7661146630332251	0.20759109463994646	0.7241379309720571	0.6755319148884839	5.465163711226356	2.23176929221093	0.4083627418104361
1	2	undersample	1.0	100	5	63	0.1	1.0	1.0	0.7510506145103741	0.1844582387359171	0.6521739129867675	0.7089665653441568	4.567558559858406	2.240889921630777	0.4906099936296513
1	3	undersample	1.0	100	5	63	0.1	1.0	1.0	0.7734108629575789	0.18775415057913913	0.7739130434109641	0.6443768996911522	6.202498098890852	2.176216958281604	0.3508613564340762
1	1	undersample	1.0	100	5	63	0.3	0.6	0.7	0.7454800335394612	0.1806997078224908	0.7155172413176278	0.6671732522745656	5.041787544619736	2.149818861342555	0.42640011938202843
1	2	undersample	1.0	100	5	63	0.3	0.6	0.7	0.7418065283467689	0.1684571274670728	0.6434782608136106	0.6816109422440607	3.8639034636602876	2.021043829642003	0.523057527189985
1	3	undersample	1.0	100	5	63	0.3	0.6	0.7	0.7663605127527421	0.1829380834789168	0.7739130434109641	0.6474164133689406	6.285477189855147	2.1949774487687823	0.34921412004433594
1	1	undersample	1.0	100	5	63	0.3	0.6	1.0	0.7494300911854103	0.18327043012567484	0.7499999999353448	0.6732522796301426	6.1813950827309165	2.2953487667271415	0.3713318230258006
1	2	undersample	1.0	100	5	63	0.3	0.6	1.0	0.7330447997885555	0.1649064438300067	0.6260869564672968	0.6869300911801905	3.673966903139664	1.9998310882996315	0.5443247324440962
1	3	undersample	1.0	100	5	63	0.3	0.6	1.0	0.7498480243161094	0.1650003159610813	0.7739130434109641	0.6253799392049744	5.71438579811673	2.0658611317021847	0.3615193561553309
1	1	undersample	1.0	100	5	63	0.3	1.0	0.7	0.7454800335394612	0.1806997078224908	0.7155172413176278	0.6671732522745656	5.041787544619736	2.149818861342555	0.42640011938202843
1	2	undersample	1.0	100	5	63	0.3	1.0	0.7	0.7418065283467689	0.1684571274670728	0.6434782608136106	0.6816109422440607	3.8639034636602876	2.021043829642003	0.523057527189985
1	3	undersample	1.0	100	5	63	0.3	1.0	0.7	0.7663605127527421	0.1829380834789168	0.7739130434109641	0.6474164133689406	6.285477189855147	2.1949774487687823	0.34921412004433594
1	1	undersample	1.0	100	5	63	0.3	1.0	1.0	0.7494300911854103	0.18327043012567484	0.7499999999353448	0.6732522796301426	6.1813950827309165	2.2953487667271415	0.3713318230258006
1	2	undersample	1.0	100	5	63	0.3	1.0	1.0	0.7330447997885555	0.1649064438300067	0.6260869564672968	0.6869300911801905	3.673966903139664	1.9998310882996315	0.5443247324440962
1	3	undersample	1.0	100	5	63	0.3	1.0	1.0	0.7498480243161094	0.1650003159610813	0.7739130434109641	0.6253799392049744	5.71438579811673	2.0658611317021847	0.3615193561553309
1	1	undersample	1.0	100	10	31	0.1	0.6	0.7	0.7587648045278272	0.2104357504168814	0.7068965516631986	0.676291793307931	5.038663153655056	2.183746087408222	0.433397901472635
1	2	undersample	1.0	100	10	31	0.1	0.6	0.7	0.7394079555966698	0.17139064729675935	0.6434782608136106	0.6876899695996377	3.974244704750915	2.0603828810265306	0.5184338143096846
1	3	undersample	1.0	100	10	31	0.1	0.6	0.7	0.7720430818025638	0.17636104675660835	0.7913043477572779	0.6451367781105993	6.893200981287785	2.229885422460171	0.3234905466388382
1	1	undersample	1.0	100	10	31	0.1	0.6	1.0	0.7601338958180485	0.2118429395172942	0.7241379309720571	0.6671732522745656	5.261986093114066	2.1757202934069233	0.41347890364709455
1	2	undersample	1.0	100	10	31	0.1	0.6	1.0	0.7454275142064227	0.1699428863082645	0.6260869564672968	0.696808510633003	3.848225069795532	2.0649884900283837	0.5366080242432005
1	3	undersample	1.0	100	10	31	0.1	0.6	1.0	0.7822717060922427	0.1886185377409042	0.7913043477572779	0.6466565349494935	6.939157398961131	2.239476327231371	0.32273028684650845
1	1	undersample	1.0	100	10	31	0.1	1.0	0.7	0.7587648045278272	0.2104357504168814	0.7068965516631986	0.676291793307931	5.038663153655056	2.183746087408222	0.433397901472635
1	2	undersample	1.0	100	10	31	0.1	1.0	0.7	0.7394079555966698	0.17139064729675935	0.6434782608136106	0.6876899695996377	3.974244704750915	2.0603828810265306	0.5184338143096846
1	3	undersample	1.0	100	10	31	0.1	1.0	0.7	0.7720430818025638	0.17636104675660835	0.7913043477572779	0.6451367781105993	6.893200981287785	2.229885422460171	0.3234905466388382
1	1	undersample	1.0	100	10	31	0.1	1.0	1.0	0.7601338958180485	0.2118429395172942	0.7241379309720571	0.6671732522745656	5.261986093114066	2.1757202934069233	0.41347890364709455
1	2	undersample	1.0	100	10	31	0.1	1.0	1.0	0.7454275142064227	0.1699428863082645	0.6260869564672968	0.696808510633003	3.848225069795532	2.0649884900283837	0.5366080242432005
1	3	undersample	1.0	100	10	31	0.1	1.0	1.0	0.7822717060922427	0.1886185377409042	0.7913043477572779	0.6466565349494935	6.939157398961131	2.239476327231371	0.32273028684650845
1	1	undersample	1.0	100	10	31	0.3	0.6	0.7	0.7535570170841631	0.21143919182364818	0.6896551723543402	0.670212765952354	4.516128863813188	2.0912123946634584	0.46305418037528207
1	2	undersample	1.0	100	10	31	0.3	0.6	0.7	0.7284590987181182	0.1656265542006347	0.6260869564672968	0.6952887537941088	3.8206807135344953	2.0546892959026577	0.5377809379405237
1	3	undersample	1.0	100	10	31	0.3	0.6	0.7	0.7569908814589666	0.17604095985765067	0.7565217390646504	0.6512158054661762	5.801353640274085	2.1690252288683722	0.3738825979849007
1	1	undersample	1.0	100	10	31	0.3	0.6	1.0	0.7425649827062153	0.18985915220941066	0.6982758620087693	0.6724924012106954	4.752071412480815	2.1320905019278227	0.4486654911808349
1	2	undersample	1.0	100	10	31	0.3	0.6	1.0	0.7375908550284129	0.17339721469604136	0.6521739129867675	0.6884498480190848	4.143292526975379	2.0933191266538906	0.5052308210420028
1	3	undersample	1.0	100	10	31	0.3	0.6	1.0	0.7593035549094754	0.1774031159200337	0.7565217390646504	0.6504559270467292	5.781987344458566	2.164309956766703	0.37431937671414933
1	1	undersample	1.0	100	10	31	0.3	1.0	0.7	0.7535570170841631	0.21143919182364818	0.6896551723543402	0.670212765952354	4.516128863813188	2.0912123946634584	0.46305418037528207
1	2	undersample	1.0	100	10	31	0.3	1.0	0.7	0.7284590987181182	0.1656265542006347	0.6260869564672968	0.6952887537941088	3.8206807135344953	2.0546892959026577	0.5377809379405237
1	3	undersample	1.0	100	10	31	0.3	1.0	0.7	0.7569908814589666	0.17604095985765067	0.7565217390646504	0.6512158054661762	5.801353640274085	2.1690252288683722	0.3738825979849007
1	1	undersample	1.0	100	10	31	0.3	1.0	1.0	0.7425649827062153	0.18985915220941066	0.6982758620087693	0.6724924012106954	4.752071412480815	2.1320905019278227	0.4486654911808349
1	2	undersample	1.0	100	10	31	0.3	1.0	1.0	0.7375908550284129	0.17339721469604136	0.6521739129867675	0.6884498480190848	4.143292526975379	2.0933191266538906	0.5052308210420028
1	3	undersample	1.0	100	10	31	0.3	1.0	1.0	0.7593035549094754	0.1774031159200337	0.7565217390646504	0.6504559270467292	5.781987344458566	2.164309956766703	0.37431937671414933
1	1	undersample	1.0	100	10	63	0.1	0.6	0.7	0.7587648045278272	0.2104357504168814	0.7068965516631986	0.676291793307931	5.038663153655056	2.183746087408222	0.433397901472635
1	2	undersample	1.0	100	10	63	0.1	0.6	0.7	0.7394079555966698	0.17139064729675935	0.6434782608136106	0.6876899695996377	3.974244704750915	2.0603828810265306	0.5184338143096846
1	3	undersample	1.0	100	10	63	0.1	0.6	0.7	0.7720430818025638	0.17636104675660835	0.7913043477572779	0.6451367781105993	6.893200981287785	2.229885422460171	0.3234905466388382
1	1	undersample	1.0	100	10	63	0.1	0.6	1.0	0.7601338958180485	0.2118429395172942	0.7241379309720571	0.6671732522745656	5.261986093114066	2.1757202934069233	0.41347890364709455
1	2	undersample	1.0	100	10	63	0.1	0.6	1.0	0.7454275142064227	0.1699428863082645	0.6260869564672968	0.696808510633003	3.848225069795532	2.0649884900283837	0.5366080242432005
1	3	undersample	1.0	100	10	63	0.1	0.6	1.0	0.7822717060922427	0.1886185377409042	0.7913043477572779	0.6466565349494935	6.939157398961131	2.239476327231371	0.32273028684650845
1	1	undersample	1.0	100	10	63	0.1	1.0	0.7	0.7587648045278272	0.2104357504168814	0.7068965516631986	0.676291793307931	5.038663153655056	2.183746087408222	0.433397901472635
1	2	undersample	1.0	100	10	63	0.1	1.0	0.7	0.7394079555966698	0.17139064729675935	0.6434782608136106	0.6876899695996377	3.974244704750915	2.0603828810265306	0.5184338143096846
1	3	undersample	1.0	100	10	63	0.1	1.0	0.7	0.7720430818025638	0.17636104675660835	0.7913043477572779	0.6451367781105993	6.893200981287785	2.229885422460171	0.3234905466388382
1	1	undersample	1.0	100	10	63	0.1	1.0	1.0	0.7601338958180485	0.2118429395172942	0.7241379309720571	0.6671732522745656	5.261986093114066	2.1757202934069233	0.41347890364709455
1	2	undersample	1.0	100	10	63	0.1	1.0	1.0	0.7454275142064227	0.1699428863082645	0.6260869564672968	0.696808510633003	3.848225069795532	2.0649884900283837	0.5366080242432005
1	3	undersample	1.0	100	10	63	0.1	1.0	1.0	0.7822717060922427	0.1886185377409042	0.7913043477572779	0.6466565349494935	6.939157398961131	2.239476327231371	0.32273028684650845
1	1	undersample	1.0	100	10	63	0.3	0.6	0.7	0.7535570170841631	0.21143919182364818	0.6896551723543402	0.670212765952354	4.516128863813188	2.0912123946634584	0.46305418037528207
1	2	undersample	1.0	100	10	63	0.3	0.6	0.7	0.7284590987181182	0.1656265542006347	0.6260869564672968	0.6952887537941088	3.8206807135344953	2.0546892959026577	0.5377809379405237
1	3	undersample	1.0	100	10	63	0.3	0.6	0.7	0.7569908814589666	0.17604095985765067	0.7565217390646504	0.6512158054661762	5.801353640274085	2.1690252288683722	0.3738825979849007
1	1	undersample	1.0	100	10	63	0.3	0.6	1.0	0.7425649827062153	0.18985915220941066	0.6982758620087693	0.6724924012106954	4.752071412480815	2.1320905019278227	0.4486654911808349
1	2	undersample	1.0	100	10	63	0.3	0.6	1.0	0.7375908550284129	0.17339721469604136	0.6521739129867675	0.6884498480190848	4.143292526975379	2.0933191266538906	0.5052308210420028
1	3	undersample	1.0	100	10	63	0.3	0.6	1.0	0.7593035549094754	0.1774031159200337	0.7565217390646504	0.6504559270467292	5.781987344458566	2.164309956766703	0.37431937671414933
1	1	undersample	1.0	100	10	63	0.3	1.0	0.7	0.7535570170841631	0.21143919182364818	0.6896551723543402	0.670212765952354	4.516128863813188	2.0912123946634584	0.46305418037528207
1	2	undersample	1.0	100	10	63	0.3	1.0	0.7	0.7284590987181182	0.1656265542006347	0.6260869564672968	0.6952887537941088	3.8206807135344953	2.0546892959026577	0.5377809379405237
1	3	undersample	1.0	100	10	63	0.3	1.0	0.7	0.7569908814589666	0.17604095985765067	0.7565217390646504	0.6512158054661762	5.801353640274085	2.1690252288683722	0.3738825979849007
1	1	undersample	1.0	100	10	63	0.3	1.0	1.0	0.7425649827062153	0.18985915220941066	0.6982758620087693	0.6724924012106954	4.752071412480815	2.1320905019278227	0.4486654911808349
1	2	undersample	1.0	100	10	63	0.3	1.0	1.0	0.7375908550284129	0.17339721469604136	0.6521739129867675	0.6884498480190848	4.143292526975379	2.0933191266538906	0.5052308210420028
1	3	undersample	1.0	100	10	63	0.3	1.0	1.0	0.7593035549094754	0.1774031159200337	0.7565217390646504	0.6504559270467292	5.781987344458566	2.164309956766703	0.37431937671414933
1	1	undersample	1.0	300	3	31	0.1	0.6	0.7	0.7569633686196415	0.1961977590660336	0.7068965516631986	0.6755319148884839	5.021214845650839	2.17863192811067	0.4338854131656125
1	2	undersample	1.0	300	3	31	0.1	0.6	0.7	0.7405444694066341	0.18129030130621304	0.6260869564672968	0.6990881458913444	3.890063277582488	2.0806323417052925	0.5348582154935242
1	3	undersample	1.0	300	3	31	0.1	0.6	0.7	0.7654816968415488	0.18103872242844354	0.782608695584121	0.6458966565300465	6.566523323507462	2.2101137645693805	0.33657288492255455
1	1	undersample	1.0	300	3	31	0.1	0.6	1.0	0.7556139293575097	0.1915500269219747	0.7241379309720571	0.6588145896606473	5.068763725446902	2.122417570633027	0.4187248873507634
1	2	undersample	1.0	300	3	31	0.1	0.6	1.0	0.7377626536275935	0.17558587517331406	0.6608695651599245	0.6907294832774261	4.352296184709669	2.1368656501585965	0.4909743078016598
1	3	undersample	1.0	300	3	31	0.1	0.6	1.0	0.7588938813268138	0.18268738606396784	0.7391304347183365	0.6375379939161282	4.983577734657764	2.039194182894203	0.4091827682102891
1	1	undersample	1.0	300	3	31	0.1	1.0	0.7	0.7569633686196415	0.1961977590660336	0.7068965516631986	0.6755319148884839	5.021214845650839	2.17863192811067	0.4338854131656125
1	2	undersample	1.0	300	3	31	0.1	1.0	0.7	0.7405444694066341	0.18129030130621304	0.6260869564672968	0.6990881458913444	3.890063277582488	2.0806323417052925	0.5348582154935242
1	3	undersample	1.0	300	3	31	0.1	1.0	0.7	0.7654816968415488	0.18103872242844354	0.782608695584121	0.6458966565300465	6.566523323507462	2.2101137645693805	0.33657288492255455
1	1	undersample	1.0	300	3	31	0.1	1.0	1.0	0.7556139293575097	0.1915500269219747	0.7241379309720571	0.6588145896606473	5.068763725446902	2.122417570633027	0.4187248873507634
1	2	undersample	1.0	300	3	31	0.1	1.0	1.0	0.7377626536275935	0.17558587517331406	0.6608695651599245	0.6907294832774261	4.352296184709669	2.1368656501585965	0.4909743078016598
1	3	undersample	1.0	300	3	31	0.1	1.0	1.0	0.7588938813268138	0.18268738606396784	0.7391304347183365	0.6375379939161282	4.983577734657764	2.039194182894203	0.4091827682102891
1	1	undersample	1.0	300	3	31	0.3	0.6	0.7	0.7498231317471963	0.193466965203532	0.7241379309720571	0.66337386017733	5.172968195470603	2.1511636316831684	0.41584705311682035
1	2	undersample	1.0	300	3	31	0.3	0.6	0.7	0.7257301440465177	0.15416181296228876	0.6260869564672968	0.6884498480190848	3.700056587403128	2.009586361587735	0.5431231326106799
1	3	undersample	1.0	300	3	31	0.3	0.6	0.7	0.7633672525439408	0.18878771396141336	0.7913043477572779	0.6390577507550224	6.713245324583699	2.1923294584916038	0.3265677456074646
1	1	undersample	1.0	300	3	31	0.3	0.6	1.0	0.7445498375432346	0.18280688819468893	0.7155172413176278	0.6618541033384359	4.922914351305141	2.1160014869964363	0.4298269859613357
1	2	undersample	1.0	300	3	31	0.3	0.6	1.0	0.7282146160962072	0.16374268535184613	0.6521739129867675	0.6884498480190848	4.143292526975379	2.0933191266538906	0.5052308210420028
1	3	undersample	1.0	300	3	31	0.3	0.6	1.0	0.7488238403594555	0.16924032372665482	0.7304347825451796	0.6481762917883878	4.992126894816456	2.0761385453434476	0.4158825565067114
1	1	undersample	1.0	300	3	31	0.3	1.0	0.7	0.7498231317471963	0.193466965203532	0.7241379309720571	0.66337386017733	5.172968195470603	2.1511636316831684	0.41584705311682035
1	2	undersample	1.0	300	3	31	0.3	1.0	0.7	0.7257301440465177	0.15416181296228876	0.6260869564672968	0.6884498480190848	3.700056587403128	2.009586361587735	0.5431231326106799
1	3	undersample	1.0	300	3	31	0.3	1.0	0.7	0.7633672525439408	0.18878771396141336	0.7913043477572779	0.6390577507550224	6.713245324583699	2.1923294584916038	0.3265677456074646
1	1	undersample	1.0	300	3	31	0.3	1.0	1.0	0.7445498375432346	0.18280688819468893	0.7155172413176278	0.6618541033384359	4.922914351305141	2.1160014869964363	0.4298269859613357
1	2	undersample	1.0	300	3	31	0.3	1.0	1.0	0.7282146160962072	0.16374268535184613	0.6521739129867675	0.6884498480190848	4.143292526975379	2.0933191266538906	0.5052308210420028
1	3	undersample	1.0	300	3	31	0.3	1.0	1.0	0.7488238403594555	0.16924032372665482	0.7304347825451796	0.6481762917883878	4.992126894816456	2.0761385453434476	0.4158825565067114
1	1	undersample	1.0	300	3	63	0.1	0.6	0.7	0.7569633686196415	0.1961977590660336	0.7068965516631986	0.6755319148884839	5.021214845650839	2.17863192811067	0.4338854131656125
1	2	undersample	1.0	300	3	63	0.1	0.6	0.7	0.7405444694066341	0.18129030130621304	0.6260869564672968	0.6990881458913444	3.890063277582488	2.0806323417052925	0.5348582154935242
1	3	undersample	1.0	300	3	63	0.1	0.6	0.7	0.7654816968415488	0.18103872242844354	0.782608695584121	0.6458966565300465	6.566523323507462	2.2101137645693805	0.33657288492255455
1	1	undersample	1.0	300	3	63	0.1	0.6	1.0	0.7556139293575097	0.1915500269219747	0.7241379309720571	0.6588145896606473	5.068763725446902	2.122417570633027	0.4187248873507634
1	2	undersample	1.0	300	3	63	0.1	0.6	1.0	0.7377626536275935	0.17558587517331406	0.6608695651599245	0.6907294832774261	4.352296184709669	2.1368656501585965	0.4909743078016598
1	3	undersample	1.0	300	3	63	0.1	0.6	1.0	0.7588938813268138	0.18268738606396784	0.7391304347183365	0.6375379939161282	4.983577734657764	2.039194182894203	0.4091827682102891
1	1	undersample	1.0	300	3	63	0.1	1.0	0.7	0.7569633686196415	0.1961977590660336	0.7068965516631986	0.6755319148884839	5.021214845650839	2.17863192811067	0.4338854131656125
1	2	undersample	1.0	300	3	63	0.1	1.0	0.7	0.7405444694066341	0.18129030130621304	0.6260869564672968	0.6990881458913444	3.890063277582488	2.0806323417052925	0.5348582154935242
1	3	undersample	1.0	300	3	63	0.1	1.0	0.7	0.7654816968415488	0.18103872242844354	0.782608695584121	0.6458966565300465	6.566523323507462	2.2101137645693805	0.33657288492255455
1	1	undersample	1.0	300	3	63	0.1	1.0	1.0	0.7556139293575097	0.1915500269219747	0.7241379309720571	0.6588145896606473	5.068763725446902	2.122417570633027	0.4187248873507634
1	2	undersample	1.0	300	3	63	0.1	1.0	1.0	0.7377626536275935	0.17558587517331406	0.6608695651599245	0.6907294832774261	4.352296184709669	2.1368656501585965	0.4909743078016598
1	3	undersample	1.0	300	3	63	0.1	1.0	1.0	0.7588938813268138	0.18268738606396784	0.7391304347183365	0.6375379939161282	4.983577734657764	2.039194182894203	0.4091827682102891
1	1	undersample	1.0	300	3	63	0.3	0.6	0.7	0.7498231317471963	0.193466965203532	0.7241379309720571	0.66337386017733	5.172968195470603	2.1511636316831684	0.41584705311682035
1	2	undersample	1.0	300	3	63	0.3	0.6	0.7	0.7257301440465177	0.15416181296228876	0.6260869564672968	0.6884498480190848	3.700056587403128	2.009586361587735	0.5431231326106799
1	3	undersample	1.0	300	3	63	0.3	0.6	0.7	0.7633672525439408	0.18878771396141336	0.7913043477572779	0.6390577507550224	6.713245324583699	2.1923294584916038	0.3265677456074646
1	1	undersample	1.0	300	3	63	0.3	0.6	1.0	0.7445498375432346	0.18280688819468893	0.7155172413176278	0.6618541033384359	4.922914351305141	2.1160014869964363	0.4298269859613357
1	2	undersample	1.0	300	3	63	0.3	0.6	1.0	0.7282146160962072	0.16374268535184613	0.6521739129867675	0.6884498480190848	4.143292526975379	2.0933191266538906	0.5052308210420028
1	3	undersample	1.0	300	3	63	0.3	0.6	1.0	0.7488238403594555	0.16924032372665482	0.7304347825451796	0.6481762917883878	4.992126894816456	2.0761385453434476	0.4158825565067114
1	1	undersample	1.0	300	3	63	0.3	1.0	0.7	0.7498231317471963	0.193466965203532	0.7241379309720571	0.66337386017733	5.172968195470603	2.1511636316831684	0.41584705311682035
1	2	undersample	1.0	300	3	63	0.3	1.0	0.7	0.7257301440465177	0.15416181296228876	0.6260869564672968	0.6884498480190848	3.700056587403128	2.009586361587735	0.5431231326106799
1	3	undersample	1.0	300	3	63	0.3	1.0	0.7	0.7633672525439408	0.18878771396141336	0.7913043477572779	0.6390577507550224	6.713245324583699	2.1923294584916038	0.3265677456074646
1	1	undersample	1.0	300	3	63	0.3	1.0	1.0	0.7445498375432346	0.18280688819468893	0.7155172413176278	0.6618541033384359	4.922914351305141	2.1160014869964363	0.4298269859613357
1	2	undersample	1.0	300	3	63	0.3	1.0	1.0	0.7282146160962072	0.16374268535184613	0.6521739129867675	0.6884498480190848	4.143292526975379	2.0933191266538906	0.5052308210420028
1	3	undersample	1.0	300	3	63	0.3	1.0	1.0	0.7488238403594555	0.16924032372665482	0.7304347825451796	0.6481762917883878	4.992126894816456	2.0761385453434476	0.4158825565067114
1	1	undersample	1.0	300	5	31	0.1	0.6	0.7	0.7500065506760298	0.18794158136554193	0.6982758620087693	0.6648936170162243	4.591836564124902	2.0837437799719227	0.4537930967172109
1	2	undersample	1.0	300	5	31	0.1	0.6	0.7	0.732350997753403	0.16773159919975753	0.608695652120983	0.6884498480190848	3.437398252256856	1.9537645182102978	0.5683846736564647
1	3	undersample	1.0	300	5	31	0.1	0.6	0.7	0.7541363816571958	0.1693668872542256	0.7565217390646504	0.6306990881411042	5.306437190757048	2.0485238305300135	0.3860450437506049
1	1	undersample	1.0	300	5	31	0.1	0.6	1.0	0.7518341892883345	0.19288130948745572	0.7155172413176278	0.6588145896606473	4.856650961276095	2.0971506947921577	0.43181004007638574
1	2	undersample	1.0	300	5	31	0.1	0.6	1.0	0.7364146953878684	0.16262998847977975	0.6521739129867675	0.6907294832774261	4.187653403565668	2.108748996867036	0.5035633926138591
1	3	undersample	1.0	300	5	31	0.1	0.6	1.0	0.7653098982423682	0.18331336530973374	0.7913043477572779	0.6390577507550224	6.713245324583699	2.1923294584916038	0.3265677456074646
1	1	undersample	1.0	300	5	31	0.1	1.0	0.7	0.7500065506760298	0.18794158136554193	0.6982758620087693	0.6648936170162243	4.591836564124902	2.0837437799719227	0.4537930967172109
1	2	undersample	1.0	300	5	31	0.1	1.0	0.7	0.732350997753403	0.16773159919975753	0.608695652120983	0.6884498480190848	3.437398252256856	1.9537645182102978	0.5683846736564647
1	3	undersample	1.0	300	5	31	0.1	1.0	0.7	0.7541363816571958	0.1693668872542256	0.7565217390646504	0.6306990881411042	5.306437190757048	2.0485238305300135	0.3860450437506049
1	1	undersample	1.0	300	5	31	0.1	1.0	1.0	0.7518341892883345	0.19288130948745572	0.7155172413176278	0.6588145896606473	4.856650961276095	2.0971506947921577	0.43181004007638574
1	2	undersample	1.0	300	5	31	0.1	1.0	1.0	0.7364146953878684	0.16262998847977975	0.6521739129867675	0.6907294832774261	4.187653403565668	2.108748996867036	0.5035633926138591
1	3	undersample	1.0	300	5	31	0.1	1.0	1.0	0.7653098982423682	0.18331336530973374	0.7913043477572779	0.6390577507550224	6.713245324583699	2.1923294584916038	0.3265677456074646
1	1	undersample	1.0	300	5	31	0.3	0.6	0.7	0.7399381616182791	0.1758619762049339	0.6982758620087693	0.6580547112412003	4.453714124641754	2.042068905592169	0.4585091911841752
1	2	undersample	1.0	300	5	31	0.3	0.6	0.7	0.7349411920179728	0.16342749281452001	0.6521739129867675	0.6922492401163204	4.217592431375039	2.119162571821573	0.5024578747536185
1	3	undersample	1.0	300	5	31	0.3	0.6	0.7	0.7638562177877627	0.17979772901539134	0.7739130434109641	0.6382978723355753	6.040723736535789	2.1396418843644636	0.354202893109669
1	1	undersample	1.0	300	5	31	0.3	0.6	1.0	0.7389686615658736	0.17495123428694614	0.7241379309720571	0.6603343464995416	5.1031877226389355	2.1319138458370546	0.4177611937235835
1	2	undersample	1.0	300	5	31	0.3	0.6	1.0	0.7389982820140082	0.17034370534412155	0.6608695651599245	0.6945288753746617	4.430667003700953	2.163443580259994	0.48828845276483
1	3	undersample	1.0	300	5	31	0.3	0.6	1.0	0.7501519756838906	0.16302574603189088	0.7999999999304348	0.6215805471077388	6.570280849389993	2.114056168823961	0.3217603861359182
1	1	undersample	1.0	300	5	31	0.3	1.0	0.7	0.7399381616182791	0.1758619762049339	0.6982758620087693	0.6580547112412003	4.453714124641754	2.042068905592169	0.4585091911841752
1	2	undersample	1.0	300	5	31	0.3	1.0	0.7	0.7349411920179728	0.16342749281452001	0.6521739129867675	0.6922492401163204	4.217592431375039	2.119162571821573	0.5024578747536185
1	3	undersample	1.0	300	5	31	0.3	1.0	0.7	0.7638562177877627	0.17979772901539134	0.7739130434109641	0.6382978723355753	6.040723736535789	2.1396418843644636	0.354202893109669
1	1	undersample	1.0	300	5	31	0.3	1.0	1.0	0.7389686615658736	0.17495123428694614	0.7241379309720571	0.6603343464995416	5.1031877226389355	2.1319138458370546	0.4177611937235835
1	2	undersample	1.0	300	5	31	0.3	1.0	1.0	0.7389982820140082	0.17034370534412155	0.6608695651599245	0.6945288753746617	4.430667003700953	2.163443580259994	0.48828845276483
1	3	undersample	1.0	300	5	31	0.3	1.0	1.0	0.7501519756838906	0.16302574603189088	0.7999999999304348	0.6215805471077388	6.570280849389993	2.114056168823961	0.3217603861359182
1	1	undersample	1.0	300	5	63	0.1	0.6	0.7	0.7500065506760298	0.18794158136554193	0.6982758620087693	0.6648936170162243	4.591836564124902	2.0837437799719227	0.4537930967172109
1	2	undersample	1.0	300	5	63	0.1	0.6	0.7	0.732350997753403	0.16773159919975753	0.608695652120983	0.6884498480190848	3.437398252256856	1.9537645182102978	0.5683846736564647
1	3	undersample	1.0	300	5	63	0.1	0.6	0.7	0.7541363816571958	0.1693668872542256	0.7565217390646504	0.6306990881411042	5.306437190757048	2.0485238305300135	0.3860450437506049
1	1	undersample	1.0	300	5	63	0.1	0.6	1.0	0.7518341892883345	0.19288130948745572	0.7155172413176278	0.6588145896606473	4.856650961276095	2.0971506947921577	0.43181004007638574
1	2	undersample	1.0	300	5	63	0.1	0.6	1.0	0.7364146953878684	0.16262998847977975	0.6521739129867675	0.6907294832774261	4.187653403565668	2.108748996867036	0.5035633926138591
1	3	undersample	1.0	300	5	63	0.1	0.6	1.0	0.7653098982423682	0.18331336530973374	0.7913043477572779	0.6390577507550224	6.713245324583699	2.1923294584916038	0.3265677456074646
1	1	undersample	1.0	300	5	63	0.1	1.0	0.7	0.7500065506760298	0.18794158136554193	0.6982758620087693	0.6648936170162243	4.591836564124902	2.0837437799719227	0.4537930967172109
1	2	undersample	1.0	300	5	63	0.1	1.0	0.7	0.732350997753403	0.16773159919975753	0.608695652120983	0.6884498480190848	3.437398252256856	1.9537645182102978	0.5683846736564647
1	3	undersample	1.0	300	5	63	0.1	1.0	0.7	0.7541363816571958	0.1693668872542256	0.7565217390646504	0.6306990881411042	5.306437190757048	2.0485238305300135	0.3860450437506049
1	1	undersample	1.0	300	5	63	0.1	1.0	1.0	0.7518341892883345	0.19288130948745572	0.7155172413176278	0.6588145896606473	4.856650961276095	2.0971506947921577	0.43181004007638574
1	2	undersample	1.0	300	5	63	0.1	1.0	1.0	0.7364146953878684	0.16262998847977975	0.6521739129867675	0.6907294832774261	4.187653403565668	2.108748996867036	0.5035633926138591
1	3	undersample	1.0	300	5	63	0.1	1.0	1.0	0.7653098982423682	0.18331336530973374	0.7913043477572779	0.6390577507550224	6.713245324583699	2.1923294584916038	0.3265677456074646
1	1	undersample	1.0	300	5	63	0.3	0.6	0.7	0.7399381616182791	0.1758619762049339	0.6982758620087693	0.6580547112412003	4.453714124641754	2.042068905592169	0.4585091911841752
1	2	undersample	1.0	300	5	63	0.3	0.6	0.7	0.7349411920179728	0.16342749281452001	0.6521739129867675	0.6922492401163204	4.217592431375039	2.119162571821573	0.5024578747536185
1	3	undersample	1.0	300	5	63	0.3	0.6	0.7	0.7638562177877627	0.17979772901539134	0.7739130434109641	0.6382978723355753	6.040723736535789	2.1396418843644636	0.354202893109669
1	1	undersample	1.0	300	5	63	0.3	0.6	1.0	0.7389686615658736	0.17495123428694614	0.7241379309720571	0.6603343464995416	5.1031877226389355	2.1319138458370546	0.4177611937235835
1	2	undersample	1.0	300	5	63	0.3	0.6	1.0	0.7389982820140082	0.17034370534412155	0.6608695651599245	0.6945288753746617	4.430667003700953	2.163443580259994	0.48828845276483
1	3	undersample	1.0	300	5	63	0.3	0.6	1.0	0.7501519756838906	0.16302574603189088	0.7999999999304348	0.6215805471077388	6.570280849389993	2.114056168823961	0.3217603861359182
1	1	undersample	1.0	300	5	63	0.3	1.0	0.7	0.7399381616182791	0.1758619762049339	0.6982758620087693	0.6580547112412003	4.453714124641754	2.042068905592169	0.4585091911841752
1	2	undersample	1.0	300	5	63	0.3	1.0	0.7	0.7349411920179728	0.16342749281452001	0.6521739129867675	0.6922492401163204	4.217592431375039	2.119162571821573	0.5024578747536185
1	3	undersample	1.0	300	5	63	0.3	1.0	0.7	0.7638562177877627	0.17979772901539134	0.7739130434109641	0.6382978723355753	6.040723736535789	2.1396418843644636	0.354202893109669
1	1	undersample	1.0	300	5	63	0.3	1.0	1.0	0.7389686615658736	0.17495123428694614	0.7241379309720571	0.6603343464995416	5.1031877226389355	2.1319138458370546	0.4177611937235835
1	2	undersample	1.0	300	5	63	0.3	1.0	1.0	0.7389982820140082	0.17034370534412155	0.6608695651599245	0.6945288753746617	4.430667003700953	2.163443580259994	0.48828845276483
1	3	undersample	1.0	300	5	63	0.3	1.0	1.0	0.7501519756838906	0.16302574603189088	0.7999999999304348	0.6215805471077388	6.570280849389993	2.114056168823961	0.3217603861359182
1	1	undersample	1.0	300	10	31	0.1	0.6	0.7	0.7484147364007966	0.19459811921327877	0.7068965516631986	0.670212765952354	4.90132808412612	2.143492704530045	0.4373289481393567
1	2	undersample	1.0	300	10	31	0.1	0.6	0.7	0.7265164530196907	0.15833454888428686	0.6521739129867675	0.683130699082955	4.042266038156505	2.0581794781555978	0.5091647650859664
1	3	undersample	1.0	300	10	31	0.1	0.6	0.7	0.7690630368706225	0.17518440074147776	0.7913043477572779	0.6375379939161282	6.669199574195054	2.183137301686735	0.32734621459551017
1	1	undersample	1.0	300	10	31	0.1	0.6	1.0	0.7494562938895294	0.19093754421328618	0.7241379309720571	0.6595744680800945	5.085937304404487	2.1271551097139194	0.41824248541412473
1	2	undersample	1.0	300	10	31	0.1	0.6	1.0	0.741324170741377	0.16940528365258473	0.6521739129867675	0.6914893616968733	4.202586046747747	2.1139429597450228	0.5030100262563518
1	3	undersample	1.0	300	10	31	0.1	0.6	1.0	0.7724857935773755	0.17977108949207507	0.7999999999304348	0.6337386018188926	6.921161523506786	2.1842323052906907	0.31558752510841237
1	1	undersample	1.0	300	10	31	0.1	1.0	0.7	0.7484147364007966	0.19459811921327877	0.7068965516631986	0.670212765952354	4.90132808412612	2.143492704530045	0.4373289481393567
1	2	undersample	1.0	300	10	31	0.1	1.0	0.7	0.7265164530196907	0.15833454888428686	0.6521739129867675	0.683130699082955	4.042266038156505	2.0581794781555978	0.5091647650859664
1	3	undersample	1.0	300	10	31	0.1	1.0	0.7	0.7690630368706225	0.17518440074147776	0.7913043477572779	0.6375379939161282	6.669199574195054	2.183137301686735	0.32734621459551017
1	1	undersample	1.0	300	10	31	0.1	1.0	1.0	0.7494562938895294	0.19093754421328618	0.7241379309720571	0.6595744680800945	5.085937304404487	2.1271551097139194	0.41824248541412473
1	2	undersample	1.0	300	10	31	0.1	1.0	1.0	0.741324170741377	0.16940528365258473	0.6521739129867675	0.6914893616968733	4.202586046747747	2.1139429597450228	0.5030100262563518
1	3	undersample	1.0	300	10	31	0.1	1.0	1.0	0.7724857935773755	0.17977108949207507	0.7999999999304348	0.6337386018188926	6.921161523506786	2.1842323052906907	0.31558752510841237
1	1	undersample	1.0	300	10	31	0.3	0.6	0.7	0.7436916989833351	0.20347321742166768	0.6896551723543402	0.6656534954356714	4.424242262157659	2.062695862862509	0.46622578430280864
1	2	undersample	1.0	300	10	31	0.3	0.6	0.7	0.7251486718646755	0.1621590720584412	0.6173913042941399	0.6983282674718972	3.7353444907295668	2.046566573057885	0.5478923137567737
1	3	undersample	1.0	300	10	31	0.3	0.6	0.7	0.7601361173516585	0.17942387866542167	0.7999999999304348	0.6382978723355753	7.058823216345354	2.21176464451158	0.31333332853581086
1	1	undersample	1.0	300	10	31	0.3	0.6	1.0	0.7389621108898439	0.1841902646558228	0.7068965516631986	0.6610942249189887	4.7045632644721795	2.085820256783825	0.44336107147072396
1	2	undersample	1.0	300	10	31	0.3	0.6	1.0	0.7364477335800186	0.16602535647626643	0.6608695651599245	0.6907294832774261	4.352296184709669	2.1368656501585965	0.4909743078016598
1	3	undersample	1.0	300	10	31	0.3	0.6	1.0	0.7630633011761596	0.17837629630861845	0.782608695584121	0.6451367781105993	6.544753467358503	2.205381187048521	0.3369693194098402
1	1	undersample	1.0	300	10	31	0.3	1.0	0.7	0.7436916989833351	0.20347321742166768	0.6896551723543402	0.6656534954356714	4.424242262157659	2.062695862862509	0.46622578430280864
1	2	undersample	1.0	300	10	31	0.3	1.0	0.7	0.7251486718646755	0.1621590720584412	0.6173913042941399	0.6983282674718972	3.7353444907295668	2.046566573057885	0.5478923137567737
1	3	undersample	1.0	300	10	31	0.3	1.0	0.7	0.7601361173516585	0.17942387866542167	0.7999999999304348	0.6382978723355753	7.058823216345354	2.21176464451158	0.31333332853581086
1	1	undersample	1.0	300	10	31	0.3	1.0	1.0	0.7389621108898439	0.1841902646558228	0.7068965516631986	0.6610942249189887	4.7045632644721795	2.085820256783825	0.44336107147072396
1	2	undersample	1.0	300	10	31	0.3	1.0	1.0	0.7364477335800186	0.16602535647626643	0.6608695651599245	0.6907294832774261	4.352296184709669	2.1368656501585965	0.4909743078016598
1	3	undersample	1.0	300	10	31	0.3	1.0	1.0	0.7630633011761596	0.17837629630861845	0.782608695584121	0.6451367781105993	6.544753467358503	2.205381187048521	0.3369693194098402
1	1	undersample	1.0	300	10	63	0.1	0.6	0.7	0.7484147364007966	0.19459811921327877	0.7068965516631986	0.670212765952354	4.90132808412612	2.143492704530045	0.4373289481393567
1	2	undersample	1.0	300	10	63	0.1	0.6	0.7	0.7265164530196907	0.15833454888428686	0.6521739129867675	0.683130699082955	4.042266038156505	2.0581794781555978	0.5091647650859664
1	3	undersample	1.0	300	10	63	0.1	0.6	0.7	0.7690630368706225	0.17518440074147776	0.7913043477572779	0.6375379939161282	6.669199574195054	2.183137301686735	0.32734621459551017
1	1	undersample	1.0	300	10	63	0.1	0.6	1.0	0.7494562938895294	0.19093754421328618	0.7241379309720571	0.6595744680800945	5.085937304404487	2.1271551097139194	0.41824248541412473
1	2	undersample	1.0	300	10	63	0.1	0.6	1.0	0.741324170741377	0.16940528365258473	0.6521739129867675	0.6914893616968733	4.202586046747747	2.1139429597450228	0.5030100262563518
1	3	undersample	1.0	300	10	63	0.1	0.6	1.0	0.7724857935773755	0.17977108949207507	0.7999999999304348	0.6337386018188926	6.921161523506786	2.1842323052906907	0.31558752510841237
1	1	undersample	1.0	300	10	63	0.1	1.0	0.7	0.7484147364007966	0.19459811921327877	0.7068965516631986	0.670212765952354	4.90132808412612	2.143492704530045	0.4373289481393567
1	2	undersample	1.0	300	10	63	0.1	1.0	0.7	0.7265164530196907	0.15833454888428686	0.6521739129867675	0.683130699082955	4.042266038156505	2.0581794781555978	0.5091647650859664
1	3	undersample	1.0	300	10	63	0.1	1.0	0.7	0.7690630368706225	0.17518440074147776	0.7913043477572779	0.6375379939161282	6.669199574195054	2.183137301686735	0.32734621459551017
1	1	undersample	1.0	300	10	63	0.1	1.0	1.0	0.7494562938895294	0.19093754421328618	0.7241379309720571	0.6595744680800945	5.085937304404487	2.1271551097139194	0.41824248541412473
1	2	undersample	1.0	300	10	63	0.1	1.0	1.0	0.741324170741377	0.16940528365258473	0.6521739129867675	0.6914893616968733	4.202586046747747	2.1139429597450228	0.5030100262563518
1	3	undersample	1.0	300	10	63	0.1	1.0	1.0	0.7724857935773755	0.17977108949207507	0.7999999999304348	0.6337386018188926	6.921161523506786	2.1842323052906907	0.31558752510841237
1	1	undersample	1.0	300	10	63	0.3	0.6	0.7	0.7436916989833351	0.20347321742166768	0.6896551723543402	0.6656534954356714	4.424242262157659	2.062695862862509	0.46622578430280864
1	2	undersample	1.0	300	10	63	0.3	0.6	0.7	0.7251486718646755	0.1621590720584412	0.6173913042941399	0.6983282674718972	3.7353444907295668	2.046566573057885	0.5478923137567737
1	3	undersample	1.0	300	10	63	0.3	0.6	0.7	0.7601361173516585	0.17942387866542167	0.7999999999304348	0.6382978723355753	7.058823216345354	2.21176464451158	0.31333332853581086
1	1	undersample	1.0	300	10	63	0.3	0.6	1.0	0.7389621108898439	0.1841902646558228	0.7068965516631986	0.6610942249189887	4.7045632644721795	2.085820256783825	0.44336107147072396
1	2	undersample	1.0	300	10	63	0.3	0.6	1.0	0.7364477335800186	0.16602535647626643	0.6608695651599245	0.6907294832774261	4.352296184709669	2.1368656501585965	0.4909743078016598
1	3	undersample	1.0	300	10	63	0.3	0.6	1.0	0.7630633011761596	0.17837629630861845	0.782608695584121	0.6451367781105993	6.544753467358503	2.205381187048521	0.3369693194098402
1	1	undersample	1.0	300	10	63	0.3	1.0	0.7	0.7436916989833351	0.20347321742166768	0.6896551723543402	0.6656534954356714	4.424242262157659	2.062695862862509	0.46622578430280864
1	2	undersample	1.0	300	10	63	0.3	1.0	0.7	0.7251486718646755	0.1621590720584412	0.6173913042941399	0.6983282674718972	3.7353444907295668	2.046566573057885	0.5478923137567737
1	3	undersample	1.0	300	10	63	0.3	1.0	0.7	0.7601361173516585	0.17942387866542167	0.7999999999304348	0.6382978723355753	7.058823216345354	2.21176464451158	0.31333332853581086
1	1	undersample	1.0	300	10	63	0.3	1.0	1.0	0.7389621108898439	0.1841902646558228	0.7068965516631986	0.6610942249189887	4.7045632644721795	2.085820256783825	0.44336107147072396
1	2	undersample	1.0	300	10	63	0.3	1.0	1.0	0.7364477335800186	0.16602535647626643	0.6608695651599245	0.6907294832774261	4.352296184709669	2.1368656501585965	0.4909743078016598
1	3	undersample	1.0	300	10	63	0.3	1.0	1.0	0.7630633011761596	0.17837629630861845	0.782608695584121	0.6451367781105993	6.544753467358503	2.205381187048521	0.3369693194098402
1	1	undersample	1.0	500	3	31	0.1	0.6	0.7	0.7544479090242113	0.1928215279328053	0.7241379309720571	0.6732522796301426	5.40872071121978	2.216198809253792	0.40974545987729244
1	2	undersample	1.0	500	3	31	0.1	0.6	0.7	0.730276199286375	0.16811800066237623	0.6260869564672968	0.6922492401163204	3.766408130058263	2.03439606894871	0.5401422153507188
1	3	undersample	1.0	500	3	31	0.1	0.6	0.7	0.7588674507730937	0.1767358451901647	0.7652173912378072	0.6458966565300465	5.945000553061093	2.1610001253567277	0.3634987157055887
1	1	undersample	1.0	500	3	31	0.1	0.6	1.0	0.7490960067078922	0.18507461363546315	0.7241379309720571	0.6512158054661762	4.901143608252712	2.076177537741199	0.42361082528449584
1	2	undersample	1.0	500	3	31	0.1	0.6	1.0	0.7352913968547641	0.17505082888866003	0.6608695651599245	0.6869300911801905	4.2758275699967285	2.1109328154273888	0.49368987362386274
1	3	undersample	1.0	500	3	31	0.1	0.6	1.0	0.7564424474692744	0.1744179969726738	0.7652173912378072	0.6458966565300465	5.945000553061093	2.1610001253567277	0.3634987157055887
1	1	undersample	1.0	500	3	31	0.1	1.0	0.7	0.7544479090242113	0.1928215279328053	0.7241379309720571	0.6732522796301426	5.40872071121978	2.216198809253792	0.40974545987729244
1	2	undersample	1.0	500	3	31	0.1	1.0	0.7	0.730276199286375	0.16811800066237623	0.6260869564672968	0.6922492401163204	3.766408130058263	2.03439606894871	0.5401422153507188
1	3	undersample	1.0	500	3	31	0.1	1.0	0.7	0.7588674507730937	0.1767358451901647	0.7652173912378072	0.6458966565300465	5.945000553061093	2.1610001253567277	0.3634987157055887
1	1	undersample	1.0	500	3	31	0.1	1.0	1.0	0.7490960067078922	0.18507461363546315	0.7241379309720571	0.6512158054661762	4.901143608252712	2.076177537741199	0.42361082528449584
1	2	undersample	1.0	500	3	31	0.1	1.0	1.0	0.7352913968547641	0.17505082888866003	0.6608695651599245	0.6869300911801905	4.2758275699967285	2.1109328154273888	0.49368987362386274
1	3	undersample	1.0	500	3	31	0.1	1.0	1.0	0.7564424474692744	0.1744179969726738	0.7652173912378072	0.6458966565300465	5.945000553061093	2.1610001253567277	0.3634987157055887
1	1	undersample	1.0	500	3	31	0.3	0.6	0.7	0.7433248611256683	0.18619772216873287	0.7241379309720571	0.6519756838856233	4.917576235473254	2.0807106763395393	0.4231171063814805
1	2	undersample	1.0	500	3	31	0.3	0.6	0.7	0.7286639355094489	0.15204734226773675	0.6347826086404538	0.6854103343412963	3.786864367068783	2.0178113198130676	0.5328448780715924
1	3	undersample	1.0	500	3	31	0.3	0.6	0.7	0.7576648605788292	0.1820199950910411	0.7999999999304348	0.6352583586577868	6.966666360874781	2.193333272979694	0.3148325310410905
1	1	undersample	1.0	500	3	31	0.3	0.6	1.0	0.7451393983859134	0.18379556194829358	0.7241379309720571	0.6588145896606473	5.068763725446902	2.122417570633027	0.4187248873507634
1	2	undersample	1.0	500	3	31	0.3	0.6	1.0	0.7294238139289019	0.16072566731572074	0.6521739129867675	0.6930091185357674	4.232673105032511	2.124408023561025	0.5019069341094264
1	3	undersample	1.0	500	3	31	0.3	0.6	1.0	0.7487313334214352	0.17032405422711525	0.7565217390646504	0.6428571428522579	5.592856923472157	2.1182608100407454	0.37874395556629364
1	1	undersample	1.0	500	3	31	0.3	1.0	0.7	0.7433248611256683	0.18619772216873287	0.7241379309720571	0.6519756838856233	4.917576235473254	2.0807106763395393	0.4231171063814805
1	2	undersample	1.0	500	3	31	0.3	1.0	0.7	0.7286639355094489	0.15204734226773675	0.6347826086404538	0.6854103343412963	3.786864367068783	2.0178113198130676	0.5328448780715924
1	3	undersample	1.0	500	3	31	0.3	1.0	0.7	0.7576648605788292	0.1820199950910411	0.7999999999304348	0.6352583586577868	6.966666360874781	2.193333272979694	0.3148325310410905
1	1	undersample	1.0	500	3	31	0.3	1.0	1.0	0.7451393983859134	0.18379556194829358	0.7241379309720571	0.6588145896606473	5.068763725446902	2.122417570633027	0.4187248873507634
1	2	undersample	1.0	500	3	31	0.3	1.0	1.0	0.7294238139289019	0.16072566731572074	0.6521739129867675	0.6930091185357674	4.232673105032511	2.124408023561025	0.5019069341094264
1	3	undersample	1.0	500	3	31	0.3	1.0	1.0	0.7487313334214352	0.17032405422711525	0.7565217390646504	0.6428571428522579	5.592856923472157	2.1182608100407454	0.37874395556629364
1	1	undersample	1.0	500	3	63	0.1	0.6	0.7	0.7544479090242113	0.1928215279328053	0.7241379309720571	0.6732522796301426	5.40872071121978	2.216198809253792	0.40974545987729244
1	2	undersample	1.0	500	3	63	0.1	0.6	0.7	0.730276199286375	0.16811800066237623	0.6260869564672968	0.6922492401163204	3.766408130058263	2.03439606894871	0.5401422153507188
1	3	undersample	1.0	500	3	63	0.1	0.6	0.7	0.7588674507730937	0.1767358451901647	0.7652173912378072	0.6458966565300465	5.945000553061093	2.1610001253567277	0.3634987157055887
1	1	undersample	1.0	500	3	63	0.1	0.6	1.0	0.7490960067078922	0.18507461363546315	0.7241379309720571	0.6512158054661762	4.901143608252712	2.076177537741199	0.42361082528449584
1	2	undersample	1.0	500	3	63	0.1	0.6	1.0	0.7352913968547641	0.17505082888866003	0.6608695651599245	0.6869300911801905	4.2758275699967285	2.1109328154273888	0.49368987362386274
1	3	undersample	1.0	500	3	63	0.1	0.6	1.0	0.7564424474692744	0.1744179969726738	0.7652173912378072	0.6458966565300465	5.945000553061093	2.1610001253567277	0.3634987157055887
1	1	undersample	1.0	500	3	63	0.1	1.0	0.7	0.7544479090242113	0.1928215279328053	0.7241379309720571	0.6732522796301426	5.40872071121978	2.216198809253792	0.40974545987729244
1	2	undersample	1.0	500	3	63	0.1	1.0	0.7	0.730276199286375	0.16811800066237623	0.6260869564672968	0.6922492401163204	3.766408130058263	2.03439606894871	0.5401422153507188
1	3	undersample	1.0	500	3	63	0.1	1.0	0.7	0.7588674507730937	0.1767358451901647	0.7652173912378072	0.6458966565300465	5.945000553061093	2.1610001253567277	0.3634987157055887
1	1	undersample	1.0	500	3	63	0.1	1.0	1.0	0.7490960067078922	0.18507461363546315	0.7241379309720571	0.6512158054661762	4.901143608252712	2.076177537741199	0.42361082528449584
1	2	undersample	1.0	500	3	63	0.1	1.0	1.0	0.7352913968547641	0.17505082888866003	0.6608695651599245	0.6869300911801905	4.2758275699967285	2.1109328154273888	0.49368987362386274
1	3	undersample	1.0	500	3	63	0.1	1.0	1.0	0.7564424474692744	0.1744179969726738	0.7652173912378072	0.6458966565300465	5.945000553061093	2.1610001253567277	0.3634987157055887
1	1	undersample	1.0	500	3	63	0.3	0.6	0.7	0.7433248611256683	0.18619772216873287	0.7241379309720571	0.6519756838856233	4.917576235473254	2.0807106763395393	0.4231171063814805
1	2	undersample	1.0	500	3	63	0.3	0.6	0.7	0.7286639355094489	0.15204734226773675	0.6347826086404538	0.6854103343412963	3.786864367068783	2.0178113198130676	0.5328448780715924
1	3	undersample	1.0	500	3	63	0.3	0.6	0.7	0.7576648605788292	0.1820199950910411	0.7999999999304348	0.6352583586577868	6.966666360874781	2.193333272979694	0.3148325310410905
1	1	undersample	1.0	500	3	63	0.3	0.6	1.0	0.7451393983859134	0.18379556194829358	0.7241379309720571	0.6588145896606473	5.068763725446902	2.122417570633027	0.4187248873507634
1	2	undersample	1.0	500	3	63	0.3	0.6	1.0	0.7294238139289019	0.16072566731572074	0.6521739129867675	0.6930091185357674	4.232673105032511	2.124408023561025	0.5019069341094264
1	3	undersample	1.0	500	3	63	0.3	0.6	1.0	0.7487313334214352	0.17032405422711525	0.7565217390646504	0.6428571428522579	5.592856923472157	2.1182608100407454	0.37874395556629364
1	1	undersample	1.0	500	3	63	0.3	1.0	0.7	0.7433248611256683	0.18619772216873287	0.7241379309720571	0.6519756838856233	4.917576235473254	2.0807106763395393	0.4231171063814805
1	2	undersample	1.0	500	3	63	0.3	1.0	0.7	0.7286639355094489	0.15204734226773675	0.6347826086404538	0.6854103343412963	3.786864367068783	2.0178113198130676	0.5328448780715924
1	3	undersample	1.0	500	3	63	0.3	1.0	0.7	0.7576648605788292	0.1820199950910411	0.7999999999304348	0.6352583586577868	6.966666360874781	2.193333272979694	0.3148325310410905
1	1	undersample	1.0	500	3	63	0.3	1.0	1.0	0.7451393983859134	0.18379556194829358	0.7241379309720571	0.6588145896606473	5.068763725446902	2.122417570633027	0.4187248873507634
1	2	undersample	1.0	500	3	63	0.3	1.0	1.0	0.7294238139289019	0.16072566731572074	0.6521739129867675	0.6930091185357674	4.232673105032511	2.124408023561025	0.5019069341094264
1	3	undersample	1.0	500	3	63	0.3	1.0	1.0	0.7487313334214352	0.17032405422711525	0.7565217390646504	0.6428571428522579	5.592856923472157	2.1182608100407454	0.37874395556629364
1	1	undersample	1.0	500	5	31	0.1	0.6	0.7	0.7466460538727597	0.18355160869791326	0.7155172413176278	0.6519756838856233	4.71179022038052	2.055940311145021	0.43633951595176984
1	2	undersample	1.0	500	5	31	0.1	0.6	0.7	0.7291198625611206	0.16564215727771528	0.6347826086404538	0.6846504559218493	3.773551211974294	2.012949124016013	0.5334362708244101
1	3	undersample	1.0	500	5	31	0.1	0.6	0.7	0.7508391700806133	0.1688355349856878	0.7739130434109641	0.6215805471077388	5.622644208865391	2.04511955462318	0.36372913213539937
1	1	undersample	1.0	500	5	31	0.1	0.6	1.0	0.7453293679907766	0.1815928928356126	0.7068965516631986	0.6512158054661762	4.503011500752814	2.0267447392235516	0.4500865018565032
1	2	undersample	1.0	500	5	31	0.1	0.6	1.0	0.7377626536275935	0.1654098193850025	0.6695652173330813	0.6914893616968733	4.541742108866334	2.1703147720048896	0.4778595249498219
1	3	undersample	1.0	500	5	31	0.1	0.6	1.0	0.7554645169816306	0.17379986280932985	0.7652173912378072	0.6458966565300465	5.945000553061093	2.1610001253567277	0.3634987157055887
1	1	undersample	1.0	500	5	31	0.1	1.0	0.7	0.7466460538727597	0.18355160869791326	0.7155172413176278	0.6519756838856233	4.71179022038052	2.055940311145021	0.43633951595176984
1	2	undersample	1.0	500	5	31	0.1	1.0	0.7	0.7291198625611206	0.16564215727771528	0.6347826086404538	0.6846504559218493	3.773551211974294	2.012949124016013	0.5334362708244101
1	3	undersample	1.0	500	5	31	0.1	1.0	0.7	0.7508391700806133	0.1688355349856878	0.7739130434109641	0.6215805471077388	5.622644208865391	2.04511955462318	0.36372913213539937
1	1	undersample	1.0	500	5	31	0.1	1.0	1.0	0.7453293679907766	0.1815928928356126	0.7068965516631986	0.6512158054661762	4.503011500752814	2.0267447392235516	0.4500865018565032
1	2	undersample	1.0	500	5	31	0.1	1.0	1.0	0.7377626536275935	0.1654098193850025	0.6695652173330813	0.6914893616968733	4.541742108866334	2.1703147720048896	0.4778595249498219
1	3	undersample	1.0	500	5	31	0.1	1.0	1.0	0.7554645169816306	0.17379986280932985	0.7652173912378072	0.6458966565300465	5.945000553061093	2.1610001253567277	0.3634987157055887
1	1	undersample	1.0	500	5	31	0.3	0.6	0.7	0.7339770464311917	0.17336018759794455	0.6896551723543402	0.6588145896606473	4.291016921966699	2.02135006726955	0.4710654982532524
1	2	undersample	1.0	500	5	31	0.3	0.6	0.7	0.7336262719703979	0.16295390877347704	0.6869565216793951	0.6922492401163204	4.936145204927007	2.232184575652057	0.4522120872908181
1	3	undersample	1.0	500	5	31	0.3	0.6	0.7	0.7559006211180124	0.17519569773195545	0.7565217390646504	0.6322188449799984	5.341204048842515	2.056988804805997	0.385117050871652
1	1	undersample	1.0	500	5	31	0.3	0.6	1.0	0.7366628236033959	0.17298052676538306	0.7413793102809156	0.6610942249189887	5.591928025775578	2.1875675863830355	0.3912009454306859
1	2	undersample	1.0	500	5	31	0.3	0.6	1.0	0.738430025109026	0.17155788756835735	0.6695652173330813	0.6907294832774261	4.525604375204143	2.1649823034501567	0.47838522298946073
1	3	undersample	1.0	500	5	31	0.3	0.6	1.0	0.7501189374917404	0.1611139722750803	0.7652173912378072	0.6200607902688445	5.319110914341685	2.01405212070308	0.37864449528239214
1	1	undersample	1.0	500	5	31	0.3	1.0	0.7	0.7339770464311917	0.17336018759794455	0.6896551723543402	0.6588145896606473	4.291016921966699	2.02135006726955	0.4710654982532524
1	2	undersample	1.0	500	5	31	0.3	1.0	0.7	0.7336262719703979	0.16295390877347704	0.6869565216793951	0.6922492401163204	4.936145204927007	2.232184575652057	0.4522120872908181
1	3	undersample	1.0	500	5	31	0.3	1.0	0.7	0.7559006211180124	0.17519569773195545	0.7565217390646504	0.6322188449799984	5.341204048842515	2.056988804805997	0.385117050871652
1	1	undersample	1.0	500	5	31	0.3	1.0	1.0	0.7366628236033959	0.17298052676538306	0.7413793102809156	0.6610942249189887	5.591928025775578	2.1875675863830355	0.3912009454306859
1	2	undersample	1.0	500	5	31	0.3	1.0	1.0	0.738430025109026	0.17155788756835735	0.6695652173330813	0.6907294832774261	4.525604375204143	2.1649823034501567	0.47838522298946073
1	3	undersample	1.0	500	5	31	0.3	1.0	1.0	0.7501189374917404	0.1611139722750803	0.7652173912378072	0.6200607902688445	5.319110914341685	2.01405212070308	0.37864449528239214
1	1	undersample	1.0	500	5	63	0.1	0.6	0.7	0.7466460538727597	0.18355160869791326	0.7155172413176278	0.6519756838856233	4.71179022038052	2.055940311145021	0.43633951595176984
1	2	undersample	1.0	500	5	63	0.1	0.6	0.7	0.7291198625611206	0.16564215727771528	0.6347826086404538	0.6846504559218493	3.773551211974294	2.012949124016013	0.5334362708244101
1	3	undersample	1.0	500	5	63	0.1	0.6	0.7	0.7508391700806133	0.1688355349856878	0.7739130434109641	0.6215805471077388	5.622644208865391	2.04511955462318	0.36372913213539937
1	1	undersample	1.0	500	5	63	0.1	0.6	1.0	0.7453293679907766	0.1815928928356126	0.7068965516631986	0.6512158054661762	4.503011500752814	2.0267447392235516	0.4500865018565032
1	2	undersample	1.0	500	5	63	0.1	0.6	1.0	0.7377626536275935	0.1654098193850025	0.6695652173330813	0.6914893616968733	4.541742108866334	2.1703147720048896	0.4778595249498219
1	3	undersample	1.0	500	5	63	0.1	0.6	1.0	0.7554645169816306	0.17379986280932985	0.7652173912378072	0.6458966565300465	5.945000553061093	2.1610001253567277	0.3634987157055887
1	1	undersample	1.0	500	5	63	0.1	1.0	0.7	0.7466460538727597	0.18355160869791326	0.7155172413176278	0.6519756838856233	4.71179022038052	2.055940311145021	0.43633951595176984
1	2	undersample	1.0	500	5	63	0.1	1.0	0.7	0.7291198625611206	0.16564215727771528	0.6347826086404538	0.6846504559218493	3.773551211974294	2.012949124016013	0.5334362708244101
1	3	undersample	1.0	500	5	63	0.1	1.0	0.7	0.7508391700806133	0.1688355349856878	0.7739130434109641	0.6215805471077388	5.622644208865391	2.04511955462318	0.36372913213539937
1	1	undersample	1.0	500	5	63	0.1	1.0	1.0	0.7453293679907766	0.1815928928356126	0.7068965516631986	0.6512158054661762	4.503011500752814	2.0267447392235516	0.4500865018565032
1	2	undersample	1.0	500	5	63	0.1	1.0	1.0	0.7377626536275935	0.1654098193850025	0.6695652173330813	0.6914893616968733	4.541742108866334	2.1703147720048896	0.4778595249498219
1	3	undersample	1.0	500	5	63	0.1	1.0	1.0	0.7554645169816306	0.17379986280932985	0.7652173912378072	0.6458966565300465	5.945000553061093	2.1610001253567277	0.3634987157055887
1	1	undersample	1.0	500	5	63	0.3	0.6	0.7	0.7339770464311917	0.17336018759794455	0.6896551723543402	0.6588145896606473	4.291016921966699	2.02135006726955	0.4710654982532524
1	2	undersample	1.0	500	5	63	0.3	0.6	0.7	0.7336262719703979	0.16295390877347704	0.6869565216793951	0.6922492401163204	4.936145204927007	2.232184575652057	0.4522120872908181
1	3	undersample	1.0	500	5	63	0.3	0.6	0.7	0.7559006211180124	0.17519569773195545	0.7565217390646504	0.6322188449799984	5.341204048842515	2.056988804805997	0.385117050871652
1	1	undersample	1.0	500	5	63	0.3	0.6	1.0	0.7366628236033959	0.17298052676538306	0.7413793102809156	0.6610942249189887	5.591928025775578	2.1875675863830355	0.3912009454306859
1	2	undersample	1.0	500	5	63	0.3	0.6	1.0	0.738430025109026	0.17155788756835735	0.6695652173330813	0.6907294832774261	4.525604375204143	2.1649823034501567	0.47838522298946073
1	3	undersample	1.0	500	5	63	0.3	0.6	1.0	0.7501189374917404	0.1611139722750803	0.7652173912378072	0.6200607902688445	5.319110914341685	2.01405212070308	0.37864449528239214
1	1	undersample	1.0	500	5	63	0.3	1.0	0.7	0.7339770464311917	0.17336018759794455	0.6896551723543402	0.6588145896606473	4.291016921966699	2.02135006726955	0.4710654982532524
1	2	undersample	1.0	500	5	63	0.3	1.0	0.7	0.7336262719703979	0.16295390877347704	0.6869565216793951	0.6922492401163204	4.936145204927007	2.232184575652057	0.4522120872908181
1	3	undersample	1.0	500	5	63	0.3	1.0	0.7	0.7559006211180124	0.17519569773195545	0.7565217390646504	0.6322188449799984	5.341204048842515	2.056988804805997	0.385117050871652
1	1	undersample	1.0	500	5	63	0.3	1.0	1.0	0.7366628236033959	0.17298052676538306	0.7413793102809156	0.6610942249189887	5.591928025775578	2.1875675863830355	0.3912009454306859
1	2	undersample	1.0	500	5	63	0.3	1.0	1.0	0.738430025109026	0.17155788756835735	0.6695652173330813	0.6907294832774261	4.525604375204143	2.1649823034501567	0.47838522298946073
1	3	undersample	1.0	500	5	63	0.3	1.0	1.0	0.7501189374917404	0.1611139722750803	0.7652173912378072	0.6200607902688445	5.319110914341685	2.01405212070308	0.37864449528239214
1	1	undersample	1.0	500	10	31	0.1	0.6	0.7	0.7472618174195577	0.19546510847166543	0.7068965516631986	0.6671732522745656	4.834541851620546	2.1239174292781873	0.4393213351169622
1	2	undersample	1.0	500	10	31	0.1	0.6	0.7	0.7304744284392758	0.15890394720048395	0.6347826086404538	0.6854103343412963	3.786864367068783	2.0178113198130676	0.5328448780715924
1	3	undersample	1.0	500	10	31	0.1	0.6	0.7	0.7631888463063301	0.17133567215040424	0.7913043477572779	0.6329787233994455	6.539250931670681	2.156017584392835	0.3297040504376998
1	1	undersample	1.0	500	10	31	0.1	0.6	1.0	0.7474452363483911	0.19636671964312147	0.6982758620087693	0.6588145896606473	4.468787620273694	2.046616943110419	0.45798034552763023
1	2	undersample	1.0	500	10	31	0.1	0.6	1.0	0.7401612263776927	0.16625101236996703	0.6521739129867675	0.6930091185357674	4.232673105032511	2.124408023561025	0.5019069341094264
1	3	undersample	1.0	500	10	31	0.1	0.6	1.0	0.7699022069512357	0.1785278809961187	0.782608695584121	0.6322188449799984	6.188429499110947	2.1279194532475834	0.3438545097215688
1	1	undersample	1.0	500	10	31	0.1	1.0	0.7	0.7472618174195577	0.19546510847166543	0.7068965516631986	0.6671732522745656	4.834541851620546	2.1239174292781873	0.4393213351169622
1	2	undersample	1.0	500	10	31	0.1	1.0	0.7	0.7304744284392758	0.15890394720048395	0.6347826086404538	0.6854103343412963	3.786864367068783	2.0178113198130676	0.5328448780715924
1	3	undersample	1.0	500	10	31	0.1	1.0	0.7	0.7631888463063301	0.17133567215040424	0.7913043477572779	0.6329787233994455	6.539250931670681	2.156017584392835	0.3297040504376998
1	1	undersample	1.0	500	10	31	0.1	1.0	1.0	0.7474452363483911	0.19636671964312147	0.6982758620087693	0.6588145896606473	4.468787620273694	2.046616943110419	0.45798034552763023
1	2	undersample	1.0	500	10	31	0.1	1.0	1.0	0.7401612263776927	0.16625101236996703	0.6521739129867675	0.6930091185357674	4.232673105032511	2.124408023561025	0.5019069341094264
1	3	undersample	1.0	500	10	31	0.1	1.0	1.0	0.7699022069512357	0.1785278809961187	0.782608695584121	0.6322188449799984	6.188429499110947	2.1279194532475834	0.3438545097215688
1	1	undersample	1.0	500	10	31	0.3	0.6	0.7	0.7404032596163925	0.20115886120514018	0.6982758620087693	0.6610942249189887	4.514413672060871	2.060383424384022	0.45640110298073355
1	2	undersample	1.0	500	10	31	0.3	0.6	0.7	0.7262653627593497	0.16274040885415958	0.6173913042941399	0.6990881458913444	3.7488520175406017	2.051734670292719	0.5472967786416438
1	3	undersample	1.0	500	10	31	0.3	0.6	0.7	0.7587419056429232	0.17417498198158424	0.7913043477572779	0.6405775075939166	6.75766355487836	2.201599350235576	0.3257929704223888
1	1	undersample	1.0	500	10	31	0.3	0.6	1.0	0.7368069384760507	0.18425209415942384	0.7068965516631986	0.6618541033384359	4.720555012000666	2.0905074931772023	0.44285204613803514
1	2	undersample	1.0	500	10	31	0.3	0.6	1.0	0.7374124487908023	0.16792271001531212	0.6434782608136106	0.696808510633003	4.148052900006462	2.122349281418061	0.5116495114935071
1	3	undersample	1.0	500	10	31	0.3	0.6	1.0	0.7606118673186203	0.1752246004366843	0.7739130434109641	0.6375379939161282	6.0208834845361405	2.135156262089225	0.35462506580043646
1	1	undersample	1.0	500	10	31	0.3	1.0	0.7	0.7404032596163925	0.20115886120514018	0.6982758620087693	0.6610942249189887	4.514413672060871	2.060383424384022	0.45640110298073355
1	2	undersample	1.0	500	10	31	0.3	1.0	0.7	0.7262653627593497	0.16274040885415958	0.6173913042941399	0.6990881458913444	3.7488520175406017	2.051734670292719	0.5472967786416438
1	3	undersample	1.0	500	10	31	0.3	1.0	0.7	0.7587419056429232	0.17417498198158424	0.7913043477572779	0.6405775075939166	6.75766355487836	2.201599350235576	0.3257929704223888
1	1	undersample	1.0	500	10	31	0.3	1.0	1.0	0.7368069384760507	0.18425209415942384	0.7068965516631986	0.6618541033384359	4.720555012000666	2.0905074931772023	0.44285204613803514
1	2	undersample	1.0	500	10	31	0.3	1.0	1.0	0.7374124487908023	0.16792271001531212	0.6434782608136106	0.696808510633003	4.148052900006462	2.122349281418061	0.5116495114935071
1	3	undersample	1.0	500	10	31	0.3	1.0	1.0	0.7606118673186203	0.1752246004366843	0.7739130434109641	0.6375379939161282	6.0208834845361405	2.135156262089225	0.35462506580043646
1	1	undersample	1.0	500	10	63	0.1	0.6	0.7	0.7472618174195577	0.19546510847166543	0.7068965516631986	0.6671732522745656	4.834541851620546	2.1239174292781873	0.4393213351169622
1	2	undersample	1.0	500	10	63	0.1	0.6	0.7	0.7304744284392758	0.15890394720048395	0.6347826086404538	0.6854103343412963	3.786864367068783	2.0178113198130676	0.5328448780715924
1	3	undersample	1.0	500	10	63	0.1	0.6	0.7	0.7631888463063301	0.17133567215040424	0.7913043477572779	0.6329787233994455	6.539250931670681	2.156017584392835	0.3297040504376998
1	1	undersample	1.0	500	10	63	0.1	0.6	1.0	0.7474452363483911	0.19636671964312147	0.6982758620087693	0.6588145896606473	4.468787620273694	2.046616943110419	0.45798034552763023
1	2	undersample	1.0	500	10	63	0.1	0.6	1.0	0.7401612263776927	0.16625101236996703	0.6521739129867675	0.6930091185357674	4.232673105032511	2.124408023561025	0.5019069341094264
1	3	undersample	1.0	500	10	63	0.1	0.6	1.0	0.7699022069512357	0.1785278809961187	0.782608695584121	0.6322188449799984	6.188429499110947	2.1279194532475834	0.3438545097215688
1	1	undersample	1.0	500	10	63	0.1	1.0	0.7	0.7472618174195577	0.19546510847166543	0.7068965516631986	0.6671732522745656	4.834541851620546	2.1239174292781873	0.4393213351169622
1	2	undersample	1.0	500	10	63	0.1	1.0	0.7	0.7304744284392758	0.15890394720048395	0.6347826086404538	0.6854103343412963	3.786864367068783	2.0178113198130676	0.5328448780715924
1	3	undersample	1.0	500	10	63	0.1	1.0	0.7	0.7631888463063301	0.17133567215040424	0.7913043477572779	0.6329787233994455	6.539250931670681	2.156017584392835	0.3297040504376998
1	1	undersample	1.0	500	10	63	0.1	1.0	1.0	0.7474452363483911	0.19636671964312147	0.6982758620087693	0.6588145896606473	4.468787620273694	2.046616943110419	0.45798034552763023
1	2	undersample	1.0	500	10	63	0.1	1.0	1.0	0.7401612263776927	0.16625101236996703	0.6521739129867675	0.6930091185357674	4.232673105032511	2.124408023561025	0.5019069341094264
1	3	undersample	1.0	500	10	63	0.1	1.0	1.0	0.7699022069512357	0.1785278809961187	0.782608695584121	0.6322188449799984	6.188429499110947	2.1279194532475834	0.3438545097215688
1	1	undersample	1.0	500	10	63	0.3	0.6	0.7	0.7404032596163925	0.20115886120514018	0.6982758620087693	0.6610942249189887	4.514413672060871	2.060383424384022	0.45640110298073355
1	2	undersample	1.0	500	10	63	0.3	0.6	0.7	0.7262653627593497	0.16274040885415958	0.6173913042941399	0.6990881458913444	3.7488520175406017	2.051734670292719	0.5472967786416438
1	3	undersample	1.0	500	10	63	0.3	0.6	0.7	0.7587419056429232	0.17417498198158424	0.7913043477572779	0.6405775075939166	6.75766355487836	2.201599350235576	0.3257929704223888
1	1	undersample	1.0	500	10	63	0.3	0.6	1.0	0.7368069384760507	0.18425209415942384	0.7068965516631986	0.6618541033384359	4.720555012000666	2.0905074931772023	0.44285204613803514
1	2	undersample	1.0	500	10	63	0.3	0.6	1.0	0.7374124487908023	0.16792271001531212	0.6434782608136106	0.696808510633003	4.148052900006462	2.122349281418061	0.5116495114935071
1	3	undersample	1.0	500	10	63	0.3	0.6	1.0	0.7606118673186203	0.1752246004366843	0.7739130434109641	0.6375379939161282	6.0208834845361405	2.135156262089225	0.35462506580043646
1	1	undersample	1.0	500	10	63	0.3	1.0	0.7	0.7404032596163925	0.20115886120514018	0.6982758620087693	0.6610942249189887	4.514413672060871	2.060383424384022	0.45640110298073355
1	2	undersample	1.0	500	10	63	0.3	1.0	0.7	0.7262653627593497	0.16274040885415958	0.6173913042941399	0.6990881458913444	3.7488520175406017	2.051734670292719	0.5472967786416438
1	3	undersample	1.0	500	10	63	0.3	1.0	0.7	0.7587419056429232	0.17417498198158424	0.7913043477572779	0.6405775075939166	6.75766355487836	2.201599350235576	0.3257929704223888
1	1	undersample	1.0	500	10	63	0.3	1.0	1.0	0.7368069384760507	0.18425209415942384	0.7068965516631986	0.6618541033384359	4.720555012000666	2.0905074931772023	0.44285204613803514
1	2	undersample	1.0	500	10	63	0.3	1.0	1.0	0.7374124487908023	0.16792271001531212	0.6434782608136106	0.696808510633003	4.148052900006462	2.122349281418061	0.5116495114935071
1	3	undersample	1.0	500	10	63	0.3	1.0	1.0	0.7606118673186203	0.1752246004366843	0.7739130434109641	0.6375379939161282	6.0208834845361405	2.135156262089225	0.35462506580043646
1	1	smote	0.6	100	3	31	0.1	0.6	0.7	0.7648438318834504	0.21473961203857075	0.41379310341260406	0.8890577507531228	5.656727911537445	3.7298059929697294	0.6593574933655815
1	2	smote	0.6	100	3	31	0.1	0.6	0.7	0.7595480375313863	0.23546212862126253	0.3739130434457467	0.8738601823641805	4.137382525567483	2.964274253848496	0.716461239480894
1	3	smote	0.6	100	3	31	0.1	0.6	0.7	0.753911721950575	0.1772582600612641	0.3652173912725898	0.8655015197502622	3.702344736045431	2.715401418963525	0.7334274832657716
1	1	smote	0.6	100	3	31	0.1	0.6	1.0	0.7621711560633058	0.2136406201159412	0.39655172410374556	0.8822188449780987	4.922211546467094	3.366851771503593	0.6840119914590074
1	2	smote	0.6	100	3	31	0.1	0.6	1.0	0.765257037134928	0.25480446110165395	0.434782608657845	0.8723404255252862	5.256409822667068	3.4057968341888563	0.6479321241159767
1	3	smote	0.6	100	3	31	0.1	0.6	1.0	0.7435641601691555	0.18608821970254283	0.3391304347531191	0.8609422492335795	3.1770920874150503	2.4387738798898595	0.7676119486052344
1	1	smote	0.6	100	3	31	0.1	1.0	0.7	0.7648438318834504	0.21473961203857075	0.41379310341260406	0.8890577507531228	5.656727911537445	3.7298059929697294	0.6593574933655815
1	2	smote	0.6	100	3	31	0.1	1.0	0.7	0.7595480375313863	0.23546212862126253	0.3739130434457467	0.8738601823641805	4.137382525567483	2.964274253848496	0.716461239480894
1	3	smote	0.6	100	3	31	0.1	1.0	0.7	0.753911721950575	0.1772582600612641	0.3652173912725898	0.8655015197502622	3.702344736045431	2.715401418963525	0.7334274832657716
1	1	smote	0.6	100	3	31	0.1	1.0	1.0	0.7621711560633058	0.2136406201159412	0.39655172410374556	0.8822188449780987	4.922211546467094	3.366851771503593	0.6840119914590074
1	2	smote	0.6	100	3	31	0.1	1.0	1.0	0.765257037134928	0.25480446110165395	0.434782608657845	0.8723404255252862	5.256409822667068	3.4057968341888563	0.6479321241159767
1	3	smote	0.6	100	3	31	0.1	1.0	1.0	0.7435641601691555	0.18608821970254283	0.3391304347531191	0.8609422492335795	3.1770920874150503	2.4387738798898595	0.7676119486052344
1	1	smote	0.6	100	3	31	0.3	0.6	0.7	0.7366104181951578	0.18854519309606024	0.2672413792873068	0.9255319148865842	4.532772491283605	3.588669468183587	0.7917162023368198
1	2	smote	0.6	100	3	31	0.3	0.6	0.7	0.7456653891899035	0.24699825514637885	0.24347826084839322	0.9141337385948775	3.4263041431967047	2.8355518047318866	0.8275832068496132
1	3	smote	0.6	100	3	31	0.3	0.6	0.7	0.7186996167569711	0.1705987948189189	0.23478260867523632	0.9164133738532189	3.363842568502376	2.808853418421452	0.8350133300184623
1	1	smote	0.6	100	3	31	0.3	0.6	1.0	0.7429514725919715	0.21842052790660094	0.22413793101516052	0.9361702127588437	4.237036366393833	3.5114937020454846	0.8287617466601482
1	2	smote	0.6	100	3	31	0.3	0.6	1.0	0.7493061979648473	0.24048079899057342	0.2782608695410208	0.9141337385948775	4.10448826551292	3.2406306339792987	0.7895334042402113
1	3	smote	0.6	100	3	31	0.3	0.6	1.0	0.6983480903924937	0.16054969961091473	0.260869565194707	0.911094224917089	3.6168924985672475	2.9342248645735207	0.8112557477356389
1	1	smote	0.6	100	3	31	0.3	1.0	0.7	0.7366104181951578	0.18854519309606024	0.2672413792873068	0.9255319148865842	4.532772491283605	3.588669468183587	0.7917162023368198
1	2	smote	0.6	100	3	31	0.3	1.0	0.7	0.7456653891899035	0.24699825514637885	0.24347826084839322	0.9141337385948775	3.4263041431967047	2.8355518047318866	0.8275832068496132
1	3	smote	0.6	100	3	31	0.3	1.0	0.7	0.7186996167569711	0.1705987948189189	0.23478260867523632	0.9164133738532189	3.363842568502376	2.808853418421452	0.8350133300184623
1	1	smote	0.6	100	3	31	0.3	1.0	1.0	0.7429514725919715	0.21842052790660094	0.22413793101516052	0.9361702127588437	4.237036366393833	3.5114937020454846	0.8287617466601482
1	2	smote	0.6	100	3	31	0.3	1.0	1.0	0.7493061979648473	0.24048079899057342	0.2782608695410208	0.9141337385948775	4.10448826551292	3.2406306339792987	0.7895334042402113
1	3	smote	0.6	100	3	31	0.3	1.0	1.0	0.6983480903924937	0.16054969961091473	0.260869565194707	0.911094224917089	3.6168924985672475	2.9342248645735207	0.8112557477356389
1	1	smote	0.6	100	3	63	0.1	0.6	0.7	0.7648438318834504	0.21473961203857075	0.41379310341260406	0.8890577507531228	5.656727911537445	3.7298059929697294	0.6593574933655815
1	2	smote	0.6	100	3	63	0.1	0.6	0.7	0.7595480375313863	0.23546212862126253	0.3739130434457467	0.8738601823641805	4.137382525567483	2.964274253848496	0.716461239480894
1	3	smote	0.6	100	3	63	0.1	0.6	0.7	0.753911721950575	0.1772582600612641	0.3652173912725898	0.8655015197502622	3.702344736045431	2.715401418963525	0.7334274832657716
1	1	smote	0.6	100	3	63	0.1	0.6	1.0	0.7621711560633058	0.2136406201159412	0.39655172410374556	0.8822188449780987	4.922211546467094	3.366851771503593	0.6840119914590074
1	2	smote	0.6	100	3	63	0.1	0.6	1.0	0.765257037134928	0.25480446110165395	0.434782608657845	0.8723404255252862	5.256409822667068	3.4057968341888563	0.6479321241159767
1	3	smote	0.6	100	3	63	0.1	0.6	1.0	0.7435641601691555	0.18608821970254283	0.3391304347531191	0.8609422492335795	3.1770920874150503	2.4387738798898595	0.7676119486052344
1	1	smote	0.6	100	3	63	0.1	1.0	0.7	0.7648438318834504	0.21473961203857075	0.41379310341260406	0.8890577507531228	5.656727911537445	3.7298059929697294	0.6593574933655815
1	2	smote	0.6	100	3	63	0.1	1.0	0.7	0.7595480375313863	0.23546212862126253	0.3739130434457467	0.8738601823641805	4.137382525567483	2.964274253848496	0.716461239480894
1	3	smote	0.6	100	3	63	0.1	1.0	0.7	0.753911721950575	0.1772582600612641	0.3652173912725898	0.8655015197502622	3.702344736045431	2.715401418963525	0.7334274832657716
1	1	smote	0.6	100	3	63	0.1	1.0	1.0	0.7621711560633058	0.2136406201159412	0.39655172410374556	0.8822188449780987	4.922211546467094	3.366851771503593	0.6840119914590074
1	2	smote	0.6	100	3	63	0.1	1.0	1.0	0.765257037134928	0.25480446110165395	0.434782608657845	0.8723404255252862	5.256409822667068	3.4057968341888563	0.6479321241159767
1	3	smote	0.6	100	3	63	0.1	1.0	1.0	0.7435641601691555	0.18608821970254283	0.3391304347531191	0.8609422492335795	3.1770920874150503	2.4387738798898595	0.7676119486052344
1	1	smote	0.6	100	3	63	0.3	0.6	0.7	0.7366104181951578	0.18854519309606024	0.2672413792873068	0.9255319148865842	4.532772491283605	3.588669468183587	0.7917162023368198
1	2	smote	0.6	100	3	63	0.3	0.6	0.7	0.7456653891899035	0.24699825514637885	0.24347826084839322	0.9141337385948775	3.4263041431967047	2.8355518047318866	0.8275832068496132
1	3	smote	0.6	100	3	63	0.3	0.6	0.7	0.7186996167569711	0.1705987948189189	0.23478260867523632	0.9164133738532189	3.363842568502376	2.808853418421452	0.8350133300184623
1	1	smote	0.6	100	3	63	0.3	0.6	1.0	0.7429514725919715	0.21842052790660094	0.22413793101516052	0.9361702127588437	4.237036366393833	3.5114937020454846	0.8287617466601482
1	2	smote	0.6	100	3	63	0.3	0.6	1.0	0.7493061979648473	0.24048079899057342	0.2782608695410208	0.9141337385948775	4.10448826551292	3.2406306339792987	0.7895334042402113
1	3	smote	0.6	100	3	63	0.3	0.6	1.0	0.6983480903924937	0.16054969961091473	0.260869565194707	0.911094224917089	3.6168924985672475	2.9342248645735207	0.8112557477356389
1	1	smote	0.6	100	3	63	0.3	1.0	0.7	0.7366104181951578	0.18854519309606024	0.2672413792873068	0.9255319148865842	4.532772491283605	3.588669468183587	0.7917162023368198
1	2	smote	0.6	100	3	63	0.3	1.0	0.7	0.7456653891899035	0.24699825514637885	0.24347826084839322	0.9141337385948775	3.4263041431967047	2.8355518047318866	0.8275832068496132
1	3	smote	0.6	100	3	63	0.3	1.0	0.7	0.7186996167569711	0.1705987948189189	0.23478260867523632	0.9164133738532189	3.363842568502376	2.808853418421452	0.8350133300184623
1	1	smote	0.6	100	3	63	0.3	1.0	1.0	0.7429514725919715	0.21842052790660094	0.22413793101516052	0.9361702127588437	4.237036366393833	3.5114937020454846	0.8287617466601482
1	2	smote	0.6	100	3	63	0.3	1.0	1.0	0.7493061979648473	0.24048079899057342	0.2782608695410208	0.9141337385948775	4.10448826551292	3.2406306339792987	0.7895334042402113
1	3	smote	0.6	100	3	63	0.3	1.0	1.0	0.6983480903924937	0.16054969961091473	0.260869565194707	0.911094224917089	3.6168924985672475	2.9342248645735207	0.8112557477356389
1	1	smote	0.6	100	5	31	0.1	0.6	0.7	0.7645031967299025	0.21033507632359083	0.3448275861771701	0.9194528875310073	6.007943623054493	4.281066481424142	0.7125676753884339
1	2	smote	0.6	100	5	31	0.1	0.6	0.7	0.7495308576714683	0.21669818196913926	0.28695652171417774	0.9194528875310073	4.593878848758514	3.562591845843333	0.7755084357236209
1	3	smote	0.6	100	5	31	0.1	0.6	0.7	0.7382185806792652	0.17646394638236212	0.26956521736786393	0.9141337385948775	3.928887019632545	3.1393609266674463	0.7990458548925617
1	1	smote	0.6	100	5	31	0.1	0.6	1.0	0.7576839429829159	0.1973537361536266	0.29310344825059453	0.9148936170143246	4.457316539525635	3.443965111997261	0.7726543620773713
1	2	smote	0.6	100	5	31	0.1	0.6	1.0	0.7463327606713361	0.23222548772102192	0.26956521736786393	0.9095744680781948	3.7121844572580933	2.981073838639179	0.8030510972289414
1	3	smote	0.6	100	5	31	0.1	0.6	1.0	0.7303488833091053	0.181899958204295	0.2782608695410208	0.9141337385948775	4.10448826551292	3.2406306339792987	0.7895334042402113
1	1	smote	0.6	100	5	31	0.1	1.0	0.7	0.7645031967299025	0.21033507632359083	0.3448275861771701	0.9194528875310073	6.007943623054493	4.281066481424142	0.7125676753884339
1	2	smote	0.6	100	5	31	0.1	1.0	0.7	0.7495308576714683	0.21669818196913926	0.28695652171417774	0.9194528875310073	4.593878848758514	3.562591845843333	0.7755084357236209
1	3	smote	0.6	100	5	31	0.1	1.0	0.7	0.7382185806792652	0.17646394638236212	0.26956521736786393	0.9141337385948775	3.928887019632545	3.1393609266674463	0.7990458548925617
1	1	smote	0.6	100	5	31	0.1	1.0	1.0	0.7576839429829159	0.1973537361536266	0.29310344825059453	0.9148936170143246	4.457316539525635	3.443965111997261	0.7726543620773713
1	2	smote	0.6	100	5	31	0.1	1.0	1.0	0.7463327606713361	0.23222548772102192	0.26956521736786393	0.9095744680781948	3.7121844572580933	2.981073838639179	0.8030510972289414
1	3	smote	0.6	100	5	31	0.1	1.0	1.0	0.7303488833091053	0.181899958204295	0.2782608695410208	0.9141337385948775	4.10448826551292	3.2406306339792987	0.7895334042402113
1	1	smote	0.6	100	5	31	0.3	0.6	0.7	0.7363942458861755	0.2311531237120915	0.18965517239744353	0.9597264437617042	5.577276807090587	4.709172544474152	0.8443497878237723
1	2	smote	0.6	100	5	31	0.3	0.6	0.7	0.7524514338575393	0.23062400831640237	0.1913043478094518	0.9475683890505505	4.275205661337801	3.6486445458913557	0.8534430369362773
1	3	smote	0.6	100	5	31	0.3	0.6	0.7	0.7245671996828333	0.18369277308190102	0.17391304346313802	0.9521276595672331	4.1871336228896325	3.6328494818190675	0.8676220458043616
1	1	smote	0.6	100	5	31	0.3	0.6	1.0	0.7357391782831989	0.21873695376560934	0.20689655170630203	0.9604863221811514	6.341135506267917	5.236072944009272	0.8257311132087152
1	2	smote	0.6	100	5	31	0.3	0.6	1.0	0.7360909211047971	0.21062266684921965	0.17391304346313802	0.9475683890505505	3.8047284842430016	3.3169495871739603	0.8717966506318582
1	3	smote	0.6	100	5	31	0.3	0.6	1.0	0.7151380996431875	0.17305204454305756	0.17391304346313802	0.950607902728339	4.051821036958115	3.521069520411441	0.8690091313945731
1	1	smote	0.6	100	5	31	0.3	1.0	0.7	0.7363942458861755	0.2311531237120915	0.18965517239744353	0.9597264437617042	5.577276807090587	4.709172544474152	0.8443497878237723
1	2	smote	0.6	100	5	31	0.3	1.0	0.7	0.7524514338575393	0.23062400831640237	0.1913043478094518	0.9475683890505505	4.275205661337801	3.6486445458913557	0.8534430369362773
1	3	smote	0.6	100	5	31	0.3	1.0	0.7	0.7245671996828333	0.18369277308190102	0.17391304346313802	0.9521276595672331	4.1871336228896325	3.6328494818190675	0.8676220458043616
1	1	smote	0.6	100	5	31	0.3	1.0	1.0	0.7357391782831989	0.21873695376560934	0.20689655170630203	0.9604863221811514	6.341135506267917	5.236072944009272	0.8257311132087152
1	2	smote	0.6	100	5	31	0.3	1.0	1.0	0.7360909211047971	0.21062266684921965	0.17391304346313802	0.9475683890505505	3.8047284842430016	3.3169495871739603	0.8717966506318582
1	3	smote	0.6	100	5	31	0.3	1.0	1.0	0.7151380996431875	0.17305204454305756	0.17391304346313802	0.950607902728339	4.051821036958115	3.521069520411441	0.8690091313945731
1	1	smote	0.6	100	5	63	0.1	0.6	0.7	0.7645031967299025	0.21033507632359083	0.3448275861771701	0.9194528875310073	6.007943623054493	4.281066481424142	0.7125676753884339
1	2	smote	0.6	100	5	63	0.1	0.6	0.7	0.7495308576714683	0.21669818196913926	0.28695652171417774	0.9194528875310073	4.593878848758514	3.562591845843333	0.7755084357236209
1	3	smote	0.6	100	5	63	0.1	0.6	0.7	0.7382185806792652	0.17646394638236212	0.26956521736786393	0.9141337385948775	3.928887019632545	3.1393609266674463	0.7990458548925617
1	1	smote	0.6	100	5	63	0.1	0.6	1.0	0.7576839429829159	0.1973537361536266	0.29310344825059453	0.9148936170143246	4.457316539525635	3.443965111997261	0.7726543620773713
1	2	smote	0.6	100	5	63	0.1	0.6	1.0	0.7463327606713361	0.23222548772102192	0.26956521736786393	0.9095744680781948	3.7121844572580933	2.981073838639179	0.8030510972289414
1	3	smote	0.6	100	5	63	0.1	0.6	1.0	0.7303488833091053	0.181899958204295	0.2782608695410208	0.9141337385948775	4.10448826551292	3.2406306339792987	0.7895334042402113
1	1	smote	0.6	100	5	63	0.1	1.0	0.7	0.7645031967299025	0.21033507632359083	0.3448275861771701	0.9194528875310073	6.007943623054493	4.281066481424142	0.7125676753884339
1	2	smote	0.6	100	5	63	0.1	1.0	0.7	0.7495308576714683	0.21669818196913926	0.28695652171417774	0.9194528875310073	4.593878848758514	3.562591845843333	0.7755084357236209
1	3	smote	0.6	100	5	63	0.1	1.0	0.7	0.7382185806792652	0.17646394638236212	0.26956521736786393	0.9141337385948775	3.928887019632545	3.1393609266674463	0.7990458548925617
1	1	smote	0.6	100	5	63	0.1	1.0	1.0	0.7576839429829159	0.1973537361536266	0.29310344825059453	0.9148936170143246	4.457316539525635	3.443965111997261	0.7726543620773713
1	2	smote	0.6	100	5	63	0.1	1.0	1.0	0.7463327606713361	0.23222548772102192	0.26956521736786393	0.9095744680781948	3.7121844572580933	2.981073838639179	0.8030510972289414
1	3	smote	0.6	100	5	63	0.1	1.0	1.0	0.7303488833091053	0.181899958204295	0.2782608695410208	0.9141337385948775	4.10448826551292	3.2406306339792987	0.7895334042402113
1	1	smote	0.6	100	5	63	0.3	0.6	0.7	0.7363942458861755	0.2311531237120915	0.18965517239744353	0.9597264437617042	5.577276807090587	4.709172544474152	0.8443497878237723
1	2	smote	0.6	100	5	63	0.3	0.6	0.7	0.7524514338575393	0.23062400831640237	0.1913043478094518	0.9475683890505505	4.275205661337801	3.6486445458913557	0.8534430369362773
1	3	smote	0.6	100	5	63	0.3	0.6	0.7	0.7245671996828333	0.18369277308190102	0.17391304346313802	0.9521276595672331	4.1871336228896325	3.6328494818190675	0.8676220458043616
1	1	smote	0.6	100	5	63	0.3	0.6	1.0	0.7357391782831989	0.21873695376560934	0.20689655170630203	0.9604863221811514	6.341135506267917	5.236072944009272	0.8257311132087152
1	2	smote	0.6	100	5	63	0.3	0.6	1.0	0.7360909211047971	0.21062266684921965	0.17391304346313802	0.9475683890505505	3.8047284842430016	3.3169495871739603	0.8717966506318582
1	3	smote	0.6	100	5	63	0.3	0.6	1.0	0.7151380996431875	0.17305204454305756	0.17391304346313802	0.950607902728339	4.051821036958115	3.521069520411441	0.8690091313945731
1	1	smote	0.6	100	5	63	0.3	1.0	0.7	0.7363942458861755	0.2311531237120915	0.18965517239744353	0.9597264437617042	5.577276807090587	4.709172544474152	0.8443497878237723
1	2	smote	0.6	100	5	63	0.3	1.0	0.7	0.7524514338575393	0.23062400831640237	0.1913043478094518	0.9475683890505505	4.275205661337801	3.6486445458913557	0.8534430369362773
1	3	smote	0.6	100	5	63	0.3	1.0	0.7	0.7245671996828333	0.18369277308190102	0.17391304346313802	0.9521276595672331	4.1871336228896325	3.6328494818190675	0.8676220458043616
1	1	smote	0.6	100	5	63	0.3	1.0	1.0	0.7357391782831989	0.21873695376560934	0.20689655170630203	0.9604863221811514	6.341135506267917	5.236072944009272	0.8257311132087152
1	2	smote	0.6	100	5	63	0.3	1.0	1.0	0.7360909211047971	0.21062266684921965	0.17391304346313802	0.9475683890505505	3.8047284842430016	3.3169495871739603	0.8717966506318582
1	3	smote	0.6	100	5	63	0.3	1.0	1.0	0.7151380996431875	0.17305204454305756	0.17391304346313802	0.950607902728339	4.051821036958115	3.521069520411441	0.8690091313945731
1	1	smote	0.6	100	10	31	0.1	0.6	0.7	0.7592036998218217	0.22506593850844053	0.25862068963287754	0.9566869300839158	7.705016559804694	5.970960507401817	0.7749445291916417
1	2	smote	0.6	100	10	31	0.1	0.6	0.7	0.7528743227170609	0.22169073543368165	0.2086956521557656	0.9528875379866802	5.3342774826560895	4.429732579024141	0.8304278395873166
1	3	smote	0.6	100	10	31	0.1	0.6	0.7	0.7365072023258886	0.18644828260616006	0.2086956521557656	0.9468085106311034	4.6945046041640115	3.9234775223839438	0.8357596394641481
1	1	smote	0.6	100	10	31	0.1	0.6	1.0	0.7597998113405304	0.2061996083962782	0.18965517239744353	0.9551671732450217	4.986295309715455	4.230273748546232	0.8483800970313329
1	2	smote	0.6	100	10	31	0.1	0.6	1.0	0.7548698295229285	0.2193330856214534	0.2260869565020794	0.9392097264366323	4.51348239580945	3.7191298222257267	0.8240044938568797
1	3	smote	0.6	100	10	31	0.1	0.6	1.0	0.7294238139289019	0.1748133988857877	0.1826086956362949	0.9422492401144207	3.6450161619479515	3.1620131817825907	0.8674894718827808
1	1	smote	0.6	100	10	31	0.1	1.0	0.7	0.7592036998218217	0.22506593850844053	0.25862068963287754	0.9566869300839158	7.705016559804694	5.970960507401817	0.7749445291916417
1	2	smote	0.6	100	10	31	0.1	1.0	0.7	0.7528743227170609	0.22169073543368165	0.2086956521557656	0.9528875379866802	5.3342774826560895	4.429732579024141	0.8304278395873166
1	3	smote	0.6	100	10	31	0.1	1.0	0.7	0.7365072023258886	0.18644828260616006	0.2086956521557656	0.9468085106311034	4.6945046041640115	3.9234775223839438	0.8357596394641481
1	1	smote	0.6	100	10	31	0.1	1.0	1.0	0.7597998113405304	0.2061996083962782	0.18965517239744353	0.9551671732450217	4.986295309715455	4.230273748546232	0.8483800970313329
1	2	smote	0.6	100	10	31	0.1	1.0	1.0	0.7548698295229285	0.2193330856214534	0.2260869565020794	0.9392097264366323	4.51348239580945	3.7191298222257267	0.8240044938568797
1	3	smote	0.6	100	10	31	0.1	1.0	1.0	0.7294238139289019	0.1748133988857877	0.1826086956362949	0.9422492401144207	3.6450161619479515	3.1620131817825907	0.8674894718827808
1	1	smote	0.6	100	10	31	0.3	0.6	0.7	0.7302300597421655	0.2163216554594269	0.17241379308858504	0.9741641337311995	7.855389101406695	6.673425406390896	0.8495346623430745
1	2	smote	0.6	100	10	31	0.3	0.6	0.7	0.7409805735430157	0.20986200946553465	0.1304347825973535	0.9658054711172812	4.236665423123279	3.814491636945937	0.9003523322281208
1	3	smote	0.6	100	10	31	0.3	0.6	0.7	0.7410136117351658	0.17976985534555945	0.1130434782510397	0.9650455926978341	3.518754318615156	3.2340255388561445	0.9190824964845477
1	1	smote	0.6	100	10	31	0.3	0.6	1.0	0.7480741012472486	0.20916656360066993	0.17241379308858504	0.9627659574394928	5.386903306760204	4.63054062698128	0.8595922943894737
1	2	smote	0.6	100	10	31	0.3	0.6	1.0	0.7379278445883442	0.20177695251633393	0.1652173912899811	0.9582066869228101	4.537688302166752	3.9532006341020995	0.8711926261743359
1	3	smote	0.6	100	10	31	0.3	0.6	1.0	0.7188912382714417	0.19427835233997076	0.1565217391168242	0.9597264437617042	4.422095764769732	3.8864633489544103	0.878873618182674
1	1	smote	0.6	100	10	31	0.3	1.0	0.7	0.7302300597421655	0.2163216554594269	0.17241379308858504	0.9741641337311995	7.855389101406695	6.673425406390896	0.8495346623430745
1	2	smote	0.6	100	10	31	0.3	1.0	0.7	0.7409805735430157	0.20986200946553465	0.1304347825973535	0.9658054711172812	4.236665423123279	3.814491636945937	0.9003523322281208
1	3	smote	0.6	100	10	31	0.3	1.0	0.7	0.7410136117351658	0.17976985534555945	0.1130434782510397	0.9650455926978341	3.518754318615156	3.2340255388561445	0.9190824964845477
1	1	smote	0.6	100	10	31	0.3	1.0	1.0	0.7480741012472486	0.20916656360066993	0.17241379308858504	0.9627659574394928	5.386903306760204	4.63054062698128	0.8595922943894737
1	2	smote	0.6	100	10	31	0.3	1.0	1.0	0.7379278445883442	0.20177695251633393	0.1652173912899811	0.9582066869228101	4.537688302166752	3.9532006341020995	0.8711926261743359
1	3	smote	0.6	100	10	31	0.3	1.0	1.0	0.7188912382714417	0.19427835233997076	0.1565217391168242	0.9597264437617042	4.422095764769732	3.8864633489544103	0.878873618182674
1	1	smote	0.6	100	10	63	0.1	0.6	0.7	0.7614702337281206	0.23199433218182489	0.18965517239744353	0.9620060790200456	5.925955876530942	4.991722822718866	0.8423489589634717
1	2	smote	0.6	100	10	63	0.1	0.6	0.7	0.7495242500330381	0.23515864716306958	0.1999999999826087	0.9559270516644687	5.422412553183689	4.537930003699571	0.8368839340361639
1	3	smote	0.6	100	10	63	0.1	0.6	0.7	0.741059865204176	0.18613912788890413	0.1999999999826087	0.957446808503363	5.624998667938968	4.699998894288002	0.8355555468531554
1	1	smote	0.6	100	10	63	0.1	0.6	1.0	0.7503602871816372	0.21210437969330062	0.20689655170630203	0.9536474164061274	5.36706939548107	4.463537758406075	0.8316526908509068
1	2	smote	0.6	100	10	63	0.1	0.6	1.0	0.7547112462006079	0.22259814994290925	0.1999999999826087	0.9430091185338678	4.136665934923736	3.509332716816022	0.8483480973945413
1	3	smote	0.6	100	10	63	0.1	0.6	1.0	0.7216400158583323	0.1740947441715151	0.1565217391168242	0.9521276595672331	3.69072087466925	3.2695645336371606	0.8858877730825306
1	1	smote	0.6	100	10	63	0.1	1.0	0.7	0.7614702337281206	0.23199433218182489	0.18965517239744353	0.9620060790200456	5.925955876530942	4.991722822718866	0.8423489589634717
1	2	smote	0.6	100	10	63	0.1	1.0	0.7	0.7495242500330381	0.23515864716306958	0.1999999999826087	0.9559270516644687	5.422412553183689	4.537930003699571	0.8368839340361639
1	3	smote	0.6	100	10	63	0.1	1.0	0.7	0.741059865204176	0.18613912788890413	0.1999999999826087	0.957446808503363	5.624998667938968	4.699998894288002	0.8355555468531554
1	1	smote	0.6	100	10	63	0.1	1.0	1.0	0.7503602871816372	0.21210437969330062	0.20689655170630203	0.9536474164061274	5.36706939548107	4.463537758406075	0.8316526908509068
1	2	smote	0.6	100	10	63	0.1	1.0	1.0	0.7547112462006079	0.22259814994290925	0.1999999999826087	0.9430091185338678	4.136665934923736	3.509332716816022	0.8483480973945413
1	3	smote	0.6	100	10	63	0.1	1.0	1.0	0.7216400158583323	0.1740947441715151	0.1565217391168242	0.9521276595672331	3.69072087466925	3.2695645336371606	0.8858877730825306
1	1	smote	0.6	100	10	63	0.3	0.6	0.7	0.7435868881668588	0.21773259696442074	0.16379310343415576	0.9734042553117523	7.169069456787367	6.158618371770963	0.8590540707133968
1	2	smote	0.6	100	10	63	0.3	0.6	0.7	0.7451367781155014	0.2389806358437263	0.1478260869436673	0.9741641337311995	6.540813784631152	5.721736913649122	0.8747744602797375
1	3	smote	0.6	100	10	63	0.3	0.6	0.7	0.7223272102550549	0.18454283641018815	0.1130434782510397	0.9711246200534109	4.286376220197274	3.91487278475327	0.9133292414797249
1	1	smote	0.6	100	10	63	0.3	0.6	1.0	0.7542972434755266	0.21387348894454725	0.13793103447086802	0.9620060790200456	4.051198929412656	3.6303438710682663	0.8961159137852076
1	2	smote	0.6	100	10	63	0.3	0.6	1.0	0.7362561120655478	0.20189173180166967	0.1652173912899811	0.9551671732450217	4.216630410153647	3.685187091616168	0.8739649177162722
1	3	smote	0.6	100	10	63	0.3	0.6	1.0	0.7367715078630898	0.19730644080656182	0.17391304346313802	0.9620060790200456	5.330524904502872	4.577390098300035	0.8587128147789183
1	1	smote	0.6	100	10	63	0.3	1.0	0.7	0.7435868881668588	0.21773259696442074	0.16379310343415576	0.9734042553117523	7.169069456787367	6.158618371770963	0.8590540707133968
1	2	smote	0.6	100	10	63	0.3	1.0	0.7	0.7451367781155014	0.2389806358437263	0.1478260869436673	0.9741641337311995	6.540813784631152	5.721736913649122	0.8747744602797375
1	3	smote	0.6	100	10	63	0.3	1.0	0.7	0.7223272102550549	0.18454283641018815	0.1130434782510397	0.9711246200534109	4.286376220197274	3.91487278475327	0.9133292414797249
1	1	smote	0.6	100	10	63	0.3	1.0	1.0	0.7542972434755266	0.21387348894454725	0.13793103447086802	0.9620060790200456	4.051198929412656	3.6303438710682663	0.8961159137852076
1	2	smote	0.6	100	10	63	0.3	1.0	1.0	0.7362561120655478	0.20189173180166967	0.1652173912899811	0.9551671732450217	4.216630410153647	3.685187091616168	0.8739649177162722
1	3	smote	0.6	100	10	63	0.3	1.0	1.0	0.7367715078630898	0.19730644080656182	0.17391304346313802	0.9620060790200456	5.330524904502872	4.577390098300035	0.8587128147789183
1	1	smote	0.6	300	3	31	0.1	0.6	0.7	0.7500196520280893	0.2182739828085707	0.2672413792873068	0.9414893616949735	5.868448180367708	4.567397337560332	0.7782972837956735
1	2	smote	0.6	300	3	31	0.1	0.6	0.7	0.7507136249504428	0.23838988683530027	0.24347826084839322	0.92401215804769	3.9135626970787114	3.2041734907995587	0.8187356891089785
1	3	smote	0.6	300	3	31	0.1	0.6	0.7	0.7350006607638431	0.16809798715149693	0.2173913043289225	0.9186930091115602	3.138628894145168	2.6737095447316026	0.8518718215883629
1	1	smote	0.6	300	3	31	0.1	0.6	1.0	0.7422243475526674	0.22468885592251933	0.24137931032401905	0.9407294832755264	5.050115687908953	4.072501522486897	0.806417461234833
1	2	smote	0.6	300	3	31	0.1	0.6	1.0	0.7458966565349545	0.23755560972890818	0.2086956521557656	0.9194528875310073	3.0105739547104657	2.59097588788606	0.8606252152438822
1	3	smote	0.6	300	3	31	0.1	0.6	1.0	0.7313268137967492	0.17759430049885916	0.2521739130215501	0.9300911854032669	4.48634919801701	3.607182848176999	0.8040352286683126
1	1	smote	0.6	300	3	31	0.1	1.0	0.7	0.7500196520280893	0.2182739828085707	0.2672413792873068	0.9414893616949735	5.868448180367708	4.567397337560332	0.7782972837956735
1	2	smote	0.6	300	3	31	0.1	1.0	0.7	0.7507136249504428	0.23838988683530027	0.24347826084839322	0.92401215804769	3.9135626970787114	3.2041734907995587	0.8187356891089785
1	3	smote	0.6	300	3	31	0.1	1.0	0.7	0.7350006607638431	0.16809798715149693	0.2173913043289225	0.9186930091115602	3.138628894145168	2.6737095447316026	0.8518718215883629
1	1	smote	0.6	300	3	31	0.1	1.0	1.0	0.7422243475526674	0.22468885592251933	0.24137931032401905	0.9407294832755264	5.050115687908953	4.072501522486897	0.806417461234833
1	2	smote	0.6	300	3	31	0.1	1.0	1.0	0.7458966565349545	0.23755560972890818	0.2086956521557656	0.9194528875310073	3.0105739547104657	2.59097588788606	0.8606252152438822
1	3	smote	0.6	300	3	31	0.1	1.0	1.0	0.7313268137967492	0.17759430049885916	0.2521739130215501	0.9300911854032669	4.48634919801701	3.607182848176999	0.8040352286683126
1	1	smote	0.6	300	3	31	0.3	0.6	0.7	0.7323197253956608	0.22492572973424188	0.2327586206695898	0.9544072948255745	6.3505603906329995	5.105171292806708	0.8038930291618311
1	2	smote	0.6	300	3	31	0.3	0.6	0.7	0.7488370556363155	0.2585834007687691	0.1652173912899811	0.9635258358589398	5.228297169968358	4.529708901729193	0.8663832032090928
1	3	smote	0.6	300	3	31	0.3	0.6	0.7	0.698691687590855	0.16587906022343485	0.1478260869436673	0.9604863221811514	4.216639430354789	3.741136175934255	0.8872316913882012
1	1	smote	0.6	300	3	31	0.3	0.6	1.0	0.7362566816895504	0.20473169443495096	0.18965517239744353	0.9635258358589398	6.182622407113728	5.1997112165986605	0.8410203328590221
1	2	smote	0.6	300	3	31	0.3	0.6	1.0	0.7363354037267081	0.21861438675724734	0.1826086956362949	0.9536474164061274	4.596266877570115	3.939557238938061	0.8571210719291604
1	3	smote	0.6	300	3	31	0.3	0.6	1.0	0.6882714417867055	0.16737056331138336	0.17391304346313802	0.950607902728339	4.051821036958115	3.521069520411441	0.8690091313945731
1	1	smote	0.6	300	3	31	0.3	1.0	0.7	0.7323197253956608	0.22492572973424188	0.2327586206695898	0.9544072948255745	6.3505603906329995	5.105171292806708	0.8038930291618311
1	2	smote	0.6	300	3	31	0.3	1.0	0.7	0.7488370556363155	0.2585834007687691	0.1652173912899811	0.9635258358589398	5.228297169968358	4.529708901729193	0.8663832032090928
1	3	smote	0.6	300	3	31	0.3	1.0	0.7	0.698691687590855	0.16587906022343485	0.1478260869436673	0.9604863221811514	4.216639430354789	3.741136175934255	0.8872316913882012
1	1	smote	0.6	300	3	31	0.3	1.0	1.0	0.7362566816895504	0.20473169443495096	0.18965517239744353	0.9635258358589398	6.182622407113728	5.1997112165986605	0.8410203328590221
1	2	smote	0.6	300	3	31	0.3	1.0	1.0	0.7363354037267081	0.21861438675724734	0.1826086956362949	0.9536474164061274	4.596266877570115	3.939557238938061	0.8571210719291604
1	3	smote	0.6	300	3	31	0.3	1.0	1.0	0.6882714417867055	0.16737056331138336	0.17391304346313802	0.950607902728339	4.051821036958115	3.521069520411441	0.8690091313945731
1	1	smote	0.6	300	3	63	0.1	0.6	0.7	0.7500196520280893	0.2182739828085707	0.2672413792873068	0.9414893616949735	5.868448180367708	4.567397337560332	0.7782972837956735
1	2	smote	0.6	300	3	63	0.1	0.6	0.7	0.7507136249504428	0.23838988683530027	0.24347826084839322	0.92401215804769	3.9135626970787114	3.2041734907995587	0.8187356891089785
1	3	smote	0.6	300	3	63	0.1	0.6	0.7	0.7350006607638431	0.16809798715149693	0.2173913043289225	0.9186930091115602	3.138628894145168	2.6737095447316026	0.8518718215883629
1	1	smote	0.6	300	3	63	0.1	0.6	1.0	0.7422243475526674	0.22468885592251933	0.24137931032401905	0.9407294832755264	5.050115687908953	4.072501522486897	0.806417461234833
1	2	smote	0.6	300	3	63	0.1	0.6	1.0	0.7458966565349545	0.23755560972890818	0.2086956521557656	0.9194528875310073	3.0105739547104657	2.59097588788606	0.8606252152438822
1	3	smote	0.6	300	3	63	0.1	0.6	1.0	0.7313268137967492	0.17759430049885916	0.2521739130215501	0.9300911854032669	4.48634919801701	3.607182848176999	0.8040352286683126
1	1	smote	0.6	300	3	63	0.1	1.0	0.7	0.7500196520280893	0.2182739828085707	0.2672413792873068	0.9414893616949735	5.868448180367708	4.567397337560332	0.7782972837956735
1	2	smote	0.6	300	3	63	0.1	1.0	0.7	0.7507136249504428	0.23838988683530027	0.24347826084839322	0.92401215804769	3.9135626970787114	3.2041734907995587	0.8187356891089785
1	3	smote	0.6	300	3	63	0.1	1.0	0.7	0.7350006607638431	0.16809798715149693	0.2173913043289225	0.9186930091115602	3.138628894145168	2.6737095447316026	0.8518718215883629
1	1	smote	0.6	300	3	63	0.1	1.0	1.0	0.7422243475526674	0.22468885592251933	0.24137931032401905	0.9407294832755264	5.050115687908953	4.072501522486897	0.806417461234833
1	2	smote	0.6	300	3	63	0.1	1.0	1.0	0.7458966565349545	0.23755560972890818	0.2086956521557656	0.9194528875310073	3.0105739547104657	2.59097588788606	0.8606252152438822
1	3	smote	0.6	300	3	63	0.1	1.0	1.0	0.7313268137967492	0.17759430049885916	0.2521739130215501	0.9300911854032669	4.48634919801701	3.607182848176999	0.8040352286683126
1	1	smote	0.6	300	3	63	0.3	0.6	0.7	0.7323197253956608	0.22492572973424188	0.2327586206695898	0.9544072948255745	6.3505603906329995	5.105171292806708	0.8038930291618311
1	2	smote	0.6	300	3	63	0.3	0.6	0.7	0.7488370556363155	0.2585834007687691	0.1652173912899811	0.9635258358589398	5.228297169968358	4.529708901729193	0.8663832032090928
1	3	smote	0.6	300	3	63	0.3	0.6	0.7	0.698691687590855	0.16587906022343485	0.1478260869436673	0.9604863221811514	4.216639430354789	3.741136175934255	0.8872316913882012
1	1	smote	0.6	300	3	63	0.3	0.6	1.0	0.7362566816895504	0.20473169443495096	0.18965517239744353	0.9635258358589398	6.182622407113728	5.1997112165986605	0.8410203328590221
1	2	smote	0.6	300	3	63	0.3	0.6	1.0	0.7363354037267081	0.21861438675724734	0.1826086956362949	0.9536474164061274	4.596266877570115	3.939557238938061	0.8571210719291604
1	3	smote	0.6	300	3	63	0.3	0.6	1.0	0.6882714417867055	0.16737056331138336	0.17391304346313802	0.950607902728339	4.051821036958115	3.521069520411441	0.8690091313945731
1	1	smote	0.6	300	3	63	0.3	1.0	0.7	0.7323197253956608	0.22492572973424188	0.2327586206695898	0.9544072948255745	6.3505603906329995	5.105171292806708	0.8038930291618311
1	2	smote	0.6	300	3	63	0.3	1.0	0.7	0.7488370556363155	0.2585834007687691	0.1652173912899811	0.9635258358589398	5.228297169968358	4.529708901729193	0.8663832032090928
1	3	smote	0.6	300	3	63	0.3	1.0	0.7	0.698691687590855	0.16587906022343485	0.1478260869436673	0.9604863221811514	4.216639430354789	3.741136175934255	0.8872316913882012
1	1	smote	0.6	300	3	63	0.3	1.0	1.0	0.7362566816895504	0.20473169443495096	0.18965517239744353	0.9635258358589398	6.182622407113728	5.1997112165986605	0.8410203328590221
1	2	smote	0.6	300	3	63	0.3	1.0	1.0	0.7363354037267081	0.21861438675724734	0.1826086956362949	0.9536474164061274	4.596266877570115	3.939557238938061	0.8571210719291604
1	3	smote	0.6	300	3	63	0.3	1.0	1.0	0.6882714417867055	0.16737056331138336	0.17391304346313802	0.950607902728339	4.051821036958115	3.521069520411441	0.8690091313945731
1	1	smote	0.6	300	5	31	0.1	0.6	0.7	0.7504913007022325	0.21728545766783253	0.18965517239744353	0.9627659574394928	6.051670096295888	5.093594689679407	0.8416841215915584
1	2	smote	0.6	300	5	31	0.1	0.6	0.7	0.7474031980970002	0.24483680452609677	0.1826086956362949	0.9620060790200456	5.656594246358437	4.806259603215036	0.849673732519039
1	3	smote	0.6	300	5	31	0.1	0.6	0.7	0.7132681379674904	0.17530752367356328	0.1565217391168242	0.9604863221811514	4.510704641766973	3.9612030098127406	0.878178306783123
1	1	smote	0.6	300	5	31	0.1	0.6	1.0	0.7487553715543445	0.21720988493104448	0.18103448274301429	0.9642857142783869	5.968419371195978	5.068964096454476	0.8492975646506121
1	2	smote	0.6	300	5	31	0.1	0.6	1.0	0.7393815250429496	0.23875192275054538	0.1913043478094518	0.9521276595672331	4.704897456801302	3.9961344300009736	0.8493563185261924
1	3	smote	0.6	300	5	31	0.1	0.6	1.0	0.7153363287960882	0.18510944659993964	0.1565217391168242	0.9597264437617042	4.422095764769732	3.8864633489544103	0.878873618182674
1	1	smote	0.6	300	5	31	0.1	1.0	0.7	0.7504913007022325	0.21728545766783253	0.18965517239744353	0.9627659574394928	6.051670096295888	5.093594689679407	0.8416841215915584
1	2	smote	0.6	300	5	31	0.1	1.0	0.7	0.7474031980970002	0.24483680452609677	0.1826086956362949	0.9620060790200456	5.656594246358437	4.806259603215036	0.849673732519039
1	3	smote	0.6	300	5	31	0.1	1.0	0.7	0.7132681379674904	0.17530752367356328	0.1565217391168242	0.9604863221811514	4.510704641766973	3.9612030098127406	0.878178306783123
1	1	smote	0.6	300	5	31	0.1	1.0	1.0	0.7487553715543445	0.21720988493104448	0.18103448274301429	0.9642857142783869	5.968419371195978	5.068964096454476	0.8492975646506121
1	2	smote	0.6	300	5	31	0.1	1.0	1.0	0.7393815250429496	0.23875192275054538	0.1913043478094518	0.9521276595672331	4.704897456801302	3.9961344300009736	0.8493563185261924
1	3	smote	0.6	300	5	31	0.1	1.0	1.0	0.7153363287960882	0.18510944659993964	0.1565217391168242	0.9597264437617042	4.422095764769732	3.8864633489544103	0.878873618182674
1	1	smote	0.6	300	5	31	0.3	0.6	0.7	0.7396630332250288	0.21818875631655596	0.12931034481643877	0.9703647416339639	4.862907721130048	4.363393751636705	0.8972807943790587
1	2	smote	0.6	300	5	31	0.3	0.6	0.7	0.7510902603409542	0.21472933206112652	0.1391304347705104	0.9642857142783869	4.363635136823459	3.8956510819927344	0.8927536139495502
1	3	smote	0.6	300	5	31	0.3	0.6	0.7	0.7256574600237875	0.18272695192385177	0.1130434782510397	0.9673252279561754	3.773140656717157	3.459655158507916	0.9169165518962132
1	1	smote	0.6	300	5	31	0.3	0.6	1.0	0.7507991824756314	0.23649456627259563	0.15517241377972651	0.9741641337311995	6.925567535979846	6.0060828657518055	0.867233301140045
1	2	smote	0.6	300	5	31	0.3	0.6	1.0	0.7373794105986521	0.20794977527419625	0.1565217391168242	0.9627659574394928	4.79823140006801	4.203725577882463	0.8760989580120219
1	3	smote	0.6	300	5	31	0.3	0.6	1.0	0.7154024051803887	0.19178948579647287	0.1652173912899811	0.9673252279561754	5.85925207346852	5.056419077819262	0.8629802841429003
1	1	smote	0.6	300	5	31	0.3	1.0	0.7	0.7396630332250288	0.21818875631655596	0.12931034481643877	0.9703647416339639	4.862907721130048	4.363393751636705	0.8972807943790587
1	2	smote	0.6	300	5	31	0.3	1.0	0.7	0.7510902603409542	0.21472933206112652	0.1391304347705104	0.9642857142783869	4.363635136823459	3.8956510819927344	0.8927536139495502
1	3	smote	0.6	300	5	31	0.3	1.0	0.7	0.7256574600237875	0.18272695192385177	0.1130434782510397	0.9673252279561754	3.773140656717157	3.459655158507916	0.9169165518962132
1	1	smote	0.6	300	5	31	0.3	1.0	1.0	0.7507991824756314	0.23649456627259563	0.15517241377972651	0.9741641337311995	6.925567535979846	6.0060828657518055	0.867233301140045
1	2	smote	0.6	300	5	31	0.3	1.0	1.0	0.7373794105986521	0.20794977527419625	0.1565217391168242	0.9627659574394928	4.79823140006801	4.203725577882463	0.8760989580120219
1	3	smote	0.6	300	5	31	0.3	1.0	1.0	0.7154024051803887	0.19178948579647287	0.1652173912899811	0.9673252279561754	5.85925207346852	5.056419077819262	0.8629802841429003
1	1	smote	0.6	300	5	63	0.1	0.6	0.7	0.7504913007022325	0.21728545766783253	0.18965517239744353	0.9627659574394928	6.051670096295888	5.093594689679407	0.8416841215915584
1	2	smote	0.6	300	5	63	0.1	0.6	0.7	0.7474031980970002	0.24483680452609677	0.1826086956362949	0.9620060790200456	5.656594246358437	4.806259603215036	0.849673732519039
1	3	smote	0.6	300	5	63	0.1	0.6	0.7	0.7132681379674904	0.17530752367356328	0.1565217391168242	0.9604863221811514	4.510704641766973	3.9612030098127406	0.878178306783123
1	1	smote	0.6	300	5	63	0.1	0.6	1.0	0.7487553715543445	0.21720988493104448	0.18103448274301429	0.9642857142783869	5.968419371195978	5.068964096454476	0.8492975646506121
1	2	smote	0.6	300	5	63	0.1	0.6	1.0	0.7393815250429496	0.23875192275054538	0.1913043478094518	0.9521276595672331	4.704897456801302	3.9961344300009736	0.8493563185261924
1	3	smote	0.6	300	5	63	0.1	0.6	1.0	0.7153363287960882	0.18510944659993964	0.1565217391168242	0.9597264437617042	4.422095764769732	3.8864633489544103	0.878873618182674
1	1	smote	0.6	300	5	63	0.1	1.0	0.7	0.7504913007022325	0.21728545766783253	0.18965517239744353	0.9627659574394928	6.051670096295888	5.093594689679407	0.8416841215915584
1	2	smote	0.6	300	5	63	0.1	1.0	0.7	0.7474031980970002	0.24483680452609677	0.1826086956362949	0.9620060790200456	5.656594246358437	4.806259603215036	0.849673732519039
1	3	smote	0.6	300	5	63	0.1	1.0	0.7	0.7132681379674904	0.17530752367356328	0.1565217391168242	0.9604863221811514	4.510704641766973	3.9612030098127406	0.878178306783123
1	1	smote	0.6	300	5	63	0.1	1.0	1.0	0.7487553715543445	0.21720988493104448	0.18103448274301429	0.9642857142783869	5.968419371195978	5.068964096454476	0.8492975646506121
1	2	smote	0.6	300	5	63	0.1	1.0	1.0	0.7393815250429496	0.23875192275054538	0.1913043478094518	0.9521276595672331	4.704897456801302	3.9961344300009736	0.8493563185261924
1	3	smote	0.6	300	5	63	0.1	1.0	1.0	0.7153363287960882	0.18510944659993964	0.1565217391168242	0.9597264437617042	4.422095764769732	3.8864633489544103	0.878873618182674
1	1	smote	0.6	300	5	63	0.3	0.6	0.7	0.7396630332250288	0.21818875631655596	0.12931034481643877	0.9703647416339639	4.862907721130048	4.363393751636705	0.8972807943790587
1	2	smote	0.6	300	5	63	0.3	0.6	0.7	0.7510902603409542	0.21472933206112652	0.1391304347705104	0.9642857142783869	4.363635136823459	3.8956510819927344	0.8927536139495502
1	3	smote	0.6	300	5	63	0.3	0.6	0.7	0.7256574600237875	0.18272695192385177	0.1130434782510397	0.9673252279561754	3.773140656717157	3.459655158507916	0.9169165518962132
1	1	smote	0.6	300	5	63	0.3	0.6	1.0	0.7507991824756314	0.23649456627259563	0.15517241377972651	0.9741641337311995	6.925567535979846	6.0060828657518055	0.867233301140045
1	2	smote	0.6	300	5	63	0.3	0.6	1.0	0.7373794105986521	0.20794977527419625	0.1565217391168242	0.9627659574394928	4.79823140006801	4.203725577882463	0.8760989580120219
1	3	smote	0.6	300	5	63	0.3	0.6	1.0	0.7154024051803887	0.19178948579647287	0.1652173912899811	0.9673252279561754	5.85925207346852	5.056419077819262	0.8629802841429003
1	1	smote	0.6	300	5	63	0.3	1.0	0.7	0.7396630332250288	0.21818875631655596	0.12931034481643877	0.9703647416339639	4.862907721130048	4.363393751636705	0.8972807943790587
1	2	smote	0.6	300	5	63	0.3	1.0	0.7	0.7510902603409542	0.21472933206112652	0.1391304347705104	0.9642857142783869	4.363635136823459	3.8956510819927344	0.8927536139495502
1	3	smote	0.6	300	5	63	0.3	1.0	0.7	0.7256574600237875	0.18272695192385177	0.1130434782510397	0.9673252279561754	3.773140656717157	3.459655158507916	0.9169165518962132
1	1	smote	0.6	300	5	63	0.3	1.0	1.0	0.7507991824756314	0.23649456627259563	0.15517241377972651	0.9741641337311995	6.925567535979846	6.0060828657518055	0.867233301140045
1	2	smote	0.6	300	5	63	0.3	1.0	1.0	0.7373794105986521	0.20794977527419625	0.1565217391168242	0.9627659574394928	4.79823140006801	4.203725577882463	0.8760989580120219
1	3	smote	0.6	300	5	63	0.3	1.0	1.0	0.7154024051803887	0.19178948579647287	0.1652173912899811	0.9673252279561754	5.85925207346852	5.056419077819262	0.8629802841429003
1	1	smote	0.6	300	10	31	0.1	0.6	0.7	0.7607496593648464	0.24383179829808066	0.17241379308858504	0.9741641337311995	7.855389101406695	6.673425406390896	0.8495346623430745
1	2	smote	0.6	300	10	31	0.1	0.6	0.7	0.7421435179067002	0.2320091363120728	0.1478260869436673	0.9658054711172812	4.899545046028798	4.3230905218720626	0.8823452855853592
1	3	smote	0.6	300	10	31	0.1	0.6	0.7	0.7230672657592176	0.1719650670571175	0.1043478260778828	0.9673252279561754	3.4490845140516844	3.1935278386226913	0.9259059298550987
1	1	smote	0.6	300	10	31	0.1	0.6	1.0	0.7533866995073892	0.22641302595131146	0.13793103447086802	0.9680851063756225	4.853331806613252	4.321837724915216	0.8904888123438977
1	2	smote	0.6	300	10	31	0.1	0.6	1.0	0.7437293511299061	0.21599310452785975	0.1826086956362949	0.9589665653422572	5.221038908407507	4.450240460176371	0.8523668346542489
1	3	smote	0.6	300	10	31	0.1	0.6	1.0	0.7169155543808643	0.16619437542856705	0.1304347825973535	0.9650455926978341	4.1413031586916125	3.7315679294493975	0.9010612710650487
1	1	smote	0.6	300	10	31	0.1	1.0	0.7	0.7607496593648464	0.24383179829808066	0.17241379308858504	0.9741641337311995	7.855389101406695	6.673425406390896	0.8495346623430745
1	2	smote	0.6	300	10	31	0.1	1.0	0.7	0.7421435179067002	0.2320091363120728	0.1478260869436673	0.9658054711172812	4.899545046028798	4.3230905218720626	0.8823452855853592
1	3	smote	0.6	300	10	31	0.1	1.0	0.7	0.7230672657592176	0.1719650670571175	0.1043478260778828	0.9673252279561754	3.4490845140516844	3.1935278386226913	0.9259059298550987
1	1	smote	0.6	300	10	31	0.1	1.0	1.0	0.7533866995073892	0.22641302595131146	0.13793103447086802	0.9680851063756225	4.853331806613252	4.321837724915216	0.8904888123438977
1	2	smote	0.6	300	10	31	0.1	1.0	1.0	0.7437293511299061	0.21599310452785975	0.1826086956362949	0.9589665653422572	5.221038908407507	4.450240460176371	0.8523668346542489
1	3	smote	0.6	300	10	31	0.1	1.0	1.0	0.7169155543808643	0.16619437542856705	0.1304347825973535	0.9650455926978341	4.1413031586916125	3.7315679294493975	0.9010612710650487
1	1	smote	0.6	300	10	31	0.3	0.6	0.7	0.7350513573000734	0.2312229631006839	0.14655172412529727	0.9810030395062235	8.867470063659868	7.71447869402693	0.8699751507442062
1	2	smote	0.6	300	10	31	0.3	0.6	0.7	0.7317959561252808	0.22373880386839345	0.1304347825973535	0.9696048632145168	4.784998420055853	4.291302934574061	0.8968243058843028
1	3	smote	0.6	300	10	31	0.3	0.6	0.7	0.7163539051143122	0.17402659149223926	0.12173913042419661	0.9688449847950696	4.310551618400319	3.907527906763853	0.9065029744634985
1	1	smote	0.6	300	10	31	0.3	0.6	1.0	0.7430955874646263	0.23188794264437226	0.17241379308858504	0.9749240121506465	8.099744229032568	6.875650337999616	0.8488725153020542
1	2	smote	0.6	300	10	31	0.3	0.6	1.0	0.741832958900489	0.2129624273063131	0.1652173912899811	0.9597264437617042	4.716390331884208	4.1023779794518775	0.8698130654188382
1	3	smote	0.6	300	10	31	0.3	0.6	1.0	0.711338707545923	0.1759524006848756	0.12173913042419661	0.9642857142783869	3.742573206058728	3.408694696743643	0.9107890404921639
1	1	smote	0.6	300	10	31	0.3	1.0	0.7	0.7350513573000734	0.2312229631006839	0.14655172412529727	0.9810030395062235	8.867470063659868	7.71447869402693	0.8699751507442062
1	2	smote	0.6	300	10	31	0.3	1.0	0.7	0.7317959561252808	0.22373880386839345	0.1304347825973535	0.9696048632145168	4.784998420055853	4.291302934574061	0.8968243058843028
1	3	smote	0.6	300	10	31	0.3	1.0	0.7	0.7163539051143122	0.17402659149223926	0.12173913042419661	0.9688449847950696	4.310551618400319	3.907527906763853	0.9065029744634985
1	1	smote	0.6	300	10	31	0.3	1.0	1.0	0.7430955874646263	0.23188794264437226	0.17241379308858504	0.9749240121506465	8.099744229032568	6.875650337999616	0.8488725153020542
1	2	smote	0.6	300	10	31	0.3	1.0	1.0	0.741832958900489	0.2129624273063131	0.1652173912899811	0.9597264437617042	4.716390331884208	4.1023779794518775	0.8698130654188382
1	3	smote	0.6	300	10	31	0.3	1.0	1.0	0.711338707545923	0.1759524006848756	0.12173913042419661	0.9642857142783869	3.742573206058728	3.408694696743643	0.9107890404921639
1	1	smote	0.6	300	10	63	0.1	0.6	0.7	0.7528036893407399	0.22980222504210215	0.14655172412529727	0.9749240121506465	6.676152821485713	5.844302787299673	0.8753997814024802
1	2	smote	0.6	300	10	63	0.1	0.6	0.7	0.7452491079688119	0.21407026540493848	0.1565217391168242	0.9680851063756225	5.628864207290325	4.904346287834895	0.8712852275232186
1	3	smote	0.6	300	10	63	0.1	0.6	0.7	0.7201466895731465	0.17462678769696327	0.1130434782510397	0.9756838905700936	5.113968479174993	4.648911129791856	0.9090613478716931
1	1	smote	0.6	300	10	63	0.1	0.6	1.0	0.744759459176187	0.22247574942303228	0.16379310343415576	0.9673252279561754	5.798847413037977	5.012829258186646	0.8644526822567288
1	2	smote	0.6	300	10	63	0.1	0.6	1.0	0.7467292189771376	0.22419146579988386	0.1826086956362949	0.9597264437617042	5.323764225493653	4.534207240446811	0.8516919598911667
1	3	smote	0.6	300	10	63	0.1	0.6	1.0	0.7187723007797013	0.1852687708526033	0.1304347825973535	0.9680851063756225	4.549998569140403	4.086955239862412	0.8982321933201276
1	1	smote	0.6	300	10	63	0.1	1.0	0.7	0.7528036893407399	0.22980222504210215	0.14655172412529727	0.9749240121506465	6.676152821485713	5.844302787299673	0.8753997814024802
[truncated: 11,825 more rows]
