# Supplementary material for: Risk prediction for cardiovascular related diseases using PRS and EHR in the Framingham Heart Study
Source: PLoS One. 2026 Apr 17;21(4):e0345914. doi: 10.1371/journal.pone.0345914 (PMC13089760; doi:10.1371/journal.pone.0345914)
Supplement: S1 File — (ZIP) [file pone.0345914.s003.zip › lgbm/prs_ehr_model/chd/chd_lgb_nested_cv_outer_test_results.csv]

outer_fold	AUC	AUPRC	sensitivity	specificity	DOR	LR+	LR-
1	0.819954669321874	0.31870821511005243	0.06034482758100476	0.9969604863146129	21.064150815634022	19.853382907038913	0.942519965327158
2	0.8070629388952939	0.2556981054547657	0.6034482758100476	0.8100303951306229	6.488695256499576	3.1765515565474933	0.4895516534666446
3	0.7862825426192679	0.24228938028450372	0.0347826086926276	0.99772036473406	15.771702527627031	15.25790403108409	0.9674227526571748
4	0.7557222148804017	0.20331271566805953	0.5478260869088847	0.7773556230943971	4.230047047243659	2.460542996492217	0.5816821720210088
