# Supplementary material for: Risk prediction for cardiovascular related diseases using PRS and EHR in the Framingham Heart Study
Source: PLoS One. 2026 Apr 17;21(4):e0345914. doi: 10.1371/journal.pone.0345914 (PMC13089760; doi:10.1371/journal.pone.0345914)
Supplement: S1 File — (ZIP) [file pone.0345914.s003.zip › lgbm/prs_ehr_model/chf/chf_lgb_nested_cv_all_results.csv]

outer_fold	inner_fold	sampling_method	sampling_ratio	n_estimators	max_depth	num_leaves	learning_rate	subsample	colsample_bytree	AUC	AUPRC	sensitivity	specificity	DOR	LR+	LR-
1	1	none		100	3	31	0.1	0.6	0.7	0.8284880166299828	0.27028152296410557	0.06382978722725216	0.9942528735560758	11.79543399867842	11.106363638666101	0.9415815918224066
1	2	none		100	3	31	0.1	0.6	0.7	0.8400510516018587	0.2036360421000824	0.04255319148483477	0.989224137923928	4.079996209680516	3.9489325025790736	0.9678765025343816
1	3	none		100	3	31	0.1	0.6	0.7	0.8557579409220121	0.29069292947985703	0.1612903225633021	0.987787356314743	15.554285869450961	13.20682029639557	0.8490791703135188
1	1	none		100	3	31	0.1	0.6	1.0	0.821701516263145	0.2710456228516887	0.06382978722725216	0.9942528735560758	11.79543399867842	11.106363638666101	0.9415815918224066
1	2	none		100	3	31	0.1	0.6	1.0	0.8481138420151626	0.20616450609803932	0.03191489361362608	0.987787356314743	2.666449010437279	2.613264441630198	0.9800541486961158
1	3	none		100	3	31	0.1	0.6	1.0	0.8529075516005438	0.31159530117638623	0.15053763439241533	0.989224137923928	16.26833929546201	13.969879498355152	0.8587157596085178
1	1	none		100	3	31	0.1	1.0	0.7	0.8284880166299828	0.27028152296410557	0.06382978722725216	0.9942528735560758	11.79543399867842	11.106363638666101	0.9415815918224066
1	2	none		100	3	31	0.1	1.0	0.7	0.8400510516018587	0.2036360421000824	0.04255319148483477	0.989224137923928	4.079996209680516	3.9489325025790736	0.9678765025343816
1	3	none		100	3	31	0.1	1.0	0.7	0.8557579409220121	0.29069292947985703	0.1612903225633021	0.987787356314743	15.554285869450961	13.20682029639557	0.8490791703135188
1	1	none		100	3	31	0.1	1.0	1.0	0.821701516263145	0.2710456228516887	0.06382978722725216	0.9942528735560758	11.79543399867842	11.106363638666101	0.9415815918224066
1	2	none		100	3	31	0.1	1.0	1.0	0.8481138420151626	0.20616450609803932	0.03191489361362608	0.987787356314743	2.666449010437279	2.613264441630198	0.9800541486961158
1	3	none		100	3	31	0.1	1.0	1.0	0.8529075516005438	0.31159530117638623	0.15053763439241533	0.989224137923928	16.26833929546201	13.969879498355152	0.8587157596085178
1	1	none		100	3	31	0.3	0.6	0.7	0.7898401198337002	0.22380597935731789	0.10638297871208692	0.9849137930963728	7.772103680366837	7.051667054217507	0.9073048001546522
1	2	none		100	3	31	0.3	0.6	0.7	0.7904133039863046	0.17319868178847792	0.08510638296966953	0.9770114942458549	3.9534866488771314	3.7021260476254865	0.9364205160885258
1	3	none		100	3	31	0.3	0.6	0.7	0.8416527623285132	0.27503999641735427	0.18279569890507574	0.9813218390734101	11.752017972217535	9.78659525193931	0.8327586936605458
1	1	none		100	3	31	0.3	0.6	1.0	0.8054078014184396	0.24361662098519765	0.12765957445450432	0.979885057464225	7.128916305796645	6.34650140125653	0.8902476979294759
1	2	none		100	3	31	0.3	0.6	1.0	0.8128362680361947	0.18650582657041948	0.07446808509846085	0.9820402298780027	4.399537776075392	4.146380667948796	0.9424582387953029
1	3	none		100	3	31	0.3	0.6	1.0	0.835202694351749	0.25230865846925304	0.18279569890507574	0.9813218390734101	11.752017972217535	9.78659525193931	0.8327586936605458
1	1	none		100	3	31	0.3	1.0	0.7	0.7898401198337002	0.22380597935731789	0.10638297871208692	0.9849137930963728	7.772103680366837	7.051667054217507	0.9073048001546522
1	2	none		100	3	31	0.3	1.0	0.7	0.7904133039863046	0.17319868178847792	0.08510638296966953	0.9770114942458549	3.9534866488771314	3.7021260476254865	0.9364205160885258
1	3	none		100	3	31	0.3	1.0	0.7	0.8416527623285132	0.27503999641735427	0.18279569890507574	0.9813218390734101	11.752017972217535	9.78659525193931	0.8327586936605458
1	1	none		100	3	31	0.3	1.0	1.0	0.8054078014184396	0.24361662098519765	0.12765957445450432	0.979885057464225	7.128916305796645	6.34650140125653	0.8902476979294759
1	2	none		100	3	31	0.3	1.0	1.0	0.8128362680361947	0.18650582657041948	0.07446808509846085	0.9820402298780027	4.399537776075392	4.146380667948796	0.9424582387953029
1	3	none		100	3	31	0.3	1.0	1.0	0.835202694351749	0.25230865846925304	0.18279569890507574	0.9813218390734101	11.752017972217535	9.78659525193931	0.8327586936605458
1	1	none		100	3	63	0.1	0.6	0.7	0.8284880166299828	0.27028152296410557	0.06382978722725216	0.9942528735560758	11.79543399867842	11.106363638666101	0.9415815918224066
1	2	none		100	3	63	0.1	0.6	0.7	0.8400510516018587	0.2036360421000824	0.04255319148483477	0.989224137923928	4.079996209680516	3.9489325025790736	0.9678765025343816
1	3	none		100	3	63	0.1	0.6	0.7	0.8557579409220121	0.29069292947985703	0.1612903225633021	0.987787356314743	15.554285869450961	13.20682029639557	0.8490791703135188
1	1	none		100	3	63	0.1	0.6	1.0	0.821701516263145	0.2710456228516887	0.06382978722725216	0.9942528735560758	11.79543399867842	11.106363638666101	0.9415815918224066
1	2	none		100	3	63	0.1	0.6	1.0	0.8481138420151626	0.20616450609803932	0.03191489361362608	0.987787356314743	2.666449010437279	2.613264441630198	0.9800541486961158
1	3	none		100	3	63	0.1	0.6	1.0	0.8529075516005438	0.31159530117638623	0.15053763439241533	0.989224137923928	16.26833929546201	13.969879498355152	0.8587157596085178
1	1	none		100	3	63	0.1	1.0	0.7	0.8284880166299828	0.27028152296410557	0.06382978722725216	0.9942528735560758	11.79543399867842	11.106363638666101	0.9415815918224066
1	2	none		100	3	63	0.1	1.0	0.7	0.8400510516018587	0.2036360421000824	0.04255319148483477	0.989224137923928	4.079996209680516	3.9489325025790736	0.9678765025343816
1	3	none		100	3	63	0.1	1.0	0.7	0.8557579409220121	0.29069292947985703	0.1612903225633021	0.987787356314743	15.554285869450961	13.20682029639557	0.8490791703135188
1	1	none		100	3	63	0.1	1.0	1.0	0.821701516263145	0.2710456228516887	0.06382978722725216	0.9942528735560758	11.79543399867842	11.106363638666101	0.9415815918224066
1	2	none		100	3	63	0.1	1.0	1.0	0.8481138420151626	0.20616450609803932	0.03191489361362608	0.987787356314743	2.666449010437279	2.613264441630198	0.9800541486961158
1	3	none		100	3	63	0.1	1.0	1.0	0.8529075516005438	0.31159530117638623	0.15053763439241533	0.989224137923928	16.26833929546201	13.969879498355152	0.8587157596085178
1	1	none		100	3	63	0.3	0.6	0.7	0.7898401198337002	0.22380597935731789	0.10638297871208692	0.9849137930963728	7.772103680366837	7.051667054217507	0.9073048001546522
1	2	none		100	3	63	0.3	0.6	0.7	0.7904133039863046	0.17319868178847792	0.08510638296966953	0.9770114942458549	3.9534866488771314	3.7021260476254865	0.9364205160885258
1	3	none		100	3	63	0.3	0.6	0.7	0.8416527623285132	0.27503999641735427	0.18279569890507574	0.9813218390734101	11.752017972217535	9.78659525193931	0.8327586936605458
1	1	none		100	3	63	0.3	0.6	1.0	0.8054078014184396	0.24361662098519765	0.12765957445450432	0.979885057464225	7.128916305796645	6.34650140125653	0.8902476979294759
1	2	none		100	3	63	0.3	0.6	1.0	0.8128362680361947	0.18650582657041948	0.07446808509846085	0.9820402298780027	4.399537776075392	4.146380667948796	0.9424582387953029
1	3	none		100	3	63	0.3	0.6	1.0	0.835202694351749	0.25230865846925304	0.18279569890507574	0.9813218390734101	11.752017972217535	9.78659525193931	0.8327586936605458
1	1	none		100	3	63	0.3	1.0	0.7	0.7898401198337002	0.22380597935731789	0.10638297871208692	0.9849137930963728	7.772103680366837	7.051667054217507	0.9073048001546522
1	2	none		100	3	63	0.3	1.0	0.7	0.7904133039863046	0.17319868178847792	0.08510638296966953	0.9770114942458549	3.9534866488771314	3.7021260476254865	0.9364205160885258
1	3	none		100	3	63	0.3	1.0	0.7	0.8416527623285132	0.27503999641735427	0.18279569890507574	0.9813218390734101	11.752017972217535	9.78659525193931	0.8327586936605458
1	1	none		100	3	63	0.3	1.0	1.0	0.8054078014184396	0.24361662098519765	0.12765957445450432	0.979885057464225	7.128916305796645	6.34650140125653	0.8902476979294759
1	2	none		100	3	63	0.3	1.0	1.0	0.8128362680361947	0.18650582657041948	0.07446808509846085	0.9820402298780027	4.399537776075392	4.146380667948796	0.9424582387953029
1	3	none		100	3	63	0.3	1.0	1.0	0.835202694351749	0.25230865846925304	0.18279569890507574	0.9813218390734101	11.752017972217535	9.78659525193931	0.8327586936605458
1	1	none		100	5	31	0.1	0.6	0.7	0.8146704573245291	0.23608148573411764	0.05319148935604346	0.9906609195331132	5.959371312387304	5.695574911137453	0.955734179493862
1	2	none		100	5	31	0.1	0.6	0.7	0.8211665443873808	0.18206246945996854	0.05319148935604346	0.9863505747055579	4.059724993605175	3.8969736262790544	0.9599107308549877
1	3	none		100	5	31	0.1	0.6	0.7	0.851540291682116	0.3235031379326676	0.1397849462215285	0.9920977011422982	20.401110496209238	17.689127157475106	0.8670668666174247
1	1	none		100	5	31	0.1	0.6	1.0	0.8168256297383224	0.24423236141905202	0.08510638296966953	0.9920977011422982	11.67863213478307	10.769812279195198	0.9221809573342576
1	2	none		100	5	31	0.1	0.6	1.0	0.8282893127904134	0.19263354029305907	0.05319148935604346	0.9870689655101504	4.288386192630648	4.113471993526665	0.9592121058759993
1	3	none		100	5	31	0.1	0.6	1.0	0.851463045359041	0.2985849700146759	0.10752688170886808	0.9870689655101504	9.196780021657386	8.315405750345468	0.9041648967133952
1	1	none		100	5	31	0.1	1.0	0.7	0.8146704573245291	0.23608148573411764	0.05319148935604346	0.9906609195331132	5.959371312387304	5.695574911137453	0.955734179493862
1	2	none		100	5	31	0.1	1.0	0.7	0.8211665443873808	0.18206246945996854	0.05319148935604346	0.9863505747055579	4.059724993605175	3.8969736262790544	0.9599107308549877
1	3	none		100	5	31	0.1	1.0	0.7	0.851540291682116	0.3235031379326676	0.1397849462215285	0.9920977011422982	20.401110496209238	17.689127157475106	0.8670668666174247
1	1	none		100	5	31	0.1	1.0	1.0	0.8168256297383224	0.24423236141905202	0.08510638296966953	0.9920977011422982	11.67863213478307	10.769812279195198	0.9221809573342576
1	2	none		100	5	31	0.1	1.0	1.0	0.8282893127904134	0.19263354029305907	0.05319148935604346	0.9870689655101504	4.288386192630648	4.113471993526665	0.9592121058759993
1	3	none		100	5	31	0.1	1.0	1.0	0.851463045359041	0.2985849700146759	0.10752688170886808	0.9870689655101504	9.196780021657386	8.315405750345468	0.9041648967133952
1	1	none		100	5	31	0.3	0.6	0.7	0.7894732819760332	0.19440122700529727	0.06382978722725216	0.9834770114871877	4.058297935509853	3.8630873916593944	0.9518984097433167
1	2	none		100	5	31	0.3	0.6	0.7	0.7985754463193936	0.1780152501931387	0.06382978722725216	0.9856321839009654	4.677269467233686	4.44255009681256	0.9498169992475027
1	3	none		100	5	31	0.3	0.6	0.7	0.8227814856012854	0.23314629601674847	0.09677419353798128	0.987787356314743	8.665959277492254	7.924092177837343	0.9143929526369543
1	1	none		100	5	31	0.3	0.6	1.0	0.7734929078014183	0.22585595981539539	0.11702127658329561	0.9863505747055579	9.577037989672487	8.57334197781392	0.8951976478832708
1	2	none		100	5	31	0.3	0.6	1.0	0.7999052335534361	0.17968889808710736	0.05319148935604346	0.9741379310274847	2.11610404981238	2.056736792605584	0.9719450098055906
1	3	none		100	5	31	0.3	0.6	1.0	0.8297800024718823	0.2540715987860384	0.1290322580506417	0.9834770114871877	8.81803007507394	7.809251931517584	0.8856004999814883
1	1	none		100	5	31	0.3	1.0	0.7	0.7894732819760332	0.19440122700529727	0.06382978722725216	0.9834770114871877	4.058297935509853	3.8630873916593944	0.9518984097433167
1	2	none		100	5	31	0.3	1.0	0.7	0.7985754463193936	0.1780152501931387	0.06382978722725216	0.9856321839009654	4.677269467233686	4.44255009681256	0.9498169992475027
1	3	none		100	5	31	0.3	1.0	0.7	0.8227814856012854	0.23314629601674847	0.09677419353798128	0.987787356314743	8.665959277492254	7.924092177837343	0.9143929526369543
1	1	none		100	5	31	0.3	1.0	1.0	0.7734929078014183	0.22585595981539539	0.11702127658329561	0.9863505747055579	9.577037989672487	8.57334197781392	0.8951976478832708
1	2	none		100	5	31	0.3	1.0	1.0	0.7999052335534361	0.17968889808710736	0.05319148935604346	0.9741379310274847	2.11610404981238	2.056736792605584	0.9719450098055906
1	3	none		100	5	31	0.3	1.0	1.0	0.8297800024718823	0.2540715987860384	0.1290322580506417	0.9834770114871877	8.81803007507394	7.809251931517584	0.8856004999814883
1	1	none		100	5	63	0.1	0.6	0.7	0.8146704573245291	0.23608148573411764	0.05319148935604346	0.9906609195331132	5.959371312387304	5.695574911137453	0.955734179493862
1	2	none		100	5	63	0.1	0.6	0.7	0.8211665443873808	0.18206246945996854	0.05319148935604346	0.9863505747055579	4.059724993605175	3.8969736262790544	0.9599107308549877
1	3	none		100	5	63	0.1	0.6	0.7	0.851540291682116	0.3235031379326676	0.1397849462215285	0.9920977011422982	20.401110496209238	17.689127157475106	0.8670668666174247
1	1	none		100	5	63	0.1	0.6	1.0	0.8168256297383224	0.24423236141905202	0.08510638296966953	0.9920977011422982	11.67863213478307	10.769812279195198	0.9221809573342576
1	2	none		100	5	63	0.1	0.6	1.0	0.8282893127904134	0.19263354029305907	0.05319148935604346	0.9870689655101504	4.288386192630648	4.113471993526665	0.9592121058759993
1	3	none		100	5	63	0.1	0.6	1.0	0.851463045359041	0.2985849700146759	0.10752688170886808	0.9870689655101504	9.196780021657386	8.315405750345468	0.9041648967133952
1	1	none		100	5	63	0.1	1.0	0.7	0.8146704573245291	0.23608148573411764	0.05319148935604346	0.9906609195331132	5.959371312387304	5.695574911137453	0.955734179493862
1	2	none		100	5	63	0.1	1.0	0.7	0.8211665443873808	0.18206246945996854	0.05319148935604346	0.9863505747055579	4.059724993605175	3.8969736262790544	0.9599107308549877
1	3	none		100	5	63	0.1	1.0	0.7	0.851540291682116	0.3235031379326676	0.1397849462215285	0.9920977011422982	20.401110496209238	17.689127157475106	0.8670668666174247
1	1	none		100	5	63	0.1	1.0	1.0	0.8168256297383224	0.24423236141905202	0.08510638296966953	0.9920977011422982	11.67863213478307	10.769812279195198	0.9221809573342576
1	2	none		100	5	63	0.1	1.0	1.0	0.8282893127904134	0.19263354029305907	0.05319148935604346	0.9870689655101504	4.288386192630648	4.113471993526665	0.9592121058759993
1	3	none		100	5	63	0.1	1.0	1.0	0.851463045359041	0.2985849700146759	0.10752688170886808	0.9870689655101504	9.196780021657386	8.315405750345468	0.9041648967133952
1	1	none		100	5	63	0.3	0.6	0.7	0.7894732819760332	0.19440122700529727	0.06382978722725216	0.9834770114871877	4.058297935509853	3.8630873916593944	0.9518984097433167
1	2	none		100	5	63	0.3	0.6	0.7	0.7985754463193936	0.1780152501931387	0.06382978722725216	0.9856321839009654	4.677269467233686	4.44255009681256	0.9498169992475027
1	3	none		100	5	63	0.3	0.6	0.7	0.8227814856012854	0.23314629601674847	0.09677419353798128	0.987787356314743	8.665959277492254	7.924092177837343	0.9143929526369543
1	1	none		100	5	63	0.3	0.6	1.0	0.7734929078014183	0.22585595981539539	0.11702127658329561	0.9863505747055579	9.577037989672487	8.57334197781392	0.8951976478832708
1	2	none		100	5	63	0.3	0.6	1.0	0.7999052335534361	0.17968889808710736	0.05319148935604346	0.9741379310274847	2.11610404981238	2.056736792605584	0.9719450098055906
1	3	none		100	5	63	0.3	0.6	1.0	0.8297800024718823	0.2540715987860384	0.1290322580506417	0.9834770114871877	8.81803007507394	7.809251931517584	0.8856004999814883
1	1	none		100	5	63	0.3	1.0	0.7	0.7894732819760332	0.19440122700529727	0.06382978722725216	0.9834770114871877	4.058297935509853	3.8630873916593944	0.9518984097433167
1	2	none		100	5	63	0.3	1.0	0.7	0.7985754463193936	0.1780152501931387	0.06382978722725216	0.9856321839009654	4.677269467233686	4.44255009681256	0.9498169992475027
1	3	none		100	5	63	0.3	1.0	0.7	0.8227814856012854	0.23314629601674847	0.09677419353798128	0.987787356314743	8.665959277492254	7.924092177837343	0.9143929526369543
1	1	none		100	5	63	0.3	1.0	1.0	0.7734929078014183	0.22585595981539539	0.11702127658329561	0.9863505747055579	9.577037989672487	8.57334197781392	0.8951976478832708
1	2	none		100	5	63	0.3	1.0	1.0	0.7999052335534361	0.17968889808710736	0.05319148935604346	0.9741379310274847	2.11610404981238	2.056736792605584	0.9719450098055906
1	3	none		100	5	63	0.3	1.0	1.0	0.8297800024718823	0.2540715987860384	0.1290322580506417	0.9834770114871877	8.81803007507394	7.809251931517584	0.8856004999814883
1	1	none		100	10	31	0.1	0.6	0.7	0.7977042064074346	0.22143130414756526	0.04255319148483477	0.9906609195331132	4.714524861020385	4.5564599289099625	0.9664727657791032
1	2	none		100	10	31	0.1	0.6	0.7	0.8304903399364146	0.1909511139840672	0.03191489361362608	0.989224137923928	3.0263708152202122	2.9616993769343054	0.9786306858946797
1	3	none		100	10	31	0.1	0.6	0.7	0.8416836608577432	0.28073074420661087	0.1290322580506417	0.9906609195331132	15.715082853729015	13.816362365066018	0.8791784514605164
1	1	none		100	10	31	0.1	0.6	1.0	0.8054689410613842	0.22482333453284248	0.07446808509846085	0.9899425287285206	7.919532344333303	7.404247951187799	0.934934987327941
1	2	none		100	10	31	0.1	0.6	1.0	0.8102760454878944	0.18521479080077125	0.05319148935604346	0.9870689655101504	4.288386192630648	4.113471993526665	0.9592121058759993
1	3	none		100	10	31	0.1	0.6	1.0	0.8414596465208257	0.288104856252809	0.1397849462215285	0.989224137923928	14.917486124016053	12.972030962758355	0.8695855793490218
1	1	none		100	10	31	0.1	1.0	0.7	0.7977042064074346	0.22143130414756526	0.04255319148483477	0.9906609195331132	4.714524861020385	4.5564599289099625	0.9664727657791032
1	2	none		100	10	31	0.1	1.0	0.7	0.8304903399364146	0.1909511139840672	0.03191489361362608	0.989224137923928	3.0263708152202122	2.9616993769343054	0.9786306858946797
1	3	none		100	10	31	0.1	1.0	0.7	0.8416836608577432	0.28073074420661087	0.1290322580506417	0.9906609195331132	15.715082853729015	13.816362365066018	0.8791784514605164
1	1	none		100	10	31	0.1	1.0	1.0	0.8054689410613842	0.22482333453284248	0.07446808509846085	0.9899425287285206	7.919532344333303	7.404247951187799	0.934934987327941
1	2	none		100	10	31	0.1	1.0	1.0	0.8102760454878944	0.18521479080077125	0.05319148935604346	0.9870689655101504	4.288386192630648	4.113471993526665	0.9592121058759993
1	3	none		100	10	31	0.1	1.0	1.0	0.8414596465208257	0.288104856252809	0.1397849462215285	0.989224137923928	14.917486124016053	12.972030962758355	0.8695855793490218
1	1	none		100	10	31	0.3	0.6	0.7	0.7906655050134507	0.22795367414996093	0.08510638296966953	0.9899425287285206	9.156137061400461	8.46199765850034	0.9241886081644871
1	2	none		100	10	31	0.3	0.6	0.7	0.8078457446808511	0.17415723054937665	0.03191489361362608	0.989224137923928	3.0263708152202122	2.9616993769343054	0.9786306858946797
1	3	none		100	10	31	0.3	0.6	0.7	0.835542578173279	0.2471355944293499	0.10752688170886808	0.987787356314743	9.74485380471741	8.804546864263713	0.9035073222497151
1	1	none		100	10	31	0.3	0.6	1.0	0.7841617754952311	0.21001500284587904	0.05319148935604346	0.9920977011422982	7.0531064884999894	6.731132674496999	0.95435006049334
1	2	none		100	10	31	0.3	0.6	1.0	0.7856444118366348	0.1742056375043936	0.05319148935604346	0.9856321839009654	3.8539298985559967	3.7021250806771335	0.9606103742377252
1	3	none		100	10	31	0.3	0.6	1.0	0.8263579903596588	0.2620452837676873	0.1182795698797549	0.9885057471193355	11.536575307785393	10.29031362060833	0.8919729842441384
1	1	none		100	10	31	0.3	1.0	0.7	0.7906655050134507	0.22795367414996093	0.08510638296966953	0.9899425287285206	9.156137061400461	8.46199765850034	0.9241886081644871
1	2	none		100	10	31	0.3	1.0	0.7	0.8078457446808511	0.17415723054937665	0.03191489361362608	0.989224137923928	3.0263708152202122	2.9616993769343054	0.9786306858946797
1	3	none		100	10	31	0.3	1.0	0.7	0.835542578173279	0.2471355944293499	0.10752688170886808	0.987787356314743	9.74485380471741	8.804546864263713	0.9035073222497151
1	1	none		100	10	31	0.3	1.0	1.0	0.7841617754952311	0.21001500284587904	0.05319148935604346	0.9920977011422982	7.0531064884999894	6.731132674496999	0.95435006049334
1	2	none		100	10	31	0.3	1.0	1.0	0.7856444118366348	0.1742056375043936	0.05319148935604346	0.9856321839009654	3.8539298985559967	3.7021250806771335	0.9606103742377252
1	3	none		100	10	31	0.3	1.0	1.0	0.8263579903596588	0.2620452837676873	0.1182795698797549	0.9885057471193355	11.536575307785393	10.29031362060833	0.8919729842441384
1	1	none		100	10	63	0.1	0.6	0.7	0.8049798239178283	0.2182546076252484	0.03191489361362608	0.9928160919468908	4.556037608148745	4.442547002580759	0.9750900539263817
1	2	none		100	10	63	0.1	0.6	0.7	0.8284115920763023	0.18678617839108044	0.04255319148483477	0.987787356314743	3.5947682951405424	3.484352588840264	0.969284322887452
1	3	none		100	10	63	0.1	0.6	0.7	0.8454919045853417	0.30513513314594165	0.1397849462215285	0.9913793103377057	18.68747827774705	16.215034938860825	0.8676951759347229
1	1	none		100	10	63	0.1	0.6	1.0	0.8106734531670334	0.2564086598306457	0.06382978722725216	0.9906609195331132	7.232509728255417	6.834689893364945	0.9449955932086206
1	2	none		100	10	63	0.1	0.6	1.0	0.8301922841770605	0.19467007163920252	0.03191489361362608	0.9885057471193355	2.8351623662216756	2.7765933270338574	0.9793419000487457
1	3	none		100	10	63	0.1	0.6	1.0	0.8514475960944259	0.2927995310973274	0.09677419353798128	0.987787356314743	8.665959277492254	7.924092177837343	0.9143929526369543
1	1	none		100	10	63	0.1	1.0	0.7	0.8049798239178283	0.2182546076252484	0.03191489361362608	0.9928160919468908	4.556037608148745	4.442547002580759	0.9750900539263817
1	2	none		100	10	63	0.1	1.0	0.7	0.8284115920763023	0.18678617839108044	0.04255319148483477	0.987787356314743	3.5947682951405424	3.484352588840264	0.969284322887452
1	3	none		100	10	63	0.1	1.0	0.7	0.8454919045853417	0.30513513314594165	0.1397849462215285	0.9913793103377057	18.68747827774705	16.215034938860825	0.8676951759347229
1	1	none		100	10	63	0.1	1.0	1.0	0.8106734531670334	0.2564086598306457	0.06382978722725216	0.9906609195331132	7.232509728255417	6.834689893364945	0.9449955932086206
1	2	none		100	10	63	0.1	1.0	1.0	0.8301922841770605	0.19467007163920252	0.03191489361362608	0.9885057471193355	2.8351623662216756	2.7765933270338574	0.9793419000487457
1	3	none		100	10	63	0.1	1.0	1.0	0.8514475960944259	0.2927995310973274	0.09677419353798128	0.987787356314743	8.665959277492254	7.924092177837343	0.9143929526369543
1	1	none		100	10	63	0.3	0.6	0.7	0.7924538395695769	0.23108045508084404	0.07446808509846085	0.9906609195331132	8.534915693596965	7.973804875592435	0.9342570069233793
1	2	none		100	10	63	0.3	0.6	0.7	0.8083119344583027	0.18884141426158416	0.05319148935604346	0.9899425287285206	5.529689519457332	5.288748536562713	0.9564277456548484
1	3	none		100	10	63	0.3	0.6	0.7	0.832375478927203	0.2660710083035711	0.07526881719620766	0.9906609195331132	8.6341588992449	8.059544712955178	0.9334487262353297
1	1	none		100	10	63	0.3	0.6	1.0	0.7853463560772804	0.23855905645544337	0.07446808509846085	0.9920977011422982	10.101345612105037	9.4235857442958	0.9329039917206184
1	2	none		100	10	63	0.3	0.6	1.0	0.8048804719980436	0.19088619376113375	0.06382978722725216	0.987787356314743	5.514701360556349	5.226528883260396	0.9477446712701241
1	3	none		100	10	63	0.3	0.6	1.0	0.8253074403658387	0.25880553693390496	0.10752688170886808	0.9870689655101504	9.196780021657386	8.315405750345468	0.9041648967133952
1	1	none		100	10	63	0.3	1.0	0.7	0.7924538395695769	0.23108045508084404	0.07446808509846085	0.9906609195331132	8.534915693596965	7.973804875592435	0.9342570069233793
1	2	none		100	10	63	0.3	1.0	0.7	0.8083119344583027	0.18884141426158416	0.05319148935604346	0.9899425287285206	5.529689519457332	5.288748536562713	0.9564277456548484
1	3	none		100	10	63	0.3	1.0	0.7	0.832375478927203	0.2660710083035711	0.07526881719620766	0.9906609195331132	8.6341588992449	8.059544712955178	0.9334487262353297
1	1	none		100	10	63	0.3	1.0	1.0	0.7853463560772804	0.23855905645544337	0.07446808509846085	0.9920977011422982	10.101345612105037	9.4235857442958	0.9329039917206184
1	2	none		100	10	63	0.3	1.0	1.0	0.8048804719980436	0.19088619376113375	0.06382978722725216	0.987787356314743	5.514701360556349	5.226528883260396	0.9477446712701241
1	3	none		100	10	63	0.3	1.0	1.0	0.8253074403658387	0.25880553693390496	0.10752688170886808	0.9870689655101504	9.196780021657386	8.315405750345468	0.9041648967133952
1	1	none		300	3	31	0.1	0.6	0.7	0.7965578381022255	0.24165565431629782	0.08510638296966953	0.987787356314743	7.52393363734255	6.968705177680528	0.9262050196527962
1	2	none		300	3	31	0.1	0.6	0.7	0.8105741012472486	0.17976751512495898	0.07446808509846085	0.9841954022917803	5.01044614532365	4.7117958555675585	0.9403944616510269
1	3	none		300	3	31	0.1	0.6	0.7	0.8411970090223706	0.2452891728292434	0.1290322580506417	0.9856321839009654	10.16295587131136	8.980638905374256	0.8836640557591928
1	1	none		300	3	31	0.1	0.6	1.0	0.7928053925165076	0.2339274649903519	0.10638297871208692	0.9870689655101504	9.087294545350773	8.22694398705333	0.9053237853272227
1	2	none		300	3	31	0.1	0.6	1.0	0.8141125580826608	0.17302228396267494	0.04255319148483477	0.9806034482688176	2.246912420657909	2.1938522958130893	0.9763853068654951
1	3	none		300	3	31	0.1	0.6	1.0	0.8383852428624397	0.26882534695559823	0.1290322580506417	0.9856321839009654	10.16295587131136	8.980638905374256	0.8836640557591928
1	1	none		300	3	31	0.1	1.0	0.7	0.7965578381022255	0.24165565431629782	0.08510638296966953	0.987787356314743	7.52393363734255	6.968705177680528	0.9262050196527962
1	2	none		300	3	31	0.1	1.0	0.7	0.8105741012472486	0.17976751512495898	0.07446808509846085	0.9841954022917803	5.01044614532365	4.7117958555675585	0.9403944616510269
1	3	none		300	3	31	0.1	1.0	0.7	0.8411970090223706	0.2452891728292434	0.1290322580506417	0.9856321839009654	10.16295587131136	8.980638905374256	0.8836640557591928
1	1	none		300	3	31	0.1	1.0	1.0	0.7928053925165076	0.2339274649903519	0.10638297871208692	0.9870689655101504	9.087294545350773	8.22694398705333	0.9053237853272227
1	2	none		300	3	31	0.1	1.0	1.0	0.8141125580826608	0.17302228396267494	0.04255319148483477	0.9806034482688176	2.246912420657909	2.1938522958130893	0.9763853068654951
1	3	none		300	3	31	0.1	1.0	1.0	0.8383852428624397	0.26882534695559823	0.1290322580506417	0.9856321839009654	10.16295587131136	8.980638905374256	0.8836640557591928
1	1	none		300	3	31	0.3	0.6	0.7	0.7724993886035707	0.21620048807078282	0.09574468084087823	0.987787356314743	8.564006815522735	7.839793324890594	0.9154351938441324
1	2	none		300	3	31	0.3	0.6	0.7	0.7708715456101736	0.15009084091910666	0.04255319148483477	0.979885057464225	2.165078287649409	2.1155004670855098	0.9771011318632233
1	3	none		300	3	31	0.3	0.6	0.7	0.8149332591768633	0.23766180594871752	0.17204301073418893	0.9777298850504474	9.122744104563846	7.725282688081441	0.8468156629526924
1	1	none		300	3	31	0.3	0.6	1.0	0.7790107605771583	0.21853922066589845	0.10638297871208692	0.9827586206825952	6.785710340788603	6.170209184053157	0.9092945036435172
1	2	none		300	3	31	0.3	0.6	1.0	0.7883956957691367	0.16526391897422973	0.07446808509846085	0.9813218390734101	4.227230270528049	3.9869045738546802	0.9431481789338031
1	3	none		300	3	31	0.3	0.6	1.0	0.8120596959584724	0.23970513599847754	0.1397849462215285	0.9827586206825952	9.262494611165927	8.10752217516595	0.8753065370496838
1	1	none		300	3	31	0.3	1.0	0.7	0.7724993886035707	0.21620048807078282	0.09574468084087823	0.987787356314743	8.564006815522735	7.839793324890594	0.9154351938441324
1	2	none		300	3	31	0.3	1.0	0.7	0.7708715456101736	0.15009084091910666	0.04255319148483477	0.979885057464225	2.165078287649409	2.1155004670855098	0.9771011318632233
1	3	none		300	3	31	0.3	1.0	0.7	0.8149332591768633	0.23766180594871752	0.17204301073418893	0.9777298850504474	9.122744104563846	7.725282688081441	0.8468156629526924
1	1	none		300	3	31	0.3	1.0	1.0	0.7790107605771583	0.21853922066589845	0.10638297871208692	0.9827586206825952	6.785710340788603	6.170209184053157	0.9092945036435172
1	2	none		300	3	31	0.3	1.0	1.0	0.7883956957691367	0.16526391897422973	0.07446808509846085	0.9813218390734101	4.227230270528049	3.9869045738546802	0.9431481789338031
1	3	none		300	3	31	0.3	1.0	1.0	0.8120596959584724	0.23970513599847754	0.1397849462215285	0.9827586206825952	9.262494611165927	8.10752217516595	0.8753065370496838
1	1	none		300	3	63	0.1	0.6	0.7	0.7965578381022255	0.24165565431629782	0.08510638296966953	0.987787356314743	7.52393363734255	6.968705177680528	0.9262050196527962
1	2	none		300	3	63	0.1	0.6	0.7	0.8105741012472486	0.17976751512495898	0.07446808509846085	0.9841954022917803	5.01044614532365	4.7117958555675585	0.9403944616510269
1	3	none		300	3	63	0.1	0.6	0.7	0.8411970090223706	0.2452891728292434	0.1290322580506417	0.9856321839009654	10.16295587131136	8.980638905374256	0.8836640557591928
1	1	none		300	3	63	0.1	0.6	1.0	0.7928053925165076	0.2339274649903519	0.10638297871208692	0.9870689655101504	9.087294545350773	8.22694398705333	0.9053237853272227
1	2	none		300	3	63	0.1	0.6	1.0	0.8141125580826608	0.17302228396267494	0.04255319148483477	0.9806034482688176	2.246912420657909	2.1938522958130893	0.9763853068654951
1	3	none		300	3	63	0.1	0.6	1.0	0.8383852428624397	0.26882534695559823	0.1290322580506417	0.9856321839009654	10.16295587131136	8.980638905374256	0.8836640557591928
1	1	none		300	3	63	0.1	1.0	0.7	0.7965578381022255	0.24165565431629782	0.08510638296966953	0.987787356314743	7.52393363734255	6.968705177680528	0.9262050196527962
1	2	none		300	3	63	0.1	1.0	0.7	0.8105741012472486	0.17976751512495898	0.07446808509846085	0.9841954022917803	5.01044614532365	4.7117958555675585	0.9403944616510269
1	3	none		300	3	63	0.1	1.0	0.7	0.8411970090223706	0.2452891728292434	0.1290322580506417	0.9856321839009654	10.16295587131136	8.980638905374256	0.8836640557591928
1	1	none		300	3	63	0.1	1.0	1.0	0.7928053925165076	0.2339274649903519	0.10638297871208692	0.9870689655101504	9.087294545350773	8.22694398705333	0.9053237853272227
1	2	none		300	3	63	0.1	1.0	1.0	0.8141125580826608	0.17302228396267494	0.04255319148483477	0.9806034482688176	2.246912420657909	2.1938522958130893	0.9763853068654951
1	3	none		300	3	63	0.1	1.0	1.0	0.8383852428624397	0.26882534695559823	0.1290322580506417	0.9856321839009654	10.16295587131136	8.980638905374256	0.8836640557591928
1	1	none		300	3	63	0.3	0.6	0.7	0.7724993886035707	0.21620048807078282	0.09574468084087823	0.987787356314743	8.564006815522735	7.839793324890594	0.9154351938441324
1	2	none		300	3	63	0.3	0.6	0.7	0.7708715456101736	0.15009084091910666	0.04255319148483477	0.979885057464225	2.165078287649409	2.1155004670855098	0.9771011318632233
1	3	none		300	3	63	0.3	0.6	0.7	0.8149332591768633	0.23766180594871752	0.17204301073418893	0.9777298850504474	9.122744104563846	7.725282688081441	0.8468156629526924
1	1	none		300	3	63	0.3	0.6	1.0	0.7790107605771583	0.21853922066589845	0.10638297871208692	0.9827586206825952	6.785710340788603	6.170209184053157	0.9092945036435172
1	2	none		300	3	63	0.3	0.6	1.0	0.7883956957691367	0.16526391897422973	0.07446808509846085	0.9813218390734101	4.227230270528049	3.9869045738546802	0.9431481789338031
1	3	none		300	3	63	0.3	0.6	1.0	0.8120596959584724	0.23970513599847754	0.1397849462215285	0.9827586206825952	9.262494611165927	8.10752217516595	0.8753065370496838
1	1	none		300	3	63	0.3	1.0	0.7	0.7724993886035707	0.21620048807078282	0.09574468084087823	0.987787356314743	8.564006815522735	7.839793324890594	0.9154351938441324
1	2	none		300	3	63	0.3	1.0	0.7	0.7708715456101736	0.15009084091910666	0.04255319148483477	0.979885057464225	2.165078287649409	2.1155004670855098	0.9771011318632233
1	3	none		300	3	63	0.3	1.0	0.7	0.8149332591768633	0.23766180594871752	0.17204301073418893	0.9777298850504474	9.122744104563846	7.725282688081441	0.8468156629526924
1	1	none		300	3	63	0.3	1.0	1.0	0.7790107605771583	0.21853922066589845	0.10638297871208692	0.9827586206825952	6.785710340788603	6.170209184053157	0.9092945036435172
1	2	none		300	3	63	0.3	1.0	1.0	0.7883956957691367	0.16526391897422973	0.07446808509846085	0.9813218390734101	4.227230270528049	3.9869045738546802	0.9431481789338031
1	3	none		300	3	63	0.3	1.0	1.0	0.8120596959584724	0.23970513599847754	0.1397849462215285	0.9827586206825952	9.262494611165927	8.10752217516595	0.8753065370496838
1	1	none		300	5	31	0.1	0.6	0.7	0.7922474932746393	0.21179097408051284	0.05319148935604346	0.9885057471193355	4.831456465661702	4.627655545056428	0.9578179022478418
1	2	none		300	5	31	0.1	0.6	0.7	0.7963438493519198	0.16864404035112987	0.06382978722725216	0.9856321839009654	4.677269467233686	4.44255009681256	0.9498169992475027
1	3	none		300	5	31	0.1	0.6	0.7	0.844928006426894	0.2972736956746988	0.10752688170886808	0.9870689655101504	9.196780021657386	8.315405750345468	0.9041648967133952
1	1	none		300	5	31	0.1	0.6	1.0	0.7750290413303985	0.20732675852470941	0.08510638296966953	0.9899425287285206	9.156137061400461	8.46199765850034	0.9241886081644871
1	2	none		300	5	31	0.1	0.6	1.0	0.8002415015896308	0.17191631872797325	0.06382978722725216	0.9849137930963728	4.451295746464215	4.231000232530505	0.9505097906330636
1	3	none		300	5	31	0.1	0.6	1.0	0.8376900259547645	0.27177722592876397	0.07526881719620766	0.9885057471193355	6.999993900802742	6.548381394932574	0.935483861519034
1	1	none		300	5	31	0.1	1.0	0.7	0.7922474932746393	0.21179097408051284	0.05319148935604346	0.9885057471193355	4.831456465661702	4.627655545056428	0.9578179022478418
1	2	none		300	5	31	0.1	1.0	0.7	0.7963438493519198	0.16864404035112987	0.06382978722725216	0.9856321839009654	4.677269467233686	4.44255009681256	0.9498169992475027
1	3	none		300	5	31	0.1	1.0	0.7	0.844928006426894	0.2972736956746988	0.10752688170886808	0.9870689655101504	9.196780021657386	8.315405750345468	0.9041648967133952
1	1	none		300	5	31	0.1	1.0	1.0	0.7750290413303985	0.20732675852470941	0.08510638296966953	0.9899425287285206	9.156137061400461	8.46199765850034	0.9241886081644871
1	2	none		300	5	31	0.1	1.0	1.0	0.8002415015896308	0.17191631872797325	0.06382978722725216	0.9849137930963728	4.451295746464215	4.231000232530505	0.9505097906330636
1	3	none		300	5	31	0.1	1.0	1.0	0.8376900259547645	0.27177722592876397	0.07526881719620766	0.9885057471193355	6.999993900802742	6.548381394932574	0.935483861519034
1	1	none		300	5	31	0.3	0.6	0.7	0.7635424309122035	0.20845751886659356	0.07446808509846085	0.9899425287285206	7.919532344333303	7.404247951187799	0.934934987327941
1	2	none		300	5	31	0.3	0.6	0.7	0.7833134629493764	0.17048550365694778	0.05319148935604346	0.9863505747055579	4.059724993605175	3.8969736262790544	0.9599107308549877
1	3	none		300	5	31	0.3	0.6	0.7	0.8252533679396862	0.24881438865817593	0.09677419353798128	0.987787356314743	8.665959277492254	7.924092177837343	0.9143929526369543
1	1	none		300	5	31	0.3	0.6	1.0	0.7590563096111519	0.21858821615306828	0.08510638296966953	0.9899425287285206	9.156137061400461	8.46199765850034	0.9241886081644871
1	2	none		300	5	31	0.3	0.6	1.0	0.7928359623379798	0.16730772169747873	0.05319148935604346	0.979885057464225	2.736756262160062	2.6443755838568874	0.9662444526215048
1	3	none		300	5	31	0.3	0.6	1.0	0.8163005190952911	0.24770180904019434	0.09677419353798128	0.9856321839009654	7.349994874219243	6.735479179030693	0.9163923541166038
1	1	none		300	5	31	0.3	1.0	0.7	0.7635424309122035	0.20845751886659356	0.07446808509846085	0.9899425287285206	7.919532344333303	7.404247951187799	0.934934987327941
1	2	none		300	5	31	0.3	1.0	0.7	0.7833134629493764	0.17048550365694778	0.05319148935604346	0.9863505747055579	4.059724993605175	3.8969736262790544	0.9599107308549877
1	3	none		300	5	31	0.3	1.0	0.7	0.8252533679396862	0.24881438865817593	0.09677419353798128	0.987787356314743	8.665959277492254	7.924092177837343	0.9143929526369543
1	1	none		300	5	31	0.3	1.0	1.0	0.7590563096111519	0.21858821615306828	0.08510638296966953	0.9899425287285206	9.156137061400461	8.46199765850034	0.9241886081644871
1	2	none		300	5	31	0.3	1.0	1.0	0.7928359623379798	0.16730772169747873	0.05319148935604346	0.979885057464225	2.736756262160062	2.6443755838568874	0.9662444526215048
1	3	none		300	5	31	0.3	1.0	1.0	0.8163005190952911	0.24770180904019434	0.09677419353798128	0.9856321839009654	7.349994874219243	6.735479179030693	0.9163923541166038
1	1	none		300	5	63	0.1	0.6	0.7	0.7922474932746393	0.21179097408051284	0.05319148935604346	0.9885057471193355	4.831456465661702	4.627655545056428	0.9578179022478418
1	2	none		300	5	63	0.1	0.6	0.7	0.7963438493519198	0.16864404035112987	0.06382978722725216	0.9856321839009654	4.677269467233686	4.44255009681256	0.9498169992475027
1	3	none		300	5	63	0.1	0.6	0.7	0.844928006426894	0.2972736956746988	0.10752688170886808	0.9870689655101504	9.196780021657386	8.315405750345468	0.9041648967133952
1	1	none		300	5	63	0.1	0.6	1.0	0.7750290413303985	0.20732675852470941	0.08510638296966953	0.9899425287285206	9.156137061400461	8.46199765850034	0.9241886081644871
1	2	none		300	5	63	0.1	0.6	1.0	0.8002415015896308	0.17191631872797325	0.06382978722725216	0.9849137930963728	4.451295746464215	4.231000232530505	0.9505097906330636
1	3	none		300	5	63	0.1	0.6	1.0	0.8376900259547645	0.27177722592876397	0.07526881719620766	0.9885057471193355	6.999993900802742	6.548381394932574	0.935483861519034
1	1	none		300	5	63	0.1	1.0	0.7	0.7922474932746393	0.21179097408051284	0.05319148935604346	0.9885057471193355	4.831456465661702	4.627655545056428	0.9578179022478418
1	2	none		300	5	63	0.1	1.0	0.7	0.7963438493519198	0.16864404035112987	0.06382978722725216	0.9856321839009654	4.677269467233686	4.44255009681256	0.9498169992475027
1	3	none		300	5	63	0.1	1.0	0.7	0.844928006426894	0.2972736956746988	0.10752688170886808	0.9870689655101504	9.196780021657386	8.315405750345468	0.9041648967133952
1	1	none		300	5	63	0.1	1.0	1.0	0.7750290413303985	0.20732675852470941	0.08510638296966953	0.9899425287285206	9.156137061400461	8.46199765850034	0.9241886081644871
1	2	none		300	5	63	0.1	1.0	1.0	0.8002415015896308	0.17191631872797325	0.06382978722725216	0.9849137930963728	4.451295746464215	4.231000232530505	0.9505097906330636
1	3	none		300	5	63	0.1	1.0	1.0	0.8376900259547645	0.27177722592876397	0.07526881719620766	0.9885057471193355	6.999993900802742	6.548381394932574	0.935483861519034
1	1	none		300	5	63	0.3	0.6	0.7	0.7635424309122035	0.20845751886659356	0.07446808509846085	0.9899425287285206	7.919532344333303	7.404247951187799	0.934934987327941
1	2	none		300	5	63	0.3	0.6	0.7	0.7833134629493764	0.17048550365694778	0.05319148935604346	0.9863505747055579	4.059724993605175	3.8969736262790544	0.9599107308549877
1	3	none		300	5	63	0.3	0.6	0.7	0.8252533679396862	0.24881438865817593	0.09677419353798128	0.987787356314743	8.665959277492254	7.924092177837343	0.9143929526369543
1	1	none		300	5	63	0.3	0.6	1.0	0.7590563096111519	0.21858821615306828	0.08510638296966953	0.9899425287285206	9.156137061400461	8.46199765850034	0.9241886081644871
1	2	none		300	5	63	0.3	0.6	1.0	0.7928359623379798	0.16730772169747873	0.05319148935604346	0.979885057464225	2.736756262160062	2.6443755838568874	0.9662444526215048
1	3	none		300	5	63	0.3	0.6	1.0	0.8163005190952911	0.24770180904019434	0.09677419353798128	0.9856321839009654	7.349994874219243	6.735479179030693	0.9163923541166038
1	1	none		300	5	63	0.3	1.0	0.7	0.7635424309122035	0.20845751886659356	0.07446808509846085	0.9899425287285206	7.919532344333303	7.404247951187799	0.934934987327941
1	2	none		300	5	63	0.3	1.0	0.7	0.7833134629493764	0.17048550365694778	0.05319148935604346	0.9863505747055579	4.059724993605175	3.8969736262790544	0.9599107308549877
1	3	none		300	5	63	0.3	1.0	0.7	0.8252533679396862	0.24881438865817593	0.09677419353798128	0.987787356314743	8.665959277492254	7.924092177837343	0.9143929526369543
1	1	none		300	5	63	0.3	1.0	1.0	0.7590563096111519	0.21858821615306828	0.08510638296966953	0.9899425287285206	9.156137061400461	8.46199765850034	0.9241886081644871
1	2	none		300	5	63	0.3	1.0	1.0	0.7928359623379798	0.16730772169747873	0.05319148935604346	0.979885057464225	2.736756262160062	2.6443755838568874	0.9662444526215048
1	3	none		300	5	63	0.3	1.0	1.0	0.8163005190952911	0.24770180904019434	0.09677419353798128	0.9856321839009654	7.349994874219243	6.735479179030693	0.9163923541166038
1	1	none		300	10	31	0.1	0.6	0.7	0.781494558571778	0.21423191760363355	0.03191489361362608	0.9920977011422982	4.1388558964128155	4.0386796046982	0.9757961292660616
1	2	none		300	10	31	0.1	0.6	0.7	0.8185375397407678	0.17647375067148374	0.04255319148483477	0.987787356314743	3.5947682951405424	3.484352588840264	0.969284322887452
1	3	none		300	10	31	0.1	0.6	0.7	0.8362841428747992	0.2727631269672832	0.09677419353798128	0.989224137923928	9.83570514215852	8.980636820371169	0.913064858311038
1	1	none		300	10	31	0.1	0.6	1.0	0.7801876987038395	0.21353747448948066	0.05319148935604346	0.9899425287285206	5.529689519457332	5.288748536562713	0.9564277456548484
1	2	none		300	10	31	0.1	0.6	1.0	0.809213744191734	0.1835126986593799	0.05319148935604346	0.9849137930963728	3.6677343233675597	3.5258335271087535	0.9613110382526665
1	3	none		300	10	31	0.1	0.6	1.0	0.8341212458286985	0.2538124475372878	0.10752688170886808	0.9849137930963728	7.86574348362235	7.1274914311364235	0.906143375679551
1	1	none		300	10	31	0.1	1.0	0.7	0.781494558571778	0.21423191760363355	0.03191489361362608	0.9920977011422982	4.1388558964128155	4.0386796046982	0.9757961292660616
1	2	none		300	10	31	0.1	1.0	0.7	0.8185375397407678	0.17647375067148374	0.04255319148483477	0.987787356314743	3.5947682951405424	3.484352588840264	0.969284322887452
1	3	none		300	10	31	0.1	1.0	0.7	0.8362841428747992	0.2727631269672832	0.09677419353798128	0.989224137923928	9.83570514215852	8.980636820371169	0.913064858311038
1	1	none		300	10	31	0.1	1.0	1.0	0.7801876987038395	0.21353747448948066	0.05319148935604346	0.9899425287285206	5.529689519457332	5.288748536562713	0.9564277456548484
1	2	none		300	10	31	0.1	1.0	1.0	0.809213744191734	0.1835126986593799	0.05319148935604346	0.9849137930963728	3.6677343233675597	3.5258335271087535	0.9613110382526665
1	3	none		300	10	31	0.1	1.0	1.0	0.8341212458286985	0.2538124475372878	0.10752688170886808	0.9849137930963728	7.86574348362235	7.1274914311364235	0.906143375679551
1	1	none		300	10	31	0.3	0.6	0.7	0.7860036072389338	0.24058302342105828	0.08510638296966953	0.9920977011422982	11.67863213478307	10.769812279195198	0.9221809573342576
1	2	none		300	10	31	0.3	0.6	0.7	0.7939670457324529	0.17022993279562856	0.05319148935604346	0.9849137930963728	3.6677343233675597	3.5258335271087535	0.9613110382526665
1	3	none		300	10	31	0.3	0.6	0.7	0.826975960944259	0.24210485662865405	0.09677419353798128	0.9849137930963728	6.9948933131503175	6.414742288022782	0.9170607657466638
1	1	none		300	10	31	0.3	0.6	1.0	0.7779331743702617	0.21346577385341747	0.04255319148483477	0.9885057471193355	3.822218893282757	3.7021244360451426	0.9685799011482937
1	2	none		300	10	31	0.3	0.6	1.0	0.7702142944485204	0.16545261633940878	0.05319148935604346	0.9856321839009654	3.8539298985559967	3.7021250806771335	0.9606103742377252
1	3	none		300	10	31	0.3	0.6	1.0	0.8110632183908045	0.25955690045717583	0.10752688170886808	0.989224137923928	11.060230680470024	9.978485355967965	0.9021950385705341
1	1	none		300	10	31	0.3	1.0	0.7	0.7860036072389338	0.24058302342105828	0.08510638296966953	0.9920977011422982	11.67863213478307	10.769812279195198	0.9221809573342576
1	2	none		300	10	31	0.3	1.0	0.7	0.7939670457324529	0.17022993279562856	0.05319148935604346	0.9849137930963728	3.6677343233675597	3.5258335271087535	0.9613110382526665
1	3	none		300	10	31	0.3	1.0	0.7	0.826975960944259	0.24210485662865405	0.09677419353798128	0.9849137930963728	6.9948933131503175	6.414742288022782	0.9170607657466638
1	1	none		300	10	31	0.3	1.0	1.0	0.7779331743702617	0.21346577385341747	0.04255319148483477	0.9885057471193355	3.822218893282757	3.7021244360451426	0.9685799011482937
1	2	none		300	10	31	0.3	1.0	1.0	0.7702142944485204	0.16545261633940878	0.05319148935604346	0.9856321839009654	3.8539298985559967	3.7021250806771335	0.9606103742377252
1	3	none		300	10	31	0.3	1.0	1.0	0.8110632183908045	0.25955690045717583	0.10752688170886808	0.989224137923928	11.060230680470024	9.978485355967965	0.9021950385705341
1	1	none		300	10	63	0.1	0.6	0.7	0.7784528613352898	0.19868993705685492	0.03191489361362608	0.9935344827514833	5.065926223447282	4.936162572193583	0.9743849996645509
1	2	none		300	10	63	0.1	0.6	0.7	0.815266568843238	0.17802764097336105	0.05319148935604346	0.9863505747055579	4.059724993605175	3.8969736262790544	0.9599107308549877
1	3	none		300	10	63	0.1	0.6	0.7	0.8478324681745149	0.30293078438489995	0.08602150536709446	0.9935344827514833	14.462722699609268	13.304638904248485	0.9199262846947001
1	1	none		300	10	63	0.1	0.6	1.0	0.7869054169723649	0.2201117438003583	0.05319148935604346	0.9935344827514833	8.632945434948416	8.226937620322635	0.9529699447292219
1	2	none		300	10	63	0.1	0.6	1.0	0.8089997554414282	0.1843664267461842	0.03191489361362608	0.987787356314743	2.666449010437279	2.613264441630198	0.9800541486961158
1	3	none		300	10	63	0.1	0.6	1.0	0.8403164009393153	0.29582555513684483	0.07526881719620766	0.9899425287285206	8.011619929647619	7.483863520546849	0.9341261200791657
1	1	none		300	10	63	0.1	1.0	0.7	0.7784528613352898	0.19868993705685492	0.03191489361362608	0.9935344827514833	5.065926223447282	4.936162572193583	0.9743849996645509
1	2	none		300	10	63	0.1	1.0	0.7	0.815266568843238	0.17802764097336105	0.05319148935604346	0.9863505747055579	4.059724993605175	3.8969736262790544	0.9599107308549877
1	3	none		300	10	63	0.1	1.0	0.7	0.8478324681745149	0.30293078438489995	0.08602150536709446	0.9935344827514833	14.462722699609268	13.304638904248485	0.9199262846947001
1	1	none		300	10	63	0.1	1.0	1.0	0.7869054169723649	0.2201117438003583	0.05319148935604346	0.9935344827514833	8.632945434948416	8.226937620322635	0.9529699447292219
1	2	none		300	10	63	0.1	1.0	1.0	0.8089997554414282	0.1843664267461842	0.03191489361362608	0.987787356314743	2.666449010437279	2.613264441630198	0.9800541486961158
1	3	none		300	10	63	0.1	1.0	1.0	0.8403164009393153	0.29582555513684483	0.07526881719620766	0.9899425287285206	8.011619929647619	7.483863520546849	0.9341261200791657
1	1	none		300	10	63	0.3	0.6	0.7	0.7866837857666912	0.23743436925228492	0.08510638296966953	0.9913793103377057	10.697661991145072	9.872328964424101	0.9228492043980492
1	2	none		300	10	63	0.3	0.6	0.7	0.7936613475177305	0.17990733618992133	0.04255319148483477	0.9906609195331132	4.714524861020385	4.5564599289099625	0.9664727657791032
1	3	none		300	10	63	0.3	0.6	0.7	0.8248903102212335	0.2473452169942165	0.06451612902532085	0.9906609195331132	7.315642023916138	6.908181182533009	0.9443027811902924
1	1	none		300	10	63	0.3	0.6	1.0	0.7872493274639277	0.23274608334331343	0.08510638296966953	0.9920977011422982	11.67863213478307	10.769812279195198	0.9221809573342576
1	2	none		300	10	63	0.3	0.6	1.0	0.7836650158963072	0.18729035359022544	0.07446808509846085	0.9870689655101504	6.1417576950843715	5.758860790937332	0.9376567776564886
1	3	none		300	10	63	0.3	0.6	1.0	0.8189809665059943	0.2571503175862809	0.09677419353798128	0.9849137930963728	6.9948933131503175	6.414742288022782	0.9170607657466638
1	1	none		300	10	63	0.3	1.0	0.7	0.7866837857666912	0.23743436925228492	0.08510638296966953	0.9913793103377057	10.697661991145072	9.872328964424101	0.9228492043980492
1	2	none		300	10	63	0.3	1.0	0.7	0.7936613475177305	0.17990733618992133	0.04255319148483477	0.9906609195331132	4.714524861020385	4.5564599289099625	0.9664727657791032
1	3	none		300	10	63	0.3	1.0	0.7	0.8248903102212335	0.2473452169942165	0.06451612902532085	0.9906609195331132	7.315642023916138	6.908181182533009	0.9443027811902924
1	1	none		300	10	63	0.3	1.0	1.0	0.7872493274639277	0.23274608334331343	0.08510638296966953	0.9920977011422982	11.67863213478307	10.769812279195198	0.9221809573342576
1	2	none		300	10	63	0.3	1.0	1.0	0.7836650158963072	0.18729035359022544	0.07446808509846085	0.9870689655101504	6.1417576950843715	5.758860790937332	0.9376567776564886
1	3	none		300	10	63	0.3	1.0	1.0	0.8189809665059943	0.2571503175862809	0.09677419353798128	0.9849137930963728	6.9948933131503175	6.414742288022782	0.9170607657466638
1	1	none		500	3	31	0.1	0.6	0.7	0.7780019564685743	0.21654405515057795	0.06382978722725216	0.9863505747055579	4.927029878013082	4.676368351534866	0.9491252170263682
1	2	none		500	3	31	0.1	0.6	0.7	0.7985983736854977	0.17061701561270762	0.06382978722725216	0.9806034482688176	3.4469679172436942	3.2907784437196343	0.9546878556042282
1	3	none		500	3	31	0.1	0.6	0.7	0.8327462612779631	0.23891271008825518	0.1397849462215285	0.9834770114871877	9.672276737216588	8.460022925810716	0.8746671604768937
1	1	none		500	3	31	0.1	0.6	1.0	0.7828396307165567	0.21199965752435168	0.09574468084087823	0.9863505747055579	7.651387572391444	7.014552527302298	0.9167686755405099
1	2	none		500	3	31	0.1	0.6	1.0	0.7944103081438004	0.1633374663296671	0.05319148935604346	0.9784482758550399	2.5505606128653895	2.4680839601244973	0.967663313770912
1	3	none		500	3	31	0.1	0.6	1.0	0.8302821035718699	0.24594225693515154	0.1182795698797549	0.9841954022917803	8.353653237818017	7.4838662283429835	0.8958794352303333
1	1	none		500	3	31	0.1	1.0	0.7	0.7780019564685743	0.21654405515057795	0.06382978722725216	0.9863505747055579	4.927029878013082	4.676368351534866	0.9491252170263682
1	2	none		500	3	31	0.1	1.0	0.7	0.7985983736854977	0.17061701561270762	0.06382978722725216	0.9806034482688176	3.4469679172436942	3.2907784437196343	0.9546878556042282
1	3	none		500	3	31	0.1	1.0	0.7	0.8327462612779631	0.23891271008825518	0.1397849462215285	0.9834770114871877	9.672276737216588	8.460022925810716	0.8746671604768937
1	1	none		500	3	31	0.1	1.0	1.0	0.7828396307165567	0.21199965752435168	0.09574468084087823	0.9863505747055579	7.651387572391444	7.014552527302298	0.9167686755405099
1	2	none		500	3	31	0.1	1.0	1.0	0.7944103081438004	0.1633374663296671	0.05319148935604346	0.9784482758550399	2.5505606128653895	2.4680839601244973	0.967663313770912
1	3	none		500	3	31	0.1	1.0	1.0	0.8302821035718699	0.24594225693515154	0.1182795698797549	0.9841954022917803	8.353653237818017	7.4838662283429835	0.8958794352303333
1	1	none		500	3	31	0.3	0.6	0.7	0.7616241746148202	0.193322415498301	0.06382978722725216	0.9849137930963728	4.451295746464215	4.231000232530505	0.9505097906330636
1	2	none		500	3	31	0.3	0.6	0.7	0.769289557348985	0.15369091658861211	0.06382978722725216	0.9791666666596325	3.2045439141052503	3.063828315236038	0.9560887181806834
1	3	none		500	3	31	0.3	0.6	0.7	0.8162696205660611	0.2372646029334845	0.1612903225633021	0.9777298850504474	8.442924232679502	7.24245252007635	0.8578132689636367
1	1	none		500	3	31	0.3	0.6	1.0	0.7711925287356322	0.21376974455370262	0.08510638296966953	0.9856321839009654	6.381390899452688	5.923400129083413	0.928230249267058
1	2	none		500	3	31	0.3	0.6	1.0	0.7810130838835901	0.1599938968533763	0.07446808509846085	0.9777298850504474	3.5324418667780293	3.3438557379965235	0.9466130877114941
1	3	none		500	3	31	0.3	0.6	1.0	0.8000401680879989	0.22553611073565924	0.17204301073418893	0.9834770114871877	12.368146071990193	10.412335908690112	0.8418671419631102
1	1	none		500	3	31	0.3	1.0	0.7	0.7616241746148202	0.193322415498301	0.06382978722725216	0.9849137930963728	4.451295746464215	4.231000232530505	0.9505097906330636
1	2	none		500	3	31	0.3	1.0	0.7	0.769289557348985	0.15369091658861211	0.06382978722725216	0.9791666666596325	3.2045439141052503	3.063828315236038	0.9560887181806834
1	3	none		500	3	31	0.3	1.0	0.7	0.8162696205660611	0.2372646029334845	0.1612903225633021	0.9777298850504474	8.442924232679502	7.24245252007635	0.8578132689636367
1	1	none		500	3	31	0.3	1.0	1.0	0.7711925287356322	0.21376974455370262	0.08510638296966953	0.9856321839009654	6.381390899452688	5.923400129083413	0.928230249267058
1	2	none		500	3	31	0.3	1.0	1.0	0.7810130838835901	0.1599938968533763	0.07446808509846085	0.9777298850504474	3.5324418667780293	3.3438557379965235	0.9466130877114941
1	3	none		500	3	31	0.3	1.0	1.0	0.8000401680879989	0.22553611073565924	0.17204301073418893	0.9834770114871877	12.368146071990193	10.412335908690112	0.8418671419631102
1	1	none		500	3	63	0.1	0.6	0.7	0.7780019564685743	0.21654405515057795	0.06382978722725216	0.9863505747055579	4.927029878013082	4.676368351534866	0.9491252170263682
1	2	none		500	3	63	0.1	0.6	0.7	0.7985983736854977	0.17061701561270762	0.06382978722725216	0.9806034482688176	3.4469679172436942	3.2907784437196343	0.9546878556042282
1	3	none		500	3	63	0.1	0.6	0.7	0.8327462612779631	0.23891271008825518	0.1397849462215285	0.9834770114871877	9.672276737216588	8.460022925810716	0.8746671604768937
1	1	none		500	3	63	0.1	0.6	1.0	0.7828396307165567	0.21199965752435168	0.09574468084087823	0.9863505747055579	7.651387572391444	7.014552527302298	0.9167686755405099
1	2	none		500	3	63	0.1	0.6	1.0	0.7944103081438004	0.1633374663296671	0.05319148935604346	0.9784482758550399	2.5505606128653895	2.4680839601244973	0.967663313770912
1	3	none		500	3	63	0.1	0.6	1.0	0.8302821035718699	0.24594225693515154	0.1182795698797549	0.9841954022917803	8.353653237818017	7.4838662283429835	0.8958794352303333
1	1	none		500	3	63	0.1	1.0	0.7	0.7780019564685743	0.21654405515057795	0.06382978722725216	0.9863505747055579	4.927029878013082	4.676368351534866	0.9491252170263682
1	2	none		500	3	63	0.1	1.0	0.7	0.7985983736854977	0.17061701561270762	0.06382978722725216	0.9806034482688176	3.4469679172436942	3.2907784437196343	0.9546878556042282
1	3	none		500	3	63	0.1	1.0	0.7	0.8327462612779631	0.23891271008825518	0.1397849462215285	0.9834770114871877	9.672276737216588	8.460022925810716	0.8746671604768937
1	1	none		500	3	63	0.1	1.0	1.0	0.7828396307165567	0.21199965752435168	0.09574468084087823	0.9863505747055579	7.651387572391444	7.014552527302298	0.9167686755405099
1	2	none		500	3	63	0.1	1.0	1.0	0.7944103081438004	0.1633374663296671	0.05319148935604346	0.9784482758550399	2.5505606128653895	2.4680839601244973	0.967663313770912
1	3	none		500	3	63	0.1	1.0	1.0	0.8302821035718699	0.24594225693515154	0.1182795698797549	0.9841954022917803	8.353653237818017	7.4838662283429835	0.8958794352303333
1	1	none		500	3	63	0.3	0.6	0.7	0.7616241746148202	0.193322415498301	0.06382978722725216	0.9849137930963728	4.451295746464215	4.231000232530505	0.9505097906330636
1	2	none		500	3	63	0.3	0.6	0.7	0.769289557348985	0.15369091658861211	0.06382978722725216	0.9791666666596325	3.2045439141052503	3.063828315236038	0.9560887181806834
1	3	none		500	3	63	0.3	0.6	0.7	0.8162696205660611	0.2372646029334845	0.1612903225633021	0.9777298850504474	8.442924232679502	7.24245252007635	0.8578132689636367
1	1	none		500	3	63	0.3	0.6	1.0	0.7711925287356322	0.21376974455370262	0.08510638296966953	0.9856321839009654	6.381390899452688	5.923400129083413	0.928230249267058
1	2	none		500	3	63	0.3	0.6	1.0	0.7810130838835901	0.1599938968533763	0.07446808509846085	0.9777298850504474	3.5324418667780293	3.3438557379965235	0.9466130877114941
1	3	none		500	3	63	0.3	0.6	1.0	0.8000401680879989	0.22553611073565924	0.17204301073418893	0.9834770114871877	12.368146071990193	10.412335908690112	0.8418671419631102
1	1	none		500	3	63	0.3	1.0	0.7	0.7616241746148202	0.193322415498301	0.06382978722725216	0.9849137930963728	4.451295746464215	4.231000232530505	0.9505097906330636
1	2	none		500	3	63	0.3	1.0	0.7	0.769289557348985	0.15369091658861211	0.06382978722725216	0.9791666666596325	3.2045439141052503	3.063828315236038	0.9560887181806834
1	3	none		500	3	63	0.3	1.0	0.7	0.8162696205660611	0.2372646029334845	0.1612903225633021	0.9777298850504474	8.442924232679502	7.24245252007635	0.8578132689636367
1	1	none		500	3	63	0.3	1.0	1.0	0.7711925287356322	0.21376974455370262	0.08510638296966953	0.9856321839009654	6.381390899452688	5.923400129083413	0.928230249267058
1	2	none		500	3	63	0.3	1.0	1.0	0.7810130838835901	0.1599938968533763	0.07446808509846085	0.9777298850504474	3.5324418667780293	3.3438557379965235	0.9466130877114941
1	3	none		500	3	63	0.3	1.0	1.0	0.8000401680879989	0.22553611073565924	0.17204301073418893	0.9834770114871877	12.368146071990193	10.412335908690112	0.8418671419631102
1	1	none		500	5	31	0.1	0.6	0.7	0.7762441917339202	0.20869209662919058	0.04255319148483477	0.9899425287285206	4.374598820351027	4.23099882925017	0.9671741248183022
1	2	none		500	5	31	0.1	0.6	0.7	0.7854227806309612	0.1632402047087613	0.05319148935604346	0.9849137930963728	3.6677343233675597	3.5258335271087535	0.9613110382526665
1	3	none		500	5	31	0.1	0.6	0.7	0.8396134593993326	0.2779848952591775	0.06451612902532085	0.9870689655101504	5.264363739241022	4.98924345020728	0.9477391085979473
1	1	none		500	5	31	0.1	0.6	1.0	0.7665153460503791	0.20646937095546747	0.07446808509846085	0.9906609195331132	8.534915693596965	7.973804875592435	0.9342570069233793
1	2	none		500	5	31	0.1	0.6	1.0	0.7956254585473221	0.16593949718857245	0.05319148935604346	0.9841954022917803	3.4984656079329803	3.3655684682625413	0.9620127251347725
1	3	none		500	5	31	0.1	0.6	1.0	0.8347469410456062	0.2573546348632991	0.09677419353798128	0.987787356314743	8.665959277492254	7.924092177837343	0.9143929526369543
1	1	none		500	5	31	0.1	1.0	0.7	0.7762441917339202	0.20869209662919058	0.04255319148483477	0.9899425287285206	4.374598820351027	4.23099882925017	0.9671741248183022
1	2	none		500	5	31	0.1	1.0	0.7	0.7854227806309612	0.1632402047087613	0.05319148935604346	0.9849137930963728	3.6677343233675597	3.5258335271087535	0.9613110382526665
1	3	none		500	5	31	0.1	1.0	0.7	0.8396134593993326	0.2779848952591775	0.06451612902532085	0.9870689655101504	5.264363739241022	4.98924345020728	0.9477391085979473
1	1	none		500	5	31	0.1	1.0	1.0	0.7665153460503791	0.20646937095546747	0.07446808509846085	0.9906609195331132	8.534915693596965	7.973804875592435	0.9342570069233793
1	2	none		500	5	31	0.1	1.0	1.0	0.7956254585473221	0.16593949718857245	0.05319148935604346	0.9841954022917803	3.4984656079329803	3.3655684682625413	0.9620127251347725
1	3	none		500	5	31	0.1	1.0	1.0	0.8347469410456062	0.2573546348632991	0.09677419353798128	0.987787356314743	8.665959277492254	7.924092177837343	0.9143929526369543
1	1	none		500	5	31	0.3	0.6	0.7	0.770038517975055	0.21234042227571065	0.08510638296966953	0.9870689655101504	7.10076969309453	6.581555189642664	0.9268791135467332
1	2	none		500	5	31	0.3	0.6	0.7	0.7754340914649058	0.1690148641418161	0.07446808509846085	0.987787356314743	6.507770187138465	6.097617030470463	0.9369748454614603
1	3	none		500	5	31	0.3	0.6	0.7	0.8149023606476331	0.24315289181198874	0.08602150536709446	0.987787356314743	7.612450503571521	7.043637491410971	0.9252785830241935
1	1	none		500	5	31	0.3	0.6	1.0	0.7667599046221572	0.21060508053725352	0.09574468084087823	0.9870689655101504	8.082346679044191	7.404249588347997	0.916101449436978
1	2	none		500	5	31	0.3	0.6	1.0	0.7857590486671558	0.16861890092447746	0.06382978722725216	0.979885057464225	3.3214269177721234	3.173250700628265	0.9553877733797864
1	3	none		500	5	31	0.3	0.6	1.0	0.8155357804968483	0.24366359930021284	0.09677419353798128	0.9841954022917803	6.6720736917381505	6.123163277735168	0.9177301531601156
1	1	none		500	5	31	0.3	1.0	0.7	0.770038517975055	0.21234042227571065	0.08510638296966953	0.9870689655101504	7.10076969309453	6.581555189642664	0.9268791135467332
1	2	none		500	5	31	0.3	1.0	0.7	0.7754340914649058	0.1690148641418161	0.07446808509846085	0.987787356314743	6.507770187138465	6.097617030470463	0.9369748454614603
1	3	none		500	5	31	0.3	1.0	0.7	0.8149023606476331	0.24315289181198874	0.08602150536709446	0.987787356314743	7.612450503571521	7.043637491410971	0.9252785830241935
1	1	none		500	5	31	0.3	1.0	1.0	0.7667599046221572	0.21060508053725352	0.09574468084087823	0.9870689655101504	8.082346679044191	7.404249588347997	0.916101449436978
1	2	none		500	5	31	0.3	1.0	1.0	0.7857514062117877	0.16861761172062242	0.06382978722725216	0.979885057464225	3.3214269177721234	3.173250700628265	0.9553877733797864
1	3	none		500	5	31	0.3	1.0	1.0	0.8155357804968483	0.24366359930021284	0.09677419353798128	0.9841954022917803	6.6720736917381505	6.123163277735168	0.9177301531601156
1	1	none		500	5	63	0.1	0.6	0.7	0.7762441917339202	0.20869209662919058	0.04255319148483477	0.9899425287285206	4.374598820351027	4.23099882925017	0.9671741248183022
1	2	none		500	5	63	0.1	0.6	0.7	0.7854227806309612	0.1632402047087613	0.05319148935604346	0.9849137930963728	3.6677343233675597	3.5258335271087535	0.9613110382526665
1	3	none		500	5	63	0.1	0.6	0.7	0.8396134593993326	0.2779848952591775	0.06451612902532085	0.9870689655101504	5.264363739241022	4.98924345020728	0.9477391085979473
1	1	none		500	5	63	0.1	0.6	1.0	0.7665153460503791	0.20646937095546747	0.07446808509846085	0.9906609195331132	8.534915693596965	7.973804875592435	0.9342570069233793
1	2	none		500	5	63	0.1	0.6	1.0	0.7956254585473221	0.16593949718857245	0.05319148935604346	0.9841954022917803	3.4984656079329803	3.3655684682625413	0.9620127251347725
1	3	none		500	5	63	0.1	0.6	1.0	0.8347469410456062	0.2573546348632991	0.09677419353798128	0.987787356314743	8.665959277492254	7.924092177837343	0.9143929526369543
1	1	none		500	5	63	0.1	1.0	0.7	0.7762441917339202	0.20869209662919058	0.04255319148483477	0.9899425287285206	4.374598820351027	4.23099882925017	0.9671741248183022
1	2	none		500	5	63	0.1	1.0	0.7	0.7854227806309612	0.1632402047087613	0.05319148935604346	0.9849137930963728	3.6677343233675597	3.5258335271087535	0.9613110382526665
1	3	none		500	5	63	0.1	1.0	0.7	0.8396134593993326	0.2779848952591775	0.06451612902532085	0.9870689655101504	5.264363739241022	4.98924345020728	0.9477391085979473
1	1	none		500	5	63	0.1	1.0	1.0	0.7665153460503791	0.20646937095546747	0.07446808509846085	0.9906609195331132	8.534915693596965	7.973804875592435	0.9342570069233793
1	2	none		500	5	63	0.1	1.0	1.0	0.7956254585473221	0.16593949718857245	0.05319148935604346	0.9841954022917803	3.4984656079329803	3.3655684682625413	0.9620127251347725
1	3	none		500	5	63	0.1	1.0	1.0	0.8347469410456062	0.2573546348632991	0.09677419353798128	0.987787356314743	8.665959277492254	7.924092177837343	0.9143929526369543
1	1	none		500	5	63	0.3	0.6	0.7	0.770038517975055	0.21234042227571065	0.08510638296966953	0.9870689655101504	7.10076969309453	6.581555189642664	0.9268791135467332
1	2	none		500	5	63	0.3	0.6	0.7	0.7754340914649058	0.1690148641418161	0.07446808509846085	0.987787356314743	6.507770187138465	6.097617030470463	0.9369748454614603
1	3	none		500	5	63	0.3	0.6	0.7	0.8149023606476331	0.24315289181198874	0.08602150536709446	0.987787356314743	7.612450503571521	7.043637491410971	0.9252785830241935
1	1	none		500	5	63	0.3	0.6	1.0	0.7667599046221572	0.21060508053725352	0.09574468084087823	0.9870689655101504	8.082346679044191	7.404249588347997	0.916101449436978
1	2	none		500	5	63	0.3	0.6	1.0	0.7857514062117877	0.16861761172062242	0.06382978722725216	0.979885057464225	3.3214269177721234	3.173250700628265	0.9553877733797864
1	3	none		500	5	63	0.3	0.6	1.0	0.8155357804968483	0.24366359930021284	0.09677419353798128	0.9841954022917803	6.6720736917381505	6.123163277735168	0.9177301531601156
1	1	none		500	5	63	0.3	1.0	0.7	0.770038517975055	0.21234042227571065	0.08510638296966953	0.9870689655101504	7.10076969309453	6.581555189642664	0.9268791135467332
1	2	none		500	5	63	0.3	1.0	0.7	0.7754340914649058	0.1690148641418161	0.07446808509846085	0.987787356314743	6.507770187138465	6.097617030470463	0.9369748454614603
1	3	none		500	5	63	0.3	1.0	0.7	0.8149023606476331	0.24315289181198874	0.08602150536709446	0.987787356314743	7.612450503571521	7.043637491410971	0.9252785830241935
1	1	none		500	5	63	0.3	1.0	1.0	0.7667599046221572	0.21060508053725352	0.09574468084087823	0.9870689655101504	8.082346679044191	7.404249588347997	0.916101449436978
1	2	none		500	5	63	0.3	1.0	1.0	0.7857590486671558	0.16861890092447746	0.06382978722725216	0.979885057464225	3.3214269177721234	3.173250700628265	0.9553877733797864
1	3	none		500	5	63	0.3	1.0	1.0	0.8155357804968483	0.24366359930021284	0.09677419353798128	0.9841954022917803	6.6720736917381505	6.123163277735168	0.9177301531601156
1	1	none		500	10	31	0.1	0.6	0.7	0.7817773294203962	0.21935829451677338	0.05319148935604346	0.9920977011422982	7.0531064884999894	6.731132674496999	0.95435006049334
1	2	none		500	10	31	0.1	0.6	0.7	0.8077234653949621	0.1731245258664585	0.04255319148483477	0.987787356314743	3.5947682951405424	3.484352588840264	0.969284322887452
1	3	none		500	10	31	0.1	0.6	0.7	0.831942899517983	0.26114556154162505	0.08602150536709446	0.9885057471193355	8.094110593512664	7.483864451351512	0.92460614220031
1	1	none		500	10	31	0.1	0.6	1.0	0.7788196991929567	0.2156468536445678	0.07446808509846085	0.9885057471193355	6.919534200866757	6.4787177630790005	0.9362939044469379
1	2	none		500	10	31	0.1	0.6	1.0	0.7946701516263145	0.17648142299132424	0.04255319148483477	0.9856321839009654	3.0488867645474285	2.9617000645417066	0.9714037492279476
1	3	none		500	10	31	0.1	0.6	1.0	0.8316648127549128	0.2603572860411975	0.08602150536709446	0.9863505747055579	6.801233398470508	6.302202509588165	0.9266264032334338
1	1	none		500	10	31	0.1	1.0	0.7	0.7817773294203962	0.21935829451677338	0.05319148935604346	0.9920977011422982	7.0531064884999894	6.731132674496999	0.95435006049334
1	2	none		500	10	31	0.1	1.0	0.7	0.8077234653949621	0.1731245258664585	0.04255319148483477	0.987787356314743	3.5947682951405424	3.484352588840264	0.969284322887452
1	3	none		500	10	31	0.1	1.0	0.7	0.831942899517983	0.26114556154162505	0.08602150536709446	0.9885057471193355	8.094110593512664	7.483864451351512	0.92460614220031
1	1	none		500	10	31	0.1	1.0	1.0	0.7788196991929567	0.2156468536445678	0.07446808509846085	0.9885057471193355	6.919534200866757	6.4787177630790005	0.9362939044469379
1	2	none		500	10	31	0.1	1.0	1.0	0.7946701516263145	0.17648142299132424	0.04255319148483477	0.9856321839009654	3.0488867645474285	2.9617000645417066	0.9714037492279476
1	3	none		500	10	31	0.1	1.0	1.0	0.8316648127549128	0.2603572860411975	0.08602150536709446	0.9863505747055579	6.801233398470508	6.302202509588165	0.9266264032334338
1	1	none		500	10	31	0.3	0.6	0.7	0.7859501100513573	0.2415087189511407	0.08510638296966953	0.9928160919468908	12.855796033850632	11.846792006882023	0.9215136773429076
1	2	none		500	10	31	0.3	0.6	0.7	0.7896032037172902	0.16759989183791646	0.05319148935604346	0.9856321839009654	3.8539298985559967	3.7021250806771335	0.9606103742377252
1	3	none		500	10	31	0.3	0.6	0.7	0.8254078605858362	0.2409090812814886	0.08602150536709446	0.9856321839009654	6.456466086426597	5.9870926035828385	0.9273017869024075
1	1	none		500	10	31	0.3	0.6	1.0	0.7788884812912692	0.21568257478951666	0.05319148935604346	0.987787356314743	4.543948687145243	4.35544073605033	0.9585144970787881
1	2	none		500	10	31	0.3	0.6	1.0	0.7687316581071166	0.16799098035831386	0.05319148935604346	0.9863505747055579	4.059724993605175	3.8969736262790544	0.9599107308549877
1	3	none		500	10	31	0.3	0.6	1.0	0.8093020022246942	0.25908209404013516	0.1182795698797549	0.9885057471193355	11.536575307785393	10.29031362060833	0.8919729842441384
1	1	none		500	10	31	0.3	1.0	0.7	0.7859501100513573	0.2415087189511407	0.08510638296966953	0.9928160919468908	12.855796033850632	11.846792006882023	0.9215136773429076
1	2	none		500	10	31	0.3	1.0	0.7	0.7896032037172902	0.16759989183791646	0.05319148935604346	0.9856321839009654	3.8539298985559967	3.7021250806771335	0.9606103742377252
1	3	none		500	10	31	0.3	1.0	0.7	0.8254078605858362	0.2409090812814886	0.08602150536709446	0.9856321839009654	6.456466086426597	5.9870926035828385	0.9273017869024075
1	1	none		500	10	31	0.3	1.0	1.0	0.7788884812912692	0.21568257478951666	0.05319148935604346	0.987787356314743	4.543948687145243	4.35544073605033	0.9585144970787881
1	2	none		500	10	31	0.3	1.0	1.0	0.7687316581071166	0.16799098035831386	0.05319148935604346	0.9863505747055579	4.059724993605175	3.8969736262790544	0.9599107308549877
1	3	none		500	10	31	0.3	1.0	1.0	0.8093020022246942	0.25908209404013516	0.1182795698797549	0.9885057471193355	11.536575307785393	10.29031362060833	0.8919729842441384
1	1	none		500	10	63	0.1	0.6	0.7	0.7765575324040108	0.20608737735872576	0.04255319148483477	0.9935344827514833	6.829619056008458	6.581550096258108	0.9636774721968865
1	2	none		500	10	63	0.1	0.6	0.7	0.8024043164587918	0.17418165537622565	0.05319148935604346	0.987787356314743	4.543948687145243	4.35544073605033	0.9585144970787881
1	3	none		500	10	63	0.1	0.6	0.7	0.8420853417377333	0.2957118560421944	0.06451612902532085	0.9906609195331132	7.315642023916138	6.908181182533009	0.9443027811902924
1	1	none		500	10	63	0.1	0.6	1.0	0.782625641966251	0.2178824998748391	0.05319148935604346	0.9885057471193355	4.831456465661702	4.627655545056428	0.9578179022478418
1	2	none		500	10	63	0.1	0.6	1.0	0.8007000489117143	0.17969368053156515	0.03191489361362608	0.9870689655101504	2.5164815685660655	2.4680831961159995	0.9807674340955098
1	3	none		500	10	63	0.1	0.6	1.0	0.8291929304165122	0.2851814029385553	0.08602150536709446	0.9906609195331132	9.983699700712066	9.210908243377345	0.9225946712803671
1	1	none		500	10	63	0.1	1.0	0.7	0.7765575324040108	0.20608737735872576	0.04255319148483477	0.9935344827514833	6.829619056008458	6.581550096258108	0.9636774721968865
1	2	none		500	10	63	0.1	1.0	0.7	0.8024043164587918	0.17418165537622565	0.05319148935604346	0.987787356314743	4.543948687145243	4.35544073605033	0.9585144970787881
1	3	none		500	10	63	0.1	1.0	0.7	0.8420853417377333	0.2957118560421944	0.06451612902532085	0.9906609195331132	7.315642023916138	6.908181182533009	0.9443027811902924
1	1	none		500	10	63	0.1	1.0	1.0	0.782625641966251	0.2178824998748391	0.05319148935604346	0.9885057471193355	4.831456465661702	4.627655545056428	0.9578179022478418
1	2	none		500	10	63	0.1	1.0	1.0	0.8007000489117143	0.17969368053156515	0.03191489361362608	0.9870689655101504	2.5164815685660655	2.4680831961159995	0.9807674340955098
1	3	none		500	10	63	0.1	1.0	1.0	0.8291929304165122	0.2851814029385553	0.08602150536709446	0.9906609195331132	9.983699700712066	9.210908243377345	0.9225946712803671
1	1	none		500	10	63	0.3	0.6	0.7	0.7859883223281976	0.235355548278552	0.08510638296966953	0.9906609195331132	9.867610169428918	9.112919857819925	0.9235184206381379
1	2	none		500	10	63	0.3	0.6	0.7	0.7914832477378333	0.18098748447487029	0.05319148935604346	0.9906609195331132	5.959371312387304	5.695574911137453	0.955734179493862
1	3	none		500	10	63	0.3	0.6	0.7	0.8254696576442961	0.2468197029350161	0.06451612902532085	0.9906609195331132	7.315642023916138	6.908181182533009	0.9443027811902924
1	1	none		500	10	63	0.3	0.6	1.0	0.7866914282220592	0.23104097734847995	0.08510638296966953	0.9913793103377057	10.697661991145072	9.872328964424101	0.9228492043980492
1	2	none		500	10	63	0.3	0.6	1.0	0.7793470286133529	0.18496375705958154	0.07446808509846085	0.9863505747055579	5.8142728055259365	5.455763076790677	0.9383397031977487
1	3	none		500	10	63	0.3	0.6	1.0	0.8172738227660363	0.259527013218146	0.10752688170886808	0.9849137930963728	7.86574348362235	7.1274914311364235	0.906143375679551
1	1	none		500	10	63	0.3	1.0	0.7	0.7859883223281976	0.235355548278552	0.08510638296966953	0.9906609195331132	9.867610169428918	9.112919857819925	0.9235184206381379
1	2	none		500	10	63	0.3	1.0	0.7	0.7914832477378333	0.18098748447487029	0.05319148935604346	0.9906609195331132	5.959371312387304	5.695574911137453	0.955734179493862
1	3	none		500	10	63	0.3	1.0	0.7	0.8254696576442961	0.2468197029350161	0.06451612902532085	0.9906609195331132	7.315642023916138	6.908181182533009	0.9443027811902924
1	1	none		500	10	63	0.3	1.0	1.0	0.7866914282220592	0.23104097734847995	0.08510638296966953	0.9913793103377057	10.697661991145072	9.872328964424101	0.9228492043980492
1	2	none		500	10	63	0.3	1.0	1.0	0.7793470286133529	0.18496375705958154	0.07446808509846085	0.9863505747055579	5.8142728055259365	5.455763076790677	0.9383397031977487
1	3	none		500	10	63	0.3	1.0	1.0	0.8172738227660363	0.259527013218146	0.10752688170886808	0.9849137930963728	7.86574348362235	7.1274914311364235	0.906143375679551
1	1	undersample	0.6	100	3	31	0.1	0.6	0.7	0.8221142088530202	0.262108202943226	0.6276595744013128	0.853448275855938	9.816805939562819	4.282853274082149	0.43627766528965556
1	2	undersample	0.6	100	3	31	0.1	0.6	0.7	0.8290994130594278	0.1973122880279624	0.6702127658861476	0.8103448275803855	8.683283890294124	3.5338489427791826	0.4069714753765402
1	3	undersample	0.6	100	3	31	0.1	0.6	0.7	0.8496245828698554	0.2597337154306909	0.7741935483038502	0.7765804597645362	11.917316613420853	3.4652005497635314	0.2907701912264361
1	1	undersample	0.6	100	3	31	0.1	0.6	1.0	0.8182089141599412	0.23939478537877004	0.6170212765301042	0.846982758614605	8.91783969795692	4.032364135048089	0.45216825850699116
1	2	undersample	0.6	100	3	31	0.1	0.6	1.0	0.825217045732453	0.20474670798009556	0.6382978722725215	0.8124999999941631	7.647058335484144	3.404255137120533	0.4451718440349027
1	3	undersample	0.6	100	3	31	0.1	0.6	1.0	0.8446267457669016	0.2553744142306511	0.7956989246456239	0.7765804597645362	13.537653471699063	3.561456120590296	0.26307779207520043
1	1	undersample	0.6	100	3	31	0.1	1.0	0.7	0.8221142088530202	0.262108202943226	0.6276595744013128	0.853448275855938	9.816805939562819	4.282853274082149	0.43627766528965556
1	2	undersample	0.6	100	3	31	0.1	1.0	0.7	0.8290994130594278	0.1973122880279624	0.6702127658861476	0.8103448275803855	8.683283890294124	3.5338489427791826	0.4069714753765402
1	3	undersample	0.6	100	3	31	0.1	1.0	0.7	0.8496245828698554	0.2597337154306909	0.7741935483038502	0.7765804597645362	11.917316613420853	3.4652005497635314	0.2907701912264361
1	1	undersample	0.6	100	3	31	0.1	1.0	1.0	0.8182089141599412	0.23939478537877004	0.6170212765301042	0.846982758614605	8.91783969795692	4.032364135048089	0.45216825850699116
1	2	undersample	0.6	100	3	31	0.1	1.0	1.0	0.825217045732453	0.20474670798009556	0.6382978722725215	0.8124999999941631	7.647058335484144	3.404255137120533	0.4451718440349027
1	3	undersample	0.6	100	3	31	0.1	1.0	1.0	0.8446267457669016	0.2553744142306511	0.7956989246456239	0.7765804597645362	13.537653471699063	3.561456120590296	0.26307779207520043
1	1	undersample	0.6	100	3	31	0.3	0.6	0.7	0.8004631327953045	0.21640696541008195	0.6382978722725215	0.8390804597640872	9.201679993535361	3.966565102479829	0.43106965393816554
1	2	undersample	0.6	100	3	31	0.3	0.6	0.7	0.7977729885057471	0.18854379582841177	0.6489361701437303	0.8038793103390527	7.576756108608722	3.3088611822495464	0.43671210463307014
1	3	undersample	0.6	100	3	31	0.3	0.6	0.7	0.8403086763070078	0.2659750908002939	0.8064516128165107	0.773706896546166	14.246030722770087	3.563747921922664	0.25015724371324394
1	1	undersample	0.6	100	3	31	0.3	0.6	1.0	0.7956942406456347	0.20344177562072754	0.6382978722725215	0.8397988505686796	9.250856608371357	3.984352388823787	0.4307009031692989
1	2	undersample	0.6	100	3	31	0.3	0.6	1.0	0.80517088530203	0.1978443161928683	0.6595744680149389	0.8067528735574229	8.088521792021382	3.413113799028684	0.42197002195261485
1	3	undersample	0.6	100	3	31	0.3	0.6	1.0	0.838864170065505	0.23683593464290953	0.7419354837911898	0.7722701149369808	9.749605080226646	3.2579626121808722	0.3341635366638958
1	1	undersample	0.6	100	3	31	0.3	1.0	0.7	0.8004631327953045	0.21640696541008195	0.6382978722725215	0.8390804597640872	9.201679993535361	3.966565102479829	0.43106965393816554
1	2	undersample	0.6	100	3	31	0.3	1.0	0.7	0.7977729885057471	0.18854379582841177	0.6489361701437303	0.8038793103390527	7.576756108608722	3.3088611822495464	0.43671210463307014
1	3	undersample	0.6	100	3	31	0.3	1.0	0.7	0.8403086763070078	0.2659750908002939	0.8064516128165107	0.773706896546166	14.246030722770087	3.563747921922664	0.25015724371324394
1	1	undersample	0.6	100	3	31	0.3	1.0	1.0	0.7956942406456347	0.20344177562072754	0.6382978722725215	0.8397988505686796	9.250856608371357	3.984352388823787	0.4307009031692989
1	2	undersample	0.6	100	3	31	0.3	1.0	1.0	0.80517088530203	0.1978443161928683	0.6595744680149389	0.8067528735574229	8.088521792021382	3.413113799028684	0.42197002195261485
1	3	undersample	0.6	100	3	31	0.3	1.0	1.0	0.838864170065505	0.23683593464290953	0.7419354837911898	0.7722701149369808	9.749605080226646	3.2579626121808722	0.3341635366638958
1	1	undersample	0.6	100	3	63	0.1	0.6	0.7	0.8221142088530202	0.262108202943226	0.6276595744013128	0.853448275855938	9.816805939562819	4.282853274082149	0.43627766528965556
1	2	undersample	0.6	100	3	63	0.1	0.6	0.7	0.8290994130594278	0.1973122880279624	0.6702127658861476	0.8103448275803855	8.683283890294124	3.5338489427791826	0.4069714753765402
1	3	undersample	0.6	100	3	63	0.1	0.6	0.7	0.8496245828698554	0.2597337154306909	0.7741935483038502	0.7765804597645362	11.917316613420853	3.4652005497635314	0.2907701912264361
1	1	undersample	0.6	100	3	63	0.1	0.6	1.0	0.8182089141599412	0.23939478537877004	0.6170212765301042	0.846982758614605	8.91783969795692	4.032364135048089	0.45216825850699116
1	2	undersample	0.6	100	3	63	0.1	0.6	1.0	0.825217045732453	0.20474670798009556	0.6382978722725215	0.8124999999941631	7.647058335484144	3.404255137120533	0.4451718440349027
1	3	undersample	0.6	100	3	63	0.1	0.6	1.0	0.8446267457669016	0.2553744142306511	0.7956989246456239	0.7765804597645362	13.537653471699063	3.561456120590296	0.26307779207520043
1	1	undersample	0.6	100	3	63	0.1	1.0	0.7	0.8221142088530202	0.262108202943226	0.6276595744013128	0.853448275855938	9.816805939562819	4.282853274082149	0.43627766528965556
1	2	undersample	0.6	100	3	63	0.1	1.0	0.7	0.8290994130594278	0.1973122880279624	0.6702127658861476	0.8103448275803855	8.683283890294124	3.5338489427791826	0.4069714753765402
1	3	undersample	0.6	100	3	63	0.1	1.0	0.7	0.8496245828698554	0.2597337154306909	0.7741935483038502	0.7765804597645362	11.917316613420853	3.4652005497635314	0.2907701912264361
1	1	undersample	0.6	100	3	63	0.1	1.0	1.0	0.8182089141599412	0.23939478537877004	0.6170212765301042	0.846982758614605	8.91783969795692	4.032364135048089	0.45216825850699116
1	2	undersample	0.6	100	3	63	0.1	1.0	1.0	0.825217045732453	0.20474670798009556	0.6382978722725215	0.8124999999941631	7.647058335484144	3.404255137120533	0.4451718440349027
1	3	undersample	0.6	100	3	63	0.1	1.0	1.0	0.8446267457669016	0.2553744142306511	0.7956989246456239	0.7765804597645362	13.537653471699063	3.561456120590296	0.26307779207520043
1	1	undersample	0.6	100	3	63	0.3	0.6	0.7	0.8004631327953045	0.21640696541008195	0.6382978722725215	0.8390804597640872	9.201679993535361	3.966565102479829	0.43106965393816554
1	2	undersample	0.6	100	3	63	0.3	0.6	0.7	0.7977729885057471	0.18854379582841177	0.6489361701437303	0.8038793103390527	7.576756108608722	3.3088611822495464	0.43671210463307014
1	3	undersample	0.6	100	3	63	0.3	0.6	0.7	0.8403086763070078	0.2659750908002939	0.8064516128165107	0.773706896546166	14.246030722770087	3.563747921922664	0.25015724371324394
1	1	undersample	0.6	100	3	63	0.3	0.6	1.0	0.7956942406456347	0.20344177562072754	0.6382978722725215	0.8397988505686796	9.250856608371357	3.984352388823787	0.4307009031692989
1	2	undersample	0.6	100	3	63	0.3	0.6	1.0	0.80517088530203	0.1978443161928683	0.6595744680149389	0.8067528735574229	8.088521792021382	3.413113799028684	0.42197002195261485
1	3	undersample	0.6	100	3	63	0.3	0.6	1.0	0.838864170065505	0.23683593464290953	0.7419354837911898	0.7722701149369808	9.749605080226646	3.2579626121808722	0.3341635366638958
1	1	undersample	0.6	100	3	63	0.3	1.0	0.7	0.8004631327953045	0.21640696541008195	0.6382978722725215	0.8390804597640872	9.201679993535361	3.966565102479829	0.43106965393816554
1	2	undersample	0.6	100	3	63	0.3	1.0	0.7	0.7977729885057471	0.18854379582841177	0.6489361701437303	0.8038793103390527	7.576756108608722	3.3088611822495464	0.43671210463307014
1	3	undersample	0.6	100	3	63	0.3	1.0	0.7	0.8403086763070078	0.2659750908002939	0.8064516128165107	0.773706896546166	14.246030722770087	3.563747921922664	0.25015724371324394
1	1	undersample	0.6	100	3	63	0.3	1.0	1.0	0.7956942406456347	0.20344177562072754	0.6382978722725215	0.8397988505686796	9.250856608371357	3.984352388823787	0.4307009031692989
1	2	undersample	0.6	100	3	63	0.3	1.0	1.0	0.80517088530203	0.1978443161928683	0.6595744680149389	0.8067528735574229	8.088521792021382	3.413113799028684	0.42197002195261485
1	3	undersample	0.6	100	3	63	0.3	1.0	1.0	0.838864170065505	0.23683593464290953	0.7419354837911898	0.7722701149369808	9.749605080226646	3.2579626121808722	0.3341635366638958
1	1	undersample	0.6	100	5	31	0.1	0.6	0.7	0.8162600880410859	0.22687107998112804	0.6276595744013128	0.853448275855938	9.816805939562819	4.282853274082149	0.43627766528965556
1	2	undersample	0.6	100	5	31	0.1	0.6	0.7	0.823069515774028	0.20454597364261007	0.6382978722725215	0.8153735632125333	7.793544928912258	3.457239650001498	0.44360295649807385
1	3	undersample	0.6	100	5	31	0.1	0.6	0.7	0.8461484983314793	0.2554406717425362	0.8064516128165107	0.7823275862012764	14.975246414082731	3.704886446995311	0.24740069009874655
1	1	undersample	0.6	100	5	31	0.1	0.6	1.0	0.8077387503056983	0.2157720767420968	0.6489361701437303	0.8412356321778648	9.79445970292006	4.0874167054698995	0.41731925307801365
1	2	undersample	0.6	100	5	31	0.1	0.6	1.0	0.8188279530447542	0.18850214977927165	0.6276595744013128	0.8160919540171259	7.480356661390316	3.4128987501219723	0.45624812155468486
1	3	undersample	0.6	100	5	31	0.1	0.6	1.0	0.8433676307007787	0.24621560098081008	0.7741935483038502	0.7744252873507586	11.770699857458405	3.432093539610315	0.29157938469806444
1	1	undersample	0.6	100	5	31	0.1	1.0	0.7	0.8162600880410859	0.22687107998112804	0.6276595744013128	0.853448275855938	9.816805939562819	4.282853274082149	0.43627766528965556
1	2	undersample	0.6	100	5	31	0.1	1.0	0.7	0.823069515774028	0.20454597364261007	0.6382978722725215	0.8153735632125333	7.793544928912258	3.457239650001498	0.44360295649807385
1	3	undersample	0.6	100	5	31	0.1	1.0	0.7	0.8461484983314793	0.2554406717425362	0.8064516128165107	0.7823275862012764	14.975246414082731	3.704886446995311	0.24740069009874655
1	1	undersample	0.6	100	5	31	0.1	1.0	1.0	0.8077387503056983	0.2157720767420968	0.6489361701437303	0.8412356321778648	9.79445970292006	4.0874167054698995	0.41731925307801365
1	2	undersample	0.6	100	5	31	0.1	1.0	1.0	0.8188279530447542	0.18850214977927165	0.6276595744013128	0.8160919540171259	7.480356661390316	3.4128987501219723	0.45624812155468486
1	3	undersample	0.6	100	5	31	0.1	1.0	1.0	0.8433676307007787	0.24621560098081008	0.7741935483038502	0.7744252873507586	11.770699857458405	3.432093539610315	0.29157938469806444
1	1	undersample	0.6	100	5	31	0.3	0.6	0.7	0.8058969185619955	0.20779140372410335	0.6063829786588955	0.8318965517181617	7.623700098319972	3.6072010942347656	0.4731562064977714
1	2	undersample	0.6	100	5	31	0.3	0.6	0.7	0.8112542797750062	0.2017301284550525	0.6382978722725215	0.8010057471206825	7.103418556983614	3.2076194712187514	0.45155996010273747
1	3	undersample	0.6	100	5	31	0.3	0.6	0.7	0.8474307872945248	0.2771219684523982	0.7526881719620766	0.7816091953966839	10.892447803844393	3.4465193663444844	0.3164136582966767
1	1	undersample	0.6	100	5	31	0.3	0.6	1.0	0.808862191244803	0.22902931061427817	0.6489361701437303	0.837643678154902	9.536872451928744	3.9969871379138557	0.4191087867319414
1	2	undersample	0.6	100	5	31	0.3	0.6	1.0	0.8077998899486428	0.18123546585050782	0.6489361701437303	0.8254310344768289	8.740366025947134	3.717362539356799	0.42530969995050216
1	3	undersample	0.6	100	5	31	0.3	0.6	1.0	0.8540276232851317	0.25629032154278886	0.8172043009873975	0.775143678155351	15.411387687039808	3.6343397327676583	0.2358216957782508
1	1	undersample	0.6	100	5	31	0.3	1.0	0.7	0.8058969185619955	0.20779140372410335	0.6063829786588955	0.8318965517181617	7.623700098319972	3.6072010942347656	0.4731562064977714
1	2	undersample	0.6	100	5	31	0.3	1.0	0.7	0.8112542797750062	0.2017301284550525	0.6382978722725215	0.8010057471206825	7.103418556983614	3.2076194712187514	0.45155996010273747
1	3	undersample	0.6	100	5	31	0.3	1.0	0.7	0.8474307872945248	0.2771219684523982	0.7526881719620766	0.7816091953966839	10.892447803844393	3.4465193663444844	0.3164136582966767
1	1	undersample	0.6	100	5	31	0.3	1.0	1.0	0.808862191244803	0.22902931061427817	0.6489361701437303	0.837643678154902	9.536872451928744	3.9969871379138557	0.4191087867319414
1	2	undersample	0.6	100	5	31	0.3	1.0	1.0	0.8077998899486428	0.18123546585050782	0.6489361701437303	0.8254310344768289	8.740366025947134	3.717362539356799	0.42530969995050216
1	3	undersample	0.6	100	5	31	0.3	1.0	1.0	0.8540276232851317	0.25629032154278886	0.8172043009873975	0.775143678155351	15.411387687039808	3.6343397327676583	0.2358216957782508
1	1	undersample	0.6	100	5	63	0.1	0.6	0.7	0.8162600880410859	0.22687107998112804	0.6276595744013128	0.853448275855938	9.816805939562819	4.282853274082149	0.43627766528965556
1	2	undersample	0.6	100	5	63	0.1	0.6	0.7	0.823069515774028	0.20454597364261007	0.6382978722725215	0.8153735632125333	7.793544928912258	3.457239650001498	0.44360295649807385
1	3	undersample	0.6	100	5	63	0.1	0.6	0.7	0.8461484983314793	0.2554406717425362	0.8064516128165107	0.7823275862012764	14.975246414082731	3.704886446995311	0.24740069009874655
1	1	undersample	0.6	100	5	63	0.1	0.6	1.0	0.8077387503056983	0.2157720767420968	0.6489361701437303	0.8412356321778648	9.79445970292006	4.0874167054698995	0.41731925307801365
1	2	undersample	0.6	100	5	63	0.1	0.6	1.0	0.8188279530447542	0.18850214977927165	0.6276595744013128	0.8160919540171259	7.480356661390316	3.4128987501219723	0.45624812155468486
1	3	undersample	0.6	100	5	63	0.1	0.6	1.0	0.8433676307007787	0.24621560098081008	0.7741935483038502	0.7744252873507586	11.770699857458405	3.432093539610315	0.29157938469806444
1	1	undersample	0.6	100	5	63	0.1	1.0	0.7	0.8162600880410859	0.22687107998112804	0.6276595744013128	0.853448275855938	9.816805939562819	4.282853274082149	0.43627766528965556
1	2	undersample	0.6	100	5	63	0.1	1.0	0.7	0.823069515774028	0.20454597364261007	0.6382978722725215	0.8153735632125333	7.793544928912258	3.457239650001498	0.44360295649807385
1	3	undersample	0.6	100	5	63	0.1	1.0	0.7	0.8461484983314793	0.2554406717425362	0.8064516128165107	0.7823275862012764	14.975246414082731	3.704886446995311	0.24740069009874655
1	1	undersample	0.6	100	5	63	0.1	1.0	1.0	0.8077387503056983	0.2157720767420968	0.6489361701437303	0.8412356321778648	9.79445970292006	4.0874167054698995	0.41731925307801365
1	2	undersample	0.6	100	5	63	0.1	1.0	1.0	0.8188279530447542	0.18850214977927165	0.6276595744013128	0.8160919540171259	7.480356661390316	3.4128987501219723	0.45624812155468486
1	3	undersample	0.6	100	5	63	0.1	1.0	1.0	0.8433676307007787	0.24621560098081008	0.7741935483038502	0.7744252873507586	11.770699857458405	3.432093539610315	0.29157938469806444
1	1	undersample	0.6	100	5	63	0.3	0.6	0.7	0.8058969185619955	0.20779140372410335	0.6063829786588955	0.8318965517181617	7.623700098319972	3.6072010942347656	0.4731562064977714
1	2	undersample	0.6	100	5	63	0.3	0.6	0.7	0.8112542797750062	0.2017301284550525	0.6382978722725215	0.8010057471206825	7.103418556983614	3.2076194712187514	0.45155996010273747
1	3	undersample	0.6	100	5	63	0.3	0.6	0.7	0.8474307872945248	0.2771219684523982	0.7526881719620766	0.7816091953966839	10.892447803844393	3.4465193663444844	0.3164136582966767
1	1	undersample	0.6	100	5	63	0.3	0.6	1.0	0.808862191244803	0.22902931061427817	0.6489361701437303	0.837643678154902	9.536872451928744	3.9969871379138557	0.4191087867319414
1	2	undersample	0.6	100	5	63	0.3	0.6	1.0	0.8077998899486428	0.18123546585050782	0.6489361701437303	0.8254310344768289	8.740366025947134	3.717362539356799	0.42530969995050216
1	3	undersample	0.6	100	5	63	0.3	0.6	1.0	0.8540276232851317	0.25629032154278886	0.8172043009873975	0.775143678155351	15.411387687039808	3.6343397327676583	0.2358216957782508
1	1	undersample	0.6	100	5	63	0.3	1.0	0.7	0.8058969185619955	0.20779140372410335	0.6063829786588955	0.8318965517181617	7.623700098319972	3.6072010942347656	0.4731562064977714
1	2	undersample	0.6	100	5	63	0.3	1.0	0.7	0.8112542797750062	0.2017301284550525	0.6382978722725215	0.8010057471206825	7.103418556983614	3.2076194712187514	0.45155996010273747
1	3	undersample	0.6	100	5	63	0.3	1.0	0.7	0.8474307872945248	0.2771219684523982	0.7526881719620766	0.7816091953966839	10.892447803844393	3.4465193663444844	0.3164136582966767
1	1	undersample	0.6	100	5	63	0.3	1.0	1.0	0.808862191244803	0.22902931061427817	0.6489361701437303	0.837643678154902	9.536872451928744	3.9969871379138557	0.4191087867319414
1	2	undersample	0.6	100	5	63	0.3	1.0	1.0	0.8077998899486428	0.18123546585050782	0.6489361701437303	0.8254310344768289	8.740366025947134	3.717362539356799	0.42530969995050216
1	3	undersample	0.6	100	5	63	0.3	1.0	1.0	0.8540276232851317	0.25629032154278886	0.8172043009873975	0.775143678155351	15.411387687039808	3.6343397327676583	0.2358216957782508
1	1	undersample	0.6	100	10	31	0.1	0.6	0.7	0.8074330520909758	0.21629504284057158	0.6063829786588955	0.836206896545717	7.864864309195106	3.7021274330202267	0.47071725700890843
1	2	undersample	0.6	100	10	31	0.1	0.6	0.7	0.8266614697970163	0.2170644170866238	0.6489361701437303	0.8211206896492736	8.485213009205102	3.6277875434196063	0.4275422967734464
1	3	undersample	0.6	100	10	31	0.1	0.6	0.7	0.8500494376467681	0.25713135739452003	0.7741935483038502	0.7765804597645362	11.917316613420853	3.4652005497635314	0.2907701912264361
1	1	undersample	0.6	100	10	31	0.1	0.6	1.0	0.8089462582538518	0.2133494241427193	0.5957446807876868	0.8354885057411244	7.484255970425427	3.621294957282878	0.48385502804154806
1	2	undersample	0.6	100	10	31	0.1	0.6	1.0	0.8261723526534605	0.20114474625719816	0.691489361628565	0.8124999999941631	9.712643020178016	3.687943065213911	0.37970539640196593
1	3	undersample	0.6	100	10	31	0.1	0.6	1.0	0.8474848597206773	0.24353012169195673	0.7526881719620766	0.7787356321783138	10.711461761752352	3.401759376598149	0.317581236356579
1	1	undersample	0.6	100	10	31	0.1	1.0	0.7	0.8074330520909758	0.21629504284057158	0.6063829786588955	0.836206896545717	7.864864309195106	3.7021274330202267	0.47071725700890843
1	2	undersample	0.6	100	10	31	0.1	1.0	0.7	0.8266614697970163	0.2170644170866238	0.6489361701437303	0.8211206896492736	8.485213009205102	3.6277875434196063	0.4275422967734464
1	3	undersample	0.6	100	10	31	0.1	1.0	0.7	0.8500494376467681	0.25713135739452003	0.7741935483038502	0.7765804597645362	11.917316613420853	3.4652005497635314	0.2907701912264361
1	1	undersample	0.6	100	10	31	0.1	1.0	1.0	0.8089462582538518	0.2133494241427193	0.5957446807876868	0.8354885057411244	7.484255970425427	3.621294957282878	0.48385502804154806
1	2	undersample	0.6	100	10	31	0.1	1.0	1.0	0.8261723526534605	0.20114474625719816	0.691489361628565	0.8124999999941631	9.712643020178016	3.687943065213911	0.37970539640196593
1	3	undersample	0.6	100	10	31	0.1	1.0	1.0	0.8474848597206773	0.24353012169195673	0.7526881719620766	0.7787356321783138	10.711461761752352	3.401759376598149	0.317581236356579
1	1	undersample	0.6	100	10	31	0.3	0.6	0.7	0.810352470041575	0.22852383914106816	0.6170212765301042	0.8412356321778648	8.53670123374178	3.886396211758265	0.45525736698270036
1	2	undersample	0.6	100	10	31	0.3	0.6	0.7	0.8198520420640742	0.2122344699627225	0.6595744680149389	0.8132183907987557	8.435576370707844	3.531260039588226	0.4186151366603238
1	3	undersample	0.6	100	10	31	0.3	0.6	0.7	0.849910394265233	0.26170750606934834	0.7956989246456239	0.775143678155351	13.426264403072137	3.538699213484299	0.2635654246770193
1	1	undersample	0.6	100	10	31	0.3	0.6	1.0	0.7984455245781364	0.2002477175566104	0.5957446807876868	0.836206896545717	7.523545179075976	3.637177828932153	0.4834393450327377
1	2	undersample	0.6	100	10	31	0.3	0.6	1.0	0.8260042186353631	0.19876914691245787	0.6702127658861476	0.8139367816033483	8.890147621524605	3.602069961171373	0.4051754847747021
1	3	undersample	0.6	100	10	31	0.3	0.6	1.0	0.853649116302064	0.26235594304121745	0.7741935483038502	0.773706896546166	11.72244820546733	3.4211980050457576	0.29185011764228863
1	1	undersample	0.6	100	10	31	0.3	1.0	0.7	0.810352470041575	0.22852383914106816	0.6170212765301042	0.8412356321778648	8.53670123374178	3.886396211758265	0.45525736698270036
1	2	undersample	0.6	100	10	31	0.3	1.0	0.7	0.8198520420640742	0.2122344699627225	0.6595744680149389	0.8132183907987557	8.435576370707844	3.531260039588226	0.4186151366603238
1	3	undersample	0.6	100	10	31	0.3	1.0	0.7	0.849910394265233	0.26170750606934834	0.7956989246456239	0.775143678155351	13.426264403072137	3.538699213484299	0.2635654246770193
1	1	undersample	0.6	100	10	31	0.3	1.0	1.0	0.7984455245781364	0.2002477175566104	0.5957446807876868	0.836206896545717	7.523545179075976	3.637177828932153	0.4834393450327377
1	2	undersample	0.6	100	10	31	0.3	1.0	1.0	0.8260042186353631	0.19876914691245787	0.6702127658861476	0.8139367816033483	8.890147621524605	3.602069961171373	0.4051754847747021
1	3	undersample	0.6	100	10	31	0.3	1.0	1.0	0.853649116302064	0.26235594304121745	0.7741935483038502	0.773706896546166	11.72244820546733	3.4211980050457576	0.29185011764228863
1	1	undersample	0.6	100	10	63	0.1	0.6	0.7	0.8074330520909758	0.21629504284057158	0.6063829786588955	0.836206896545717	7.864864309195106	3.7021274330202267	0.47071725700890843
1	2	undersample	0.6	100	10	63	0.1	0.6	0.7	0.8266614697970163	0.2170644170866238	0.6489361701437303	0.8211206896492736	8.485213009205102	3.6277875434196063	0.4275422967734464
1	3	undersample	0.6	100	10	63	0.1	0.6	0.7	0.8500494376467681	0.25713135739452003	0.7741935483038502	0.7765804597645362	11.917316613420853	3.4652005497635314	0.2907701912264361
1	1	undersample	0.6	100	10	63	0.1	0.6	1.0	0.8089462582538518	0.2133494241427193	0.5957446807876868	0.8354885057411244	7.484255970425427	3.621294957282878	0.48385502804154806
1	2	undersample	0.6	100	10	63	0.1	0.6	1.0	0.8261723526534605	0.20114474625719816	0.691489361628565	0.8124999999941631	9.712643020178016	3.687943065213911	0.37970539640196593
1	3	undersample	0.6	100	10	63	0.1	0.6	1.0	0.8474848597206773	0.24353012169195673	0.7526881719620766	0.7787356321783138	10.711461761752352	3.401759376598149	0.317581236356579
1	1	undersample	0.6	100	10	63	0.1	1.0	0.7	0.8074330520909758	0.21629504284057158	0.6063829786588955	0.836206896545717	7.864864309195106	3.7021274330202267	0.47071725700890843
1	2	undersample	0.6	100	10	63	0.1	1.0	0.7	0.8266614697970163	0.2170644170866238	0.6489361701437303	0.8211206896492736	8.485213009205102	3.6277875434196063	0.4275422967734464
1	3	undersample	0.6	100	10	63	0.1	1.0	0.7	0.8500494376467681	0.25713135739452003	0.7741935483038502	0.7765804597645362	11.917316613420853	3.4652005497635314	0.2907701912264361
1	1	undersample	0.6	100	10	63	0.1	1.0	1.0	0.8089462582538518	0.2133494241427193	0.5957446807876868	0.8354885057411244	7.484255970425427	3.621294957282878	0.48385502804154806
1	2	undersample	0.6	100	10	63	0.1	1.0	1.0	0.8261723526534605	0.20114474625719816	0.691489361628565	0.8124999999941631	9.712643020178016	3.687943065213911	0.37970539640196593
1	3	undersample	0.6	100	10	63	0.1	1.0	1.0	0.8474848597206773	0.24353012169195673	0.7526881719620766	0.7787356321783138	10.711461761752352	3.401759376598149	0.317581236356579
1	1	undersample	0.6	100	10	63	0.3	0.6	0.7	0.810352470041575	0.22852383914106816	0.6170212765301042	0.8412356321778648	8.53670123374178	3.886396211758265	0.45525736698270036
1	2	undersample	0.6	100	10	63	0.3	0.6	0.7	0.8198520420640742	0.2122344699627225	0.6595744680149389	0.8132183907987557	8.435576370707844	3.531260039588226	0.4186151366603238
1	3	undersample	0.6	100	10	63	0.3	0.6	0.7	0.849910394265233	0.26170750606934834	0.7956989246456239	0.775143678155351	13.426264403072137	3.538699213484299	0.2635654246770193
1	1	undersample	0.6	100	10	63	0.3	0.6	1.0	0.7984455245781364	0.2002477175566104	0.5957446807876868	0.836206896545717	7.523545179075976	3.637177828932153	0.4834393450327377
1	2	undersample	0.6	100	10	63	0.3	0.6	1.0	0.8260042186353631	0.19876914691245787	0.6702127658861476	0.8139367816033483	8.890147621524605	3.602069961171373	0.4051754847747021
1	3	undersample	0.6	100	10	63	0.3	0.6	1.0	0.853649116302064	0.26235594304121745	0.7741935483038502	0.773706896546166	11.72244820546733	3.4211980050457576	0.29185011764228863
1	1	undersample	0.6	100	10	63	0.3	1.0	0.7	0.810352470041575	0.22852383914106816	0.6170212765301042	0.8412356321778648	8.53670123374178	3.886396211758265	0.45525736698270036
1	2	undersample	0.6	100	10	63	0.3	1.0	0.7	0.8198520420640742	0.2122344699627225	0.6595744680149389	0.8132183907987557	8.435576370707844	3.531260039588226	0.4186151366603238
1	3	undersample	0.6	100	10	63	0.3	1.0	0.7	0.849910394265233	0.26170750606934834	0.7956989246456239	0.775143678155351	13.426264403072137	3.538699213484299	0.2635654246770193
1	1	undersample	0.6	100	10	63	0.3	1.0	1.0	0.7984455245781364	0.2002477175566104	0.5957446807876868	0.836206896545717	7.523545179075976	3.637177828932153	0.4834393450327377
1	2	undersample	0.6	100	10	63	0.3	1.0	1.0	0.8260042186353631	0.19876914691245787	0.6702127658861476	0.8139367816033483	8.890147621524605	3.602069961171373	0.4051754847747021
1	3	undersample	0.6	100	10	63	0.3	1.0	1.0	0.853649116302064	0.26235594304121745	0.7741935483038502	0.773706896546166	11.72244820546733	3.4211980050457576	0.29185011764228863
1	1	undersample	0.6	300	3	31	0.1	0.6	0.7	0.8109638664710197	0.22269512494671015	0.6276595744013128	0.8383620689594946	8.743237458863176	3.8831203265823926	0.44412842009839615
1	2	undersample	0.6	300	3	31	0.1	0.6	0.7	0.8032297016385425	0.1816013221105851	0.6382978722725215	0.8074712643620153	7.4012286879335365	3.31533802995177	0.44794426651679964
1	3	undersample	0.6	300	3	31	0.1	0.6	0.7	0.8483577431714251	0.2666291872990642	0.8064516128165107	0.767241379304833	13.734566937665697	3.4647549283475656	0.2522653103462729
1	1	undersample	0.6	300	3	31	0.1	0.6	1.0	0.8047429078014184	0.2174695170579169	0.6595744680149389	0.836206896545717	9.89144663631744	4.0268754534605975	0.40710681688976147
1	2	undersample	0.6	300	3	31	0.1	0.6	1.0	0.806324896062607	0.1908435836230325	0.6276595744013128	0.8153735632125333	7.444691017904172	3.399618989168139	0.4566501022735916
1	3	undersample	0.6	300	3	31	0.1	0.6	1.0	0.841359226300828	0.25941266373524213	0.784946236474737	0.765804597695648	11.935275288495575	3.351672130343224	0.28082067065693506
1	1	undersample	0.6	300	3	31	0.1	1.0	0.7	0.8109638664710197	0.22269512494671015	0.6276595744013128	0.8383620689594946	8.743237458863176	3.8831203265823926	0.44412842009839615
1	2	undersample	0.6	300	3	31	0.1	1.0	0.7	0.8032297016385425	0.1816013221105851	0.6382978722725215	0.8074712643620153	7.4012286879335365	3.31533802995177	0.44794426651679964
1	3	undersample	0.6	300	3	31	0.1	1.0	0.7	0.8483577431714251	0.2666291872990642	0.8064516128165107	0.767241379304833	13.734566937665697	3.4647549283475656	0.2522653103462729
1	1	undersample	0.6	300	3	31	0.1	1.0	1.0	0.8047429078014184	0.2174695170579169	0.6595744680149389	0.836206896545717	9.89144663631744	4.0268754534605975	0.40710681688976147
1	2	undersample	0.6	300	3	31	0.1	1.0	1.0	0.806324896062607	0.1908435836230325	0.6276595744013128	0.8153735632125333	7.444691017904172	3.399618989168139	0.4566501022735916
1	3	undersample	0.6	300	3	31	0.1	1.0	1.0	0.841359226300828	0.25941266373524213	0.784946236474737	0.765804597695648	11.935275288495575	3.351672130343224	0.28082067065693506
1	1	undersample	0.6	300	3	31	0.3	0.6	0.7	0.7938906211787722	0.2025045946781117	0.6063829786588955	0.8354885057411244	7.823792675082595	3.6859609386629293	0.471122000991174
1	2	undersample	0.6	300	3	31	0.3	0.6	0.7	0.7923544876497922	0.18211910178279886	0.6702127658861476	0.7959770114885347	7.928668303704121	3.2849863533815498	0.41431753079646233
1	3	undersample	0.6	300	3	31	0.3	0.6	0.7	0.8403936472623903	0.24851554453743735	0.7634408601329634	0.7614942528680928	10.303942411515935	3.200932628685929	0.31065124374812747
1	1	undersample	0.6	300	3	31	0.3	0.6	1.0	0.7920029347028613	0.2053357435061754	0.6276595744013128	0.8290229884997916	8.173588871650182	3.6710171278808237	0.4491315998138509
1	2	undersample	0.6	300	3	31	0.3	0.6	1.0	0.8019381266813402	0.18452638419642964	0.6808510637573563	0.8096264367757929	9.072703804476737	3.576394833727806	0.39419282499182556
1	3	undersample	0.6	300	3	31	0.3	0.6	1.0	0.8293474230626622	0.23502288819900533	0.731182795620303	0.764367816086463	8.823414120435807	3.103068317942172	0.3516856612817312
1	1	undersample	0.6	300	3	31	0.3	1.0	0.7	0.7938906211787722	0.2025045946781117	0.6063829786588955	0.8354885057411244	7.823792675082595	3.6859609386629293	0.471122000991174
1	2	undersample	0.6	300	3	31	0.3	1.0	0.7	0.7923544876497922	0.18211910178279886	0.6702127658861476	0.7959770114885347	7.928668303704121	3.2849863533815498	0.41431753079646233
1	3	undersample	0.6	300	3	31	0.3	1.0	0.7	0.8403936472623903	0.24851554453743735	0.7634408601329634	0.7614942528680928	10.303942411515935	3.200932628685929	0.31065124374812747
1	1	undersample	0.6	300	3	31	0.3	1.0	1.0	0.7920029347028613	0.2053357435061754	0.6276595744013128	0.8290229884997916	8.173588871650182	3.6710171278808237	0.4491315998138509
1	2	undersample	0.6	300	3	31	0.3	1.0	1.0	0.8019381266813402	0.18452638419642964	0.6808510637573563	0.8096264367757929	9.072703804476737	3.576394833727806	0.39419282499182556
1	3	undersample	0.6	300	3	31	0.3	1.0	1.0	0.8293474230626622	0.23502288819900533	0.731182795620303	0.764367816086463	8.823414120435807	3.103068317942172	0.3516856612817312
1	1	undersample	0.6	300	3	63	0.1	0.6	0.7	0.8109638664710197	0.22269512494671015	0.6276595744013128	0.8383620689594946	8.743237458863176	3.8831203265823926	0.44412842009839615
1	2	undersample	0.6	300	3	63	0.1	0.6	0.7	0.8032297016385425	0.1816013221105851	0.6382978722725215	0.8074712643620153	7.4012286879335365	3.31533802995177	0.44794426651679964
1	3	undersample	0.6	300	3	63	0.1	0.6	0.7	0.8483577431714251	0.2666291872990642	0.8064516128165107	0.767241379304833	13.734566937665697	3.4647549283475656	0.2522653103462729
1	1	undersample	0.6	300	3	63	0.1	0.6	1.0	0.8047429078014184	0.2174695170579169	0.6595744680149389	0.836206896545717	9.89144663631744	4.0268754534605975	0.40710681688976147
1	2	undersample	0.6	300	3	63	0.1	0.6	1.0	0.806324896062607	0.1908435836230325	0.6276595744013128	0.8153735632125333	7.444691017904172	3.399618989168139	0.4566501022735916
1	3	undersample	0.6	300	3	63	0.1	0.6	1.0	0.841359226300828	0.25941266373524213	0.784946236474737	0.765804597695648	11.935275288495575	3.351672130343224	0.28082067065693506
1	1	undersample	0.6	300	3	63	0.1	1.0	0.7	0.8109638664710197	0.22269512494671015	0.6276595744013128	0.8383620689594946	8.743237458863176	3.8831203265823926	0.44412842009839615
1	2	undersample	0.6	300	3	63	0.1	1.0	0.7	0.8032297016385425	0.1816013221105851	0.6382978722725215	0.8074712643620153	7.4012286879335365	3.31533802995177	0.44794426651679964
1	3	undersample	0.6	300	3	63	0.1	1.0	0.7	0.8483577431714251	0.2666291872990642	0.8064516128165107	0.767241379304833	13.734566937665697	3.4647549283475656	0.2522653103462729
1	1	undersample	0.6	300	3	63	0.1	1.0	1.0	0.8047429078014184	0.2174695170579169	0.6595744680149389	0.836206896545717	9.89144663631744	4.0268754534605975	0.40710681688976147
1	2	undersample	0.6	300	3	63	0.1	1.0	1.0	0.806324896062607	0.1908435836230325	0.6276595744013128	0.8153735632125333	7.444691017904172	3.399618989168139	0.4566501022735916
1	3	undersample	0.6	300	3	63	0.1	1.0	1.0	0.841359226300828	0.25941266373524213	0.784946236474737	0.765804597695648	11.935275288495575	3.351672130343224	0.28082067065693506
1	1	undersample	0.6	300	3	63	0.3	0.6	0.7	0.7938906211787722	0.2025045946781117	0.6063829786588955	0.8354885057411244	7.823792675082595	3.6859609386629293	0.471122000991174
1	2	undersample	0.6	300	3	63	0.3	0.6	0.7	0.7923544876497922	0.18211910178279886	0.6702127658861476	0.7959770114885347	7.928668303704121	3.2849863533815498	0.41431753079646233
1	3	undersample	0.6	300	3	63	0.3	0.6	0.7	0.8403936472623903	0.24851554453743735	0.7634408601329634	0.7614942528680928	10.303942411515935	3.200932628685929	0.31065124374812747
1	1	undersample	0.6	300	3	63	0.3	0.6	1.0	0.7920029347028613	0.2053357435061754	0.6276595744013128	0.8290229884997916	8.173588871650182	3.6710171278808237	0.4491315998138509
1	2	undersample	0.6	300	3	63	0.3	0.6	1.0	0.8019381266813402	0.18452638419642964	0.6808510637573563	0.8096264367757929	9.072703804476737	3.576394833727806	0.39419282499182556
1	3	undersample	0.6	300	3	63	0.3	0.6	1.0	0.8293474230626622	0.23502288819900533	0.731182795620303	0.764367816086463	8.823414120435807	3.103068317942172	0.3516856612817312
1	1	undersample	0.6	300	3	63	0.3	1.0	0.7	0.7938906211787722	0.2025045946781117	0.6063829786588955	0.8354885057411244	7.823792675082595	3.6859609386629293	0.471122000991174
1	2	undersample	0.6	300	3	63	0.3	1.0	0.7	0.7923544876497922	0.18211910178279886	0.6702127658861476	0.7959770114885347	7.928668303704121	3.2849863533815498	0.41431753079646233
1	3	undersample	0.6	300	3	63	0.3	1.0	0.7	0.8403936472623903	0.24851554453743735	0.7634408601329634	0.7614942528680928	10.303942411515935	3.200932628685929	0.31065124374812747
1	1	undersample	0.6	300	3	63	0.3	1.0	1.0	0.7920029347028613	0.2053357435061754	0.6276595744013128	0.8290229884997916	8.173588871650182	3.6710171278808237	0.4491315998138509
1	2	undersample	0.6	300	3	63	0.3	1.0	1.0	0.8019381266813402	0.18452638419642964	0.6808510637573563	0.8096264367757929	9.072703804476737	3.576394833727806	0.39419282499182556
1	3	undersample	0.6	300	3	63	0.3	1.0	1.0	0.8293474230626622	0.23502288819900533	0.731182795620303	0.764367816086463	8.823414120435807	3.103068317942172	0.3516856612817312
1	1	undersample	0.6	300	5	31	0.1	0.6	0.7	0.807845744680851	0.21666459475744532	0.5957446807876868	0.84554597700542	8.067563661330015	3.8571001950372663	0.4780997431541495
1	2	undersample	0.6	300	5	31	0.1	0.6	0.7	0.8182624113475178	0.2032849500361514	0.6595744680149389	0.8204022988446811	8.850499398673387	3.672510433301283	0.41494950503547473
1	3	undersample	0.6	300	5	31	0.1	0.6	0.7	0.8396134593993325	0.24286986585365666	0.784946236474737	0.7715517241323884	12.327357661905118	3.435990922381542	0.2787288966009407
1	1	undersample	0.6	300	5	31	0.1	0.6	1.0	0.8021674003423821	0.20775668415558968	0.6382978722725215	0.8405172413732722	9.300476255745336	4.002299920980611	0.43033278274361936
1	2	undersample	0.6	300	5	31	0.1	0.6	1.0	0.8154499877720714	0.18865202801313558	0.6595744680149389	0.818965517235496	8.764880361304911	3.643363526711656	0.4156774866143672
1	3	undersample	0.6	300	5	31	0.1	0.6	1.0	0.8446885428253617	0.252390370996702	0.7741935483038502	0.7808908045920914	12.219202917086404	3.5333684263176384	0.2891652039909097
1	1	undersample	0.6	300	5	31	0.1	1.0	0.7	0.807845744680851	0.21666459475744532	0.5957446807876868	0.84554597700542	8.067563661330015	3.8571001950372663	0.4780997431541495
1	2	undersample	0.6	300	5	31	0.1	1.0	0.7	0.8182624113475178	0.2032849500361514	0.6595744680149389	0.8204022988446811	8.850499398673387	3.672510433301283	0.41494950503547473
1	3	undersample	0.6	300	5	31	0.1	1.0	0.7	0.8396134593993325	0.24286986585365666	0.784946236474737	0.7715517241323884	12.327357661905118	3.435990922381542	0.2787288966009407
1	1	undersample	0.6	300	5	31	0.1	1.0	1.0	0.8021674003423821	0.20775668415558968	0.6382978722725215	0.8405172413732722	9.300476255745336	4.002299920980611	0.43033278274361936
1	2	undersample	0.6	300	5	31	0.1	1.0	1.0	0.8154499877720714	0.18865202801313558	0.6595744680149389	0.818965517235496	8.764880361304911	3.643363526711656	0.4156774866143672
1	3	undersample	0.6	300	5	31	0.1	1.0	1.0	0.8446885428253617	0.252390370996702	0.7741935483038502	0.7808908045920914	12.219202917086404	3.5333684263176384	0.2891652039909097
1	1	undersample	0.6	300	5	31	0.3	0.6	0.7	0.7982850330154072	0.20249053890657734	0.5851063829164781	0.8369252873503095	7.237659044916266	3.587964912093557	0.4957355434195473
1	2	undersample	0.6	300	5	31	0.3	0.6	0.7	0.8078763145023233	0.21343580948558144	0.6382978722725215	0.8053160919482377	7.299760783653848	3.278636872835135	0.4491430468761782
1	3	undersample	0.6	300	5	31	0.3	0.6	0.7	0.8433135582746261	0.24390656254278964	0.784946236474737	0.773706896546166	12.479522963726614	3.4687146440047267	0.2779524929992737
1	1	undersample	0.6	300	5	31	0.3	0.6	1.0	0.7981398263634142	0.21337869299180953	0.6170212765301042	0.8354885057411244	8.18219252958175	3.750626920042981	0.4583889739407998
1	2	undersample	0.6	300	5	31	0.3	0.6	1.0	0.8104365370506236	0.1922003941885861	0.6595744680149389	0.818965517235496	8.764880361304911	3.643363526711656	0.4156774866143672
1	3	undersample	0.6	300	5	31	0.3	0.6	1.0	0.8493233222098628	0.2415930415109633	0.784946236474737	0.7715517241323884	12.327357661905118	3.435990922381542	0.2787288966009407
1	1	undersample	0.6	300	5	31	0.3	1.0	0.7	0.7982850330154072	0.20249053890657734	0.5851063829164781	0.8369252873503095	7.237659044916266	3.587964912093557	0.4957355434195473
1	2	undersample	0.6	300	5	31	0.3	1.0	0.7	0.8078763145023233	0.21343580948558144	0.6382978722725215	0.8053160919482377	7.299760783653848	3.278636872835135	0.4491430468761782
1	3	undersample	0.6	300	5	31	0.3	1.0	0.7	0.8433135582746261	0.24390656254278964	0.784946236474737	0.773706896546166	12.479522963726614	3.4687146440047267	0.2779524929992737
1	1	undersample	0.6	300	5	31	0.3	1.0	1.0	0.7981398263634142	0.21337869299180953	0.6170212765301042	0.8354885057411244	8.18219252958175	3.750626920042981	0.4583889739407998
1	2	undersample	0.6	300	5	31	0.3	1.0	1.0	0.8104365370506236	0.1922003941885861	0.6595744680149389	0.818965517235496	8.764880361304911	3.643363526711656	0.4156774866143672
1	3	undersample	0.6	300	5	31	0.3	1.0	1.0	0.8493233222098628	0.2415930415109633	0.784946236474737	0.7715517241323884	12.327357661905118	3.435990922381542	0.2787288966009407
1	1	undersample	0.6	300	5	63	0.1	0.6	0.7	0.807845744680851	0.21666459475744532	0.5957446807876868	0.84554597700542	8.067563661330015	3.8571001950372663	0.4780997431541495
1	2	undersample	0.6	300	5	63	0.1	0.6	0.7	0.8182624113475178	0.2032849500361514	0.6595744680149389	0.8204022988446811	8.850499398673387	3.672510433301283	0.41494950503547473
1	3	undersample	0.6	300	5	63	0.1	0.6	0.7	0.8396134593993325	0.24286986585365666	0.784946236474737	0.7715517241323884	12.327357661905118	3.435990922381542	0.2787288966009407
1	1	undersample	0.6	300	5	63	0.1	0.6	1.0	0.8021674003423821	0.20775668415558968	0.6382978722725215	0.8405172413732722	9.300476255745336	4.002299920980611	0.43033278274361936
1	2	undersample	0.6	300	5	63	0.1	0.6	1.0	0.8154499877720714	0.18865202801313558	0.6595744680149389	0.818965517235496	8.764880361304911	3.643363526711656	0.4156774866143672
1	3	undersample	0.6	300	5	63	0.1	0.6	1.0	0.8446885428253617	0.252390370996702	0.7741935483038502	0.7808908045920914	12.219202917086404	3.5333684263176384	0.2891652039909097
1	1	undersample	0.6	300	5	63	0.1	1.0	0.7	0.807845744680851	0.21666459475744532	0.5957446807876868	0.84554597700542	8.067563661330015	3.8571001950372663	0.4780997431541495
1	2	undersample	0.6	300	5	63	0.1	1.0	0.7	0.8182624113475178	0.2032849500361514	0.6595744680149389	0.8204022988446811	8.850499398673387	3.672510433301283	0.41494950503547473
1	3	undersample	0.6	300	5	63	0.1	1.0	0.7	0.8396134593993325	0.24286986585365666	0.784946236474737	0.7715517241323884	12.327357661905118	3.435990922381542	0.2787288966009407
1	1	undersample	0.6	300	5	63	0.1	1.0	1.0	0.8021674003423821	0.20775668415558968	0.6382978722725215	0.8405172413732722	9.300476255745336	4.002299920980611	0.43033278274361936
1	2	undersample	0.6	300	5	63	0.1	1.0	1.0	0.8154499877720714	0.18865202801313558	0.6595744680149389	0.818965517235496	8.764880361304911	3.643363526711656	0.4156774866143672
1	3	undersample	0.6	300	5	63	0.1	1.0	1.0	0.8446885428253617	0.252390370996702	0.7741935483038502	0.7808908045920914	12.219202917086404	3.5333684263176384	0.2891652039909097
1	1	undersample	0.6	300	5	63	0.3	0.6	0.7	0.7982850330154072	0.20249053890657734	0.5851063829164781	0.8369252873503095	7.237659044916266	3.587964912093557	0.4957355434195473
1	2	undersample	0.6	300	5	63	0.3	0.6	0.7	0.8078763145023233	0.21343580948558144	0.6382978722725215	0.8053160919482377	7.299760783653848	3.278636872835135	0.4491430468761782
1	3	undersample	0.6	300	5	63	0.3	0.6	0.7	0.8433135582746261	0.24390656254278964	0.784946236474737	0.773706896546166	12.479522963726614	3.4687146440047267	0.2779524929992737
1	1	undersample	0.6	300	5	63	0.3	0.6	1.0	0.7981398263634142	0.21337869299180953	0.6170212765301042	0.8354885057411244	8.18219252958175	3.750626920042981	0.4583889739407998
1	2	undersample	0.6	300	5	63	0.3	0.6	1.0	0.8104365370506236	0.1922003941885861	0.6595744680149389	0.818965517235496	8.764880361304911	3.643363526711656	0.4156774866143672
1	3	undersample	0.6	300	5	63	0.3	0.6	1.0	0.8493233222098628	0.2415930415109633	0.784946236474737	0.7715517241323884	12.327357661905118	3.435990922381542	0.2787288966009407
1	1	undersample	0.6	300	5	63	0.3	1.0	0.7	0.7982850330154072	0.20249053890657734	0.5851063829164781	0.8369252873503095	7.237659044916266	3.587964912093557	0.4957355434195473
1	2	undersample	0.6	300	5	63	0.3	1.0	0.7	0.8078763145023233	0.21343580948558144	0.6382978722725215	0.8053160919482377	7.299760783653848	3.278636872835135	0.4491430468761782
1	3	undersample	0.6	300	5	63	0.3	1.0	0.7	0.8433135582746261	0.24390656254278964	0.784946236474737	0.773706896546166	12.479522963726614	3.4687146440047267	0.2779524929992737
1	1	undersample	0.6	300	5	63	0.3	1.0	1.0	0.7981398263634142	0.21337869299180953	0.6170212765301042	0.8354885057411244	8.18219252958175	3.750626920042981	0.4583889739407998
1	2	undersample	0.6	300	5	63	0.3	1.0	1.0	0.8104365370506236	0.1922003941885861	0.6595744680149389	0.818965517235496	8.764880361304911	3.643363526711656	0.4156774866143672
1	3	undersample	0.6	300	5	63	0.3	1.0	1.0	0.8493233222098628	0.2415930415109633	0.784946236474737	0.7715517241323884	12.327357661905118	3.435990922381542	0.2787288966009407
1	1	undersample	0.6	300	10	31	0.1	0.6	0.7	0.8075859011983371	0.2070376819669729	0.6382978722725215	0.8405172413732722	9.300476255745336	4.002299920980611	0.43033278274361936
1	2	undersample	0.6	300	10	31	0.1	0.6	0.7	0.8237955490339937	0.2168416002385936	0.6702127658861476	0.8218390804538661	9.374609132338579	3.7618391843459675	0.4012795666992734
1	3	undersample	0.6	300	10	31	0.1	0.6	0.7	0.8512081324928934	0.2523305860713106	0.7956989246456239	0.7780172413737212	13.650484469948397	3.584507615477264	0.26259196051713246
1	1	undersample	0.6	300	10	31	0.1	0.6	1.0	0.8093283810222548	0.20633001246573768	0.6489361701437303	0.8304597701089766	9.054442090064509	3.827623286134618	0.4227342952240282
1	2	undersample	0.6	300	10	31	0.1	0.6	1.0	0.8176510149180729	0.20329901276557202	0.6702127658861476	0.8153735632125333	8.975146882170218	3.6301016325015727	0.4044615191715207
1	3	undersample	0.6	300	10	31	0.1	0.6	1.0	0.8464265850945495	0.2406353577617569	0.784946236474737	0.7780172413737212	12.792717565113051	3.53606832337622	0.2764125900107602
1	1	undersample	0.6	300	10	31	0.1	1.0	0.7	0.8075859011983371	0.2070376819669729	0.6382978722725215	0.8405172413732722	9.300476255745336	4.002299920980611	0.43033278274361936
1	2	undersample	0.6	300	10	31	0.1	1.0	0.7	0.8237955490339937	0.2168416002385936	0.6702127658861476	0.8218390804538661	9.374609132338579	3.7618391843459675	0.4012795666992734
1	3	undersample	0.6	300	10	31	0.1	1.0	0.7	0.8512081324928934	0.2523305860713106	0.7956989246456239	0.7780172413737212	13.650484469948397	3.584507615477264	0.26259196051713246
1	1	undersample	0.6	300	10	31	0.1	1.0	1.0	0.8093283810222548	0.20633001246573768	0.6489361701437303	0.8304597701089766	9.054442090064509	3.827623286134618	0.4227342952240282
1	2	undersample	0.6	300	10	31	0.1	1.0	1.0	0.8176510149180729	0.20329901276557202	0.6702127658861476	0.8153735632125333	8.975146882170218	3.6301016325015727	0.4044615191715207
1	3	undersample	0.6	300	10	31	0.1	1.0	1.0	0.8464265850945495	0.2406353577617569	0.784946236474737	0.7780172413737212	12.792717565113051	3.53606832337622	0.2764125900107602
1	1	undersample	0.6	300	10	31	0.3	0.6	0.7	0.805201455123502	0.21940003752942	0.5851063829164781	0.8405172413732722	7.4324319020143825	3.6687749275655595	0.49361701548142095
1	2	undersample	0.6	300	10	31	0.3	0.6	0.7	0.8134323795549034	0.2031530457089232	0.6595744680149389	0.8096264367757929	8.239857960661272	3.464632495173812	0.42047234664918737
1	3	undersample	0.6	300	10	31	0.3	0.6	0.7	0.8486512791991101	0.24649373566533408	0.784946236474737	0.7679597701094256	12.080030158658488	3.382802210706653	0.28003258646516643
1	1	undersample	0.6	300	10	31	0.3	0.6	1.0	0.7968100391293715	0.20235065581134254	0.5744680850452694	0.8347701149365319	6.820434315729713	3.4767805476400295	0.5097593963213335
1	2	undersample	0.6	300	10	31	0.3	0.6	1.0	0.8193399975544142	0.20274569386747152	0.6489361701437303	0.8103448275803855	7.898071121366019	3.421663262056034	0.43322769958591173
1	3	undersample	0.6	300	10	31	0.3	0.6	1.0	0.8489834383883327	0.24261654696123333	0.7526881719620766	0.7693965517186108	10.154408147919309	3.263993426514983	0.32143609725198125
1	1	undersample	0.6	300	10	31	0.3	1.0	0.7	0.805201455123502	0.21940003752942	0.5851063829164781	0.8405172413732722	7.4324319020143825	3.6687749275655595	0.49361701548142095
1	2	undersample	0.6	300	10	31	0.3	1.0	0.7	0.8134323795549034	0.2031530457089232	0.6595744680149389	0.8096264367757929	8.239857960661272	3.464632495173812	0.42047234664918737
1	3	undersample	0.6	300	10	31	0.3	1.0	0.7	0.8486512791991101	0.24649373566533408	0.784946236474737	0.7679597701094256	12.080030158658488	3.382802210706653	0.28003258646516643
1	1	undersample	0.6	300	10	31	0.3	1.0	1.0	0.7968100391293715	0.20235065581134254	0.5744680850452694	0.8347701149365319	6.820434315729713	3.4767805476400295	0.5097593963213335
1	2	undersample	0.6	300	10	31	0.3	1.0	1.0	0.8193399975544142	0.20274569386747152	0.6489361701437303	0.8103448275803855	7.898071121366019	3.421663262056034	0.43322769958591173
1	3	undersample	0.6	300	10	31	0.3	1.0	1.0	0.8489834383883327	0.24261654696123333	0.7526881719620766	0.7693965517186108	10.154408147919309	3.263993426514983	0.32143609725198125
1	1	undersample	0.6	300	10	63	0.1	0.6	0.7	0.8075859011983371	0.2070376819669729	0.6382978722725215	0.8405172413732722	9.300476255745336	4.002299920980611	0.43033278274361936
1	2	undersample	0.6	300	10	63	0.1	0.6	0.7	0.8237955490339937	0.2168416002385936	0.6702127658861476	0.8218390804538661	9.374609132338579	3.7618391843459675	0.4012795666992734
1	3	undersample	0.6	300	10	63	0.1	0.6	0.7	0.8512081324928934	0.2523305860713106	0.7956989246456239	0.7780172413737212	13.650484469948397	3.584507615477264	0.26259196051713246
1	1	undersample	0.6	300	10	63	0.1	0.6	1.0	0.8093283810222548	0.20633001246573768	0.6489361701437303	0.8304597701089766	9.054442090064509	3.827623286134618	0.4227342952240282
1	2	undersample	0.6	300	10	63	0.1	0.6	1.0	0.8176510149180729	0.20329901276557202	0.6702127658861476	0.8153735632125333	8.975146882170218	3.6301016325015727	0.4044615191715207
1	3	undersample	0.6	300	10	63	0.1	0.6	1.0	0.8464265850945495	0.2406353577617569	0.784946236474737	0.7780172413737212	12.792717565113051	3.53606832337622	0.2764125900107602
1	1	undersample	0.6	300	10	63	0.1	1.0	0.7	0.8075859011983371	0.2070376819669729	0.6382978722725215	0.8405172413732722	9.300476255745336	4.002299920980611	0.43033278274361936
1	2	undersample	0.6	300	10	63	0.1	1.0	0.7	0.8237955490339937	0.2168416002385936	0.6702127658861476	0.8218390804538661	9.374609132338579	3.7618391843459675	0.4012795666992734
1	3	undersample	0.6	300	10	63	0.1	1.0	0.7	0.8512081324928934	0.2523305860713106	0.7956989246456239	0.7780172413737212	13.650484469948397	3.584507615477264	0.26259196051713246
1	1	undersample	0.6	300	10	63	0.1	1.0	1.0	0.8093283810222548	0.20633001246573768	0.6489361701437303	0.8304597701089766	9.054442090064509	3.827623286134618	0.4227342952240282
1	2	undersample	0.6	300	10	63	0.1	1.0	1.0	0.8176510149180729	0.20329901276557202	0.6702127658861476	0.8153735632125333	8.975146882170218	3.6301016325015727	0.4044615191715207
1	3	undersample	0.6	300	10	63	0.1	1.0	1.0	0.8464265850945495	0.2406353577617569	0.784946236474737	0.7780172413737212	12.792717565113051	3.53606832337622	0.2764125900107602
1	1	undersample	0.6	300	10	63	0.3	0.6	0.7	0.805201455123502	0.21940003752942	0.5851063829164781	0.8405172413732722	7.4324319020143825	3.6687749275655595	0.49361701548142095
1	2	undersample	0.6	300	10	63	0.3	0.6	0.7	0.8134323795549034	0.2031530457089232	0.6595744680149389	0.8096264367757929	8.239857960661272	3.464632495173812	0.42047234664918737
1	3	undersample	0.6	300	10	63	0.3	0.6	0.7	0.8486512791991101	0.24649373566533408	0.784946236474737	0.7679597701094256	12.080030158658488	3.382802210706653	0.28003258646516643
1	1	undersample	0.6	300	10	63	0.3	0.6	1.0	0.7968100391293715	0.20235065581134254	0.5744680850452694	0.8347701149365319	6.820434315729713	3.4767805476400295	0.5097593963213335
1	2	undersample	0.6	300	10	63	0.3	0.6	1.0	0.8193399975544142	0.20274569386747152	0.6489361701437303	0.8103448275803855	7.898071121366019	3.421663262056034	0.43322769958591173
1	3	undersample	0.6	300	10	63	0.3	0.6	1.0	0.8489834383883327	0.24261654696123333	0.7526881719620766	0.7693965517186108	10.154408147919309	3.263993426514983	0.32143609725198125
1	1	undersample	0.6	300	10	63	0.3	1.0	0.7	0.805201455123502	0.21940003752942	0.5851063829164781	0.8405172413732722	7.4324319020143825	3.6687749275655595	0.49361701548142095
1	2	undersample	0.6	300	10	63	0.3	1.0	0.7	0.8134323795549034	0.2031530457089232	0.6595744680149389	0.8096264367757929	8.239857960661272	3.464632495173812	0.42047234664918737
1	3	undersample	0.6	300	10	63	0.3	1.0	0.7	0.8486512791991101	0.24649373566533408	0.784946236474737	0.7679597701094256	12.080030158658488	3.382802210706653	0.28003258646516643
1	1	undersample	0.6	300	10	63	0.3	1.0	1.0	0.7968100391293715	0.20235065581134254	0.5744680850452694	0.8347701149365319	6.820434315729713	3.4767805476400295	0.5097593963213335
1	2	undersample	0.6	300	10	63	0.3	1.0	1.0	0.8193399975544142	0.20274569386747152	0.6489361701437303	0.8103448275803855	7.898071121366019	3.421663262056034	0.43322769958591173
1	3	undersample	0.6	300	10	63	0.3	1.0	1.0	0.8489834383883327	0.24261654696123333	0.7526881719620766	0.7693965517186108	10.154408147919309	3.263993426514983	0.32143609725198125
1	1	undersample	0.6	500	3	31	0.1	0.6	0.7	0.8033137686475911	0.21689817603855024	0.6170212765301042	0.8390804597640872	8.400793042099135	3.834346265730502	0.4564266923976585
1	2	undersample	0.6	500	3	31	0.1	0.6	0.7	0.7983614575690878	0.18086152248884468	0.6595744680149389	0.8096264367757929	8.239857960661272	3.464632495173812	0.42047234664918737
1	3	undersample	0.6	500	3	31	0.1	0.6	0.7	0.844588122605364	0.26014027403977413	0.8172043009873975	0.7636494252818704	14.444483142283376	3.4575937350101795	0.23937122266728428
1	1	undersample	0.6	500	3	31	0.1	0.6	1.0	0.7982468207385669	0.21879261534384936	0.6170212765301042	0.8390804597640872	8.400793042099135	3.834346265730502	0.4564266923976585
1	2	undersample	0.6	500	3	31	0.1	0.6	1.0	0.8015560039129371	0.18304881204444712	0.6489361701437303	0.8132183907987557	8.048018126929305	3.4743042324980937	0.43169685967687077
1	3	undersample	0.6	500	3	31	0.1	0.6	1.0	0.8372265480163144	0.2545834989479821	0.8064516128165107	0.7636494252818704	13.462511732278088	3.4120990806021507	0.25345188281590064
1	1	undersample	0.6	500	3	31	0.1	1.0	0.7	0.8033137686475911	0.21689817603855024	0.6170212765301042	0.8390804597640872	8.400793042099135	3.834346265730502	0.4564266923976585
1	2	undersample	0.6	500	3	31	0.1	1.0	0.7	0.7983614575690878	0.18086152248884468	0.6595744680149389	0.8096264367757929	8.239857960661272	3.464632495173812	0.42047234664918737
1	3	undersample	0.6	500	3	31	0.1	1.0	0.7	0.844588122605364	0.26014027403977413	0.8172043009873975	0.7636494252818704	14.444483142283376	3.4575937350101795	0.23937122266728428
1	1	undersample	0.6	500	3	31	0.1	1.0	1.0	0.7982468207385669	0.21879261534384936	0.6170212765301042	0.8390804597640872	8.400793042099135	3.834346265730502	0.4564266923976585
1	2	undersample	0.6	500	3	31	0.1	1.0	1.0	0.8015560039129371	0.18304881204444712	0.6489361701437303	0.8132183907987557	8.048018126929305	3.4743042324980937	0.43169685967687077
1	3	undersample	0.6	500	3	31	0.1	1.0	1.0	0.8372265480163144	0.2545834989479821	0.8064516128165107	0.7636494252818704	13.462511732278088	3.4120990806021507	0.25345188281590064
1	1	undersample	0.6	500	3	31	0.3	0.6	0.7	0.7897866226461236	0.20508325216158163	0.6170212765301042	0.8347701149365319	8.139612951421542	3.7343198474652173	0.45878345670194404
1	2	undersample	0.6	500	3	31	0.3	0.6	0.7	0.7921863536316948	0.18247651518149022	0.6595744680149389	0.7988505747069049	7.6946423876869545	3.2790271921662226	0.42614418578658464
1	3	undersample	0.6	500	3	31	0.3	0.6	0.7	0.8346233469286861	0.2458040471402818	0.7634408601329634	0.7607758620635002	10.263308134147735	3.191320218791679	0.3109445876949309
1	1	undersample	0.6	500	3	31	0.3	0.6	1.0	0.7885791146979702	0.2104815248295718	0.6382978722725215	0.828304597695199	8.513413142812627	3.717617516415571	0.43667767191822526
1	2	undersample	0.6	500	3	31	0.3	0.6	1.0	0.801907556859868	0.18929660625717382	0.6808510637573563	0.8060344827528303	8.865184610940581	3.5101653031868376	0.39594947748782067
1	3	undersample	0.6	500	3	31	0.3	0.6	1.0	0.8288916697565196	0.23063055555611411	0.7526881719620766	0.7665229885002406	9.991972632192907	3.2238212014489496	0.32264110603570595
1	1	undersample	0.6	500	3	31	0.3	1.0	0.7	0.7897866226461236	0.20508325216158163	0.6170212765301042	0.8347701149365319	8.139612951421542	3.7343198474652173	0.45878345670194404
1	2	undersample	0.6	500	3	31	0.3	1.0	0.7	0.7921863536316948	0.18247651518149022	0.6595744680149389	0.7988505747069049	7.6946423876869545	3.2790271921662226	0.42614418578658464
1	3	undersample	0.6	500	3	31	0.3	1.0	0.7	0.8346233469286861	0.2458040471402818	0.7634408601329634	0.7607758620635002	10.263308134147735	3.191320218791679	0.3109445876949309
1	1	undersample	0.6	500	3	31	0.3	1.0	1.0	0.7885791146979702	0.2104815248295718	0.6382978722725215	0.828304597695199	8.513413142812627	3.717617516415571	0.43667767191822526
1	2	undersample	0.6	500	3	31	0.3	1.0	1.0	0.801907556859868	0.18929660625717382	0.6808510637573563	0.8060344827528303	8.865184610940581	3.5101653031868376	0.39594947748782067
1	3	undersample	0.6	500	3	31	0.3	1.0	1.0	0.8288916697565196	0.23063055555611411	0.7526881719620766	0.7665229885002406	9.991972632192907	3.2238212014489496	0.32264110603570595
1	1	undersample	0.6	500	3	63	0.1	0.6	0.7	0.8033137686475911	0.21689817603855024	0.6170212765301042	0.8390804597640872	8.400793042099135	3.834346265730502	0.4564266923976585
1	2	undersample	0.6	500	3	63	0.1	0.6	0.7	0.7983614575690878	0.18086152248884468	0.6595744680149389	0.8096264367757929	8.239857960661272	3.464632495173812	0.42047234664918737
1	3	undersample	0.6	500	3	63	0.1	0.6	0.7	0.844588122605364	0.26014027403977413	0.8172043009873975	0.7636494252818704	14.444483142283376	3.4575937350101795	0.23937122266728428
1	1	undersample	0.6	500	3	63	0.1	0.6	1.0	0.7982468207385669	0.21879261534384936	0.6170212765301042	0.8390804597640872	8.400793042099135	3.834346265730502	0.4564266923976585
1	2	undersample	0.6	500	3	63	0.1	0.6	1.0	0.8015560039129371	0.18304881204444712	0.6489361701437303	0.8132183907987557	8.048018126929305	3.4743042324980937	0.43169685967687077
1	3	undersample	0.6	500	3	63	0.1	0.6	1.0	0.8372265480163144	0.2545834989479821	0.8064516128165107	0.7636494252818704	13.462511732278088	3.4120990806021507	0.25345188281590064
1	1	undersample	0.6	500	3	63	0.1	1.0	0.7	0.8033137686475911	0.21689817603855024	0.6170212765301042	0.8390804597640872	8.400793042099135	3.834346265730502	0.4564266923976585
1	2	undersample	0.6	500	3	63	0.1	1.0	0.7	0.7983614575690878	0.18086152248884468	0.6595744680149389	0.8096264367757929	8.239857960661272	3.464632495173812	0.42047234664918737
1	3	undersample	0.6	500	3	63	0.1	1.0	0.7	0.844588122605364	0.26014027403977413	0.8172043009873975	0.7636494252818704	14.444483142283376	3.4575937350101795	0.23937122266728428
1	1	undersample	0.6	500	3	63	0.1	1.0	1.0	0.7982468207385669	0.21879261534384936	0.6170212765301042	0.8390804597640872	8.400793042099135	3.834346265730502	0.4564266923976585
1	2	undersample	0.6	500	3	63	0.1	1.0	1.0	0.8015560039129371	0.18304881204444712	0.6489361701437303	0.8132183907987557	8.048018126929305	3.4743042324980937	0.43169685967687077
1	3	undersample	0.6	500	3	63	0.1	1.0	1.0	0.8372265480163144	0.2545834989479821	0.8064516128165107	0.7636494252818704	13.462511732278088	3.4120990806021507	0.25345188281590064
1	1	undersample	0.6	500	3	63	0.3	0.6	0.7	0.7897866226461236	0.20508325216158163	0.6170212765301042	0.8347701149365319	8.139612951421542	3.7343198474652173	0.45878345670194404
1	2	undersample	0.6	500	3	63	0.3	0.6	0.7	0.7921863536316948	0.18247651518149022	0.6595744680149389	0.7988505747069049	7.6946423876869545	3.2790271921662226	0.42614418578658464
1	3	undersample	0.6	500	3	63	0.3	0.6	0.7	0.8346233469286861	0.2458040471402818	0.7634408601329634	0.7607758620635002	10.263308134147735	3.191320218791679	0.3109445876949309
1	1	undersample	0.6	500	3	63	0.3	0.6	1.0	0.7885791146979702	0.2104815248295718	0.6382978722725215	0.828304597695199	8.513413142812627	3.717617516415571	0.43667767191822526
1	2	undersample	0.6	500	3	63	0.3	0.6	1.0	0.801907556859868	0.18929660625717382	0.6808510637573563	0.8060344827528303	8.865184610940581	3.5101653031868376	0.39594947748782067
1	3	undersample	0.6	500	3	63	0.3	0.6	1.0	0.8288916697565196	0.23063055555611411	0.7526881719620766	0.7665229885002406	9.991972632192907	3.2238212014489496	0.32264110603570595
1	1	undersample	0.6	500	3	63	0.3	1.0	0.7	0.7897866226461236	0.20508325216158163	0.6170212765301042	0.8347701149365319	8.139612951421542	3.7343198474652173	0.45878345670194404
1	2	undersample	0.6	500	3	63	0.3	1.0	0.7	0.7921863536316948	0.18247651518149022	0.6595744680149389	0.7988505747069049	7.6946423876869545	3.2790271921662226	0.42614418578658464
1	3	undersample	0.6	500	3	63	0.3	1.0	0.7	0.8346233469286861	0.2458040471402818	0.7634408601329634	0.7607758620635002	10.263308134147735	3.191320218791679	0.3109445876949309
1	1	undersample	0.6	500	3	63	0.3	1.0	1.0	0.7885791146979702	0.2104815248295718	0.6382978722725215	0.828304597695199	8.513413142812627	3.717617516415571	0.43667767191822526
1	2	undersample	0.6	500	3	63	0.3	1.0	1.0	0.801907556859868	0.18929660625717382	0.6808510637573563	0.8060344827528303	8.865184610940581	3.5101653031868376	0.39594947748782067
1	3	undersample	0.6	500	3	63	0.3	1.0	1.0	0.8288916697565196	0.23063055555611411	0.7526881719620766	0.7665229885002406	9.991972632192907	3.2238212014489496	0.32264110603570595
1	1	undersample	0.6	500	5	31	0.1	0.6	0.7	0.8045900586940573	0.21235590852133604	0.6170212765301042	0.8397988505686796	8.445689470156209	3.8515406425296606	0.45603625040710016
1	2	undersample	0.6	500	5	31	0.1	0.6	0.7	0.8120643800440206	0.19950680832135903	0.6595744680149389	0.8182471264309035	8.722578465343434	3.628962881153906	0.41604243611527525
1	3	undersample	0.6	500	5	31	0.1	0.6	0.7	0.8409266468916079	0.24183449760415823	0.7741935483038502	0.7708333333277958	11.532466779307104	3.3782989723730315	0.2929380956995342
1	1	undersample	0.6	500	5	31	0.1	0.6	1.0	0.7970469552457814	0.20606890995503208	0.6382978722725215	0.8419540229824573	9.401068813516842	4.038684463412993	0.429598426467796
1	2	undersample	0.6	500	5	31	0.1	0.6	1.0	0.8138450721447787	0.19360469851785467	0.6702127658861476	0.8204022988446811	9.283354200663316	3.731744472548078	0.4019823330071683
1	3	undersample	0.6	500	5	31	0.1	0.6	1.0	0.8422784575454209	0.25172850256673873	0.7634408601329634	0.7823275862012764	11.599009127140228	3.5072925031555613	0.3023786212012581
1	1	undersample	0.6	500	5	31	0.1	1.0	0.7	0.8045900586940573	0.21235590852133604	0.6170212765301042	0.8397988505686796	8.445689470156209	3.8515406425296606	0.45603625040710016
1	2	undersample	0.6	500	5	31	0.1	1.0	0.7	0.8120643800440206	0.19950680832135903	0.6595744680149389	0.8182471264309035	8.722578465343434	3.628962881153906	0.41604243611527525
1	3	undersample	0.6	500	5	31	0.1	1.0	0.7	0.8409266468916079	0.24183449760415823	0.7741935483038502	0.7708333333277958	11.532466779307104	3.3782989723730315	0.2929380956995342
1	1	undersample	0.6	500	5	31	0.1	1.0	1.0	0.7970469552457814	0.20606890995503208	0.6382978722725215	0.8419540229824573	9.401068813516842	4.038684463412993	0.429598426467796
1	2	undersample	0.6	500	5	31	0.1	1.0	1.0	0.8138450721447787	0.19360469851785467	0.6702127658861476	0.8204022988446811	9.283354200663316	3.731744472548078	0.4019823330071683
1	3	undersample	0.6	500	5	31	0.1	1.0	1.0	0.8422784575454209	0.25172850256673873	0.7634408601329634	0.7823275862012764	11.599009127140228	3.5072925031555613	0.3023786212012581
1	1	undersample	0.6	500	5	31	0.3	0.6	0.7	0.7972456590853509	0.2034838587429145	0.5957446807876868	0.8390804597640872	7.684209978515761	3.7021274289811745	0.4817837308571514
1	2	undersample	0.6	500	5	31	0.3	0.6	0.7	0.8051021032037174	0.21144103842135656	0.6382978722725215	0.8045977011436451	7.266435540555606	3.266583061419967	0.44954406744876213
1	3	undersample	0.6	500	5	31	0.3	0.6	0.7	0.8425951674700285	0.24491410624387047	0.784946236474737	0.7701149425232032	12.22749918251195	3.4145159800514877	0.2792489131923243
1	1	undersample	0.6	500	5	31	0.3	0.6	1.0	0.7995383956957691	0.21201640296326574	0.5957446807876868	0.836206896545717	7.523545179075976	3.637177828932153	0.4834393450327377
1	2	undersample	0.6	500	5	31	0.3	0.6	1.0	0.8080597334311568	0.19221711942807695	0.6595744680149389	0.8160919540171259	8.597655678722385	3.5864359747044454	0.41714113971831385
1	3	undersample	0.6	500	5	31	0.3	0.6	1.0	0.8478556420714373	0.23708080558741068	0.784946236474737	0.7708333333277958	12.27727190422297	3.425219791433768	0.27898866257762756
1	1	undersample	0.6	500	5	31	0.3	1.0	0.7	0.7972456590853509	0.2034838587429145	0.5957446807876868	0.8390804597640872	7.684209978515761	3.7021274289811745	0.4817837308571514
1	2	undersample	0.6	500	5	31	0.3	1.0	0.7	0.8051021032037174	0.21144103842135656	0.6382978722725215	0.8045977011436451	7.266435540555606	3.266583061419967	0.44954406744876213
1	3	undersample	0.6	500	5	31	0.3	1.0	0.7	0.8425951674700285	0.24491410624387047	0.784946236474737	0.7701149425232032	12.22749918251195	3.4145159800514877	0.2792489131923243
1	1	undersample	0.6	500	5	31	0.3	1.0	1.0	0.7995383956957691	0.21201640296326574	0.5957446807876868	0.836206896545717	7.523545179075976	3.637177828932153	0.4834393450327377
1	2	undersample	0.6	500	5	31	0.3	1.0	1.0	0.8080597334311568	0.19221711942807695	0.6595744680149389	0.8160919540171259	8.597655678722385	3.5864359747044454	0.41714113971831385
1	3	undersample	0.6	500	5	31	0.3	1.0	1.0	0.8478556420714373	0.23708080558741068	0.784946236474737	0.7708333333277958	12.27727190422297	3.425219791433768	0.27898866257762756
1	1	undersample	0.6	500	5	63	0.1	0.6	0.7	0.8045900586940573	0.21235590852133604	0.6170212765301042	0.8397988505686796	8.445689470156209	3.8515406425296606	0.45603625040710016
1	2	undersample	0.6	500	5	63	0.1	0.6	0.7	0.8120643800440206	0.19950680832135903	0.6595744680149389	0.8182471264309035	8.722578465343434	3.628962881153906	0.41604243611527525
1	3	undersample	0.6	500	5	63	0.1	0.6	0.7	0.8409266468916079	0.24183449760415823	0.7741935483038502	0.7708333333277958	11.532466779307104	3.3782989723730315	0.2929380956995342
1	1	undersample	0.6	500	5	63	0.1	0.6	1.0	0.7970469552457814	0.20606890995503208	0.6382978722725215	0.8419540229824573	9.401068813516842	4.038684463412993	0.429598426467796
1	2	undersample	0.6	500	5	63	0.1	0.6	1.0	0.8138450721447787	0.19360469851785467	0.6702127658861476	0.8204022988446811	9.283354200663316	3.731744472548078	0.4019823330071683
1	3	undersample	0.6	500	5	63	0.1	0.6	1.0	0.8422784575454209	0.25172850256673873	0.7634408601329634	0.7823275862012764	11.599009127140228	3.5072925031555613	0.3023786212012581
1	1	undersample	0.6	500	5	63	0.1	1.0	0.7	0.8045900586940573	0.21235590852133604	0.6170212765301042	0.8397988505686796	8.445689470156209	3.8515406425296606	0.45603625040710016
1	2	undersample	0.6	500	5	63	0.1	1.0	0.7	0.8120643800440206	0.19950680832135903	0.6595744680149389	0.8182471264309035	8.722578465343434	3.628962881153906	0.41604243611527525
1	3	undersample	0.6	500	5	63	0.1	1.0	0.7	0.8409266468916079	0.24183449760415823	0.7741935483038502	0.7708333333277958	11.532466779307104	3.3782989723730315	0.2929380956995342
1	1	undersample	0.6	500	5	63	0.1	1.0	1.0	0.7970469552457814	0.20606890995503208	0.6382978722725215	0.8419540229824573	9.401068813516842	4.038684463412993	0.429598426467796
1	2	undersample	0.6	500	5	63	0.1	1.0	1.0	0.8138450721447787	0.19360469851785467	0.6702127658861476	0.8204022988446811	9.283354200663316	3.731744472548078	0.4019823330071683
1	3	undersample	0.6	500	5	63	0.1	1.0	1.0	0.8422784575454209	0.25172850256673873	0.7634408601329634	0.7823275862012764	11.599009127140228	3.5072925031555613	0.3023786212012581
1	1	undersample	0.6	500	5	63	0.3	0.6	0.7	0.7972456590853509	0.2034838587429145	0.5957446807876868	0.8390804597640872	7.684209978515761	3.7021274289811745	0.4817837308571514
1	2	undersample	0.6	500	5	63	0.3	0.6	0.7	0.8051021032037174	0.21144103842135656	0.6382978722725215	0.8045977011436451	7.266435540555606	3.266583061419967	0.44954406744876213
1	3	undersample	0.6	500	5	63	0.3	0.6	0.7	0.8425951674700285	0.24491410624387047	0.784946236474737	0.7701149425232032	12.22749918251195	3.4145159800514877	0.2792489131923243
1	1	undersample	0.6	500	5	63	0.3	0.6	1.0	0.7995383956957691	0.21201640296326574	0.5957446807876868	0.836206896545717	7.523545179075976	3.637177828932153	0.4834393450327377
1	2	undersample	0.6	500	5	63	0.3	0.6	1.0	0.8080597334311568	0.19221711942807695	0.6595744680149389	0.8160919540171259	8.597655678722385	3.5864359747044454	0.41714113971831385
1	3	undersample	0.6	500	5	63	0.3	0.6	1.0	0.8478556420714373	0.23708080558741068	0.784946236474737	0.7708333333277958	12.27727190422297	3.425219791433768	0.27898866257762756
1	1	undersample	0.6	500	5	63	0.3	1.0	0.7	0.7972456590853509	0.2034838587429145	0.5957446807876868	0.8390804597640872	7.684209978515761	3.7021274289811745	0.4817837308571514
1	2	undersample	0.6	500	5	63	0.3	1.0	0.7	0.8051021032037174	0.21144103842135656	0.6382978722725215	0.8045977011436451	7.266435540555606	3.266583061419967	0.44954406744876213
1	3	undersample	0.6	500	5	63	0.3	1.0	0.7	0.8425951674700285	0.24491410624387047	0.784946236474737	0.7701149425232032	12.22749918251195	3.4145159800514877	0.2792489131923243
1	1	undersample	0.6	500	5	63	0.3	1.0	1.0	0.7995383956957691	0.21201640296326574	0.5957446807876868	0.836206896545717	7.523545179075976	3.637177828932153	0.4834393450327377
1	2	undersample	0.6	500	5	63	0.3	1.0	1.0	0.8080597334311568	0.19221711942807695	0.6595744680149389	0.8160919540171259	8.597655678722385	3.5864359747044454	0.41714113971831385
1	3	undersample	0.6	500	5	63	0.3	1.0	1.0	0.8478556420714373	0.23708080558741068	0.784946236474737	0.7708333333277958	12.27727190422297	3.425219791433768	0.27898866257762756
1	1	undersample	0.6	500	10	31	0.1	0.6	0.7	0.8048422597212033	0.20964354133723856	0.6489361701437303	0.8347701149365319	9.338866251541997	3.927474322334108	0.420551501987402
1	2	undersample	0.6	500	10	31	0.1	0.6	0.7	0.8185681095622401	0.21912796825090694	0.6595744680149389	0.8225574712584587	8.98152772291815	3.717115820663836	0.4138623011053677
1	3	undersample	0.6	500	10	31	0.1	0.6	0.7	0.8491379310344829	0.2500086396805941	0.7741935483038502	0.7772988505691286	11.96681947508165	3.4763786155507983	0.2905014572269115
1	1	undersample	0.6	500	10	31	0.1	0.6	1.0	0.8042232208363903	0.20289913162044598	0.6276595744013128	0.8297413793043841	8.215189304149295	3.6865066507167366	0.44874274129056013
1	2	undersample	0.6	500	10	31	0.1	0.6	1.0	0.8139444240645635	0.2069872823232902	0.6489361701437303	0.8175287356263109	8.281793772903471	3.5563744067175853	0.4294207778434981
1	3	undersample	0.6	500	10	31	0.1	0.6	1.0	0.8466274255345446	0.2346582412987773	0.784946236474737	0.7758620689599436	12.63461452121468	3.5020676679387215	0.27718040275089384
1	1	undersample	0.6	500	10	31	0.1	1.0	0.7	0.8048422597212033	0.20964354133723856	0.6489361701437303	0.8347701149365319	9.338866251541997	3.927474322334108	0.420551501987402
1	2	undersample	0.6	500	10	31	0.1	1.0	0.7	0.8185681095622401	0.21912796825090694	0.6595744680149389	0.8225574712584587	8.98152772291815	3.717115820663836	0.4138623011053677
1	3	undersample	0.6	500	10	31	0.1	1.0	0.7	0.8491379310344829	0.2500086396805941	0.7741935483038502	0.7772988505691286	11.96681947508165	3.4763786155507983	0.2905014572269115
1	1	undersample	0.6	500	10	31	0.1	1.0	1.0	0.8042232208363903	0.20289913162044598	0.6276595744013128	0.8297413793043841	8.215189304149295	3.6865066507167366	0.44874274129056013
1	2	undersample	0.6	500	10	31	0.1	1.0	1.0	0.8139444240645635	0.2069872823232902	0.6489361701437303	0.8175287356263109	8.281793772903471	3.5563744067175853	0.4294207778434981
1	3	undersample	0.6	500	10	31	0.1	1.0	1.0	0.8466274255345446	0.2346582412987773	0.784946236474737	0.7758620689599436	12.63461452121468	3.5020676679387215	0.27718040275089384
1	1	undersample	0.6	500	10	31	0.3	0.6	0.7	0.8050256786500367	0.2159605910377883	0.6063829786588955	0.8390804597640872	8.032817955603202	3.768236847355838	0.469105211627405
1	2	undersample	0.6	500	10	31	0.3	0.6	0.7	0.8122172291513818	0.20282653219601773	0.6595744680149389	0.8089080459712005	8.2015972188005	3.451607561663526	0.42084576791157735
1	3	undersample	0.6	500	10	31	0.3	0.6	0.7	0.8472067729576072	0.2463174811201857	0.784946236474737	0.765804597695648	11.935275288495575	3.351672130343224	0.28082067065693506
1	1	undersample	0.6	500	10	31	0.3	0.6	1.0	0.7967336145756909	0.20106657644556505	0.5638297871740607	0.8397988505686796	6.7764405183752245	3.5195112767943453	0.5193746185016034
1	2	undersample	0.6	500	10	31	0.3	0.6	1.0	0.8177350819271214	0.20264699870345526	0.6489361701437303	0.8096264367757929	7.861291667133356	3.4087513258968154	0.4336121074778682
1	3	undersample	0.6	500	10	31	0.3	0.6	1.0	0.8484427141268075	0.24073743245328424	0.7419354837911898	0.767241379304833	9.476851282223059	3.1875745340797605	0.33635374708164817
1	1	undersample	0.6	500	10	31	0.3	1.0	0.7	0.8050256786500367	0.2159605910377883	0.6063829786588955	0.8390804597640872	8.032817955603202	3.768236847355838	0.469105211627405
1	2	undersample	0.6	500	10	31	0.3	1.0	0.7	0.8122172291513818	0.20282653219601773	0.6595744680149389	0.8089080459712005	8.2015972188005	3.451607561663526	0.42084576791157735
1	3	undersample	0.6	500	10	31	0.3	1.0	0.7	0.8472067729576072	0.2463174811201857	0.784946236474737	0.765804597695648	11.935275288495575	3.351672130343224	0.28082067065693506
1	1	undersample	0.6	500	10	31	0.3	1.0	1.0	0.7967336145756909	0.20106657644556505	0.5638297871740607	0.8397988505686796	6.7764405183752245	3.5195112767943453	0.5193746185016034
1	2	undersample	0.6	500	10	31	0.3	1.0	1.0	0.8177350819271214	0.20264699870345526	0.6489361701437303	0.8096264367757929	7.861291667133356	3.4087513258968154	0.4336121074778682
1	3	undersample	0.6	500	10	31	0.3	1.0	1.0	0.8484427141268075	0.24073743245328424	0.7419354837911898	0.767241379304833	9.476851282223059	3.1875745340797605	0.33635374708164817
1	1	undersample	0.6	500	10	63	0.1	0.6	0.7	0.8048422597212033	0.20964354133723856	0.6489361701437303	0.8347701149365319	9.338866251541997	3.927474322334108	0.420551501987402
1	2	undersample	0.6	500	10	63	0.1	0.6	0.7	0.8185681095622401	0.21912796825090694	0.6595744680149389	0.8225574712584587	8.98152772291815	3.717115820663836	0.4138623011053677
1	3	undersample	0.6	500	10	63	0.1	0.6	0.7	0.8491379310344829	0.2500086396805941	0.7741935483038502	0.7772988505691286	11.96681947508165	3.4763786155507983	0.2905014572269115
1	1	undersample	0.6	500	10	63	0.1	0.6	1.0	0.8042232208363903	0.20289913162044598	0.6276595744013128	0.8297413793043841	8.215189304149295	3.6865066507167366	0.44874274129056013
1	2	undersample	0.6	500	10	63	0.1	0.6	1.0	0.8139444240645635	0.2069872823232902	0.6489361701437303	0.8175287356263109	8.281793772903471	3.5563744067175853	0.4294207778434981
1	3	undersample	0.6	500	10	63	0.1	0.6	1.0	0.8466274255345446	0.2346582412987773	0.784946236474737	0.7758620689599436	12.63461452121468	3.5020676679387215	0.27718040275089384
1	1	undersample	0.6	500	10	63	0.1	1.0	0.7	0.8048422597212033	0.20964354133723856	0.6489361701437303	0.8347701149365319	9.338866251541997	3.927474322334108	0.420551501987402
1	2	undersample	0.6	500	10	63	0.1	1.0	0.7	0.8185681095622401	0.21912796825090694	0.6595744680149389	0.8225574712584587	8.98152772291815	3.717115820663836	0.4138623011053677
1	3	undersample	0.6	500	10	63	0.1	1.0	0.7	0.8491379310344829	0.2500086396805941	0.7741935483038502	0.7772988505691286	11.96681947508165	3.4763786155507983	0.2905014572269115
1	1	undersample	0.6	500	10	63	0.1	1.0	1.0	0.8042232208363903	0.20289913162044598	0.6276595744013128	0.8297413793043841	8.215189304149295	3.6865066507167366	0.44874274129056013
1	2	undersample	0.6	500	10	63	0.1	1.0	1.0	0.8139444240645635	0.2069872823232902	0.6489361701437303	0.8175287356263109	8.281793772903471	3.5563744067175853	0.4294207778434981
1	3	undersample	0.6	500	10	63	0.1	1.0	1.0	0.8466274255345446	0.2346582412987773	0.784946236474737	0.7758620689599436	12.63461452121468	3.5020676679387215	0.27718040275089384
1	1	undersample	0.6	500	10	63	0.3	0.6	0.7	0.8050256786500367	0.2159605910377883	0.6063829786588955	0.8390804597640872	8.032817955603202	3.768236847355838	0.469105211627405
1	2	undersample	0.6	500	10	63	0.3	0.6	0.7	0.8122172291513818	0.20282653219601773	0.6595744680149389	0.8089080459712005	8.2015972188005	3.451607561663526	0.42084576791157735
1	3	undersample	0.6	500	10	63	0.3	0.6	0.7	0.8472067729576072	0.2463174811201857	0.784946236474737	0.765804597695648	11.935275288495575	3.351672130343224	0.28082067065693506
1	1	undersample	0.6	500	10	63	0.3	0.6	1.0	0.7967336145756909	0.20106657644556505	0.5638297871740607	0.8397988505686796	6.7764405183752245	3.5195112767943453	0.5193746185016034
1	2	undersample	0.6	500	10	63	0.3	0.6	1.0	0.8177350819271214	0.20264699870345526	0.6489361701437303	0.8096264367757929	7.861291667133356	3.4087513258968154	0.4336121074778682
1	3	undersample	0.6	500	10	63	0.3	0.6	1.0	0.8484427141268075	0.24073743245328424	0.7419354837911898	0.767241379304833	9.476851282223059	3.1875745340797605	0.33635374708164817
1	1	undersample	0.6	500	10	63	0.3	1.0	0.7	0.8050256786500367	0.2159605910377883	0.6063829786588955	0.8390804597640872	8.032817955603202	3.768236847355838	0.469105211627405
1	2	undersample	0.6	500	10	63	0.3	1.0	0.7	0.8122172291513818	0.20282653219601773	0.6595744680149389	0.8089080459712005	8.2015972188005	3.451607561663526	0.42084576791157735
1	3	undersample	0.6	500	10	63	0.3	1.0	0.7	0.8472067729576072	0.2463174811201857	0.784946236474737	0.765804597695648	11.935275288495575	3.351672130343224	0.28082067065693506
1	1	undersample	0.6	500	10	63	0.3	1.0	1.0	0.7967336145756909	0.20106657644556505	0.5638297871740607	0.8397988505686796	6.7764405183752245	3.5195112767943453	0.5193746185016034
1	2	undersample	0.6	500	10	63	0.3	1.0	1.0	0.8177350819271214	0.20264699870345526	0.6489361701437303	0.8096264367757929	7.861291667133356	3.4087513258968154	0.4336121074778682
1	3	undersample	0.6	500	10	63	0.3	1.0	1.0	0.8484427141268075	0.24073743245328424	0.7419354837911898	0.767241379304833	9.476851282223059	3.1875745340797605	0.33635374708164817
1	1	undersample	0.8	100	3	31	0.1	0.6	0.7	0.8221753484959647	0.25403840084910984	0.691489361628565	0.8074712643620153	9.400411112957848	3.5916161991144175	0.38207010969546856
1	2	undersample	0.8	100	3	31	0.1	0.6	0.7	0.8284880166299828	0.20873592181439707	0.7340425531133998	0.7787356321783138	9.713765630867734	3.3174908692485245	0.3415246875597632
1	3	undersample	0.8	100	3	31	0.1	0.6	0.7	0.8464574836237795	0.28896273920918186	0.8279569891582842	0.7377873563165389	13.540923735136897	3.157578314880946	0.2331877973197806
1	1	undersample	0.8	100	3	31	0.1	0.6	1.0	0.8200278185375398	0.2441581981823067	0.691489361628565	0.7931034482701645	8.591953491905437	3.342198419573103	0.38899166956644793
1	2	undersample	0.8	100	3	31	0.1	0.6	1.0	0.8322098923942284	0.21887910085813542	0.7340425531133998	0.7823275862012764	9.919603335394115	3.3722349404817176	0.33995662198035886
1	3	undersample	0.8	100	3	31	0.1	0.6	1.0	0.8473844395006798	0.27567479776492776	0.8494623655000578	0.7392241379257241	15.995866574234087	3.2574423344584127	0.2036427447917569
1	1	undersample	0.8	100	3	31	0.1	1.0	0.7	0.8221753484959647	0.25403840084910984	0.691489361628565	0.8074712643620153	9.400411112957848	3.5916161991144175	0.38207010969546856
1	2	undersample	0.8	100	3	31	0.1	1.0	0.7	0.8284880166299828	0.20873592181439707	0.7340425531133998	0.7787356321783138	9.713765630867734	3.3174908692485245	0.3415246875597632
1	3	undersample	0.8	100	3	31	0.1	1.0	0.7	0.8464574836237795	0.28896273920918186	0.8279569891582842	0.7377873563165389	13.540923735136897	3.157578314880946	0.2331877973197806
1	1	undersample	0.8	100	3	31	0.1	1.0	1.0	0.8200278185375398	0.2441581981823067	0.691489361628565	0.7931034482701645	8.591953491905437	3.342198419573103	0.38899166956644793
1	2	undersample	0.8	100	3	31	0.1	1.0	1.0	0.8322098923942284	0.21887910085813542	0.7340425531133998	0.7823275862012764	9.919603335394115	3.3722349404817176	0.33995662198035886
1	3	undersample	0.8	100	3	31	0.1	1.0	1.0	0.8473844395006798	0.27567479776492776	0.8494623655000578	0.7392241379257241	15.995866574234087	3.2574423344584127	0.2036427447917569
1	1	undersample	0.8	100	3	31	0.3	0.6	0.7	0.8051938126681341	0.2083180316066235	0.6595744680149389	0.7916666666609795	7.3624995658288945	3.1659572944193313	0.43001119286828804
1	2	undersample	0.8	100	3	31	0.3	0.6	0.7	0.8139826363414038	0.20448206953280476	0.7446808509846085	0.7859195402242392	10.707493708821096	3.4785090473905744	0.3248667741406149
1	3	undersample	0.8	100	3	31	0.3	0.6	0.7	0.8320278704733655	0.22413805485523752	0.7956989246456239	0.7334770114889837	10.718399126252494	2.9854794111238205	0.2785377992341708
1	1	undersample	0.8	100	3	31	0.3	0.6	1.0	0.8117739667400342	0.22228492502709513	0.6595744680149389	0.8038793103390527	7.94162038267099	3.363104808188063	0.4234784044966844
1	2	undersample	0.8	100	3	31	0.3	0.6	1.0	0.8063631083394474	0.19018602285361016	0.7127659573709824	0.7722701149369808	8.4151180984295	3.1298743503734556	0.3719346810838457
1	3	undersample	0.8	100	3	31	0.3	0.6	1.0	0.839142256828575	0.25656056470384864	0.7741935483038502	0.7385057471211315	9.682887979297098	2.960652137375872	0.30576126119367875
1	1	undersample	0.8	100	3	31	0.3	1.0	0.7	0.8051938126681341	0.2083180316066235	0.6595744680149389	0.7916666666609795	7.3624995658288945	3.1659572944193313	0.43001119286828804
1	2	undersample	0.8	100	3	31	0.3	1.0	0.7	0.8139826363414038	0.20448206953280476	0.7446808509846085	0.7859195402242392	10.707493708821096	3.4785090473905744	0.3248667741406149
1	3	undersample	0.8	100	3	31	0.3	1.0	0.7	0.8320278704733655	0.22413805485523752	0.7956989246456239	0.7334770114889837	10.718399126252494	2.9854794111238205	0.2785377992341708
1	1	undersample	0.8	100	3	31	0.3	1.0	1.0	0.8117739667400342	0.22228492502709513	0.6595744680149389	0.8038793103390527	7.94162038267099	3.363104808188063	0.4234784044966844
1	2	undersample	0.8	100	3	31	0.3	1.0	1.0	0.8063631083394474	0.19018602285361016	0.7127659573709824	0.7722701149369808	8.4151180984295	3.1298743503734556	0.3719346810838457
1	3	undersample	0.8	100	3	31	0.3	1.0	1.0	0.839142256828575	0.25656056470384864	0.7741935483038502	0.7385057471211315	9.682887979297098	2.960652137375872	0.30576126119367875
1	1	undersample	0.8	100	3	63	0.1	0.6	0.7	0.8221753484959647	0.25403840084910984	0.691489361628565	0.8074712643620153	9.400411112957848	3.5916161991144175	0.38207010969546856
1	2	undersample	0.8	100	3	63	0.1	0.6	0.7	0.8284880166299828	0.20873592181439707	0.7340425531133998	0.7787356321783138	9.713765630867734	3.3174908692485245	0.3415246875597632
1	3	undersample	0.8	100	3	63	0.1	0.6	0.7	0.8464574836237795	0.28896273920918186	0.8279569891582842	0.7377873563165389	13.540923735136897	3.157578314880946	0.2331877973197806
1	1	undersample	0.8	100	3	63	0.1	0.6	1.0	0.8200278185375398	0.2441581981823067	0.691489361628565	0.7931034482701645	8.591953491905437	3.342198419573103	0.38899166956644793
1	2	undersample	0.8	100	3	63	0.1	0.6	1.0	0.8322098923942284	0.21887910085813542	0.7340425531133998	0.7823275862012764	9.919603335394115	3.3722349404817176	0.33995662198035886
1	3	undersample	0.8	100	3	63	0.1	0.6	1.0	0.8473844395006798	0.27567479776492776	0.8494623655000578	0.7392241379257241	15.995866574234087	3.2574423344584127	0.2036427447917569
1	1	undersample	0.8	100	3	63	0.1	1.0	0.7	0.8221753484959647	0.25403840084910984	0.691489361628565	0.8074712643620153	9.400411112957848	3.5916161991144175	0.38207010969546856
1	2	undersample	0.8	100	3	63	0.1	1.0	0.7	0.8284880166299828	0.20873592181439707	0.7340425531133998	0.7787356321783138	9.713765630867734	3.3174908692485245	0.3415246875597632
1	3	undersample	0.8	100	3	63	0.1	1.0	0.7	0.8464574836237795	0.28896273920918186	0.8279569891582842	0.7377873563165389	13.540923735136897	3.157578314880946	0.2331877973197806
1	1	undersample	0.8	100	3	63	0.1	1.0	1.0	0.8200278185375398	0.2441581981823067	0.691489361628565	0.7931034482701645	8.591953491905437	3.342198419573103	0.38899166956644793
1	2	undersample	0.8	100	3	63	0.1	1.0	1.0	0.8322098923942284	0.21887910085813542	0.7340425531133998	0.7823275862012764	9.919603335394115	3.3722349404817176	0.33995662198035886
1	3	undersample	0.8	100	3	63	0.1	1.0	1.0	0.8473844395006798	0.27567479776492776	0.8494623655000578	0.7392241379257241	15.995866574234087	3.2574423344584127	0.2036427447917569
1	1	undersample	0.8	100	3	63	0.3	0.6	0.7	0.8051938126681341	0.2083180316066235	0.6595744680149389	0.7916666666609795	7.3624995658288945	3.1659572944193313	0.43001119286828804
1	2	undersample	0.8	100	3	63	0.3	0.6	0.7	0.8139826363414038	0.20448206953280476	0.7446808509846085	0.7859195402242392	10.707493708821096	3.4785090473905744	0.3248667741406149
1	3	undersample	0.8	100	3	63	0.3	0.6	0.7	0.8320278704733655	0.22413805485523752	0.7956989246456239	0.7334770114889837	10.718399126252494	2.9854794111238205	0.2785377992341708
1	1	undersample	0.8	100	3	63	0.3	0.6	1.0	0.8117739667400342	0.22228492502709513	0.6595744680149389	0.8038793103390527	7.94162038267099	3.363104808188063	0.4234784044966844
1	2	undersample	0.8	100	3	63	0.3	0.6	1.0	0.8063631083394474	0.19018602285361016	0.7127659573709824	0.7722701149369808	8.4151180984295	3.1298743503734556	0.3719346810838457
1	3	undersample	0.8	100	3	63	0.3	0.6	1.0	0.839142256828575	0.25656056470384864	0.7741935483038502	0.7385057471211315	9.682887979297098	2.960652137375872	0.30576126119367875
1	1	undersample	0.8	100	3	63	0.3	1.0	0.7	0.8051938126681341	0.2083180316066235	0.6595744680149389	0.7916666666609795	7.3624995658288945	3.1659572944193313	0.43001119286828804
1	2	undersample	0.8	100	3	63	0.3	1.0	0.7	0.8139826363414038	0.20448206953280476	0.7446808509846085	0.7859195402242392	10.707493708821096	3.4785090473905744	0.3248667741406149
1	3	undersample	0.8	100	3	63	0.3	1.0	0.7	0.8320278704733655	0.22413805485523752	0.7956989246456239	0.7334770114889837	10.718399126252494	2.9854794111238205	0.2785377992341708
1	1	undersample	0.8	100	3	63	0.3	1.0	1.0	0.8117739667400342	0.22228492502709513	0.6595744680149389	0.8038793103390527	7.94162038267099	3.363104808188063	0.4234784044966844
1	2	undersample	0.8	100	3	63	0.3	1.0	1.0	0.8063631083394474	0.19018602285361016	0.7127659573709824	0.7722701149369808	8.4151180984295	3.1298743503734556	0.3719346810838457
1	3	undersample	0.8	100	3	63	0.3	1.0	1.0	0.839142256828575	0.25656056470384864	0.7741935483038502	0.7385057471211315	9.682887979297098	2.960652137375872	0.30576126119367875
1	1	undersample	0.8	100	5	31	0.1	0.6	0.7	0.8182165566153095	0.23564742294516514	0.6808510637573563	0.8053160919482377	8.824599676363071	3.4972126643574772	0.39630268843569855
1	2	undersample	0.8	100	5	31	0.1	0.6	0.7	0.8204863658596233	0.20271264799073732	0.7021276594997737	0.7816091953966839	8.436089722560958	3.2150054514660553	0.38110137194334787
1	3	undersample	0.8	100	5	31	0.1	0.6	0.7	0.8398374737362502	0.28354986461347637	0.838709677329171	0.7464080459716494	15.305381318841897	3.3073196169394654	0.2160886680957195
1	1	undersample	0.8	100	5	31	0.1	0.6	1.0	0.8156869038884813	0.21935025864637533	0.691489361628565	0.8096264367757929	9.532204958539912	3.632276003004803	0.38105306416314455
1	2	undersample	0.8	100	5	31	0.1	0.6	1.0	0.8247890682318416	0.21690507098935857	0.7234042552421911	0.7816091953966839	9.36032330937876	3.312429859086239	0.3538798453856879
1	3	undersample	0.8	100	5	31	0.1	0.6	1.0	0.8436457174638488	0.2592824712990527	0.8279569891582842	0.7428160919486867	13.899789540239563	3.2193186705907886	0.2316091565467982
1	1	undersample	0.8	100	5	31	0.1	1.0	0.7	0.8182165566153095	0.23564742294516514	0.6808510637573563	0.8053160919482377	8.824599676363071	3.4972126643574772	0.39630268843569855
1	2	undersample	0.8	100	5	31	0.1	1.0	0.7	0.8204863658596233	0.20271264799073732	0.7021276594997737	0.7816091953966839	8.436089722560958	3.2150054514660553	0.38110137194334787
1	3	undersample	0.8	100	5	31	0.1	1.0	0.7	0.8398374737362502	0.28354986461347637	0.838709677329171	0.7464080459716494	15.305381318841897	3.3073196169394654	0.2160886680957195
1	1	undersample	0.8	100	5	31	0.1	1.0	1.0	0.8156869038884813	0.21935025864637533	0.691489361628565	0.8096264367757929	9.532204958539912	3.632276003004803	0.38105306416314455
1	2	undersample	0.8	100	5	31	0.1	1.0	1.0	0.8247890682318416	0.21690507098935857	0.7234042552421911	0.7816091953966839	9.36032330937876	3.312429859086239	0.3538798453856879
1	3	undersample	0.8	100	5	31	0.1	1.0	1.0	0.8436457174638488	0.2592824712990527	0.8279569891582842	0.7428160919486867	13.899789540239563	3.2193186705907886	0.2316091565467982
1	1	undersample	0.8	100	5	31	0.3	0.6	0.7	0.8045136341403765	0.2103753339869305	0.6595744680149389	0.7866379310288317	7.143307669282003	3.0913387758284245	0.432760122833414
1	2	undersample	0.8	100	5	31	0.3	0.6	0.7	0.8223129126925899	0.20104538800050187	0.7021276594997737	0.7887931034426093	8.803206455322805	3.3243593732053767	0.3776305033904162
1	3	undersample	0.8	100	5	31	0.3	0.6	0.7	0.8350945494994438	0.24780705952390203	0.7956989246456239	0.7370689655119465	10.918032119828862	3.0262646474284134	0.2771804025701592
1	1	undersample	0.8	100	5	31	0.3	0.6	1.0	0.8086558449498655	0.2156143794238501	0.691489361628565	0.7974137930977198	8.822449920645603	3.4133090207322088	0.38688901191948427
1	2	undersample	0.8	100	5	31	0.3	0.6	1.0	0.820195952555637	0.20319295687394234	0.7340425531133998	0.7772988505691286	9.633289728236955	3.296087703311908	0.34215597163215883
1	3	undersample	0.8	100	5	31	0.3	0.6	1.0	0.8392195031516501	0.2501847627096012	0.8064516128165107	0.7399425287303165	11.855432025039407	3.101051386328734	0.2615721857478328
1	1	undersample	0.8	100	5	31	0.3	1.0	0.7	0.8045136341403765	0.2103753339869305	0.6595744680149389	0.7866379310288317	7.143307669282003	3.0913387758284245	0.432760122833414
1	2	undersample	0.8	100	5	31	0.3	1.0	0.7	0.8223129126925899	0.20104538800050187	0.7021276594997737	0.7887931034426093	8.803206455322805	3.3243593732053767	0.3776305033904162
1	3	undersample	0.8	100	5	31	0.3	1.0	0.7	0.8350945494994438	0.24780705952390203	0.7956989246456239	0.7370689655119465	10.918032119828862	3.0262646474284134	0.2771804025701592
1	1	undersample	0.8	100	5	31	0.3	1.0	1.0	0.8086558449498655	0.2156143794238501	0.691489361628565	0.7974137930977198	8.822449920645603	3.4133090207322088	0.38688901191948427
1	2	undersample	0.8	100	5	31	0.3	1.0	1.0	0.820195952555637	0.20319295687394234	0.7340425531133998	0.7772988505691286	9.633289728236955	3.296087703311908	0.34215597163215883
1	3	undersample	0.8	100	5	31	0.3	1.0	1.0	0.8392195031516501	0.2501847627096012	0.8064516128165107	0.7399425287303165	11.855432025039407	3.101051386328734	0.2615721857478328
1	1	undersample	0.8	100	5	63	0.1	0.6	0.7	0.8182165566153095	0.23564742294516514	0.6808510637573563	0.8053160919482377	8.824599676363071	3.4972126643574772	0.39630268843569855
1	2	undersample	0.8	100	5	63	0.1	0.6	0.7	0.8204863658596233	0.20271264799073732	0.7021276594997737	0.7816091953966839	8.436089722560958	3.2150054514660553	0.38110137194334787
1	3	undersample	0.8	100	5	63	0.1	0.6	0.7	0.8398374737362502	0.28354986461347637	0.838709677329171	0.7464080459716494	15.305381318841897	3.3073196169394654	0.2160886680957195
1	1	undersample	0.8	100	5	63	0.1	0.6	1.0	0.8156869038884813	0.21935025864637533	0.691489361628565	0.8096264367757929	9.532204958539912	3.632276003004803	0.38105306416314455
1	2	undersample	0.8	100	5	63	0.1	0.6	1.0	0.8247890682318416	0.21690507098935857	0.7234042552421911	0.7816091953966839	9.36032330937876	3.312429859086239	0.3538798453856879
1	3	undersample	0.8	100	5	63	0.1	0.6	1.0	0.8436457174638488	0.2592824712990527	0.8279569891582842	0.7428160919486867	13.899789540239563	3.2193186705907886	0.2316091565467982
1	1	undersample	0.8	100	5	63	0.1	1.0	0.7	0.8182165566153095	0.23564742294516514	0.6808510637573563	0.8053160919482377	8.824599676363071	3.4972126643574772	0.39630268843569855
1	2	undersample	0.8	100	5	63	0.1	1.0	0.7	0.8204863658596233	0.20271264799073732	0.7021276594997737	0.7816091953966839	8.436089722560958	3.2150054514660553	0.38110137194334787
1	3	undersample	0.8	100	5	63	0.1	1.0	0.7	0.8398374737362502	0.28354986461347637	0.838709677329171	0.7464080459716494	15.305381318841897	3.3073196169394654	0.2160886680957195
1	1	undersample	0.8	100	5	63	0.1	1.0	1.0	0.8156869038884813	0.21935025864637533	0.691489361628565	0.8096264367757929	9.532204958539912	3.632276003004803	0.38105306416314455
1	2	undersample	0.8	100	5	63	0.1	1.0	1.0	0.8247890682318416	0.21690507098935857	0.7234042552421911	0.7816091953966839	9.36032330937876	3.312429859086239	0.3538798453856879
1	3	undersample	0.8	100	5	63	0.1	1.0	1.0	0.8436457174638488	0.2592824712990527	0.8279569891582842	0.7428160919486867	13.899789540239563	3.2193186705907886	0.2316091565467982
1	1	undersample	0.8	100	5	63	0.3	0.6	0.7	0.8045136341403765	0.2103753339869305	0.6595744680149389	0.7866379310288317	7.143307669282003	3.0913387758284245	0.432760122833414
1	2	undersample	0.8	100	5	63	0.3	0.6	0.7	0.8223129126925899	0.20104538800050187	0.7021276594997737	0.7887931034426093	8.803206455322805	3.3243593732053767	0.3776305033904162
1	3	undersample	0.8	100	5	63	0.3	0.6	0.7	0.8350945494994438	0.24780705952390203	0.7956989246456239	0.7370689655119465	10.918032119828862	3.0262646474284134	0.2771804025701592
1	1	undersample	0.8	100	5	63	0.3	0.6	1.0	0.8086558449498655	0.2156143794238501	0.691489361628565	0.7974137930977198	8.822449920645603	3.4133090207322088	0.38688901191948427
1	2	undersample	0.8	100	5	63	0.3	0.6	1.0	0.820195952555637	0.20319295687394234	0.7340425531133998	0.7772988505691286	9.633289728236955	3.296087703311908	0.34215597163215883
1	3	undersample	0.8	100	5	63	0.3	0.6	1.0	0.8392195031516501	0.2501847627096012	0.8064516128165107	0.7399425287303165	11.855432025039407	3.101051386328734	0.2615721857478328
1	1	undersample	0.8	100	5	63	0.3	1.0	0.7	0.8045136341403765	0.2103753339869305	0.6595744680149389	0.7866379310288317	7.143307669282003	3.0913387758284245	0.432760122833414
1	2	undersample	0.8	100	5	63	0.3	1.0	0.7	0.8223129126925899	0.20104538800050187	0.7021276594997737	0.7887931034426093	8.803206455322805	3.3243593732053767	0.3776305033904162
1	3	undersample	0.8	100	5	63	0.3	1.0	0.7	0.8350945494994438	0.24780705952390203	0.7956989246456239	0.7370689655119465	10.918032119828862	3.0262646474284134	0.2771804025701592
1	1	undersample	0.8	100	5	63	0.3	1.0	1.0	0.8086558449498655	0.2156143794238501	0.691489361628565	0.7974137930977198	8.822449920645603	3.4133090207322088	0.38688901191948427
1	2	undersample	0.8	100	5	63	0.3	1.0	1.0	0.820195952555637	0.20319295687394234	0.7340425531133998	0.7772988505691286	9.633289728236955	3.296087703311908	0.34215597163215883
1	3	undersample	0.8	100	5	63	0.3	1.0	1.0	0.8392195031516501	0.2501847627096012	0.8064516128165107	0.7399425287303165	11.855432025039407	3.101051386328734	0.2615721857478328
1	1	undersample	0.8	100	10	31	0.1	0.6	0.7	0.8146322450476888	0.21294669475069145	0.6595744680149389	0.8089080459712005	8.2015972188005	3.451607561663526	0.42084576791157735
1	2	undersample	0.8	100	10	31	0.1	0.6	0.7	0.823719124480313	0.21018812362255743	0.7127659573709824	0.7852011494196466	9.071100643118646	3.318294871049123	0.36580949885672154
1	3	undersample	0.8	100	10	31	0.1	0.6	0.7	0.8353262884686689	0.2756893216039323	0.8064516128165107	0.7456896551670569	12.217513329877685	3.17113164088922	0.2595562151718016
1	1	undersample	0.8	100	10	31	0.1	0.6	1.0	0.8153812056737588	0.21581329145495162	0.7234042552421911	0.8038793103390527	10.720202144711791	3.6885665638191663	0.3440762036783692
1	2	undersample	0.8	100	10	31	0.1	0.6	1.0	0.8289618488628026	0.2047121485405154	0.7234042552421911	0.7837643678104615	9.479682517566635	3.345444108645608	0.35290675691399986
1	3	undersample	0.8	100	10	31	0.1	0.6	1.0	0.8392117785193425	0.24719713786832345	0.8279569891582842	0.7413793103395017	13.795832382472891	3.2014335675573387	0.23205801149529193
1	1	undersample	0.8	100	10	31	0.1	1.0	0.7	0.8146322450476888	0.21294669475069145	0.6595744680149389	0.8089080459712005	8.2015972188005	3.451607561663526	0.42084576791157735
1	2	undersample	0.8	100	10	31	0.1	1.0	0.7	0.823719124480313	0.21018812362255743	0.7127659573709824	0.7852011494196466	9.071100643118646	3.318294871049123	0.36580949885672154
1	3	undersample	0.8	100	10	31	0.1	1.0	0.7	0.8353262884686689	0.2756893216039323	0.8064516128165107	0.7456896551670569	12.217513329877685	3.17113164088922	0.2595562151718016
1	1	undersample	0.8	100	10	31	0.1	1.0	1.0	0.8153812056737588	0.21581329145495162	0.7234042552421911	0.8038793103390527	10.720202144711791	3.6885665638191663	0.3440762036783692
1	2	undersample	0.8	100	10	31	0.1	1.0	1.0	0.8289618488628026	0.2047121485405154	0.7234042552421911	0.7837643678104615	9.479682517566635	3.345444108645608	0.35290675691399986
1	3	undersample	0.8	100	10	31	0.1	1.0	1.0	0.8392117785193425	0.24719713786832345	0.8279569891582842	0.7413793103395017	13.795832382472891	3.2014335675573387	0.23205801149529193
1	1	undersample	0.8	100	10	31	0.3	0.6	0.7	0.8065312423575447	0.20770152678715706	0.7127659573709824	0.7931034482701645	9.51234507268139	3.445035294021506	0.36216465788146085
1	2	undersample	0.8	100	10	31	0.3	0.6	0.7	0.815151932012717	0.206177286443195	0.691489361628565	0.7852011494196466	8.193402809620785	3.2192412928088507	0.3929064987619983
1	3	undersample	0.8	100	10	31	0.3	0.6	0.7	0.8350404770732913	0.23805450511312048	0.838709677329171	0.7428160919486867	15.018993329493117	3.2611280039750845	0.21713358427167054
1	1	undersample	0.8	100	10	31	0.3	0.6	1.0	0.804200293470286	0.2062919446329842	0.7021276594997737	0.8017241379252751	9.531055278528536	3.541165408341568	0.3715396888955745
1	2	undersample	0.8	100	10	31	0.3	0.6	1.0	0.8232070799706529	0.21328641459022546	0.7127659573709824	0.7765804597645362	8.62534187252173	3.1902577756503048	0.3698702888009902
1	3	undersample	0.8	100	10	31	0.3	0.6	1.0	0.8357974910394266	0.2490951791338769	0.8172043009873975	0.747126436776242	13.208555256177894	3.2316714260382016	0.24466500925157084
1	1	undersample	0.8	100	10	31	0.3	1.0	0.7	0.8065312423575447	0.20770152678715706	0.7127659573709824	0.7931034482701645	9.51234507268139	3.445035294021506	0.36216465788146085
1	2	undersample	0.8	100	10	31	0.3	1.0	0.7	0.815151932012717	0.206177286443195	0.691489361628565	0.7852011494196466	8.193402809620785	3.2192412928088507	0.3929064987619983
1	3	undersample	0.8	100	10	31	0.3	1.0	0.7	0.8350404770732913	0.23805450511312048	0.838709677329171	0.7428160919486867	15.018993329493117	3.2611280039750845	0.21713358427167054
1	1	undersample	0.8	100	10	31	0.3	1.0	1.0	0.804200293470286	0.2062919446329842	0.7021276594997737	0.8017241379252751	9.531055278528536	3.541165408341568	0.3715396888955745
1	2	undersample	0.8	100	10	31	0.3	1.0	1.0	0.8232070799706529	0.21328641459022546	0.7127659573709824	0.7765804597645362	8.62534187252173	3.1902577756503048	0.3698702888009902
1	3	undersample	0.8	100	10	31	0.3	1.0	1.0	0.8357974910394266	0.2490951791338769	0.8172043009873975	0.747126436776242	13.208555256177894	3.2316714260382016	0.24466500925157084
1	1	undersample	0.8	100	10	63	0.1	0.6	0.7	0.8146322450476888	0.21294669475069145	0.6595744680149389	0.8089080459712005	8.2015972188005	3.451607561663526	0.42084576791157735
1	2	undersample	0.8	100	10	63	0.1	0.6	0.7	0.823719124480313	0.21018812362255743	0.7127659573709824	0.7852011494196466	9.071100643118646	3.318294871049123	0.36580949885672154
1	3	undersample	0.8	100	10	63	0.1	0.6	0.7	0.8353262884686689	0.2756893216039323	0.8064516128165107	0.7456896551670569	12.217513329877685	3.17113164088922	0.2595562151718016
1	1	undersample	0.8	100	10	63	0.1	0.6	1.0	0.8153812056737588	0.21581329145495162	0.7234042552421911	0.8038793103390527	10.720202144711791	3.6885665638191663	0.3440762036783692
1	2	undersample	0.8	100	10	63	0.1	0.6	1.0	0.8289618488628026	0.2047121485405154	0.7234042552421911	0.7837643678104615	9.479682517566635	3.345444108645608	0.35290675691399986
1	3	undersample	0.8	100	10	63	0.1	0.6	1.0	0.8392117785193425	0.24719713786832345	0.8279569891582842	0.7413793103395017	13.795832382472891	3.2014335675573387	0.23205801149529193
1	1	undersample	0.8	100	10	63	0.1	1.0	0.7	0.8146322450476888	0.21294669475069145	0.6595744680149389	0.8089080459712005	8.2015972188005	3.451607561663526	0.42084576791157735
1	2	undersample	0.8	100	10	63	0.1	1.0	0.7	0.823719124480313	0.21018812362255743	0.7127659573709824	0.7852011494196466	9.071100643118646	3.318294871049123	0.36580949885672154
1	3	undersample	0.8	100	10	63	0.1	1.0	0.7	0.8353262884686689	0.2756893216039323	0.8064516128165107	0.7456896551670569	12.217513329877685	3.17113164088922	0.2595562151718016
1	1	undersample	0.8	100	10	63	0.1	1.0	1.0	0.8153812056737588	0.21581329145495162	0.7234042552421911	0.8038793103390527	10.720202144711791	3.6885665638191663	0.3440762036783692
1	2	undersample	0.8	100	10	63	0.1	1.0	1.0	0.8289618488628026	0.2047121485405154	0.7234042552421911	0.7837643678104615	9.479682517566635	3.345444108645608	0.35290675691399986
1	3	undersample	0.8	100	10	63	0.1	1.0	1.0	0.8392117785193425	0.24719713786832345	0.8279569891582842	0.7413793103395017	13.795832382472891	3.2014335675573387	0.23205801149529193
1	1	undersample	0.8	100	10	63	0.3	0.6	0.7	0.8065312423575447	0.20770152678715706	0.7127659573709824	0.7931034482701645	9.51234507268139	3.445035294021506	0.36216465788146085
1	2	undersample	0.8	100	10	63	0.3	0.6	0.7	0.815151932012717	0.206177286443195	0.691489361628565	0.7852011494196466	8.193402809620785	3.2192412928088507	0.3929064987619983
1	3	undersample	0.8	100	10	63	0.3	0.6	0.7	0.8350404770732913	0.23805450511312048	0.838709677329171	0.7428160919486867	15.018993329493117	3.2611280039750845	0.21713358427167054
1	1	undersample	0.8	100	10	63	0.3	0.6	1.0	0.804200293470286	0.2062919446329842	0.7021276594997737	0.8017241379252751	9.531055278528536	3.541165408341568	0.3715396888955745
1	2	undersample	0.8	100	10	63	0.3	0.6	1.0	0.8232070799706529	0.21328641459022546	0.7127659573709824	0.7765804597645362	8.62534187252173	3.1902577756503048	0.3698702888009902
1	3	undersample	0.8	100	10	63	0.3	0.6	1.0	0.8357974910394266	0.2490951791338769	0.8172043009873975	0.747126436776242	13.208555256177894	3.2316714260382016	0.24466500925157084
1	1	undersample	0.8	100	10	63	0.3	1.0	0.7	0.8065312423575447	0.20770152678715706	0.7127659573709824	0.7931034482701645	9.51234507268139	3.445035294021506	0.36216465788146085
1	2	undersample	0.8	100	10	63	0.3	1.0	0.7	0.815151932012717	0.206177286443195	0.691489361628565	0.7852011494196466	8.193402809620785	3.2192412928088507	0.3929064987619983
1	3	undersample	0.8	100	10	63	0.3	1.0	0.7	0.8350404770732913	0.23805450511312048	0.838709677329171	0.7428160919486867	15.018993329493117	3.2611280039750845	0.21713358427167054
1	1	undersample	0.8	100	10	63	0.3	1.0	1.0	0.804200293470286	0.2062919446329842	0.7021276594997737	0.8017241379252751	9.531055278528536	3.541165408341568	0.3715396888955745
1	2	undersample	0.8	100	10	63	0.3	1.0	1.0	0.8232070799706529	0.21328641459022546	0.7127659573709824	0.7765804597645362	8.62534187252173	3.1902577756503048	0.3698702888009902
1	3	undersample	0.8	100	10	63	0.3	1.0	1.0	0.8357974910394266	0.2490951791338769	0.8172043009873975	0.747126436776242	13.208555256177894	3.2316714260382016	0.24466500925157084
1	1	undersample	0.8	300	3	31	0.1	0.6	0.7	0.8096952188799218	0.21458764129627558	0.6702127658861476	0.7952586206839422	7.893717686922907	3.2734600860383187	0.4146918013706147
1	2	undersample	0.8	300	3	31	0.1	0.6	0.7	0.8111625703105894	0.19958615551416498	0.7127659573709824	0.783045977005869	8.956339900184965	3.2853316784863082	0.36681631397833186
1	3	undersample	0.8	300	3	31	0.1	0.6	0.7	0.8400151402793227	0.2715546469141877	0.8064516128165107	0.7306034482706135	11.29999930208095	2.9935482755960536	0.264915782963348
1	1	undersample	0.8	300	3	31	0.1	0.6	1.0	0.8075094766446563	0.21923070042096823	0.6808510637573563	0.7988505747069049	8.472380422043834	3.384802262881262	0.3995101741832463
1	2	undersample	0.8	300	3	31	0.1	0.6	1.0	0.8127522010271461	0.20602645416452833	0.7021276594997737	0.7794540229829062	8.330618400421614	3.1835884615091827	0.3821551084421148
1	3	undersample	0.8	300	3	31	0.1	0.6	1.0	0.83925040168088	0.26694825582113574	0.8172043009873975	0.7313218390752061	12.168605699190552	3.041573113939883	0.24995246517488437
1	1	undersample	0.8	300	3	31	0.1	1.0	0.7	0.8096952188799218	0.21458764129627558	0.6702127658861476	0.7952586206839422	7.893717686922907	3.2734600860383187	0.4146918013706147
1	2	undersample	0.8	300	3	31	0.1	1.0	0.7	0.8111625703105894	0.19958615551416498	0.7127659573709824	0.783045977005869	8.956339900184965	3.2853316784863082	0.36681631397833186
1	3	undersample	0.8	300	3	31	0.1	1.0	0.7	0.8400151402793227	0.2715546469141877	0.8064516128165107	0.7306034482706135	11.29999930208095	2.9935482755960536	0.264915782963348
1	1	undersample	0.8	300	3	31	0.1	1.0	1.0	0.8075094766446563	0.21923070042096823	0.6808510637573563	0.7988505747069049	8.472380422043834	3.384802262881262	0.3995101741832463
1	2	undersample	0.8	300	3	31	0.1	1.0	1.0	0.8127522010271461	0.20602645416452833	0.7021276594997737	0.7794540229829062	8.330618400421614	3.1835884615091827	0.3821551084421148
1	3	undersample	0.8	300	3	31	0.1	1.0	1.0	0.83925040168088	0.26694825582113574	0.8172043009873975	0.7313218390752061	12.168605699190552	3.041573113939883	0.24995246517488437
1	1	undersample	0.8	300	3	31	0.3	0.6	0.7	0.7999587307410125	0.19801789671186534	0.691489361628565	0.7909482758563869	8.48026965512391	3.307742767412443	0.3900515923584054
1	2	undersample	0.8	300	3	31	0.3	0.6	0.7	0.8148844460748349	0.19682920639481727	0.7021276594997737	0.775143678155351	8.125741199308901	3.1225612093719772	0.38428015999083764
1	3	undersample	0.8	300	3	31	0.3	0.6	0.7	0.8333178840687183	0.22669579940002366	0.8064516128165107	0.7385057471211315	11.767398520874792	3.0840126430998667	0.2620810810439532
1	1	undersample	0.8	300	3	31	0.3	0.6	1.0	0.7967488994864269	0.19776811627904972	0.6276595744013128	0.7966954022931273	6.605855242996075	3.0872865179046056	0.46735605584445405
1	2	undersample	0.8	300	3	31	0.3	0.6	1.0	0.8058281364636831	0.1915483448884396	0.691489361628565	0.7852011494196466	8.193402809620785	3.2192412928088507	0.3929064987619983
1	3	undersample	0.8	300	3	31	0.3	0.6	1.0	0.8363922877271041	0.2570870166629658	0.784946236474737	0.7377873563165389	10.269999389782773	2.993548272549469	0.29148474661329005
1	1	undersample	0.8	300	3	31	0.3	1.0	0.7	0.7999587307410125	0.19801789671186534	0.691489361628565	0.7909482758563869	8.48026965512391	3.307742767412443	0.3900515923584054
1	2	undersample	0.8	300	3	31	0.3	1.0	0.7	0.8148844460748349	0.19682920639481727	0.7021276594997737	0.775143678155351	8.125741199308901	3.1225612093719772	0.38428015999083764
1	3	undersample	0.8	300	3	31	0.3	1.0	0.7	0.8333178840687183	0.22669579940002366	0.8064516128165107	0.7385057471211315	11.767398520874792	3.0840126430998667	0.2620810810439532
1	1	undersample	0.8	300	3	31	0.3	1.0	1.0	0.7967488994864269	0.19776811627904972	0.6276595744013128	0.7966954022931273	6.605855242996075	3.0872865179046056	0.46735605584445405
1	2	undersample	0.8	300	3	31	0.3	1.0	1.0	0.8058281364636831	0.1915483448884396	0.691489361628565	0.7852011494196466	8.193402809620785	3.2192412928088507	0.3929064987619983
1	3	undersample	0.8	300	3	31	0.3	1.0	1.0	0.8363922877271041	0.2570870166629658	0.784946236474737	0.7377873563165389	10.269999389782773	2.993548272549469	0.29148474661329005
1	1	undersample	0.8	300	3	63	0.1	0.6	0.7	0.8096952188799218	0.21458764129627558	0.6702127658861476	0.7952586206839422	7.893717686922907	3.2734600860383187	0.4146918013706147
1	2	undersample	0.8	300	3	63	0.1	0.6	0.7	0.8111625703105894	0.19958615551416498	0.7127659573709824	0.783045977005869	8.956339900184965	3.2853316784863082	0.36681631397833186
1	3	undersample	0.8	300	3	63	0.1	0.6	0.7	0.8400151402793227	0.2715546469141877	0.8064516128165107	0.7306034482706135	11.29999930208095	2.9935482755960536	0.264915782963348
1	1	undersample	0.8	300	3	63	0.1	0.6	1.0	0.8075094766446563	0.21923070042096823	0.6808510637573563	0.7988505747069049	8.472380422043834	3.384802262881262	0.3995101741832463
1	2	undersample	0.8	300	3	63	0.1	0.6	1.0	0.8127522010271461	0.20602645416452833	0.7021276594997737	0.7794540229829062	8.330618400421614	3.1835884615091827	0.3821551084421148
1	3	undersample	0.8	300	3	63	0.1	0.6	1.0	0.83925040168088	0.26694825582113574	0.8172043009873975	0.7313218390752061	12.168605699190552	3.041573113939883	0.24995246517488437
1	1	undersample	0.8	300	3	63	0.1	1.0	0.7	0.8096952188799218	0.21458764129627558	0.6702127658861476	0.7952586206839422	7.893717686922907	3.2734600860383187	0.4146918013706147
1	2	undersample	0.8	300	3	63	0.1	1.0	0.7	0.8111625703105894	0.19958615551416498	0.7127659573709824	0.783045977005869	8.956339900184965	3.2853316784863082	0.36681631397833186
1	3	undersample	0.8	300	3	63	0.1	1.0	0.7	0.8400151402793227	0.2715546469141877	0.8064516128165107	0.7306034482706135	11.29999930208095	2.9935482755960536	0.264915782963348
1	1	undersample	0.8	300	3	63	0.1	1.0	1.0	0.8075094766446563	0.21923070042096823	0.6808510637573563	0.7988505747069049	8.472380422043834	3.384802262881262	0.3995101741832463
1	2	undersample	0.8	300	3	63	0.1	1.0	1.0	0.8127522010271461	0.20602645416452833	0.7021276594997737	0.7794540229829062	8.330618400421614	3.1835884615091827	0.3821551084421148
1	3	undersample	0.8	300	3	63	0.1	1.0	1.0	0.83925040168088	0.26694825582113574	0.8172043009873975	0.7313218390752061	12.168605699190552	3.041573113939883	0.24995246517488437
1	1	undersample	0.8	300	3	63	0.3	0.6	0.7	0.7999587307410125	0.19801789671186534	0.691489361628565	0.7909482758563869	8.48026965512391	3.307742767412443	0.3900515923584054
1	2	undersample	0.8	300	3	63	0.3	0.6	0.7	0.8148844460748349	0.19682920639481727	0.7021276594997737	0.775143678155351	8.125741199308901	3.1225612093719772	0.38428015999083764
1	3	undersample	0.8	300	3	63	0.3	0.6	0.7	0.8333178840687183	0.22669579940002366	0.8064516128165107	0.7385057471211315	11.767398520874792	3.0840126430998667	0.2620810810439532
1	1	undersample	0.8	300	3	63	0.3	0.6	1.0	0.7967488994864269	0.19776811627904972	0.6276595744013128	0.7966954022931273	6.605855242996075	3.0872865179046056	0.46735605584445405
1	2	undersample	0.8	300	3	63	0.3	0.6	1.0	0.8058281364636831	0.1915483448884396	0.691489361628565	0.7852011494196466	8.193402809620785	3.2192412928088507	0.3929064987619983
1	3	undersample	0.8	300	3	63	0.3	0.6	1.0	0.8363922877271041	0.2570870166629658	0.784946236474737	0.7377873563165389	10.269999389782773	2.993548272549469	0.29148474661329005
1	1	undersample	0.8	300	3	63	0.3	1.0	0.7	0.7999587307410125	0.19801789671186534	0.691489361628565	0.7909482758563869	8.48026965512391	3.307742767412443	0.3900515923584054
1	2	undersample	0.8	300	3	63	0.3	1.0	0.7	0.8148844460748349	0.19682920639481727	0.7021276594997737	0.775143678155351	8.125741199308901	3.1225612093719772	0.38428015999083764
1	3	undersample	0.8	300	3	63	0.3	1.0	0.7	0.8333178840687183	0.22669579940002366	0.8064516128165107	0.7385057471211315	11.767398520874792	3.0840126430998667	0.2620810810439532
1	1	undersample	0.8	300	3	63	0.3	1.0	1.0	0.7967488994864269	0.19776811627904972	0.6276595744013128	0.7966954022931273	6.605855242996075	3.0872865179046056	0.46735605584445405
1	2	undersample	0.8	300	3	63	0.3	1.0	1.0	0.8058281364636831	0.1915483448884396	0.691489361628565	0.7852011494196466	8.193402809620785	3.2192412928088507	0.3929064987619983
1	3	undersample	0.8	300	3	63	0.3	1.0	1.0	0.8363922877271041	0.2570870166629658	0.784946236474737	0.7377873563165389	10.269999389782773	2.993548272549469	0.29148474661329005
1	1	undersample	0.8	300	5	31	0.1	0.6	0.7	0.8096570066030815	0.21186146859586738	0.6489361701437303	0.8024425287298675	7.508208905739459	3.284796738506704	0.43749404214281196
1	2	undersample	0.8	300	5	31	0.1	0.6	0.7	0.8186216067498165	0.20216164929368408	0.691489361628565	0.7808908045920914	7.988128418889608	3.1559119587935216	0.39507525585710673
1	3	undersample	0.8	300	5	31	0.1	0.6	0.7	0.8403936472623902	0.2581574817731629	0.8172043009873975	0.7420977011440942	12.863836601385541	3.1686583366106387	0.24632295217672323
1	1	undersample	0.8	300	5	31	0.1	0.6	1.0	0.8095270848618243	0.21006296197141508	0.6702127658861476	0.8045977011436451	8.368120910710033	3.4299122144909653	0.40987841445024353
1	2	undersample	0.8	300	5	31	0.1	0.6	1.0	0.8260424309122035	0.21164108408730578	0.7234042552421911	0.7859195402242392	9.601444931172056	3.3791230746079863	0.3519390053077193
1	3	undersample	0.8	300	5	31	0.1	0.6	1.0	0.8458240637745643	0.26936410286866763	0.8172043009873975	0.7420977011440942	12.863836601385541	3.1686583366106387	0.24632295217672323
1	1	undersample	0.8	300	5	31	0.1	1.0	0.7	0.8096570066030815	0.21186146859586738	0.6489361701437303	0.8024425287298675	7.508208905739459	3.284796738506704	0.43749404214281196
1	2	undersample	0.8	300	5	31	0.1	1.0	0.7	0.8186216067498165	0.20216164929368408	0.691489361628565	0.7808908045920914	7.988128418889608	3.1559119587935216	0.39507525585710673
1	3	undersample	0.8	300	5	31	0.1	1.0	0.7	0.8403936472623902	0.2581574817731629	0.8172043009873975	0.7420977011440942	12.863836601385541	3.1686583366106387	0.24632295217672323
1	1	undersample	0.8	300	5	31	0.1	1.0	1.0	0.8095270848618243	0.21006296197141508	0.6702127658861476	0.8045977011436451	8.368120910710033	3.4299122144909653	0.40987841445024353
1	2	undersample	0.8	300	5	31	0.1	1.0	1.0	0.8260424309122035	0.21164108408730578	0.7234042552421911	0.7859195402242392	9.601444931172056	3.3791230746079863	0.3519390053077193
1	3	undersample	0.8	300	5	31	0.1	1.0	1.0	0.8458240637745643	0.26936410286866763	0.8172043009873975	0.7420977011440942	12.863836601385541	3.1686583366106387	0.24632295217672323
1	1	undersample	0.8	300	5	31	0.3	0.6	0.7	0.7981016140865739	0.20209016835165391	0.6595744680149389	0.7959770114885347	7.558978418336762	3.232843712851684	0.4276826124307466
1	2	undersample	0.8	300	5	31	0.3	0.6	0.7	0.8163517975055025	0.21057467162038007	0.7127659573709824	0.792385057465572	9.470843945213709	3.4331147572465284	0.3624930029887237
1	3	undersample	0.8	300	5	31	0.3	0.6	0.7	0.8365699542701769	0.2568485241638969	0.8172043009873975	0.7370689655119465	12.532303905517217	3.1080555838453976	0.248003518104446
1	1	undersample	0.8	300	5	31	0.3	0.6	1.0	0.8041467962827096	0.21341944050910638	0.6702127658861476	0.7974137930977198	7.999313167373148	3.3082841277866026	0.41357101273231694
1	2	undersample	0.8	300	5	31	0.3	0.6	1.0	0.816665138175593	0.19701342484737044	0.7127659573709824	0.783045977005869	8.956339900184965	3.2853316784863082	0.36681631397833186
1	3	undersample	0.8	300	5	31	0.3	0.6	1.0	0.8388409961685824	0.25781653368395746	0.8172043009873975	0.7406609195349091	12.767801012451866	3.151103443456395	0.24680078524917914
1	1	undersample	0.8	300	5	31	0.3	1.0	0.7	0.7981016140865739	0.20209016835165391	0.6595744680149389	0.7959770114885347	7.558978418336762	3.232843712851684	0.4276826124307466
1	2	undersample	0.8	300	5	31	0.3	1.0	0.7	0.8163517975055025	0.21057467162038007	0.7127659573709824	0.792385057465572	9.470843945213709	3.4331147572465284	0.3624930029887237
1	3	undersample	0.8	300	5	31	0.3	1.0	0.7	0.8365699542701769	0.2568485241638969	0.8172043009873975	0.7370689655119465	12.532303905517217	3.1080555838453976	0.248003518104446
1	1	undersample	0.8	300	5	31	0.3	1.0	1.0	0.8041467962827096	0.21341944050910638	0.6702127658861476	0.7974137930977198	7.999313167373148	3.3082841277866026	0.41357101273231694
1	2	undersample	0.8	300	5	31	0.3	1.0	1.0	0.816665138175593	0.19701342484737044	0.7127659573709824	0.783045977005869	8.956339900184965	3.2853316784863082	0.36681631397833186
1	3	undersample	0.8	300	5	31	0.3	1.0	1.0	0.8388409961685824	0.25781653368395746	0.8172043009873975	0.7406609195349091	12.767801012451866	3.151103443456395	0.24680078524917914
1	1	undersample	0.8	300	5	63	0.1	0.6	0.7	0.8096570066030815	0.21186146859586738	0.6489361701437303	0.8024425287298675	7.508208905739459	3.284796738506704	0.43749404214281196
1	2	undersample	0.8	300	5	63	0.1	0.6	0.7	0.8186216067498165	0.20216164929368408	0.691489361628565	0.7808908045920914	7.988128418889608	3.1559119587935216	0.39507525585710673
1	3	undersample	0.8	300	5	63	0.1	0.6	0.7	0.8403936472623902	0.2581574817731629	0.8172043009873975	0.7420977011440942	12.863836601385541	3.1686583366106387	0.24632295217672323
1	1	undersample	0.8	300	5	63	0.1	0.6	1.0	0.8095270848618243	0.21006296197141508	0.6702127658861476	0.8045977011436451	8.368120910710033	3.4299122144909653	0.40987841445024353
1	2	undersample	0.8	300	5	63	0.1	0.6	1.0	0.8260424309122035	0.21164108408730578	0.7234042552421911	0.7859195402242392	9.601444931172056	3.3791230746079863	0.3519390053077193
1	3	undersample	0.8	300	5	63	0.1	0.6	1.0	0.8458240637745643	0.26936410286866763	0.8172043009873975	0.7420977011440942	12.863836601385541	3.1686583366106387	0.24632295217672323
1	1	undersample	0.8	300	5	63	0.1	1.0	0.7	0.8096570066030815	0.21186146859586738	0.6489361701437303	0.8024425287298675	7.508208905739459	3.284796738506704	0.43749404214281196
1	2	undersample	0.8	300	5	63	0.1	1.0	0.7	0.8186216067498165	0.20216164929368408	0.691489361628565	0.7808908045920914	7.988128418889608	3.1559119587935216	0.39507525585710673
1	3	undersample	0.8	300	5	63	0.1	1.0	0.7	0.8403936472623902	0.2581574817731629	0.8172043009873975	0.7420977011440942	12.863836601385541	3.1686583366106387	0.24632295217672323
1	1	undersample	0.8	300	5	63	0.1	1.0	1.0	0.8095270848618243	0.21006296197141508	0.6702127658861476	0.8045977011436451	8.368120910710033	3.4299122144909653	0.40987841445024353
1	2	undersample	0.8	300	5	63	0.1	1.0	1.0	0.8260424309122035	0.21164108408730578	0.7234042552421911	0.7859195402242392	9.601444931172056	3.3791230746079863	0.3519390053077193
1	3	undersample	0.8	300	5	63	0.1	1.0	1.0	0.8458240637745643	0.26936410286866763	0.8172043009873975	0.7420977011440942	12.863836601385541	3.1686583366106387	0.24632295217672323
1	1	undersample	0.8	300	5	63	0.3	0.6	0.7	0.7981016140865739	0.20209016835165391	0.6595744680149389	0.7959770114885347	7.558978418336762	3.232843712851684	0.4276826124307466
1	2	undersample	0.8	300	5	63	0.3	0.6	0.7	0.8163517975055025	0.21057467162038007	0.7127659573709824	0.792385057465572	9.470843945213709	3.4331147572465284	0.3624930029887237
1	3	undersample	0.8	300	5	63	0.3	0.6	0.7	0.8365699542701769	0.2568485241638969	0.8172043009873975	0.7370689655119465	12.532303905517217	3.1080555838453976	0.248003518104446
1	1	undersample	0.8	300	5	63	0.3	0.6	1.0	0.8041467962827096	0.21341944050910638	0.6702127658861476	0.7974137930977198	7.999313167373148	3.3082841277866026	0.41357101273231694
1	2	undersample	0.8	300	5	63	0.3	0.6	1.0	0.816665138175593	0.19701342484737044	0.7127659573709824	0.783045977005869	8.956339900184965	3.2853316784863082	0.36681631397833186
1	3	undersample	0.8	300	5	63	0.3	0.6	1.0	0.8388409961685824	0.25781653368395746	0.8172043009873975	0.7406609195349091	12.767801012451866	3.151103443456395	0.24680078524917914
1	1	undersample	0.8	300	5	63	0.3	1.0	0.7	0.7981016140865739	0.20209016835165391	0.6595744680149389	0.7959770114885347	7.558978418336762	3.232843712851684	0.4276826124307466
1	2	undersample	0.8	300	5	63	0.3	1.0	0.7	0.8163517975055025	0.21057467162038007	0.7127659573709824	0.792385057465572	9.470843945213709	3.4331147572465284	0.3624930029887237
1	3	undersample	0.8	300	5	63	0.3	1.0	0.7	0.8365699542701769	0.2568485241638969	0.8172043009873975	0.7370689655119465	12.532303905517217	3.1080555838453976	0.248003518104446
1	1	undersample	0.8	300	5	63	0.3	1.0	1.0	0.8041467962827096	0.21341944050910638	0.6702127658861476	0.7974137930977198	7.999313167373148	3.3082841277866026	0.41357101273231694
1	2	undersample	0.8	300	5	63	0.3	1.0	1.0	0.816665138175593	0.19701342484737044	0.7127659573709824	0.783045977005869	8.956339900184965	3.2853316784863082	0.36681631397833186
1	3	undersample	0.8	300	5	63	0.3	1.0	1.0	0.8388409961685824	0.25781653368395746	0.8172043009873975	0.7406609195349091	12.767801012451866	3.151103443456395	0.24680078524917914
1	1	undersample	0.8	300	10	31	0.1	0.6	0.7	0.8114300562484715	0.21127184118845252	0.7021276594997737	0.8089080459712005	9.97797999224319	3.674291920480528	0.3682400469390694
1	2	undersample	0.8	300	10	31	0.1	0.6	0.7	0.8220989239422842	0.20814154741230867	0.7234042552421911	0.7859195402242392	9.601444931172056	3.3791230746079863	0.3519390053077193
1	3	undersample	0.8	300	10	31	0.1	0.6	0.7	0.8355039550117415	0.264854610951314	0.8064516128165107	0.7456896551670569	12.217513329877685	3.17113164088922	0.2595562151718016
1	1	undersample	0.8	300	10	31	0.1	0.6	1.0	0.8123624358033749	0.21009774657890878	0.6808510637573563	0.8045977011436451	8.784313160406523	3.484355265514631	0.39665653011740415
1	2	undersample	0.8	300	10	31	0.1	0.6	1.0	0.8275097823428712	0.20730297971289563	0.7127659573709824	0.7787356321783138	8.733525210668342	3.2213317136181323	0.3688466625536156
1	3	undersample	0.8	300	10	31	0.1	0.6	1.0	0.8382075763193673	0.24683330011160057	0.8279569891582842	0.7442528735578718	14.004914755908453	3.237404729830235	0.23116203462897034
1	1	undersample	0.8	300	10	31	0.1	1.0	0.7	0.8114300562484715	0.21127184118845252	0.7021276594997737	0.8089080459712005	9.97797999224319	3.674291920480528	0.3682400469390694
1	2	undersample	0.8	300	10	31	0.1	1.0	0.7	0.8220989239422842	0.20814154741230867	0.7234042552421911	0.7859195402242392	9.601444931172056	3.3791230746079863	0.3519390053077193
1	3	undersample	0.8	300	10	31	0.1	1.0	0.7	0.8355039550117415	0.264854610951314	0.8064516128165107	0.7456896551670569	12.217513329877685	3.17113164088922	0.2595562151718016
1	1	undersample	0.8	300	10	31	0.1	1.0	1.0	0.8123624358033749	0.21009774657890878	0.6808510637573563	0.8045977011436451	8.784313160406523	3.484355265514631	0.39665653011740415
1	2	undersample	0.8	300	10	31	0.1	1.0	1.0	0.8275097823428712	0.20730297971289563	0.7127659573709824	0.7787356321783138	8.733525210668342	3.2213317136181323	0.3688466625536156
1	3	undersample	0.8	300	10	31	0.1	1.0	1.0	0.8382075763193673	0.24683330011160057	0.8279569891582842	0.7442528735578718	14.004914755908453	3.237404729830235	0.23116203462897034
1	1	undersample	0.8	300	10	31	0.3	0.6	0.7	0.8039710198092443	0.2046498278327972	0.691489361628565	0.8002873563160899	8.981641698483829	3.4624213782818267	0.38549982338416966
1	2	undersample	0.8	300	10	31	0.3	0.6	0.7	0.8093283810222548	0.21396467392784016	0.6808510637573563	0.7952586206839422	8.286315279416968	3.3254197699436885	0.4013146464920069
1	3	undersample	0.8	300	10	31	0.3	0.6	0.7	0.8389877641824249	0.24398220853115665	0.8172043009873975	0.747126436776242	13.208555256177894	3.2316714260382016	0.24466500925157084
1	1	undersample	0.8	300	10	31	0.3	0.6	1.0	0.8011433113230618	0.20202085972335057	0.691489361628565	0.8024425287298675	9.104074647463294	3.5001932459497658	0.3844644612930862
1	2	undersample	0.8	300	10	31	0.3	0.6	1.0	0.8185146123746636	0.22152689854607838	0.691489361628565	0.784482758615054	8.158620204552014	3.2085104889977543	0.39326630324345757
1	3	undersample	0.8	300	10	31	0.3	0.6	1.0	0.8388100976393524	0.2456769131124307	0.7956989246456239	0.748563218385427	11.595187232382893	3.1646081686619256	0.27292427360482596
1	1	undersample	0.8	300	10	31	0.3	1.0	0.7	0.8039710198092443	0.2046498278327972	0.691489361628565	0.8002873563160899	8.981641698483829	3.4624213782818267	0.38549982338416966
1	2	undersample	0.8	300	10	31	0.3	1.0	0.7	0.8093283810222548	0.21396467392784016	0.6808510637573563	0.7952586206839422	8.286315279416968	3.3254197699436885	0.4013146464920069
1	3	undersample	0.8	300	10	31	0.3	1.0	0.7	0.8389877641824249	0.24398220853115665	0.8172043009873975	0.747126436776242	13.208555256177894	3.2316714260382016	0.24466500925157084
1	1	undersample	0.8	300	10	31	0.3	1.0	1.0	0.8011433113230618	0.20202085972335057	0.691489361628565	0.8024425287298675	9.104074647463294	3.5001932459497658	0.3844644612930862
1	2	undersample	0.8	300	10	31	0.3	1.0	1.0	0.8185146123746636	0.22152689854607838	0.691489361628565	0.784482758615054	8.158620204552014	3.2085104889977543	0.39326630324345757
1	3	undersample	0.8	300	10	31	0.3	1.0	1.0	0.8388100976393524	0.2456769131124307	0.7956989246456239	0.748563218385427	11.595187232382893	3.1646081686619256	0.27292427360482596
1	1	undersample	0.8	300	10	63	0.1	0.6	0.7	0.8114300562484715	0.21127184118845252	0.7021276594997737	0.8089080459712005	9.97797999224319	3.674291920480528	0.3682400469390694
1	2	undersample	0.8	300	10	63	0.1	0.6	0.7	0.8220989239422842	0.20814154741230867	0.7234042552421911	0.7859195402242392	9.601444931172056	3.3791230746079863	0.3519390053077193
1	3	undersample	0.8	300	10	63	0.1	0.6	0.7	0.8355039550117415	0.264854610951314	0.8064516128165107	0.7456896551670569	12.217513329877685	3.17113164088922	0.2595562151718016
1	1	undersample	0.8	300	10	63	0.1	0.6	1.0	0.8123624358033749	0.21009774657890878	0.6808510637573563	0.8045977011436451	8.784313160406523	3.484355265514631	0.39665653011740415
1	2	undersample	0.8	300	10	63	0.1	0.6	1.0	0.8275097823428712	0.20730297971289563	0.7127659573709824	0.7787356321783138	8.733525210668342	3.2213317136181323	0.3688466625536156
1	3	undersample	0.8	300	10	63	0.1	0.6	1.0	0.8382075763193673	0.24683330011160057	0.8279569891582842	0.7442528735578718	14.004914755908453	3.237404729830235	0.23116203462897034
1	1	undersample	0.8	300	10	63	0.1	1.0	0.7	0.8114300562484715	0.21127184118845252	0.7021276594997737	0.8089080459712005	9.97797999224319	3.674291920480528	0.3682400469390694
1	2	undersample	0.8	300	10	63	0.1	1.0	0.7	0.8220989239422842	0.20814154741230867	0.7234042552421911	0.7859195402242392	9.601444931172056	3.3791230746079863	0.3519390053077193
1	3	undersample	0.8	300	10	63	0.1	1.0	0.7	0.8355039550117415	0.264854610951314	0.8064516128165107	0.7456896551670569	12.217513329877685	3.17113164088922	0.2595562151718016
1	1	undersample	0.8	300	10	63	0.1	1.0	1.0	0.8123624358033749	0.21009774657890878	0.6808510637573563	0.8045977011436451	8.784313160406523	3.484355265514631	0.39665653011740415
1	2	undersample	0.8	300	10	63	0.1	1.0	1.0	0.8275097823428712	0.20730297971289563	0.7127659573709824	0.7787356321783138	8.733525210668342	3.2213317136181323	0.3688466625536156
1	3	undersample	0.8	300	10	63	0.1	1.0	1.0	0.8382075763193673	0.24683330011160057	0.8279569891582842	0.7442528735578718	14.004914755908453	3.237404729830235	0.23116203462897034
1	1	undersample	0.8	300	10	63	0.3	0.6	0.7	0.8039710198092443	0.2046498278327972	0.691489361628565	0.8002873563160899	8.981641698483829	3.4624213782818267	0.38549982338416966
1	2	undersample	0.8	300	10	63	0.3	0.6	0.7	0.8093283810222548	0.21396467392784016	0.6808510637573563	0.7952586206839422	8.286315279416968	3.3254197699436885	0.4013146464920069
1	3	undersample	0.8	300	10	63	0.3	0.6	0.7	0.8389877641824249	0.24398220853115665	0.8172043009873975	0.747126436776242	13.208555256177894	3.2316714260382016	0.24466500925157084
1	1	undersample	0.8	300	10	63	0.3	0.6	1.0	0.8011433113230618	0.20202085972335057	0.691489361628565	0.8024425287298675	9.104074647463294	3.5001932459497658	0.3844644612930862
1	2	undersample	0.8	300	10	63	0.3	0.6	1.0	0.8185146123746636	0.22152689854607838	0.691489361628565	0.784482758615054	8.158620204552014	3.2085104889977543	0.39326630324345757
1	3	undersample	0.8	300	10	63	0.3	0.6	1.0	0.8388100976393524	0.2456769131124307	0.7956989246456239	0.748563218385427	11.595187232382893	3.1646081686619256	0.27292427360482596
1	1	undersample	0.8	300	10	63	0.3	1.0	0.7	0.8039710198092443	0.2046498278327972	0.691489361628565	0.8002873563160899	8.981641698483829	3.4624213782818267	0.38549982338416966
1	2	undersample	0.8	300	10	63	0.3	1.0	0.7	0.8093283810222548	0.21396467392784016	0.6808510637573563	0.7952586206839422	8.286315279416968	3.3254197699436885	0.4013146464920069
1	3	undersample	0.8	300	10	63	0.3	1.0	0.7	0.8389877641824249	0.24398220853115665	0.8172043009873975	0.747126436776242	13.208555256177894	3.2316714260382016	0.24466500925157084
1	1	undersample	0.8	300	10	63	0.3	1.0	1.0	0.8011433113230618	0.20202085972335057	0.691489361628565	0.8024425287298675	9.104074647463294	3.5001932459497658	0.3844644612930862
1	2	undersample	0.8	300	10	63	0.3	1.0	1.0	0.8185146123746636	0.22152689854607838	0.691489361628565	0.784482758615054	8.158620204552014	3.2085104889977543	0.39326630324345757
1	3	undersample	0.8	300	10	63	0.3	1.0	1.0	0.8388100976393524	0.2456769131124307	0.7956989246456239	0.748563218385427	11.595187232382893	3.1646081686619256	0.27292427360482596
1	1	undersample	0.8	500	3	31	0.1	0.6	0.7	0.807952739056004	0.2090637984381587	0.6702127658861476	0.8002873563160899	8.143652313130229	3.3558853358731553	0.41208601809115164
1	2	undersample	0.8	500	3	31	0.1	0.6	0.7	0.8085794203961849	0.19512334778596888	0.7234042552421911	0.783045977005869	9.439632628739155	3.3343664796577457	0.3532305245767587
1	3	undersample	0.8	500	3	31	0.1	0.6	0.7	0.8375664318378445	0.26423375505876573	0.7956989246456239	0.7313218390752061	10.601181464679378	2.9615317162046226	0.27935863753110246
1	1	undersample	0.8	500	3	31	0.1	0.6	1.0	0.7994696135974566	0.2084104520568639	0.6808510637573563	0.792385057465572	8.142098698051157	3.279393200951908	0.40277000330588675
1	2	undersample	0.8	500	3	31	0.1	0.6	1.0	0.8104441795059917	0.20146395204744938	0.7234042552421911	0.784482758615054	9.51999940564011	3.3565955884899585	0.3525835822323008
1	3	undersample	0.8	500	3	31	0.1	0.6	1.0	0.8405017921146953	0.26426191329645055	0.8064516128165107	0.7334770114889837	11.46675579879814	3.025823727490359	0.263877915071667
1	1	undersample	0.8	500	3	31	0.1	1.0	0.7	0.807952739056004	0.2090637984381587	0.6702127658861476	0.8002873563160899	8.143652313130229	3.3558853358731553	0.41208601809115164
1	2	undersample	0.8	500	3	31	0.1	1.0	0.7	0.8085794203961849	0.19512334778596888	0.7234042552421911	0.783045977005869	9.439632628739155	3.3343664796577457	0.3532305245767587
1	3	undersample	0.8	500	3	31	0.1	1.0	0.7	0.8375664318378445	0.26423375505876573	0.7956989246456239	0.7313218390752061	10.601181464679378	2.9615317162046226	0.27935863753110246
1	1	undersample	0.8	500	3	31	0.1	1.0	1.0	0.7994696135974566	0.2084104520568639	0.6808510637573563	0.792385057465572	8.142098698051157	3.279393200951908	0.40277000330588675
1	2	undersample	0.8	500	3	31	0.1	1.0	1.0	0.8104441795059917	0.20146395204744938	0.7234042552421911	0.784482758615054	9.51999940564011	3.3565955884899585	0.3525835822323008
1	3	undersample	0.8	500	3	31	0.1	1.0	1.0	0.8405017921146953	0.26426191329645055	0.8064516128165107	0.7334770114889837	11.46675579879814	3.025823727490359	0.263877915071667
1	1	undersample	0.8	500	3	31	0.3	0.6	0.7	0.7957553802885792	0.19474731445356525	0.6595744680149389	0.7916666666609795	7.3624995658288945	3.1659572944193313	0.43001119286828804
1	2	undersample	0.8	500	3	31	0.3	0.6	0.7	0.8136616532159452	0.2011527600354083	0.7127659573709824	0.7772988505691286	8.66117033290802	3.2005489293028666	0.36952844935178264
1	3	undersample	0.8	500	3	31	0.3	0.6	0.7	0.8342293906810035	0.23469030101958915	0.7956989246456239	0.7399425287303165	11.081709115500743	3.059704034511017	0.2761039738368614
1	1	undersample	0.8	500	3	31	0.3	0.6	1.0	0.7954573245292246	0.2022100206849812	0.6489361701437303	0.7945402298793496	7.148336089822262	3.1584584085637637	0.44184524865547214
1	2	undersample	0.8	500	3	31	0.3	0.6	1.0	0.8025265957446809	0.18523710698745222	0.691489361628565	0.7895114942472018	8.407084342221946	3.2851643195615647	0.3907614223628058
1	3	undersample	0.8	500	3	31	0.3	0.6	1.0	0.8329625509825732	0.25267062334141105	0.7956989246456239	0.7327586206843911	10.679116504909532	2.9774539291363773	0.27881087550420314
1	1	undersample	0.8	500	3	31	0.3	1.0	0.7	0.7957553802885792	0.19474731445356525	0.6595744680149389	0.7916666666609795	7.3624995658288945	3.1659572944193313	0.43001119286828804
1	2	undersample	0.8	500	3	31	0.3	1.0	0.7	0.8136616532159452	0.2011527600354083	0.7127659573709824	0.7772988505691286	8.66117033290802	3.2005489293028666	0.36952844935178264
1	3	undersample	0.8	500	3	31	0.3	1.0	0.7	0.8342293906810035	0.23469030101958915	0.7956989246456239	0.7399425287303165	11.081709115500743	3.059704034511017	0.2761039738368614
1	1	undersample	0.8	500	3	31	0.3	1.0	1.0	0.7954573245292246	0.2022100206849812	0.6489361701437303	0.7945402298793496	7.148336089822262	3.1584584085637637	0.44184524865547214
1	2	undersample	0.8	500	3	31	0.3	1.0	1.0	0.8025265957446809	0.18523710698745222	0.691489361628565	0.7895114942472018	8.407084342221946	3.2851643195615647	0.3907614223628058
1	3	undersample	0.8	500	3	31	0.3	1.0	1.0	0.8329625509825732	0.25267062334141105	0.7956989246456239	0.7327586206843911	10.679116504909532	2.9774539291363773	0.27881087550420314
1	1	undersample	0.8	500	3	63	0.1	0.6	0.7	0.807952739056004	0.2090637984381587	0.6702127658861476	0.8002873563160899	8.143652313130229	3.3558853358731553	0.41208601809115164
1	2	undersample	0.8	500	3	63	0.1	0.6	0.7	0.8085794203961849	0.19512334778596888	0.7234042552421911	0.783045977005869	9.439632628739155	3.3343664796577457	0.3532305245767587
1	3	undersample	0.8	500	3	63	0.1	0.6	0.7	0.8375664318378445	0.26423375505876573	0.7956989246456239	0.7313218390752061	10.601181464679378	2.9615317162046226	0.27935863753110246
1	1	undersample	0.8	500	3	63	0.1	0.6	1.0	0.7994696135974566	0.2084104520568639	0.6808510637573563	0.792385057465572	8.142098698051157	3.279393200951908	0.40277000330588675
1	2	undersample	0.8	500	3	63	0.1	0.6	1.0	0.8104441795059917	0.20146395204744938	0.7234042552421911	0.784482758615054	9.51999940564011	3.3565955884899585	0.3525835822323008
1	3	undersample	0.8	500	3	63	0.1	0.6	1.0	0.8405017921146953	0.26426191329645055	0.8064516128165107	0.7334770114889837	11.46675579879814	3.025823727490359	0.263877915071667
1	1	undersample	0.8	500	3	63	0.1	1.0	0.7	0.807952739056004	0.2090637984381587	0.6702127658861476	0.8002873563160899	8.143652313130229	3.3558853358731553	0.41208601809115164
1	2	undersample	0.8	500	3	63	0.1	1.0	0.7	0.8085794203961849	0.19512334778596888	0.7234042552421911	0.783045977005869	9.439632628739155	3.3343664796577457	0.3532305245767587
1	3	undersample	0.8	500	3	63	0.1	1.0	0.7	0.8375664318378445	0.26423375505876573	0.7956989246456239	0.7313218390752061	10.601181464679378	2.9615317162046226	0.27935863753110246
1	1	undersample	0.8	500	3	63	0.1	1.0	1.0	0.7994696135974566	0.2084104520568639	0.6808510637573563	0.792385057465572	8.142098698051157	3.279393200951908	0.40277000330588675
1	2	undersample	0.8	500	3	63	0.1	1.0	1.0	0.8104441795059917	0.20146395204744938	0.7234042552421911	0.784482758615054	9.51999940564011	3.3565955884899585	0.3525835822323008
1	3	undersample	0.8	500	3	63	0.1	1.0	1.0	0.8405017921146953	0.26426191329645055	0.8064516128165107	0.7334770114889837	11.46675579879814	3.025823727490359	0.263877915071667
1	1	undersample	0.8	500	3	63	0.3	0.6	0.7	0.7957553802885792	0.19474731445356525	0.6595744680149389	0.7916666666609795	7.3624995658288945	3.1659572944193313	0.43001119286828804
1	2	undersample	0.8	500	3	63	0.3	0.6	0.7	0.8136616532159452	0.2011527600354083	0.7127659573709824	0.7772988505691286	8.66117033290802	3.2005489293028666	0.36952844935178264
1	3	undersample	0.8	500	3	63	0.3	0.6	0.7	0.8342293906810035	0.23469030101958915	0.7956989246456239	0.7399425287303165	11.081709115500743	3.059704034511017	0.2761039738368614
1	1	undersample	0.8	500	3	63	0.3	0.6	1.0	0.7954573245292246	0.2022100206849812	0.6489361701437303	0.7945402298793496	7.148336089822262	3.1584584085637637	0.44184524865547214
1	2	undersample	0.8	500	3	63	0.3	0.6	1.0	0.8025265957446809	0.18523710698745222	0.691489361628565	0.7895114942472018	8.407084342221946	3.2851643195615647	0.3907614223628058
1	3	undersample	0.8	500	3	63	0.3	0.6	1.0	0.8329625509825732	0.25267062334141105	0.7956989246456239	0.7327586206843911	10.679116504909532	2.9774539291363773	0.27881087550420314
1	1	undersample	0.8	500	3	63	0.3	1.0	0.7	0.7957553802885792	0.19474731445356525	0.6595744680149389	0.7916666666609795	7.3624995658288945	3.1659572944193313	0.43001119286828804
1	2	undersample	0.8	500	3	63	0.3	1.0	0.7	0.8136616532159452	0.2011527600354083	0.7127659573709824	0.7772988505691286	8.66117033290802	3.2005489293028666	0.36952844935178264
1	3	undersample	0.8	500	3	63	0.3	1.0	0.7	0.8342293906810035	0.23469030101958915	0.7956989246456239	0.7399425287303165	11.081709115500743	3.059704034511017	0.2761039738368614
1	1	undersample	0.8	500	3	63	0.3	1.0	1.0	0.7954573245292246	0.2022100206849812	0.6489361701437303	0.7945402298793496	7.148336089822262	3.1584584085637637	0.44184524865547214
1	2	undersample	0.8	500	3	63	0.3	1.0	1.0	0.8025265957446809	0.18523710698745222	0.691489361628565	0.7895114942472018	8.407084342221946	3.2851643195615647	0.3907614223628058
1	3	undersample	0.8	500	3	63	0.3	1.0	1.0	0.8329625509825732	0.25267062334141105	0.7956989246456239	0.7327586206843911	10.679116504909532	2.9774539291363773	0.27881087550420314
1	1	undersample	0.8	500	5	31	0.1	0.6	0.7	0.8082278674492541	0.20925567331053535	0.6595744680149389	0.8081896551666079	8.163623074241773	3.4386801931931683	0.42121985303398124
1	2	undersample	0.8	500	5	31	0.1	0.6	0.7	0.8202418072878453	0.20291267978431	0.7021276594997737	0.7852011494196466	8.61657855119029	3.2687680819289873	0.37935799880935983
1	3	undersample	0.8	500	5	31	0.1	0.6	0.7	0.8370025336793969	0.26162759879440634	0.8172043009873975	0.7442528735578718	13.00991320637645	3.195360512559713	0.24560966178425106
1	1	undersample	0.8	500	5	31	0.1	0.6	1.0	0.8086482024944975	0.20646432748047452	0.6595744680149389	0.8081896551666079	8.163623074241773	3.4386801931931683	0.42121985303398124
1	2	undersample	0.8	500	5	31	0.1	0.6	1.0	0.823719124480313	0.20210319489974124	0.7127659573709824	0.7880747126380168	9.22774581521689	3.363288697684488	0.36447564473014027
1	3	undersample	0.8	500	5	31	0.1	0.6	1.0	0.8441091954022988	0.26395221130897617	0.8064516128165107	0.7456896551670569	12.217513329877685	3.17113164088922	0.2595562151718016
1	1	undersample	0.8	500	5	31	0.1	1.0	0.7	0.8082278674492541	0.20925567331053535	0.6595744680149389	0.8081896551666079	8.163623074241773	3.4386801931931683	0.42121985303398124
1	2	undersample	0.8	500	5	31	0.1	1.0	0.7	0.8202418072878453	0.20291267978431	0.7021276594997737	0.7852011494196466	8.61657855119029	3.2687680819289873	0.37935799880935983
1	3	undersample	0.8	500	5	31	0.1	1.0	0.7	0.8370025336793969	0.26162759879440634	0.8172043009873975	0.7442528735578718	13.00991320637645	3.195360512559713	0.24560966178425106
1	1	undersample	0.8	500	5	31	0.1	1.0	1.0	0.8086482024944975	0.20646432748047452	0.6595744680149389	0.8081896551666079	8.163623074241773	3.4386801931931683	0.42121985303398124
1	2	undersample	0.8	500	5	31	0.1	1.0	1.0	0.823719124480313	0.20210319489974124	0.7127659573709824	0.7880747126380168	9.22774581521689	3.363288697684488	0.36447564473014027
1	3	undersample	0.8	500	5	31	0.1	1.0	1.0	0.8441091954022988	0.26395221130897617	0.8064516128165107	0.7456896551670569	12.217513329877685	3.17113164088922	0.2595562151718016
1	1	undersample	0.8	500	5	31	0.3	0.6	0.7	0.7981780386402545	0.2010118814608109	0.6276595744013128	0.7945402298793496	6.518880742447087	3.05490239516823	0.468623748565871
1	2	undersample	0.8	500	5	31	0.3	0.6	0.7	0.8153582783076546	0.2107639054442513	0.7021276594997737	0.7895114942472018	8.841296382476846	3.3357053090932816	0.3772868905618382
1	3	undersample	0.8	500	5	31	0.3	0.6	0.7	0.8370720553701643	0.256283057542567	0.8172043009873975	0.7392241379257241	12.672823666877946	3.133741992643537	0.247280475787392
1	1	undersample	0.8	500	5	31	0.3	0.6	1.0	0.802809366593299	0.21144094450422757	0.6595744680149389	0.7959770114885347	7.558978418336762	3.232843712851684	0.4276826124307466
1	2	undersample	0.8	500	5	31	0.3	0.6	1.0	0.8168561995597946	0.20283789189142945	0.7021276594997737	0.7837643678104615	8.543663462981115	3.2470486936854432	0.380053430512328
1	3	undersample	0.8	500	5	31	0.3	0.6	1.0	0.8386478803608948	0.25654116200707183	0.8279569891582842	0.7385057471211315	13.59134522584239	3.166252980249196	0.2329609609441364
1	1	undersample	0.8	500	5	31	0.3	1.0	0.7	0.7981780386402545	0.2010118814608109	0.6276595744013128	0.7945402298793496	6.518880742447087	3.05490239516823	0.468623748565871
1	2	undersample	0.8	500	5	31	0.3	1.0	0.7	0.8153582783076546	0.2107639054442513	0.7021276594997737	0.7895114942472018	8.841296382476846	3.3357053090932816	0.3772868905618382
1	3	undersample	0.8	500	5	31	0.3	1.0	0.7	0.8370720553701643	0.256283057542567	0.8172043009873975	0.7392241379257241	12.672823666877946	3.133741992643537	0.247280475787392
1	1	undersample	0.8	500	5	31	0.3	1.0	1.0	0.802809366593299	0.21144094450422757	0.6595744680149389	0.7959770114885347	7.558978418336762	3.232843712851684	0.4276826124307466
1	2	undersample	0.8	500	5	31	0.3	1.0	1.0	0.8168561995597946	0.20283789189142945	0.7021276594997737	0.7837643678104615	8.543663462981115	3.2470486936854432	0.380053430512328
1	3	undersample	0.8	500	5	31	0.3	1.0	1.0	0.8386478803608948	0.25654116200707183	0.8279569891582842	0.7385057471211315	13.59134522584239	3.166252980249196	0.2329609609441364
1	1	undersample	0.8	500	5	63	0.1	0.6	0.7	0.8082278674492541	0.20925567331053535	0.6595744680149389	0.8081896551666079	8.163623074241773	3.4386801931931683	0.42121985303398124
1	2	undersample	0.8	500	5	63	0.1	0.6	0.7	0.8202418072878453	0.20291267978431	0.7021276594997737	0.7852011494196466	8.61657855119029	3.2687680819289873	0.37935799880935983
1	3	undersample	0.8	500	5	63	0.1	0.6	0.7	0.8370025336793969	0.26162759879440634	0.8172043009873975	0.7442528735578718	13.00991320637645	3.195360512559713	0.24560966178425106
1	1	undersample	0.8	500	5	63	0.1	0.6	1.0	0.8086482024944975	0.20646432748047452	0.6595744680149389	0.8081896551666079	8.163623074241773	3.4386801931931683	0.42121985303398124
1	2	undersample	0.8	500	5	63	0.1	0.6	1.0	0.823719124480313	0.20210319489974124	0.7127659573709824	0.7880747126380168	9.22774581521689	3.363288697684488	0.36447564473014027
1	3	undersample	0.8	500	5	63	0.1	0.6	1.0	0.8441091954022988	0.26395221130897617	0.8064516128165107	0.7456896551670569	12.217513329877685	3.17113164088922	0.2595562151718016
1	1	undersample	0.8	500	5	63	0.1	1.0	0.7	0.8082278674492541	0.20925567331053535	0.6595744680149389	0.8081896551666079	8.163623074241773	3.4386801931931683	0.42121985303398124
1	2	undersample	0.8	500	5	63	0.1	1.0	0.7	0.8202418072878453	0.20291267978431	0.7021276594997737	0.7852011494196466	8.61657855119029	3.2687680819289873	0.37935799880935983
1	3	undersample	0.8	500	5	63	0.1	1.0	0.7	0.8370025336793969	0.26162759879440634	0.8172043009873975	0.7442528735578718	13.00991320637645	3.195360512559713	0.24560966178425106
1	1	undersample	0.8	500	5	63	0.1	1.0	1.0	0.8086482024944975	0.20646432748047452	0.6595744680149389	0.8081896551666079	8.163623074241773	3.4386801931931683	0.42121985303398124
1	2	undersample	0.8	500	5	63	0.1	1.0	1.0	0.823719124480313	0.20210319489974124	0.7127659573709824	0.7880747126380168	9.22774581521689	3.363288697684488	0.36447564473014027
1	3	undersample	0.8	500	5	63	0.1	1.0	1.0	0.8441091954022988	0.26395221130897617	0.8064516128165107	0.7456896551670569	12.217513329877685	3.17113164088922	0.2595562151718016
1	1	undersample	0.8	500	5	63	0.3	0.6	0.7	0.7981780386402545	0.2010118814608109	0.6276595744013128	0.7945402298793496	6.518880742447087	3.05490239516823	0.468623748565871
1	2	undersample	0.8	500	5	63	0.3	0.6	0.7	0.8153582783076546	0.2107639054442513	0.7021276594997737	0.7895114942472018	8.841296382476846	3.3357053090932816	0.3772868905618382
1	3	undersample	0.8	500	5	63	0.3	0.6	0.7	0.8370720553701643	0.256283057542567	0.8172043009873975	0.7392241379257241	12.672823666877946	3.133741992643537	0.247280475787392
1	1	undersample	0.8	500	5	63	0.3	0.6	1.0	0.802809366593299	0.21144094450422757	0.6595744680149389	0.7959770114885347	7.558978418336762	3.232843712851684	0.4276826124307466
1	2	undersample	0.8	500	5	63	0.3	0.6	1.0	0.8168561995597946	0.20283789189142945	0.7021276594997737	0.7837643678104615	8.543663462981115	3.2470486936854432	0.380053430512328
1	3	undersample	0.8	500	5	63	0.3	0.6	1.0	0.8386478803608948	0.25654116200707183	0.8279569891582842	0.7385057471211315	13.59134522584239	3.166252980249196	0.2329609609441364
1	1	undersample	0.8	500	5	63	0.3	1.0	0.7	0.7981780386402545	0.2010118814608109	0.6276595744013128	0.7945402298793496	6.518880742447087	3.05490239516823	0.468623748565871
1	2	undersample	0.8	500	5	63	0.3	1.0	0.7	0.8153582783076546	0.2107639054442513	0.7021276594997737	0.7895114942472018	8.841296382476846	3.3357053090932816	0.3772868905618382
1	3	undersample	0.8	500	5	63	0.3	1.0	0.7	0.8370720553701643	0.256283057542567	0.8172043009873975	0.7392241379257241	12.672823666877946	3.133741992643537	0.247280475787392
1	1	undersample	0.8	500	5	63	0.3	1.0	1.0	0.802809366593299	0.21144094450422757	0.6595744680149389	0.7959770114885347	7.558978418336762	3.232843712851684	0.4276826124307466
1	2	undersample	0.8	500	5	63	0.3	1.0	1.0	0.8168561995597946	0.20283789189142945	0.7021276594997737	0.7837643678104615	8.543663462981115	3.2470486936854432	0.380053430512328
1	3	undersample	0.8	500	5	63	0.3	1.0	1.0	0.8386478803608948	0.25654116200707183	0.8279569891582842	0.7385057471211315	13.59134522584239	3.166252980249196	0.2329609609441364
1	1	undersample	0.8	500	10	31	0.1	0.6	0.7	0.8116440449987773	0.21235503915170506	0.7021276594997737	0.8060344827528303	9.795237442845433	3.6198579689114267	0.369552845664098
1	2	undersample	0.8	500	10	31	0.1	0.6	0.7	0.8212047566642211	0.21283858064338962	0.7127659573709824	0.7852011494196466	9.071100643118646	3.318294871049123	0.36580949885672154
1	3	undersample	0.8	500	10	31	0.1	0.6	0.7	0.8376436781609194	0.26051919738600393	0.8172043009873975	0.7406609195349091	12.767801012451866	3.151103443456395	0.24680078524917914
1	1	undersample	0.8	500	10	31	0.1	0.6	1.0	0.8107575201760822	0.20762519610342045	0.7021276594997737	0.8045977011436451	9.705881710865059	3.593241367561964	0.370212761451725
1	2	undersample	0.8	500	10	31	0.1	0.6	1.0	0.8247584984103691	0.20855659257552883	0.7021276594997737	0.7780172413737212	8.26144195607429	3.162982711878179	0.38286084270532844
1	3	undersample	0.8	500	10	31	0.1	0.6	1.0	0.8399147200593252	0.2494457821511383	0.8172043009873975	0.7420977011440942	12.863836601385541	3.1686583366106387	0.24632295217672323
1	1	undersample	0.8	500	10	31	0.1	1.0	0.7	0.8116440449987773	0.21235503915170506	0.7021276594997737	0.8060344827528303	9.795237442845433	3.6198579689114267	0.369552845664098
1	2	undersample	0.8	500	10	31	0.1	1.0	0.7	0.8212047566642211	0.21283858064338962	0.7127659573709824	0.7852011494196466	9.071100643118646	3.318294871049123	0.36580949885672154
1	3	undersample	0.8	500	10	31	0.1	1.0	0.7	0.8376436781609194	0.26051919738600393	0.8172043009873975	0.7406609195349091	12.767801012451866	3.151103443456395	0.24680078524917914
1	1	undersample	0.8	500	10	31	0.1	1.0	1.0	0.8107575201760822	0.20762519610342045	0.7021276594997737	0.8045977011436451	9.705881710865059	3.593241367561964	0.370212761451725
1	2	undersample	0.8	500	10	31	0.1	1.0	1.0	0.8247584984103691	0.20855659257552883	0.7021276594997737	0.7780172413737212	8.26144195607429	3.162982711878179	0.38286084270532844
1	3	undersample	0.8	500	10	31	0.1	1.0	1.0	0.8399147200593252	0.2494457821511383	0.8172043009873975	0.7420977011440942	12.863836601385541	3.1686583366106387	0.24632295217672323
1	1	undersample	0.8	500	10	31	0.3	0.6	0.7	0.8033214111029592	0.20413745622436172	0.6808510637573563	0.7988505747069049	8.472380422043834	3.384802262881262	0.3995101741832463
1	2	undersample	0.8	500	10	31	0.3	0.6	0.7	0.8089615431645879	0.2135177025972225	0.6808510637573563	0.792385057465572	8.142098698051157	3.279393200951908	0.40277000330588675
1	3	undersample	0.8	500	10	31	0.3	0.6	0.7	0.8383929674947472	0.24296571489295626	0.8064516128165107	0.7449712643624643	12.171360712890591	3.162198876054133	0.25980651045790354
1	1	undersample	0.8	500	10	31	0.3	0.6	1.0	0.8005089875275129	0.20247740728798266	0.691489361628565	0.8017241379252751	9.062967932724629	3.487511387003059	0.38480896349424887
1	2	undersample	0.8	500	10	31	0.3	0.6	1.0	0.8183541208119344	0.22214146378497923	0.691489361628565	0.7816091953966839	8.02177811344949	3.1662932476559633	0.39471213522217796
1	3	undersample	0.8	500	10	31	0.3	0.6	1.0	0.8381844024224446	0.24460442184759085	0.8064516128165107	0.7507183907992047	12.548029909418052	3.2351025936128774	0.2578175611220403
1	1	undersample	0.8	500	10	31	0.3	1.0	0.7	0.8033214111029592	0.20413745622436172	0.6808510637573563	0.7988505747069049	8.472380422043834	3.384802262881262	0.3995101741832463
1	2	undersample	0.8	500	10	31	0.3	1.0	0.7	0.8089615431645879	0.2135177025972225	0.6808510637573563	0.792385057465572	8.142098698051157	3.279393200951908	0.40277000330588675
1	3	undersample	0.8	500	10	31	0.3	1.0	0.7	0.8383929674947472	0.24296571489295626	0.8064516128165107	0.7449712643624643	12.171360712890591	3.162198876054133	0.25980651045790354
1	1	undersample	0.8	500	10	31	0.3	1.0	1.0	0.8005089875275129	0.20247740728798266	0.691489361628565	0.8017241379252751	9.062967932724629	3.487511387003059	0.38480896349424887
1	2	undersample	0.8	500	10	31	0.3	1.0	1.0	0.8183541208119344	0.22214146378497923	0.691489361628565	0.7816091953966839	8.02177811344949	3.1662932476559633	0.39471213522217796
1	3	undersample	0.8	500	10	31	0.3	1.0	1.0	0.8381844024224446	0.24460442184759085	0.8064516128165107	0.7507183907992047	12.548029909418052	3.2351025936128774	0.2578175611220403
1	1	undersample	0.8	500	10	63	0.1	0.6	0.7	0.8116440449987773	0.21235503915170506	0.7021276594997737	0.8060344827528303	9.795237442845433	3.6198579689114267	0.369552845664098
1	2	undersample	0.8	500	10	63	0.1	0.6	0.7	0.8212047566642211	0.21283858064338962	0.7127659573709824	0.7852011494196466	9.071100643118646	3.318294871049123	0.36580949885672154
1	3	undersample	0.8	500	10	63	0.1	0.6	0.7	0.8376436781609194	0.26051919738600393	0.8172043009873975	0.7406609195349091	12.767801012451866	3.151103443456395	0.24680078524917914
1	1	undersample	0.8	500	10	63	0.1	0.6	1.0	0.8107575201760822	0.20762519610342045	0.7021276594997737	0.8045977011436451	9.705881710865059	3.593241367561964	0.370212761451725
1	2	undersample	0.8	500	10	63	0.1	0.6	1.0	0.8247584984103691	0.20855659257552883	0.7021276594997737	0.7780172413737212	8.26144195607429	3.162982711878179	0.38286084270532844
1	3	undersample	0.8	500	10	63	0.1	0.6	1.0	0.8399147200593252	0.2494457821511383	0.8172043009873975	0.7420977011440942	12.863836601385541	3.1686583366106387	0.24632295217672323
1	1	undersample	0.8	500	10	63	0.1	1.0	0.7	0.8116440449987773	0.21235503915170506	0.7021276594997737	0.8060344827528303	9.795237442845433	3.6198579689114267	0.369552845664098
1	2	undersample	0.8	500	10	63	0.1	1.0	0.7	0.8212047566642211	0.21283858064338962	0.7127659573709824	0.7852011494196466	9.071100643118646	3.318294871049123	0.36580949885672154
1	3	undersample	0.8	500	10	63	0.1	1.0	0.7	0.8376436781609194	0.26051919738600393	0.8172043009873975	0.7406609195349091	12.767801012451866	3.151103443456395	0.24680078524917914
1	1	undersample	0.8	500	10	63	0.1	1.0	1.0	0.8107575201760822	0.20762519610342045	0.7021276594997737	0.8045977011436451	9.705881710865059	3.593241367561964	0.370212761451725
1	2	undersample	0.8	500	10	63	0.1	1.0	1.0	0.8247584984103691	0.20855659257552883	0.7021276594997737	0.7780172413737212	8.26144195607429	3.162982711878179	0.38286084270532844
1	3	undersample	0.8	500	10	63	0.1	1.0	1.0	0.8399147200593252	0.2494457821511383	0.8172043009873975	0.7420977011440942	12.863836601385541	3.1686583366106387	0.24632295217672323
1	1	undersample	0.8	500	10	63	0.3	0.6	0.7	0.8033214111029592	0.20413745622436172	0.6808510637573563	0.7988505747069049	8.472380422043834	3.384802262881262	0.3995101741832463
1	2	undersample	0.8	500	10	63	0.3	0.6	0.7	0.8089615431645879	0.2135177025972225	0.6808510637573563	0.792385057465572	8.142098698051157	3.279393200951908	0.40277000330588675
1	3	undersample	0.8	500	10	63	0.3	0.6	0.7	0.8383929674947472	0.24296571489295626	0.8064516128165107	0.7449712643624643	12.171360712890591	3.162198876054133	0.25980651045790354
1	1	undersample	0.8	500	10	63	0.3	0.6	1.0	0.8005089875275129	0.20247740728798266	0.691489361628565	0.8017241379252751	9.062967932724629	3.487511387003059	0.38480896349424887
1	2	undersample	0.8	500	10	63	0.3	0.6	1.0	0.8183541208119344	0.22214146378497923	0.691489361628565	0.7816091953966839	8.02177811344949	3.1662932476559633	0.39471213522217796
1	3	undersample	0.8	500	10	63	0.3	0.6	1.0	0.8381844024224446	0.24460442184759085	0.8064516128165107	0.7507183907992047	12.548029909418052	3.2351025936128774	0.2578175611220403
1	1	undersample	0.8	500	10	63	0.3	1.0	0.7	0.8033214111029592	0.20413745622436172	0.6808510637573563	0.7988505747069049	8.472380422043834	3.384802262881262	0.3995101741832463
1	2	undersample	0.8	500	10	63	0.3	1.0	0.7	0.8089615431645879	0.2135177025972225	0.6808510637573563	0.792385057465572	8.142098698051157	3.279393200951908	0.40277000330588675
1	3	undersample	0.8	500	10	63	0.3	1.0	0.7	0.8383929674947472	0.24296571489295626	0.8064516128165107	0.7449712643624643	12.171360712890591	3.162198876054133	0.25980651045790354
1	1	undersample	0.8	500	10	63	0.3	1.0	1.0	0.8005089875275129	0.20247740728798266	0.691489361628565	0.8017241379252751	9.062967932724629	3.487511387003059	0.38480896349424887
1	2	undersample	0.8	500	10	63	0.3	1.0	1.0	0.8183541208119344	0.22214146378497923	0.691489361628565	0.7816091953966839	8.02177811344949	3.1662932476559633	0.39471213522217796
1	3	undersample	0.8	500	10	63	0.3	1.0	1.0	0.8381844024224446	0.24460442184759085	0.8064516128165107	0.7507183907992047	12.548029909418052	3.2351025936128774	0.2578175611220403
1	1	undersample	1.0	100	3	31	0.1	0.6	0.7	0.8227103203717291	0.2507414781773916	0.7659574467270258	0.7571839080405375	10.205486200243813	3.1544755086089813	0.3090960435063601
1	2	undersample	1.0	100	3	31	0.1	0.6	0.7	0.8395466495475666	0.23424521336429235	0.7872340424694433	0.7449712643624643	10.808168351222248	3.0868443496495654	0.2856029015516588
1	3	undersample	1.0	100	3	31	0.1	0.6	0.7	0.837280620442467	0.2694254241428518	0.8279569891582842	0.7191091953971329	12.32049153708348	2.9476114778935645	0.23924462313996367
1	1	undersample	1.0	100	3	31	0.1	0.6	1.0	0.818430545365615	0.2341570714833124	0.7446808509846085	0.765804597695648	9.537320490367858	3.179741411914798	0.3333998600291296
1	2	undersample	1.0	100	3	31	0.1	0.6	1.0	0.8363291758376131	0.22978966586332927	0.7872340424694433	0.7535919540175748	11.3157427243848	3.1948388997703554	0.28233575686801604
1	3	undersample	1.0	100	3	31	0.1	0.6	1.0	0.8346542454579161	0.2502990416385191	0.8494623655000578	0.7155172413741702	14.1926397070195	2.985988816135735	0.2103899440730892
1	1	undersample	1.0	100	3	31	0.1	1.0	0.7	0.8227103203717291	0.2507414781773916	0.7659574467270258	0.7571839080405375	10.205486200243813	3.1544755086089813	0.3090960435063601
1	2	undersample	1.0	100	3	31	0.1	1.0	0.7	0.8395466495475666	0.23424521336429235	0.7872340424694433	0.7449712643624643	10.808168351222248	3.0868443496495654	0.2856029015516588
1	3	undersample	1.0	100	3	31	0.1	1.0	0.7	0.837280620442467	0.2694254241428518	0.8279569891582842	0.7191091953971329	12.32049153708348	2.9476114778935645	0.23924462313996367
1	1	undersample	1.0	100	3	31	0.1	1.0	1.0	0.818430545365615	0.2341570714833124	0.7446808509846085	0.765804597695648	9.537320490367858	3.179741411914798	0.3333998600291296
1	2	undersample	1.0	100	3	31	0.1	1.0	1.0	0.8363291758376131	0.22978966586332927	0.7872340424694433	0.7535919540175748	11.3157427243848	3.1948388997703554	0.28233575686801604
1	3	undersample	1.0	100	3	31	0.1	1.0	1.0	0.8346542454579161	0.2502990416385191	0.8494623655000578	0.7155172413741702	14.1926397070195	2.985988816135735	0.2103899440730892
1	1	undersample	1.0	100	3	31	0.3	0.6	0.7	0.803527757397897	0.18923006293636851	0.7340425531133998	0.7413793103395017	7.91199957685096	2.838297762232515	0.3587332956155421
1	2	undersample	1.0	100	3	31	0.3	0.6	0.7	0.8173223893372463	0.20592036190109494	0.7446808509846085	0.7392241379257241	8.267905887830649	2.8556355504105206	0.3453879986629516
1	3	undersample	1.0	100	3	31	0.3	0.6	0.7	0.8366780991224817	0.26636040961561464	0.8279569891582842	0.7183908045925403	12.276784928606093	2.940092061125329	0.23948386775977334
1	1	undersample	1.0	100	3	31	0.3	0.6	1.0	0.80871698459281	0.20876509022081283	0.7340425531133998	0.7507183907992047	8.311815101065106	2.9446316798918555	0.3542705848204406
1	2	undersample	1.0	100	3	31	0.3	0.6	1.0	0.8186368916605528	0.21594336694215158	0.7553191488558172	0.7370689655119465	8.65359895340118	2.8726891125636387	0.33196465903918243
1	3	undersample	1.0	100	3	31	0.3	0.6	1.0	0.8295791620318873	0.23340531887799582	0.8172043009873975	0.7227011494200956	11.651325088544798	2.9470164402349495	0.25293400547368716
1	1	undersample	1.0	100	3	31	0.3	1.0	0.7	0.803527757397897	0.18923006293636851	0.7340425531133998	0.7413793103395017	7.91199957685096	2.838297762232515	0.3587332956155421
1	2	undersample	1.0	100	3	31	0.3	1.0	0.7	0.8173223893372463	0.20592036190109494	0.7446808509846085	0.7392241379257241	8.267905887830649	2.8556355504105206	0.3453879986629516
1	3	undersample	1.0	100	3	31	0.3	1.0	0.7	0.8366780991224817	0.26636040961561464	0.8279569891582842	0.7183908045925403	12.276784928606093	2.940092061125329	0.23948386775977334
1	1	undersample	1.0	100	3	31	0.3	1.0	1.0	0.80871698459281	0.20876509022081283	0.7340425531133998	0.7507183907992047	8.311815101065106	2.9446316798918555	0.3542705848204406
1	2	undersample	1.0	100	3	31	0.3	1.0	1.0	0.8186368916605528	0.21594336694215158	0.7553191488558172	0.7370689655119465	8.65359895340118	2.8726891125636387	0.33196465903918243
1	3	undersample	1.0	100	3	31	0.3	1.0	1.0	0.8295791620318873	0.23340531887799582	0.8172043009873975	0.7227011494200956	11.651325088544798	2.9470164402349495	0.25293400547368716
1	1	undersample	1.0	100	3	63	0.1	0.6	0.7	0.8227103203717291	0.2507414781773916	0.7659574467270258	0.7571839080405375	10.205486200243813	3.1544755086089813	0.3090960435063601
1	2	undersample	1.0	100	3	63	0.1	0.6	0.7	0.8395466495475666	0.23424521336429235	0.7872340424694433	0.7449712643624643	10.808168351222248	3.0868443496495654	0.2856029015516588
1	3	undersample	1.0	100	3	63	0.1	0.6	0.7	0.837280620442467	0.2694254241428518	0.8279569891582842	0.7191091953971329	12.32049153708348	2.9476114778935645	0.23924462313996367
1	1	undersample	1.0	100	3	63	0.1	0.6	1.0	0.818430545365615	0.2341570714833124	0.7446808509846085	0.765804597695648	9.537320490367858	3.179741411914798	0.3333998600291296
1	2	undersample	1.0	100	3	63	0.1	0.6	1.0	0.8363291758376131	0.22978966586332927	0.7872340424694433	0.7535919540175748	11.3157427243848	3.1948388997703554	0.28233575686801604
1	3	undersample	1.0	100	3	63	0.1	0.6	1.0	0.8346542454579161	0.2502990416385191	0.8494623655000578	0.7155172413741702	14.1926397070195	2.985988816135735	0.2103899440730892
1	1	undersample	1.0	100	3	63	0.1	1.0	0.7	0.8227103203717291	0.2507414781773916	0.7659574467270258	0.7571839080405375	10.205486200243813	3.1544755086089813	0.3090960435063601
1	2	undersample	1.0	100	3	63	0.1	1.0	0.7	0.8395466495475666	0.23424521336429235	0.7872340424694433	0.7449712643624643	10.808168351222248	3.0868443496495654	0.2856029015516588
1	3	undersample	1.0	100	3	63	0.1	1.0	0.7	0.837280620442467	0.2694254241428518	0.8279569891582842	0.7191091953971329	12.32049153708348	2.9476114778935645	0.23924462313996367
1	1	undersample	1.0	100	3	63	0.1	1.0	1.0	0.818430545365615	0.2341570714833124	0.7446808509846085	0.765804597695648	9.537320490367858	3.179741411914798	0.3333998600291296
1	2	undersample	1.0	100	3	63	0.1	1.0	1.0	0.8363291758376131	0.22978966586332927	0.7872340424694433	0.7535919540175748	11.3157427243848	3.1948388997703554	0.28233575686801604
1	3	undersample	1.0	100	3	63	0.1	1.0	1.0	0.8346542454579161	0.2502990416385191	0.8494623655000578	0.7155172413741702	14.1926397070195	2.985988816135735	0.2103899440730892
1	1	undersample	1.0	100	3	63	0.3	0.6	0.7	0.803527757397897	0.18923006293636851	0.7340425531133998	0.7413793103395017	7.91199957685096	2.838297762232515	0.3587332956155421
1	2	undersample	1.0	100	3	63	0.3	0.6	0.7	0.8173223893372463	0.20592036190109494	0.7446808509846085	0.7392241379257241	8.267905887830649	2.8556355504105206	0.3453879986629516
1	3	undersample	1.0	100	3	63	0.3	0.6	0.7	0.8366780991224817	0.26636040961561464	0.8279569891582842	0.7183908045925403	12.276784928606093	2.940092061125329	0.23948386775977334
1	1	undersample	1.0	100	3	63	0.3	0.6	1.0	0.80871698459281	0.20876509022081283	0.7340425531133998	0.7507183907992047	8.311815101065106	2.9446316798918555	0.3542705848204406
1	2	undersample	1.0	100	3	63	0.3	0.6	1.0	0.8186368916605528	0.21594336694215158	0.7553191488558172	0.7370689655119465	8.65359895340118	2.8726891125636387	0.33196465903918243
1	3	undersample	1.0	100	3	63	0.3	0.6	1.0	0.8295791620318873	0.23340531887799582	0.8172043009873975	0.7227011494200956	11.651325088544798	2.9470164402349495	0.25293400547368716
1	1	undersample	1.0	100	3	63	0.3	1.0	0.7	0.803527757397897	0.18923006293636851	0.7340425531133998	0.7413793103395017	7.91199957685096	2.838297762232515	0.3587332956155421
1	2	undersample	1.0	100	3	63	0.3	1.0	0.7	0.8173223893372463	0.20592036190109494	0.7446808509846085	0.7392241379257241	8.267905887830649	2.8556355504105206	0.3453879986629516
1	3	undersample	1.0	100	3	63	0.3	1.0	0.7	0.8366780991224817	0.26636040961561464	0.8279569891582842	0.7183908045925403	12.276784928606093	2.940092061125329	0.23948386775977334
1	1	undersample	1.0	100	3	63	0.3	1.0	1.0	0.80871698459281	0.20876509022081283	0.7340425531133998	0.7507183907992047	8.311815101065106	2.9446316798918555	0.3542705848204406
1	2	undersample	1.0	100	3	63	0.3	1.0	1.0	0.8186368916605528	0.21594336694215158	0.7553191488558172	0.7370689655119465	8.65359895340118	2.8726891125636387	0.33196465903918243
1	3	undersample	1.0	100	3	63	0.3	1.0	1.0	0.8295791620318873	0.23340531887799582	0.8172043009873975	0.7227011494200956	11.651325088544798	2.9470164402349495	0.25293400547368716
1	1	undersample	1.0	100	5	31	0.1	0.6	0.7	0.815893250183419	0.21681973744298622	0.7234042552421911	0.7607758620635002	8.317393846821583	3.0239600035453496	0.36357060589682066
1	2	undersample	1.0	100	5	31	0.1	0.6	0.7	0.8289771337735388	0.23821581373732634	0.7553191488558172	0.747126436776242	9.120552838364274	2.9869437886554664	0.3274959040734675
1	3	undersample	1.0	100	5	31	0.1	0.6	0.7	0.8331865653194908	0.25249639317287553	0.8279569891582842	0.720545977006318	12.40857889193097	2.9627662921472413	0.23876756507452074
1	1	undersample	1.0	100	5	31	0.1	0.6	1.0	0.8185222548300317	0.22190247986538728	0.7234042552421911	0.75790229884513	8.187627937436538	2.9880673046901682	0.3649490726308482
1	2	undersample	1.0	100	5	31	0.1	0.6	1.0	0.8376054658840792	0.23342019738311293	0.7872340424694433	0.7442528735578718	10.767415071664097	3.078173438894331	0.2858785800243559
1	3	undersample	1.0	100	5	31	0.1	0.6	1.0	0.8306297120257076	0.2567703512330983	0.8172043009873975	0.7183908045925403	11.404561123302027	2.901909047344481	0.2544516094854042
1	1	undersample	1.0	100	5	31	0.1	1.0	0.7	0.815893250183419	0.21681973744298622	0.7234042552421911	0.7607758620635002	8.317393846821583	3.0239600035453496	0.36357060589682066
1	2	undersample	1.0	100	5	31	0.1	1.0	0.7	0.8289771337735388	0.23821581373732634	0.7553191488558172	0.747126436776242	9.120552838364274	2.9869437886554664	0.3274959040734675
1	3	undersample	1.0	100	5	31	0.1	1.0	0.7	0.8331865653194908	0.25249639317287553	0.8279569891582842	0.720545977006318	12.40857889193097	2.9627662921472413	0.23876756507452074
1	1	undersample	1.0	100	5	31	0.1	1.0	1.0	0.8185222548300317	0.22190247986538728	0.7234042552421911	0.75790229884513	8.187627937436538	2.9880673046901682	0.3649490726308482
1	2	undersample	1.0	100	5	31	0.1	1.0	1.0	0.8376054658840792	0.23342019738311293	0.7872340424694433	0.7442528735578718	10.767415071664097	3.078173438894331	0.2858785800243559
1	3	undersample	1.0	100	5	31	0.1	1.0	1.0	0.8306297120257076	0.2567703512330983	0.8172043009873975	0.7183908045925403	11.404561123302027	2.901909047344481	0.2544516094854042
1	1	undersample	1.0	100	5	31	0.3	0.6	0.7	0.810864514551235	0.19568539317557584	0.7553191488558172	0.7571839080405375	9.626189291979992	3.1106633487671904	0.3231458636593537
1	2	undersample	1.0	100	5	31	0.3	0.6	0.7	0.8251024089019321	0.22483263259745964	0.7446808509846085	0.7535919540175748	8.92006751631566	3.0221449051881737	0.33880290821338577
1	3	undersample	1.0	100	5	31	0.3	0.6	0.7	0.8297722778395749	0.23911587112966723	0.8172043009873975	0.7162356321787627	11.28399037561656	2.8798692325722817	0.2552172612585219
1	1	undersample	1.0	100	5	31	0.3	0.6	1.0	0.8011433113230618	0.19375976080953064	0.7234042552421911	0.7586206896497226	8.219779758747682	2.9969603617759124	0.36460347692268513
1	2	undersample	1.0	100	5	31	0.3	0.6	1.0	0.8324009537784299	0.2167634047196525	0.7872340424694433	0.7514367816037972	11.185548430833284	3.1671379855696693	0.2831455152421386
1	3	undersample	1.0	100	5	31	0.3	0.6	1.0	0.8315721171672229	0.24178415817721863	0.8172043009873975	0.7334770114889837	12.303154429235226	3.066168043856897	0.2492180309091632
1	1	undersample	1.0	100	5	31	0.3	1.0	0.7	0.810864514551235	0.19568539317557584	0.7553191488558172	0.7571839080405375	9.626189291979992	3.1106633487671904	0.3231458636593537
1	2	undersample	1.0	100	5	31	0.3	1.0	0.7	0.8251024089019321	0.22483263259745964	0.7446808509846085	0.7535919540175748	8.92006751631566	3.0221449051881737	0.33880290821338577
1	3	undersample	1.0	100	5	31	0.3	1.0	0.7	0.8297722778395749	0.23911587112966723	0.8172043009873975	0.7162356321787627	11.28399037561656	2.8798692325722817	0.2552172612585219
1	1	undersample	1.0	100	5	31	0.3	1.0	1.0	0.8011433113230618	0.19375976080953064	0.7234042552421911	0.7586206896497226	8.219779758747682	2.9969603617759124	0.36460347692268513
1	2	undersample	1.0	100	5	31	0.3	1.0	1.0	0.8324009537784299	0.2167634047196525	0.7872340424694433	0.7514367816037972	11.185548430833284	3.1671379855696693	0.2831455152421386
1	3	undersample	1.0	100	5	31	0.3	1.0	1.0	0.8315721171672229	0.24178415817721863	0.8172043009873975	0.7334770114889837	12.303154429235226	3.066168043856897	0.2492180309091632
1	1	undersample	1.0	100	5	63	0.1	0.6	0.7	0.815893250183419	0.21681973744298622	0.7234042552421911	0.7607758620635002	8.317393846821583	3.0239600035453496	0.36357060589682066
1	2	undersample	1.0	100	5	63	0.1	0.6	0.7	0.8289771337735388	0.23821581373732634	0.7553191488558172	0.747126436776242	9.120552838364274	2.9869437886554664	0.3274959040734675
1	3	undersample	1.0	100	5	63	0.1	0.6	0.7	0.8331865653194908	0.25249639317287553	0.8279569891582842	0.720545977006318	12.40857889193097	2.9627662921472413	0.23876756507452074
1	1	undersample	1.0	100	5	63	0.1	0.6	1.0	0.8185222548300317	0.22190247986538728	0.7234042552421911	0.75790229884513	8.187627937436538	2.9880673046901682	0.3649490726308482
1	2	undersample	1.0	100	5	63	0.1	0.6	1.0	0.8376054658840792	0.23342019738311293	0.7872340424694433	0.7442528735578718	10.767415071664097	3.078173438894331	0.2858785800243559
1	3	undersample	1.0	100	5	63	0.1	0.6	1.0	0.8306297120257076	0.2567703512330983	0.8172043009873975	0.7183908045925403	11.404561123302027	2.901909047344481	0.2544516094854042
1	1	undersample	1.0	100	5	63	0.1	1.0	0.7	0.815893250183419	0.21681973744298622	0.7234042552421911	0.7607758620635002	8.317393846821583	3.0239600035453496	0.36357060589682066
1	2	undersample	1.0	100	5	63	0.1	1.0	0.7	0.8289771337735388	0.23821581373732634	0.7553191488558172	0.747126436776242	9.120552838364274	2.9869437886554664	0.3274959040734675
1	3	undersample	1.0	100	5	63	0.1	1.0	0.7	0.8331865653194908	0.25249639317287553	0.8279569891582842	0.720545977006318	12.40857889193097	2.9627662921472413	0.23876756507452074
1	1	undersample	1.0	100	5	63	0.1	1.0	1.0	0.8185222548300317	0.22190247986538728	0.7234042552421911	0.75790229884513	8.187627937436538	2.9880673046901682	0.3649490726308482
1	2	undersample	1.0	100	5	63	0.1	1.0	1.0	0.8376054658840792	0.23342019738311293	0.7872340424694433	0.7442528735578718	10.767415071664097	3.078173438894331	0.2858785800243559
1	3	undersample	1.0	100	5	63	0.1	1.0	1.0	0.8306297120257076	0.2567703512330983	0.8172043009873975	0.7183908045925403	11.404561123302027	2.901909047344481	0.2544516094854042
1	1	undersample	1.0	100	5	63	0.3	0.6	0.7	0.810864514551235	0.19568539317557584	0.7553191488558172	0.7571839080405375	9.626189291979992	3.1106633487671904	0.3231458636593537
1	2	undersample	1.0	100	5	63	0.3	0.6	0.7	0.8251024089019321	0.22483263259745964	0.7446808509846085	0.7535919540175748	8.92006751631566	3.0221449051881737	0.33880290821338577
1	3	undersample	1.0	100	5	63	0.3	0.6	0.7	0.8297722778395749	0.23911587112966723	0.8172043009873975	0.7162356321787627	11.28399037561656	2.8798692325722817	0.2552172612585219
1	1	undersample	1.0	100	5	63	0.3	0.6	1.0	0.8011433113230618	0.19375976080953064	0.7234042552421911	0.7586206896497226	8.219779758747682	2.9969603617759124	0.36460347692268513
1	2	undersample	1.0	100	5	63	0.3	0.6	1.0	0.8324009537784299	0.2167634047196525	0.7872340424694433	0.7514367816037972	11.185548430833284	3.1671379855696693	0.2831455152421386
1	3	undersample	1.0	100	5	63	0.3	0.6	1.0	0.8315721171672229	0.24178415817721863	0.8172043009873975	0.7334770114889837	12.303154429235226	3.066168043856897	0.2492180309091632
1	1	undersample	1.0	100	5	63	0.3	1.0	0.7	0.810864514551235	0.19568539317557584	0.7553191488558172	0.7571839080405375	9.626189291979992	3.1106633487671904	0.3231458636593537
1	2	undersample	1.0	100	5	63	0.3	1.0	0.7	0.8251024089019321	0.22483263259745964	0.7446808509846085	0.7535919540175748	8.92006751631566	3.0221449051881737	0.33880290821338577
1	3	undersample	1.0	100	5	63	0.3	1.0	0.7	0.8297722778395749	0.23911587112966723	0.8172043009873975	0.7162356321787627	11.28399037561656	2.8798692325722817	0.2552172612585219
1	1	undersample	1.0	100	5	63	0.3	1.0	1.0	0.8011433113230618	0.19375976080953064	0.7234042552421911	0.7586206896497226	8.219779758747682	2.9969603617759124	0.36460347692268513
1	2	undersample	1.0	100	5	63	0.3	1.0	1.0	0.8324009537784299	0.2167634047196525	0.7872340424694433	0.7514367816037972	11.185548430833284	3.1671379855696693	0.2831455152421386
1	3	undersample	1.0	100	5	63	0.3	1.0	1.0	0.8315721171672229	0.24178415817721863	0.8172043009873975	0.7334770114889837	12.303154429235226	3.066168043856897	0.2492180309091632
1	1	undersample	1.0	100	10	31	0.1	0.6	0.7	0.8059962704817805	0.22177100921675477	0.7234042552421911	0.7499999999946121	7.846153420928403	2.893616905161726	0.36879432142913693
1	2	undersample	1.0	100	10	31	0.1	0.6	0.7	0.8352210198092443	0.23669580905096468	0.7765957445982345	0.7557471264313524	10.75574162959469	3.179474212348332	0.29560714772494295
1	3	undersample	1.0	100	10	31	0.1	0.6	0.7	0.8388564454331975	0.255930365934264	0.8494623655000578	0.7277298850522433	15.08235850593416	3.1199249850238	0.2068592145567074
1	1	undersample	1.0	100	10	31	0.1	0.6	1.0	0.8199896062606994	0.21922809420871564	0.7765957445982345	0.7571839080405375	10.839954240731819	3.198287668450773	0.29504622335336633
1	2	undersample	1.0	100	10	31	0.1	0.6	1.0	0.8326149425287356	0.22741918504431025	0.7872340424694433	0.7543103448221674	11.359648402304991	3.2041805335997164	0.28206686567456357
1	3	undersample	1.0	100	10	31	0.1	0.6	1.0	0.8407567049808429	0.2441807612744986	0.838709677329171	0.7255747126384657	13.74869015994471	3.0562403881601172	0.2222931941238471
1	1	undersample	1.0	100	10	31	0.1	1.0	0.7	0.8059962704817805	0.22177100921675477	0.7234042552421911	0.7499999999946121	7.846153420928403	2.893616905161726	0.36879432142913693
1	2	undersample	1.0	100	10	31	0.1	1.0	0.7	0.8352210198092443	0.23669580905096468	0.7765957445982345	0.7557471264313524	10.75574162959469	3.179474212348332	0.29560714772494295
1	3	undersample	1.0	100	10	31	0.1	1.0	0.7	0.8388564454331975	0.255930365934264	0.8494623655000578	0.7277298850522433	15.08235850593416	3.1199249850238	0.2068592145567074
1	1	undersample	1.0	100	10	31	0.1	1.0	1.0	0.8199896062606994	0.21922809420871564	0.7765957445982345	0.7571839080405375	10.839954240731819	3.198287668450773	0.29504622335336633
1	2	undersample	1.0	100	10	31	0.1	1.0	1.0	0.8326149425287356	0.22741918504431025	0.7872340424694433	0.7543103448221674	11.359648402304991	3.2041805335997164	0.28206686567456357
1	3	undersample	1.0	100	10	31	0.1	1.0	1.0	0.8407567049808429	0.2441807612744986	0.838709677329171	0.7255747126384657	13.74869015994471	3.0562403881601172	0.2222931941238471
1	1	undersample	1.0	100	10	31	0.3	0.6	0.7	0.8031150648080215	0.20583108641008238	0.7446808509846085	0.7492816091900196	8.716570664665815	2.9701882613275066	0.3407519182058595
1	2	undersample	1.0	100	10	31	0.3	0.6	0.7	0.8192177182685253	0.21950276354895076	0.7446808509846085	0.748563218385427	8.683332845534366	2.9617020094900375	0.3410789353974658
1	3	undersample	1.0	100	10	31	0.3	0.6	0.7	0.8364927079471016	0.2446874098119846	0.8279569891582842	0.7198275862017254	12.364422282005558	2.955169455772053	0.23900585605431865
1	1	undersample	1.0	100	10	31	0.3	0.6	1.0	0.8065388848129127	0.20557724274587943	0.7446808509846085	0.756465517235945	9.059733988561979	3.0578044306277476	0.3375159076293986
1	2	undersample	1.0	100	10	31	0.3	0.6	1.0	0.8212276840303252	0.19642426959561193	0.7553191488558172	0.756465517235945	9.588687389033066	3.101487351065287	0.3234527448173666
1	3	undersample	1.0	100	10	31	0.3	0.6	1.0	0.8358824619948091	0.2203570763015517	0.8494623655000578	0.7277298850522433	15.08235850593416	3.1199249850238	0.2068592145567074
1	1	undersample	1.0	100	10	31	0.3	1.0	0.7	0.8031150648080215	0.20583108641008238	0.7446808509846085	0.7492816091900196	8.716570664665815	2.9701882613275066	0.3407519182058595
1	2	undersample	1.0	100	10	31	0.3	1.0	0.7	0.8192177182685253	0.21950276354895076	0.7446808509846085	0.748563218385427	8.683332845534366	2.9617020094900375	0.3410789353974658
1	3	undersample	1.0	100	10	31	0.3	1.0	0.7	0.8364927079471016	0.2446874098119846	0.8279569891582842	0.7198275862017254	12.364422282005558	2.955169455772053	0.23900585605431865
1	1	undersample	1.0	100	10	31	0.3	1.0	1.0	0.8065388848129127	0.20557724274587943	0.7446808509846085	0.756465517235945	9.059733988561979	3.0578044306277476	0.3375159076293986
1	2	undersample	1.0	100	10	31	0.3	1.0	1.0	0.8212276840303252	0.19642426959561193	0.7553191488558172	0.756465517235945	9.588687389033066	3.101487351065287	0.3234527448173666
1	3	undersample	1.0	100	10	31	0.3	1.0	1.0	0.8358824619948091	0.2203570763015517	0.8494623655000578	0.7277298850522433	15.08235850593416	3.1199249850238	0.2068592145567074
1	1	undersample	1.0	100	10	63	0.1	0.6	0.7	0.8059962704817805	0.22177100921675477	0.7234042552421911	0.7499999999946121	7.846153420928403	2.893616905161726	0.36879432142913693
1	2	undersample	1.0	100	10	63	0.1	0.6	0.7	0.8352210198092443	0.23669580905096468	0.7765957445982345	0.7557471264313524	10.75574162959469	3.179474212348332	0.29560714772494295
1	3	undersample	1.0	100	10	63	0.1	0.6	0.7	0.8388564454331975	0.255930365934264	0.8494623655000578	0.7277298850522433	15.08235850593416	3.1199249850238	0.2068592145567074
1	1	undersample	1.0	100	10	63	0.1	0.6	1.0	0.8199896062606994	0.21922809420871564	0.7765957445982345	0.7571839080405375	10.839954240731819	3.198287668450773	0.29504622335336633
1	2	undersample	1.0	100	10	63	0.1	0.6	1.0	0.8326149425287356	0.22741918504431025	0.7872340424694433	0.7543103448221674	11.359648402304991	3.2041805335997164	0.28206686567456357
1	3	undersample	1.0	100	10	63	0.1	0.6	1.0	0.8407567049808429	0.2441807612744986	0.838709677329171	0.7255747126384657	13.74869015994471	3.0562403881601172	0.2222931941238471
1	1	undersample	1.0	100	10	63	0.1	1.0	0.7	0.8059962704817805	0.22177100921675477	0.7234042552421911	0.7499999999946121	7.846153420928403	2.893616905161726	0.36879432142913693
1	2	undersample	1.0	100	10	63	0.1	1.0	0.7	0.8352210198092443	0.23669580905096468	0.7765957445982345	0.7557471264313524	10.75574162959469	3.179474212348332	0.29560714772494295
1	3	undersample	1.0	100	10	63	0.1	1.0	0.7	0.8388564454331975	0.255930365934264	0.8494623655000578	0.7277298850522433	15.08235850593416	3.1199249850238	0.2068592145567074
1	1	undersample	1.0	100	10	63	0.1	1.0	1.0	0.8199896062606994	0.21922809420871564	0.7765957445982345	0.7571839080405375	10.839954240731819	3.198287668450773	0.29504622335336633
1	2	undersample	1.0	100	10	63	0.1	1.0	1.0	0.8326149425287356	0.22741918504431025	0.7872340424694433	0.7543103448221674	11.359648402304991	3.2041805335997164	0.28206686567456357
1	3	undersample	1.0	100	10	63	0.1	1.0	1.0	0.8407567049808429	0.2441807612744986	0.838709677329171	0.7255747126384657	13.74869015994471	3.0562403881601172	0.2222931941238471
1	1	undersample	1.0	100	10	63	0.3	0.6	0.7	0.8031150648080215	0.20583108641008238	0.7446808509846085	0.7492816091900196	8.716570664665815	2.9701882613275066	0.3407519182058595
1	2	undersample	1.0	100	10	63	0.3	0.6	0.7	0.8192177182685253	0.21950276354895076	0.7446808509846085	0.748563218385427	8.683332845534366	2.9617020094900375	0.3410789353974658
1	3	undersample	1.0	100	10	63	0.3	0.6	0.7	0.8364927079471016	0.2446874098119846	0.8279569891582842	0.7198275862017254	12.364422282005558	2.955169455772053	0.23900585605431865
1	1	undersample	1.0	100	10	63	0.3	0.6	1.0	0.8065388848129127	0.20557724274587943	0.7446808509846085	0.756465517235945	9.059733988561979	3.0578044306277476	0.3375159076293986
1	2	undersample	1.0	100	10	63	0.3	0.6	1.0	0.8212276840303252	0.19642426959561193	0.7553191488558172	0.756465517235945	9.588687389033066	3.101487351065287	0.3234527448173666
1	3	undersample	1.0	100	10	63	0.3	0.6	1.0	0.8358824619948091	0.2203570763015517	0.8494623655000578	0.7277298850522433	15.08235850593416	3.1199249850238	0.2068592145567074
1	1	undersample	1.0	100	10	63	0.3	1.0	0.7	0.8031150648080215	0.20583108641008238	0.7446808509846085	0.7492816091900196	8.716570664665815	2.9701882613275066	0.3407519182058595
1	2	undersample	1.0	100	10	63	0.3	1.0	0.7	0.8192177182685253	0.21950276354895076	0.7446808509846085	0.748563218385427	8.683332845534366	2.9617020094900375	0.3410789353974658
1	3	undersample	1.0	100	10	63	0.3	1.0	0.7	0.8364927079471016	0.2446874098119846	0.8279569891582842	0.7198275862017254	12.364422282005558	2.955169455772053	0.23900585605431865
1	1	undersample	1.0	100	10	63	0.3	1.0	1.0	0.8065388848129127	0.20557724274587943	0.7446808509846085	0.756465517235945	9.059733988561979	3.0578044306277476	0.3375159076293986
1	2	undersample	1.0	100	10	63	0.3	1.0	1.0	0.8212276840303252	0.19642426959561193	0.7553191488558172	0.756465517235945	9.588687389033066	3.101487351065287	0.3234527448173666
1	3	undersample	1.0	100	10	63	0.3	1.0	1.0	0.8358824619948091	0.2203570763015517	0.8494623655000578	0.7277298850522433	15.08235850593416	3.1199249850238	0.2068592145567074
1	1	undersample	1.0	300	3	31	0.1	0.6	0.7	0.8130655416972364	0.212410994338159	0.7340425531133998	0.7464080459716494	8.123625619348132	2.8945812850415753	0.356316420701523
1	2	undersample	1.0	300	3	31	0.1	0.6	0.7	0.8216556615309365	0.2156354935521452	0.7553191488558172	0.7499999999946121	9.260869030102532	3.0212764745070966	0.3262411305113723
1	3	undersample	1.0	300	3	31	0.1	0.6	0.7	0.8299962921764924	0.25301977396140135	0.838709677329171	0.720545977006318	13.40771118029971	3.001243776460842	0.22384459226669004
1	1	undersample	1.0	300	3	31	0.1	0.6	1.0	0.8103142577647346	0.20910198978592018	0.7234042552421911	0.7478448275808345	7.7567385706848695	2.8688851377230606	0.36985712925766057
1	2	undersample	1.0	300	3	31	0.1	0.6	1.0	0.8226109684519443	0.21731857317313016	0.7659574467270258	0.7464080459716494	9.632757614010593	3.0204326452607737	0.3135584502344435
1	3	undersample	1.0	300	3	31	0.1	0.6	1.0	0.8287371771103695	0.2626678057019304	0.838709677329171	0.7212643678109105	13.455669195876874	3.0089789405554557	0.22362163948863903
1	1	undersample	1.0	300	3	31	0.1	1.0	0.7	0.8130655416972364	0.212410994338159	0.7340425531133998	0.7464080459716494	8.123625619348132	2.8945812850415753	0.356316420701523
1	2	undersample	1.0	300	3	31	0.1	1.0	0.7	0.8216556615309365	0.2156354935521452	0.7553191488558172	0.7499999999946121	9.260869030102532	3.0212764745070966	0.3262411305113723
1	3	undersample	1.0	300	3	31	0.1	1.0	0.7	0.8299962921764924	0.25301977396140135	0.838709677329171	0.720545977006318	13.40771118029971	3.001243776460842	0.22384459226669004
1	1	undersample	1.0	300	3	31	0.1	1.0	1.0	0.8103142577647346	0.20910198978592018	0.7234042552421911	0.7478448275808345	7.7567385706848695	2.8688851377230606	0.36985712925766057
1	2	undersample	1.0	300	3	31	0.1	1.0	1.0	0.8226109684519443	0.21731857317313016	0.7659574467270258	0.7464080459716494	9.632757614010593	3.0204326452607737	0.3135584502344435
1	3	undersample	1.0	300	3	31	0.1	1.0	1.0	0.8287371771103695	0.2626678057019304	0.838709677329171	0.7212643678109105	13.455669195876874	3.0089789405554557	0.22362163948863903
1	1	undersample	1.0	300	3	31	0.3	0.6	0.7	0.7976659941305942	0.18630704814720264	0.7234042552421911	0.7327586206843911	7.17121551748596	2.7069319505290377	0.37747183475610585
1	2	undersample	1.0	300	3	31	0.3	0.6	0.7	0.8156716189777452	0.20854536551799943	0.7446808509846085	0.7456896551670569	8.55225941181883	2.9282364513776504	0.3423933050730861
1	3	undersample	1.0	300	3	31	0.3	0.6	0.7	0.8303361759980225	0.25686356079172273	0.8064516128165107	0.7104885057420224	10.225392296115041	2.785559816987095	0.2724159263592749
1	1	undersample	1.0	300	3	31	0.3	0.6	1.0	0.7941581071166545	0.19422535577427674	0.7340425531133998	0.7399425287303165	7.85303825634623	2.822616559729681	0.3594298651121779
1	2	undersample	1.0	300	3	31	0.3	0.6	1.0	0.803428405478112	0.1961430307939867	0.7340425531133998	0.7356321839027613	7.679999598187945	2.7765956393022173	0.36153589944944065
1	3	undersample	1.0	300	3	31	0.3	0.6	1.0	0.8217463848720802	0.2444555616622752	0.8279569891582842	0.7227011494200956	12.542421466001434	2.9857929723433037	0.23805553457222242
1	1	undersample	1.0	300	3	31	0.3	1.0	0.7	0.7976659941305942	0.18630704814720264	0.7234042552421911	0.7327586206843911	7.17121551748596	2.7069319505290377	0.37747183475610585
1	2	undersample	1.0	300	3	31	0.3	1.0	0.7	0.8156716189777452	0.20854536551799943	0.7446808509846085	0.7456896551670569	8.55225941181883	2.9282364513776504	0.3423933050730861
1	3	undersample	1.0	300	3	31	0.3	1.0	0.7	0.8303361759980225	0.25686356079172273	0.8064516128165107	0.7104885057420224	10.225392296115041	2.785559816987095	0.2724159263592749
1	1	undersample	1.0	300	3	31	0.3	1.0	1.0	0.7941581071166545	0.19422535577427674	0.7340425531133998	0.7399425287303165	7.85303825634623	2.822616559729681	0.3594298651121779
1	2	undersample	1.0	300	3	31	0.3	1.0	1.0	0.803428405478112	0.1961430307939867	0.7340425531133998	0.7356321839027613	7.679999598187945	2.7765956393022173	0.36153589944944065
1	3	undersample	1.0	300	3	31	0.3	1.0	1.0	0.8217463848720802	0.2444555616622752	0.8279569891582842	0.7227011494200956	12.542421466001434	2.9857929723433037	0.23805553457222242
1	1	undersample	1.0	300	3	63	0.1	0.6	0.7	0.8130655416972364	0.212410994338159	0.7340425531133998	0.7464080459716494	8.123625619348132	2.8945812850415753	0.356316420701523
1	2	undersample	1.0	300	3	63	0.1	0.6	0.7	0.8216556615309365	0.2156354935521452	0.7553191488558172	0.7499999999946121	9.260869030102532	3.0212764745070966	0.3262411305113723
1	3	undersample	1.0	300	3	63	0.1	0.6	0.7	0.8299962921764924	0.25301977396140135	0.838709677329171	0.720545977006318	13.40771118029971	3.001243776460842	0.22384459226669004
1	1	undersample	1.0	300	3	63	0.1	0.6	1.0	0.8103142577647346	0.20910198978592018	0.7234042552421911	0.7478448275808345	7.7567385706848695	2.8688851377230606	0.36985712925766057
1	2	undersample	1.0	300	3	63	0.1	0.6	1.0	0.8226109684519443	0.21731857317313016	0.7659574467270258	0.7464080459716494	9.632757614010593	3.0204326452607737	0.3135584502344435
1	3	undersample	1.0	300	3	63	0.1	0.6	1.0	0.8287371771103695	0.2626678057019304	0.838709677329171	0.7212643678109105	13.455669195876874	3.0089789405554557	0.22362163948863903
1	1	undersample	1.0	300	3	63	0.1	1.0	0.7	0.8130655416972364	0.212410994338159	0.7340425531133998	0.7464080459716494	8.123625619348132	2.8945812850415753	0.356316420701523
1	2	undersample	1.0	300	3	63	0.1	1.0	0.7	0.8216556615309365	0.2156354935521452	0.7553191488558172	0.7499999999946121	9.260869030102532	3.0212764745070966	0.3262411305113723
1	3	undersample	1.0	300	3	63	0.1	1.0	0.7	0.8299962921764924	0.25301977396140135	0.838709677329171	0.720545977006318	13.40771118029971	3.001243776460842	0.22384459226669004
1	1	undersample	1.0	300	3	63	0.1	1.0	1.0	0.8103142577647346	0.20910198978592018	0.7234042552421911	0.7478448275808345	7.7567385706848695	2.8688851377230606	0.36985712925766057
1	2	undersample	1.0	300	3	63	0.1	1.0	1.0	0.8226109684519443	0.21731857317313016	0.7659574467270258	0.7464080459716494	9.632757614010593	3.0204326452607737	0.3135584502344435
1	3	undersample	1.0	300	3	63	0.1	1.0	1.0	0.8287371771103695	0.2626678057019304	0.838709677329171	0.7212643678109105	13.455669195876874	3.0089789405554557	0.22362163948863903
1	1	undersample	1.0	300	3	63	0.3	0.6	0.7	0.7976659941305942	0.18630704814720264	0.7234042552421911	0.7327586206843911	7.17121551748596	2.7069319505290377	0.37747183475610585
1	2	undersample	1.0	300	3	63	0.3	0.6	0.7	0.8156716189777452	0.20854536551799943	0.7446808509846085	0.7456896551670569	8.55225941181883	2.9282364513776504	0.3423933050730861
1	3	undersample	1.0	300	3	63	0.3	0.6	0.7	0.8303361759980225	0.25686356079172273	0.8064516128165107	0.7104885057420224	10.225392296115041	2.785559816987095	0.2724159263592749
1	1	undersample	1.0	300	3	63	0.3	0.6	1.0	0.7941581071166545	0.19422535577427674	0.7340425531133998	0.7399425287303165	7.85303825634623	2.822616559729681	0.3594298651121779
1	2	undersample	1.0	300	3	63	0.3	0.6	1.0	0.803428405478112	0.1961430307939867	0.7340425531133998	0.7356321839027613	7.679999598187945	2.7765956393022173	0.36153589944944065
1	3	undersample	1.0	300	3	63	0.3	0.6	1.0	0.8217463848720802	0.2444555616622752	0.8279569891582842	0.7227011494200956	12.542421466001434	2.9857929723433037	0.23805553457222242
1	1	undersample	1.0	300	3	63	0.3	1.0	0.7	0.7976659941305942	0.18630704814720264	0.7234042552421911	0.7327586206843911	7.17121551748596	2.7069319505290377	0.37747183475610585
1	2	undersample	1.0	300	3	63	0.3	1.0	0.7	0.8156716189777452	0.20854536551799943	0.7446808509846085	0.7456896551670569	8.55225941181883	2.9282364513776504	0.3423933050730861
1	3	undersample	1.0	300	3	63	0.3	1.0	0.7	0.8303361759980225	0.25686356079172273	0.8064516128165107	0.7104885057420224	10.225392296115041	2.785559816987095	0.2724159263592749
1	1	undersample	1.0	300	3	63	0.3	1.0	1.0	0.7941581071166545	0.19422535577427674	0.7340425531133998	0.7399425287303165	7.85303825634623	2.822616559729681	0.3594298651121779
1	2	undersample	1.0	300	3	63	0.3	1.0	1.0	0.803428405478112	0.1961430307939867	0.7340425531133998	0.7356321839027613	7.679999598187945	2.7765956393022173	0.36153589944944065
1	3	undersample	1.0	300	3	63	0.3	1.0	1.0	0.8217463848720802	0.2444555616622752	0.8279569891582842	0.7227011494200956	12.542421466001434	2.9857929723433037	0.23805553457222242
1	1	undersample	1.0	300	5	31	0.1	0.6	0.7	0.8080368060650526	0.20531050590921257	0.7340425531133998	0.7535919540175748	8.440932471259842	2.9789714065426285	0.3529196960497281
1	2	undersample	1.0	300	5	31	0.1	0.6	0.7	0.8221677060405967	0.2103169744356145	0.7446808509846085	0.7636494252818704	9.423758303859106	3.1507468106021856	0.3343407815408791
1	3	undersample	1.0	300	5	31	0.1	0.6	0.7	0.832390928191818	0.255453383046153	0.8279569891582842	0.7212643678109105	12.452963113238546	2.9704022874714116	0.23852974877794292
1	1	undersample	1.0	300	5	31	0.1	0.6	1.0	0.8126604915627293	0.2150967619996466	0.7127659573709824	0.7543103448221674	7.618583083570019	2.9010823750159593	0.38079026861129933
1	2	undersample	1.0	300	5	31	0.1	0.6	1.0	0.8255303864025434	0.2192886425163991	0.7872340424694433	0.7435344827532793	10.726890101785735	3.0695511046680415	0.2861547912090704
1	3	undersample	1.0	300	5	31	0.1	0.6	1.0	0.8323214065010506	0.24921464056907588	0.838709677329171	0.7277298850522433	13.898679782568566	3.0804322636943846	0.22163487272877533
1	1	undersample	1.0	300	5	31	0.1	1.0	0.7	0.8080368060650526	0.20531050590921257	0.7340425531133998	0.7535919540175748	8.440932471259842	2.9789714065426285	0.3529196960497281
1	2	undersample	1.0	300	5	31	0.1	1.0	0.7	0.8221677060405967	0.2103169744356145	0.7446808509846085	0.7636494252818704	9.423758303859106	3.1507468106021856	0.3343407815408791
1	3	undersample	1.0	300	5	31	0.1	1.0	0.7	0.832390928191818	0.255453383046153	0.8279569891582842	0.7212643678109105	12.452963113238546	2.9704022874714116	0.23852974877794292
1	1	undersample	1.0	300	5	31	0.1	1.0	1.0	0.8126604915627293	0.2150967619996466	0.7127659573709824	0.7543103448221674	7.618583083570019	2.9010823750159593	0.38079026861129933
1	2	undersample	1.0	300	5	31	0.1	1.0	1.0	0.8255303864025434	0.2192886425163991	0.7872340424694433	0.7435344827532793	10.726890101785735	3.0695511046680415	0.2861547912090704
1	3	undersample	1.0	300	5	31	0.1	1.0	1.0	0.8323214065010506	0.24921464056907588	0.838709677329171	0.7277298850522433	13.898679782568566	3.0804322636943846	0.22163487272877533
1	1	undersample	1.0	300	5	31	0.3	0.6	0.7	0.8063401809733431	0.1932617885120459	0.7446808509846085	0.7478448275808345	8.650284415677733	2.953264112361974	0.3414065808641677
1	2	undersample	1.0	300	5	31	0.3	0.6	0.7	0.8194469919295673	0.21993774731233595	0.7553191488558172	0.7571839080405375	9.626189291979992	3.1106633487671904	0.3231458636593537
1	3	undersample	1.0	300	5	31	0.3	0.6	0.7	0.8278951921888518	0.23800143816862093	0.8172043009873975	0.7270114942476509	11.905881599739455	2.9935482770592166	0.25143439676620927
1	1	undersample	1.0	300	5	31	0.3	0.6	1.0	0.8007229762778185	0.19560423683379546	0.7446808509846085	0.7535919540175748	8.92006751631566	3.0221449051881737	0.33880290821338577
1	2	undersample	1.0	300	5	31	0.3	0.6	1.0	0.8257749449743214	0.21803036041806995	0.7446808509846085	0.7507183907992047	8.7836210202379	2.9873075013395636	0.3400997614332914
1	3	undersample	1.0	300	5	31	0.3	0.6	1.0	0.8349168829563712	0.2453411331140849	0.8279569891582842	0.7277298850522433	12.862960893272602	3.0409395423649697	0.23641053090084324
1	1	undersample	1.0	300	5	31	0.3	1.0	0.7	0.8063401809733431	0.1932617885120459	0.7446808509846085	0.7478448275808345	8.650284415677733	2.953264112361974	0.3414065808641677
1	2	undersample	1.0	300	5	31	0.3	1.0	0.7	0.8194469919295673	0.21993774731233595	0.7553191488558172	0.7571839080405375	9.626189291979992	3.1106633487671904	0.3231458636593537
1	3	undersample	1.0	300	5	31	0.3	1.0	0.7	0.8278951921888518	0.23800143816862093	0.8172043009873975	0.7270114942476509	11.905881599739455	2.9935482770592166	0.25143439676620927
1	1	undersample	1.0	300	5	31	0.3	1.0	1.0	0.8007229762778185	0.19560423683379546	0.7446808509846085	0.7535919540175748	8.92006751631566	3.0221449051881737	0.33880290821338577
1	2	undersample	1.0	300	5	31	0.3	1.0	1.0	0.8257749449743214	0.21803036041806995	0.7446808509846085	0.7507183907992047	8.7836210202379	2.9873075013395636	0.3400997614332914
1	3	undersample	1.0	300	5	31	0.3	1.0	1.0	0.8349168829563712	0.2453411331140849	0.8279569891582842	0.7277298850522433	12.862960893272602	3.0409395423649697	0.23641053090084324
1	1	undersample	1.0	300	5	63	0.1	0.6	0.7	0.8080368060650526	0.20531050590921257	0.7340425531133998	0.7535919540175748	8.440932471259842	2.9789714065426285	0.3529196960497281
1	2	undersample	1.0	300	5	63	0.1	0.6	0.7	0.8221677060405967	0.2103169744356145	0.7446808509846085	0.7636494252818704	9.423758303859106	3.1507468106021856	0.3343407815408791
1	3	undersample	1.0	300	5	63	0.1	0.6	0.7	0.832390928191818	0.255453383046153	0.8279569891582842	0.7212643678109105	12.452963113238546	2.9704022874714116	0.23852974877794292
1	1	undersample	1.0	300	5	63	0.1	0.6	1.0	0.8126604915627293	0.2150967619996466	0.7127659573709824	0.7543103448221674	7.618583083570019	2.9010823750159593	0.38079026861129933
1	2	undersample	1.0	300	5	63	0.1	0.6	1.0	0.8255303864025434	0.2192886425163991	0.7872340424694433	0.7435344827532793	10.726890101785735	3.0695511046680415	0.2861547912090704
1	3	undersample	1.0	300	5	63	0.1	0.6	1.0	0.8323214065010506	0.24921464056907588	0.838709677329171	0.7277298850522433	13.898679782568566	3.0804322636943846	0.22163487272877533
1	1	undersample	1.0	300	5	63	0.1	1.0	0.7	0.8080368060650526	0.20531050590921257	0.7340425531133998	0.7535919540175748	8.440932471259842	2.9789714065426285	0.3529196960497281
1	2	undersample	1.0	300	5	63	0.1	1.0	0.7	0.8221677060405967	0.2103169744356145	0.7446808509846085	0.7636494252818704	9.423758303859106	3.1507468106021856	0.3343407815408791
1	3	undersample	1.0	300	5	63	0.1	1.0	0.7	0.832390928191818	0.255453383046153	0.8279569891582842	0.7212643678109105	12.452963113238546	2.9704022874714116	0.23852974877794292
1	1	undersample	1.0	300	5	63	0.1	1.0	1.0	0.8126604915627293	0.2150967619996466	0.7127659573709824	0.7543103448221674	7.618583083570019	2.9010823750159593	0.38079026861129933
1	2	undersample	1.0	300	5	63	0.1	1.0	1.0	0.8255303864025434	0.2192886425163991	0.7872340424694433	0.7435344827532793	10.726890101785735	3.0695511046680415	0.2861547912090704
1	3	undersample	1.0	300	5	63	0.1	1.0	1.0	0.8323214065010506	0.24921464056907588	0.838709677329171	0.7277298850522433	13.898679782568566	3.0804322636943846	0.22163487272877533
1	1	undersample	1.0	300	5	63	0.3	0.6	0.7	0.8063401809733431	0.1932617885120459	0.7446808509846085	0.7478448275808345	8.650284415677733	2.953264112361974	0.3414065808641677
1	2	undersample	1.0	300	5	63	0.3	0.6	0.7	0.8194469919295673	0.21993774731233595	0.7553191488558172	0.7571839080405375	9.626189291979992	3.1106633487671904	0.3231458636593537
1	3	undersample	1.0	300	5	63	0.3	0.6	0.7	0.8278951921888518	0.23800143816862093	0.8172043009873975	0.7270114942476509	11.905881599739455	2.9935482770592166	0.25143439676620927
1	1	undersample	1.0	300	5	63	0.3	0.6	1.0	0.8007229762778185	0.19560423683379546	0.7446808509846085	0.7535919540175748	8.92006751631566	3.0221449051881737	0.33880290821338577
1	2	undersample	1.0	300	5	63	0.3	0.6	1.0	0.8257749449743214	0.21803036041806995	0.7446808509846085	0.7507183907992047	8.7836210202379	2.9873075013395636	0.3400997614332914
1	3	undersample	1.0	300	5	63	0.3	0.6	1.0	0.8349168829563712	0.2453411331140849	0.8279569891582842	0.7277298850522433	12.862960893272602	3.0409395423649697	0.23641053090084324
1	1	undersample	1.0	300	5	63	0.3	1.0	0.7	0.8063401809733431	0.1932617885120459	0.7446808509846085	0.7478448275808345	8.650284415677733	2.953264112361974	0.3414065808641677
1	2	undersample	1.0	300	5	63	0.3	1.0	0.7	0.8194469919295673	0.21993774731233595	0.7553191488558172	0.7571839080405375	9.626189291979992	3.1106633487671904	0.3231458636593537
1	3	undersample	1.0	300	5	63	0.3	1.0	0.7	0.8278951921888518	0.23800143816862093	0.8172043009873975	0.7270114942476509	11.905881599739455	2.9935482770592166	0.25143439676620927
1	1	undersample	1.0	300	5	63	0.3	1.0	1.0	0.8007229762778185	0.19560423683379546	0.7446808509846085	0.7535919540175748	8.92006751631566	3.0221449051881737	0.33880290821338577
1	2	undersample	1.0	300	5	63	0.3	1.0	1.0	0.8257749449743214	0.21803036041806995	0.7446808509846085	0.7507183907992047	8.7836210202379	2.9873075013395636	0.3400997614332914
1	3	undersample	1.0	300	5	63	0.3	1.0	1.0	0.8349168829563712	0.2453411331140849	0.8279569891582842	0.7277298850522433	12.862960893272602	3.0409395423649697	0.23641053090084324
1	1	undersample	1.0	300	10	31	0.1	0.6	0.7	0.8072725605282466	0.20830833079876473	0.7553191488558172	0.75790229884513	9.663913758139424	3.1198938034264994	0.32283956426656163
1	2	undersample	1.0	300	10	31	0.1	0.6	0.7	0.8307272560528247	0.21602472500262015	0.7553191488558172	0.7557471264313524	9.551406085505661	3.0923653298182407	0.3237602093996265
1	3	undersample	1.0	300	10	31	0.1	0.6	0.7	0.8349323322209863	0.23591685076475594	0.838709677329171	0.7363505747073539	14.523159736208852	3.1811548407005628	0.21904012303450565
1	1	undersample	1.0	300	10	31	0.1	0.6	1.0	0.8096035094155051	0.20880149329717074	0.7659574467270258	0.7629310344772778	10.532230750303809	3.230947638922967	0.3067676364294868
1	2	undersample	1.0	300	10	31	0.1	0.6	1.0	0.8241700293470287	0.20840396317378662	0.7765957445982345	0.7507183907992047	10.468642150952725	3.115334965682688	0.29758729127184347
1	3	undersample	1.0	300	10	31	0.1	0.6	1.0	0.8354807811148189	0.25278534904559047	0.8279569891582842	0.7262931034430583	12.770176327197584	3.0249766057183396	0.23687820751339678
1	1	undersample	1.0	300	10	31	0.1	1.0	0.7	0.8072725605282466	0.20830833079876473	0.7553191488558172	0.75790229884513	9.663913758139424	3.1198938034264994	0.32283956426656163
1	2	undersample	1.0	300	10	31	0.1	1.0	0.7	0.8307272560528247	0.21602472500262015	0.7553191488558172	0.7557471264313524	9.551406085505661	3.0923653298182407	0.3237602093996265
1	3	undersample	1.0	300	10	31	0.1	1.0	0.7	0.8349323322209863	0.23591685076475594	0.838709677329171	0.7363505747073539	14.523159736208852	3.1811548407005628	0.21904012303450565
1	1	undersample	1.0	300	10	31	0.1	1.0	1.0	0.8096035094155051	0.20880149329717074	0.7659574467270258	0.7629310344772778	10.532230750303809	3.230947638922967	0.3067676364294868
1	2	undersample	1.0	300	10	31	0.1	1.0	1.0	0.8241700293470287	0.20840396317378662	0.7765957445982345	0.7507183907992047	10.468642150952725	3.115334965682688	0.29758729127184347
1	3	undersample	1.0	300	10	31	0.1	1.0	1.0	0.8354807811148189	0.25278534904559047	0.8279569891582842	0.7262931034430583	12.770176327197584	3.0249766057183396	0.23687820751339678
1	1	undersample	1.0	300	10	31	0.3	0.6	0.7	0.8022514673514307	0.2017411309428221	0.7659574467270258	0.7614942528680928	10.449068357357126	3.211484099746104	0.30734644328307353
1	2	undersample	1.0	300	10	31	0.3	0.6	0.7	0.817291819515774	0.21380870056751114	0.7446808509846085	0.7492816091900196	8.716570664665815	2.9701882613275066	0.3407519182058595
1	3	undersample	1.0	300	10	31	0.3	0.6	0.7	0.8371956494870844	0.2486361338564428	0.838709677329171	0.7270114942476509	13.848420102016005	3.0723258632976167	0.22185387951699684
1	1	undersample	1.0	300	10	31	0.3	0.6	1.0	0.8066153093665933	0.19895250703241185	0.7446808509846085	0.7492816091900196	8.716570664665815	2.9701882613275066	0.3407519182058595
1	2	undersample	1.0	300	10	31	0.3	0.6	1.0	0.8191030814380044	0.20399839297047706	0.7446808509846085	0.7593390804543152	9.20273577940198	3.0943155267886775	0.3362386478254836
1	3	undersample	1.0	300	10	31	0.3	0.6	1.0	0.8351177233963663	0.22072527676157722	0.838709677329171	0.7255747126384657	13.74869015994471	3.0562403881601172	0.2222931941238471
1	1	undersample	1.0	300	10	31	0.3	1.0	0.7	0.8022514673514307	0.2017411309428221	0.7659574467270258	0.7614942528680928	10.449068357357126	3.211484099746104	0.30734644328307353
1	2	undersample	1.0	300	10	31	0.3	1.0	0.7	0.817291819515774	0.21380870056751114	0.7446808509846085	0.7492816091900196	8.716570664665815	2.9701882613275066	0.3407519182058595
1	3	undersample	1.0	300	10	31	0.3	1.0	0.7	0.8371956494870844	0.2486361338564428	0.838709677329171	0.7270114942476509	13.848420102016005	3.0723258632976167	0.22185387951699684
1	1	undersample	1.0	300	10	31	0.3	1.0	1.0	0.8066153093665933	0.19895250703241185	0.7446808509846085	0.7492816091900196	8.716570664665815	2.9701882613275066	0.3407519182058595
1	2	undersample	1.0	300	10	31	0.3	1.0	1.0	0.8191030814380044	0.20399839297047706	0.7446808509846085	0.7593390804543152	9.20273577940198	3.0943155267886775	0.3362386478254836
1	3	undersample	1.0	300	10	31	0.3	1.0	1.0	0.8351177233963663	0.22072527676157722	0.838709677329171	0.7255747126384657	13.74869015994471	3.0562403881601172	0.2222931941238471
1	1	undersample	1.0	300	10	63	0.1	0.6	0.7	0.8072725605282466	0.20830833079876473	0.7553191488558172	0.75790229884513	9.663913758139424	3.1198938034264994	0.32283956426656163
1	2	undersample	1.0	300	10	63	0.1	0.6	0.7	0.8307272560528247	0.21602472500262015	0.7553191488558172	0.7557471264313524	9.551406085505661	3.0923653298182407	0.3237602093996265
1	3	undersample	1.0	300	10	63	0.1	0.6	0.7	0.8349323322209863	0.23591685076475594	0.838709677329171	0.7363505747073539	14.523159736208852	3.1811548407005628	0.21904012303450565
1	1	undersample	1.0	300	10	63	0.1	0.6	1.0	0.8096035094155051	0.20880149329717074	0.7659574467270258	0.7629310344772778	10.532230750303809	3.230947638922967	0.3067676364294868
1	2	undersample	1.0	300	10	63	0.1	0.6	1.0	0.8241700293470287	0.20840396317378662	0.7765957445982345	0.7507183907992047	10.468642150952725	3.115334965682688	0.29758729127184347
1	3	undersample	1.0	300	10	63	0.1	0.6	1.0	0.8354807811148189	0.25278534904559047	0.8279569891582842	0.7262931034430583	12.770176327197584	3.0249766057183396	0.23687820751339678
1	1	undersample	1.0	300	10	63	0.1	1.0	0.7	0.8072725605282466	0.20830833079876473	0.7553191488558172	0.75790229884513	9.663913758139424	3.1198938034264994	0.32283956426656163
1	2	undersample	1.0	300	10	63	0.1	1.0	0.7	0.8307272560528247	0.21602472500262015	0.7553191488558172	0.7557471264313524	9.551406085505661	3.0923653298182407	0.3237602093996265
1	3	undersample	1.0	300	10	63	0.1	1.0	0.7	0.8349323322209863	0.23591685076475594	0.838709677329171	0.7363505747073539	14.523159736208852	3.1811548407005628	0.21904012303450565
1	1	undersample	1.0	300	10	63	0.1	1.0	1.0	0.8096035094155051	0.20880149329717074	0.7659574467270258	0.7629310344772778	10.532230750303809	3.230947638922967	0.3067676364294868
1	2	undersample	1.0	300	10	63	0.1	1.0	1.0	0.8241700293470287	0.20840396317378662	0.7765957445982345	0.7507183907992047	10.468642150952725	3.115334965682688	0.29758729127184347
1	3	undersample	1.0	300	10	63	0.1	1.0	1.0	0.8354807811148189	0.25278534904559047	0.8279569891582842	0.7262931034430583	12.770176327197584	3.0249766057183396	0.23687820751339678
1	1	undersample	1.0	300	10	63	0.3	0.6	0.7	0.8022514673514307	0.2017411309428221	0.7659574467270258	0.7614942528680928	10.449068357357126	3.211484099746104	0.30734644328307353
1	2	undersample	1.0	300	10	63	0.3	0.6	0.7	0.817291819515774	0.21380870056751114	0.7446808509846085	0.7492816091900196	8.716570664665815	2.9701882613275066	0.3407519182058595
1	3	undersample	1.0	300	10	63	0.3	0.6	0.7	0.8371956494870844	0.2486361338564428	0.838709677329171	0.7270114942476509	13.848420102016005	3.0723258632976167	0.22185387951699684
1	1	undersample	1.0	300	10	63	0.3	0.6	1.0	0.8066153093665933	0.19895250703241185	0.7446808509846085	0.7492816091900196	8.716570664665815	2.9701882613275066	0.3407519182058595
1	2	undersample	1.0	300	10	63	0.3	0.6	1.0	0.8191030814380044	0.20399839297047706	0.7446808509846085	0.7593390804543152	9.20273577940198	3.0943155267886775	0.3362386478254836
1	3	undersample	1.0	300	10	63	0.3	0.6	1.0	0.8351177233963663	0.22072527676157722	0.838709677329171	0.7255747126384657	13.74869015994471	3.0562403881601172	0.2222931941238471
1	1	undersample	1.0	300	10	63	0.3	1.0	0.7	0.8022514673514307	0.2017411309428221	0.7659574467270258	0.7614942528680928	10.449068357357126	3.211484099746104	0.30734644328307353
1	2	undersample	1.0	300	10	63	0.3	1.0	0.7	0.817291819515774	0.21380870056751114	0.7446808509846085	0.7492816091900196	8.716570664665815	2.9701882613275066	0.3407519182058595
1	3	undersample	1.0	300	10	63	0.3	1.0	0.7	0.8371956494870844	0.2486361338564428	0.838709677329171	0.7270114942476509	13.848420102016005	3.0723258632976167	0.22185387951699684
1	1	undersample	1.0	300	10	63	0.3	1.0	1.0	0.8066153093665933	0.19895250703241185	0.7446808509846085	0.7492816091900196	8.716570664665815	2.9701882613275066	0.3407519182058595
1	2	undersample	1.0	300	10	63	0.3	1.0	1.0	0.8191030814380044	0.20399839297047706	0.7446808509846085	0.7593390804543152	9.20273577940198	3.0943155267886775	0.3362386478254836
1	3	undersample	1.0	300	10	63	0.3	1.0	1.0	0.8351177233963663	0.22072527676157722	0.838709677329171	0.7255747126384657	13.74869015994471	3.0562403881601172	0.2222931941238471
1	1	undersample	1.0	500	3	31	0.1	0.6	0.7	0.8066305942773294	0.20857436845076835	0.7127659573709824	0.7449712643624643	7.248721583576472	2.7948455598178494	0.38556391704475906
1	2	undersample	1.0	500	3	31	0.1	0.6	0.7	0.8177809366593299	0.20776336813481222	0.7553191488558172	0.7464080459716494	9.08597066077616	2.9784821918543742	0.3278111070568033
1	3	undersample	1.0	500	3	31	0.1	0.6	0.7	0.8292238289457422	0.2559554735224754	0.838709677329171	0.7219827586155031	13.503875056485661	3.0167540796568715	0.2233991303977024
1	1	undersample	1.0	500	3	31	0.1	0.6	1.0	0.8024578136463683	0.2006798355861317	0.7446808509846085	0.7413793103395017	8.361110654092004	2.8794325124097977	0.34438396379666025
1	2	undersample	1.0	500	3	31	0.1	0.6	1.0	0.8205627904133039	0.21017614772676615	0.7446808509846085	0.7420977011440942	8.392525073903911	2.8874532154757633	0.3440505814547861
1	3	undersample	1.0	500	3	31	0.1	0.6	1.0	0.8265356569027315	0.2637713218226481	0.8279569891582842	0.7198275862017254	12.364422282005558	2.955169455772053	0.23900585605431865
1	1	undersample	1.0	500	3	31	0.1	1.0	0.7	0.8066305942773294	0.20857436845076835	0.7127659573709824	0.7449712643624643	7.248721583576472	2.7948455598178494	0.38556391704475906
1	2	undersample	1.0	500	3	31	0.1	1.0	0.7	0.8177809366593299	0.20776336813481222	0.7553191488558172	0.7464080459716494	9.08597066077616	2.9784821918543742	0.3278111070568033
1	3	undersample	1.0	500	3	31	0.1	1.0	0.7	0.8292238289457422	0.2559554735224754	0.838709677329171	0.7219827586155031	13.503875056485661	3.0167540796568715	0.2233991303977024
1	1	undersample	1.0	500	3	31	0.1	1.0	1.0	0.8024578136463683	0.2006798355861317	0.7446808509846085	0.7413793103395017	8.361110654092004	2.8794325124097977	0.34438396379666025
1	2	undersample	1.0	500	3	31	0.1	1.0	1.0	0.8205627904133039	0.21017614772676615	0.7446808509846085	0.7420977011440942	8.392525073903911	2.8874532154757633	0.3440505814547861
1	3	undersample	1.0	500	3	31	0.1	1.0	1.0	0.8265356569027315	0.2637713218226481	0.8279569891582842	0.7198275862017254	12.364422282005558	2.955169455772053	0.23900585605431865
1	1	undersample	1.0	500	3	31	0.3	0.6	0.7	0.7945402298850575	0.18745310924236178	0.7340425531133998	0.7377873563165389	7.765807809522811	2.7994169724529168	0.3604798062813321
1	2	undersample	1.0	500	3	31	0.3	0.6	0.7	0.8098404255319149	0.205635933861785	0.7553191488558172	0.7514367816037972	9.332243740298775	3.0387404996681964	0.3256173425072235
1	3	undersample	1.0	500	3	31	0.3	0.6	0.7	0.8284977135088369	0.2529469620363077	0.8172043009873975	0.7104885057420224	10.971244416017914	2.822700614546923	0.25728170823661195
1	1	undersample	1.0	500	3	31	0.3	0.6	1.0	0.7878607238933725	0.18357908547819576	0.6808510637573563	0.7320402298797987	5.82806049488101	2.540870362902747	0.4359718480708767
1	2	undersample	1.0	500	3	31	0.3	0.6	1.0	0.8045212765957446	0.20004028051132244	0.7446808509846085	0.7449712643624643	8.519952579545734	2.919987898317156	0.3427234818334304
1	3	undersample	1.0	500	3	31	0.3	0.6	1.0	0.8227351378074402	0.23608282589220697	0.8172043009873975	0.7255747126384657	11.820140924975238	2.9778752500021657	0.25193228665393386
1	1	undersample	1.0	500	3	31	0.3	1.0	0.7	0.7945402298850575	0.18745310924236178	0.7340425531133998	0.7377873563165389	7.765807809522811	2.7994169724529168	0.3604798062813321
1	2	undersample	1.0	500	3	31	0.3	1.0	0.7	0.8098404255319149	0.205635933861785	0.7553191488558172	0.7514367816037972	9.332243740298775	3.0387404996681964	0.3256173425072235
1	3	undersample	1.0	500	3	31	0.3	1.0	0.7	0.8284977135088369	0.2529469620363077	0.8172043009873975	0.7104885057420224	10.971244416017914	2.822700614546923	0.25728170823661195
1	1	undersample	1.0	500	3	31	0.3	1.0	1.0	0.7878607238933725	0.18357908547819576	0.6808510637573563	0.7320402298797987	5.82806049488101	2.540870362902747	0.4359718480708767
1	2	undersample	1.0	500	3	31	0.3	1.0	1.0	0.8045212765957446	0.20004028051132244	0.7446808509846085	0.7449712643624643	8.519952579545734	2.919987898317156	0.3427234818334304
1	3	undersample	1.0	500	3	31	0.3	1.0	1.0	0.8227351378074402	0.23608282589220697	0.8172043009873975	0.7255747126384657	11.820140924975238	2.9778752500021657	0.25193228665393386
1	1	undersample	1.0	500	3	63	0.1	0.6	0.7	0.8066305942773294	0.20857436845076835	0.7127659573709824	0.7449712643624643	7.248721583576472	2.7948455598178494	0.38556391704475906
1	2	undersample	1.0	500	3	63	0.1	0.6	0.7	0.8177809366593299	0.20776336813481222	0.7553191488558172	0.7464080459716494	9.08597066077616	2.9784821918543742	0.3278111070568033
1	3	undersample	1.0	500	3	63	0.1	0.6	0.7	0.8292238289457422	0.2559554735224754	0.838709677329171	0.7219827586155031	13.503875056485661	3.0167540796568715	0.2233991303977024
1	1	undersample	1.0	500	3	63	0.1	0.6	1.0	0.8024578136463683	0.2006798355861317	0.7446808509846085	0.7413793103395017	8.361110654092004	2.8794325124097977	0.34438396379666025
1	2	undersample	1.0	500	3	63	0.1	0.6	1.0	0.8205627904133039	0.21017614772676615	0.7446808509846085	0.7420977011440942	8.392525073903911	2.8874532154757633	0.3440505814547861
1	3	undersample	1.0	500	3	63	0.1	0.6	1.0	0.8265356569027315	0.2637713218226481	0.8279569891582842	0.7198275862017254	12.364422282005558	2.955169455772053	0.23900585605431865
1	1	undersample	1.0	500	3	63	0.1	1.0	0.7	0.8066305942773294	0.20857436845076835	0.7127659573709824	0.7449712643624643	7.248721583576472	2.7948455598178494	0.38556391704475906
1	2	undersample	1.0	500	3	63	0.1	1.0	0.7	0.8177809366593299	0.20776336813481222	0.7553191488558172	0.7464080459716494	9.08597066077616	2.9784821918543742	0.3278111070568033
1	3	undersample	1.0	500	3	63	0.1	1.0	0.7	0.8292238289457422	0.2559554735224754	0.838709677329171	0.7219827586155031	13.503875056485661	3.0167540796568715	0.2233991303977024
1	1	undersample	1.0	500	3	63	0.1	1.0	1.0	0.8024578136463683	0.2006798355861317	0.7446808509846085	0.7413793103395017	8.361110654092004	2.8794325124097977	0.34438396379666025
1	2	undersample	1.0	500	3	63	0.1	1.0	1.0	0.8205627904133039	0.21017614772676615	0.7446808509846085	0.7420977011440942	8.392525073903911	2.8874532154757633	0.3440505814547861
1	3	undersample	1.0	500	3	63	0.1	1.0	1.0	0.8265356569027315	0.2637713218226481	0.8279569891582842	0.7198275862017254	12.364422282005558	2.955169455772053	0.23900585605431865
1	1	undersample	1.0	500	3	63	0.3	0.6	0.7	0.7945402298850575	0.18745310924236178	0.7340425531133998	0.7377873563165389	7.765807809522811	2.7994169724529168	0.3604798062813321
1	2	undersample	1.0	500	3	63	0.3	0.6	0.7	0.8098404255319149	0.205635933861785	0.7553191488558172	0.7514367816037972	9.332243740298775	3.0387404996681964	0.3256173425072235
1	3	undersample	1.0	500	3	63	0.3	0.6	0.7	0.8284977135088369	0.2529469620363077	0.8172043009873975	0.7104885057420224	10.971244416017914	2.822700614546923	0.25728170823661195
1	1	undersample	1.0	500	3	63	0.3	0.6	1.0	0.7878607238933725	0.18357908547819576	0.6808510637573563	0.7320402298797987	5.82806049488101	2.540870362902747	0.4359718480708767
1	2	undersample	1.0	500	3	63	0.3	0.6	1.0	0.8045212765957446	0.20004028051132244	0.7446808509846085	0.7449712643624643	8.519952579545734	2.919987898317156	0.3427234818334304
1	3	undersample	1.0	500	3	63	0.3	0.6	1.0	0.8227351378074402	0.23608282589220697	0.8172043009873975	0.7255747126384657	11.820140924975238	2.9778752500021657	0.25193228665393386
1	1	undersample	1.0	500	3	63	0.3	1.0	0.7	0.7945402298850575	0.18745310924236178	0.7340425531133998	0.7377873563165389	7.765807809522811	2.7994169724529168	0.3604798062813321
1	2	undersample	1.0	500	3	63	0.3	1.0	0.7	0.8098404255319149	0.205635933861785	0.7553191488558172	0.7514367816037972	9.332243740298775	3.0387404996681964	0.3256173425072235
1	3	undersample	1.0	500	3	63	0.3	1.0	0.7	0.8284977135088369	0.2529469620363077	0.8172043009873975	0.7104885057420224	10.971244416017914	2.822700614546923	0.25728170823661195
1	1	undersample	1.0	500	3	63	0.3	1.0	1.0	0.7878607238933725	0.18357908547819576	0.6808510637573563	0.7320402298797987	5.82806049488101	2.540870362902747	0.4359718480708767
1	2	undersample	1.0	500	3	63	0.3	1.0	1.0	0.8045212765957446	0.20004028051132244	0.7446808509846085	0.7449712643624643	8.519952579545734	2.919987898317156	0.3427234818334304
1	3	undersample	1.0	500	3	63	0.3	1.0	1.0	0.8227351378074402	0.23608282589220697	0.8172043009873975	0.7255747126384657	11.820140924975238	2.9778752500021657	0.25193228665393386
1	1	undersample	1.0	500	5	31	0.1	0.6	0.7	0.8044983492296405	0.2008806197889518	0.7340425531133998	0.7514367816037972	8.343814564933087	2.953142175733881	0.3539318940172801
1	2	undersample	1.0	500	5	31	0.1	0.6	0.7	0.8159467473709953	0.20291724203732228	0.7553191488558172	0.7571839080405375	9.626189291979992	3.1106633487671904	0.3231458636593537
1	3	undersample	1.0	500	5	31	0.1	0.6	0.7	0.8313172043010753	0.2438051822680196	0.8279569891582842	0.7227011494200956	12.542421466001434	2.9857929723433037	0.23805553457222242
1	1	undersample	1.0	500	5	31	0.1	0.6	1.0	0.804047444362925	0.20293655819094653	0.7234042552421911	0.7550287356267599	8.060906389431254	2.953016663251736	0.36633803197546194
1	2	undersample	1.0	500	5	31	0.1	0.6	1.0	0.8216250917094644	0.2109467861810624	0.7446808509846085	0.7356321839027613	8.115941594876466	2.816836155813843	0.3470744634772477
1	3	undersample	1.0	500	5	31	0.1	0.6	1.0	0.8314562476826103	0.24108790555667026	0.8172043009873975	0.7262931034430583	11.862898741791367	2.9856911952544656	0.25168309547373086
1	1	undersample	1.0	500	5	31	0.1	1.0	0.7	0.8044983492296405	0.2008806197889518	0.7340425531133998	0.7514367816037972	8.343814564933087	2.953142175733881	0.3539318940172801
1	2	undersample	1.0	500	5	31	0.1	1.0	0.7	0.8159467473709953	0.20291724203732228	0.7553191488558172	0.7571839080405375	9.626189291979992	3.1106633487671904	0.3231458636593537
1	3	undersample	1.0	500	5	31	0.1	1.0	0.7	0.8313172043010753	0.2438051822680196	0.8279569891582842	0.7227011494200956	12.542421466001434	2.9857929723433037	0.23805553457222242
1	1	undersample	1.0	500	5	31	0.1	1.0	1.0	0.804047444362925	0.20293655819094653	0.7234042552421911	0.7550287356267599	8.060906389431254	2.953016663251736	0.36633803197546194
1	2	undersample	1.0	500	5	31	0.1	1.0	1.0	0.8216250917094644	0.2109467861810624	0.7446808509846085	0.7356321839027613	8.115941594876466	2.816836155813843	0.3470744634772477
1	3	undersample	1.0	500	5	31	0.1	1.0	1.0	0.8314562476826103	0.24108790555667026	0.8172043009873975	0.7262931034430583	11.862898741791367	2.9856911952544656	0.25168309547373086
1	1	undersample	1.0	500	5	31	0.3	0.6	0.7	0.8043072878454389	0.19195821017579545	0.7446808509846085	0.7507183907992047	8.7836210202379	2.9873075013395636	0.3400997614332914
1	2	undersample	1.0	500	5	31	0.3	0.6	0.7	0.8172459647835656	0.22530745594151322	0.7659574467270258	0.7535919540175748	10.009010796266498	3.108491902479264	0.31056933254070096
1	3	undersample	1.0	500	5	31	0.3	0.6	0.7	0.8276093807934741	0.2360626621766813	0.8064516128165107	0.7255747126384657	11.016578737623878	2.93869268092319	0.2667518329189773
1	1	undersample	1.0	500	5	31	0.3	0.6	1.0	0.7988505747126435	0.19273039265448935	0.7340425531133998	0.7478448275808345	8.185640576791107	2.9110746250425175	0.35563185506091405
1	2	undersample	1.0	500	5	31	0.3	0.6	1.0	0.8243075935436537	0.22372152809078283	0.7553191488558172	0.7521551724083897	9.368241420210515	3.047548442789858	0.3253063421842263
1	3	undersample	1.0	500	5	31	0.3	0.6	1.0	0.8334105796564083	0.2390714567983911	0.838709677329171	0.7306034482706135	14.102399020963054	3.1132902066198955	0.22076315249398598
1	1	undersample	1.0	500	5	31	0.3	1.0	0.7	0.8043072878454389	0.19195821017579545	0.7446808509846085	0.7507183907992047	8.7836210202379	2.9873075013395636	0.3400997614332914
1	2	undersample	1.0	500	5	31	0.3	1.0	0.7	0.8172459647835656	0.22530745594151322	0.7659574467270258	0.7535919540175748	10.009010796266498	3.108491902479264	0.31056933254070096
1	3	undersample	1.0	500	5	31	0.3	1.0	0.7	0.8276093807934741	0.2360626621766813	0.8064516128165107	0.7255747126384657	11.016578737623878	2.93869268092319	0.2667518329189773
1	1	undersample	1.0	500	5	31	0.3	1.0	1.0	0.7988505747126435	0.19273039265448935	0.7340425531133998	0.7478448275808345	8.185640576791107	2.9110746250425175	0.35563185506091405
1	2	undersample	1.0	500	5	31	0.3	1.0	1.0	0.8243075935436537	0.22372152809078283	0.7553191488558172	0.7521551724083897	9.368241420210515	3.047548442789858	0.3253063421842263
1	3	undersample	1.0	500	5	31	0.3	1.0	1.0	0.8334105796564083	0.2390714567983911	0.838709677329171	0.7306034482706135	14.102399020963054	3.1132902066198955	0.22076315249398598
1	1	undersample	1.0	500	5	63	0.1	0.6	0.7	0.8044983492296405	0.2008806197889518	0.7340425531133998	0.7514367816037972	8.343814564933087	2.953142175733881	0.3539318940172801
1	2	undersample	1.0	500	5	63	0.1	0.6	0.7	0.8159467473709953	0.20291724203732228	0.7553191488558172	0.7571839080405375	9.626189291979992	3.1106633487671904	0.3231458636593537
1	3	undersample	1.0	500	5	63	0.1	0.6	0.7	0.8313172043010753	0.2438051822680196	0.8279569891582842	0.7227011494200956	12.542421466001434	2.9857929723433037	0.23805553457222242
1	1	undersample	1.0	500	5	63	0.1	0.6	1.0	0.804047444362925	0.20293655819094653	0.7234042552421911	0.7550287356267599	8.060906389431254	2.953016663251736	0.36633803197546194
1	2	undersample	1.0	500	5	63	0.1	0.6	1.0	0.8216250917094644	0.2109467861810624	0.7446808509846085	0.7356321839027613	8.115941594876466	2.816836155813843	0.3470744634772477
1	3	undersample	1.0	500	5	63	0.1	0.6	1.0	0.8314562476826103	0.24108790555667026	0.8172043009873975	0.7262931034430583	11.862898741791367	2.9856911952544656	0.25168309547373086
1	1	undersample	1.0	500	5	63	0.1	1.0	0.7	0.8044983492296405	0.2008806197889518	0.7340425531133998	0.7514367816037972	8.343814564933087	2.953142175733881	0.3539318940172801
1	2	undersample	1.0	500	5	63	0.1	1.0	0.7	0.8159467473709953	0.20291724203732228	0.7553191488558172	0.7571839080405375	9.626189291979992	3.1106633487671904	0.3231458636593537
1	3	undersample	1.0	500	5	63	0.1	1.0	0.7	0.8313172043010753	0.2438051822680196	0.8279569891582842	0.7227011494200956	12.542421466001434	2.9857929723433037	0.23805553457222242
1	1	undersample	1.0	500	5	63	0.1	1.0	1.0	0.804047444362925	0.20293655819094653	0.7234042552421911	0.7550287356267599	8.060906389431254	2.953016663251736	0.36633803197546194
1	2	undersample	1.0	500	5	63	0.1	1.0	1.0	0.8216250917094644	0.2109467861810624	0.7446808509846085	0.7356321839027613	8.115941594876466	2.816836155813843	0.3470744634772477
1	3	undersample	1.0	500	5	63	0.1	1.0	1.0	0.8314562476826103	0.24108790555667026	0.8172043009873975	0.7262931034430583	11.862898741791367	2.9856911952544656	0.25168309547373086
1	1	undersample	1.0	500	5	63	0.3	0.6	0.7	0.8043072878454389	0.19195821017579545	0.7446808509846085	0.7507183907992047	8.7836210202379	2.9873075013395636	0.3400997614332914
1	2	undersample	1.0	500	5	63	0.3	0.6	0.7	0.8172459647835656	0.22530745594151322	0.7659574467270258	0.7535919540175748	10.009010796266498	3.108491902479264	0.31056933254070096
1	3	undersample	1.0	500	5	63	0.3	0.6	0.7	0.8276093807934741	0.2360626621766813	0.8064516128165107	0.7255747126384657	11.016578737623878	2.93869268092319	0.2667518329189773
1	1	undersample	1.0	500	5	63	0.3	0.6	1.0	0.7988505747126435	0.19273039265448935	0.7340425531133998	0.7478448275808345	8.185640576791107	2.9110746250425175	0.35563185506091405
1	2	undersample	1.0	500	5	63	0.3	0.6	1.0	0.8243075935436537	0.22372152809078283	0.7553191488558172	0.7521551724083897	9.368241420210515	3.047548442789858	0.3253063421842263
1	3	undersample	1.0	500	5	63	0.3	0.6	1.0	0.8334105796564083	0.2390714567983911	0.838709677329171	0.7306034482706135	14.102399020963054	3.1132902066198955	0.22076315249398598
1	1	undersample	1.0	500	5	63	0.3	1.0	0.7	0.8043072878454389	0.19195821017579545	0.7446808509846085	0.7507183907992047	8.7836210202379	2.9873075013395636	0.3400997614332914
1	2	undersample	1.0	500	5	63	0.3	1.0	0.7	0.8172459647835656	0.22530745594151322	0.7659574467270258	0.7535919540175748	10.009010796266498	3.108491902479264	0.31056933254070096
1	3	undersample	1.0	500	5	63	0.3	1.0	0.7	0.8276093807934741	0.2360626621766813	0.8064516128165107	0.7255747126384657	11.016578737623878	2.93869268092319	0.2667518329189773
1	1	undersample	1.0	500	5	63	0.3	1.0	1.0	0.7988505747126435	0.19273039265448935	0.7340425531133998	0.7478448275808345	8.185640576791107	2.9110746250425175	0.35563185506091405
1	2	undersample	1.0	500	5	63	0.3	1.0	1.0	0.8243075935436537	0.22372152809078283	0.7553191488558172	0.7521551724083897	9.368241420210515	3.047548442789858	0.3253063421842263
1	3	undersample	1.0	500	5	63	0.3	1.0	1.0	0.8334105796564083	0.2390714567983911	0.838709677329171	0.7306034482706135	14.102399020963054	3.1132902066198955	0.22076315249398598
1	1	undersample	1.0	500	10	31	0.1	0.6	0.7	0.8062561139642945	0.2081065605551498	0.7553191488558172	0.75790229884513	9.663913758139424	3.1198938034264994	0.32283956426656163
1	2	undersample	1.0	500	10	31	0.1	0.6	0.7	0.8265162631450232	0.21931152605221085	0.7659574467270258	0.75790229884513	10.24548089669039	3.1638359696719425	0.3088030614784662
1	3	undersample	1.0	500	10	31	0.1	0.6	0.7	0.8344611296502287	0.23045501620220815	0.838709677329171	0.7291666666614285	13.999999032455626	3.0967740788130786	0.22119815377372268
1	1	undersample	1.0	500	10	31	0.1	0.6	1.0	0.8071655661530935	0.20538542752865205	0.7553191488558172	0.7607758620635002	9.817077356380192	3.1573700037017622	0.32162015138639916
1	2	undersample	1.0	500	10	31	0.1	0.6	1.0	0.8224351919784789	0.2136931477918466	0.7659574467270258	0.7528735632129823	9.970401094757726	3.099455589175184	0.3108656773197235
1	3	undersample	1.0	500	10	31	0.1	0.6	1.0	0.8356507230255839	0.23224787633356384	0.8279569891582842	0.7291666666614285	12.95672991093643	3.0570718470334235	0.2359446973488065
1	1	undersample	1.0	500	10	31	0.1	1.0	0.7	0.8062561139642945	0.2081065605551498	0.7553191488558172	0.75790229884513	9.663913758139424	3.1198938034264994	0.32283956426656163
1	2	undersample	1.0	500	10	31	0.1	1.0	0.7	0.8265162631450232	0.21931152605221085	0.7659574467270258	0.75790229884513	10.24548089669039	3.1638359696719425	0.3088030614784662
1	3	undersample	1.0	500	10	31	0.1	1.0	0.7	0.8344611296502287	0.23045501620220815	0.838709677329171	0.7291666666614285	13.999999032455626	3.0967740788130786	0.22119815377372268
1	1	undersample	1.0	500	10	31	0.1	1.0	1.0	0.8071655661530935	0.20538542752865205	0.7553191488558172	0.7607758620635002	9.817077356380192	3.1573700037017622	0.32162015138639916
1	2	undersample	1.0	500	10	31	0.1	1.0	1.0	0.8224351919784789	0.2136931477918466	0.7659574467270258	0.7528735632129823	9.970401094757726	3.099455589175184	0.3108656773197235
1	3	undersample	1.0	500	10	31	0.1	1.0	1.0	0.8356507230255839	0.23224787633356384	0.8279569891582842	0.7291666666614285	12.95672991093643	3.0570718470334235	0.2359446973488065
1	1	undersample	1.0	500	10	31	0.3	0.6	0.7	0.800035155294693	0.1980159436759139	0.7659574467270258	0.7600574712589077	10.366901921168248	3.1922536568370843	0.3079274384423162
1	2	undersample	1.0	500	10	31	0.3	0.6	0.7	0.815900892638787	0.2194552690082462	0.7446808509846085	0.7507183907992047	8.7836210202379	2.9873075013395636	0.3400997614332914
1	3	undersample	1.0	500	10	31	0.3	0.6	0.7	0.8365236064763316	0.24308521030704014	0.838709677329171	0.7270114942476509	13.848420102016005	3.0723258632976167	0.22185387951699684
1	1	undersample	1.0	500	10	31	0.3	0.6	1.0	0.8052014551235019	0.1969758701205826	0.7553191488558172	0.7507183907992047	9.296453539801302	3.0299833227872717	0.32592893804614204
1	2	undersample	1.0	500	10	31	0.3	0.6	1.0	0.81829298116899	0.20507584529309889	0.7446808509846085	0.7607758620635002	9.27552497918711	3.112900003649625	0.3356036362232064
1	3	undersample	1.0	500	10	31	0.3	0.6	1.0	0.8343452601656162	0.2179357990230408	0.838709677329171	0.7255747126384657	13.74869015994471	3.0562403881601172	0.2222931941238471
1	1	undersample	1.0	500	10	31	0.3	1.0	0.7	0.800035155294693	0.1980159436759139	0.7659574467270258	0.7600574712589077	10.366901921168248	3.1922536568370843	0.3079274384423162
1	2	undersample	1.0	500	10	31	0.3	1.0	0.7	0.815900892638787	0.2194552690082462	0.7446808509846085	0.7507183907992047	8.7836210202379	2.9873075013395636	0.3400997614332914
1	3	undersample	1.0	500	10	31	0.3	1.0	0.7	0.8365236064763316	0.24308521030704014	0.838709677329171	0.7270114942476509	13.848420102016005	3.0723258632976167	0.22185387951699684
1	1	undersample	1.0	500	10	31	0.3	1.0	1.0	0.8052014551235019	0.1969758701205826	0.7553191488558172	0.7507183907992047	9.296453539801302	3.0299833227872717	0.32592893804614204
1	2	undersample	1.0	500	10	31	0.3	1.0	1.0	0.81829298116899	0.20507584529309889	0.7446808509846085	0.7607758620635002	9.27552497918711	3.112900003649625	0.3356036362232064
1	3	undersample	1.0	500	10	31	0.3	1.0	1.0	0.8343452601656162	0.2179357990230408	0.838709677329171	0.7255747126384657	13.74869015994471	3.0562403881601172	0.2222931941238471
1	1	undersample	1.0	500	10	63	0.1	0.6	0.7	0.8062561139642945	0.2081065605551498	0.7553191488558172	0.75790229884513	9.663913758139424	3.1198938034264994	0.32283956426656163
1	2	undersample	1.0	500	10	63	0.1	0.6	0.7	0.8265162631450232	0.21931152605221085	0.7659574467270258	0.75790229884513	10.24548089669039	3.1638359696719425	0.3088030614784662
1	3	undersample	1.0	500	10	63	0.1	0.6	0.7	0.8344611296502287	0.23045501620220815	0.838709677329171	0.7291666666614285	13.999999032455626	3.0967740788130786	0.22119815377372268
1	1	undersample	1.0	500	10	63	0.1	0.6	1.0	0.8071655661530935	0.20538542752865205	0.7553191488558172	0.7607758620635002	9.817077356380192	3.1573700037017622	0.32162015138639916
1	2	undersample	1.0	500	10	63	0.1	0.6	1.0	0.8224351919784789	0.2136931477918466	0.7659574467270258	0.7528735632129823	9.970401094757726	3.099455589175184	0.3108656773197235
1	3	undersample	1.0	500	10	63	0.1	0.6	1.0	0.8356507230255839	0.23224787633356384	0.8279569891582842	0.7291666666614285	12.95672991093643	3.0570718470334235	0.2359446973488065
1	1	undersample	1.0	500	10	63	0.1	1.0	0.7	0.8062561139642945	0.2081065605551498	0.7553191488558172	0.75790229884513	9.663913758139424	3.1198938034264994	0.32283956426656163
1	2	undersample	1.0	500	10	63	0.1	1.0	0.7	0.8265162631450232	0.21931152605221085	0.7659574467270258	0.75790229884513	10.24548089669039	3.1638359696719425	0.3088030614784662
1	3	undersample	1.0	500	10	63	0.1	1.0	0.7	0.8344611296502287	0.23045501620220815	0.838709677329171	0.7291666666614285	13.999999032455626	3.0967740788130786	0.22119815377372268
1	1	undersample	1.0	500	10	63	0.1	1.0	1.0	0.8071655661530935	0.20538542752865205	0.7553191488558172	0.7607758620635002	9.817077356380192	3.1573700037017622	0.32162015138639916
1	2	undersample	1.0	500	10	63	0.1	1.0	1.0	0.8224351919784789	0.2136931477918466	0.7659574467270258	0.7528735632129823	9.970401094757726	3.099455589175184	0.3108656773197235
1	3	undersample	1.0	500	10	63	0.1	1.0	1.0	0.8356507230255839	0.23224787633356384	0.8279569891582842	0.7291666666614285	12.95672991093643	3.0570718470334235	0.2359446973488065
1	1	undersample	1.0	500	10	63	0.3	0.6	0.7	0.800035155294693	0.1980159436759139	0.7659574467270258	0.7600574712589077	10.366901921168248	3.1922536568370843	0.3079274384423162
1	2	undersample	1.0	500	10	63	0.3	0.6	0.7	0.815900892638787	0.2194552690082462	0.7446808509846085	0.7507183907992047	8.7836210202379	2.9873075013395636	0.3400997614332914
1	3	undersample	1.0	500	10	63	0.3	0.6	0.7	0.8365236064763316	0.24308521030704014	0.838709677329171	0.7270114942476509	13.848420102016005	3.0723258632976167	0.22185387951699684
1	1	undersample	1.0	500	10	63	0.3	0.6	1.0	0.8052014551235019	0.1969758701205826	0.7553191488558172	0.7507183907992047	9.296453539801302	3.0299833227872717	0.32592893804614204
1	2	undersample	1.0	500	10	63	0.3	0.6	1.0	0.81829298116899	0.20507584529309889	0.7446808509846085	0.7607758620635002	9.27552497918711	3.112900003649625	0.3356036362232064
1	3	undersample	1.0	500	10	63	0.3	0.6	1.0	0.8343452601656162	0.2179357990230408	0.838709677329171	0.7255747126384657	13.74869015994471	3.0562403881601172	0.2222931941238471
1	1	undersample	1.0	500	10	63	0.3	1.0	0.7	0.800035155294693	0.1980159436759139	0.7659574467270258	0.7600574712589077	10.366901921168248	3.1922536568370843	0.3079274384423162
1	2	undersample	1.0	500	10	63	0.3	1.0	0.7	0.815900892638787	0.2194552690082462	0.7446808509846085	0.7507183907992047	8.7836210202379	2.9873075013395636	0.3400997614332914
1	3	undersample	1.0	500	10	63	0.3	1.0	0.7	0.8365236064763316	0.24308521030704014	0.838709677329171	0.7270114942476509	13.848420102016005	3.0723258632976167	0.22185387951699684
1	1	undersample	1.0	500	10	63	0.3	1.0	1.0	0.8052014551235019	0.1969758701205826	0.7553191488558172	0.7507183907992047	9.296453539801302	3.0299833227872717	0.32592893804614204
1	2	undersample	1.0	500	10	63	0.3	1.0	1.0	0.81829298116899	0.20507584529309889	0.7446808509846085	0.7607758620635002	9.27552497918711	3.112900003649625	0.3356036362232064
1	3	undersample	1.0	500	10	63	0.3	1.0	1.0	0.8343452601656162	0.2179357990230408	0.838709677329171	0.7255747126384657	13.74869015994471	3.0562403881601172	0.2222931941238471
1	1	smote	0.6	100	3	31	0.1	0.6	0.7	0.8286790780141843	0.29437515219199833	0.4574468084619738	0.9051724137866008	8.048127445987749	4.82398401655716	0.5993920907006508
1	2	smote	0.6	100	3	31	0.1	0.6	0.7	0.8535094155050135	0.23318105111222118	0.4574468084619738	0.9087643678095635	8.398177197849826	5.0139046262988245	0.5970229520282991
1	3	smote	0.6	100	3	31	0.1	0.6	0.7	0.8364386355209492	0.26851523082573053	0.559139784886114	0.8778735632120843	9.116785399732654	4.578367745825882	0.5021910085535507
1	1	smote	0.6	100	3	31	0.1	0.6	1.0	0.8200813157251162	0.26662265669104895	0.46808510633318245	0.898706896545268	7.807658756514979	4.621095061337712	0.591866925460225
1	2	smote	0.6	100	3	31	0.1	0.6	1.0	0.8365813768647591	0.2145564821213936	0.414893616977139	0.908045977004971	7.002271932398516	4.511967593629832	0.6443576552248536
1	3	smote	0.6	100	3	31	0.1	0.6	1.0	0.8402159807193177	0.24574657045327988	0.5913978493987745	0.8785919540166769	10.474150382615116	4.8711582160578395	0.4650647482970487
1	1	smote	0.6	100	3	31	0.1	1.0	0.7	0.8286790780141843	0.29437515219199833	0.4574468084619738	0.9051724137866008	8.048127445987749	4.82398401655716	0.5993920907006508
1	2	smote	0.6	100	3	31	0.1	1.0	0.7	0.8535094155050135	0.23318105111222118	0.4574468084619738	0.9087643678095635	8.398177197849826	5.0139046262988245	0.5970229520282991
1	3	smote	0.6	100	3	31	0.1	1.0	0.7	0.8364386355209492	0.26851523082573053	0.559139784886114	0.8778735632120843	9.116785399732654	4.578367745825882	0.5021910085535507
1	1	smote	0.6	100	3	31	0.1	1.0	1.0	0.8200813157251162	0.26662265669104895	0.46808510633318245	0.898706896545268	7.807658756514979	4.621095061337712	0.591866925460225
1	2	smote	0.6	100	3	31	0.1	1.0	1.0	0.8365813768647591	0.2145564821213936	0.414893616977139	0.908045977004971	7.002271932398516	4.511967593629832	0.6443576552248536
1	3	smote	0.6	100	3	31	0.1	1.0	1.0	0.8402159807193177	0.24574657045327988	0.5913978493987745	0.8785919540166769	10.474150382615116	4.8711582160578395	0.4650647482970487
1	1	smote	0.6	100	3	31	0.3	0.6	0.7	0.7827097089752997	0.23153081383011215	0.32978723400746945	0.925287356315192	6.094016258530765	4.414074694746494	0.7243293169143171
1	2	smote	0.6	100	3	31	0.3	0.6	0.7	0.8056676449009538	0.18774189144702474	0.2872340425226347	0.9382183907978577	6.1197490792777	4.6491828189681845	0.7597015331091689
1	3	smote	0.6	100	3	31	0.3	0.6	0.7	0.8205876900259548	0.2684005926533794	0.3870967741519251	0.9281609195335622	8.159998826223974	5.3883863456312975	0.6603415489123025
1	1	smote	0.6	100	3	31	0.3	0.6	1.0	0.7937759843482515	0.2367935764813888	0.2978723403938434	0.9360632183840801	6.211098772127082	4.658856549812785	0.7500857189083636
1	2	smote	0.6	100	3	31	0.3	0.6	1.0	0.8014490095377843	0.1943099410165814	0.24468085103779993	0.943965517234598	5.457203781304357	4.366611331027803	0.8001554370051537
1	3	smote	0.6	100	3	31	0.3	0.6	1.0	0.8335805215671734	0.26759095795291243	0.44086021500635914	0.926724137924377	9.971718035601585	6.016444465531269	0.6033508312543377
1	1	smote	0.6	100	3	31	0.3	1.0	0.7	0.7827097089752997	0.23153081383011215	0.32978723400746945	0.925287356315192	6.094016258530765	4.414074694746494	0.7243293169143171
1	2	smote	0.6	100	3	31	0.3	1.0	0.7	0.8056676449009538	0.18774189144702474	0.2872340425226347	0.9382183907978577	6.1197490792777	4.6491828189681845	0.7597015331091689
1	3	smote	0.6	100	3	31	0.3	1.0	0.7	0.8205876900259548	0.2684005926533794	0.3870967741519251	0.9281609195335622	8.159998826223974	5.3883863456312975	0.6603415489123025
1	1	smote	0.6	100	3	31	0.3	1.0	1.0	0.7937759843482515	0.2367935764813888	0.2978723403938434	0.9360632183840801	6.211098772127082	4.658856549812785	0.7500857189083636
1	2	smote	0.6	100	3	31	0.3	1.0	1.0	0.8014490095377843	0.1943099410165814	0.24468085103779993	0.943965517234598	5.457203781304357	4.366611331027803	0.8001554370051537
1	3	smote	0.6	100	3	31	0.3	1.0	1.0	0.8335805215671734	0.26759095795291243	0.44086021500635914	0.926724137924377	9.971718035601585	6.016444465531269	0.6033508312543377
1	1	smote	0.6	100	3	63	0.1	0.6	0.7	0.8286790780141843	0.29437515219199833	0.4574468084619738	0.9051724137866008	8.048127445987749	4.82398401655716	0.5993920907006508
1	2	smote	0.6	100	3	63	0.1	0.6	0.7	0.8535094155050135	0.23318105111222118	0.4574468084619738	0.9087643678095635	8.398177197849826	5.0139046262988245	0.5970229520282991
1	3	smote	0.6	100	3	63	0.1	0.6	0.7	0.8364386355209492	0.26851523082573053	0.559139784886114	0.8778735632120843	9.116785399732654	4.578367745825882	0.5021910085535507
1	1	smote	0.6	100	3	63	0.1	0.6	1.0	0.8200813157251162	0.26662265669104895	0.46808510633318245	0.898706896545268	7.807658756514979	4.621095061337712	0.591866925460225
1	2	smote	0.6	100	3	63	0.1	0.6	1.0	0.8365813768647591	0.2145564821213936	0.414893616977139	0.908045977004971	7.002271932398516	4.511967593629832	0.6443576552248536
1	3	smote	0.6	100	3	63	0.1	0.6	1.0	0.8402159807193177	0.24574657045327988	0.5913978493987745	0.8785919540166769	10.474150382615116	4.8711582160578395	0.4650647482970487
1	1	smote	0.6	100	3	63	0.1	1.0	0.7	0.8286790780141843	0.29437515219199833	0.4574468084619738	0.9051724137866008	8.048127445987749	4.82398401655716	0.5993920907006508
1	2	smote	0.6	100	3	63	0.1	1.0	0.7	0.8535094155050135	0.23318105111222118	0.4574468084619738	0.9087643678095635	8.398177197849826	5.0139046262988245	0.5970229520282991
1	3	smote	0.6	100	3	63	0.1	1.0	0.7	0.8364386355209492	0.26851523082573053	0.559139784886114	0.8778735632120843	9.116785399732654	4.578367745825882	0.5021910085535507
1	1	smote	0.6	100	3	63	0.1	1.0	1.0	0.8200813157251162	0.26662265669104895	0.46808510633318245	0.898706896545268	7.807658756514979	4.621095061337712	0.591866925460225
1	2	smote	0.6	100	3	63	0.1	1.0	1.0	0.8365813768647591	0.2145564821213936	0.414893616977139	0.908045977004971	7.002271932398516	4.511967593629832	0.6443576552248536
1	3	smote	0.6	100	3	63	0.1	1.0	1.0	0.8402159807193177	0.24574657045327988	0.5913978493987745	0.8785919540166769	10.474150382615116	4.8711582160578395	0.4650647482970487
1	1	smote	0.6	100	3	63	0.3	0.6	0.7	0.7827097089752997	0.23153081383011215	0.32978723400746945	0.925287356315192	6.094016258530765	4.414074694746494	0.7243293169143171
1	2	smote	0.6	100	3	63	0.3	0.6	0.7	0.8056676449009538	0.18774189144702474	0.2872340425226347	0.9382183907978577	6.1197490792777	4.6491828189681845	0.7597015331091689
1	3	smote	0.6	100	3	63	0.3	0.6	0.7	0.8205876900259548	0.2684005926533794	0.3870967741519251	0.9281609195335622	8.159998826223974	5.3883863456312975	0.6603415489123025
1	1	smote	0.6	100	3	63	0.3	0.6	1.0	0.7937759843482515	0.2367935764813888	0.2978723403938434	0.9360632183840801	6.211098772127082	4.658856549812785	0.7500857189083636
1	2	smote	0.6	100	3	63	0.3	0.6	1.0	0.8014490095377843	0.1943099410165814	0.24468085103779993	0.943965517234598	5.457203781304357	4.366611331027803	0.8001554370051537
1	3	smote	0.6	100	3	63	0.3	0.6	1.0	0.8335805215671734	0.26759095795291243	0.44086021500635914	0.926724137924377	9.971718035601585	6.016444465531269	0.6033508312543377
1	1	smote	0.6	100	3	63	0.3	1.0	0.7	0.7827097089752997	0.23153081383011215	0.32978723400746945	0.925287356315192	6.094016258530765	4.414074694746494	0.7243293169143171
1	2	smote	0.6	100	3	63	0.3	1.0	0.7	0.8056676449009538	0.18774189144702474	0.2872340425226347	0.9382183907978577	6.1197490792777	4.6491828189681845	0.7597015331091689
1	3	smote	0.6	100	3	63	0.3	1.0	0.7	0.8205876900259548	0.2684005926533794	0.3870967741519251	0.9281609195335622	8.159998826223974	5.3883863456312975	0.6603415489123025
1	1	smote	0.6	100	3	63	0.3	1.0	1.0	0.7937759843482515	0.2367935764813888	0.2978723403938434	0.9360632183840801	6.211098772127082	4.658856549812785	0.7500857189083636
1	2	smote	0.6	100	3	63	0.3	1.0	1.0	0.8014490095377843	0.1943099410165814	0.24468085103779993	0.943965517234598	5.457203781304357	4.366611331027803	0.8001554370051537
1	3	smote	0.6	100	3	63	0.3	1.0	1.0	0.8335805215671734	0.26759095795291243	0.44086021500635914	0.926724137924377	9.971718035601585	6.016444465531269	0.6033508312543377
1	1	smote	0.6	100	5	31	0.1	0.6	0.7	0.801915199315236	0.25397850596971994	0.3191489361362608	0.926724137924377	5.928307996261062	4.355443710132705	0.734685791223494
1	2	smote	0.6	100	5	31	0.1	0.6	0.7	0.8285185864514552	0.20746834550075888	0.3085106382650521	0.93318965516571	6.231760834897114	4.617706926272913	0.7409955205752922
1	3	smote	0.6	100	5	31	0.1	0.6	0.7	0.8330938697318008	0.3013055868735341	0.45161290317724595	0.9181034482692666	9.23219695848782	5.51443056501075	0.5973042491927091
1	1	smote	0.6	100	5	31	0.1	0.6	1.0	0.812492357544632	0.27624641894302165	0.37234042549230423	0.9303160919473398	7.919796138156304	5.343276266568796	0.674673450447517
1	2	smote	0.6	100	5	31	0.1	0.6	1.0	0.8182471264367817	0.20977749757439404	0.3191489361362608	0.9403735632116353	7.392694517760205	5.352472825842418	0.7240219028470195
1	3	smote	0.6	100	5	31	0.1	0.6	1.0	0.8308382770980102	0.29305215647141	0.4946236558607932	0.9209770114876368	11.406574871391264	6.259236743381851	0.5487393630330557
1	1	smote	0.6	100	5	31	0.1	1.0	0.7	0.801915199315236	0.25397850596971994	0.3191489361362608	0.926724137924377	5.928307996261062	4.355443710132705	0.734685791223494
1	2	smote	0.6	100	5	31	0.1	1.0	0.7	0.8285185864514552	0.20746834550075888	0.3085106382650521	0.93318965516571	6.231760834897114	4.617706926272913	0.7409955205752922
1	3	smote	0.6	100	5	31	0.1	1.0	0.7	0.8330938697318008	0.3013055868735341	0.45161290317724595	0.9181034482692666	9.23219695848782	5.51443056501075	0.5973042491927091
1	1	smote	0.6	100	5	31	0.1	1.0	1.0	0.812492357544632	0.27624641894302165	0.37234042549230423	0.9303160919473398	7.919796138156304	5.343276266568796	0.674673450447517
1	2	smote	0.6	100	5	31	0.1	1.0	1.0	0.8182471264367817	0.20977749757439404	0.3191489361362608	0.9403735632116353	7.392694517760205	5.352472825842418	0.7240219028470195
1	3	smote	0.6	100	5	31	0.1	1.0	1.0	0.8308382770980102	0.29305215647141	0.4946236558607932	0.9209770114876368	11.406574871391264	6.259236743381851	0.5487393630330557
1	1	smote	0.6	100	5	31	0.3	0.6	0.7	0.7865232942039618	0.2652481236190869	0.24468085103779993	0.9604885057402265	7.87477391457146	6.19264833424498	0.7863906091371565
1	2	smote	0.6	100	5	31	0.3	0.6	0.7	0.7876390926876986	0.19105496487151888	0.18085106381054777	0.961206896544819	5.470417051263955	4.661937331209336	0.8522087498663401
1	3	smote	0.6	100	5	31	0.3	0.6	0.7	0.8140912742553454	0.28641899057872083	0.30107526878483065	0.9561781609126712	9.399241201420201	6.870437351578737	0.7309565857878206
1	1	smote	0.6	100	5	31	0.3	0.6	1.0	0.7853387136219124	0.21314397907433463	0.23404255316659123	0.9547413793034861	6.44576575681034	5.171224793255152	0.8022669336585467
1	2	smote	0.6	100	5	31	0.3	0.6	1.0	0.7763282587429688	0.18939994154816978	0.17021276593933907	0.9619252873494115	5.1823885681530255	4.470492602175482	0.8626316787250969
1	3	smote	0.6	100	5	31	0.3	0.6	1.0	0.8164163885799036	0.2676494091370461	0.31182795695571747	0.9568965517172637	10.05937262822759	7.234406921836485	0.7191707762114607
1	1	smote	0.6	100	5	31	0.3	1.0	0.7	0.7865232942039618	0.2652481236190869	0.24468085103779993	0.9604885057402265	7.87477391457146	6.19264833424498	0.7863906091371565
1	2	smote	0.6	100	5	31	0.3	1.0	0.7	0.7876390926876986	0.19105496487151888	0.18085106381054777	0.961206896544819	5.470417051263955	4.661937331209336	0.8522087498663401
1	3	smote	0.6	100	5	31	0.3	1.0	0.7	0.8140912742553454	0.28641899057872083	0.30107526878483065	0.9561781609126712	9.399241201420201	6.870437351578737	0.7309565857878206
1	1	smote	0.6	100	5	31	0.3	1.0	1.0	0.7853387136219124	0.21314397907433463	0.23404255316659123	0.9547413793034861	6.44576575681034	5.171224793255152	0.8022669336585467
1	2	smote	0.6	100	5	31	0.3	1.0	1.0	0.7763282587429688	0.18939994154816978	0.17021276593933907	0.9619252873494115	5.1823885681530255	4.470492602175482	0.8626316787250969
1	3	smote	0.6	100	5	31	0.3	1.0	1.0	0.8164163885799036	0.2676494091370461	0.31182795695571747	0.9568965517172637	10.05937262822759	7.234406921836485	0.7191707762114607
1	1	smote	0.6	100	5	63	0.1	0.6	0.7	0.801915199315236	0.25397850596971994	0.3191489361362608	0.926724137924377	5.928307996261062	4.355443710132705	0.734685791223494
1	2	smote	0.6	100	5	63	0.1	0.6	0.7	0.8285185864514552	0.20746834550075888	0.3085106382650521	0.93318965516571	6.231760834897114	4.617706926272913	0.7409955205752922
1	3	smote	0.6	100	5	63	0.1	0.6	0.7	0.8330938697318008	0.3013055868735341	0.45161290317724595	0.9181034482692666	9.23219695848782	5.51443056501075	0.5973042491927091
1	1	smote	0.6	100	5	63	0.1	0.6	1.0	0.812492357544632	0.27624641894302165	0.37234042549230423	0.9303160919473398	7.919796138156304	5.343276266568796	0.674673450447517
1	2	smote	0.6	100	5	63	0.1	0.6	1.0	0.8182471264367817	0.20977749757439404	0.3191489361362608	0.9403735632116353	7.392694517760205	5.352472825842418	0.7240219028470195
1	3	smote	0.6	100	5	63	0.1	0.6	1.0	0.8308382770980102	0.29305215647141	0.4946236558607932	0.9209770114876368	11.406574871391264	6.259236743381851	0.5487393630330557
1	1	smote	0.6	100	5	63	0.1	1.0	0.7	0.801915199315236	0.25397850596971994	0.3191489361362608	0.926724137924377	5.928307996261062	4.355443710132705	0.734685791223494
1	2	smote	0.6	100	5	63	0.1	1.0	0.7	0.8285185864514552	0.20746834550075888	0.3085106382650521	0.93318965516571	6.231760834897114	4.617706926272913	0.7409955205752922
1	3	smote	0.6	100	5	63	0.1	1.0	0.7	0.8330938697318008	0.3013055868735341	0.45161290317724595	0.9181034482692666	9.23219695848782	5.51443056501075	0.5973042491927091
1	1	smote	0.6	100	5	63	0.1	1.0	1.0	0.812492357544632	0.27624641894302165	0.37234042549230423	0.9303160919473398	7.919796138156304	5.343276266568796	0.674673450447517
1	2	smote	0.6	100	5	63	0.1	1.0	1.0	0.8182471264367817	0.20977749757439404	0.3191489361362608	0.9403735632116353	7.392694517760205	5.352472825842418	0.7240219028470195
1	3	smote	0.6	100	5	63	0.1	1.0	1.0	0.8308382770980102	0.29305215647141	0.4946236558607932	0.9209770114876368	11.406574871391264	6.259236743381851	0.5487393630330557
1	1	smote	0.6	100	5	63	0.3	0.6	0.7	0.7865232942039618	0.2652481236190869	0.24468085103779993	0.9604885057402265	7.87477391457146	6.19264833424498	0.7863906091371565
1	2	smote	0.6	100	5	63	0.3	0.6	0.7	0.7876390926876986	0.19105496487151888	0.18085106381054777	0.961206896544819	5.470417051263955	4.661937331209336	0.8522087498663401
1	3	smote	0.6	100	5	63	0.3	0.6	0.7	0.8253306142627611	0.2854891724542632	0.29032258061394384	0.9554597701080787	8.77565782472334	6.5182087325623606	0.7427601183859143
1	1	smote	0.6	100	5	63	0.3	0.6	1.0	0.7853387136219124	0.21314397907433463	0.23404255316659123	0.9547413793034861	6.44576575681034	5.171224793255152	0.8022669336585467
1	2	smote	0.6	100	5	63	0.3	0.6	1.0	0.7763282587429688	0.18939994154816978	0.17021276593933907	0.9619252873494115	5.1823885681530255	4.470492602175482	0.8626316787250969
1	3	smote	0.6	100	5	63	0.3	0.6	1.0	0.8164163885799036	0.2676494091370461	0.31182795695571747	0.9568965517172637	10.05937262822759	7.234406921836485	0.7191707762114607
1	1	smote	0.6	100	5	63	0.3	1.0	0.7	0.7865232942039618	0.2652481236190869	0.24468085103779993	0.9604885057402265	7.87477391457146	6.19264833424498	0.7863906091371565
1	2	smote	0.6	100	5	63	0.3	1.0	0.7	0.7876390926876986	0.19105496487151888	0.18085106381054777	0.961206896544819	5.470417051263955	4.661937331209336	0.8522087498663401
1	3	smote	0.6	100	5	63	0.3	1.0	0.7	0.8253306142627611	0.2854891724542632	0.29032258061394384	0.9554597701080787	8.77565782472334	6.5182087325623606	0.7427601183859143
1	1	smote	0.6	100	5	63	0.3	1.0	1.0	0.7853387136219124	0.21314397907433463	0.23404255316659123	0.9547413793034861	6.44576575681034	5.171224793255152	0.8022669336585467
1	2	smote	0.6	100	5	63	0.3	1.0	1.0	0.7763282587429688	0.18939994154816978	0.17021276593933907	0.9619252873494115	5.1823885681530255	4.470492602175482	0.8626316787250969
1	3	smote	0.6	100	5	63	0.3	1.0	1.0	0.8164163885799036	0.2676494091370461	0.31182795695571747	0.9568965517172637	10.05937262822759	7.234406921836485	0.7191707762114607
1	1	smote	0.6	100	10	31	0.1	0.6	0.7	0.8071732086084619	0.24484394045782865	0.25531914890900864	0.9633620689585967	9.015123563721188	6.968708984505456	0.7730020387516169
1	2	smote	0.6	100	10	31	0.1	0.6	0.7	0.8210901198337002	0.22159286276599488	0.20212765955296516	0.9640804597631891	6.799464759798279	5.627232474248015	0.8275993192176367
1	3	smote	0.6	100	10	31	0.1	0.6	0.7	0.8295559881349648	0.26114437264970397	0.29032258061394384	0.9497126436713383	7.725972465294149	5.773270739940745	0.7472548845617994
1	1	smote	0.6	100	10	31	0.1	0.6	1.0	0.8017241379310344	0.23644309824523813	0.2659574467802173	0.9533045976943011	7.396876879083756	5.695579793558408	0.769997907589229
1	2	smote	0.6	100	10	31	0.1	0.6	1.0	0.8009598923942285	0.18094835602104434	0.20212765955296516	0.9583333333264489	5.826665257300796	4.851062664214598	0.8325624335239744
1	3	smote	0.6	100	10	31	0.1	0.6	1.0	0.8264275120504264	0.2662607932299022	0.29032258061394384	0.9497126436713383	7.725972465294149	5.773270739940745	0.7472548845617994
1	1	smote	0.6	100	10	31	0.1	1.0	0.7	0.8071732086084619	0.24484394045782865	0.25531914890900864	0.9633620689585967	9.015123563721188	6.968708984505456	0.7730020387516169
1	2	smote	0.6	100	10	31	0.1	1.0	0.7	0.8210901198337002	0.22159286276599488	0.20212765955296516	0.9640804597631891	6.799464759798279	5.627232474248015	0.8275993192176367
1	3	smote	0.6	100	10	31	0.1	1.0	0.7	0.8295559881349648	0.26114437264970397	0.29032258061394384	0.9497126436713383	7.725972465294149	5.773270739940745	0.7472548845617994
1	1	smote	0.6	100	10	31	0.1	1.0	1.0	0.8017241379310344	0.23644309824523813	0.2659574467802173	0.9533045976943011	7.396876879083756	5.695579793558408	0.769997907589229
1	2	smote	0.6	100	10	31	0.1	1.0	1.0	0.8009598923942285	0.18094835602104434	0.20212765955296516	0.9583333333264489	5.826665257300796	4.851062664214598	0.8325624335239744
1	3	smote	0.6	100	10	31	0.1	1.0	1.0	0.8264275120504264	0.2662607932299022	0.29032258061394384	0.9497126436713383	7.725972465294149	5.773270739940745	0.7472548845617994
1	1	smote	0.6	100	10	31	0.3	0.6	0.7	0.7777497554414283	0.22186200174870904	0.19148936168175645	0.9676724137861519	7.089471477104666	5.923402421109443	0.8355210073620101
1	2	smote	0.6	100	10	31	0.3	0.6	0.7	0.7859653949620934	0.1993648371196139	0.1489361701969217	0.970545977004522	5.766461448377298	5.056562889699612	0.876891812648454
1	3	smote	0.6	100	10	31	0.3	0.6	0.7	0.8300271907057225	0.2811697398677766	0.21505376341773616	0.9640804597631891	7.353422593821724	5.9870951055880965	0.8141916169871932
1	1	smote	0.6	100	10	31	0.3	0.6	1.0	0.7944485204206408	0.24785725209373202	0.21276595742417384	0.9655172413723743	7.5675653559390135	6.170210974698744	0.8153495356575571
1	2	smote	0.6	100	10	31	0.3	0.6	1.0	0.7707492663242848	0.1896849661909712	0.1595744680681304	0.9669540229815593	5.555859620223137	4.82886070187835	0.8691473464777382
1	3	smote	0.6	100	10	31	0.3	0.6	1.0	0.8246971944135458	0.25295292556612314	0.29032258061394384	0.9561781609126712	8.926227441531484	6.625064589022354	0.7422020717212878
1	1	smote	0.6	100	10	31	0.3	1.0	0.7	0.7777497554414283	0.22186200174870904	0.19148936168175645	0.9676724137861519	7.089471477104666	5.923402421109443	0.8355210073620101
1	2	smote	0.6	100	10	31	0.3	1.0	0.7	0.7859653949620934	0.1993648371196139	0.1489361701969217	0.970545977004522	5.766461448377298	5.056562889699612	0.876891812648454
1	3	smote	0.6	100	10	31	0.3	1.0	0.7	0.8300271907057225	0.2811697398677766	0.21505376341773616	0.9640804597631891	7.353422593821724	5.9870951055880965	0.8141916169871932
1	1	smote	0.6	100	10	31	0.3	1.0	1.0	0.7944485204206408	0.24785725209373202	0.21276595742417384	0.9655172413723743	7.5675653559390135	6.170210974698744	0.8153495356575571
1	2	smote	0.6	100	10	31	0.3	1.0	1.0	0.7707492663242848	0.1896849661909712	0.1595744680681304	0.9669540229815593	5.555859620223137	4.82886070187835	0.8691473464777382
1	3	smote	0.6	100	10	31	0.3	1.0	1.0	0.8246971944135458	0.25295292556612314	0.29032258061394384	0.9561781609126712	8.926227441531484	6.625064589022354	0.7422020717212878
1	1	smote	0.6	100	10	63	0.1	0.6	0.7	0.8066840914649058	0.23886353073480812	0.21276595742417384	0.9619252873494115	6.828147095605392	5.588115752719352	0.818394156744866
1	2	smote	0.6	100	10	63	0.1	0.6	0.7	0.8161148813890926	0.22902694585982775	0.23404255316659123	0.9662356321769667	8.744087221894308	6.931641222393052	0.7927232378922356
1	3	smote	0.6	100	10	63	0.1	0.6	0.7	0.8319583487825979	0.2760555013299492	0.279569892443057	0.9504310344759309	7.440621448968699	5.640017561131699	0.758003551908586
1	1	smote	0.6	100	10	63	0.1	0.6	1.0	0.8031379921741257	0.26565166802446993	0.2872340425226347	0.9576149425218563	9.10472840611893	6.77677445413411	0.744313730273648
1	2	smote	0.6	100	10	63	0.1	0.6	1.0	0.8066305942773294	0.2005101640906318	0.19148936168175645	0.961206896544819	5.868419529309786	4.9361689389275325	0.8411411037656172
1	3	smote	0.6	100	10	63	0.1	0.6	1.0	0.8363691138301816	0.28160434375619603	0.31182795695571747	0.9468390804529682	8.070522102362508	5.86573559967271	0.7268099194289294
1	1	smote	0.6	100	10	63	0.1	1.0	0.7	0.8066840914649058	0.23886353073480812	0.21276595742417384	0.9619252873494115	6.828147095605392	5.588115752719352	0.818394156744866
1	2	smote	0.6	100	10	63	0.1	1.0	0.7	0.8161148813890926	0.22902694585982775	0.23404255316659123	0.9662356321769667	8.744087221894308	6.931641222393052	0.7927232378922356
1	3	smote	0.6	100	10	63	0.1	1.0	0.7	0.8319583487825979	0.2760555013299492	0.279569892443057	0.9504310344759309	7.440621448968699	5.640017561131699	0.758003551908586
1	1	smote	0.6	100	10	63	0.1	1.0	1.0	0.8031379921741257	0.26565166802446993	0.2872340425226347	0.9576149425218563	9.10472840611893	6.77677445413411	0.744313730273648
1	2	smote	0.6	100	10	63	0.1	1.0	1.0	0.8066305942773294	0.2005101640906318	0.19148936168175645	0.961206896544819	5.868419529309786	4.9361689389275325	0.8411411037656172
1	3	smote	0.6	100	10	63	0.1	1.0	1.0	0.8363691138301816	0.28160434375619603	0.31182795695571747	0.9468390804529682	8.070522102362508	5.86573559967271	0.7268099194289294
1	1	smote	0.6	100	10	63	0.3	0.6	0.7	0.7871423330887747	0.22255868964966666	0.1595744680681304	0.970545977004522	6.2565585325885325	5.417745953249584	0.8659306649917186
1	2	smote	0.6	100	10	63	0.3	0.6	0.7	0.8029622157006603	0.21699723946945387	0.11702127658329561	0.9698275861999295	4.259895313533051	3.8784181661607877	0.9104491632084665
1	3	smote	0.6	100	10	63	0.3	0.6	0.7	0.819436719812137	0.25382487135133824	0.2365591397595098	0.9662356321769667	8.867243379563087	7.00617499896991	0.790118711125609
1	1	smote	0.6	100	10	63	0.3	0.6	1.0	0.7862558082660797	0.23730409298347444	0.21276595742417384	0.9669540229815593	7.9083407144623905	6.4384809358377995	0.8141380207582622
1	2	smote	0.6	100	10	63	0.3	0.6	1.0	0.8109332966495476	0.1861023141434649	0.138297872325713	0.9676724137861519	4.804113734301206	4.278012859690153	0.8904894946812254
1	3	smote	0.6	100	10	63	0.3	0.6	1.0	0.8239788036089482	0.25295077156439855	0.3225806451266042	0.9597701149356339	11.360541347359934	8.018431184334167	0.7058141707826405
1	1	smote	0.6	100	10	63	0.3	1.0	0.7	0.7871423330887747	0.22255868964966666	0.1595744680681304	0.970545977004522	6.2565585325885325	5.417745953249584	0.8659306649917186
1	2	smote	0.6	100	10	63	0.3	1.0	0.7	0.8029622157006603	0.21699723946945387	0.11702127658329561	0.9698275861999295	4.259895313533051	3.8784181661607877	0.9104491632084665
1	3	smote	0.6	100	10	63	0.3	1.0	0.7	0.819436719812137	0.25382487135133824	0.2365591397595098	0.9662356321769667	8.867243379563087	7.00617499896991	0.790118711125609
1	1	smote	0.6	100	10	63	0.3	1.0	1.0	0.7862558082660797	0.23730409298347444	0.21276595742417384	0.9669540229815593	7.9083407144623905	6.4384809358377995	0.8141380207582622
1	2	smote	0.6	100	10	63	0.3	1.0	1.0	0.8109332966495476	0.1861023141434649	0.138297872325713	0.9676724137861519	4.804113734301206	4.278012859690153	0.8904894946812254
1	3	smote	0.6	100	10	63	0.3	1.0	1.0	0.8239788036089482	0.25295077156439855	0.3225806451266042	0.9597701149356339	11.360541347359934	8.018431184334167	0.7058141707826405
1	1	smote	0.6	300	3	31	0.1	0.6	0.7	0.7872493274639275	0.22515982675585658	0.3085106382650521	0.9374999999932652	6.692306600392197	4.936169421921818	0.7375886446549642
1	2	smote	0.6	300	3	31	0.1	0.6	0.7	0.8163900097823429	0.1950138206834466	0.25531914890900864	0.9482758620621533	6.2857130549489595	4.9361692572646705	0.7852997983293435
1	3	smote	0.6	300	3	31	0.1	0.6	0.7	0.8273003955011741	0.2728163114586247	0.4301075268354723	0.9238505747060068	9.156282120543057	5.648203761130192	0.616866496161695
1	1	smote	0.6	300	3	31	0.1	0.6	1.0	0.788548544876498	0.22494947788839556	0.2872340425226347	0.934626436774895	5.761357148246058	4.393733252633802	0.7626212161413779
1	2	smote	0.6	300	3	31	0.1	0.6	1.0	0.8023508192712154	0.1929334565237495	0.21276595742417384	0.9497126436713383	5.104246079980336	4.231002197124535	0.8289181359567941
1	3	smote	0.6	300	3	31	0.1	0.6	1.0	0.8287989741688296	0.2767745886905867	0.4301075268354723	0.9238505747060068	9.156282120543057	5.648203761130192	0.616866496161695
1	1	smote	0.6	300	3	31	0.1	1.0	0.7	0.7872493274639275	0.22515982675585658	0.3085106382650521	0.9374999999932652	6.692306600392197	4.936169421921818	0.7375886446549642
1	2	smote	0.6	300	3	31	0.1	1.0	0.7	0.8163900097823429	0.1950138206834466	0.25531914890900864	0.9482758620621533	6.2857130549489595	4.9361692572646705	0.7852997983293435
1	3	smote	0.6	300	3	31	0.1	1.0	0.7	0.8273003955011741	0.2728163114586247	0.4301075268354723	0.9238505747060068	9.156282120543057	5.648203761130192	0.616866496161695
1	1	smote	0.6	300	3	31	0.1	1.0	1.0	0.788548544876498	0.22494947788839556	0.2872340425226347	0.934626436774895	5.761357148246058	4.393733252633802	0.7626212161413779
1	2	smote	0.6	300	3	31	0.1	1.0	1.0	0.8023508192712154	0.1929334565237495	0.21276595742417384	0.9497126436713383	5.104246079980336	4.231002197124535	0.8289181359567941
1	3	smote	0.6	300	3	31	0.1	1.0	1.0	0.8287989741688296	0.2767745886905867	0.4301075268354723	0.9238505747060068	9.156282120543057	5.648203761130192	0.616866496161695
1	1	smote	0.6	300	3	31	0.3	0.6	0.7	0.7758467840547811	0.23104019170032034	0.18085106381054777	0.9597701149356339	5.267160092294236	4.495439610796745	0.853484511454644
1	2	smote	0.6	300	3	31	0.3	0.6	0.7	0.7746469185619956	0.17300532727391799	0.1489361701969217	0.9669540229815593	5.120650617383541	4.50693665508646	0.8801492116216333
1	3	smote	0.6	300	3	31	0.3	0.6	0.7	0.8188341984921518	0.25881262220743145	0.2688172042721702	0.9597701149356339	8.771006196539664	6.682025986945139	0.761831168454911
1	1	smote	0.6	300	3	31	0.3	0.6	1.0	0.7672719491318171	0.2027322856272067	0.20212765955296516	0.9576149425218563	5.72361445816487	4.768841282538819	0.8331870114870876
1	2	smote	0.6	300	3	31	0.3	0.6	1.0	0.7857055514795794	0.17596798191605284	0.1595744680681304	0.9647988505677817	5.204080146745977	4.533216253157782	0.8710888520714891
1	3	smote	0.6	300	3	31	0.3	0.6	1.0	0.8307533061426277	0.31036326816440435	0.34408602146837786	0.9554597701080787	11.253302553207119	7.7252844237776115	0.6864904124561131
1	1	smote	0.6	300	3	31	0.3	1.0	0.7	0.7758467840547811	0.23104019170032034	0.18085106381054777	0.9597701149356339	5.267160092294236	4.495439610796745	0.853484511454644
1	2	smote	0.6	300	3	31	0.3	1.0	0.7	0.7746469185619956	0.17300532727391799	0.1489361701969217	0.9669540229815593	5.120650617383541	4.50693665508646	0.8801492116216333
1	3	smote	0.6	300	3	31	0.3	1.0	0.7	0.8188341984921518	0.25881262220743145	0.2688172042721702	0.9597701149356339	8.771006196539664	6.682025986945139	0.761831168454911
1	1	smote	0.6	300	3	31	0.3	1.0	1.0	0.7672719491318171	0.2027322856272067	0.20212765955296516	0.9576149425218563	5.72361445816487	4.768841282538819	0.8331870114870876
1	2	smote	0.6	300	3	31	0.3	1.0	1.0	0.7857055514795794	0.17596798191605284	0.1595744680681304	0.9647988505677817	5.204080146745977	4.533216253157782	0.8710888520714891
1	3	smote	0.6	300	3	31	0.3	1.0	1.0	0.8307533061426277	0.31036326816440435	0.34408602146837786	0.9554597701080787	11.253302553207119	7.7252844237776115	0.6864904124561131
1	1	smote	0.6	300	3	63	0.1	0.6	0.7	0.7872493274639275	0.22515982675585658	0.3085106382650521	0.9374999999932652	6.692306600392197	4.936169421921818	0.7375886446549642
1	2	smote	0.6	300	3	63	0.1	0.6	0.7	0.8163900097823429	0.1950138206834466	0.25531914890900864	0.9482758620621533	6.2857130549489595	4.9361692572646705	0.7852997983293435
1	3	smote	0.6	300	3	63	0.1	0.6	0.7	0.8273003955011741	0.2728163114586247	0.4301075268354723	0.9238505747060068	9.156282120543057	5.648203761130192	0.616866496161695
1	1	smote	0.6	300	3	63	0.1	0.6	1.0	0.788548544876498	0.22494947788839556	0.2872340425226347	0.934626436774895	5.761357148246058	4.393733252633802	0.7626212161413779
1	2	smote	0.6	300	3	63	0.1	0.6	1.0	0.8023508192712154	0.1929334565237495	0.21276595742417384	0.9497126436713383	5.104246079980336	4.231002197124535	0.8289181359567941
1	3	smote	0.6	300	3	63	0.1	0.6	1.0	0.8287989741688296	0.2767745886905867	0.4301075268354723	0.9238505747060068	9.156282120543057	5.648203761130192	0.616866496161695
1	1	smote	0.6	300	3	63	0.1	1.0	0.7	0.7872493274639275	0.22515982675585658	0.3085106382650521	0.9374999999932652	6.692306600392197	4.936169421921818	0.7375886446549642
1	2	smote	0.6	300	3	63	0.1	1.0	0.7	0.8163900097823429	0.1950138206834466	0.25531914890900864	0.9482758620621533	6.2857130549489595	4.9361692572646705	0.7852997983293435
1	3	smote	0.6	300	3	63	0.1	1.0	0.7	0.8273003955011741	0.2728163114586247	0.4301075268354723	0.9238505747060068	9.156282120543057	5.648203761130192	0.616866496161695
1	1	smote	0.6	300	3	63	0.1	1.0	1.0	0.788548544876498	0.22494947788839556	0.2872340425226347	0.934626436774895	5.761357148246058	4.393733252633802	0.7626212161413779
1	2	smote	0.6	300	3	63	0.1	1.0	1.0	0.8023508192712154	0.1929334565237495	0.21276595742417384	0.9497126436713383	5.104246079980336	4.231002197124535	0.8289181359567941
1	3	smote	0.6	300	3	63	0.1	1.0	1.0	0.8287989741688296	0.2767745886905867	0.4301075268354723	0.9238505747060068	9.156282120543057	5.648203761130192	0.616866496161695
1	1	smote	0.6	300	3	63	0.3	0.6	0.7	0.7758467840547811	0.23104019170032034	0.18085106381054777	0.9597701149356339	5.267160092294236	4.495439610796745	0.853484511454644
1	2	smote	0.6	300	3	63	0.3	0.6	0.7	0.7746469185619956	0.17300532727391799	0.1489361701969217	0.9669540229815593	5.120650617383541	4.50693665508646	0.8801492116216333
1	3	smote	0.6	300	3	63	0.3	0.6	0.7	0.8188341984921518	0.25881262220743145	0.2688172042721702	0.9597701149356339	8.771006196539664	6.682025986945139	0.761831168454911
1	1	smote	0.6	300	3	63	0.3	0.6	1.0	0.7672719491318171	0.2027322856272067	0.20212765955296516	0.9576149425218563	5.72361445816487	4.768841282538819	0.8331870114870876
1	2	smote	0.6	300	3	63	0.3	0.6	1.0	0.7857055514795794	0.17596798191605284	0.1595744680681304	0.9647988505677817	5.204080146745977	4.533216253157782	0.8710888520714891
1	3	smote	0.6	300	3	63	0.3	0.6	1.0	0.8307533061426277	0.31036326816440435	0.34408602146837786	0.9554597701080787	11.253302553207119	7.7252844237776115	0.6864904124561131
1	1	smote	0.6	300	3	63	0.3	1.0	0.7	0.7758467840547811	0.23104019170032034	0.18085106381054777	0.9597701149356339	5.267160092294236	4.495439610796745	0.853484511454644
1	2	smote	0.6	300	3	63	0.3	1.0	0.7	0.7746469185619956	0.17300532727391799	0.1489361701969217	0.9669540229815593	5.120650617383541	4.50693665508646	0.8801492116216333
1	3	smote	0.6	300	3	63	0.3	1.0	0.7	0.8188341984921518	0.25881262220743145	0.2688172042721702	0.9597701149356339	8.771006196539664	6.682025986945139	0.761831168454911
1	1	smote	0.6	300	3	63	0.3	1.0	1.0	0.7672719491318171	0.2027322856272067	0.20212765955296516	0.9576149425218563	5.72361445816487	4.768841282538819	0.8331870114870876
1	2	smote	0.6	300	3	63	0.3	1.0	1.0	0.7857055514795794	0.17596798191605284	0.1595744680681304	0.9647988505677817	5.204080146745977	4.533216253157782	0.8710888520714891
1	3	smote	0.6	300	3	63	0.3	1.0	1.0	0.8307533061426277	0.31036326816440435	0.34408602146837786	0.9554597701080787	11.253302553207119	7.7252844237776115	0.6864904124561131
1	1	smote	0.6	300	5	31	0.1	0.6	0.7	0.7730190755685986	0.24165744981044449	0.22340425529538255	0.9604885057402265	6.993024366147665	5.654157174745417	0.8085424572787452
1	2	smote	0.6	300	5	31	0.1	0.6	0.7	0.7948535705551479	0.18216540737934947	0.18085106381054777	0.9647988505677817	6.051151199110714	5.137645086912153	0.8490359697433567
1	3	smote	0.6	300	5	31	0.1	0.6	0.7	0.8326149425287357	0.30909527286192323	0.29032258061394384	0.9590517241310413	9.581337340345518	7.089981288667967	0.7399782453123519
1	1	smote	0.6	300	5	31	0.1	0.6	1.0	0.7863933724627049	0.23477511176958	0.24468085103779993	0.9633620689585967	8.517810410953585	6.678346110151062	0.7840449250179196
1	2	smote	0.6	300	5	31	0.1	0.6	1.0	0.7851629371484471	0.1781639774165057	0.18085106381054777	0.9647988505677817	6.051151199110714	5.137645086912153	0.8490359697433567
1	3	smote	0.6	300	5	31	0.1	0.6	1.0	0.8259794833765913	0.3075228517995388	0.33333333329749104	0.9547413793034861	10.54761667314506	7.365077735839821	0.6982693681991342
1	1	smote	0.6	300	5	31	0.1	1.0	0.7	0.7730190755685986	0.24165744981044449	0.22340425529538255	0.9604885057402265	6.993024366147665	5.654157174745417	0.8085424572787452
1	2	smote	0.6	300	5	31	0.1	1.0	0.7	0.7948535705551479	0.18216540737934947	0.18085106381054777	0.9647988505677817	6.051151199110714	5.137645086912153	0.8490359697433567
1	3	smote	0.6	300	5	31	0.1	1.0	0.7	0.8326149425287357	0.30909527286192323	0.29032258061394384	0.9590517241310413	9.581337340345518	7.089981288667967	0.7399782453123519
1	1	smote	0.6	300	5	31	0.1	1.0	1.0	0.7863933724627049	0.23477511176958	0.24468085103779993	0.9633620689585967	8.517810410953585	6.678346110151062	0.7840449250179196
1	2	smote	0.6	300	5	31	0.1	1.0	1.0	0.7851629371484471	0.1781639774165057	0.18085106381054777	0.9647988505677817	6.051151199110714	5.137645086912153	0.8490359697433567
1	3	smote	0.6	300	5	31	0.1	1.0	1.0	0.8259794833765913	0.3075228517995388	0.33333333329749104	0.9547413793034861	10.54761667314506	7.365077735839821	0.6982693681991342
1	1	smote	0.6	300	5	31	0.3	0.6	0.7	0.7789343360234777	0.22669148255054594	0.17021276593933907	0.970545977004522	6.759222208554027	5.778929016799556	0.8549695173349829
1	2	smote	0.6	300	5	31	0.3	0.6	0.7	0.7717657128882366	0.17967576761065002	0.12765957445450432	0.9719827586137071	5.0769212585961645	4.556463183856792	0.8974854840170401
1	3	smote	0.6	300	5	31	0.3	0.6	0.7	0.8233144852305031	0.2595439801643242	0.22580645158862298	0.9698275861999295	9.374996868550587	7.483868484841287	0.7982795616920941
1	1	smote	0.6	300	5	31	0.3	0.6	1.0	0.7735693323550991	0.22813678633894321	0.23404255316659123	0.9683908045907444	9.361108124484527	7.40425297429529	0.7909590170546104
1	2	smote	0.6	300	5	31	0.3	0.6	1.0	0.7630227439471753	0.18304875115746558	0.1489361701969217	0.9719827586137071	6.071151670028247	5.31587371449959	0.8755955941656355
1	3	smote	0.6	300	5	31	0.3	0.6	1.0	0.8092093066370041	0.2568737811189537	0.2580645161012834	0.9691091953953369	10.912028789410472	8.35408581495703	0.7655850132968788
1	1	smote	0.6	300	5	31	0.3	1.0	0.7	0.7789343360234777	0.22669148255054594	0.17021276593933907	0.970545977004522	6.759222208554027	5.778929016799556	0.8549695173349829
1	2	smote	0.6	300	5	31	0.3	1.0	0.7	0.7717657128882366	0.17967576761065002	0.12765957445450432	0.9719827586137071	5.0769212585961645	4.556463183856792	0.8974854840170401
1	3	smote	0.6	300	5	31	0.3	1.0	0.7	0.8233144852305031	0.2595439801643242	0.22580645158862298	0.9698275861999295	9.374996868550587	7.483868484841287	0.7982795616920941
1	1	smote	0.6	300	5	31	0.3	1.0	1.0	0.7735693323550991	0.22813678633894321	0.23404255316659123	0.9683908045907444	9.361108124484527	7.40425297429529	0.7909590170546104
1	2	smote	0.6	300	5	31	0.3	1.0	1.0	0.7630227439471753	0.18304875115746558	0.1489361701969217	0.9719827586137071	6.071151670028247	5.31587371449959	0.8755955941656355
1	3	smote	0.6	300	5	31	0.3	1.0	1.0	0.8092093066370041	0.2568737811189537	0.2580645161012834	0.9691091953953369	10.912028789410472	8.35408581495703	0.7655850132968788
1	1	smote	0.6	300	5	63	0.1	0.6	0.7	0.7730190755685986	0.24165744981044449	0.22340425529538255	0.9604885057402265	6.993024366147665	5.654157174745417	0.8085424572787452
1	2	smote	0.6	300	5	63	0.1	0.6	0.7	0.7948535705551479	0.18216540737934947	0.18085106381054777	0.9647988505677817	6.051151199110714	5.137645086912153	0.8490359697433567
1	3	smote	0.6	300	5	63	0.1	0.6	0.7	0.8326149425287357	0.30909527286192323	0.29032258061394384	0.9590517241310413	9.581337340345518	7.089981288667967	0.7399782453123519
1	1	smote	0.6	300	5	63	0.1	0.6	1.0	0.7863933724627049	0.23477511176958	0.24468085103779993	0.9633620689585967	8.517810410953585	6.678346110151062	0.7840449250179196
1	2	smote	0.6	300	5	63	0.1	0.6	1.0	0.7851629371484471	0.1781639774165057	0.18085106381054777	0.9647988505677817	6.051151199110714	5.137645086912153	0.8490359697433567
1	3	smote	0.6	300	5	63	0.1	0.6	1.0	0.8259794833765913	0.3075228517995388	0.33333333329749104	0.9547413793034861	10.54761667314506	7.365077735839821	0.6982693681991342
1	1	smote	0.6	300	5	63	0.1	1.0	0.7	0.7730190755685986	0.24165744981044449	0.22340425529538255	0.9604885057402265	6.993024366147665	5.654157174745417	0.8085424572787452
1	2	smote	0.6	300	5	63	0.1	1.0	0.7	0.7948535705551479	0.18216540737934947	0.18085106381054777	0.9647988505677817	6.051151199110714	5.137645086912153	0.8490359697433567
1	3	smote	0.6	300	5	63	0.1	1.0	0.7	0.8326149425287357	0.30909527286192323	0.29032258061394384	0.9590517241310413	9.581337340345518	7.089981288667967	0.7399782453123519
1	1	smote	0.6	300	5	63	0.1	1.0	1.0	0.7863933724627049	0.23477511176958	0.24468085103779993	0.9633620689585967	8.517810410953585	6.678346110151062	0.7840449250179196
1	2	smote	0.6	300	5	63	0.1	1.0	1.0	0.7851629371484471	0.1781639774165057	0.18085106381054777	0.9647988505677817	6.051151199110714	5.137645086912153	0.8490359697433567
1	3	smote	0.6	300	5	63	0.1	1.0	1.0	0.8259794833765913	0.3075228517995388	0.33333333329749104	0.9547413793034861	10.54761667314506	7.365077735839821	0.6982693681991342
1	1	smote	0.6	300	5	63	0.3	0.6	0.7	0.7789343360234777	0.22669148255054594	0.17021276593933907	0.970545977004522	6.759222208554027	5.778929016799556	0.8549695173349829
1	2	smote	0.6	300	5	63	0.3	0.6	0.7	0.7717657128882366	0.17967576761065002	0.12765957445450432	0.9719827586137071	5.0769212585961645	4.556463183856792	0.8974854840170401
1	3	smote	0.6	300	5	63	0.3	0.6	0.7	0.8169802867383513	0.257909597568349	0.2365591397595098	0.9647988505677817	8.492667872718483	6.720208753777469	0.7912953584866457
1	1	smote	0.6	300	5	63	0.3	0.6	1.0	0.7735693323550991	0.22813678633894321	0.23404255316659123	0.9683908045907444	9.361108124484527	7.40425297429529	0.7909590170546104
1	2	smote	0.6	300	5	63	0.3	0.6	1.0	0.7632978723404256	0.17691983690060983	0.12765957445450432	0.9691091953953369	4.591036511931696	4.13260628080794	0.9001466714885186
1	3	smote	0.6	300	5	63	0.3	0.6	1.0	0.8092093066370041	0.2568737811189537	0.2580645161012834	0.9691091953953369	10.912028789410472	8.35408581495703	0.7655850132968788
1	1	smote	0.6	300	5	63	0.3	1.0	0.7	0.7789343360234777	0.22669148255054594	0.17021276593933907	0.970545977004522	6.759222208554027	5.778929016799556	0.8549695173349829
1	2	smote	0.6	300	5	63	0.3	1.0	0.7	0.7717657128882366	0.17967576761065002	0.12765957445450432	0.9719827586137071	5.0769212585961645	4.556463183856792	0.8974854840170401
1	3	smote	0.6	300	5	63	0.3	1.0	0.7	0.8169802867383513	0.257909597568349	0.2365591397595098	0.9647988505677817	8.492667872718483	6.720208753777469	0.7912953584866457
1	1	smote	0.6	300	5	63	0.3	1.0	1.0	0.7735693323550991	0.22813678633894321	0.23404255316659123	0.9683908045907444	9.361108124484527	7.40425297429529	0.7909590170546104
1	2	smote	0.6	300	5	63	0.3	1.0	1.0	0.7632978723404256	0.17691983690060983	0.12765957445450432	0.9691091953953369	4.591036511931696	4.13260628080794	0.9001466714885186
1	3	smote	0.6	300	5	63	0.3	1.0	1.0	0.8092093066370041	0.2568737811189537	0.2580645161012834	0.9691091953953369	10.912028789410472	8.35408581495703	0.7655850132968788
1	1	smote	0.6	300	10	31	0.1	0.6	0.7	0.7872875397407679	0.2433838471520783	0.21276595742417384	0.9734195402228921	9.897731825005417	8.004597330609108	0.8087304620043501
1	2	smote	0.6	300	10	31	0.1	0.6	0.7	0.8042537906578625	0.20613220818672573	0.1595744680681304	0.9748563218320773	7.361660712053438	6.346502032733162	0.8621019369617595
1	3	smote	0.6	300	10	31	0.1	0.6	0.7	0.823391731553578	0.26736078668805846	0.2580645161012834	0.9647988505677817	9.533271442524528	7.331136822302693	0.7690053483915699
1	1	smote	0.6	300	10	31	0.1	0.6	1.0	0.7811353631694791	0.2309493103272473	0.19148936168175645	0.9741379310274847	8.921049162547945	7.404252453380104	0.8299755140072426
1	2	smote	0.6	300	10	31	0.1	0.6	1.0	0.7859806798728295	0.17877638873362714	0.138297872325713	0.970545977004522	5.288465526601386	4.695379826149639	0.8878529603051896
1	3	smote	0.6	300	10	31	0.1	0.6	1.0	0.8228587319243603	0.2880776074546343	0.22580645158862298	0.9626436781540041	7.516023611176226	6.044663392528095	0.8042368717920905
1	1	smote	0.6	300	10	31	0.1	1.0	0.7	0.7872875397407679	0.2433838471520783	0.21276595742417384	0.9734195402228921	9.897731825005417	8.004597330609108	0.8087304620043501
1	2	smote	0.6	300	10	31	0.1	1.0	0.7	0.8042537906578625	0.20613220818672573	0.1595744680681304	0.9748563218320773	7.361660712053438	6.346502032733162	0.8621019369617595
1	3	smote	0.6	300	10	31	0.1	1.0	0.7	0.823391731553578	0.26736078668805846	0.2580645161012834	0.9647988505677817	9.533271442524528	7.331136822302693	0.7690053483915699
1	1	smote	0.6	300	10	31	0.1	1.0	1.0	0.7811353631694791	0.2309493103272473	0.19148936168175645	0.9741379310274847	8.921049162547945	7.404252453380104	0.8299755140072426
1	2	smote	0.6	300	10	31	0.1	1.0	1.0	0.7859806798728295	0.17877638873362714	0.138297872325713	0.970545977004522	5.288465526601386	4.695379826149639	0.8878529603051896
1	3	smote	0.6	300	10	31	0.1	1.0	1.0	0.8228587319243603	0.2880776074546343	0.22580645158862298	0.9626436781540041	7.516023611176226	6.044663392528095	0.8042368717920905
1	1	smote	0.6	300	10	31	0.3	0.6	0.7	0.7814410613842017	0.22479864900186977	0.19148936168175645	0.9727011494182997	8.439055062285432	7.014555098688639	0.8312014748720498
1	2	smote	0.6	300	10	31	0.3	0.6	0.7	0.7858125458547321	0.1843946349433007	0.138297872325713	0.9748563218320773	6.222572471990027	5.500301761702073	0.8839273024516996
1	3	smote	0.6	300	10	31	0.3	0.6	0.7	0.8181698801137065	0.25548447572915295	0.2365591397595098	0.9640804597631891	8.316617381370628	6.585804616146906	0.7918849973467641
1	1	smote	0.6	300	10	31	0.3	0.6	1.0	0.7806538884812912	0.22899844227129051	0.21276595742417384	0.9647988505677817	7.407609572441831	6.044288337543709	0.8159566462511584
1	2	smote	0.6	300	10	31	0.3	0.6	1.0	0.775709219858156	0.20278845789954808	0.138297872325713	0.9719827586137071	5.567899239620263	4.93616844917819	0.8865405390913378
1	3	smote	0.6	300	10	31	0.3	0.6	1.0	0.8154430849091584	0.23696372675001426	0.2473118279303966	0.9626436781540041	8.467030677303855	6.620345620387915	0.7818969586898574
1	1	smote	0.6	300	10	31	0.3	1.0	0.7	0.7814410613842017	0.22479864900186977	0.19148936168175645	0.9727011494182997	8.439055062285432	7.014555098688639	0.8312014748720498
1	2	smote	0.6	300	10	31	0.3	1.0	0.7	0.7858125458547321	0.1843946349433007	0.138297872325713	0.9748563218320773	6.222572471990027	5.500301761702073	0.8839273024516996
1	3	smote	0.6	300	10	31	0.3	1.0	0.7	0.8181698801137065	0.25548447572915295	0.2365591397595098	0.9640804597631891	8.316617381370628	6.585804616146906	0.7918849973467641
1	1	smote	0.6	300	10	31	0.3	1.0	1.0	0.7806538884812912	0.22899844227129051	0.21276595742417384	0.9647988505677817	7.407609572441831	6.044288337543709	0.8159566462511584
1	2	smote	0.6	300	10	31	0.3	1.0	1.0	0.775709219858156	0.20278845789954808	0.138297872325713	0.9719827586137071	5.567899239620263	4.93616844917819	0.8865405390913378
1	3	smote	0.6	300	10	31	0.3	1.0	1.0	0.8154430849091584	0.23696372675001426	0.2473118279303966	0.9626436781540041	8.467030677303855	6.620345620387915	0.7818969586898574
1	1	smote	0.6	300	10	63	0.1	0.6	0.7	0.7928894595255562	0.24079276623164536	0.19148936168175645	0.9741379310274847	8.921049162547945	7.404252453380104	0.8299755140072426
1	2	smote	0.6	300	10	63	0.1	0.6	0.7	0.8062255441428221	0.2269581690802029	0.17021276593933907	0.979885057464225	9.992669004015916	8.462001868342039	0.8468209809626024
1	3	smote	0.6	300	10	63	0.1	0.6	0.7	0.8345229267086887	0.2775676071402816	0.2473118279303966	0.9655172413723743	9.199997306041782	7.172040928647003	0.7795698844321441
1	1	smote	0.6	300	10	63	0.1	0.6	1.0	0.7878225116165322	0.25429075818318714	0.22340425529538255	0.9712643678091145	9.723284262270612	7.774465376877605	0.799571941942716
1	2	smote	0.6	300	10	63	0.1	0.6	1.0	0.7973908657373441	0.19736721092440682	0.138297872325713	0.9741379310274847	6.045265143500863	5.347515660774519	0.8845791662373764
1	3	smote	0.6	300	10	63	0.1	0.6	1.0	0.8301971326164874	0.26737752545843774	0.2580645161012834	0.9561781609126712	7.5894494233825744	5.888946301353203	0.7759385295216894
1	1	smote	0.6	300	10	63	0.1	1.0	0.7	0.7928894595255562	0.24079276623164536	0.19148936168175645	0.9741379310274847	8.921049162547945	7.404252453380104	0.8299755140072426
[truncated: 11,825 more rows]
