# Supplementary material for: Risk prediction for cardiovascular related diseases using PRS and EHR in the Framingham Heart Study
Source: PLoS One. 2026 Apr 17;21(4):e0345914. doi: 10.1371/journal.pone.0345914 (PMC13089760; doi:10.1371/journal.pone.0345914)
Supplement: S1 File — (ZIP) [file pone.0345914.s003.zip › lgbm/prs_ehr_model/chf/chf_lgb_nested_cv_best_per_fold.csv]

outer_fold	sampling_method	sampling_ratio	n_estimators	max_depth	num_leaves	learning_rate	subsample	colsample_bytree	mean_AUC
1	none		100	3	31	0.1	0.6	0.7	0.8414323363846178
2	none		100	3	31	0.1	0.6	0.7	0.8560313016360048
3	class_weight		100	3	31	0.1	0.6	0.7	0.8430561987616775
4	none		100	3	31	0.1	0.6	0.7	0.8460007165267508
