# Supplementary material for: Risk prediction for cardiovascular related diseases using PRS and EHR in the Framingham Heart Study
Source: PLoS One. 2026 Apr 17;21(4):e0345914. doi: 10.1371/journal.pone.0345914 (PMC13089760; doi:10.1371/journal.pone.0345914)
Supplement: S1 File — (ZIP) [file pone.0345914.s003.zip › lgbm/prs_ehr_model/chf/chf_lgb_nested_cv_outer_test_results.csv]

outer_fold	AUC	AUPRC	sensitivity	specificity	DOR	LR+	LR-
1	0.8584473828435573	0.2681397073773288	0.06451612902532085	0.995692749454446	15.942491684506644	14.978459822198268	0.9395306555078735
2	0.844628882367327	0.24985072709920114	0.07446808509846085	0.987787356314743	6.507770187138465	6.097617030470463	0.9369748454614603
3	0.867051846417217	0.2747572004418197	0.7659574467270258	0.8031609195344601	13.353681836581027	3.891287268781198	0.2914018158336379
4	0.8574650846619701	0.27879577276412043	0.09677419353798128	0.9906609195331132	11.36537242566744	10.362271773799513	0.9117406163254044
