# Supplementary material for: Risk prediction for cardiovascular related diseases using PRS and EHR in the Framingham Heart Study
Source: PLoS One. 2026 Apr 17;21(4):e0345914. doi: 10.1371/journal.pone.0345914 (PMC13089760; doi:10.1371/journal.pone.0345914)
Supplement: S1 File — (ZIP) [file pone.0345914.s003.zip › lgbm/prs_ehr_model/dem/dem_lgb_nested_cv_all_results.csv]

outer_fold	inner_fold	sampling_method	sampling_ratio	n_estimators	max_depth	num_leaves	learning_rate	subsample	colsample_bytree	AUC	AUPRC	sensitivity	specificity	DOR	LR+	LR-
1	1	none		100	3	31	0.1	0.6	0.7	0.9012629923348777	0.3277516361195557	0.07407407406492914	0.9938603223254501	12.949978881106533	12.06479514780191	0.9316459222882704
1	2	none		100	3	31	0.1	0.6	0.7	0.9013198412021641	0.27892719942820227	0.1111111110973937	0.9831158864084182	7.2784047693237035	6.580804179424042	0.9041547310443784
1	3	none		100	3	31	0.1	0.6	0.7	0.9146603753920204	0.3326177414984343	0.08641975307575066	0.9915579432003718	11.110551929472107	10.236800433699125	0.9213583976363255
1	1	none		100	3	31	0.1	0.6	1.0	0.9053087367234207	0.34830904951494207	0.06172839505410761	0.9938603223254501	10.64965368664327	10.053995956501591	0.9440678679171244
1	2	none		100	3	31	0.1	0.6	1.0	0.8999175691424348	0.28086494536471374	0.1111111110973937	0.9815809669916994	6.661454707321297	6.032404129102747	0.9055685773646803
1	3	none		100	3	31	0.1	0.6	1.0	0.916072122262964	0.3516186242539576	0.07407407406492914	0.9938603223254501	12.949978881106533	12.06479514780191	0.9316459222882704
1	1	none		100	3	31	0.1	1.0	0.7	0.9012629923348777	0.3277516361195557	0.07407407406492914	0.9938603223254501	12.949978881106533	12.06479514780191	0.9316459222882704
1	2	none		100	3	31	0.1	1.0	0.7	0.9013198412021641	0.27892719942820227	0.1111111110973937	0.9831158864084182	7.2784047693237035	6.580804179424042	0.9041547310443784
1	3	none		100	3	31	0.1	1.0	0.7	0.9146603753920204	0.3326177414984343	0.08641975307575066	0.9915579432003718	11.110551929472107	10.236800433699125	0.9213583976363255
1	1	none		100	3	31	0.1	1.0	1.0	0.9053087367234207	0.34830904951494207	0.06172839505410761	0.9938603223254501	10.64965368664327	10.053995956501591	0.9440678679171244
1	2	none		100	3	31	0.1	1.0	1.0	0.8999175691424348	0.28086494536471374	0.1111111110973937	0.9815809669916994	6.661454707321297	6.032404129102747	0.9055685773646803
1	3	none		100	3	31	0.1	1.0	1.0	0.916072122262964	0.3516186242539576	0.07407407406492914	0.9938603223254501	12.949978881106533	12.06479514780191	0.9316459222882704
1	1	none		100	3	31	0.3	0.6	0.7	0.8793667036184304	0.29360945602830724	0.17283950615150132	0.9846508058251371	13.404468846793629	11.260486484019617	0.8400546473475863
1	2	none		100	3	31	0.3	0.6	0.7	0.8924893171503558	0.26436670887882285	0.1111111110973937	0.9777436684499022	5.491376836116876	4.992334919343724	0.9091226141311751
1	3	none		100	3	31	0.3	0.6	0.7	0.9032621775011134	0.3418282973382591	0.09876543208657218	0.9884881043669341	9.4100374723377	8.579416408946777	0.9117303028884804
1	1	none		100	3	31	0.3	0.6	1.0	0.8795277754090749	0.2893332360946095	0.14814814812985827	0.9831158864084182	10.12647619586751	8.774405572565389	0.8664816172560948
1	2	none		100	3	31	0.3	0.6	1.0	0.8935694456287959	0.2609011627545892	0.16049382714067978	0.9746738296164645	7.357394586154471	6.337071943348264	0.8613201039536129
1	3	none		100	3	31	0.3	0.6	1.0	0.8976530892621966	0.3193698072443454	0.17283950615150132	0.9877206446585748	16.807822089475906	14.075605810702312	0.837443754919171
1	1	none		100	3	31	0.3	1.0	0.7	0.8793667036184304	0.29360945602830724	0.17283950615150132	0.9846508058251371	13.404468846793629	11.260486484019617	0.8400546473475863
1	2	none		100	3	31	0.3	1.0	0.7	0.8924893171503558	0.26436670887882285	0.1111111110973937	0.9777436684499022	5.491376836116876	4.992334919343724	0.9091226141311751
1	3	none		100	3	31	0.3	1.0	0.7	0.9032621775011134	0.3418282973382591	0.09876543208657218	0.9884881043669341	9.4100374723377	8.579416408946777	0.9117303028884804
1	1	none		100	3	31	0.3	1.0	1.0	0.8795277754090749	0.2893332360946095	0.14814814812985827	0.9831158864084182	10.12647619586751	8.774405572565389	0.8664816172560948
1	2	none		100	3	31	0.3	1.0	1.0	0.8935694456287959	0.2609011627545892	0.16049382714067978	0.9746738296164645	7.357394586154471	6.337071943348264	0.8613201039536129
1	3	none		100	3	31	0.3	1.0	1.0	0.8976530892621966	0.3193698072443454	0.17283950615150132	0.9877206446585748	16.807822089475906	14.075605810702312	0.837443754919171
1	1	none		100	3	63	0.1	0.6	0.7	0.9012629923348777	0.3277516361195557	0.07407407406492914	0.9938603223254501	12.949978881106533	12.06479514780191	0.9316459222882704
1	2	none		100	3	63	0.1	0.6	0.7	0.9013198412021641	0.27892719942820227	0.1111111110973937	0.9831158864084182	7.2784047693237035	6.580804179424042	0.9041547310443784
1	3	none		100	3	63	0.1	0.6	0.7	0.9146603753920204	0.3326177414984343	0.08641975307575066	0.9915579432003718	11.110551929472107	10.236800433699125	0.9213583976363255
1	1	none		100	3	63	0.1	0.6	1.0	0.9053087367234207	0.34830904951494207	0.06172839505410761	0.9938603223254501	10.64965368664327	10.053995956501591	0.9440678679171244
1	2	none		100	3	63	0.1	0.6	1.0	0.8999175691424348	0.28086494536471374	0.1111111110973937	0.9815809669916994	6.661454707321297	6.032404129102747	0.9055685773646803
1	3	none		100	3	63	0.1	0.6	1.0	0.916072122262964	0.3516186242539576	0.07407407406492914	0.9938603223254501	12.949978881106533	12.06479514780191	0.9316459222882704
1	1	none		100	3	63	0.1	1.0	0.7	0.9012629923348777	0.3277516361195557	0.07407407406492914	0.9938603223254501	12.949978881106533	12.06479514780191	0.9316459222882704
1	2	none		100	3	63	0.1	1.0	0.7	0.9013198412021641	0.27892719942820227	0.1111111110973937	0.9831158864084182	7.2784047693237035	6.580804179424042	0.9041547310443784
1	3	none		100	3	63	0.1	1.0	0.7	0.9146603753920204	0.3326177414984343	0.08641975307575066	0.9915579432003718	11.110551929472107	10.236800433699125	0.9213583976363255
1	1	none		100	3	63	0.1	1.0	1.0	0.9053087367234207	0.34830904951494207	0.06172839505410761	0.9938603223254501	10.64965368664327	10.053995956501591	0.9440678679171244
1	2	none		100	3	63	0.1	1.0	1.0	0.8999175691424348	0.28086494536471374	0.1111111110973937	0.9815809669916994	6.661454707321297	6.032404129102747	0.9055685773646803
1	3	none		100	3	63	0.1	1.0	1.0	0.916072122262964	0.3516186242539576	0.07407407406492914	0.9938603223254501	12.949978881106533	12.06479514780191	0.9316459222882704
1	1	none		100	3	63	0.3	0.6	0.7	0.8793667036184304	0.29360945602830724	0.17283950615150132	0.9846508058251371	13.404468846793629	11.260486484019617	0.8400546473475863
1	2	none		100	3	63	0.3	0.6	0.7	0.8924893171503558	0.26436670887882285	0.1111111110973937	0.9777436684499022	5.491376836116876	4.992334919343724	0.9091226141311751
1	3	none		100	3	63	0.3	0.6	0.7	0.9032621775011134	0.3418282973382591	0.09876543208657218	0.9884881043669341	9.4100374723377	8.579416408946777	0.9117303028884804
1	1	none		100	3	63	0.3	0.6	1.0	0.8795277754090749	0.2893332360946095	0.14814814812985827	0.9831158864084182	10.12647619586751	8.774405572565389	0.8664816172560948
1	2	none		100	3	63	0.3	0.6	1.0	0.8935694456287959	0.2609011627545892	0.16049382714067978	0.9746738296164645	7.357394586154471	6.337071943348264	0.8613201039536129
1	3	none		100	3	63	0.3	0.6	1.0	0.8976530892621966	0.3193698072443454	0.17283950615150132	0.9877206446585748	16.807822089475906	14.075605810702312	0.837443754919171
1	1	none		100	3	63	0.3	1.0	0.7	0.8793667036184304	0.29360945602830724	0.17283950615150132	0.9846508058251371	13.404468846793629	11.260486484019617	0.8400546473475863
1	2	none		100	3	63	0.3	1.0	0.7	0.8924893171503558	0.26436670887882285	0.1111111110973937	0.9777436684499022	5.491376836116876	4.992334919343724	0.9091226141311751
1	3	none		100	3	63	0.3	1.0	0.7	0.9032621775011134	0.3418282973382591	0.09876543208657218	0.9884881043669341	9.4100374723377	8.579416408946777	0.9117303028884804
1	1	none		100	3	63	0.3	1.0	1.0	0.8795277754090749	0.2893332360946095	0.14814814812985827	0.9831158864084182	10.12647619586751	8.774405572565389	0.8664816172560948
1	2	none		100	3	63	0.3	1.0	1.0	0.8935694456287959	0.2609011627545892	0.16049382714067978	0.9746738296164645	7.357394586154471	6.337071943348264	0.8613201039536129
1	3	none		100	3	63	0.3	1.0	1.0	0.8976530892621966	0.3193698072443454	0.17283950615150132	0.9877206446585748	16.807822089475906	14.075605810702312	0.837443754919171
1	1	none		100	5	31	0.1	0.6	0.7	0.8929535828998607	0.27893902241399604	0.07407407406492914	0.9907904834920125	8.60665730772234	8.0432011353335	0.9345325091601067
1	2	none		100	5	31	0.1	0.6	0.7	0.894602200051164	0.2659637442235472	0.1111111110973937	0.9800460475749806	6.139419991869075	5.568373274978022	0.9069868523343352
1	3	none		100	5	31	0.1	0.6	0.7	0.9125285428687834	0.34866326491723343	0.08641975307575066	0.9915579432003718	11.110551929472107	10.236800433699125	0.9213583976363255
1	1	none		100	5	31	0.1	0.6	1.0	0.8952085879688847	0.3063894959925771	0.1111111110973937	0.9884881043669341	10.733323990229701	9.651843460065125	0.8992408466862396
1	2	none		100	5	31	0.1	0.6	1.0	0.8917787063092767	0.26642505195770616	0.1111111110973937	0.9808135072833399	6.389996660732029	5.791108089798641	0.9062771599688524
1	3	none		100	5	31	0.1	0.6	1.0	0.9105009332689046	0.32844591930166506	0.13580246911903673	0.9869531849502153	11.887385822646769	10.40885185482564	0.8756215951300059
1	1	none		100	5	31	0.1	1.0	0.7	0.8929535828998607	0.27893902241399604	0.07407407406492914	0.9907904834920125	8.60665730772234	8.0432011353335	0.9345325091601067
1	2	none		100	5	31	0.1	1.0	0.7	0.894602200051164	0.2659637442235472	0.1111111110973937	0.9800460475749806	6.139419991869075	5.568373274978022	0.9069868523343352
1	3	none		100	5	31	0.1	1.0	0.7	0.9125285428687834	0.34866326491723343	0.08641975307575066	0.9915579432003718	11.110551929472107	10.236800433699125	0.9213583976363255
1	1	none		100	5	31	0.1	1.0	1.0	0.8952085879688847	0.3063894959925771	0.1111111110973937	0.9884881043669341	10.733323990229701	9.651843460065125	0.8992408466862396
1	2	none		100	5	31	0.1	1.0	1.0	0.8917787063092767	0.26642505195770616	0.1111111110973937	0.9808135072833399	6.389996660732029	5.791108089798641	0.9062771599688524
1	3	none		100	5	31	0.1	1.0	1.0	0.9105009332689046	0.32844591930166506	0.13580246911903673	0.9869531849502153	11.887385822646769	10.40885185482564	0.8756215951300059
1	1	none		100	5	31	0.3	0.6	0.7	0.8776043887325545	0.2375204083413744	0.07407407406492914	0.9877206446585748	6.434994751126731	6.032402490300991	0.9374370390736999
1	2	none		100	5	31	0.3	0.6	0.7	0.886074869958216	0.25417944370532647	0.13580246911903673	0.9792785878666211	7.426451430375127	6.553723400107801	0.8824838332662794
1	3	none		100	5	31	0.3	0.6	0.7	0.8944885023165914	0.31472732296298506	0.1111111110973937	0.9884881043669341	10.733323990229701	9.651843460065125	0.8992408466862396
1	1	none		100	5	31	0.3	0.6	1.0	0.88632121504979	0.2917450723548042	0.12345679010821523	0.9838833461167776	8.59825085445384	7.660195124918822	0.8909015529557829
1	2	none		100	5	31	0.3	0.6	1.0	0.8840851596031949	0.24723701413112492	0.07407407406492914	0.9792785878666211	3.7807389129012976	3.574758218240619	0.9455183927762945
1	3	none		100	5	31	0.3	0.6	1.0	0.8913523398046292	0.2971917050106891	0.13580246911903673	0.9861857252418559	11.21824582539153	9.830582726259157	0.8763030127068551
1	1	none		100	5	31	0.3	1.0	0.7	0.8776043887325545	0.2375204083413744	0.07407407406492914	0.9877206446585748	6.434994751126731	6.032402490300991	0.9374370390736999
1	2	none		100	5	31	0.3	1.0	0.7	0.886074869958216	0.25417944370532647	0.13580246911903673	0.9792785878666211	7.426451430375127	6.553723400107801	0.8824838332662794
1	3	none		100	5	31	0.3	1.0	0.7	0.8944885023165914	0.31472732296298506	0.1111111110973937	0.9884881043669341	10.733323990229701	9.651843460065125	0.8992408466862396
1	1	none		100	5	31	0.3	1.0	1.0	0.88632121504979	0.2917450723548042	0.12345679010821523	0.9838833461167776	8.59825085445384	7.660195124918822	0.8909015529557829
1	2	none		100	5	31	0.3	1.0	1.0	0.8840851596031949	0.24723701413112492	0.07407407406492914	0.9792785878666211	3.7807389129012976	3.574758218240619	0.9455183927762945
1	3	none		100	5	31	0.3	1.0	1.0	0.8913523398046292	0.2971917050106891	0.13580246911903673	0.9861857252418559	11.21824582539153	9.830582726259157	0.8763030127068551
1	1	none		100	5	63	0.1	0.6	0.7	0.8929535828998607	0.27893902241399604	0.07407407406492914	0.9907904834920125	8.60665730772234	8.0432011353335	0.9345325091601067
1	2	none		100	5	63	0.1	0.6	0.7	0.894602200051164	0.2659637442235472	0.1111111110973937	0.9800460475749806	6.139419991869075	5.568373274978022	0.9069868523343352
1	3	none		100	5	63	0.1	0.6	0.7	0.9125285428687834	0.34866326491723343	0.08641975307575066	0.9915579432003718	11.110551929472107	10.236800433699125	0.9213583976363255
1	1	none		100	5	63	0.1	0.6	1.0	0.8952085879688847	0.3063894959925771	0.1111111110973937	0.9884881043669341	10.733323990229701	9.651843460065125	0.8992408466862396
1	2	none		100	5	63	0.1	0.6	1.0	0.8917787063092767	0.26642505195770616	0.1111111110973937	0.9808135072833399	6.389996660732029	5.791108089798641	0.9062771599688524
1	3	none		100	5	63	0.1	0.6	1.0	0.9105009332689046	0.32844591930166506	0.13580246911903673	0.9869531849502153	11.887385822646769	10.40885185482564	0.8756215951300059
1	1	none		100	5	63	0.1	1.0	0.7	0.8929535828998607	0.27893902241399604	0.07407407406492914	0.9907904834920125	8.60665730772234	8.0432011353335	0.9345325091601067
1	2	none		100	5	63	0.1	1.0	0.7	0.894602200051164	0.2659637442235472	0.1111111110973937	0.9800460475749806	6.139419991869075	5.568373274978022	0.9069868523343352
1	3	none		100	5	63	0.1	1.0	0.7	0.9125285428687834	0.34866326491723343	0.08641975307575066	0.9915579432003718	11.110551929472107	10.236800433699125	0.9213583976363255
1	1	none		100	5	63	0.1	1.0	1.0	0.8952085879688847	0.3063894959925771	0.1111111110973937	0.9884881043669341	10.733323990229701	9.651843460065125	0.8992408466862396
1	2	none		100	5	63	0.1	1.0	1.0	0.8917787063092767	0.26642505195770616	0.1111111110973937	0.9808135072833399	6.389996660732029	5.791108089798641	0.9062771599688524
1	3	none		100	5	63	0.1	1.0	1.0	0.9105009332689046	0.32844591930166506	0.13580246911903673	0.9869531849502153	11.887385822646769	10.40885185482564	0.8756215951300059
1	1	none		100	5	63	0.3	0.6	0.7	0.8776043887325545	0.2375204083413744	0.07407407406492914	0.9877206446585748	6.434994751126731	6.032402490300991	0.9374370390736999
1	2	none		100	5	63	0.3	0.6	0.7	0.886074869958216	0.25417944370532647	0.13580246911903673	0.9792785878666211	7.426451430375127	6.553723400107801	0.8824838332662794
1	3	none		100	5	63	0.3	0.6	0.7	0.8944885023165914	0.31472732296298506	0.1111111110973937	0.9884881043669341	10.733323990229701	9.651843460065125	0.8992408466862396
1	1	none		100	5	63	0.3	0.6	1.0	0.88632121504979	0.2917450723548042	0.12345679010821523	0.9838833461167776	8.59825085445384	7.660195124918822	0.8909015529557829
1	2	none		100	5	63	0.3	0.6	1.0	0.8840851596031949	0.24723701413112492	0.07407407406492914	0.9792785878666211	3.7807389129012976	3.574758218240619	0.9455183927762945
1	3	none		100	5	63	0.3	0.6	1.0	0.8913523398046292	0.2971917050106891	0.13580246911903673	0.9861857252418559	11.21824582539153	9.830582726259157	0.8763030127068551
1	1	none		100	5	63	0.3	1.0	0.7	0.8776043887325545	0.2375204083413744	0.07407407406492914	0.9877206446585748	6.434994751126731	6.032402490300991	0.9374370390736999
1	2	none		100	5	63	0.3	1.0	0.7	0.886074869958216	0.25417944370532647	0.13580246911903673	0.9792785878666211	7.426451430375127	6.553723400107801	0.8824838332662794
1	3	none		100	5	63	0.3	1.0	0.7	0.8944885023165914	0.31472732296298506	0.1111111110973937	0.9884881043669341	10.733323990229701	9.651843460065125	0.8992408466862396
1	1	none		100	5	63	0.3	1.0	1.0	0.88632121504979	0.2917450723548042	0.12345679010821523	0.9838833461167776	8.59825085445384	7.660195124918822	0.8909015529557829
1	2	none		100	5	63	0.3	1.0	1.0	0.8840851596031949	0.24723701413112492	0.07407407406492914	0.9792785878666211	3.7807389129012976	3.574758218240619	0.9455183927762945
1	3	none		100	5	63	0.3	1.0	1.0	0.8913523398046292	0.2971917050106891	0.13580246911903673	0.9861857252418559	11.21824582539153	9.830582726259157	0.8763030127068551
1	1	none		100	10	31	0.1	0.6	0.7	0.8922524468699962	0.277587747951359	0.06172839505410761	0.9915579432003718	7.727263562205739	7.312000309785089	0.9462599759474557
1	2	none		100	10	31	0.1	0.6	0.7	0.8960992202230371	0.26006635502749437	0.07407407406492914	0.9815809669916994	4.2633310145924765	4.0216027527351645	0.9433006014163015
1	3	none		100	10	31	0.1	0.6	0.7	0.9001070653667226	0.31891966270069594	0.07407407406492914	0.9915579432003718	9.396352490301695	8.774400371742107	0.9338091867918906
1	1	none		100	10	31	0.1	0.6	1.0	0.8936073448736535	0.3088566811055038	0.1111111110973937	0.9892555640752936	11.508917838350266	10.341260207927354	0.8985432199697181
1	2	none		100	10	31	0.1	0.6	1.0	0.8941284594904446	0.2433113036871358	0.09876543208657218	0.9792785878666211	5.179094399715045	4.766344290987492	0.9203045689722885
1	3	none		100	10	31	0.1	0.6	1.0	0.9031484797665407	0.3132991666018358	0.09876543208657218	0.9892555640752936	10.090010161207005	9.192231295935425	0.9110229869120087
1	1	none		100	10	31	0.1	1.0	0.7	0.8922524468699962	0.277587747951359	0.06172839505410761	0.9915579432003718	7.727263562205739	7.312000309785089	0.9462599759474557
1	2	none		100	10	31	0.1	1.0	0.7	0.8960992202230371	0.26006635502749437	0.07407407406492914	0.9815809669916994	4.2633310145924765	4.0216027527351645	0.9433006014163015
1	3	none		100	10	31	0.1	1.0	0.7	0.9001070653667226	0.31891966270069594	0.07407407406492914	0.9915579432003718	9.396352490301695	8.774400371742107	0.9338091867918906
1	1	none		100	10	31	0.1	1.0	1.0	0.8936073448736535	0.3088566811055038	0.1111111110973937	0.9892555640752936	11.508917838350266	10.341260207927354	0.8985432199697181
1	2	none		100	10	31	0.1	1.0	1.0	0.8941284594904446	0.2433113036871358	0.09876543208657218	0.9792785878666211	5.179094399715045	4.766344290987492	0.9203045689722885
1	3	none		100	10	31	0.1	1.0	1.0	0.9031484797665407	0.3132991666018358	0.09876543208657218	0.9892555640752936	10.090010161207005	9.192231295935425	0.9110229869120087
1	1	none		100	10	31	0.3	0.6	0.7	0.8957391773968904	0.29563332616174276	0.1111111110973937	0.9892555640752936	11.508917838350266	10.341260207927354	0.8985432199697181
1	2	none		100	10	31	0.3	0.6	0.7	0.8898837440663995	0.2436960052358279	0.09876543208657218	0.9823484267000588	6.098864911012229	5.595273262931683	0.9174286172235263
1	3	none		100	10	31	0.3	0.6	0.7	0.8941758335465166	0.30709858563245473	0.07407407406492914	0.9907904834920125	8.60665730772234	8.0432011353335	0.9345325091601067
1	1	none		100	10	31	0.3	0.6	1.0	0.8887088674758155	0.2788667479184306	0.08641975307575066	0.9861857252418559	6.752998105497595	6.2558253712558285	0.9263774705686647
1	2	none		100	10	31	0.3	0.6	1.0	0.8762305411064684	0.2277808953433387	0.07407407406492914	0.9785111281582617	3.642855444572767	3.447088341332562	0.9462599758218737
1	3	none		100	10	31	0.3	0.6	1.0	0.8966013852173995	0.28619490456359076	0.14814814812985827	0.9869531849502153	13.156000117720541	11.355111114355244	0.8631127152013641
1	1	none		100	10	31	0.3	1.0	0.7	0.8957391773968904	0.29563332616174276	0.1111111110973937	0.9892555640752936	11.508917838350266	10.341260207927354	0.8985432199697181
1	2	none		100	10	31	0.3	1.0	0.7	0.8898837440663995	0.2436960052358279	0.09876543208657218	0.9823484267000588	6.098864911012229	5.595273262931683	0.9174286172235263
1	3	none		100	10	31	0.3	1.0	0.7	0.8941758335465166	0.30709858563245473	0.07407407406492914	0.9907904834920125	8.60665730772234	8.0432011353335	0.9345325091601067
1	1	none		100	10	31	0.3	1.0	1.0	0.8887088674758155	0.2788667479184306	0.08641975307575066	0.9861857252418559	6.752998105497595	6.2558253712558285	0.9263774705686647
1	2	none		100	10	31	0.3	1.0	1.0	0.8762305411064684	0.2277808953433387	0.07407407406492914	0.9785111281582617	3.642855444572767	3.447088341332562	0.9462599758218737
1	3	none		100	10	31	0.3	1.0	1.0	0.8966013852173995	0.28619490456359076	0.14814814812985827	0.9869531849502153	13.156000117720541	11.355111114355244	0.8631127152013641
1	1	none		100	10	63	0.1	0.6	0.7	0.8907364770756943	0.2894578051580273	0.07407407406492914	0.9930928626170907	11.502205547727229	10.724264295882069	0.9323658959458491
1	2	none		100	10	63	0.1	0.6	0.7	0.9051097656879188	0.26505817161231066	0.08641975307575066	0.9846508058251371	6.0682392821564894	5.630243242009809	0.9278215507887122
1	3	none		100	10	63	0.1	0.6	0.7	0.905877225396284	0.3183186973181171	0.1111111110973937	0.9907904834920125	13.44790203724562	12.06480170300025	0.8971512087986866
1	1	none		100	10	63	0.1	0.6	1.0	0.8977194129406971	0.30739276916676683	0.09876543208657218	0.9892555640752936	10.090010161207005	9.192231295935425	0.9110229869120087
1	2	none		100	10	63	0.1	0.6	1.0	0.9021536245890299	0.26414344995353745	0.06172839505410761	0.9815809669916994	3.5060287953903284	3.351335627279304	0.9558779427668418
1	3	none		100	10	63	0.1	0.6	1.0	0.9068531309513659	0.30233048815148833	0.12345679010821523	0.9915579432003718	16.542874092539012	14.624000619570179	0.8840060301696303
1	1	none		100	10	63	0.1	1.0	0.7	0.8907364770756943	0.2894578051580273	0.07407407406492914	0.9930928626170907	11.502205547727229	10.724264295882069	0.9323658959458491
1	2	none		100	10	63	0.1	1.0	0.7	0.9051097656879188	0.26505817161231066	0.08641975307575066	0.9846508058251371	6.0682392821564894	5.630243242009809	0.9278215507887122
1	3	none		100	10	63	0.1	1.0	0.7	0.905877225396284	0.3183186973181171	0.1111111110973937	0.9907904834920125	13.44790203724562	12.06480170300025	0.8971512087986866
1	1	none		100	10	63	0.1	1.0	1.0	0.8977194129406971	0.30739276916676683	0.09876543208657218	0.9892555640752936	10.090010161207005	9.192231295935425	0.9110229869120087
1	2	none		100	10	63	0.1	1.0	1.0	0.9021536245890299	0.26414344995353745	0.06172839505410761	0.9815809669916994	3.5060287953903284	3.351335627279304	0.9558779427668418
1	3	none		100	10	63	0.1	1.0	1.0	0.9068531309513659	0.30233048815148833	0.12345679010821523	0.9915579432003718	16.542874092539012	14.624000619570179	0.8840060301696303
1	1	none		100	10	63	0.3	0.6	0.7	0.8764768861980425	0.2699657214106854	0.04938271604328609	0.9907904834920125	5.588738513080679	5.362134090222333	0.9594533760677202
1	2	none		100	10	63	0.3	0.6	0.7	0.8795088257866461	0.23306098538237138	0.09876543208657218	0.9808135072833399	5.602188854101963	5.14765163537657	0.9188643427444494
1	3	none		100	10	63	0.3	0.6	0.7	0.8914376131055589	0.3067055327009593	0.08641975307575066	0.9907904834920125	10.176790733992576	9.383734657889082	0.9220720757063
1	1	none		100	10	63	0.3	0.6	1.0	0.8895805501075391	0.3018678594581603	0.09876543208657218	0.990023023783653	10.874593928046183	9.899325301737738	0.9103167675494427
1	2	none		100	10	63	0.3	0.6	1.0	0.8775949139213401	0.2384879746337509	0.08641975307575066	0.9823484267000588	5.264391841202828	4.895864105065223	0.9299961325262366
1	3	none		100	10	63	0.3	0.6	1.0	0.8919492529111358	0.29962941737514015	0.16049382714067978	0.9884881043669341	16.415671974184818	13.941551664538512	0.849283021877276
1	1	none		100	10	63	0.3	1.0	0.7	0.8764768861980425	0.2699657214106854	0.04938271604328609	0.9907904834920125	5.588738513080679	5.362134090222333	0.9594533760677202
1	2	none		100	10	63	0.3	1.0	0.7	0.8795088257866461	0.23306098538237138	0.09876543208657218	0.9808135072833399	5.602188854101963	5.14765163537657	0.9188643427444494
1	3	none		100	10	63	0.3	1.0	0.7	0.8914376131055589	0.3067055327009593	0.08641975307575066	0.9907904834920125	10.176790733992576	9.383734657889082	0.9220720757063
1	1	none		100	10	63	0.3	1.0	1.0	0.8895805501075391	0.3018678594581603	0.09876543208657218	0.990023023783653	10.874593928046183	9.899325301737738	0.9103167675494427
1	2	none		100	10	63	0.3	1.0	1.0	0.8775949139213401	0.2384879746337509	0.08641975307575066	0.9823484267000588	5.264391841202828	4.895864105065223	0.9299961325262366
1	3	none		100	10	63	0.3	1.0	1.0	0.8919492529111358	0.29962941737514015	0.16049382714067978	0.9884881043669341	16.415671974184818	13.941551664538512	0.849283021877276
1	1	none		300	3	31	0.1	0.6	0.7	0.8813564139734515	0.3050009811286857	0.12345679010821523	0.9877206446585748	11.329216104244884	10.054004150501651	0.8874403969964355
1	2	none		300	3	31	0.1	0.6	0.7	0.8891920828477493	0.2432077427615415	0.13580246911903673	0.9762087490331834	6.447923547286235	5.7080820267765775	0.8852589396317713
1	3	none		300	3	31	0.1	0.6	0.7	0.9041338601328368	0.3187500983127808	0.13580246911903673	0.9877206446585748	12.640168251390158	11.059404565551816	0.8749412364771194
1	1	none		300	3	31	0.1	0.6	1.0	0.8870223510796548	0.2989642929334557	0.14814814812985827	0.9877206446585748	13.989119011050068	12.064804980601982	0.8624420759578032
1	2	none		300	3	31	0.1	0.6	1.0	0.8949432932548819	0.26539605834413615	0.16049382714067978	0.9792785878666211	9.034854009840393	7.745309472854673	0.8572700094622735
1	3	none		300	3	31	0.1	0.6	1.0	0.8932188776138635	0.3042756365970021	0.12345679010821523	0.9884881043669341	12.093886184256428	10.724270511183471	0.8867513904839986
1	1	none		300	3	31	0.1	1.0	0.7	0.8813564139734515	0.3050009811286857	0.12345679010821523	0.9877206446585748	11.329216104244884	10.054004150501651	0.8874403969964355
1	2	none		300	3	31	0.1	1.0	0.7	0.8891920828477493	0.2432077427615415	0.13580246911903673	0.9762087490331834	6.447923547286235	5.7080820267765775	0.8852589396317713
1	3	none		300	3	31	0.1	1.0	0.7	0.9041338601328368	0.3187500983127808	0.13580246911903673	0.9877206446585748	12.640168251390158	11.059404565551816	0.8749412364771194
1	1	none		300	3	31	0.1	1.0	1.0	0.8870223510796548	0.2989642929334557	0.14814814812985827	0.9877206446585748	13.989119011050068	12.064804980601982	0.8624420759578032
1	2	none		300	3	31	0.1	1.0	1.0	0.8949432932548819	0.26539605834413615	0.16049382714067978	0.9792785878666211	9.034854009840393	7.745309472854673	0.8572700094622735
1	3	none		300	3	31	0.1	1.0	1.0	0.8932188776138635	0.3042756365970021	0.12345679010821523	0.9884881043669341	12.093886184256428	10.724270511183471	0.8867513904839986
1	1	none		300	3	31	0.3	0.6	0.7	0.8663577878210775	0.26883055432706204	0.13580246911903673	0.9808135072833399	8.033138656641562	7.078020998642782	0.8811027944176585
1	2	none		300	3	31	0.3	0.6	0.7	0.8769695763811906	0.23185363804563716	0.12345679010821523	0.9777436684499022	6.187466856625787	5.547038799270805	0.8964959111588848
1	3	none		300	3	31	0.3	0.6	0.7	0.8873160702273006	0.3013824865118157	0.13580246911903673	0.9846508058251371	10.080707699173594	8.847525094586842	0.8776690345366402
1	1	none		300	3	31	0.3	0.6	1.0	0.8722226959627829	0.27255977230957423	0.12345679010821523	0.9800460475749806	6.917656327778794	6.187081416642246	0.8943898127203301
1	2	none		300	3	31	0.3	0.6	1.0	0.877860208635343	0.2438320687687362	0.12345679010821523	0.9785111281582617	6.413477891507984	5.7451472355542705	0.8957927771181028
1	3	none		300	3	31	0.3	0.6	1.0	0.8755199302653894	0.29097921908110735	0.16049382714067978	0.9808135072833399	9.772936062931725	8.364933907486925	0.8559284288664647
1	1	none		300	3	31	0.3	1.0	0.7	0.8663577878210775	0.26883055432706204	0.13580246911903673	0.9808135072833399	8.033138656641562	7.078020998642782	0.8811027944176585
1	2	none		300	3	31	0.3	1.0	0.7	0.8769695763811906	0.23185363804563716	0.12345679010821523	0.9777436684499022	6.187466856625787	5.547038799270805	0.8964959111588848
1	3	none		300	3	31	0.3	1.0	0.7	0.8873160702273006	0.3013824865118157	0.13580246911903673	0.9846508058251371	10.080707699173594	8.847525094586842	0.8776690345366402
1	1	none		300	3	31	0.3	1.0	1.0	0.8722226959627829	0.27255977230957423	0.12345679010821523	0.9800460475749806	6.917656327778794	6.187081416642246	0.8943898127203301
1	2	none		300	3	31	0.3	1.0	1.0	0.877860208635343	0.2438320687687362	0.12345679010821523	0.9785111281582617	6.413477891507984	5.7451472355542705	0.8957927771181028
1	3	none		300	3	31	0.3	1.0	1.0	0.8755199302653894	0.29097921908110735	0.16049382714067978	0.9808135072833399	9.772936062931725	8.364933907486925	0.8559284288664647
1	1	none		300	3	63	0.1	0.6	0.7	0.8813564139734515	0.3050009811286857	0.12345679010821523	0.9877206446585748	11.329216104244884	10.054004150501651	0.8874403969964355
1	2	none		300	3	63	0.1	0.6	0.7	0.8891920828477493	0.2432077427615415	0.13580246911903673	0.9762087490331834	6.447923547286235	5.7080820267765775	0.8852589396317713
1	3	none		300	3	63	0.1	0.6	0.7	0.9041338601328368	0.3187500983127808	0.13580246911903673	0.9877206446585748	12.640168251390158	11.059404565551816	0.8749412364771194
1	1	none		300	3	63	0.1	0.6	1.0	0.8870223510796548	0.2989642929334557	0.14814814812985827	0.9877206446585748	13.989119011050068	12.064804980601982	0.8624420759578032
1	2	none		300	3	63	0.1	0.6	1.0	0.8949432932548819	0.26539605834413615	0.16049382714067978	0.9792785878666211	9.034854009840393	7.745309472854673	0.8572700094622735
1	3	none		300	3	63	0.1	0.6	1.0	0.8932188776138635	0.3042756365970021	0.12345679010821523	0.9884881043669341	12.093886184256428	10.724270511183471	0.8867513904839986
1	1	none		300	3	63	0.1	1.0	0.7	0.8813564139734515	0.3050009811286857	0.12345679010821523	0.9877206446585748	11.329216104244884	10.054004150501651	0.8874403969964355
1	2	none		300	3	63	0.1	1.0	0.7	0.8891920828477493	0.2432077427615415	0.13580246911903673	0.9762087490331834	6.447923547286235	5.7080820267765775	0.8852589396317713
1	3	none		300	3	63	0.1	1.0	0.7	0.9041338601328368	0.3187500983127808	0.13580246911903673	0.9877206446585748	12.640168251390158	11.059404565551816	0.8749412364771194
1	1	none		300	3	63	0.1	1.0	1.0	0.8870223510796548	0.2989642929334557	0.14814814812985827	0.9877206446585748	13.989119011050068	12.064804980601982	0.8624420759578032
1	2	none		300	3	63	0.1	1.0	1.0	0.8949432932548819	0.26539605834413615	0.16049382714067978	0.9792785878666211	9.034854009840393	7.745309472854673	0.8572700094622735
1	3	none		300	3	63	0.1	1.0	1.0	0.8932188776138635	0.3042756365970021	0.12345679010821523	0.9884881043669341	12.093886184256428	10.724270511183471	0.8867513904839986
1	1	none		300	3	63	0.3	0.6	0.7	0.8663577878210775	0.26883055432706204	0.13580246911903673	0.9808135072833399	8.033138656641562	7.078020998642782	0.8811027944176585
1	2	none		300	3	63	0.3	0.6	0.7	0.8769695763811906	0.23185363804563716	0.12345679010821523	0.9777436684499022	6.187466856625787	5.547038799270805	0.8964959111588848
1	3	none		300	3	63	0.3	0.6	0.7	0.8873160702273006	0.3013824865118157	0.13580246911903673	0.9846508058251371	10.080707699173594	8.847525094586842	0.8776690345366402
1	1	none		300	3	63	0.3	0.6	1.0	0.8722226959627829	0.27255977230957423	0.12345679010821523	0.9800460475749806	6.917656327778794	6.187081416642246	0.8943898127203301
1	2	none		300	3	63	0.3	0.6	1.0	0.877860208635343	0.2438320687687362	0.12345679010821523	0.9785111281582617	6.413477891507984	5.7451472355542705	0.8957927771181028
1	3	none		300	3	63	0.3	0.6	1.0	0.8755199302653894	0.29097921908110735	0.16049382714067978	0.9808135072833399	9.772936062931725	8.364933907486925	0.8559284288664647
1	1	none		300	3	63	0.3	1.0	0.7	0.8663577878210775	0.26883055432706204	0.13580246911903673	0.9808135072833399	8.033138656641562	7.078020998642782	0.8811027944176585
1	2	none		300	3	63	0.3	1.0	0.7	0.8769695763811906	0.23185363804563716	0.12345679010821523	0.9777436684499022	6.187466856625787	5.547038799270805	0.8964959111588848
1	3	none		300	3	63	0.3	1.0	0.7	0.8873160702273006	0.3013824865118157	0.13580246911903673	0.9846508058251371	10.080707699173594	8.847525094586842	0.8776690345366402
1	1	none		300	3	63	0.3	1.0	1.0	0.8722226959627829	0.27255977230957423	0.12345679010821523	0.9800460475749806	6.917656327778794	6.187081416642246	0.8943898127203301
1	2	none		300	3	63	0.3	1.0	1.0	0.877860208635343	0.2438320687687362	0.12345679010821523	0.9785111281582617	6.413477891507984	5.7451472355542705	0.8957927771181028
1	3	none		300	3	63	0.3	1.0	1.0	0.8755199302653894	0.29097921908110735	0.16049382714067978	0.9808135072833399	9.772936062931725	8.364933907486925	0.8559284288664647
1	1	none		300	5	31	0.1	0.6	0.7	0.8737386657570847	0.26105971786374516	0.08641975307575066	0.9877206446585748	7.608946495154147	7.037802905351156	0.9249378785543838
1	2	none		300	5	31	0.1	0.6	0.7	0.8886993926646012	0.24444795662984908	0.08641975307575066	0.9777436684499022	4.155636525880002	3.8829271594895634	0.9343760200757559
1	3	none		300	5	31	0.1	0.6	0.7	0.8976720388846252	0.31083375620247233	0.12345679010821523	0.9915579432003718	16.542874092539012	14.624000619570179	0.8840060301696303
1	1	none		300	5	31	0.1	0.6	1.0	0.8790824592819989	0.2691559107972605	0.1111111110973937	0.9854182655334965	8.447362614397656	7.619877810411041	0.902042220011974
1	2	none		300	5	31	0.1	0.6	1.0	0.8890689103019622	0.24911661398936694	0.08641975307575066	0.9792785878666211	4.470468308526849	4.170551254614055	0.9329114808742914
1	3	none		300	5	31	0.1	0.6	1.0	0.8967340325744009	0.30649357667782406	0.13580246911903673	0.9892555640752936	14.468353849268054	12.639318031911207	0.873583686085137
1	1	none		300	5	31	0.1	1.0	0.7	0.8737386657570847	0.26105971786374516	0.08641975307575066	0.9877206446585748	7.608946495154147	7.037802905351156	0.9249378785543838
1	2	none		300	5	31	0.1	1.0	0.7	0.8886993926646012	0.24444795662984908	0.08641975307575066	0.9777436684499022	4.155636525880002	3.8829271594895634	0.9343760200757559
1	3	none		300	5	31	0.1	1.0	0.7	0.8976720388846252	0.31083375620247233	0.12345679010821523	0.9915579432003718	16.542874092539012	14.624000619570179	0.8840060301696303
1	1	none		300	5	31	0.1	1.0	1.0	0.8790824592819989	0.2691559107972605	0.1111111110973937	0.9854182655334965	8.447362614397656	7.619877810411041	0.902042220011974
1	2	none		300	5	31	0.1	1.0	1.0	0.8890689103019622	0.24911661398936694	0.08641975307575066	0.9792785878666211	4.470468308526849	4.170551254614055	0.9329114808742914
1	3	none		300	5	31	0.1	1.0	1.0	0.8967340325744009	0.30649357667782406	0.13580246911903673	0.9892555640752936	14.468353849268054	12.639318031911207	0.873583686085137
1	1	none		300	5	31	0.3	0.6	0.7	0.8787034668334233	0.26658924651312693	0.12345679010821523	0.9877206446585748	11.329216104244884	10.054004150501651	0.8874403969964355
1	2	none		300	5	31	0.3	0.6	0.7	0.8782392010839184	0.23140646902267467	0.1111111110973937	0.9800460475749806	6.139419991869075	5.568373274978022	0.9069868523343352
1	3	none		300	5	31	0.3	0.6	0.7	0.8826355134873938	0.3021190547443827	0.1111111110973937	0.9869531849502153	9.455875089233551	8.516333335766433	0.9006393549872892
1	1	none		300	5	31	0.3	0.6	1.0	0.8825881394313217	0.28516514403742893	0.13580246911903673	0.9846508058251371	10.080707699173594	8.847525094586842	0.8776690345366402
1	2	none		300	5	31	0.3	0.6	1.0	0.8692286556190368	0.2173122109173039	0.04938271604328609	0.9777436684499022	2.282130634842047	2.218815519708322	0.9722561289926271
1	3	none		300	5	31	0.3	0.6	1.0	0.8790729844707844	0.2990734077475889	0.17283950615150132	0.9892555640752936	19.23878801210918	16.086404767886993	0.8361443852582652
1	1	none		300	5	31	0.3	1.0	0.7	0.8787034668334233	0.26658924651312693	0.12345679010821523	0.9877206446585748	11.329216104244884	10.054004150501651	0.8874403969964355
1	2	none		300	5	31	0.3	1.0	0.7	0.8782392010839184	0.23140646902267467	0.1111111110973937	0.9800460475749806	6.139419991869075	5.568373274978022	0.9069868523343352
1	3	none		300	5	31	0.3	1.0	0.7	0.8826355134873938	0.3021190547443827	0.1111111110973937	0.9869531849502153	9.455875089233551	8.516333335766433	0.9006393549872892
1	1	none		300	5	31	0.3	1.0	1.0	0.8825881394313217	0.28516514403742893	0.13580246911903673	0.9846508058251371	10.080707699173594	8.847525094586842	0.8776690345366402
1	2	none		300	5	31	0.3	1.0	1.0	0.8692286556190368	0.2173122109173039	0.04938271604328609	0.9777436684499022	2.282130634842047	2.218815519708322	0.9722561289926271
1	3	none		300	5	31	0.3	1.0	1.0	0.8790729844707844	0.2990734077475889	0.17283950615150132	0.9892555640752936	19.23878801210918	16.086404767886993	0.8361443852582652
1	1	none		300	5	63	0.1	0.6	0.7	0.8737386657570847	0.26105971786374516	0.08641975307575066	0.9877206446585748	7.608946495154147	7.037802905351156	0.9249378785543838
1	2	none		300	5	63	0.1	0.6	0.7	0.8886993926646012	0.24444795662984908	0.08641975307575066	0.9777436684499022	4.155636525880002	3.8829271594895634	0.9343760200757559
1	3	none		300	5	63	0.1	0.6	0.7	0.8976720388846252	0.31083375620247233	0.12345679010821523	0.9915579432003718	16.542874092539012	14.624000619570179	0.8840060301696303
1	1	none		300	5	63	0.1	0.6	1.0	0.8790824592819989	0.2691559107972605	0.1111111110973937	0.9854182655334965	8.447362614397656	7.619877810411041	0.902042220011974
1	2	none		300	5	63	0.1	0.6	1.0	0.8890689103019622	0.24911661398936694	0.08641975307575066	0.9792785878666211	4.470468308526849	4.170551254614055	0.9329114808742914
1	3	none		300	5	63	0.1	0.6	1.0	0.8967340325744009	0.30649357667782406	0.13580246911903673	0.9892555640752936	14.468353849268054	12.639318031911207	0.873583686085137
1	1	none		300	5	63	0.1	1.0	0.7	0.8737386657570847	0.26105971786374516	0.08641975307575066	0.9877206446585748	7.608946495154147	7.037802905351156	0.9249378785543838
1	2	none		300	5	63	0.1	1.0	0.7	0.8886993926646012	0.24444795662984908	0.08641975307575066	0.9777436684499022	4.155636525880002	3.8829271594895634	0.9343760200757559
1	3	none		300	5	63	0.1	1.0	0.7	0.8976720388846252	0.31083375620247233	0.12345679010821523	0.9915579432003718	16.542874092539012	14.624000619570179	0.8840060301696303
1	1	none		300	5	63	0.1	1.0	1.0	0.8790824592819989	0.2691559107972605	0.1111111110973937	0.9854182655334965	8.447362614397656	7.619877810411041	0.902042220011974
1	2	none		300	5	63	0.1	1.0	1.0	0.8890689103019622	0.24911661398936694	0.08641975307575066	0.9792785878666211	4.470468308526849	4.170551254614055	0.9329114808742914
1	3	none		300	5	63	0.1	1.0	1.0	0.8967340325744009	0.30649357667782406	0.13580246911903673	0.9892555640752936	14.468353849268054	12.639318031911207	0.873583686085137
1	1	none		300	5	63	0.3	0.6	0.7	0.8787034668334233	0.26658924651312693	0.12345679010821523	0.9877206446585748	11.329216104244884	10.054004150501651	0.8874403969964355
1	2	none		300	5	63	0.3	0.6	0.7	0.8782392010839184	0.23140646902267467	0.1111111110973937	0.9800460475749806	6.139419991869075	5.568373274978022	0.9069868523343352
1	3	none		300	5	63	0.3	0.6	0.7	0.8826355134873938	0.3021190547443827	0.1111111110973937	0.9869531849502153	9.455875089233551	8.516333335766433	0.9006393549872892
1	1	none		300	5	63	0.3	0.6	1.0	0.8825881394313217	0.28516514403742893	0.13580246911903673	0.9846508058251371	10.080707699173594	8.847525094586842	0.8776690345366402
1	2	none		300	5	63	0.3	0.6	1.0	0.8692286556190368	0.2173122109173039	0.04938271604328609	0.9777436684499022	2.282130634842047	2.218815519708322	0.9722561289926271
1	3	none		300	5	63	0.3	0.6	1.0	0.8790729844707844	0.2990734077475889	0.17283950615150132	0.9892555640752936	19.23878801210918	16.086404767886993	0.8361443852582652
1	1	none		300	5	63	0.3	1.0	0.7	0.8787034668334233	0.26658924651312693	0.12345679010821523	0.9877206446585748	11.329216104244884	10.054004150501651	0.8874403969964355
1	2	none		300	5	63	0.3	1.0	0.7	0.8782392010839184	0.23140646902267467	0.1111111110973937	0.9800460475749806	6.139419991869075	5.568373274978022	0.9069868523343352
1	3	none		300	5	63	0.3	1.0	0.7	0.8826355134873938	0.3021190547443827	0.1111111110973937	0.9869531849502153	9.455875089233551	8.516333335766433	0.9006393549872892
1	1	none		300	5	63	0.3	1.0	1.0	0.8825881394313217	0.28516514403742893	0.13580246911903673	0.9846508058251371	10.080707699173594	8.847525094586842	0.8776690345366402
1	2	none		300	5	63	0.3	1.0	1.0	0.8692286556190368	0.2173122109173039	0.04938271604328609	0.9777436684499022	2.282130634842047	2.218815519708322	0.9722561289926271
1	3	none		300	5	63	0.3	1.0	1.0	0.8790729844707844	0.2990734077475889	0.17283950615150132	0.9892555640752936	19.23878801210918	16.086404767886993	0.8361443852582652
1	1	none		300	10	31	0.1	0.6	0.7	0.8834977213079028	0.26471685908513104	0.08641975307575066	0.9915579432003718	11.110551929472107	10.236800433699125	0.9213583976363255
1	2	none		300	10	31	0.1	0.6	0.7	0.8854779568517097	0.2351525328232957	0.06172839505410761	0.9831158864084182	3.8307393545335406	3.6560023219022457	0.9543855494287562
1	3	none		300	10	31	0.1	0.6	0.7	0.8946495741072359	0.3048523953015173	0.08641975307575066	0.9907904834920125	10.176790733992576	9.383734657889082	0.9220720757063
1	1	none		300	10	31	0.1	0.6	1.0	0.8829955563135404	0.2931934311227567	0.12345679010821523	0.9869531849502153	10.654507141111337	9.462592595296037	0.8881304750586476
1	2	none		300	10	31	0.1	0.6	1.0	0.8794709265417886	0.23120909145920274	0.04938271604328609	0.9792785878666211	2.45502526880064	2.383172145493746	0.9707322165803005
1	3	none		300	10	31	0.1	0.6	1.0	0.8958244506978199	0.31342504939688054	0.14814814812985827	0.9892555640752936	16.012407419425237	13.788346943903138	0.8611039191428463
1	1	none		300	10	31	0.1	1.0	0.7	0.8834977213079028	0.26471685908513104	0.08641975307575066	0.9915579432003718	11.110551929472107	10.236800433699125	0.9213583976363255
1	2	none		300	10	31	0.1	1.0	0.7	0.8854779568517097	0.2351525328232957	0.06172839505410761	0.9831158864084182	3.8307393545335406	3.6560023219022457	0.9543855494287562
1	3	none		300	10	31	0.1	1.0	0.7	0.8946495741072359	0.3048523953015173	0.08641975307575066	0.9907904834920125	10.176790733992576	9.383734657889082	0.9220720757063
1	1	none		300	10	31	0.1	1.0	1.0	0.8829955563135404	0.2931934311227567	0.12345679010821523	0.9869531849502153	10.654507141111337	9.462592595296037	0.8881304750586476
1	2	none		300	10	31	0.1	1.0	1.0	0.8794709265417886	0.23120909145920274	0.04938271604328609	0.9792785878666211	2.45502526880064	2.383172145493746	0.9707322165803005
1	3	none		300	10	31	0.1	1.0	1.0	0.8958244506978199	0.31342504939688054	0.14814814812985827	0.9892555640752936	16.012407419425237	13.788346943903138	0.8611039191428463
1	1	none		300	10	31	0.3	0.6	0.7	0.8937494670418692	0.288750618752665	0.09876543208657218	0.9869531849502153	8.290082271289663	7.570074076236829	0.9131482349159309
1	2	none		300	10	31	0.3	0.6	0.7	0.8751125133831708	0.2301174393498759	0.08641975307575066	0.9808135072833399	4.835673150122324	4.504195180954499	0.9314515255200463
1	3	none		300	10	31	0.3	0.6	0.7	0.8926219645073572	0.3137352199655952	0.12345679010821523	0.9884881043669341	12.093886184256428	10.724270511183471	0.8867513904839986
1	1	none		300	10	31	0.3	0.6	1.0	0.8882161772926674	0.28669248526761976	0.09876543208657218	0.9877206446585748	8.815061300304865	8.043203320401322	0.9124387180350677
1	2	none		300	10	31	0.3	0.6	1.0	0.8693139289199663	0.22441165923767192	0.06172839505410761	0.9723714504913863	2.3154231374222096	2.2342241561621283	0.9649312459990735
1	3	none		300	10	31	0.3	0.6	1.0	0.8932188776138635	0.29018775219649645	0.14814814812985827	0.9861857252418559	12.415449923255467	10.724272065009991	0.8637843982414025
1	1	none		300	10	31	0.3	1.0	0.7	0.8937494670418692	0.288750618752665	0.09876543208657218	0.9869531849502153	8.290082271289663	7.570074076236829	0.9131482349159309
1	2	none		300	10	31	0.3	1.0	0.7	0.8751125133831708	0.2301174393498759	0.08641975307575066	0.9808135072833399	4.835673150122324	4.504195180954499	0.9314515255200463
1	3	none		300	10	31	0.3	1.0	0.7	0.8926219645073572	0.3137352199655952	0.12345679010821523	0.9884881043669341	12.093886184256428	10.724270511183471	0.8867513904839986
1	1	none		300	10	31	0.3	1.0	1.0	0.8882161772926674	0.28669248526761976	0.09876543208657218	0.9877206446585748	8.815061300304865	8.043203320401322	0.9124387180350677
1	2	none		300	10	31	0.3	1.0	1.0	0.8693139289199663	0.22441165923767192	0.06172839505410761	0.9723714504913863	2.3154231374222096	2.2342241561621283	0.9649312459990735
1	3	none		300	10	31	0.3	1.0	1.0	0.8932188776138635	0.29018775219649645	0.14814814812985827	0.9861857252418559	12.415449923255467	10.724272065009991	0.8637843982414025
1	1	none		300	10	63	0.1	0.6	0.7	0.8838388145116207	0.26468096010403336	0.06172839505410761	0.9923254029087313	8.506567849442012	8.043199387280039	0.945528143026797
1	2	none		300	10	63	0.1	0.6	0.7	0.8920819002681372	0.2476856226173913	0.06172839505410761	0.9884881043669341	5.649117892942241	5.362135255591736	0.9491986714952031
1	3	none		300	10	63	0.1	0.6	0.7	0.8913997138607013	0.29704359550485776	0.09876543208657218	0.9907904834920125	11.789941513928389	10.724268180444666	0.9096116422524934
1	1	none		300	10	63	0.1	0.6	1.0	0.8871549984366562	0.27663664971638396	0.06172839505410761	0.9907904834920125	7.077843181701666	6.702667612777916	0.9469929426139134
1	2	none		300	10	63	0.1	0.6	1.0	0.8879982566347364	0.2352100264247495	0.04938271604328609	0.9815809669916994	2.7683967634942603	2.681068501823443	0.9684552841173822
1	3	none		300	10	63	0.1	0.6	1.0	0.8973593701145505	0.30872030788364563	0.12345679010821523	0.990023023783653	13.976150642582024	12.374156627172171	0.8853765821405457
1	1	none		300	10	63	0.1	1.0	0.7	0.8838388145116207	0.26468096010403336	0.06172839505410761	0.9923254029087313	8.506567849442012	8.043199387280039	0.945528143026797
1	2	none		300	10	63	0.1	1.0	0.7	0.8920819002681372	0.2476856226173913	0.06172839505410761	0.9884881043669341	5.649117892942241	5.362135255591736	0.9491986714952031
1	3	none		300	10	63	0.1	1.0	0.7	0.8913997138607013	0.29704359550485776	0.09876543208657218	0.9907904834920125	11.789941513928389	10.724268180444666	0.9096116422524934
1	1	none		300	10	63	0.1	1.0	1.0	0.8871549984366562	0.27663664971638396	0.06172839505410761	0.9907904834920125	7.077843181701666	6.702667612777916	0.9469929426139134
1	2	none		300	10	63	0.1	1.0	1.0	0.8879982566347364	0.2352100264247495	0.04938271604328609	0.9815809669916994	2.7683967634942603	2.681068501823443	0.9684552841173822
1	3	none		300	10	63	0.1	1.0	1.0	0.8973593701145505	0.30872030788364563	0.12345679010821523	0.990023023783653	13.976150642582024	12.374156627172171	0.8853765821405457
1	1	none		300	10	63	0.3	0.6	0.7	0.876097893749467	0.26312288091765873	0.08641975307575066	0.990023023783653	9.386684962950678	8.66190963902052	0.9227868602538912
1	2	none		300	10	63	0.3	0.6	0.7	0.8711615171067716	0.22369083684847604	0.08641975307575066	0.9808135072833399	4.835673150122324	4.504195180954499	0.9314515255200463
1	3	none		300	10	63	0.3	0.6	0.7	0.8826828875434657	0.2948396261438159	0.08641975307575066	0.9892555640752936	8.709451339782314	8.043202383943497	0.9235027538542991
1	1	none		300	10	63	0.3	0.6	1.0	0.8859137981675715	0.28868381879278476	0.09876543208657218	0.9869531849502153	8.290082271289663	7.570074076236829	0.9131482349159309
1	2	none		300	10	63	0.3	0.6	1.0	0.87288593274779	0.2314664583137957	0.09876543208657218	0.9815809669916994	5.84017947032693	5.362137003646886	0.9181459187152208
1	3	none		300	10	63	0.3	0.6	1.0	0.8841799077153386	0.2978877276887845	0.16049382714067978	0.9877206446585748	15.377744792580279	13.070205395652145	0.8499429154384872
1	1	none		300	10	63	0.3	1.0	0.7	0.876097893749467	0.26312288091765873	0.08641975307575066	0.990023023783653	9.386684962950678	8.66190963902052	0.9227868602538912
1	2	none		300	10	63	0.3	1.0	0.7	0.8711615171067716	0.22369083684847604	0.08641975307575066	0.9808135072833399	4.835673150122324	4.504195180954499	0.9314515255200463
1	3	none		300	10	63	0.3	1.0	0.7	0.8826828875434657	0.2948396261438159	0.08641975307575066	0.9892555640752936	8.709451339782314	8.043202383943497	0.9235027538542991
1	1	none		300	10	63	0.3	1.0	1.0	0.8859137981675715	0.28868381879278476	0.09876543208657218	0.9869531849502153	8.290082271289663	7.570074076236829	0.9131482349159309
1	2	none		300	10	63	0.3	1.0	1.0	0.87288593274779	0.2314664583137957	0.09876543208657218	0.9815809669916994	5.84017947032693	5.362137003646886	0.9181459187152208
1	3	none		300	10	63	0.3	1.0	1.0	0.8841799077153386	0.2978877276887845	0.16049382714067978	0.9877206446585748	15.377744792580279	13.070205395652145	0.8499429154384872
1	1	none		500	3	31	0.1	0.6	0.7	0.8742124063178041	0.26949980116760336	0.14814814812985827	0.9831158864084182	10.12647619586751	8.774405572565389	0.8664816172560948
1	2	none		500	3	31	0.1	0.6	0.7	0.8865486105189354	0.2396748722856143	0.1111111110973937	0.9762087490331834	5.129030096061981	4.670248930999018	0.9105520521890657
1	3	none		500	3	31	0.1	0.6	0.7	0.893304150914793	0.3011860280909967	0.12345679010821523	0.9831158864084182	8.201019457099346	7.312004643804491	0.8915970264482839
1	1	none		500	3	31	0.1	0.6	1.0	0.8785897690988507	0.2795953246247728	0.14814814812985827	0.9838833461167776	10.616970616784556	9.192234149902587	0.8658057345661968
1	2	none		500	3	31	0.1	0.6	1.0	0.8899974418009721	0.2512601016101529	0.12345679010821523	0.9769762087415429	5.976523217519723	5.36213758633219	0.8972001498878577
1	3	none		500	3	31	0.1	0.6	1.0	0.8830997792368986	0.28754809621723837	0.13580246911903673	0.9846508058251371	10.080707699173594	8.847525094586842	0.8776690345366402
1	1	none		500	3	31	0.1	1.0	0.7	0.8742124063178041	0.26949980116760336	0.14814814812985827	0.9831158864084182	10.12647619586751	8.774405572565389	0.8664816172560948
1	2	none		500	3	31	0.1	1.0	0.7	0.8865486105189354	0.2396748722856143	0.1111111110973937	0.9762087490331834	5.129030096061981	4.670248930999018	0.9105520521890657
1	3	none		500	3	31	0.1	1.0	0.7	0.893304150914793	0.3011860280909967	0.12345679010821523	0.9831158864084182	8.201019457099346	7.312004643804491	0.8915970264482839
1	1	none		500	3	31	0.1	1.0	1.0	0.8785897690988507	0.2795953246247728	0.14814814812985827	0.9838833461167776	10.616970616784556	9.192234149902587	0.8658057345661968
1	2	none		500	3	31	0.1	1.0	1.0	0.8899974418009721	0.2512601016101529	0.12345679010821523	0.9769762087415429	5.976523217519723	5.36213758633219	0.8972001498878577
1	3	none		500	3	31	0.1	1.0	1.0	0.8830997792368986	0.28754809621723837	0.13580246911903673	0.9846508058251371	10.080707699173594	8.847525094586842	0.8776690345366402
1	1	none		500	3	31	0.3	0.6	0.7	0.8661209175407181	0.2615082469297459	0.14814814812985827	0.9815809669916994	9.26811089263689	8.043205505470329	0.8678365533130592
1	2	none		500	3	31	0.3	0.6	0.7	0.8673336933761595	0.2209336509066812	0.1111111110973937	0.9769762087415429	5.3041643563802285	4.825923827698971	0.9098367717154844
1	3	none		500	3	31	0.3	0.6	0.7	0.8771306481718353	0.29637368389487134	0.13580246911903673	0.9838833461167776	9.59319130891163	8.426214637410704	0.8783536437609899
1	1	none		500	3	31	0.3	0.6	1.0	0.8652018608529224	0.24853345181605732	0.16049382714067978	0.9792785878666211	9.034854009840393	7.745309472854673	0.8572700094622735
1	2	none		500	3	31	0.3	0.6	1.0	0.8701287626844034	0.24443824489272825	0.1111111110973937	0.9785111281582617	5.691961629606985	5.170632511998844	0.9084095767940454
1	3	none		500	3	31	0.3	0.6	1.0	0.8653155585874952	0.2922367858306335	0.18518518516232282	0.9823484267000588	12.648214147236496	10.491137367996904	0.8294560101045543
1	1	none		500	3	31	0.3	1.0	0.7	0.8661209175407181	0.2615082469297459	0.14814814812985827	0.9815809669916994	9.26811089263689	8.043205505470329	0.8678365533130592
1	2	none		500	3	31	0.3	1.0	0.7	0.8673336933761595	0.2209336509066812	0.1111111110973937	0.9769762087415429	5.3041643563802285	4.825923827698971	0.9098367717154844
1	3	none		500	3	31	0.3	1.0	0.7	0.8771306481718353	0.29637368389487134	0.13580246911903673	0.9838833461167776	9.59319130891163	8.426214637410704	0.8783536437609899
1	1	none		500	3	31	0.3	1.0	1.0	0.8652018608529224	0.24853345181605732	0.16049382714067978	0.9792785878666211	9.034854009840393	7.745309472854673	0.8572700094622735
1	2	none		500	3	31	0.3	1.0	1.0	0.8701287626844034	0.24443824489272825	0.1111111110973937	0.9785111281582617	5.691961629606985	5.170632511998844	0.9084095767940454
1	3	none		500	3	31	0.3	1.0	1.0	0.8653155585874952	0.2922367858306335	0.18518518516232282	0.9823484267000588	12.648214147236496	10.491137367996904	0.8294560101045543
1	1	none		500	3	63	0.1	0.6	0.7	0.8742408307514473	0.26948128542930777	0.14814814812985827	0.9831158864084182	10.12647619586751	8.774405572565389	0.8664816172560948
1	2	none		500	3	63	0.1	0.6	0.7	0.8865486105189354	0.2396748722856143	0.1111111110973937	0.9762087490331834	5.129030096061981	4.670248930999018	0.9105520521890657
1	3	none		500	3	63	0.1	0.6	0.7	0.893304150914793	0.3011860280909967	0.12345679010821523	0.9831158864084182	8.201019457099346	7.312004643804491	0.8915970264482839
1	1	none		500	3	63	0.1	0.6	1.0	0.8785897690988507	0.2795953246247728	0.14814814812985827	0.9838833461167776	10.616970616784556	9.192234149902587	0.8658057345661968
1	2	none		500	3	63	0.1	0.6	1.0	0.8899974418009721	0.2512601016101529	0.12345679010821523	0.9769762087415429	5.976523217519723	5.36213758633219	0.8972001498878577
1	3	none		500	3	63	0.1	0.6	1.0	0.8830997792368986	0.28754809621723837	0.13580246911903673	0.9846508058251371	10.080707699173594	8.847525094586842	0.8776690345366402
1	1	none		500	3	63	0.1	1.0	0.7	0.8742124063178041	0.26949980116760336	0.14814814812985827	0.9831158864084182	10.12647619586751	8.774405572565389	0.8664816172560948
1	2	none		500	3	63	0.1	1.0	0.7	0.8865486105189354	0.2396748722856143	0.1111111110973937	0.9762087490331834	5.129030096061981	4.670248930999018	0.9105520521890657
1	3	none		500	3	63	0.1	1.0	0.7	0.893304150914793	0.3011860280909967	0.12345679010821523	0.9831158864084182	8.201019457099346	7.312004643804491	0.8915970264482839
1	1	none		500	3	63	0.1	1.0	1.0	0.8785897690988507	0.2795953246247728	0.14814814812985827	0.9838833461167776	10.616970616784556	9.192234149902587	0.8658057345661968
1	2	none		500	3	63	0.1	1.0	1.0	0.8899974418009721	0.2512601016101529	0.12345679010821523	0.9769762087415429	5.976523217519723	5.36213758633219	0.8972001498878577
1	3	none		500	3	63	0.1	1.0	1.0	0.8830997792368986	0.28754809621723837	0.13580246911903673	0.9846508058251371	10.080707699173594	8.847525094586842	0.8776690345366402
1	1	none		500	3	63	0.3	0.6	0.7	0.8661209175407181	0.2615082469297459	0.14814814812985827	0.9815809669916994	9.26811089263689	8.043205505470329	0.8678365533130592
1	2	none		500	3	63	0.3	0.6	0.7	0.8673336933761595	0.2209336509066812	0.1111111110973937	0.9769762087415429	5.3041643563802285	4.825923827698971	0.9098367717154844
1	3	none		500	3	63	0.3	0.6	0.7	0.8771306481718353	0.29637368389487134	0.13580246911903673	0.9838833461167776	9.59319130891163	8.426214637410704	0.8783536437609899
1	1	none		500	3	63	0.3	0.6	1.0	0.8652018608529224	0.24853345181605732	0.16049382714067978	0.9792785878666211	9.034854009840393	7.745309472854673	0.8572700094622735
1	2	none		500	3	63	0.3	0.6	1.0	0.8701287626844034	0.24443824489272825	0.1111111110973937	0.9785111281582617	5.691961629606985	5.170632511998844	0.9084095767940454
1	3	none		500	3	63	0.3	0.6	1.0	0.8653155585874952	0.2922367858306335	0.18518518516232282	0.9823484267000588	12.648214147236496	10.491137367996904	0.8294560101045543
1	1	none		500	3	63	0.3	1.0	0.7	0.8661209175407181	0.2615082469297459	0.14814814812985827	0.9815809669916994	9.26811089263689	8.043205505470329	0.8678365533130592
1	2	none		500	3	63	0.3	1.0	0.7	0.8673336933761595	0.2209336509066812	0.1111111110973937	0.9769762087415429	5.3041643563802285	4.825923827698971	0.9098367717154844
1	3	none		500	3	63	0.3	1.0	0.7	0.8771306481718353	0.29637368389487134	0.13580246911903673	0.9838833461167776	9.59319130891163	8.426214637410704	0.8783536437609899
1	1	none		500	3	63	0.3	1.0	1.0	0.8652018608529224	0.24853345181605732	0.16049382714067978	0.9792785878666211	9.034854009840393	7.745309472854673	0.8572700094622735
1	2	none		500	3	63	0.3	1.0	1.0	0.8701287626844034	0.24443824489272825	0.1111111110973937	0.9785111281582617	5.691961629606985	5.170632511998844	0.9084095767940454
1	3	none		500	3	63	0.3	1.0	1.0	0.8653155585874952	0.2922367858306335	0.18518518516232282	0.9823484267000588	12.648214147236496	10.491137367996904	0.8294560101045543
1	1	none		500	5	31	0.1	0.6	0.7	0.8775664894876969	0.2731345876914281	0.09876543208657218	0.9877206446585748	8.815061300304865	8.043203320401322	0.9124387180350677
1	2	none		500	5	31	0.1	0.6	0.7	0.8821901973603176	0.23882651525803358	0.08641975307575066	0.9792785878666211	4.470468308526849	4.170551254614055	0.9329114808742914
1	3	none		500	5	31	0.1	0.6	0.7	0.8911628435803417	0.305051517035247	0.12345679010821523	0.9915579432003718	16.542874092539012	14.624000619570179	0.8840060301696303
1	1	none		500	5	31	0.1	0.6	1.0	0.8760315700709664	0.2669927571062641	0.12345679010821523	0.9861857252418559	10.054765786238182	8.936893387508325	0.8888216271723075
1	2	none		500	5	31	0.1	0.6	1.0	0.8831376784817563	0.23601920187382058	0.09876543208657218	0.9785111281582617	4.9902129363078584	4.596117788443417	0.9210263764699882
1	3	none		500	5	31	0.1	0.6	1.0	0.8866717830647224	0.29607040021140535	0.17283950615150132	0.9861857252418559	14.917070424960487	12.511650742511657	0.8387471693104978
1	1	none		500	5	31	0.1	1.0	0.7	0.8775664894876969	0.2731345876914281	0.09876543208657218	0.9877206446585748	8.815061300304865	8.043203320401322	0.9124387180350677
1	2	none		500	5	31	0.1	1.0	0.7	0.8821901973603176	0.23882651525803358	0.08641975307575066	0.9792785878666211	4.470468308526849	4.170551254614055	0.9329114808742914
1	3	none		500	5	31	0.1	1.0	0.7	0.8911628435803417	0.305051517035247	0.12345679010821523	0.9915579432003718	16.542874092539012	14.624000619570179	0.8840060301696303
1	1	none		500	5	31	0.1	1.0	1.0	0.8760315700709664	0.2669927571062641	0.12345679010821523	0.9861857252418559	10.054765786238182	8.936893387508325	0.8888216271723075
1	2	none		500	5	31	0.1	1.0	1.0	0.8831376784817563	0.23601920187382058	0.09876543208657218	0.9785111281582617	4.9902129363078584	4.596117788443417	0.9210263764699882
1	3	none		500	5	31	0.1	1.0	1.0	0.8866717830647224	0.29607040021140535	0.17283950615150132	0.9861857252418559	14.917070424960487	12.511650742511657	0.8387471693104978
1	1	none		500	5	31	0.3	0.6	0.7	0.8763158144073979	0.26567748418723874	0.09876543208657218	0.9892555640752936	10.090010161207005	9.192231295935425	0.9110229869120087
1	2	none		500	5	31	0.3	0.6	0.7	0.873719716134656	0.22339567419725373	0.1111111110973937	0.9785111281582617	5.691961629606985	5.170632511998844	0.9084095767940454
1	3	none		500	5	31	0.3	0.6	0.7	0.880191012194082	0.2936100419114412	0.1111111110973937	0.9854182655334965	8.447362614397656	7.619877810411041	0.902042220011974
1	1	none		500	5	31	0.3	0.6	1.0	0.8815459101977393	0.284717368957428	0.12345679010821523	0.9854182655334965	9.518155056971446	8.466530900456712	0.889513855846881
1	2	none		500	5	31	0.3	0.6	1.0	0.8647660195370607	0.2107081254487299	0.07407407406492914	0.9769762087415429	3.3946651895946336	3.2172825517993138	0.9477466371983643
1	3	none		500	5	31	0.3	0.6	1.0	0.8767232312896165	0.2976057057644436	0.17283950615150132	0.9884881043669341	17.942272923815406	15.01397871565686	0.836793565675035
1	1	none		500	5	31	0.3	1.0	0.7	0.8763158144073979	0.26567748418723874	0.09876543208657218	0.9892555640752936	10.090010161207005	9.192231295935425	0.9110229869120087
1	2	none		500	5	31	0.3	1.0	0.7	0.873719716134656	0.22339567419725373	0.1111111110973937	0.9785111281582617	5.691961629606985	5.170632511998844	0.9084095767940454
1	3	none		500	5	31	0.3	1.0	0.7	0.880191012194082	0.2936100419114412	0.1111111110973937	0.9854182655334965	8.447362614397656	7.619877810411041	0.902042220011974
1	1	none		500	5	31	0.3	1.0	1.0	0.8815459101977393	0.284717368957428	0.12345679010821523	0.9854182655334965	9.518155056971446	8.466530900456712	0.889513855846881
1	2	none		500	5	31	0.3	1.0	1.0	0.8647660195370607	0.2107081254487299	0.07407407406492914	0.9769762087415429	3.3946651895946336	3.2172825517993138	0.9477466371983643
1	3	none		500	5	31	0.3	1.0	1.0	0.8767232312896165	0.2976057057644436	0.17283950615150132	0.9884881043669341	17.942272923815406	15.01397871565686	0.836793565675035
1	1	none		500	5	63	0.1	0.6	0.7	0.8775664894876969	0.2731345876914281	0.09876543208657218	0.9877206446585748	8.815061300304865	8.043203320401322	0.9124387180350677
1	2	none		500	5	63	0.1	0.6	0.7	0.8821901973603176	0.23882651525803358	0.08641975307575066	0.9792785878666211	4.470468308526849	4.170551254614055	0.9329114808742914
1	3	none		500	5	63	0.1	0.6	0.7	0.8911628435803417	0.305051517035247	0.12345679010821523	0.9915579432003718	16.542874092539012	14.624000619570179	0.8840060301696303
1	1	none		500	5	63	0.1	0.6	1.0	0.8760315700709664	0.2669927571062641	0.12345679010821523	0.9861857252418559	10.054765786238182	8.936893387508325	0.8888216271723075
1	2	none		500	5	63	0.1	0.6	1.0	0.8831376784817563	0.23601920187382058	0.09876543208657218	0.9785111281582617	4.9902129363078584	4.596117788443417	0.9210263764699882
1	3	none		500	5	63	0.1	0.6	1.0	0.8866717830647224	0.29607040021140535	0.17283950615150132	0.9861857252418559	14.917070424960487	12.511650742511657	0.8387471693104978
1	1	none		500	5	63	0.1	1.0	0.7	0.8775664894876969	0.2731345876914281	0.09876543208657218	0.9877206446585748	8.815061300304865	8.043203320401322	0.9124387180350677
1	2	none		500	5	63	0.1	1.0	0.7	0.8821901973603176	0.23882651525803358	0.08641975307575066	0.9792785878666211	4.470468308526849	4.170551254614055	0.9329114808742914
1	3	none		500	5	63	0.1	1.0	0.7	0.8911628435803417	0.305051517035247	0.12345679010821523	0.9915579432003718	16.542874092539012	14.624000619570179	0.8840060301696303
1	1	none		500	5	63	0.1	1.0	1.0	0.8760315700709664	0.2669927571062641	0.12345679010821523	0.9861857252418559	10.054765786238182	8.936893387508325	0.8888216271723075
1	2	none		500	5	63	0.1	1.0	1.0	0.8831376784817563	0.23601920187382058	0.09876543208657218	0.9785111281582617	4.9902129363078584	4.596117788443417	0.9210263764699882
1	3	none		500	5	63	0.1	1.0	1.0	0.8866717830647224	0.29607040021140535	0.17283950615150132	0.9861857252418559	14.917070424960487	12.511650742511657	0.8387471693104978
1	1	none		500	5	63	0.3	0.6	0.7	0.8763158144073979	0.26567748418723874	0.09876543208657218	0.9892555640752936	10.090010161207005	9.192231295935425	0.9110229869120087
1	2	none		500	5	63	0.3	0.6	0.7	0.873719716134656	0.22339567419725373	0.1111111110973937	0.9785111281582617	5.691961629606985	5.170632511998844	0.9084095767940454
1	3	none		500	5	63	0.3	0.6	0.7	0.880191012194082	0.2936100419114412	0.1111111110973937	0.9854182655334965	8.447362614397656	7.619877810411041	0.902042220011974
1	1	none		500	5	63	0.3	0.6	1.0	0.8815459101977393	0.284717368957428	0.12345679010821523	0.9854182655334965	9.518155056971446	8.466530900456712	0.889513855846881
1	2	none		500	5	63	0.3	0.6	1.0	0.8647660195370607	0.2107081254487299	0.07407407406492914	0.9769762087415429	3.3946651895946336	3.2172825517993138	0.9477466371983643
1	3	none		500	5	63	0.3	0.6	1.0	0.8767232312896165	0.2976057057644436	0.17283950615150132	0.9884881043669341	17.942272923815406	15.01397871565686	0.836793565675035
1	1	none		500	5	63	0.3	1.0	0.7	0.8763158144073979	0.26567748418723874	0.09876543208657218	0.9892555640752936	10.090010161207005	9.192231295935425	0.9110229869120087
1	2	none		500	5	63	0.3	1.0	0.7	0.873719716134656	0.22339567419725373	0.1111111110973937	0.9785111281582617	5.691961629606985	5.170632511998844	0.9084095767940454
1	3	none		500	5	63	0.3	1.0	0.7	0.880191012194082	0.2936100419114412	0.1111111110973937	0.9854182655334965	8.447362614397656	7.619877810411041	0.902042220011974
1	1	none		500	5	63	0.3	1.0	1.0	0.8815459101977393	0.284717368957428	0.12345679010821523	0.9854182655334965	9.518155056971446	8.466530900456712	0.889513855846881
1	2	none		500	5	63	0.3	1.0	1.0	0.8647660195370607	0.2107081254487299	0.07407407406492914	0.9769762087415429	3.3946651895946336	3.2172825517993138	0.9477466371983643
1	3	none		500	5	63	0.3	1.0	1.0	0.8767232312896165	0.2976057057644436	0.17283950615150132	0.9884881043669341	17.942272923815406	15.01397871565686	0.836793565675035
1	1	none		500	10	31	0.1	0.6	0.7	0.8789403371137829	0.2579385581280925	0.08641975307575066	0.9915579432003718	11.110551929472107	10.236800433699125	0.9213583976363255
1	2	none		500	10	31	0.1	0.6	0.7	0.8778886330689861	0.2301888460543656	0.06172839505410761	0.9815809669916994	3.5060287953903284	3.351335627279304	0.9558779427668418
1	3	none		500	10	31	0.1	0.6	0.7	0.8881972276702386	0.29914324878862136	0.1111111110973937	0.990023023783653	12.403833697261598	11.136740964454955	0.8978466748449943
1	1	none		500	10	31	0.1	0.6	1.0	0.8790066607922837	0.2813833577815854	0.1111111110973937	0.9884881043669341	10.733323990229701	9.651843460065125	0.8992408466862396
1	2	none		500	10	31	0.1	0.6	1.0	0.8727722350132173	0.2245551837374143	0.06172839505410761	0.9823484267000588	3.661325153765306	3.4970457893323017	0.9551311631316571
1	3	none		500	10	31	0.1	0.6	1.0	0.8888983637001033	0.3066797534026088	0.13580246911903673	0.9869531849502153	11.887385822646769	10.40885185482564	0.8756215951300059
1	1	none		500	10	31	0.1	1.0	0.7	0.8789403371137829	0.2579385581280925	0.08641975307575066	0.9915579432003718	11.110551929472107	10.236800433699125	0.9213583976363255
1	2	none		500	10	31	0.1	1.0	0.7	0.8778886330689861	0.2301888460543656	0.06172839505410761	0.9815809669916994	3.5060287953903284	3.351335627279304	0.9558779427668418
1	3	none		500	10	31	0.1	1.0	0.7	0.8881972276702386	0.29914324878862136	0.1111111110973937	0.990023023783653	12.403833697261598	11.136740964454955	0.8978466748449943
1	1	none		500	10	31	0.1	1.0	1.0	0.8790066607922837	0.2813833577815854	0.1111111110973937	0.9884881043669341	10.733323990229701	9.651843460065125	0.8992408466862396
1	2	none		500	10	31	0.1	1.0	1.0	0.8727722350132173	0.2245551837374143	0.06172839505410761	0.9823484267000588	3.661325153765306	3.4970457893323017	0.9551311631316571
1	3	none		500	10	31	0.1	1.0	1.0	0.8888983637001033	0.3066797534026088	0.13580246911903673	0.9869531849502153	11.887385822646769	10.40885185482564	0.8756215951300059
1	1	none		500	10	31	0.3	0.6	0.7	0.8926598637522147	0.2856510588851595	0.09876543208657218	0.9869531849502153	8.290082271289663	7.570074076236829	0.9131482349159309
1	2	none		500	10	31	0.3	0.6	0.7	0.8713699629534881	0.22649846672814977	0.1111111110973937	0.9815809669916994	6.661454707321297	6.032404129102747	0.9055685773646803
1	3	none		500	10	31	0.3	0.6	0.7	0.8909164984887675	0.30835551701546404	0.12345679010821523	0.9877206446585748	11.329216104244884	10.054004150501651	0.8874403969964355
1	1	none		500	10	31	0.3	0.6	1.0	0.8876571634310186	0.2850758948967175	0.09876543208657218	0.9884881043669341	9.4100374723377	8.579416408946777	0.9117303028884804
1	2	none		500	10	31	0.3	0.6	1.0	0.8670494490397279	0.22145017571435643	0.06172839505410761	0.9731389101997457	2.3834577580668457	2.298059108269398	0.9641702592198279
1	3	none		500	10	31	0.3	0.6	1.0	0.8917029078195616	0.2899090692079642	0.16049382714067978	0.9854182655334965	12.919495754665867	11.006490170593725	0.8519287633516023
1	1	none		500	10	31	0.3	1.0	0.7	0.8926598637522147	0.2856510588851595	0.09876543208657218	0.9869531849502153	8.290082271289663	7.570074076236829	0.9131482349159309
1	2	none		500	10	31	0.3	1.0	0.7	0.8713699629534881	0.22649846672814977	0.1111111110973937	0.9815809669916994	6.661454707321297	6.032404129102747	0.9055685773646803
1	3	none		500	10	31	0.3	1.0	0.7	0.8909164984887675	0.30835551701546404	0.12345679010821523	0.9877206446585748	11.329216104244884	10.054004150501651	0.8874403969964355
1	1	none		500	10	31	0.3	1.0	1.0	0.8876571634310186	0.2850758948967175	0.09876543208657218	0.9884881043669341	9.4100374723377	8.579416408946777	0.9117303028884804
1	2	none		500	10	31	0.3	1.0	1.0	0.8670494490397279	0.22145017571435643	0.06172839505410761	0.9731389101997457	2.3834577580668457	2.298059108269398	0.9641702592198279
1	3	none		500	10	31	0.3	1.0	1.0	0.8917029078195616	0.2899090692079642	0.16049382714067978	0.9854182655334965	12.919495754665867	11.006490170593725	0.8519287633516023
1	1	none		500	10	63	0.1	0.6	0.7	0.88269236235468	0.26808492244746573	0.08641975307575066	0.9923254029087313	12.231065120522938	11.260479142192056	0.9206458234767343
1	2	none		500	10	63	0.1	0.6	0.7	0.8858853737339283	0.2409847660323946	0.06172839505410761	0.9861857252418559	4.6966340220916925	4.468446693754163	0.9514146994995695
1	3	none		500	10	63	0.1	0.6	0.7	0.8872213221151568	0.29576889503070986	0.1111111110973937	0.9892555640752936	11.508917838350266	10.341260207927354	0.8985432199697181
1	1	none		500	10	63	0.1	0.6	1.0	0.8827492112219664	0.27292695751510737	0.07407407406492914	0.9907904834920125	8.60665730772234	8.0432011353335	0.9345325091601067
1	2	none		500	10	63	0.1	0.6	1.0	0.8857148271320694	0.23214697580739801	0.06172839505410761	0.9808135072833399	3.363156139205104	3.217282272110356	0.9566258910712402
1	3	none		500	10	63	0.1	0.6	1.0	0.8923566697933543	0.3085343415716061	0.12345679010821523	0.990023023783653	13.976150642582024	12.374156627172171	0.8853765821405457
1	1	none		500	10	63	0.1	1.0	0.7	0.88269236235468	0.26808492244746573	0.08641975307575066	0.9923254029087313	12.231065120522938	11.260479142192056	0.9206458234767343
1	2	none		500	10	63	0.1	1.0	0.7	0.8858853737339283	0.2409847660323946	0.06172839505410761	0.9861857252418559	4.6966340220916925	4.468446693754163	0.9514146994995695
1	3	none		500	10	63	0.1	1.0	0.7	0.8872213221151568	0.29576889503070986	0.1111111110973937	0.9892555640752936	11.508917838350266	10.341260207927354	0.8985432199697181
1	1	none		500	10	63	0.1	1.0	1.0	0.8827492112219664	0.27292695751510737	0.07407407406492914	0.9907904834920125	8.60665730772234	8.0432011353335	0.9345325091601067
1	2	none		500	10	63	0.1	1.0	1.0	0.8857148271320694	0.23214697580739801	0.06172839505410761	0.9808135072833399	3.363156139205104	3.217282272110356	0.9566258910712402
1	3	none		500	10	63	0.1	1.0	1.0	0.8923566697933543	0.3085343415716061	0.12345679010821523	0.990023023783653	13.976150642582024	12.374156627172171	0.8853765821405457
1	1	none		500	10	63	0.3	0.6	0.7	0.8752925347962441	0.261210416382863	0.08641975307575066	0.9907904834920125	10.176790733992576	9.383734657889082	0.9220720757063
1	2	none		500	10	63	0.3	0.6	0.7	0.8683001241200269	0.22170761506457262	0.08641975307575066	0.9792785878666211	4.470468308526849	4.170551254614055	0.9329114808742914
1	3	none		500	10	63	0.3	0.6	0.7	0.8808731986015178	0.2942207483851541	0.09876543208657218	0.9884881043669341	9.4100374723377	8.579416408946777	0.9117303028884804
1	1	none		500	10	63	0.3	0.6	1.0	0.8844546772405559	0.2880288195408464	0.09876543208657218	0.9869531849502153	8.290082271289663	7.570074076236829	0.9131482349159309
1	2	none		500	10	63	0.3	0.6	1.0	0.869380252598467	0.22834229587267285	0.09876543208657218	0.9808135072833399	5.602188854101963	5.14765163537657	0.9188643427444494
1	3	none		500	10	63	0.3	0.6	1.0	0.8831376784817563	0.29851577292659887	0.16049382714067978	0.9877206446585748	15.377744792580279	13.070205395652145	0.8499429154384872
1	1	none		500	10	63	0.3	1.0	0.7	0.8752925347962441	0.261210416382863	0.08641975307575066	0.9907904834920125	10.176790733992576	9.383734657889082	0.9220720757063
1	2	none		500	10	63	0.3	1.0	0.7	0.8683001241200269	0.22170761506457262	0.08641975307575066	0.9792785878666211	4.470468308526849	4.170551254614055	0.9329114808742914
1	3	none		500	10	63	0.3	1.0	0.7	0.8808731986015178	0.2942207483851541	0.09876543208657218	0.9884881043669341	9.4100374723377	8.579416408946777	0.9117303028884804
1	1	none		500	10	63	0.3	1.0	1.0	0.8844546772405559	0.2880288195408464	0.09876543208657218	0.9869531849502153	8.290082271289663	7.570074076236829	0.9131482349159309
1	2	none		500	10	63	0.3	1.0	1.0	0.869380252598467	0.22834229587267285	0.09876543208657218	0.9808135072833399	5.602188854101963	5.14765163537657	0.9188643427444494
1	3	none		500	10	63	0.3	1.0	1.0	0.8831376784817563	0.29851577292659887	0.16049382714067978	0.9877206446585748	15.377744792580279	13.070205395652145	0.8499429154384872
1	1	undersample	0.6	100	3	31	0.1	0.6	0.7	0.8905280312289778	0.29365129640025933	0.7777777776817559	0.8426707597786441	18.74633977214862	4.94363112127881	0.26371179621742213
1	2	undersample	0.6	100	3	31	0.1	0.6	0.7	0.8958434003202487	0.2745578866075593	0.8148148147142205	0.8365310821117689	22.516429783437875	4.984524124800862	0.22137274637131713
1	3	undersample	0.6	100	3	31	0.1	0.6	0.7	0.903698018816975	0.2974224294106638	0.8148148147142205	0.8334612432783312	22.020274432907957	4.89264350129358	0.22218811559310442
1	1	undersample	0.6	100	3	31	0.1	0.6	1.0	0.8931715035577916	0.3028603813903804	0.7777777776817559	0.8396009209452066	18.320572535454946	4.849016177492515	0.26467600752665976
1	2	undersample	0.6	100	3	31	0.1	0.6	1.0	0.8955307315501738	0.26463307274015263	0.827160493725042	0.8380660015284876	24.76777005807799	5.1080097475049975	0.20623614834317003
1	3	undersample	0.6	100	3	31	0.1	0.6	1.0	0.9029589835422529	0.3111091687420465	0.8148148147142205	0.8465080583204413	24.26599757910599	5.308518171788505	0.2187636387839822
1	1	undersample	0.6	100	3	31	0.1	1.0	0.7	0.8905280312289778	0.29365129640025933	0.7777777776817559	0.8426707597786441	18.74633977214862	4.94363112127881	0.26371179621742213
1	2	undersample	0.6	100	3	31	0.1	1.0	0.7	0.8958434003202487	0.2745578866075593	0.8148148147142205	0.8365310821117689	22.516429783437875	4.984524124800862	0.22137274637131713
1	3	undersample	0.6	100	3	31	0.1	1.0	0.7	0.903698018816975	0.2974224294106638	0.8148148147142205	0.8334612432783312	22.020274432907957	4.89264350129358	0.22218811559310442
1	1	undersample	0.6	100	3	31	0.1	1.0	1.0	0.8931715035577916	0.3028603813903804	0.7777777776817559	0.8396009209452066	18.320572535454946	4.849016177492515	0.26467600752665976
1	2	undersample	0.6	100	3	31	0.1	1.0	1.0	0.8955307315501738	0.26463307274015263	0.827160493725042	0.8380660015284876	24.76777005807799	5.1080097475049975	0.20623614834317003
1	3	undersample	0.6	100	3	31	0.1	1.0	1.0	0.9029589835422529	0.3111091687420465	0.8148148147142205	0.8465080583204413	24.26599757910599	5.308518171788505	0.2187636387839822
1	1	undersample	0.6	100	3	31	0.3	0.6	0.7	0.8874013435282303	0.30040527677054985	0.7901234566925774	0.844205679195363	20.399882190234333	5.0715802854429715	0.24860830244754922
1	2	undersample	0.6	100	3	31	0.3	0.6	0.7	0.8832987502724008	0.24156163792025	0.7530864196601128	0.8472755180288007	16.92060151692936	4.931012766453528	0.29142064437330717
1	3	undersample	0.6	100	3	31	0.3	0.6	0.7	0.8871928976815138	0.28894268514023874	0.7654320986709343	0.8380660015284876	16.888000541063022	4.7268149902285055	0.2798919155559767
1	1	undersample	0.6	100	3	31	0.3	0.6	1.0	0.8772632955288365	0.2691536160024806	0.7530864196601128	0.849577897153879	17.226273965559116	5.00648744663297	0.29063088653877295
1	2	undersample	0.6	100	3	31	0.3	0.6	1.0	0.8884625223842415	0.25028038926254	0.7654320986709343	0.8511128165705978	18.65382356352837	5.141020399675134	0.2756014173516968
1	3	undersample	0.6	100	3	31	0.3	0.6	1.0	0.8929156836550032	0.3066297266219857	0.7901234566925774	0.8411358403619253	19.93293366374527	4.973578740207069	0.2495156320077387
1	1	undersample	0.6	100	3	31	0.3	1.0	0.7	0.8874013435282303	0.30040527677054985	0.7901234566925774	0.844205679195363	20.399882190234333	5.0715802854429715	0.24860830244754922
1	2	undersample	0.6	100	3	31	0.3	1.0	0.7	0.8832987502724008	0.24156163792025	0.7530864196601128	0.8472755180288007	16.92060151692936	4.931012766453528	0.29142064437330717
1	3	undersample	0.6	100	3	31	0.3	1.0	0.7	0.8871928976815138	0.28894268514023874	0.7654320986709343	0.8380660015284876	16.888000541063022	4.7268149902285055	0.2798919155559767
1	1	undersample	0.6	100	3	31	0.3	1.0	1.0	0.8772632955288365	0.2691536160024806	0.7530864196601128	0.849577897153879	17.226273965559116	5.00648744663297	0.29063088653877295
1	2	undersample	0.6	100	3	31	0.3	1.0	1.0	0.8884625223842415	0.25028038926254	0.7654320986709343	0.8511128165705978	18.65382356352837	5.141020399675134	0.2756014173516968
1	3	undersample	0.6	100	3	31	0.3	1.0	1.0	0.8929156836550032	0.3066297266219857	0.7901234566925774	0.8411358403619253	19.93293366374527	4.973578740207069	0.2495156320077387
1	1	undersample	0.6	100	3	63	0.1	0.6	0.7	0.8905280312289778	0.29365129640025933	0.7777777776817559	0.8426707597786441	18.74633977214862	4.94363112127881	0.26371179621742213
1	2	undersample	0.6	100	3	63	0.1	0.6	0.7	0.8958434003202487	0.2745578866075593	0.8148148147142205	0.8365310821117689	22.516429783437875	4.984524124800862	0.22137274637131713
1	3	undersample	0.6	100	3	63	0.1	0.6	0.7	0.903698018816975	0.2974224294106638	0.8148148147142205	0.8334612432783312	22.020274432907957	4.89264350129358	0.22218811559310442
1	1	undersample	0.6	100	3	63	0.1	0.6	1.0	0.8931715035577916	0.3028603813903804	0.7777777776817559	0.8396009209452066	18.320572535454946	4.849016177492515	0.26467600752665976
1	2	undersample	0.6	100	3	63	0.1	0.6	1.0	0.8955307315501738	0.26463307274015263	0.827160493725042	0.8380660015284876	24.76777005807799	5.1080097475049975	0.20623614834317003
1	3	undersample	0.6	100	3	63	0.1	0.6	1.0	0.9029589835422529	0.3111091687420465	0.8148148147142205	0.8465080583204413	24.26599757910599	5.308518171788505	0.2187636387839822
1	1	undersample	0.6	100	3	63	0.1	1.0	0.7	0.8905280312289778	0.29365129640025933	0.7777777776817559	0.8426707597786441	18.74633977214862	4.94363112127881	0.26371179621742213
1	2	undersample	0.6	100	3	63	0.1	1.0	0.7	0.8958434003202487	0.2745578866075593	0.8148148147142205	0.8365310821117689	22.516429783437875	4.984524124800862	0.22137274637131713
1	3	undersample	0.6	100	3	63	0.1	1.0	0.7	0.903698018816975	0.2974224294106638	0.8148148147142205	0.8334612432783312	22.020274432907957	4.89264350129358	0.22218811559310442
1	1	undersample	0.6	100	3	63	0.1	1.0	1.0	0.8931715035577916	0.3028603813903804	0.7777777776817559	0.8396009209452066	18.320572535454946	4.849016177492515	0.26467600752665976
1	2	undersample	0.6	100	3	63	0.1	1.0	1.0	0.8955307315501738	0.26463307274015263	0.827160493725042	0.8380660015284876	24.76777005807799	5.1080097475049975	0.20623614834317003
1	3	undersample	0.6	100	3	63	0.1	1.0	1.0	0.9029589835422529	0.3111091687420465	0.8148148147142205	0.8465080583204413	24.26599757910599	5.308518171788505	0.2187636387839822
1	1	undersample	0.6	100	3	63	0.3	0.6	0.7	0.8874013435282303	0.30040527677054985	0.7901234566925774	0.844205679195363	20.399882190234333	5.0715802854429715	0.24860830244754922
1	2	undersample	0.6	100	3	63	0.3	0.6	0.7	0.8832987502724008	0.24156163792025	0.7530864196601128	0.8472755180288007	16.92060151692936	4.931012766453528	0.29142064437330717
1	3	undersample	0.6	100	3	63	0.3	0.6	0.7	0.8871928976815138	0.28894268514023874	0.7654320986709343	0.8380660015284876	16.888000541063022	4.7268149902285055	0.2798919155559767
1	1	undersample	0.6	100	3	63	0.3	0.6	1.0	0.8772632955288365	0.2691536160024806	0.7530864196601128	0.849577897153879	17.226273965559116	5.00648744663297	0.29063088653877295
1	2	undersample	0.6	100	3	63	0.3	0.6	1.0	0.8884625223842415	0.25028038926254	0.7654320986709343	0.8511128165705978	18.65382356352837	5.141020399675134	0.2756014173516968
1	3	undersample	0.6	100	3	63	0.3	0.6	1.0	0.8929156836550032	0.3066297266219857	0.7901234566925774	0.8411358403619253	19.93293366374527	4.973578740207069	0.2495156320077387
1	1	undersample	0.6	100	3	63	0.3	1.0	0.7	0.8874013435282303	0.30040527677054985	0.7901234566925774	0.844205679195363	20.399882190234333	5.0715802854429715	0.24860830244754922
1	2	undersample	0.6	100	3	63	0.3	1.0	0.7	0.8832987502724008	0.24156163792025	0.7530864196601128	0.8472755180288007	16.92060151692936	4.931012766453528	0.29142064437330717
1	3	undersample	0.6	100	3	63	0.3	1.0	0.7	0.8871928976815138	0.28894268514023874	0.7654320986709343	0.8380660015284876	16.888000541063022	4.7268149902285055	0.2798919155559767
1	1	undersample	0.6	100	3	63	0.3	1.0	1.0	0.8772632955288365	0.2691536160024806	0.7530864196601128	0.849577897153879	17.226273965559116	5.00648744663297	0.29063088653877295
1	2	undersample	0.6	100	3	63	0.3	1.0	1.0	0.8884625223842415	0.25028038926254	0.7654320986709343	0.8511128165705978	18.65382356352837	5.141020399675134	0.2756014173516968
1	3	undersample	0.6	100	3	63	0.3	1.0	1.0	0.8929156836550032	0.3066297266219857	0.7901234566925774	0.8411358403619253	19.93293366374527	4.973578740207069	0.2495156320077387
1	1	undersample	0.6	100	5	31	0.1	0.6	0.7	0.8869370777787253	0.29134160244917845	0.802469135703399	0.8403683806535659	21.386716740473837	5.027005857102872	0.23505270604357048
1	2	undersample	0.6	100	5	31	0.1	0.6	0.7	0.8978425854864841	0.287997794858753	0.802469135703399	0.8419033000702848	21.633796495629106	5.075811736121209	0.23462416875414177
1	3	undersample	0.6	100	5	31	0.1	0.6	0.7	0.9018978046862416	0.29843023522321926	0.8395061727358635	0.8403683806535659	27.53697938678387	5.259021512046082	0.1909803236879463
1	1	undersample	0.6	100	5	31	0.1	0.6	1.0	0.8876571634310186	0.2712137542918598	0.7777777776817559	0.8403683806535659	18.425479126324806	4.872328753807399	0.2644342942806533
1	2	undersample	0.6	100	5	31	0.1	0.6	1.0	0.8956918033408184	0.2822349341139531	0.8148148147142205	0.8434382194870036	23.703919239061552	5.204429586838313	0.219559866759197
1	3	undersample	0.6	100	5	31	0.1	0.6	1.0	0.906464663691576	0.3191771885791767	0.7777777776817559	0.8472755180288007	19.417083632840722	5.092685316173316	0.2622785799505474
1	1	undersample	0.6	100	5	31	0.1	1.0	0.7	0.8869370777787253	0.29134160244917845	0.802469135703399	0.8403683806535659	21.386716740473837	5.027005857102872	0.23505270604357048
1	2	undersample	0.6	100	5	31	0.1	1.0	0.7	0.8978425854864841	0.287997794858753	0.802469135703399	0.8419033000702848	21.633796495629106	5.075811736121209	0.23462416875414177
1	3	undersample	0.6	100	5	31	0.1	1.0	0.7	0.9018978046862416	0.29843023522321926	0.8395061727358635	0.8403683806535659	27.53697938678387	5.259021512046082	0.1909803236879463
1	1	undersample	0.6	100	5	31	0.1	1.0	1.0	0.8876571634310186	0.2712137542918598	0.7777777776817559	0.8403683806535659	18.425479126324806	4.872328753807399	0.2644342942806533
1	2	undersample	0.6	100	5	31	0.1	1.0	1.0	0.8956918033408184	0.2822349341139531	0.8148148147142205	0.8434382194870036	23.703919239061552	5.204429586838313	0.219559866759197
1	3	undersample	0.6	100	5	31	0.1	1.0	1.0	0.906464663691576	0.3191771885791767	0.7777777776817559	0.8472755180288007	19.417083632840722	5.092685316173316	0.2622785799505474
1	1	undersample	0.6	100	5	31	0.3	0.6	0.7	0.8871644732478705	0.27914332185061674	0.7654320986709343	0.844205679195363	17.682134803353343	4.913093401522879	0.2778563380124092
1	2	undersample	0.6	100	5	31	0.3	0.6	0.7	0.892764086675573	0.2565178454245247	0.7901234566925774	0.844205679195363	20.399882190234333	5.0715802854429715	0.24860830244754922
1	3	undersample	0.6	100	5	31	0.3	0.6	0.7	0.8904806571729059	0.2897110046800878	0.7654320986709343	0.8342287029866906	16.421538573819724	4.617397983171355	0.2811793668540488
1	1	undersample	0.6	100	5	31	0.3	0.6	1.0	0.8812142918052357	0.2691423641676688	0.8395061727358635	0.8380660015284876	27.071087262972195	5.184248698960296	0.1915049949006087
1	2	undersample	0.6	100	5	31	0.3	0.6	1.0	0.8909449229224107	0.26173805049691334	0.8148148147142205	0.8488104374455195	24.70253557823106	5.389358544688032	0.21817024736570004
1	3	undersample	0.6	100	5	31	0.3	0.6	1.0	0.9006092303610849	0.31085665976991317	0.827160493725042	0.8434382194870036	25.781860126214106	5.283284580578288	0.2049225423183421
1	1	undersample	0.6	100	5	31	0.3	1.0	0.7	0.8871644732478705	0.27914332185061674	0.7654320986709343	0.844205679195363	17.682134803353343	4.913093401522879	0.2778563380124092
1	2	undersample	0.6	100	5	31	0.3	1.0	0.7	0.892764086675573	0.2565178454245247	0.7901234566925774	0.844205679195363	20.399882190234333	5.0715802854429715	0.24860830244754922
1	3	undersample	0.6	100	5	31	0.3	1.0	0.7	0.8904806571729059	0.2897110046800878	0.7654320986709343	0.8342287029866906	16.421538573819724	4.617397983171355	0.2811793668540488
1	1	undersample	0.6	100	5	31	0.3	1.0	1.0	0.8812142918052357	0.2691423641676688	0.8395061727358635	0.8380660015284876	27.071087262972195	5.184248698960296	0.1915049949006087
1	2	undersample	0.6	100	5	31	0.3	1.0	1.0	0.8909449229224107	0.26173805049691334	0.8148148147142205	0.8488104374455195	24.70253557823106	5.389358544688032	0.21817024736570004
1	3	undersample	0.6	100	5	31	0.3	1.0	1.0	0.9006092303610849	0.31085665976991317	0.827160493725042	0.8434382194870036	25.781860126214106	5.283284580578288	0.2049225423183421
1	1	undersample	0.6	100	5	63	0.1	0.6	0.7	0.8869370777787253	0.29134160244917845	0.802469135703399	0.8403683806535659	21.386716740473837	5.027005857102872	0.23505270604357048
1	2	undersample	0.6	100	5	63	0.1	0.6	0.7	0.8978425854864841	0.287997794858753	0.802469135703399	0.8419033000702848	21.633796495629106	5.075811736121209	0.23462416875414177
1	3	undersample	0.6	100	5	63	0.1	0.6	0.7	0.9018978046862416	0.29843023522321926	0.8395061727358635	0.8403683806535659	27.53697938678387	5.259021512046082	0.1909803236879463
1	1	undersample	0.6	100	5	63	0.1	0.6	1.0	0.8876571634310186	0.2712137542918598	0.7777777776817559	0.8403683806535659	18.425479126324806	4.872328753807399	0.2644342942806533
1	2	undersample	0.6	100	5	63	0.1	0.6	1.0	0.8956918033408184	0.2822349341139531	0.8148148147142205	0.8434382194870036	23.703919239061552	5.204429586838313	0.219559866759197
1	3	undersample	0.6	100	5	63	0.1	0.6	1.0	0.906464663691576	0.3191771885791767	0.7777777776817559	0.8472755180288007	19.417083632840722	5.092685316173316	0.2622785799505474
1	1	undersample	0.6	100	5	63	0.1	1.0	0.7	0.8869370777787253	0.29134160244917845	0.802469135703399	0.8403683806535659	21.386716740473837	5.027005857102872	0.23505270604357048
1	2	undersample	0.6	100	5	63	0.1	1.0	0.7	0.8978425854864841	0.287997794858753	0.802469135703399	0.8419033000702848	21.633796495629106	5.075811736121209	0.23462416875414177
1	3	undersample	0.6	100	5	63	0.1	1.0	0.7	0.9018978046862416	0.29843023522321926	0.8395061727358635	0.8403683806535659	27.53697938678387	5.259021512046082	0.1909803236879463
1	1	undersample	0.6	100	5	63	0.1	1.0	1.0	0.8876571634310186	0.2712137542918598	0.7777777776817559	0.8403683806535659	18.425479126324806	4.872328753807399	0.2644342942806533
1	2	undersample	0.6	100	5	63	0.1	1.0	1.0	0.8956918033408184	0.2822349341139531	0.8148148147142205	0.8434382194870036	23.703919239061552	5.204429586838313	0.219559866759197
1	3	undersample	0.6	100	5	63	0.1	1.0	1.0	0.906464663691576	0.3191771885791767	0.7777777776817559	0.8472755180288007	19.417083632840722	5.092685316173316	0.2622785799505474
1	1	undersample	0.6	100	5	63	0.3	0.6	0.7	0.8871644732478705	0.27914332185061674	0.7654320986709343	0.844205679195363	17.682134803353343	4.913093401522879	0.2778563380124092
1	2	undersample	0.6	100	5	63	0.3	0.6	0.7	0.892764086675573	0.2565178454245247	0.7901234566925774	0.844205679195363	20.399882190234333	5.0715802854429715	0.24860830244754922
1	3	undersample	0.6	100	5	63	0.3	0.6	0.7	0.8904806571729059	0.2897110046800878	0.7654320986709343	0.8342287029866906	16.421538573819724	4.617397983171355	0.2811793668540488
1	1	undersample	0.6	100	5	63	0.3	0.6	1.0	0.8812142918052357	0.2691423641676688	0.8395061727358635	0.8380660015284876	27.071087262972195	5.184248698960296	0.1915049949006087
1	2	undersample	0.6	100	5	63	0.3	0.6	1.0	0.8909449229224107	0.26173805049691334	0.8148148147142205	0.8488104374455195	24.70253557823106	5.389358544688032	0.21817024736570004
1	3	undersample	0.6	100	5	63	0.3	0.6	1.0	0.9006092303610849	0.31085665976991317	0.827160493725042	0.8434382194870036	25.781860126214106	5.283284580578288	0.2049225423183421
1	1	undersample	0.6	100	5	63	0.3	1.0	0.7	0.8871644732478705	0.27914332185061674	0.7654320986709343	0.844205679195363	17.682134803353343	4.913093401522879	0.2778563380124092
1	2	undersample	0.6	100	5	63	0.3	1.0	0.7	0.892764086675573	0.2565178454245247	0.7901234566925774	0.844205679195363	20.399882190234333	5.0715802854429715	0.24860830244754922
1	3	undersample	0.6	100	5	63	0.3	1.0	0.7	0.8904806571729059	0.2897110046800878	0.7654320986709343	0.8342287029866906	16.421538573819724	4.617397983171355	0.2811793668540488
1	1	undersample	0.6	100	5	63	0.3	1.0	1.0	0.8812142918052357	0.2691423641676688	0.8395061727358635	0.8380660015284876	27.071087262972195	5.184248698960296	0.1915049949006087
1	2	undersample	0.6	100	5	63	0.3	1.0	1.0	0.8909449229224107	0.26173805049691334	0.8148148147142205	0.8488104374455195	24.70253557823106	5.389358544688032	0.21817024736570004
1	3	undersample	0.6	100	5	63	0.3	1.0	1.0	0.9006092303610849	0.31085665976991317	0.827160493725042	0.8434382194870036	25.781860126214106	5.283284580578288	0.2049225423183421
1	1	undersample	0.6	100	10	31	0.1	0.6	0.7	0.8871739480590849	0.2655240323600544	0.7777777776817559	0.8396009209452066	18.320572535454946	4.849016177492515	0.26467600752665976
1	2	undersample	0.6	100	10	31	0.1	0.6	0.7	0.8947537970305941	0.2724458058351811	0.8148148147142205	0.849577897153879	24.85101789065735	5.416855270127476	0.2179731649404085
1	3	undersample	0.6	100	10	31	0.1	0.6	0.7	0.904749722861772	0.32977309039644176	0.827160493725042	0.844205679195363	25.932439298517906	5.309310611323111	0.20473624910025942
1	1	undersample	0.6	100	10	31	0.1	0.6	1.0	0.8810532200145913	0.259826506821941	0.7654320986709343	0.8449731389037225	17.78582436330024	4.937415644514765	0.27760397076924476
1	2	undersample	0.6	100	10	31	0.1	0.6	1.0	0.8923945690382118	0.28789492598652017	0.802469135703399	0.844205679195363	22.013544690146535	5.150823727403019	0.23398428466511928
1	3	undersample	0.6	100	10	31	0.1	0.6	1.0	0.9024757681703193	0.3027658042485602	0.7654320986709343	0.8488104374455195	18.32006245029004	5.062730754100879	0.27634897995776764
1	1	undersample	0.6	100	10	31	0.1	1.0	0.7	0.8871739480590849	0.2655240323600544	0.7777777776817559	0.8396009209452066	18.320572535454946	4.849016177492515	0.26467600752665976
1	2	undersample	0.6	100	10	31	0.1	1.0	0.7	0.8947537970305941	0.2724458058351811	0.8148148147142205	0.849577897153879	24.85101789065735	5.416855270127476	0.2179731649404085
1	3	undersample	0.6	100	10	31	0.1	1.0	0.7	0.904749722861772	0.32977309039644176	0.827160493725042	0.844205679195363	25.932439298517906	5.309310611323111	0.20473624910025942
1	1	undersample	0.6	100	10	31	0.1	1.0	1.0	0.8810532200145913	0.259826506821941	0.7654320986709343	0.8449731389037225	17.78582436330024	4.937415644514765	0.27760397076924476
1	2	undersample	0.6	100	10	31	0.1	1.0	1.0	0.8923945690382118	0.28789492598652017	0.802469135703399	0.844205679195363	22.013544690146535	5.150823727403019	0.23398428466511928
1	3	undersample	0.6	100	10	31	0.1	1.0	1.0	0.9024757681703193	0.3027658042485602	0.7654320986709343	0.8488104374455195	18.32006245029004	5.062730754100879	0.27634897995776764
1	1	undersample	0.6	100	10	31	0.3	0.6	0.7	0.886539135707721	0.289034731819718	0.8148148147142205	0.8396009209452066	23.031576725119724	5.079921709754062	0.2205633396300569
1	2	undersample	0.6	100	10	31	0.3	0.6	0.7	0.892252446869996	0.2708839779670988	0.8148148147142205	0.8503453568622384	25.00102309849199	5.444634013244875	0.21777643825956278
1	3	undersample	0.6	100	10	31	0.3	0.6	0.7	0.8994912026377875	0.3055358908330377	0.7901234566925774	0.8511128165705978	21.5209196916679	5.30685976740659	0.24659074185626056
1	1	undersample	0.6	100	10	31	0.3	0.6	1.0	0.8845210009190565	0.27346674664703746	0.7530864196601128	0.8472755180288007	16.92060151692936	4.931012766453528	0.29142064437330717
1	2	undersample	0.6	100	10	31	0.3	0.6	1.0	0.8871644732478705	0.27098115842984	0.802469135703399	0.844205679195363	22.013544690146535	5.150823727403019	0.23398428466511928
1	3	undersample	0.6	100	10	31	0.3	0.6	1.0	0.9015377618600948	0.30397862933886133	0.7777777776817559	0.8480429777371601	19.532826470490193	5.1184059473893555	0.2620412237723955
1	1	undersample	0.6	100	10	31	0.3	1.0	0.7	0.886539135707721	0.289034731819718	0.8148148147142205	0.8396009209452066	23.031576725119724	5.079921709754062	0.2205633396300569
1	2	undersample	0.6	100	10	31	0.3	1.0	0.7	0.892252446869996	0.2708839779670988	0.8148148147142205	0.8503453568622384	25.00102309849199	5.444634013244875	0.21777643825956278
1	3	undersample	0.6	100	10	31	0.3	1.0	0.7	0.8994912026377875	0.3055358908330377	0.7901234566925774	0.8511128165705978	21.5209196916679	5.30685976740659	0.24659074185626056
1	1	undersample	0.6	100	10	31	0.3	1.0	1.0	0.8845210009190565	0.27346674664703746	0.7530864196601128	0.8472755180288007	16.92060151692936	4.931012766453528	0.29142064437330717
1	2	undersample	0.6	100	10	31	0.3	1.0	1.0	0.8871644732478705	0.27098115842984	0.802469135703399	0.844205679195363	22.013544690146535	5.150823727403019	0.23398428466511928
1	3	undersample	0.6	100	10	31	0.3	1.0	1.0	0.9015377618600948	0.30397862933886133	0.7777777776817559	0.8480429777371601	19.532826470490193	5.1184059473893555	0.2620412237723955
1	1	undersample	0.6	100	10	63	0.1	0.6	0.7	0.8871739480590849	0.2655240323600544	0.7777777776817559	0.8396009209452066	18.320572535454946	4.849016177492515	0.26467600752665976
1	2	undersample	0.6	100	10	63	0.1	0.6	0.7	0.8947537970305941	0.2724458058351811	0.8148148147142205	0.849577897153879	24.85101789065735	5.416855270127476	0.2179731649404085
1	3	undersample	0.6	100	10	63	0.1	0.6	0.7	0.904749722861772	0.32977309039644176	0.827160493725042	0.844205679195363	25.932439298517906	5.309310611323111	0.20473624910025942
1	1	undersample	0.6	100	10	63	0.1	0.6	1.0	0.8810532200145913	0.259826506821941	0.7654320986709343	0.8449731389037225	17.78582436330024	4.937415644514765	0.27760397076924476
1	2	undersample	0.6	100	10	63	0.1	0.6	1.0	0.8923945690382118	0.28789492598652017	0.802469135703399	0.844205679195363	22.013544690146535	5.150823727403019	0.23398428466511928
1	3	undersample	0.6	100	10	63	0.1	0.6	1.0	0.9024757681703193	0.3027658042485602	0.7654320986709343	0.8488104374455195	18.32006245029004	5.062730754100879	0.27634897995776764
1	1	undersample	0.6	100	10	63	0.1	1.0	0.7	0.8871739480590849	0.2655240323600544	0.7777777776817559	0.8396009209452066	18.320572535454946	4.849016177492515	0.26467600752665976
1	2	undersample	0.6	100	10	63	0.1	1.0	0.7	0.8947537970305941	0.2724458058351811	0.8148148147142205	0.849577897153879	24.85101789065735	5.416855270127476	0.2179731649404085
1	3	undersample	0.6	100	10	63	0.1	1.0	0.7	0.904749722861772	0.32977309039644176	0.827160493725042	0.844205679195363	25.932439298517906	5.309310611323111	0.20473624910025942
1	1	undersample	0.6	100	10	63	0.1	1.0	1.0	0.8810532200145913	0.259826506821941	0.7654320986709343	0.8449731389037225	17.78582436330024	4.937415644514765	0.27760397076924476
1	2	undersample	0.6	100	10	63	0.1	1.0	1.0	0.8923945690382118	0.28789492598652017	0.802469135703399	0.844205679195363	22.013544690146535	5.150823727403019	0.23398428466511928
1	3	undersample	0.6	100	10	63	0.1	1.0	1.0	0.9024757681703193	0.3027658042485602	0.7654320986709343	0.8488104374455195	18.32006245029004	5.062730754100879	0.27634897995776764
1	1	undersample	0.6	100	10	63	0.3	0.6	0.7	0.886539135707721	0.289034731819718	0.8148148147142205	0.8396009209452066	23.031576725119724	5.079921709754062	0.2205633396300569
1	2	undersample	0.6	100	10	63	0.3	0.6	0.7	0.892252446869996	0.2708839779670988	0.8148148147142205	0.8503453568622384	25.00102309849199	5.444634013244875	0.21777643825956278
1	3	undersample	0.6	100	10	63	0.3	0.6	0.7	0.8994912026377875	0.3055358908330377	0.7901234566925774	0.8511128165705978	21.5209196916679	5.30685976740659	0.24659074185626056
1	1	undersample	0.6	100	10	63	0.3	0.6	1.0	0.8845210009190565	0.27346674664703746	0.7530864196601128	0.8472755180288007	16.92060151692936	4.931012766453528	0.29142064437330717
1	2	undersample	0.6	100	10	63	0.3	0.6	1.0	0.8871644732478705	0.27098115842984	0.802469135703399	0.844205679195363	22.013544690146535	5.150823727403019	0.23398428466511928
1	3	undersample	0.6	100	10	63	0.3	0.6	1.0	0.9015377618600948	0.30397862933886133	0.7777777776817559	0.8480429777371601	19.532826470490193	5.1184059473893555	0.2620412237723955
1	1	undersample	0.6	100	10	63	0.3	1.0	0.7	0.886539135707721	0.289034731819718	0.8148148147142205	0.8396009209452066	23.031576725119724	5.079921709754062	0.2205633396300569
1	2	undersample	0.6	100	10	63	0.3	1.0	0.7	0.892252446869996	0.2708839779670988	0.8148148147142205	0.8503453568622384	25.00102309849199	5.444634013244875	0.21777643825956278
1	3	undersample	0.6	100	10	63	0.3	1.0	0.7	0.8994912026377875	0.3055358908330377	0.7901234566925774	0.8511128165705978	21.5209196916679	5.30685976740659	0.24659074185626056
1	1	undersample	0.6	100	10	63	0.3	1.0	1.0	0.8845210009190565	0.27346674664703746	0.7530864196601128	0.8472755180288007	16.92060151692936	4.931012766453528	0.29142064437330717
1	2	undersample	0.6	100	10	63	0.3	1.0	1.0	0.8871644732478705	0.27098115842984	0.802469135703399	0.844205679195363	22.013544690146535	5.150823727403019	0.23398428466511928
1	3	undersample	0.6	100	10	63	0.3	1.0	1.0	0.9015377618600948	0.30397862933886133	0.7777777776817559	0.8480429777371601	19.532826470490193	5.1184059473893555	0.2620412237723955
1	1	undersample	0.6	300	3	31	0.1	0.6	0.7	0.8812616658613076	0.2744173029963156	0.7407407406492913	0.8480429777371601	15.945164553900087	4.874672330847004	0.30571476104353185
1	2	undersample	0.6	300	3	31	0.1	0.6	0.7	0.8880551055020228	0.2492886721021656	0.7777777776817559	0.8426707597786441	18.74633977214862	4.94363112127881	0.26371179621742213
1	3	undersample	0.6	300	3	31	0.1	0.6	0.7	0.8894668523729665	0.2848565470627732	0.7530864196601128	0.8411358403619253	16.14879088702435	4.740442236759862	0.29354780233614436
1	1	undersample	0.6	300	3	31	0.1	0.6	1.0	0.8855442805302104	0.28277127471381086	0.7407407406492913	0.8488104374455195	16.040607731453917	4.899416858807302	0.3054383462538014
1	2	undersample	0.6	300	3	31	0.1	0.6	1.0	0.8896373989748254	0.2503908976873126	0.8148148147142205	0.8396009209452066	23.031576725119724	5.079921709754062	0.2205633396300569
1	3	undersample	0.6	300	3	31	0.1	0.6	1.0	0.8863496394834333	0.27706454217021975	0.7283950616384698	0.844205679195363	14.53201848479515	4.675363075642739	0.321728391359699
1	1	undersample	0.6	300	3	31	0.1	1.0	0.7	0.8812616658613076	0.2744173029963156	0.7407407406492913	0.8480429777371601	15.945164553900087	4.874672330847004	0.30571476104353185
1	2	undersample	0.6	300	3	31	0.1	1.0	0.7	0.8880551055020228	0.2492886721021656	0.7777777776817559	0.8426707597786441	18.74633977214862	4.94363112127881	0.26371179621742213
1	3	undersample	0.6	300	3	31	0.1	1.0	0.7	0.8894668523729665	0.2848565470627732	0.7530864196601128	0.8411358403619253	16.14879088702435	4.740442236759862	0.29354780233614436
1	1	undersample	0.6	300	3	31	0.1	1.0	1.0	0.8855442805302104	0.28277127471381086	0.7407407406492913	0.8488104374455195	16.040607731453917	4.899416858807302	0.3054383462538014
1	2	undersample	0.6	300	3	31	0.1	1.0	1.0	0.8896373989748254	0.2503908976873126	0.8148148147142205	0.8396009209452066	23.031576725119724	5.079921709754062	0.2205633396300569
1	3	undersample	0.6	300	3	31	0.1	1.0	1.0	0.8863496394834333	0.27706454217021975	0.7283950616384698	0.844205679195363	14.53201848479515	4.675363075642739	0.321728391359699
1	1	undersample	0.6	300	3	31	0.3	0.6	0.7	0.8824649668855348	0.27527368244965983	0.7901234566925774	0.8396009209452066	19.706162010502727	4.925984688246364	0.24997178489445881
1	2	undersample	0.6	300	3	31	0.3	0.6	0.7	0.8816217086874544	0.23950506438138403	0.7407407406492913	0.8388334612368471	14.870747064971633	4.596119643523973	0.30907119021900126
1	3	undersample	0.6	300	3	31	0.3	0.6	0.7	0.881271140672522	0.2829944622163207	0.7283950616384698	0.8380660015284876	13.879361217100131	4.49809813586261	0.32408537588366065
1	1	undersample	0.6	300	3	31	0.3	0.6	1.0	0.874676672067309	0.2737637937664112	0.7654320986709343	0.8472755180288007	18.103145679505488	5.011849041313422	0.2768496121619273
1	2	undersample	0.6	300	3	31	0.3	0.6	1.0	0.8835545701751892	0.24902466317963706	0.7160493826276483	0.8503453568622384	14.328649834078057	4.784678375275799	0.33392387192056466
1	3	undersample	0.6	300	3	31	0.3	0.6	1.0	0.8840093611134798	0.2788722076494902	0.7160493826276483	0.8480429777371601	14.07334092948954	4.712183253152105	0.3348304525576226
1	1	undersample	0.6	300	3	31	0.3	1.0	0.7	0.8824649668855348	0.27527368244965983	0.7901234566925774	0.8396009209452066	19.706162010502727	4.925984688246364	0.24997178489445881
1	2	undersample	0.6	300	3	31	0.3	1.0	0.7	0.8816217086874544	0.23950506438138403	0.7407407406492913	0.8388334612368471	14.870747064971633	4.596119643523973	0.30907119021900126
1	3	undersample	0.6	300	3	31	0.3	1.0	0.7	0.881271140672522	0.2829944622163207	0.7283950616384698	0.8380660015284876	13.879361217100131	4.49809813586261	0.32408537588366065
1	1	undersample	0.6	300	3	31	0.3	1.0	1.0	0.874676672067309	0.2737637937664112	0.7654320986709343	0.8472755180288007	18.103145679505488	5.011849041313422	0.2768496121619273
1	2	undersample	0.6	300	3	31	0.3	1.0	1.0	0.8835545701751892	0.24902466317963706	0.7160493826276483	0.8503453568622384	14.328649834078057	4.784678375275799	0.33392387192056466
1	3	undersample	0.6	300	3	31	0.3	1.0	1.0	0.8840093611134798	0.2788722076494902	0.7160493826276483	0.8480429777371601	14.07334092948954	4.712183253152105	0.3348304525576226
1	1	undersample	0.6	300	3	63	0.1	0.6	0.7	0.8812616658613076	0.2744173029963156	0.7407407406492913	0.8480429777371601	15.945164553900087	4.874672330847004	0.30571476104353185
1	2	undersample	0.6	300	3	63	0.1	0.6	0.7	0.8880551055020228	0.2492886721021656	0.7777777776817559	0.8426707597786441	18.74633977214862	4.94363112127881	0.26371179621742213
1	3	undersample	0.6	300	3	63	0.1	0.6	0.7	0.8894668523729665	0.2848565470627732	0.7530864196601128	0.8411358403619253	16.14879088702435	4.740442236759862	0.29354780233614436
1	1	undersample	0.6	300	3	63	0.1	0.6	1.0	0.8855442805302104	0.28277127471381086	0.7407407406492913	0.8488104374455195	16.040607731453917	4.899416858807302	0.3054383462538014
1	2	undersample	0.6	300	3	63	0.1	0.6	1.0	0.8896373989748254	0.2503908976873126	0.8148148147142205	0.8396009209452066	23.031576725119724	5.079921709754062	0.2205633396300569
1	3	undersample	0.6	300	3	63	0.1	0.6	1.0	0.8863496394834333	0.27706454217021975	0.7283950616384698	0.844205679195363	14.53201848479515	4.675363075642739	0.321728391359699
1	1	undersample	0.6	300	3	63	0.1	1.0	0.7	0.8812616658613076	0.2744173029963156	0.7407407406492913	0.8480429777371601	15.945164553900087	4.874672330847004	0.30571476104353185
1	2	undersample	0.6	300	3	63	0.1	1.0	0.7	0.8880551055020228	0.2492886721021656	0.7777777776817559	0.8426707597786441	18.74633977214862	4.94363112127881	0.26371179621742213
1	3	undersample	0.6	300	3	63	0.1	1.0	0.7	0.8894668523729665	0.2848565470627732	0.7530864196601128	0.8411358403619253	16.14879088702435	4.740442236759862	0.29354780233614436
1	1	undersample	0.6	300	3	63	0.1	1.0	1.0	0.8855442805302104	0.28277127471381086	0.7407407406492913	0.8488104374455195	16.040607731453917	4.899416858807302	0.3054383462538014
1	2	undersample	0.6	300	3	63	0.1	1.0	1.0	0.8896373989748254	0.2503908976873126	0.8148148147142205	0.8396009209452066	23.031576725119724	5.079921709754062	0.2205633396300569
1	3	undersample	0.6	300	3	63	0.1	1.0	1.0	0.8863496394834333	0.27706454217021975	0.7283950616384698	0.844205679195363	14.53201848479515	4.675363075642739	0.321728391359699
1	1	undersample	0.6	300	3	63	0.3	0.6	0.7	0.8824649668855348	0.27527368244965983	0.7901234566925774	0.8396009209452066	19.706162010502727	4.925984688246364	0.24997178489445881
1	2	undersample	0.6	300	3	63	0.3	0.6	0.7	0.8816217086874544	0.23950506438138403	0.7407407406492913	0.8388334612368471	14.870747064971633	4.596119643523973	0.30907119021900126
1	3	undersample	0.6	300	3	63	0.3	0.6	0.7	0.881271140672522	0.2829944622163207	0.7283950616384698	0.8380660015284876	13.879361217100131	4.49809813586261	0.32408537588366065
1	1	undersample	0.6	300	3	63	0.3	0.6	1.0	0.874676672067309	0.2737637937664112	0.7654320986709343	0.8472755180288007	18.103145679505488	5.011849041313422	0.2768496121619273
1	2	undersample	0.6	300	3	63	0.3	0.6	1.0	0.8835545701751892	0.24902466317963706	0.7160493826276483	0.8503453568622384	14.328649834078057	4.784678375275799	0.33392387192056466
1	3	undersample	0.6	300	3	63	0.3	0.6	1.0	0.8840093611134798	0.2788722076494902	0.7160493826276483	0.8480429777371601	14.07334092948954	4.712183253152105	0.3348304525576226
1	1	undersample	0.6	300	3	63	0.3	1.0	0.7	0.8824649668855348	0.27527368244965983	0.7901234566925774	0.8396009209452066	19.706162010502727	4.925984688246364	0.24997178489445881
1	2	undersample	0.6	300	3	63	0.3	1.0	0.7	0.8816217086874544	0.23950506438138403	0.7407407406492913	0.8388334612368471	14.870747064971633	4.596119643523973	0.30907119021900126
1	3	undersample	0.6	300	3	63	0.3	1.0	0.7	0.881271140672522	0.2829944622163207	0.7283950616384698	0.8380660015284876	13.879361217100131	4.49809813586261	0.32408537588366065
1	1	undersample	0.6	300	3	63	0.3	1.0	1.0	0.874676672067309	0.2737637937664112	0.7654320986709343	0.8472755180288007	18.103145679505488	5.011849041313422	0.2768496121619273
1	2	undersample	0.6	300	3	63	0.3	1.0	1.0	0.8835545701751892	0.24902466317963706	0.7160493826276483	0.8503453568622384	14.328649834078057	4.784678375275799	0.33392387192056466
1	3	undersample	0.6	300	3	63	0.3	1.0	1.0	0.8840093611134798	0.2788722076494902	0.7160493826276483	0.8480429777371601	14.07334092948954	4.712183253152105	0.3348304525576226
1	1	undersample	0.6	300	5	31	0.1	0.6	0.7	0.8821143988706024	0.2906296101334625	0.802469135703399	0.8411358403619253	21.50965980708704	5.051290908022804	0.2348382418982702
1	2	undersample	0.6	300	5	31	0.1	0.6	0.7	0.8926598637522147	0.26774744389262223	0.7901234566925774	0.8457405986120818	20.640325834010866	5.122043767596414	0.24815710771160002
1	3	undersample	0.6	300	5	31	0.1	0.6	0.7	0.8964213638043262	0.3108416308702446	0.7530864196601128	0.8465080583204413	16.820748516908875	4.906357704228769	0.29168485166336217
1	1	undersample	0.6	300	5	31	0.1	0.6	1.0	0.8829387074462541	0.28496754634613913	0.802469135703399	0.8457405986120818	22.27300780107535	5.202075701465108	0.233559630795975
1	2	undersample	0.6	300	5	31	0.1	0.6	1.0	0.8904711823616914	0.2658601281532662	0.7654320986709343	0.8419033000702848	17.377106291664678	4.841543502146384	0.2786162003680484
1	3	undersample	0.6	300	5	31	0.1	0.6	1.0	0.8995670011275025	0.3366870340173616	0.7901234566925774	0.8541826554040355	22.053248608099963	5.41858312326319	0.24570452177011717
1	1	undersample	0.6	300	5	31	0.1	1.0	0.7	0.8821143988706024	0.2906296101334625	0.802469135703399	0.8411358403619253	21.50965980708704	5.051290908022804	0.2348382418982702
1	2	undersample	0.6	300	5	31	0.1	1.0	0.7	0.8926598637522147	0.26774744389262223	0.7901234566925774	0.8457405986120818	20.640325834010866	5.122043767596414	0.24815710771160002
1	3	undersample	0.6	300	5	31	0.1	1.0	0.7	0.8964213638043262	0.3108416308702446	0.7530864196601128	0.8465080583204413	16.820748516908875	4.906357704228769	0.29168485166336217
1	1	undersample	0.6	300	5	31	0.1	1.0	1.0	0.8829387074462541	0.28496754634613913	0.802469135703399	0.8457405986120818	22.27300780107535	5.202075701465108	0.233559630795975
1	2	undersample	0.6	300	5	31	0.1	1.0	1.0	0.8904711823616914	0.2658601281532662	0.7654320986709343	0.8419033000702848	17.377106291664678	4.841543502146384	0.2786162003680484
1	3	undersample	0.6	300	5	31	0.1	1.0	1.0	0.8995670011275025	0.3366870340173616	0.7901234566925774	0.8541826554040355	22.053248608099963	5.41858312326319	0.24570452177011717
1	1	undersample	0.6	300	5	31	0.3	0.6	0.7	0.8861317188255023	0.2785492509452517	0.7777777776817559	0.8457405986120818	19.18905296739309	5.04201183372772	0.262754584627225
1	2	undersample	0.6	300	5	31	0.3	0.6	0.7	0.8904996067953347	0.25613901166241415	0.7407407406492913	0.8411358403619253	15.12767298698385	4.662730068944127	0.3082251924456129
1	3	undersample	0.6	300	5	31	0.3	0.6	0.7	0.8911249443354841	0.29879035853430186	0.7777777776817559	0.844205679195363	18.965515516734786	4.992336843482925	0.26323232022997917
1	1	undersample	0.6	300	5	31	0.3	0.6	1.0	0.8837819656443345	0.28531723430126504	0.802469135703399	0.8388334612368471	21.14434326607091	4.979129613817638	0.23548281163047155
1	2	undersample	0.6	300	5	31	0.3	0.6	1.0	0.8903574846271188	0.2722801943579847	0.7777777776817559	0.8449731389037225	19.076730931578833	5.017051380716617	0.26299323547329
1	3	undersample	0.6	300	5	31	0.3	0.6	1.0	0.9001260149891513	0.32575920311892004	0.7901234566925774	0.8465080583204413	20.762350983107826	5.14765398476461	0.24793212393573413
1	1	undersample	0.6	300	5	31	0.3	1.0	0.7	0.8861317188255023	0.2785492509452517	0.7777777776817559	0.8457405986120818	19.18905296739309	5.04201183372772	0.262754584627225
1	2	undersample	0.6	300	5	31	0.3	1.0	0.7	0.8904996067953347	0.25613901166241415	0.7407407406492913	0.8411358403619253	15.12767298698385	4.662730068944127	0.3082251924456129
1	3	undersample	0.6	300	5	31	0.3	1.0	0.7	0.8911249443354841	0.29879035853430186	0.7777777776817559	0.844205679195363	18.965515516734786	4.992336843482925	0.26323232022997917
1	1	undersample	0.6	300	5	31	0.3	1.0	1.0	0.8837819656443345	0.28531723430126504	0.802469135703399	0.8388334612368471	21.14434326607091	4.979129613817638	0.23548281163047155
1	2	undersample	0.6	300	5	31	0.3	1.0	1.0	0.8903574846271188	0.2722801943579847	0.7777777776817559	0.8449731389037225	19.076730931578833	5.017051380716617	0.26299323547329
1	3	undersample	0.6	300	5	31	0.3	1.0	1.0	0.9001260149891513	0.32575920311892004	0.7901234566925774	0.8465080583204413	20.762350983107826	5.14765398476461	0.24793212393573413
1	1	undersample	0.6	300	5	63	0.1	0.6	0.7	0.8821143988706024	0.2906296101334625	0.802469135703399	0.8411358403619253	21.50965980708704	5.051290908022804	0.2348382418982702
1	2	undersample	0.6	300	5	63	0.1	0.6	0.7	0.8926598637522147	0.26774744389262223	0.7901234566925774	0.8457405986120818	20.640325834010866	5.122043767596414	0.24815710771160002
1	3	undersample	0.6	300	5	63	0.1	0.6	0.7	0.8964213638043262	0.3108416308702446	0.7530864196601128	0.8465080583204413	16.820748516908875	4.906357704228769	0.29168485166336217
1	1	undersample	0.6	300	5	63	0.1	0.6	1.0	0.8829387074462541	0.28496754634613913	0.802469135703399	0.8457405986120818	22.27300780107535	5.202075701465108	0.233559630795975
1	2	undersample	0.6	300	5	63	0.1	0.6	1.0	0.8904711823616914	0.2658601281532662	0.7654320986709343	0.8419033000702848	17.377106291664678	4.841543502146384	0.2786162003680484
1	3	undersample	0.6	300	5	63	0.1	0.6	1.0	0.8995670011275025	0.3366870340173616	0.7901234566925774	0.8541826554040355	22.053248608099963	5.41858312326319	0.24570452177011717
1	1	undersample	0.6	300	5	63	0.1	1.0	0.7	0.8821143988706024	0.2906296101334625	0.802469135703399	0.8411358403619253	21.50965980708704	5.051290908022804	0.2348382418982702
1	2	undersample	0.6	300	5	63	0.1	1.0	0.7	0.8926598637522147	0.26774744389262223	0.7901234566925774	0.8457405986120818	20.640325834010866	5.122043767596414	0.24815710771160002
1	3	undersample	0.6	300	5	63	0.1	1.0	0.7	0.8964213638043262	0.3108416308702446	0.7530864196601128	0.8465080583204413	16.820748516908875	4.906357704228769	0.29168485166336217
1	1	undersample	0.6	300	5	63	0.1	1.0	1.0	0.8829387074462541	0.28496754634613913	0.802469135703399	0.8457405986120818	22.27300780107535	5.202075701465108	0.233559630795975
1	2	undersample	0.6	300	5	63	0.1	1.0	1.0	0.8904711823616914	0.2658601281532662	0.7654320986709343	0.8419033000702848	17.377106291664678	4.841543502146384	0.2786162003680484
1	3	undersample	0.6	300	5	63	0.1	1.0	1.0	0.8995670011275025	0.3366870340173616	0.7901234566925774	0.8541826554040355	22.053248608099963	5.41858312326319	0.24570452177011717
1	1	undersample	0.6	300	5	63	0.3	0.6	0.7	0.8861317188255023	0.2785492509452517	0.7777777776817559	0.8457405986120818	19.18905296739309	5.04201183372772	0.262754584627225
1	2	undersample	0.6	300	5	63	0.3	0.6	0.7	0.8904996067953347	0.25613901166241415	0.7407407406492913	0.8411358403619253	15.12767298698385	4.662730068944127	0.3082251924456129
1	3	undersample	0.6	300	5	63	0.3	0.6	0.7	0.8911249443354841	0.29879035853430186	0.7777777776817559	0.844205679195363	18.965515516734786	4.992336843482925	0.26323232022997917
1	1	undersample	0.6	300	5	63	0.3	0.6	1.0	0.8837819656443345	0.28531723430126504	0.802469135703399	0.8388334612368471	21.14434326607091	4.979129613817638	0.23548281163047155
1	2	undersample	0.6	300	5	63	0.3	0.6	1.0	0.8903574846271188	0.2722801943579847	0.7777777776817559	0.8449731389037225	19.076730931578833	5.017051380716617	0.26299323547329
1	3	undersample	0.6	300	5	63	0.3	0.6	1.0	0.9001260149891513	0.32575920311892004	0.7901234566925774	0.8465080583204413	20.762350983107826	5.14765398476461	0.24793212393573413
1	1	undersample	0.6	300	5	63	0.3	1.0	0.7	0.8861317188255023	0.2785492509452517	0.7777777776817559	0.8457405986120818	19.18905296739309	5.04201183372772	0.262754584627225
1	2	undersample	0.6	300	5	63	0.3	1.0	0.7	0.8904996067953347	0.25613901166241415	0.7407407406492913	0.8411358403619253	15.12767298698385	4.662730068944127	0.3082251924456129
1	3	undersample	0.6	300	5	63	0.3	1.0	0.7	0.8911249443354841	0.29879035853430186	0.7777777776817559	0.844205679195363	18.965515516734786	4.992336843482925	0.26323232022997917
1	1	undersample	0.6	300	5	63	0.3	1.0	1.0	0.8837819656443345	0.28531723430126504	0.802469135703399	0.8388334612368471	21.14434326607091	4.979129613817638	0.23548281163047155
1	2	undersample	0.6	300	5	63	0.3	1.0	1.0	0.8903574846271188	0.2722801943579847	0.7777777776817559	0.8449731389037225	19.076730931578833	5.017051380716617	0.26299323547329
1	3	undersample	0.6	300	5	63	0.3	1.0	1.0	0.9001260149891513	0.32575920311892004	0.7901234566925774	0.8465080583204413	20.762350983107826	5.14765398476461	0.24793212393573413
1	1	undersample	0.6	300	10	31	0.1	0.6	0.7	0.8828155349004672	0.2674426646011601	0.7901234566925774	0.844205679195363	20.399882190234333	5.0715802854429715	0.24860830244754922
1	2	undersample	0.6	300	10	31	0.1	0.6	0.7	0.8968382554977592	0.2634566778303919	0.7901234566925774	0.8480429777371601	21.010099012844844	5.199650486236806	0.24748337801535014
1	3	undersample	0.6	300	10	31	0.1	0.6	0.7	0.9004386837592261	0.33405327824421205	0.7777777776817559	0.8503453568622384	19.887177619117946	5.197150649006472	0.26133172588243847
1	1	undersample	0.6	300	10	31	0.1	0.6	1.0	0.8825028661303923	0.27748288654778586	0.8148148147142205	0.8457405986120818	24.12338068699469	5.2821076353338015	0.21896215388035
1	2	undersample	0.6	300	10	31	0.1	0.6	1.0	0.8928304103540736	0.26630792914660906	0.7901234566925774	0.8472755180288007	20.885602515531048	5.17352159103321	0.24770754773916753
1	3	undersample	0.6	300	10	31	0.1	0.6	1.0	0.8998228210302909	0.3228139296018017	0.7777777776817559	0.8511128165705978	20.00773007157768	5.223940083540863	0.2610960796039786
1	1	undersample	0.6	300	10	31	0.1	1.0	0.7	0.8828155349004672	0.2674426646011601	0.7901234566925774	0.844205679195363	20.399882190234333	5.0715802854429715	0.24860830244754922
1	2	undersample	0.6	300	10	31	0.1	1.0	0.7	0.8968382554977592	0.2634566778303919	0.7901234566925774	0.8480429777371601	21.010099012844844	5.199650486236806	0.24748337801535014
1	3	undersample	0.6	300	10	31	0.1	1.0	0.7	0.9004386837592261	0.33405327824421205	0.7777777776817559	0.8503453568622384	19.887177619117946	5.197150649006472	0.26133172588243847
1	1	undersample	0.6	300	10	31	0.1	1.0	1.0	0.8825028661303923	0.27748288654778586	0.8148148147142205	0.8457405986120818	24.12338068699469	5.2821076353338015	0.21896215388035
1	2	undersample	0.6	300	10	31	0.1	1.0	1.0	0.8928304103540736	0.26630792914660906	0.7901234566925774	0.8472755180288007	20.885602515531048	5.17352159103321	0.24770754773916753
1	3	undersample	0.6	300	10	31	0.1	1.0	1.0	0.8998228210302909	0.3228139296018017	0.7777777776817559	0.8511128165705978	20.00773007157768	5.223940083540863	0.2610960796039786
1	1	undersample	0.6	300	10	31	0.3	0.6	0.7	0.8878561344665208	0.2950870620165892	0.7901234566925774	0.8357636224034094	19.157777287139833	4.81089159506684	0.2511194973917202
1	2	undersample	0.6	300	10	31	0.3	0.6	0.7	0.890044815857044	0.2732862293891801	0.7654320986709343	0.8518802762789572	18.767383044040407	5.167657809272665	0.2753531277894297
1	3	undersample	0.6	300	10	31	0.3	0.6	0.7	0.9021346749666013	0.3120154404655408	0.8395061727358635	0.8488104374455195	29.366650477312078	5.552672439981609	0.1890808810696663
1	1	undersample	0.6	300	10	31	0.3	0.6	1.0	0.8853453094947082	0.28240079983077027	0.7777777776817559	0.8503453568622384	19.887177619117946	5.197150649006472	0.26133172588243847
1	2	undersample	0.6	300	10	31	0.3	0.6	1.0	0.8868991785338676	0.2706575078650365	0.7901234566925774	0.8472755180288007	20.885602515531048	5.17352159103321	0.24770754773916753
1	3	undersample	0.6	300	10	31	0.3	0.6	1.0	0.8994912026377874	0.302100387282602	0.7654320986709343	0.853415195695676	18.998069318341507	5.221769405675439	0.27485788835676256
1	1	undersample	0.6	300	10	31	0.3	1.0	0.7	0.8878561344665208	0.2950870620165892	0.7901234566925774	0.8357636224034094	19.157777287139833	4.81089159506684	0.2511194973917202
1	2	undersample	0.6	300	10	31	0.3	1.0	0.7	0.890044815857044	0.2732862293891801	0.7654320986709343	0.8518802762789572	18.767383044040407	5.167657809272665	0.2753531277894297
1	3	undersample	0.6	300	10	31	0.3	1.0	0.7	0.9021346749666013	0.3120154404655408	0.8395061727358635	0.8488104374455195	29.366650477312078	5.552672439981609	0.1890808810696663
1	1	undersample	0.6	300	10	31	0.3	1.0	1.0	0.8853453094947082	0.28240079983077027	0.7777777776817559	0.8503453568622384	19.887177619117946	5.197150649006472	0.26133172588243847
1	2	undersample	0.6	300	10	31	0.3	1.0	1.0	0.8868991785338676	0.2706575078650365	0.7901234566925774	0.8472755180288007	20.885602515531048	5.17352159103321	0.24770754773916753
1	3	undersample	0.6	300	10	31	0.3	1.0	1.0	0.8994912026377874	0.302100387282602	0.7654320986709343	0.853415195695676	18.998069318341507	5.221769405675439	0.27485788835676256
1	1	undersample	0.6	300	10	63	0.1	0.6	0.7	0.8828155349004672	0.2674426646011601	0.7901234566925774	0.844205679195363	20.399882190234333	5.0715802854429715	0.24860830244754922
1	2	undersample	0.6	300	10	63	0.1	0.6	0.7	0.8968382554977592	0.2634566778303919	0.7901234566925774	0.8480429777371601	21.010099012844844	5.199650486236806	0.24748337801535014
1	3	undersample	0.6	300	10	63	0.1	0.6	0.7	0.9004386837592261	0.33405327824421205	0.7777777776817559	0.8503453568622384	19.887177619117946	5.197150649006472	0.26133172588243847
1	1	undersample	0.6	300	10	63	0.1	0.6	1.0	0.8825028661303923	0.27748288654778586	0.8148148147142205	0.8457405986120818	24.12338068699469	5.2821076353338015	0.21896215388035
1	2	undersample	0.6	300	10	63	0.1	0.6	1.0	0.8928304103540736	0.26630792914660906	0.7901234566925774	0.8472755180288007	20.885602515531048	5.17352159103321	0.24770754773916753
1	3	undersample	0.6	300	10	63	0.1	0.6	1.0	0.8998228210302909	0.3228139296018017	0.7777777776817559	0.8511128165705978	20.00773007157768	5.223940083540863	0.2610960796039786
1	1	undersample	0.6	300	10	63	0.1	1.0	0.7	0.8828155349004672	0.2674426646011601	0.7901234566925774	0.844205679195363	20.399882190234333	5.0715802854429715	0.24860830244754922
1	2	undersample	0.6	300	10	63	0.1	1.0	0.7	0.8968382554977592	0.2634566778303919	0.7901234566925774	0.8480429777371601	21.010099012844844	5.199650486236806	0.24748337801535014
1	3	undersample	0.6	300	10	63	0.1	1.0	0.7	0.9004386837592261	0.33405327824421205	0.7777777776817559	0.8503453568622384	19.887177619117946	5.197150649006472	0.26133172588243847
1	1	undersample	0.6	300	10	63	0.1	1.0	1.0	0.8825028661303923	0.27748288654778586	0.8148148147142205	0.8457405986120818	24.12338068699469	5.2821076353338015	0.21896215388035
1	2	undersample	0.6	300	10	63	0.1	1.0	1.0	0.8928304103540736	0.26630792914660906	0.7901234566925774	0.8472755180288007	20.885602515531048	5.17352159103321	0.24770754773916753
1	3	undersample	0.6	300	10	63	0.1	1.0	1.0	0.8998228210302909	0.3228139296018017	0.7777777776817559	0.8511128165705978	20.00773007157768	5.223940083540863	0.2610960796039786
1	1	undersample	0.6	300	10	63	0.3	0.6	0.7	0.8878561344665208	0.2950870620165892	0.7901234566925774	0.8357636224034094	19.157777287139833	4.81089159506684	0.2511194973917202
1	2	undersample	0.6	300	10	63	0.3	0.6	0.7	0.890044815857044	0.2732862293891801	0.7654320986709343	0.8518802762789572	18.767383044040407	5.167657809272665	0.2753531277894297
1	3	undersample	0.6	300	10	63	0.3	0.6	0.7	0.9021346749666013	0.3120154404655408	0.8395061727358635	0.8488104374455195	29.366650477312078	5.552672439981609	0.1890808810696663
1	1	undersample	0.6	300	10	63	0.3	0.6	1.0	0.8853453094947082	0.28240079983077027	0.7777777776817559	0.8503453568622384	19.887177619117946	5.197150649006472	0.26133172588243847
1	2	undersample	0.6	300	10	63	0.3	0.6	1.0	0.8868991785338676	0.2706575078650365	0.7901234566925774	0.8472755180288007	20.885602515531048	5.17352159103321	0.24770754773916753
1	3	undersample	0.6	300	10	63	0.3	0.6	1.0	0.8994912026377874	0.302100387282602	0.7654320986709343	0.853415195695676	18.998069318341507	5.221769405675439	0.27485788835676256
1	1	undersample	0.6	300	10	63	0.3	1.0	0.7	0.8878561344665208	0.2950870620165892	0.7901234566925774	0.8357636224034094	19.157777287139833	4.81089159506684	0.2511194973917202
1	2	undersample	0.6	300	10	63	0.3	1.0	0.7	0.890044815857044	0.2732862293891801	0.7654320986709343	0.8518802762789572	18.767383044040407	5.167657809272665	0.2753531277894297
1	3	undersample	0.6	300	10	63	0.3	1.0	0.7	0.9021346749666013	0.3120154404655408	0.8395061727358635	0.8488104374455195	29.366650477312078	5.552672439981609	0.1890808810696663
1	1	undersample	0.6	300	10	63	0.3	1.0	1.0	0.8853453094947082	0.28240079983077027	0.7777777776817559	0.8503453568622384	19.887177619117946	5.197150649006472	0.26133172588243847
1	2	undersample	0.6	300	10	63	0.3	1.0	1.0	0.8868991785338676	0.2706575078650365	0.7901234566925774	0.8472755180288007	20.885602515531048	5.17352159103321	0.24770754773916753
1	3	undersample	0.6	300	10	63	0.3	1.0	1.0	0.8994912026377874	0.302100387282602	0.7654320986709343	0.853415195695676	18.998069318341507	5.221769405675439	0.27485788835676256
1	1	undersample	0.6	500	3	31	0.1	0.6	0.7	0.8815459101977393	0.280316548759084	0.7530864196601128	0.8457405986120818	16.721889079012243	4.8819479659903315	0.29194953845847516
1	2	undersample	0.6	500	3	31	0.1	0.6	0.7	0.8842746558274827	0.2441600900224466	0.7654320986709343	0.8434382194870036	17.579461807653615	4.889009611878415	0.27810916452261675
1	3	undersample	0.6	500	3	31	0.1	0.6	0.7	0.883204002160257	0.2753639862702565	0.7283950616384698	0.8426707597786441	14.364078627196465	4.629749780245235	0.3223144175665146
1	1	undersample	0.6	500	3	31	0.1	0.6	1.0	0.8835735197976179	0.27929355026053215	0.7654320986709343	0.849577897153879	18.430180912897676	5.088561011331871	0.2760993422191001
1	2	undersample	0.6	500	3	31	0.1	0.6	1.0	0.8880077314459509	0.24924722891007944	0.8148148147142205	0.8419033000702848	23.431065675404415	5.153901147446151	0.21996015821617293
1	3	undersample	0.6	500	3	31	0.1	0.6	1.0	0.8823228447173189	0.27237872634947075	0.7407407406492913	0.8449731389037225	15.572841662626187	4.7781441721110625	0.3068254413611539
1	1	undersample	0.6	500	3	31	0.1	1.0	0.7	0.8815459101977393	0.280316548759084	0.7530864196601128	0.8457405986120818	16.721889079012243	4.8819479659903315	0.29194953845847516
1	2	undersample	0.6	500	3	31	0.1	1.0	0.7	0.8842746558274827	0.2441600900224466	0.7654320986709343	0.8434382194870036	17.579461807653615	4.889009611878415	0.27810916452261675
1	3	undersample	0.6	500	3	31	0.1	1.0	0.7	0.883204002160257	0.2753639862702565	0.7283950616384698	0.8426707597786441	14.364078627196465	4.629749780245235	0.3223144175665146
1	1	undersample	0.6	500	3	31	0.1	1.0	1.0	0.8835735197976179	0.27929355026053215	0.7654320986709343	0.849577897153879	18.430180912897676	5.088561011331871	0.2760993422191001
1	2	undersample	0.6	500	3	31	0.1	1.0	1.0	0.8880077314459509	0.24924722891007944	0.8148148147142205	0.8419033000702848	23.431065675404415	5.153901147446151	0.21996015821617293
1	3	undersample	0.6	500	3	31	0.1	1.0	1.0	0.8823228447173189	0.27237872634947075	0.7407407406492913	0.8449731389037225	15.572841662626187	4.7781441721110625	0.3068254413611539
1	1	undersample	0.6	500	3	31	0.3	0.6	0.7	0.8834408724406165	0.2793226417061533	0.7901234566925774	0.8396009209452066	19.706162010502727	4.925984688246364	0.24997178489445881
1	2	undersample	0.6	500	3	31	0.3	0.6	0.7	0.8830713548032555	0.24699474136573807	0.7654320986709343	0.8419033000702848	17.377106291664678	4.841543502146384	0.2786162003680484
1	3	undersample	0.6	500	3	31	0.3	0.6	0.7	0.878817164567996	0.2741061489148809	0.7283950616384698	0.8403683806535659	14.118224364124835	4.562974547216453	0.323197470754819
1	1	undersample	0.6	500	3	31	0.3	0.6	1.0	0.8775096406204106	0.27714251812359253	0.7654320986709343	0.849577897153879	18.430180912897676	5.088561011331871	0.2760993422191001
1	2	undersample	0.6	500	3	31	0.3	0.6	1.0	0.8831187288593274	0.2504055572830069	0.7160493826276483	0.853415195695676	14.681537533799368	4.884881056922185	0.33272270692773104
1	3	undersample	0.6	500	3	31	0.3	0.6	1.0	0.8844925764854136	0.2817273796775045	0.7283950616384698	0.8503453568622384	15.238227114413815	4.867172830021934	0.31940544271293947
1	1	undersample	0.6	500	3	31	0.3	1.0	0.7	0.8834408724406165	0.2793226417061533	0.7901234566925774	0.8396009209452066	19.706162010502727	4.925984688246364	0.24997178489445881
1	2	undersample	0.6	500	3	31	0.3	1.0	0.7	0.8830713548032555	0.24699474136573807	0.7654320986709343	0.8419033000702848	17.377106291664678	4.841543502146384	0.2786162003680484
1	3	undersample	0.6	500	3	31	0.3	1.0	0.7	0.878817164567996	0.2741061489148809	0.7283950616384698	0.8403683806535659	14.118224364124835	4.562974547216453	0.323197470754819
1	1	undersample	0.6	500	3	31	0.3	1.0	1.0	0.8775096406204106	0.27714251812359253	0.7654320986709343	0.849577897153879	18.430180912897676	5.088561011331871	0.2760993422191001
1	2	undersample	0.6	500	3	31	0.3	1.0	1.0	0.8831187288593274	0.2504055572830069	0.7160493826276483	0.853415195695676	14.681537533799368	4.884881056922185	0.33272270692773104
1	3	undersample	0.6	500	3	31	0.3	1.0	1.0	0.8844925764854136	0.2817273796775045	0.7283950616384698	0.8503453568622384	15.238227114413815	4.867172830021934	0.31940544271293947
1	1	undersample	0.6	500	3	63	0.1	0.6	0.7	0.8815459101977393	0.280316548759084	0.7530864196601128	0.8457405986120818	16.721889079012243	4.8819479659903315	0.29194953845847516
1	2	undersample	0.6	500	3	63	0.1	0.6	0.7	0.8842746558274827	0.2441600900224466	0.7654320986709343	0.8434382194870036	17.579461807653615	4.889009611878415	0.27810916452261675
1	3	undersample	0.6	500	3	63	0.1	0.6	0.7	0.883204002160257	0.2753639862702565	0.7283950616384698	0.8426707597786441	14.364078627196465	4.629749780245235	0.3223144175665146
1	1	undersample	0.6	500	3	63	0.1	0.6	1.0	0.8835735197976179	0.27929355026053215	0.7654320986709343	0.849577897153879	18.430180912897676	5.088561011331871	0.2760993422191001
1	2	undersample	0.6	500	3	63	0.1	0.6	1.0	0.8880077314459509	0.24924722891007944	0.8148148147142205	0.8419033000702848	23.431065675404415	5.153901147446151	0.21996015821617293
1	3	undersample	0.6	500	3	63	0.1	0.6	1.0	0.8823228447173189	0.27237872634947075	0.7407407406492913	0.8449731389037225	15.572841662626187	4.7781441721110625	0.3068254413611539
1	1	undersample	0.6	500	3	63	0.1	1.0	0.7	0.8815459101977393	0.280316548759084	0.7530864196601128	0.8457405986120818	16.721889079012243	4.8819479659903315	0.29194953845847516
1	2	undersample	0.6	500	3	63	0.1	1.0	0.7	0.8842746558274827	0.2441600900224466	0.7654320986709343	0.8434382194870036	17.579461807653615	4.889009611878415	0.27810916452261675
1	3	undersample	0.6	500	3	63	0.1	1.0	0.7	0.883204002160257	0.2753639862702565	0.7283950616384698	0.8426707597786441	14.364078627196465	4.629749780245235	0.3223144175665146
1	1	undersample	0.6	500	3	63	0.1	1.0	1.0	0.8835735197976179	0.27929355026053215	0.7654320986709343	0.849577897153879	18.430180912897676	5.088561011331871	0.2760993422191001
1	2	undersample	0.6	500	3	63	0.1	1.0	1.0	0.8880077314459509	0.24924722891007944	0.8148148147142205	0.8419033000702848	23.431065675404415	5.153901147446151	0.21996015821617293
1	3	undersample	0.6	500	3	63	0.1	1.0	1.0	0.8823228447173189	0.27237872634947075	0.7407407406492913	0.8449731389037225	15.572841662626187	4.7781441721110625	0.3068254413611539
1	1	undersample	0.6	500	3	63	0.3	0.6	0.7	0.8834408724406165	0.2793226417061533	0.7901234566925774	0.8396009209452066	19.706162010502727	4.925984688246364	0.24997178489445881
1	2	undersample	0.6	500	3	63	0.3	0.6	0.7	0.8830713548032555	0.24699474136573807	0.7654320986709343	0.8419033000702848	17.377106291664678	4.841543502146384	0.2786162003680484
1	3	undersample	0.6	500	3	63	0.3	0.6	0.7	0.878817164567996	0.2741061489148809	0.7283950616384698	0.8403683806535659	14.118224364124835	4.562974547216453	0.323197470754819
1	1	undersample	0.6	500	3	63	0.3	0.6	1.0	0.8775096406204106	0.27714251812359253	0.7654320986709343	0.849577897153879	18.430180912897676	5.088561011331871	0.2760993422191001
1	2	undersample	0.6	500	3	63	0.3	0.6	1.0	0.8831187288593274	0.2504055572830069	0.7160493826276483	0.853415195695676	14.681537533799368	4.884881056922185	0.33272270692773104
1	3	undersample	0.6	500	3	63	0.3	0.6	1.0	0.8844925764854136	0.2817273796775045	0.7283950616384698	0.8503453568622384	15.238227114413815	4.867172830021934	0.31940544271293947
1	1	undersample	0.6	500	3	63	0.3	1.0	0.7	0.8834408724406165	0.2793226417061533	0.7901234566925774	0.8396009209452066	19.706162010502727	4.925984688246364	0.24997178489445881
1	2	undersample	0.6	500	3	63	0.3	1.0	0.7	0.8830713548032555	0.24699474136573807	0.7654320986709343	0.8419033000702848	17.377106291664678	4.841543502146384	0.2786162003680484
1	3	undersample	0.6	500	3	63	0.3	1.0	0.7	0.878817164567996	0.2741061489148809	0.7283950616384698	0.8403683806535659	14.118224364124835	4.562974547216453	0.323197470754819
1	1	undersample	0.6	500	3	63	0.3	1.0	1.0	0.8775096406204106	0.27714251812359253	0.7654320986709343	0.849577897153879	18.430180912897676	5.088561011331871	0.2760993422191001
1	2	undersample	0.6	500	3	63	0.3	1.0	1.0	0.8831187288593274	0.2504055572830069	0.7160493826276483	0.853415195695676	14.681537533799368	4.884881056922185	0.33272270692773104
1	3	undersample	0.6	500	3	63	0.3	1.0	1.0	0.8844925764854136	0.2817273796775045	0.7283950616384698	0.8503453568622384	15.238227114413815	4.867172830021934	0.31940544271293947
1	1	undersample	0.6	500	5	31	0.1	0.6	0.7	0.8799730915361511	0.2904863185405579	0.7901234566925774	0.8434382194870036	20.28142833619997	5.046719599358365	0.2488345156409068
1	2	undersample	0.6	500	5	31	0.1	0.6	0.7	0.8908028007541949	0.26628658845576175	0.7777777776817559	0.8449731389037225	19.076730931578833	5.017051380716617	0.26299323547329
1	3	undersample	0.6	500	5	31	0.1	0.6	0.7	0.8932852012923642	0.3032043365055963	0.7407407406492913	0.844205679195363	15.4820535682992	4.754606517602785	0.3071043735772691
1	1	undersample	0.6	500	5	31	0.1	0.6	1.0	0.8830145059359692	0.2855109227398192	0.7901234566925774	0.8480429777371601	21.010099012844844	5.199650486236806	0.24748337801535014
1	2	undersample	0.6	500	5	31	0.1	0.6	1.0	0.8905280312289777	0.2740453096697909	0.7654320986709343	0.8403683806535659	17.178642227658212	4.794990202159662	0.2791250883991948
1	3	undersample	0.6	500	5	31	0.1	0.6	1.0	0.8961844935239666	0.3198549522912918	0.7654320986709343	0.853415195695676	18.998069318341507	5.221769405675439	0.27485788835676256
1	1	undersample	0.6	500	5	31	0.1	1.0	0.7	0.8799730915361511	0.2904863185405579	0.7901234566925774	0.8434382194870036	20.28142833619997	5.046719599358365	0.2488345156409068
1	2	undersample	0.6	500	5	31	0.1	1.0	0.7	0.8908028007541949	0.26628658845576175	0.7777777776817559	0.8449731389037225	19.076730931578833	5.017051380716617	0.26299323547329
1	3	undersample	0.6	500	5	31	0.1	1.0	0.7	0.8932852012923642	0.3032043365055963	0.7407407406492913	0.844205679195363	15.4820535682992	4.754606517602785	0.3071043735772691
1	1	undersample	0.6	500	5	31	0.1	1.0	1.0	0.8830145059359692	0.2855109227398192	0.7901234566925774	0.8480429777371601	21.010099012844844	5.199650486236806	0.24748337801535014
1	2	undersample	0.6	500	5	31	0.1	1.0	1.0	0.8905280312289777	0.2740453096697909	0.7654320986709343	0.8403683806535659	17.178642227658212	4.794990202159662	0.2791250883991948
1	3	undersample	0.6	500	5	31	0.1	1.0	1.0	0.8961844935239666	0.3198549522912918	0.7654320986709343	0.853415195695676	18.998069318341507	5.221769405675439	0.27485788835676256
1	1	undersample	0.6	500	5	31	0.3	0.6	0.7	0.8867381067432232	0.2803985134271935	0.7901234566925774	0.8457405986120818	20.640325834010866	5.122043767596414	0.24815710771160002
1	2	undersample	0.6	500	5	31	0.3	0.6	0.7	0.890509081606549	0.25600577508562317	0.7654320986709343	0.8411358403619253	17.277394877895045	4.818154404575598	0.27887041222667586
1	3	undersample	0.6	500	5	31	0.3	0.6	0.7	0.8920629506457084	0.30406175786657846	0.7654320986709343	0.8472755180288007	18.103145679505488	5.011849041313422	0.2768496121619273
1	1	undersample	0.6	500	5	31	0.3	0.6	1.0	0.8841609580929101	0.285509968114149	0.802469135703399	0.8388334612368471	21.14434326607091	4.979129613817638	0.23548281163047155
1	2	undersample	0.6	500	5	31	0.3	0.6	1.0	0.8899974418009722	0.27269688747747217	0.7777777776817559	0.844205679195363	18.965515516734786	4.992336843482925	0.26323232022997917
1	3	undersample	0.6	500	5	31	0.3	0.6	1.0	0.9001070653667227	0.32013844889654913	0.802469135703399	0.8465080583204413	22.404685329742488	5.228086078276558	0.23334788135985815
1	1	undersample	0.6	500	5	31	0.3	1.0	0.7	0.8867381067432232	0.2803985134271935	0.7901234566925774	0.8457405986120818	20.640325834010866	5.122043767596414	0.24815710771160002
1	2	undersample	0.6	500	5	31	0.3	1.0	0.7	0.890509081606549	0.25600577508562317	0.7654320986709343	0.8411358403619253	17.277394877895045	4.818154404575598	0.27887041222667586
1	3	undersample	0.6	500	5	31	0.3	1.0	0.7	0.8920629506457084	0.30406175786657846	0.7654320986709343	0.8472755180288007	18.103145679505488	5.011849041313422	0.2768496121619273
1	1	undersample	0.6	500	5	31	0.3	1.0	1.0	0.8841609580929101	0.285509968114149	0.802469135703399	0.8388334612368471	21.14434326607091	4.979129613817638	0.23548281163047155
1	2	undersample	0.6	500	5	31	0.3	1.0	1.0	0.8899974418009722	0.27269688747747217	0.7777777776817559	0.844205679195363	18.965515516734786	4.992336843482925	0.26323232022997917
1	3	undersample	0.6	500	5	31	0.3	1.0	1.0	0.9001070653667227	0.32013844889654913	0.802469135703399	0.8465080583204413	22.404685329742488	5.228086078276558	0.23334788135985815
1	1	undersample	0.6	500	5	63	0.1	0.6	0.7	0.8799730915361511	0.2904863185405579	0.7901234566925774	0.8434382194870036	20.28142833619997	5.046719599358365	0.2488345156409068
1	2	undersample	0.6	500	5	63	0.1	0.6	0.7	0.8908028007541949	0.26628658845576175	0.7777777776817559	0.8449731389037225	19.076730931578833	5.017051380716617	0.26299323547329
1	3	undersample	0.6	500	5	63	0.1	0.6	0.7	0.8932852012923642	0.3032043365055963	0.7407407406492913	0.844205679195363	15.4820535682992	4.754606517602785	0.3071043735772691
1	1	undersample	0.6	500	5	63	0.1	0.6	1.0	0.8830145059359692	0.2855109227398192	0.7901234566925774	0.8480429777371601	21.010099012844844	5.199650486236806	0.24748337801535014
1	2	undersample	0.6	500	5	63	0.1	0.6	1.0	0.8905280312289777	0.2740453096697909	0.7654320986709343	0.8403683806535659	17.178642227658212	4.794990202159662	0.2791250883991948
1	3	undersample	0.6	500	5	63	0.1	0.6	1.0	0.8961844935239666	0.3198549522912918	0.7654320986709343	0.853415195695676	18.998069318341507	5.221769405675439	0.27485788835676256
1	1	undersample	0.6	500	5	63	0.1	1.0	0.7	0.8799730915361511	0.2904863185405579	0.7901234566925774	0.8434382194870036	20.28142833619997	5.046719599358365	0.2488345156409068
1	2	undersample	0.6	500	5	63	0.1	1.0	0.7	0.8908028007541949	0.26628658845576175	0.7777777776817559	0.8449731389037225	19.076730931578833	5.017051380716617	0.26299323547329
1	3	undersample	0.6	500	5	63	0.1	1.0	0.7	0.8932852012923642	0.3032043365055963	0.7407407406492913	0.844205679195363	15.4820535682992	4.754606517602785	0.3071043735772691
1	1	undersample	0.6	500	5	63	0.1	1.0	1.0	0.8830145059359692	0.2855109227398192	0.7901234566925774	0.8480429777371601	21.010099012844844	5.199650486236806	0.24748337801535014
1	2	undersample	0.6	500	5	63	0.1	1.0	1.0	0.8905280312289777	0.2740453096697909	0.7654320986709343	0.8403683806535659	17.178642227658212	4.794990202159662	0.2791250883991948
1	3	undersample	0.6	500	5	63	0.1	1.0	1.0	0.8961844935239666	0.3198549522912918	0.7654320986709343	0.853415195695676	18.998069318341507	5.221769405675439	0.27485788835676256
1	1	undersample	0.6	500	5	63	0.3	0.6	0.7	0.8867381067432232	0.2803985134271935	0.7901234566925774	0.8457405986120818	20.640325834010866	5.122043767596414	0.24815710771160002
1	2	undersample	0.6	500	5	63	0.3	0.6	0.7	0.890509081606549	0.25600577508562317	0.7654320986709343	0.8411358403619253	17.277394877895045	4.818154404575598	0.27887041222667586
1	3	undersample	0.6	500	5	63	0.3	0.6	0.7	0.8920629506457084	0.30406175786657846	0.7654320986709343	0.8472755180288007	18.103145679505488	5.011849041313422	0.2768496121619273
1	1	undersample	0.6	500	5	63	0.3	0.6	1.0	0.8841609580929101	0.285509968114149	0.802469135703399	0.8388334612368471	21.14434326607091	4.979129613817638	0.23548281163047155
1	2	undersample	0.6	500	5	63	0.3	0.6	1.0	0.8899974418009722	0.27269688747747217	0.7777777776817559	0.844205679195363	18.965515516734786	4.992336843482925	0.26323232022997917
1	3	undersample	0.6	500	5	63	0.3	0.6	1.0	0.9001070653667227	0.32013844889654913	0.802469135703399	0.8465080583204413	22.404685329742488	5.228086078276558	0.23334788135985815
1	1	undersample	0.6	500	5	63	0.3	1.0	0.7	0.8867381067432232	0.2803985134271935	0.7901234566925774	0.8457405986120818	20.640325834010866	5.122043767596414	0.24815710771160002
1	2	undersample	0.6	500	5	63	0.3	1.0	0.7	0.890509081606549	0.25600577508562317	0.7654320986709343	0.8411358403619253	17.277394877895045	4.818154404575598	0.27887041222667586
1	3	undersample	0.6	500	5	63	0.3	1.0	0.7	0.8920629506457084	0.30406175786657846	0.7654320986709343	0.8472755180288007	18.103145679505488	5.011849041313422	0.2768496121619273
1	1	undersample	0.6	500	5	63	0.3	1.0	1.0	0.8841609580929101	0.285509968114149	0.802469135703399	0.8388334612368471	21.14434326607091	4.979129613817638	0.23548281163047155
1	2	undersample	0.6	500	5	63	0.3	1.0	1.0	0.8899974418009722	0.27269688747747217	0.7777777776817559	0.844205679195363	18.965515516734786	4.992336843482925	0.26323232022997917
1	3	undersample	0.6	500	5	63	0.3	1.0	1.0	0.9001070653667227	0.32013844889654913	0.802469135703399	0.8465080583204413	22.404685329742488	5.228086078276558	0.23334788135985815
1	1	undersample	0.6	500	10	31	0.1	0.6	0.7	0.884502051296628	0.27374677126230357	0.7901234566925774	0.8488104374455195	21.13585943390419	5.2260446493944555	0.24725961366173377
1	2	undersample	0.6	500	10	31	0.1	0.6	0.7	0.8957865514529623	0.2690336408681819	0.7901234566925774	0.8503453568622384	21.391249827177102	5.279645103752607	0.24681329667481322
1	3	undersample	0.6	500	10	31	0.1	0.6	0.7	0.8989985124546394	0.3243370542199814	0.7654320986709343	0.849577897153879	18.430180912897676	5.088561011331871	0.2760993422191001
1	1	undersample	0.6	500	10	31	0.1	0.6	1.0	0.8844262528069128	0.28642819075086073	0.8148148147142205	0.8465080583204413	24.26599757910599	5.308518171788505	0.2187636387839822
1	2	undersample	0.6	500	10	31	0.1	0.6	1.0	0.893550496006367	0.27251531585952793	0.802469135703399	0.849577897153879	22.944831926018033	5.334781705428575	0.23250470926008138
1	3	undersample	0.6	500	10	31	0.1	0.6	1.0	0.8993869797144292	0.3177307659245466	0.7777777776817559	0.8541826554040355	20.502629612370875	5.333917761962203	0.26015772892456335
1	1	undersample	0.6	500	10	31	0.1	1.0	0.7	0.884502051296628	0.27374677126230357	0.7901234566925774	0.8488104374455195	21.13585943390419	5.2260446493944555	0.24725961366173377
1	2	undersample	0.6	500	10	31	0.1	1.0	0.7	0.8957865514529623	0.2690336408681819	0.7901234566925774	0.8503453568622384	21.391249827177102	5.279645103752607	0.24681329667481322
1	3	undersample	0.6	500	10	31	0.1	1.0	0.7	0.8989985124546394	0.3243370542199814	0.7654320986709343	0.849577897153879	18.430180912897676	5.088561011331871	0.2760993422191001
1	1	undersample	0.6	500	10	31	0.1	1.0	1.0	0.8844262528069128	0.28642819075086073	0.8148148147142205	0.8465080583204413	24.26599757910599	5.308518171788505	0.2187636387839822
1	2	undersample	0.6	500	10	31	0.1	1.0	1.0	0.893550496006367	0.27251531585952793	0.802469135703399	0.849577897153879	22.944831926018033	5.334781705428575	0.23250470926008138
1	3	undersample	0.6	500	10	31	0.1	1.0	1.0	0.8993869797144292	0.3177307659245466	0.7777777776817559	0.8541826554040355	20.502629612370875	5.333917761962203	0.26015772892456335
1	1	undersample	0.6	500	10	31	0.3	0.6	0.7	0.8881782780478099	0.2937994355797499	0.7901234566925774	0.8372985418201282	19.37402711220794	4.856277362039967	0.25065915001428196
1	2	undersample	0.6	500	10	31	0.3	0.6	0.7	0.890063765479473	0.27408556180998994	0.7654320986709343	0.8511128165705978	18.65382356352837	5.141020399675134	0.2756014173516968
1	3	undersample	0.6	500	10	31	0.3	0.6	0.7	0.9022009986451021	0.3117342088274797	0.8395061727358635	0.849577897153879	29.543167910213803	5.581002399525278	0.1889100763010628
1	1	undersample	0.6	500	10	31	0.3	0.6	1.0	0.88562955383114	0.2817353658529828	0.7777777776817559	0.8503453568622384	19.887177619117946	5.197150649006472	0.26133172588243847
1	2	undersample	0.6	500	10	31	0.3	0.6	1.0	0.8872307969263712	0.2712741040397799	0.7901234566925774	0.8480429777371601	21.010099012844844	5.199650486236806	0.24748337801535014
1	3	undersample	0.6	500	10	31	0.3	0.6	1.0	0.899358555280786	0.3038522570751212	0.7654320986709343	0.8549501151123949	19.23363784149281	5.27702622097069	0.27436442716261195
1	1	undersample	0.6	500	10	31	0.3	1.0	0.7	0.8881782780478099	0.2937994355797499	0.7901234566925774	0.8372985418201282	19.37402711220794	4.856277362039967	0.25065915001428196
1	2	undersample	0.6	500	10	31	0.3	1.0	0.7	0.890063765479473	0.27408556180998994	0.7654320986709343	0.8511128165705978	18.65382356352837	5.141020399675134	0.2756014173516968
1	3	undersample	0.6	500	10	31	0.3	1.0	0.7	0.9022009986451021	0.3117342088274797	0.8395061727358635	0.849577897153879	29.543167910213803	5.581002399525278	0.1889100763010628
1	1	undersample	0.6	500	10	31	0.3	1.0	1.0	0.88562955383114	0.2817353658529828	0.7777777776817559	0.8503453568622384	19.887177619117946	5.197150649006472	0.26133172588243847
1	2	undersample	0.6	500	10	31	0.3	1.0	1.0	0.8872307969263712	0.2712741040397799	0.7901234566925774	0.8480429777371601	21.010099012844844	5.199650486236806	0.24748337801535014
1	3	undersample	0.6	500	10	31	0.3	1.0	1.0	0.899358555280786	0.3038522570751212	0.7654320986709343	0.8549501151123949	19.23363784149281	5.27702622097069	0.27436442716261195
1	1	undersample	0.6	500	10	63	0.1	0.6	0.7	0.884502051296628	0.27374677126230357	0.7901234566925774	0.8488104374455195	21.13585943390419	5.2260446493944555	0.24725961366173377
1	2	undersample	0.6	500	10	63	0.1	0.6	0.7	0.8957865514529623	0.2690336408681819	0.7901234566925774	0.8503453568622384	21.391249827177102	5.279645103752607	0.24681329667481322
1	3	undersample	0.6	500	10	63	0.1	0.6	0.7	0.8989985124546394	0.3243370542199814	0.7654320986709343	0.849577897153879	18.430180912897676	5.088561011331871	0.2760993422191001
1	1	undersample	0.6	500	10	63	0.1	0.6	1.0	0.8844262528069128	0.28642819075086073	0.8148148147142205	0.8465080583204413	24.26599757910599	5.308518171788505	0.2187636387839822
1	2	undersample	0.6	500	10	63	0.1	0.6	1.0	0.893550496006367	0.27251531585952793	0.802469135703399	0.849577897153879	22.944831926018033	5.334781705428575	0.23250470926008138
1	3	undersample	0.6	500	10	63	0.1	0.6	1.0	0.8993869797144292	0.3177307659245466	0.7777777776817559	0.8541826554040355	20.502629612370875	5.333917761962203	0.26015772892456335
1	1	undersample	0.6	500	10	63	0.1	1.0	0.7	0.884502051296628	0.27374677126230357	0.7901234566925774	0.8488104374455195	21.13585943390419	5.2260446493944555	0.24725961366173377
1	2	undersample	0.6	500	10	63	0.1	1.0	0.7	0.8957865514529623	0.2690336408681819	0.7901234566925774	0.8503453568622384	21.391249827177102	5.279645103752607	0.24681329667481322
1	3	undersample	0.6	500	10	63	0.1	1.0	0.7	0.8989985124546394	0.3243370542199814	0.7654320986709343	0.849577897153879	18.430180912897676	5.088561011331871	0.2760993422191001
1	1	undersample	0.6	500	10	63	0.1	1.0	1.0	0.8844262528069128	0.28642819075086073	0.8148148147142205	0.8465080583204413	24.26599757910599	5.308518171788505	0.2187636387839822
1	2	undersample	0.6	500	10	63	0.1	1.0	1.0	0.893550496006367	0.27251531585952793	0.802469135703399	0.849577897153879	22.944831926018033	5.334781705428575	0.23250470926008138
1	3	undersample	0.6	500	10	63	0.1	1.0	1.0	0.8993869797144292	0.3177307659245466	0.7777777776817559	0.8541826554040355	20.502629612370875	5.333917761962203	0.26015772892456335
1	1	undersample	0.6	500	10	63	0.3	0.6	0.7	0.8881782780478099	0.2937994355797499	0.7901234566925774	0.8372985418201282	19.37402711220794	4.856277362039967	0.25065915001428196
1	2	undersample	0.6	500	10	63	0.3	0.6	0.7	0.890063765479473	0.27408556180998994	0.7654320986709343	0.8511128165705978	18.65382356352837	5.141020399675134	0.2756014173516968
1	3	undersample	0.6	500	10	63	0.3	0.6	0.7	0.9022009986451021	0.3117342088274797	0.8395061727358635	0.849577897153879	29.543167910213803	5.581002399525278	0.1889100763010628
1	1	undersample	0.6	500	10	63	0.3	0.6	1.0	0.88562955383114	0.2817353658529828	0.7777777776817559	0.8503453568622384	19.887177619117946	5.197150649006472	0.26133172588243847
1	2	undersample	0.6	500	10	63	0.3	0.6	1.0	0.8872307969263712	0.2712741040397799	0.7901234566925774	0.8480429777371601	21.010099012844844	5.199650486236806	0.24748337801535014
1	3	undersample	0.6	500	10	63	0.3	0.6	1.0	0.899358555280786	0.3038522570751212	0.7654320986709343	0.8549501151123949	19.23363784149281	5.27702622097069	0.27436442716261195
1	1	undersample	0.6	500	10	63	0.3	1.0	0.7	0.8881782780478099	0.2937994355797499	0.7901234566925774	0.8372985418201282	19.37402711220794	4.856277362039967	0.25065915001428196
1	2	undersample	0.6	500	10	63	0.3	1.0	0.7	0.890063765479473	0.27408556180998994	0.7654320986709343	0.8511128165705978	18.65382356352837	5.141020399675134	0.2756014173516968
1	3	undersample	0.6	500	10	63	0.3	1.0	0.7	0.9022009986451021	0.3117342088274797	0.8395061727358635	0.849577897153879	29.543167910213803	5.581002399525278	0.1889100763010628
1	1	undersample	0.6	500	10	63	0.3	1.0	1.0	0.88562955383114	0.2817353658529828	0.7777777776817559	0.8503453568622384	19.887177619117946	5.197150649006472	0.26133172588243847
1	2	undersample	0.6	500	10	63	0.3	1.0	1.0	0.8872307969263712	0.2712741040397799	0.7901234566925774	0.8480429777371601	21.010099012844844	5.199650486236806	0.24748337801535014
1	3	undersample	0.6	500	10	63	0.3	1.0	1.0	0.899358555280786	0.3038522570751212	0.7654320986709343	0.8549501151123949	19.23363784149281	5.27702622097069	0.27436442716261195
1	1	undersample	0.8	100	3	31	0.1	0.6	0.7	0.8892963057711075	0.29266366469124505	0.8395061727358635	0.825786646194737	24.79430459570441	4.81883912002451	0.1943526527828622
1	2	undersample	0.8	100	3	31	0.1	0.6	0.7	0.9004007845143686	0.2957925783873993	0.8395061727358635	0.8326937835699717	26.033871767141786	5.017782007574992	0.1927405109819041
1	3	undersample	0.8	100	3	31	0.1	0.6	0.7	0.9003439356470823	0.3016053262865455	0.8395061727358635	0.8135072908609862	22.817345143723887	4.501549318448651	0.1972862776944666
1	1	undersample	0.8	100	3	31	0.1	0.6	1.0	0.8884056735169551	0.2786680375367516	0.851851851746685	0.8188795088195021	25.99681945631026	4.703232633492779	0.18091568399083371
1	2	undersample	0.8	100	3	31	0.1	0.6	1.0	0.8969614280435463	0.30482663331278803	0.802469135703399	0.83499616269505	20.55813765233925	4.863335908891412	0.23656499365625422
1	3	undersample	0.8	100	3	31	0.1	0.6	1.0	0.9009976976208749	0.3009287131004924	0.8395061727358635	0.8142747505693456	22.933246434337917	4.52015076091099	0.1971003339854453
1	1	undersample	0.8	100	3	31	0.1	1.0	0.7	0.8892963057711075	0.29266366469124505	0.8395061727358635	0.825786646194737	24.79430459570441	4.81883912002451	0.1943526527828622
1	2	undersample	0.8	100	3	31	0.1	1.0	0.7	0.9004007845143686	0.2957925783873993	0.8395061727358635	0.8326937835699717	26.033871767141786	5.017782007574992	0.1927405109819041
1	3	undersample	0.8	100	3	31	0.1	1.0	0.7	0.9003439356470823	0.3016053262865455	0.8395061727358635	0.8135072908609862	22.817345143723887	4.501549318448651	0.1972862776944666
1	1	undersample	0.8	100	3	31	0.1	1.0	1.0	0.8884056735169551	0.2786680375367516	0.851851851746685	0.8188795088195021	25.99681945631026	4.703232633492779	0.18091568399083371
1	2	undersample	0.8	100	3	31	0.1	1.0	1.0	0.8969614280435463	0.30482663331278803	0.802469135703399	0.83499616269505	20.55813765233925	4.863335908891412	0.23656499365625422
1	3	undersample	0.8	100	3	31	0.1	1.0	1.0	0.9009976976208749	0.3009287131004924	0.8395061727358635	0.8142747505693456	22.933246434337917	4.52015076091099	0.1971003339854453
1	1	undersample	0.8	100	3	31	0.3	0.6	0.7	0.8859801218460722	0.28212912796231343	0.8148148147142205	0.8173445894027833	19.68907391024513	4.460939686597161	0.22656928964978845
1	2	undersample	0.8	100	3	31	0.3	0.6	0.7	0.8962413423912529	0.28820733868835047	0.7901234566925774	0.8388334612368471	19.59439598130206	4.902527619758905	0.25020048734817746
1	3	undersample	0.8	100	3	31	0.3	0.6	0.7	0.8914186634831301	0.28930657263172155	0.827160493725042	0.8211818879445804	21.97731250875051	4.625708424947483	0.21047651769671932
1	1	undersample	0.8	100	3	31	0.3	0.6	1.0	0.885951697412429	0.27583265923630795	0.851851851746685	0.8081350729024702	24.218997695119562	4.439851619755137	0.18332102069029252
1	2	undersample	0.8	100	3	31	0.3	0.6	1.0	0.8920913750793515	0.2848034716920903	0.7901234566925774	0.825786646194737	17.845036052858347	4.5353779953171856	0.2541534689777422
1	3	undersample	0.8	100	3	31	0.3	0.6	1.0	0.894602200051164	0.29462920484493527	0.7654320986709343	0.8188795088195021	14.753344069649671	4.226093090964525	0.2864498328975416
1	1	undersample	0.8	100	3	31	0.3	1.0	0.7	0.8859801218460722	0.28212912796231343	0.8148148147142205	0.8173445894027833	19.68907391024513	4.460939686597161	0.22656928964978845
1	2	undersample	0.8	100	3	31	0.3	1.0	0.7	0.8962413423912529	0.28820733868835047	0.7901234566925774	0.8388334612368471	19.59439598130206	4.902527619758905	0.25020048734817746
1	3	undersample	0.8	100	3	31	0.3	1.0	0.7	0.8914186634831301	0.28930657263172155	0.827160493725042	0.8211818879445804	21.97731250875051	4.625708424947483	0.21047651769671932
1	1	undersample	0.8	100	3	31	0.3	1.0	1.0	0.885951697412429	0.27583265923630795	0.851851851746685	0.8081350729024702	24.218997695119562	4.439851619755137	0.18332102069029252
1	2	undersample	0.8	100	3	31	0.3	1.0	1.0	0.8920913750793515	0.2848034716920903	0.7901234566925774	0.825786646194737	17.845036052858347	4.5353779953171856	0.2541534689777422
1	3	undersample	0.8	100	3	31	0.3	1.0	1.0	0.894602200051164	0.29462920484493527	0.7654320986709343	0.8188795088195021	14.753344069649671	4.226093090964525	0.2864498328975416
1	1	undersample	0.8	100	3	63	0.1	0.6	0.7	0.8892963057711075	0.29266366469124505	0.8395061727358635	0.825786646194737	24.79430459570441	4.81883912002451	0.1943526527828622
1	2	undersample	0.8	100	3	63	0.1	0.6	0.7	0.9004007845143686	0.2957925783873993	0.8395061727358635	0.8326937835699717	26.033871767141786	5.017782007574992	0.1927405109819041
1	3	undersample	0.8	100	3	63	0.1	0.6	0.7	0.9003439356470823	0.3016053262865455	0.8395061727358635	0.8135072908609862	22.817345143723887	4.501549318448651	0.1972862776944666
1	1	undersample	0.8	100	3	63	0.1	0.6	1.0	0.8884056735169551	0.2786680375367516	0.851851851746685	0.8188795088195021	25.99681945631026	4.703232633492779	0.18091568399083371
1	2	undersample	0.8	100	3	63	0.1	0.6	1.0	0.8969614280435463	0.30482663331278803	0.802469135703399	0.83499616269505	20.55813765233925	4.863335908891412	0.23656499365625422
1	3	undersample	0.8	100	3	63	0.1	0.6	1.0	0.9009976976208749	0.3009287131004924	0.8395061727358635	0.8142747505693456	22.933246434337917	4.52015076091099	0.1971003339854453
1	1	undersample	0.8	100	3	63	0.1	1.0	0.7	0.8892963057711075	0.29266366469124505	0.8395061727358635	0.825786646194737	24.79430459570441	4.81883912002451	0.1943526527828622
1	2	undersample	0.8	100	3	63	0.1	1.0	0.7	0.9004007845143686	0.2957925783873993	0.8395061727358635	0.8326937835699717	26.033871767141786	5.017782007574992	0.1927405109819041
1	3	undersample	0.8	100	3	63	0.1	1.0	0.7	0.9003439356470823	0.3016053262865455	0.8395061727358635	0.8135072908609862	22.817345143723887	4.501549318448651	0.1972862776944666
1	1	undersample	0.8	100	3	63	0.1	1.0	1.0	0.8884056735169551	0.2786680375367516	0.851851851746685	0.8188795088195021	25.99681945631026	4.703232633492779	0.18091568399083371
1	2	undersample	0.8	100	3	63	0.1	1.0	1.0	0.8969614280435463	0.30482663331278803	0.802469135703399	0.83499616269505	20.55813765233925	4.863335908891412	0.23656499365625422
1	3	undersample	0.8	100	3	63	0.1	1.0	1.0	0.9009976976208749	0.3009287131004924	0.8395061727358635	0.8142747505693456	22.933246434337917	4.52015076091099	0.1971003339854453
1	1	undersample	0.8	100	3	63	0.3	0.6	0.7	0.8859801218460722	0.28212912796231343	0.8148148147142205	0.8173445894027833	19.68907391024513	4.460939686597161	0.22656928964978845
1	2	undersample	0.8	100	3	63	0.3	0.6	0.7	0.8962413423912529	0.28820733868835047	0.7901234566925774	0.8388334612368471	19.59439598130206	4.902527619758905	0.25020048734817746
1	3	undersample	0.8	100	3	63	0.3	0.6	0.7	0.8914186634831301	0.28930657263172155	0.827160493725042	0.8211818879445804	21.97731250875051	4.625708424947483	0.21047651769671932
1	1	undersample	0.8	100	3	63	0.3	0.6	1.0	0.885951697412429	0.27583265923630795	0.851851851746685	0.8081350729024702	24.218997695119562	4.439851619755137	0.18332102069029252
1	2	undersample	0.8	100	3	63	0.3	0.6	1.0	0.8920913750793515	0.2848034716920903	0.7901234566925774	0.825786646194737	17.845036052858347	4.5353779953171856	0.2541534689777422
1	3	undersample	0.8	100	3	63	0.3	0.6	1.0	0.894602200051164	0.29462920484493527	0.7654320986709343	0.8188795088195021	14.753344069649671	4.226093090964525	0.2864498328975416
1	1	undersample	0.8	100	3	63	0.3	1.0	0.7	0.8859801218460722	0.28212912796231343	0.8148148147142205	0.8173445894027833	19.68907391024513	4.460939686597161	0.22656928964978845
1	2	undersample	0.8	100	3	63	0.3	1.0	0.7	0.8962413423912529	0.28820733868835047	0.7901234566925774	0.8388334612368471	19.59439598130206	4.902527619758905	0.25020048734817746
1	3	undersample	0.8	100	3	63	0.3	1.0	0.7	0.8914186634831301	0.28930657263172155	0.827160493725042	0.8211818879445804	21.97731250875051	4.625708424947483	0.21047651769671932
1	1	undersample	0.8	100	3	63	0.3	1.0	1.0	0.885951697412429	0.27583265923630795	0.851851851746685	0.8081350729024702	24.218997695119562	4.439851619755137	0.18332102069029252
1	2	undersample	0.8	100	3	63	0.3	1.0	1.0	0.8920913750793515	0.2848034716920903	0.7901234566925774	0.825786646194737	17.845036052858347	4.5353779953171856	0.2541534689777422
1	3	undersample	0.8	100	3	63	0.3	1.0	1.0	0.894602200051164	0.29462920484493527	0.7654320986709343	0.8188795088195021	14.753344069649671	4.226093090964525	0.2864498328975416
1	1	undersample	0.8	100	5	31	0.1	0.6	0.7	0.8897510967093981	0.275195620587827	0.8395061727358635	0.8242517267780181	24.53207689635986	4.776753191241763	0.19471457578179133
1	2	undersample	0.8	100	5	31	0.1	0.6	0.7	0.8934462730830088	0.29034784265843405	0.802469135703399	0.8334612432783312	20.33121934978487	4.818512539152768	0.23700065662276967
1	3	undersample	0.8	100	5	31	0.1	0.6	0.7	0.8914849871616307	0.28521431944444764	0.8148148147142205	0.8196469685278616	19.996593980649493	4.517887849649022	0.22593285906864927
1	1	undersample	0.8	100	5	31	0.1	0.6	1.0	0.8949717176885251	0.29685807336920744	0.851851851746685	0.8119723714442674	24.83060984749588	4.5304608316622055	0.18245466427047888
1	2	undersample	0.8	100	5	31	0.1	0.6	1.0	0.8941758335465165	0.29674966767664607	0.7901234566925774	0.8311588641532529	18.532618700514586	4.679685468432871	0.2525107411278443
1	3	undersample	0.8	100	5	31	0.1	0.6	1.0	0.8939200136437282	0.27840861652547066	0.851851851746685	0.8104374520275485	24.582993591637177	4.493776940225093	0.18280022234248489
1	1	undersample	0.8	100	5	31	0.1	1.0	0.7	0.8897510967093981	0.275195620587827	0.8395061727358635	0.8242517267780181	24.53207689635986	4.776753191241763	0.19471457578179133
1	2	undersample	0.8	100	5	31	0.1	1.0	0.7	0.8934462730830088	0.29034784265843405	0.802469135703399	0.8334612432783312	20.33121934978487	4.818512539152768	0.23700065662276967
1	3	undersample	0.8	100	5	31	0.1	1.0	0.7	0.8914849871616307	0.28521431944444764	0.8148148147142205	0.8196469685278616	19.996593980649493	4.517887849649022	0.22593285906864927
1	1	undersample	0.8	100	5	31	0.1	1.0	1.0	0.8949717176885251	0.29685807336920744	0.851851851746685	0.8119723714442674	24.83060984749588	4.5304608316622055	0.18245466427047888
1	2	undersample	0.8	100	5	31	0.1	1.0	1.0	0.8941758335465165	0.29674966767664607	0.7901234566925774	0.8311588641532529	18.532618700514586	4.679685468432871	0.2525107411278443
1	3	undersample	0.8	100	5	31	0.1	1.0	1.0	0.8939200136437282	0.27840861652547066	0.851851851746685	0.8104374520275485	24.582993591637177	4.493776940225093	0.18280022234248489
1	1	undersample	0.8	100	5	31	0.3	0.6	0.7	0.8853263598722795	0.2735917932061948	0.827160493725042	0.8181120491111428	21.525615886562935	4.547637400973883	0.21126629824127466
1	2	undersample	0.8	100	5	31	0.3	0.6	0.7	0.8934462730830088	0.30004154598064725	0.827160493725042	0.8403683806535659	25.194022202638468	5.181682960398345	0.2056711178064877
1	3	undersample	0.8	100	5	31	0.3	0.6	0.7	0.8906227793411216	0.2980858582980868	0.827160493725042	0.8150422102777051	21.088913342280634	4.47215794612059	0.21206202816839026
1	1	undersample	0.8	100	5	31	0.3	0.6	1.0	0.8857716759993557	0.2684170797605807	0.8395061727358635	0.8158096699860644	23.167946547667633	4.557818681871957	0.19672949610855078
1	2	undersample	0.8	100	5	31	0.3	0.6	1.0	0.8967435073856154	0.2977380504936283	0.7777777776817559	0.8396009209452066	18.320572535454946	4.849016177492515	0.26467600752665976
1	3	undersample	0.8	100	5	31	0.3	0.6	1.0	0.8841514832816957	0.281843679796088	0.7654320986709343	0.8119723714442674	14.091513428866463	4.0708488632327064	0.28888655167289834
1	1	undersample	0.8	100	5	31	0.3	1.0	0.7	0.8853263598722795	0.2735917932061948	0.827160493725042	0.8181120491111428	21.525615886562935	4.547637400973883	0.21126629824127466
1	2	undersample	0.8	100	5	31	0.3	1.0	0.7	0.8934462730830088	0.30004154598064725	0.827160493725042	0.8403683806535659	25.194022202638468	5.181682960398345	0.2056711178064877
1	3	undersample	0.8	100	5	31	0.3	1.0	0.7	0.8906227793411216	0.2980858582980868	0.827160493725042	0.8150422102777051	21.088913342280634	4.47215794612059	0.21206202816839026
1	1	undersample	0.8	100	5	31	0.3	1.0	1.0	0.8857716759993557	0.2684170797605807	0.8395061727358635	0.8158096699860644	23.167946547667633	4.557818681871957	0.19672949610855078
1	2	undersample	0.8	100	5	31	0.3	1.0	1.0	0.8967435073856154	0.2977380504936283	0.7777777776817559	0.8396009209452066	18.320572535454946	4.849016177492515	0.26467600752665976
1	3	undersample	0.8	100	5	31	0.3	1.0	1.0	0.8841514832816957	0.281843679796088	0.7654320986709343	0.8119723714442674	14.091513428866463	4.0708488632327064	0.28888655167289834
1	1	undersample	0.8	100	5	63	0.1	0.6	0.7	0.8897510967093981	0.275195620587827	0.8395061727358635	0.8242517267780181	24.53207689635986	4.776753191241763	0.19471457578179133
1	2	undersample	0.8	100	5	63	0.1	0.6	0.7	0.8934462730830088	0.29034784265843405	0.802469135703399	0.8334612432783312	20.33121934978487	4.818512539152768	0.23700065662276967
1	3	undersample	0.8	100	5	63	0.1	0.6	0.7	0.8914849871616307	0.28521431944444764	0.8148148147142205	0.8196469685278616	19.996593980649493	4.517887849649022	0.22593285906864927
1	1	undersample	0.8	100	5	63	0.1	0.6	1.0	0.8949717176885251	0.29685807336920744	0.851851851746685	0.8119723714442674	24.83060984749588	4.5304608316622055	0.18245466427047888
1	2	undersample	0.8	100	5	63	0.1	0.6	1.0	0.8941758335465165	0.29674966767664607	0.7901234566925774	0.8311588641532529	18.532618700514586	4.679685468432871	0.2525107411278443
1	3	undersample	0.8	100	5	63	0.1	0.6	1.0	0.8939200136437282	0.27840861652547066	0.851851851746685	0.8104374520275485	24.582993591637177	4.493776940225093	0.18280022234248489
1	1	undersample	0.8	100	5	63	0.1	1.0	0.7	0.8897510967093981	0.275195620587827	0.8395061727358635	0.8242517267780181	24.53207689635986	4.776753191241763	0.19471457578179133
1	2	undersample	0.8	100	5	63	0.1	1.0	0.7	0.8934462730830088	0.29034784265843405	0.802469135703399	0.8334612432783312	20.33121934978487	4.818512539152768	0.23700065662276967
1	3	undersample	0.8	100	5	63	0.1	1.0	0.7	0.8914849871616307	0.28521431944444764	0.8148148147142205	0.8196469685278616	19.996593980649493	4.517887849649022	0.22593285906864927
1	1	undersample	0.8	100	5	63	0.1	1.0	1.0	0.8949717176885251	0.29685807336920744	0.851851851746685	0.8119723714442674	24.83060984749588	4.5304608316622055	0.18245466427047888
1	2	undersample	0.8	100	5	63	0.1	1.0	1.0	0.8941758335465165	0.29674966767664607	0.7901234566925774	0.8311588641532529	18.532618700514586	4.679685468432871	0.2525107411278443
1	3	undersample	0.8	100	5	63	0.1	1.0	1.0	0.8939200136437282	0.27840861652547066	0.851851851746685	0.8104374520275485	24.582993591637177	4.493776940225093	0.18280022234248489
1	1	undersample	0.8	100	5	63	0.3	0.6	0.7	0.8853263598722795	0.2735917932061948	0.827160493725042	0.8181120491111428	21.525615886562935	4.547637400973883	0.21126629824127466
1	2	undersample	0.8	100	5	63	0.3	0.6	0.7	0.8934462730830088	0.30004154598064725	0.827160493725042	0.8403683806535659	25.194022202638468	5.181682960398345	0.2056711178064877
1	3	undersample	0.8	100	5	63	0.3	0.6	0.7	0.8906227793411216	0.2980858582980868	0.827160493725042	0.8150422102777051	21.088913342280634	4.47215794612059	0.21206202816839026
1	1	undersample	0.8	100	5	63	0.3	0.6	1.0	0.8857716759993557	0.2684170797605807	0.8395061727358635	0.8158096699860644	23.167946547667633	4.557818681871957	0.19672949610855078
1	2	undersample	0.8	100	5	63	0.3	0.6	1.0	0.8967435073856154	0.2977380504936283	0.7777777776817559	0.8396009209452066	18.320572535454946	4.849016177492515	0.26467600752665976
1	3	undersample	0.8	100	5	63	0.3	0.6	1.0	0.8841514832816957	0.281843679796088	0.7654320986709343	0.8119723714442674	14.091513428866463	4.0708488632327064	0.28888655167289834
1	1	undersample	0.8	100	5	63	0.3	1.0	0.7	0.8853263598722795	0.2735917932061948	0.827160493725042	0.8181120491111428	21.525615886562935	4.547637400973883	0.21126629824127466
1	2	undersample	0.8	100	5	63	0.3	1.0	0.7	0.8934462730830088	0.30004154598064725	0.827160493725042	0.8403683806535659	25.194022202638468	5.181682960398345	0.2056711178064877
1	3	undersample	0.8	100	5	63	0.3	1.0	0.7	0.8906227793411216	0.2980858582980868	0.827160493725042	0.8150422102777051	21.088913342280634	4.47215794612059	0.21206202816839026
1	1	undersample	0.8	100	5	63	0.3	1.0	1.0	0.8857716759993557	0.2684170797605807	0.8395061727358635	0.8158096699860644	23.167946547667633	4.557818681871957	0.19672949610855078
1	2	undersample	0.8	100	5	63	0.3	1.0	1.0	0.8967435073856154	0.2977380504936283	0.7777777776817559	0.8396009209452066	18.320572535454946	4.849016177492515	0.26467600752665976
1	3	undersample	0.8	100	5	63	0.3	1.0	1.0	0.8841514832816957	0.281843679796088	0.7654320986709343	0.8119723714442674	14.091513428866463	4.0708488632327064	0.28888655167289834
1	1	undersample	0.8	100	10	31	0.1	0.6	0.7	0.887126574003013	0.2751539359172975	0.8395061727358635	0.820414428236221	23.896118692759412	4.674685821048388	0.19562530811765858
1	2	undersample	0.8	100	10	31	0.1	0.6	0.7	0.8985152970827056	0.3098052605934211	0.8641975307575065	0.8396009209452066	33.31013106998966	5.38779575276946	0.16174644910125302
1	3	undersample	0.8	100	10	31	0.1	0.6	0.7	0.8963360905033967	0.29008086568852565	0.802469135703399	0.8173445894027833	18.178832496443277	4.393349691345689	0.2416739089497046
1	1	undersample	0.8	100	10	31	0.1	0.6	1.0	0.8870128762684403	0.27593302361035943	0.827160493725042	0.8173445894027833	21.41506408709055	4.528529681848633	0.21146467034987232
1	2	undersample	0.8	100	10	31	0.1	0.6	1.0	0.9014809129928085	0.31333797812934566	0.827160493725042	0.8357636224034094	24.353468907478714	5.036402138585598	0.2068042919957197
1	3	undersample	0.8	100	10	31	0.1	0.6	1.0	0.8964024141818975	0.29683367601889116	0.7777777776817559	0.8242517267780181	16.414845808038347	4.425521338944575	0.26960479717871855
1	1	undersample	0.8	100	10	31	0.1	1.0	0.7	0.887126574003013	0.2751539359172975	0.8395061727358635	0.820414428236221	23.896118692759412	4.674685821048388	0.19562530811765858
1	2	undersample	0.8	100	10	31	0.1	1.0	0.7	0.8985152970827056	0.3098052605934211	0.8641975307575065	0.8396009209452066	33.31013106998966	5.38779575276946	0.16174644910125302
1	3	undersample	0.8	100	10	31	0.1	1.0	0.7	0.8963360905033967	0.29008086568852565	0.802469135703399	0.8173445894027833	18.178832496443277	4.393349691345689	0.2416739089497046
1	1	undersample	0.8	100	10	31	0.1	1.0	1.0	0.8870128762684403	0.27593302361035943	0.827160493725042	0.8173445894027833	21.41506408709055	4.528529681848633	0.21146467034987232
1	2	undersample	0.8	100	10	31	0.1	1.0	1.0	0.9014809129928085	0.31333797812934566	0.827160493725042	0.8357636224034094	24.353468907478714	5.036402138585598	0.2068042919957197
1	3	undersample	0.8	100	10	31	0.1	1.0	1.0	0.8964024141818975	0.29683367601889116	0.7777777776817559	0.8242517267780181	16.414845808038347	4.425521338944575	0.26960479717871855
1	1	undersample	0.8	100	10	31	0.3	0.6	0.7	0.8858379996778565	0.2635828930983264	0.8395061727358635	0.8227168073612993	24.274389936132934	4.735396023089444	0.19507784923965524
1	2	undersample	0.8	100	10	31	0.3	0.6	0.7	0.8976625640734108	0.29871043737957687	0.8148148147142205	0.83499616269505	22.266044409011474	4.938156461335895	0.22177968156197916
1	3	undersample	0.8	100	10	31	0.3	0.6	0.7	0.8944506030717339	0.30497360972776094	0.802469135703399	0.8188795088195021	18.36731835176924	4.430581466333777	0.24122091193752387
1	1	undersample	0.8	100	10	31	0.3	0.6	1.0	0.8855158560965672	0.2802702920564882	0.851851851746685	0.8188795088195021	25.99681945631026	4.703232633492779	0.18091568399083371
1	2	undersample	0.8	100	10	31	0.3	0.6	1.0	0.8940526610007296	0.3158312629335028	0.802469135703399	0.8388334612368471	21.14434326607091	4.979129613817638	0.23548281163047155
1	3	undersample	0.8	100	10	31	0.3	0.6	1.0	0.8950285665558113	0.2896640376486646	0.7777777776817559	0.8311588641532529	17.229543986604885	4.606565382988608	0.26736431412662715
1	1	undersample	0.8	100	10	31	0.3	1.0	0.7	0.8858379996778565	0.2635828930983264	0.8395061727358635	0.8227168073612993	24.274389936132934	4.735396023089444	0.19507784923965524
1	2	undersample	0.8	100	10	31	0.3	1.0	0.7	0.8976625640734108	0.29871043737957687	0.8148148147142205	0.83499616269505	22.266044409011474	4.938156461335895	0.22177968156197916
1	3	undersample	0.8	100	10	31	0.3	1.0	0.7	0.8944506030717339	0.30497360972776094	0.802469135703399	0.8188795088195021	18.36731835176924	4.430581466333777	0.24122091193752387
1	1	undersample	0.8	100	10	31	0.3	1.0	1.0	0.8855158560965672	0.2802702920564882	0.851851851746685	0.8188795088195021	25.99681945631026	4.703232633492779	0.18091568399083371
1	2	undersample	0.8	100	10	31	0.3	1.0	1.0	0.8940526610007296	0.3158312629335028	0.802469135703399	0.8388334612368471	21.14434326607091	4.979129613817638	0.23548281163047155
1	3	undersample	0.8	100	10	31	0.3	1.0	1.0	0.8950285665558113	0.2896640376486646	0.7777777776817559	0.8311588641532529	17.229543986604885	4.606565382988608	0.26736431412662715
1	1	undersample	0.8	100	10	63	0.1	0.6	0.7	0.887126574003013	0.2751539359172975	0.8395061727358635	0.820414428236221	23.896118692759412	4.674685821048388	0.19562530811765858
1	2	undersample	0.8	100	10	63	0.1	0.6	0.7	0.8985152970827056	0.3098052605934211	0.8641975307575065	0.8396009209452066	33.31013106998966	5.38779575276946	0.16174644910125302
1	3	undersample	0.8	100	10	63	0.1	0.6	0.7	0.8963360905033967	0.29008086568852565	0.802469135703399	0.8173445894027833	18.178832496443277	4.393349691345689	0.2416739089497046
1	1	undersample	0.8	100	10	63	0.1	0.6	1.0	0.8870128762684403	0.27593302361035943	0.827160493725042	0.8173445894027833	21.41506408709055	4.528529681848633	0.21146467034987232
1	2	undersample	0.8	100	10	63	0.1	0.6	1.0	0.9014809129928085	0.31333797812934566	0.827160493725042	0.8357636224034094	24.353468907478714	5.036402138585598	0.2068042919957197
1	3	undersample	0.8	100	10	63	0.1	0.6	1.0	0.8964024141818975	0.29683367601889116	0.7777777776817559	0.8242517267780181	16.414845808038347	4.425521338944575	0.26960479717871855
1	1	undersample	0.8	100	10	63	0.1	1.0	0.7	0.887126574003013	0.2751539359172975	0.8395061727358635	0.820414428236221	23.896118692759412	4.674685821048388	0.19562530811765858
1	2	undersample	0.8	100	10	63	0.1	1.0	0.7	0.8985152970827056	0.3098052605934211	0.8641975307575065	0.8396009209452066	33.31013106998966	5.38779575276946	0.16174644910125302
1	3	undersample	0.8	100	10	63	0.1	1.0	0.7	0.8963360905033967	0.29008086568852565	0.802469135703399	0.8173445894027833	18.178832496443277	4.393349691345689	0.2416739089497046
1	1	undersample	0.8	100	10	63	0.1	1.0	1.0	0.8870128762684403	0.27593302361035943	0.827160493725042	0.8173445894027833	21.41506408709055	4.528529681848633	0.21146467034987232
1	2	undersample	0.8	100	10	63	0.1	1.0	1.0	0.9014809129928085	0.31333797812934566	0.827160493725042	0.8357636224034094	24.353468907478714	5.036402138585598	0.2068042919957197
1	3	undersample	0.8	100	10	63	0.1	1.0	1.0	0.8964024141818975	0.29683367601889116	0.7777777776817559	0.8242517267780181	16.414845808038347	4.425521338944575	0.26960479717871855
1	1	undersample	0.8	100	10	63	0.3	0.6	0.7	0.8858379996778565	0.2635828930983264	0.8395061727358635	0.8227168073612993	24.274389936132934	4.735396023089444	0.19507784923965524
1	2	undersample	0.8	100	10	63	0.3	0.6	0.7	0.8976625640734108	0.29871043737957687	0.8148148147142205	0.83499616269505	22.266044409011474	4.938156461335895	0.22177968156197916
1	3	undersample	0.8	100	10	63	0.3	0.6	0.7	0.8944506030717339	0.30497360972776094	0.802469135703399	0.8188795088195021	18.36731835176924	4.430581466333777	0.24122091193752387
1	1	undersample	0.8	100	10	63	0.3	0.6	1.0	0.8855158560965672	0.2802702920564882	0.851851851746685	0.8188795088195021	25.99681945631026	4.703232633492779	0.18091568399083371
1	2	undersample	0.8	100	10	63	0.3	0.6	1.0	0.8940526610007296	0.3158312629335028	0.802469135703399	0.8388334612368471	21.14434326607091	4.979129613817638	0.23548281163047155
1	3	undersample	0.8	100	10	63	0.3	0.6	1.0	0.8950285665558113	0.2896640376486646	0.7777777776817559	0.8311588641532529	17.229543986604885	4.606565382988608	0.26736431412662715
1	1	undersample	0.8	100	10	63	0.3	1.0	0.7	0.8858379996778565	0.2635828930983264	0.8395061727358635	0.8227168073612993	24.274389936132934	4.735396023089444	0.19507784923965524
1	2	undersample	0.8	100	10	63	0.3	1.0	0.7	0.8976625640734108	0.29871043737957687	0.8148148147142205	0.83499616269505	22.266044409011474	4.938156461335895	0.22177968156197916
1	3	undersample	0.8	100	10	63	0.3	1.0	0.7	0.8944506030717339	0.30497360972776094	0.802469135703399	0.8188795088195021	18.36731835176924	4.430581466333777	0.24122091193752387
1	1	undersample	0.8	100	10	63	0.3	1.0	1.0	0.8855158560965672	0.2802702920564882	0.851851851746685	0.8188795088195021	25.99681945631026	4.703232633492779	0.18091568399083371
1	2	undersample	0.8	100	10	63	0.3	1.0	1.0	0.8940526610007296	0.3158312629335028	0.802469135703399	0.8388334612368471	21.14434326607091	4.979129613817638	0.23548281163047155
1	3	undersample	0.8	100	10	63	0.3	1.0	1.0	0.8950285665558113	0.2896640376486646	0.7777777776817559	0.8311588641532529	17.229543986604885	4.606565382988608	0.26736431412662715
1	1	undersample	0.8	300	3	31	0.1	0.6	0.7	0.8820480751921018	0.2670361166070494	0.827160493725042	0.8219493476529398	22.092670374404904	4.645646822210203	0.2102799943399163
1	2	undersample	0.8	300	3	31	0.1	0.6	0.7	0.8899121685000426	0.28699296984585654	0.802469135703399	0.8273215656114558	19.463887168738427	4.647187658801008	0.23875947409036224
1	3	undersample	0.8	300	3	31	0.1	0.6	0.7	0.891096519901841	0.3005078952780761	0.802469135703399	0.8165771296944239	18.08577253433297	4.374967476066853	0.24190104607939455
1	1	undersample	0.8	300	3	31	0.1	0.6	1.0	0.8853168850610651	0.27023155277893723	0.827160493725042	0.820414428236221	21.862940607703095	4.605940441327088	0.21067340873051837
1	2	undersample	0.8	300	3	31	0.1	0.6	1.0	0.8906417289635503	0.29021580560439453	0.802469135703399	0.8334612432783312	20.33121934978487	4.818512539152768	0.23700065662276967
1	3	undersample	0.8	300	3	31	0.1	0.6	1.0	0.8863022654273613	0.2858018942701265	0.8148148147142205	0.8119723714442674	19.00081470344349	4.333484273763849	0.22806833030008716
1	1	undersample	0.8	300	3	31	0.1	1.0	0.7	0.8820480751921018	0.2670361166070494	0.827160493725042	0.8219493476529398	22.092670374404904	4.645646822210203	0.2102799943399163
1	2	undersample	0.8	300	3	31	0.1	1.0	0.7	0.8899121685000426	0.28699296984585654	0.802469135703399	0.8273215656114558	19.463887168738427	4.647187658801008	0.23875947409036224
1	3	undersample	0.8	300	3	31	0.1	1.0	0.7	0.891096519901841	0.3005078952780761	0.802469135703399	0.8165771296944239	18.08577253433297	4.374967476066853	0.24190104607939455
1	1	undersample	0.8	300	3	31	0.1	1.0	1.0	0.8853168850610651	0.27023155277893723	0.827160493725042	0.820414428236221	21.862940607703095	4.605940441327088	0.21067340873051837
1	2	undersample	0.8	300	3	31	0.1	1.0	1.0	0.8906417289635503	0.29021580560439453	0.802469135703399	0.8334612432783312	20.33121934978487	4.818512539152768	0.23700065662276967
1	3	undersample	0.8	300	3	31	0.1	1.0	1.0	0.8863022654273613	0.2858018942701265	0.8148148147142205	0.8119723714442674	19.00081470344349	4.333484273763849	0.22806833030008716
1	1	undersample	0.8	300	3	31	0.3	0.6	0.7	0.8827681608443951	0.28117243491363636	0.827160493725042	0.8142747505693456	20.98199340104426	4.453677955603476	0.21226189812650909
1	2	undersample	0.8	300	3	31	0.3	0.6	0.7	0.891049145845769	0.29216181068103847	0.802469135703399	0.8303914044448935	19.88970409972674	4.731299647662473	0.23787681430768165
1	3	undersample	0.8	300	3	31	0.3	0.6	0.7	0.8828534341453247	0.2828475353134967	0.7901234566925774	0.8158096699860644	16.674508444369863	4.2897117005853715	0.2572616487107724
1	1	undersample	0.8	300	3	31	0.3	0.6	1.0	0.8818870034014573	0.26452841169059604	0.827160493725042	0.8119723714442674	20.66647047212696	4.399143126396634	0.21286377495688438
1	2	undersample	0.8	300	3	31	0.3	0.6	1.0	0.8867760059880807	0.2887423386156662	0.7530864196601128	0.8265541059030963	14.534733356656417	4.341909505336982	0.2987264543109902
1	3	undersample	0.8	300	3	31	0.3	0.6	1.0	0.8896752982196829	0.2805725821590067	0.7777777776817559	0.820414428236221	15.98931494399403	4.330958922441889	0.27086581118195757
1	1	undersample	0.8	300	3	31	0.3	1.0	0.7	0.8827681608443951	0.28117243491363636	0.827160493725042	0.8142747505693456	20.98199340104426	4.453677955603476	0.21226189812650909
1	2	undersample	0.8	300	3	31	0.3	1.0	0.7	0.891049145845769	0.29216181068103847	0.802469135703399	0.8303914044448935	19.88970409972674	4.731299647662473	0.23787681430768165
1	3	undersample	0.8	300	3	31	0.3	1.0	0.7	0.8828534341453247	0.2828475353134967	0.7901234566925774	0.8158096699860644	16.674508444369863	4.2897117005853715	0.2572616487107724
1	1	undersample	0.8	300	3	31	0.3	1.0	1.0	0.8818870034014573	0.26452841169059604	0.827160493725042	0.8119723714442674	20.66647047212696	4.399143126396634	0.21286377495688438
1	2	undersample	0.8	300	3	31	0.3	1.0	1.0	0.8867760059880807	0.2887423386156662	0.7530864196601128	0.8265541059030963	14.534733356656417	4.341909505336982	0.2987264543109902
1	3	undersample	0.8	300	3	31	0.3	1.0	1.0	0.8896752982196829	0.2805725821590067	0.7777777776817559	0.820414428236221	15.98931494399403	4.330958922441889	0.27086581118195757
1	1	undersample	0.8	300	3	63	0.1	0.6	0.7	0.8820480751921018	0.2670361166070494	0.827160493725042	0.8219493476529398	22.092670374404904	4.645646822210203	0.2102799943399163
1	2	undersample	0.8	300	3	63	0.1	0.6	0.7	0.8899121685000426	0.28699296984585654	0.802469135703399	0.8273215656114558	19.463887168738427	4.647187658801008	0.23875947409036224
1	3	undersample	0.8	300	3	63	0.1	0.6	0.7	0.891096519901841	0.3005078952780761	0.802469135703399	0.8165771296944239	18.08577253433297	4.374967476066853	0.24190104607939455
1	1	undersample	0.8	300	3	63	0.1	0.6	1.0	0.8853168850610651	0.27023155277893723	0.827160493725042	0.820414428236221	21.862940607703095	4.605940441327088	0.21067340873051837
1	2	undersample	0.8	300	3	63	0.1	0.6	1.0	0.8906417289635503	0.29021580560439453	0.802469135703399	0.8334612432783312	20.33121934978487	4.818512539152768	0.23700065662276967
1	3	undersample	0.8	300	3	63	0.1	0.6	1.0	0.8863022654273613	0.2858018942701265	0.8148148147142205	0.8119723714442674	19.00081470344349	4.333484273763849	0.22806833030008716
1	1	undersample	0.8	300	3	63	0.1	1.0	0.7	0.8820480751921018	0.2670361166070494	0.827160493725042	0.8219493476529398	22.092670374404904	4.645646822210203	0.2102799943399163
1	2	undersample	0.8	300	3	63	0.1	1.0	0.7	0.8899121685000426	0.28699296984585654	0.802469135703399	0.8273215656114558	19.463887168738427	4.647187658801008	0.23875947409036224
1	3	undersample	0.8	300	3	63	0.1	1.0	0.7	0.891096519901841	0.3005078952780761	0.802469135703399	0.8165771296944239	18.08577253433297	4.374967476066853	0.24190104607939455
1	1	undersample	0.8	300	3	63	0.1	1.0	1.0	0.8853168850610651	0.27023155277893723	0.827160493725042	0.820414428236221	21.862940607703095	4.605940441327088	0.21067340873051837
1	2	undersample	0.8	300	3	63	0.1	1.0	1.0	0.8906417289635503	0.29021580560439453	0.802469135703399	0.8334612432783312	20.33121934978487	4.818512539152768	0.23700065662276967
1	3	undersample	0.8	300	3	63	0.1	1.0	1.0	0.8863022654273613	0.2858018942701265	0.8148148147142205	0.8119723714442674	19.00081470344349	4.333484273763849	0.22806833030008716
1	1	undersample	0.8	300	3	63	0.3	0.6	0.7	0.8827681608443951	0.28117243491363636	0.827160493725042	0.8142747505693456	20.98199340104426	4.453677955603476	0.21226189812650909
1	2	undersample	0.8	300	3	63	0.3	0.6	0.7	0.891049145845769	0.29216181068103847	0.802469135703399	0.8303914044448935	19.88970409972674	4.731299647662473	0.23787681430768165
1	3	undersample	0.8	300	3	63	0.3	0.6	0.7	0.8828534341453247	0.2828475353134967	0.7901234566925774	0.8158096699860644	16.674508444369863	4.2897117005853715	0.2572616487107724
1	1	undersample	0.8	300	3	63	0.3	0.6	1.0	0.8818870034014573	0.26452841169059604	0.827160493725042	0.8119723714442674	20.66647047212696	4.399143126396634	0.21286377495688438
1	2	undersample	0.8	300	3	63	0.3	0.6	1.0	0.8867760059880807	0.2887423386156662	0.7530864196601128	0.8265541059030963	14.534733356656417	4.341909505336982	0.2987264543109902
1	3	undersample	0.8	300	3	63	0.3	0.6	1.0	0.8896752982196829	0.2805725821590067	0.7777777776817559	0.820414428236221	15.98931494399403	4.330958922441889	0.27086581118195757
1	1	undersample	0.8	300	3	63	0.3	1.0	0.7	0.8827681608443951	0.28117243491363636	0.827160493725042	0.8142747505693456	20.98199340104426	4.453677955603476	0.21226189812650909
1	2	undersample	0.8	300	3	63	0.3	1.0	0.7	0.891049145845769	0.29216181068103847	0.802469135703399	0.8303914044448935	19.88970409972674	4.731299647662473	0.23787681430768165
1	3	undersample	0.8	300	3	63	0.3	1.0	0.7	0.8828534341453247	0.2828475353134967	0.7901234566925774	0.8158096699860644	16.674508444369863	4.2897117005853715	0.2572616487107724
1	1	undersample	0.8	300	3	63	0.3	1.0	1.0	0.8818870034014573	0.26452841169059604	0.827160493725042	0.8119723714442674	20.66647047212696	4.399143126396634	0.21286377495688438
1	2	undersample	0.8	300	3	63	0.3	1.0	1.0	0.8867760059880807	0.2887423386156662	0.7530864196601128	0.8265541059030963	14.534733356656417	4.341909505336982	0.2987264543109902
1	3	undersample	0.8	300	3	63	0.3	1.0	1.0	0.8896752982196829	0.2805725821590067	0.7777777776817559	0.820414428236221	15.98931494399403	4.330958922441889	0.27086581118195757
1	1	undersample	0.8	300	5	31	0.1	0.6	0.7	0.8845399505414854	0.28589613982984685	0.8395061727358635	0.8219493476529398	24.147212535406805	4.714984834481997	0.19525999475493658
1	2	undersample	0.8	300	5	31	0.1	0.6	0.7	0.8913049657485574	0.2837288692235107	0.8148148147142205	0.8334612432783312	22.020274432907957	4.89264350129358	0.22218811559310442
1	3	undersample	0.8	300	5	31	0.1	0.6	0.7	0.886633883819865	0.29516600274946475	0.802469135703399	0.820414428236221	18.55902618734319	4.468449681884488	0.240769609956238
1	1	undersample	0.8	300	5	31	0.1	0.6	1.0	0.8872497465488001	0.28559033231538855	0.8395061727358635	0.820414428236221	23.896118692759412	4.674685821048388	0.19562530811765858
1	2	undersample	0.8	300	5	31	0.1	0.6	1.0	0.8908596496214812	0.28173635026567645	0.802469135703399	0.8303914044448935	19.88970409972674	4.731299647662473	0.23787681430768165
1	3	undersample	0.8	300	5	31	0.1	0.6	1.0	0.8877613863543768	0.28794755770123964	0.802469135703399	0.8196469685278616	18.46276438056766	4.449435003442219	0.2409950496631844
1	1	undersample	0.8	300	5	31	0.1	1.0	0.7	0.8845399505414854	0.28589613982984685	0.8395061727358635	0.8219493476529398	24.147212535406805	4.714984834481997	0.19525999475493658
1	2	undersample	0.8	300	5	31	0.1	1.0	0.7	0.8913049657485574	0.2837288692235107	0.8148148147142205	0.8334612432783312	22.020274432907957	4.89264350129358	0.22218811559310442
1	3	undersample	0.8	300	5	31	0.1	1.0	0.7	0.886633883819865	0.29516600274946475	0.802469135703399	0.820414428236221	18.55902618734319	4.468449681884488	0.240769609956238
1	1	undersample	0.8	300	5	31	0.1	1.0	1.0	0.8872497465488001	0.28559033231538855	0.8395061727358635	0.820414428236221	23.896118692759412	4.674685821048388	0.19562530811765858
1	2	undersample	0.8	300	5	31	0.1	1.0	1.0	0.8908596496214812	0.28173635026567645	0.802469135703399	0.8303914044448935	19.88970409972674	4.731299647662473	0.23787681430768165
1	3	undersample	0.8	300	5	31	0.1	1.0	1.0	0.8877613863543768	0.28794755770123964	0.802469135703399	0.8196469685278616	18.46276438056766	4.449435003442219	0.2409950496631844
1	1	undersample	0.8	300	5	31	0.3	0.6	0.7	0.8838103900779777	0.27142355294653947	0.827160493725042	0.8173445894027833	21.41506408709055	4.528529681848633	0.21146467034987232
1	2	undersample	0.8	300	5	31	0.3	0.6	0.7	0.8887751911543162	0.29152791711862247	0.802469135703399	0.8388334612368471	21.14434326607091	4.979129613817638	0.23548281163047155
1	3	undersample	0.8	300	5	31	0.3	0.6	0.7	0.8895142264290383	0.2872019478194021	0.8148148147142205	0.8196469685278616	19.996593980649493	4.517887849649022	0.22593285906864927
1	1	undersample	0.8	300	5	31	0.3	0.6	1.0	0.8843125550723402	0.2685019168305543	0.8395061727358635	0.8173445894027833	23.40659120049266	4.596119677100106	0.19636005104995619
1	2	undersample	0.8	300	5	31	0.3	0.6	1.0	0.8935694456287958	0.29772231575793395	0.7654320986709343	0.8388334612368471	16.98395843129879	4.749323631641438	0.27963583878358944
1	3	undersample	0.8	300	5	31	0.3	0.6	1.0	0.8874108183394445	0.27376334959562826	0.802469135703399	0.8165771296944239	18.08577253433297	4.374967476066853	0.24190104607939455
1	1	undersample	0.8	300	5	31	0.3	1.0	0.7	0.8838103900779777	0.27142355294653947	0.827160493725042	0.8173445894027833	21.41506408709055	4.528529681848633	0.21146467034987232
1	2	undersample	0.8	300	5	31	0.3	1.0	0.7	0.8887751911543162	0.29152791711862247	0.802469135703399	0.8388334612368471	21.14434326607091	4.979129613817638	0.23548281163047155
1	3	undersample	0.8	300	5	31	0.3	1.0	0.7	0.8895142264290383	0.2872019478194021	0.8148148147142205	0.8196469685278616	19.996593980649493	4.517887849649022	0.22593285906864927
1	1	undersample	0.8	300	5	31	0.3	1.0	1.0	0.8843125550723402	0.2685019168305543	0.8395061727358635	0.8173445894027833	23.40659120049266	4.596119677100106	0.19636005104995619
1	2	undersample	0.8	300	5	31	0.3	1.0	1.0	0.8935694456287958	0.29772231575793395	0.7654320986709343	0.8388334612368471	16.98395843129879	4.749323631641438	0.27963583878358944
1	3	undersample	0.8	300	5	31	0.3	1.0	1.0	0.8874108183394445	0.27376334959562826	0.802469135703399	0.8165771296944239	18.08577253433297	4.374967476066853	0.24190104607939455
1	1	undersample	0.8	300	5	63	0.1	0.6	0.7	0.8845399505414854	0.28589613982984685	0.8395061727358635	0.8219493476529398	24.147212535406805	4.714984834481997	0.19525999475493658
1	2	undersample	0.8	300	5	63	0.1	0.6	0.7	0.8913049657485574	0.2837288692235107	0.8148148147142205	0.8334612432783312	22.020274432907957	4.89264350129358	0.22218811559310442
1	3	undersample	0.8	300	5	63	0.1	0.6	0.7	0.886633883819865	0.29516600274946475	0.802469135703399	0.820414428236221	18.55902618734319	4.468449681884488	0.240769609956238
1	1	undersample	0.8	300	5	63	0.1	0.6	1.0	0.8872497465488001	0.28559033231538855	0.8395061727358635	0.820414428236221	23.896118692759412	4.674685821048388	0.19562530811765858
1	2	undersample	0.8	300	5	63	0.1	0.6	1.0	0.8908596496214812	0.28173635026567645	0.802469135703399	0.8303914044448935	19.88970409972674	4.731299647662473	0.23787681430768165
1	3	undersample	0.8	300	5	63	0.1	0.6	1.0	0.8877613863543768	0.28794755770123964	0.802469135703399	0.8196469685278616	18.46276438056766	4.449435003442219	0.2409950496631844
1	1	undersample	0.8	300	5	63	0.1	1.0	0.7	0.8845399505414854	0.28589613982984685	0.8395061727358635	0.8219493476529398	24.147212535406805	4.714984834481997	0.19525999475493658
1	2	undersample	0.8	300	5	63	0.1	1.0	0.7	0.8913049657485574	0.2837288692235107	0.8148148147142205	0.8334612432783312	22.020274432907957	4.89264350129358	0.22218811559310442
1	3	undersample	0.8	300	5	63	0.1	1.0	0.7	0.886633883819865	0.29516600274946475	0.802469135703399	0.820414428236221	18.55902618734319	4.468449681884488	0.240769609956238
1	1	undersample	0.8	300	5	63	0.1	1.0	1.0	0.8872497465488001	0.28559033231538855	0.8395061727358635	0.820414428236221	23.896118692759412	4.674685821048388	0.19562530811765858
1	2	undersample	0.8	300	5	63	0.1	1.0	1.0	0.8908596496214812	0.28173635026567645	0.802469135703399	0.8303914044448935	19.88970409972674	4.731299647662473	0.23787681430768165
1	3	undersample	0.8	300	5	63	0.1	1.0	1.0	0.8877613863543768	0.28794755770123964	0.802469135703399	0.8196469685278616	18.46276438056766	4.449435003442219	0.2409950496631844
1	1	undersample	0.8	300	5	63	0.3	0.6	0.7	0.8838103900779777	0.27142355294653947	0.827160493725042	0.8173445894027833	21.41506408709055	4.528529681848633	0.21146467034987232
1	2	undersample	0.8	300	5	63	0.3	0.6	0.7	0.8887751911543162	0.29152791711862247	0.802469135703399	0.8388334612368471	21.14434326607091	4.979129613817638	0.23548281163047155
1	3	undersample	0.8	300	5	63	0.3	0.6	0.7	0.8895142264290383	0.2872019478194021	0.8148148147142205	0.8196469685278616	19.996593980649493	4.517887849649022	0.22593285906864927
1	1	undersample	0.8	300	5	63	0.3	0.6	1.0	0.8843125550723402	0.2685019168305543	0.8395061727358635	0.8173445894027833	23.40659120049266	4.596119677100106	0.19636005104995619
1	2	undersample	0.8	300	5	63	0.3	0.6	1.0	0.8935694456287958	0.29772231575793395	0.7654320986709343	0.8388334612368471	16.98395843129879	4.749323631641438	0.27963583878358944
1	3	undersample	0.8	300	5	63	0.3	0.6	1.0	0.8874108183394445	0.27376334959562826	0.802469135703399	0.8165771296944239	18.08577253433297	4.374967476066853	0.24190104607939455
1	1	undersample	0.8	300	5	63	0.3	1.0	0.7	0.8838103900779777	0.27142355294653947	0.827160493725042	0.8173445894027833	21.41506408709055	4.528529681848633	0.21146467034987232
1	2	undersample	0.8	300	5	63	0.3	1.0	0.7	0.8887751911543162	0.29152791711862247	0.802469135703399	0.8388334612368471	21.14434326607091	4.979129613817638	0.23548281163047155
1	3	undersample	0.8	300	5	63	0.3	1.0	0.7	0.8895142264290383	0.2872019478194021	0.8148148147142205	0.8196469685278616	19.996593980649493	4.517887849649022	0.22593285906864927
1	1	undersample	0.8	300	5	63	0.3	1.0	1.0	0.8843125550723402	0.2685019168305543	0.8395061727358635	0.8173445894027833	23.40659120049266	4.596119677100106	0.19636005104995619
1	2	undersample	0.8	300	5	63	0.3	1.0	1.0	0.8935694456287958	0.29772231575793395	0.7654320986709343	0.8388334612368471	16.98395843129879	4.749323631641438	0.27963583878358944
1	3	undersample	0.8	300	5	63	0.3	1.0	1.0	0.8874108183394445	0.27376334959562826	0.802469135703399	0.8165771296944239	18.08577253433297	4.374967476066853	0.24190104607939455
1	1	undersample	0.8	300	10	31	0.1	0.6	0.7	0.887126574003013	0.28750943944319085	0.8395061727358635	0.8219493476529398	24.147212535406805	4.714984834481997	0.19525999475493658
1	2	undersample	0.8	300	10	31	0.1	0.6	0.7	0.8973593701145505	0.2991693376863205	0.8148148147142205	0.8419033000702848	23.431065675404415	5.153901147446151	0.21996015821617293
1	3	undersample	0.8	300	10	31	0.1	0.6	0.7	0.8913144405597718	0.2953963054101634	0.7901234566925774	0.8173445894027833	16.84626653606479	4.3257596960942175	0.2567785282496207
1	1	undersample	0.8	300	10	31	0.1	0.6	1.0	0.884454677240556	0.2780843454842439	0.8395061727358635	0.8250191864863775	24.662615685321946	4.797703861934944	0.19453344594605024
1	2	undersample	0.8	300	10	31	0.1	0.6	1.0	0.8983258008584178	0.30457286319486127	0.7901234566925774	0.8419033000702848	20.047970740162274	4.997722324796268	0.2492881792921106
1	3	undersample	0.8	300	10	31	0.1	0.6	1.0	0.8885288460627422	0.2853821523929188	0.7901234566925774	0.8150422102777051	16.58969843222859	4.2719120679360865	0.2575038913148725
1	1	undersample	0.8	300	10	31	0.1	1.0	0.7	0.887126574003013	0.28750943944319085	0.8395061727358635	0.8219493476529398	24.147212535406805	4.714984834481997	0.19525999475493658
1	2	undersample	0.8	300	10	31	0.1	1.0	0.7	0.8973593701145505	0.2991693376863205	0.8148148147142205	0.8419033000702848	23.431065675404415	5.153901147446151	0.21996015821617293
1	3	undersample	0.8	300	10	31	0.1	1.0	0.7	0.8913144405597718	0.2953963054101634	0.7901234566925774	0.8173445894027833	16.84626653606479	4.3257596960942175	0.2567785282496207
1	1	undersample	0.8	300	10	31	0.1	1.0	1.0	0.884454677240556	0.2780843454842439	0.8395061727358635	0.8250191864863775	24.662615685321946	4.797703861934944	0.19453344594605024
1	2	undersample	0.8	300	10	31	0.1	1.0	1.0	0.8983258008584178	0.30457286319486127	0.7901234566925774	0.8419033000702848	20.047970740162274	4.997722324796268	0.2492881792921106
1	3	undersample	0.8	300	10	31	0.1	1.0	1.0	0.8885288460627422	0.2853821523929188	0.7901234566925774	0.8150422102777051	16.58969843222859	4.2719120679360865	0.2575038913148725
1	1	undersample	0.8	300	10	31	0.3	0.6	0.7	0.8846157490312005	0.2646113302741552	0.8395061727358635	0.820414428236221	23.896118692759412	4.674685821048388	0.19562530811765858
1	2	undersample	0.8	300	10	31	0.3	0.6	0.7	0.8964971622940413	0.30848209750738886	0.802469135703399	0.8319263238616122	20.108445673508594	4.774507861050097	0.23743792720168844
1	3	undersample	0.8	300	10	31	0.3	0.6	0.7	0.8942137327913741	0.30242927121975005	0.802469135703399	0.8188795088195021	18.36731835176924	4.430581466333777	0.24122091193752387
1	1	undersample	0.8	300	10	31	0.3	0.6	1.0	0.8852410865713501	0.2765797033906968	0.8641975307575065	0.8150422102777051	28.042245326478294	4.6724038243050945	0.166620165021908
1	2	undersample	0.8	300	10	31	0.3	0.6	1.0	0.8932188776138634	0.3152805870976444	0.802469135703399	0.8365310821117689	20.789317331200625	4.909001032000848	0.23613092945289946
1	3	undersample	0.8	300	10	31	0.3	0.6	1.0	0.8953601849483149	0.28357189104301206	0.802469135703399	0.8319263238616122	20.108445673508594	4.774507861050097	0.23743792720168844
1	1	undersample	0.8	300	10	31	0.3	1.0	0.7	0.8846157490312005	0.2646113302741552	0.8395061727358635	0.820414428236221	23.896118692759412	4.674685821048388	0.19562530811765858
1	2	undersample	0.8	300	10	31	0.3	1.0	0.7	0.8964971622940413	0.30848209750738886	0.802469135703399	0.8319263238616122	20.108445673508594	4.774507861050097	0.23743792720168844
1	3	undersample	0.8	300	10	31	0.3	1.0	0.7	0.8942137327913741	0.30242927121975005	0.802469135703399	0.8188795088195021	18.36731835176924	4.430581466333777	0.24122091193752387
1	1	undersample	0.8	300	10	31	0.3	1.0	1.0	0.8852410865713501	0.2765797033906968	0.8641975307575065	0.8150422102777051	28.042245326478294	4.6724038243050945	0.166620165021908
1	2	undersample	0.8	300	10	31	0.3	1.0	1.0	0.8932188776138634	0.3152805870976444	0.802469135703399	0.8365310821117689	20.789317331200625	4.909001032000848	0.23613092945289946
1	3	undersample	0.8	300	10	31	0.3	1.0	1.0	0.8953601849483149	0.28357189104301206	0.802469135703399	0.8319263238616122	20.108445673508594	4.774507861050097	0.23743792720168844
1	1	undersample	0.8	300	10	63	0.1	0.6	0.7	0.887126574003013	0.28750943944319085	0.8395061727358635	0.8219493476529398	24.147212535406805	4.714984834481997	0.19525999475493658
1	2	undersample	0.8	300	10	63	0.1	0.6	0.7	0.8973593701145505	0.2991693376863205	0.8148148147142205	0.8419033000702848	23.431065675404415	5.153901147446151	0.21996015821617293
1	3	undersample	0.8	300	10	63	0.1	0.6	0.7	0.8913144405597718	0.2953963054101634	0.7901234566925774	0.8173445894027833	16.84626653606479	4.3257596960942175	0.2567785282496207
1	1	undersample	0.8	300	10	63	0.1	0.6	1.0	0.884454677240556	0.2780843454842439	0.8395061727358635	0.8250191864863775	24.662615685321946	4.797703861934944	0.19453344594605024
1	2	undersample	0.8	300	10	63	0.1	0.6	1.0	0.8983258008584178	0.30457286319486127	0.7901234566925774	0.8419033000702848	20.047970740162274	4.997722324796268	0.2492881792921106
1	3	undersample	0.8	300	10	63	0.1	0.6	1.0	0.8885288460627422	0.2853821523929188	0.7901234566925774	0.8150422102777051	16.58969843222859	4.2719120679360865	0.2575038913148725
1	1	undersample	0.8	300	10	63	0.1	1.0	0.7	0.887126574003013	0.28750943944319085	0.8395061727358635	0.8219493476529398	24.147212535406805	4.714984834481997	0.19525999475493658
1	2	undersample	0.8	300	10	63	0.1	1.0	0.7	0.8973593701145505	0.2991693376863205	0.8148148147142205	0.8419033000702848	23.431065675404415	5.153901147446151	0.21996015821617293
1	3	undersample	0.8	300	10	63	0.1	1.0	0.7	0.8913144405597718	0.2953963054101634	0.7901234566925774	0.8173445894027833	16.84626653606479	4.3257596960942175	0.2567785282496207
1	1	undersample	0.8	300	10	63	0.1	1.0	1.0	0.884454677240556	0.2780843454842439	0.8395061727358635	0.8250191864863775	24.662615685321946	4.797703861934944	0.19453344594605024
1	2	undersample	0.8	300	10	63	0.1	1.0	1.0	0.8983258008584178	0.30457286319486127	0.7901234566925774	0.8419033000702848	20.047970740162274	4.997722324796268	0.2492881792921106
1	3	undersample	0.8	300	10	63	0.1	1.0	1.0	0.8885288460627422	0.2853821523929188	0.7901234566925774	0.8150422102777051	16.58969843222859	4.2719120679360865	0.2575038913148725
1	1	undersample	0.8	300	10	63	0.3	0.6	0.7	0.8846157490312005	0.2646113302741552	0.8395061727358635	0.820414428236221	23.896118692759412	4.674685821048388	0.19562530811765858
1	2	undersample	0.8	300	10	63	0.3	0.6	0.7	0.8964971622940413	0.30848209750738886	0.802469135703399	0.8319263238616122	20.108445673508594	4.774507861050097	0.23743792720168844
1	3	undersample	0.8	300	10	63	0.3	0.6	0.7	0.8942137327913741	0.30242927121975005	0.802469135703399	0.8188795088195021	18.36731835176924	4.430581466333777	0.24122091193752387
1	1	undersample	0.8	300	10	63	0.3	0.6	1.0	0.8852410865713501	0.2765797033906968	0.8641975307575065	0.8150422102777051	28.042245326478294	4.6724038243050945	0.166620165021908
1	2	undersample	0.8	300	10	63	0.3	0.6	1.0	0.8932188776138634	0.3152805870976444	0.802469135703399	0.8365310821117689	20.789317331200625	4.909001032000848	0.23613092945289946
1	3	undersample	0.8	300	10	63	0.3	0.6	1.0	0.8953601849483149	0.28357189104301206	0.802469135703399	0.8319263238616122	20.108445673508594	4.774507861050097	0.23743792720168844
1	1	undersample	0.8	300	10	63	0.3	1.0	0.7	0.8846157490312005	0.2646113302741552	0.8395061727358635	0.820414428236221	23.896118692759412	4.674685821048388	0.19562530811765858
1	2	undersample	0.8	300	10	63	0.3	1.0	0.7	0.8964971622940413	0.30848209750738886	0.802469135703399	0.8319263238616122	20.108445673508594	4.774507861050097	0.23743792720168844
1	3	undersample	0.8	300	10	63	0.3	1.0	0.7	0.8942137327913741	0.30242927121975005	0.802469135703399	0.8188795088195021	18.36731835176924	4.430581466333777	0.24122091193752387
1	1	undersample	0.8	300	10	63	0.3	1.0	1.0	0.8852410865713501	0.2765797033906968	0.8641975307575065	0.8150422102777051	28.042245326478294	4.6724038243050945	0.166620165021908
1	2	undersample	0.8	300	10	63	0.3	1.0	1.0	0.8932188776138634	0.3152805870976444	0.802469135703399	0.8365310821117689	20.789317331200625	4.909001032000848	0.23613092945289946
1	3	undersample	0.8	300	10	63	0.3	1.0	1.0	0.8953601849483149	0.28357189104301206	0.802469135703399	0.8319263238616122	20.108445673508594	4.774507861050097	0.23743792720168844
1	1	undersample	0.8	500	3	31	0.1	0.6	0.7	0.8802573358725827	0.26540665308494793	0.827160493725042	0.8211818879445804	21.97731250875051	4.625708424947483	0.21047651769671932
1	2	undersample	0.8	500	3	31	0.1	0.6	0.7	0.8890404858683191	0.2875911396247119	0.7901234566925774	0.8250191864863775	17.750256489696262	4.515485987703477	0.2543898908064838
1	3	undersample	0.8	500	3	31	0.1	0.6	0.7	0.8837345915882626	0.28441931257592545	0.7901234566925774	0.8104374520275485	16.09525949426391	4.1681409300638546	0.2589669815883812
1	1	undersample	0.8	500	3	31	0.1	0.6	1.0	0.8837819656443345	0.26948509955916367	0.8148148147142205	0.8181120491111428	19.790715565069274	4.479762215884721	0.22635674810487252
1	2	undersample	0.8	500	3	31	0.1	0.6	1.0	0.8870034014572258	0.28003827764262307	0.7901234566925774	0.829623944736534	18.33174191697377	4.637526142364815	0.2529779210317928
1	3	undersample	0.8	500	3	31	0.1	0.6	1.0	0.8802668106837971	0.28441667906005885	0.7777777776817559	0.8135072908609862	15.26748851292511	4.1705530450333095	0.27316561521089266
1	1	undersample	0.8	500	3	31	0.1	1.0	0.7	0.8802573358725827	0.26540665308494793	0.827160493725042	0.8211818879445804	21.97731250875051	4.625708424947483	0.21047651769671932
1	2	undersample	0.8	500	3	31	0.1	1.0	0.7	0.8890404858683191	0.2875911396247119	0.7901234566925774	0.8250191864863775	17.750256489696262	4.515485987703477	0.2543898908064838
1	3	undersample	0.8	500	3	31	0.1	1.0	0.7	0.8837345915882626	0.28441931257592545	0.7901234566925774	0.8104374520275485	16.09525949426391	4.1681409300638546	0.2589669815883812
1	1	undersample	0.8	500	3	31	0.1	1.0	1.0	0.8837819656443345	0.26948509955916367	0.8148148147142205	0.8181120491111428	19.790715565069274	4.479762215884721	0.22635674810487252
1	2	undersample	0.8	500	3	31	0.1	1.0	1.0	0.8870034014572258	0.28003827764262307	0.7901234566925774	0.829623944736534	18.33174191697377	4.637526142364815	0.2529779210317928
1	3	undersample	0.8	500	3	31	0.1	1.0	1.0	0.8802668106837971	0.28441667906005885	0.7777777776817559	0.8135072908609862	15.26748851292511	4.1705530450333095	0.27316561521089266
1	1	undersample	0.8	500	3	31	0.3	0.6	0.7	0.8823607439621766	0.28064822107010273	0.8395061727358635	0.8135072908609862	22.817345143723887	4.501549318448651	0.1972862776944666
1	2	undersample	0.8	500	3	31	0.3	0.6	0.7	0.890802800754195	0.2928333854070153	0.7901234566925774	0.8326937835699717	18.7371812963719	4.72261836007058	0.2520452835461016
1	3	undersample	0.8	500	3	31	0.3	0.6	0.7	0.8835450953639749	0.280642921022913	0.7654320986709343	0.820414428236221	14.907331255381512	4.2622135427205885	0.2859139117948175
1	1	undersample	0.8	500	3	31	0.3	0.6	1.0	0.8824270676406772	0.2650770736709029	0.827160493725042	0.8112049117359079	20.563006313769996	4.381260431708803	0.21306515979352852
1	2	undersample	0.8	500	3	31	0.3	0.6	1.0	0.8865770349525786	0.29097984063289084	0.7654320986709343	0.8273215656114558	15.634150770025418	4.432702074548653	0.28352687545432564
1	3	undersample	0.8	500	3	31	0.3	0.6	1.0	0.8901490387804022	0.2833881842471192	0.7901234566925774	0.8273215656114558	18.037122634050007	4.575692464050223	0.25368194121168336
1	1	undersample	0.8	500	3	31	0.3	1.0	0.7	0.8823607439621766	0.28064822107010273	0.8395061727358635	0.8135072908609862	22.817345143723887	4.501549318448651	0.1972862776944666
1	2	undersample	0.8	500	3	31	0.3	1.0	0.7	0.890802800754195	0.2928333854070153	0.7901234566925774	0.8326937835699717	18.7371812963719	4.72261836007058	0.2520452835461016
1	3	undersample	0.8	500	3	31	0.3	1.0	0.7	0.8835450953639749	0.280642921022913	0.7654320986709343	0.820414428236221	14.907331255381512	4.2622135427205885	0.2859139117948175
1	1	undersample	0.8	500	3	31	0.3	1.0	1.0	0.8824270676406772	0.2650770736709029	0.827160493725042	0.8112049117359079	20.563006313769996	4.381260431708803	0.21306515979352852
1	2	undersample	0.8	500	3	31	0.3	1.0	1.0	0.8865770349525786	0.29097984063289084	0.7654320986709343	0.8273215656114558	15.634150770025418	4.432702074548653	0.28352687545432564
1	3	undersample	0.8	500	3	31	0.3	1.0	1.0	0.8901490387804022	0.2833881842471192	0.7901234566925774	0.8273215656114558	18.037122634050007	4.575692464050223	0.25368194121168336
1	1	undersample	0.8	500	3	63	0.1	0.6	0.7	0.8802573358725827	0.26540665308494793	0.827160493725042	0.8211818879445804	21.97731250875051	4.625708424947483	0.21047651769671932
1	2	undersample	0.8	500	3	63	0.1	0.6	0.7	0.8890404858683191	0.2875911396247119	0.7901234566925774	0.8250191864863775	17.750256489696262	4.515485987703477	0.2543898908064838
1	3	undersample	0.8	500	3	63	0.1	0.6	0.7	0.8837345915882626	0.28441931257592545	0.7901234566925774	0.8104374520275485	16.09525949426391	4.1681409300638546	0.2589669815883812
1	1	undersample	0.8	500	3	63	0.1	0.6	1.0	0.8837819656443345	0.26948509955916367	0.8148148147142205	0.8181120491111428	19.790715565069274	4.479762215884721	0.22635674810487252
1	2	undersample	0.8	500	3	63	0.1	0.6	1.0	0.8870034014572258	0.28003827764262307	0.7901234566925774	0.829623944736534	18.33174191697377	4.637526142364815	0.2529779210317928
1	3	undersample	0.8	500	3	63	0.1	0.6	1.0	0.8802668106837971	0.28441667906005885	0.7777777776817559	0.8135072908609862	15.26748851292511	4.1705530450333095	0.27316561521089266
1	1	undersample	0.8	500	3	63	0.1	1.0	0.7	0.8802573358725827	0.26540665308494793	0.827160493725042	0.8211818879445804	21.97731250875051	4.625708424947483	0.21047651769671932
1	2	undersample	0.8	500	3	63	0.1	1.0	0.7	0.8890404858683191	0.2875911396247119	0.7901234566925774	0.8250191864863775	17.750256489696262	4.515485987703477	0.2543898908064838
1	3	undersample	0.8	500	3	63	0.1	1.0	0.7	0.8837345915882626	0.28441931257592545	0.7901234566925774	0.8104374520275485	16.09525949426391	4.1681409300638546	0.2589669815883812
1	1	undersample	0.8	500	3	63	0.1	1.0	1.0	0.8837819656443345	0.26948509955916367	0.8148148147142205	0.8181120491111428	19.790715565069274	4.479762215884721	0.22635674810487252
1	2	undersample	0.8	500	3	63	0.1	1.0	1.0	0.8870034014572258	0.28003827764262307	0.7901234566925774	0.829623944736534	18.33174191697377	4.637526142364815	0.2529779210317928
1	3	undersample	0.8	500	3	63	0.1	1.0	1.0	0.8802668106837971	0.28441667906005885	0.7777777776817559	0.8135072908609862	15.26748851292511	4.1705530450333095	0.27316561521089266
1	1	undersample	0.8	500	3	63	0.3	0.6	0.7	0.8823607439621766	0.28064822107010273	0.8395061727358635	0.8135072908609862	22.817345143723887	4.501549318448651	0.1972862776944666
1	2	undersample	0.8	500	3	63	0.3	0.6	0.7	0.890802800754195	0.2928333854070153	0.7901234566925774	0.8326937835699717	18.7371812963719	4.72261836007058	0.2520452835461016
1	3	undersample	0.8	500	3	63	0.3	0.6	0.7	0.8835450953639749	0.280642921022913	0.7654320986709343	0.820414428236221	14.907331255381512	4.2622135427205885	0.2859139117948175
1	1	undersample	0.8	500	3	63	0.3	0.6	1.0	0.8824270676406772	0.2650770736709029	0.827160493725042	0.8112049117359079	20.563006313769996	4.381260431708803	0.21306515979352852
1	2	undersample	0.8	500	3	63	0.3	0.6	1.0	0.8865770349525786	0.29097984063289084	0.7654320986709343	0.8273215656114558	15.634150770025418	4.432702074548653	0.28352687545432564
1	3	undersample	0.8	500	3	63	0.3	0.6	1.0	0.8901490387804022	0.2833881842471192	0.7901234566925774	0.8273215656114558	18.037122634050007	4.575692464050223	0.25368194121168336
1	1	undersample	0.8	500	3	63	0.3	1.0	0.7	0.8823607439621766	0.28064822107010273	0.8395061727358635	0.8135072908609862	22.817345143723887	4.501549318448651	0.1972862776944666
1	2	undersample	0.8	500	3	63	0.3	1.0	0.7	0.890802800754195	0.2928333854070153	0.7901234566925774	0.8326937835699717	18.7371812963719	4.72261836007058	0.2520452835461016
1	3	undersample	0.8	500	3	63	0.3	1.0	0.7	0.8835450953639749	0.280642921022913	0.7654320986709343	0.820414428236221	14.907331255381512	4.2622135427205885	0.2859139117948175
1	1	undersample	0.8	500	3	63	0.3	1.0	1.0	0.8824270676406772	0.2650770736709029	0.827160493725042	0.8112049117359079	20.563006313769996	4.381260431708803	0.21306515979352852
1	2	undersample	0.8	500	3	63	0.3	1.0	1.0	0.8865770349525786	0.29097984063289084	0.7654320986709343	0.8273215656114558	15.634150770025418	4.432702074548653	0.28352687545432564
1	3	undersample	0.8	500	3	63	0.3	1.0	1.0	0.8901490387804022	0.2833881842471192	0.7901234566925774	0.8273215656114558	18.037122634050007	4.575692464050223	0.25368194121168336
1	1	undersample	0.8	500	5	31	0.1	0.6	0.7	0.8840946344144094	0.29010890623734187	0.8395061727358635	0.8265541059030963	24.927158894604858	4.840161415785489	0.1941721953544207
1	2	undersample	0.8	500	5	31	0.1	0.6	0.7	0.8907364770756941	0.29004377520540925	0.8148148147142205	0.8334612432783312	22.020274432907957	4.89264350129358	0.22218811559310442
1	3	undersample	0.8	500	5	31	0.1	0.6	0.7	0.8850515903470623	0.2967644567484271	0.802469135703399	0.8196469685278616	18.46276438056766	4.449435003442219	0.2409950496631844
1	1	undersample	0.8	500	5	31	0.1	0.6	1.0	0.8846252238424149	0.28193416352179246	0.851851851746685	0.8165771296944239	25.59832384436931	4.644196243824814	0.181425784597343
1	2	undersample	0.8	500	5	31	0.1	0.6	1.0	0.8895521256738959	0.28263290867504304	0.8148148147142205	0.83499616269505	22.266044409011474	4.938156461335895	0.22177968156197916
1	3	undersample	0.8	500	5	31	0.1	0.6	1.0	0.8847483963882019	0.2878348612916413	0.7901234566925774	0.8211818879445804	17.28856205041633	4.418587152188641	0.25557862859951475
1	1	undersample	0.8	500	5	31	0.1	1.0	0.7	0.8840946344144094	0.29010890623734187	0.8395061727358635	0.8265541059030963	24.927158894604858	4.840161415785489	0.1941721953544207
1	2	undersample	0.8	500	5	31	0.1	1.0	0.7	0.8907364770756941	0.29004377520540925	0.8148148147142205	0.8334612432783312	22.020274432907957	4.89264350129358	0.22218811559310442
1	3	undersample	0.8	500	5	31	0.1	1.0	0.7	0.8850515903470623	0.2967644567484271	0.802469135703399	0.8196469685278616	18.46276438056766	4.449435003442219	0.2409950496631844
1	1	undersample	0.8	500	5	31	0.1	1.0	1.0	0.8846252238424149	0.28193416352179246	0.851851851746685	0.8165771296944239	25.59832384436931	4.644196243824814	0.181425784597343
1	2	undersample	0.8	500	5	31	0.1	1.0	1.0	0.8895521256738959	0.28263290867504304	0.8148148147142205	0.83499616269505	22.266044409011474	4.938156461335895	0.22177968156197916
1	3	undersample	0.8	500	5	31	0.1	1.0	1.0	0.8847483963882019	0.2878348612916413	0.7901234566925774	0.8211818879445804	17.28856205041633	4.418587152188641	0.25557862859951475
1	1	undersample	0.8	500	5	31	0.3	0.6	0.7	0.8835166709303317	0.27014149244903546	0.827160493725042	0.8181120491111428	21.525615886562935	4.547637400973883	0.21126629824127466
1	2	undersample	0.8	500	5	31	0.3	0.6	0.7	0.8886993926646012	0.29456086220984934	0.802469135703399	0.8365310821117689	20.789317331200625	4.909001032000848	0.23613092945289946
1	3	undersample	0.8	500	5	31	0.3	0.6	0.7	0.88979847076547	0.2866996614560455	0.8148148147142205	0.8219493476529398	20.312067155861772	4.576308809938409	0.22529999392489602
1	1	undersample	0.8	500	5	31	0.3	0.6	1.0	0.8841799077153387	0.268855444197889	0.8395061727358635	0.8165771296944239	23.28676961751256	4.576889051885323	0.1965445999678559
1	2	undersample	0.8	500	5	31	0.3	0.6	1.0	0.8936168196848677	0.29799453762822736	0.7654320986709343	0.8357636224034094	16.605507686296747	4.660551232721001	0.28066296765572063
1	3	undersample	0.8	500	5	31	0.3	0.6	1.0	0.8876855878646618	0.27497629503145826	0.7901234566925774	0.8181120491111428	16.933232658380405	4.344011845706396	0.2565376478320682
1	1	undersample	0.8	500	5	31	0.3	1.0	0.7	0.8835166709303317	0.27014149244903546	0.827160493725042	0.8181120491111428	21.525615886562935	4.547637400973883	0.21126629824127466
1	2	undersample	0.8	500	5	31	0.3	1.0	0.7	0.8886993926646012	0.29456086220984934	0.802469135703399	0.8365310821117689	20.789317331200625	4.909001032000848	0.23613092945289946
1	3	undersample	0.8	500	5	31	0.3	1.0	0.7	0.88979847076547	0.2866996614560455	0.8148148147142205	0.8219493476529398	20.312067155861772	4.576308809938409	0.22529999392489602
1	1	undersample	0.8	500	5	31	0.3	1.0	1.0	0.8841799077153387	0.268855444197889	0.8395061727358635	0.8165771296944239	23.28676961751256	4.576889051885323	0.1965445999678559
1	2	undersample	0.8	500	5	31	0.3	1.0	1.0	0.8936168196848677	0.29799453762822736	0.7654320986709343	0.8357636224034094	16.605507686296747	4.660551232721001	0.28066296765572063
1	3	undersample	0.8	500	5	31	0.3	1.0	1.0	0.8876855878646618	0.27497629503145826	0.7901234566925774	0.8181120491111428	16.933232658380405	4.344011845706396	0.2565376478320682
1	1	undersample	0.8	500	5	63	0.1	0.6	0.7	0.8840946344144094	0.29010890623734187	0.8395061727358635	0.8265541059030963	24.927158894604858	4.840161415785489	0.1941721953544207
1	2	undersample	0.8	500	5	63	0.1	0.6	0.7	0.8907364770756941	0.29004377520540925	0.8148148147142205	0.8334612432783312	22.020274432907957	4.89264350129358	0.22218811559310442
1	3	undersample	0.8	500	5	63	0.1	0.6	0.7	0.8850515903470623	0.2967644567484271	0.802469135703399	0.8196469685278616	18.46276438056766	4.449435003442219	0.2409950496631844
1	1	undersample	0.8	500	5	63	0.1	0.6	1.0	0.8846252238424149	0.28193416352179246	0.851851851746685	0.8165771296944239	25.59832384436931	4.644196243824814	0.181425784597343
1	2	undersample	0.8	500	5	63	0.1	0.6	1.0	0.8895521256738959	0.28263290867504304	0.8148148147142205	0.83499616269505	22.266044409011474	4.938156461335895	0.22177968156197916
1	3	undersample	0.8	500	5	63	0.1	0.6	1.0	0.8847483963882019	0.2878348612916413	0.7901234566925774	0.8211818879445804	17.28856205041633	4.418587152188641	0.25557862859951475
1	1	undersample	0.8	500	5	63	0.1	1.0	0.7	0.8840946344144094	0.29010890623734187	0.8395061727358635	0.8265541059030963	24.927158894604858	4.840161415785489	0.1941721953544207
1	2	undersample	0.8	500	5	63	0.1	1.0	0.7	0.8907364770756941	0.29004377520540925	0.8148148147142205	0.8334612432783312	22.020274432907957	4.89264350129358	0.22218811559310442
1	3	undersample	0.8	500	5	63	0.1	1.0	0.7	0.8850515903470623	0.2967644567484271	0.802469135703399	0.8196469685278616	18.46276438056766	4.449435003442219	0.2409950496631844
1	1	undersample	0.8	500	5	63	0.1	1.0	1.0	0.8846252238424149	0.28193416352179246	0.851851851746685	0.8165771296944239	25.59832384436931	4.644196243824814	0.181425784597343
1	2	undersample	0.8	500	5	63	0.1	1.0	1.0	0.8895521256738959	0.28263290867504304	0.8148148147142205	0.83499616269505	22.266044409011474	4.938156461335895	0.22177968156197916
1	3	undersample	0.8	500	5	63	0.1	1.0	1.0	0.8847483963882019	0.2878348612916413	0.7901234566925774	0.8211818879445804	17.28856205041633	4.418587152188641	0.25557862859951475
1	1	undersample	0.8	500	5	63	0.3	0.6	0.7	0.8835166709303317	0.27014149244903546	0.827160493725042	0.8181120491111428	21.525615886562935	4.547637400973883	0.21126629824127466
1	2	undersample	0.8	500	5	63	0.3	0.6	0.7	0.8886993926646012	0.29456086220984934	0.802469135703399	0.8365310821117689	20.789317331200625	4.909001032000848	0.23613092945289946
1	3	undersample	0.8	500	5	63	0.3	0.6	0.7	0.88979847076547	0.2866996614560455	0.8148148147142205	0.8219493476529398	20.312067155861772	4.576308809938409	0.22529999392489602
1	1	undersample	0.8	500	5	63	0.3	0.6	1.0	0.8841799077153387	0.268855444197889	0.8395061727358635	0.8165771296944239	23.28676961751256	4.576889051885323	0.1965445999678559
1	2	undersample	0.8	500	5	63	0.3	0.6	1.0	0.8936168196848677	0.29799453762822736	0.7654320986709343	0.8357636224034094	16.605507686296747	4.660551232721001	0.28066296765572063
1	3	undersample	0.8	500	5	63	0.3	0.6	1.0	0.8876855878646618	0.27497629503145826	0.7901234566925774	0.8181120491111428	16.933232658380405	4.344011845706396	0.2565376478320682
1	1	undersample	0.8	500	5	63	0.3	1.0	0.7	0.8835166709303317	0.27014149244903546	0.827160493725042	0.8181120491111428	21.525615886562935	4.547637400973883	0.21126629824127466
1	2	undersample	0.8	500	5	63	0.3	1.0	0.7	0.8886993926646012	0.29456086220984934	0.802469135703399	0.8365310821117689	20.789317331200625	4.909001032000848	0.23613092945289946
1	3	undersample	0.8	500	5	63	0.3	1.0	0.7	0.88979847076547	0.2866996614560455	0.8148148147142205	0.8219493476529398	20.312067155861772	4.576308809938409	0.22529999392489602
1	1	undersample	0.8	500	5	63	0.3	1.0	1.0	0.8841799077153387	0.268855444197889	0.8395061727358635	0.8165771296944239	23.28676961751256	4.576889051885323	0.1965445999678559
1	2	undersample	0.8	500	5	63	0.3	1.0	1.0	0.8936168196848677	0.29799453762822736	0.7654320986709343	0.8357636224034094	16.605507686296747	4.660551232721001	0.28066296765572063
1	3	undersample	0.8	500	5	63	0.3	1.0	1.0	0.8876855878646618	0.27497629503145826	0.7901234566925774	0.8181120491111428	16.933232658380405	4.344011845706396	0.2565376478320682
1	1	undersample	0.8	500	10	31	0.1	0.6	0.7	0.8865580853301498	0.2868394356646642	0.8395061727358635	0.8227168073612993	24.274389936132934	4.735396023089444	0.19507784923965524
1	2	undersample	0.8	500	10	31	0.1	0.6	0.7	0.8957960262641766	0.3012851135912939	0.7901234566925774	0.8396009209452066	19.706162010502727	4.925984688246364	0.24997178489445881
1	3	undersample	0.8	500	10	31	0.1	0.6	0.7	0.8903574846271188	0.2924441277612183	0.802469135703399	0.8196469685278616	18.46276438056766	4.449435003442219	0.2409950496631844
1	1	undersample	0.8	500	10	31	0.1	0.6	1.0	0.8831850525378282	0.27685457117606205	0.8395061727358635	0.8234842670696587	24.402673227235287	4.755984700283415	0.194896043231388
1	2	undersample	0.8	500	10	31	0.1	0.6	1.0	0.8963076660697535	0.3070898067157244	0.802469135703399	0.8419033000702848	21.633796495629106	5.075811736121209	0.23462416875414177
1	3	undersample	0.8	500	10	31	0.1	0.6	1.0	0.8883109254048114	0.2850542773783134	0.7901234566925774	0.8196469685278616	17.109385314518505	4.380982157235416	0.25605724025771953
1	1	undersample	0.8	500	10	31	0.1	1.0	0.7	0.8865580853301498	0.2868394356646642	0.8395061727358635	0.8227168073612993	24.274389936132934	4.735396023089444	0.19507784923965524
1	2	undersample	0.8	500	10	31	0.1	1.0	0.7	0.8957960262641766	0.3012851135912939	0.7901234566925774	0.8396009209452066	19.706162010502727	4.925984688246364	0.24997178489445881
1	3	undersample	0.8	500	10	31	0.1	1.0	0.7	0.8903574846271188	0.2924441277612183	0.802469135703399	0.8196469685278616	18.46276438056766	4.449435003442219	0.2409950496631844
1	1	undersample	0.8	500	10	31	0.1	1.0	1.0	0.8831850525378282	0.27685457117606205	0.8395061727358635	0.8234842670696587	24.402673227235287	4.755984700283415	0.194896043231388
1	2	undersample	0.8	500	10	31	0.1	1.0	1.0	0.8963076660697535	0.3070898067157244	0.802469135703399	0.8419033000702848	21.633796495629106	5.075811736121209	0.23462416875414177
1	3	undersample	0.8	500	10	31	0.1	1.0	1.0	0.8883109254048114	0.2850542773783134	0.7901234566925774	0.8196469685278616	17.109385314518505	4.380982157235416	0.25605724025771953
1	1	undersample	0.8	500	10	31	0.3	0.6	0.7	0.8846441734648436	0.26367980408976804	0.8395061727358635	0.8196469685278616	23.772174497998773	4.654793542062629	0.19580847787957897
1	2	undersample	0.8	500	10	31	0.3	0.6	0.7	0.8963834645594686	0.3115632797252914	0.802469135703399	0.8326937835699717	20.21932156287922	4.7964092719466835	0.23721909040505226
1	3	undersample	0.8	500	10	31	0.3	0.6	0.7	0.8944695526941625	0.3054278659029349	0.802469135703399	0.8188795088195021	18.36731835176924	4.430581466333777	0.24122091193752387
1	1	undersample	0.8	500	10	31	0.3	0.6	1.0	0.885506381285353	0.27722206559192664	0.8765432097683281	0.8173445894027833	31.77100491617307	4.798889662854522	0.15104619315020762
1	2	undersample	0.8	500	10	31	0.3	0.6	1.0	0.8929346332774319	0.3185613917277011	0.802469135703399	0.83499616269505	20.55813765233925	4.863335908891412	0.23656499365625422
1	3	undersample	0.8	500	10	31	0.3	0.6	1.0	0.8955023071165308	0.2850486012089821	0.802469135703399	0.8326937835699717	20.21932156287922	4.7964092719466835	0.23721909040505226
1	1	undersample	0.8	500	10	31	0.3	1.0	0.7	0.8846441734648436	0.26367980408976804	0.8395061727358635	0.8196469685278616	23.772174497998773	4.654793542062629	0.19580847787957897
1	2	undersample	0.8	500	10	31	0.3	1.0	0.7	0.8963834645594686	0.3115632797252914	0.802469135703399	0.8326937835699717	20.21932156287922	4.7964092719466835	0.23721909040505226
1	3	undersample	0.8	500	10	31	0.3	1.0	0.7	0.8944695526941625	0.3054278659029349	0.802469135703399	0.8188795088195021	18.36731835176924	4.430581466333777	0.24122091193752387
1	1	undersample	0.8	500	10	31	0.3	1.0	1.0	0.885506381285353	0.27722206559192664	0.8765432097683281	0.8173445894027833	31.77100491617307	4.798889662854522	0.15104619315020762
1	2	undersample	0.8	500	10	31	0.3	1.0	1.0	0.8929346332774319	0.3185613917277011	0.802469135703399	0.83499616269505	20.55813765233925	4.863335908891412	0.23656499365625422
1	3	undersample	0.8	500	10	31	0.3	1.0	1.0	0.8955023071165308	0.2850486012089821	0.802469135703399	0.8326937835699717	20.21932156287922	4.7964092719466835	0.23721909040505226
1	1	undersample	0.8	500	10	63	0.1	0.6	0.7	0.8865580853301498	0.2868394356646642	0.8395061727358635	0.8227168073612993	24.274389936132934	4.735396023089444	0.19507784923965524
1	2	undersample	0.8	500	10	63	0.1	0.6	0.7	0.8957960262641766	0.3012851135912939	0.7901234566925774	0.8396009209452066	19.706162010502727	4.925984688246364	0.24997178489445881
1	3	undersample	0.8	500	10	63	0.1	0.6	0.7	0.8903574846271188	0.2924441277612183	0.802469135703399	0.8196469685278616	18.46276438056766	4.449435003442219	0.2409950496631844
1	1	undersample	0.8	500	10	63	0.1	0.6	1.0	0.8831850525378282	0.27685457117606205	0.8395061727358635	0.8234842670696587	24.402673227235287	4.755984700283415	0.194896043231388
1	2	undersample	0.8	500	10	63	0.1	0.6	1.0	0.8963076660697535	0.3070898067157244	0.802469135703399	0.8419033000702848	21.633796495629106	5.075811736121209	0.23462416875414177
1	3	undersample	0.8	500	10	63	0.1	0.6	1.0	0.8883109254048114	0.2850542773783134	0.7901234566925774	0.8196469685278616	17.109385314518505	4.380982157235416	0.25605724025771953
1	1	undersample	0.8	500	10	63	0.1	1.0	0.7	0.8865580853301498	0.2868394356646642	0.8395061727358635	0.8227168073612993	24.274389936132934	4.735396023089444	0.19507784923965524
1	2	undersample	0.8	500	10	63	0.1	1.0	0.7	0.8957960262641766	0.3012851135912939	0.7901234566925774	0.8396009209452066	19.706162010502727	4.925984688246364	0.24997178489445881
1	3	undersample	0.8	500	10	63	0.1	1.0	0.7	0.8903574846271188	0.2924441277612183	0.802469135703399	0.8196469685278616	18.46276438056766	4.449435003442219	0.2409950496631844
1	1	undersample	0.8	500	10	63	0.1	1.0	1.0	0.8831850525378282	0.27685457117606205	0.8395061727358635	0.8234842670696587	24.402673227235287	4.755984700283415	0.194896043231388
1	2	undersample	0.8	500	10	63	0.1	1.0	1.0	0.8963076660697535	0.3070898067157244	0.802469135703399	0.8419033000702848	21.633796495629106	5.075811736121209	0.23462416875414177
1	3	undersample	0.8	500	10	63	0.1	1.0	1.0	0.8883109254048114	0.2850542773783134	0.7901234566925774	0.8196469685278616	17.109385314518505	4.380982157235416	0.25605724025771953
1	1	undersample	0.8	500	10	63	0.3	0.6	0.7	0.8846441734648436	0.26367980408976804	0.8395061727358635	0.8196469685278616	23.772174497998773	4.654793542062629	0.19580847787957897
1	2	undersample	0.8	500	10	63	0.3	0.6	0.7	0.8963834645594686	0.3115632797252914	0.802469135703399	0.8326937835699717	20.21932156287922	4.7964092719466835	0.23721909040505226
1	3	undersample	0.8	500	10	63	0.3	0.6	0.7	0.8944695526941625	0.3054278659029349	0.802469135703399	0.8188795088195021	18.36731835176924	4.430581466333777	0.24122091193752387
1	1	undersample	0.8	500	10	63	0.3	0.6	1.0	0.885506381285353	0.27722206559192664	0.8765432097683281	0.8173445894027833	31.77100491617307	4.798889662854522	0.15104619315020762
1	2	undersample	0.8	500	10	63	0.3	0.6	1.0	0.8929346332774319	0.3185613917277011	0.802469135703399	0.83499616269505	20.55813765233925	4.863335908891412	0.23656499365625422
1	3	undersample	0.8	500	10	63	0.3	0.6	1.0	0.8955023071165308	0.2850486012089821	0.802469135703399	0.8326937835699717	20.21932156287922	4.7964092719466835	0.23721909040505226
1	1	undersample	0.8	500	10	63	0.3	1.0	0.7	0.8846441734648436	0.26367980408976804	0.8395061727358635	0.8196469685278616	23.772174497998773	4.654793542062629	0.19580847787957897
1	2	undersample	0.8	500	10	63	0.3	1.0	0.7	0.8963834645594686	0.3115632797252914	0.802469135703399	0.8326937835699717	20.21932156287922	4.7964092719466835	0.23721909040505226
1	3	undersample	0.8	500	10	63	0.3	1.0	0.7	0.8944695526941625	0.3054278659029349	0.802469135703399	0.8188795088195021	18.36731835176924	4.430581466333777	0.24122091193752387
1	1	undersample	0.8	500	10	63	0.3	1.0	1.0	0.885506381285353	0.27722206559192664	0.8765432097683281	0.8173445894027833	31.77100491617307	4.798889662854522	0.15104619315020762
1	2	undersample	0.8	500	10	63	0.3	1.0	1.0	0.8929346332774319	0.3185613917277011	0.802469135703399	0.83499616269505	20.55813765233925	4.863335908891412	0.23656499365625422
1	3	undersample	0.8	500	10	63	0.3	1.0	1.0	0.8955023071165308	0.2850486012089821	0.802469135703399	0.8326937835699717	20.21932156287922	4.7964092719466835	0.23721909040505226
1	1	undersample	1.0	100	3	31	0.1	0.6	0.7	0.8960044721108932	0.33470195520735857	0.8395061727358635	0.805832693777392	21.708724100361955	4.323622477087701	0.19916519460157364
1	2	undersample	1.0	100	3	31	0.1	0.6	0.7	0.9009313739423743	0.2973831205093526	0.802469135703399	0.8158096699860644	17.99348807186346	4.356738445907018	0.24212861056021698
1	3	undersample	1.0	100	3	31	0.1	0.6	0.7	0.8991311598116408	0.29354976316143466	0.9012345677899711	0.7835763622349687	33.03767353648116	4.1642148494254725	0.12604442363202392
1	1	undersample	1.0	100	3	31	0.1	0.6	1.0	0.8958149758866054	0.315573939725638	0.8641975307575065	0.8050652340690325	26.281314503389773	4.433265058172822	0.16868504788022962
1	2	undersample	1.0	100	3	31	0.1	0.6	1.0	0.9061898941663586	0.3111283595132812	0.8395061727358635	0.8234842670696587	24.402673227235287	4.755984700283415	0.194896043231388
1	3	undersample	1.0	100	3	31	0.1	0.6	1.0	0.8984868726490626	0.2878375582992142	0.851851851746685	0.7973906369854383	22.629732777632622	4.204404954579578	0.1857911787821866
1	1	undersample	1.0	100	3	31	0.1	1.0	0.7	0.8960044721108932	0.33470195520735857	0.8395061727358635	0.805832693777392	21.708724100361955	4.323622477087701	0.19916519460157364
1	2	undersample	1.0	100	3	31	0.1	1.0	0.7	0.9009313739423743	0.2973831205093526	0.802469135703399	0.8158096699860644	17.99348807186346	4.356738445907018	0.24212861056021698
1	3	undersample	1.0	100	3	31	0.1	1.0	0.7	0.8991311598116408	0.29354976316143466	0.9012345677899711	0.7835763622349687	33.03767353648116	4.1642148494254725	0.12604442363202392
1	1	undersample	1.0	100	3	31	0.1	1.0	1.0	0.8958149758866054	0.315573939725638	0.8641975307575065	0.8050652340690325	26.281314503389773	4.433265058172822	0.16868504788022962
1	2	undersample	1.0	100	3	31	0.1	1.0	1.0	0.9061898941663586	0.3111283595132812	0.8395061727358635	0.8234842670696587	24.402673227235287	4.755984700283415	0.194896043231388
1	3	undersample	1.0	100	3	31	0.1	1.0	1.0	0.8984868726490626	0.2878375582992142	0.851851851746685	0.7973906369854383	22.629732777632622	4.204404954579578	0.1857911787821866
1	1	undersample	1.0	100	3	31	0.3	0.6	0.7	0.8869276029675108	0.29323376133188117	0.851851851746685	0.8012279355272355	23.177604027121607	4.2855710693073465	0.18490137429720882
1	2	undersample	1.0	100	3	31	0.3	0.6	0.7	0.8942516320362318	0.28362867537030384	0.827160493725042	0.8112049117359079	20.563006313769996	4.381260431708803	0.21306515979352852
1	3	undersample	1.0	100	3	31	0.3	0.6	0.7	0.886122244014288	0.25949725652817274	0.8395061727358635	0.7973906369854383	20.5862452889477	4.1434715494407435	0.2012737770011333
1	1	undersample	1.0	100	3	31	0.3	0.6	1.0	0.8813753635958803	0.2738508352426479	0.8395061727358635	0.7989255564021572	20.7833217218522	4.175101101679036	0.2008870838705246
1	2	undersample	1.0	100	3	31	0.3	0.6	1.0	0.9010924457330187	0.3060016889015316	0.8395061727358635	0.8227168073612993	24.274389936132934	4.735396023089444	0.19507784923965524
1	3	undersample	1.0	100	3	31	0.3	0.6	1.0	0.8867002074983655	0.2768237877339985	0.851851851746685	0.7989255564021572	22.84637194359281	4.2364996472919625	0.18543423127698644
1	1	undersample	1.0	100	3	31	0.3	1.0	0.7	0.8869276029675108	0.29323376133188117	0.851851851746685	0.8012279355272355	23.177604027121607	4.2855710693073465	0.18490137429720882
1	2	undersample	1.0	100	3	31	0.3	1.0	0.7	0.8942516320362318	0.28362867537030384	0.827160493725042	0.8112049117359079	20.563006313769996	4.381260431708803	0.21306515979352852
1	3	undersample	1.0	100	3	31	0.3	1.0	0.7	0.886122244014288	0.25949725652817274	0.8395061727358635	0.7973906369854383	20.5862452889477	4.1434715494407435	0.2012737770011333
1	1	undersample	1.0	100	3	31	0.3	1.0	1.0	0.8813753635958803	0.2738508352426479	0.8395061727358635	0.7989255564021572	20.7833217218522	4.175101101679036	0.2008870838705246
1	2	undersample	1.0	100	3	31	0.3	1.0	1.0	0.9010924457330187	0.3060016889015316	0.8395061727358635	0.8227168073612993	24.274389936132934	4.735396023089444	0.19507784923965524
1	3	undersample	1.0	100	3	31	0.3	1.0	1.0	0.8867002074983655	0.2768237877339985	0.851851851746685	0.7989255564021572	22.84637194359281	4.2364996472919625	0.18543423127698644
1	1	undersample	1.0	100	3	63	0.1	0.6	0.7	0.8960044721108932	0.33470195520735857	0.8395061727358635	0.805832693777392	21.708724100361955	4.323622477087701	0.19916519460157364
1	2	undersample	1.0	100	3	63	0.1	0.6	0.7	0.9009313739423743	0.2973831205093526	0.802469135703399	0.8158096699860644	17.99348807186346	4.356738445907018	0.24212861056021698
1	3	undersample	1.0	100	3	63	0.1	0.6	0.7	0.8991311598116408	0.29354976316143466	0.9012345677899711	0.7835763622349687	33.03767353648116	4.1642148494254725	0.12604442363202392
1	1	undersample	1.0	100	3	63	0.1	0.6	1.0	0.8958149758866054	0.315573939725638	0.8641975307575065	0.8050652340690325	26.281314503389773	4.433265058172822	0.16868504788022962
1	2	undersample	1.0	100	3	63	0.1	0.6	1.0	0.9061898941663586	0.3111283595132812	0.8395061727358635	0.8234842670696587	24.402673227235287	4.755984700283415	0.194896043231388
1	3	undersample	1.0	100	3	63	0.1	0.6	1.0	0.8984868726490626	0.2878375582992142	0.851851851746685	0.7973906369854383	22.629732777632622	4.204404954579578	0.1857911787821866
1	1	undersample	1.0	100	3	63	0.1	1.0	0.7	0.8960044721108932	0.33470195520735857	0.8395061727358635	0.805832693777392	21.708724100361955	4.323622477087701	0.19916519460157364
1	2	undersample	1.0	100	3	63	0.1	1.0	0.7	0.9009313739423743	0.2973831205093526	0.802469135703399	0.8158096699860644	17.99348807186346	4.356738445907018	0.24212861056021698
1	3	undersample	1.0	100	3	63	0.1	1.0	0.7	0.8991311598116408	0.29354976316143466	0.9012345677899711	0.7835763622349687	33.03767353648116	4.1642148494254725	0.12604442363202392
1	1	undersample	1.0	100	3	63	0.1	1.0	1.0	0.8958149758866054	0.315573939725638	0.8641975307575065	0.8050652340690325	26.281314503389773	4.433265058172822	0.16868504788022962
1	2	undersample	1.0	100	3	63	0.1	1.0	1.0	0.9061898941663586	0.3111283595132812	0.8395061727358635	0.8234842670696587	24.402673227235287	4.755984700283415	0.194896043231388
1	3	undersample	1.0	100	3	63	0.1	1.0	1.0	0.8984868726490626	0.2878375582992142	0.851851851746685	0.7973906369854383	22.629732777632622	4.204404954579578	0.1857911787821866
1	1	undersample	1.0	100	3	63	0.3	0.6	0.7	0.8869276029675108	0.29323376133188117	0.851851851746685	0.8012279355272355	23.177604027121607	4.2855710693073465	0.18490137429720882
1	2	undersample	1.0	100	3	63	0.3	0.6	0.7	0.8942516320362318	0.28362867537030384	0.827160493725042	0.8112049117359079	20.563006313769996	4.381260431708803	0.21306515979352852
1	3	undersample	1.0	100	3	63	0.3	0.6	0.7	0.886122244014288	0.25949725652817274	0.8395061727358635	0.7973906369854383	20.5862452889477	4.1434715494407435	0.2012737770011333
1	1	undersample	1.0	100	3	63	0.3	0.6	1.0	0.8813753635958803	0.2738508352426479	0.8395061727358635	0.7989255564021572	20.7833217218522	4.175101101679036	0.2008870838705246
1	2	undersample	1.0	100	3	63	0.3	0.6	1.0	0.9010924457330187	0.3060016889015316	0.8395061727358635	0.8227168073612993	24.274389936132934	4.735396023089444	0.19507784923965524
1	3	undersample	1.0	100	3	63	0.3	0.6	1.0	0.8867002074983655	0.2768237877339985	0.851851851746685	0.7989255564021572	22.84637194359281	4.2364996472919625	0.18543423127698644
1	1	undersample	1.0	100	3	63	0.3	1.0	0.7	0.8869276029675108	0.29323376133188117	0.851851851746685	0.8012279355272355	23.177604027121607	4.2855710693073465	0.18490137429720882
1	2	undersample	1.0	100	3	63	0.3	1.0	0.7	0.8942516320362318	0.28362867537030384	0.827160493725042	0.8112049117359079	20.563006313769996	4.381260431708803	0.21306515979352852
1	3	undersample	1.0	100	3	63	0.3	1.0	0.7	0.886122244014288	0.25949725652817274	0.8395061727358635	0.7973906369854383	20.5862452889477	4.1434715494407435	0.2012737770011333
1	1	undersample	1.0	100	3	63	0.3	1.0	1.0	0.8813753635958803	0.2738508352426479	0.8395061727358635	0.7989255564021572	20.7833217218522	4.175101101679036	0.2008870838705246
1	2	undersample	1.0	100	3	63	0.3	1.0	1.0	0.9010924457330187	0.3060016889015316	0.8395061727358635	0.8227168073612993	24.274389936132934	4.735396023089444	0.19507784923965524
1	3	undersample	1.0	100	3	63	0.3	1.0	1.0	0.8867002074983655	0.2768237877339985	0.851851851746685	0.7989255564021572	22.84637194359281	4.2364996472919625	0.18543423127698644
1	1	undersample	1.0	100	5	31	0.1	0.6	0.7	0.8895616004851102	0.3023165751687334	0.827160493725042	0.8035303146523137	19.572821983388543	4.2101174548127736	0.2151001660699556
1	2	undersample	1.0	100	5	31	0.1	0.6	0.7	0.9006755540395858	0.2965604372283734	0.8395061727358635	0.8181120491111428	23.527423936013996	4.615512586063045	0.19617584837767682
1	3	undersample	1.0	100	5	31	0.1	0.6	0.7	0.8927735614867874	0.26525048543985247	0.8765432097683281	0.7996930161105166	28.3455909435591	4.3759990240378155	0.15438022616269548
1	1	undersample	1.0	100	5	31	0.1	0.6	1.0	0.8900258662346152	0.273315371945147	0.8641975307575065	0.8042977743606732	26.153295097751634	4.415879705892557	0.16884600689338125
1	2	undersample	1.0	100	5	31	0.1	0.6	1.0	0.8987521673630653	0.2975602721242349	0.851851851746685	0.820414428236221	26.26815977294385	4.743431200769687	0.18057720750479878
1	3	undersample	1.0	100	5	31	0.1	0.6	1.0	0.8970751257781189	0.2829774951668832	0.8641975307575065	0.8042977743606732	26.153295097751634	4.415879705892557	0.16884600689338125
1	1	undersample	1.0	100	5	31	0.1	1.0	0.7	0.8895616004851102	0.3023165751687334	0.827160493725042	0.8035303146523137	19.572821983388543	4.2101174548127736	0.2151001660699556
1	2	undersample	1.0	100	5	31	0.1	1.0	0.7	0.9006755540395858	0.2965604372283734	0.8395061727358635	0.8181120491111428	23.527423936013996	4.615512586063045	0.19617584837767682
1	3	undersample	1.0	100	5	31	0.1	1.0	0.7	0.8927735614867874	0.26525048543985247	0.8765432097683281	0.7996930161105166	28.3455909435591	4.3759990240378155	0.15438022616269548
1	1	undersample	1.0	100	5	31	0.1	1.0	1.0	0.8900258662346152	0.273315371945147	0.8641975307575065	0.8042977743606732	26.153295097751634	4.415879705892557	0.16884600689338125
1	2	undersample	1.0	100	5	31	0.1	1.0	1.0	0.8987521673630653	0.2975602721242349	0.851851851746685	0.820414428236221	26.26815977294385	4.743431200769687	0.18057720750479878
1	3	undersample	1.0	100	5	31	0.1	1.0	1.0	0.8970751257781189	0.2829774951668832	0.8641975307575065	0.8042977743606732	26.153295097751634	4.415879705892557	0.16884600689338125
1	1	undersample	1.0	100	5	31	0.3	0.6	0.7	0.8891920828477492	0.27818275165261397	0.827160493725042	0.8035303146523137	19.572821983388543	4.2101174548127736	0.2151001660699556
1	2	undersample	1.0	100	5	31	0.3	0.6	0.7	0.8901869380252599	0.29595331992237484	0.827160493725042	0.8096699923191891	20.35858116204086	4.345927688149616	0.21346907478340912
1	3	undersample	1.0	100	5	31	0.3	0.6	0.7	0.8885572704963853	0.25193593069469133	0.8641975307575065	0.7935533384436413	24.460964213632618	4.186056981410745	0.17113212301206526
1	1	undersample	1.0	100	5	31	0.3	0.6	1.0	0.886245416560075	0.2854889989320256	0.8395061727358635	0.8019953952355949	21.186640932891112	4.239831348045834	0.20011813810453152
1	2	undersample	1.0	100	5	31	0.3	0.6	1.0	0.9016325099722386	0.315093528809216	0.8395061727358635	0.8150422102777051	23.050109561334462	4.538906572182092	0.19691474045289617
1	3	undersample	1.0	100	5	31	0.3	0.6	1.0	0.8856769278872118	0.2427228856776841	0.8641975307575065	0.8089025326108297	26.93683555550514	4.522286440221118	0.16788483419050063
1	1	undersample	1.0	100	5	31	0.3	1.0	0.7	0.8891920828477492	0.27818275165261397	0.827160493725042	0.8035303146523137	19.572821983388543	4.2101174548127736	0.2151001660699556
1	2	undersample	1.0	100	5	31	0.3	1.0	0.7	0.8901869380252599	0.29595331992237484	0.827160493725042	0.8096699923191891	20.35858116204086	4.345927688149616	0.21346907478340912
1	3	undersample	1.0	100	5	31	0.3	1.0	0.7	0.8885572704963853	0.25193593069469133	0.8641975307575065	0.7935533384436413	24.460964213632618	4.186056981410745	0.17113212301206526
1	1	undersample	1.0	100	5	31	0.3	1.0	1.0	0.886245416560075	0.2854889989320256	0.8395061727358635	0.8019953952355949	21.186640932891112	4.239831348045834	0.20011813810453152
1	2	undersample	1.0	100	5	31	0.3	1.0	1.0	0.9016325099722386	0.315093528809216	0.8395061727358635	0.8150422102777051	23.050109561334462	4.538906572182092	0.19691474045289617
1	3	undersample	1.0	100	5	31	0.3	1.0	1.0	0.8856769278872118	0.2427228856776841	0.8641975307575065	0.8089025326108297	26.93683555550514	4.522286440221118	0.16788483419050063
1	1	undersample	1.0	100	5	63	0.1	0.6	0.7	0.8895616004851102	0.3023165751687334	0.827160493725042	0.8035303146523137	19.572821983388543	4.2101174548127736	0.2151001660699556
1	2	undersample	1.0	100	5	63	0.1	0.6	0.7	0.9006755540395858	0.2965604372283734	0.8395061727358635	0.8181120491111428	23.527423936013996	4.615512586063045	0.19617584837767682
1	3	undersample	1.0	100	5	63	0.1	0.6	0.7	0.8927735614867874	0.26525048543985247	0.8765432097683281	0.7996930161105166	28.3455909435591	4.3759990240378155	0.15438022616269548
1	1	undersample	1.0	100	5	63	0.1	0.6	1.0	0.8900258662346152	0.273315371945147	0.8641975307575065	0.8042977743606732	26.153295097751634	4.415879705892557	0.16884600689338125
1	2	undersample	1.0	100	5	63	0.1	0.6	1.0	0.8987521673630653	0.2975602721242349	0.851851851746685	0.820414428236221	26.26815977294385	4.743431200769687	0.18057720750479878
1	3	undersample	1.0	100	5	63	0.1	0.6	1.0	0.8970751257781189	0.2829774951668832	0.8641975307575065	0.8042977743606732	26.153295097751634	4.415879705892557	0.16884600689338125
1	1	undersample	1.0	100	5	63	0.1	1.0	0.7	0.8895616004851102	0.3023165751687334	0.827160493725042	0.8035303146523137	19.572821983388543	4.2101174548127736	0.2151001660699556
1	2	undersample	1.0	100	5	63	0.1	1.0	0.7	0.9006755540395858	0.2965604372283734	0.8395061727358635	0.8181120491111428	23.527423936013996	4.615512586063045	0.19617584837767682
1	3	undersample	1.0	100	5	63	0.1	1.0	0.7	0.8927735614867874	0.26525048543985247	0.8765432097683281	0.7996930161105166	28.3455909435591	4.3759990240378155	0.15438022616269548
1	1	undersample	1.0	100	5	63	0.1	1.0	1.0	0.8900258662346152	0.273315371945147	0.8641975307575065	0.8042977743606732	26.153295097751634	4.415879705892557	0.16884600689338125
1	2	undersample	1.0	100	5	63	0.1	1.0	1.0	0.8987521673630653	0.2975602721242349	0.851851851746685	0.820414428236221	26.26815977294385	4.743431200769687	0.18057720750479878
1	3	undersample	1.0	100	5	63	0.1	1.0	1.0	0.8970751257781189	0.2829774951668832	0.8641975307575065	0.8042977743606732	26.153295097751634	4.415879705892557	0.16884600689338125
1	1	undersample	1.0	100	5	63	0.3	0.6	0.7	0.8891920828477492	0.27818275165261397	0.827160493725042	0.8035303146523137	19.572821983388543	4.2101174548127736	0.2151001660699556
1	2	undersample	1.0	100	5	63	0.3	0.6	0.7	0.8901869380252599	0.29595331992237484	0.827160493725042	0.8096699923191891	20.35858116204086	4.345927688149616	0.21346907478340912
1	3	undersample	1.0	100	5	63	0.3	0.6	0.7	0.8885572704963853	0.25193593069469133	0.8641975307575065	0.7935533384436413	24.460964213632618	4.186056981410745	0.17113212301206526
1	1	undersample	1.0	100	5	63	0.3	0.6	1.0	0.886245416560075	0.2854889989320256	0.8395061727358635	0.8019953952355949	21.186640932891112	4.239831348045834	0.20011813810453152
1	2	undersample	1.0	100	5	63	0.3	0.6	1.0	0.9016325099722386	0.315093528809216	0.8395061727358635	0.8150422102777051	23.050109561334462	4.538906572182092	0.19691474045289617
1	3	undersample	1.0	100	5	63	0.3	0.6	1.0	0.8856769278872118	0.2427228856776841	0.8641975307575065	0.8089025326108297	26.93683555550514	4.522286440221118	0.16788483419050063
1	1	undersample	1.0	100	5	63	0.3	1.0	0.7	0.8891920828477492	0.27818275165261397	0.827160493725042	0.8035303146523137	19.572821983388543	4.2101174548127736	0.2151001660699556
1	2	undersample	1.0	100	5	63	0.3	1.0	0.7	0.8901869380252599	0.29595331992237484	0.827160493725042	0.8096699923191891	20.35858116204086	4.345927688149616	0.21346907478340912
1	3	undersample	1.0	100	5	63	0.3	1.0	0.7	0.8885572704963853	0.25193593069469133	0.8641975307575065	0.7935533384436413	24.460964213632618	4.186056981410745	0.17113212301206526
1	1	undersample	1.0	100	5	63	0.3	1.0	1.0	0.886245416560075	0.2854889989320256	0.8395061727358635	0.8019953952355949	21.186640932891112	4.239831348045834	0.20011813810453152
1	2	undersample	1.0	100	5	63	0.3	1.0	1.0	0.9016325099722386	0.315093528809216	0.8395061727358635	0.8150422102777051	23.050109561334462	4.538906572182092	0.19691474045289617
1	3	undersample	1.0	100	5	63	0.3	1.0	1.0	0.8856769278872118	0.2427228856776841	0.8641975307575065	0.8089025326108297	26.93683555550514	4.522286440221118	0.16788483419050063
1	1	undersample	1.0	100	10	31	0.1	0.6	0.7	0.8926124896961429	0.2848298301759884	0.827160493725042	0.800460475818876	19.198075297236468	4.145346420294939	0.21592509478858551
1	2	undersample	1.0	100	10	31	0.1	0.6	0.7	0.8975867655836959	0.2937548417405928	0.851851851746685	0.8173445894027833	25.730039480872843	4.663709672351578	0.18125543175004002
1	3	undersample	1.0	100	10	31	0.1	0.6	0.7	0.892470367527927	0.2694545105564576	0.851851851746685	0.800460475818876	23.0663440196222	4.269088104482848	0.18507865269796364
1	1	undersample	1.0	100	10	31	0.1	0.6	1.0	0.8932567768587211	0.2838394267532656	0.8641975307575065	0.800460475818876	25.527969538659857	4.330958946576803	0.1696554316526527
1	2	undersample	1.0	100	10	31	0.1	0.6	1.0	0.8998891447087917	0.3018576693210323	0.827160493725042	0.8181120491111428	21.525615886562935	4.547637400973883	0.21126629824127466
1	3	undersample	1.0	100	10	31	0.1	0.6	1.0	0.8934462730830088	0.2725557829266037	0.8641975307575065	0.7996930161105166	25.405779486731383	4.31436523496686	0.16981824876352714
1	1	undersample	1.0	100	10	31	0.1	1.0	0.7	0.8926124896961429	0.2848298301759884	0.827160493725042	0.800460475818876	19.198075297236468	4.145346420294939	0.21592509478858551
1	2	undersample	1.0	100	10	31	0.1	1.0	0.7	0.8975867655836959	0.2937548417405928	0.851851851746685	0.8173445894027833	25.730039480872843	4.663709672351578	0.18125543175004002
1	3	undersample	1.0	100	10	31	0.1	1.0	0.7	0.892470367527927	0.2694545105564576	0.851851851746685	0.800460475818876	23.0663440196222	4.269088104482848	0.18507865269796364
1	1	undersample	1.0	100	10	31	0.1	1.0	1.0	0.8932567768587211	0.2838394267532656	0.8641975307575065	0.800460475818876	25.527969538659857	4.330958946576803	0.1696554316526527
1	2	undersample	1.0	100	10	31	0.1	1.0	1.0	0.8998891447087917	0.3018576693210323	0.827160493725042	0.8181120491111428	21.525615886562935	4.547637400973883	0.21126629824127466
1	3	undersample	1.0	100	10	31	0.1	1.0	1.0	0.8934462730830088	0.2725557829266037	0.8641975307575065	0.7996930161105166	25.405779486731383	4.31436523496686	0.16981824876352714
1	1	undersample	1.0	100	10	31	0.3	0.6	0.7	0.8902532617037605	0.2950021182205003	0.827160493725042	0.8112049117359079	20.563006313769996	4.381260431708803	0.21306515979352852
1	2	undersample	1.0	100	10	31	0.3	0.6	0.7	0.8912481168812711	0.29213748300320463	0.827160493725042	0.8158096699860644	21.196724282977122	4.490791936550311	0.21186253425910617
1	3	undersample	1.0	100	10	31	0.3	0.6	0.7	0.8897131974645405	0.2610046823609566	0.8765432097683281	0.796623177277079	27.810563196023608	4.3099462118309395	0.15497514032155774
1	1	undersample	1.0	100	10	31	0.3	0.6	1.0	0.8873918687170158	0.27717514322451975	0.8641975307575065	0.8112049117359079	27.342938840736682	4.5774362719345705	0.16740833987038445
1	2	undersample	1.0	100	10	31	0.3	0.6	1.0	0.8981078802004869	0.30199236429709186	0.802469135703399	0.8165771296944239	18.08577253433297	4.374967476066853	0.24190104607939455
1	3	undersample	1.0	100	10	31	0.3	0.6	1.0	0.892716712619501	0.2569579849739915	0.8641975307575065	0.796623177277079	24.9262411692482	4.249242744058672	0.17047265433821612
1	1	undersample	1.0	100	10	31	0.3	1.0	0.7	0.8902532617037605	0.2950021182205003	0.827160493725042	0.8112049117359079	20.563006313769996	4.381260431708803	0.21306515979352852
1	2	undersample	1.0	100	10	31	0.3	1.0	0.7	0.8912481168812711	0.29213748300320463	0.827160493725042	0.8158096699860644	21.196724282977122	4.490791936550311	0.21186253425910617
1	3	undersample	1.0	100	10	31	0.3	1.0	0.7	0.8897131974645405	0.2610046823609566	0.8765432097683281	0.796623177277079	27.810563196023608	4.3099462118309395	0.15497514032155774
1	1	undersample	1.0	100	10	31	0.3	1.0	1.0	0.8873918687170158	0.27717514322451975	0.8641975307575065	0.8112049117359079	27.342938840736682	4.5774362719345705	0.16740833987038445
1	2	undersample	1.0	100	10	31	0.3	1.0	1.0	0.8981078802004869	0.30199236429709186	0.802469135703399	0.8165771296944239	18.08577253433297	4.374967476066853	0.24190104607939455
1	3	undersample	1.0	100	10	31	0.3	1.0	1.0	0.892716712619501	0.2569579849739915	0.8641975307575065	0.796623177277079	24.9262411692482	4.249242744058672	0.17047265433821612
1	1	undersample	1.0	100	10	63	0.1	0.6	0.7	0.8926124896961429	0.2848298301759884	0.827160493725042	0.800460475818876	19.198075297236468	4.145346420294939	0.21592509478858551
1	2	undersample	1.0	100	10	63	0.1	0.6	0.7	0.8975867655836959	0.2937548417405928	0.851851851746685	0.8173445894027833	25.730039480872843	4.663709672351578	0.18125543175004002
1	3	undersample	1.0	100	10	63	0.1	0.6	0.7	0.892470367527927	0.2694545105564576	0.851851851746685	0.800460475818876	23.0663440196222	4.269088104482848	0.18507865269796364
1	1	undersample	1.0	100	10	63	0.1	0.6	1.0	0.8932567768587211	0.2838394267532656	0.8641975307575065	0.800460475818876	25.527969538659857	4.330958946576803	0.1696554316526527
1	2	undersample	1.0	100	10	63	0.1	0.6	1.0	0.8998891447087917	0.3018576693210323	0.827160493725042	0.8181120491111428	21.525615886562935	4.547637400973883	0.21126629824127466
1	3	undersample	1.0	100	10	63	0.1	0.6	1.0	0.8934462730830088	0.2725557829266037	0.8641975307575065	0.7996930161105166	25.405779486731383	4.31436523496686	0.16981824876352714
1	1	undersample	1.0	100	10	63	0.1	1.0	0.7	0.8926124896961429	0.2848298301759884	0.827160493725042	0.800460475818876	19.198075297236468	4.145346420294939	0.21592509478858551
1	2	undersample	1.0	100	10	63	0.1	1.0	0.7	0.8975867655836959	0.2937548417405928	0.851851851746685	0.8173445894027833	25.730039480872843	4.663709672351578	0.18125543175004002
1	3	undersample	1.0	100	10	63	0.1	1.0	0.7	0.892470367527927	0.2694545105564576	0.851851851746685	0.800460475818876	23.0663440196222	4.269088104482848	0.18507865269796364
1	1	undersample	1.0	100	10	63	0.1	1.0	1.0	0.8932567768587211	0.2838394267532656	0.8641975307575065	0.800460475818876	25.527969538659857	4.330958946576803	0.1696554316526527
1	2	undersample	1.0	100	10	63	0.1	1.0	1.0	0.8998891447087917	0.3018576693210323	0.827160493725042	0.8181120491111428	21.525615886562935	4.547637400973883	0.21126629824127466
1	3	undersample	1.0	100	10	63	0.1	1.0	1.0	0.8934462730830088	0.2725557829266037	0.8641975307575065	0.7996930161105166	25.405779486731383	4.31436523496686	0.16981824876352714
1	1	undersample	1.0	100	10	63	0.3	0.6	0.7	0.8902532617037605	0.2950021182205003	0.827160493725042	0.8112049117359079	20.563006313769996	4.381260431708803	0.21306515979352852
1	2	undersample	1.0	100	10	63	0.3	0.6	0.7	0.8912481168812711	0.29213748300320463	0.827160493725042	0.8158096699860644	21.196724282977122	4.490791936550311	0.21186253425910617
1	3	undersample	1.0	100	10	63	0.3	0.6	0.7	0.8897131974645405	0.2610046823609566	0.8765432097683281	0.796623177277079	27.810563196023608	4.3099462118309395	0.15497514032155774
1	1	undersample	1.0	100	10	63	0.3	0.6	1.0	0.8873918687170158	0.27717514322451975	0.8641975307575065	0.8112049117359079	27.342938840736682	4.5774362719345705	0.16740833987038445
1	2	undersample	1.0	100	10	63	0.3	0.6	1.0	0.8981078802004869	0.30199236429709186	0.802469135703399	0.8165771296944239	18.08577253433297	4.374967476066853	0.24190104607939455
1	3	undersample	1.0	100	10	63	0.3	0.6	1.0	0.892716712619501	0.2569579849739915	0.8641975307575065	0.796623177277079	24.9262411692482	4.249242744058672	0.17047265433821612
1	1	undersample	1.0	100	10	63	0.3	1.0	0.7	0.8902532617037605	0.2950021182205003	0.827160493725042	0.8112049117359079	20.563006313769996	4.381260431708803	0.21306515979352852
1	2	undersample	1.0	100	10	63	0.3	1.0	0.7	0.8912481168812711	0.29213748300320463	0.827160493725042	0.8158096699860644	21.196724282977122	4.490791936550311	0.21186253425910617
1	3	undersample	1.0	100	10	63	0.3	1.0	0.7	0.8897131974645405	0.2610046823609566	0.8765432097683281	0.796623177277079	27.810563196023608	4.3099462118309395	0.15497514032155774
1	1	undersample	1.0	100	10	63	0.3	1.0	1.0	0.8873918687170158	0.27717514322451975	0.8641975307575065	0.8112049117359079	27.342938840736682	4.5774362719345705	0.16740833987038445
1	2	undersample	1.0	100	10	63	0.3	1.0	1.0	0.8981078802004869	0.30199236429709186	0.802469135703399	0.8165771296944239	18.08577253433297	4.374967476066853	0.24190104607939455
1	3	undersample	1.0	100	10	63	0.3	1.0	1.0	0.892716712619501	0.2569579849739915	0.8641975307575065	0.796623177277079	24.9262411692482	4.249242744058672	0.17047265433821612
1	1	undersample	1.0	300	3	31	0.1	0.6	0.7	0.8882730261599537	0.2879971393719875	0.8395061727358635	0.8019953952355949	21.186640932891112	4.239831348045834	0.20011813810453152
1	2	undersample	1.0	300	3	31	0.1	0.6	0.7	0.9005902807386562	0.3008028577956603	0.8148148147142205	0.820414428236221	20.10085292179694	4.537195061605788	0.2257215093433782
1	3	undersample	1.0	300	3	31	0.1	0.6	0.7	0.885828524866642	0.2751501973256505	0.8395061727358635	0.7843438219433282	19.024361952164494	3.892798905057394	0.20462177520602062
1	1	undersample	1.0	300	3	31	0.1	0.6	1.0	0.8880835299356661	0.2872162040142199	0.827160493725042	0.8012279355272355	19.290676795029988	4.161351618023076	0.21571826998772953
1	2	undersample	1.0	300	3	31	0.1	0.6	1.0	0.9001733890452234	0.30331027563848356	0.802469135703399	0.8250191864863775	19.154329465043322	4.586040456261344	0.23942577959137537
1	3	undersample	1.0	300	3	31	0.1	0.6	1.0	0.8860274959021442	0.26344314612645314	0.851851851746685	0.7920184190269224	21.89667700075951	4.095804093819793	0.1870513902502629
1	1	undersample	1.0	300	3	31	0.1	1.0	0.7	0.8882730261599537	0.2879971393719875	0.8395061727358635	0.8019953952355949	21.186640932891112	4.239831348045834	0.20011813810453152
1	2	undersample	1.0	300	3	31	0.1	1.0	0.7	0.9005902807386562	0.3008028577956603	0.8148148147142205	0.820414428236221	20.10085292179694	4.537195061605788	0.2257215093433782
1	3	undersample	1.0	300	3	31	0.1	1.0	0.7	0.885828524866642	0.2751501973256505	0.8395061727358635	0.7843438219433282	19.024361952164494	3.892798905057394	0.20462177520602062
1	1	undersample	1.0	300	3	31	0.1	1.0	1.0	0.8880835299356661	0.2872162040142199	0.827160493725042	0.8012279355272355	19.290676795029988	4.161351618023076	0.21571826998772953
1	2	undersample	1.0	300	3	31	0.1	1.0	1.0	0.9001733890452234	0.30331027563848356	0.802469135703399	0.8250191864863775	19.154329465043322	4.586040456261344	0.23942577959137537
1	3	undersample	1.0	300	3	31	0.1	1.0	1.0	0.8860274959021442	0.26344314612645314	0.851851851746685	0.7920184190269224	21.89667700075951	4.095804093819793	0.1870513902502629
1	1	undersample	1.0	300	3	31	0.3	0.6	0.7	0.8802478610613684	0.2695923532457527	0.8148148147142205	0.796623177277079	17.234715596514338	4.006428872969606	0.23246271040484917
1	2	undersample	1.0	300	3	31	0.3	0.6	0.7	0.8920155765896365	0.28698553870455507	0.802469135703399	0.8112049117359079	17.455537180020553	4.250476538224959	0.24350303974229123
1	3	undersample	1.0	300	3	31	0.3	0.6	0.7	0.8807310764333021	0.2542555601534578	0.827160493725042	0.7935533384436413	18.39564372928176	4.006654539350285	0.21780452015474447
1	1	undersample	1.0	300	3	31	0.3	0.6	1.0	0.8807879253005885	0.26704593085165435	0.827160493725042	0.7973906369854383	18.834684570684143	4.0825381443019095	0.21675637522008
1	2	undersample	1.0	300	3	31	0.3	0.6	1.0	0.8951991131576703	0.2920551845594885	0.8148148147142205	0.8127398311526268	19.09671967501676	4.351244454264551	0.22785296832889365
1	3	undersample	1.0	300	3	31	0.3	0.6	1.0	0.8816406583098831	0.2655266994927392	0.851851851746685	0.7920184190269224	21.89667700075951	4.095804093819793	0.1870513902502629
1	1	undersample	1.0	300	3	31	0.3	1.0	0.7	0.8802478610613684	0.2695923532457527	0.8148148147142205	0.796623177277079	17.234715596514338	4.006428872969606	0.23246271040484917
1	2	undersample	1.0	300	3	31	0.3	1.0	0.7	0.8920155765896365	0.28698553870455507	0.802469135703399	0.8112049117359079	17.455537180020553	4.250476538224959	0.24350303974229123
1	3	undersample	1.0	300	3	31	0.3	1.0	0.7	0.8807310764333021	0.2542555601534578	0.827160493725042	0.7935533384436413	18.39564372928176	4.006654539350285	0.21780452015474447
1	1	undersample	1.0	300	3	31	0.3	1.0	1.0	0.8807879253005885	0.26704593085165435	0.827160493725042	0.7973906369854383	18.834684570684143	4.0825381443019095	0.21675637522008
1	2	undersample	1.0	300	3	31	0.3	1.0	1.0	0.8951991131576703	0.2920551845594885	0.8148148147142205	0.8127398311526268	19.09671967501676	4.351244454264551	0.22785296832889365
1	3	undersample	1.0	300	3	31	0.3	1.0	1.0	0.8816406583098831	0.2655266994927392	0.851851851746685	0.7920184190269224	21.89667700075951	4.095804093819793	0.1870513902502629
1	1	undersample	1.0	300	3	63	0.1	0.6	0.7	0.8882730261599537	0.2879971393719875	0.8395061727358635	0.8019953952355949	21.186640932891112	4.239831348045834	0.20011813810453152
1	2	undersample	1.0	300	3	63	0.1	0.6	0.7	0.9005902807386562	0.3008028577956603	0.8148148147142205	0.820414428236221	20.10085292179694	4.537195061605788	0.2257215093433782
1	3	undersample	1.0	300	3	63	0.1	0.6	0.7	0.885828524866642	0.2751501973256505	0.8395061727358635	0.7843438219433282	19.024361952164494	3.892798905057394	0.20462177520602062
1	1	undersample	1.0	300	3	63	0.1	0.6	1.0	0.8880835299356661	0.2872162040142199	0.827160493725042	0.8012279355272355	19.290676795029988	4.161351618023076	0.21571826998772953
1	2	undersample	1.0	300	3	63	0.1	0.6	1.0	0.9001733890452234	0.30331027563848356	0.802469135703399	0.8250191864863775	19.154329465043322	4.586040456261344	0.23942577959137537
1	3	undersample	1.0	300	3	63	0.1	0.6	1.0	0.8860274959021442	0.26344314612645314	0.851851851746685	0.7920184190269224	21.89667700075951	4.095804093819793	0.1870513902502629
1	1	undersample	1.0	300	3	63	0.1	1.0	0.7	0.8882730261599537	0.2879971393719875	0.8395061727358635	0.8019953952355949	21.186640932891112	4.239831348045834	0.20011813810453152
1	2	undersample	1.0	300	3	63	0.1	1.0	0.7	0.9005902807386562	0.3008028577956603	0.8148148147142205	0.820414428236221	20.10085292179694	4.537195061605788	0.2257215093433782
1	3	undersample	1.0	300	3	63	0.1	1.0	0.7	0.885828524866642	0.2751501973256505	0.8395061727358635	0.7843438219433282	19.024361952164494	3.892798905057394	0.20462177520602062
1	1	undersample	1.0	300	3	63	0.1	1.0	1.0	0.8880835299356661	0.2872162040142199	0.827160493725042	0.8012279355272355	19.290676795029988	4.161351618023076	0.21571826998772953
1	2	undersample	1.0	300	3	63	0.1	1.0	1.0	0.9001733890452234	0.30331027563848356	0.802469135703399	0.8250191864863775	19.154329465043322	4.586040456261344	0.23942577959137537
1	3	undersample	1.0	300	3	63	0.1	1.0	1.0	0.8860274959021442	0.26344314612645314	0.851851851746685	0.7920184190269224	21.89667700075951	4.095804093819793	0.1870513902502629
1	1	undersample	1.0	300	3	63	0.3	0.6	0.7	0.8802478610613684	0.2695923532457527	0.8148148147142205	0.796623177277079	17.234715596514338	4.006428872969606	0.23246271040484917
1	2	undersample	1.0	300	3	63	0.3	0.6	0.7	0.8920155765896365	0.28698553870455507	0.802469135703399	0.8112049117359079	17.455537180020553	4.250476538224959	0.24350303974229123
1	3	undersample	1.0	300	3	63	0.3	0.6	0.7	0.8807310764333021	0.2542555601534578	0.827160493725042	0.7935533384436413	18.39564372928176	4.006654539350285	0.21780452015474447
1	1	undersample	1.0	300	3	63	0.3	0.6	1.0	0.8807879253005885	0.26704593085165435	0.827160493725042	0.7973906369854383	18.834684570684143	4.0825381443019095	0.21675637522008
1	2	undersample	1.0	300	3	63	0.3	0.6	1.0	0.8951991131576703	0.2920551845594885	0.8148148147142205	0.8127398311526268	19.09671967501676	4.351244454264551	0.22785296832889365
1	3	undersample	1.0	300	3	63	0.3	0.6	1.0	0.8816406583098831	0.2655266994927392	0.851851851746685	0.7920184190269224	21.89667700075951	4.095804093819793	0.1870513902502629
1	1	undersample	1.0	300	3	63	0.3	1.0	0.7	0.8802478610613684	0.2695923532457527	0.8148148147142205	0.796623177277079	17.234715596514338	4.006428872969606	0.23246271040484917
1	2	undersample	1.0	300	3	63	0.3	1.0	0.7	0.8920155765896365	0.28698553870455507	0.802469135703399	0.8112049117359079	17.455537180020553	4.250476538224959	0.24350303974229123
1	3	undersample	1.0	300	3	63	0.3	1.0	0.7	0.8807310764333021	0.2542555601534578	0.827160493725042	0.7935533384436413	18.39564372928176	4.006654539350285	0.21780452015474447
1	1	undersample	1.0	300	3	63	0.3	1.0	1.0	0.8807879253005885	0.26704593085165435	0.827160493725042	0.7973906369854383	18.834684570684143	4.0825381443019095	0.21675637522008
1	2	undersample	1.0	300	3	63	0.3	1.0	1.0	0.8951991131576703	0.2920551845594885	0.8148148147142205	0.8127398311526268	19.09671967501676	4.351244454264551	0.22785296832889365
1	3	undersample	1.0	300	3	63	0.3	1.0	1.0	0.8816406583098831	0.2655266994927392	0.851851851746685	0.7920184190269224	21.89667700075951	4.095804093819793	0.1870513902502629
1	1	undersample	1.0	300	5	31	0.1	0.6	0.7	0.8855537553414247	0.28517752168017574	0.8395061727358635	0.8035303146523137	21.39302693516245	4.272955028765203	0.1997358685045047
1	2	undersample	1.0	300	5	31	0.1	0.6	0.7	0.8975962403949101	0.30303307013820935	0.8148148147142205	0.8211818879445804	20.206006789426176	4.556668000694536	0.2255105546643178
1	3	undersample	1.0	300	5	31	0.1	0.6	0.7	0.8857243019432837	0.2535220000628862	0.851851851746685	0.7935533384436413	22.102228488048528	4.126256167390592	0.18668958872629166
1	1	undersample	1.0	300	5	31	0.1	0.6	1.0	0.885487431662924	0.2771632252629764	0.8395061727358635	0.7973906369854383	20.5862452889477	4.1434715494407435	0.2012737770011333
1	2	undersample	1.0	300	5	31	0.1	0.6	1.0	0.8986953184957789	0.30599027867596185	0.8395061727358635	0.8227168073612993	24.274389936132934	4.735396023089444	0.19507784923965524
1	3	undersample	1.0	300	5	31	0.1	0.6	1.0	0.8857716759993557	0.252527913726941	0.8641975307575065	0.7943207981520006	24.57598137157138	4.201676596253024	0.1709667779677584
1	1	undersample	1.0	300	5	31	0.1	1.0	0.7	0.8855537553414247	0.28517752168017574	0.8395061727358635	0.8035303146523137	21.39302693516245	4.272955028765203	0.1997358685045047
1	2	undersample	1.0	300	5	31	0.1	1.0	0.7	0.8975962403949101	0.30303307013820935	0.8148148147142205	0.8211818879445804	20.206006789426176	4.556668000694536	0.2255105546643178
1	3	undersample	1.0	300	5	31	0.1	1.0	0.7	0.8857243019432837	0.2535220000628862	0.851851851746685	0.7935533384436413	22.102228488048528	4.126256167390592	0.18668958872629166
1	1	undersample	1.0	300	5	31	0.1	1.0	1.0	0.885487431662924	0.2771632252629764	0.8395061727358635	0.7973906369854383	20.5862452889477	4.1434715494407435	0.2012737770011333
1	2	undersample	1.0	300	5	31	0.1	1.0	1.0	0.8986953184957789	0.30599027867596185	0.8395061727358635	0.8227168073612993	24.274389936132934	4.735396023089444	0.19507784923965524
1	3	undersample	1.0	300	5	31	0.1	1.0	1.0	0.8857716759993557	0.252527913726941	0.8641975307575065	0.7943207981520006	24.57598137157138	4.201676596253024	0.1709667779677584
1	1	undersample	1.0	300	5	31	0.3	0.6	0.7	0.8856674530759974	0.27904345050479	0.827160493725042	0.8042977743606732	19.668345648388033	4.226627718497163	0.21489491782244075
1	2	undersample	1.0	300	5	31	0.3	0.6	0.7	0.8917881811204912	0.30113724032975653	0.8148148147142205	0.8089025326108297	18.624898027300485	4.263870072208483	0.22893386474972893
1	3	undersample	1.0	300	5	31	0.3	0.6	0.7	0.8848052452554883	0.24656633979223894	0.8641975307575065	0.7935533384436413	24.460964213632618	4.186056981410745	0.17113212301206526
1	1	undersample	1.0	300	5	31	0.3	0.6	1.0	0.8859611722236435	0.28466030806047365	0.8395061727358635	0.8012279355272355	21.0846432174198	4.223461343665211	0.20030982214246917
1	2	undersample	1.0	300	5	31	0.3	0.6	1.0	0.8995385766938594	0.32091269212758705	0.851851851746685	0.8181120491111428	25.862866641671385	4.683387771152208	0.18108539851407895
1	3	undersample	1.0	300	5	31	0.3	0.6	1.0	0.883914613001336	0.24088378136078142	0.851851851746685	0.7989255564021572	22.84637194359281	4.2364996472919625	0.18543423127698644
1	1	undersample	1.0	300	5	31	0.3	1.0	0.7	0.8856674530759974	0.27904345050479	0.827160493725042	0.8042977743606732	19.668345648388033	4.226627718497163	0.21489491782244075
1	2	undersample	1.0	300	5	31	0.3	1.0	0.7	0.8917881811204912	0.30113724032975653	0.8148148147142205	0.8089025326108297	18.624898027300485	4.263870072208483	0.22893386474972893
1	3	undersample	1.0	300	5	31	0.3	1.0	0.7	0.8848052452554883	0.24656633979223894	0.8641975307575065	0.7935533384436413	24.460964213632618	4.186056981410745	0.17113212301206526
1	1	undersample	1.0	300	5	31	0.3	1.0	1.0	0.8859611722236435	0.28466030806047365	0.8395061727358635	0.8012279355272355	21.0846432174198	4.223461343665211	0.20030982214246917
1	2	undersample	1.0	300	5	31	0.3	1.0	1.0	0.8995385766938594	0.32091269212758705	0.851851851746685	0.8181120491111428	25.862866641671385	4.683387771152208	0.18108539851407895
1	3	undersample	1.0	300	5	31	0.3	1.0	1.0	0.883914613001336	0.24088378136078142	0.851851851746685	0.7989255564021572	22.84637194359281	4.2364996472919625	0.18543423127698644
1	1	undersample	1.0	300	5	63	0.1	0.6	0.7	0.8855537553414247	0.28517752168017574	0.8395061727358635	0.8035303146523137	21.39302693516245	4.272955028765203	0.1997358685045047
1	2	undersample	1.0	300	5	63	0.1	0.6	0.7	0.8975962403949101	0.30303307013820935	0.8148148147142205	0.8211818879445804	20.206006789426176	4.556668000694536	0.2255105546643178
1	3	undersample	1.0	300	5	63	0.1	0.6	0.7	0.8857243019432837	0.2535220000628862	0.851851851746685	0.7935533384436413	22.102228488048528	4.126256167390592	0.18668958872629166
1	1	undersample	1.0	300	5	63	0.1	0.6	1.0	0.885487431662924	0.2771632252629764	0.8395061727358635	0.7973906369854383	20.5862452889477	4.1434715494407435	0.2012737770011333
1	2	undersample	1.0	300	5	63	0.1	0.6	1.0	0.8986953184957789	0.30599027867596185	0.8395061727358635	0.8227168073612993	24.274389936132934	4.735396023089444	0.19507784923965524
1	3	undersample	1.0	300	5	63	0.1	0.6	1.0	0.8857716759993557	0.252527913726941	0.8641975307575065	0.7943207981520006	24.57598137157138	4.201676596253024	0.1709667779677584
1	1	undersample	1.0	300	5	63	0.1	1.0	0.7	0.8855537553414247	0.28517752168017574	0.8395061727358635	0.8035303146523137	21.39302693516245	4.272955028765203	0.1997358685045047
1	2	undersample	1.0	300	5	63	0.1	1.0	0.7	0.8975962403949101	0.30303307013820935	0.8148148147142205	0.8211818879445804	20.206006789426176	4.556668000694536	0.2255105546643178
1	3	undersample	1.0	300	5	63	0.1	1.0	0.7	0.8857243019432837	0.2535220000628862	0.851851851746685	0.7935533384436413	22.102228488048528	4.126256167390592	0.18668958872629166
1	1	undersample	1.0	300	5	63	0.1	1.0	1.0	0.885487431662924	0.2771632252629764	0.8395061727358635	0.7973906369854383	20.5862452889477	4.1434715494407435	0.2012737770011333
1	2	undersample	1.0	300	5	63	0.1	1.0	1.0	0.8986953184957789	0.30599027867596185	0.8395061727358635	0.8227168073612993	24.274389936132934	4.735396023089444	0.19507784923965524
1	3	undersample	1.0	300	5	63	0.1	1.0	1.0	0.8857716759993557	0.252527913726941	0.8641975307575065	0.7943207981520006	24.57598137157138	4.201676596253024	0.1709667779677584
1	1	undersample	1.0	300	5	63	0.3	0.6	0.7	0.8856674530759974	0.27904345050479	0.827160493725042	0.8042977743606732	19.668345648388033	4.226627718497163	0.21489491782244075
1	2	undersample	1.0	300	5	63	0.3	0.6	0.7	0.8917881811204912	0.30113724032975653	0.8148148147142205	0.8089025326108297	18.624898027300485	4.263870072208483	0.22893386474972893
1	3	undersample	1.0	300	5	63	0.3	0.6	0.7	0.8848052452554883	0.24656633979223894	0.8641975307575065	0.7935533384436413	24.460964213632618	4.186056981410745	0.17113212301206526
1	1	undersample	1.0	300	5	63	0.3	0.6	1.0	0.8859611722236435	0.28466030806047365	0.8395061727358635	0.8012279355272355	21.0846432174198	4.223461343665211	0.20030982214246917
1	2	undersample	1.0	300	5	63	0.3	0.6	1.0	0.8995385766938594	0.32091269212758705	0.851851851746685	0.8181120491111428	25.862866641671385	4.683387771152208	0.18108539851407895
1	3	undersample	1.0	300	5	63	0.3	0.6	1.0	0.883914613001336	0.24088378136078142	0.851851851746685	0.7989255564021572	22.84637194359281	4.2364996472919625	0.18543423127698644
1	1	undersample	1.0	300	5	63	0.3	1.0	0.7	0.8856674530759974	0.27904345050479	0.827160493725042	0.8042977743606732	19.668345648388033	4.226627718497163	0.21489491782244075
1	2	undersample	1.0	300	5	63	0.3	1.0	0.7	0.8917881811204912	0.30113724032975653	0.8148148147142205	0.8089025326108297	18.624898027300485	4.263870072208483	0.22893386474972893
1	3	undersample	1.0	300	5	63	0.3	1.0	0.7	0.8848052452554883	0.24656633979223894	0.8641975307575065	0.7935533384436413	24.460964213632618	4.186056981410745	0.17113212301206526
1	1	undersample	1.0	300	5	63	0.3	1.0	1.0	0.8859611722236435	0.28466030806047365	0.8395061727358635	0.8012279355272355	21.0846432174198	4.223461343665211	0.20030982214246917
1	2	undersample	1.0	300	5	63	0.3	1.0	1.0	0.8995385766938594	0.32091269212758705	0.851851851746685	0.8181120491111428	25.862866641671385	4.683387771152208	0.18108539851407895
1	3	undersample	1.0	300	5	63	0.3	1.0	1.0	0.883914613001336	0.24088378136078142	0.851851851746685	0.7989255564021572	22.84637194359281	4.2364996472919625	0.18543423127698644
1	1	undersample	1.0	300	10	31	0.1	0.6	0.7	0.8874771420179453	0.2944462328691245	0.8395061727358635	0.800460475818876	20.983430099718532	4.207217262388894	0.20050187374327458
1	2	undersample	1.0	300	10	31	0.1	0.6	0.7	0.8985626711387775	0.2920047472155386	0.8148148147142205	0.8173445894027833	19.68907391024513	4.460939686597161	0.22656928964978845
1	3	undersample	1.0	300	10	31	0.1	0.6	0.7	0.8859990714685009	0.24418605027087595	0.8395061727358635	0.7927858787352818	20.01253389449079	4.051394408344602	0.2024428405507692
1	1	undersample	1.0	300	10	31	0.1	0.6	1.0	0.8889078385113176	0.28998015301986035	0.8395061727358635	0.7996930161105166	20.882992561422586	4.19109765682495	0.20069429396519017
1	2	undersample	1.0	300	10	31	0.1	0.6	1.0	0.8993111812247141	0.30002998101890205	0.851851851746685	0.8234842670696587	26.824997291462527	4.825925651758171	0.17990403991742895
1	3	undersample	1.0	300	10	31	0.1	0.6	1.0	0.8841135840368382	0.256270813387864	0.8641975307575065	0.7874136607767659	23.570723105197736	4.065160034570348	0.17246648652737692
1	1	undersample	1.0	300	10	31	0.1	1.0	0.7	0.8874771420179453	0.2944462328691245	0.8395061727358635	0.800460475818876	20.983430099718532	4.207217262388894	0.20050187374327458
1	2	undersample	1.0	300	10	31	0.1	1.0	0.7	0.8985626711387775	0.2920047472155386	0.8148148147142205	0.8173445894027833	19.68907391024513	4.460939686597161	0.22656928964978845
1	3	undersample	1.0	300	10	31	0.1	1.0	0.7	0.8859990714685009	0.24418605027087595	0.8395061727358635	0.7927858787352818	20.01253389449079	4.051394408344602	0.2024428405507692
1	1	undersample	1.0	300	10	31	0.1	1.0	1.0	0.8889078385113176	0.28998015301986035	0.8395061727358635	0.7996930161105166	20.882992561422586	4.19109765682495	0.20069429396519017
1	2	undersample	1.0	300	10	31	0.1	1.0	1.0	0.8993111812247141	0.30002998101890205	0.851851851746685	0.8234842670696587	26.824997291462527	4.825925651758171	0.17990403991742895
1	3	undersample	1.0	300	10	31	0.1	1.0	1.0	0.8841135840368382	0.256270813387864	0.8641975307575065	0.7874136607767659	23.570723105197736	4.065160034570348	0.17246648652737692
1	1	undersample	1.0	300	10	31	0.3	0.6	0.7	0.8882067024814531	0.299981400649287	0.827160493725042	0.8081350729024702	20.15742681256197	4.311160268457886	0.21387452411321334
1	2	undersample	1.0	300	10	31	0.3	0.6	0.7	0.8922145476251386	0.3003411412441294	0.8395061727358635	0.820414428236221	23.896118692759412	4.674685821048388	0.19562530811765858
1	3	undersample	1.0	300	10	31	0.3	0.6	0.7	0.8879698322010934	0.24747637620330545	0.8888888887791496	0.7920184190269224	30.46494136273987	4.273882532681523	0.1402885427266661
1	1	undersample	1.0	300	10	31	0.3	0.6	1.0	0.8860843447694304	0.2794663354531616	0.851851851746685	0.8104374520275485	24.582993591637177	4.493776940225093	0.18280022234248489
1	2	undersample	1.0	300	10	31	0.3	0.6	1.0	0.8994343537705011	0.31297460197145455	0.802469135703399	0.8196469685278616	18.46276438056766	4.449435003442219	0.2409950496631844
1	3	undersample	1.0	300	10	31	0.3	0.6	1.0	0.8897510967093981	0.24412123999088362	0.851851851746685	0.796623177277079	22.522639454018794	4.188539276286406	0.1859701683548744
1	1	undersample	1.0	300	10	31	0.3	1.0	0.7	0.8882067024814531	0.299981400649287	0.827160493725042	0.8081350729024702	20.15742681256197	4.311160268457886	0.21387452411321334
1	2	undersample	1.0	300	10	31	0.3	1.0	0.7	0.8922145476251386	0.3003411412441294	0.8395061727358635	0.820414428236221	23.896118692759412	4.674685821048388	0.19562530811765858
1	3	undersample	1.0	300	10	31	0.3	1.0	0.7	0.8879698322010934	0.24747637620330545	0.8888888887791496	0.7920184190269224	30.46494136273987	4.273882532681523	0.1402885427266661
1	1	undersample	1.0	300	10	31	0.3	1.0	1.0	0.8860843447694304	0.2794663354531616	0.851851851746685	0.8104374520275485	24.582993591637177	4.493776940225093	0.18280022234248489
1	2	undersample	1.0	300	10	31	0.3	1.0	1.0	0.8994343537705011	0.31297460197145455	0.802469135703399	0.8196469685278616	18.46276438056766	4.449435003442219	0.2409950496631844
1	3	undersample	1.0	300	10	31	0.3	1.0	1.0	0.8897510967093981	0.24412123999088362	0.851851851746685	0.796623177277079	22.522639454018794	4.188539276286406	0.1859701683548744
1	1	undersample	1.0	300	10	63	0.1	0.6	0.7	0.8874771420179453	0.2944462328691245	0.8395061727358635	0.800460475818876	20.983430099718532	4.207217262388894	0.20050187374327458
1	2	undersample	1.0	300	10	63	0.1	0.6	0.7	0.8985626711387775	0.2920047472155386	0.8148148147142205	0.8173445894027833	19.68907391024513	4.460939686597161	0.22656928964978845
1	3	undersample	1.0	300	10	63	0.1	0.6	0.7	0.8859990714685009	0.24418605027087595	0.8395061727358635	0.7927858787352818	20.01253389449079	4.051394408344602	0.2024428405507692
1	1	undersample	1.0	300	10	63	0.1	0.6	1.0	0.8889078385113176	0.28998015301986035	0.8395061727358635	0.7996930161105166	20.882992561422586	4.19109765682495	0.20069429396519017
1	2	undersample	1.0	300	10	63	0.1	0.6	1.0	0.8993111812247141	0.30002998101890205	0.851851851746685	0.8234842670696587	26.824997291462527	4.825925651758171	0.17990403991742895
1	3	undersample	1.0	300	10	63	0.1	0.6	1.0	0.8841135840368382	0.256270813387864	0.8641975307575065	0.7874136607767659	23.570723105197736	4.065160034570348	0.17246648652737692
1	1	undersample	1.0	300	10	63	0.1	1.0	0.7	0.8874771420179453	0.2944462328691245	0.8395061727358635	0.800460475818876	20.983430099718532	4.207217262388894	0.20050187374327458
1	2	undersample	1.0	300	10	63	0.1	1.0	0.7	0.8985626711387775	0.2920047472155386	0.8148148147142205	0.8173445894027833	19.68907391024513	4.460939686597161	0.22656928964978845
1	3	undersample	1.0	300	10	63	0.1	1.0	0.7	0.8859990714685009	0.24418605027087595	0.8395061727358635	0.7927858787352818	20.01253389449079	4.051394408344602	0.2024428405507692
1	1	undersample	1.0	300	10	63	0.1	1.0	1.0	0.8889078385113176	0.28998015301986035	0.8395061727358635	0.7996930161105166	20.882992561422586	4.19109765682495	0.20069429396519017
1	2	undersample	1.0	300	10	63	0.1	1.0	1.0	0.8993111812247141	0.30002998101890205	0.851851851746685	0.8234842670696587	26.824997291462527	4.825925651758171	0.17990403991742895
1	3	undersample	1.0	300	10	63	0.1	1.0	1.0	0.8841135840368382	0.256270813387864	0.8641975307575065	0.7874136607767659	23.570723105197736	4.065160034570348	0.17246648652737692
1	1	undersample	1.0	300	10	63	0.3	0.6	0.7	0.8882067024814531	0.299981400649287	0.827160493725042	0.8081350729024702	20.15742681256197	4.311160268457886	0.21387452411321334
1	2	undersample	1.0	300	10	63	0.3	0.6	0.7	0.8922145476251386	0.3003411412441294	0.8395061727358635	0.820414428236221	23.896118692759412	4.674685821048388	0.19562530811765858
1	3	undersample	1.0	300	10	63	0.3	0.6	0.7	0.8879698322010934	0.24747637620330545	0.8888888887791496	0.7920184190269224	30.46494136273987	4.273882532681523	0.1402885427266661
1	1	undersample	1.0	300	10	63	0.3	0.6	1.0	0.8860843447694304	0.2794663354531616	0.851851851746685	0.8104374520275485	24.582993591637177	4.493776940225093	0.18280022234248489
1	2	undersample	1.0	300	10	63	0.3	0.6	1.0	0.8994343537705011	0.31297460197145455	0.802469135703399	0.8196469685278616	18.46276438056766	4.449435003442219	0.2409950496631844
1	3	undersample	1.0	300	10	63	0.3	0.6	1.0	0.8897510967093981	0.24412123999088362	0.851851851746685	0.796623177277079	22.522639454018794	4.188539276286406	0.1859701683548744
1	1	undersample	1.0	300	10	63	0.3	1.0	0.7	0.8882067024814531	0.299981400649287	0.827160493725042	0.8081350729024702	20.15742681256197	4.311160268457886	0.21387452411321334
1	2	undersample	1.0	300	10	63	0.3	1.0	0.7	0.8922145476251386	0.3003411412441294	0.8395061727358635	0.820414428236221	23.896118692759412	4.674685821048388	0.19562530811765858
1	3	undersample	1.0	300	10	63	0.3	1.0	0.7	0.8879698322010934	0.24747637620330545	0.8888888887791496	0.7920184190269224	30.46494136273987	4.273882532681523	0.1402885427266661
1	1	undersample	1.0	300	10	63	0.3	1.0	1.0	0.8860843447694304	0.2794663354531616	0.851851851746685	0.8104374520275485	24.582993591637177	4.493776940225093	0.18280022234248489
1	2	undersample	1.0	300	10	63	0.3	1.0	1.0	0.8994343537705011	0.31297460197145455	0.802469135703399	0.8196469685278616	18.46276438056766	4.449435003442219	0.2409950496631844
1	3	undersample	1.0	300	10	63	0.3	1.0	1.0	0.8897510967093981	0.24412123999088362	0.851851851746685	0.796623177277079	22.522639454018794	4.188539276286406	0.1859701683548744
1	1	undersample	1.0	500	3	31	0.1	0.6	0.7	0.8859043233563572	0.278619989299668	0.8395061727358635	0.7958557175687195	20.392132411272442	4.1123176295436235	0.20166196171564071
1	2	undersample	1.0	500	3	31	0.1	0.6	0.7	0.8983163260472035	0.2985699756293484	0.8148148147142205	0.8135072908609862	19.193413987875985	4.369150809082515	0.22763801270103703
1	3	undersample	1.0	500	3	31	0.1	0.6	0.7	0.8817448812332415	0.25979320819880136	0.827160493725042	0.7820414428182499	17.171276307929748	3.795035471284293	0.2210106710483117
1	1	undersample	1.0	500	3	31	0.1	0.6	1.0	0.8841230588480524	0.27579992972753353	0.827160493725042	0.8012279355272355	19.290676795029988	4.161351618023076	0.21571826998772953
1	2	undersample	1.0	500	3	31	0.1	0.6	1.0	0.8973119960584786	0.3115480004138189	0.8148148147142205	0.8219493476529398	20.312067155861772	4.576308809938409	0.22529999392489602
1	3	undersample	1.0	500	3	31	0.1	0.6	1.0	0.8814985361416674	0.25318015056766036	0.851851851746685	0.7904834996102036	21.69413725672142	4.065798204455827	0.18741459682867836
1	1	undersample	1.0	500	3	31	0.1	1.0	0.7	0.8859043233563572	0.278619989299668	0.8395061727358635	0.7958557175687195	20.392132411272442	4.1123176295436235	0.20166196171564071
1	2	undersample	1.0	500	3	31	0.1	1.0	0.7	0.8983163260472035	0.2985699756293484	0.8148148147142205	0.8135072908609862	19.193413987875985	4.369150809082515	0.22763801270103703
1	3	undersample	1.0	500	3	31	0.1	1.0	0.7	0.8817448812332415	0.25979320819880136	0.827160493725042	0.7820414428182499	17.171276307929748	3.795035471284293	0.2210106710483117
1	1	undersample	1.0	500	3	31	0.1	1.0	1.0	0.8841230588480524	0.27579992972753353	0.827160493725042	0.8012279355272355	19.290676795029988	4.161351618023076	0.21571826998772953
1	2	undersample	1.0	500	3	31	0.1	1.0	1.0	0.8973119960584786	0.3115480004138189	0.8148148147142205	0.8219493476529398	20.312067155861772	4.576308809938409	0.22529999392489602
1	3	undersample	1.0	500	3	31	0.1	1.0	1.0	0.8814985361416674	0.25318015056766036	0.851851851746685	0.7904834996102036	21.69413725672142	4.065798204455827	0.18741459682867836
1	1	undersample	1.0	500	3	31	0.3	0.6	0.7	0.8801531129492245	0.2692714600638858	0.8148148147142205	0.7943207981520006	16.992535960362478	3.961580790752851	0.23313651535406163
1	2	undersample	1.0	500	3	31	0.3	0.6	0.7	0.8913239153709862	0.28965772708074394	0.802469135703399	0.8104374520275485	17.368419626547045	4.233268132096102	0.24373362973920196
1	3	undersample	1.0	500	3	31	0.3	0.6	0.7	0.8818964782126716	0.2574249919406274	0.827160493725042	0.7935533384436413	18.39564372928176	4.006654539350285	0.21780452015474447
1	1	undersample	1.0	500	3	31	0.3	0.6	1.0	0.8802573358725828	0.26603022631619716	0.827160493725042	0.796623177277079	18.74555099615844	4.067132340741873	0.2169651963881909
1	2	undersample	1.0	500	3	31	0.3	0.6	1.0	0.8947158977857366	0.2914620106397028	0.8148148147142205	0.8158096699860644	19.488331641824832	4.423765191228664	0.2269955724096616
1	3	undersample	1.0	500	3	31	0.3	0.6	1.0	0.8826828875434657	0.2686646396459382	0.8395061727358635	0.7927858787352818	20.01253389449079	4.051394408344602	0.2024428405507692
1	1	undersample	1.0	500	3	31	0.3	1.0	0.7	0.8801531129492245	0.2692714600638858	0.8148148147142205	0.7943207981520006	16.992535960362478	3.961580790752851	0.23313651535406163
1	2	undersample	1.0	500	3	31	0.3	1.0	0.7	0.8913239153709862	0.28965772708074394	0.802469135703399	0.8104374520275485	17.368419626547045	4.233268132096102	0.24373362973920196
1	3	undersample	1.0	500	3	31	0.3	1.0	0.7	0.8818964782126716	0.2574249919406274	0.827160493725042	0.7935533384436413	18.39564372928176	4.006654539350285	0.21780452015474447
1	1	undersample	1.0	500	3	31	0.3	1.0	1.0	0.8802573358725828	0.26603022631619716	0.827160493725042	0.796623177277079	18.74555099615844	4.067132340741873	0.2169651963881909
1	2	undersample	1.0	500	3	31	0.3	1.0	1.0	0.8947158977857366	0.2914620106397028	0.8148148147142205	0.8158096699860644	19.488331641824832	4.423765191228664	0.2269955724096616
1	3	undersample	1.0	500	3	31	0.3	1.0	1.0	0.8826828875434657	0.2686646396459382	0.8395061727358635	0.7927858787352818	20.01253389449079	4.051394408344602	0.2024428405507692
1	1	undersample	1.0	500	3	63	0.1	0.6	0.7	0.8859043233563572	0.278619989299668	0.8395061727358635	0.7958557175687195	20.392132411272442	4.1123176295436235	0.20166196171564071
1	2	undersample	1.0	500	3	63	0.1	0.6	0.7	0.8983163260472035	0.2985699756293484	0.8148148147142205	0.8135072908609862	19.193413987875985	4.369150809082515	0.22763801270103703
1	3	undersample	1.0	500	3	63	0.1	0.6	0.7	0.8817448812332415	0.25979320819880136	0.827160493725042	0.7820414428182499	17.171276307929748	3.795035471284293	0.2210106710483117
1	1	undersample	1.0	500	3	63	0.1	0.6	1.0	0.8841230588480524	0.27579992972753353	0.827160493725042	0.8012279355272355	19.290676795029988	4.161351618023076	0.21571826998772953
1	2	undersample	1.0	500	3	63	0.1	0.6	1.0	0.8973119960584786	0.3115480004138189	0.8148148147142205	0.8219493476529398	20.312067155861772	4.576308809938409	0.22529999392489602
1	3	undersample	1.0	500	3	63	0.1	0.6	1.0	0.8814985361416674	0.25318015056766036	0.851851851746685	0.7904834996102036	21.69413725672142	4.065798204455827	0.18741459682867836
1	1	undersample	1.0	500	3	63	0.1	1.0	0.7	0.8859043233563572	0.278619989299668	0.8395061727358635	0.7958557175687195	20.392132411272442	4.1123176295436235	0.20166196171564071
1	2	undersample	1.0	500	3	63	0.1	1.0	0.7	0.8983163260472035	0.2985699756293484	0.8148148147142205	0.8135072908609862	19.193413987875985	4.369150809082515	0.22763801270103703
1	3	undersample	1.0	500	3	63	0.1	1.0	0.7	0.8817448812332415	0.25979320819880136	0.827160493725042	0.7820414428182499	17.171276307929748	3.795035471284293	0.2210106710483117
1	1	undersample	1.0	500	3	63	0.1	1.0	1.0	0.8841230588480524	0.27579992972753353	0.827160493725042	0.8012279355272355	19.290676795029988	4.161351618023076	0.21571826998772953
1	2	undersample	1.0	500	3	63	0.1	1.0	1.0	0.8973119960584786	0.3115480004138189	0.8148148147142205	0.8219493476529398	20.312067155861772	4.576308809938409	0.22529999392489602
1	3	undersample	1.0	500	3	63	0.1	1.0	1.0	0.8814985361416674	0.25318015056766036	0.851851851746685	0.7904834996102036	21.69413725672142	4.065798204455827	0.18741459682867836
1	1	undersample	1.0	500	3	63	0.3	0.6	0.7	0.8801531129492245	0.2692714600638858	0.8148148147142205	0.7943207981520006	16.992535960362478	3.961580790752851	0.23313651535406163
1	2	undersample	1.0	500	3	63	0.3	0.6	0.7	0.8913239153709862	0.28965772708074394	0.802469135703399	0.8104374520275485	17.368419626547045	4.233268132096102	0.24373362973920196
1	3	undersample	1.0	500	3	63	0.3	0.6	0.7	0.8818964782126716	0.2574249919406274	0.827160493725042	0.7935533384436413	18.39564372928176	4.006654539350285	0.21780452015474447
1	1	undersample	1.0	500	3	63	0.3	0.6	1.0	0.8802573358725828	0.26603022631619716	0.827160493725042	0.796623177277079	18.74555099615844	4.067132340741873	0.2169651963881909
1	2	undersample	1.0	500	3	63	0.3	0.6	1.0	0.8947158977857366	0.2914620106397028	0.8148148147142205	0.8158096699860644	19.488331641824832	4.423765191228664	0.2269955724096616
1	3	undersample	1.0	500	3	63	0.3	0.6	1.0	0.8826828875434657	0.2686646396459382	0.8395061727358635	0.7927858787352818	20.01253389449079	4.051394408344602	0.2024428405507692
1	1	undersample	1.0	500	3	63	0.3	1.0	0.7	0.8801531129492245	0.2692714600638858	0.8148148147142205	0.7943207981520006	16.992535960362478	3.961580790752851	0.23313651535406163
1	2	undersample	1.0	500	3	63	0.3	1.0	0.7	0.8913239153709862	0.28965772708074394	0.802469135703399	0.8104374520275485	17.368419626547045	4.233268132096102	0.24373362973920196
1	3	undersample	1.0	500	3	63	0.3	1.0	0.7	0.8818964782126716	0.2574249919406274	0.827160493725042	0.7935533384436413	18.39564372928176	4.006654539350285	0.21780452015474447
1	1	undersample	1.0	500	3	63	0.3	1.0	1.0	0.8802573358725828	0.26603022631619716	0.827160493725042	0.796623177277079	18.74555099615844	4.067132340741873	0.2169651963881909
1	2	undersample	1.0	500	3	63	0.3	1.0	1.0	0.8947158977857366	0.2914620106397028	0.8148148147142205	0.8158096699860644	19.488331641824832	4.423765191228664	0.2269955724096616
1	3	undersample	1.0	500	3	63	0.3	1.0	1.0	0.8826828875434657	0.2686646396459382	0.8395061727358635	0.7927858787352818	20.01253389449079	4.051394408344602	0.2024428405507692
1	1	undersample	1.0	500	5	31	0.1	0.6	0.7	0.8849663170461328	0.2928168372403299	0.827160493725042	0.7996930161105166	19.106183389427272	4.129463867753994	0.2161323165660217
1	2	undersample	1.0	500	5	31	0.1	0.6	0.7	0.8955212567389594	0.29897991368795285	0.8148148147142205	0.8188795088195021	19.893218589800394	4.498744258123527	0.2261446049508513
1	3	undersample	1.0	500	5	31	0.1	0.6	0.7	0.8850515903470623	0.24487844550569468	0.851851851746685	0.7927858787352818	21.999072093521118	4.110973737879081	0.18687031436653506
1	1	undersample	1.0	500	5	31	0.1	0.6	1.0	0.8858474744890708	0.2840191672160342	0.8395061727358635	0.8012279355272355	21.0846432174198	4.223461343665211	0.20030982214246917
1	2	undersample	1.0	500	5	31	0.1	0.6	1.0	0.8984394985929905	0.30051340507574914	0.8395061727358635	0.8227168073612993	24.274389936132934	4.735396023089444	0.19507784923965524
1	3	undersample	1.0	500	5	31	0.1	0.6	1.0	0.8822659958500326	0.2458607881331123	0.851851851746685	0.7935533384436413	22.102228488048528	4.126256167390592	0.18668958872629166
1	1	undersample	1.0	500	5	31	0.1	1.0	0.7	0.8849663170461328	0.2928168372403299	0.827160493725042	0.7996930161105166	19.106183389427272	4.129463867753994	0.2161323165660217
1	2	undersample	1.0	500	5	31	0.1	1.0	0.7	0.8955212567389594	0.29897991368795285	0.8148148147142205	0.8188795088195021	19.893218589800394	4.498744258123527	0.2261446049508513
1	3	undersample	1.0	500	5	31	0.1	1.0	0.7	0.8850515903470623	0.24487844550569468	0.851851851746685	0.7927858787352818	21.999072093521118	4.110973737879081	0.18687031436653506
1	1	undersample	1.0	500	5	31	0.1	1.0	1.0	0.8858474744890708	0.2840191672160342	0.8395061727358635	0.8012279355272355	21.0846432174198	4.223461343665211	0.20030982214246917
1	2	undersample	1.0	500	5	31	0.1	1.0	1.0	0.8984394985929905	0.30051340507574914	0.8395061727358635	0.8227168073612993	24.274389936132934	4.735396023089444	0.19507784923965524
1	3	undersample	1.0	500	5	31	0.1	1.0	1.0	0.8822659958500326	0.2458607881331123	0.851851851746685	0.7935533384436413	22.102228488048528	4.126256167390592	0.18668958872629166
1	1	undersample	1.0	500	5	31	0.3	0.6	0.7	0.8859422226012147	0.27922409016376876	0.827160493725042	0.8019953952355949	19.383996133853746	4.177480887045159	0.21551184102380802
1	2	undersample	1.0	500	5	31	0.3	0.6	0.7	0.891930303288707	0.30172107500995937	0.802469135703399	0.8119723714442674	17.543365897156743	4.267825421131064	0.24327288564328992
1	3	undersample	1.0	500	5	31	0.3	0.6	0.7	0.8850326407246335	0.24767703918078465	0.851851851746685	0.7920184190269224	21.89667700075951	4.095804093819793	0.1870513902502629
1	1	undersample	1.0	500	5	31	0.3	0.6	1.0	0.8858569493002851	0.28455192348525243	0.8395061727358635	0.800460475818876	20.983430099718532	4.207217262388894	0.20050187374327458
1	2	undersample	1.0	500	5	31	0.3	0.6	1.0	0.8997185981069328	0.32149824889214196	0.851851851746685	0.8196469685278616	26.13191229483773	4.723246388269432	0.18074628728504383
1	3	undersample	1.0	500	5	31	0.3	0.6	1.0	0.8841988573377674	0.2432905216764997	0.851851851746685	0.8012279355272355	23.177604027121607	4.2855710693073465	0.18490137429720882
1	1	undersample	1.0	500	5	31	0.3	1.0	0.7	0.8859422226012147	0.27922409016376876	0.827160493725042	0.8019953952355949	19.383996133853746	4.177480887045159	0.21551184102380802
1	2	undersample	1.0	500	5	31	0.3	1.0	0.7	0.891930303288707	0.30172107500995937	0.802469135703399	0.8119723714442674	17.543365897156743	4.267825421131064	0.24327288564328992
1	3	undersample	1.0	500	5	31	0.3	1.0	0.7	0.8850326407246335	0.24767703918078465	0.851851851746685	0.7920184190269224	21.89667700075951	4.095804093819793	0.1870513902502629
1	1	undersample	1.0	500	5	31	0.3	1.0	1.0	0.8858569493002851	0.28455192348525243	0.8395061727358635	0.800460475818876	20.983430099718532	4.207217262388894	0.20050187374327458
1	2	undersample	1.0	500	5	31	0.3	1.0	1.0	0.8997185981069328	0.32149824889214196	0.851851851746685	0.8196469685278616	26.13191229483773	4.723246388269432	0.18074628728504383
1	3	undersample	1.0	500	5	31	0.3	1.0	1.0	0.8841988573377674	0.2432905216764997	0.851851851746685	0.8012279355272355	23.177604027121607	4.2855710693073465	0.18490137429720882
1	1	undersample	1.0	500	5	63	0.1	0.6	0.7	0.8849663170461328	0.2928168372403299	0.827160493725042	0.7996930161105166	19.106183389427272	4.129463867753994	0.2161323165660217
1	2	undersample	1.0	500	5	63	0.1	0.6	0.7	0.8955212567389594	0.29897991368795285	0.8148148147142205	0.8188795088195021	19.893218589800394	4.498744258123527	0.2261446049508513
1	3	undersample	1.0	500	5	63	0.1	0.6	0.7	0.8850515903470623	0.24487844550569468	0.851851851746685	0.7927858787352818	21.999072093521118	4.110973737879081	0.18687031436653506
1	1	undersample	1.0	500	5	63	0.1	0.6	1.0	0.8858474744890708	0.2840191672160342	0.8395061727358635	0.8012279355272355	21.0846432174198	4.223461343665211	0.20030982214246917
1	2	undersample	1.0	500	5	63	0.1	0.6	1.0	0.8984394985929905	0.30051340507574914	0.8395061727358635	0.8227168073612993	24.274389936132934	4.735396023089444	0.19507784923965524
1	3	undersample	1.0	500	5	63	0.1	0.6	1.0	0.8822659958500326	0.2458607881331123	0.851851851746685	0.7935533384436413	22.102228488048528	4.126256167390592	0.18668958872629166
1	1	undersample	1.0	500	5	63	0.1	1.0	0.7	0.8849663170461328	0.2928168372403299	0.827160493725042	0.7996930161105166	19.106183389427272	4.129463867753994	0.2161323165660217
1	2	undersample	1.0	500	5	63	0.1	1.0	0.7	0.8955212567389594	0.29897991368795285	0.8148148147142205	0.8188795088195021	19.893218589800394	4.498744258123527	0.2261446049508513
1	3	undersample	1.0	500	5	63	0.1	1.0	0.7	0.8850515903470623	0.24487844550569468	0.851851851746685	0.7927858787352818	21.999072093521118	4.110973737879081	0.18687031436653506
1	1	undersample	1.0	500	5	63	0.1	1.0	1.0	0.8858474744890708	0.2840191672160342	0.8395061727358635	0.8012279355272355	21.0846432174198	4.223461343665211	0.20030982214246917
1	2	undersample	1.0	500	5	63	0.1	1.0	1.0	0.8984394985929905	0.30051340507574914	0.8395061727358635	0.8227168073612993	24.274389936132934	4.735396023089444	0.19507784923965524
1	3	undersample	1.0	500	5	63	0.1	1.0	1.0	0.8822659958500326	0.2458607881331123	0.851851851746685	0.7935533384436413	22.102228488048528	4.126256167390592	0.18668958872629166
1	1	undersample	1.0	500	5	63	0.3	0.6	0.7	0.8859422226012147	0.27922409016376876	0.827160493725042	0.8019953952355949	19.383996133853746	4.177480887045159	0.21551184102380802
1	2	undersample	1.0	500	5	63	0.3	0.6	0.7	0.891930303288707	0.30172107500995937	0.802469135703399	0.8119723714442674	17.543365897156743	4.267825421131064	0.24327288564328992
1	3	undersample	1.0	500	5	63	0.3	0.6	0.7	0.8850326407246335	0.24767703918078465	0.851851851746685	0.7920184190269224	21.89667700075951	4.095804093819793	0.1870513902502629
1	1	undersample	1.0	500	5	63	0.3	0.6	1.0	0.8858569493002851	0.28455192348525243	0.8395061727358635	0.800460475818876	20.983430099718532	4.207217262388894	0.20050187374327458
1	2	undersample	1.0	500	5	63	0.3	0.6	1.0	0.8997185981069328	0.32149824889214196	0.851851851746685	0.8196469685278616	26.13191229483773	4.723246388269432	0.18074628728504383
1	3	undersample	1.0	500	5	63	0.3	0.6	1.0	0.8841988573377674	0.2432905216764997	0.851851851746685	0.8012279355272355	23.177604027121607	4.2855710693073465	0.18490137429720882
1	1	undersample	1.0	500	5	63	0.3	1.0	0.7	0.8859422226012147	0.27922409016376876	0.827160493725042	0.8019953952355949	19.383996133853746	4.177480887045159	0.21551184102380802
1	2	undersample	1.0	500	5	63	0.3	1.0	0.7	0.891930303288707	0.30172107500995937	0.802469135703399	0.8119723714442674	17.543365897156743	4.267825421131064	0.24327288564328992
1	3	undersample	1.0	500	5	63	0.3	1.0	0.7	0.8850326407246335	0.24767703918078465	0.851851851746685	0.7920184190269224	21.89667700075951	4.095804093819793	0.1870513902502629
1	1	undersample	1.0	500	5	63	0.3	1.0	1.0	0.8858569493002851	0.28455192348525243	0.8395061727358635	0.800460475818876	20.983430099718532	4.207217262388894	0.20050187374327458
1	2	undersample	1.0	500	5	63	0.3	1.0	1.0	0.8997185981069328	0.32149824889214196	0.851851851746685	0.8196469685278616	26.13191229483773	4.723246388269432	0.18074628728504383
1	3	undersample	1.0	500	5	63	0.3	1.0	1.0	0.8841988573377674	0.2432905216764997	0.851851851746685	0.8012279355272355	23.177604027121607	4.2855710693073465	0.18490137429720882
1	1	undersample	1.0	500	10	31	0.1	0.6	0.7	0.8860559203357873	0.2932539454230761	0.8395061727358635	0.8019953952355949	21.186640932891112	4.239831348045834	0.20011813810453152
1	2	undersample	1.0	500	10	31	0.1	0.6	0.7	0.8982500023687028	0.29571226608798246	0.8148148147142205	0.8181120491111428	19.790715565069274	4.479762215884721	0.22635674810487252
1	3	undersample	1.0	500	10	31	0.1	0.6	0.7	0.8829576570686829	0.24115157434400403	0.827160493725042	0.7935533384436413	18.39564372928176	4.006654539350285	0.21780452015474447
1	1	undersample	1.0	500	10	31	0.1	0.6	1.0	0.8872497465488001	0.28944312887093127	0.8395061727358635	0.8027628549439543	21.28943240486082	4.256328745450189	0.1999268205752661
1	2	undersample	1.0	500	10	31	0.1	0.6	1.0	0.8984394985929904	0.299693032119785	0.8395061727358635	0.820414428236221	23.896118692759412	4.674685821048388	0.19562530811765858
1	3	undersample	1.0	500	10	31	0.1	0.6	1.0	0.8831850525378282	0.2461787595080168	0.851851851746685	0.7920184190269224	21.89667700075951	4.095804093819793	0.1870513902502629
1	1	undersample	1.0	500	10	31	0.1	1.0	0.7	0.8860559203357873	0.2932539454230761	0.8395061727358635	0.8019953952355949	21.186640932891112	4.239831348045834	0.20011813810453152
1	2	undersample	1.0	500	10	31	0.1	1.0	0.7	0.8982500023687028	0.29571226608798246	0.8148148147142205	0.8181120491111428	19.790715565069274	4.479762215884721	0.22635674810487252
1	3	undersample	1.0	500	10	31	0.1	1.0	0.7	0.8829576570686829	0.24115157434400403	0.827160493725042	0.7935533384436413	18.39564372928176	4.006654539350285	0.21780452015474447
1	1	undersample	1.0	500	10	31	0.1	1.0	1.0	0.8872497465488001	0.28944312887093127	0.8395061727358635	0.8027628549439543	21.28943240486082	4.256328745450189	0.1999268205752661
1	2	undersample	1.0	500	10	31	0.1	1.0	1.0	0.8984394985929904	0.299693032119785	0.8395061727358635	0.820414428236221	23.896118692759412	4.674685821048388	0.19562530811765858
1	3	undersample	1.0	500	10	31	0.1	1.0	1.0	0.8831850525378282	0.2461787595080168	0.851851851746685	0.7920184190269224	21.89667700075951	4.095804093819793	0.1870513902502629
1	1	undersample	1.0	500	10	31	0.3	0.6	0.7	0.8883772490833121	0.30041901903570134	0.8148148147142205	0.8081350729024702	18.532798441543758	4.246814592809262	0.22915127582467373
1	2	undersample	1.0	500	10	31	0.3	0.6	0.7	0.8922998209260681	0.29937256705350446	0.8395061727358635	0.8219493476529398	24.147212535406805	4.714984834481997	0.19525999475493658
1	3	undersample	1.0	500	10	31	0.3	0.6	0.7	0.8883677742720977	0.2508492944839653	0.8888888887791496	0.7920184190269224	30.46494136273987	4.273882532681523	0.1402885427266661
1	1	undersample	1.0	500	10	31	0.3	0.6	1.0	0.8865012364628634	0.2804686940223761	0.8395061727358635	0.8089025326108297	22.141487014258033	4.3930782562148	0.19840934947011477
1	2	undersample	1.0	500	10	31	0.3	0.6	1.0	0.8991122101892121	0.31465129127276886	0.802469135703399	0.8227168073612993	18.85281222071827	4.526481492659028	0.2400958144141772
1	3	undersample	1.0	500	10	31	0.3	0.6	1.0	0.8900448158570441	0.2460233120788904	0.851851851746685	0.7989255564021572	22.84637194359281	4.2364996472919625	0.18543423127698644
1	1	undersample	1.0	500	10	31	0.3	1.0	0.7	0.8883772490833121	0.30041901903570134	0.8148148147142205	0.8081350729024702	18.532798441543758	4.246814592809262	0.22915127582467373
1	2	undersample	1.0	500	10	31	0.3	1.0	0.7	0.8922998209260681	0.29937256705350446	0.8395061727358635	0.8219493476529398	24.147212535406805	4.714984834481997	0.19525999475493658
1	3	undersample	1.0	500	10	31	0.3	1.0	0.7	0.8883677742720977	0.2508492944839653	0.8888888887791496	0.7920184190269224	30.46494136273987	4.273882532681523	0.1402885427266661
1	1	undersample	1.0	500	10	31	0.3	1.0	1.0	0.8865012364628634	0.2804686940223761	0.8395061727358635	0.8089025326108297	22.141487014258033	4.3930782562148	0.19840934947011477
1	2	undersample	1.0	500	10	31	0.3	1.0	1.0	0.8991122101892121	0.31465129127276886	0.802469135703399	0.8227168073612993	18.85281222071827	4.526481492659028	0.2400958144141772
1	3	undersample	1.0	500	10	31	0.3	1.0	1.0	0.8900448158570441	0.2460233120788904	0.851851851746685	0.7989255564021572	22.84637194359281	4.2364996472919625	0.18543423127698644
1	1	undersample	1.0	500	10	63	0.1	0.6	0.7	0.8860559203357873	0.2932539454230761	0.8395061727358635	0.8019953952355949	21.186640932891112	4.239831348045834	0.20011813810453152
1	2	undersample	1.0	500	10	63	0.1	0.6	0.7	0.8982500023687028	0.29571226608798246	0.8148148147142205	0.8181120491111428	19.790715565069274	4.479762215884721	0.22635674810487252
1	3	undersample	1.0	500	10	63	0.1	0.6	0.7	0.8829576570686829	0.24115157434400403	0.827160493725042	0.7935533384436413	18.39564372928176	4.006654539350285	0.21780452015474447
1	1	undersample	1.0	500	10	63	0.1	0.6	1.0	0.8872497465488001	0.28944312887093127	0.8395061727358635	0.8027628549439543	21.28943240486082	4.256328745450189	0.1999268205752661
1	2	undersample	1.0	500	10	63	0.1	0.6	1.0	0.8984394985929904	0.299693032119785	0.8395061727358635	0.820414428236221	23.896118692759412	4.674685821048388	0.19562530811765858
1	3	undersample	1.0	500	10	63	0.1	0.6	1.0	0.8831850525378282	0.2461787595080168	0.851851851746685	0.7920184190269224	21.89667700075951	4.095804093819793	0.1870513902502629
1	1	undersample	1.0	500	10	63	0.1	1.0	0.7	0.8860559203357873	0.2932539454230761	0.8395061727358635	0.8019953952355949	21.186640932891112	4.239831348045834	0.20011813810453152
1	2	undersample	1.0	500	10	63	0.1	1.0	0.7	0.8982500023687028	0.29571226608798246	0.8148148147142205	0.8181120491111428	19.790715565069274	4.479762215884721	0.22635674810487252
1	3	undersample	1.0	500	10	63	0.1	1.0	0.7	0.8829576570686829	0.24115157434400403	0.827160493725042	0.7935533384436413	18.39564372928176	4.006654539350285	0.21780452015474447
1	1	undersample	1.0	500	10	63	0.1	1.0	1.0	0.8872497465488001	0.28944312887093127	0.8395061727358635	0.8027628549439543	21.28943240486082	4.256328745450189	0.1999268205752661
1	2	undersample	1.0	500	10	63	0.1	1.0	1.0	0.8984394985929904	0.299693032119785	0.8395061727358635	0.820414428236221	23.896118692759412	4.674685821048388	0.19562530811765858
1	3	undersample	1.0	500	10	63	0.1	1.0	1.0	0.8831850525378282	0.2461787595080168	0.851851851746685	0.7920184190269224	21.89667700075951	4.095804093819793	0.1870513902502629
1	1	undersample	1.0	500	10	63	0.3	0.6	0.7	0.8883772490833121	0.30041901903570134	0.8148148147142205	0.8081350729024702	18.532798441543758	4.246814592809262	0.22915127582467373
1	2	undersample	1.0	500	10	63	0.3	0.6	0.7	0.8922998209260681	0.29937256705350446	0.8395061727358635	0.8219493476529398	24.147212535406805	4.714984834481997	0.19525999475493658
1	3	undersample	1.0	500	10	63	0.3	0.6	0.7	0.8883677742720977	0.2508492944839653	0.8888888887791496	0.7920184190269224	30.46494136273987	4.273882532681523	0.1402885427266661
1	1	undersample	1.0	500	10	63	0.3	0.6	1.0	0.8865012364628634	0.2804686940223761	0.8395061727358635	0.8089025326108297	22.141487014258033	4.3930782562148	0.19840934947011477
1	2	undersample	1.0	500	10	63	0.3	0.6	1.0	0.8991122101892121	0.31465129127276886	0.802469135703399	0.8227168073612993	18.85281222071827	4.526481492659028	0.2400958144141772
1	3	undersample	1.0	500	10	63	0.3	0.6	1.0	0.8900448158570441	0.2460233120788904	0.851851851746685	0.7989255564021572	22.84637194359281	4.2364996472919625	0.18543423127698644
1	1	undersample	1.0	500	10	63	0.3	1.0	0.7	0.8883772490833121	0.30041901903570134	0.8148148147142205	0.8081350729024702	18.532798441543758	4.246814592809262	0.22915127582467373
1	2	undersample	1.0	500	10	63	0.3	1.0	0.7	0.8922998209260681	0.29937256705350446	0.8395061727358635	0.8219493476529398	24.147212535406805	4.714984834481997	0.19525999475493658
1	3	undersample	1.0	500	10	63	0.3	1.0	0.7	0.8883677742720977	0.2508492944839653	0.8888888887791496	0.7920184190269224	30.46494136273987	4.273882532681523	0.1402885427266661
1	1	undersample	1.0	500	10	63	0.3	1.0	1.0	0.8865012364628634	0.2804686940223761	0.8395061727358635	0.8089025326108297	22.141487014258033	4.3930782562148	0.19840934947011477
1	2	undersample	1.0	500	10	63	0.3	1.0	1.0	0.8991122101892121	0.31465129127276886	0.802469135703399	0.8227168073612993	18.85281222071827	4.526481492659028	0.2400958144141772
1	3	undersample	1.0	500	10	63	0.3	1.0	1.0	0.8900448158570441	0.2460233120788904	0.851851851746685	0.7989255564021572	22.84637194359281	4.2364996472919625	0.18543423127698644
1	1	smote	0.6	100	3	31	0.1	0.6	0.7	0.8878371848440919	0.33350709016470426	0.5925925925194331	0.8879508825718501	11.526773440845567	5.288685473248558	0.45881749868008703
1	2	smote	0.6	100	3	31	0.1	0.6	0.7	0.8830618799920411	0.2897342133837865	0.5679012344977901	0.9040675364473979	12.385827153656392	5.919801850896674	0.47794964789984423
1	3	smote	0.6	100	3	31	0.1	0.6	0.7	0.8880930047468805	0.259842917489534	0.5802469135086116	0.8925556408220066	11.48340217284667	5.400440413469864	0.4702822575878751
1	1	smote	0.6	100	3	31	0.1	0.6	1.0	0.888670968230958	0.3368867429390887	0.6790123455951838	0.8818112049049747	15.782965435865796	5.7451494246790045	0.3640094942990789
1	2	smote	0.6	100	3	31	0.1	0.6	1.0	0.8806268535099437	0.27993473332797	0.5185185184545039	0.9009976976139602	9.800833756231947	5.237438459342689	0.5343870217168085
1	3	smote	0.6	100	3	31	0.1	0.6	1.0	0.8903764342495475	0.2759174714650126	0.6543209875735406	0.8871834228634906	14.88532401878985	5.799865110099498	0.38963646030983584
1	1	smote	0.6	100	3	31	0.1	1.0	0.7	0.8878371848440919	0.33350709016470426	0.5925925925194331	0.8879508825718501	11.526773440845567	5.288685473248558	0.45881749868008703
1	2	smote	0.6	100	3	31	0.1	1.0	0.7	0.8830618799920411	0.2897342133837865	0.5679012344977901	0.9040675364473979	12.385827153656392	5.919801850896674	0.47794964789984423
1	3	smote	0.6	100	3	31	0.1	1.0	0.7	0.8880930047468805	0.259842917489534	0.5802469135086116	0.8925556408220066	11.48340217284667	5.400440413469864	0.4702822575878751
1	1	smote	0.6	100	3	31	0.1	1.0	1.0	0.888670968230958	0.3368867429390887	0.6790123455951838	0.8818112049049747	15.782965435865796	5.7451494246790045	0.3640094942990789
1	2	smote	0.6	100	3	31	0.1	1.0	1.0	0.8806268535099437	0.27993473332797	0.5185185184545039	0.9009976976139602	9.800833756231947	5.237438459342689	0.5343870217168085
1	3	smote	0.6	100	3	31	0.1	1.0	1.0	0.8903764342495475	0.2759174714650126	0.6543209875735406	0.8871834228634906	14.88532401878985	5.799865110099498	0.38963646030983584
1	1	smote	0.6	100	3	31	0.3	0.6	0.7	0.8808921482239466	0.3261930431839773	0.43209876537875325	0.931696085948337	10.378601251642392	6.326119200002723	0.6095348441309097
1	2	smote	0.6	100	3	31	0.3	0.6	0.7	0.8664620107444359	0.23381796492701817	0.37037037032464565	0.9355333844901341	8.536413203384436	5.745149019285409	0.6730167339654428
1	3	smote	0.6	100	3	31	0.3	0.6	0.7	0.8756336279999621	0.24255717671189442	0.3950617283462887	0.9324635456566964	9.016696207888058	5.849606315457943	0.6487527238827877
1	1	smote	0.6	100	3	31	0.3	0.6	1.0	0.8728575083141469	0.330299042976344	0.48148148142203934	0.9332310053650559	12.978651487463708	7.211152600739116	0.5556164658491655
1	2	smote	0.6	100	3	31	0.3	0.6	1.0	0.8742029315065897	0.26904616013928023	0.37037037032464565	0.9370683039068529	8.758965569941756	5.885274582838252	0.6719143314645694
1	3	smote	0.6	100	3	31	0.3	0.6	1.0	0.8777938849568422	0.24280097319882946	0.41975308636793174	0.9293937068232587	9.522200263367454	5.944980369772488	0.6243284230663815
1	1	smote	0.6	100	3	31	0.3	1.0	0.7	0.8808921482239466	0.3261930431839773	0.43209876537875325	0.931696085948337	10.378601251642392	6.326119200002723	0.6095348441309097
1	2	smote	0.6	100	3	31	0.3	1.0	0.7	0.8664620107444359	0.23381796492701817	0.37037037032464565	0.9355333844901341	8.536413203384436	5.745149019285409	0.6730167339654428
1	3	smote	0.6	100	3	31	0.3	1.0	0.7	0.8756336279999621	0.24255717671189442	0.3950617283462887	0.9324635456566964	9.016696207888058	5.849606315457943	0.6487527238827877
1	1	smote	0.6	100	3	31	0.3	1.0	1.0	0.8728575083141469	0.330299042976344	0.48148148142203934	0.9332310053650559	12.978651487463708	7.211152600739116	0.5556164658491655
1	2	smote	0.6	100	3	31	0.3	1.0	1.0	0.8742029315065897	0.26904616013928023	0.37037037032464565	0.9370683039068529	8.758965569941756	5.885274582838252	0.6719143314645694
1	3	smote	0.6	100	3	31	0.3	1.0	1.0	0.8777938849568422	0.24280097319882946	0.41975308636793174	0.9293937068232587	9.522200263367454	5.944980369772488	0.6243284230663815
1	1	smote	0.6	100	3	63	0.1	0.6	0.7	0.8878371848440919	0.33350709016470426	0.5925925925194331	0.8879508825718501	11.526773440845567	5.288685473248558	0.45881749868008703
1	2	smote	0.6	100	3	63	0.1	0.6	0.7	0.8830618799920411	0.2897342133837865	0.5679012344977901	0.9040675364473979	12.385827153656392	5.919801850896674	0.47794964789984423
1	3	smote	0.6	100	3	63	0.1	0.6	0.7	0.8880930047468805	0.259842917489534	0.5802469135086116	0.8925556408220066	11.48340217284667	5.400440413469864	0.4702822575878751
1	1	smote	0.6	100	3	63	0.1	0.6	1.0	0.888670968230958	0.3368867429390887	0.6790123455951838	0.8818112049049747	15.782965435865796	5.7451494246790045	0.3640094942990789
1	2	smote	0.6	100	3	63	0.1	0.6	1.0	0.8806268535099437	0.27993473332797	0.5185185184545039	0.9009976976139602	9.800833756231947	5.237438459342689	0.5343870217168085
1	3	smote	0.6	100	3	63	0.1	0.6	1.0	0.8903764342495475	0.2759174714650126	0.6543209875735406	0.8871834228634906	14.88532401878985	5.799865110099498	0.38963646030983584
1	1	smote	0.6	100	3	63	0.1	1.0	0.7	0.8878371848440919	0.33350709016470426	0.5925925925194331	0.8879508825718501	11.526773440845567	5.288685473248558	0.45881749868008703
1	2	smote	0.6	100	3	63	0.1	1.0	0.7	0.8830618799920411	0.2897342133837865	0.5679012344977901	0.9040675364473979	12.385827153656392	5.919801850896674	0.47794964789984423
1	3	smote	0.6	100	3	63	0.1	1.0	0.7	0.8880930047468805	0.259842917489534	0.5802469135086116	0.8925556408220066	11.48340217284667	5.400440413469864	0.4702822575878751
1	1	smote	0.6	100	3	63	0.1	1.0	1.0	0.888670968230958	0.3368867429390887	0.6790123455951838	0.8818112049049747	15.782965435865796	5.7451494246790045	0.3640094942990789
1	2	smote	0.6	100	3	63	0.1	1.0	1.0	0.8806268535099437	0.27993473332797	0.5185185184545039	0.9009976976139602	9.800833756231947	5.237438459342689	0.5343870217168085
1	3	smote	0.6	100	3	63	0.1	1.0	1.0	0.8903764342495475	0.2759174714650126	0.6543209875735406	0.8871834228634906	14.88532401878985	5.799865110099498	0.38963646030983584
1	1	smote	0.6	100	3	63	0.3	0.6	0.7	0.8808921482239466	0.3261930431839773	0.43209876537875325	0.931696085948337	10.378601251642392	6.326119200002723	0.6095348441309097
1	2	smote	0.6	100	3	63	0.3	0.6	0.7	0.8664620107444359	0.23381796492701817	0.37037037032464565	0.9355333844901341	8.536413203384436	5.745149019285409	0.6730167339654428
1	3	smote	0.6	100	3	63	0.3	0.6	0.7	0.8756336279999621	0.24255717671189442	0.3950617283462887	0.9324635456566964	9.016696207888058	5.849606315457943	0.6487527238827877
1	1	smote	0.6	100	3	63	0.3	0.6	1.0	0.8728575083141469	0.330299042976344	0.48148148142203934	0.9332310053650559	12.978651487463708	7.211152600739116	0.5556164658491655
1	2	smote	0.6	100	3	63	0.3	0.6	1.0	0.8742029315065897	0.26904616013928023	0.37037037032464565	0.9370683039068529	8.758965569941756	5.885274582838252	0.6719143314645694
1	3	smote	0.6	100	3	63	0.3	0.6	1.0	0.8777938849568422	0.24280097319882946	0.41975308636793174	0.9293937068232587	9.522200263367454	5.944980369772488	0.6243284230663815
1	1	smote	0.6	100	3	63	0.3	1.0	0.7	0.8808921482239466	0.3261930431839773	0.43209876537875325	0.931696085948337	10.378601251642392	6.326119200002723	0.6095348441309097
1	2	smote	0.6	100	3	63	0.3	1.0	0.7	0.8664620107444359	0.23381796492701817	0.37037037032464565	0.9355333844901341	8.536413203384436	5.745149019285409	0.6730167339654428
1	3	smote	0.6	100	3	63	0.3	1.0	0.7	0.8756336279999621	0.24255717671189442	0.3950617283462887	0.9324635456566964	9.016696207888058	5.849606315457943	0.6487527238827877
1	1	smote	0.6	100	3	63	0.3	1.0	1.0	0.8728575083141469	0.330299042976344	0.48148148142203934	0.9332310053650559	12.978651487463708	7.211152600739116	0.5556164658491655
1	2	smote	0.6	100	3	63	0.3	1.0	1.0	0.8742029315065897	0.26904616013928023	0.37037037032464565	0.9370683039068529	8.758965569941756	5.885274582838252	0.6719143314645694
1	3	smote	0.6	100	3	63	0.3	1.0	1.0	0.8777938849568422	0.24280097319882946	0.41975308636793174	0.9293937068232587	9.522200263367454	5.944980369772488	0.6243284230663815
1	1	smote	0.6	100	5	31	0.1	0.6	0.7	0.8898837440663995	0.32344167572949706	0.4938271604328609	0.9247889485731022	11.996016230778798	6.565884739079793	0.5473387575346224
1	2	smote	0.6	100	5	31	0.1	0.6	0.7	0.8726490624674303	0.24782937927972207	0.37037037032464565	0.9339984650734153	8.324212108120038	5.611540922816562	0.6741227598105696
1	3	smote	0.6	100	5	31	0.1	0.6	0.7	0.8872402717375856	0.2581132430336713	0.38271604933546716	0.9301611665316182	8.257581196992275	5.479988360757068	0.663631170853915
1	1	smote	0.6	100	5	31	0.1	0.6	1.0	0.8809774215248761	0.31167273945958085	0.4444444443895748	0.926323867989821	10.0583319057138	6.0324065873070705	0.5997422379049695
1	2	smote	0.6	100	5	31	0.1	0.6	1.0	0.8755957287551045	0.2522977738893837	0.41975308636793174	0.926323867989821	9.095300134046505	5.697272888012233	0.6263974484726004
1	3	smote	0.6	100	5	31	0.1	0.6	1.0	0.890679628208408	0.28579771586157987	0.4567901234003963	0.9301611665316182	11.199798520988795	6.540631269290695	0.5839954303673721
1	1	smote	0.6	100	5	31	0.1	1.0	0.7	0.8898837440663995	0.32344167572949706	0.4938271604328609	0.9247889485731022	11.996016230778798	6.565884739079793	0.5473387575346224
1	2	smote	0.6	100	5	31	0.1	1.0	0.7	0.8726490624674303	0.24782937927972207	0.37037037032464565	0.9339984650734153	8.324212108120038	5.611540922816562	0.6741227598105696
1	3	smote	0.6	100	5	31	0.1	1.0	0.7	0.8872402717375856	0.2581132430336713	0.38271604933546716	0.9301611665316182	8.257581196992275	5.479988360757068	0.663631170853915
1	1	smote	0.6	100	5	31	0.1	1.0	1.0	0.8809774215248761	0.31167273945958085	0.4444444443895748	0.926323867989821	10.0583319057138	6.0324065873070705	0.5997422379049695
1	2	smote	0.6	100	5	31	0.1	1.0	1.0	0.8755957287551045	0.2522977738893837	0.41975308636793174	0.926323867989821	9.095300134046505	5.697272888012233	0.6263974484726004
1	3	smote	0.6	100	5	31	0.1	1.0	1.0	0.890679628208408	0.28579771586157987	0.4567901234003963	0.9301611665316182	11.199798520988795	6.540631269290695	0.5839954303673721
1	1	smote	0.6	100	5	31	0.3	0.6	0.7	0.8826355134873938	0.34551198091063184	0.37037037032464565	0.9600920951576356	14.151580090459058	9.280624452257214	0.6558012781200577
1	2	smote	0.6	100	5	31	0.3	0.6	0.7	0.8675610888453047	0.2633842930065357	0.25925925922725196	0.9554873369074791	7.512929325836279	5.824392048717767	0.7752491366528527
1	3	smote	0.6	100	5	31	0.3	0.6	0.7	0.8816880323659552	0.2720249958406568	0.30864197527053805	0.9631619339910733	11.672243809341097	8.378341344313073	0.7178003959175006
1	1	smote	0.6	100	5	31	0.3	0.6	1.0	0.8749609164037406	0.29908878551402074	0.37037037032464565	0.9547198771991197	12.402788823310468	8.179533658908458	0.6594914781994444
1	2	smote	0.6	100	5	31	0.3	0.6	1.0	0.8783813232521341	0.2827174814087471	0.29629629625971654	0.9547198771991197	8.877785698407111	6.543626927126766	0.7370787109135777
1	3	smote	0.6	100	5	31	0.3	0.6	1.0	0.8689159868489621	0.23714934941004473	0.2222222221947874	0.9585571757409167	6.608463999092015	5.362138622217458	0.8114046708689887
1	1	smote	0.6	100	5	31	0.3	1.0	0.7	0.8826355134873938	0.34551198091063184	0.37037037032464565	0.9600920951576356	14.151580090459058	9.280624452257214	0.6558012781200577
1	2	smote	0.6	100	5	31	0.3	1.0	0.7	0.8675610888453047	0.2633842930065357	0.25925925922725196	0.9554873369074791	7.512929325836279	5.824392048717767	0.7752491366528527
1	3	smote	0.6	100	5	31	0.3	1.0	0.7	0.8816880323659552	0.2720249958406568	0.30864197527053805	0.9631619339910733	11.672243809341097	8.378341344313073	0.7178003959175006
1	1	smote	0.6	100	5	31	0.3	1.0	1.0	0.8749609164037406	0.29908878551402074	0.37037037032464565	0.9547198771991197	12.402788823310468	8.179533658908458	0.6594914781994444
1	2	smote	0.6	100	5	31	0.3	1.0	1.0	0.8783813232521341	0.2827174814087471	0.29629629625971654	0.9547198771991197	8.877785698407111	6.543626927126766	0.7370787109135777
1	3	smote	0.6	100	5	31	0.3	1.0	1.0	0.8689159868489621	0.23714934941004473	0.2222222221947874	0.9585571757409167	6.608463999092015	5.362138622217458	0.8114046708689887
1	1	smote	0.6	100	5	63	0.1	0.6	0.7	0.8898837440663995	0.32344167572949706	0.4938271604328609	0.9247889485731022	11.996016230778798	6.565884739079793	0.5473387575346224
1	2	smote	0.6	100	5	63	0.1	0.6	0.7	0.8726490624674303	0.24782937927972207	0.37037037032464565	0.9339984650734153	8.324212108120038	5.611540922816562	0.6741227598105696
1	3	smote	0.6	100	5	63	0.1	0.6	0.7	0.8851463384592062	0.25416401494431223	0.40740740735711023	0.9332310053650559	9.609193911661087	6.101744508317713	0.634990246665862
1	1	smote	0.6	100	5	63	0.1	0.6	1.0	0.8809774215248761	0.31167273945958085	0.4444444443895748	0.926323867989821	10.0583319057138	6.0324065873070705	0.5997422379049695
1	2	smote	0.6	100	5	63	0.1	0.6	1.0	0.8755957287551045	0.2522977738893837	0.41975308636793174	0.926323867989821	9.095300134046505	5.697272888012233	0.6263974484726004
1	3	smote	0.6	100	5	63	0.1	0.6	1.0	0.890679628208408	0.28579771586157987	0.4567901234003963	0.9301611665316182	11.199798520988795	6.540631269290695	0.5839954303673721
1	1	smote	0.6	100	5	63	0.1	1.0	0.7	0.8898837440663995	0.32344167572949706	0.4938271604328609	0.9247889485731022	11.996016230778798	6.565884739079793	0.5473387575346224
1	2	smote	0.6	100	5	63	0.1	1.0	0.7	0.8726490624674303	0.24782937927972207	0.37037037032464565	0.9339984650734153	8.324212108120038	5.611540922816562	0.6741227598105696
1	3	smote	0.6	100	5	63	0.1	1.0	0.7	0.8851463384592062	0.25416401494431223	0.40740740735711023	0.9332310053650559	9.609193911661087	6.101744508317713	0.634990246665862
1	1	smote	0.6	100	5	63	0.1	1.0	1.0	0.8809774215248761	0.31167273945958085	0.4444444443895748	0.926323867989821	10.0583319057138	6.0324065873070705	0.5997422379049695
1	2	smote	0.6	100	5	63	0.1	1.0	1.0	0.8755957287551045	0.2522977738893837	0.41975308636793174	0.926323867989821	9.095300134046505	5.697272888012233	0.6263974484726004
1	3	smote	0.6	100	5	63	0.1	1.0	1.0	0.890679628208408	0.28579771586157987	0.4567901234003963	0.9301611665316182	11.199798520988795	6.540631269290695	0.5839954303673721
1	1	smote	0.6	100	5	63	0.3	0.6	0.7	0.8826355134873938	0.34551198091063184	0.37037037032464565	0.9600920951576356	14.151580090459058	9.280624452257214	0.6558012781200577
1	2	smote	0.6	100	5	63	0.3	0.6	0.7	0.8675610888453047	0.2633842930065357	0.25925925922725196	0.9554873369074791	7.512929325836279	5.824392048717767	0.7752491366528527
1	3	smote	0.6	100	5	63	0.3	0.6	0.7	0.8816880323659552	0.2720249958406568	0.30864197527053805	0.9631619339910733	11.672243809341097	8.378341344313073	0.7178003959175006
1	1	smote	0.6	100	5	63	0.3	0.6	1.0	0.8749609164037406	0.29908878551402074	0.37037037032464565	0.9547198771991197	12.402788823310468	8.179533658908458	0.6594914781994444
1	2	smote	0.6	100	5	63	0.3	0.6	1.0	0.8783813232521341	0.2827174814087471	0.29629629625971654	0.9547198771991197	8.877785698407111	6.543626927126766	0.7370787109135777
1	3	smote	0.6	100	5	63	0.3	0.6	1.0	0.8689159868489621	0.23714934941004473	0.2222222221947874	0.9585571757409167	6.608463999092015	5.362138622217458	0.8114046708689887
1	1	smote	0.6	100	5	63	0.3	1.0	0.7	0.8826355134873938	0.34551198091063184	0.37037037032464565	0.9600920951576356	14.151580090459058	9.280624452257214	0.6558012781200577
1	2	smote	0.6	100	5	63	0.3	1.0	0.7	0.8675610888453047	0.2633842930065357	0.25925925922725196	0.9554873369074791	7.512929325836279	5.824392048717767	0.7752491366528527
1	3	smote	0.6	100	5	63	0.3	1.0	0.7	0.8816880323659552	0.2720249958406568	0.30864197527053805	0.9631619339910733	11.672243809341097	8.378341344313073	0.7178003959175006
1	1	smote	0.6	100	5	63	0.3	1.0	1.0	0.8749609164037406	0.29908878551402074	0.37037037032464565	0.9547198771991197	12.402788823310468	8.179533658908458	0.6594914781994444
1	2	smote	0.6	100	5	63	0.3	1.0	1.0	0.8783813232521341	0.2827174814087471	0.29629629625971654	0.9547198771991197	8.877785698407111	6.543626927126766	0.7370787109135777
1	3	smote	0.6	100	5	63	0.3	1.0	1.0	0.8689159868489621	0.23714934941004473	0.2222222221947874	0.9585571757409167	6.608463999092015	5.362138622217458	0.8114046708689887
1	1	smote	0.6	100	10	31	0.1	0.6	0.7	0.8870318258908692	0.33937814557929313	0.35802469131382414	0.9539524174907602	11.55352307726905	7.775101189969569	0.6729636512114163
1	2	smote	0.6	100	10	31	0.1	0.6	0.7	0.8812332414276645	0.2631172972337697	0.30864197527053805	0.9524174980740414	8.93576997913353	6.486458212857794	0.7258980634737716
1	3	smote	0.6	100	10	31	0.1	0.6	0.7	0.8921861231914954	0.26809151741573956	0.35802469131382414	0.9554873369074791	11.971151099521888	8.043208067276916	0.6718825851163669
1	1	smote	0.6	100	10	31	0.1	0.6	1.0	0.8939010640212993	0.3412198774706231	0.41975308636793174	0.9508825786573225	14.004651316670342	8.545908751608795	0.6102193063093058
1	2	smote	0.6	100	10	31	0.1	0.6	1.0	0.8742882048075191	0.26874958072143024	0.25925925922725196	0.9470452801155255	6.259419091939175	4.8958659555595725	0.7821597852858637
1	3	smote	0.6	100	10	31	0.1	0.6	1.0	0.8826544631098225	0.26450924410400417	0.32098765428135956	0.9524174980740414	9.46216806277629	6.7459165413721065	0.7129355980569119
1	1	smote	0.6	100	10	31	0.1	1.0	0.7	0.8870318258908692	0.33937814557929313	0.35802469131382414	0.9539524174907602	11.55352307726905	7.775101189969569	0.6729636512114163
1	2	smote	0.6	100	10	31	0.1	1.0	0.7	0.8812332414276645	0.2631172972337697	0.30864197527053805	0.9524174980740414	8.93576997913353	6.486458212857794	0.7258980634737716
1	3	smote	0.6	100	10	31	0.1	1.0	0.7	0.8921861231914954	0.26809151741573956	0.35802469131382414	0.9554873369074791	11.971151099521888	8.043208067276916	0.6718825851163669
1	1	smote	0.6	100	10	31	0.1	1.0	1.0	0.8939010640212993	0.3412198774706231	0.41975308636793174	0.9508825786573225	14.004651316670342	8.545908751608795	0.6102193063093058
1	2	smote	0.6	100	10	31	0.1	1.0	1.0	0.8742882048075191	0.26874958072143024	0.25925925922725196	0.9470452801155255	6.259419091939175	4.8958659555595725	0.7821597852858637
1	3	smote	0.6	100	10	31	0.1	1.0	1.0	0.8826544631098225	0.26450924410400417	0.32098765428135956	0.9524174980740414	9.46216806277629	6.7459165413721065	0.7129355980569119
1	1	smote	0.6	100	10	31	0.3	0.6	0.7	0.8740702841495883	0.2991946493101263	0.25925925922725196	0.9616270145743544	8.770997688407165	6.75629453347243	0.7702994215461265
1	2	smote	0.6	100	10	31	0.3	0.6	0.7	0.8815364353865249	0.26724819016529916	0.25925925922725196	0.9608595548659951	8.592154642384601	6.623818203943403	0.7709146766687537
1	3	smote	0.6	100	10	31	0.3	0.6	0.7	0.8756241531887476	0.23908881959614656	0.20987654318396587	0.9631619339910733	6.9449850788071865	5.697272114132889	0.8203433096016894
1	1	smote	0.6	100	10	31	0.3	0.6	1.0	0.871341538519845	0.2971392031900877	0.35802469131382414	0.9639293936994326	14.903432781602854	9.925660496912352	0.6659982631740045
1	2	smote	0.6	100	10	31	0.3	0.6	1.0	0.86161090740267	0.24226225576147786	0.29629629625971654	0.9585571757409167	9.73878903849669	7.1495181629566105	0.7341280355603987
1	3	smote	0.6	100	10	31	0.3	0.6	1.0	0.8803710336071553	0.28955547530684833	0.24691358021643045	0.9646968534077921	8.959370209478323	6.994093561336923	0.7806456601541042
1	1	smote	0.6	100	10	31	0.3	1.0	0.7	0.8740702841495883	0.2991946493101263	0.25925925922725196	0.9616270145743544	8.770997688407165	6.75629453347243	0.7702994215461265
1	2	smote	0.6	100	10	31	0.3	1.0	0.7	0.8815364353865249	0.26724819016529916	0.25925925922725196	0.9608595548659951	8.592154642384601	6.623818203943403	0.7709146766687537
1	3	smote	0.6	100	10	31	0.3	1.0	0.7	0.8756241531887476	0.23908881959614656	0.20987654318396587	0.9631619339910733	6.9449850788071865	5.697272114132889	0.8203433096016894
1	1	smote	0.6	100	10	31	0.3	1.0	1.0	0.871341538519845	0.2971392031900877	0.35802469131382414	0.9639293936994326	14.903432781602854	9.925660496912352	0.6659982631740045
1	2	smote	0.6	100	10	31	0.3	1.0	1.0	0.86161090740267	0.24226225576147786	0.29629629625971654	0.9585571757409167	9.73878903849669	7.1495181629566105	0.7341280355603987
1	3	smote	0.6	100	10	31	0.3	1.0	1.0	0.8803710336071553	0.28955547530684833	0.24691358021643045	0.9646968534077921	8.959370209478323	6.994093561336923	0.7806456601541042
1	1	smote	0.6	100	10	63	0.1	0.6	0.7	0.8867096823095799	0.32855826853953324	0.3333333332921811	0.9593246354492762	11.79244987984991	8.194966536239289	0.6949333261375787
1	2	smote	0.6	100	10	63	0.1	0.6	0.7	0.8805889542650862	0.26017502685482247	0.29629629625971654	0.9531849577824008	8.572905818712684	6.329081827838472	0.738265633140922
1	3	smote	0.6	100	10	63	0.1	0.6	0.7	0.880191012194082	0.24560345049853802	0.23456790120560891	0.9585571757409167	7.088110578244159	5.66003521234065	0.7985252316508904
1	1	smote	0.6	100	10	63	0.1	0.6	1.0	0.8912670665036999	0.34777440697496115	0.40740740735711023	0.9501151189489632	13.094228067474221	8.166949927590199	0.6237060905433932
1	2	smote	0.6	100	10	63	0.1	0.6	1.0	0.8748377438579535	0.265467705918443	0.32098765428135956	0.9485801995322443	8.72075810840421	6.242490031787341	0.7158196417079681
1	3	smote	0.6	100	10	63	0.1	0.6	1.0	0.8905659304738354	0.2792964338930483	0.35802469131382414	0.9562547966158385	12.190955319245594	8.18431694845615	0.6713433535127632
1	1	smote	0.6	100	10	63	0.1	1.0	0.7	0.8867096823095799	0.32855826853953324	0.3333333332921811	0.9593246354492762	11.79244987984991	8.194966536239289	0.6949333261375787
1	2	smote	0.6	100	10	63	0.1	1.0	0.7	0.8805889542650862	0.26017502685482247	0.29629629625971654	0.9531849577824008	8.572905818712684	6.329081827838472	0.738265633140922
1	3	smote	0.6	100	10	63	0.1	1.0	0.7	0.880191012194082	0.24560345049853802	0.23456790120560891	0.9585571757409167	7.088110578244159	5.66003521234065	0.7985252316508904
1	1	smote	0.6	100	10	63	0.1	1.0	1.0	0.8912670665036999	0.34777440697496115	0.40740740735711023	0.9501151189489632	13.094228067474221	8.166949927590199	0.6237060905433932
1	2	smote	0.6	100	10	63	0.1	1.0	1.0	0.8748377438579535	0.265467705918443	0.32098765428135956	0.9485801995322443	8.72075810840421	6.242490031787341	0.7158196417079681
1	3	smote	0.6	100	10	63	0.1	1.0	1.0	0.8905659304738354	0.2792964338930483	0.35802469131382414	0.9562547966158385	12.190955319245594	8.18431694845615	0.6713433535127632
1	1	smote	0.6	100	10	63	0.3	0.6	0.7	0.8785708194764219	0.32505490363769235	0.30864197527053805	0.9685341519495893	13.741284775126982	9.808789411560607	0.7138189357593833
1	2	smote	0.6	100	10	63	0.3	0.6	0.7	0.8752830599850298	0.25570394248721257	0.32098765428135956	0.9593246354492762	11.149225343903561	7.891449257119314	0.70780246180441
1	3	smote	0.6	100	10	63	0.3	0.6	0.7	0.8795088257866461	0.2507115308580838	0.20987654318396587	0.9646968534077921	7.258489775686916	5.944979527136384	0.8190380696635859
1	1	smote	0.6	100	10	63	0.3	0.6	1.0	0.8884625223842415	0.33797675131628024	0.34567901230300263	0.9639293936994326	14.118020908418998	9.58339634184641	0.6788059220787337
1	2	smote	0.6	100	10	63	0.3	0.6	1.0	0.8781918270278464	0.2633617648333003	0.28395061724889503	0.9600920951576356	9.540116940833661	7.115145413397199	0.7458132182365339
1	3	smote	0.6	100	10	63	0.3	0.6	1.0	0.8881024795580948	0.2908774419825332	0.24691358021643045	0.9593246354492762	7.732754032507107	6.070345582399472	0.7850172758053975
1	1	smote	0.6	100	10	63	0.3	1.0	0.7	0.8785708194764219	0.32505490363769235	0.30864197527053805	0.9685341519495893	13.741284775126982	9.808789411560607	0.7138189357593833
1	2	smote	0.6	100	10	63	0.3	1.0	0.7	0.8752830599850298	0.25570394248721257	0.32098765428135956	0.9593246354492762	11.149225343903561	7.891449257119314	0.70780246180441
1	3	smote	0.6	100	10	63	0.3	1.0	0.7	0.8795088257866461	0.2507115308580838	0.20987654318396587	0.9646968534077921	7.258489775686916	5.944979527136384	0.8190380696635859
1	1	smote	0.6	100	10	63	0.3	1.0	1.0	0.8884625223842415	0.33797675131628024	0.34567901230300263	0.9639293936994326	14.118020908418998	9.58339634184641	0.6788059220787337
1	2	smote	0.6	100	10	63	0.3	1.0	1.0	0.8781918270278464	0.2633617648333003	0.28395061724889503	0.9600920951576356	9.540116940833661	7.115145413397199	0.7458132182365339
1	3	smote	0.6	100	10	63	0.3	1.0	1.0	0.8881024795580948	0.2908774419825332	0.24691358021643045	0.9593246354492762	7.732754032507107	6.070345582399472	0.7850172758053975
1	1	smote	0.6	300	3	31	0.1	0.6	0.7	0.88107216963702	0.35650145229726	0.41975308636793174	0.9255564082814617	8.994076391302531	5.638538123866765	0.6269168493363688
1	2	smote	0.6	300	3	31	0.1	0.6	0.7	0.8721089982282103	0.2720655899541489	0.40740740735711023	0.9386032233235718	10.510154480162159	6.635647065769397	0.6313557972142643
1	3	smote	0.6	300	3	31	0.1	0.6	0.7	0.8776328131661977	0.2522053727945839	0.4444444443895748	0.931696085948337	10.912357883410037	6.5068654628599445	0.5962840866526836
1	1	smote	0.6	300	3	31	0.1	0.6	1.0	0.874847218669168	0.31846217073264743	0.41975308636793174	0.9209516500313051	8.428009630533868	5.310079633962858	0.6300514335490143
1	2	smote	0.6	300	3	31	0.1	0.6	1.0	0.8761263181831102	0.28967534223788377	0.41975308636793174	0.9355333844901341	10.497971968584071	6.511168888523463	0.620231107782425
1	3	smote	0.6	300	3	31	0.1	0.6	1.0	0.877395942885838	0.2540062246502457	0.4444444443895748	0.9309286262399776	10.782220592749825	6.434566968192312	0.5967756646248579
1	1	smote	0.6	300	3	31	0.1	1.0	0.7	0.88107216963702	0.35650145229726	0.41975308636793174	0.9255564082814617	8.994076391302531	5.638538123866765	0.6269168493363688
1	2	smote	0.6	300	3	31	0.1	1.0	0.7	0.8721089982282103	0.2720655899541489	0.40740740735711023	0.9386032233235718	10.510154480162159	6.635647065769397	0.6313557972142643
1	3	smote	0.6	300	3	31	0.1	1.0	0.7	0.8776328131661977	0.2522053727945839	0.4444444443895748	0.931696085948337	10.912357883410037	6.5068654628599445	0.5962840866526836
1	1	smote	0.6	300	3	31	0.1	1.0	1.0	0.874847218669168	0.31846217073264743	0.41975308636793174	0.9209516500313051	8.428009630533868	5.310079633962858	0.6300514335490143
1	2	smote	0.6	300	3	31	0.1	1.0	1.0	0.8761263181831102	0.28967534223788377	0.41975308636793174	0.9355333844901341	10.497971968584071	6.511168888523463	0.620231107782425
1	3	smote	0.6	300	3	31	0.1	1.0	1.0	0.877395942885838	0.2540062246502457	0.4444444443895748	0.9309286262399776	10.782220592749825	6.434566968192312	0.5967756646248579
1	1	smote	0.6	300	3	31	0.3	0.6	0.7	0.8746861468785234	0.31458790533239606	0.37037037032464565	0.951650038365682	11.577962067083975	7.660198295995745	0.6616188700422492
1	2	smote	0.6	300	3	31	0.3	0.6	0.7	0.8632311001203301	0.23782176485620374	0.25925925922725196	0.9547198771991197	7.379659366871663	5.72567356123592	0.7758723272706443
1	3	smote	0.6	300	3	31	0.3	0.6	0.7	0.8696360725012553	0.24525362948455154	0.25925925922725196	0.9577897160325574	7.941816277791318	6.14208608514364	0.7733855570168943
1	1	smote	0.6	300	3	31	0.3	0.6	1.0	0.8710762438058421	0.3504076131992224	0.35802469131382414	0.9539524174907602	11.55352307726905	7.775101189969569	0.6729636512114163
1	2	smote	0.6	300	3	31	0.3	0.6	1.0	0.8777370360895559	0.2690049540491432	0.28395061724889503	0.9547198771991197	8.361190411903314	6.270975805163151	0.7500099163659332
1	3	smote	0.6	300	3	31	0.3	0.6	1.0	0.874136607828089	0.26127643055500094	0.23456790120560891	0.9616270145743544	7.679675398636875	6.11283791123696	0.795976068926718
1	1	smote	0.6	300	3	31	0.3	1.0	0.7	0.8746861468785234	0.31458790533239606	0.37037037032464565	0.951650038365682	11.577962067083975	7.660198295995745	0.6616188700422492
1	2	smote	0.6	300	3	31	0.3	1.0	0.7	0.8632311001203301	0.23782176485620374	0.25925925922725196	0.9547198771991197	7.379659366871663	5.72567356123592	0.7758723272706443
1	3	smote	0.6	300	3	31	0.3	1.0	0.7	0.8696360725012553	0.24525362948455154	0.25925925922725196	0.9577897160325574	7.941816277791318	6.14208608514364	0.7733855570168943
1	1	smote	0.6	300	3	31	0.3	1.0	1.0	0.8710762438058421	0.3504076131992224	0.35802469131382414	0.9539524174907602	11.55352307726905	7.775101189969569	0.6729636512114163
1	2	smote	0.6	300	3	31	0.3	1.0	1.0	0.8777370360895559	0.2690049540491432	0.28395061724889503	0.9547198771991197	8.361190411903314	6.270975805163151	0.7500099163659332
1	3	smote	0.6	300	3	31	0.3	1.0	1.0	0.874136607828089	0.26127643055500094	0.23456790120560891	0.9616270145743544	7.679675398636875	6.11283791123696	0.795976068926718
1	1	smote	0.6	300	3	63	0.1	0.6	0.7	0.88107216963702	0.35650145229726	0.41975308636793174	0.9255564082814617	8.994076391302531	5.638538123866765	0.6269168493363688
1	2	smote	0.6	300	3	63	0.1	0.6	0.7	0.8721089982282103	0.2720655899541489	0.40740740735711023	0.9386032233235718	10.510154480162159	6.635647065769397	0.6313557972142643
1	3	smote	0.6	300	3	63	0.1	0.6	0.7	0.8776328131661977	0.2522053727945839	0.4444444443895748	0.931696085948337	10.912357883410037	6.5068654628599445	0.5962840866526836
1	1	smote	0.6	300	3	63	0.1	0.6	1.0	0.874847218669168	0.31846217073264743	0.41975308636793174	0.9209516500313051	8.428009630533868	5.310079633962858	0.6300514335490143
1	2	smote	0.6	300	3	63	0.1	0.6	1.0	0.8761263181831102	0.28967534223788377	0.41975308636793174	0.9355333844901341	10.497971968584071	6.511168888523463	0.620231107782425
1	3	smote	0.6	300	3	63	0.1	0.6	1.0	0.877395942885838	0.2540062246502457	0.4444444443895748	0.9309286262399776	10.782220592749825	6.434566968192312	0.5967756646248579
1	1	smote	0.6	300	3	63	0.1	1.0	0.7	0.88107216963702	0.35650145229726	0.41975308636793174	0.9255564082814617	8.994076391302531	5.638538123866765	0.6269168493363688
1	2	smote	0.6	300	3	63	0.1	1.0	0.7	0.8721089982282103	0.2720655899541489	0.40740740735711023	0.9386032233235718	10.510154480162159	6.635647065769397	0.6313557972142643
1	3	smote	0.6	300	3	63	0.1	1.0	0.7	0.8776328131661977	0.2522053727945839	0.4444444443895748	0.931696085948337	10.912357883410037	6.5068654628599445	0.5962840866526836
1	1	smote	0.6	300	3	63	0.1	1.0	1.0	0.874847218669168	0.31846217073264743	0.41975308636793174	0.9209516500313051	8.428009630533868	5.310079633962858	0.6300514335490143
1	2	smote	0.6	300	3	63	0.1	1.0	1.0	0.8761263181831102	0.28967534223788377	0.41975308636793174	0.9355333844901341	10.497971968584071	6.511168888523463	0.620231107782425
1	3	smote	0.6	300	3	63	0.1	1.0	1.0	0.877395942885838	0.2540062246502457	0.4444444443895748	0.9309286262399776	10.782220592749825	6.434566968192312	0.5967756646248579
1	1	smote	0.6	300	3	63	0.3	0.6	0.7	0.8746861468785234	0.31458790533239606	0.37037037032464565	0.951650038365682	11.577962067083975	7.660198295995745	0.6616188700422492
1	2	smote	0.6	300	3	63	0.3	0.6	0.7	0.8632311001203301	0.23782176485620374	0.25925925922725196	0.9547198771991197	7.379659366871663	5.72567356123592	0.7758723272706443
1	3	smote	0.6	300	3	63	0.3	0.6	0.7	0.8696360725012553	0.24525362948455154	0.25925925922725196	0.9577897160325574	7.941816277791318	6.14208608514364	0.7733855570168943
1	1	smote	0.6	300	3	63	0.3	0.6	1.0	0.8710762438058421	0.3504076131992224	0.35802469131382414	0.9539524174907602	11.55352307726905	7.775101189969569	0.6729636512114163
1	2	smote	0.6	300	3	63	0.3	0.6	1.0	0.8777370360895559	0.2690049540491432	0.28395061724889503	0.9547198771991197	8.361190411903314	6.270975805163151	0.7500099163659332
1	3	smote	0.6	300	3	63	0.3	0.6	1.0	0.874136607828089	0.26127643055500094	0.23456790120560891	0.9616270145743544	7.679675398636875	6.11283791123696	0.795976068926718
1	1	smote	0.6	300	3	63	0.3	1.0	0.7	0.8746861468785234	0.31458790533239606	0.37037037032464565	0.951650038365682	11.577962067083975	7.660198295995745	0.6616188700422492
1	2	smote	0.6	300	3	63	0.3	1.0	0.7	0.8632311001203301	0.23782176485620374	0.25925925922725196	0.9547198771991197	7.379659366871663	5.72567356123592	0.7758723272706443
1	3	smote	0.6	300	3	63	0.3	1.0	0.7	0.8696360725012553	0.24525362948455154	0.25925925922725196	0.9577897160325574	7.941816277791318	6.14208608514364	0.7733855570168943
1	1	smote	0.6	300	3	63	0.3	1.0	1.0	0.8710762438058421	0.3504076131992224	0.35802469131382414	0.9539524174907602	11.55352307726905	7.775101189969569	0.6729636512114163
1	2	smote	0.6	300	3	63	0.3	1.0	1.0	0.8777370360895559	0.2690049540491432	0.28395061724889503	0.9547198771991197	8.361190411903314	6.270975805163151	0.7500099163659332
1	3	smote	0.6	300	3	63	0.3	1.0	1.0	0.874136607828089	0.26127643055500094	0.23456790120560891	0.9616270145743544	7.679675398636875	6.11283791123696	0.795976068926718
1	1	smote	0.6	300	5	31	0.1	0.6	0.7	0.8775854391101257	0.3228401550432434	0.32098765428135956	0.9547198771991197	9.967332120048848	7.088929171053996	0.7112163000088666
1	2	smote	0.6	300	5	31	0.1	0.6	0.7	0.8699866405161878	0.25258678062922163	0.25925925922725196	0.9539524174907602	7.250831738906948	5.630245689288309	0.776496520608647
1	3	smote	0.6	300	5	31	0.1	0.6	0.7	0.8790919340932132	0.24544076416493493	0.25925925922725196	0.9593246354492762	8.25471492792623	6.373862861519446	0.7721481401385661
1	1	smote	0.6	300	5	31	0.1	0.6	1.0	0.8757852249793923	0.33728969996537583	0.35802469131382414	0.9554873369074791	11.971151099521888	8.043208067276916	0.6718825851163669
1	2	smote	0.6	300	5	31	0.1	0.6	1.0	0.8704035322096209	0.26143934384508766	0.3333333332921811	0.9501151189489632	9.523074975348544	6.6820499407556175	0.7016693518450751
1	3	smote	0.6	300	5	31	0.1	0.6	1.0	0.872592213600144	0.2558485545795576	0.27160493823807347	0.9547198771991197	7.862106829794264	5.998324683199535	0.7629411218182889
1	1	smote	0.6	300	5	31	0.1	1.0	0.7	0.8775854391101257	0.3228401550432434	0.32098765428135956	0.9547198771991197	9.967332120048848	7.088929171053996	0.7112163000088666
1	2	smote	0.6	300	5	31	0.1	1.0	0.7	0.8699866405161878	0.25258678062922163	0.25925925922725196	0.9539524174907602	7.250831738906948	5.630245689288309	0.776496520608647
1	3	smote	0.6	300	5	31	0.1	1.0	0.7	0.8790919340932132	0.24544076416493493	0.25925925922725196	0.9593246354492762	8.25471492792623	6.373862861519446	0.7721481401385661
1	1	smote	0.6	300	5	31	0.1	1.0	1.0	0.8757852249793923	0.33728969996537583	0.35802469131382414	0.9554873369074791	11.971151099521888	8.043208067276916	0.6718825851163669
1	2	smote	0.6	300	5	31	0.1	1.0	1.0	0.8704035322096209	0.26143934384508766	0.3333333332921811	0.9501151189489632	9.523074975348544	6.6820499407556175	0.7016693518450751
1	3	smote	0.6	300	5	31	0.1	1.0	1.0	0.872592213600144	0.2558485545795576	0.27160493823807347	0.9547198771991197	7.862106829794264	5.998324683199535	0.7629411218182889
1	1	smote	0.6	300	5	31	0.3	0.6	0.7	0.8712278407852724	0.29759517801845775	0.30864197527053805	0.9685341519495893	13.741284775126982	9.808789411560607	0.7138189357593833
1	2	smote	0.6	300	5	31	0.3	0.6	0.7	0.8602086353429408	0.24291375504419557	0.20987654318396587	0.9600920951576356	6.390322904645539	5.259020522945755	0.8229663097649421
1	3	smote	0.6	300	5	31	0.3	0.6	0.7	0.8722132211515685	0.2604204874472124	0.17283950615150132	0.971603990783027	7.149654588573545	6.086751274213484	0.851335001895711
1	1	smote	0.6	300	5	31	0.3	0.6	1.0	0.8724311418094994	0.30851474859734673	0.28395061724889503	0.9631619339910733	10.368172437066269	7.708074036768028	0.7434361243385478
1	2	smote	0.6	300	5	31	0.3	0.6	1.0	0.8642543797314838	0.26333091040708556	0.28395061724889503	0.9623944742827139	10.148484247561402	7.550766445227673	0.7440289761061822
1	3	smote	0.6	300	5	31	0.3	0.6	1.0	0.8609666202400917	0.24219208437949474	0.18518518516232282	0.9646968534077921	6.210472537674269	5.245570171002692	0.8446330093365738
1	1	smote	0.6	300	5	31	0.3	1.0	0.7	0.8712278407852724	0.29759517801845775	0.30864197527053805	0.9685341519495893	13.741284775126982	9.808789411560607	0.7138189357593833
1	2	smote	0.6	300	5	31	0.3	1.0	0.7	0.8602086353429408	0.24291375504419557	0.20987654318396587	0.9600920951576356	6.390322904645539	5.259020522945755	0.8229663097649421
1	3	smote	0.6	300	5	31	0.3	1.0	0.7	0.8722132211515685	0.2604204874472124	0.17283950615150132	0.971603990783027	7.149654588573545	6.086751274213484	0.851335001895711
1	1	smote	0.6	300	5	31	0.3	1.0	1.0	0.8724311418094994	0.30851474859734673	0.28395061724889503	0.9631619339910733	10.368172437066269	7.708074036768028	0.7434361243385478
1	2	smote	0.6	300	5	31	0.3	1.0	1.0	0.8642543797314838	0.26333091040708556	0.28395061724889503	0.9623944742827139	10.148484247561402	7.550766445227673	0.7440289761061822
1	3	smote	0.6	300	5	31	0.3	1.0	1.0	0.8609666202400917	0.24219208437949474	0.18518518516232282	0.9646968534077921	6.210472537674269	5.245570171002692	0.8446330093365738
1	1	smote	0.6	300	5	63	0.1	0.6	0.7	0.8775854391101257	0.3228401550432434	0.32098765428135956	0.9547198771991197	9.967332120048848	7.088929171053996	0.7112163000088666
1	2	smote	0.6	300	5	63	0.1	0.6	0.7	0.8699866405161878	0.25258678062922163	0.25925925922725196	0.9539524174907602	7.250831738906948	5.630245689288309	0.776496520608647
1	3	smote	0.6	300	5	63	0.1	0.6	0.7	0.8768558786466181	0.2444209915289864	0.2222222221947874	0.9623944742827139	7.311951391235829	5.9092954788738306	0.8081694050697945
1	1	smote	0.6	300	5	63	0.1	0.6	1.0	0.8757852249793923	0.33728969996537583	0.35802469131382414	0.9554873369074791	11.971151099521888	8.043208067276916	0.6718825851163669
1	2	smote	0.6	300	5	63	0.1	0.6	1.0	0.8704035322096209	0.26143934384508766	0.3333333332921811	0.9501151189489632	9.523074975348544	6.6820499407556175	0.7016693518450751
1	3	smote	0.6	300	5	63	0.1	0.6	1.0	0.872592213600144	0.2558485545795576	0.27160493823807347	0.9547198771991197	7.862106829794264	5.998324683199535	0.7629411218182889
1	1	smote	0.6	300	5	63	0.1	1.0	0.7	0.8775854391101257	0.3228401550432434	0.32098765428135956	0.9547198771991197	9.967332120048848	7.088929171053996	0.7112163000088666
1	2	smote	0.6	300	5	63	0.1	1.0	0.7	0.8699866405161878	0.25258678062922163	0.25925925922725196	0.9539524174907602	7.250831738906948	5.630245689288309	0.776496520608647
1	3	smote	0.6	300	5	63	0.1	1.0	0.7	0.8768558786466181	0.2444209915289864	0.2222222221947874	0.9623944742827139	7.311951391235829	5.9092954788738306	0.8081694050697945
1	1	smote	0.6	300	5	63	0.1	1.0	1.0	0.8757852249793923	0.33728969996537583	0.35802469131382414	0.9554873369074791	11.971151099521888	8.043208067276916	0.6718825851163669
1	2	smote	0.6	300	5	63	0.1	1.0	1.0	0.8704035322096209	0.26143934384508766	0.3333333332921811	0.9501151189489632	9.523074975348544	6.6820499407556175	0.7016693518450751
1	3	smote	0.6	300	5	63	0.1	1.0	1.0	0.872592213600144	0.2558485545795576	0.27160493823807347	0.9547198771991197	7.862106829794264	5.998324683199535	0.7629411218182889
1	1	smote	0.6	300	5	63	0.3	0.6	0.7	0.8712278407852724	0.29759517801845775	0.30864197527053805	0.9685341519495893	13.741284775126982	9.808789411560607	0.7138189357593833
1	2	smote	0.6	300	5	63	0.3	0.6	0.7	0.8602086353429408	0.24291375504419557	0.20987654318396587	0.9600920951576356	6.390322904645539	5.259020522945755	0.8229663097649421
1	3	smote	0.6	300	5	63	0.3	0.6	0.7	0.8722132211515685	0.2604204874472124	0.17283950615150132	0.971603990783027	7.149654588573545	6.086751274213484	0.851335001895711
1	1	smote	0.6	300	5	63	0.3	0.6	1.0	0.8724311418094994	0.30851474859734673	0.28395061724889503	0.9631619339910733	10.368172437066269	7.708074036768028	0.7434361243385478
1	2	smote	0.6	300	5	63	0.3	0.6	1.0	0.8642543797314838	0.26333091040708556	0.28395061724889503	0.9623944742827139	10.148484247561402	7.550766445227673	0.7440289761061822
1	3	smote	0.6	300	5	63	0.3	0.6	1.0	0.8609666202400917	0.24219208437949474	0.18518518516232282	0.9646968534077921	6.210472537674269	5.245570171002692	0.8446330093365738
1	1	smote	0.6	300	5	63	0.3	1.0	0.7	0.8712278407852724	0.29759517801845775	0.30864197527053805	0.9685341519495893	13.741284775126982	9.808789411560607	0.7138189357593833
1	2	smote	0.6	300	5	63	0.3	1.0	0.7	0.8602086353429408	0.24291375504419557	0.20987654318396587	0.9600920951576356	6.390322904645539	5.259020522945755	0.8229663097649421
1	3	smote	0.6	300	5	63	0.3	1.0	0.7	0.8722132211515685	0.2604204874472124	0.17283950615150132	0.971603990783027	7.149654588573545	6.086751274213484	0.851335001895711
1	1	smote	0.6	300	5	63	0.3	1.0	1.0	0.8724311418094994	0.30851474859734673	0.28395061724889503	0.9631619339910733	10.368172437066269	7.708074036768028	0.7434361243385478
1	2	smote	0.6	300	5	63	0.3	1.0	1.0	0.8642543797314838	0.26333091040708556	0.28395061724889503	0.9623944742827139	10.148484247561402	7.550766445227673	0.7440289761061822
1	3	smote	0.6	300	5	63	0.3	1.0	1.0	0.8609666202400917	0.24219208437949474	0.18518518516232282	0.9646968534077921	6.210472537674269	5.245570171002692	0.8446330093365738
1	1	smote	0.6	300	10	31	0.1	0.6	0.7	0.8808826734127323	0.3367593748419632	0.30864197527053805	0.9631619339910733	11.672243809341097	8.378341344313073	0.7178003959175006
1	2	smote	0.6	300	10	31	0.1	0.6	0.7	0.8714647110656321	0.2618731709032641	0.23456790120560891	0.9593246354492762	7.227630585113571	5.766828303279499	0.7978864114722287
1	3	smote	0.6	300	10	31	0.1	0.6	0.7	0.8880361558795941	0.26626855136981215	0.2222222221947874	0.9654643131161516	7.987299255074839	6.43456603589533	0.8055997090548533
1	1	smote	0.6	300	10	31	0.1	0.6	1.0	0.8808447741678747	0.3378578456578438	0.38271604933546716	0.9600920951576356	14.915765410736485	9.589978600665788	0.6429424295319898
1	2	smote	0.6	300	10	31	0.1	0.6	1.0	0.870754100224553	0.2578293573358006	0.23456790120560891	0.9585571757409167	7.088110578244159	5.66003521234065	0.7985252316508904
1	3	smote	0.6	300	10	31	0.1	0.6	1.0	0.8779075826914149	0.2602177963668339	0.25925925922725196	0.9616270145743544	8.770997688407165	6.75629453347243	0.7702994215461265
1	1	smote	0.6	300	10	31	0.1	1.0	0.7	0.8808826734127323	0.3367593748419632	0.30864197527053805	0.9631619339910733	11.672243809341097	8.378341344313073	0.7178003959175006
1	2	smote	0.6	300	10	31	0.1	1.0	0.7	0.8714647110656321	0.2618731709032641	0.23456790120560891	0.9593246354492762	7.227630585113571	5.766828303279499	0.7978864114722287
1	3	smote	0.6	300	10	31	0.1	1.0	0.7	0.8880361558795941	0.26626855136981215	0.2222222221947874	0.9654643131161516	7.987299255074839	6.43456603589533	0.8055997090548533
1	1	smote	0.6	300	10	31	0.1	1.0	1.0	0.8808447741678747	0.3378578456578438	0.38271604933546716	0.9600920951576356	14.915765410736485	9.589978600665788	0.6429424295319898
1	2	smote	0.6	300	10	31	0.1	1.0	1.0	0.870754100224553	0.2578293573358006	0.23456790120560891	0.9585571757409167	7.088110578244159	5.66003521234065	0.7985252316508904
1	3	smote	0.6	300	10	31	0.1	1.0	1.0	0.8779075826914149	0.2602177963668339	0.25925925922725196	0.9616270145743544	8.770997688407165	6.75629453347243	0.7702994215461265
1	1	smote	0.6	300	10	31	0.3	0.6	0.7	0.8686127928901016	0.2909100081467714	0.25925925922725196	0.966231772824511	10.0147697306038	7.67760715135695	0.7666284156037566
1	2	smote	0.6	300	10	31	0.3	0.6	0.7	0.8723553433197844	0.26776532246132817	0.28395061724889503	0.9623944742827139	10.148484247561402	7.550766445227673	0.7440289761061822
1	3	smote	0.6	300	10	31	0.3	0.6	0.7	0.8730564793496489	0.24380895105860323	0.19753086417314436	0.9669992325328703	7.2128779423288485	5.985642743413985	0.8298549787122279
1	1	smote	0.6	300	10	31	0.3	0.6	1.0	0.8673147437537307	0.2786768249623255	0.34567901230300263	0.9631619339910733	13.812889266739118	9.383742305630642	0.6793468032859297
1	2	smote	0.6	300	10	31	0.3	0.6	1.0	0.8600380887410818	0.24535940412202656	0.27160493823807347	0.9593246354492762	8.794369412784544	6.6773801406394195	0.759279004471735
1	3	smote	0.6	300	10	31	0.3	0.6	1.0	0.8752167363065291	0.2698176790680581	0.27160493823807347	0.9677666922412298	11.195315294649731	8.426217253548895	0.752655634953189
1	1	smote	0.6	300	10	31	0.3	1.0	0.7	0.8686127928901016	0.2909100081467714	0.25925925922725196	0.966231772824511	10.0147697306038	7.67760715135695	0.7666284156037566
1	2	smote	0.6	300	10	31	0.3	1.0	0.7	0.8723553433197844	0.26776532246132817	0.28395061724889503	0.9623944742827139	10.148484247561402	7.550766445227673	0.7440289761061822
1	3	smote	0.6	300	10	31	0.3	1.0	0.7	0.8730564793496489	0.24380895105860323	0.19753086417314436	0.9669992325328703	7.2128779423288485	5.985642743413985	0.8298549787122279
1	1	smote	0.6	300	10	31	0.3	1.0	1.0	0.8673147437537307	0.2786768249623255	0.34567901230300263	0.9631619339910733	13.812889266739118	9.383742305630642	0.6793468032859297
1	2	smote	0.6	300	10	31	0.3	1.0	1.0	0.8600380887410818	0.24535940412202656	0.27160493823807347	0.9593246354492762	8.794369412784544	6.6773801406394195	0.759279004471735
1	3	smote	0.6	300	10	31	0.3	1.0	1.0	0.8752167363065291	0.2698176790680581	0.27160493823807347	0.9677666922412298	11.195315294649731	8.426217253548895	0.752655634953189
1	1	smote	0.6	300	10	63	0.1	0.6	0.7	0.8778033597680566	0.3353660588328657	0.28395061724889503	0.9685341519495893	12.206051585532663	9.024086258635759	0.7393124691748088
1	2	smote	0.6	300	10	63	0.1	0.6	0.7	0.8745345498990933	0.25514479326253114	0.23456790120560891	0.9631619339910733	8.012430600062748	6.367539421677935	0.7947075811806422
1	3	smote	0.6	300	10	63	0.1	0.6	0.7	0.8837156419658339	0.2548938299001518	0.18518518516232282	0.9654643131161516	6.353533501985695	5.362138363246108	0.8439615999561381
1	1	smote	0.6	300	10	63	0.1	0.6	1.0	0.8811290185043062	0.331609583700631	0.27160493823807347	0.9631619339910733	9.749291107407073	7.372940382995504	0.7562539885490714
1	2	smote	0.6	300	10	63	0.1	0.6	1.0	0.8732270259515078	0.26561741555545143	0.29629629625971654	0.9600920951576356	10.129552081217737	7.4244995618057725	0.7329543696484658
1	3	smote	0.6	300	10	63	0.1	0.6	1.0	0.8846725978984868	0.2789055593659529	0.25925925922725196	0.9631619339910733	9.15103915513151	7.0378067292229805	0.7690718527595949
1	1	smote	0.6	300	10	63	0.1	1.0	0.7	0.8778033597680566	0.3353660588328657	0.28395061724889503	0.9685341519495893	12.206051585532663	9.024086258635759	0.7393124691748088
[truncated: 11,825 more rows]
