# Supplementary material for: Risk prediction for cardiovascular related diseases using PRS and EHR in the Framingham Heart Study
Source: PLoS One. 2026 Apr 17;21(4):e0345914. doi: 10.1371/journal.pone.0345914 (PMC13089760; doi:10.1371/journal.pone.0345914)
Supplement: S1 File — (ZIP) [file pone.0345914.s003.zip › lgbm/prs_ehr_model/dem/dem_lgb_nested_cv_outer_test_results.csv]

outer_fold	AUC	AUPRC	sensitivity	specificity	DOR	LR+	LR-
1	0.9110812883435583	0.3542456415899927	0.0999999999875	0.9915644171703102	13.060590552006019	11.854531389369717	0.9076566033947856
2	0.8983826497257041	0.31063112103289175	0.16049382714067978	0.9907904834920125	20.567379572722203	17.426935793222583	0.8473094749834599
3	0.9030063575983248	0.32356230554161297	0.07407407406492914	0.9930928626170907	11.502205547727229	10.724264295882069	0.9323658959458491
4	0.9014524885591655	0.2733996975222696	0.06172839505410761	0.9877206446585748	5.291936473718123	5.0270020752508255	0.949936199593016
