# Supplementary material for: Risk prediction for cardiovascular related diseases using PRS and EHR in the Framingham Heart Study
Source: PLoS One. 2026 Apr 17;21(4):e0345914. doi: 10.1371/journal.pone.0345914 (PMC13089760; doi:10.1371/journal.pone.0345914)
Supplement: S1 File — (ZIP) [file pone.0345914.s003.zip › lgbm/prs_ehr_model/dia/dia_lgb_nested_cv_all_results.csv]

outer_fold	inner_fold	sampling_method	sampling_ratio	n_estimators	max_depth	num_leaves	learning_rate	subsample	colsample_bytree	AUC	AUPRC	sensitivity	specificity	DOR	LR+	LR-
1	1	none		100	3	31	0.1	0.6	0.7	0.9504345167911262	0.8374155090750014	0.6235294117280277	0.9896065330290305	157.69850629672845	59.99237920761587	0.3804245140898673
1	2	none		100	3	31	0.1	0.6	0.7	0.9743967397443585	0.8857350953631331	0.7719298245162614	0.9881129271843381	281.3459075739305	64.93854181777877	0.23081387450875046
1	3	none		100	3	31	0.1	0.6	0.7	0.9649593566995892	0.888176240216883	0.7411764705446366	0.9881129271843381	238.03956559498448	62.351418092931375	0.2619371933261899
1	1	none		100	3	31	0.1	0.6	1.0	0.9522511900082974	0.8463264720091246	0.6529411764321799	0.9896065330290305	179.13178545274948	62.82220841552227	0.35070384893124035
1	2	none		100	3	31	0.1	0.6	1.0	0.9722548073998766	0.8883848177893977	0.7777777777322936	0.9873699851338235	273.6174207991453	61.581650548859805	0.2250647916818532
1	3	none		100	3	31	0.1	0.6	1.0	0.961519972030417	0.8813245085878416	0.7411764705446366	0.9873699851338235	223.8688002503246	58.683690523010924	0.26213428677289674
1	1	none		100	3	31	0.1	1.0	0.7	0.9504345167911262	0.8374155090750014	0.6235294117280277	0.9896065330290305	157.69850629672845	59.99237920761587	0.3804245140898673
1	2	none		100	3	31	0.1	1.0	0.7	0.9743967397443585	0.8857350953631331	0.7719298245162614	0.9881129271843381	281.3459075739305	64.93854181777877	0.23081387450875046
1	3	none		100	3	31	0.1	1.0	0.7	0.9649593566995892	0.888176240216883	0.7411764705446366	0.9881129271843381	238.03956559498448	62.351418092931375	0.2619371933261899
1	1	none		100	3	31	0.1	1.0	1.0	0.9522511900082974	0.8463264720091246	0.6529411764321799	0.9896065330290305	179.13178545274948	62.82220841552227	0.35070384893124035
1	2	none		100	3	31	0.1	1.0	1.0	0.9722548073998766	0.8883848177893977	0.7777777777322936	0.9873699851338235	273.6174207991453	61.581650548859805	0.2250647916818532
1	3	none		100	3	31	0.1	1.0	1.0	0.961519972030417	0.8813245085878416	0.7411764705446366	0.9873699851338235	223.8688002503246	58.683690523010924	0.26213428677289674
1	1	none		100	3	31	0.3	0.6	0.7	0.9359011310537578	0.8109433361289616	0.6470588234913495	0.9881217520342382	152.51028542497056	54.474218808553495	0.3571838917726631
1	2	none		100	3	31	0.3	0.6	0.7	0.9634828775753153	0.8851195992470762	0.7777777777322936	0.9851411589822798	232.04983572178045	52.34440918781282	0.2255739880379556
1	3	none		100	3	31	0.3	0.6	0.7	0.9550388952014685	0.8755394227411432	0.7411764705446366	0.9881129271843381	238.03956559498448	62.351418092931375	0.2619371933261899
1	1	none		100	3	31	0.3	0.6	1.0	0.9371719289051924	0.8166846703887741	0.6764705881955017	0.9888641425316343	185.67255658380202	60.74700422909967	0.3271727577303885
1	2	none		100	3	31	0.3	0.6	1.0	0.9596161031603279	0.8663868444931345	0.7485380116521323	0.9836552748812508	179.14576246420614	45.7968884912352	0.2556403571584783
1	3	none		100	3	31	0.3	0.6	1.0	0.948889957171576	0.8595243529982973	0.7411764705446366	0.9858841010327944	200.00224491835303	52.50646432096984	0.2625293648197905
1	1	none		100	3	31	0.3	1.0	0.7	0.9359011310537578	0.8109433361289616	0.6470588234913495	0.9881217520342382	152.51028542497056	54.474218808553495	0.3571838917726631
1	2	none		100	3	31	0.3	1.0	0.7	0.9634828775753153	0.8851195992470762	0.7777777777322936	0.9851411589822798	232.04983572178045	52.34440918781282	0.2255739880379556
1	3	none		100	3	31	0.3	1.0	0.7	0.9550388952014685	0.8755394227411432	0.7411764705446366	0.9881129271843381	238.03956559498448	62.351418092931375	0.2619371933261899
1	1	none		100	3	31	0.3	1.0	1.0	0.9371719289051924	0.8166846703887741	0.6764705881955017	0.9888641425316343	185.67255658380202	60.74700422909967	0.3271727577303885
1	2	none		100	3	31	0.3	1.0	1.0	0.9596161031603279	0.8663868444931345	0.7485380116521323	0.9836552748812508	179.14576246420614	45.7968884912352	0.2556403571584783
1	3	none		100	3	31	0.3	1.0	1.0	0.948889957171576	0.8595243529982973	0.7411764705446366	0.9858841010327944	200.00224491835303	52.50646432096984	0.2625293648197905
1	1	none		100	3	63	0.1	0.6	0.7	0.9504345167911262	0.8374155090750014	0.6235294117280277	0.9896065330290305	157.69850629672845	59.99237920761587	0.3804245140898673
1	2	none		100	3	63	0.1	0.6	0.7	0.9743967397443585	0.8857350953631331	0.7719298245162614	0.9881129271843381	281.3459075739305	64.93854181777877	0.23081387450875046
1	3	none		100	3	63	0.1	0.6	0.7	0.9649593566995892	0.888176240216883	0.7411764705446366	0.9881129271843381	238.03956559498448	62.351418092931375	0.2619371933261899
1	1	none		100	3	63	0.1	0.6	1.0	0.9522511900082974	0.8463264720091246	0.6529411764321799	0.9896065330290305	179.13178545274948	62.82220841552227	0.35070384893124035
1	2	none		100	3	63	0.1	0.6	1.0	0.9722548073998766	0.8883848177893977	0.7777777777322936	0.9873699851338235	273.6174207991453	61.581650548859805	0.2250647916818532
1	3	none		100	3	63	0.1	0.6	1.0	0.961519972030417	0.8813245085878416	0.7411764705446366	0.9873699851338235	223.8688002503246	58.683690523010924	0.26213428677289674
1	1	none		100	3	63	0.1	1.0	0.7	0.9504345167911262	0.8374155090750014	0.6235294117280277	0.9896065330290305	157.69850629672845	59.99237920761587	0.3804245140898673
1	2	none		100	3	63	0.1	1.0	0.7	0.9743967397443585	0.8857350953631331	0.7719298245162614	0.9881129271843381	281.3459075739305	64.93854181777877	0.23081387450875046
1	3	none		100	3	63	0.1	1.0	0.7	0.9649593566995892	0.888176240216883	0.7411764705446366	0.9881129271843381	238.03956559498448	62.351418092931375	0.2619371933261899
1	1	none		100	3	63	0.1	1.0	1.0	0.9522511900082974	0.8463264720091246	0.6529411764321799	0.9896065330290305	179.13178545274948	62.82220841552227	0.35070384893124035
1	2	none		100	3	63	0.1	1.0	1.0	0.9722548073998766	0.8883848177893977	0.7777777777322936	0.9873699851338235	273.6174207991453	61.581650548859805	0.2250647916818532
1	3	none		100	3	63	0.1	1.0	1.0	0.961519972030417	0.8813245085878416	0.7411764705446366	0.9873699851338235	223.8688002503246	58.683690523010924	0.26213428677289674
1	1	none		100	3	63	0.3	0.6	0.7	0.9359011310537578	0.8109433361289616	0.6470588234913495	0.9881217520342382	152.51028542497056	54.474218808553495	0.3571838917726631
1	2	none		100	3	63	0.3	0.6	0.7	0.9634828775753153	0.8851195992470762	0.7777777777322936	0.9851411589822798	232.04983572178045	52.34440918781282	0.2255739880379556
1	3	none		100	3	63	0.3	0.6	0.7	0.9550388952014685	0.8755394227411432	0.7411764705446366	0.9881129271843381	238.03956559498448	62.351418092931375	0.2619371933261899
1	1	none		100	3	63	0.3	0.6	1.0	0.9371719289051924	0.8166846703887741	0.6764705881955017	0.9888641425316343	185.67255658380202	60.74700422909967	0.3271727577303885
1	2	none		100	3	63	0.3	0.6	1.0	0.9596161031603279	0.8663868444931345	0.7485380116521323	0.9836552748812508	179.14576246420614	45.7968884912352	0.2556403571584783
1	3	none		100	3	63	0.3	0.6	1.0	0.948889957171576	0.8595243529982973	0.7411764705446366	0.9858841010327944	200.00224491835303	52.50646432096984	0.2625293648197905
1	1	none		100	3	63	0.3	1.0	0.7	0.9359011310537578	0.8109433361289616	0.6470588234913495	0.9881217520342382	152.51028542497056	54.474218808553495	0.3571838917726631
1	2	none		100	3	63	0.3	1.0	0.7	0.9634828775753153	0.8851195992470762	0.7777777777322936	0.9851411589822798	232.04983572178045	52.34440918781282	0.2255739880379556
1	3	none		100	3	63	0.3	1.0	0.7	0.9550388952014685	0.8755394227411432	0.7411764705446366	0.9881129271843381	238.03956559498448	62.351418092931375	0.2619371933261899
1	1	none		100	3	63	0.3	1.0	1.0	0.9371719289051924	0.8166846703887741	0.6764705881955017	0.9888641425316343	185.67255658380202	60.74700422909967	0.3271727577303885
1	2	none		100	3	63	0.3	1.0	1.0	0.9596161031603279	0.8663868444931345	0.7485380116521323	0.9836552748812508	179.14576246420614	45.7968884912352	0.2556403571584783
1	3	none		100	3	63	0.3	1.0	1.0	0.948889957171576	0.8595243529982973	0.7411764705446366	0.9858841010327944	200.00224491835303	52.50646432096984	0.2625293648197905
1	1	none		100	5	31	0.1	0.6	0.7	0.9468317393772653	0.8304581819968758	0.6352941176096886	0.9896065330290305	165.85698030937587	61.12431089077843	0.36853624802641655
1	2	none		100	5	31	0.1	0.6	0.7	0.9706125144460954	0.8897296856732247	0.7660818713002291	0.9836552748812508	197.09532753568027	46.87025306524853	0.23780498340738346
1	3	none		100	5	31	0.1	0.6	0.7	0.9583515426973167	0.87627063685106	0.7117647058404843	0.9888558692348526	219.1168046896779	63.868962250233096	0.29148362285365953
1	1	none		100	5	31	0.1	0.6	1.0	0.9449757631337613	0.8317006532693275	0.6705882352546713	0.9903489235264266	208.89538357890035	69.48318586626209	0.33262192101561816
1	2	none		100	5	31	0.1	0.6	1.0	0.9667978763153551	0.8697074808238678	0.7543859648681646	0.9821693907802217	169.18442377163854	42.30845578438325	0.25007298632672026
1	3	none		100	5	31	0.1	0.6	1.0	0.9577659295516127	0.8813523605505159	0.7176470587813149	0.9925705794874252	339.5662006843657	96.59516399899722	0.2844663585735453
1	1	none		100	5	31	0.1	1.0	0.7	0.9468317393772653	0.8304581819968758	0.6352941176096886	0.9896065330290305	165.85698030937587	61.12431089077843	0.36853624802641655
1	2	none		100	5	31	0.1	1.0	0.7	0.9706125144460954	0.8897296856732247	0.7660818713002291	0.9836552748812508	197.09532753568027	46.87025306524853	0.23780498340738346
1	3	none		100	5	31	0.1	1.0	0.7	0.9583515426973167	0.87627063685106	0.7117647058404843	0.9888558692348526	219.1168046896779	63.868962250233096	0.29148362285365953
1	1	none		100	5	31	0.1	1.0	1.0	0.9449757631337613	0.8317006532693275	0.6705882352546713	0.9903489235264266	208.89538357890035	69.48318586626209	0.33262192101561816
1	2	none		100	5	31	0.1	1.0	1.0	0.9667978763153551	0.8697074808238678	0.7543859648681646	0.9821693907802217	169.18442377163854	42.30845578438325	0.25007298632672026
1	3	none		100	5	31	0.1	1.0	1.0	0.9577659295516127	0.8813523605505159	0.7176470587813149	0.9925705794874252	339.5662006843657	96.59516399899722	0.2844663585735453
1	1	none		100	5	31	0.3	0.6	0.7	0.9412769116555308	0.820680894459734	0.6470588234913495	0.9918337045212189	222.66638974965107	79.2351970144433	0.35584712572411736
1	2	none		100	5	31	0.3	0.6	0.7	0.9579564314451309	0.8612431504962539	0.7543859648681646	0.9843982169317653	193.7923868583045	48.35251701960449	0.2495067833445625
1	3	none		100	5	31	0.3	0.6	0.7	0.9529236954811642	0.8678072580790919	0.7117647058404843	0.9851411589822798	163.72029393043735	47.901732441603826	0.2925827315259629
1	1	none		100	5	31	0.3	0.6	1.0	0.9393859993886197	0.808978049171846	0.6470588234913495	0.9910913140238227	203.9581005169871	72.63227134719199	0.3561136778755284
1	2	none		100	5	31	0.3	0.6	1.0	0.9629658594231989	0.8706799186356999	0.7719298245162614	0.9843982169317653	213.55296947136313	49.47699415959529	0.23168487025276568
1	3	none		100	5	31	0.3	0.6	1.0	0.9476531771698278	0.8625100609713482	0.6999999999588234	0.9881129271843381	193.95816558126597	58.88745042110185	0.30360901952770386
1	1	none		100	5	31	0.3	1.0	0.7	0.9412769116555308	0.820680894459734	0.6470588234913495	0.9918337045212189	222.66638974965107	79.2351970144433	0.35584712572411736
1	2	none		100	5	31	0.3	1.0	0.7	0.9579564314451309	0.8612431504962539	0.7543859648681646	0.9843982169317653	193.7923868583045	48.35251701960449	0.2495067833445625
1	3	none		100	5	31	0.3	1.0	0.7	0.9529236954811642	0.8678072580790919	0.7117647058404843	0.9851411589822798	163.72029393043735	47.901732441603826	0.2925827315259629
1	1	none		100	5	31	0.3	1.0	1.0	0.9393859993886197	0.808978049171846	0.6470588234913495	0.9910913140238227	203.9581005169871	72.63227134719199	0.3561136778755284
1	2	none		100	5	31	0.3	1.0	1.0	0.9629658594231989	0.8706799186356999	0.7719298245162614	0.9843982169317653	213.55296947136313	49.47699415959529	0.23168487025276568
1	3	none		100	5	31	0.3	1.0	1.0	0.9476531771698278	0.8625100609713482	0.6999999999588234	0.9881129271843381	193.95816558126597	58.88745042110185	0.30360901952770386
1	1	none		100	5	63	0.1	0.6	0.7	0.9468317393772653	0.8304581819968758	0.6352941176096886	0.9896065330290305	165.85698030937587	61.12431089077843	0.36853624802641655
1	2	none		100	5	63	0.1	0.6	0.7	0.9706125144460954	0.8897296856732247	0.7660818713002291	0.9836552748812508	197.09532753568027	46.87025306524853	0.23780498340738346
1	3	none		100	5	63	0.1	0.6	0.7	0.9583515426973167	0.87627063685106	0.7117647058404843	0.9888558692348526	219.1168046896779	63.868962250233096	0.29148362285365953
1	1	none		100	5	63	0.1	0.6	1.0	0.9449757631337613	0.8317006532693275	0.6705882352546713	0.9903489235264266	208.89538357890035	69.48318586626209	0.33262192101561816
1	2	none		100	5	63	0.1	0.6	1.0	0.9667978763153551	0.8697074808238678	0.7543859648681646	0.9821693907802217	169.18442377163854	42.30845578438325	0.25007298632672026
1	3	none		100	5	63	0.1	0.6	1.0	0.9577659295516127	0.8813523605505159	0.7176470587813149	0.9925705794874252	339.5662006843657	96.59516399899722	0.2844663585735453
1	1	none		100	5	63	0.1	1.0	0.7	0.9468317393772653	0.8304581819968758	0.6352941176096886	0.9896065330290305	165.85698030937587	61.12431089077843	0.36853624802641655
1	2	none		100	5	63	0.1	1.0	0.7	0.9706125144460954	0.8897296856732247	0.7660818713002291	0.9836552748812508	197.09532753568027	46.87025306524853	0.23780498340738346
1	3	none		100	5	63	0.1	1.0	0.7	0.9583515426973167	0.87627063685106	0.7117647058404843	0.9888558692348526	219.1168046896779	63.868962250233096	0.29148362285365953
1	1	none		100	5	63	0.1	1.0	1.0	0.9449757631337613	0.8317006532693275	0.6705882352546713	0.9903489235264266	208.89538357890035	69.48318586626209	0.33262192101561816
1	2	none		100	5	63	0.1	1.0	1.0	0.9667978763153551	0.8697074808238678	0.7543859648681646	0.9821693907802217	169.18442377163854	42.30845578438325	0.25007298632672026
1	3	none		100	5	63	0.1	1.0	1.0	0.9577659295516127	0.8813523605505159	0.7176470587813149	0.9925705794874252	339.5662006843657	96.59516399899722	0.2844663585735453
1	1	none		100	5	63	0.3	0.6	0.7	0.9412769116555308	0.820680894459734	0.6470588234913495	0.9918337045212189	222.66638974965107	79.2351970144433	0.35584712572411736
1	2	none		100	5	63	0.3	0.6	0.7	0.9579564314451309	0.8612431504962539	0.7543859648681646	0.9843982169317653	193.7923868583045	48.35251701960449	0.2495067833445625
1	3	none		100	5	63	0.3	0.6	0.7	0.9529236954811642	0.8678072580790919	0.7117647058404843	0.9851411589822798	163.72029393043735	47.901732441603826	0.2925827315259629
1	1	none		100	5	63	0.3	0.6	1.0	0.9393859993886197	0.808978049171846	0.6470588234913495	0.9910913140238227	203.9581005169871	72.63227134719199	0.3561136778755284
1	2	none		100	5	63	0.3	0.6	1.0	0.9629658594231989	0.8706799186356999	0.7719298245162614	0.9843982169317653	213.55296947136313	49.47699415959529	0.23168487025276568
1	3	none		100	5	63	0.3	0.6	1.0	0.9476531771698278	0.8625100609713482	0.6999999999588234	0.9881129271843381	193.95816558126597	58.88745042110185	0.30360901952770386
1	1	none		100	5	63	0.3	1.0	0.7	0.9412769116555308	0.820680894459734	0.6470588234913495	0.9918337045212189	222.66638974965107	79.2351970144433	0.35584712572411736
1	2	none		100	5	63	0.3	1.0	0.7	0.9579564314451309	0.8612431504962539	0.7543859648681646	0.9843982169317653	193.7923868583045	48.35251701960449	0.2495067833445625
1	3	none		100	5	63	0.3	1.0	0.7	0.9529236954811642	0.8678072580790919	0.7117647058404843	0.9851411589822798	163.72029393043735	47.901732441603826	0.2925827315259629
1	1	none		100	5	63	0.3	1.0	1.0	0.9393859993886197	0.808978049171846	0.6470588234913495	0.9910913140238227	203.9581005169871	72.63227134719199	0.3561136778755284
1	2	none		100	5	63	0.3	1.0	1.0	0.9629658594231989	0.8706799186356999	0.7719298245162614	0.9843982169317653	213.55296947136313	49.47699415959529	0.23168487025276568
1	3	none		100	5	63	0.3	1.0	1.0	0.9476531771698278	0.8625100609713482	0.6999999999588234	0.9881129271843381	193.95816558126597	58.88745042110185	0.30360901952770386
1	1	none		100	10	31	0.1	0.6	0.7	0.9455260055024237	0.8223612595065148	0.6352941176096886	0.9918337045212189	211.56571948584846	77.79455706872615	0.367708696579611
1	2	none		100	10	31	0.1	0.6	0.7	0.9668934595031411	0.884794892163037	0.7485380116521323	0.986627043083309	219.61740027044678	55.97396720677355	0.2548703560905041
1	3	none		100	10	31	0.1	0.6	0.7	0.9597500218512368	0.875850925823618	0.705882352899654	0.9925705794874252	320.63956044401965	95.01163672032513	0.29631912351164036
1	1	none		100	10	31	0.1	0.6	1.0	0.9503777457530896	0.8320913736769321	0.641176470550519	0.9918337045212189	217.02506551975674	78.51487704158473	0.36177791115186425
1	2	none		100	10	31	0.1	0.6	1.0	0.9644865010470703	0.8749016530244553	0.7485380116521323	0.9888558692348526	264.13618913696456	67.16875059521291	0.254295892483788
1	3	none		100	10	31	0.1	0.6	1.0	0.9583384319552486	0.8784757307074444	0.7117647058404843	0.9910846953863962	274.51329057578573	79.83618488958422	0.29082811246405094
1	1	none		100	10	31	0.1	1.0	0.7	0.9455260055024237	0.8223612595065148	0.6352941176096886	0.9918337045212189	211.56571948584846	77.79455706872615	0.367708696579611
1	2	none		100	10	31	0.1	1.0	0.7	0.9668934595031411	0.884794892163037	0.7485380116521323	0.986627043083309	219.61740027044678	55.97396720677355	0.2548703560905041
1	3	none		100	10	31	0.1	1.0	0.7	0.9597500218512368	0.875850925823618	0.705882352899654	0.9925705794874252	320.63956044401965	95.01163672032513	0.29631912351164036
1	1	none		100	10	31	0.1	1.0	1.0	0.9503777457530896	0.8320913736769321	0.641176470550519	0.9918337045212189	217.02506551975674	78.51487704158473	0.36177791115186425
1	2	none		100	10	31	0.1	1.0	1.0	0.9644865010470703	0.8749016530244553	0.7485380116521323	0.9888558692348526	264.13618913696456	67.16875059521291	0.254295892483788
1	3	none		100	10	31	0.1	1.0	1.0	0.9583384319552486	0.8784757307074444	0.7117647058404843	0.9910846953863962	274.51329057578573	79.83618488958422	0.29082811246405094
1	1	none		100	10	31	0.3	0.6	0.7	0.9400716188479846	0.8219125744777717	0.6352941176096886	0.992576095018615	232.896456219481	85.57400228890657	0.36743367137925576
1	2	none		100	10	31	0.3	0.6	0.7	0.9630484085399234	0.8688562325375991	0.7602339180841968	0.9858841010327944	221.45041375345272	53.85653306849683	0.2431990527412279
1	3	none		100	10	31	0.3	0.6	0.7	0.9557119132942925	0.8711778110721343	0.7117647058404843	0.9918276374369107	299.6935032106065	87.09401099200818	0.2906102636928661
1	1	none		100	10	31	0.3	0.6	1.0	0.9365998515219004	0.8249494371769238	0.6294117646688581	0.9918337045212189	206.27968601977915	77.07423709586757	0.3736394820073579
1	2	none		100	10	31	0.3	0.6	1.0	0.9629354465907215	0.8690488880216528	0.7719298245162614	0.9873699851338235	264.5970665705391	61.11863061992101	0.23098754935613278
1	3	none		100	10	31	0.3	0.6	1.0	0.9518529848789441	0.87090054687775	0.6882352940771626	0.9925705794874252	294.9278981449445	92.636345802317	0.314098270918783
1	1	none		100	10	31	0.3	1.0	0.7	0.9400716188479846	0.8219125744777717	0.6352941176096886	0.992576095018615	232.896456219481	85.57400228890657	0.36743367137925576
1	2	none		100	10	31	0.3	1.0	0.7	0.9630484085399234	0.8688562325375991	0.7602339180841968	0.9858841010327944	221.45041375345272	53.85653306849683	0.2431990527412279
1	3	none		100	10	31	0.3	1.0	0.7	0.9557119132942925	0.8711778110721343	0.7117647058404843	0.9918276374369107	299.6935032106065	87.09401099200818	0.2906102636928661
1	1	none		100	10	31	0.3	1.0	1.0	0.9365998515219004	0.8249494371769238	0.6294117646688581	0.9918337045212189	206.27968601977915	77.07423709586757	0.3736394820073579
1	2	none		100	10	31	0.3	1.0	1.0	0.9629354465907215	0.8690488880216528	0.7719298245162614	0.9873699851338235	264.5970665705391	61.11863061992101	0.23098754935613278
1	3	none		100	10	31	0.3	1.0	1.0	0.9518529848789441	0.87090054687775	0.6882352940771626	0.9925705794874252	294.9278981449445	92.636345802317	0.314098270918783
1	1	none		100	10	63	0.1	0.6	0.7	0.9485741735446963	0.8298448841263371	0.6294117646688581	0.9910913140238227	188.94819726989556	70.6513912195413	0.3739193617663372
1	2	none		100	10	63	0.1	0.6	0.7	0.9700650834615016	0.8805910144338984	0.7660818713002291	0.9888558692348526	290.6013962879566	68.74301818728821	0.23655431859369622
1	3	none		100	10	63	0.1	0.6	0.7	0.9597980945721527	0.8779267316643238	0.6941176470179931	0.9918276374369107	275.40175445393515	84.93465534757823	0.30840272881328795
1	1	none		100	10	63	0.1	0.6	1.0	0.9499410454605005	0.8358240931890917	0.6176470587871972	0.9903489235264266	165.7631390806216	63.99767119260982	0.3860790154550109
1	2	none		100	10	63	0.1	0.6	1.0	0.9682185900610862	0.8761598932360518	0.7602339180841968	0.9858841010327944	221.45041375345272	53.85653306849683	0.2431990527412279
1	3	none		100	10	63	0.1	0.6	1.0	0.9536447862949042	0.8734956831997648	0.6941176470179931	0.9918276374369107	275.40175445393515	84.93465534757823	0.30840272881328795
1	1	none		100	10	63	0.1	1.0	0.7	0.9485741735446963	0.8298448841263371	0.6294117646688581	0.9910913140238227	188.94819726989556	70.6513912195413	0.3739193617663372
1	2	none		100	10	63	0.1	1.0	0.7	0.9700650834615016	0.8805910144338984	0.7660818713002291	0.9888558692348526	290.6013962879566	68.74301818728821	0.23655431859369622
1	3	none		100	10	63	0.1	1.0	0.7	0.9597980945721527	0.8779267316643238	0.6941176470179931	0.9918276374369107	275.40175445393515	84.93465534757823	0.30840272881328795
1	1	none		100	10	63	0.1	1.0	1.0	0.9499410454605005	0.8358240931890917	0.6176470587871972	0.9903489235264266	165.7631390806216	63.99767119260982	0.3860790154550109
1	2	none		100	10	63	0.1	1.0	1.0	0.9682185900610862	0.8761598932360518	0.7602339180841968	0.9858841010327944	221.45041375345272	53.85653306849683	0.2431990527412279
1	3	none		100	10	63	0.1	1.0	1.0	0.9536447862949042	0.8734956831997648	0.6941176470179931	0.9918276374369107	275.40175445393515	84.93465534757823	0.30840272881328795
1	1	none		100	10	63	0.3	0.6	0.7	0.9388881610550679	0.8239120896333856	0.6294117646688581	0.9918337045212189	206.27968601977915	77.07423709586757	0.3736394820073579
1	2	none		100	10	63	0.3	0.6	0.7	0.9667500847214618	0.8749816447111682	0.7602339180841968	0.9873699851338235	247.8764098969768	60.19259076204342	0.242833064704692
1	3	none		100	10	63	0.3	0.6	0.7	0.9578096320251726	0.8721196807766677	0.6999999999588234	0.9933135215379398	346.6291027860116	104.68873219937443	0.302019443525237
1	1	none		100	10	63	0.3	0.6	1.0	0.9459801738067164	0.8321375398413418	0.6235294117280277	0.9918337045212189	201.15884109514678	76.353917123009	0.3795702674351047
1	2	none		100	10	63	0.3	0.6	1.0	0.9651164811483885	0.8764050966249085	0.7602339180841968	0.9873699851338235	247.8764098969768	60.19259076204342	0.242833064704692
1	3	none		100	10	63	0.3	0.6	1.0	0.951022637881304	0.875891282941539	0.6999999999588234	0.9925705794874252	311.73290619474164	94.21987308098907	0.30224550598068795
1	1	none		100	10	63	0.3	1.0	0.7	0.9388881610550679	0.8239120896333856	0.6294117646688581	0.9918337045212189	206.27968601977915	77.07423709586757	0.3736394820073579
1	2	none		100	10	63	0.3	1.0	0.7	0.9667500847214618	0.8749816447111682	0.7602339180841968	0.9873699851338235	247.8764098969768	60.19259076204342	0.242833064704692
1	3	none		100	10	63	0.3	1.0	0.7	0.9578096320251726	0.8721196807766677	0.6999999999588234	0.9933135215379398	346.6291027860116	104.68873219937443	0.302019443525237
1	1	none		100	10	63	0.3	1.0	1.0	0.9459801738067164	0.8321375398413418	0.6235294117280277	0.9918337045212189	201.15884109514678	76.353917123009	0.3795702674351047
1	2	none		100	10	63	0.3	1.0	1.0	0.9651164811483885	0.8764050966249085	0.7602339180841968	0.9873699851338235	247.8764098969768	60.19259076204342	0.242833064704692
1	3	none		100	10	63	0.3	1.0	1.0	0.951022637881304	0.875891282941539	0.6999999999588234	0.9925705794874252	311.73290619474164	94.21987308098907	0.30224550598068795
1	1	none		300	3	31	0.1	0.6	0.7	0.9431809249312196	0.8209924323088943	0.6352941176096886	0.9873793615368421	136.28072452068855	50.33767634557259	0.3693675327879818
1	2	none		300	3	31	0.1	0.6	0.7	0.9677710869546327	0.885762461548544	0.7719298245162614	0.9806835066791926	171.83422482267213	39.96219251984136	0.2325624644493198
1	3	none		300	3	31	0.1	0.6	0.7	0.9612402761996329	0.8825739766919037	0.6941176470179931	0.9910846953863962	252.26253167141152	77.85677534686725	0.30863391526433853
1	1	none		300	3	31	0.1	0.6	1.0	0.9454124634263505	0.8253600622836019	0.6588235293730104	0.9888641425316343	171.4757047039234	59.162299770949254	0.34501854451243763
1	2	none		300	3	31	0.1	0.6	1.0	0.9665285055134121	0.8882686898210982	0.7602339180841968	0.9843982169317653	200.05793745620312	48.72734273293476	0.2435661456472969
1	3	none		300	3	31	0.1	0.6	1.0	0.9544489118084084	0.8691653757213741	0.7235294117221452	0.9888558692348526	232.21680673910222	64.92464757668323	0.2795863321273667
1	1	none		300	3	31	0.1	1.0	0.7	0.9431809249312196	0.8209924323088943	0.6352941176096886	0.9873793615368421	136.28072452068855	50.33767634557259	0.3693675327879818
1	2	none		300	3	31	0.1	1.0	0.7	0.9677710869546327	0.885762461548544	0.7719298245162614	0.9806835066791926	171.83422482267213	39.96219251984136	0.2325624644493198
1	3	none		300	3	31	0.1	1.0	0.7	0.9612402761996329	0.8825739766919037	0.6941176470179931	0.9910846953863962	252.26253167141152	77.85677534686725	0.30863391526433853
1	1	none		300	3	31	0.1	1.0	1.0	0.9454124634263505	0.8253600622836019	0.6588235293730104	0.9888641425316343	171.4757047039234	59.162299770949254	0.34501854451243763
1	2	none		300	3	31	0.1	1.0	1.0	0.9665285055134121	0.8882686898210982	0.7602339180841968	0.9843982169317653	200.05793745620312	48.72734273293476	0.2435661456472969
1	3	none		300	3	31	0.1	1.0	1.0	0.9544489118084084	0.8691653757213741	0.7235294117221452	0.9888558692348526	232.21680673910222	64.92464757668323	0.2795863321273667
1	1	none		300	3	31	0.3	0.6	0.7	0.933184855233853	0.805813865187909	0.6352941176096886	0.9896065330290305	165.85698030937587	61.12431089077843	0.36853624802641655
1	2	none		300	3	31	0.3	0.6	0.7	0.9618232058601183	0.8773552451551119	0.7777777777322936	0.9836552748812508	210.63622743177018	47.58582944792407	0.2259147342399869
1	3	none		300	3	31	0.3	0.6	0.7	0.948964251376628	0.8625336728326609	0.705882352899654	0.9881129271843381	199.4998273228152	59.38230294564893	0.29765590149891613
1	1	none		300	3	31	0.3	0.6	1.0	0.9360059391239792	0.8096199027266497	0.6647058823138408	0.9888641425316343	176.04194361758246	59.690534590332724	0.3390699489184213
1	2	none		300	3	31	0.3	0.6	1.0	0.9579303633030074	0.8588761578217838	0.7719298245162614	0.9806835066791926	171.83422482267213	39.96219251984136	0.2325624644493198
1	3	none		300	3	31	0.3	0.6	1.0	0.9480552399265798	0.8580283634406292	0.7117647058404843	0.9895988112853671	234.94437462377797	68.4310265930348	0.2912647913071819
1	1	none		300	3	31	0.3	1.0	0.7	0.933184855233853	0.805813865187909	0.6352941176096886	0.9896065330290305	165.85698030937587	61.12431089077843	0.36853624802641655
1	2	none		300	3	31	0.3	1.0	0.7	0.9618232058601183	0.8773552451551119	0.7777777777322936	0.9836552748812508	210.63622743177018	47.58582944792407	0.2259147342399869
1	3	none		300	3	31	0.3	1.0	0.7	0.948964251376628	0.8625336728326609	0.705882352899654	0.9881129271843381	199.4998273228152	59.38230294564893	0.29765590149891613
1	1	none		300	3	31	0.3	1.0	1.0	0.9360059391239792	0.8096199027266497	0.6647058823138408	0.9888641425316343	176.04194361758246	59.690534590332724	0.3390699489184213
1	2	none		300	3	31	0.3	1.0	1.0	0.9579303633030074	0.8588761578217838	0.7719298245162614	0.9806835066791926	171.83422482267213	39.96219251984136	0.2325624644493198
1	3	none		300	3	31	0.3	1.0	1.0	0.9480552399265798	0.8580283634406292	0.7117647058404843	0.9895988112853671	234.94437462377797	68.4310265930348	0.2912647913071819
1	1	none		300	3	63	0.1	0.6	0.7	0.9431809249312196	0.8209924323088943	0.6352941176096886	0.9873793615368421	136.28072452068855	50.33767634557259	0.3693675327879818
1	2	none		300	3	63	0.1	0.6	0.7	0.9677710869546327	0.885762461548544	0.7719298245162614	0.9806835066791926	171.83422482267213	39.96219251984136	0.2325624644493198
1	3	none		300	3	63	0.1	0.6	0.7	0.9612402761996329	0.8825739766919037	0.6941176470179931	0.9910846953863962	252.26253167141152	77.85677534686725	0.30863391526433853
1	1	none		300	3	63	0.1	0.6	1.0	0.9454124634263505	0.8253600622836019	0.6588235293730104	0.9888641425316343	171.4757047039234	59.162299770949254	0.34501854451243763
1	2	none		300	3	63	0.1	0.6	1.0	0.9665285055134121	0.8882686898210982	0.7602339180841968	0.9843982169317653	200.05793745620312	48.72734273293476	0.2435661456472969
1	3	none		300	3	63	0.1	0.6	1.0	0.9544489118084084	0.8691653757213741	0.7235294117221452	0.9888558692348526	232.21680673910222	64.92464757668323	0.2795863321273667
1	1	none		300	3	63	0.1	1.0	0.7	0.9431809249312196	0.8209924323088943	0.6352941176096886	0.9873793615368421	136.28072452068855	50.33767634557259	0.3693675327879818
1	2	none		300	3	63	0.1	1.0	0.7	0.9677710869546327	0.885762461548544	0.7719298245162614	0.9806835066791926	171.83422482267213	39.96219251984136	0.2325624644493198
1	3	none		300	3	63	0.1	1.0	0.7	0.9612402761996329	0.8825739766919037	0.6941176470179931	0.9910846953863962	252.26253167141152	77.85677534686725	0.30863391526433853
1	1	none		300	3	63	0.1	1.0	1.0	0.9454124634263505	0.8253600622836019	0.6588235293730104	0.9888641425316343	171.4757047039234	59.162299770949254	0.34501854451243763
1	2	none		300	3	63	0.1	1.0	1.0	0.9665285055134121	0.8882686898210982	0.7602339180841968	0.9843982169317653	200.05793745620312	48.72734273293476	0.2435661456472969
1	3	none		300	3	63	0.1	1.0	1.0	0.9544489118084084	0.8691653757213741	0.7235294117221452	0.9888558692348526	232.21680673910222	64.92464757668323	0.2795863321273667
1	1	none		300	3	63	0.3	0.6	0.7	0.933184855233853	0.805813865187909	0.6352941176096886	0.9896065330290305	165.85698030937587	61.12431089077843	0.36853624802641655
1	2	none		300	3	63	0.3	0.6	0.7	0.9618232058601183	0.8773552451551119	0.7777777777322936	0.9836552748812508	210.63622743177018	47.58582944792407	0.2259147342399869
1	3	none		300	3	63	0.3	0.6	0.7	0.948964251376628	0.8625336728326609	0.705882352899654	0.9881129271843381	199.4998273228152	59.38230294564893	0.29765590149891613
1	1	none		300	3	63	0.3	0.6	1.0	0.9360059391239792	0.8096199027266497	0.6647058823138408	0.9888641425316343	176.04194361758246	59.690534590332724	0.3390699489184213
1	2	none		300	3	63	0.3	0.6	1.0	0.9579303633030074	0.8588761578217838	0.7719298245162614	0.9806835066791926	171.83422482267213	39.96219251984136	0.2325624644493198
1	3	none		300	3	63	0.3	0.6	1.0	0.9480464994318678	0.8580164787350214	0.7117647058404843	0.9895988112853671	234.94437462377797	68.4310265930348	0.2912647913071819
1	1	none		300	3	63	0.3	1.0	0.7	0.933184855233853	0.805813865187909	0.6352941176096886	0.9896065330290305	165.85698030937587	61.12431089077843	0.36853624802641655
1	2	none		300	3	63	0.3	1.0	0.7	0.9618232058601183	0.8773552451551119	0.7777777777322936	0.9836552748812508	210.63622743177018	47.58582944792407	0.2259147342399869
1	3	none		300	3	63	0.3	1.0	0.7	0.948964251376628	0.8625336728326609	0.705882352899654	0.9881129271843381	199.4998273228152	59.38230294564893	0.29765590149891613
1	1	none		300	3	63	0.3	1.0	1.0	0.9360059391239792	0.8096199027266497	0.6647058823138408	0.9888641425316343	176.04194361758246	59.690534590332724	0.3390699489184213
1	2	none		300	3	63	0.3	1.0	1.0	0.9579303633030074	0.8588761578217838	0.7719298245162614	0.9806835066791926	171.83422482267213	39.96219251984136	0.2325624644493198
1	3	none		300	3	63	0.3	1.0	1.0	0.9480552399265798	0.8580283634406292	0.7117647058404843	0.9895988112853671	234.94437462377797	68.4310265930348	0.2912647913071819
1	1	none		300	5	31	0.1	0.6	0.7	0.9393554303681383	0.813762179804108	0.6235294117280277	0.9903489235264266	169.95655175602903	64.60717282301563	0.38013933829507834
1	2	none		300	5	31	0.1	0.6	0.7	0.9655075032802412	0.8699187759461778	0.7660818713002291	0.9843982169317653	206.6367655707347	49.102168446265026	0.2376255079500313
1	3	none		300	5	31	0.1	0.6	0.7	0.9566296652390526	0.8674314163767753	0.705882352899654	0.9903417533358816	246.0920468524657	73.08589711868936	0.29698600825399496
1	1	none		300	5	31	0.1	0.6	1.0	0.9451329752390933	0.8155398161173784	0.6529411764321799	0.9888641425316343	167.0642535456127	58.63406495156577	0.35096714010645413
1	2	none		300	5	31	0.1	0.6	1.0	0.964182372722296	0.8734246236849856	0.7719298245162614	0.9843982169317653	213.55296947136313	49.47699415959529	0.23168487025276568
1	3	none		300	5	31	0.1	0.6	1.0	0.9552530373219125	0.8778123472207914	0.6999999999588234	0.9918276374369107	283.181464850619	85.65444056238822	0.3024719071064807
1	1	none		300	5	31	0.1	1.0	0.7	0.9393554303681383	0.813762179804108	0.6235294117280277	0.9903489235264266	169.95655175602903	64.60717282301563	0.38013933829507834
1	2	none		300	5	31	0.1	1.0	0.7	0.9655075032802412	0.8699187759461778	0.7660818713002291	0.9843982169317653	206.6367655707347	49.102168446265026	0.2376255079500313
1	3	none		300	5	31	0.1	1.0	0.7	0.9566296652390526	0.8674314163767753	0.705882352899654	0.9903417533358816	246.0920468524657	73.08589711868936	0.29698600825399496
1	1	none		300	5	31	0.1	1.0	1.0	0.9451329752390933	0.8155398161173784	0.6529411764321799	0.9888641425316343	167.0642535456127	58.63406495156577	0.35096714010645413
1	2	none		300	5	31	0.1	1.0	1.0	0.964182372722296	0.8734246236849856	0.7719298245162614	0.9843982169317653	213.55296947136313	49.47699415959529	0.23168487025276568
1	3	none		300	5	31	0.1	1.0	1.0	0.9552530373219125	0.8778123472207914	0.6999999999588234	0.9918276374369107	283.181464850619	85.65444056238822	0.3024719071064807
1	1	none		300	5	31	0.3	0.6	0.7	0.9358487270186472	0.8156512737898486	0.6470588234913495	0.9933184855160111	272.5551423561771	96.84299220064402	0.3553152167224108
1	2	none		300	5	31	0.3	0.6	0.7	0.9581215296785798	0.865628786058883	0.7660818713002291	0.9851411589822798	217.13234676666872	51.55727521506376	0.23744630319472365
1	3	none		300	5	31	0.3	0.6	0.7	0.9511581155493402	0.8720789219573037	0.6999999999588234	0.986627043083309	172.1480153735775	52.34440527069131	0.3040662620223582
1	1	none		300	5	31	0.3	0.6	1.0	0.9403074370059828	0.8103293308050256	0.6470588234913495	0.9910913140238227	203.9581005169871	72.63227134719199	0.3561136778755284
1	2	none		300	5	31	0.3	0.6	1.0	0.9628572421643509	0.8729948272487702	0.7368421052200677	0.9829123328307362	161.06077082671345	43.12125620827219	0.26773282144575716
1	3	none		300	5	31	0.3	0.6	1.0	0.9446114850100515	0.863581044225842	0.705882352899654	0.9903417533358816	246.0920468524657	73.08589711868936	0.29698600825399496
1	1	none		300	5	31	0.3	1.0	0.7	0.9358487270186472	0.8156512737898486	0.6470588234913495	0.9933184855160111	272.5551423561771	96.84299220064402	0.3553152167224108
1	2	none		300	5	31	0.3	1.0	0.7	0.9581215296785798	0.865628786058883	0.7660818713002291	0.9851411589822798	217.13234676666872	51.55727521506376	0.23744630319472365
1	3	none		300	5	31	0.3	1.0	0.7	0.9511581155493402	0.8720789219573037	0.6999999999588234	0.986627043083309	172.1480153735775	52.34440527069131	0.3040662620223582
1	1	none		300	5	31	0.3	1.0	1.0	0.9403074370059828	0.8103293308050256	0.6470588234913495	0.9910913140238227	203.9581005169871	72.63227134719199	0.3561136778755284
1	2	none		300	5	31	0.3	1.0	1.0	0.9628702762354127	0.8730148078871247	0.7368421052200677	0.9829123328307362	161.06077082671345	43.12125620827219	0.26773282144575716
1	3	none		300	5	31	0.3	1.0	1.0	0.9446114850100515	0.863581044225842	0.705882352899654	0.9903417533358816	246.0920468524657	73.08589711868936	0.29698600825399496
1	1	none		300	5	63	0.1	0.6	0.7	0.9393554303681383	0.813762179804108	0.6235294117280277	0.9903489235264266	169.95655175602903	64.60717282301563	0.38013933829507834
1	2	none		300	5	63	0.1	0.6	0.7	0.9655075032802412	0.8699187759461778	0.7660818713002291	0.9843982169317653	206.6367655707347	49.102168446265026	0.2376255079500313
1	3	none		300	5	63	0.1	0.6	0.7	0.9566296652390526	0.8674314163767753	0.705882352899654	0.9903417533358816	246.0920468524657	73.08589711868936	0.29698600825399496
1	1	none		300	5	63	0.1	0.6	1.0	0.9451329752390933	0.8155398161173784	0.6529411764321799	0.9888641425316343	167.0642535456127	58.63406495156577	0.35096714010645413
1	2	none		300	5	63	0.1	0.6	1.0	0.964182372722296	0.8734246236849856	0.7719298245162614	0.9843982169317653	213.55296947136313	49.47699415959529	0.23168487025276568
1	3	none		300	5	63	0.1	0.6	1.0	0.9552530373219125	0.8778123472207914	0.6999999999588234	0.9918276374369107	283.181464850619	85.65444056238822	0.3024719071064807
1	1	none		300	5	63	0.1	1.0	0.7	0.9393554303681383	0.813762179804108	0.6235294117280277	0.9903489235264266	169.95655175602903	64.60717282301563	0.38013933829507834
1	2	none		300	5	63	0.1	1.0	0.7	0.9655075032802412	0.8699187759461778	0.7660818713002291	0.9843982169317653	206.6367655707347	49.102168446265026	0.2376255079500313
1	3	none		300	5	63	0.1	1.0	0.7	0.9566296652390526	0.8674314163767753	0.705882352899654	0.9903417533358816	246.0920468524657	73.08589711868936	0.29698600825399496
1	1	none		300	5	63	0.1	1.0	1.0	0.9451329752390933	0.8155398161173784	0.6529411764321799	0.9888641425316343	167.0642535456127	58.63406495156577	0.35096714010645413
1	2	none		300	5	63	0.1	1.0	1.0	0.964182372722296	0.8734246236849856	0.7719298245162614	0.9843982169317653	213.55296947136313	49.47699415959529	0.23168487025276568
1	3	none		300	5	63	0.1	1.0	1.0	0.9552530373219125	0.8778123472207914	0.6999999999588234	0.9918276374369107	283.181464850619	85.65444056238822	0.3024719071064807
1	1	none		300	5	63	0.3	0.6	0.7	0.9358487270186472	0.8156512737898486	0.6470588234913495	0.9933184855160111	272.5551423561771	96.84299220064402	0.3553152167224108
1	2	none		300	5	63	0.3	0.6	0.7	0.9581215296785798	0.865628786058883	0.7660818713002291	0.9851411589822798	217.13234676666872	51.55727521506376	0.23744630319472365
1	3	none		300	5	63	0.3	0.6	0.7	0.9511581155493402	0.8720789219573037	0.6999999999588234	0.986627043083309	172.1480153735775	52.34440527069131	0.3040662620223582
1	1	none		300	5	63	0.3	0.6	1.0	0.9403074370059828	0.8103293308050256	0.6470588234913495	0.9910913140238227	203.9581005169871	72.63227134719199	0.3561136778755284
1	2	none		300	5	63	0.3	0.6	1.0	0.9628572421643509	0.8729948272487702	0.7368421052200677	0.9829123328307362	161.06077082671345	43.12125620827219	0.26773282144575716
1	3	none		300	5	63	0.3	0.6	1.0	0.9446114850100515	0.863581044225842	0.705882352899654	0.9903417533358816	246.0920468524657	73.08589711868936	0.29698600825399496
1	1	none		300	5	63	0.3	1.0	0.7	0.9358487270186472	0.8156512737898486	0.6470588234913495	0.9933184855160111	272.5551423561771	96.84299220064402	0.3553152167224108
1	2	none		300	5	63	0.3	1.0	0.7	0.9581215296785798	0.865628786058883	0.7660818713002291	0.9851411589822798	217.13234676666872	51.55727521506376	0.23744630319472365
1	3	none		300	5	63	0.3	1.0	0.7	0.9511581155493402	0.8720789219573037	0.6999999999588234	0.986627043083309	172.1480153735775	52.34440527069131	0.3040662620223582
1	1	none		300	5	63	0.3	1.0	1.0	0.9403074370059828	0.8103293308050256	0.6470588234913495	0.9910913140238227	203.9581005169871	72.63227134719199	0.3561136778755284
1	2	none		300	5	63	0.3	1.0	1.0	0.9628702762354127	0.8730148078871247	0.7368421052200677	0.9829123328307362	161.06077082671345	43.12125620827219	0.26773282144575716
1	3	none		300	5	63	0.3	1.0	1.0	0.9446114850100515	0.863581044225842	0.705882352899654	0.9903417533358816	246.0920468524657	73.08589711868936	0.29698600825399496
1	1	none		300	10	31	0.1	0.6	0.7	0.9419756321236735	0.8226606152421954	0.6235294117280277	0.9918337045212189	201.15884109514678	76.353917123009	0.3795702674351047
1	2	none		300	10	31	0.1	0.6	0.7	0.9621012660427691	0.8736404367538901	0.7543859648681646	0.9895988112853671	292.2241997439148	72.52875226841475	0.24819556152341918
1	3	none		300	10	31	0.1	0.6	0.7	0.9549077877807884	0.8723981285366947	0.6882352940771626	0.9933135215379398	327.9428981962453	102.92925770862864	0.3138633432690024
1	1	none		300	10	31	0.1	0.6	1.0	0.941106598541421	0.8227800304919354	0.641176470550519	0.9910913140238227	198.79075678074292	71.97197797130842	0.36204890583913135
1	2	none		300	10	31	0.1	0.6	1.0	0.9628224846415195	0.8734940479713621	0.7426900584360999	0.9888558692348526	256.11642936323693	66.6439947311878	0.260209750447152
1	3	none		300	10	31	0.1	0.6	1.0	0.9549471200069924	0.8759403449960931	0.705882352899654	0.9933135215379398	356.5327911995432	105.56846944474734	0.29609749365335425
1	1	none		300	10	31	0.1	1.0	0.7	0.9419756321236735	0.8226606152421954	0.6235294117280277	0.9918337045212189	201.15884109514678	76.353917123009	0.3795702674351047
1	2	none		300	10	31	0.1	1.0	0.7	0.9621012660427691	0.8736404367538901	0.7543859648681646	0.9895988112853671	292.2241997439148	72.52875226841475	0.24819556152341918
1	3	none		300	10	31	0.1	1.0	0.7	0.9549077877807884	0.8723981285366947	0.6882352940771626	0.9933135215379398	327.9428981962453	102.92925770862864	0.3138633432690024
1	1	none		300	10	31	0.1	1.0	1.0	0.941106598541421	0.8227800304919354	0.641176470550519	0.9910913140238227	198.79075678074292	71.97197797130842	0.36204890583913135
1	2	none		300	10	31	0.1	1.0	1.0	0.9628224846415195	0.8734940479713621	0.7426900584360999	0.9888558692348526	256.11642936323693	66.6439947311878	0.260209750447152
1	3	none		300	10	31	0.1	1.0	1.0	0.9549471200069924	0.8759403449960931	0.705882352899654	0.9933135215379398	356.5327911995432	105.56846944474734	0.29609749365335425
1	1	none		300	10	31	0.3	0.6	0.7	0.9366784575745666	0.8205588246462907	0.6352941176096886	0.9933184855160111	258.96734957198936	95.08221052426867	0.36715905727785053
1	2	none		300	10	31	0.3	0.6	0.7	0.960780480175178	0.8689129833189237	0.7426900584360999	0.986627043083309	212.9493295370586	55.536670587970626	0.2607975736726259
1	3	none		300	10	31	0.3	0.6	0.7	0.9524473385193601	0.8727240403923313	0.7117647058404843	0.9910846953863962	274.51329057578573	79.83618488958422	0.29082811246405094
1	1	none		300	10	31	0.3	0.6	1.0	0.9354076597231319	0.824266536567016	0.6352941176096886	0.9910913140238227	193.79010154756293	71.31168459542486	0.36798413380273426
1	2	none		300	10	31	0.3	0.6	1.0	0.9627529695958568	0.8722487700526326	0.7719298245162614	0.986627043083309	249.70920650821378	57.72315368198522	0.23116148576201753
1	3	none		300	10	31	0.3	0.6	1.0	0.9494406083384319	0.8739303081004612	0.6941176470179931	0.9925705794874252	303.1688155592542	93.42810944165305	0.3081718884497354
1	1	none		300	10	31	0.3	1.0	0.7	0.9366784575745666	0.8205588246462907	0.6352941176096886	0.9933184855160111	258.96734957198936	95.08221052426867	0.36715905727785053
1	2	none		300	10	31	0.3	1.0	0.7	0.960780480175178	0.8689129833189237	0.7426900584360999	0.986627043083309	212.9493295370586	55.536670587970626	0.2607975736726259
1	3	none		300	10	31	0.3	1.0	0.7	0.9524473385193601	0.8727240403923313	0.7117647058404843	0.9910846953863962	274.51329057578573	79.83618488958422	0.29082811246405094
1	1	none		300	10	31	0.3	1.0	1.0	0.9354076597231319	0.824266536567016	0.6352941176096886	0.9910913140238227	193.79010154756293	71.31168459542486	0.36798413380273426
1	2	none		300	10	31	0.3	1.0	1.0	0.9627529695958568	0.8722487700526326	0.7719298245162614	0.986627043083309	249.70920650821378	57.72315368198522	0.23116148576201753
1	3	none		300	10	31	0.3	1.0	1.0	0.9494406083384319	0.8739303081004612	0.6941176470179931	0.9925705794874252	303.1688155592542	93.42810944165305	0.3081718884497354
1	1	none		300	10	63	0.1	0.6	0.7	0.9416350058954539	0.8238842893833819	0.6294117646688581	0.992576095018615	227.07746784706674	84.78165041586112	0.37336002091667503
1	2	none		300	10	63	0.1	0.6	0.7	0.9650773789352033	0.8750631308270387	0.7485380116521323	0.9895988112853671	283.215666000361	71.96651387873712	0.25410497965352213
1	3	none		300	10	63	0.1	0.6	0.7	0.9553535530111005	0.8752226206329542	0.6823529411363322	0.9947994056389688	410.9092533889561	131.20647020359732	0.3193076452097031
1	1	none		300	10	63	0.1	0.6	1.0	0.9428140966854447	0.8247629950065222	0.6176470587871972	0.9933184855160111	240.15348259906523	92.44103800970565	0.38492481811101015
1	2	none		300	10	63	0.1	0.6	1.0	0.9668934595031412	0.8790797237140711	0.7485380116521323	0.9873699851338235	232.71116308510148	59.26655090416583	0.25467858005325117
1	3	none		300	10	63	0.1	0.6	1.0	0.9513766279171401	0.872528587272412	0.6882352940771626	0.9933135215379398	327.9428981962453	102.92925770862864	0.3138633432690024
1	1	none		300	10	63	0.1	1.0	0.7	0.9416350058954539	0.8238842893833819	0.6294117646688581	0.992576095018615	227.07746784706674	84.78165041586112	0.37336002091667503
1	2	none		300	10	63	0.1	1.0	0.7	0.9650773789352033	0.8750631308270387	0.7485380116521323	0.9895988112853671	283.215666000361	71.96651387873712	0.25410497965352213
1	3	none		300	10	63	0.1	1.0	0.7	0.9553535530111005	0.8752226206329542	0.6823529411363322	0.9947994056389688	410.9092533889561	131.20647020359732	0.3193076452097031
1	1	none		300	10	63	0.1	1.0	1.0	0.9428140966854447	0.8247629950065222	0.6176470587871972	0.9933184855160111	240.15348259906523	92.44103800970565	0.38492481811101015
1	2	none		300	10	63	0.1	1.0	1.0	0.9668934595031412	0.8790797237140711	0.7485380116521323	0.9873699851338235	232.71116308510148	59.26655090416583	0.25467858005325117
1	3	none		300	10	63	0.1	1.0	1.0	0.9513766279171401	0.872528587272412	0.6882352940771626	0.9933135215379398	327.9428981962453	102.92925770862864	0.3138633432690024
1	1	none		300	10	63	0.3	0.6	0.7	0.9346740032315822	0.8227940271028392	0.6235294117280277	0.9918337045212189	201.15884109514678	76.353917123009	0.3795702674351047
1	2	none		300	10	63	0.3	0.6	0.7	0.9650469661027259	0.8757587469482024	0.7543859648681646	0.9881129271843381	255.31227731072866	63.46266586737471	0.2485687879279479
1	3	none		300	10	63	0.3	0.6	0.7	0.9543221746350844	0.8743746130712077	0.6999999999588234	0.9940564635884543	390.24933383598545	117.7748016906263	0.3017937189807774
1	1	none		300	10	63	0.3	0.6	1.0	0.9442770426656184	0.8308423509908464	0.6294117646688581	0.992576095018615	227.07746784706674	84.78165041586112	0.37336002091667503
1	2	none		300	10	63	0.3	0.6	1.0	0.9638695550168139	0.8766438377864558	0.7485380116521323	0.986627043083309	219.61740027044678	55.97396720677355	0.2548703560905041
1	3	none		300	10	63	0.3	0.6	1.0	0.9490210645922559	0.8767097391555513	0.705882352899654	0.9918276374369107	291.27236365261416	86.3742257771982	0.29654108539967333
1	1	none		300	10	63	0.3	1.0	0.7	0.9346740032315822	0.8227940271028392	0.6235294117280277	0.9918337045212189	201.15884109514678	76.353917123009	0.3795702674351047
1	2	none		300	10	63	0.3	1.0	0.7	0.9650469661027259	0.8757587469482024	0.7543859648681646	0.9881129271843381	255.31227731072866	63.46266586737471	0.2485687879279479
1	3	none		300	10	63	0.3	1.0	0.7	0.9543221746350844	0.8743746130712077	0.6999999999588234	0.9940564635884543	390.24933383598545	117.7748016906263	0.3017937189807774
1	1	none		300	10	63	0.3	1.0	1.0	0.9442770426656184	0.8308423509908464	0.6294117646688581	0.992576095018615	227.07746784706674	84.78165041586112	0.37336002091667503
1	2	none		300	10	63	0.3	1.0	1.0	0.9638695550168139	0.8766438377864558	0.7485380116521323	0.986627043083309	219.61740027044678	55.97396720677355	0.2548703560905041
1	3	none		300	10	63	0.3	1.0	1.0	0.9490210645922559	0.8767097391555513	0.705882352899654	0.9918276374369107	291.27236365261416	86.3742257771982	0.29654108539967333
1	1	none		500	3	31	0.1	0.6	0.7	0.939621817546618	0.8133512639093037	0.6470588234913495	0.9881217520342382	152.51028542497056	54.474218808553495	0.3571838917726631
1	2	none		500	3	31	0.1	0.6	0.7	0.9645038798084861	0.8793619498451181	0.7777777777322936	0.9814264487297072	184.9398940223925	41.875532990880856	0.22642778813537998
1	3	none		500	3	31	0.1	0.6	0.7	0.9548684555545844	0.8715733753368818	0.6999999999588234	0.9910846953863962	259.3885917223476	78.51657852777291	0.3026986476642427
1	1	none		500	3	31	0.1	0.6	1.0	0.9418140530154155	0.8150558770562293	0.6529411764321799	0.9881217520342382	156.50516185600213	54.96943897954034	0.3512308269107776
1	2	none		500	3	31	0.1	0.6	1.0	0.9631266129662939	0.882875102043957	0.7660818713002291	0.9814264487297072	173.05090121964835	41.245825727860094	0.23834504013936908
1	3	none		500	3	31	0.1	0.6	1.0	0.9525434839611922	0.868898836613905	0.705882352899654	0.9873699851338235	187.6233763119115	55.88922906953421	0.2978798713247132
1	1	none		500	3	31	0.1	1.0	0.7	0.939621817546618	0.8133512639093037	0.6470588234913495	0.9881217520342382	152.51028542497056	54.474218808553495	0.3571838917726631
1	2	none		500	3	31	0.1	1.0	0.7	0.9645038798084861	0.8793619498451181	0.7777777777322936	0.9814264487297072	184.9398940223925	41.875532990880856	0.22642778813537998
1	3	none		500	3	31	0.1	1.0	0.7	0.9548684555545844	0.8715733753368818	0.6999999999588234	0.9910846953863962	259.3885917223476	78.51657852777291	0.3026986476642427
1	1	none		500	3	31	0.1	1.0	1.0	0.9418140530154155	0.8150558770562293	0.6529411764321799	0.9881217520342382	156.50516185600213	54.96943897954034	0.3512308269107776
1	2	none		500	3	31	0.1	1.0	1.0	0.9631266129662939	0.882875102043957	0.7660818713002291	0.9814264487297072	173.05090121964835	41.245825727860094	0.23834504013936908
1	3	none		500	3	31	0.1	1.0	1.0	0.9525434839611922	0.868898836613905	0.705882352899654	0.9873699851338235	187.6233763119115	55.88922906953421	0.2978798713247132
1	1	none		500	3	31	0.3	0.6	0.7	0.9328354949997816	0.80177873932672	0.6294117646688581	0.9888641425316343	150.81890955995655	56.52112567403187	0.37476152248251976
1	2	none		500	3	31	0.3	0.6	0.7	0.9593119748355534	0.8750625599424638	0.7719298245162614	0.9829123328307362	194.68884273107875	45.17464936104706	0.23203511192758902
1	3	none		500	3	31	0.3	0.6	0.7	0.9513329254435801	0.8601431205510098	0.705882352899654	0.9873699851338235	187.6233763119115	55.88922906953421	0.2978798713247132
1	1	none		500	3	31	0.3	0.6	1.0	0.934350845015066	0.8099449826200195	0.641176470550519	0.9903489235264266	183.36172340041168	66.43567771423305	0.3623203068152808
1	2	none		500	3	31	0.3	0.6	1.0	0.9592207363381212	0.8650329061609905	0.7719298245162614	0.9821693907802217	186.43578662047335	43.29237336076425	0.23221063016477897
1	3	none		500	3	31	0.3	0.6	1.0	0.9503190280569881	0.8623809201954111	0.7176470587813149	0.9873699851338235	198.69836699517745	56.820716220693114	0.2859646764741077
1	1	none		500	3	31	0.3	1.0	0.7	0.9328354949997816	0.80177873932672	0.6294117646688581	0.9888641425316343	150.81890955995655	56.52112567403187	0.37476152248251976
1	2	none		500	3	31	0.3	1.0	0.7	0.9593119748355534	0.8750625599424638	0.7719298245162614	0.9829123328307362	194.68884273107875	45.17464936104706	0.23203511192758902
1	3	none		500	3	31	0.3	1.0	0.7	0.9513329254435801	0.8601431205510098	0.705882352899654	0.9873699851338235	187.6233763119115	55.88922906953421	0.2978798713247132
1	1	none		500	3	31	0.3	1.0	1.0	0.934350845015066	0.8099449826200195	0.641176470550519	0.9903489235264266	183.36172340041168	66.43567771423305	0.3623203068152808
1	2	none		500	3	31	0.3	1.0	1.0	0.9592207363381212	0.8650329061609905	0.7719298245162614	0.9821693907802217	186.43578662047335	43.29237336076425	0.23221063016477897
1	3	none		500	3	31	0.3	1.0	1.0	0.9503277685517001	0.862393762330082	0.7176470587813149	0.9873699851338235	198.69836699517745	56.820716220693114	0.2859646764741077
1	1	none		500	3	63	0.1	0.6	0.7	0.939621817546618	0.8133512639093037	0.6470588234913495	0.9881217520342382	152.51028542497056	54.474218808553495	0.3571838917726631
1	2	none		500	3	63	0.1	0.6	0.7	0.9645038798084861	0.8793619498451181	0.7777777777322936	0.9814264487297072	184.9398940223925	41.875532990880856	0.22642778813537998
1	3	none		500	3	63	0.1	0.6	0.7	0.9548684555545844	0.8715733753368818	0.6999999999588234	0.9910846953863962	259.3885917223476	78.51657852777291	0.3026986476642427
1	1	none		500	3	63	0.1	0.6	1.0	0.9418140530154155	0.8150558770562293	0.6529411764321799	0.9881217520342382	156.50516185600213	54.96943897954034	0.3512308269107776
1	2	none		500	3	63	0.1	0.6	1.0	0.9631266129662939	0.882875102043957	0.7660818713002291	0.9814264487297072	173.05090121964835	41.245825727860094	0.23834504013936908
1	3	none		500	3	63	0.1	0.6	1.0	0.9525434839611922	0.868898836613905	0.705882352899654	0.9873699851338235	187.6233763119115	55.88922906953421	0.2978798713247132
1	1	none		500	3	63	0.1	1.0	0.7	0.939621817546618	0.8133512639093037	0.6470588234913495	0.9881217520342382	152.51028542497056	54.474218808553495	0.3571838917726631
1	2	none		500	3	63	0.1	1.0	0.7	0.9645038798084861	0.8793619498451181	0.7777777777322936	0.9814264487297072	184.9398940223925	41.875532990880856	0.22642778813537998
1	3	none		500	3	63	0.1	1.0	0.7	0.9548684555545844	0.8715733753368818	0.6999999999588234	0.9910846953863962	259.3885917223476	78.51657852777291	0.3026986476642427
1	1	none		500	3	63	0.1	1.0	1.0	0.9418140530154155	0.8150558770562293	0.6529411764321799	0.9881217520342382	156.50516185600213	54.96943897954034	0.3512308269107776
1	2	none		500	3	63	0.1	1.0	1.0	0.9631266129662939	0.882875102043957	0.7660818713002291	0.9814264487297072	173.05090121964835	41.245825727860094	0.23834504013936908
1	3	none		500	3	63	0.1	1.0	1.0	0.9525434839611922	0.868898836613905	0.705882352899654	0.9873699851338235	187.6233763119115	55.88922906953421	0.2978798713247132
1	1	none		500	3	63	0.3	0.6	0.7	0.9328354949997816	0.80177873932672	0.6294117646688581	0.9888641425316343	150.81890955995655	56.52112567403187	0.37476152248251976
1	2	none		500	3	63	0.3	0.6	0.7	0.9593119748355534	0.8750625599424638	0.7719298245162614	0.9829123328307362	194.68884273107875	45.17464936104706	0.23203511192758902
1	3	none		500	3	63	0.3	0.6	0.7	0.9513329254435801	0.8601431205510098	0.705882352899654	0.9873699851338235	187.6233763119115	55.88922906953421	0.2978798713247132
1	1	none		500	3	63	0.3	0.6	1.0	0.934350845015066	0.8099449826200195	0.641176470550519	0.9903489235264266	183.36172340041168	66.43567771423305	0.3623203068152808
1	2	none		500	3	63	0.3	0.6	1.0	0.9592207363381212	0.8650329061609905	0.7719298245162614	0.9821693907802217	186.43578662047335	43.29237336076425	0.23221063016477897
1	3	none		500	3	63	0.3	0.6	1.0	0.9503277685517001	0.862393762330082	0.7176470587813149	0.9873699851338235	198.69836699517745	56.820716220693114	0.2859646764741077
1	1	none		500	3	63	0.3	1.0	0.7	0.9328354949997816	0.80177873932672	0.6294117646688581	0.9888641425316343	150.81890955995655	56.52112567403187	0.37476152248251976
1	2	none		500	3	63	0.3	1.0	0.7	0.9593119748355534	0.8750625599424638	0.7719298245162614	0.9829123328307362	194.68884273107875	45.17464936104706	0.23203511192758902
1	3	none		500	3	63	0.3	1.0	0.7	0.9513329254435801	0.8601431205510098	0.705882352899654	0.9873699851338235	187.6233763119115	55.88922906953421	0.2978798713247132
1	1	none		500	3	63	0.3	1.0	1.0	0.934350845015066	0.8099449826200195	0.641176470550519	0.9903489235264266	183.36172340041168	66.43567771423305	0.3623203068152808
1	2	none		500	3	63	0.3	1.0	1.0	0.9592207363381212	0.8650329061609905	0.7719298245162614	0.9821693907802217	186.43578662047335	43.29237336076425	0.23221063016477897
1	3	none		500	3	63	0.3	1.0	1.0	0.9503277685517001	0.862393762330082	0.7176470587813149	0.9873699851338235	198.69836699517745	56.820716220693114	0.2859646764741077
1	1	none		500	5	31	0.1	0.6	0.7	0.9380278614786671	0.810510096154486	0.6235294117280277	0.9888641425316343	147.07486542987863	55.9928908546484	0.3807101180765361
1	2	none		500	5	31	0.1	0.6	0.7	0.960936889027919	0.8666973435689842	0.7719298245162614	0.9829123328307362	194.68884273107875	45.17464936104706	0.23203511192758902
1	3	none		500	5	31	0.1	0.6	0.7	0.9554977711738484	0.8686960721730154	0.6882352940771626	0.9873699851338235	172.57810589980892	54.49199834279585	0.3157526636006215
1	1	none		500	5	31	0.1	0.6	1.0	0.9417965850037119	0.8096450340211561	0.641176470550519	0.9896065330290305	170.1368355235595	61.690276732359706	0.3625921149946912
1	2	none		500	5	31	0.1	0.6	1.0	0.9615494903678216	0.8719126220830017	0.7602339180841968	0.9858841010327944	221.45041375345272	53.85653306849683	0.2431990527412279
1	3	none		500	5	31	0.1	0.6	1.0	0.9555239926579844	0.8770484508767236	0.6941176470179931	0.9903417533358816	232.68318562837715	71.86779883337788	0.30886544858177883
1	1	none		500	5	31	0.1	1.0	0.7	0.9380278614786671	0.810510096154486	0.6235294117280277	0.9888641425316343	147.07486542987863	55.9928908546484	0.3807101180765361
1	2	none		500	5	31	0.1	1.0	0.7	0.960936889027919	0.8666973435689842	0.7719298245162614	0.9829123328307362	194.68884273107875	45.17464936104706	0.23203511192758902
1	3	none		500	5	31	0.1	1.0	0.7	0.9554977711738484	0.8686960721730154	0.6882352940771626	0.9873699851338235	172.57810589980892	54.49199834279585	0.3157526636006215
1	1	none		500	5	31	0.1	1.0	1.0	0.9417965850037119	0.8096450340211561	0.641176470550519	0.9896065330290305	170.1368355235595	61.690276732359706	0.3625921149946912
1	2	none		500	5	31	0.1	1.0	1.0	0.9615494903678216	0.8719126220830017	0.7602339180841968	0.9858841010327944	221.45041375345272	53.85653306849683	0.2431990527412279
1	3	none		500	5	31	0.1	1.0	1.0	0.9555239926579844	0.8770484508767236	0.6941176470179931	0.9903417533358816	232.68318562837715	71.86779883337788	0.30886544858177883
1	1	none		500	5	31	0.3	0.6	0.7	0.9340233197956241	0.8138318627054008	0.641176470550519	0.9940608760134072	299.0794087581143	107.95790632067443	0.36096735572054434
1	2	none		500	5	31	0.3	0.6	0.7	0.9587037181860049	0.8664704465463074	0.7543859648681646	0.9843982169317653	193.7923868583045	48.35251701960449	0.2495067833445625
1	3	none		500	5	31	0.3	0.6	0.7	0.9496285289747399	0.8723888314017774	0.6999999999588234	0.986627043083309	172.1480153735775	52.34440527069131	0.3040662620223582
1	1	none		500	5	31	0.3	0.6	1.0	0.939648019564173	0.810066840714709	0.6470588234913495	0.9910913140238227	203.9581005169871	72.63227134719199	0.3561136778755284
1	2	none		500	5	31	0.3	0.6	1.0	0.9628094505704577	0.8707130214838984	0.7368421052200677	0.9851411589822798	185.63986986519402	49.589440283191095	0.2671270910866439
1	3	none		500	5	31	0.3	0.6	1.0	0.9449479940564637	0.8656133256026344	0.7117647058404843	0.9903417533358816	253.20695279391734	73.69494626134511	0.291046288090103
1	1	none		500	5	31	0.3	1.0	0.7	0.9340233197956241	0.8138318627054008	0.641176470550519	0.9940608760134072	299.0794087581143	107.95790632067443	0.36096735572054434
1	2	none		500	5	31	0.3	1.0	0.7	0.9587037181860049	0.8664704465463074	0.7543859648681646	0.9843982169317653	193.7923868583045	48.35251701960449	0.2495067833445625
1	3	none		500	5	31	0.3	1.0	0.7	0.9496285289747399	0.8723888314017774	0.6999999999588234	0.986627043083309	172.1480153735775	52.34440527069131	0.3040662620223582
1	1	none		500	5	31	0.3	1.0	1.0	0.939648019564173	0.810066840714709	0.6470588234913495	0.9910913140238227	203.9581005169871	72.63227134719199	0.3561136778755284
1	2	none		500	5	31	0.3	1.0	1.0	0.9628094505704577	0.8707130214838984	0.7368421052200677	0.9851411589822798	185.63986986519402	49.589440283191095	0.2671270910866439
1	3	none		500	5	31	0.3	1.0	1.0	0.9449479940564637	0.8656133256026344	0.7117647058404843	0.9903417533358816	253.20695279391734	73.69494626134511	0.291046288090103
1	1	none		500	5	63	0.1	0.6	0.7	0.9380278614786671	0.810510096154486	0.6235294117280277	0.9888641425316343	147.07486542987863	55.9928908546484	0.3807101180765361
1	2	none		500	5	63	0.1	0.6	0.7	0.960936889027919	0.8666973435689842	0.7719298245162614	0.9829123328307362	194.68884273107875	45.17464936104706	0.23203511192758902
1	3	none		500	5	63	0.1	0.6	0.7	0.9554977711738484	0.8686960721730154	0.6882352940771626	0.9873699851338235	172.57810589980892	54.49199834279585	0.3157526636006215
1	1	none		500	5	63	0.1	0.6	1.0	0.9417965850037119	0.8096450340211561	0.641176470550519	0.9896065330290305	170.1368355235595	61.690276732359706	0.3625921149946912
1	2	none		500	5	63	0.1	0.6	1.0	0.9615494903678216	0.8719126220830017	0.7602339180841968	0.9858841010327944	221.45041375345272	53.85653306849683	0.2431990527412279
1	3	none		500	5	63	0.1	0.6	1.0	0.9555239926579844	0.8770484508767236	0.6941176470179931	0.9903417533358816	232.68318562837715	71.86779883337788	0.30886544858177883
1	1	none		500	5	63	0.1	1.0	0.7	0.9380278614786671	0.810510096154486	0.6235294117280277	0.9888641425316343	147.07486542987863	55.9928908546484	0.3807101180765361
1	2	none		500	5	63	0.1	1.0	0.7	0.960936889027919	0.8666973435689842	0.7719298245162614	0.9829123328307362	194.68884273107875	45.17464936104706	0.23203511192758902
1	3	none		500	5	63	0.1	1.0	0.7	0.9554977711738484	0.8686960721730154	0.6882352940771626	0.9873699851338235	172.57810589980892	54.49199834279585	0.3157526636006215
1	1	none		500	5	63	0.1	1.0	1.0	0.9417965850037119	0.8096450340211561	0.641176470550519	0.9896065330290305	170.1368355235595	61.690276732359706	0.3625921149946912
1	2	none		500	5	63	0.1	1.0	1.0	0.9615494903678216	0.8719126220830017	0.7602339180841968	0.9858841010327944	221.45041375345272	53.85653306849683	0.2431990527412279
1	3	none		500	5	63	0.1	1.0	1.0	0.9555239926579844	0.8770484508767236	0.6941176470179931	0.9903417533358816	232.68318562837715	71.86779883337788	0.30886544858177883
1	1	none		500	5	63	0.3	0.6	0.7	0.9340233197956241	0.8138318627054008	0.641176470550519	0.9940608760134072	299.0794087581143	107.95790632067443	0.36096735572054434
1	2	none		500	5	63	0.3	0.6	0.7	0.9587037181860049	0.8664704465463074	0.7543859648681646	0.9843982169317653	193.7923868583045	48.35251701960449	0.2495067833445625
1	3	none		500	5	63	0.3	0.6	0.7	0.9496285289747399	0.8723888314017774	0.6999999999588234	0.986627043083309	172.1480153735775	52.34440527069131	0.3040662620223582
1	1	none		500	5	63	0.3	0.6	1.0	0.939648019564173	0.810066840714709	0.6470588234913495	0.9910913140238227	203.9581005169871	72.63227134719199	0.3561136778755284
1	2	none		500	5	63	0.3	0.6	1.0	0.9628094505704577	0.8707130214838984	0.7368421052200677	0.9851411589822798	185.63986986519402	49.589440283191095	0.2671270910866439
1	3	none		500	5	63	0.3	0.6	1.0	0.9449479940564637	0.8656133256026344	0.7117647058404843	0.9903417533358816	253.20695279391734	73.69494626134511	0.291046288090103
1	1	none		500	5	63	0.3	1.0	0.7	0.9340233197956241	0.8138318627054008	0.641176470550519	0.9940608760134072	299.0794087581143	107.95790632067443	0.36096735572054434
1	2	none		500	5	63	0.3	1.0	0.7	0.9587037181860049	0.8664704465463074	0.7543859648681646	0.9843982169317653	193.7923868583045	48.35251701960449	0.2495067833445625
1	3	none		500	5	63	0.3	1.0	0.7	0.9496285289747399	0.8723888314017774	0.6999999999588234	0.986627043083309	172.1480153735775	52.34440527069131	0.3040662620223582
1	1	none		500	5	63	0.3	1.0	1.0	0.939648019564173	0.810066840714709	0.6470588234913495	0.9910913140238227	203.9581005169871	72.63227134719199	0.3561136778755284
1	2	none		500	5	63	0.3	1.0	1.0	0.9628094505704577	0.8707130214838984	0.7368421052200677	0.9851411589822798	185.63986986519402	49.589440283191095	0.2671270910866439
1	3	none		500	5	63	0.3	1.0	1.0	0.9449479940564637	0.8656133256026344	0.7117647058404843	0.9903417533358816	253.20695279391734	73.69494626134511	0.291046288090103
1	1	none		500	10	31	0.1	0.6	0.7	0.9386960129263286	0.8207451091152336	0.6235294117280277	0.992576095018615	221.44032285646782	83.9892985428157	0.3792863704540942
1	2	none		500	10	31	0.1	0.6	0.7	0.9608804080533181	0.8715603979951774	0.7426900584360999	0.9888558692348526	256.11642936323693	66.6439947311878	0.260209750447152
1	3	none		500	10	31	0.1	0.6	0.7	0.9529848789441482	0.872424248648748	0.6941176470179931	0.9940564635884543	379.5281985343133	116.78509747473869	0.3077112428812009
1	1	none		500	10	31	0.1	0.6	1.0	0.939128346215992	0.8217761403180343	0.641176470550519	0.992576095018615	238.90623109059987	86.36635416195199	0.3615073218418366
1	2	none		500	10	31	0.1	0.6	1.0	0.9616059713424224	0.8724337273498467	0.7368421052200677	0.9895988112853671	266.39973630029164	70.84203709938184	0.26592381591372816
1	3	none		500	10	31	0.1	0.6	1.0	0.9524473385193601	0.8756320026885006	0.7117647058404843	0.9933135215379398	366.84071177920566	106.44820669012022	0.2901755437814716
1	1	none		500	10	31	0.1	1.0	0.7	0.9386960129263286	0.8207451091152336	0.6235294117280277	0.992576095018615	221.44032285646782	83.9892985428157	0.3792863704540942
1	2	none		500	10	31	0.1	1.0	0.7	0.9608804080533181	0.8715603979951774	0.7426900584360999	0.9888558692348526	256.11642936323693	66.6439947311878	0.260209750447152
1	3	none		500	10	31	0.1	1.0	0.7	0.9529848789441482	0.872424248648748	0.6941176470179931	0.9940564635884543	379.5281985343133	116.78509747473869	0.3077112428812009
1	1	none		500	10	31	0.1	1.0	1.0	0.939128346215992	0.8217761403180343	0.641176470550519	0.992576095018615	238.90623109059987	86.36635416195199	0.3615073218418366
1	2	none		500	10	31	0.1	1.0	1.0	0.9616059713424224	0.8724337273498467	0.7368421052200677	0.9895988112853671	266.39973630029164	70.84203709938184	0.26592381591372816
1	3	none		500	10	31	0.1	1.0	1.0	0.9524473385193601	0.8756320026885006	0.7117647058404843	0.9933135215379398	366.84071177920566	106.44820669012022	0.2901755437814716
1	1	none		500	10	31	0.3	0.6	0.7	0.9363465653521987	0.8191775307747032	0.6352941176096886	0.9933184855160111	258.96734957198936	95.08221052426867	0.36715905727785053
1	2	none		500	10	31	0.3	0.6	0.7	0.9607239992005769	0.8681530979425719	0.7485380116521323	0.986627043083309	219.61740027044678	55.97396720677355	0.2548703560905041
1	3	none		500	10	31	0.3	0.6	0.7	0.9517000262214842	0.8724829946945094	0.7117647058404843	0.9910846953863962	274.51329057578573	79.83618488958422	0.29082811246405094
1	1	none		500	10	31	0.3	0.6	1.0	0.9350364644744312	0.8232187291547787	0.6294117646688581	0.9910913140238227	188.94819726989556	70.6513912195413	0.3739193617663372
1	2	none		500	10	31	0.3	0.6	1.0	0.9628137952608117	0.8733739007224155	0.7719298245162614	0.986627043083309	249.70920650821378	57.72315368198522	0.23116148576201753
1	3	none		500	10	31	0.3	0.6	1.0	0.9488375142033039	0.8736570022906907	0.6941176470179931	0.9925705794874252	303.1688155592542	93.42810944165305	0.3081718884497354
1	1	none		500	10	31	0.3	1.0	0.7	0.9363465653521987	0.8191775307747032	0.6352941176096886	0.9933184855160111	258.96734957198936	95.08221052426867	0.36715905727785053
1	2	none		500	10	31	0.3	1.0	0.7	0.9607239992005769	0.8681530979425719	0.7485380116521323	0.986627043083309	219.61740027044678	55.97396720677355	0.2548703560905041
1	3	none		500	10	31	0.3	1.0	0.7	0.9517000262214842	0.8724829946945094	0.7117647058404843	0.9910846953863962	274.51329057578573	79.83618488958422	0.29082811246405094
1	1	none		500	10	31	0.3	1.0	1.0	0.9350364644744312	0.8232187291547787	0.6294117646688581	0.9910913140238227	188.94819726989556	70.6513912195413	0.3739193617663372
1	2	none		500	10	31	0.3	1.0	1.0	0.9628137952608117	0.8733739007224155	0.7719298245162614	0.986627043083309	249.70920650821378	57.72315368198522	0.23116148576201753
1	3	none		500	10	31	0.3	1.0	1.0	0.9488375142033039	0.8736570022906907	0.6941176470179931	0.9925705794874252	303.1688155592542	93.42810944165305	0.3081718884497354
1	1	none		500	10	63	0.1	0.6	0.7	0.9386523428970698	0.8227764989250532	0.6294117646688581	0.9933184855160111	252.49697204698654	94.201819686081	0.3730809775555704
1	2	none		500	10	63	0.1	0.6	0.7	0.9640650660827402	0.8733939214495435	0.7485380116521323	0.9888558692348526	264.13618913696456	67.16875059521291	0.254295892483788
1	3	none		500	10	63	0.1	0.6	0.7	0.9533825714535442	0.8748542318976201	0.6941176470179931	0.9940564635884543	379.5281985343133	116.78509747473869	0.3077112428812009
1	1	none		500	10	63	0.1	0.6	1.0	0.9394558714354339	0.8216583808952366	0.6176470587871972	0.992576095018615	215.97662847643474	83.19694666977027	0.38521271999151346
1	2	none		500	10	63	0.1	0.6	1.0	0.9653815072599775	0.8781761967382221	0.7485380116521323	0.986627043083309	219.61740027044678	55.97396720677355	0.2548703560905041
1	3	none		500	10	63	0.1	0.6	1.0	0.949816449611048	0.8729020673198369	0.6999999999588234	0.9933135215379398	346.6291027860116	104.68873219937443	0.302019443525237
1	1	none		500	10	63	0.1	1.0	0.7	0.9386523428970698	0.8227764989250532	0.6294117646688581	0.9933184855160111	252.49697204698654	94.201819686081	0.3730809775555704
1	2	none		500	10	63	0.1	1.0	0.7	0.9640650660827402	0.8733939214495435	0.7485380116521323	0.9888558692348526	264.13618913696456	67.16875059521291	0.254295892483788
1	3	none		500	10	63	0.1	1.0	0.7	0.9533825714535442	0.8748542318976201	0.6941176470179931	0.9940564635884543	379.5281985343133	116.78509747473869	0.3077112428812009
1	1	none		500	10	63	0.1	1.0	1.0	0.9394558714354339	0.8216583808952366	0.6176470587871972	0.992576095018615	215.97662847643474	83.19694666977027	0.38521271999151346
1	2	none		500	10	63	0.1	1.0	1.0	0.9653815072599775	0.8781761967382221	0.7485380116521323	0.986627043083309	219.61740027044678	55.97396720677355	0.2548703560905041
1	3	none		500	10	63	0.1	1.0	1.0	0.949816449611048	0.8729020673198369	0.6999999999588234	0.9933135215379398	346.6291027860116	104.68873219937443	0.302019443525237
1	1	none		500	10	63	0.3	0.6	0.7	0.9342111009214376	0.8219882678563051	0.6235294117280277	0.9910913140238227	184.25760249689836	69.99109784365774	0.37985458972994013
1	2	none		500	10	63	0.3	0.6	0.7	0.9653901966406854	0.8757414564884938	0.7543859648681646	0.9873699851338235	240.11324784581745	59.729570833104624	0.2487558223789716
1	3	none		500	10	63	0.3	0.6	0.7	0.9543527663665763	0.8752791524960537	0.6999999999588234	0.9940564635884543	390.24933383598545	117.7748016906263	0.3017937189807774
1	1	none		500	10	63	0.3	0.6	1.0	0.9443294467007293	0.8295557731301513	0.6294117646688581	0.9918337045212189	206.27968601977915	77.07423709586757	0.3736394820073579
1	2	none		500	10	63	0.3	0.6	1.0	0.96386521032646	0.8760860679551906	0.7485380116521323	0.9858841010327944	207.90192730124303	53.02797102128919	0.2550624211647357
1	3	none		500	10	63	0.3	0.6	1.0	0.9492483174547679	0.8772621651249942	0.705882352899654	0.9918276374369107	291.27236365261416	86.3742257771982	0.29654108539967333
1	1	none		500	10	63	0.3	1.0	0.7	0.9342111009214376	0.8219882678563051	0.6235294117280277	0.9910913140238227	184.25760249689836	69.99109784365774	0.37985458972994013
1	2	none		500	10	63	0.3	1.0	0.7	0.9653901966406854	0.8757414564884938	0.7543859648681646	0.9873699851338235	240.11324784581745	59.729570833104624	0.2487558223789716
1	3	none		500	10	63	0.3	1.0	0.7	0.9543527663665763	0.8752791524960537	0.6999999999588234	0.9940564635884543	390.24933383598545	117.7748016906263	0.3017937189807774
1	1	none		500	10	63	0.3	1.0	1.0	0.9443294467007293	0.8295557731301513	0.6294117646688581	0.9918337045212189	206.27968601977915	77.07423709586757	0.3736394820073579
1	2	none		500	10	63	0.3	1.0	1.0	0.96386521032646	0.8760860679551906	0.7485380116521323	0.9858841010327944	207.90192730124303	53.02797102128919	0.2550624211647357
1	3	none		500	10	63	0.3	1.0	1.0	0.9492483174547679	0.8772621651249942	0.705882352899654	0.9918276374369107	291.27236365261416	86.3742257771982	0.29654108539967333
1	1	undersample	0.6	100	3	31	0.1	0.6	0.7	0.9481505742608849	0.8076733320214357	0.7705882352487889	0.9628804751227701	87.13176860656586	20.759641460957198	0.23825570078093375
1	2	undersample	0.6	100	3	31	0.1	0.6	0.7	0.9710339494104255	0.8840548056988461	0.8830409356208747	0.931649331345233	102.9097603971244	12.91927092752119	0.1255397918386815
1	3	undersample	0.6	100	3	31	0.1	0.6	0.7	0.9584913906127086	0.8632154198225134	0.8411764705387543	0.9457652303050093	92.35867956739692	15.509908499111084	0.1679312399026476
1	1	undersample	0.6	100	3	31	0.1	0.6	1.0	0.9496440892615396	0.8104710377183553	0.7647058823079584	0.9584261321383933	74.92408681867737	18.393903134404542	0.24550052147687132
1	2	undersample	0.6	100	3	31	0.1	0.6	1.0	0.970742855156713	0.885960086074095	0.8888888888369071	0.931649331345233	109.04345426540421	13.004829013133914	0.11926280224988584
1	3	undersample	0.6	100	3	31	0.1	0.6	1.0	0.9575823791626605	0.8567069508976718	0.8352941175979238	0.9427934621029511	83.57975881693089	14.60137254045029	0.17469985450227069
1	1	undersample	0.6	100	3	31	0.1	1.0	0.7	0.9481505742608849	0.8076733320214357	0.7705882352487889	0.9628804751227701	87.13176860656586	20.759641460957198	0.23825570078093375
1	2	undersample	0.6	100	3	31	0.1	1.0	0.7	0.9710339494104255	0.8840548056988461	0.8830409356208747	0.931649331345233	102.9097603971244	12.91927092752119	0.1255397918386815
1	3	undersample	0.6	100	3	31	0.1	1.0	0.7	0.9584913906127086	0.8632154198225134	0.8411764705387543	0.9457652303050093	92.35867956739692	15.509908499111084	0.1679312399026476
1	1	undersample	0.6	100	3	31	0.1	1.0	1.0	0.9496440892615396	0.8104710377183553	0.7647058823079584	0.9584261321383933	74.92408681867737	18.393903134404542	0.24550052147687132
1	2	undersample	0.6	100	3	31	0.1	1.0	1.0	0.970742855156713	0.885960086074095	0.8888888888369071	0.931649331345233	109.04345426540421	13.004829013133914	0.11926280224988584
1	3	undersample	0.6	100	3	31	0.1	1.0	1.0	0.9575823791626605	0.8567069508976718	0.8352941175979238	0.9427934621029511	83.57975881693089	14.60137254045029	0.17469985450227069
1	1	undersample	0.6	100	3	31	0.3	0.6	0.7	0.9404559151054631	0.7876081566346832	0.758823529367128	0.9547141796514127	66.33105096772945	16.756312593278963	0.2526164094417941
1	2	undersample	0.6	100	3	31	0.3	0.6	0.7	0.970099840984333	0.8688750420702352	0.8830409356208747	0.9242199108400876	92.08037367083463	11.652675905813574	0.1265489541415782
1	3	undersample	0.6	100	3	31	0.3	0.6	0.7	0.9549077877807884	0.8134923535479399	0.8411764705387543	0.9375928677493494	79.57053009937093	13.478849378493763	0.1693949828655851
1	1	undersample	0.6	100	3	31	0.3	0.6	1.0	0.9384732957771083	0.795883332995979	0.7529411764262975	0.9524870081592244	61.095223498531375	15.847055484928843	0.2593828775232739
1	2	undersample	0.6	100	3	31	0.3	0.6	1.0	0.9650295873413102	0.8585881077044166	0.8888888888369071	0.9249628528906021	98.6138410393348	11.845983017999755	0.12012494297972082
1	3	undersample	0.6	100	3	31	0.3	0.6	1.0	0.9515995105322962	0.8361710237337476	0.8294117646570934	0.9383358097998639	73.98544376398192	13.45045848263937	0.18179870334619758
1	1	undersample	0.6	100	3	31	0.3	1.0	0.7	0.9404559151054631	0.7876081566346832	0.758823529367128	0.9547141796514127	66.33105096772945	16.756312593278963	0.2526164094417941
1	2	undersample	0.6	100	3	31	0.3	1.0	0.7	0.970099840984333	0.8688750420702352	0.8830409356208747	0.9242199108400876	92.08037367083463	11.652675905813574	0.1265489541415782
1	3	undersample	0.6	100	3	31	0.3	1.0	0.7	0.9549077877807884	0.8134923535479399	0.8411764705387543	0.9375928677493494	79.57053009937093	13.478849378493763	0.1693949828655851
1	1	undersample	0.6	100	3	31	0.3	1.0	1.0	0.9384732957771083	0.795883332995979	0.7529411764262975	0.9524870081592244	61.095223498531375	15.847055484928843	0.2593828775232739
1	2	undersample	0.6	100	3	31	0.3	1.0	1.0	0.9650295873413102	0.8585881077044166	0.8888888888369071	0.9249628528906021	98.6138410393348	11.845983017999755	0.12012494297972082
1	3	undersample	0.6	100	3	31	0.3	1.0	1.0	0.9515995105322962	0.8361710237337476	0.8294117646570934	0.9383358097998639	73.98544376398192	13.45045848263937	0.18179870334619758
1	1	undersample	0.6	100	3	63	0.1	0.6	0.7	0.9481505742608849	0.8076733320214357	0.7705882352487889	0.9628804751227701	87.13176860656586	20.759641460957198	0.23825570078093375
1	2	undersample	0.6	100	3	63	0.1	0.6	0.7	0.9710339494104255	0.8840548056988461	0.8830409356208747	0.931649331345233	102.9097603971244	12.91927092752119	0.1255397918386815
1	3	undersample	0.6	100	3	63	0.1	0.6	0.7	0.9584913906127086	0.8632154198225134	0.8411764705387543	0.9457652303050093	92.35867956739692	15.509908499111084	0.1679312399026476
1	1	undersample	0.6	100	3	63	0.1	0.6	1.0	0.9496440892615396	0.8104710377183553	0.7647058823079584	0.9584261321383933	74.92408681867737	18.393903134404542	0.24550052147687132
1	2	undersample	0.6	100	3	63	0.1	0.6	1.0	0.970742855156713	0.885960086074095	0.8888888888369071	0.931649331345233	109.04345426540421	13.004829013133914	0.11926280224988584
1	3	undersample	0.6	100	3	63	0.1	0.6	1.0	0.9575823791626605	0.8567069508976718	0.8352941175979238	0.9427934621029511	83.57975881693089	14.60137254045029	0.17469985450227069
1	1	undersample	0.6	100	3	63	0.1	1.0	0.7	0.9481505742608849	0.8076733320214357	0.7705882352487889	0.9628804751227701	87.13176860656586	20.759641460957198	0.23825570078093375
1	2	undersample	0.6	100	3	63	0.1	1.0	0.7	0.9710339494104255	0.8840548056988461	0.8830409356208747	0.931649331345233	102.9097603971244	12.91927092752119	0.1255397918386815
1	3	undersample	0.6	100	3	63	0.1	1.0	0.7	0.9584913906127086	0.8632154198225134	0.8411764705387543	0.9457652303050093	92.35867956739692	15.509908499111084	0.1679312399026476
1	1	undersample	0.6	100	3	63	0.1	1.0	1.0	0.9496440892615396	0.8104710377183553	0.7647058823079584	0.9584261321383933	74.92408681867737	18.393903134404542	0.24550052147687132
1	2	undersample	0.6	100	3	63	0.1	1.0	1.0	0.970742855156713	0.885960086074095	0.8888888888369071	0.931649331345233	109.04345426540421	13.004829013133914	0.11926280224988584
1	3	undersample	0.6	100	3	63	0.1	1.0	1.0	0.9575823791626605	0.8567069508976718	0.8352941175979238	0.9427934621029511	83.57975881693089	14.60137254045029	0.17469985450227069
1	1	undersample	0.6	100	3	63	0.3	0.6	0.7	0.9404559151054631	0.7876081566346832	0.758823529367128	0.9547141796514127	66.33105096772945	16.756312593278963	0.2526164094417941
1	2	undersample	0.6	100	3	63	0.3	0.6	0.7	0.970099840984333	0.8688750420702352	0.8830409356208747	0.9242199108400876	92.08037367083463	11.652675905813574	0.1265489541415782
1	3	undersample	0.6	100	3	63	0.3	0.6	0.7	0.9549077877807884	0.8134923535479399	0.8411764705387543	0.9375928677493494	79.57053009937093	13.478849378493763	0.1693949828655851
1	1	undersample	0.6	100	3	63	0.3	0.6	1.0	0.9384732957771083	0.795883332995979	0.7529411764262975	0.9524870081592244	61.095223498531375	15.847055484928843	0.2593828775232739
1	2	undersample	0.6	100	3	63	0.3	0.6	1.0	0.9650295873413102	0.8585881077044166	0.8888888888369071	0.9249628528906021	98.6138410393348	11.845983017999755	0.12012494297972082
1	3	undersample	0.6	100	3	63	0.3	0.6	1.0	0.9515995105322962	0.8361710237337476	0.8294117646570934	0.9383358097998639	73.98544376398192	13.45045848263937	0.18179870334619758
1	1	undersample	0.6	100	3	63	0.3	1.0	0.7	0.9404559151054631	0.7876081566346832	0.758823529367128	0.9547141796514127	66.33105096772945	16.756312593278963	0.2526164094417941
1	2	undersample	0.6	100	3	63	0.3	1.0	0.7	0.970099840984333	0.8688750420702352	0.8830409356208747	0.9242199108400876	92.08037367083463	11.652675905813574	0.1265489541415782
1	3	undersample	0.6	100	3	63	0.3	1.0	0.7	0.9549077877807884	0.8134923535479399	0.8411764705387543	0.9375928677493494	79.57053009937093	13.478849378493763	0.1693949828655851
1	1	undersample	0.6	100	3	63	0.3	1.0	1.0	0.9384732957771083	0.795883332995979	0.7529411764262975	0.9524870081592244	61.095223498531375	15.847055484928843	0.2593828775232739
1	2	undersample	0.6	100	3	63	0.3	1.0	1.0	0.9650295873413102	0.8585881077044166	0.8888888888369071	0.9249628528906021	98.6138410393348	11.845983017999755	0.12012494297972082
1	3	undersample	0.6	100	3	63	0.3	1.0	1.0	0.9515995105322962	0.8361710237337476	0.8294117646570934	0.9383358097998639	73.98544376398192	13.45045848263937	0.18179870334619758
1	1	undersample	0.6	100	5	31	0.1	0.6	0.7	0.9509410891305297	0.8020464177574707	0.7529411764262975	0.9591685226357894	71.59132239487829	18.440209383267835	0.25757603087205777
1	2	undersample	0.6	100	5	31	0.1	0.6	0.7	0.9706646507303425	0.8820961948993861	0.8888888888369071	0.9361069836483202	117.20927528290247	13.912142523102414	0.1186948841500008
1	3	undersample	0.6	100	5	31	0.1	0.6	0.7	0.9578533344987327	0.8650574044911861	0.8529411764204152	0.9375928677493494	87.13807660380452	13.667364754416752	0.15684720636167057
1	1	undersample	0.6	100	5	31	0.1	0.6	1.0	0.9488405607231756	0.8078462648488041	0.758823529367128	0.9576837416409972	71.20665628352594	17.932193900686627	0.2518331027540297
1	2	undersample	0.6	100	5	31	0.1	0.6	1.0	0.9698565383245136	0.8756668026204721	0.8888888888369071	0.9361069836483202	117.20927528290247	13.912142523102414	0.1186948841500008
1	3	undersample	0.6	100	5	31	0.1	0.6	1.0	0.9593785508259767	0.8591843239324024	0.8647058823020761	0.9442793462039801	108.31127843551529	15.518585447358618	0.14327764004267618
1	1	undersample	0.6	100	5	31	0.1	1.0	0.7	0.9509410891305297	0.8020464177574707	0.7529411764262975	0.9591685226357894	71.59132239487829	18.440209383267835	0.25757603087205777
1	2	undersample	0.6	100	5	31	0.1	1.0	0.7	0.9706646507303425	0.8820961948993861	0.8888888888369071	0.9361069836483202	117.20927528290247	13.912142523102414	0.1186948841500008
1	3	undersample	0.6	100	5	31	0.1	1.0	0.7	0.9578533344987327	0.8650574044911861	0.8529411764204152	0.9375928677493494	87.13807660380452	13.667364754416752	0.15684720636167057
1	1	undersample	0.6	100	5	31	0.1	1.0	1.0	0.9488405607231756	0.8078462648488041	0.758823529367128	0.9576837416409972	71.20665628352594	17.932193900686627	0.2518331027540297
1	2	undersample	0.6	100	5	31	0.1	1.0	1.0	0.9698565383245136	0.8756668026204721	0.8888888888369071	0.9361069836483202	117.20927528290247	13.912142523102414	0.1186948841500008
1	3	undersample	0.6	100	5	31	0.1	1.0	1.0	0.9593785508259767	0.8591843239324024	0.8647058823020761	0.9442793462039801	108.31127843551529	15.518585447358618	0.14327764004267618
1	1	undersample	0.6	100	5	31	0.3	0.6	0.7	0.9480676012052928	0.7869606411893205	0.7705882352487889	0.9569413511436011	74.65028975797375	17.896243304249435	0.23973440177886188
1	2	undersample	0.6	100	5	31	0.3	0.6	0.7	0.9637913505904434	0.8509674735753322	0.8830409356208747	0.9294205051936894	99.42155796986269	12.511294008709458	0.12584084649212984
1	3	undersample	0.6	100	5	31	0.3	0.6	0.7	0.9566340354864085	0.8383960267385584	0.8588235293612456	0.9383358097998639	92.5692568807441	13.92742509549892	0.15045409933179965
1	1	undersample	0.6	100	5	31	0.3	0.6	1.0	0.9475697628717411	0.7894308588159955	0.7764705881896193	0.9547141796514127	73.23207807191922	17.14599428149475	0.23413228192617122
1	2	undersample	0.6	100	5	31	0.3	0.6	1.0	0.9670585577365901	0.8558098337569051	0.8771929824048424	0.9294205051936894	94.06013088784098	12.42843775699615	0.13213288881359028
1	3	undersample	0.6	100	5	31	0.3	0.6	1.0	0.9569486932960405	0.8324063682826893	0.8529411764204152	0.9309063892947185	78.14407056475423	12.344716743947048	0.1579738024048398
1	1	undersample	0.6	100	5	31	0.3	1.0	0.7	0.9480676012052928	0.7869606411893205	0.7705882352487889	0.9569413511436011	74.65028975797375	17.896243304249435	0.23973440177886188
1	2	undersample	0.6	100	5	31	0.3	1.0	0.7	0.9637913505904434	0.8509674735753322	0.8830409356208747	0.9294205051936894	99.42155796986269	12.511294008709458	0.12584084649212984
1	3	undersample	0.6	100	5	31	0.3	1.0	0.7	0.9566340354864085	0.8383960267385584	0.8588235293612456	0.9383358097998639	92.5692568807441	13.92742509549892	0.15045409933179965
1	1	undersample	0.6	100	5	31	0.3	1.0	1.0	0.9475697628717411	0.7894308588159955	0.7764705881896193	0.9547141796514127	73.23207807191922	17.14599428149475	0.23413228192617122
1	2	undersample	0.6	100	5	31	0.3	1.0	1.0	0.9670585577365901	0.8558098337569051	0.8771929824048424	0.9294205051936894	94.06013088784098	12.42843775699615	0.13213288881359028
1	3	undersample	0.6	100	5	31	0.3	1.0	1.0	0.9569486932960405	0.8324063682826893	0.8529411764204152	0.9309063892947185	78.14407056475423	12.344716743947048	0.1579738024048398
1	1	undersample	0.6	100	5	63	0.1	0.6	0.7	0.9509410891305297	0.8020464177574707	0.7529411764262975	0.9591685226357894	71.59132239487829	18.440209383267835	0.25757603087205777
1	2	undersample	0.6	100	5	63	0.1	0.6	0.7	0.9706646507303425	0.8820961948993861	0.8888888888369071	0.9361069836483202	117.20927528290247	13.912142523102414	0.1186948841500008
1	3	undersample	0.6	100	5	63	0.1	0.6	0.7	0.9578533344987327	0.8650574044911861	0.8529411764204152	0.9375928677493494	87.13807660380452	13.667364754416752	0.15684720636167057
1	1	undersample	0.6	100	5	63	0.1	0.6	1.0	0.9488405607231756	0.8078462648488041	0.758823529367128	0.9576837416409972	71.20665628352594	17.932193900686627	0.2518331027540297
1	2	undersample	0.6	100	5	63	0.1	0.6	1.0	0.9698565383245136	0.8756668026204721	0.8888888888369071	0.9361069836483202	117.20927528290247	13.912142523102414	0.1186948841500008
1	3	undersample	0.6	100	5	63	0.1	0.6	1.0	0.9593785508259767	0.8591843239324024	0.8647058823020761	0.9442793462039801	108.31127843551529	15.518585447358618	0.14327764004267618
1	1	undersample	0.6	100	5	63	0.1	1.0	0.7	0.9509410891305297	0.8020464177574707	0.7529411764262975	0.9591685226357894	71.59132239487829	18.440209383267835	0.25757603087205777
1	2	undersample	0.6	100	5	63	0.1	1.0	0.7	0.9706646507303425	0.8820961948993861	0.8888888888369071	0.9361069836483202	117.20927528290247	13.912142523102414	0.1186948841500008
1	3	undersample	0.6	100	5	63	0.1	1.0	0.7	0.9578533344987327	0.8650574044911861	0.8529411764204152	0.9375928677493494	87.13807660380452	13.667364754416752	0.15684720636167057
1	1	undersample	0.6	100	5	63	0.1	1.0	1.0	0.9488405607231756	0.8078462648488041	0.758823529367128	0.9576837416409972	71.20665628352594	17.932193900686627	0.2518331027540297
1	2	undersample	0.6	100	5	63	0.1	1.0	1.0	0.9698565383245136	0.8756668026204721	0.8888888888369071	0.9361069836483202	117.20927528290247	13.912142523102414	0.1186948841500008
1	3	undersample	0.6	100	5	63	0.1	1.0	1.0	0.9593785508259767	0.8591843239324024	0.8647058823020761	0.9442793462039801	108.31127843551529	15.518585447358618	0.14327764004267618
1	1	undersample	0.6	100	5	63	0.3	0.6	0.7	0.9480676012052928	0.7869606411893205	0.7705882352487889	0.9569413511436011	74.65028975797375	17.896243304249435	0.23973440177886188
1	2	undersample	0.6	100	5	63	0.3	0.6	0.7	0.9637913505904434	0.8509674735753322	0.8830409356208747	0.9294205051936894	99.42155796986269	12.511294008709458	0.12584084649212984
1	3	undersample	0.6	100	5	63	0.3	0.6	0.7	0.9566340354864085	0.8383960267385584	0.8588235293612456	0.9383358097998639	92.5692568807441	13.92742509549892	0.15045409933179965
1	1	undersample	0.6	100	5	63	0.3	0.6	1.0	0.9475697628717411	0.7894308588159955	0.7764705881896193	0.9547141796514127	73.23207807191922	17.14599428149475	0.23413228192617122
1	2	undersample	0.6	100	5	63	0.3	0.6	1.0	0.9670585577365901	0.8558098337569051	0.8771929824048424	0.9294205051936894	94.06013088784098	12.42843775699615	0.13213288881359028
1	3	undersample	0.6	100	5	63	0.3	0.6	1.0	0.9569486932960405	0.8324063682826893	0.8529411764204152	0.9309063892947185	78.14407056475423	12.344716743947048	0.1579738024048398
1	1	undersample	0.6	100	5	63	0.3	1.0	0.7	0.9480676012052928	0.7869606411893205	0.7705882352487889	0.9569413511436011	74.65028975797375	17.896243304249435	0.23973440177886188
1	2	undersample	0.6	100	5	63	0.3	1.0	0.7	0.9637913505904434	0.8509674735753322	0.8830409356208747	0.9294205051936894	99.42155796986269	12.511294008709458	0.12584084649212984
1	3	undersample	0.6	100	5	63	0.3	1.0	0.7	0.9566340354864085	0.8383960267385584	0.8588235293612456	0.9383358097998639	92.5692568807441	13.92742509549892	0.15045409933179965
1	1	undersample	0.6	100	5	63	0.3	1.0	1.0	0.9475697628717411	0.7894308588159955	0.7764705881896193	0.9547141796514127	73.23207807191922	17.14599428149475	0.23413228192617122
1	2	undersample	0.6	100	5	63	0.3	1.0	1.0	0.9670585577365901	0.8558098337569051	0.8771929824048424	0.9294205051936894	94.06013088784098	12.42843775699615	0.13213288881359028
1	3	undersample	0.6	100	5	63	0.3	1.0	1.0	0.9569486932960405	0.8324063682826893	0.8529411764204152	0.9309063892947185	78.14407056475423	12.344716743947048	0.1579738024048398
1	1	undersample	0.6	100	10	31	0.1	0.6	0.7	0.948949735796323	0.80071143525432	0.747058823485467	0.956198960646205	64.47613642727755	17.055728903918162	0.2645277649102611
1	2	undersample	0.6	100	10	31	0.1	0.6	0.7	0.971911576861917	0.8842114795712539	0.8947368420529394	0.9368499256988347	126.0999700698152	14.168418806630628	0.11235861148727148
1	3	undersample	0.6	100	10	31	0.1	0.6	0.7	0.9549514902543483	0.8631351971602625	0.8411764705387543	0.9420505200524365	86.09874633868269	14.515683767016862	0.16859342932741114
1	1	undersample	0.6	100	10	31	0.1	0.6	1.0	0.9417354469627495	0.7991071184019705	0.7235294117221452	0.9569413511436011	58.16102688438209	16.80334294979145	0.2889106893106346
1	2	undersample	0.6	100	10	31	0.1	0.6	1.0	0.969139664416117	0.8812529164492177	0.8830409356208747	0.9361069836483202	110.61625401711895	13.82061526966095	0.12494198331250247
1	3	undersample	0.6	100	10	31	0.1	0.6	1.0	0.9581111790927367	0.8596931929269719	0.8470588234795847	0.9383358097998639	84.27801723544935	13.7366384503551	0.16299194093755884
1	1	undersample	0.6	100	10	31	0.1	1.0	0.7	0.948949735796323	0.80071143525432	0.747058823485467	0.956198960646205	64.47613642727755	17.055728903918162	0.2645277649102611
1	2	undersample	0.6	100	10	31	0.1	1.0	0.7	0.971911576861917	0.8842114795712539	0.8947368420529394	0.9368499256988347	126.0999700698152	14.168418806630628	0.11235861148727148
1	3	undersample	0.6	100	10	31	0.1	1.0	0.7	0.9549514902543483	0.8631351971602625	0.8411764705387543	0.9420505200524365	86.09874633868269	14.515683767016862	0.16859342932741114
1	1	undersample	0.6	100	10	31	0.1	1.0	1.0	0.9417354469627495	0.7991071184019705	0.7235294117221452	0.9569413511436011	58.16102688438209	16.80334294979145	0.2889106893106346
1	2	undersample	0.6	100	10	31	0.1	1.0	1.0	0.969139664416117	0.8812529164492177	0.8830409356208747	0.9361069836483202	110.61625401711895	13.82061526966095	0.12494198331250247
1	3	undersample	0.6	100	10	31	0.1	1.0	1.0	0.9581111790927367	0.8596931929269719	0.8470588234795847	0.9383358097998639	84.27801723544935	13.7366384503551	0.16299194093755884
1	1	undersample	0.6	100	10	31	0.3	0.6	0.7	0.9444997598148391	0.7705360559719616	0.758823529367128	0.9569413511436011	69.9247083487719	17.62301821563494	0.25202847366180503
1	2	undersample	0.6	100	10	31	0.3	0.6	0.7	0.9675408183658751	0.862246821292755	0.8888888888369071	0.9323922733957475	110.32964586533913	13.147739200915597	0.1191677721295904
1	3	undersample	0.6	100	10	31	0.3	0.6	0.7	0.9577921510357487	0.8602648297080342	0.876470588183737	0.9457652303050093	123.72925792164584	16.16067389068218	0.13061318660476964
1	1	undersample	0.6	100	10	31	0.3	0.6	1.0	0.9433949080745885	0.7869268098590696	0.7529411764262975	0.9547141796514127	64.24978881667786	16.62641869720703	0.2587777852803351
1	2	undersample	0.6	100	10	31	0.3	0.6	1.0	0.9694568268119531	0.8517936389286623	0.8830409356208747	0.9368499256988347	112.00644500627689	13.983210717655062	0.12484290164558823
1	3	undersample	0.6	100	10	31	0.3	0.6	1.0	0.9536535267896162	0.8538238320891024	0.8529411764204152	0.941307578001922	93.02023230088791	14.532387692647434	0.15622823554598234
1	1	undersample	0.6	100	10	31	0.3	1.0	0.7	0.9444997598148391	0.7705360559719616	0.758823529367128	0.9569413511436011	69.9247083487719	17.62301821563494	0.25202847366180503
1	2	undersample	0.6	100	10	31	0.3	1.0	0.7	0.9675408183658751	0.862246821292755	0.8888888888369071	0.9323922733957475	110.32964586533913	13.147739200915597	0.1191677721295904
1	3	undersample	0.6	100	10	31	0.3	1.0	0.7	0.9577921510357487	0.8602648297080342	0.876470588183737	0.9457652303050093	123.72925792164584	16.16067389068218	0.13061318660476964
1	1	undersample	0.6	100	10	31	0.3	1.0	1.0	0.9433949080745885	0.7869268098590696	0.7529411764262975	0.9547141796514127	64.24978881667786	16.62641869720703	0.2587777852803351
1	2	undersample	0.6	100	10	31	0.3	1.0	1.0	0.9694568268119531	0.8517936389286623	0.8830409356208747	0.9368499256988347	112.00644500627689	13.983210717655062	0.12484290164558823
1	3	undersample	0.6	100	10	31	0.3	1.0	1.0	0.9536535267896162	0.8538238320891024	0.8529411764204152	0.941307578001922	93.02023230088791	14.532387692647434	0.15622823554598234
1	1	undersample	0.6	100	10	63	0.1	0.6	0.7	0.9482684833398838	0.7896086014981475	0.758823529367128	0.9547141796514127	66.33105096772945	16.756312593278963	0.2526164094417941
1	2	undersample	0.6	100	10	63	0.1	0.6	0.7	0.9693264861013355	0.871893429091939	0.8947368420529394	0.9346210995472911	121.51133548057958	13.68540460306596	0.11262655729876216
1	3	undersample	0.6	100	10	63	0.1	0.6	0.7	0.9571497246744166	0.8626205433725957	0.8411764705387543	0.9472511144060384	95.10952341820077	15.946807247184282	0.16766781835264002
1	1	undersample	0.6	100	10	63	0.1	0.6	1.0	0.9467968033538582	0.7896923866719735	0.7529411764262975	0.956198960646205	66.53105635064767	17.190025981901773	0.2583759564254065
1	2	undersample	0.6	100	10	63	0.1	0.6	1.0	0.9709209874612236	0.8792683288387081	0.8830409356208747	0.9383358097998639	114.88732270240496	14.320155499542588	0.12464520900850966
1	3	undersample	0.6	100	10	63	0.1	0.6	1.0	0.9580150336509047	0.8560130766976818	0.8411764705387543	0.9346210995472911	75.7129477003268	12.86617450052506	0.169933599657487
1	1	undersample	0.6	100	10	63	0.1	1.0	0.7	0.9482684833398838	0.7896086014981475	0.758823529367128	0.9547141796514127	66.33105096772945	16.756312593278963	0.2526164094417941
1	2	undersample	0.6	100	10	63	0.1	1.0	0.7	0.9693264861013355	0.871893429091939	0.8947368420529394	0.9346210995472911	121.51133548057958	13.68540460306596	0.11262655729876216
1	3	undersample	0.6	100	10	63	0.1	1.0	0.7	0.9571497246744166	0.8626205433725957	0.8411764705387543	0.9472511144060384	95.10952341820077	15.946807247184282	0.16766781835264002
1	1	undersample	0.6	100	10	63	0.1	1.0	1.0	0.9467968033538582	0.7896923866719735	0.7529411764262975	0.956198960646205	66.53105635064767	17.190025981901773	0.2583759564254065
1	2	undersample	0.6	100	10	63	0.1	1.0	1.0	0.9709209874612236	0.8792683288387081	0.8830409356208747	0.9383358097998639	114.88732270240496	14.320155499542588	0.12464520900850966
1	3	undersample	0.6	100	10	63	0.1	1.0	1.0	0.9580150336509047	0.8560130766976818	0.8411764705387543	0.9346210995472911	75.7129477003268	12.86617450052506	0.169933599657487
1	1	undersample	0.6	100	10	63	0.3	0.6	0.7	0.9494082711035416	0.7920706321008556	0.7411764705446366	0.9539717891540166	59.35115853753096	16.102653044633474	0.2713115101357172
1	2	undersample	0.6	100	10	63	0.3	0.6	0.7	0.9665545736555355	0.8517721607487267	0.9005847952689716	0.9361069836483202	132.72226627603308	14.09519702998534	0.1062006858249977
1	3	undersample	0.6	100	10	63	0.3	0.6	0.7	0.9566689974652566	0.8543363066015826	0.876470588183737	0.9442793462039801	120.24060535013018	15.729722664329483	0.13081871482699084
1	1	undersample	0.6	100	10	63	0.3	0.6	1.0	0.9379230534084457	0.7753203830649943	0.7352941176038061	0.9502598366670361	53.06798133113256	14.782701151475685	0.2785615779985122
1	2	undersample	0.6	100	10	63	0.3	0.6	1.0	0.967062902426944	0.8567101407838664	0.8888888888369071	0.9279346210926603	103.01028742679905	12.334477095236716	0.11974023540026467
1	3	undersample	0.6	100	10	63	0.3	0.6	1.0	0.9539157416309763	0.8471390909895643	0.8588235293612456	0.9361069836483202	89.12788802195013	13.441584761286972	0.150812323374001
1	1	undersample	0.6	100	10	63	0.3	1.0	0.7	0.9494082711035416	0.7920706321008556	0.7411764705446366	0.9539717891540166	59.35115853753096	16.102653044633474	0.2713115101357172
1	2	undersample	0.6	100	10	63	0.3	1.0	0.7	0.9665545736555355	0.8517721607487267	0.9005847952689716	0.9361069836483202	132.72226627603308	14.09519702998534	0.1062006858249977
1	3	undersample	0.6	100	10	63	0.3	1.0	0.7	0.9566689974652566	0.8543363066015826	0.876470588183737	0.9442793462039801	120.24060535013018	15.729722664329483	0.13081871482699084
1	1	undersample	0.6	100	10	63	0.3	1.0	1.0	0.9379230534084457	0.7753203830649943	0.7352941176038061	0.9502598366670361	53.06798133113256	14.782701151475685	0.2785615779985122
1	2	undersample	0.6	100	10	63	0.3	1.0	1.0	0.967062902426944	0.8567101407838664	0.8888888888369071	0.9279346210926603	103.01028742679905	12.334477095236716	0.11974023540026467
1	3	undersample	0.6	100	10	63	0.3	1.0	1.0	0.9539157416309763	0.8471390909895643	0.8588235293612456	0.9361069836483202	89.12788802195013	13.441584761286972	0.150812323374001
1	1	undersample	0.6	300	3	31	0.1	0.6	0.7	0.9420324031617101	0.7961521860513684	0.7647058823079584	0.9510022271644322	63.07953066903145	15.606948683254563	0.24741699703421227
1	2	undersample	0.6	300	3	31	0.1	0.6	0.7	0.9672584134928702	0.8693874251574673	0.8713450291888102	0.9234769687895731	81.7329940011311	11.386701513766837	0.13931583977309478
1	3	undersample	0.6	300	3	31	0.1	0.6	0.7	0.9552355563324884	0.8418081633879957	0.8529411764204152	0.9405646359514075	91.78497961441917	14.350732877075478	0.1563516385743275
1	1	undersample	0.6	300	3	31	0.1	0.6	1.0	0.943814140355474	0.7962762133595466	0.7705882352487889	0.9524870081592244	67.3369228136784	16.218470847856864	0.24085552913316555
1	2	undersample	0.6	300	3	31	0.1	0.6	1.0	0.9681794878479011	0.8676421605939465	0.8888888888369071	0.9264487369916312	100.76765568976245	12.085295773681143	0.11993228068351697
1	3	undersample	0.6	300	3	31	0.1	0.6	1.0	0.9563062669347085	0.8345846109564159	0.8529411764204152	0.9390787518503784	89.40485856952513	14.000715059521676	0.15659903040488032
1	1	undersample	0.6	300	3	31	0.1	1.0	0.7	0.9420324031617101	0.7961521860513684	0.7647058823079584	0.9510022271644322	63.07953066903145	15.606948683254563	0.24741699703421227
1	2	undersample	0.6	300	3	31	0.1	1.0	0.7	0.9672584134928702	0.8693874251574673	0.8713450291888102	0.9234769687895731	81.7329940011311	11.386701513766837	0.13931583977309478
1	3	undersample	0.6	300	3	31	0.1	1.0	0.7	0.9552355563324884	0.8418081633879957	0.8529411764204152	0.9405646359514075	91.78497961441917	14.350732877075478	0.1563516385743275
1	1	undersample	0.6	300	3	31	0.1	1.0	1.0	0.943814140355474	0.7962762133595466	0.7705882352487889	0.9524870081592244	67.3369228136784	16.218470847856864	0.24085552913316555
1	2	undersample	0.6	300	3	31	0.1	1.0	1.0	0.9681794878479011	0.8676421605939465	0.8888888888369071	0.9264487369916312	100.76765568976245	12.085295773681143	0.11993228068351697
1	3	undersample	0.6	300	3	31	0.1	1.0	1.0	0.9563062669347085	0.8345846109564159	0.8529411764204152	0.9390787518503784	89.40485856952513	14.000715059521676	0.15659903040488032
1	1	undersample	0.6	300	3	31	0.3	0.6	0.7	0.9391414472247697	0.7820792184775193	0.7705882352487889	0.9495174461696398	63.17834146786144	15.264443340046014	0.24160879113972242
1	2	undersample	0.6	300	3	31	0.3	0.6	0.7	0.9636392864280562	0.830829150480036	0.8830409356208747	0.9227340267390585	90.1644052175508	11.428586013571872	0.1267527366742193
1	3	undersample	0.6	300	3	31	0.3	0.6	0.7	0.9541823267196924	0.807244691809935	0.8411764705387543	0.9375928677493494	79.57053009937093	13.478849378493763	0.1693949828655851
1	1	undersample	0.6	300	3	31	0.3	0.6	1.0	0.9385169658063671	0.7845847496129839	0.7411764705446366	0.9465478841800554	50.710216448329305	13.866173873819656	0.27343944352606536
1	2	undersample	0.6	300	3	31	0.3	0.6	1.0	0.9616581076266694	0.8339869666617434	0.8713450291888102	0.9249628528906021	83.48558228814154	11.612180721591864	0.13909203922969413
1	3	undersample	0.6	300	3	31	0.3	0.6	1.0	0.95050257844594	0.8150836447160167	0.8470588234795847	0.9427934621029511	91.27670261559369	14.807025674822828	0.16222129347085085
1	1	undersample	0.6	300	3	31	0.3	1.0	0.7	0.9391414472247697	0.7820792184775193	0.7705882352487889	0.9495174461696398	63.17834146786144	15.264443340046014	0.24160879113972242
1	2	undersample	0.6	300	3	31	0.3	1.0	0.7	0.9636392864280562	0.830829150480036	0.8830409356208747	0.9227340267390585	90.1644052175508	11.428586013571872	0.1267527366742193
1	3	undersample	0.6	300	3	31	0.3	1.0	0.7	0.9541823267196924	0.807244691809935	0.8411764705387543	0.9375928677493494	79.57053009937093	13.478849378493763	0.1693949828655851
1	1	undersample	0.6	300	3	31	0.3	1.0	1.0	0.9385169658063671	0.7845847496129839	0.7411764705446366	0.9465478841800554	50.710216448329305	13.866173873819656	0.27343944352606536
1	2	undersample	0.6	300	3	31	0.3	1.0	1.0	0.9616581076266694	0.8339869666617434	0.8713450291888102	0.9249628528906021	83.48558228814154	11.612180721591864	0.13909203922969413
1	3	undersample	0.6	300	3	31	0.3	1.0	1.0	0.95050257844594	0.8150836447160167	0.8470588234795847	0.9427934621029511	91.27670261559369	14.807025674822828	0.16222129347085085
1	1	undersample	0.6	300	3	63	0.1	0.6	0.7	0.9420324031617101	0.7961521860513684	0.7647058823079584	0.9510022271644322	63.07953066903145	15.606948683254563	0.24741699703421227
1	2	undersample	0.6	300	3	63	0.1	0.6	0.7	0.9672584134928702	0.8693874251574673	0.8713450291888102	0.9234769687895731	81.7329940011311	11.386701513766837	0.13931583977309478
1	3	undersample	0.6	300	3	63	0.1	0.6	0.7	0.9552355563324884	0.8418081633879957	0.8529411764204152	0.9405646359514075	91.78497961441917	14.350732877075478	0.1563516385743275
1	1	undersample	0.6	300	3	63	0.1	0.6	1.0	0.943814140355474	0.7962762133595466	0.7705882352487889	0.9524870081592244	67.3369228136784	16.218470847856864	0.24085552913316555
1	2	undersample	0.6	300	3	63	0.1	0.6	1.0	0.9681794878479011	0.8676421605939465	0.8888888888369071	0.9264487369916312	100.76765568976245	12.085295773681143	0.11993228068351697
1	3	undersample	0.6	300	3	63	0.1	0.6	1.0	0.9563062669347085	0.8345846109564159	0.8529411764204152	0.9390787518503784	89.40485856952513	14.000715059521676	0.15659903040488032
1	1	undersample	0.6	300	3	63	0.1	1.0	0.7	0.9420324031617101	0.7961521860513684	0.7647058823079584	0.9510022271644322	63.07953066903145	15.606948683254563	0.24741699703421227
1	2	undersample	0.6	300	3	63	0.1	1.0	0.7	0.9672584134928702	0.8693874251574673	0.8713450291888102	0.9234769687895731	81.7329940011311	11.386701513766837	0.13931583977309478
1	3	undersample	0.6	300	3	63	0.1	1.0	0.7	0.9552355563324884	0.8418081633879957	0.8529411764204152	0.9405646359514075	91.78497961441917	14.350732877075478	0.1563516385743275
1	1	undersample	0.6	300	3	63	0.1	1.0	1.0	0.943814140355474	0.7962762133595466	0.7705882352487889	0.9524870081592244	67.3369228136784	16.218470847856864	0.24085552913316555
1	2	undersample	0.6	300	3	63	0.1	1.0	1.0	0.9681794878479011	0.8676421605939465	0.8888888888369071	0.9264487369916312	100.76765568976245	12.085295773681143	0.11993228068351697
1	3	undersample	0.6	300	3	63	0.1	1.0	1.0	0.9563062669347085	0.8345846109564159	0.8529411764204152	0.9390787518503784	89.40485856952513	14.000715059521676	0.15659903040488032
1	1	undersample	0.6	300	3	63	0.3	0.6	0.7	0.9391414472247697	0.7820792184775193	0.7705882352487889	0.9495174461696398	63.17834146786144	15.264443340046014	0.24160879113972242
1	2	undersample	0.6	300	3	63	0.3	0.6	0.7	0.9636392864280562	0.830829150480036	0.8830409356208747	0.9227340267390585	90.1644052175508	11.428586013571872	0.1267527366742193
1	3	undersample	0.6	300	3	63	0.3	0.6	0.7	0.9541823267196924	0.807244691809935	0.8411764705387543	0.9375928677493494	79.57053009937093	13.478849378493763	0.1693949828655851
1	1	undersample	0.6	300	3	63	0.3	0.6	1.0	0.9385169658063671	0.7845847496129839	0.7411764705446366	0.9465478841800554	50.710216448329305	13.866173873819656	0.27343944352606536
1	2	undersample	0.6	300	3	63	0.3	0.6	1.0	0.9616581076266694	0.8339869666617434	0.8713450291888102	0.9249628528906021	83.48558228814154	11.612180721591864	0.13909203922969413
1	3	undersample	0.6	300	3	63	0.3	0.6	1.0	0.95050257844594	0.8150836447160167	0.8470588234795847	0.9427934621029511	91.27670261559369	14.807025674822828	0.16222129347085085
1	1	undersample	0.6	300	3	63	0.3	1.0	0.7	0.9391414472247697	0.7820792184775193	0.7705882352487889	0.9495174461696398	63.17834146786144	15.264443340046014	0.24160879113972242
1	2	undersample	0.6	300	3	63	0.3	1.0	0.7	0.9636392864280562	0.830829150480036	0.8830409356208747	0.9227340267390585	90.1644052175508	11.428586013571872	0.1267527366742193
1	3	undersample	0.6	300	3	63	0.3	1.0	0.7	0.9541823267196924	0.807244691809935	0.8411764705387543	0.9375928677493494	79.57053009937093	13.478849378493763	0.1693949828655851
1	1	undersample	0.6	300	3	63	0.3	1.0	1.0	0.9385169658063671	0.7845847496129839	0.7411764705446366	0.9465478841800554	50.710216448329305	13.866173873819656	0.27343944352606536
1	2	undersample	0.6	300	3	63	0.3	1.0	1.0	0.9616581076266694	0.8339869666617434	0.8713450291888102	0.9249628528906021	83.48558228814154	11.612180721591864	0.13909203922969413
1	3	undersample	0.6	300	3	63	0.3	1.0	1.0	0.95050257844594	0.8150836447160167	0.8470588234795847	0.9427934621029511	91.27670261559369	14.807025674822828	0.16222129347085085
1	1	undersample	0.6	300	5	31	0.1	0.6	0.7	0.9446264028996899	0.7877693041661459	0.747058823485467	0.9576837416409972	66.84208760723179	17.65417539059846	0.26411764434879115
1	2	undersample	0.6	300	5	31	0.1	0.6	0.7	0.9661287940008515	0.8518243525026074	0.8771929824048424	0.931649331345233	97.36022780503892	12.833712841908469	0.13181678142747708
1	3	undersample	0.6	300	5	31	0.1	0.6	0.7	0.9554365877108644	0.8449140574295663	0.8588235293612456	0.9420505200524365	98.89313972463752	14.820208601289941	0.14986082607574797
1	1	undersample	0.6	300	5	31	0.1	0.6	1.0	0.9473164767020394	0.7991934968117983	0.7705882352487889	0.9539717891540166	69.61743512083967	16.74164721307131	0.24048065671821084
1	2	undersample	0.6	300	5	31	0.1	0.6	1.0	0.9681186621829462	0.8468784540851568	0.8830409356208747	0.9338781574967766	106.6331225028955	13.354751904112595	0.12524017420027006
1	3	undersample	0.6	300	5	31	0.1	0.6	1.0	0.9568132156280045	0.8483409260919531	0.8470588234795847	0.9398216939008929	86.49570768373316	14.075814651984798	0.1627342461720201
1	1	undersample	0.6	300	5	31	0.1	1.0	0.7	0.9446264028996899	0.7877693041661459	0.747058823485467	0.9576837416409972	66.84208760723179	17.65417539059846	0.26411764434879115
1	2	undersample	0.6	300	5	31	0.1	1.0	0.7	0.9661287940008515	0.8518243525026074	0.8771929824048424	0.931649331345233	97.36022780503892	12.833712841908469	0.13181678142747708
1	3	undersample	0.6	300	5	31	0.1	1.0	0.7	0.9554365877108644	0.8449140574295663	0.8588235293612456	0.9420505200524365	98.89313972463752	14.820208601289941	0.14986082607574797
1	1	undersample	0.6	300	5	31	0.1	1.0	1.0	0.9473164767020394	0.7991934968117983	0.7705882352487889	0.9539717891540166	69.61743512083967	16.74164721307131	0.24048065671821084
1	2	undersample	0.6	300	5	31	0.1	1.0	1.0	0.9681186621829462	0.8468784540851568	0.8830409356208747	0.9338781574967766	106.6331225028955	13.354751904112595	0.12524017420027006
1	3	undersample	0.6	300	5	31	0.1	1.0	1.0	0.9568132156280045	0.8483409260919531	0.8470588234795847	0.9398216939008929	86.49570768373316	14.075814651984798	0.1627342461720201
1	1	undersample	0.6	300	5	31	0.3	0.6	0.7	0.9455303725053495	0.7782207839351135	0.758823529367128	0.9502598366670361	60.10919620324385	15.255747588322908	0.25380054884859127
1	2	undersample	0.6	300	5	31	0.3	0.6	0.7	0.9625835266720542	0.8379990420693285	0.8830409356208747	0.9264487369916312	95.09947545618736	12.005787248854292	0.12624450597932732
1	3	undersample	0.6	300	5	31	0.3	0.6	0.7	0.9531509483436762	0.8271881821335757	0.8529411764204152	0.9427934621029511	95.58699111305313	14.9098522420091	0.1559820129551409
1	1	undersample	0.6	300	5	31	0.3	0.6	1.0	0.9446962749465042	0.7823662382756204	0.758823529367128	0.956198960646205	68.68621626628104	17.32432305988538	0.252224147940552
1	2	undersample	0.6	300	5	31	0.3	0.6	1.0	0.9621664363980778	0.8287066927981146	0.8771929824048424	0.9271916790421457	90.9620806928251	12.047975428974098	0.1324505159467357
1	3	undersample	0.6	300	5	31	0.3	0.6	1.0	0.9521457914517962	0.8273231054538537	0.8529411764204152	0.9375928677493494	87.13807660380452	13.667364754416752	0.15684720636167057
1	1	undersample	0.6	300	5	31	0.3	1.0	0.7	0.9455303725053495	0.7782207839351135	0.758823529367128	0.9502598366670361	60.10919620324385	15.255747588322908	0.25380054884859127
1	2	undersample	0.6	300	5	31	0.3	1.0	0.7	0.9625835266720542	0.8379990420693285	0.8830409356208747	0.9264487369916312	95.09947545618736	12.005787248854292	0.12624450597932732
1	3	undersample	0.6	300	5	31	0.3	1.0	0.7	0.9531509483436762	0.8271881821335757	0.8529411764204152	0.9427934621029511	95.58699111305313	14.9098522420091	0.1559820129551409
1	1	undersample	0.6	300	5	31	0.3	1.0	1.0	0.9446962749465042	0.7823662382756204	0.758823529367128	0.956198960646205	68.68621626628104	17.32432305988538	0.252224147940552
1	2	undersample	0.6	300	5	31	0.3	1.0	1.0	0.9621664363980778	0.8287066927981146	0.8771929824048424	0.9271916790421457	90.9620806928251	12.047975428974098	0.1324505159467357
1	3	undersample	0.6	300	5	31	0.3	1.0	1.0	0.9521457914517962	0.8273231054538537	0.8529411764204152	0.9375928677493494	87.13807660380452	13.667364754416752	0.15684720636167057
1	1	undersample	0.6	300	5	63	0.1	0.6	0.7	0.9446264028996899	0.7877693041661459	0.747058823485467	0.9576837416409972	66.84208760723179	17.65417539059846	0.26411764434879115
1	2	undersample	0.6	300	5	63	0.1	0.6	0.7	0.9661287940008515	0.8518243525026074	0.8771929824048424	0.931649331345233	97.36022780503892	12.833712841908469	0.13181678142747708
1	3	undersample	0.6	300	5	63	0.1	0.6	0.7	0.9554365877108644	0.8449140574295663	0.8588235293612456	0.9420505200524365	98.89313972463752	14.820208601289941	0.14986082607574797
1	1	undersample	0.6	300	5	63	0.1	0.6	1.0	0.9473164767020394	0.7991934968117983	0.7705882352487889	0.9539717891540166	69.61743512083967	16.74164721307131	0.24048065671821084
1	2	undersample	0.6	300	5	63	0.1	0.6	1.0	0.9681186621829462	0.8468784540851568	0.8830409356208747	0.9338781574967766	106.6331225028955	13.354751904112595	0.12524017420027006
1	3	undersample	0.6	300	5	63	0.1	0.6	1.0	0.9568132156280045	0.8483409260919531	0.8470588234795847	0.9398216939008929	86.49570768373316	14.075814651984798	0.1627342461720201
1	1	undersample	0.6	300	5	63	0.1	1.0	0.7	0.9446264028996899	0.7877693041661459	0.747058823485467	0.9576837416409972	66.84208760723179	17.65417539059846	0.26411764434879115
1	2	undersample	0.6	300	5	63	0.1	1.0	0.7	0.9661287940008515	0.8518243525026074	0.8771929824048424	0.931649331345233	97.36022780503892	12.833712841908469	0.13181678142747708
1	3	undersample	0.6	300	5	63	0.1	1.0	0.7	0.9554365877108644	0.8449140574295663	0.8588235293612456	0.9420505200524365	98.89313972463752	14.820208601289941	0.14986082607574797
1	1	undersample	0.6	300	5	63	0.1	1.0	1.0	0.9473164767020394	0.7991934968117983	0.7705882352487889	0.9539717891540166	69.61743512083967	16.74164721307131	0.24048065671821084
1	2	undersample	0.6	300	5	63	0.1	1.0	1.0	0.9681186621829462	0.8468784540851568	0.8830409356208747	0.9338781574967766	106.6331225028955	13.354751904112595	0.12524017420027006
1	3	undersample	0.6	300	5	63	0.1	1.0	1.0	0.9568132156280045	0.8483409260919531	0.8470588234795847	0.9398216939008929	86.49570768373316	14.075814651984798	0.1627342461720201
1	1	undersample	0.6	300	5	63	0.3	0.6	0.7	0.9455303725053495	0.7782207839351135	0.758823529367128	0.9502598366670361	60.10919620324385	15.255747588322908	0.25380054884859127
1	2	undersample	0.6	300	5	63	0.3	0.6	0.7	0.9625835266720542	0.8379990420693285	0.8830409356208747	0.9264487369916312	95.09947545618736	12.005787248854292	0.12624450597932732
1	3	undersample	0.6	300	5	63	0.3	0.6	0.7	0.9531509483436762	0.8271881821335757	0.8529411764204152	0.9427934621029511	95.58699111305313	14.9098522420091	0.1559820129551409
1	1	undersample	0.6	300	5	63	0.3	0.6	1.0	0.9446962749465042	0.7823662382756204	0.758823529367128	0.956198960646205	68.68621626628104	17.32432305988538	0.252224147940552
1	2	undersample	0.6	300	5	63	0.3	0.6	1.0	0.9621664363980778	0.8287066927981146	0.8771929824048424	0.9271916790421457	90.9620806928251	12.047975428974098	0.1324505159467357
1	3	undersample	0.6	300	5	63	0.3	0.6	1.0	0.9521457914517962	0.8273231054538537	0.8529411764204152	0.9375928677493494	87.13807660380452	13.667364754416752	0.15684720636167057
1	1	undersample	0.6	300	5	63	0.3	1.0	0.7	0.9455303725053495	0.7782207839351135	0.758823529367128	0.9502598366670361	60.10919620324385	15.255747588322908	0.25380054884859127
1	2	undersample	0.6	300	5	63	0.3	1.0	0.7	0.9625835266720542	0.8379990420693285	0.8830409356208747	0.9264487369916312	95.09947545618736	12.005787248854292	0.12624450597932732
1	3	undersample	0.6	300	5	63	0.3	1.0	0.7	0.9531509483436762	0.8271881821335757	0.8529411764204152	0.9427934621029511	95.58699111305313	14.9098522420091	0.1559820129551409
1	1	undersample	0.6	300	5	63	0.3	1.0	1.0	0.9446962749465042	0.7823662382756204	0.758823529367128	0.956198960646205	68.68621626628104	17.32432305988538	0.252224147940552
1	2	undersample	0.6	300	5	63	0.3	1.0	1.0	0.9621664363980778	0.8287066927981146	0.8771929824048424	0.9271916790421457	90.9620806928251	12.047975428974098	0.1324505159467357
1	3	undersample	0.6	300	5	63	0.3	1.0	1.0	0.9521457914517962	0.8273231054538537	0.8529411764204152	0.9375928677493494	87.13807660380452	13.667364754416752	0.15684720636167057
1	1	undersample	0.6	300	10	31	0.1	0.6	0.7	0.9470806585440412	0.7818052528182515	0.7411764705446366	0.956198960646205	62.514621951497766	16.921431825934558	0.2706795733951155
1	2	undersample	0.6	300	10	31	0.1	0.6	0.7	0.968083904660115	0.8630113218773224	0.8771929824048424	0.9331352154462621	99.6825182099112	13.118906417933582	0.13160688209624322
1	3	undersample	0.6	300	10	31	0.1	0.6	0.7	0.9536404160475482	0.8529777169723368	0.8529411764204152	0.9457652303050093	101.14244161485618	15.72683029630145	0.15549188880335493
1	1	undersample	0.6	300	10	31	0.1	0.6	1.0	0.943006244814184	0.7958777791232177	0.7529411764262975	0.9547141796514127	64.24978881667786	16.62641869720703	0.2587777852803351
1	2	undersample	0.6	300	10	31	0.1	0.6	1.0	0.966528505513412	0.8581518149735016	0.8830409356208747	0.9375928677493494	113.42973577557198	14.149677485218742	0.12474397700191622
1	3	undersample	0.6	300	10	31	0.1	0.6	1.0	0.9558954636832444	0.8550301948003132	0.8470588234795847	0.9427934621029511	91.27670261559369	14.807025674822828	0.16222129347085085
1	1	undersample	0.6	300	10	31	0.1	1.0	0.7	0.9470806585440412	0.7818052528182515	0.7411764705446366	0.956198960646205	62.514621951497766	16.921431825934558	0.2706795733951155
1	2	undersample	0.6	300	10	31	0.1	1.0	0.7	0.968083904660115	0.8630113218773224	0.8771929824048424	0.9331352154462621	99.6825182099112	13.118906417933582	0.13160688209624322
1	3	undersample	0.6	300	10	31	0.1	1.0	0.7	0.9536404160475482	0.8529777169723368	0.8529411764204152	0.9457652303050093	101.14244161485618	15.72683029630145	0.15549188880335493
1	1	undersample	0.6	300	10	31	0.1	1.0	1.0	0.943006244814184	0.7958777791232177	0.7529411764262975	0.9547141796514127	64.24978881667786	16.62641869720703	0.2587777852803351
1	2	undersample	0.6	300	10	31	0.1	1.0	1.0	0.966528505513412	0.8581518149735016	0.8830409356208747	0.9375928677493494	113.42973577557198	14.149677485218742	0.12474397700191622
1	3	undersample	0.6	300	10	31	0.1	1.0	1.0	0.9558954636832444	0.8550301948003132	0.8470588234795847	0.9427934621029511	91.27670261559369	14.807025674822828	0.16222129347085085
1	1	undersample	0.6	300	10	31	0.3	0.6	0.7	0.9436831302676972	0.7716459566467575	0.7647058823079584	0.9554565701488089	69.71248221931732	17.167643200943996	0.2462635378526519
1	2	undersample	0.6	300	10	31	0.3	0.6	0.7	0.96599410859988	0.8513061645749638	0.8888888888369071	0.9271916790421457	101.87752956120048	12.20861510136042	0.1198361811006724
1	3	undersample	0.6	300	10	31	0.3	0.6	0.7	0.9549471200069924	0.8495593419616525	0.8882352940653979	0.9450222882544947	136.60878430192653	16.156276867511636	0.11826673946322462
1	1	undersample	0.6	300	10	31	0.3	0.6	1.0	0.9434604131184767	0.7869292395594049	0.758823529367128	0.9569413511436011	69.9247083487719	17.62301821563494	0.25202847366180503
1	2	undersample	0.6	300	10	31	0.3	0.6	1.0	0.966850012599602	0.8423365692843127	0.8830409356208747	0.9346210995472911	107.93065777352224	13.506510425248104	0.12514061921389466
1	3	undersample	0.6	300	10	31	0.3	0.6	1.0	0.9532645747749323	0.8515806485970222	0.8647058823020761	0.9405646359514075	101.14236827444557	14.548674020207553	0.14384350749338454
1	1	undersample	0.6	300	10	31	0.3	1.0	0.7	0.9436831302676972	0.7716459566467575	0.7647058823079584	0.9554565701488089	69.71248221931732	17.167643200943996	0.2462635378526519
1	2	undersample	0.6	300	10	31	0.3	1.0	0.7	0.96599410859988	0.8513061645749638	0.8888888888369071	0.9271916790421457	101.87752956120048	12.20861510136042	0.1198361811006724
1	3	undersample	0.6	300	10	31	0.3	1.0	0.7	0.9549471200069924	0.8495593419616525	0.8882352940653979	0.9450222882544947	136.60878430192653	16.156276867511636	0.11826673946322462
1	1	undersample	0.6	300	10	31	0.3	1.0	1.0	0.9434604131184767	0.7869292395594049	0.758823529367128	0.9569413511436011	69.9247083487719	17.62301821563494	0.25202847366180503
1	2	undersample	0.6	300	10	31	0.3	1.0	1.0	0.966850012599602	0.8423365692843127	0.8830409356208747	0.9346210995472911	107.93065777352224	13.506510425248104	0.12514061921389466
1	3	undersample	0.6	300	10	31	0.3	1.0	1.0	0.9532645747749323	0.8515806485970222	0.8647058823020761	0.9405646359514075	101.14236827444557	14.548674020207553	0.14384350749338454
1	1	undersample	0.6	300	10	63	0.1	0.6	0.7	0.9459408707803835	0.7814530746652859	0.747058823485467	0.9554565701488089	63.352309603506214	16.771466819383747	0.2647333031869834
1	2	undersample	0.6	300	10	63	0.1	0.6	0.7	0.9692395922942572	0.8609871369420217	0.8947368420529394	0.9331352154462621	118.62219515815114	13.381284546292253	0.11280589894858985
1	3	undersample	0.6	300	10	63	0.1	0.6	0.7	0.9540249978148763	0.8552292974570177	0.8529411764204152	0.9487369985070674	107.34200219388941	16.63853042535369	0.15500483512390492
1	1	undersample	0.6	300	10	63	0.1	0.6	1.0	0.9423904974016332	0.7860153618918059	0.747058823485467	0.9547141796514127	62.26532955269659	16.4965248011351	0.26493916111887617
1	2	undersample	0.6	300	10	63	0.1	0.6	1.0	0.9685357524569224	0.8631198194901282	0.8947368420529394	0.9368499256988347	126.0999700698152	14.168418806630628	0.11235861148727148
1	3	undersample	0.6	300	10	63	0.1	0.6	1.0	0.9580019229088366	0.8539235766670317	0.8588235293612456	0.9398216939008929	95.00512288066207	14.271312077706808	0.15021622724052547
1	1	undersample	0.6	300	10	63	0.1	1.0	0.7	0.9459408707803835	0.7814530746652859	0.747058823485467	0.9554565701488089	63.352309603506214	16.771466819383747	0.2647333031869834
1	2	undersample	0.6	300	10	63	0.1	1.0	0.7	0.9692395922942572	0.8609871369420217	0.8947368420529394	0.9331352154462621	118.62219515815114	13.381284546292253	0.11280589894858985
1	3	undersample	0.6	300	10	63	0.1	1.0	0.7	0.9540249978148763	0.8552292974570177	0.8529411764204152	0.9487369985070674	107.34200219388941	16.63853042535369	0.15500483512390492
1	1	undersample	0.6	300	10	63	0.1	1.0	1.0	0.9423904974016332	0.7860153618918059	0.747058823485467	0.9547141796514127	62.26532955269659	16.4965248011351	0.26493916111887617
1	2	undersample	0.6	300	10	63	0.1	1.0	1.0	0.9685357524569224	0.8631198194901282	0.8947368420529394	0.9368499256988347	126.0999700698152	14.168418806630628	0.11235861148727148
1	3	undersample	0.6	300	10	63	0.1	1.0	1.0	0.9580019229088366	0.8539235766670317	0.8588235293612456	0.9398216939008929	95.00512288066207	14.271312077706808	0.15021622724052547
1	1	undersample	0.6	300	10	63	0.3	0.6	0.7	0.9474998908249268	0.7868293278128056	0.747058823485467	0.9524870081592244	59.20819811685151	15.723250363952836	0.2655586603199767
1	2	undersample	0.6	300	10	63	0.3	0.6	0.7	0.9648384209657377	0.8381528400678313	0.9005847952689716	0.9331352154462621	126.42088552594679	13.46874392241181	0.10653890456603876
1	3	undersample	0.6	300	10	63	0.3	0.6	0.7	0.9550432654488245	0.8492269979587383	0.8823529411245674	0.9420505200524365	121.92304733826998	15.22624171365405	0.124884021740197
1	1	undersample	0.6	300	10	63	0.3	0.6	1.0	0.9384252587449234	0.7751404201454585	0.747058823485467	0.9495174461696398	55.55162906134963	14.798353467067509	0.26638917996821193
1	2	undersample	0.6	300	10	63	0.3	0.6	1.0	0.9655161926609491	0.8494213031814052	0.8888888888369071	0.9279346210926603	103.01028742679905	12.334477095236716	0.11974023540026467
1	3	undersample	0.6	300	10	63	0.3	0.6	1.0	0.9525522244559042	0.847614320486732	0.8647058823020761	0.9353640415978057	92.49023510675725	13.378091234302929	0.14464327281640985
1	1	undersample	0.6	300	10	63	0.3	1.0	0.7	0.9474998908249268	0.7868293278128056	0.747058823485467	0.9524870081592244	59.20819811685151	15.723250363952836	0.2655586603199767
1	2	undersample	0.6	300	10	63	0.3	1.0	0.7	0.9648384209657377	0.8381528400678313	0.9005847952689716	0.9331352154462621	126.42088552594679	13.46874392241181	0.10653890456603876
1	3	undersample	0.6	300	10	63	0.3	1.0	0.7	0.9550432654488245	0.8492269979587383	0.8823529411245674	0.9420505200524365	121.92304733826998	15.22624171365405	0.124884021740197
1	1	undersample	0.6	300	10	63	0.3	1.0	1.0	0.9384252587449234	0.7751404201454585	0.747058823485467	0.9495174461696398	55.55162906134963	14.798353467067509	0.26638917996821193
1	2	undersample	0.6	300	10	63	0.3	1.0	1.0	0.9655161926609491	0.8494213031814052	0.8888888888369071	0.9279346210926603	103.01028742679905	12.334477095236716	0.11974023540026467
1	3	undersample	0.6	300	10	63	0.3	1.0	1.0	0.9525522244559042	0.847614320486732	0.8647058823020761	0.9353640415978057	92.49023510675725	13.378091234302929	0.14464327281640985
1	1	undersample	0.6	500	3	31	0.1	0.6	0.7	0.94122450762042	0.7931737268503094	0.758823529367128	0.9510022271644322	61.067613241098286	15.486895231844914	0.2536024219585212
1	2	undersample	0.6	500	3	31	0.1	0.6	0.7	0.9653163369046688	0.854144253843778	0.8771929824048424	0.9264487369916312	89.97112187054304	11.926278724027442	0.13255673127513753
1	3	undersample	0.6	500	3	31	0.1	0.6	0.7	0.9529979896862163	0.8318898805916694	0.8529411764204152	0.9405646359514075	91.78497961441917	14.350732877075478	0.1563516385743275
1	1	undersample	0.6	500	3	31	0.1	0.6	1.0	0.9410279924887548	0.7916920030226432	0.7705882352487889	0.9480326651748476	61.27727567543412	14.828316471458855	0.24198719174832256
1	2	undersample	0.6	500	3	31	0.1	0.6	1.0	0.9645516714023791	0.8508780940788985	0.8771929824048424	0.9234769687895731	86.19970574495946	11.463122329295473	0.13298330160446892
1	3	undersample	0.6	500	3	31	0.1	0.6	1.0	0.9545800192290884	0.823433624373545	0.8470588234795847	0.9427934621029511	91.27670261559369	14.807025674822828	0.16222129347085085
1	1	undersample	0.6	500	3	31	0.1	1.0	0.7	0.94122450762042	0.7931737268503094	0.758823529367128	0.9510022271644322	61.067613241098286	15.486895231844914	0.2536024219585212
1	2	undersample	0.6	500	3	31	0.1	1.0	0.7	0.9653163369046688	0.854144253843778	0.8771929824048424	0.9264487369916312	89.97112187054304	11.926278724027442	0.13255673127513753
1	3	undersample	0.6	500	3	31	0.1	1.0	0.7	0.9529979896862163	0.8318898805916694	0.8529411764204152	0.9405646359514075	91.78497961441917	14.350732877075478	0.1563516385743275
1	1	undersample	0.6	500	3	31	0.1	1.0	1.0	0.9410279924887548	0.7916920030226432	0.7705882352487889	0.9480326651748476	61.27727567543412	14.828316471458855	0.24198719174832256
1	2	undersample	0.6	500	3	31	0.1	1.0	1.0	0.9645516714023791	0.8508780940788985	0.8771929824048424	0.9234769687895731	86.19970574495946	11.463122329295473	0.13298330160446892
1	3	undersample	0.6	500	3	31	0.1	1.0	1.0	0.9545800192290884	0.823433624373545	0.8470588234795847	0.9427934621029511	91.27670261559369	14.807025674822828	0.16222129347085085
1	1	undersample	0.6	500	3	31	0.3	0.6	0.7	0.9387396829555876	0.7777481119590081	0.7529411764262975	0.9517446176618283	60.10841074455769	15.603254681875093	0.2595852042586857
1	2	undersample	0.6	500	3	31	0.3	0.6	0.7	0.9604155261854488	0.8179431935520941	0.8713450291888102	0.9205052005875148	78.42436935970046	10.961030482726839	0.13976560841961497
1	3	undersample	0.6	500	3	31	0.3	0.6	0.7	0.9517349882003322	0.795341427385306	0.8411764705387543	0.9309063892947185	71.3576126659564	12.174444788858123	0.17061170659217184
1	1	undersample	0.6	500	3	31	0.3	0.6	1.0	0.9378226123411503	0.7770469358004285	0.7529411764262975	0.9450631031852632	52.42727341380791	13.705561890578112	0.26142044920260354
1	2	undersample	0.6	500	3	31	0.3	0.6	1.0	0.9588297142062685	0.8228147990149566	0.8771929824048424	0.9249628528906021	88.04807305902965	11.690114820394493	0.1327696738130364
1	3	undersample	0.6	500	3	31	0.3	0.6	1.0	0.9487413687614719	0.8107531833496964	0.8588235293612456	0.9420505200524365	98.89313972463752	14.820208601289941	0.14986082607574797
1	1	undersample	0.6	500	3	31	0.3	1.0	0.7	0.9387396829555876	0.7777481119590081	0.7529411764262975	0.9517446176618283	60.10841074455769	15.603254681875093	0.2595852042586857
1	2	undersample	0.6	500	3	31	0.3	1.0	0.7	0.9604155261854488	0.8179431935520941	0.8713450291888102	0.9205052005875148	78.42436935970046	10.961030482726839	0.13976560841961497
1	3	undersample	0.6	500	3	31	0.3	1.0	0.7	0.9517349882003322	0.795341427385306	0.8411764705387543	0.9309063892947185	71.3576126659564	12.174444788858123	0.17061170659217184
1	1	undersample	0.6	500	3	31	0.3	1.0	1.0	0.9378226123411503	0.7770469358004285	0.7529411764262975	0.9450631031852632	52.42727341380791	13.705561890578112	0.26142044920260354
1	2	undersample	0.6	500	3	31	0.3	1.0	1.0	0.9588297142062685	0.8228147990149566	0.8771929824048424	0.9249628528906021	88.04807305902965	11.690114820394493	0.1327696738130364
1	3	undersample	0.6	500	3	31	0.3	1.0	1.0	0.9487413687614719	0.8107531833496964	0.8588235293612456	0.9420505200524365	98.89313972463752	14.820208601289941	0.14986082607574797
1	1	undersample	0.6	500	3	63	0.1	0.6	0.7	0.94122450762042	0.7931737268503094	0.758823529367128	0.9510022271644322	61.067613241098286	15.486895231844914	0.2536024219585212
1	2	undersample	0.6	500	3	63	0.1	0.6	0.7	0.9653163369046688	0.854144253843778	0.8771929824048424	0.9264487369916312	89.97112187054304	11.926278724027442	0.13255673127513753
1	3	undersample	0.6	500	3	63	0.1	0.6	0.7	0.9529979896862163	0.8318898805916694	0.8529411764204152	0.9405646359514075	91.78497961441917	14.350732877075478	0.1563516385743275
1	1	undersample	0.6	500	3	63	0.1	0.6	1.0	0.9410279924887548	0.7916920030226432	0.7705882352487889	0.9480326651748476	61.27727567543412	14.828316471458855	0.24198719174832256
1	2	undersample	0.6	500	3	63	0.1	0.6	1.0	0.9645516714023791	0.8508780940788985	0.8771929824048424	0.9234769687895731	86.19970574495946	11.463122329295473	0.13298330160446892
1	3	undersample	0.6	500	3	63	0.1	0.6	1.0	0.9545800192290884	0.823433624373545	0.8470588234795847	0.9427934621029511	91.27670261559369	14.807025674822828	0.16222129347085085
1	1	undersample	0.6	500	3	63	0.1	1.0	0.7	0.94122450762042	0.7931737268503094	0.758823529367128	0.9510022271644322	61.067613241098286	15.486895231844914	0.2536024219585212
1	2	undersample	0.6	500	3	63	0.1	1.0	0.7	0.9653163369046688	0.854144253843778	0.8771929824048424	0.9264487369916312	89.97112187054304	11.926278724027442	0.13255673127513753
1	3	undersample	0.6	500	3	63	0.1	1.0	0.7	0.9529979896862163	0.8318898805916694	0.8529411764204152	0.9405646359514075	91.78497961441917	14.350732877075478	0.1563516385743275
1	1	undersample	0.6	500	3	63	0.1	1.0	1.0	0.9410279924887548	0.7916920030226432	0.7705882352487889	0.9480326651748476	61.27727567543412	14.828316471458855	0.24198719174832256
1	2	undersample	0.6	500	3	63	0.1	1.0	1.0	0.9645516714023791	0.8508780940788985	0.8771929824048424	0.9234769687895731	86.19970574495946	11.463122329295473	0.13298330160446892
1	3	undersample	0.6	500	3	63	0.1	1.0	1.0	0.9545800192290884	0.823433624373545	0.8470588234795847	0.9427934621029511	91.27670261559369	14.807025674822828	0.16222129347085085
1	1	undersample	0.6	500	3	63	0.3	0.6	0.7	0.9387396829555876	0.7777481119590081	0.7529411764262975	0.9517446176618283	60.10841074455769	15.603254681875093	0.2595852042586857
1	2	undersample	0.6	500	3	63	0.3	0.6	0.7	0.9604155261854488	0.8179431935520941	0.8713450291888102	0.9205052005875148	78.42436935970046	10.961030482726839	0.13976560841961497
1	3	undersample	0.6	500	3	63	0.3	0.6	0.7	0.9517349882003322	0.795341427385306	0.8411764705387543	0.9309063892947185	71.3576126659564	12.174444788858123	0.17061170659217184
1	1	undersample	0.6	500	3	63	0.3	0.6	1.0	0.9378226123411503	0.7770469358004285	0.7529411764262975	0.9450631031852632	52.42727341380791	13.705561890578112	0.26142044920260354
1	2	undersample	0.6	500	3	63	0.3	0.6	1.0	0.9588297142062685	0.8228147990149566	0.8771929824048424	0.9249628528906021	88.04807305902965	11.690114820394493	0.1327696738130364
1	3	undersample	0.6	500	3	63	0.3	0.6	1.0	0.9487413687614719	0.8107531833496964	0.8588235293612456	0.9420505200524365	98.89313972463752	14.820208601289941	0.14986082607574797
1	1	undersample	0.6	500	3	63	0.3	1.0	0.7	0.9387396829555876	0.7777481119590081	0.7529411764262975	0.9517446176618283	60.10841074455769	15.603254681875093	0.2595852042586857
1	2	undersample	0.6	500	3	63	0.3	1.0	0.7	0.9604155261854488	0.8179431935520941	0.8713450291888102	0.9205052005875148	78.42436935970046	10.961030482726839	0.13976560841961497
1	3	undersample	0.6	500	3	63	0.3	1.0	0.7	0.9517349882003322	0.795341427385306	0.8411764705387543	0.9309063892947185	71.3576126659564	12.174444788858123	0.17061170659217184
1	1	undersample	0.6	500	3	63	0.3	1.0	1.0	0.9378226123411503	0.7770469358004285	0.7529411764262975	0.9450631031852632	52.42727341380791	13.705561890578112	0.26142044920260354
1	2	undersample	0.6	500	3	63	0.3	1.0	1.0	0.9588297142062685	0.8228147990149566	0.8771929824048424	0.9249628528906021	88.04807305902965	11.690114820394493	0.1327696738130364
1	3	undersample	0.6	500	3	63	0.3	1.0	1.0	0.9487413687614719	0.8107531833496964	0.8588235293612456	0.9420505200524365	98.89313972463752	14.820208601289941	0.14986082607574797
1	1	undersample	0.6	500	5	31	0.1	0.6	0.7	0.9442726756626927	0.7811063940094328	0.7352941176038061	0.9599109131331856	66.51232734172827	18.341498688449597	0.27576088157449424
1	2	undersample	0.6	500	5	31	0.1	0.6	0.7	0.9650904130062651	0.8481143594597167	0.8830409356208747	0.9338781574967766	106.6331225028955	13.354751904112595	0.12524017420027006
1	3	undersample	0.6	500	5	31	0.1	0.6	0.7	0.9550694869329605	0.8362242604892026	0.8588235293612456	0.9398216939008929	95.00512288066207	14.271312077706808	0.15021622724052547
1	1	undersample	0.6	500	5	31	0.1	0.6	1.0	0.9451242412332416	0.7907781957779667	0.747058823485467	0.9554565701488089	63.352309603506214	16.771466819383747	0.2647333031869834
1	2	undersample	0.6	500	5	31	0.1	0.6	1.0	0.9661809302850985	0.8358263797785775	0.8830409356208747	0.9346210995472911	107.93065777352224	13.506510425248104	0.12514061921389466
1	3	undersample	0.6	500	5	31	0.1	0.6	1.0	0.9553404422690325	0.8392828639006977	0.8529411764204152	0.9398216939008929	90.58022698920352	14.173563364845803	0.15647523670627272
1	1	undersample	0.6	500	5	31	0.1	1.0	0.7	0.9442726756626927	0.7811063940094328	0.7352941176038061	0.9599109131331856	66.51232734172827	18.341498688449597	0.27576088157449424
1	2	undersample	0.6	500	5	31	0.1	1.0	0.7	0.9650904130062651	0.8481143594597167	0.8830409356208747	0.9338781574967766	106.6331225028955	13.354751904112595	0.12524017420027006
1	3	undersample	0.6	500	5	31	0.1	1.0	0.7	0.9550694869329605	0.8362242604892026	0.8588235293612456	0.9398216939008929	95.00512288066207	14.271312077706808	0.15021622724052547
1	1	undersample	0.6	500	5	31	0.1	1.0	1.0	0.9451242412332416	0.7907781957779667	0.747058823485467	0.9554565701488089	63.352309603506214	16.771466819383747	0.2647333031869834
1	2	undersample	0.6	500	5	31	0.1	1.0	1.0	0.9661809302850985	0.8358263797785775	0.8830409356208747	0.9346210995472911	107.93065777352224	13.506510425248104	0.12514061921389466
1	3	undersample	0.6	500	5	31	0.1	1.0	1.0	0.9553404422690325	0.8392828639006977	0.8529411764204152	0.9398216939008929	90.58022698920352	14.173563364845803	0.15647523670627272
1	1	undersample	0.6	500	5	31	0.3	0.6	0.7	0.945914668762828	0.7785773368840427	0.758823529367128	0.9495174461696398	59.17896789620589	15.031398403556762	0.2539989855539671
1	2	undersample	0.6	500	5	31	0.3	0.6	0.7	0.9617406567433938	0.8341438732124858	0.8830409356208747	0.9264487369916312	95.09947545618736	12.005787248854292	0.12624450597932732
1	3	undersample	0.6	500	5	31	0.3	0.6	0.7	0.9525915566821082	0.8272255843081664	0.8588235293612456	0.9450222882544947	104.56754259673171	15.621300812296017	0.14938956562137704
1	1	undersample	0.6	500	5	31	0.3	0.6	1.0	0.9450019651513167	0.7816760839586455	0.747058823485467	0.9539717891540166	61.21341336686753	16.230451878321038	0.26514533945221597
1	2	undersample	0.6	500	5	31	0.3	0.6	1.0	0.9614321837282657	0.8239872313819946	0.8713450291888102	0.9257057949411167	84.38816525239923	11.72830251316619	0.13898040838079592
1	3	undersample	0.6	500	5	31	0.3	0.6	1.0	0.9515426973166681	0.8266151077062743	0.8470588234795847	0.9361069836483202	81.14488476945317	13.25745346318715	0.16338001698326454
1	1	undersample	0.6	500	5	31	0.3	1.0	0.7	0.945914668762828	0.7785773368840427	0.758823529367128	0.9495174461696398	59.17896789620589	15.031398403556762	0.2539989855539671
1	2	undersample	0.6	500	5	31	0.3	1.0	0.7	0.9617406567433938	0.8341438732124858	0.8830409356208747	0.9264487369916312	95.09947545618736	12.005787248854292	0.12624450597932732
1	3	undersample	0.6	500	5	31	0.3	1.0	0.7	0.9525915566821082	0.8272255843081664	0.8588235293612456	0.9450222882544947	104.56754259673171	15.621300812296017	0.14938956562137704
1	1	undersample	0.6	500	5	31	0.3	1.0	1.0	0.9450019651513167	0.7816760839586455	0.747058823485467	0.9539717891540166	61.21341336686753	16.230451878321038	0.26514533945221597
1	2	undersample	0.6	500	5	31	0.3	1.0	1.0	0.9614321837282657	0.8239872313819946	0.8713450291888102	0.9257057949411167	84.38816525239923	11.72830251316619	0.13898040838079592
1	3	undersample	0.6	500	5	31	0.3	1.0	1.0	0.9515426973166681	0.8266151077062743	0.8470588234795847	0.9361069836483202	81.14488476945317	13.25745346318715	0.16338001698326454
1	1	undersample	0.6	500	5	63	0.1	0.6	0.7	0.9442726756626927	0.7811063940094328	0.7352941176038061	0.9599109131331856	66.51232734172827	18.341498688449597	0.27576088157449424
1	2	undersample	0.6	500	5	63	0.1	0.6	0.7	0.9650904130062651	0.8481143594597167	0.8830409356208747	0.9338781574967766	106.6331225028955	13.354751904112595	0.12524017420027006
1	3	undersample	0.6	500	5	63	0.1	0.6	0.7	0.9550694869329605	0.8362242604892026	0.8588235293612456	0.9398216939008929	95.00512288066207	14.271312077706808	0.15021622724052547
1	1	undersample	0.6	500	5	63	0.1	0.6	1.0	0.9451242412332416	0.7907781957779667	0.747058823485467	0.9554565701488089	63.352309603506214	16.771466819383747	0.2647333031869834
1	2	undersample	0.6	500	5	63	0.1	0.6	1.0	0.9661809302850985	0.8358263797785775	0.8830409356208747	0.9346210995472911	107.93065777352224	13.506510425248104	0.12514061921389466
1	3	undersample	0.6	500	5	63	0.1	0.6	1.0	0.9553404422690325	0.8392828639006977	0.8529411764204152	0.9398216939008929	90.58022698920352	14.173563364845803	0.15647523670627272
1	1	undersample	0.6	500	5	63	0.1	1.0	0.7	0.9442726756626927	0.7811063940094328	0.7352941176038061	0.9599109131331856	66.51232734172827	18.341498688449597	0.27576088157449424
1	2	undersample	0.6	500	5	63	0.1	1.0	0.7	0.9650904130062651	0.8481143594597167	0.8830409356208747	0.9338781574967766	106.6331225028955	13.354751904112595	0.12524017420027006
1	3	undersample	0.6	500	5	63	0.1	1.0	0.7	0.9550694869329605	0.8362242604892026	0.8588235293612456	0.9398216939008929	95.00512288066207	14.271312077706808	0.15021622724052547
1	1	undersample	0.6	500	5	63	0.1	1.0	1.0	0.9451242412332416	0.7907781957779667	0.747058823485467	0.9554565701488089	63.352309603506214	16.771466819383747	0.2647333031869834
1	2	undersample	0.6	500	5	63	0.1	1.0	1.0	0.9661809302850985	0.8358263797785775	0.8830409356208747	0.9346210995472911	107.93065777352224	13.506510425248104	0.12514061921389466
1	3	undersample	0.6	500	5	63	0.1	1.0	1.0	0.9553404422690325	0.8392828639006977	0.8529411764204152	0.9398216939008929	90.58022698920352	14.173563364845803	0.15647523670627272
1	1	undersample	0.6	500	5	63	0.3	0.6	0.7	0.945914668762828	0.7785773368840427	0.758823529367128	0.9495174461696398	59.17896789620589	15.031398403556762	0.2539989855539671
1	2	undersample	0.6	500	5	63	0.3	0.6	0.7	0.9617406567433938	0.8341438732124858	0.8830409356208747	0.9264487369916312	95.09947545618736	12.005787248854292	0.12624450597932732
1	3	undersample	0.6	500	5	63	0.3	0.6	0.7	0.9525915566821082	0.8272255843081664	0.8588235293612456	0.9450222882544947	104.56754259673171	15.621300812296017	0.14938956562137704
1	1	undersample	0.6	500	5	63	0.3	0.6	1.0	0.9450019651513167	0.7816760839586455	0.747058823485467	0.9539717891540166	61.21341336686753	16.230451878321038	0.26514533945221597
1	2	undersample	0.6	500	5	63	0.3	0.6	1.0	0.9614321837282657	0.8239872313819946	0.8713450291888102	0.9257057949411167	84.38816525239923	11.72830251316619	0.13898040838079592
1	3	undersample	0.6	500	5	63	0.3	0.6	1.0	0.9515426973166681	0.8266151077062743	0.8470588234795847	0.9361069836483202	81.14488476945317	13.25745346318715	0.16338001698326454
1	1	undersample	0.6	500	5	63	0.3	1.0	0.7	0.945914668762828	0.7785773368840427	0.758823529367128	0.9495174461696398	59.17896789620589	15.031398403556762	0.2539989855539671
1	2	undersample	0.6	500	5	63	0.3	1.0	0.7	0.9617406567433938	0.8341438732124858	0.8830409356208747	0.9264487369916312	95.09947545618736	12.005787248854292	0.12624450597932732
1	3	undersample	0.6	500	5	63	0.3	1.0	0.7	0.9525915566821082	0.8272255843081664	0.8588235293612456	0.9450222882544947	104.56754259673171	15.621300812296017	0.14938956562137704
1	1	undersample	0.6	500	5	63	0.3	1.0	1.0	0.9450019651513167	0.7816760839586455	0.747058823485467	0.9539717891540166	61.21341336686753	16.230451878321038	0.26514533945221597
1	2	undersample	0.6	500	5	63	0.3	1.0	1.0	0.9614321837282657	0.8239872313819946	0.8713450291888102	0.9257057949411167	84.38816525239923	11.72830251316619	0.13898040838079592
1	3	undersample	0.6	500	5	63	0.3	1.0	1.0	0.9515426973166681	0.8266151077062743	0.8470588234795847	0.9361069836483202	81.14488476945317	13.25745346318715	0.16338001698326454
1	1	undersample	0.6	500	10	31	0.1	0.6	0.7	0.9461024498886415	0.7798323056128446	0.747058823485467	0.9569413511436011	65.63871589113484	17.34979312702044	0.2643225455447483
1	2	undersample	0.6	500	10	31	0.1	0.6	0.7	0.9666023652494286	0.8556257859091353	0.8888888888369071	0.9338781574967766	112.98873859811279	13.443193969702746	0.11897816549338747
1	3	undersample	0.6	500	10	31	0.1	0.6	0.7	0.9522900096145442	0.8501125998987001	0.8705882352429065	0.9420505200524365	109.36127962569438	15.023225157471996	0.13737242390797247
1	1	undersample	0.6	500	10	31	0.1	0.6	1.0	0.9424341674308923	0.7918408589944991	0.758823529367128	0.956198960646205	68.68621626628104	17.32432305988538	0.252224147940552
1	2	undersample	0.6	500	10	31	0.1	0.6	1.0	0.9651903408844051	0.850672944926259	0.8830409356208747	0.9361069836483202	110.61625401711895	13.82061526966095	0.12494198331250247
1	3	undersample	0.6	500	10	31	0.1	0.6	1.0	0.9546193514552923	0.8543046155603576	0.8470588234795847	0.9390787518503784	85.37333995908241	13.904158403938768	0.16286299161857
1	1	undersample	0.6	500	10	31	0.1	1.0	0.7	0.9461024498886415	0.7798323056128446	0.747058823485467	0.9569413511436011	65.63871589113484	17.34979312702044	0.2643225455447483
1	2	undersample	0.6	500	10	31	0.1	1.0	0.7	0.9666023652494286	0.8556257859091353	0.8888888888369071	0.9338781574967766	112.98873859811279	13.443193969702746	0.11897816549338747
1	3	undersample	0.6	500	10	31	0.1	1.0	0.7	0.9522900096145442	0.8501125998987001	0.8705882352429065	0.9420505200524365	109.36127962569438	15.023225157471996	0.13737242390797247
1	1	undersample	0.6	500	10	31	0.1	1.0	1.0	0.9424341674308923	0.7918408589944991	0.758823529367128	0.956198960646205	68.68621626628104	17.32432305988538	0.252224147940552
1	2	undersample	0.6	500	10	31	0.1	1.0	1.0	0.9651903408844051	0.850672944926259	0.8830409356208747	0.9361069836483202	110.61625401711895	13.82061526966095	0.12494198331250247
1	3	undersample	0.6	500	10	31	0.1	1.0	1.0	0.9546193514552923	0.8543046155603576	0.8470588234795847	0.9390787518503784	85.37333995908241	13.904158403938768	0.16286299161857
1	1	undersample	0.6	500	10	31	0.3	0.6	0.7	0.9437093322852527	0.7745621300930392	0.7647058823079584	0.956198960646205	70.94913417328999	17.458620137868987	0.24607233945569756
1	2	undersample	0.6	500	10	31	0.3	0.6	0.7	0.9655248820416568	0.8489197800104534	0.8888888888369071	0.9264487369916312	100.76765568976245	12.085295773681143	0.11993228068351697
1	3	undersample	0.6	500	10	31	0.3	0.6	0.7	0.9546980159077004	0.8480059078523684	0.876470588183737	0.9442793462039801	120.24060535013018	15.729722664329483	0.13081871482699084
1	1	undersample	0.6	500	10	31	0.3	0.6	1.0	0.9431765579282937	0.7862069148856144	0.758823529367128	0.956198960646205	68.68621626628104	17.32432305988538	0.252224147940552
1	2	undersample	0.6	500	10	31	0.3	0.6	1.0	0.9662287218789917	0.8400478251810137	0.8771929824048424	0.9338781574967766	100.88280313233376	13.266309838522446	0.13150218290715254
1	3	undersample	0.6	500	10	31	0.3	0.6	1.0	0.9530985053754042	0.8512141005027585	0.8705882352429065	0.9375928677493494	101.06924157161023	13.950137818301236	0.13802554160579883
1	1	undersample	0.6	500	10	31	0.3	1.0	0.7	0.9437093322852527	0.7745621300930392	0.7647058823079584	0.956198960646205	70.94913417328999	17.458620137868987	0.24607233945569756
1	2	undersample	0.6	500	10	31	0.3	1.0	0.7	0.9655248820416568	0.8489197800104534	0.8888888888369071	0.9264487369916312	100.76765568976245	12.085295773681143	0.11993228068351697
1	3	undersample	0.6	500	10	31	0.3	1.0	0.7	0.9546980159077004	0.8480059078523684	0.876470588183737	0.9442793462039801	120.24060535013018	15.729722664329483	0.13081871482699084
1	1	undersample	0.6	500	10	31	0.3	1.0	1.0	0.9431765579282937	0.7862069148856144	0.758823529367128	0.956198960646205	68.68621626628104	17.32432305988538	0.252224147940552
1	2	undersample	0.6	500	10	31	0.3	1.0	1.0	0.9662287218789917	0.8400478251810137	0.8771929824048424	0.9338781574967766	100.88280313233376	13.266309838522446	0.13150218290715254
1	3	undersample	0.6	500	10	31	0.3	1.0	1.0	0.9530985053754042	0.8512141005027585	0.8705882352429065	0.9375928677493494	101.06924157161023	13.950137818301236	0.13802554160579883
1	1	undersample	0.6	500	10	63	0.1	0.6	0.7	0.9451067732215381	0.7793885359253614	0.747058823485467	0.9539717891540166	61.21341336686753	16.230451878321038	0.26514533945221597
1	2	undersample	0.6	500	10	63	0.1	0.6	0.7	0.967970942710913	0.8544416436231836	0.8947368420529394	0.9338781574967766	120.05053419642176	13.531636035292896	0.112716156786505
1	3	undersample	0.6	500	10	63	0.1	0.6	0.7	0.9528275500393323	0.8508112450947833	0.8470588234795847	0.9479940564565529	100.95821709931505	16.287727957375683	0.16133136475430107
1	1	undersample	0.6	500	10	63	0.1	0.6	1.0	0.9414122887462334	0.7842686037152492	0.758823529367128	0.9532293986566205	64.12541994184005	16.22436627556593	0.25300989294146964
1	2	undersample	0.6	500	10	63	0.1	0.6	1.0	0.967171519685792	0.8560755670121369	0.8947368420529394	0.9353640415978057	123.00571839824073	13.842708079895726	0.11253710014539069
1	3	undersample	0.6	500	10	63	0.1	0.6	1.0	0.9569530635433965	0.8532383255717912	0.8470588234795847	0.9346210995472911	79.17480903400136	12.956147748780479	0.16363976263546673
1	1	undersample	0.6	500	10	63	0.1	1.0	0.7	0.9451067732215381	0.7793885359253614	0.747058823485467	0.9539717891540166	61.21341336686753	16.230451878321038	0.26514533945221597
1	2	undersample	0.6	500	10	63	0.1	1.0	0.7	0.967970942710913	0.8544416436231836	0.8947368420529394	0.9338781574967766	120.05053419642176	13.531636035292896	0.112716156786505
1	3	undersample	0.6	500	10	63	0.1	1.0	0.7	0.9528275500393323	0.8508112450947833	0.8470588234795847	0.9479940564565529	100.95821709931505	16.287727957375683	0.16133136475430107
1	1	undersample	0.6	500	10	63	0.1	1.0	1.0	0.9414122887462334	0.7842686037152492	0.758823529367128	0.9532293986566205	64.12541994184005	16.22436627556593	0.25300989294146964
1	2	undersample	0.6	500	10	63	0.1	1.0	1.0	0.967171519685792	0.8560755670121369	0.8947368420529394	0.9353640415978057	123.00571839824073	13.842708079895726	0.11253710014539069
1	3	undersample	0.6	500	10	63	0.1	1.0	1.0	0.9569530635433965	0.8532383255717912	0.8470588234795847	0.9346210995472911	79.17480903400136	12.956147748780479	0.16363976263546673
1	1	undersample	0.6	500	10	63	0.3	0.6	0.7	0.9475217258395563	0.788614806199927	0.747058823485467	0.9532293986566205	60.19489133851991	15.972825713154055	0.2653518389356044
1	2	undersample	0.6	500	10	63	0.3	0.6	0.7	0.9645994629962722	0.8364042717700783	0.9005847952689716	0.931649331345233	123.47567492779835	13.17594518435936	0.10670882307229472
1	3	undersample	0.6	500	10	63	0.3	0.6	0.7	0.9548771960492963	0.8484848705001462	0.8823529411245674	0.9427934621029511	123.60386582518326	15.423985077940447	0.12478561037659132
1	1	undersample	0.6	500	10	63	0.3	0.6	1.0	0.9387484169614395	0.7767044880769317	0.747058823485467	0.9495174461696398	55.55162906134963	14.798353467067509	0.26638917996821193
1	2	undersample	0.6	500	10	63	0.3	0.6	1.0	0.9650686895544954	0.8470864186832792	0.8830409356208747	0.9279346210926603	97.21595916754504	12.253329219610157	0.12604235304959338
1	3	undersample	0.6	500	10	63	0.3	0.6	1.0	0.9521370509570842	0.8459976066857614	0.8647058823020761	0.9338781574967766	90.26817839657245	13.077460016110747	0.14487341326393183
1	1	undersample	0.6	500	10	63	0.3	1.0	0.7	0.9475217258395563	0.788614806199927	0.747058823485467	0.9532293986566205	60.19489133851991	15.972825713154055	0.2653518389356044
1	2	undersample	0.6	500	10	63	0.3	1.0	0.7	0.9645994629962722	0.8364042717700783	0.9005847952689716	0.931649331345233	123.47567492779835	13.17594518435936	0.10670882307229472
1	3	undersample	0.6	500	10	63	0.3	1.0	0.7	0.9548771960492963	0.8484848705001462	0.8823529411245674	0.9427934621029511	123.60386582518326	15.423985077940447	0.12478561037659132
1	1	undersample	0.6	500	10	63	0.3	1.0	1.0	0.9387484169614395	0.7767044880769317	0.747058823485467	0.9495174461696398	55.55162906134963	14.798353467067509	0.26638917996821193
1	2	undersample	0.6	500	10	63	0.3	1.0	1.0	0.9650686895544954	0.8470864186832792	0.8830409356208747	0.9279346210926603	97.21595916754504	12.253329219610157	0.12604235304959338
1	3	undersample	0.6	500	10	63	0.3	1.0	1.0	0.9521370509570842	0.8459976066857614	0.8647058823020761	0.9338781574967766	90.26817839657245	13.077460016110747	0.14487341326393183
1	1	undersample	0.8	100	3	31	0.1	0.6	0.7	0.9490196078431372	0.7958281298271744	0.7999999999529411	0.9472902746774515	71.88730762802045	15.177461906372208	0.21112852446825003
1	2	undersample	0.8	100	3	31	0.1	0.6	0.7	0.9702345263853044	0.8769170775965441	0.8830409356208747	0.9130757800823694	79.307250464325	10.158743269369712	0.1280934897732578
1	3	undersample	0.8	100	3	31	0.1	0.6	0.7	0.9583602831920287	0.860826369101041	0.8705882352429065	0.9264487369916312	84.73643874434127	11.836480860689518	0.13968583278602295
1	1	undersample	0.8	100	3	31	0.1	0.6	1.0	0.9490589108694701	0.7986848968292152	0.811764705834602	0.9517446176618283	85.05574815807711	16.822258953896586	0.19777920325942863
1	2	undersample	0.8	100	3	31	0.1	0.6	1.0	0.9694872396444305	0.8752774761645881	0.8888888888369071	0.9153046062339131	86.45612391242895	10.495125465035319	0.12139249512393764
1	3	undersample	0.8	100	3	31	0.1	0.6	1.0	0.9567258106808846	0.8617981666182265	0.8529411764204152	0.9309063892947185	78.14407056475423	12.344716743947048	0.1579738024048398
1	1	undersample	0.8	100	3	31	0.1	1.0	0.7	0.9490196078431372	0.7958281298271744	0.7999999999529411	0.9472902746774515	71.88730762802045	15.177461906372208	0.21112852446825003
1	2	undersample	0.8	100	3	31	0.1	1.0	0.7	0.9702345263853044	0.8769170775965441	0.8830409356208747	0.9130757800823694	79.307250464325	10.158743269369712	0.1280934897732578
1	3	undersample	0.8	100	3	31	0.1	1.0	0.7	0.9583602831920287	0.860826369101041	0.8705882352429065	0.9264487369916312	84.73643874434127	11.836480860689518	0.13968583278602295
1	1	undersample	0.8	100	3	31	0.1	1.0	1.0	0.9490589108694701	0.7986848968292152	0.811764705834602	0.9517446176618283	85.05574815807711	16.822258953896586	0.19777920325942863
1	2	undersample	0.8	100	3	31	0.1	1.0	1.0	0.9694872396444305	0.8752774761645881	0.8888888888369071	0.9153046062339131	86.45612391242895	10.495125465035319	0.12139249512393764
1	3	undersample	0.8	100	3	31	0.1	1.0	1.0	0.9567258106808846	0.8617981666182265	0.8529411764204152	0.9309063892947185	78.14407056475423	12.344716743947048	0.1579738024048398
1	1	undersample	0.8	100	3	31	0.3	0.6	0.7	0.9419537971090439	0.765717046872984	0.811764705834602	0.938381588708698	65.67468553434388	13.174058809409816	0.20059567922519747
1	2	undersample	0.8	100	3	31	0.3	0.6	0.7	0.9618188611697644	0.839254236514427	0.8830409356208747	0.8937592867689914	63.51502480748766	8.311699212559018	0.1308619275927437
1	3	undersample	0.8	100	3	31	0.3	0.6	0.7	0.9531334673542523	0.835748111200751	0.8588235293612456	0.9286775631431748	79.21005393967039	12.04141987844688	0.15201882194800143
1	1	undersample	0.8	100	3	31	0.3	0.6	1.0	0.9419101270797852	0.778854705962926	0.7823529411304498	0.9458054936826593	62.733048165020726	14.436016672781328	0.2301181987439312
1	2	undersample	0.8	100	3	31	0.3	0.6	1.0	0.9633568815550516	0.8467505905511001	0.9005847952689716	0.8930163447184769	75.61600000856268	8.417965423965612	0.11132517809527574
1	3	undersample	0.8	100	3	31	0.3	0.6	1.0	0.9488986976662879	0.81567028614288	0.8705882352429065	0.9227340267390585	80.33914553948644	11.267419354553075	0.14024817510193358
1	1	undersample	0.8	100	3	31	0.3	1.0	0.7	0.9419537971090439	0.765717046872984	0.811764705834602	0.938381588708698	65.67468553434388	13.174058809409816	0.20059567922519747
1	2	undersample	0.8	100	3	31	0.3	1.0	0.7	0.9618188611697644	0.839254236514427	0.8830409356208747	0.8937592867689914	63.51502480748766	8.311699212559018	0.1308619275927437
1	3	undersample	0.8	100	3	31	0.3	1.0	0.7	0.9531334673542523	0.835748111200751	0.8588235293612456	0.9286775631431748	79.21005393967039	12.04141987844688	0.15201882194800143
1	1	undersample	0.8	100	3	31	0.3	1.0	1.0	0.9419101270797852	0.778854705962926	0.7823529411304498	0.9458054936826593	62.733048165020726	14.436016672781328	0.2301181987439312
1	2	undersample	0.8	100	3	31	0.3	1.0	1.0	0.9633568815550516	0.8467505905511001	0.9005847952689716	0.8930163447184769	75.61600000856268	8.417965423965612	0.11132517809527574
1	3	undersample	0.8	100	3	31	0.3	1.0	1.0	0.9488986976662879	0.81567028614288	0.8705882352429065	0.9227340267390585	80.33914553948644	11.267419354553075	0.14024817510193358
1	1	undersample	0.8	100	3	63	0.1	0.6	0.7	0.9490196078431372	0.7958281298271744	0.7999999999529411	0.9472902746774515	71.88730762802045	15.177461906372208	0.21112852446825003
1	2	undersample	0.8	100	3	63	0.1	0.6	0.7	0.9702345263853044	0.8769170775965441	0.8830409356208747	0.9130757800823694	79.307250464325	10.158743269369712	0.1280934897732578
1	3	undersample	0.8	100	3	63	0.1	0.6	0.7	0.9583602831920287	0.860826369101041	0.8705882352429065	0.9264487369916312	84.73643874434127	11.836480860689518	0.13968583278602295
1	1	undersample	0.8	100	3	63	0.1	0.6	1.0	0.9490589108694701	0.7986848968292152	0.811764705834602	0.9517446176618283	85.05574815807711	16.822258953896586	0.19777920325942863
1	2	undersample	0.8	100	3	63	0.1	0.6	1.0	0.9694872396444305	0.8752774761645881	0.8888888888369071	0.9153046062339131	86.45612391242895	10.495125465035319	0.12139249512393764
1	3	undersample	0.8	100	3	63	0.1	0.6	1.0	0.9567258106808846	0.8617981666182265	0.8529411764204152	0.9309063892947185	78.14407056475423	12.344716743947048	0.1579738024048398
1	1	undersample	0.8	100	3	63	0.1	1.0	0.7	0.9490196078431372	0.7958281298271744	0.7999999999529411	0.9472902746774515	71.88730762802045	15.177461906372208	0.21112852446825003
1	2	undersample	0.8	100	3	63	0.1	1.0	0.7	0.9702345263853044	0.8769170775965441	0.8830409356208747	0.9130757800823694	79.307250464325	10.158743269369712	0.1280934897732578
1	3	undersample	0.8	100	3	63	0.1	1.0	0.7	0.9583602831920287	0.860826369101041	0.8705882352429065	0.9264487369916312	84.73643874434127	11.836480860689518	0.13968583278602295
1	1	undersample	0.8	100	3	63	0.1	1.0	1.0	0.9490589108694701	0.7986848968292152	0.811764705834602	0.9517446176618283	85.05574815807711	16.822258953896586	0.19777920325942863
1	2	undersample	0.8	100	3	63	0.1	1.0	1.0	0.9694872396444305	0.8752774761645881	0.8888888888369071	0.9153046062339131	86.45612391242895	10.495125465035319	0.12139249512393764
1	3	undersample	0.8	100	3	63	0.1	1.0	1.0	0.9567258106808846	0.8617981666182265	0.8529411764204152	0.9309063892947185	78.14407056475423	12.344716743947048	0.1579738024048398
1	1	undersample	0.8	100	3	63	0.3	0.6	0.7	0.9419537971090439	0.765717046872984	0.811764705834602	0.938381588708698	65.67468553434388	13.174058809409816	0.20059567922519747
1	2	undersample	0.8	100	3	63	0.3	0.6	0.7	0.9618188611697644	0.839254236514427	0.8830409356208747	0.8937592867689914	63.51502480748766	8.311699212559018	0.1308619275927437
1	3	undersample	0.8	100	3	63	0.3	0.6	0.7	0.9531334673542523	0.835748111200751	0.8588235293612456	0.9286775631431748	79.21005393967039	12.04141987844688	0.15201882194800143
1	1	undersample	0.8	100	3	63	0.3	0.6	1.0	0.9419101270797852	0.778854705962926	0.7823529411304498	0.9458054936826593	62.733048165020726	14.436016672781328	0.2301181987439312
1	2	undersample	0.8	100	3	63	0.3	0.6	1.0	0.9633568815550516	0.8467505905511001	0.9005847952689716	0.8930163447184769	75.61600000856268	8.417965423965612	0.11132517809527574
1	3	undersample	0.8	100	3	63	0.3	0.6	1.0	0.9488986976662879	0.81567028614288	0.8705882352429065	0.9227340267390585	80.33914553948644	11.267419354553075	0.14024817510193358
1	1	undersample	0.8	100	3	63	0.3	1.0	0.7	0.9419537971090439	0.765717046872984	0.811764705834602	0.938381588708698	65.67468553434388	13.174058809409816	0.20059567922519747
1	2	undersample	0.8	100	3	63	0.3	1.0	0.7	0.9618188611697644	0.839254236514427	0.8830409356208747	0.8937592867689914	63.51502480748766	8.311699212559018	0.1308619275927437
1	3	undersample	0.8	100	3	63	0.3	1.0	0.7	0.9531334673542523	0.835748111200751	0.8588235293612456	0.9286775631431748	79.21005393967039	12.04141987844688	0.15201882194800143
1	1	undersample	0.8	100	3	63	0.3	1.0	1.0	0.9419101270797852	0.778854705962926	0.7823529411304498	0.9458054936826593	62.733048165020726	14.436016672781328	0.2301181987439312
1	2	undersample	0.8	100	3	63	0.3	1.0	1.0	0.9633568815550516	0.8467505905511001	0.9005847952689716	0.8930163447184769	75.61600000856268	8.417965423965612	0.11132517809527574
1	3	undersample	0.8	100	3	63	0.3	1.0	1.0	0.9488986976662879	0.81567028614288	0.8705882352429065	0.9227340267390585	80.33914553948644	11.267419354553075	0.14024817510193358
1	1	undersample	0.8	100	5	31	0.1	0.6	0.7	0.9513777894231189	0.7841750310707918	0.7764705881896193	0.9450631031852632	59.756743961454	14.133860699658678	0.23652326357018824
1	2	undersample	0.8	100	5	31	0.1	0.6	0.7	0.9677928104064023	0.8725066491506994	0.8888888888369071	0.9167904903349422	88.1428401843768	10.682538397228347	0.121195748780664
1	3	undersample	0.8	100	5	31	0.1	0.6	0.7	0.9574119395157766	0.8621557353723796	0.8588235293612456	0.9279346210926603	78.33074079919515	11.917281546423139	0.15214053437419017
1	1	undersample	0.8	100	5	31	0.1	0.6	1.0	0.9489934058255818	0.8006808478684401	0.7882352940712802	0.9458054936826593	64.96041195162695	14.544558151524043	0.22389878796874918
1	2	undersample	0.8	100	5	31	0.1	0.6	1.0	0.9675147502237514	0.8707336162746168	0.8830409356208747	0.9175334323854567	84.00223634208733	10.707864460536884	0.12747117323053458
1	3	undersample	0.8	100	5	31	0.1	0.6	1.0	0.9539769250939603	0.8502056020610401	0.8470588234795847	0.9257057949411167	69.00921801570826	11.401410228349976	0.16521574749133577
1	1	undersample	0.8	100	5	31	0.1	1.0	0.7	0.9513777894231189	0.7841750310707918	0.7764705881896193	0.9450631031852632	59.756743961454	14.133860699658678	0.23652326357018824
1	2	undersample	0.8	100	5	31	0.1	1.0	0.7	0.9677928104064023	0.8725066491506994	0.8888888888369071	0.9167904903349422	88.1428401843768	10.682538397228347	0.121195748780664
1	3	undersample	0.8	100	5	31	0.1	1.0	0.7	0.9574119395157766	0.8621557353723796	0.8588235293612456	0.9279346210926603	78.33074079919515	11.917281546423139	0.15214053437419017
1	1	undersample	0.8	100	5	31	0.1	1.0	1.0	0.9489934058255818	0.8006808478684401	0.7882352940712802	0.9458054936826593	64.96041195162695	14.544558151524043	0.22389878796874918
1	2	undersample	0.8	100	5	31	0.1	1.0	1.0	0.9675147502237514	0.8707336162746168	0.8830409356208747	0.9175334323854567	84.00223634208733	10.707864460536884	0.12747117323053458
1	3	undersample	0.8	100	5	31	0.1	1.0	1.0	0.9539769250939603	0.8502056020610401	0.8470588234795847	0.9257057949411167	69.00921801570826	11.401410228349976	0.16521574749133577
1	1	undersample	0.8	100	5	31	0.3	0.6	0.7	0.9489977728285078	0.7866125733416377	0.8058823528937716	0.9465478841800554	73.5163975471378	15.076712862803914	0.2050795826600853
1	2	undersample	0.8	100	5	31	0.3	0.6	0.7	0.9638999678492913	0.8515546172064403	0.8888888888369071	0.9101040118803113	80.9917207343136	9.887969513986919	0.12208616651702396
1	3	undersample	0.8	100	5	31	0.3	0.6	0.7	0.9587798269382046	0.8420915676901375	0.8823529411245674	0.9249628528906021	92.45047640437548	11.758880201686887	0.12719111609278416
1	1	undersample	0.8	100	5	31	0.3	0.6	1.0	0.9488842307524346	0.7736962453139758	0.7823529411304498	0.944320712687867	60.964311351015546	14.051056297364015	0.23048001980730712
1	2	undersample	0.8	100	5	31	0.3	0.6	1.0	0.9611106766420757	0.8357849269055316	0.8654970759727779	0.8989598811225933	57.250630501426656	8.565874624159443	0.14962060638685334
1	3	undersample	0.8	100	5	31	0.3	0.6	1.0	0.9564941875710165	0.8371911812306675	0.8882352940653979	0.9227340267390585	94.90989987850156	11.49581299011834	0.12112342396036292
1	1	undersample	0.8	100	5	31	0.3	1.0	0.7	0.9489977728285078	0.7866125733416377	0.8058823528937716	0.9465478841800554	73.5163975471378	15.076712862803914	0.2050795826600853
1	2	undersample	0.8	100	5	31	0.3	1.0	0.7	0.9638999678492913	0.8515546172064403	0.8888888888369071	0.9101040118803113	80.9917207343136	9.887969513986919	0.12208616651702396
1	3	undersample	0.8	100	5	31	0.3	1.0	0.7	0.9587798269382046	0.8420915676901375	0.8823529411245674	0.9249628528906021	92.45047640437548	11.758880201686887	0.12719111609278416
1	1	undersample	0.8	100	5	31	0.3	1.0	1.0	0.9488842307524346	0.7736962453139758	0.7823529411304498	0.944320712687867	60.964311351015546	14.051056297364015	0.23048001980730712
1	2	undersample	0.8	100	5	31	0.3	1.0	1.0	0.9611106766420757	0.8357849269055316	0.8654970759727779	0.8989598811225933	57.250630501426656	8.565874624159443	0.14962060638685334
1	3	undersample	0.8	100	5	31	0.3	1.0	1.0	0.9564941875710165	0.8371911812306675	0.8882352940653979	0.9227340267390585	94.90989987850156	11.49581299011834	0.12112342396036292
1	1	undersample	0.8	100	5	63	0.1	0.6	0.7	0.9513777894231189	0.7841750310707918	0.7764705881896193	0.9450631031852632	59.756743961454	14.133860699658678	0.23652326357018824
1	2	undersample	0.8	100	5	63	0.1	0.6	0.7	0.9677928104064023	0.8725066491506994	0.8888888888369071	0.9167904903349422	88.1428401843768	10.682538397228347	0.121195748780664
1	3	undersample	0.8	100	5	63	0.1	0.6	0.7	0.9574119395157766	0.8621557353723796	0.8588235293612456	0.9279346210926603	78.33074079919515	11.917281546423139	0.15214053437419017
1	1	undersample	0.8	100	5	63	0.1	0.6	1.0	0.9489934058255818	0.8006808478684401	0.7882352940712802	0.9458054936826593	64.96041195162695	14.544558151524043	0.22389878796874918
1	2	undersample	0.8	100	5	63	0.1	0.6	1.0	0.9675147502237514	0.8707336162746168	0.8830409356208747	0.9175334323854567	84.00223634208733	10.707864460536884	0.12747117323053458
1	3	undersample	0.8	100	5	63	0.1	0.6	1.0	0.9539769250939603	0.8502056020610401	0.8470588234795847	0.9257057949411167	69.00921801570826	11.401410228349976	0.16521574749133577
1	1	undersample	0.8	100	5	63	0.1	1.0	0.7	0.9513777894231189	0.7841750310707918	0.7764705881896193	0.9450631031852632	59.756743961454	14.133860699658678	0.23652326357018824
1	2	undersample	0.8	100	5	63	0.1	1.0	0.7	0.9677928104064023	0.8725066491506994	0.8888888888369071	0.9167904903349422	88.1428401843768	10.682538397228347	0.121195748780664
1	3	undersample	0.8	100	5	63	0.1	1.0	0.7	0.9574119395157766	0.8621557353723796	0.8588235293612456	0.9279346210926603	78.33074079919515	11.917281546423139	0.15214053437419017
1	1	undersample	0.8	100	5	63	0.1	1.0	1.0	0.9489934058255818	0.8006808478684401	0.7882352940712802	0.9458054936826593	64.96041195162695	14.544558151524043	0.22389878796874918
1	2	undersample	0.8	100	5	63	0.1	1.0	1.0	0.9675147502237514	0.8707336162746168	0.8830409356208747	0.9175334323854567	84.00223634208733	10.707864460536884	0.12747117323053458
1	3	undersample	0.8	100	5	63	0.1	1.0	1.0	0.9539769250939603	0.8502056020610401	0.8470588234795847	0.9257057949411167	69.00921801570826	11.401410228349976	0.16521574749133577
1	1	undersample	0.8	100	5	63	0.3	0.6	0.7	0.9489977728285078	0.7866125733416377	0.8058823528937716	0.9465478841800554	73.5163975471378	15.076712862803914	0.2050795826600853
1	2	undersample	0.8	100	5	63	0.3	0.6	0.7	0.9638999678492913	0.8515546172064403	0.8888888888369071	0.9101040118803113	80.9917207343136	9.887969513986919	0.12208616651702396
1	3	undersample	0.8	100	5	63	0.3	0.6	0.7	0.9587798269382046	0.8420915676901375	0.8823529411245674	0.9249628528906021	92.45047640437548	11.758880201686887	0.12719111609278416
1	1	undersample	0.8	100	5	63	0.3	0.6	1.0	0.9488842307524346	0.7736962453139758	0.7823529411304498	0.944320712687867	60.964311351015546	14.051056297364015	0.23048001980730712
1	2	undersample	0.8	100	5	63	0.3	0.6	1.0	0.9611106766420757	0.8357849269055316	0.8654970759727779	0.8989598811225933	57.250630501426656	8.565874624159443	0.14962060638685334
1	3	undersample	0.8	100	5	63	0.3	0.6	1.0	0.9564941875710165	0.8371911812306675	0.8882352940653979	0.9227340267390585	94.90989987850156	11.49581299011834	0.12112342396036292
1	1	undersample	0.8	100	5	63	0.3	1.0	0.7	0.9489977728285078	0.7866125733416377	0.8058823528937716	0.9465478841800554	73.5163975471378	15.076712862803914	0.2050795826600853
1	2	undersample	0.8	100	5	63	0.3	1.0	0.7	0.9638999678492913	0.8515546172064403	0.8888888888369071	0.9101040118803113	80.9917207343136	9.887969513986919	0.12208616651702396
1	3	undersample	0.8	100	5	63	0.3	1.0	0.7	0.9587798269382046	0.8420915676901375	0.8823529411245674	0.9249628528906021	92.45047640437548	11.758880201686887	0.12719111609278416
1	1	undersample	0.8	100	5	63	0.3	1.0	1.0	0.9488842307524346	0.7736962453139758	0.7823529411304498	0.944320712687867	60.964311351015546	14.051056297364015	0.23048001980730712
1	2	undersample	0.8	100	5	63	0.3	1.0	1.0	0.9611106766420757	0.8357849269055316	0.8654970759727779	0.8989598811225933	57.250630501426656	8.565874624159443	0.14962060638685334
1	3	undersample	0.8	100	5	63	0.3	1.0	1.0	0.9564941875710165	0.8371911812306675	0.8882352940653979	0.9227340267390585	94.90989987850156	11.49581299011834	0.12112342396036292
1	1	undersample	0.8	100	10	31	0.1	0.6	0.7	0.9494737761474299	0.7932802921410824	0.7823529411304498	0.9480326651748476	65.57566086529452	15.054702982473493	0.22957759217466744
1	2	undersample	0.8	100	10	31	0.1	0.6	0.7	0.9699173639894685	0.8691707168502091	0.8947368420529394	0.9115898959813404	87.6428405450529	10.120299605813189	0.11547205301022201
1	3	undersample	0.8	100	10	31	0.1	0.6	0.7	0.9593173673629928	0.868949240989054	0.8705882352429065	0.9271916790421457	85.66974178447772	11.95726126103418	0.1395739050366003
1	1	undersample	0.8	100	10	31	0.1	0.6	1.0	0.9488885977553604	0.7887451396381239	0.7647058823079584	0.9458054936826593	56.719165914156925	14.110392236553176	0.2487764310694775
1	2	undersample	0.8	100	10	31	0.1	0.6	1.0	0.965255511239714	0.8623098343888679	0.8888888888369071	0.9182763744359713	89.8908915859367	10.876766344302954	0.12099963915694094
1	3	undersample	0.8	100	10	31	0.1	0.6	1.0	0.9550607464382485	0.8559485548611799	0.8647058823020761	0.931649331345233	87.11623923217667	12.651021164978125	0.1452200003732833
1	1	undersample	0.8	100	10	31	0.1	1.0	0.7	0.9494737761474299	0.7932802921410824	0.7823529411304498	0.9480326651748476	65.57566086529452	15.054702982473493	0.22957759217466744
1	2	undersample	0.8	100	10	31	0.1	1.0	0.7	0.9699173639894685	0.8691707168502091	0.8947368420529394	0.9115898959813404	87.6428405450529	10.120299605813189	0.11547205301022201
1	3	undersample	0.8	100	10	31	0.1	1.0	0.7	0.9593173673629928	0.868949240989054	0.8705882352429065	0.9271916790421457	85.66974178447772	11.95726126103418	0.1395739050366003
1	1	undersample	0.8	100	10	31	0.1	1.0	1.0	0.9488885977553604	0.7887451396381239	0.7647058823079584	0.9458054936826593	56.719165914156925	14.110392236553176	0.2487764310694775
1	2	undersample	0.8	100	10	31	0.1	1.0	1.0	0.965255511239714	0.8623098343888679	0.8888888888369071	0.9182763744359713	89.8908915859367	10.876766344302954	0.12099963915694094
1	3	undersample	0.8	100	10	31	0.1	1.0	1.0	0.9550607464382485	0.8559485548611799	0.8647058823020761	0.931649331345233	87.11623923217667	12.651021164978125	0.1452200003732833
1	1	undersample	0.8	100	10	31	0.3	0.6	0.7	0.9481680422725883	0.7801652495856735	0.7823529411304498	0.9391239792060941	55.45318616631977	12.851576078918225	0.23175540330254168
1	2	undersample	0.8	100	10	31	0.3	0.6	0.7	0.9657117037268753	0.853046681808134	0.9005847952689716	0.9071322436782532	88.48657154926417	9.69749603052617	0.10959284528569913
1	3	undersample	0.8	100	10	31	0.3	0.6	0.7	0.9570623197272966	0.8364645004095504	0.8941176470062283	0.9271916790421457	107.53739186831041	12.280430484305374	0.1141968314051171
1	1	undersample	0.8	100	10	31	0.3	0.6	1.0	0.9458142276955326	0.7810645096282487	0.7823529411304498	0.9502598366670361	68.67283584568693	15.72879402517013	0.22903951969867042
1	2	undersample	0.8	100	10	31	0.3	0.6	1.0	0.9612931536369402	0.845049992578558	0.8888888888369071	0.9086181277792823	79.54470106480235	9.727189539496946	0.12228581682801884
1	3	undersample	0.8	100	10	31	0.3	0.6	1.0	0.9572414998688926	0.8551472861511609	0.8882352940653979	0.9227340267390585	94.90989987850156	11.49581299011834	0.12112342396036292
1	1	undersample	0.8	100	10	31	0.3	1.0	0.7	0.9481680422725883	0.7801652495856735	0.7823529411304498	0.9391239792060941	55.45318616631977	12.851576078918225	0.23175540330254168
1	2	undersample	0.8	100	10	31	0.3	1.0	0.7	0.9657117037268753	0.853046681808134	0.9005847952689716	0.9071322436782532	88.48657154926417	9.69749603052617	0.10959284528569913
1	3	undersample	0.8	100	10	31	0.3	1.0	0.7	0.9570623197272966	0.8364645004095504	0.8941176470062283	0.9271916790421457	107.53739186831041	12.280430484305374	0.1141968314051171
1	1	undersample	0.8	100	10	31	0.3	1.0	1.0	0.9458142276955326	0.7810645096282487	0.7823529411304498	0.9502598366670361	68.67283584568693	15.72879402517013	0.22903951969867042
1	2	undersample	0.8	100	10	31	0.3	1.0	1.0	0.9612931536369402	0.845049992578558	0.8888888888369071	0.9086181277792823	79.54470106480235	9.727189539496946	0.12228581682801884
1	3	undersample	0.8	100	10	31	0.3	1.0	1.0	0.9572414998688926	0.8551472861511609	0.8882352940653979	0.9227340267390585	94.90989987850156	11.49581299011834	0.12112342396036292
1	1	undersample	0.8	100	10	63	0.1	0.6	0.7	0.9505655268789029	0.7958331628819371	0.7882352940712802	0.9465478841800554	65.91433724303361	14.746565865808206	0.2237231810780799
1	2	undersample	0.8	100	10	63	0.1	0.6	0.7	0.9679622533302051	0.8621321536884258	0.8947368420529394	0.9093610698297968	85.27867263222997	9.871439806917301	0.11575507274487987
1	3	undersample	0.8	100	10	63	0.1	0.6	0.7	0.9567476619176646	0.8611856580818541	0.8705882352429065	0.9234769687895731	81.18445045130906	11.3768117611651	0.14013534471288833
1	1	undersample	0.8	100	10	63	0.1	0.6	1.0	0.9489890388226561	0.7946739455604828	0.758823529367128	0.9517446176618283	62.055520027844935	15.725155109077244	0.2534046041587599
1	2	undersample	0.8	100	10	63	0.1	0.6	1.0	0.9659115594831557	0.8596317988771834	0.8830409356208747	0.9227340267390585	90.1644052175508	11.428586013571872	0.1267527366742193
1	3	undersample	0.8	100	10	63	0.1	0.6	1.0	0.9563674503976924	0.8557467897904952	0.8588235293612456	0.931649331345233	82.91846150405239	12.564959796508886	0.15153391343024614
1	1	undersample	0.8	100	10	63	0.1	1.0	0.7	0.9505655268789029	0.7958331628819371	0.7882352940712802	0.9465478841800554	65.91433724303361	14.746565865808206	0.2237231810780799
1	2	undersample	0.8	100	10	63	0.1	1.0	0.7	0.9679622533302051	0.8621321536884258	0.8947368420529394	0.9093610698297968	85.27867263222997	9.871439806917301	0.11575507274487987
1	3	undersample	0.8	100	10	63	0.1	1.0	0.7	0.9567476619176646	0.8611856580818541	0.8705882352429065	0.9234769687895731	81.18445045130906	11.3768117611651	0.14013534471288833
1	1	undersample	0.8	100	10	63	0.1	1.0	1.0	0.9489890388226561	0.7946739455604828	0.758823529367128	0.9517446176618283	62.055520027844935	15.725155109077244	0.2534046041587599
1	2	undersample	0.8	100	10	63	0.1	1.0	1.0	0.9659115594831557	0.8596317988771834	0.8830409356208747	0.9227340267390585	90.1644052175508	11.428586013571872	0.1267527366742193
1	3	undersample	0.8	100	10	63	0.1	1.0	1.0	0.9563674503976924	0.8557467897904952	0.8588235293612456	0.931649331345233	82.91846150405239	12.564959796508886	0.15153391343024614
1	1	undersample	0.8	100	10	63	0.3	0.6	0.7	0.944661338923097	0.77899551097358	0.7764705881896193	0.9428359316930748	57.29322122866478	13.583190898672335	0.23708197993490057
1	2	undersample	0.8	100	10	63	0.3	0.6	0.7	0.9660636236455428	0.848605191533531	0.9064327484850039	0.9093610698297968	97.19260378190367	10.000478235765893	0.1028933980025942
1	3	undersample	0.8	100	10	63	0.3	0.6	0.7	0.9520277947731841	0.8315779461838838	0.8882352940653979	0.9182763744359713	89.29950418445112	10.868768721987228	0.12171140174017521
1	1	undersample	0.8	100	10	63	0.3	0.6	1.0	0.9465959212192673	0.793477323178646	0.7941176470121107	0.9435783221904709	64.5056253653267	14.074687905348188	0.21819317587543946
1	2	undersample	0.8	100	10	63	0.3	0.6	1.0	0.9637479036869042	0.8456119471445578	0.8888888888369071	0.9086181277792823	79.54470106480235	9.727189539496946	0.12228581682801884
1	3	undersample	0.8	100	10	63	0.3	0.6	1.0	0.9563499694082684	0.8451864495863379	0.8823529411245674	0.9234769687895731	90.50969073153956	11.530552460640305	0.1273957679265983
1	1	undersample	0.8	100	10	63	0.3	1.0	0.7	0.944661338923097	0.77899551097358	0.7764705881896193	0.9428359316930748	57.29322122866478	13.583190898672335	0.23708197993490057
1	2	undersample	0.8	100	10	63	0.3	1.0	0.7	0.9660636236455428	0.848605191533531	0.9064327484850039	0.9093610698297968	97.19260378190367	10.000478235765893	0.1028933980025942
1	3	undersample	0.8	100	10	63	0.3	1.0	0.7	0.9520277947731841	0.8315779461838838	0.8882352940653979	0.9182763744359713	89.29950418445112	10.868768721987228	0.12171140174017521
1	1	undersample	0.8	100	10	63	0.3	1.0	1.0	0.9465959212192673	0.793477323178646	0.7941176470121107	0.9435783221904709	64.5056253653267	14.074687905348188	0.21819317587543946
1	2	undersample	0.8	100	10	63	0.3	1.0	1.0	0.9637479036869042	0.8456119471445578	0.8888888888369071	0.9086181277792823	79.54470106480235	9.727189539496946	0.12228581682801884
1	3	undersample	0.8	100	10	63	0.3	1.0	1.0	0.9563499694082684	0.8451864495863379	0.8823529411245674	0.9234769687895731	90.50969073153956	11.530552460640305	0.1273957679265983
1	1	undersample	0.8	300	3	31	0.1	0.6	0.7	0.944093628542731	0.7890759500508641	0.7882352940712802	0.9413511506982826	59.7440102715061	13.439908353821949	0.22495824594472835
1	2	undersample	0.8	300	3	31	0.1	0.6	0.7	0.9643257475039754	0.8566199580325626	0.8830409356208747	0.9026745913751659	70.02479729635947	9.073076161375516	0.12956946412466439
1	3	undersample	0.8	300	3	31	0.1	0.6	0.7	0.950987675902456	0.832017520923331	0.8647058823020761	0.9286775631431748	83.22009216642134	12.123895357066381	0.14568470436947387
1	1	undersample	0.8	300	3	31	0.1	0.6	1.0	0.9410105244770515	0.7676175184626393	0.7764705881896193	0.9391239792060941	53.58792274352251	12.75494768734741	0.2380190628495662
1	2	undersample	0.8	300	3	31	0.1	0.6	1.0	0.9636219076666406	0.853206415245323	0.8947368420529394	0.9004457652236223	76.88058352125375	8.987430360832219	0.11690116256130907
1	3	undersample	0.8	300	3	31	0.1	0.6	1.0	0.9561096058036885	0.8351143207773227	0.876470588183737	0.9294205051936894	93.43306338994049	12.418202572956705	0.13291014110068325
1	1	undersample	0.8	300	3	31	0.1	1.0	0.7	0.944093628542731	0.7890759500508641	0.7882352940712802	0.9413511506982826	59.7440102715061	13.439908353821949	0.22495824594472835
1	2	undersample	0.8	300	3	31	0.1	1.0	0.7	0.9643257475039754	0.8566199580325626	0.8830409356208747	0.9026745913751659	70.02479729635947	9.073076161375516	0.12956946412466439
1	3	undersample	0.8	300	3	31	0.1	1.0	0.7	0.950987675902456	0.832017520923331	0.8647058823020761	0.9286775631431748	83.22009216642134	12.123895357066381	0.14568470436947387
1	1	undersample	0.8	300	3	31	0.1	1.0	1.0	0.9410105244770515	0.7676175184626393	0.7764705881896193	0.9391239792060941	53.58792274352251	12.75494768734741	0.2380190628495662
1	2	undersample	0.8	300	3	31	0.1	1.0	1.0	0.9636219076666406	0.853206415245323	0.8947368420529394	0.9004457652236223	76.88058352125375	8.987430360832219	0.11690116256130907
1	3	undersample	0.8	300	3	31	0.1	1.0	1.0	0.9561096058036885	0.8351143207773227	0.876470588183737	0.9294205051936894	93.43306338994049	12.418202572956705	0.13291014110068325
1	1	undersample	0.8	300	3	31	0.3	0.6	0.7	0.943451679112625	0.7705713751440129	0.7999999999529411	0.9420935411956787	65.07690943649989	13.815382227093087	0.2122931420061463
1	2	undersample	0.8	300	3	31	0.3	0.6	0.7	0.9605893137996054	0.8297118942652241	0.8947368420529394	0.8989598811225933	75.62498685056163	8.855262280381046	0.11709438762124445
1	3	undersample	0.8	300	3	31	0.3	0.6	0.7	0.9484922646621798	0.8100914917135784	0.876470588183737	0.9242199108400876	86.5340632919968	11.565973097160963	0.1336580277386561
1	1	undersample	0.8	300	3	31	0.3	0.6	1.0	0.9393816323856937	0.7622516167399125	0.7705882352487889	0.9354120267191136	48.64720584061916	11.930829793795873	0.24525209826875363
1	2	undersample	0.8	300	3	31	0.3	0.6	1.0	0.9605458668960662	0.8264694885567528	0.9064327484850039	0.8930163447184769	80.86370085090164	8.472627537108245	0.10477663821117045
1	3	undersample	0.8	300	3	31	0.3	0.6	1.0	0.950773533782012	0.8045472255534182	0.8705882352429065	0.9271916790421457	85.66974178447772	11.95726126103418	0.1395739050366003
1	1	undersample	0.8	300	3	31	0.3	1.0	0.7	0.943451679112625	0.7705713751440129	0.7999999999529411	0.9420935411956787	65.07690943649989	13.815382227093087	0.2122931420061463
1	2	undersample	0.8	300	3	31	0.3	1.0	0.7	0.9605893137996054	0.8297118942652241	0.8947368420529394	0.8989598811225933	75.62498685056163	8.855262280381046	0.11709438762124445
1	3	undersample	0.8	300	3	31	0.3	1.0	0.7	0.9484922646621798	0.8100914917135784	0.876470588183737	0.9242199108400876	86.5340632919968	11.565973097160963	0.1336580277386561
1	1	undersample	0.8	300	3	31	0.3	1.0	1.0	0.9393816323856937	0.7622516167399125	0.7705882352487889	0.9354120267191136	48.64720584061916	11.930829793795873	0.24525209826875363
1	2	undersample	0.8	300	3	31	0.3	1.0	1.0	0.9605458668960662	0.8264694885567528	0.9064327484850039	0.8930163447184769	80.86370085090164	8.472627537108245	0.10477663821117045
1	3	undersample	0.8	300	3	31	0.3	1.0	1.0	0.950773533782012	0.8045472255534182	0.8705882352429065	0.9271916790421457	85.66974178447772	11.95726126103418	0.1395739050366003
1	1	undersample	0.8	300	3	63	0.1	0.6	0.7	0.944093628542731	0.7890759500508641	0.7882352940712802	0.9413511506982826	59.7440102715061	13.439908353821949	0.22495824594472835
1	2	undersample	0.8	300	3	63	0.1	0.6	0.7	0.9643257475039754	0.8566199580325626	0.8830409356208747	0.9026745913751659	70.02479729635947	9.073076161375516	0.12956946412466439
1	3	undersample	0.8	300	3	63	0.1	0.6	0.7	0.950987675902456	0.832017520923331	0.8647058823020761	0.9286775631431748	83.22009216642134	12.123895357066381	0.14568470436947387
1	1	undersample	0.8	300	3	63	0.1	0.6	1.0	0.9410105244770515	0.7676175184626393	0.7764705881896193	0.9391239792060941	53.58792274352251	12.75494768734741	0.2380190628495662
1	2	undersample	0.8	300	3	63	0.1	0.6	1.0	0.9636219076666406	0.853206415245323	0.8947368420529394	0.9004457652236223	76.88058352125375	8.987430360832219	0.11690116256130907
1	3	undersample	0.8	300	3	63	0.1	0.6	1.0	0.9561096058036885	0.8351143207773227	0.876470588183737	0.9294205051936894	93.43306338994049	12.418202572956705	0.13291014110068325
1	1	undersample	0.8	300	3	63	0.1	1.0	0.7	0.944093628542731	0.7890759500508641	0.7882352940712802	0.9413511506982826	59.7440102715061	13.439908353821949	0.22495824594472835
1	2	undersample	0.8	300	3	63	0.1	1.0	0.7	0.9643257475039754	0.8566199580325626	0.8830409356208747	0.9026745913751659	70.02479729635947	9.073076161375516	0.12956946412466439
1	3	undersample	0.8	300	3	63	0.1	1.0	0.7	0.950987675902456	0.832017520923331	0.8647058823020761	0.9286775631431748	83.22009216642134	12.123895357066381	0.14568470436947387
1	1	undersample	0.8	300	3	63	0.1	1.0	1.0	0.9410105244770515	0.7676175184626393	0.7764705881896193	0.9391239792060941	53.58792274352251	12.75494768734741	0.2380190628495662
1	2	undersample	0.8	300	3	63	0.1	1.0	1.0	0.9636219076666406	0.853206415245323	0.8947368420529394	0.9004457652236223	76.88058352125375	8.987430360832219	0.11690116256130907
1	3	undersample	0.8	300	3	63	0.1	1.0	1.0	0.9561096058036885	0.8351143207773227	0.876470588183737	0.9294205051936894	93.43306338994049	12.418202572956705	0.13291014110068325
1	1	undersample	0.8	300	3	63	0.3	0.6	0.7	0.943451679112625	0.7705713751440129	0.7999999999529411	0.9420935411956787	65.07690943649989	13.815382227093087	0.2122931420061463
1	2	undersample	0.8	300	3	63	0.3	0.6	0.7	0.9605893137996054	0.8297118942652241	0.8947368420529394	0.8989598811225933	75.62498685056163	8.855262280381046	0.11709438762124445
1	3	undersample	0.8	300	3	63	0.3	0.6	0.7	0.9484922646621798	0.8100914917135784	0.876470588183737	0.9242199108400876	86.5340632919968	11.565973097160963	0.1336580277386561
1	1	undersample	0.8	300	3	63	0.3	0.6	1.0	0.9393816323856937	0.7622516167399125	0.7705882352487889	0.9354120267191136	48.64720584061916	11.930829793795873	0.24525209826875363
1	2	undersample	0.8	300	3	63	0.3	0.6	1.0	0.9605458668960662	0.8264694885567528	0.9064327484850039	0.8930163447184769	80.86370085090164	8.472627537108245	0.10477663821117045
1	3	undersample	0.8	300	3	63	0.3	0.6	1.0	0.950773533782012	0.8045472255534182	0.8705882352429065	0.9271916790421457	85.66974178447772	11.95726126103418	0.1395739050366003
1	1	undersample	0.8	300	3	63	0.3	1.0	0.7	0.943451679112625	0.7705713751440129	0.7999999999529411	0.9420935411956787	65.07690943649989	13.815382227093087	0.2122931420061463
1	2	undersample	0.8	300	3	63	0.3	1.0	0.7	0.9605893137996054	0.8297118942652241	0.8947368420529394	0.8989598811225933	75.62498685056163	8.855262280381046	0.11709438762124445
1	3	undersample	0.8	300	3	63	0.3	1.0	0.7	0.9484922646621798	0.8100914917135784	0.876470588183737	0.9242199108400876	86.5340632919968	11.565973097160963	0.1336580277386561
1	1	undersample	0.8	300	3	63	0.3	1.0	1.0	0.9393816323856937	0.7622516167399125	0.7705882352487889	0.9354120267191136	48.64720584061916	11.930829793795873	0.24525209826875363
1	2	undersample	0.8	300	3	63	0.3	1.0	1.0	0.9605458668960662	0.8264694885567528	0.9064327484850039	0.8930163447184769	80.86370085090164	8.472627537108245	0.10477663821117045
1	3	undersample	0.8	300	3	63	0.3	1.0	1.0	0.950773533782012	0.8045472255534182	0.8705882352429065	0.9271916790421457	85.66974178447772	11.95726126103418	0.1395739050366003
1	1	undersample	0.8	300	5	31	0.1	0.6	0.7	0.9474867898161492	0.7719277503614091	0.7882352940712802	0.9472902746774515	66.89513366430405	14.954263937160853	0.22354784943331787
1	2	undersample	0.8	300	5	31	0.1	0.6	0.7	0.961358323992249	0.833242798073463	0.8830409356208747	0.9034175334256804	70.6215264355038	9.142869047692939	0.129462910290215
1	3	undersample	0.8	300	5	31	0.1	0.6	0.7	0.9559828686303644	0.8434946223840329	0.8705882352429065	0.9242199108400876	82.04632996704932	11.488349116643104	0.1400226957231804
1	1	undersample	0.8	300	5	31	0.1	0.6	1.0	0.9449844971396132	0.7727232711432552	0.7705882352487889	0.9450631031852632	57.78342497369963	14.026785997388536	0.242747559978292
1	2	undersample	0.8	300	5	31	0.1	0.6	1.0	0.9602591173327076	0.8257382870218957	0.8830409356208747	0.9056463595772241	72.46809770257846	9.35884230937734	0.12914429771713698
1	3	undersample	0.8	300	5	31	0.1	0.6	1.0	0.9536054540687003	0.8321131156182322	0.8647058823020761	0.9212481426380295	74.76618799187855	10.980131789479884	0.14685958100486168
1	1	undersample	0.8	300	5	31	0.1	1.0	0.7	0.9474867898161492	0.7719277503614091	0.7882352940712802	0.9472902746774515	66.89513366430405	14.954263937160853	0.22354784943331787
1	2	undersample	0.8	300	5	31	0.1	1.0	0.7	0.961358323992249	0.833242798073463	0.8830409356208747	0.9034175334256804	70.6215264355038	9.142869047692939	0.129462910290215
1	3	undersample	0.8	300	5	31	0.1	1.0	0.7	0.9559828686303644	0.8434946223840329	0.8705882352429065	0.9242199108400876	82.04632996704932	11.488349116643104	0.1400226957231804
1	1	undersample	0.8	300	5	31	0.1	1.0	1.0	0.9449844971396132	0.7727232711432552	0.7705882352487889	0.9450631031852632	57.78342497369963	14.026785997388536	0.242747559978292
1	2	undersample	0.8	300	5	31	0.1	1.0	1.0	0.9602591173327076	0.8257382870218957	0.8830409356208747	0.9056463595772241	72.46809770257846	9.35884230937734	0.12914429771713698
1	3	undersample	0.8	300	5	31	0.1	1.0	1.0	0.9536054540687003	0.8321131156182322	0.8647058823020761	0.9212481426380295	74.76618799187855	10.980131789479884	0.14685958100486168
1	1	undersample	0.8	300	5	31	0.3	0.6	0.7	0.9478317830472947	0.7774867650514543	0.7823529411304498	0.9450631031852632	61.836728835777905	14.24093540192882	0.23029896716208437
1	2	undersample	0.8	300	5	31	0.3	0.6	0.7	0.9597855460841306	0.8263633866414699	0.8830409356208747	0.9049034175267096	71.84295638922387	9.285726361529646	0.12925032751704663
1	3	undersample	0.8	300	5	31	0.3	0.6	0.7	0.9551787431168604	0.8373158569636394	0.8941176470062283	0.9205052005875148	97.7819116617319	11.247497209117173	0.11502634833125171
1	1	undersample	0.8	300	5	31	0.3	0.6	1.0	0.946967116467968	0.7730270182835547	0.7823529411304498	0.9420935411956787	58.48127694809319	13.51063114855427	0.23102488982470862
1	2	undersample	0.8	300	5	31	0.3	0.6	1.0	0.9572960385113353	0.8101722375134295	0.8830409356208747	0.8937592867689914	63.51502480748766	8.311699212559018	0.1308619275927437
1	3	undersample	0.8	300	5	31	0.3	0.6	1.0	0.9542653614194564	0.8276878776815958	0.8941176470062283	0.921991084688544	99.80527053801225	11.461735223711925	0.11484097146246255
1	1	undersample	0.8	300	5	31	0.3	1.0	0.7	0.9478317830472947	0.7774867650514543	0.7823529411304498	0.9450631031852632	61.836728835777905	14.24093540192882	0.23029896716208437
1	2	undersample	0.8	300	5	31	0.3	1.0	0.7	0.9597855460841306	0.8263633866414699	0.8830409356208747	0.9049034175267096	71.84295638922387	9.285726361529646	0.12925032751704663
1	3	undersample	0.8	300	5	31	0.3	1.0	0.7	0.9551787431168604	0.8373158569636394	0.8941176470062283	0.9205052005875148	97.7819116617319	11.247497209117173	0.11502634833125171
1	1	undersample	0.8	300	5	31	0.3	1.0	1.0	0.946967116467968	0.7730270182835547	0.7823529411304498	0.9420935411956787	58.48127694809319	13.51063114855427	0.23102488982470862
1	2	undersample	0.8	300	5	31	0.3	1.0	1.0	0.9572960385113353	0.8101722375134295	0.8830409356208747	0.8937592867689914	63.51502480748766	8.311699212559018	0.1308619275927437
1	3	undersample	0.8	300	5	31	0.3	1.0	1.0	0.9542653614194564	0.8276878776815958	0.8941176470062283	0.921991084688544	99.80527053801225	11.461735223711925	0.11484097146246255
1	1	undersample	0.8	300	5	63	0.1	0.6	0.7	0.9474867898161492	0.7719277503614091	0.7882352940712802	0.9472902746774515	66.89513366430405	14.954263937160853	0.22354784943331787
1	2	undersample	0.8	300	5	63	0.1	0.6	0.7	0.961358323992249	0.833242798073463	0.8830409356208747	0.9034175334256804	70.6215264355038	9.142869047692939	0.129462910290215
1	3	undersample	0.8	300	5	63	0.1	0.6	0.7	0.9559828686303644	0.8434946223840329	0.8705882352429065	0.9242199108400876	82.04632996704932	11.488349116643104	0.1400226957231804
1	1	undersample	0.8	300	5	63	0.1	0.6	1.0	0.9449844971396132	0.7727232711432552	0.7705882352487889	0.9450631031852632	57.78342497369963	14.026785997388536	0.242747559978292
1	2	undersample	0.8	300	5	63	0.1	0.6	1.0	0.9602591173327076	0.8257382870218957	0.8830409356208747	0.9056463595772241	72.46809770257846	9.35884230937734	0.12914429771713698
1	3	undersample	0.8	300	5	63	0.1	0.6	1.0	0.9536054540687003	0.8321131156182322	0.8647058823020761	0.9212481426380295	74.76618799187855	10.980131789479884	0.14685958100486168
1	1	undersample	0.8	300	5	63	0.1	1.0	0.7	0.9474867898161492	0.7719277503614091	0.7882352940712802	0.9472902746774515	66.89513366430405	14.954263937160853	0.22354784943331787
1	2	undersample	0.8	300	5	63	0.1	1.0	0.7	0.961358323992249	0.833242798073463	0.8830409356208747	0.9034175334256804	70.6215264355038	9.142869047692939	0.129462910290215
1	3	undersample	0.8	300	5	63	0.1	1.0	0.7	0.9559828686303644	0.8434946223840329	0.8705882352429065	0.9242199108400876	82.04632996704932	11.488349116643104	0.1400226957231804
1	1	undersample	0.8	300	5	63	0.1	1.0	1.0	0.9449844971396132	0.7727232711432552	0.7705882352487889	0.9450631031852632	57.78342497369963	14.026785997388536	0.242747559978292
1	2	undersample	0.8	300	5	63	0.1	1.0	1.0	0.9602591173327076	0.8257382870218957	0.8830409356208747	0.9056463595772241	72.46809770257846	9.35884230937734	0.12914429771713698
1	3	undersample	0.8	300	5	63	0.1	1.0	1.0	0.9536054540687003	0.8321131156182322	0.8647058823020761	0.9212481426380295	74.76618799187855	10.980131789479884	0.14685958100486168
1	1	undersample	0.8	300	5	63	0.3	0.6	0.7	0.9478317830472947	0.7774867650514543	0.7823529411304498	0.9450631031852632	61.836728835777905	14.24093540192882	0.23029896716208437
1	2	undersample	0.8	300	5	63	0.3	0.6	0.7	0.9597855460841306	0.8263633866414699	0.8830409356208747	0.9049034175267096	71.84295638922387	9.285726361529646	0.12925032751704663
1	3	undersample	0.8	300	5	63	0.3	0.6	0.7	0.9551787431168604	0.8373158569636394	0.8941176470062283	0.9205052005875148	97.7819116617319	11.247497209117173	0.11502634833125171
1	1	undersample	0.8	300	5	63	0.3	0.6	1.0	0.946967116467968	0.7730270182835547	0.7823529411304498	0.9420935411956787	58.48127694809319	13.51063114855427	0.23102488982470862
1	2	undersample	0.8	300	5	63	0.3	0.6	1.0	0.9572960385113353	0.8101722375134295	0.8830409356208747	0.8937592867689914	63.51502480748766	8.311699212559018	0.1308619275927437
1	3	undersample	0.8	300	5	63	0.3	0.6	1.0	0.9542653614194564	0.8276878776815958	0.8941176470062283	0.921991084688544	99.80527053801225	11.461735223711925	0.11484097146246255
1	1	undersample	0.8	300	5	63	0.3	1.0	0.7	0.9478317830472947	0.7774867650514543	0.7823529411304498	0.9450631031852632	61.836728835777905	14.24093540192882	0.23029896716208437
1	2	undersample	0.8	300	5	63	0.3	1.0	0.7	0.9597855460841306	0.8263633866414699	0.8830409356208747	0.9049034175267096	71.84295638922387	9.285726361529646	0.12925032751704663
1	3	undersample	0.8	300	5	63	0.3	1.0	0.7	0.9551787431168604	0.8373158569636394	0.8941176470062283	0.9205052005875148	97.7819116617319	11.247497209117173	0.11502634833125171
1	1	undersample	0.8	300	5	63	0.3	1.0	1.0	0.946967116467968	0.7730270182835547	0.7823529411304498	0.9420935411956787	58.48127694809319	13.51063114855427	0.23102488982470862
1	2	undersample	0.8	300	5	63	0.3	1.0	1.0	0.9572960385113353	0.8101722375134295	0.8830409356208747	0.8937592867689914	63.51502480748766	8.311699212559018	0.1308619275927437
1	3	undersample	0.8	300	5	63	0.3	1.0	1.0	0.9542653614194564	0.8276878776815958	0.8941176470062283	0.921991084688544	99.80527053801225	11.461735223711925	0.11484097146246255
1	1	undersample	0.8	300	10	31	0.1	0.6	0.7	0.9475653958688152	0.7793199751489771	0.7705882352487889	0.9465478841800554	59.48182462946725	14.416418868812501	0.24236677949607438
1	2	undersample	0.8	300	10	31	0.1	0.6	0.7	0.9650078638895406	0.8458004435570816	0.8947368420529394	0.9086181277792823	84.51624449491632	9.791184207519953	0.11584972120887897
1	3	undersample	0.8	300	10	31	0.1	0.6	0.7	0.9554365877108645	0.8446578067820836	0.8705882352429065	0.9264487369916312	84.73643874434127	11.836480860689518	0.13968583278602295
1	1	undersample	0.8	300	10	31	0.1	0.6	1.0	0.9450325341717978	0.7815053724417538	0.7529411764262975	0.9450631031852632	52.42727341380791	13.705561890578112	0.26142044920260354
1	2	undersample	0.8	300	10	31	0.1	0.6	1.0	0.9614278390379118	0.839715844497116	0.8830409356208747	0.9123328380318549	78.57117216460274	10.072652234541552	0.12819780043153894
1	3	undersample	0.8	300	10	31	0.1	0.6	1.0	0.9541779564723363	0.8523842951415259	0.8705882352429065	0.9279346210926603	86.62228818358642	12.08053197856592	0.139462156514957
1	1	undersample	0.8	300	10	31	0.1	1.0	0.7	0.9475653958688152	0.7793199751489771	0.7705882352487889	0.9465478841800554	59.48182462946725	14.416418868812501	0.24236677949607438
1	2	undersample	0.8	300	10	31	0.1	1.0	0.7	0.9650078638895406	0.8458004435570816	0.8947368420529394	0.9086181277792823	84.51624449491632	9.791184207519953	0.11584972120887897
1	3	undersample	0.8	300	10	31	0.1	1.0	0.7	0.9554365877108645	0.8446578067820836	0.8705882352429065	0.9264487369916312	84.73643874434127	11.836480860689518	0.13968583278602295
1	1	undersample	0.8	300	10	31	0.1	1.0	1.0	0.9450325341717978	0.7815053724417538	0.7529411764262975	0.9450631031852632	52.42727341380791	13.705561890578112	0.26142044920260354
1	2	undersample	0.8	300	10	31	0.1	1.0	1.0	0.9614278390379118	0.839715844497116	0.8830409356208747	0.9123328380318549	78.57117216460274	10.072652234541552	0.12819780043153894
1	3	undersample	0.8	300	10	31	0.1	1.0	1.0	0.9541779564723363	0.8523842951415259	0.8705882352429065	0.9279346210926603	86.62228818358642	12.08053197856592	0.139462156514957
1	1	undersample	0.8	300	10	31	0.3	0.6	0.7	0.9466788942748592	0.7785774922596153	0.7764705881896193	0.9406087602008865	55.01446266967615	13.073821325800905	0.2376433421545084
1	2	undersample	0.8	300	10	31	0.3	0.6	0.7	0.9632178514637262	0.8309845084107853	0.9005847952689716	0.9034175334256804	84.73482603709672	9.32451545261399	0.11004347375639242
1	3	undersample	0.8	300	10	31	0.3	0.6	0.7	0.9555633248841885	0.8313180505671691	0.8941176470062283	0.9271916790421457	107.53739186831041	12.280430484305374	0.1141968314051171
1	1	undersample	0.8	300	10	31	0.3	0.6	1.0	0.9455740425346085	0.7823874342128159	0.7764705881896193	0.9480326651748476	63.36991057291132	14.941509726966173	0.23578239196149506
1	2	undersample	0.8	300	10	31	0.3	0.6	1.0	0.9588557823483919	0.8266777404244064	0.8888888888369071	0.9019316493246514	73.5757448722938	9.063972138573199	0.12319238382904832
1	3	undersample	0.8	300	10	31	0.3	0.6	1.0	0.9554671794423564	0.8489909007459404	0.8882352940653979	0.921991084688544	93.93030698527774	11.386329070924347	0.12122102542905482
1	1	undersample	0.8	300	10	31	0.3	1.0	0.7	0.9466788942748592	0.7785774922596153	0.7764705881896193	0.9406087602008865	55.01446266967615	13.073821325800905	0.2376433421545084
1	2	undersample	0.8	300	10	31	0.3	1.0	0.7	0.9632178514637262	0.8309845084107853	0.9005847952689716	0.9034175334256804	84.73482603709672	9.32451545261399	0.11004347375639242
1	3	undersample	0.8	300	10	31	0.3	1.0	0.7	0.9555633248841885	0.8313180505671691	0.8941176470062283	0.9271916790421457	107.53739186831041	12.280430484305374	0.1141968314051171
1	1	undersample	0.8	300	10	31	0.3	1.0	1.0	0.9455740425346085	0.7823874342128159	0.7764705881896193	0.9480326651748476	63.36991057291132	14.941509726966173	0.23578239196149506
1	2	undersample	0.8	300	10	31	0.3	1.0	1.0	0.9588557823483919	0.8266777404244064	0.8888888888369071	0.9019316493246514	73.5757448722938	9.063972138573199	0.12319238382904832
1	3	undersample	0.8	300	10	31	0.3	1.0	1.0	0.9554671794423564	0.8489909007459404	0.8882352940653979	0.921991084688544	93.93030698527774	11.386329070924347	0.12122102542905482
1	1	undersample	0.8	300	10	63	0.1	0.6	0.7	0.9459670727979388	0.7765849358850253	0.7823529411304498	0.9465478841800554	63.654265248744345	14.63651686680964	0.22993771388407802
1	2	undersample	0.8	300	10	63	0.1	0.6	0.7	0.9654857798284716	0.8415560224110021	0.9005847952689716	0.9086181277792823	90.07267533359602	9.855178875542958	0.1094136255897391
1	3	undersample	0.8	300	10	63	0.1	0.6	0.7	0.9542784721615244	0.8482265325978976	0.8705882352429065	0.9205052005875148	77.89803134289991	10.951510440456193	0.14058775905732906
1	1	undersample	0.8	300	10	63	0.1	0.6	1.0	0.947089392549893	0.7805281300256539	0.7823529411304498	0.9465478841800554	63.654265248744345	14.63651686680964	0.22993771388407802
1	2	undersample	0.8	300	10	63	0.1	0.6	1.0	0.9620491297585221	0.8382707694054305	0.8888888888369071	0.9108469539308258	81.7333183128944	9.970369250687437	0.12198658563188802
1	3	undersample	0.8	300	10	63	0.1	0.6	1.0	0.9552748885586925	0.8436370512465651	0.8823529411245674	0.9286775631431748	97.65622959159589	12.371321792924878	0.1266823516338914
1	1	undersample	0.8	300	10	63	0.1	1.0	0.7	0.9459670727979388	0.7765849358850253	0.7823529411304498	0.9465478841800554	63.654265248744345	14.63651686680964	0.22993771388407802
1	2	undersample	0.8	300	10	63	0.1	1.0	0.7	0.9654857798284716	0.8415560224110021	0.9005847952689716	0.9086181277792823	90.07267533359602	9.855178875542958	0.1094136255897391
1	3	undersample	0.8	300	10	63	0.1	1.0	0.7	0.9542784721615244	0.8482265325978976	0.8705882352429065	0.9205052005875148	77.89803134289991	10.951510440456193	0.14058775905732906
1	1	undersample	0.8	300	10	63	0.1	1.0	1.0	0.947089392549893	0.7805281300256539	0.7823529411304498	0.9465478841800554	63.654265248744345	14.63651686680964	0.22993771388407802
1	2	undersample	0.8	300	10	63	0.1	1.0	1.0	0.9620491297585221	0.8382707694054305	0.8888888888369071	0.9108469539308258	81.7333183128944	9.970369250687437	0.12198658563188802
1	3	undersample	0.8	300	10	63	0.1	1.0	1.0	0.9552748885586925	0.8436370512465651	0.8823529411245674	0.9286775631431748	97.65622959159589	12.371321792924878	0.1266823516338914
1	1	undersample	0.8	300	10	63	0.3	0.6	0.7	0.9448403860430586	0.776916186379106	0.7823529411304498	0.9406087602008865	56.92938042881841	13.172865426753944	0.23138956999419336
1	2	undersample	0.8	300	10	63	0.3	0.6	0.7	0.9632004727023105	0.828086681642432	0.8830409356208747	0.9056463595772241	72.46809770257846	9.35884230937734	0.12914429771713698
1	3	undersample	0.8	300	10	63	0.3	0.6	0.7	0.9519097980945721	0.8291519269173401	0.876470588183737	0.9190193164864858	80.5211731884888	10.82320427445426	0.1344143787362229
1	1	undersample	0.8	300	10	63	0.3	0.6	1.0	0.9473077426961877	0.7900067957754298	0.7882352940712802	0.9413511506982826	59.7440102715061	13.439908353821949	0.22495824594472835
1	2	undersample	0.8	300	10	63	0.3	0.6	1.0	0.9612627408044628	0.8257021264041404	0.8888888888369071	0.904160475476195	75.47285498972806	9.27476216629706	0.12288870498977171
1	3	undersample	0.8	300	10	63	0.3	0.6	1.0	0.9547679398653964	0.8431315042100959	0.8882352940653979	0.9212481426380295	92.96919697447301	11.278910885792262	0.1213187843194687
1	1	undersample	0.8	300	10	63	0.3	1.0	0.7	0.9448403860430586	0.776916186379106	0.7823529411304498	0.9406087602008865	56.92938042881841	13.172865426753944	0.23138956999419336
1	2	undersample	0.8	300	10	63	0.3	1.0	0.7	0.9632004727023105	0.828086681642432	0.8830409356208747	0.9056463595772241	72.46809770257846	9.35884230937734	0.12914429771713698
1	3	undersample	0.8	300	10	63	0.3	1.0	0.7	0.9519097980945721	0.8291519269173401	0.876470588183737	0.9190193164864858	80.5211731884888	10.82320427445426	0.1344143787362229
1	1	undersample	0.8	300	10	63	0.3	1.0	1.0	0.9473077426961877	0.7900067957754298	0.7882352940712802	0.9413511506982826	59.7440102715061	13.439908353821949	0.22495824594472835
1	2	undersample	0.8	300	10	63	0.3	1.0	1.0	0.9612627408044628	0.8257021264041404	0.8888888888369071	0.904160475476195	75.47285498972806	9.27476216629706	0.12288870498977171
1	3	undersample	0.8	300	10	63	0.3	1.0	1.0	0.9547679398653964	0.8431315042100959	0.8882352940653979	0.9212481426380295	92.96919697447301	11.278910885792262	0.1213187843194687
1	1	undersample	0.8	500	3	31	0.1	0.6	0.7	0.9424079654133368	0.7727978306459448	0.7882352940712802	0.9413511506982826	59.7440102715061	13.439908353821949	0.22495824594472835
1	2	undersample	0.8	500	3	31	0.1	0.6	0.7	0.9633872943875289	0.8457846776171409	0.8947368420529394	0.8997028231731078	76.24813482833653	8.920856809246397	0.11699769531214473
1	3	undersample	0.8	500	3	31	0.1	0.6	0.7	0.9512892229700202	0.8253267490941212	0.8705882352429065	0.9242199108400876	82.04632996704932	11.488349116643104	0.1400226957231804
1	1	undersample	0.8	500	3	31	0.1	0.6	1.0	0.9412419756321236	0.7585996819832669	0.7764705881896193	0.9406087602008865	55.01446266967615	13.073821325800905	0.2376433421545084
1	2	undersample	0.8	500	3	31	0.1	0.6	1.0	0.962583526672054	0.839255440352376	0.8830409356208747	0.8997028231731078	67.72628504780053	8.804244301935986	0.12999743922849435
1	3	undersample	0.8	500	3	31	0.1	0.6	1.0	0.9556113976051045	0.8181120704884686	0.8647058823020761	0.9257057949411167	79.63563682382923	11.638939608107268	0.14615239201889826
1	1	undersample	0.8	500	3	31	0.1	1.0	0.7	0.9424079654133368	0.7727978306459448	0.7882352940712802	0.9413511506982826	59.7440102715061	13.439908353821949	0.22495824594472835
1	2	undersample	0.8	500	3	31	0.1	1.0	0.7	0.9633872943875289	0.8457846776171409	0.8947368420529394	0.8997028231731078	76.24813482833653	8.920856809246397	0.11699769531214473
1	3	undersample	0.8	500	3	31	0.1	1.0	0.7	0.9512892229700202	0.8253267490941212	0.8705882352429065	0.9242199108400876	82.04632996704932	11.488349116643104	0.1400226957231804
1	1	undersample	0.8	500	3	31	0.1	1.0	1.0	0.9412419756321236	0.7585996819832669	0.7764705881896193	0.9406087602008865	55.01446266967615	13.073821325800905	0.2376433421545084
1	2	undersample	0.8	500	3	31	0.1	1.0	1.0	0.962583526672054	0.839255440352376	0.8830409356208747	0.8997028231731078	67.72628504780053	8.804244301935986	0.12999743922849435
1	3	undersample	0.8	500	3	31	0.1	1.0	1.0	0.9556113976051045	0.8181120704884686	0.8647058823020761	0.9257057949411167	79.63563682382923	11.638939608107268	0.14615239201889826
1	1	undersample	0.8	500	3	31	0.3	0.6	0.7	0.9421197432202278	0.7616070577008679	0.7941176470121107	0.9398663697034904	60.28570212510474	13.205880154543113	0.21905491826704254
1	2	undersample	0.8	500	3	31	0.3	0.6	0.7	0.9592381150995367	0.8121815953929706	0.9005847952689716	0.8982169390720787	79.94245033721883	8.84808040333868	0.1106806154501218
1	3	undersample	0.8	500	3	31	0.3	0.6	0.7	0.9477012498907439	0.7988840697895229	0.8705882352429065	0.921991084688544	79.50994167153054	11.16011061256161	0.14036118732883188
1	1	undersample	0.8	500	3	31	0.3	0.6	1.0	0.939167649242325	0.7565921373720059	0.7764705881896193	0.9368968077139058	51.573984004264915	12.304773134480488	0.2385848767805703
1	2	undersample	0.8	500	3	31	0.3	0.6	1.0	0.9575436858615087	0.810260458480917	0.8947368420529394	0.8915304606174478	69.86300208079271	8.24873752261445	0.11807017417380976
1	3	undersample	0.8	500	3	31	0.3	0.6	1.0	0.9492395769600559	0.8038349083905107	0.8647058823020761	0.9249628528906021	78.78388505331901	11.52370259765315	0.14626978349716238
1	1	undersample	0.8	500	3	31	0.3	1.0	0.7	0.9421197432202278	0.7616070577008679	0.7941176470121107	0.9398663697034904	60.28570212510474	13.205880154543113	0.21905491826704254
1	2	undersample	0.8	500	3	31	0.3	1.0	0.7	0.9592381150995367	0.8121815953929706	0.9005847952689716	0.8982169390720787	79.94245033721883	8.84808040333868	0.1106806154501218
1	3	undersample	0.8	500	3	31	0.3	1.0	0.7	0.9477012498907439	0.7988840697895229	0.8705882352429065	0.921991084688544	79.50994167153054	11.16011061256161	0.14036118732883188
1	1	undersample	0.8	500	3	31	0.3	1.0	1.0	0.939167649242325	0.7565921373720059	0.7764705881896193	0.9368968077139058	51.573984004264915	12.304773134480488	0.2385848767805703
1	2	undersample	0.8	500	3	31	0.3	1.0	1.0	0.9575436858615087	0.810260458480917	0.8947368420529394	0.8915304606174478	69.86300208079271	8.24873752261445	0.11807017417380976
1	3	undersample	0.8	500	3	31	0.3	1.0	1.0	0.9492395769600559	0.8038349083905107	0.8647058823020761	0.9249628528906021	78.78388505331901	11.52370259765315	0.14626978349716238
1	1	undersample	0.8	500	3	63	0.1	0.6	0.7	0.9424079654133368	0.7727978306459448	0.7882352940712802	0.9413511506982826	59.7440102715061	13.439908353821949	0.22495824594472835
1	2	undersample	0.8	500	3	63	0.1	0.6	0.7	0.9633872943875289	0.8457846776171409	0.8947368420529394	0.8997028231731078	76.24813482833653	8.920856809246397	0.11699769531214473
1	3	undersample	0.8	500	3	63	0.1	0.6	0.7	0.9512892229700202	0.8253267490941212	0.8705882352429065	0.9242199108400876	82.04632996704932	11.488349116643104	0.1400226957231804
1	1	undersample	0.8	500	3	63	0.1	0.6	1.0	0.9412419756321236	0.7585996819832669	0.7764705881896193	0.9406087602008865	55.01446266967615	13.073821325800905	0.2376433421545084
1	2	undersample	0.8	500	3	63	0.1	0.6	1.0	0.962583526672054	0.839255440352376	0.8830409356208747	0.8997028231731078	67.72628504780053	8.804244301935986	0.12999743922849435
1	3	undersample	0.8	500	3	63	0.1	0.6	1.0	0.9556113976051045	0.8181120704884686	0.8647058823020761	0.9257057949411167	79.63563682382923	11.638939608107268	0.14615239201889826
1	1	undersample	0.8	500	3	63	0.1	1.0	0.7	0.9424079654133368	0.7727978306459448	0.7882352940712802	0.9413511506982826	59.7440102715061	13.439908353821949	0.22495824594472835
1	2	undersample	0.8	500	3	63	0.1	1.0	0.7	0.9633872943875289	0.8457846776171409	0.8947368420529394	0.8997028231731078	76.24813482833653	8.920856809246397	0.11699769531214473
1	3	undersample	0.8	500	3	63	0.1	1.0	0.7	0.9512892229700202	0.8253267490941212	0.8705882352429065	0.9242199108400876	82.04632996704932	11.488349116643104	0.1400226957231804
1	1	undersample	0.8	500	3	63	0.1	1.0	1.0	0.9412419756321236	0.7585996819832669	0.7764705881896193	0.9406087602008865	55.01446266967615	13.073821325800905	0.2376433421545084
1	2	undersample	0.8	500	3	63	0.1	1.0	1.0	0.962583526672054	0.839255440352376	0.8830409356208747	0.8997028231731078	67.72628504780053	8.804244301935986	0.12999743922849435
1	3	undersample	0.8	500	3	63	0.1	1.0	1.0	0.9556113976051045	0.8181120704884686	0.8647058823020761	0.9257057949411167	79.63563682382923	11.638939608107268	0.14615239201889826
1	1	undersample	0.8	500	3	63	0.3	0.6	0.7	0.9421197432202278	0.7616070577008679	0.7941176470121107	0.9398663697034904	60.28570212510474	13.205880154543113	0.21905491826704254
1	2	undersample	0.8	500	3	63	0.3	0.6	0.7	0.9592381150995367	0.8121815953929706	0.9005847952689716	0.8982169390720787	79.94245033721883	8.84808040333868	0.1106806154501218
1	3	undersample	0.8	500	3	63	0.3	0.6	0.7	0.9477012498907439	0.7988840697895229	0.8705882352429065	0.921991084688544	79.50994167153054	11.16011061256161	0.14036118732883188
1	1	undersample	0.8	500	3	63	0.3	0.6	1.0	0.939167649242325	0.7565921373720059	0.7764705881896193	0.9368968077139058	51.573984004264915	12.304773134480488	0.2385848767805703
1	2	undersample	0.8	500	3	63	0.3	0.6	1.0	0.9575436858615087	0.810260458480917	0.8947368420529394	0.8915304606174478	69.86300208079271	8.24873752261445	0.11807017417380976
1	3	undersample	0.8	500	3	63	0.3	0.6	1.0	0.9492395769600559	0.8038349083905107	0.8647058823020761	0.9249628528906021	78.78388505331901	11.52370259765315	0.14626978349716238
1	1	undersample	0.8	500	3	63	0.3	1.0	0.7	0.9421197432202278	0.7616070577008679	0.7941176470121107	0.9398663697034904	60.28570212510474	13.205880154543113	0.21905491826704254
1	2	undersample	0.8	500	3	63	0.3	1.0	0.7	0.9592381150995367	0.8121815953929706	0.9005847952689716	0.8982169390720787	79.94245033721883	8.84808040333868	0.1106806154501218
1	3	undersample	0.8	500	3	63	0.3	1.0	0.7	0.9477012498907439	0.7988840697895229	0.8705882352429065	0.921991084688544	79.50994167153054	11.16011061256161	0.14036118732883188
1	1	undersample	0.8	500	3	63	0.3	1.0	1.0	0.939167649242325	0.7565921373720059	0.7764705881896193	0.9368968077139058	51.573984004264915	12.304773134480488	0.2385848767805703
1	2	undersample	0.8	500	3	63	0.3	1.0	1.0	0.9575436858615087	0.810260458480917	0.8947368420529394	0.8915304606174478	69.86300208079271	8.24873752261445	0.11807017417380976
1	3	undersample	0.8	500	3	63	0.3	1.0	1.0	0.9492395769600559	0.8038349083905107	0.8647058823020761	0.9249628528906021	78.78388505331901	11.52370259765315	0.14626978349716238
1	1	undersample	0.8	500	5	31	0.1	0.6	0.7	0.9455871435433861	0.7678409939656455	0.7882352940712802	0.9465478841800554	65.91433724303361	14.746565865808206	0.2237231810780799
1	2	undersample	0.8	500	5	31	0.1	0.6	0.7	0.9593032854548457	0.8219898142662793	0.8888888888369071	0.8997028231731078	71.76295075159466	8.862550555591191	0.12349756727031948
1	3	undersample	0.8	500	5	31	0.1	0.6	0.7	0.9546892754129883	0.8332110420067184	0.876470588183737	0.9234769687895731	85.62504107764681	11.453682110902703	0.13376555631974324
1	1	undersample	0.8	500	5	31	0.1	0.6	1.0	0.9423730293899297	0.7659250253930502	0.7705882352487889	0.944320712687867	56.968193132821526	13.839762217704406	0.2429383992529836
1	2	undersample	0.8	500	5	31	0.1	0.6	1.0	0.9589948124397174	0.8165340734723532	0.8888888888369071	0.9026745913751659	74.19846040802497	9.13316275847072	0.1230909909216703
1	3	undersample	0.8	500	5	31	0.1	0.6	1.0	0.9533956821956122	0.8275579365817535	0.8647058823020761	0.9227340267390585	76.32690877946257	11.191288142697987	0.1466230921491237
1	1	undersample	0.8	500	5	31	0.1	1.0	0.7	0.9455871435433861	0.7678409939656455	0.7882352940712802	0.9465478841800554	65.91433724303361	14.746565865808206	0.2237231810780799
1	2	undersample	0.8	500	5	31	0.1	1.0	0.7	0.9593032854548457	0.8219898142662793	0.8888888888369071	0.8997028231731078	71.76295075159466	8.862550555591191	0.12349756727031948
1	3	undersample	0.8	500	5	31	0.1	1.0	0.7	0.9546892754129883	0.8332110420067184	0.876470588183737	0.9234769687895731	85.62504107764681	11.453682110902703	0.13376555631974324
1	1	undersample	0.8	500	5	31	0.1	1.0	1.0	0.9423730293899297	0.7659250253930502	0.7705882352487889	0.944320712687867	56.968193132821526	13.839762217704406	0.2429383992529836
1	2	undersample	0.8	500	5	31	0.1	1.0	1.0	0.9589948124397174	0.8165340734723532	0.8888888888369071	0.9026745913751659	74.19846040802497	9.13316275847072	0.1230909909216703
1	3	undersample	0.8	500	5	31	0.1	1.0	1.0	0.9533956821956122	0.8275579365817535	0.8647058823020761	0.9227340267390585	76.32690877946257	11.191288142697987	0.1466230921491237
1	1	undersample	0.8	500	5	31	0.3	0.6	0.7	0.947984628149701	0.7768228678545231	0.7764705881896193	0.9450631031852632	59.756743961454	14.133860699658678	0.23652326357018824
1	2	undersample	0.8	500	5	31	0.3	0.6	0.7	0.9593250089066153	0.8221801879166512	0.8830409356208747	0.9034175334256804	70.6215264355038	9.142869047692939	0.129462910290215
1	3	undersample	0.8	500	5	31	0.3	0.6	0.7	0.9547286076391923	0.8347666473179938	0.8882352940653979	0.9212481426380295	92.96919697447301	11.278910885792262	0.1213187843194687
1	1	undersample	0.8	500	5	31	0.3	0.6	1.0	0.9470064194943011	0.7725110750042289	0.7823529411304498	0.9435783221904709	60.11485221704018	13.866174010454142	0.23066135735047366
1	2	undersample	0.8	500	5	31	0.3	0.6	1.0	0.9568572247855895	0.8048343700587958	0.8888888888369071	0.8937592867689914	67.30068826528652	8.366743578205107	0.12431883121637796
1	3	undersample	0.8	500	5	31	0.3	0.6	1.0	0.9536185648107683	0.8254762570268839	0.8941176470062283	0.9212481426380295	98.78404695544772	11.353605659870356	0.11493358514812052
1	1	undersample	0.8	500	5	31	0.3	1.0	0.7	0.947984628149701	0.7768228678545231	0.7764705881896193	0.9450631031852632	59.756743961454	14.133860699658678	0.23652326357018824
1	2	undersample	0.8	500	5	31	0.3	1.0	0.7	0.9593250089066153	0.8221801879166512	0.8830409356208747	0.9034175334256804	70.6215264355038	9.142869047692939	0.129462910290215
1	3	undersample	0.8	500	5	31	0.3	1.0	0.7	0.9547286076391923	0.8347666473179938	0.8882352940653979	0.9212481426380295	92.96919697447301	11.278910885792262	0.1213187843194687
1	1	undersample	0.8	500	5	31	0.3	1.0	1.0	0.9470064194943011	0.7725110750042289	0.7823529411304498	0.9435783221904709	60.11485221704018	13.866174010454142	0.23066135735047366
1	2	undersample	0.8	500	5	31	0.3	1.0	1.0	0.9568572247855895	0.8048343700587958	0.8888888888369071	0.8937592867689914	67.30068826528652	8.366743578205107	0.12431883121637796
1	3	undersample	0.8	500	5	31	0.3	1.0	1.0	0.9536185648107683	0.8254762570268839	0.8941176470062283	0.9212481426380295	98.78404695544772	11.353605659870356	0.11493358514812052
1	1	undersample	0.8	500	5	63	0.1	0.6	0.7	0.9455871435433861	0.7678409939656455	0.7882352940712802	0.9465478841800554	65.91433724303361	14.746565865808206	0.2237231810780799
1	2	undersample	0.8	500	5	63	0.1	0.6	0.7	0.9593032854548457	0.8219898142662793	0.8888888888369071	0.8997028231731078	71.76295075159466	8.862550555591191	0.12349756727031948
1	3	undersample	0.8	500	5	63	0.1	0.6	0.7	0.9546892754129883	0.8332110420067184	0.876470588183737	0.9234769687895731	85.62504107764681	11.453682110902703	0.13376555631974324
1	1	undersample	0.8	500	5	63	0.1	0.6	1.0	0.9423730293899297	0.7659250253930502	0.7705882352487889	0.944320712687867	56.968193132821526	13.839762217704406	0.2429383992529836
1	2	undersample	0.8	500	5	63	0.1	0.6	1.0	0.9589948124397174	0.8165340734723532	0.8888888888369071	0.9026745913751659	74.19846040802497	9.13316275847072	0.1230909909216703
1	3	undersample	0.8	500	5	63	0.1	0.6	1.0	0.9533956821956122	0.8275579365817535	0.8647058823020761	0.9227340267390585	76.32690877946257	11.191288142697987	0.1466230921491237
1	1	undersample	0.8	500	5	63	0.1	1.0	0.7	0.9455871435433861	0.7678409939656455	0.7882352940712802	0.9465478841800554	65.91433724303361	14.746565865808206	0.2237231810780799
1	2	undersample	0.8	500	5	63	0.1	1.0	0.7	0.9593032854548457	0.8219898142662793	0.8888888888369071	0.8997028231731078	71.76295075159466	8.862550555591191	0.12349756727031948
1	3	undersample	0.8	500	5	63	0.1	1.0	0.7	0.9546892754129883	0.8332110420067184	0.876470588183737	0.9234769687895731	85.62504107764681	11.453682110902703	0.13376555631974324
1	1	undersample	0.8	500	5	63	0.1	1.0	1.0	0.9423730293899297	0.7659250253930502	0.7705882352487889	0.944320712687867	56.968193132821526	13.839762217704406	0.2429383992529836
1	2	undersample	0.8	500	5	63	0.1	1.0	1.0	0.9589948124397174	0.8165340734723532	0.8888888888369071	0.9026745913751659	74.19846040802497	9.13316275847072	0.1230909909216703
1	3	undersample	0.8	500	5	63	0.1	1.0	1.0	0.9533956821956122	0.8275579365817535	0.8647058823020761	0.9227340267390585	76.32690877946257	11.191288142697987	0.1466230921491237
1	1	undersample	0.8	500	5	63	0.3	0.6	0.7	0.947984628149701	0.7768228678545231	0.7764705881896193	0.9450631031852632	59.756743961454	14.133860699658678	0.23652326357018824
1	2	undersample	0.8	500	5	63	0.3	0.6	0.7	0.9593250089066153	0.8221801879166512	0.8830409356208747	0.9034175334256804	70.6215264355038	9.142869047692939	0.129462910290215
1	3	undersample	0.8	500	5	63	0.3	0.6	0.7	0.9547286076391923	0.8347666473179938	0.8882352940653979	0.9212481426380295	92.96919697447301	11.278910885792262	0.1213187843194687
1	1	undersample	0.8	500	5	63	0.3	0.6	1.0	0.9470064194943011	0.7725110750042289	0.7823529411304498	0.9435783221904709	60.11485221704018	13.866174010454142	0.23066135735047366
1	2	undersample	0.8	500	5	63	0.3	0.6	1.0	0.9568572247855895	0.8048343700587958	0.8888888888369071	0.8937592867689914	67.30068826528652	8.366743578205107	0.12431883121637796
1	3	undersample	0.8	500	5	63	0.3	0.6	1.0	0.9536185648107683	0.8254762570268839	0.8941176470062283	0.9212481426380295	98.78404695544772	11.353605659870356	0.11493358514812052
1	1	undersample	0.8	500	5	63	0.3	1.0	0.7	0.947984628149701	0.7768228678545231	0.7764705881896193	0.9450631031852632	59.756743961454	14.133860699658678	0.23652326357018824
1	2	undersample	0.8	500	5	63	0.3	1.0	0.7	0.9593250089066153	0.8221801879166512	0.8830409356208747	0.9034175334256804	70.6215264355038	9.142869047692939	0.129462910290215
1	3	undersample	0.8	500	5	63	0.3	1.0	0.7	0.9547286076391923	0.8347666473179938	0.8882352940653979	0.9212481426380295	92.96919697447301	11.278910885792262	0.1213187843194687
1	1	undersample	0.8	500	5	63	0.3	1.0	1.0	0.9470064194943011	0.7725110750042289	0.7823529411304498	0.9435783221904709	60.11485221704018	13.866174010454142	0.23066135735047366
1	2	undersample	0.8	500	5	63	0.3	1.0	1.0	0.9568572247855895	0.8048343700587958	0.8888888888369071	0.8937592867689914	67.30068826528652	8.366743578205107	0.12431883121637796
1	3	undersample	0.8	500	5	63	0.3	1.0	1.0	0.9536185648107683	0.8254762570268839	0.8941176470062283	0.9212481426380295	98.78404695544772	11.353605659870356	0.11493358514812052
1	1	undersample	0.8	500	10	31	0.1	0.6	0.7	0.9464692781344163	0.7759964557496846	0.7705882352487889	0.9435783221904709	56.174414757632306	13.657660115560093	0.24312953882550786
1	2	undersample	0.8	500	10	31	0.1	0.6	0.7	0.963435085981422	0.8331641663137858	0.8947368420529394	0.9034175334256804	79.50767808165901	9.263966650973641	0.11651661926766657
1	3	undersample	0.8	500	10	31	0.1	0.6	0.7	0.9545756489817323	0.8435950309570791	0.8705882352429065	0.9205052005875148	77.89803134289991	10.951510440456193	0.14058775905732906
1	1	undersample	0.8	500	10	31	0.1	0.6	1.0	0.9442246386305078	0.7755230216703817	0.7529411764262975	0.9472902746774515	54.77128249950592	14.284670029526785	0.2608058243285214
1	2	undersample	0.8	500	10	31	0.1	0.6	1.0	0.9600983637896127	0.8274769808907486	0.8830409356208747	0.9108469539308258	77.13581947598907	9.90477471614344	0.12840693224071362
1	3	undersample	0.8	500	10	31	0.1	0.6	1.0	0.9537540424788044	0.8527027692139062	0.8823529411245674	0.9264487369916312	94.46967764924483	11.99643330475289	0.12698712072033846
1	1	undersample	0.8	500	10	31	0.1	1.0	0.7	0.9464692781344163	0.7759964557496846	0.7705882352487889	0.9435783221904709	56.174414757632306	13.657660115560093	0.24312953882550786
1	2	undersample	0.8	500	10	31	0.1	1.0	0.7	0.963435085981422	0.8331641663137858	0.8947368420529394	0.9034175334256804	79.50767808165901	9.263966650973641	0.11651661926766657
1	3	undersample	0.8	500	10	31	0.1	1.0	0.7	0.9545756489817323	0.8435950309570791	0.8705882352429065	0.9205052005875148	77.89803134289991	10.951510440456193	0.14058775905732906
1	1	undersample	0.8	500	10	31	0.1	1.0	1.0	0.9442246386305078	0.7755230216703817	0.7529411764262975	0.9472902746774515	54.77128249950592	14.284670029526785	0.2608058243285214
1	2	undersample	0.8	500	10	31	0.1	1.0	1.0	0.9600983637896127	0.8274769808907486	0.8830409356208747	0.9108469539308258	77.13581947598907	9.90477471614344	0.12840693224071362
1	3	undersample	0.8	500	10	31	0.1	1.0	1.0	0.9537540424788044	0.8527027692139062	0.8823529411245674	0.9264487369916312	94.46967764924483	11.99643330475289	0.12698712072033846
1	1	undersample	0.8	500	10	31	0.3	0.6	0.7	0.9466439582514521	0.7784209905538273	0.7705882352487889	0.9420935411956787	54.64791787170766	13.307463762861724	0.2435127217037502
1	2	undersample	0.8	500	10	31	0.3	0.6	0.7	0.9628051058801039	0.8266100587187764	0.9005847952689716	0.9019316493246514	83.31371030459815	9.183234929870215	0.11022476448544728
1	3	undersample	0.8	500	10	31	0.3	0.6	0.7	0.9548640853072284	0.8288686463089461	0.8882352940653979	0.9264487369916312	100.10471063535184	12.076409526784575	0.12063776468749617
1	1	undersample	0.8	500	10	31	0.3	0.6	1.0	0.9453207563649068	0.7816475204130756	0.7823529411304498	0.9480326651748476	65.57566086529452	15.054702982473493	0.22957759217466744
1	2	undersample	0.8	500	10	31	0.3	0.6	1.0	0.958695028805297	0.823336290500628	0.8888888888369071	0.9019316493246514	73.5757448722938	9.063972138573199	0.12319238382904832
1	3	undersample	0.8	500	10	31	0.3	0.6	1.0	0.9546936456603443	0.84658380915307	0.8882352940653979	0.9205052005875148	92.0260516344959	11.173500516951929	0.12141670101277098
1	1	undersample	0.8	500	10	31	0.3	1.0	0.7	0.9466439582514521	0.7784209905538273	0.7705882352487889	0.9420935411956787	54.64791787170766	13.307463762861724	0.2435127217037502
1	2	undersample	0.8	500	10	31	0.3	1.0	0.7	0.9628051058801039	0.8266100587187764	0.9005847952689716	0.9019316493246514	83.31371030459815	9.183234929870215	0.11022476448544728
1	3	undersample	0.8	500	10	31	0.3	1.0	0.7	0.9548640853072284	0.8288686463089461	0.8882352940653979	0.9264487369916312	100.10471063535184	12.076409526784575	0.12063776468749617
1	1	undersample	0.8	500	10	31	0.3	1.0	1.0	0.9453207563649068	0.7816475204130756	0.7823529411304498	0.9480326651748476	65.57566086529452	15.054702982473493	0.22957759217466744
1	2	undersample	0.8	500	10	31	0.3	1.0	1.0	0.958695028805297	0.823336290500628	0.8888888888369071	0.9019316493246514	73.5757448722938	9.063972138573199	0.12319238382904832
1	3	undersample	0.8	500	10	31	0.3	1.0	1.0	0.9546936456603443	0.84658380915307	0.8882352940653979	0.9205052005875148	92.0260516344959	11.173500516951929	0.12141670101277098
1	1	undersample	0.8	500	10	63	0.1	0.6	0.7	0.9452377833093148	0.7750528426491242	0.7764705881896193	0.9450631031852632	59.756743961454	14.133860699658678	0.23652326357018824
1	2	undersample	0.8	500	10	63	0.1	0.6	0.7	0.963969482894954	0.8282902594093386	0.9005847952689716	0.9056463595772241	86.95042378429454	9.544779573802057	0.1097726530692522
1	3	undersample	0.8	500	10	63	0.1	0.6	0.7	0.9540337383095884	0.845933473943418	0.8823529411245674	0.9212481426380295	87.7358319457711	11.204216111714167	0.12770398349081702
1	1	undersample	0.8	500	10	63	0.1	0.6	1.0	0.9464998471548975	0.7806369431973592	0.7764705881896193	0.9450631031852632	59.756743961454	14.133860699658678	0.23652326357018824
1	2	undersample	0.8	500	10	63	0.1	0.6	1.0	0.9608934421243798	0.8275331197078744	0.8888888888369071	0.9078751857287677	78.83869549832791	9.648744471086923	0.12238588705345345
1	3	undersample	0.8	500	10	63	0.1	0.6	1.0	0.9549034175334324	0.8422717816119953	0.8823529411245674	0.9279346210926603	96.57214491322856	12.243782410708704	0.12678377865572382
1	1	undersample	0.8	500	10	63	0.1	1.0	0.7	0.9452377833093148	0.7750528426491242	0.7764705881896193	0.9450631031852632	59.756743961454	14.133860699658678	0.23652326357018824
1	2	undersample	0.8	500	10	63	0.1	1.0	0.7	0.963969482894954	0.8282902594093386	0.9005847952689716	0.9056463595772241	86.95042378429454	9.544779573802057	0.1097726530692522
1	3	undersample	0.8	500	10	63	0.1	1.0	0.7	0.9540337383095884	0.845933473943418	0.8823529411245674	0.9212481426380295	87.7358319457711	11.204216111714167	0.12770398349081702
1	1	undersample	0.8	500	10	63	0.1	1.0	1.0	0.9464998471548975	0.7806369431973592	0.7764705881896193	0.9450631031852632	59.756743961454	14.133860699658678	0.23652326357018824
1	2	undersample	0.8	500	10	63	0.1	1.0	1.0	0.9608934421243798	0.8275331197078744	0.8888888888369071	0.9078751857287677	78.83869549832791	9.648744471086923	0.12238588705345345
1	3	undersample	0.8	500	10	63	0.1	1.0	1.0	0.9549034175334324	0.8422717816119953	0.8823529411245674	0.9279346210926603	96.57214491322856	12.243782410708704	0.12678377865572382
1	1	undersample	0.8	500	10	63	0.3	0.6	0.7	0.944783615005022	0.7763530584843864	0.7823529411304498	0.9420935411956787	58.48127694809319	13.51063114855427	0.23102488982470862
1	2	undersample	0.8	500	10	63	0.3	0.6	0.7	0.9629441359714292	0.8253083322016307	0.8888888888369071	0.9056463595772241	76.78738797916228	9.420821397518914	0.12268708283450863
1	3	undersample	0.8	500	10	63	0.3	0.6	0.7	0.9513591469277162	0.8270561010028863	0.8882352940653979	0.9197622585370003	91.1003719467748	11.07004219173556	0.12151477589135957
1	1	undersample	0.8	500	10	63	0.3	0.6	1.0	0.9472728066727805	0.7877606722081779	0.7882352940712802	0.9413511506982826	59.7440102715061	13.439908353821949	0.22495824594472835
1	2	undersample	0.8	500	10	63	0.3	0.6	1.0	0.9610324722157052	0.8232912772550601	0.8888888888369071	0.904160475476195	75.47285498972806	9.27476216629706	0.12288870498977171
1	3	undersample	0.8	500	10	63	0.3	0.6	1.0	0.9545188357661044	0.8422882017400631	0.8823529411245674	0.9190193164864858	85.11466261550136	10.89584322931637	0.12801369403754598
1	1	undersample	0.8	500	10	63	0.3	1.0	0.7	0.944783615005022	0.7763530584843864	0.7823529411304498	0.9420935411956787	58.48127694809319	13.51063114855427	0.23102488982470862
1	2	undersample	0.8	500	10	63	0.3	1.0	0.7	0.9629441359714292	0.8253083322016307	0.8888888888369071	0.9056463595772241	76.78738797916228	9.420821397518914	0.12268708283450863
1	3	undersample	0.8	500	10	63	0.3	1.0	0.7	0.9513591469277162	0.8270561010028863	0.8882352940653979	0.9197622585370003	91.1003719467748	11.07004219173556	0.12151477589135957
1	1	undersample	0.8	500	10	63	0.3	1.0	1.0	0.9472728066727805	0.7877606722081779	0.7882352940712802	0.9413511506982826	59.7440102715061	13.439908353821949	0.22495824594472835
1	2	undersample	0.8	500	10	63	0.3	1.0	1.0	0.9610324722157052	0.8232912772550601	0.8888888888369071	0.904160475476195	75.47285498972806	9.27476216629706	0.12288870498977171
1	3	undersample	0.8	500	10	63	0.3	1.0	1.0	0.9545188357661044	0.8422882017400631	0.8823529411245674	0.9190193164864858	85.11466261550136	10.89584322931637	0.12801369403754598
1	1	undersample	1.0	100	3	31	0.1	0.6	0.7	0.9499672474780558	0.8100019210317726	0.8235294117162629	0.9368968077139058	69.28626055978727	13.05051696081264	0.1883564816820893
1	2	undersample	1.0	100	3	31	0.1	0.6	0.7	0.9703779011669839	0.8817285809902294	0.8947368420529394	0.8982169390720787	75.01093592265389	8.790625335784533	0.11719123988453446
1	3	undersample	1.0	100	3	31	0.1	0.6	0.7	0.9543702473560003	0.8593909522819764	0.8588235293612456	0.9234769687895731	73.41341678213749	11.223071061689897	0.15287492149917833
1	1	undersample	1.0	100	3	31	0.1	0.6	1.0	0.9501069915716843	0.803941892513581	0.8294117646570934	0.9339272457243213	68.72451191837452	12.553005368391991	0.182656876429422
1	2	undersample	1.0	100	3	31	0.1	0.6	1.0	0.9698608830148675	0.8800197672101941	0.9005847952689716	0.9019316493246514	83.31371030459815	9.183234929870215	0.11022476448544728
1	3	undersample	1.0	100	3	31	0.1	0.6	1.0	0.9535704920898522	0.8490783580153937	0.8647058823020761	0.9197622585370003	73.26327167067313	10.776796040961107	0.1470968339602868
1	1	undersample	1.0	100	3	31	0.1	1.0	0.7	0.9499672474780558	0.8100019210317726	0.8235294117162629	0.9368968077139058	69.28626055978727	13.05051696081264	0.1883564816820893
1	2	undersample	1.0	100	3	31	0.1	1.0	0.7	0.9703779011669839	0.8817285809902294	0.8947368420529394	0.8982169390720787	75.01093592265389	8.790625335784533	0.11719123988453446
1	3	undersample	1.0	100	3	31	0.1	1.0	0.7	0.9543702473560003	0.8593909522819764	0.8588235293612456	0.9234769687895731	73.41341678213749	11.223071061689897	0.15287492149917833
1	1	undersample	1.0	100	3	31	0.1	1.0	1.0	0.9501069915716843	0.803941892513581	0.8294117646570934	0.9339272457243213	68.72451191837452	12.553005368391991	0.182656876429422
1	2	undersample	1.0	100	3	31	0.1	1.0	1.0	0.9698608830148675	0.8800197672101941	0.9005847952689716	0.9019316493246514	83.31371030459815	9.183234929870215	0.11022476448544728
1	3	undersample	1.0	100	3	31	0.1	1.0	1.0	0.9535704920898522	0.8490783580153937	0.8647058823020761	0.9197622585370003	73.26327167067313	10.776796040961107	0.1470968339602868
1	1	undersample	1.0	100	3	31	0.3	0.6	0.7	0.9432202279575528	0.7767472140247531	0.8352941175979238	0.919821826273795	58.180545656332555	10.41797255535637	0.17906280967333946
1	2	undersample	1.0	100	3	31	0.3	0.6	0.7	0.9640042404177854	0.8508428398247059	0.9122807017010361	0.8878157503648751	82.30462096162431	8.13198486729061	0.098803493038818
1	3	undersample	1.0	100	3	31	0.3	0.6	0.7	0.950126737173324	0.8261473233208122	0.8705882352429065	0.9160475482844277	73.40465295220392	10.370014380190849	0.14127188439807165
1	1	undersample	1.0	100	3	31	0.3	0.6	1.0	0.947735708982925	0.7929470577455274	0.8294117646570934	0.925760950252964	60.62998917077742	11.17217496400482	0.18426812391861216
1	2	undersample	1.0	100	3	31	0.3	0.6	1.0	0.9657117037268754	0.8591759937529797	0.9064327484850039	0.876671619607157	68.86294050977564	7.349749279932272	0.10673010093519769
1	3	undersample	1.0	100	3	31	0.3	0.6	1.0	0.9509614544183201	0.8194015696383623	0.876470588183737	0.9101040118803113	71.83194338920785	9.749828763420513	0.13573109100325287
1	1	undersample	1.0	100	3	31	0.3	1.0	0.7	0.9432202279575528	0.7767472140247531	0.8352941175979238	0.919821826273795	58.180545656332555	10.41797255535637	0.17906280967333946
1	2	undersample	1.0	100	3	31	0.3	1.0	0.7	0.9640042404177854	0.8508428398247059	0.9122807017010361	0.8878157503648751	82.30462096162431	8.13198486729061	0.098803493038818
1	3	undersample	1.0	100	3	31	0.3	1.0	0.7	0.950126737173324	0.8261473233208122	0.8705882352429065	0.9160475482844277	73.40465295220392	10.370014380190849	0.14127188439807165
1	1	undersample	1.0	100	3	31	0.3	1.0	1.0	0.947735708982925	0.7929470577455274	0.8294117646570934	0.925760950252964	60.62998917077742	11.17217496400482	0.18426812391861216
1	2	undersample	1.0	100	3	31	0.3	1.0	1.0	0.9657117037268754	0.8591759937529797	0.9064327484850039	0.876671619607157	68.86294050977564	7.349749279932272	0.10673010093519769
1	3	undersample	1.0	100	3	31	0.3	1.0	1.0	0.9509614544183201	0.8194015696383623	0.876470588183737	0.9101040118803113	71.83194338920785	9.749828763420513	0.13573109100325287
1	1	undersample	1.0	100	3	63	0.1	0.6	0.7	0.9499672474780558	0.8100019210317726	0.8235294117162629	0.9368968077139058	69.28626055978727	13.05051696081264	0.1883564816820893
1	2	undersample	1.0	100	3	63	0.1	0.6	0.7	0.9703779011669839	0.8817285809902294	0.8947368420529394	0.8982169390720787	75.01093592265389	8.790625335784533	0.11719123988453446
1	3	undersample	1.0	100	3	63	0.1	0.6	0.7	0.9543702473560003	0.8593909522819764	0.8588235293612456	0.9234769687895731	73.41341678213749	11.223071061689897	0.15287492149917833
1	1	undersample	1.0	100	3	63	0.1	0.6	1.0	0.9501069915716843	0.803941892513581	0.8294117646570934	0.9339272457243213	68.72451191837452	12.553005368391991	0.182656876429422
1	2	undersample	1.0	100	3	63	0.1	0.6	1.0	0.9698608830148675	0.8800197672101941	0.9005847952689716	0.9019316493246514	83.31371030459815	9.183234929870215	0.11022476448544728
1	3	undersample	1.0	100	3	63	0.1	0.6	1.0	0.9535704920898522	0.8490783580153937	0.8647058823020761	0.9197622585370003	73.26327167067313	10.776796040961107	0.1470968339602868
1	1	undersample	1.0	100	3	63	0.1	1.0	0.7	0.9499672474780558	0.8100019210317726	0.8235294117162629	0.9368968077139058	69.28626055978727	13.05051696081264	0.1883564816820893
1	2	undersample	1.0	100	3	63	0.1	1.0	0.7	0.9703779011669839	0.8817285809902294	0.8947368420529394	0.8982169390720787	75.01093592265389	8.790625335784533	0.11719123988453446
1	3	undersample	1.0	100	3	63	0.1	1.0	0.7	0.9543702473560003	0.8593909522819764	0.8588235293612456	0.9234769687895731	73.41341678213749	11.223071061689897	0.15287492149917833
1	1	undersample	1.0	100	3	63	0.1	1.0	1.0	0.9501069915716843	0.803941892513581	0.8294117646570934	0.9339272457243213	68.72451191837452	12.553005368391991	0.182656876429422
1	2	undersample	1.0	100	3	63	0.1	1.0	1.0	0.9698608830148675	0.8800197672101941	0.9005847952689716	0.9019316493246514	83.31371030459815	9.183234929870215	0.11022476448544728
1	3	undersample	1.0	100	3	63	0.1	1.0	1.0	0.9535704920898522	0.8490783580153937	0.8647058823020761	0.9197622585370003	73.26327167067313	10.776796040961107	0.1470968339602868
1	1	undersample	1.0	100	3	63	0.3	0.6	0.7	0.9432202279575528	0.7767472140247531	0.8352941175979238	0.919821826273795	58.180545656332555	10.41797255535637	0.17906280967333946
1	2	undersample	1.0	100	3	63	0.3	0.6	0.7	0.9640042404177854	0.8508428398247059	0.9122807017010361	0.8878157503648751	82.30462096162431	8.13198486729061	0.098803493038818
1	3	undersample	1.0	100	3	63	0.3	0.6	0.7	0.950126737173324	0.8261473233208122	0.8705882352429065	0.9160475482844277	73.40465295220392	10.370014380190849	0.14127188439807165
1	1	undersample	1.0	100	3	63	0.3	0.6	1.0	0.947735708982925	0.7929470577455274	0.8294117646570934	0.925760950252964	60.62998917077742	11.17217496400482	0.18426812391861216
1	2	undersample	1.0	100	3	63	0.3	0.6	1.0	0.9657117037268754	0.8591759937529797	0.9064327484850039	0.876671619607157	68.86294050977564	7.349749279932272	0.10673010093519769
1	3	undersample	1.0	100	3	63	0.3	0.6	1.0	0.9509614544183201	0.8194015696383623	0.876470588183737	0.9101040118803113	71.83194338920785	9.749828763420513	0.13573109100325287
1	1	undersample	1.0	100	3	63	0.3	1.0	0.7	0.9432202279575528	0.7767472140247531	0.8352941175979238	0.919821826273795	58.180545656332555	10.41797255535637	0.17906280967333946
1	2	undersample	1.0	100	3	63	0.3	1.0	0.7	0.9640042404177854	0.8508428398247059	0.9122807017010361	0.8878157503648751	82.30462096162431	8.13198486729061	0.098803493038818
1	3	undersample	1.0	100	3	63	0.3	1.0	0.7	0.950126737173324	0.8261473233208122	0.8705882352429065	0.9160475482844277	73.40465295220392	10.370014380190849	0.14127188439807165
1	1	undersample	1.0	100	3	63	0.3	1.0	1.0	0.947735708982925	0.7929470577455274	0.8294117646570934	0.925760950252964	60.62998917077742	11.17217496400482	0.18426812391861216
1	2	undersample	1.0	100	3	63	0.3	1.0	1.0	0.9657117037268754	0.8591759937529797	0.9064327484850039	0.876671619607157	68.86294050977564	7.349749279932272	0.10673010093519769
1	3	undersample	1.0	100	3	63	0.3	1.0	1.0	0.9509614544183201	0.8194015696383623	0.876470588183737	0.9101040118803113	71.83194338920785	9.749828763420513	0.13573109100325287
1	1	undersample	1.0	100	5	31	0.1	0.6	0.7	0.95133411939386	0.8034329544382798	0.8235294117162629	0.9309576837347369	62.92471939748551	11.927892008624289	0.18955811791595747
1	2	undersample	1.0	100	5	31	0.1	0.6	0.7	0.9688355360913428	0.8714511140608158	0.9239766081331008	0.8885586924153897	96.90664765409576	8.291149352497415	0.08555809724247038
1	3	undersample	1.0	100	5	31	0.1	0.6	0.7	0.9550170439646883	0.8507692954490444	0.8588235293612456	0.9160475482844277	66.37830706143065	10.229879050728812	0.15411478297387685
1	1	undersample	1.0	100	5	31	0.1	0.6	1.0	0.9536704659592122	0.8052040700150903	0.8176470587754325	0.9242761692581717	54.729592085584756	10.797749437500215	0.1972926981315528
1	2	undersample	1.0	100	5	31	0.1	0.6	1.0	0.9668934595031413	0.8725034325651028	0.9239766081331008	0.8937592867689914	102.2452725822996	8.697009772081623	0.08506025295818417
1	3	undersample	1.0	100	5	31	0.1	0.6	1.0	0.9539026308889083	0.8487184289119218	0.8705882352429065	0.9175334323854567	74.8484712404767	10.55686146346608	0.1410431040209731
1	1	undersample	1.0	100	5	31	0.1	1.0	0.7	0.95133411939386	0.8034329544382798	0.8235294117162629	0.9309576837347369	62.92471939748551	11.927892008624289	0.18955811791595747
1	2	undersample	1.0	100	5	31	0.1	1.0	0.7	0.9688355360913428	0.8714511140608158	0.9239766081331008	0.8885586924153897	96.90664765409576	8.291149352497415	0.08555809724247038
1	3	undersample	1.0	100	5	31	0.1	1.0	0.7	0.9550170439646883	0.8507692954490444	0.8588235293612456	0.9160475482844277	66.37830706143065	10.229879050728812	0.15411478297387685
1	1	undersample	1.0	100	5	31	0.1	1.0	1.0	0.9536704659592122	0.8052040700150903	0.8176470587754325	0.9242761692581717	54.729592085584756	10.797749437500215	0.1972926981315528
1	2	undersample	1.0	100	5	31	0.1	1.0	1.0	0.9668934595031413	0.8725034325651028	0.9239766081331008	0.8937592867689914	102.2452725822996	8.697009772081623	0.08506025295818417
1	3	undersample	1.0	100	5	31	0.1	1.0	1.0	0.9539026308889083	0.8487184289119218	0.8705882352429065	0.9175334323854567	74.8484712404767	10.55686146346608	0.1410431040209731
1	1	undersample	1.0	100	5	31	0.3	0.6	0.7	0.9507926110310494	0.7878908894892344	0.7999999999529411	0.9331848552269252	55.86665627462207	11.973331539378927	0.2143198068245827
1	2	undersample	1.0	100	5	31	0.3	0.6	0.7	0.9628398634029353	0.830120114155586	0.9181286549170684	0.8870728083143606	88.0911489925252	8.130270131663275	0.09229382683431299
1	3	undersample	1.0	100	5	31	0.3	0.6	0.7	0.9494624595752119	0.8301924667769883	0.8705882352429065	0.9197622585370003	77.11446381923491	10.85010757865472	0.14070131944305506
1	1	undersample	1.0	100	5	31	0.3	0.6	1.0	0.9468317393772654	0.7809814703643294	0.8058823528937716	0.9279881217451523	53.49889715975131	11.190962664966941	0.20918117426908828
1	2	undersample	1.0	100	5	31	0.3	0.6	1.0	0.9650730342448492	0.8501592806895262	0.9064327484850039	0.8833580980617879	73.36583151282854	7.7710724509142315	0.10592221960841662
1	3	undersample	1.0	100	5	31	0.3	0.6	1.0	0.9525172624770563	0.8376220041153246	0.8941176470062283	0.9145616641833986	90.39225307421022	10.465062712303746	0.11577387942514954
1	1	undersample	1.0	100	5	31	0.3	1.0	0.7	0.9507926110310494	0.7878908894892344	0.7999999999529411	0.9331848552269252	55.86665627462207	11.973331539378927	0.2143198068245827
1	2	undersample	1.0	100	5	31	0.3	1.0	0.7	0.9628398634029353	0.830120114155586	0.9181286549170684	0.8870728083143606	88.0911489925252	8.130270131663275	0.09229382683431299
1	3	undersample	1.0	100	5	31	0.3	1.0	0.7	0.9494624595752119	0.8301924667769883	0.8705882352429065	0.9197622585370003	77.11446381923491	10.85010757865472	0.14070131944305506
1	1	undersample	1.0	100	5	31	0.3	1.0	1.0	0.9468317393772654	0.7809814703643294	0.8058823528937716	0.9279881217451523	53.49889715975131	11.190962664966941	0.20918117426908828
1	2	undersample	1.0	100	5	31	0.3	1.0	1.0	0.9650730342448492	0.8501592806895262	0.9064327484850039	0.8833580980617879	73.36583151282854	7.7710724509142315	0.10592221960841662
1	3	undersample	1.0	100	5	31	0.3	1.0	1.0	0.9525172624770563	0.8376220041153246	0.8941176470062283	0.9145616641833986	90.39225307421022	10.465062712303746	0.11577387942514954
1	1	undersample	1.0	100	5	63	0.1	0.6	0.7	0.95133411939386	0.8034329544382798	0.8235294117162629	0.9309576837347369	62.92471939748551	11.927892008624289	0.18955811791595747
1	2	undersample	1.0	100	5	63	0.1	0.6	0.7	0.9688355360913428	0.8714511140608158	0.9239766081331008	0.8885586924153897	96.90664765409576	8.291149352497415	0.08555809724247038
1	3	undersample	1.0	100	5	63	0.1	0.6	0.7	0.9550170439646883	0.8507692954490444	0.8588235293612456	0.9160475482844277	66.37830706143065	10.229879050728812	0.15411478297387685
1	1	undersample	1.0	100	5	63	0.1	0.6	1.0	0.9536704659592122	0.8052040700150903	0.8176470587754325	0.9242761692581717	54.729592085584756	10.797749437500215	0.1972926981315528
1	2	undersample	1.0	100	5	63	0.1	0.6	1.0	0.9668934595031413	0.8725034325651028	0.9239766081331008	0.8937592867689914	102.2452725822996	8.697009772081623	0.08506025295818417
1	3	undersample	1.0	100	5	63	0.1	0.6	1.0	0.9539026308889083	0.8487184289119218	0.8705882352429065	0.9175334323854567	74.8484712404767	10.55686146346608	0.1410431040209731
1	1	undersample	1.0	100	5	63	0.1	1.0	0.7	0.95133411939386	0.8034329544382798	0.8235294117162629	0.9309576837347369	62.92471939748551	11.927892008624289	0.18955811791595747
1	2	undersample	1.0	100	5	63	0.1	1.0	0.7	0.9688355360913428	0.8714511140608158	0.9239766081331008	0.8885586924153897	96.90664765409576	8.291149352497415	0.08555809724247038
1	3	undersample	1.0	100	5	63	0.1	1.0	0.7	0.9550170439646883	0.8507692954490444	0.8588235293612456	0.9160475482844277	66.37830706143065	10.229879050728812	0.15411478297387685
1	1	undersample	1.0	100	5	63	0.1	1.0	1.0	0.9536704659592122	0.8052040700150903	0.8176470587754325	0.9242761692581717	54.729592085584756	10.797749437500215	0.1972926981315528
1	2	undersample	1.0	100	5	63	0.1	1.0	1.0	0.9668934595031413	0.8725034325651028	0.9239766081331008	0.8937592867689914	102.2452725822996	8.697009772081623	0.08506025295818417
1	3	undersample	1.0	100	5	63	0.1	1.0	1.0	0.9539026308889083	0.8487184289119218	0.8705882352429065	0.9175334323854567	74.8484712404767	10.55686146346608	0.1410431040209731
1	1	undersample	1.0	100	5	63	0.3	0.6	0.7	0.9507926110310494	0.7878908894892344	0.7999999999529411	0.9331848552269252	55.86665627462207	11.973331539378927	0.2143198068245827
1	2	undersample	1.0	100	5	63	0.3	0.6	0.7	0.9628398634029353	0.830120114155586	0.9181286549170684	0.8870728083143606	88.0911489925252	8.130270131663275	0.09229382683431299
1	3	undersample	1.0	100	5	63	0.3	0.6	0.7	0.9494624595752119	0.8301924667769883	0.8705882352429065	0.9197622585370003	77.11446381923491	10.85010757865472	0.14070131944305506
1	1	undersample	1.0	100	5	63	0.3	0.6	1.0	0.9468317393772654	0.7809814703643294	0.8058823528937716	0.9279881217451523	53.49889715975131	11.190962664966941	0.20918117426908828
1	2	undersample	1.0	100	5	63	0.3	0.6	1.0	0.9650730342448492	0.8501592806895262	0.9064327484850039	0.8833580980617879	73.36583151282854	7.7710724509142315	0.10592221960841662
1	3	undersample	1.0	100	5	63	0.3	0.6	1.0	0.9525172624770563	0.8376220041153246	0.8941176470062283	0.9145616641833986	90.39225307421022	10.465062712303746	0.11577387942514954
1	1	undersample	1.0	100	5	63	0.3	1.0	0.7	0.9507926110310494	0.7878908894892344	0.7999999999529411	0.9331848552269252	55.86665627462207	11.973331539378927	0.2143198068245827
1	2	undersample	1.0	100	5	63	0.3	1.0	0.7	0.9628398634029353	0.830120114155586	0.9181286549170684	0.8870728083143606	88.0911489925252	8.130270131663275	0.09229382683431299
1	3	undersample	1.0	100	5	63	0.3	1.0	0.7	0.9494624595752119	0.8301924667769883	0.8705882352429065	0.9197622585370003	77.11446381923491	10.85010757865472	0.14070131944305506
1	1	undersample	1.0	100	5	63	0.3	1.0	1.0	0.9468317393772654	0.7809814703643294	0.8058823528937716	0.9279881217451523	53.49889715975131	11.190962664966941	0.20918117426908828
1	2	undersample	1.0	100	5	63	0.3	1.0	1.0	0.9650730342448492	0.8501592806895262	0.9064327484850039	0.8833580980617879	73.36583151282854	7.7710724509142315	0.10592221960841662
1	3	undersample	1.0	100	5	63	0.3	1.0	1.0	0.9525172624770563	0.8376220041153246	0.8941176470062283	0.9145616641833986	90.39225307421022	10.465062712303746	0.11577387942514954
1	1	undersample	1.0	100	10	31	0.1	0.6	0.7	0.9504650858116075	0.8041411395813249	0.8176470587754325	0.9302152932373408	59.76903498808856	11.716706704654039	0.19603304803731103
1	2	undersample	1.0	100	10	31	0.1	0.6	0.7	0.9692613157460268	0.8627312257342098	0.9064327484850039	0.8952451708700205	82.79032192202588	8.65289619088914	0.10451578351314356
1	3	undersample	1.0	100	10	31	0.1	0.6	0.7	0.9560484223407045	0.8585868054041901	0.8823529411245674	0.9175334323854567	83.44593017942859	10.699521753512919	0.1282210036612583
1	1	undersample	1.0	100	10	31	0.1	0.6	1.0	0.9548975937813878	0.7995393864370697	0.8235294117162629	0.9331848552269252	65.17776524568374	12.32548834936066	0.1891057119114595
1	2	undersample	1.0	100	10	31	0.1	0.6	1.0	0.9693960011469982	0.8703894649999852	0.9181286549170684	0.8967310549710497	97.37870650488048	8.890655034319664	0.09129977568645371
1	3	undersample	1.0	100	10	31	0.1	0.6	1.0	0.9564111528712524	0.8540364583616956	0.8823529411245674	0.9160475482844277	81.83626791100926	10.510149709652888	0.12842898582226647
1	1	undersample	1.0	100	10	31	0.1	1.0	0.7	0.9504650858116075	0.8041411395813249	0.8176470587754325	0.9302152932373408	59.76903498808856	11.716706704654039	0.19603304803731103
1	2	undersample	1.0	100	10	31	0.1	1.0	0.7	0.9692613157460268	0.8627312257342098	0.9064327484850039	0.8952451708700205	82.79032192202588	8.65289619088914	0.10451578351314356
1	3	undersample	1.0	100	10	31	0.1	1.0	0.7	0.9560484223407045	0.8585868054041901	0.8823529411245674	0.9175334323854567	83.44593017942859	10.699521753512919	0.1282210036612583
1	1	undersample	1.0	100	10	31	0.1	1.0	1.0	0.9548975937813878	0.7995393864370697	0.8235294117162629	0.9331848552269252	65.17776524568374	12.32548834936066	0.1891057119114595
1	2	undersample	1.0	100	10	31	0.1	1.0	1.0	0.9693960011469982	0.8703894649999852	0.9181286549170684	0.8967310549710497	97.37870650488048	8.890655034319664	0.09129977568645371
1	3	undersample	1.0	100	10	31	0.1	1.0	1.0	0.9564111528712524	0.8540364583616956	0.8823529411245674	0.9160475482844277	81.83626791100926	10.510149709652888	0.12842898582226647
1	1	undersample	1.0	100	10	31	0.3	0.6	0.7	0.9507664090134941	0.7862540342918136	0.8235294117162629	0.9361544172165097	68.42634294190482	12.898766787379849	0.18850585240347714
1	2	undersample	1.0	100	10	31	0.3	0.6	0.7	0.96802307899516	0.8522909774083687	0.9064327484850039	0.8915304606174478	79.62327358182029	8.35656415689699	0.10495126593956366
1	3	undersample	1.0	100	10	31	0.3	0.6	0.7	0.9538064854470764	0.8471740979304396	0.8941176470062283	0.9153046062339131	91.259241533651	10.556861497178954	0.11567990712144802
1	1	undersample	1.0	100	10	31	0.3	0.6	1.0	0.9501812306214245	0.786060403210478	0.8235294117162629	0.931700074232133	63.659408263424865	12.057542989721341	0.18940707559254596
1	2	undersample	1.0	100	10	31	0.3	0.6	1.0	0.9682272794417942	0.8419386015778253	0.9239766081331008	0.8982169390720787	107.25545234642144	9.07790067355527	0.08463811771247105
1	3	undersample	1.0	100	10	31	0.3	0.6	1.0	0.9539113713836203	0.8436839940276454	0.8882352940653979	0.9153046062339131	85.88733366490668	10.487408461013302	0.1221065686246247
1	1	undersample	1.0	100	10	31	0.3	1.0	0.7	0.9507664090134941	0.7862540342918136	0.8235294117162629	0.9361544172165097	68.42634294190482	12.898766787379849	0.18850585240347714
1	2	undersample	1.0	100	10	31	0.3	1.0	0.7	0.96802307899516	0.8522909774083687	0.9064327484850039	0.8915304606174478	79.62327358182029	8.35656415689699	0.10495126593956366
1	3	undersample	1.0	100	10	31	0.3	1.0	0.7	0.9538064854470764	0.8471740979304396	0.8941176470062283	0.9153046062339131	91.259241533651	10.556861497178954	0.11567990712144802
1	1	undersample	1.0	100	10	31	0.3	1.0	1.0	0.9501812306214245	0.786060403210478	0.8235294117162629	0.931700074232133	63.659408263424865	12.057542989721341	0.18940707559254596
1	2	undersample	1.0	100	10	31	0.3	1.0	1.0	0.9682272794417942	0.8419386015778253	0.9239766081331008	0.8982169390720787	107.25545234642144	9.07790067355527	0.08463811771247105
1	3	undersample	1.0	100	10	31	0.3	1.0	1.0	0.9539113713836203	0.8436839940276454	0.8882352940653979	0.9153046062339131	85.88733366490668	10.487408461013302	0.1221065686246247
1	1	undersample	1.0	100	10	63	0.1	0.6	0.7	0.9504607188086815	0.8040163623977242	0.8176470587754325	0.9302152932373408	59.76903498808856	11.716706704654039	0.19603304803731103
1	2	undersample	1.0	100	10	63	0.1	0.6	0.7	0.9692613157460268	0.8627312257342098	0.9064327484850039	0.8952451708700205	82.79032192202588	8.65289619088914	0.10451578351314356
1	3	undersample	1.0	100	10	63	0.1	0.6	0.7	0.9552574075692685	0.8566301119138185	0.8647058823020761	0.9123328380318549	66.51288471665059	9.863508345133772	0.1482946909012312
1	1	undersample	1.0	100	10	63	0.1	0.6	1.0	0.9549019607843138	0.7996664423387171	0.8235294117162629	0.9331848552269252	65.17776524568374	12.32548834936066	0.1891057119114595
1	2	undersample	1.0	100	10	63	0.1	0.6	1.0	0.9697001294717725	0.8719886184897007	0.9181286549170684	0.8967310549710497	97.37870650488048	8.890655034319664	0.09129977568645371
1	3	undersample	1.0	100	10	63	0.1	0.6	1.0	0.9564111528712524	0.8540364583616956	0.8823529411245674	0.9160475482844277	81.83626791100926	10.510149709652888	0.12842898582226647
1	1	undersample	1.0	100	10	63	0.1	1.0	0.7	0.9504607188086815	0.8040163623977242	0.8176470587754325	0.9302152932373408	59.76903498808856	11.716706704654039	0.19603304803731103
1	2	undersample	1.0	100	10	63	0.1	1.0	0.7	0.9692613157460268	0.8627312257342098	0.9064327484850039	0.8952451708700205	82.79032192202588	8.65289619088914	0.10451578351314356
1	3	undersample	1.0	100	10	63	0.1	1.0	0.7	0.9552574075692685	0.8566301119138185	0.8647058823020761	0.9123328380318549	66.51288471665059	9.863508345133772	0.1482946909012312
1	1	undersample	1.0	100	10	63	0.1	1.0	1.0	0.9549019607843138	0.7996664423387171	0.8235294117162629	0.9331848552269252	65.17776524568374	12.32548834936066	0.1891057119114595
1	2	undersample	1.0	100	10	63	0.1	1.0	1.0	0.9697001294717725	0.8719886184897007	0.9181286549170684	0.8967310549710497	97.37870650488048	8.890655034319664	0.09129977568645371
1	3	undersample	1.0	100	10	63	0.1	1.0	1.0	0.9564111528712524	0.8540364583616956	0.8823529411245674	0.9160475482844277	81.83626791100926	10.510149709652888	0.12842898582226647
1	1	undersample	1.0	100	10	63	0.3	0.6	0.7	0.9507664090134941	0.7862540342918136	0.8235294117162629	0.9361544172165097	68.42634294190482	12.898766787379849	0.18850585240347714
1	2	undersample	1.0	100	10	63	0.3	0.6	0.7	0.968018734304806	0.8522038204133169	0.9064327484850039	0.8915304606174478	79.62327358182029	8.35656415689699	0.10495126593956366
1	3	undersample	1.0	100	10	63	0.3	0.6	0.7	0.9548771960492963	0.8498077413917873	0.8823529411245674	0.9175334323854567	83.44593017942859	10.699521753512919	0.1282210036612583
1	1	undersample	1.0	100	10	63	0.3	0.6	1.0	0.9474431197868903	0.766892109430524	0.8235294117162629	0.9294729027399445	61.501743061069526	11.676778528284919	0.18986092640777305
1	2	undersample	1.0	100	10	63	0.3	0.6	1.0	0.968231624132148	0.8419694028992736	0.9239766081331008	0.8982169390720787	107.25545234642144	9.07790067355527	0.08463811771247105
1	3	undersample	1.0	100	10	63	0.3	0.6	1.0	0.9542085482038284	0.8453158159410473	0.876470588183737	0.9167904903349422	78.1743053396906	10.533297051969328	0.13474115599052616
1	1	undersample	1.0	100	10	63	0.3	1.0	0.7	0.9507664090134941	0.7862540342918136	0.8235294117162629	0.9361544172165097	68.42634294190482	12.898766787379849	0.18850585240347714
1	2	undersample	1.0	100	10	63	0.3	1.0	0.7	0.968018734304806	0.8522038204133169	0.9064327484850039	0.8915304606174478	79.62327358182029	8.35656415689699	0.10495126593956366
1	3	undersample	1.0	100	10	63	0.3	1.0	0.7	0.9548771960492963	0.8498077413917873	0.8823529411245674	0.9175334323854567	83.44593017942859	10.699521753512919	0.1282210036612583
1	1	undersample	1.0	100	10	63	0.3	1.0	1.0	0.9474431197868903	0.766892109430524	0.8235294117162629	0.9294729027399445	61.501743061069526	11.676778528284919	0.18986092640777305
1	2	undersample	1.0	100	10	63	0.3	1.0	1.0	0.968231624132148	0.8419694028992736	0.9239766081331008	0.8982169390720787	107.25545234642144	9.07790067355527	0.08463811771247105
1	3	undersample	1.0	100	10	63	0.3	1.0	1.0	0.9542085482038284	0.8453158159410473	0.876470588183737	0.9167904903349422	78.1743053396906	10.533297051969328	0.13474115599052616
1	1	undersample	1.0	300	3	31	0.1	0.6	0.7	0.94470064194943	0.784242876848999	0.8235294117162629	0.9279881217451523	60.137446153036066	11.436020241572056	0.19016470388675197
1	2	undersample	1.0	300	3	31	0.1	0.6	0.7	0.9663677519703171	0.8633107761507615	0.9064327484850039	0.8841010401123024	73.89822460581247	7.820887013605973	0.1058332093408449
1	3	undersample	1.0	300	3	31	0.1	0.6	0.7	0.949230836465344	0.8267050442239908	0.8705882352429065	0.9093610698297968	67.49328210858579	9.605013403820728	0.14231064824251682
1	1	undersample	1.0	300	3	31	0.1	0.6	1.0	0.9449888641425389	0.7762915119323225	0.8294117646570934	0.9265033407503601	61.29152501612274	11.285025200800613	0.1841204731798864
1	2	undersample	1.0	300	3	31	0.1	0.6	1.0	0.9661809302850985	0.8673595754547182	0.9005847952689716	0.8878157503648751	71.6906774887254	8.027728651043295	0.11197729210187782
1	3	undersample	1.0	300	3	31	0.1	0.6	1.0	0.9498251901057599	0.8159705636048888	0.876470588183737	0.9115898959813404	73.15845047325334	9.913691413165148	0.13550985043354738
1	1	undersample	1.0	300	3	31	0.1	1.0	0.7	0.94470064194943	0.784242876848999	0.8235294117162629	0.9279881217451523	60.137446153036066	11.436020241572056	0.19016470388675197
1	2	undersample	1.0	300	3	31	0.1	1.0	0.7	0.9663677519703171	0.8633107761507615	0.9064327484850039	0.8841010401123024	73.89822460581247	7.820887013605973	0.1058332093408449
1	3	undersample	1.0	300	3	31	0.1	1.0	0.7	0.949230836465344	0.8267050442239908	0.8705882352429065	0.9093610698297968	67.49328210858579	9.605013403820728	0.14231064824251682
1	1	undersample	1.0	300	3	31	0.1	1.0	1.0	0.9449888641425389	0.7762915119323225	0.8294117646570934	0.9265033407503601	61.29152501612274	11.285025200800613	0.1841204731798864
1	2	undersample	1.0	300	3	31	0.1	1.0	1.0	0.9661809302850985	0.8673595754547182	0.9005847952689716	0.8878157503648751	71.6906774887254	8.027728651043295	0.11197729210187782
1	3	undersample	1.0	300	3	31	0.1	1.0	1.0	0.9498251901057599	0.8159705636048888	0.876470588183737	0.9115898959813404	73.15845047325334	9.913691413165148	0.13550985043354738
1	1	undersample	1.0	300	3	31	0.3	0.6	0.7	0.945587143543386	0.771121179897209	0.8235294117162629	0.9235337787607756	56.362449812412905	10.769844392354754	0.19108189698238373
1	2	undersample	1.0	300	3	31	0.3	0.6	0.7	0.9616146607231303	0.8216142455437123	0.9064327484850039	0.8826151560112734	72.84017757233607	7.721888452253437	0.10601137972492193
1	3	undersample	1.0	300	3	31	0.3	0.6	0.7	0.9473035573813477	0.8004985204399891	0.876470588183737	0.9078751857287677	69.9224150376817	9.513945835090524	0.1360643097172665
1	1	undersample	1.0	300	3	31	0.3	0.6	1.0	0.9443469147124329	0.7708574154290696	0.8176470587754325	0.9153674832894183	48.49659675950065	9.661144367951398	0.1992128216933651
1	2	undersample	1.0	300	3	31	0.3	0.6	1.0	0.963652320499118	0.8348019306309761	0.9064327484850039	0.8789004457587006	70.30865398575418	7.485020727893564	0.10645944134165372
1	3	undersample	1.0	300	3	31	0.3	0.6	1.0	0.9470282317979198	0.797886330293474	0.876470588183737	0.9108469539308258	72.48966981900433	9.831077327328861	0.13562038048978378
1	1	undersample	1.0	300	3	31	0.3	1.0	0.7	0.945587143543386	0.771121179897209	0.8235294117162629	0.9235337787607756	56.362449812412905	10.769844392354754	0.19108189698238373
1	2	undersample	1.0	300	3	31	0.3	1.0	0.7	0.9616146607231303	0.8216142455437123	0.9064327484850039	0.8826151560112734	72.84017757233607	7.721888452253437	0.10601137972492193
1	3	undersample	1.0	300	3	31	0.3	1.0	0.7	0.9473035573813477	0.8004985204399891	0.876470588183737	0.9078751857287677	69.9224150376817	9.513945835090524	0.1360643097172665
1	1	undersample	1.0	300	3	31	0.3	1.0	1.0	0.9443469147124329	0.7708574154290696	0.8176470587754325	0.9153674832894183	48.49659675950065	9.661144367951398	0.1992128216933651
1	2	undersample	1.0	300	3	31	0.3	1.0	1.0	0.963652320499118	0.8348019306309761	0.9064327484850039	0.8789004457587006	70.30865398575418	7.485020727893564	0.10645944134165372
1	3	undersample	1.0	300	3	31	0.3	1.0	1.0	0.9470282317979198	0.797886330293474	0.876470588183737	0.9108469539308258	72.48966981900433	9.831077327328861	0.13562038048978378
1	1	undersample	1.0	300	3	63	0.1	0.6	0.7	0.94470064194943	0.784242876848999	0.8235294117162629	0.9279881217451523	60.137446153036066	11.436020241572056	0.19016470388675197
1	2	undersample	1.0	300	3	63	0.1	0.6	0.7	0.9663677519703171	0.8633107761507615	0.9064327484850039	0.8841010401123024	73.89822460581247	7.820887013605973	0.1058332093408449
1	3	undersample	1.0	300	3	63	0.1	0.6	0.7	0.949230836465344	0.8267050442239908	0.8705882352429065	0.9093610698297968	67.49328210858579	9.605013403820728	0.14231064824251682
1	1	undersample	1.0	300	3	63	0.1	0.6	1.0	0.9449888641425389	0.7762915119323225	0.8294117646570934	0.9265033407503601	61.29152501612274	11.285025200800613	0.1841204731798864
1	2	undersample	1.0	300	3	63	0.1	0.6	1.0	0.9661809302850985	0.8673595754547182	0.9005847952689716	0.8878157503648751	71.6906774887254	8.027728651043295	0.11197729210187782
1	3	undersample	1.0	300	3	63	0.1	0.6	1.0	0.9498251901057599	0.8159705636048888	0.876470588183737	0.9115898959813404	73.15845047325334	9.913691413165148	0.13550985043354738
1	1	undersample	1.0	300	3	63	0.1	1.0	0.7	0.94470064194943	0.784242876848999	0.8235294117162629	0.9279881217451523	60.137446153036066	11.436020241572056	0.19016470388675197
1	2	undersample	1.0	300	3	63	0.1	1.0	0.7	0.9663677519703171	0.8633107761507615	0.9064327484850039	0.8841010401123024	73.89822460581247	7.820887013605973	0.1058332093408449
1	3	undersample	1.0	300	3	63	0.1	1.0	0.7	0.949230836465344	0.8267050442239908	0.8705882352429065	0.9093610698297968	67.49328210858579	9.605013403820728	0.14231064824251682
1	1	undersample	1.0	300	3	63	0.1	1.0	1.0	0.9449888641425389	0.7762915119323225	0.8294117646570934	0.9265033407503601	61.29152501612274	11.285025200800613	0.1841204731798864
1	2	undersample	1.0	300	3	63	0.1	1.0	1.0	0.9661809302850985	0.8673595754547182	0.9005847952689716	0.8878157503648751	71.6906774887254	8.027728651043295	0.11197729210187782
1	3	undersample	1.0	300	3	63	0.1	1.0	1.0	0.9498251901057599	0.8159705636048888	0.876470588183737	0.9115898959813404	73.15845047325334	9.913691413165148	0.13550985043354738
1	1	undersample	1.0	300	3	63	0.3	0.6	0.7	0.945587143543386	0.771121179897209	0.8235294117162629	0.9235337787607756	56.362449812412905	10.769844392354754	0.19108189698238373
1	2	undersample	1.0	300	3	63	0.3	0.6	0.7	0.9616146607231303	0.8216142455437123	0.9064327484850039	0.8826151560112734	72.84017757233607	7.721888452253437	0.10601137972492193
1	3	undersample	1.0	300	3	63	0.3	0.6	0.7	0.9473035573813477	0.8004985204399891	0.876470588183737	0.9078751857287677	69.9224150376817	9.513945835090524	0.1360643097172665
1	1	undersample	1.0	300	3	63	0.3	0.6	1.0	0.9443469147124329	0.7708574154290696	0.8176470587754325	0.9153674832894183	48.49659675950065	9.661144367951398	0.1992128216933651
1	2	undersample	1.0	300	3	63	0.3	0.6	1.0	0.963652320499118	0.8348019306309761	0.9064327484850039	0.8789004457587006	70.30865398575418	7.485020727893564	0.10645944134165372
1	3	undersample	1.0	300	3	63	0.3	0.6	1.0	0.9470282317979198	0.797886330293474	0.876470588183737	0.9108469539308258	72.48966981900433	9.831077327328861	0.13562038048978378
1	1	undersample	1.0	300	3	63	0.3	1.0	0.7	0.945587143543386	0.771121179897209	0.8235294117162629	0.9235337787607756	56.362449812412905	10.769844392354754	0.19108189698238373
1	2	undersample	1.0	300	3	63	0.3	1.0	0.7	0.9616146607231303	0.8216142455437123	0.9064327484850039	0.8826151560112734	72.84017757233607	7.721888452253437	0.10601137972492193
1	3	undersample	1.0	300	3	63	0.3	1.0	0.7	0.9473035573813477	0.8004985204399891	0.876470588183737	0.9078751857287677	69.9224150376817	9.513945835090524	0.1360643097172665
1	1	undersample	1.0	300	3	63	0.3	1.0	1.0	0.9443469147124329	0.7708574154290696	0.8176470587754325	0.9153674832894183	48.49659675950065	9.661144367951398	0.1992128216933651
1	2	undersample	1.0	300	3	63	0.3	1.0	1.0	0.963652320499118	0.8348019306309761	0.9064327484850039	0.8789004457587006	70.30865398575418	7.485020727893564	0.10645944134165372
1	3	undersample	1.0	300	3	63	0.3	1.0	1.0	0.9470282317979198	0.797886330293474	0.876470588183737	0.9108469539308258	72.48966981900433	9.831077327328861	0.13562038048978378
1	1	undersample	1.0	300	5	31	0.1	0.6	0.7	0.9511725402856019	0.7876222052021103	0.8235294117162629	0.9331848552269252	65.17776524568374	12.32548834936066	0.1891057119114595
1	2	undersample	1.0	300	5	31	0.1	0.6	0.7	0.9658637678892625	0.8521288222201772	0.9181286549170684	0.8870728083143606	88.0911489925252	8.130270131663275	0.09229382683431299
1	3	undersample	1.0	300	5	31	0.1	0.6	0.7	0.9526964426186523	0.8368417906505647	0.8823529411245674	0.9093610698297968	75.24588830511054	9.734810882250736	0.12937331658998683
1	1	undersample	1.0	300	5	31	0.1	0.6	1.0	0.9507620420105681	0.7758058434036628	0.8235294117162629	0.9272457312477562	59.476179791672095	11.319326173525772	0.19031695745107213
1	2	undersample	1.0	300	5	31	0.1	0.6	1.0	0.964712424945474	0.8468066304381773	0.9181286549170684	0.8915304606174478	92.17219377748224	8.464390791179532	0.09183235770531757
1	3	undersample	1.0	300	5	31	0.1	0.6	1.0	0.9528887335023162	0.8263417145401679	0.8823529411245674	0.9108469539308258	76.62498626932306	9.897057712076036	0.12916226713620277
1	1	undersample	1.0	300	5	31	0.1	1.0	0.7	0.9511725402856019	0.7876222052021103	0.8235294117162629	0.9331848552269252	65.17776524568374	12.32548834936066	0.1891057119114595
1	2	undersample	1.0	300	5	31	0.1	1.0	0.7	0.9658637678892625	0.8521288222201772	0.9181286549170684	0.8870728083143606	88.0911489925252	8.130270131663275	0.09229382683431299
1	3	undersample	1.0	300	5	31	0.1	1.0	0.7	0.9526964426186523	0.8368417906505647	0.8823529411245674	0.9093610698297968	75.24588830511054	9.734810882250736	0.12937331658998683
1	1	undersample	1.0	300	5	31	0.1	1.0	1.0	0.9507620420105681	0.7758058434036628	0.8235294117162629	0.9272457312477562	59.476179791672095	11.319326173525772	0.19031695745107213
1	2	undersample	1.0	300	5	31	0.1	1.0	1.0	0.964712424945474	0.8468066304381773	0.9181286549170684	0.8915304606174478	92.17219377748224	8.464390791179532	0.09183235770531757
1	3	undersample	1.0	300	5	31	0.1	1.0	1.0	0.9528887335023162	0.8263417145401679	0.8823529411245674	0.9108469539308258	76.62498626932306	9.897057712076036	0.12916226713620277
1	1	undersample	1.0	300	5	31	0.3	0.6	0.7	0.9490414428577667	0.7777515777533499	0.8176470587754325	0.931700074232133	61.1658370768301	11.971417682651904	0.1957206447768596
1	2	undersample	1.0	300	5	31	0.3	0.6	0.7	0.9610846084999523	0.8154401532221792	0.9181286549170684	0.884843982162817	86.16910853494265	7.972910078273921	0.09252630498492069
1	3	undersample	1.0	300	5	31	0.3	0.6	0.7	0.9493663141333799	0.8234670363889757	0.8882352940653979	0.9160475482844277	86.71772914804049	10.580217374383908	0.12200753653436382
1	1	undersample	1.0	300	5	31	0.3	0.6	1.0	0.9458797327394209	0.772195721087873	0.8176470587754325	0.9287305122425484	58.430432978190346	11.472608682582496	0.1963464501890721
1	2	undersample	1.0	300	5	31	0.3	0.6	1.0	0.9638521762553982	0.8281563426935297	0.9181286549170684	0.8907875185669333	91.46888447429274	8.406809906719909	0.09190894849487087
1	3	undersample	1.0	300	5	31	0.3	0.6	1.0	0.9500961454418321	0.8198690676302813	0.8941176470062283	0.9086181277792823	83.96385078243146	9.78440830149062	0.11653119015712647
1	1	undersample	1.0	300	5	31	0.3	1.0	0.7	0.9490414428577667	0.7777515777533499	0.8176470587754325	0.931700074232133	61.1658370768301	11.971417682651904	0.1957206447768596
1	2	undersample	1.0	300	5	31	0.3	1.0	0.7	0.9610846084999523	0.8154401532221792	0.9181286549170684	0.884843982162817	86.16910853494265	7.972910078273921	0.09252630498492069
1	3	undersample	1.0	300	5	31	0.3	1.0	0.7	0.9493663141333799	0.8234670363889757	0.8882352940653979	0.9160475482844277	86.71772914804049	10.580217374383908	0.12200753653436382
1	1	undersample	1.0	300	5	31	0.3	1.0	1.0	0.9458797327394209	0.772195721087873	0.8176470587754325	0.9287305122425484	58.430432978190346	11.472608682582496	0.1963464501890721
1	2	undersample	1.0	300	5	31	0.3	1.0	1.0	0.9638521762553982	0.8281563426935297	0.9181286549170684	0.8907875185669333	91.46888447429274	8.406809906719909	0.09190894849487087
1	3	undersample	1.0	300	5	31	0.3	1.0	1.0	0.9500961454418321	0.8198690676302813	0.8941176470062283	0.9086181277792823	83.96385078243146	9.78440830149062	0.11653119015712647
1	1	undersample	1.0	300	5	63	0.1	0.6	0.7	0.9511725402856019	0.7876222052021103	0.8235294117162629	0.9331848552269252	65.17776524568374	12.32548834936066	0.1891057119114595
1	2	undersample	1.0	300	5	63	0.1	0.6	0.7	0.9658637678892625	0.8521288222201772	0.9181286549170684	0.8870728083143606	88.0911489925252	8.130270131663275	0.09229382683431299
1	3	undersample	1.0	300	5	63	0.1	0.6	0.7	0.9526964426186523	0.8368417906505647	0.8823529411245674	0.9093610698297968	75.24588830511054	9.734810882250736	0.12937331658998683
1	1	undersample	1.0	300	5	63	0.1	0.6	1.0	0.9507620420105681	0.7758058434036628	0.8235294117162629	0.9272457312477562	59.476179791672095	11.319326173525772	0.19031695745107213
1	2	undersample	1.0	300	5	63	0.1	0.6	1.0	0.964712424945474	0.8468066304381773	0.9181286549170684	0.8915304606174478	92.17219377748224	8.464390791179532	0.09183235770531757
1	3	undersample	1.0	300	5	63	0.1	0.6	1.0	0.9528887335023162	0.8263417145401679	0.8823529411245674	0.9108469539308258	76.62498626932306	9.897057712076036	0.12916226713620277
1	1	undersample	1.0	300	5	63	0.1	1.0	0.7	0.9511725402856019	0.7876222052021103	0.8235294117162629	0.9331848552269252	65.17776524568374	12.32548834936066	0.1891057119114595
1	2	undersample	1.0	300	5	63	0.1	1.0	0.7	0.9658637678892625	0.8521288222201772	0.9181286549170684	0.8870728083143606	88.0911489925252	8.130270131663275	0.09229382683431299
1	3	undersample	1.0	300	5	63	0.1	1.0	0.7	0.9526964426186523	0.8368417906505647	0.8823529411245674	0.9093610698297968	75.24588830511054	9.734810882250736	0.12937331658998683
1	1	undersample	1.0	300	5	63	0.1	1.0	1.0	0.9507620420105681	0.7758058434036628	0.8235294117162629	0.9272457312477562	59.476179791672095	11.319326173525772	0.19031695745107213
1	2	undersample	1.0	300	5	63	0.1	1.0	1.0	0.964712424945474	0.8468066304381773	0.9181286549170684	0.8915304606174478	92.17219377748224	8.464390791179532	0.09183235770531757
1	3	undersample	1.0	300	5	63	0.1	1.0	1.0	0.9528887335023162	0.8263417145401679	0.8823529411245674	0.9108469539308258	76.62498626932306	9.897057712076036	0.12916226713620277
1	1	undersample	1.0	300	5	63	0.3	0.6	0.7	0.9490414428577667	0.7777515777533499	0.8176470587754325	0.931700074232133	61.1658370768301	11.971417682651904	0.1957206447768596
1	2	undersample	1.0	300	5	63	0.3	0.6	0.7	0.9610846084999523	0.8154401532221792	0.9181286549170684	0.884843982162817	86.16910853494265	7.972910078273921	0.09252630498492069
1	3	undersample	1.0	300	5	63	0.3	0.6	0.7	0.9493663141333799	0.8234670363889757	0.8882352940653979	0.9160475482844277	86.71772914804049	10.580217374383908	0.12200753653436382
1	1	undersample	1.0	300	5	63	0.3	0.6	1.0	0.9458797327394209	0.772195721087873	0.8176470587754325	0.9287305122425484	58.430432978190346	11.472608682582496	0.1963464501890721
1	2	undersample	1.0	300	5	63	0.3	0.6	1.0	0.9638521762553982	0.8281563426935297	0.9181286549170684	0.8907875185669333	91.46888447429274	8.406809906719909	0.09190894849487087
1	3	undersample	1.0	300	5	63	0.3	0.6	1.0	0.9500961454418321	0.8198690676302813	0.8941176470062283	0.9086181277792823	83.96385078243146	9.78440830149062	0.11653119015712647
1	1	undersample	1.0	300	5	63	0.3	1.0	0.7	0.9490414428577667	0.7777515777533499	0.8176470587754325	0.931700074232133	61.1658370768301	11.971417682651904	0.1957206447768596
1	2	undersample	1.0	300	5	63	0.3	1.0	0.7	0.9610846084999523	0.8154401532221792	0.9181286549170684	0.884843982162817	86.16910853494265	7.972910078273921	0.09252630498492069
1	3	undersample	1.0	300	5	63	0.3	1.0	0.7	0.9493663141333799	0.8234670363889757	0.8882352940653979	0.9160475482844277	86.71772914804049	10.580217374383908	0.12200753653436382
1	1	undersample	1.0	300	5	63	0.3	1.0	1.0	0.9458797327394209	0.772195721087873	0.8176470587754325	0.9287305122425484	58.430432978190346	11.472608682582496	0.1963464501890721
1	2	undersample	1.0	300	5	63	0.3	1.0	1.0	0.9638521762553982	0.8281563426935297	0.9181286549170684	0.8907875185669333	91.46888447429274	8.406809906719909	0.09190894849487087
1	3	undersample	1.0	300	5	63	0.3	1.0	1.0	0.9500961454418321	0.8198690676302813	0.8941176470062283	0.9086181277792823	83.96385078243146	9.78440830149062	0.11653119015712647
1	1	undersample	1.0	300	10	31	0.1	0.6	0.7	0.9500938905629066	0.7893594464347752	0.8294117646570934	0.9287305122425484	63.35882452118903	11.637682188806705	0.1836789372777344
1	2	undersample	1.0	300	10	31	0.1	0.6	0.7	0.966419888254564	0.8376646654372449	0.9181286549170684	0.8952451708700205	95.83838055619235	8.764546464319967	0.09145131058216596
1	3	undersample	1.0	300	10	31	0.1	0.6	0.7	0.9553797744952364	0.8491586574686131	0.8823529411245674	0.9160475482844277	81.83626791100926	10.510149709652888	0.12842898582226647
1	1	undersample	1.0	300	10	31	0.1	0.6	1.0	0.950927988121752	0.7739335753788319	0.8294117646570934	0.931700074232133	66.32494986722958	12.14366829679078	0.18309350640823224
1	2	undersample	1.0	300	10	31	0.1	0.6	1.0	0.9661114152394358	0.8491018338543695	0.9181286549170684	0.894502228819506	95.08448862903712	8.702824311975444	0.09152726681934187
1	3	undersample	1.0	300	10	31	0.1	0.6	1.0	0.9544139498295603	0.8490455970323211	0.8882352940653979	0.9160475482844277	86.71772914804049	10.580217374383908	0.12200753653436382
1	1	undersample	1.0	300	10	31	0.1	1.0	0.7	0.9500938905629066	0.7893594464347752	0.8294117646570934	0.9287305122425484	63.35882452118903	11.637682188806705	0.1836789372777344
1	2	undersample	1.0	300	10	31	0.1	1.0	0.7	0.966419888254564	0.8376646654372449	0.9181286549170684	0.8952451708700205	95.83838055619235	8.764546464319967	0.09145131058216596
1	3	undersample	1.0	300	10	31	0.1	1.0	0.7	0.9553797744952364	0.8491586574686131	0.8823529411245674	0.9160475482844277	81.83626791100926	10.510149709652888	0.12842898582226647
1	1	undersample	1.0	300	10	31	0.1	1.0	1.0	0.950927988121752	0.7739335753788319	0.8294117646570934	0.931700074232133	66.32494986722958	12.14366829679078	0.18309350640823224
1	2	undersample	1.0	300	10	31	0.1	1.0	1.0	0.9661114152394358	0.8491018338543695	0.9181286549170684	0.894502228819506	95.08448862903712	8.702824311975444	0.09152726681934187
1	3	undersample	1.0	300	10	31	0.1	1.0	1.0	0.9544139498295603	0.8490455970323211	0.8882352940653979	0.9160475482844277	86.71772914804049	10.580217374383908	0.12200753653436382
1	1	undersample	1.0	300	10	31	0.3	0.6	0.7	0.9499410454605004	0.7803935584387974	0.8294117646570934	0.9272457312477562	61.96656159114435	11.400178503336672	0.1839730588714843
1	2	undersample	1.0	300	10	31	0.3	0.6	0.7	0.9654901245188255	0.8276469945736953	0.9239766081331008	0.8907875185669333	99.13237175532953	8.460356466635323	0.08534402360706923
1	3	undersample	1.0	300	10	31	0.3	0.6	0.7	0.9526877021239403	0.8403046608807693	0.8999999999470588	0.9123328380318549	93.66099868402542	10.26610052248617	0.1096091193785994
1	1	undersample	1.0	300	10	31	0.3	0.6	1.0	0.9494956111620595	0.7817851684631019	0.8176470587754325	0.9294729027399445	59.09268871040471	11.593372967368598	0.19618962395258918
1	2	undersample	1.0	300	10	31	0.3	0.6	1.0	0.9659810745288183	0.8198884040630665	0.9239766081331008	0.894502228819506	103.0509000824131	8.75825631396255	0.08498960490834426
1	3	undersample	1.0	300	10	31	0.3	0.6	1.0	0.9519316493313521	0.8350007263199827	0.8941176470062283	0.9153046062339131	91.259241533651	10.556861497178954	0.11567990712144802
1	1	undersample	1.0	300	10	31	0.3	1.0	0.7	0.9499410454605004	0.7803935584387974	0.8294117646570934	0.9272457312477562	61.96656159114435	11.400178503336672	0.1839730588714843
1	2	undersample	1.0	300	10	31	0.3	1.0	0.7	0.9654901245188255	0.8276469945736953	0.9239766081331008	0.8907875185669333	99.13237175532953	8.460356466635323	0.08534402360706923
1	3	undersample	1.0	300	10	31	0.3	1.0	0.7	0.9526877021239403	0.8403046608807693	0.8999999999470588	0.9123328380318549	93.66099868402542	10.26610052248617	0.1096091193785994
1	1	undersample	1.0	300	10	31	0.3	1.0	1.0	0.9494956111620595	0.7817851684631019	0.8176470587754325	0.9294729027399445	59.09268871040471	11.593372967368598	0.19618962395258918
1	2	undersample	1.0	300	10	31	0.3	1.0	1.0	0.9659810745288183	0.8198884040630665	0.9239766081331008	0.894502228819506	103.0509000824131	8.75825631396255	0.08498960490834426
1	3	undersample	1.0	300	10	31	0.3	1.0	1.0	0.9519316493313521	0.8350007263199827	0.8941176470062283	0.9153046062339131	91.259241533651	10.556861497178954	0.11567990712144802
1	1	undersample	1.0	300	10	63	0.1	0.6	0.7	0.9500938905629066	0.7893594464347752	0.8294117646570934	0.9287305122425484	63.35882452118903	11.637682188806705	0.1836789372777344
1	2	undersample	1.0	300	10	63	0.1	0.6	0.7	0.9666545015336758	0.8337340901910084	0.9239766081331008	0.894502228819506	103.0509000824131	8.75825631396255	0.08498960490834426
1	3	undersample	1.0	300	10	63	0.1	0.6	0.7	0.9532951665064243	0.8459340462499062	0.876470588183737	0.9123328380318549	73.83856639152732	9.997705737584571	0.13539950039368728
1	1	undersample	1.0	300	10	63	0.1	0.6	1.0	0.9518450587361894	0.7796682086079664	0.8294117646570934	0.9279881217451523	62.65551644412472	11.517706100440428	0.18382588042597311
1	2	undersample	1.0	300	10	63	0.1	0.6	1.0	0.9666588462240295	0.847942342551481	0.9181286549170684	0.8900445765164188	90.77507934999731	8.350007142249732	0.09198566714884603
1	3	undersample	1.0	300	10	63	0.1	0.6	1.0	0.9532514640328642	0.8382544019649599	0.8823529411245674	0.9153046062339131	81.0526165409742	10.417955424847651	0.1285332301278015
1	1	undersample	1.0	300	10	63	0.1	1.0	0.7	0.9500938905629066	0.7893594464347752	0.8294117646570934	0.9287305122425484	63.35882452118903	11.637682188806705	0.1836789372777344
1	2	undersample	1.0	300	10	63	0.1	1.0	0.7	0.9666545015336758	0.8337340901910084	0.9239766081331008	0.894502228819506	103.0509000824131	8.75825631396255	0.08498960490834426
1	3	undersample	1.0	300	10	63	0.1	1.0	0.7	0.9532951665064243	0.8459340462499062	0.876470588183737	0.9123328380318549	73.83856639152732	9.997705737584571	0.13539950039368728
1	1	undersample	1.0	300	10	63	0.1	1.0	1.0	0.9518450587361894	0.7796682086079664	0.8294117646570934	0.9279881217451523	62.65551644412472	11.517706100440428	0.18382588042597311
1	2	undersample	1.0	300	10	63	0.1	1.0	1.0	0.9666588462240295	0.847942342551481	0.9181286549170684	0.8900445765164188	90.77507934999731	8.350007142249732	0.09198566714884603
1	3	undersample	1.0	300	10	63	0.1	1.0	1.0	0.9532514640328642	0.8382544019649599	0.8823529411245674	0.9153046062339131	81.0526165409742	10.417955424847651	0.1285332301278015
1	1	undersample	1.0	300	10	63	0.3	0.6	0.7	0.9497969343639461	0.7807780792397824	0.8294117646570934	0.9279881217451523	62.65551644412472	11.517706100440428	0.18382588042597311
1	2	undersample	1.0	300	10	63	0.3	0.6	0.7	0.9654901245188255	0.8276469945736953	0.9239766081331008	0.8907875185669333	99.13237175532953	8.460356466635323	0.08534402360706923
1	3	undersample	1.0	300	10	63	0.3	0.6	0.7	0.9534131631850363	0.8442257114633771	0.8882352940653979	0.9123328380318549	82.70649671335718	10.13190313003537	0.12250430988614334
1	1	undersample	1.0	300	10	63	0.3	0.6	1.0	0.9466701602690073	0.763181161249739	0.8294117646570934	0.9272457312477562	61.96656159114435	11.400178503336672	0.1839730588714843
1	2	undersample	1.0	300	10	63	0.3	0.6	1.0	0.966102725858728	0.8200852933570858	0.9239766081331008	0.8937592867689914	102.2452725822996	8.697009772081623	0.08506025295818417
1	3	undersample	1.0	300	10	63	0.3	0.6	1.0	0.9531684293331002	0.8357341782174597	0.8941176470062283	0.9175334323854567	93.95393538263707	10.842182043559758	0.11539890330154354
1	1	undersample	1.0	300	10	63	0.3	1.0	0.7	0.9497969343639461	0.7807780792397824	0.8294117646570934	0.9279881217451523	62.65551644412472	11.517706100440428	0.18382588042597311
1	2	undersample	1.0	300	10	63	0.3	1.0	0.7	0.9654901245188255	0.8276469945736953	0.9239766081331008	0.8907875185669333	99.13237175532953	8.460356466635323	0.08534402360706923
1	3	undersample	1.0	300	10	63	0.3	1.0	0.7	0.9534131631850363	0.8442257114633771	0.8882352940653979	0.9123328380318549	82.70649671335718	10.13190313003537	0.12250430988614334
1	1	undersample	1.0	300	10	63	0.3	1.0	1.0	0.9466701602690073	0.763181161249739	0.8294117646570934	0.9272457312477562	61.96656159114435	11.400178503336672	0.1839730588714843
1	2	undersample	1.0	300	10	63	0.3	1.0	1.0	0.966102725858728	0.8200852933570858	0.9239766081331008	0.8937592867689914	102.2452725822996	8.697009772081623	0.08506025295818417
1	3	undersample	1.0	300	10	63	0.3	1.0	1.0	0.9531684293331002	0.8357341782174597	0.8941176470062283	0.9175334323854567	93.95393538263707	10.842182043559758	0.11539890330154354
1	1	undersample	1.0	500	3	31	0.1	0.6	0.7	0.9420018341412288	0.7737718875839116	0.8294117646570934	0.9235337787607756	58.72245376195183	10.846771852300146	0.18471250041842735
1	2	undersample	1.0	500	3	31	0.1	0.6	0.7	0.9634959116463769	0.8472048031149653	0.9122807017010361	0.884843982162817	79.91224390880636	7.922127211533323	0.09913532676483713
1	3	undersample	1.0	500	3	31	0.1	0.6	0.7	0.9472292631762959	0.8056290412344046	0.8647058823020761	0.9130757800823694	67.13599736456548	9.947811825557407	0.14817402801329216
1	1	undersample	1.0	500	3	31	0.1	0.6	1.0	0.9445390628411721	0.7697713810759359	0.8235294117162629	0.9227913882633795	55.77563146549982	10.666288209696896	0.19123562336606167
1	2	undersample	1.0	500	3	31	0.1	0.6	1.0	0.963917346610707	0.8477670984778467	0.8947368420529394	0.8774145616576716	60.839384561052306	7.298882976340916	0.1199696943124506
1	3	undersample	1.0	500	3	31	0.1	0.6	1.0	0.9482650117996678	0.805016845897067	0.8823529411245674	0.9130757800823694	78.78203692105805	10.150828393425925	0.12884698088952673
1	1	undersample	1.0	500	3	31	0.1	1.0	0.7	0.9420018341412288	0.7737718875839116	0.8294117646570934	0.9235337787607756	58.72245376195183	10.846771852300146	0.18471250041842735
1	2	undersample	1.0	500	3	31	0.1	1.0	0.7	0.9634959116463769	0.8472048031149653	0.9122807017010361	0.884843982162817	79.91224390880636	7.922127211533323	0.09913532676483713
1	3	undersample	1.0	500	3	31	0.1	1.0	0.7	0.9472292631762959	0.8056290412344046	0.8647058823020761	0.9130757800823694	67.13599736456548	9.947811825557407	0.14817402801329216
1	1	undersample	1.0	500	3	31	0.1	1.0	1.0	0.9445390628411721	0.7697713810759359	0.8235294117162629	0.9227913882633795	55.77563146549982	10.666288209696896	0.19123562336606167
1	2	undersample	1.0	500	3	31	0.1	1.0	1.0	0.963917346610707	0.8477670984778467	0.8947368420529394	0.8774145616576716	60.839384561052306	7.298882976340916	0.1199696943124506
1	3	undersample	1.0	500	3	31	0.1	1.0	1.0	0.9482650117996678	0.805016845897067	0.8823529411245674	0.9130757800823694	78.78203692105805	10.150828393425925	0.12884698088952673
1	1	undersample	1.0	500	3	31	0.3	0.6	0.7	0.9441897026071007	0.7625629117469835	0.8235294117162629	0.9213066072685873	54.63521090028257	10.465037514352236	0.19154381937136444
1	2	undersample	1.0	500	3	31	0.3	0.6	0.7	0.9610324722157051	0.8053477433488847	0.9122807017010361	0.8796433878092152	76.00986341433591	7.57981310122615	0.09972143088600681
1	3	undersample	1.0	500	3	31	0.3	0.6	0.7	0.9445065990735075	0.7915309678078507	0.876470588183737	0.9086181277792823	70.5485747421681	9.591294979750675	0.1359530551725242
1	1	undersample	1.0	500	3	31	0.3	0.6	1.0	0.9453818944058692	0.7664519800202059	0.8294117646570934	0.9183370452790027	54.67616648138971	10.15652281901338	0.1857577611208116
1	2	undersample	1.0	500	3	31	0.3	0.6	1.0	0.962540079768515	0.8176976533189918	0.9064327484850039	0.8736998514050989	67.014695039952	7.176814016459972	0.10709312848524398
1	3	undersample	1.0	500	3	31	0.3	0.6	1.0	0.9472292631762957	0.7933046998952586	0.8882352940653979	0.9138187221328841	84.26949418413135	10.306591094751099	0.12230511588850826
1	1	undersample	1.0	500	3	31	0.3	1.0	0.7	0.9441897026071007	0.7625629117469835	0.8235294117162629	0.9213066072685873	54.63521090028257	10.465037514352236	0.19154381937136444
1	2	undersample	1.0	500	3	31	0.3	1.0	0.7	0.9610324722157051	0.8053477433488847	0.9122807017010361	0.8796433878092152	76.00986341433591	7.57981310122615	0.09972143088600681
1	3	undersample	1.0	500	3	31	0.3	1.0	0.7	0.9445065990735075	0.7915309678078507	0.876470588183737	0.9086181277792823	70.5485747421681	9.591294979750675	0.1359530551725242
1	1	undersample	1.0	500	3	31	0.3	1.0	1.0	0.9453818944058692	0.7664519800202059	0.8294117646570934	0.9183370452790027	54.67616648138971	10.15652281901338	0.1857577611208116
1	2	undersample	1.0	500	3	31	0.3	1.0	1.0	0.962540079768515	0.8176976533189918	0.9064327484850039	0.8736998514050989	67.014695039952	7.176814016459972	0.10709312848524398
1	3	undersample	1.0	500	3	31	0.3	1.0	1.0	0.9472292631762957	0.7933046998952586	0.8882352940653979	0.9138187221328841	84.26949418413135	10.306591094751099	0.12230511588850826
1	1	undersample	1.0	500	3	63	0.1	0.6	0.7	0.9420018341412288	0.7737718875839116	0.8294117646570934	0.9235337787607756	58.72245376195183	10.846771852300146	0.18471250041842735
1	2	undersample	1.0	500	3	63	0.1	0.6	0.7	0.9634959116463769	0.8472048031149653	0.9122807017010361	0.884843982162817	79.91224390880636	7.922127211533323	0.09913532676483713
1	3	undersample	1.0	500	3	63	0.1	0.6	0.7	0.9472292631762959	0.8056290412344046	0.8647058823020761	0.9130757800823694	67.13599736456548	9.947811825557407	0.14817402801329216
1	1	undersample	1.0	500	3	63	0.1	0.6	1.0	0.9445390628411721	0.7697713810759359	0.8235294117162629	0.9227913882633795	55.77563146549982	10.666288209696896	0.19123562336606167
1	2	undersample	1.0	500	3	63	0.1	0.6	1.0	0.963917346610707	0.8477670984778467	0.8947368420529394	0.8774145616576716	60.839384561052306	7.298882976340916	0.1199696943124506
1	3	undersample	1.0	500	3	63	0.1	0.6	1.0	0.9482650117996678	0.805016845897067	0.8823529411245674	0.9130757800823694	78.78203692105805	10.150828393425925	0.12884698088952673
1	1	undersample	1.0	500	3	63	0.1	1.0	0.7	0.9420018341412288	0.7737718875839116	0.8294117646570934	0.9235337787607756	58.72245376195183	10.846771852300146	0.18471250041842735
1	2	undersample	1.0	500	3	63	0.1	1.0	0.7	0.9634959116463769	0.8472048031149653	0.9122807017010361	0.884843982162817	79.91224390880636	7.922127211533323	0.09913532676483713
1	3	undersample	1.0	500	3	63	0.1	1.0	0.7	0.9472292631762959	0.8056290412344046	0.8647058823020761	0.9130757800823694	67.13599736456548	9.947811825557407	0.14817402801329216
1	1	undersample	1.0	500	3	63	0.1	1.0	1.0	0.9445390628411721	0.7697713810759359	0.8235294117162629	0.9227913882633795	55.77563146549982	10.666288209696896	0.19123562336606167
1	2	undersample	1.0	500	3	63	0.1	1.0	1.0	0.963917346610707	0.8477670984778467	0.8947368420529394	0.8774145616576716	60.839384561052306	7.298882976340916	0.1199696943124506
1	3	undersample	1.0	500	3	63	0.1	1.0	1.0	0.9482650117996678	0.805016845897067	0.8823529411245674	0.9130757800823694	78.78203692105805	10.150828393425925	0.12884698088952673
1	1	undersample	1.0	500	3	63	0.3	0.6	0.7	0.9441897026071007	0.7625629117469835	0.8235294117162629	0.9213066072685873	54.63521090028257	10.465037514352236	0.19154381937136444
1	2	undersample	1.0	500	3	63	0.3	0.6	0.7	0.9610324722157051	0.8053477433488847	0.9122807017010361	0.8796433878092152	76.00986341433591	7.57981310122615	0.09972143088600681
1	3	undersample	1.0	500	3	63	0.3	0.6	0.7	0.9445065990735075	0.7915309678078507	0.876470588183737	0.9086181277792823	70.5485747421681	9.591294979750675	0.1359530551725242
1	1	undersample	1.0	500	3	63	0.3	0.6	1.0	0.9453818944058692	0.7664519800202059	0.8294117646570934	0.9183370452790027	54.67616648138971	10.15652281901338	0.1857577611208116
1	2	undersample	1.0	500	3	63	0.3	0.6	1.0	0.962540079768515	0.8176976533189918	0.9064327484850039	0.8736998514050989	67.014695039952	7.176814016459972	0.10709312848524398
1	3	undersample	1.0	500	3	63	0.3	0.6	1.0	0.9472292631762957	0.7933046998952586	0.8882352940653979	0.9138187221328841	84.26949418413135	10.306591094751099	0.12230511588850826
1	1	undersample	1.0	500	3	63	0.3	1.0	0.7	0.9441897026071007	0.7625629117469835	0.8235294117162629	0.9213066072685873	54.63521090028257	10.465037514352236	0.19154381937136444
1	2	undersample	1.0	500	3	63	0.3	1.0	0.7	0.9610324722157051	0.8053477433488847	0.9122807017010361	0.8796433878092152	76.00986341433591	7.57981310122615	0.09972143088600681
1	3	undersample	1.0	500	3	63	0.3	1.0	0.7	0.9445065990735075	0.7915309678078507	0.876470588183737	0.9086181277792823	70.5485747421681	9.591294979750675	0.1359530551725242
1	1	undersample	1.0	500	3	63	0.3	1.0	1.0	0.9453818944058692	0.7664519800202059	0.8294117646570934	0.9183370452790027	54.67616648138971	10.15652281901338	0.1857577611208116
1	2	undersample	1.0	500	3	63	0.3	1.0	1.0	0.962540079768515	0.8176976533189918	0.9064327484850039	0.8736998514050989	67.014695039952	7.176814016459972	0.10709312848524398
1	3	undersample	1.0	500	3	63	0.3	1.0	1.0	0.9472292631762957	0.7933046998952586	0.8882352940653979	0.9138187221328841	84.26949418413135	10.306591094751099	0.12230511588850826
1	1	undersample	1.0	500	5	31	0.1	0.6	0.7	0.9497357963229835	0.7775204654036427	0.8294117646570934	0.9302152932373408	64.81033267378554	11.885292412634671	0.1833857546196288
1	2	undersample	1.0	500	5	31	0.1	0.6	0.7	0.9635567373113317	0.829568597272146	0.9181286549170684	0.886329866263846	87.44209393679364	8.0771311158732	0.09237118963883353
1	3	undersample	1.0	500	5	31	0.1	0.6	0.7	0.9504020627567521	0.8300780624705615	0.8823529411245674	0.9115898959813404	77.33191883723394	9.980226254864244	0.12905700041597512
1	1	undersample	1.0	500	5	31	0.1	0.6	1.0	0.94915498493384	0.7680077560971098	0.8294117646570934	0.9250185597555679	59.98155304338938	11.06155938506515	0.18441601165691598
1	2	undersample	1.0	500	5	31	0.1	0.6	1.0	0.9633568815550515	0.82661700281758	0.9064327484850039	0.8915304606174478	79.62327358182029	8.35656415689699	0.10495126593956366
1	3	undersample	1.0	500	5	31	0.1	0.6	1.0	0.9516301022637881	0.8247133867721095	0.876470588183737	0.9063893016277387	68.69991275428625	9.362930837979349	0.13628736596024368
1	1	undersample	1.0	500	5	31	0.1	1.0	0.7	0.9497357963229835	0.7775204654036427	0.8294117646570934	0.9302152932373408	64.81033267378554	11.885292412634671	0.1833857546196288
1	2	undersample	1.0	500	5	31	0.1	1.0	0.7	0.9635567373113317	0.829568597272146	0.9181286549170684	0.886329866263846	87.44209393679364	8.0771311158732	0.09237118963883353
1	3	undersample	1.0	500	5	31	0.1	1.0	0.7	0.9504020627567521	0.8300780624705615	0.8823529411245674	0.9115898959813404	77.33191883723394	9.980226254864244	0.12905700041597512
1	1	undersample	1.0	500	5	31	0.1	1.0	1.0	0.94915498493384	0.7680077560971098	0.8294117646570934	0.9250185597555679	59.98155304338938	11.06155938506515	0.18441601165691598
1	2	undersample	1.0	500	5	31	0.1	1.0	1.0	0.9633568815550515	0.82661700281758	0.9064327484850039	0.8915304606174478	79.62327358182029	8.35656415689699	0.10495126593956366
1	3	undersample	1.0	500	5	31	0.1	1.0	1.0	0.9516301022637881	0.8247133867721095	0.876470588183737	0.9063893016277387	68.69991275428625	9.362930837979349	0.13628736596024368
1	1	undersample	1.0	500	5	31	0.3	0.6	0.7	0.9491331499192105	0.7771611726858818	0.8176470587754325	0.9309576837347369	60.45992634490065	11.842692779991259	0.19587672184438312
1	2	undersample	1.0	500	5	31	0.3	0.6	0.7	0.960776135484824	0.8106205037278581	0.9122807017010361	0.8833580980617879	78.76176958960826	7.821208402210452	0.09930208088702819
1	3	undersample	1.0	500	5	31	0.3	0.6	0.7	0.9491478017655799	0.820523936854939	0.8882352940653979	0.9145616641833986	85.07137984064849	10.396213615512275	0.12220576161186229
1	1	undersample	1.0	500	5	31	0.3	0.6	1.0	0.9458731822350321	0.7707686458425381	0.8176470587754325	0.9279881217451523	57.78183200143988	11.354334382703685	0.19650352734753068
1	2	undersample	1.0	500	5	31	0.3	0.6	1.0	0.9631570257987713	0.8249271183693332	0.9181286549170684	0.8915304606174478	92.17219377748224	8.464390791179532	0.09183235770531757
1	3	undersample	1.0	500	5	31	0.3	0.6	1.0	0.9498295603531159	0.8168989619015132	0.8941176470062283	0.9063893016277387	81.76365354681778	9.551446223978932	0.11681774226090876
1	1	undersample	1.0	500	5	31	0.3	1.0	0.7	0.9491331499192105	0.7771611726858818	0.8176470587754325	0.9309576837347369	60.45992634490065	11.842692779991259	0.19587672184438312
1	2	undersample	1.0	500	5	31	0.3	1.0	0.7	0.960776135484824	0.8106205037278581	0.9122807017010361	0.8833580980617879	78.76176958960826	7.821208402210452	0.09930208088702819
1	3	undersample	1.0	500	5	31	0.3	1.0	0.7	0.9491478017655799	0.820523936854939	0.8882352940653979	0.9145616641833986	85.07137984064849	10.396213615512275	0.12220576161186229
1	1	undersample	1.0	500	5	31	0.3	1.0	1.0	0.9458731822350321	0.7707686458425381	0.8176470587754325	0.9279881217451523	57.78183200143988	11.354334382703685	0.19650352734753068
1	2	undersample	1.0	500	5	31	0.3	1.0	1.0	0.9631570257987713	0.8249271183693332	0.9181286549170684	0.8915304606174478	92.17219377748224	8.464390791179532	0.09183235770531757
1	3	undersample	1.0	500	5	31	0.3	1.0	1.0	0.9498295603531159	0.8168989619015132	0.8941176470062283	0.9063893016277387	81.76365354681778	9.551446223978932	0.11681774226090876
1	1	undersample	1.0	500	5	63	0.1	0.6	0.7	0.9497357963229835	0.7775204654036427	0.8294117646570934	0.9302152932373408	64.81033267378554	11.885292412634671	0.1833857546196288
1	2	undersample	1.0	500	5	63	0.1	0.6	0.7	0.9635567373113317	0.829568597272146	0.9181286549170684	0.886329866263846	87.44209393679364	8.0771311158732	0.09237118963883353
1	3	undersample	1.0	500	5	63	0.1	0.6	0.7	0.9504020627567521	0.8300780624705615	0.8823529411245674	0.9115898959813404	77.33191883723394	9.980226254864244	0.12905700041597512
1	1	undersample	1.0	500	5	63	0.1	0.6	1.0	0.94915498493384	0.7680077560971098	0.8294117646570934	0.9250185597555679	59.98155304338938	11.06155938506515	0.18441601165691598
1	2	undersample	1.0	500	5	63	0.1	0.6	1.0	0.9633568815550515	0.82661700281758	0.9064327484850039	0.8915304606174478	79.62327358182029	8.35656415689699	0.10495126593956366
1	3	undersample	1.0	500	5	63	0.1	0.6	1.0	0.9516301022637881	0.8247133867721095	0.876470588183737	0.9063893016277387	68.69991275428625	9.362930837979349	0.13628736596024368
1	1	undersample	1.0	500	5	63	0.1	1.0	0.7	0.9497357963229835	0.7775204654036427	0.8294117646570934	0.9302152932373408	64.81033267378554	11.885292412634671	0.1833857546196288
1	2	undersample	1.0	500	5	63	0.1	1.0	0.7	0.9635567373113317	0.829568597272146	0.9181286549170684	0.886329866263846	87.44209393679364	8.0771311158732	0.09237118963883353
1	3	undersample	1.0	500	5	63	0.1	1.0	0.7	0.9504020627567521	0.8300780624705615	0.8823529411245674	0.9115898959813404	77.33191883723394	9.980226254864244	0.12905700041597512
1	1	undersample	1.0	500	5	63	0.1	1.0	1.0	0.94915498493384	0.7680077560971098	0.8294117646570934	0.9250185597555679	59.98155304338938	11.06155938506515	0.18441601165691598
1	2	undersample	1.0	500	5	63	0.1	1.0	1.0	0.9633568815550515	0.82661700281758	0.9064327484850039	0.8915304606174478	79.62327358182029	8.35656415689699	0.10495126593956366
1	3	undersample	1.0	500	5	63	0.1	1.0	1.0	0.9516301022637881	0.8247133867721095	0.876470588183737	0.9063893016277387	68.69991275428625	9.362930837979349	0.13628736596024368
1	1	undersample	1.0	500	5	63	0.3	0.6	0.7	0.9491331499192105	0.7771611726858818	0.8176470587754325	0.9309576837347369	60.45992634490065	11.842692779991259	0.19587672184438312
1	2	undersample	1.0	500	5	63	0.3	0.6	0.7	0.960776135484824	0.8106205037278581	0.9122807017010361	0.8833580980617879	78.76176958960826	7.821208402210452	0.09930208088702819
1	3	undersample	1.0	500	5	63	0.3	0.6	0.7	0.9491478017655799	0.820523936854939	0.8882352940653979	0.9145616641833986	85.07137984064849	10.396213615512275	0.12220576161186229
1	1	undersample	1.0	500	5	63	0.3	0.6	1.0	0.9458731822350321	0.7707686458425381	0.8176470587754325	0.9279881217451523	57.78183200143988	11.354334382703685	0.19650352734753068
1	2	undersample	1.0	500	5	63	0.3	0.6	1.0	0.9631570257987713	0.8249271183693332	0.9181286549170684	0.8915304606174478	92.17219377748224	8.464390791179532	0.09183235770531757
1	3	undersample	1.0	500	5	63	0.3	0.6	1.0	0.9498295603531159	0.8168989619015132	0.8941176470062283	0.9063893016277387	81.76365354681778	9.551446223978932	0.11681774226090876
1	1	undersample	1.0	500	5	63	0.3	1.0	0.7	0.9491331499192105	0.7771611726858818	0.8176470587754325	0.9309576837347369	60.45992634490065	11.842692779991259	0.19587672184438312
1	2	undersample	1.0	500	5	63	0.3	1.0	0.7	0.960776135484824	0.8106205037278581	0.9122807017010361	0.8833580980617879	78.76176958960826	7.821208402210452	0.09930208088702819
1	3	undersample	1.0	500	5	63	0.3	1.0	0.7	0.9491478017655799	0.820523936854939	0.8882352940653979	0.9145616641833986	85.07137984064849	10.396213615512275	0.12220576161186229
1	1	undersample	1.0	500	5	63	0.3	1.0	1.0	0.9458731822350321	0.7707686458425381	0.8176470587754325	0.9279881217451523	57.78183200143988	11.354334382703685	0.19650352734753068
1	2	undersample	1.0	500	5	63	0.3	1.0	1.0	0.9631570257987713	0.8249271183693332	0.9181286549170684	0.8915304606174478	92.17219377748224	8.464390791179532	0.09183235770531757
1	3	undersample	1.0	500	5	63	0.3	1.0	1.0	0.9498295603531159	0.8168989619015132	0.8941176470062283	0.9063893016277387	81.76365354681778	9.551446223978932	0.11681774226090876
1	1	undersample	1.0	500	10	31	0.1	0.6	0.7	0.948827459714398	0.7843475290756516	0.8352941175979238	0.9287305122425484	66.08704125322444	11.720218941918809	0.1773451808220656
1	2	undersample	1.0	500	10	31	0.1	0.6	0.7	0.9650295873413102	0.8225132289862853	0.9122807017010361	0.8930163447184769	86.81109506718784	8.527289650250879	0.09822809832706517
1	3	undersample	1.0	500	10	31	0.1	0.6	0.7	0.9543833580980683	0.8446500734062112	0.8941176470062283	0.9138187221328841	89.54021268991033	10.374846664915012	0.11586800452934322
1	1	undersample	1.0	500	10	31	0.1	0.6	1.0	0.9505087558408665	0.7694731819299205	0.8294117646570934	0.9287305122425484	63.35882452118903	11.637682188806705	0.1836789372777344
1	2	undersample	1.0	500	10	31	0.1	0.6	1.0	0.9650469661027259	0.8363581215779319	0.9181286549170684	0.8878157503648751	88.74880080318138	8.184112975414267	0.09221659350728809
1	3	undersample	1.0	500	10	31	0.1	0.6	1.0	0.9530504326544882	0.8443934724552427	0.8882352940653979	0.9175334323854567	88.42340635116386	10.770851898536339	0.12180995348140086
1	1	undersample	1.0	500	10	31	0.1	1.0	0.7	0.948827459714398	0.7843475290756516	0.8352941175979238	0.9287305122425484	66.08704125322444	11.720218941918809	0.1773451808220656
1	2	undersample	1.0	500	10	31	0.1	1.0	0.7	0.9650295873413102	0.8225132289862853	0.9122807017010361	0.8930163447184769	86.81109506718784	8.527289650250879	0.09822809832706517
1	3	undersample	1.0	500	10	31	0.1	1.0	0.7	0.9543833580980683	0.8446500734062112	0.8941176470062283	0.9138187221328841	89.54021268991033	10.374846664915012	0.11586800452934322
1	1	undersample	1.0	500	10	31	0.1	1.0	1.0	0.9505087558408665	0.7694731819299205	0.8294117646570934	0.9287305122425484	63.35882452118903	11.637682188806705	0.1836789372777344
1	2	undersample	1.0	500	10	31	0.1	1.0	1.0	0.9650469661027259	0.8363581215779319	0.9181286549170684	0.8878157503648751	88.74880080318138	8.184112975414267	0.09221659350728809
1	3	undersample	1.0	500	10	31	0.1	1.0	1.0	0.9530504326544882	0.8443934724552427	0.8882352940653979	0.9175334323854567	88.42340635116386	10.770851898536339	0.12180995348140086
1	1	undersample	1.0	500	10	31	0.3	0.6	0.7	0.9500938905629066	0.7798236973138476	0.8294117646570934	0.9279881217451523	62.65551644412472	11.517706100440428	0.18382588042597311
1	2	undersample	1.0	500	10	31	0.3	0.6	0.7	0.9652424771686522	0.8268061094061211	0.9239766081331008	0.8900445765164188	98.3804379382737	8.403191901117564	0.08541526235719293
1	3	undersample	1.0	500	10	31	0.3	0.6	0.7	0.9523511930775282	0.8381241065890946	0.8999999999470588	0.9115898959813404	92.79830132758288	10.179830779961529	0.10969845036325808
1	1	undersample	1.0	500	10	31	0.3	0.6	1.0	0.9493777020830604	0.780367637592171	0.8176470587754325	0.9272457312477562	57.14646777749252	11.238473843714875	0.19666085603065983
1	2	undersample	1.0	500	10	31	0.3	0.6	1.0	0.9656508780619205	0.8186530783277962	0.9239766081331008	0.894502228819506	103.0509000824131	8.75825631396255	0.08498960490834426
1	3	undersample	1.0	500	10	31	0.3	0.6	1.0	0.9515426973166681	0.8326265290522687	0.8941176470062283	0.9175334323854567	93.95393538263707	10.842182043559758	0.11539890330154354
1	1	undersample	1.0	500	10	31	0.3	1.0	0.7	0.9500938905629066	0.7798236973138476	0.8294117646570934	0.9279881217451523	62.65551644412472	11.517706100440428	0.18382588042597311
1	2	undersample	1.0	500	10	31	0.3	1.0	0.7	0.9652424771686522	0.8268061094061211	0.9239766081331008	0.8900445765164188	98.3804379382737	8.403191901117564	0.08541526235719293
1	3	undersample	1.0	500	10	31	0.3	1.0	0.7	0.9523511930775282	0.8381241065890946	0.8999999999470588	0.9115898959813404	92.79830132758288	10.179830779961529	0.10969845036325808
1	1	undersample	1.0	500	10	31	0.3	1.0	1.0	0.9493777020830604	0.780367637592171	0.8176470587754325	0.9272457312477562	57.14646777749252	11.238473843714875	0.19666085603065983
1	2	undersample	1.0	500	10	31	0.3	1.0	1.0	0.9656508780619205	0.8186530783277962	0.9239766081331008	0.894502228819506	103.0509000824131	8.75825631396255	0.08498960490834426
1	3	undersample	1.0	500	10	31	0.3	1.0	1.0	0.9515426973166681	0.8326265290522687	0.8941176470062283	0.9175334323854567	93.95393538263707	10.842182043559758	0.11539890330154354
1	1	undersample	1.0	500	10	63	0.1	0.6	0.7	0.9486527795973623	0.7839530280469058	0.8352941175979238	0.9279881217451523	65.35344888866447	11.5993919593088	0.1774870569651944
1	2	undersample	1.0	500	10	63	0.1	0.6	0.7	0.9652946134528992	0.8189647154463371	0.9181286549170684	0.8907875185669333	91.46888447429274	8.406809906719909	0.09190894849487087
1	3	undersample	1.0	500	10	63	0.1	0.6	0.7	0.9525697054453283	0.8430824354312058	0.8823529411245674	0.9130757800823694	78.78203692105805	10.150828393425925	0.12884698088952673
1	1	undersample	1.0	500	10	63	0.1	0.6	1.0	0.9506528669374208	0.7746898592797086	0.8294117646570934	0.9294729027399445	64.07693908198085	11.76018408920124	0.18353222886295678
1	2	undersample	1.0	500	10	63	0.1	0.6	1.0	0.9655552948741343	0.8369356592264714	0.9181286549170684	0.8885586924153897	89.41522130384531	8.238673723684139	0.09213948933298252
1	3	undersample	1.0	500	10	63	0.1	0.6	1.0	0.9525085219823441	0.8335714136753677	0.8941176470062283	0.9130757800823694	88.70273709681742	10.286172772004937	0.11596228280701641
1	1	undersample	1.0	500	10	63	0.1	1.0	0.7	0.9486527795973623	0.7839530280469058	0.8352941175979238	0.9279881217451523	65.35344888866447	11.5993919593088	0.1774870569651944
1	2	undersample	1.0	500	10	63	0.1	1.0	0.7	0.9652946134528992	0.8189647154463371	0.9181286549170684	0.8907875185669333	91.46888447429274	8.406809906719909	0.09190894849487087
1	3	undersample	1.0	500	10	63	0.1	1.0	0.7	0.9525697054453283	0.8430824354312058	0.8823529411245674	0.9130757800823694	78.78203692105805	10.150828393425925	0.12884698088952673
1	1	undersample	1.0	500	10	63	0.1	1.0	1.0	0.9506528669374208	0.7746898592797086	0.8294117646570934	0.9294729027399445	64.07693908198085	11.76018408920124	0.18353222886295678
1	2	undersample	1.0	500	10	63	0.1	1.0	1.0	0.9655552948741343	0.8369356592264714	0.9181286549170684	0.8885586924153897	89.41522130384531	8.238673723684139	0.09213948933298252
1	3	undersample	1.0	500	10	63	0.1	1.0	1.0	0.9525085219823441	0.8335714136753677	0.8941176470062283	0.9130757800823694	88.70273709681742	10.286172772004937	0.11596228280701641
1	1	undersample	1.0	500	10	63	0.3	0.6	0.7	0.9498842744224638	0.7792984802328152	0.8352941175979238	0.9279881217451523	65.35344888866447	11.5993919593088	0.1774870569651944
1	2	undersample	1.0	500	10	63	0.3	0.6	0.7	0.9652424771686522	0.8268061094061211	0.9239766081331008	0.8900445765164188	98.3804379382737	8.403191901117564	0.08541526235719293
1	3	undersample	1.0	500	10	63	0.3	0.6	0.7	0.9529280657285203	0.8423551310215194	0.8882352940653979	0.9130757800823694	83.48131597314689	10.218500582715432	0.12240463184827151
1	1	undersample	1.0	500	10	63	0.3	0.6	1.0	0.9468579413948207	0.7598299618540851	0.8294117646570934	0.9279881217451523	62.65551644412472	11.517706100440428	0.18382588042597311
1	2	undersample	1.0	500	10	63	0.3	0.6	1.0	0.9657464612497068	0.8189263669726398	0.9181286549170684	0.8922734026679624	92.88520389773166	8.52276589466138	0.09175589446079124
1	3	undersample	1.0	500	10	63	0.3	0.6	1.0	0.9525434839611923	0.8323266439980344	0.8941176470062283	0.9160475482844277	92.14157491973793	10.650285039114927	0.11558608724646129
1	1	undersample	1.0	500	10	63	0.3	1.0	0.7	0.9498842744224638	0.7792984802328152	0.8352941175979238	0.9279881217451523	65.35344888866447	11.5993919593088	0.1774870569651944
1	2	undersample	1.0	500	10	63	0.3	1.0	0.7	0.9652424771686522	0.8268061094061211	0.9239766081331008	0.8900445765164188	98.3804379382737	8.403191901117564	0.08541526235719293
1	3	undersample	1.0	500	10	63	0.3	1.0	0.7	0.9529280657285203	0.8423551310215194	0.8882352940653979	0.9130757800823694	83.48131597314689	10.218500582715432	0.12240463184827151
1	1	undersample	1.0	500	10	63	0.3	1.0	1.0	0.9468579413948207	0.7598299618540851	0.8294117646570934	0.9279881217451523	62.65551644412472	11.517706100440428	0.18382588042597311
1	2	undersample	1.0	500	10	63	0.3	1.0	1.0	0.9657464612497068	0.8189263669726398	0.9181286549170684	0.8922734026679624	92.88520389773166	8.52276589466138	0.09175589446079124
1	3	undersample	1.0	500	10	63	0.3	1.0	1.0	0.9525434839611923	0.8323266439980344	0.8941176470062283	0.9160475482844277	92.14157491973793	10.650285039114927	0.11558608724646129
1	1	smote	0.6	100	3	31	0.1	0.6	0.7	0.9507707760164199	0.819024407831869	0.7176470587813149	0.974758723081108	98.15314495766138	28.43147661556778	0.2896644386310833
1	2	smote	0.6	100	3	31	0.1	0.6	0.7	0.9656856355847518	0.869024950947831	0.8362573098926165	0.9517087667091255	100.64997431385281	17.316955474837457	0.17205125571457122
1	3	smote	0.6	100	3	31	0.1	0.6	0.7	0.9592343326632287	0.8774094549806857	0.8058823528937716	0.970282317971989	135.54691863224303	27.117932043113328	0.20006305537065527
1	1	smote	0.6	100	3	31	0.1	0.6	1.0	0.9502685706799424	0.821356634213975	0.6999999999588234	0.9717891610915236	80.37716267740447	24.8131490913234	0.3087089349886596
1	2	smote	0.6	100	3	31	0.1	0.6	1.0	0.9646385652094575	0.870705142601252	0.847953216324681	0.9494799405575819	104.8133221723601	16.784482398448862	0.1601369081948803
1	3	smote	0.6	100	3	31	0.1	0.6	1.0	0.9548728258019404	0.8750639981838784	0.7999999999529411	0.9710252600225036	134.05123058477653	27.610246872682932	0.2059678632693296
1	1	smote	0.6	100	3	31	0.1	1.0	0.7	0.9507707760164199	0.819024407831869	0.7176470587813149	0.974758723081108	98.15314495766138	28.43147661556778	0.2896644386310833
1	2	smote	0.6	100	3	31	0.1	1.0	0.7	0.9656856355847518	0.869024950947831	0.8362573098926165	0.9517087667091255	100.64997431385281	17.316955474837457	0.17205125571457122
1	3	smote	0.6	100	3	31	0.1	1.0	0.7	0.9592343326632287	0.8774094549806857	0.8058823528937716	0.970282317971989	135.54691863224303	27.117932043113328	0.20006305537065527
1	1	smote	0.6	100	3	31	0.1	1.0	1.0	0.9502685706799424	0.821356634213975	0.6999999999588234	0.9717891610915236	80.37716267740447	24.8131490913234	0.3087089349886596
1	2	smote	0.6	100	3	31	0.1	1.0	1.0	0.9646385652094575	0.870705142601252	0.847953216324681	0.9494799405575819	104.8133221723601	16.784482398448862	0.1601369081948803
1	3	smote	0.6	100	3	31	0.1	1.0	1.0	0.9548728258019404	0.8750639981838784	0.7999999999529411	0.9710252600225036	134.05123058477653	27.610246872682932	0.2059678632693296
1	1	smote	0.6	100	3	31	0.3	0.6	0.7	0.945312022359055	0.8193201041208723	0.6999999999588234	0.9769858945732964	99.05371813711406	30.41611580459028	0.3070668662023359
1	2	smote	0.6	100	3	31	0.3	0.6	0.7	0.9583040066734443	0.8633652960810723	0.8128654970284873	0.9598811292647855	103.92821053581012	20.26142011272493	0.19495591205682725
1	3	smote	0.6	100	3	31	0.3	0.6	0.7	0.9561445677825365	0.8682544283839237	0.7882352940712802	0.9762258543761054	152.84368013953872	33.155133100880875	0.21692183505510387
1	1	smote	0.6	100	3	31	0.3	0.6	1.0	0.9407790733219792	0.810567382290382	0.705882352899654	0.9784706755680886	109.0758088317284	32.787003013589505	0.30058912488480405
1	2	smote	0.6	100	3	31	0.3	0.6	1.0	0.9614973540835745	0.8712261844781446	0.824561403460552	0.9569093610627274	104.3723849165791	19.13550674673924	0.18333877987275732
1	3	smote	0.6	100	3	31	0.3	0.6	1.0	0.9554715496897125	0.8689600001703027	0.7647058823079584	0.9739970282245618	121.73566361506394	29.40839204180351	0.241575804091709
1	1	smote	0.6	100	3	31	0.3	1.0	0.7	0.945312022359055	0.8193201041208723	0.6999999999588234	0.9769858945732964	99.05371813711406	30.41611580459028	0.3070668662023359
1	2	smote	0.6	100	3	31	0.3	1.0	0.7	0.9583040066734443	0.8633652960810723	0.8128654970284873	0.9598811292647855	103.92821053581012	20.26142011272493	0.19495591205682725
1	3	smote	0.6	100	3	31	0.3	1.0	0.7	0.9561445677825365	0.8682544283839237	0.7882352940712802	0.9762258543761054	152.84368013953872	33.155133100880875	0.21692183505510387
1	1	smote	0.6	100	3	31	0.3	1.0	1.0	0.9407790733219792	0.810567382290382	0.705882352899654	0.9784706755680886	109.0758088317284	32.787003013589505	0.30058912488480405
1	2	smote	0.6	100	3	31	0.3	1.0	1.0	0.9614973540835745	0.8712261844781446	0.824561403460552	0.9569093610627274	104.3723849165791	19.13550674673924	0.18333877987275732
1	3	smote	0.6	100	3	31	0.3	1.0	1.0	0.9554715496897125	0.8689600001703027	0.7647058823079584	0.9739970282245618	121.73566361506394	29.40839204180351	0.241575804091709
1	1	smote	0.6	100	3	63	0.1	0.6	0.7	0.9507707760164199	0.819024407831869	0.7176470587813149	0.974758723081108	98.15314495766138	28.43147661556778	0.2896644386310833
1	2	smote	0.6	100	3	63	0.1	0.6	0.7	0.9656856355847518	0.869024950947831	0.8362573098926165	0.9517087667091255	100.64997431385281	17.316955474837457	0.17205125571457122
1	3	smote	0.6	100	3	63	0.1	0.6	0.7	0.9592343326632287	0.8774094549806857	0.8058823528937716	0.970282317971989	135.54691863224303	27.117932043113328	0.20006305537065527
1	1	smote	0.6	100	3	63	0.1	0.6	1.0	0.9502685706799424	0.821356634213975	0.6999999999588234	0.9717891610915236	80.37716267740447	24.8131490913234	0.3087089349886596
1	2	smote	0.6	100	3	63	0.1	0.6	1.0	0.9646385652094575	0.870705142601252	0.847953216324681	0.9494799405575819	104.8133221723601	16.784482398448862	0.1601369081948803
1	3	smote	0.6	100	3	63	0.1	0.6	1.0	0.9548728258019404	0.8750639981838784	0.7999999999529411	0.9710252600225036	134.05123058477653	27.610246872682932	0.2059678632693296
1	1	smote	0.6	100	3	63	0.1	1.0	0.7	0.9507707760164199	0.819024407831869	0.7176470587813149	0.974758723081108	98.15314495766138	28.43147661556778	0.2896644386310833
1	2	smote	0.6	100	3	63	0.1	1.0	0.7	0.9656856355847518	0.869024950947831	0.8362573098926165	0.9517087667091255	100.64997431385281	17.316955474837457	0.17205125571457122
1	3	smote	0.6	100	3	63	0.1	1.0	0.7	0.9592343326632287	0.8774094549806857	0.8058823528937716	0.970282317971989	135.54691863224303	27.117932043113328	0.20006305537065527
1	1	smote	0.6	100	3	63	0.1	1.0	1.0	0.9502685706799424	0.821356634213975	0.6999999999588234	0.9717891610915236	80.37716267740447	24.8131490913234	0.3087089349886596
1	2	smote	0.6	100	3	63	0.1	1.0	1.0	0.9646385652094575	0.870705142601252	0.847953216324681	0.9494799405575819	104.8133221723601	16.784482398448862	0.1601369081948803
1	3	smote	0.6	100	3	63	0.1	1.0	1.0	0.9548728258019404	0.8750639981838784	0.7999999999529411	0.9710252600225036	134.05123058477653	27.610246872682932	0.2059678632693296
1	1	smote	0.6	100	3	63	0.3	0.6	0.7	0.945312022359055	0.8193201041208723	0.6999999999588234	0.9769858945732964	99.05371813711406	30.41611580459028	0.3070668662023359
1	2	smote	0.6	100	3	63	0.3	0.6	0.7	0.9583040066734443	0.8633652960810723	0.8128654970284873	0.9598811292647855	103.92821053581012	20.26142011272493	0.19495591205682725
1	3	smote	0.6	100	3	63	0.3	0.6	0.7	0.9561445677825365	0.8682544283839237	0.7882352940712802	0.9762258543761054	152.84368013953872	33.155133100880875	0.21692183505510387
1	1	smote	0.6	100	3	63	0.3	0.6	1.0	0.9407790733219792	0.810567382290382	0.705882352899654	0.9784706755680886	109.0758088317284	32.787003013589505	0.30058912488480405
1	2	smote	0.6	100	3	63	0.3	0.6	1.0	0.9614973540835745	0.8712261844781446	0.824561403460552	0.9569093610627274	104.3723849165791	19.13550674673924	0.18333877987275732
1	3	smote	0.6	100	3	63	0.3	0.6	1.0	0.9554715496897125	0.8689600001703027	0.7647058823079584	0.9739970282245618	121.73566361506394	29.40839204180351	0.241575804091709
1	1	smote	0.6	100	3	63	0.3	1.0	0.7	0.945312022359055	0.8193201041208723	0.6999999999588234	0.9769858945732964	99.05371813711406	30.41611580459028	0.3070668662023359
1	2	smote	0.6	100	3	63	0.3	1.0	0.7	0.9583040066734443	0.8633652960810723	0.8128654970284873	0.9598811292647855	103.92821053581012	20.26142011272493	0.19495591205682725
1	3	smote	0.6	100	3	63	0.3	1.0	0.7	0.9561445677825365	0.8682544283839237	0.7882352940712802	0.9762258543761054	152.84368013953872	33.155133100880875	0.21692183505510387
1	1	smote	0.6	100	3	63	0.3	1.0	1.0	0.9407790733219792	0.810567382290382	0.705882352899654	0.9784706755680886	109.0758088317284	32.787003013589505	0.30058912488480405
1	2	smote	0.6	100	3	63	0.3	1.0	1.0	0.9614973540835745	0.8712261844781446	0.824561403460552	0.9569093610627274	104.3723849165791	19.13550674673924	0.18333877987275732
1	3	smote	0.6	100	3	63	0.3	1.0	1.0	0.9554715496897125	0.8689600001703027	0.7647058823079584	0.9739970282245618	121.73566361506394	29.40839204180351	0.241575804091709
1	1	smote	0.6	100	5	31	0.1	0.6	0.7	0.9492947290274685	0.8152465316358295	0.6882352940771626	0.9762435040759003	90.71635136664945	28.970392206498072	0.31935137230381494
1	2	smote	0.6	100	5	31	0.1	0.6	0.7	0.9655335714223647	0.864555701677278	0.8304093566765842	0.9628528974668437	126.91858056635694	22.354613859566797	0.176133490389087
1	3	smote	0.6	100	5	31	0.1	0.6	0.7	0.9575605279258805	0.8683958076883083	0.7941176470121107	0.9695393759214745	122.76998995849175	26.070292724863478	0.21235068526093295
1	1	smote	0.6	100	5	31	0.1	0.6	1.0	0.9470413555177083	0.8145419551026093	0.6882352940771626	0.9740163325837119	82.75144885730737	26.487216688032618	0.3200815964707931
1	2	smote	0.6	100	5	31	0.1	0.6	1.0	0.9634698435042535	0.8737941388305809	0.824561403460552	0.959138187214271	110.32178624506412	20.179261404572745	0.18291274088446624
1	3	smote	0.6	100	5	31	0.1	0.6	1.0	0.9592212219211607	0.8775890131844172	0.811764705834602	0.96879643387096	133.8928086506282	26.015117705663357	0.1942980853782636
1	1	smote	0.6	100	5	31	0.1	1.0	0.7	0.9492947290274685	0.8152465316358295	0.6882352940771626	0.9762435040759003	90.71635136664945	28.970392206498072	0.31935137230381494
1	2	smote	0.6	100	5	31	0.1	1.0	0.7	0.9655335714223647	0.864555701677278	0.8304093566765842	0.9628528974668437	126.91858056635694	22.354613859566797	0.176133490389087
1	3	smote	0.6	100	5	31	0.1	1.0	0.7	0.9575605279258805	0.8683958076883083	0.7941176470121107	0.9695393759214745	122.76998995849175	26.070292724863478	0.21235068526093295
1	1	smote	0.6	100	5	31	0.1	1.0	1.0	0.9470413555177083	0.8145419551026093	0.6882352940771626	0.9740163325837119	82.75144885730737	26.487216688032618	0.3200815964707931
1	2	smote	0.6	100	5	31	0.1	1.0	1.0	0.9634698435042535	0.8737941388305809	0.824561403460552	0.959138187214271	110.32178624506412	20.179261404572745	0.18291274088446624
1	3	smote	0.6	100	5	31	0.1	1.0	1.0	0.9592212219211607	0.8775890131844172	0.811764705834602	0.96879643387096	133.8928086506282	26.015117705663357	0.1942980853782636
1	1	smote	0.6	100	5	31	0.3	0.6	0.7	0.9406480632342024	0.8067063363468734	0.6705882352546713	0.9799554565628809	99.52375787277653	33.45488525640359	0.33614972923281444
1	2	smote	0.6	100	5	31	0.3	0.6	0.7	0.9616103160327764	0.8687751707394058	0.8304093566765842	0.9650817236183873	135.3323099677089	23.781503696981577	0.17572671558870817
1	3	smote	0.6	100	5	31	0.3	0.6	0.7	0.9501922908836641	0.8710212170114462	0.7647058823079584	0.9754829123255908	129.31054921070753	31.19071810470267	0.24120782876556243
1	1	smote	0.6	100	5	31	0.3	0.6	1.0	0.9413860867286781	0.8075072580319488	0.6764705881955017	0.9784706755680886	95.02816707434542	31.42087788802327	0.3306480373672727
1	2	smote	0.6	100	5	31	0.3	0.6	1.0	0.9596291372313895	0.8694066734233875	0.8304093566765842	0.9628528974668437	126.91858056635694	22.354613859566797	0.176133490389087
1	3	smote	0.6	100	5	31	0.3	0.6	1.0	0.9528974739970282	0.866519726605778	0.758823529367128	0.9777117384771344	138.01944600717653	34.04586706459719	0.24667441197113965
1	1	smote	0.6	100	5	31	0.3	1.0	0.7	0.9406480632342024	0.8067063363468734	0.6705882352546713	0.9799554565628809	99.52375787277653	33.45488525640359	0.33614972923281444
1	2	smote	0.6	100	5	31	0.3	1.0	0.7	0.9616103160327764	0.8687751707394058	0.8304093566765842	0.9650817236183873	135.3323099677089	23.781503696981577	0.17572671558870817
1	3	smote	0.6	100	5	31	0.3	1.0	0.7	0.9501922908836641	0.8710212170114462	0.7647058823079584	0.9754829123255908	129.31054921070753	31.19071810470267	0.24120782876556243
1	1	smote	0.6	100	5	31	0.3	1.0	1.0	0.9413860867286781	0.8075072580319488	0.6764705881955017	0.9784706755680886	95.02816707434542	31.42087788802327	0.3306480373672727
1	2	smote	0.6	100	5	31	0.3	1.0	1.0	0.9596291372313895	0.8694066734233875	0.8304093566765842	0.9628528974668437	126.91858056635694	22.354613859566797	0.176133490389087
1	3	smote	0.6	100	5	31	0.3	1.0	1.0	0.9528974739970282	0.866519726605778	0.758823529367128	0.9777117384771344	138.01944600717653	34.04586706459719	0.24667441197113965
1	1	smote	0.6	100	5	63	0.1	0.6	0.7	0.9471199615703741	0.8163423336849722	0.6882352940771626	0.9740163325837119	82.75144885730737	26.487216688032618	0.3200815964707931
1	2	smote	0.6	100	5	63	0.1	0.6	0.7	0.9655335714223647	0.864555701677278	0.8304093566765842	0.9628528974668437	126.91858056635694	22.354613859566797	0.176133490389087
1	3	smote	0.6	100	5	63	0.1	0.6	0.7	0.9575605279258805	0.8683958076883083	0.7941176470121107	0.9695393759214745	122.76998995849175	26.070292724863478	0.21235068526093295
1	1	smote	0.6	100	5	63	0.1	0.6	1.0	0.9470413555177083	0.8145419551026093	0.6882352940771626	0.9740163325837119	82.75144885730737	26.487216688032618	0.3200815964707931
1	2	smote	0.6	100	5	63	0.1	0.6	1.0	0.9634698435042535	0.8737941388305809	0.824561403460552	0.959138187214271	110.32178624506412	20.179261404572745	0.18291274088446624
1	3	smote	0.6	100	5	63	0.1	0.6	1.0	0.9549820819858403	0.872045737957146	0.811764705834602	0.9695393759214745	137.26366871891392	26.649632563193776	0.19414919795805347
1	1	smote	0.6	100	5	63	0.1	1.0	0.7	0.9471199615703741	0.8163423336849722	0.6882352940771626	0.9740163325837119	82.75144885730737	26.487216688032618	0.3200815964707931
1	2	smote	0.6	100	5	63	0.1	1.0	0.7	0.9655335714223647	0.864555701677278	0.8304093566765842	0.9628528974668437	126.91858056635694	22.354613859566797	0.176133490389087
1	3	smote	0.6	100	5	63	0.1	1.0	0.7	0.9575605279258805	0.8683958076883083	0.7941176470121107	0.9695393759214745	122.76998995849175	26.070292724863478	0.21235068526093295
1	1	smote	0.6	100	5	63	0.1	1.0	1.0	0.9470413555177083	0.8145419551026093	0.6882352940771626	0.9740163325837119	82.75144885730737	26.487216688032618	0.3200815964707931
1	2	smote	0.6	100	5	63	0.1	1.0	1.0	0.9634698435042535	0.8737941388305809	0.824561403460552	0.959138187214271	110.32178624506412	20.179261404572745	0.18291274088446624
1	3	smote	0.6	100	5	63	0.1	1.0	1.0	0.9549820819858403	0.872045737957146	0.811764705834602	0.9695393759214745	137.26366871891392	26.649632563193776	0.19414919795805347
1	1	smote	0.6	100	5	63	0.3	0.6	0.7	0.9406480632342024	0.8067063363468734	0.6705882352546713	0.9799554565628809	99.52375787277653	33.45488525640359	0.33614972923281444
1	2	smote	0.6	100	5	63	0.3	0.6	0.7	0.9603025642362468	0.8662125884768715	0.8128654970284873	0.9673105497699309	128.53546665879668	24.866286910445247	0.19345855483684735
1	3	smote	0.6	100	5	63	0.3	0.6	0.7	0.9501922908836641	0.8710212170114462	0.7647058823079584	0.9754829123255908	129.31054921070753	31.19071810470267	0.24120782876556243
1	1	smote	0.6	100	5	63	0.3	0.6	1.0	0.9413860867286781	0.8075072580319488	0.6764705881955017	0.9784706755680886	95.02816707434542	31.42087788802327	0.3306480373672727
1	2	smote	0.6	100	5	63	0.3	0.6	1.0	0.9596291372313895	0.8694066734233875	0.8304093566765842	0.9628528974668437	126.91858056635694	22.354613859566797	0.176133490389087
1	3	smote	0.6	100	5	63	0.3	0.6	1.0	0.9528974739970282	0.866519726605778	0.758823529367128	0.9777117384771344	138.01944600717653	34.04586706459719	0.24667441197113965
1	1	smote	0.6	100	5	63	0.3	1.0	0.7	0.9406480632342024	0.8067063363468734	0.6705882352546713	0.9799554565628809	99.52375787277653	33.45488525640359	0.33614972923281444
1	2	smote	0.6	100	5	63	0.3	1.0	0.7	0.9603025642362468	0.8662125884768715	0.8128654970284873	0.9673105497699309	128.53546665879668	24.866286910445247	0.19345855483684735
1	3	smote	0.6	100	5	63	0.3	1.0	0.7	0.9501922908836641	0.8710212170114462	0.7647058823079584	0.9754829123255908	129.31054921070753	31.19071810470267	0.24120782876556243
1	1	smote	0.6	100	5	63	0.3	1.0	1.0	0.9413860867286781	0.8075072580319488	0.6764705881955017	0.9784706755680886	95.02816707434542	31.42087788802327	0.3306480373672727
1	2	smote	0.6	100	5	63	0.3	1.0	1.0	0.9596291372313895	0.8694066734233875	0.8304093566765842	0.9628528974668437	126.91858056635694	22.354613859566797	0.176133490389087
1	3	smote	0.6	100	5	63	0.3	1.0	1.0	0.9528974739970282	0.866519726605778	0.758823529367128	0.9777117384771344	138.01944600717653	34.04586706459719	0.24667441197113965
1	1	smote	0.6	100	10	31	0.1	0.6	0.7	0.951945499803485	0.8232870074055519	0.6823529411363322	0.9821826280550693	118.41659767822074	38.297037311391904	0.3234093604960037
1	2	smote	0.6	100	10	31	0.1	0.6	0.7	0.9642736112197284	0.8661333716831437	0.8187134502445197	0.9628528974668437	117.05802794146572	22.039760143234872	0.18828062765311118
1	3	smote	0.6	100	10	31	0.1	0.6	0.7	0.9535530111004282	0.8686069771399344	0.7823529411304498	0.9769687964266199	152.4803120292984	33.96924520011871	0.22277789980380258
1	1	smote	0.6	100	10	31	0.1	0.6	1.0	0.9521813179614831	0.8315411395011444	0.6941176470179931	0.9792130660654847	106.89692420778526	33.39200072914325	0.3123756825338299
1	2	smote	0.6	100	10	31	0.1	0.6	1.0	0.9611845363780923	0.8703481040096341	0.824561403460552	0.9665676077194164	135.8821754223434	24.66354037440586	0.18150680130727892
1	3	smote	0.6	100	10	31	0.1	0.6	1.0	0.9526745913818723	0.871072169059092	0.7999999999529411	0.9777117384771344	175.46658104744026	35.89331721538928	0.20455926847414396
1	1	smote	0.6	100	10	31	0.1	1.0	0.7	0.951945499803485	0.8232870074055519	0.6823529411363322	0.9821826280550693	118.41659767822074	38.297037311391904	0.3234093604960037
1	2	smote	0.6	100	10	31	0.1	1.0	0.7	0.9642736112197284	0.8661333716831437	0.8187134502445197	0.9628528974668437	117.05802794146572	22.039760143234872	0.18828062765311118
1	3	smote	0.6	100	10	31	0.1	1.0	0.7	0.9535530111004282	0.8686069771399344	0.7823529411304498	0.9769687964266199	152.4803120292984	33.96924520011871	0.22277789980380258
1	1	smote	0.6	100	10	31	0.1	1.0	1.0	0.9521813179614831	0.8315411395011444	0.6941176470179931	0.9792130660654847	106.89692420778526	33.39200072914325	0.3123756825338299
1	2	smote	0.6	100	10	31	0.1	1.0	1.0	0.9611845363780923	0.8703481040096341	0.824561403460552	0.9665676077194164	135.8821754223434	24.66354037440586	0.18150680130727892
1	3	smote	0.6	100	10	31	0.1	1.0	1.0	0.9526745913818723	0.871072169059092	0.7999999999529411	0.9777117384771344	175.46658104744026	35.89331721538928	0.20455926847414396
1	1	smote	0.6	100	10	31	0.3	0.6	0.7	0.948299052360365	0.8264146605210365	0.6588235293730104	0.9844097995472576	121.93095391417354	42.25879640111721	0.3465797143812504
1	2	smote	0.6	100	10	31	0.3	0.6	0.7	0.9608543399111945	0.8555860460699131	0.8304093566765842	0.9725111441235327	173.23198836766971	30.208934788665882	0.17438426552162056
1	3	smote	0.6	100	10	31	0.3	0.6	0.7	0.9567214404335285	0.8688756396882552	0.7529411764262975	0.9806835066791926	154.72518996489782	38.97916532415271	0.25192513116800136
1	1	smote	0.6	100	10	31	0.3	0.6	1.0	0.9429844097995546	0.8180616053893622	0.6647058823138408	0.9777282850706925	87.02978379305817	29.845280705633684	0.3429317933996341
1	2	smote	0.6	100	10	31	0.3	0.6	1.0	0.9599636783886412	0.8646246292814024	0.8128654970284873	0.9725111441235327	153.6747686810612	29.570717856510967	0.1924240171210849
1	3	smote	0.6	100	10	31	0.3	0.6	1.0	0.9533738309588322	0.867874880254766	0.758823529367128	0.9791976225781636	148.10271167172934	36.47771354217664	0.2463000957200744
1	1	smote	0.6	100	10	31	0.3	1.0	0.7	0.948299052360365	0.8264146605210365	0.6588235293730104	0.9844097995472576	121.93095391417354	42.25879640111721	0.3465797143812504
1	2	smote	0.6	100	10	31	0.3	1.0	0.7	0.9608543399111945	0.8555860460699131	0.8304093566765842	0.9725111441235327	173.23198836766971	30.208934788665882	0.17438426552162056
1	3	smote	0.6	100	10	31	0.3	1.0	0.7	0.9567214404335285	0.8688756396882552	0.7529411764262975	0.9806835066791926	154.72518996489782	38.97916532415271	0.25192513116800136
1	1	smote	0.6	100	10	31	0.3	1.0	1.0	0.9429844097995546	0.8180616053893622	0.6647058823138408	0.9777282850706925	87.02978379305817	29.845280705633684	0.3429317933996341
1	2	smote	0.6	100	10	31	0.3	1.0	1.0	0.9599636783886412	0.8646246292814024	0.8128654970284873	0.9725111441235327	153.6747686810612	29.570717856510967	0.1924240171210849
1	3	smote	0.6	100	10	31	0.3	1.0	1.0	0.9533738309588322	0.867874880254766	0.758823529367128	0.9791976225781636	148.10271167172934	36.47771354217664	0.2463000957200744
1	1	smote	0.6	100	10	63	0.1	0.6	0.7	0.9532556006812525	0.8198464609969266	0.6705882352546713	0.9792130660654847	95.89663561765352	32.26006850103669	0.33640458118565747
1	2	smote	0.6	100	10	63	0.1	0.6	0.7	0.9677623975739249	0.8656866415650761	0.8304093566765842	0.9650817236183873	135.3323099677089	23.781503696981577	0.17572671558870817
1	3	smote	0.6	100	10	63	0.1	0.6	0.7	0.9551743728695044	0.8696811697741755	0.7882352940712802	0.9784546805276491	169.04014523902384	36.58497286304301	0.21642770787324028
1	1	smote	0.6	100	10	63	0.1	0.6	1.0	0.9508581160749378	0.8211411830636024	0.6823529411363322	0.9799554565628809	105.02052151152675	34.04181306791944	0.3241443817623577
1	2	smote	0.6	100	10	63	0.1	0.6	1.0	0.9662417559500535	0.8719483217718453	0.8128654970284873	0.9665676077194164	125.5825960713883	24.313702922286627	0.19360725472373078
1	3	smote	0.6	100	10	63	0.1	0.6	1.0	0.9583296914605366	0.87624461163877	0.7882352940712802	0.9799405646286781	181.83735123360105	39.294969500910724	0.21609953849391556
1	1	smote	0.6	100	10	63	0.1	1.0	0.7	0.9532556006812525	0.8198464609969266	0.6705882352546713	0.9792130660654847	95.89663561765352	32.26006850103669	0.33640458118565747
1	2	smote	0.6	100	10	63	0.1	1.0	0.7	0.9677623975739249	0.8656866415650761	0.8304093566765842	0.9650817236183873	135.3323099677089	23.781503696981577	0.17572671558870817
1	3	smote	0.6	100	10	63	0.1	1.0	0.7	0.9551743728695044	0.8696811697741755	0.7882352940712802	0.9784546805276491	169.04014523902384	36.58497286304301	0.21642770787324028
1	1	smote	0.6	100	10	63	0.1	1.0	1.0	0.9508581160749378	0.8211411830636024	0.6823529411363322	0.9799554565628809	105.02052151152675	34.04181306791944	0.3241443817623577
1	2	smote	0.6	100	10	63	0.1	1.0	1.0	0.9662417559500535	0.8719483217718453	0.8128654970284873	0.9665676077194164	125.5825960713883	24.313702922286627	0.19360725472373078
1	3	smote	0.6	100	10	63	0.1	1.0	1.0	0.9583296914605366	0.87624461163877	0.7882352940712802	0.9799405646286781	181.83735123360105	39.294969500910724	0.21609953849391556
1	1	smote	0.6	100	10	63	0.3	0.6	0.7	0.9469409144504127	0.8229917345764621	0.6647058823138408	0.9814402375576732	104.8322221574284	35.81433362824718	0.3416347745270718
1	2	smote	0.6	100	10	63	0.3	0.6	0.7	0.9647906293718446	0.8618877111947353	0.8187134502445197	0.9673105497699309	133.63631693326238	25.045181060880108	0.187412975000085
1	3	smote	0.6	100	10	63	0.3	0.6	0.7	0.9579232584564287	0.8776286099877458	0.7882352940712802	0.9821693907802217	205.03228485418302	44.20683793173845	0.2156091462027801
1	1	smote	0.6	100	10	63	0.3	0.6	1.0	0.9436350932355123	0.8223116818869255	0.6705882352546713	0.9829250185524654	117.18626439698166	39.27312276056775	0.33513417114878746
1	2	smote	0.6	100	10	63	0.3	0.6	1.0	0.9625140116263914	0.8614824664106498	0.807017543812455	0.9635958395173582	110.69013213560991	22.168271742306437	0.20027323310307446
1	3	smote	0.6	100	10	63	0.3	0.6	1.0	0.9597631325933048	0.8806308897859119	0.7764705881896193	0.9784546805276491	157.75309743539358	36.038928491952824	0.22845146941841368
1	1	smote	0.6	100	10	63	0.3	1.0	0.7	0.9469409144504127	0.8229917345764621	0.6647058823138408	0.9814402375576732	104.8322221574284	35.81433362824718	0.3416347745270718
1	2	smote	0.6	100	10	63	0.3	1.0	0.7	0.9647906293718446	0.8618877111947353	0.8187134502445197	0.9673105497699309	133.63631693326238	25.045181060880108	0.187412975000085
1	3	smote	0.6	100	10	63	0.3	1.0	0.7	0.9579232584564287	0.8776286099877458	0.7882352940712802	0.9821693907802217	205.03228485418302	44.20683793173845	0.2156091462027801
1	1	smote	0.6	100	10	63	0.3	1.0	1.0	0.9436350932355123	0.8223116818869255	0.6705882352546713	0.9829250185524654	117.18626439698166	39.27312276056775	0.33513417114878746
1	2	smote	0.6	100	10	63	0.3	1.0	1.0	0.9625140116263914	0.8614824664106498	0.807017543812455	0.9635958395173582	110.69013213560991	22.168271742306437	0.20027323310307446
1	3	smote	0.6	100	10	63	0.3	1.0	1.0	0.9597631325933048	0.8806308897859119	0.7764705881896193	0.9784546805276491	157.75309743539358	36.038928491952824	0.22845146941841368
1	1	smote	0.6	300	3	31	0.1	0.6	0.7	0.9434560461155509	0.8208006765349131	0.6882352940771626	0.974758723081108	85.25024186333624	27.266252164110085	0.3198378176488684
1	2	smote	0.6	300	3	31	0.1	0.6	0.7	0.9612453620430472	0.8683566972020788	0.8187134502445197	0.9628528974668437	117.05802794146572	22.039760143234872	0.18828062765311118
1	3	smote	0.6	300	3	31	0.1	0.6	0.7	0.9560877545669084	0.8757996921931667	0.8058823528937716	0.9762258543761054	170.4715122727245	33.897412200154335	0.19884501547219985
1	1	smote	0.6	300	3	31	0.1	0.6	1.0	0.9424516354425958	0.8124186785809904	0.6882352940771626	0.9740163325837119	82.75144885730737	26.487216688032618	0.3200815964707931
1	2	smote	0.6	300	3	31	0.1	0.6	1.0	0.9610150934542894	0.8734911010696456	0.824561403460552	0.9613670133658145	116.95765677971394	21.34344926095938	0.18248867734741409
1	3	smote	0.6	300	3	31	0.1	0.6	1.0	0.9528712525128922	0.8726127539061798	0.7941176470121107	0.9777117384771344	169.1999176763518	35.62939576527613	0.2105757175451433
1	1	smote	0.6	300	3	31	0.1	1.0	0.7	0.9434560461155509	0.8208006765349131	0.6882352940771626	0.974758723081108	85.25024186333624	27.266252164110085	0.3198378176488684
1	2	smote	0.6	300	3	31	0.1	1.0	0.7	0.9612453620430472	0.8683566972020788	0.8187134502445197	0.9628528974668437	117.05802794146572	22.039760143234872	0.18828062765311118
1	3	smote	0.6	300	3	31	0.1	1.0	0.7	0.9560877545669084	0.8757996921931667	0.8058823528937716	0.9762258543761054	170.4715122727245	33.897412200154335	0.19884501547219985
1	1	smote	0.6	300	3	31	0.1	1.0	1.0	0.9424516354425958	0.8124186785809904	0.6882352940771626	0.9740163325837119	82.75144885730737	26.487216688032618	0.3200815964707931
1	2	smote	0.6	300	3	31	0.1	1.0	1.0	0.9610150934542894	0.8734911010696456	0.824561403460552	0.9613670133658145	116.95765677971394	21.34344926095938	0.18248867734741409
1	3	smote	0.6	300	3	31	0.1	1.0	1.0	0.9528712525128922	0.8726127539061798	0.7941176470121107	0.9777117384771344	169.1999176763518	35.62939576527613	0.2105757175451433
1	1	smote	0.6	300	3	31	0.3	0.6	0.7	0.9374645181012271	0.7959076860778456	0.6764705881955017	0.9762435040759003	85.92325753117512	28.475171826899814	0.3314023674828172
1	2	smote	0.6	300	3	31	0.3	0.6	0.7	0.9578434694959289	0.8629313436497661	0.7953216373803905	0.9643387815678728	105.076157098144	22.30213798983674	0.21224735996239724
1	3	smote	0.6	300	3	31	0.3	0.6	0.7	0.9516694344899922	0.86676051678362	0.7352941176038061	0.9784546805276491	126.14936329142408	34.12777319313714	0.2705346348265207
1	1	smote	0.6	300	3	31	0.3	0.6	1.0	0.9340931918424386	0.8026420434776531	0.6705882352546713	0.9769858945732964	86.41931556629666	29.138127745573886	0.33717146092215217
1	2	smote	0.6	300	3	31	0.3	0.6	1.0	0.9604415943275724	0.8692038012216018	0.8128654970284873	0.9643387815678728	117.4622017488095	22.794096916083138	0.19405472911367544
1	3	smote	0.6	300	3	31	0.3	0.6	1.0	0.9533432392273402	0.8680089751623536	0.7411764705446366	0.9784546805276491	130.04852531961373	34.40079537868224	0.26452275405393394
1	1	smote	0.6	300	3	31	0.3	1.0	0.7	0.9374645181012271	0.7959076860778456	0.6764705881955017	0.9762435040759003	85.92325753117512	28.475171826899814	0.3314023674828172
1	2	smote	0.6	300	3	31	0.3	1.0	0.7	0.9578434694959289	0.8629313436497661	0.7953216373803905	0.9643387815678728	105.076157098144	22.30213798983674	0.21224735996239724
1	3	smote	0.6	300	3	31	0.3	1.0	0.7	0.9516694344899922	0.86676051678362	0.7352941176038061	0.9784546805276491	126.14936329142408	34.12777319313714	0.2705346348265207
1	1	smote	0.6	300	3	31	0.3	1.0	1.0	0.9340931918424386	0.8026420434776531	0.6705882352546713	0.9769858945732964	86.41931556629666	29.138127745573886	0.33717146092215217
1	2	smote	0.6	300	3	31	0.3	1.0	1.0	0.9604415943275724	0.8692038012216018	0.8128654970284873	0.9643387815678728	117.4622017488095	22.794096916083138	0.19405472911367544
1	3	smote	0.6	300	3	31	0.3	1.0	1.0	0.9533432392273402	0.8680089751623536	0.7411764705446366	0.9784546805276491	130.04852531961373	34.40079537868224	0.26452275405393394
1	1	smote	0.6	300	3	63	0.1	0.6	0.7	0.9434560461155509	0.8208006765349131	0.6882352940771626	0.974758723081108	85.25024186333624	27.266252164110085	0.3198378176488684
1	2	smote	0.6	300	3	63	0.1	0.6	0.7	0.9612453620430472	0.8683566972020788	0.8187134502445197	0.9628528974668437	117.05802794146572	22.039760143234872	0.18828062765311118
1	3	smote	0.6	300	3	63	0.1	0.6	0.7	0.9560877545669084	0.8757996921931667	0.8058823528937716	0.9762258543761054	170.4715122727245	33.897412200154335	0.19884501547219985
1	1	smote	0.6	300	3	63	0.1	0.6	1.0	0.9424516354425958	0.8124186785809904	0.6882352940771626	0.9740163325837119	82.75144885730737	26.487216688032618	0.3200815964707931
1	2	smote	0.6	300	3	63	0.1	0.6	1.0	0.9610150934542894	0.8734911010696456	0.824561403460552	0.9613670133658145	116.95765677971394	21.34344926095938	0.18248867734741409
1	3	smote	0.6	300	3	63	0.1	0.6	1.0	0.9528712525128922	0.8726127539061798	0.7941176470121107	0.9777117384771344	169.1999176763518	35.62939576527613	0.2105757175451433
1	1	smote	0.6	300	3	63	0.1	1.0	0.7	0.9434560461155509	0.8208006765349131	0.6882352940771626	0.974758723081108	85.25024186333624	27.266252164110085	0.3198378176488684
1	2	smote	0.6	300	3	63	0.1	1.0	0.7	0.9612453620430472	0.8683566972020788	0.8187134502445197	0.9628528974668437	117.05802794146572	22.039760143234872	0.18828062765311118
1	3	smote	0.6	300	3	63	0.1	1.0	0.7	0.9560877545669084	0.8757996921931667	0.8058823528937716	0.9762258543761054	170.4715122727245	33.897412200154335	0.19884501547219985
1	1	smote	0.6	300	3	63	0.1	1.0	1.0	0.9424516354425958	0.8124186785809904	0.6882352940771626	0.9740163325837119	82.75144885730737	26.487216688032618	0.3200815964707931
1	2	smote	0.6	300	3	63	0.1	1.0	1.0	0.9610150934542894	0.8734911010696456	0.824561403460552	0.9613670133658145	116.95765677971394	21.34344926095938	0.18248867734741409
1	3	smote	0.6	300	3	63	0.1	1.0	1.0	0.9528712525128922	0.8726127539061798	0.7941176470121107	0.9777117384771344	169.1999176763518	35.62939576527613	0.2105757175451433
1	1	smote	0.6	300	3	63	0.3	0.6	0.7	0.9374645181012271	0.7959076860778456	0.6764705881955017	0.9762435040759003	85.92325753117512	28.475171826899814	0.3314023674828172
1	2	smote	0.6	300	3	63	0.3	0.6	0.7	0.9578434694959289	0.8629313436497661	0.7953216373803905	0.9643387815678728	105.076157098144	22.30213798983674	0.21224735996239724
1	3	smote	0.6	300	3	63	0.3	0.6	0.7	0.9516694344899922	0.86676051678362	0.7352941176038061	0.9784546805276491	126.14936329142408	34.12777319313714	0.2705346348265207
1	1	smote	0.6	300	3	63	0.3	0.6	1.0	0.9340931918424386	0.8026420434776531	0.6705882352546713	0.9769858945732964	86.41931556629666	29.138127745573886	0.33717146092215217
1	2	smote	0.6	300	3	63	0.3	0.6	1.0	0.9604415943275724	0.8692038012216018	0.8128654970284873	0.9643387815678728	117.4622017488095	22.794096916083138	0.19405472911367544
1	3	smote	0.6	300	3	63	0.3	0.6	1.0	0.9533432392273402	0.8680089751623536	0.7411764705446366	0.9784546805276491	130.04852531961373	34.40079537868224	0.26452275405393394
1	1	smote	0.6	300	3	63	0.3	1.0	0.7	0.9374645181012271	0.7959076860778456	0.6764705881955017	0.9762435040759003	85.92325753117512	28.475171826899814	0.3314023674828172
1	2	smote	0.6	300	3	63	0.3	1.0	0.7	0.9578434694959289	0.8629313436497661	0.7953216373803905	0.9643387815678728	105.076157098144	22.30213798983674	0.21224735996239724
1	3	smote	0.6	300	3	63	0.3	1.0	0.7	0.9516694344899922	0.86676051678362	0.7352941176038061	0.9784546805276491	126.14936329142408	34.12777319313714	0.2705346348265207
1	1	smote	0.6	300	3	63	0.3	1.0	1.0	0.9340931918424386	0.8026420434776531	0.6705882352546713	0.9769858945732964	86.41931556629666	29.138127745573886	0.33717146092215217
1	2	smote	0.6	300	3	63	0.3	1.0	1.0	0.9604415943275724	0.8692038012216018	0.8128654970284873	0.9643387815678728	117.4622017488095	22.794096916083138	0.19405472911367544
1	3	smote	0.6	300	3	63	0.3	1.0	1.0	0.9533432392273402	0.8680089751623536	0.7411764705446366	0.9784546805276491	130.04852531961373	34.40079537868224	0.26452275405393394
1	1	smote	0.6	300	5	31	0.1	0.6	0.7	0.9446133018909122	0.8055213127073585	0.6647058823138408	0.9792130660654847	93.38779786193952	31.977085444010054	0.34241180584861436
1	2	smote	0.6	300	5	31	0.1	0.6	0.7	0.9624053943675435	0.8579948330518964	0.807017543812455	0.9673105497699309	123.74375880961857	24.68739276001039	0.19950413467360956
1	3	smote	0.6	300	5	31	0.1	0.6	0.7	0.9535267896162923	0.8683115349363527	0.7705882352487889	0.9762258543761054	137.92782206459012	32.41285400160743	0.23499865463800781
1	1	smote	0.6	300	5	31	0.1	0.6	1.0	0.9401283898860211	0.8038327764421896	0.6823529411363322	0.9799554565628809	105.02052151152675	34.04181306791944	0.3241443817623577
1	2	smote	0.6	300	5	31	0.1	0.6	1.0	0.959542243424311	0.8681535547338174	0.8128654970284873	0.970282317971989	141.82338380485916	27.352914764117823	0.19286603246979372
1	3	smote	0.6	300	5	31	0.1	0.6	1.0	0.9558299099729044	0.8759087725695933	0.7882352940712802	0.9762258543761054	152.84368013953872	33.155133100880875	0.21692183505510387
1	1	smote	0.6	300	5	31	0.1	1.0	0.7	0.9446133018909122	0.8055213127073585	0.6647058823138408	0.9792130660654847	93.38779786193952	31.977085444010054	0.34241180584861436
1	2	smote	0.6	300	5	31	0.1	1.0	0.7	0.9624053943675435	0.8579948330518964	0.807017543812455	0.9673105497699309	123.74375880961857	24.68739276001039	0.19950413467360956
1	3	smote	0.6	300	5	31	0.1	1.0	0.7	0.9535267896162923	0.8683115349363527	0.7705882352487889	0.9762258543761054	137.92782206459012	32.41285400160743	0.23499865463800781
1	1	smote	0.6	300	5	31	0.1	1.0	1.0	0.9401283898860211	0.8038327764421896	0.6823529411363322	0.9799554565628809	105.02052151152675	34.04181306791944	0.3241443817623577
1	2	smote	0.6	300	5	31	0.1	1.0	1.0	0.959542243424311	0.8681535547338174	0.8128654970284873	0.970282317971989	141.82338380485916	27.352914764117823	0.19286603246979372
1	3	smote	0.6	300	5	31	0.1	1.0	1.0	0.9558299099729044	0.8759087725695933	0.7882352940712802	0.9762258543761054	152.84368013953872	33.155133100880875	0.21692183505510387
1	1	smote	0.6	300	5	31	0.3	0.6	0.7	0.9411721035853094	0.8127868950032153	0.6705882352546713	0.9821826280550693	112.2186847470685	37.63674356464377	0.3353874849566005
1	2	smote	0.6	300	5	31	0.3	0.6	0.7	0.9603764239722634	0.8644086197750616	0.7953216373803905	0.9673105497699309	114.98177870349424	24.329604459140672	0.21159529434713398
1	3	smote	0.6	300	5	31	0.3	0.6	0.7	0.9526745913818722	0.867954327395058	0.747058823485467	0.9739970282245618	110.62919015408026	28.72973684083881	0.2596939893940577
1	1	smote	0.6	300	5	31	0.3	0.6	1.0	0.9407790733219791	0.8058849324372429	0.6705882352546713	0.9799554565628809	99.52375787277653	33.45488525640359	0.33614972923281444
1	2	smote	0.6	300	5	31	0.3	0.6	1.0	0.9595943797085581	0.8594651313757314	0.7953216373803905	0.9695393759214745	123.67939725725698	26.10981883470006	0.21110886838813467
1	3	smote	0.6	300	5	31	0.3	0.6	1.0	0.9517830609212481	0.8643397777054399	0.7529411764262975	0.9777117384771344	133.688824907531	33.78194561448403	0.2526908610421391
1	1	smote	0.6	300	5	31	0.3	1.0	0.7	0.9411721035853094	0.8127868950032153	0.6705882352546713	0.9821826280550693	112.2186847470685	37.63674356464377	0.3353874849566005
1	2	smote	0.6	300	5	31	0.3	1.0	0.7	0.9603764239722634	0.8644086197750616	0.7953216373803905	0.9673105497699309	114.98177870349424	24.329604459140672	0.21159529434713398
1	3	smote	0.6	300	5	31	0.3	1.0	0.7	0.9526745913818722	0.867954327395058	0.747058823485467	0.9739970282245618	110.62919015408026	28.72973684083881	0.2596939893940577
1	1	smote	0.6	300	5	31	0.3	1.0	1.0	0.9407790733219791	0.8058849324372429	0.6705882352546713	0.9799554565628809	99.52375787277653	33.45488525640359	0.33614972923281444
1	2	smote	0.6	300	5	31	0.3	1.0	1.0	0.9595943797085581	0.8594651313757314	0.7953216373803905	0.9695393759214745	123.67939725725698	26.10981883470006	0.21110886838813467
1	3	smote	0.6	300	5	31	0.3	1.0	1.0	0.9517830609212481	0.8643397777054399	0.7529411764262975	0.9777117384771344	133.688824907531	33.78194561448403	0.2526908610421391
1	1	smote	0.6	300	5	63	0.1	0.6	0.7	0.9425870125332984	0.8138765105913339	0.6647058823138408	0.9784706755680886	90.09916994623306	30.87442783779678	0.3426716023602602
1	2	smote	0.6	300	5	63	0.1	0.6	0.7	0.9624053943675435	0.8579948330518964	0.807017543812455	0.9673105497699309	123.74375880961857	24.68739276001039	0.19950413467360956
1	3	smote	0.6	300	5	63	0.1	0.6	0.7	0.9535267896162923	0.8683115349363527	0.7705882352487889	0.9762258543761054	137.92782206459012	32.41285400160743	0.23499865463800781
1	1	smote	0.6	300	5	63	0.1	0.6	1.0	0.9401283898860211	0.8038327764421896	0.6823529411363322	0.9799554565628809	105.02052151152675	34.04181306791944	0.3241443817623577
1	2	smote	0.6	300	5	63	0.1	0.6	1.0	0.959542243424311	0.8681535547338174	0.8128654970284873	0.970282317971989	141.82338380485916	27.352914764117823	0.19286603246979372
1	3	smote	0.6	300	5	63	0.1	0.6	1.0	0.950209771873088	0.8694270235540689	0.7764705881896193	0.9769687964266199	147.3513741266498	33.713837341471205	0.22879892412119704
1	1	smote	0.6	300	5	63	0.1	1.0	0.7	0.9425870125332984	0.8138765105913339	0.6647058823138408	0.9784706755680886	90.09916994623306	30.87442783779678	0.3426716023602602
1	2	smote	0.6	300	5	63	0.1	1.0	0.7	0.9624053943675435	0.8579948330518964	0.807017543812455	0.9673105497699309	123.74375880961857	24.68739276001039	0.19950413467360956
1	3	smote	0.6	300	5	63	0.1	1.0	0.7	0.9535267896162923	0.8683115349363527	0.7705882352487889	0.9762258543761054	137.92782206459012	32.41285400160743	0.23499865463800781
1	1	smote	0.6	300	5	63	0.1	1.0	1.0	0.9401283898860211	0.8038327764421896	0.6823529411363322	0.9799554565628809	105.02052151152675	34.04181306791944	0.3241443817623577
1	2	smote	0.6	300	5	63	0.1	1.0	1.0	0.959542243424311	0.8681535547338174	0.8128654970284873	0.970282317971989	141.82338380485916	27.352914764117823	0.19286603246979372
1	3	smote	0.6	300	5	63	0.1	1.0	1.0	0.950209771873088	0.8694270235540689	0.7764705881896193	0.9769687964266199	147.3513741266498	33.713837341471205	0.22879892412119704
1	1	smote	0.6	300	5	63	0.3	0.6	0.7	0.9411721035853094	0.8127868950032153	0.6705882352546713	0.9821826280550693	112.2186847470685	37.63674356464377	0.3353874849566005
1	2	smote	0.6	300	5	63	0.3	0.6	0.7	0.9588079907544989	0.8650633550130975	0.8187134502445197	0.9725111441235327	159.77325656302426	29.783456833895944	0.18641076658793004
1	3	smote	0.6	300	5	63	0.3	0.6	0.7	0.9526745913818722	0.867954327395058	0.747058823485467	0.9739970282245618	110.62919015408026	28.72973684083881	0.2596939893940577
1	1	smote	0.6	300	5	63	0.3	0.6	1.0	0.9407790733219791	0.8058849324372429	0.6705882352546713	0.9799554565628809	99.52375787277653	33.45488525640359	0.33614972923281444
1	2	smote	0.6	300	5	63	0.3	0.6	1.0	0.9595943797085581	0.8594651313757314	0.7953216373803905	0.9695393759214745	123.67939725725698	26.10981883470006	0.21110886838813467
1	3	smote	0.6	300	5	63	0.3	0.6	1.0	0.9517830609212481	0.8643397777054399	0.7529411764262975	0.9777117384771344	133.688824907531	33.78194561448403	0.2526908610421391
1	1	smote	0.6	300	5	63	0.3	1.0	0.7	0.9411721035853094	0.8127868950032153	0.6705882352546713	0.9821826280550693	112.2186847470685	37.63674356464377	0.3353874849566005
1	2	smote	0.6	300	5	63	0.3	1.0	0.7	0.9588079907544989	0.8650633550130975	0.8187134502445197	0.9725111441235327	159.77325656302426	29.783456833895944	0.18641076658793004
1	3	smote	0.6	300	5	63	0.3	1.0	0.7	0.9526745913818722	0.867954327395058	0.747058823485467	0.9739970282245618	110.62919015408026	28.72973684083881	0.2596939893940577
1	1	smote	0.6	300	5	63	0.3	1.0	1.0	0.9407790733219791	0.8058849324372429	0.6705882352546713	0.9799554565628809	99.52375787277653	33.45488525640359	0.33614972923281444
1	2	smote	0.6	300	5	63	0.3	1.0	1.0	0.9595943797085581	0.8594651313757314	0.7953216373803905	0.9695393759214745	123.67939725725698	26.10981883470006	0.21110886838813467
1	3	smote	0.6	300	5	63	0.3	1.0	1.0	0.9517830609212481	0.8643397777054399	0.7529411764262975	0.9777117384771344	133.688824907531	33.78194561448403	0.2526908610421391
1	1	smote	0.6	300	10	31	0.1	0.6	0.7	0.9455172714965718	0.8126374331679882	0.6588235293730104	0.9844097995472576	121.93095391417354	42.25879640111721	0.3465797143812504
1	2	smote	0.6	300	10	31	0.1	0.6	0.7	0.9602938748555391	0.8625962402841574	0.8304093566765842	0.970282317971989	159.8723524018385	27.94326544248008	0.17478484193140087
1	3	smote	0.6	300	10	31	0.1	0.6	0.7	0.9558736124464644	0.8721753997253878	0.758823529367128	0.9799405646286781	153.70452565033492	37.828739295652866	0.24611336327639993
1	1	smote	0.6	300	10	31	0.1	0.6	1.0	0.9445783658675051	0.8192397888791064	0.6647058823138408	0.9829250185524654	114.12044959904857	38.928621683720664	0.3411187099182329
1	2	smote	0.6	300	10	31	0.1	0.6	1.0	0.9608586846015484	0.8715447960734746	0.8011695905964228	0.970282317971989	131.56024471186228	26.959347645209654	0.20492015949538886
1	3	smote	0.6	300	10	31	0.1	0.6	1.0	0.9555502141421205	0.8741060179636894	0.7823529411304498	0.9799405646286781	175.60250883459108	39.00172345985916	0.2221023034504124
1	1	smote	0.6	300	10	31	0.1	1.0	0.7	0.9455172714965718	0.8126374331679882	0.6588235293730104	0.9844097995472576	121.93095391417354	42.25879640111721	0.3465797143812504
1	2	smote	0.6	300	10	31	0.1	1.0	0.7	0.9602938748555391	0.8625962402841574	0.8304093566765842	0.970282317971989	159.8723524018385	27.94326544248008	0.17478484193140087
1	3	smote	0.6	300	10	31	0.1	1.0	0.7	0.9558736124464644	0.8721753997253878	0.758823529367128	0.9799405646286781	153.70452565033492	37.828739295652866	0.24611336327639993
1	1	smote	0.6	300	10	31	0.1	1.0	1.0	0.9445783658675051	0.8192397888791064	0.6647058823138408	0.9829250185524654	114.12044959904857	38.928621683720664	0.3411187099182329
1	2	smote	0.6	300	10	31	0.1	1.0	1.0	0.9608586846015484	0.8715447960734746	0.8011695905964228	0.970282317971989	131.56024471186228	26.959347645209654	0.20492015949538886
1	3	smote	0.6	300	10	31	0.1	1.0	1.0	0.9555502141421205	0.8741060179636894	0.7823529411304498	0.9799405646286781	175.60250883459108	39.00172345985916	0.2221023034504124
1	1	smote	0.6	300	10	31	0.3	0.6	0.7	0.9461985239530112	0.8218316051165417	0.6705882352546713	0.9814402375576732	107.6485112548633	36.13127463380689	0.3356411819925606
1	2	smote	0.6	300	10	31	0.3	0.6	0.7	0.9618014824083487	0.8582123010642431	0.8011695905964228	0.9717682020730182	138.69653987075029	28.37826017620095	0.20460682592140314
1	3	smote	0.6	300	10	31	0.3	0.6	0.7	0.9533039070011363	0.8706478442394043	0.7529411764262975	0.9829123328307362	175.30423992615476	44.063401301883154	0.2513538723729788
1	1	smote	0.6	300	10	31	0.3	0.6	1.0	0.9416131708808244	0.8157529271767763	0.6529411764321799	0.9814402375576732	99.48604623550612	35.18045161712776	0.3536219595960941
1	2	smote	0.6	300	10	31	0.3	0.6	1.0	0.9584169686226462	0.859279107178743	0.7953216373803905	0.9739970282245618	145.54769361358265	30.58578605518358	0.21014269508735348
1	3	smote	0.6	300	10	31	0.3	0.6	1.0	0.9528100690499082	0.8677396168201531	0.758823529367128	0.9784546805276491	142.88722951219714	35.21986193531753	0.24648711173617374
1	1	smote	0.6	300	10	31	0.3	1.0	0.7	0.9461985239530112	0.8218316051165417	0.6705882352546713	0.9814402375576732	107.6485112548633	36.13127463380689	0.3356411819925606
1	2	smote	0.6	300	10	31	0.3	1.0	0.7	0.9618014824083487	0.8582123010642431	0.8011695905964228	0.9717682020730182	138.69653987075029	28.37826017620095	0.20460682592140314
1	3	smote	0.6	300	10	31	0.3	1.0	0.7	0.9533039070011363	0.8706478442394043	0.7529411764262975	0.9829123328307362	175.30423992615476	44.063401301883154	0.2513538723729788
1	1	smote	0.6	300	10	31	0.3	1.0	1.0	0.9416131708808244	0.8157529271767763	0.6529411764321799	0.9814402375576732	99.48604623550612	35.18045161712776	0.3536219595960941
1	2	smote	0.6	300	10	31	0.3	1.0	1.0	0.9584169686226462	0.859279107178743	0.7953216373803905	0.9739970282245618	145.54769361358265	30.58578605518358	0.21014269508735348
1	3	smote	0.6	300	10	31	0.3	1.0	1.0	0.9528100690499082	0.8677396168201531	0.758823529367128	0.9784546805276491	142.88722951219714	35.21986193531753	0.24648711173617374
1	1	smote	0.6	300	10	63	0.1	0.6	0.7	0.9488929647582864	0.822653932009817	0.6588235293730104	0.9836674090498615	116.30086698728111	40.33794319620742	0.34684128397435066
1	2	smote	0.6	300	10	63	0.1	0.6	0.7	0.9660158320516496	0.8637984967561526	0.824561403460552	0.9710252600225036	157.510194860311	28.45792989071369	0.1806735642784891
1	3	smote	0.6	300	10	63	0.1	0.6	0.7	0.9548815662966523	0.8729906106513682	0.7647058823079584	0.9821693907802217	179.02072716318094	42.887230829298495	0.2395657179964344
1	1	smote	0.6	300	10	63	0.1	0.6	1.0	0.9467487663216734	0.8105859083665137	0.6705882352546713	0.9814402375576732	107.6485112548633	36.13127463380689	0.3356411819925606
1	2	smote	0.6	300	10	63	0.1	0.6	1.0	0.9650165532702484	0.8683871537998962	0.824561403460552	0.970282317971989	153.45494136745108	27.746481883025996	0.18081190544419845
1	3	smote	0.6	300	10	63	0.1	0.6	1.0	0.9561183462984005	0.8748805058396203	0.7705882352487889	0.9814264487297072	177.48810366761012	41.48844823212736	0.23375339304398446
1	1	smote	0.6	300	10	63	0.1	1.0	0.7	0.9488929647582864	0.822653932009817	0.6588235293730104	0.9836674090498615	116.30086698728111	40.33794319620742	0.34684128397435066
[truncated: 11,825 more rows]
