# Supplementary material for: Risk prediction for cardiovascular related diseases using PRS and EHR in the Framingham Heart Study
Source: PLoS One. 2026 Apr 17;21(4):e0345914. doi: 10.1371/journal.pone.0345914 (PMC13089760; doi:10.1371/journal.pone.0345914)
Supplement: S1 File — (ZIP) [file pone.0345914.s003.zip › lgbm/prs_ehr_model/dia/dia_lgb_nested_cv_outer_test_results.csv]

outer_fold	AUC	AUPRC	sensitivity	specificity	DOR	LR+	LR-
1	0.9626271889602167	0.8880788098807135	0.747058823485467	0.9888641425316343	262.2695240868839	67.08582206170138	0.2557896106021916
2	0.9623739027905147	0.8526257631953451	0.8058823528937716	0.9517446176618283	81.88063252083037	16.700358526694437	0.2039598033593543
3	0.9594292814751092	0.8646167431693143	0.8538011695407134	0.9160475482844277	63.723174922077575	10.17005519663448	0.1595974238860344
4	0.9589721178218688	0.8696713594814092	0.7235294117221452	0.9910846953863962	290.92519779586513	81.15579125139553	0.27895757726385917
