# Supplementary material for: Risk prediction for cardiovascular related diseases using PRS and EHR in the Framingham Heart Study
Source: PLoS One. 2026 Apr 17;21(4):e0345914. doi: 10.1371/journal.pone.0345914 (PMC13089760; doi:10.1371/journal.pone.0345914)
Supplement: S1 File — (ZIP) [file pone.0345914.s003.zip › lgbm/prs_ehr_model/stroke/stroke_lgb_nested_cv_all_results.csv]

outer_fold	inner_fold	sampling_method	sampling_ratio	n_estimators	max_depth	num_leaves	learning_rate	subsample	colsample_bytree	AUC	AUPRC	sensitivity	specificity	DOR	LR+	LR-
1	1	none		100	3	31	0.1	0.6	0.7	0.7321852992957747	0.10031971137481738	0.015624999997558595	0.9999999999929579	1586184.5726670336	1561400.438981821	0.9843749901656237
1	2	none		100	3	31	0.1	0.6	0.7	0.7199493838028168	0.10532372957806832	0.015624999997558595	0.9978873239366347	7.497318982993502	7.395798300798921	0.9864590585783992
1	3	none		100	3	31	0.1	0.6	0.7	0.6942011443661972	0.10584170200768152	0.0	0.9999999999929579	0.0	0.0	0.9999999900070423
1	1	none		100	3	31	0.1	0.6	1.0	0.7312059859154929	0.106225139616315	0.015624999997558595	0.9985915492887424	11.253888291839589	11.093671177811585	0.9857633892915869
1	2	none		100	3	31	0.1	0.6	1.0	0.7293023767605634	0.10089696581503788	0.015624999997558595	0.9985915492887424	11.253888291839589	11.093671177811585	0.9857633892915869
1	3	none		100	3	31	0.1	0.6	1.0	0.7078675176056338	0.09018218663941122	0.0	0.9992957746408501	0.0	0.0	1.000704711627902
1	1	none		100	3	31	0.1	1.0	0.7	0.7321852992957747	0.10031971137481738	0.015624999997558595	0.9999999999929579	1586184.5726670336	1561400.438981821	0.9843749901656237
1	2	none		100	3	31	0.1	1.0	0.7	0.7199493838028168	0.10532372957806832	0.015624999997558595	0.9978873239366347	7.497318982993502	7.395798300798921	0.9864590585783992
1	3	none		100	3	31	0.1	1.0	0.7	0.6942011443661972	0.10584170200768152	0.0	0.9999999999929579	0.0	0.0	0.9999999900070423
1	1	none		100	3	31	0.1	1.0	1.0	0.7312059859154929	0.106225139616315	0.015624999997558595	0.9985915492887424	11.253888291839589	11.093671177811585	0.9857633892915869
1	2	none		100	3	31	0.1	1.0	1.0	0.7293023767605634	0.10089696581503788	0.015624999997558595	0.9985915492887424	11.253888291839589	11.093671177811585	0.9857633892915869
1	3	none		100	3	31	0.1	1.0	1.0	0.7078675176056338	0.09018218663941122	0.0	0.9992957746408501	0.0	0.0	1.000704711627902
1	1	none		100	3	31	0.3	0.6	0.7	0.6814920774647887	0.07845285513366967	0.015624999997558595	0.9908450704155575	1.7179468398738034	1.7067289033901416	0.9934701392366982
1	2	none		100	3	31	0.3	0.6	0.7	0.687367957746479	0.07598681704351531	0.015624999997558595	0.9936619718239884	2.4885322256159323	2.4652738850164386	0.9906537816768438
1	3	none		100	3	31	0.3	0.6	0.7	0.6626650528169014	0.07081155165576997	0.015624999997558595	0.9915492957676653	1.8624316567317698	1.8489561435852466	0.9927645496562881
1	1	none		100	3	31	0.3	0.6	1.0	0.6673525528169014	0.07148011670521638	0.0	0.9943661971760961	0.0	0.0	1.0056657122730501
1	2	none		100	3	31	0.3	0.6	1.0	0.7102662852112676	0.095701261490199	0.0	0.9936619718239884	0.0	0.0	1.0063784448755675
1	3	none		100	3	31	0.3	0.6	1.0	0.6809969190140845	0.07519697429797748	0.0	0.9957746478803116	0.0	0.0	1.0042432713930307
1	1	none		100	3	31	0.3	1.0	0.7	0.6814920774647887	0.07845285513366967	0.015624999997558595	0.9908450704155575	1.7179468398738034	1.7067289033901416	0.9934701392366982
1	2	none		100	3	31	0.3	1.0	0.7	0.687367957746479	0.07598681704351531	0.015624999997558595	0.9936619718239884	2.4885322256159323	2.4652738850164386	0.9906537816768438
1	3	none		100	3	31	0.3	1.0	0.7	0.6626650528169014	0.07081155165576997	0.015624999997558595	0.9915492957676653	1.8624316567317698	1.8489561435852466	0.9927645496562881
1	1	none		100	3	31	0.3	1.0	1.0	0.6673525528169014	0.07148011670521638	0.0	0.9943661971760961	0.0	0.0	1.0056657122730501
1	2	none		100	3	31	0.3	1.0	1.0	0.7102662852112676	0.095701261490199	0.0	0.9936619718239884	0.0	0.0	1.0063784448755675
1	3	none		100	3	31	0.3	1.0	1.0	0.6809969190140845	0.07519697429797748	0.0	0.9957746478803116	0.0	0.0	1.0042432713930307
1	1	none		100	3	63	0.1	0.6	0.7	0.7321852992957747	0.10031971137481738	0.015624999997558595	0.9999999999929579	1586184.5726670336	1561400.438981821	0.9843749901656237
1	2	none		100	3	63	0.1	0.6	0.7	0.7199493838028168	0.10532372957806832	0.015624999997558595	0.9978873239366347	7.497318982993502	7.395798300798921	0.9864590585783992
1	3	none		100	3	63	0.1	0.6	0.7	0.6942011443661972	0.10584170200768152	0.0	0.9999999999929579	0.0	0.0	0.9999999900070423
1	1	none		100	3	63	0.1	0.6	1.0	0.7312059859154929	0.106225139616315	0.015624999997558595	0.9985915492887424	11.253888291839589	11.093671177811585	0.9857633892915869
1	2	none		100	3	63	0.1	0.6	1.0	0.7293023767605634	0.10089696581503788	0.015624999997558595	0.9985915492887424	11.253888291839589	11.093671177811585	0.9857633892915869
1	3	none		100	3	63	0.1	0.6	1.0	0.7078675176056338	0.09018218663941122	0.0	0.9992957746408501	0.0	0.0	1.000704711627902
1	1	none		100	3	63	0.1	1.0	0.7	0.7321852992957747	0.10031971137481738	0.015624999997558595	0.9999999999929579	1586184.5726670336	1561400.438981821	0.9843749901656237
1	2	none		100	3	63	0.1	1.0	0.7	0.7199493838028168	0.10532372957806832	0.015624999997558595	0.9978873239366347	7.497318982993502	7.395798300798921	0.9864590585783992
1	3	none		100	3	63	0.1	1.0	0.7	0.6942011443661972	0.10584170200768152	0.0	0.9999999999929579	0.0	0.0	0.9999999900070423
1	1	none		100	3	63	0.1	1.0	1.0	0.7312059859154929	0.106225139616315	0.015624999997558595	0.9985915492887424	11.253888291839589	11.093671177811585	0.9857633892915869
1	2	none		100	3	63	0.1	1.0	1.0	0.7293023767605634	0.10089696581503788	0.015624999997558595	0.9985915492887424	11.253888291839589	11.093671177811585	0.9857633892915869
1	3	none		100	3	63	0.1	1.0	1.0	0.7078675176056338	0.09018218663941122	0.0	0.9992957746408501	0.0	0.0	1.000704711627902
1	1	none		100	3	63	0.3	0.6	0.7	0.6814920774647887	0.07845285513366967	0.015624999997558595	0.9908450704155575	1.7179468398738034	1.7067289033901416	0.9934701392366982
1	2	none		100	3	63	0.3	0.6	0.7	0.687367957746479	0.07598681704351531	0.015624999997558595	0.9936619718239884	2.4885322256159323	2.4652738850164386	0.9906537816768438
1	3	none		100	3	63	0.3	0.6	0.7	0.6626650528169014	0.07081155165576997	0.015624999997558595	0.9915492957676653	1.8624316567317698	1.8489561435852466	0.9927645496562881
1	1	none		100	3	63	0.3	0.6	1.0	0.6673525528169014	0.07148011670521638	0.0	0.9943661971760961	0.0	0.0	1.0056657122730501
1	2	none		100	3	63	0.3	0.6	1.0	0.7102662852112676	0.095701261490199	0.0	0.9936619718239884	0.0	0.0	1.0063784448755675
1	3	none		100	3	63	0.3	0.6	1.0	0.6809969190140845	0.07519697429797748	0.0	0.9957746478803116	0.0	0.0	1.0042432713930307
1	1	none		100	3	63	0.3	1.0	0.7	0.6814920774647887	0.07845285513366967	0.015624999997558595	0.9908450704155575	1.7179468398738034	1.7067289033901416	0.9934701392366982
1	2	none		100	3	63	0.3	1.0	0.7	0.687367957746479	0.07598681704351531	0.015624999997558595	0.9936619718239884	2.4885322256159323	2.4652738850164386	0.9906537816768438
1	3	none		100	3	63	0.3	1.0	0.7	0.6626650528169014	0.07081155165576997	0.015624999997558595	0.9915492957676653	1.8624316567317698	1.8489561435852466	0.9927645496562881
1	1	none		100	3	63	0.3	1.0	1.0	0.6673525528169014	0.07148011670521638	0.0	0.9943661971760961	0.0	0.0	1.0056657122730501
1	2	none		100	3	63	0.3	1.0	1.0	0.7102662852112676	0.095701261490199	0.0	0.9936619718239884	0.0	0.0	1.0063784448755675
1	3	none		100	3	63	0.3	1.0	1.0	0.6809969190140845	0.07519697429797748	0.0	0.9957746478803116	0.0	0.0	1.0042432713930307
1	1	none		100	5	31	0.1	0.6	0.7	0.7100572183098591	0.09137632362991559	0.0	0.9985915492887424	0.0	0.0	1.0014104272143665
1	2	none		100	5	31	0.1	0.6	0.7	0.710343309859155	0.09870906100095177	0.015624999997558595	0.9978873239366347	7.497318982993502	7.395798300798921	0.9864590585783992
1	3	none		100	5	31	0.1	0.6	0.7	0.6883582746478872	0.10709325151987555	0.015624999997558595	0.9992957746408501	22.523489458194906	22.187184716795745	0.9850687005111591
1	1	none		100	5	31	0.1	0.6	1.0	0.7262984154929577	0.09992682234536214	0.015624999997558595	0.9985915492887424	11.253888291839589	11.093671177811585	0.9857633892915869
1	2	none		100	5	31	0.1	0.6	1.0	0.7067781690140844	0.08769986921088714	0.0	0.9978873239366347	0.0	0.0	1.002117138870809
1	3	none		100	5	31	0.1	0.6	1.0	0.6901188380281689	0.09071971857711687	0.03124999999511719	0.9978873239366347	15.236486962908169	14.791596601597842	0.9708009782859893
1	1	none		100	5	31	0.1	1.0	0.7	0.7100572183098591	0.09137632362991559	0.0	0.9985915492887424	0.0	0.0	1.0014104272143665
1	2	none		100	5	31	0.1	1.0	0.7	0.710343309859155	0.09870906100095177	0.015624999997558595	0.9978873239366347	7.497318982993502	7.395798300798921	0.9864590585783992
1	3	none		100	5	31	0.1	1.0	0.7	0.6883582746478872	0.10709325151987555	0.015624999997558595	0.9992957746408501	22.523489458194906	22.187184716795745	0.9850687005111591
1	1	none		100	5	31	0.1	1.0	1.0	0.7262984154929577	0.09992682234536214	0.015624999997558595	0.9985915492887424	11.253888291839589	11.093671177811585	0.9857633892915869
1	2	none		100	5	31	0.1	1.0	1.0	0.7067781690140844	0.08769986921088714	0.0	0.9978873239366347	0.0	0.0	1.002117138870809
1	3	none		100	5	31	0.1	1.0	1.0	0.6901188380281689	0.09071971857711687	0.03124999999511719	0.9978873239366347	15.236486962908169	14.791596601597842	0.9708009782859893
1	1	none		100	5	31	0.3	0.6	0.7	0.6890294894366197	0.08346235127839222	0.0	0.9964788732324192	0.0	0.0	1.0035335588408645
1	2	none		100	5	31	0.3	0.6	0.7	0.6901518485915492	0.0750358196777292	0.0	0.9957746478803116	0.0	0.0	1.0042432713930307
1	3	none		100	5	31	0.3	0.6	0.7	0.6500990316901408	0.08208993989998778	0.0	0.9985915492887424	0.0	0.0	1.0014104272143665
1	1	none		100	5	31	0.3	0.6	1.0	0.6682658450704226	0.08458543942759288	0.0	0.9943661971760961	0.0	0.0	1.0056657122730501
1	2	none		100	5	31	0.3	0.6	1.0	0.6908450704225352	0.08217929341518937	0.015624999997558595	0.9971830985845269	5.619027655987646	5.5468552939690055	0.9871557104489402
1	3	none		100	5	31	0.3	0.6	1.0	0.6594850352112676	0.08262959737371653	0.015624999997558595	0.9978873239366347	7.497318982993502	7.395798300798921	0.9864590585783992
1	1	none		100	5	31	0.3	1.0	0.7	0.6890294894366197	0.08346235127839222	0.0	0.9964788732324192	0.0	0.0	1.0035335588408645
1	2	none		100	5	31	0.3	1.0	0.7	0.6901518485915492	0.0750358196777292	0.0	0.9957746478803116	0.0	0.0	1.0042432713930307
1	3	none		100	5	31	0.3	1.0	0.7	0.6500990316901408	0.08208993989998778	0.0	0.9985915492887424	0.0	0.0	1.0014104272143665
1	1	none		100	5	31	0.3	1.0	1.0	0.6682658450704226	0.08458543942759288	0.0	0.9943661971760961	0.0	0.0	1.0056657122730501
1	2	none		100	5	31	0.3	1.0	1.0	0.6908450704225352	0.08217929341518937	0.015624999997558595	0.9971830985845269	5.619027655987646	5.5468552939690055	0.9871557104489402
1	3	none		100	5	31	0.3	1.0	1.0	0.6594850352112676	0.08262959737371653	0.015624999997558595	0.9978873239366347	7.497318982993502	7.395798300798921	0.9864590585783992
1	1	none		100	5	63	0.1	0.6	0.7	0.7100572183098591	0.09137632362991559	0.0	0.9985915492887424	0.0	0.0	1.0014104272143665
1	2	none		100	5	63	0.1	0.6	0.7	0.710343309859155	0.09870906100095177	0.015624999997558595	0.9978873239366347	7.497318982993502	7.395798300798921	0.9864590585783992
1	3	none		100	5	63	0.1	0.6	0.7	0.6883582746478872	0.10709325151987555	0.015624999997558595	0.9992957746408501	22.523489458194906	22.187184716795745	0.9850687005111591
1	1	none		100	5	63	0.1	0.6	1.0	0.7262984154929577	0.09992682234536214	0.015624999997558595	0.9985915492887424	11.253888291839589	11.093671177811585	0.9857633892915869
1	2	none		100	5	63	0.1	0.6	1.0	0.7067781690140844	0.08769986921088714	0.0	0.9978873239366347	0.0	0.0	1.002117138870809
1	3	none		100	5	63	0.1	0.6	1.0	0.6901188380281689	0.09071971857711687	0.03124999999511719	0.9978873239366347	15.236486962908169	14.791596601597842	0.9708009782859893
1	1	none		100	5	63	0.1	1.0	0.7	0.7100572183098591	0.09137632362991559	0.0	0.9985915492887424	0.0	0.0	1.0014104272143665
1	2	none		100	5	63	0.1	1.0	0.7	0.710343309859155	0.09870906100095177	0.015624999997558595	0.9978873239366347	7.497318982993502	7.395798300798921	0.9864590585783992
1	3	none		100	5	63	0.1	1.0	0.7	0.6883582746478872	0.10709325151987555	0.015624999997558595	0.9992957746408501	22.523489458194906	22.187184716795745	0.9850687005111591
1	1	none		100	5	63	0.1	1.0	1.0	0.7262984154929577	0.09992682234536214	0.015624999997558595	0.9985915492887424	11.253888291839589	11.093671177811585	0.9857633892915869
1	2	none		100	5	63	0.1	1.0	1.0	0.7067781690140844	0.08769986921088714	0.0	0.9978873239366347	0.0	0.0	1.002117138870809
1	3	none		100	5	63	0.1	1.0	1.0	0.6901188380281689	0.09071971857711687	0.03124999999511719	0.9978873239366347	15.236486962908169	14.791596601597842	0.9708009782859893
1	1	none		100	5	63	0.3	0.6	0.7	0.6890294894366197	0.08346235127839222	0.0	0.9964788732324192	0.0	0.0	1.0035335588408645
1	2	none		100	5	63	0.3	0.6	0.7	0.6901518485915492	0.0750358196777292	0.0	0.9957746478803116	0.0	0.0	1.0042432713930307
1	3	none		100	5	63	0.3	0.6	0.7	0.6500990316901408	0.08208993989998778	0.0	0.9985915492887424	0.0	0.0	1.0014104272143665
1	1	none		100	5	63	0.3	0.6	1.0	0.6682658450704226	0.08458543942759288	0.0	0.9943661971760961	0.0	0.0	1.0056657122730501
1	2	none		100	5	63	0.3	0.6	1.0	0.6908450704225352	0.08217929341518937	0.015624999997558595	0.9971830985845269	5.619027655987646	5.5468552939690055	0.9871557104489402
1	3	none		100	5	63	0.3	0.6	1.0	0.6594850352112676	0.08262959737371653	0.015624999997558595	0.9978873239366347	7.497318982993502	7.395798300798921	0.9864590585783992
1	1	none		100	5	63	0.3	1.0	0.7	0.6890294894366197	0.08346235127839222	0.0	0.9964788732324192	0.0	0.0	1.0035335588408645
1	2	none		100	5	63	0.3	1.0	0.7	0.6901518485915492	0.0750358196777292	0.0	0.9957746478803116	0.0	0.0	1.0042432713930307
1	3	none		100	5	63	0.3	1.0	0.7	0.6500990316901408	0.08208993989998778	0.0	0.9985915492887424	0.0	0.0	1.0014104272143665
1	1	none		100	5	63	0.3	1.0	1.0	0.6682658450704226	0.08458543942759288	0.0	0.9943661971760961	0.0	0.0	1.0056657122730501
1	2	none		100	5	63	0.3	1.0	1.0	0.6908450704225352	0.08217929341518937	0.015624999997558595	0.9971830985845269	5.619027655987646	5.5468552939690055	0.9871557104489402
1	3	none		100	5	63	0.3	1.0	1.0	0.6594850352112676	0.08262959737371653	0.015624999997558595	0.9978873239366347	7.497318982993502	7.395798300798921	0.9864590585783992
1	1	none		100	10	31	0.1	0.6	0.7	0.7284771126760563	0.1028947663113672	0.0	0.9999999999929579	0.0	0.0	0.9999999900070423
1	2	none		100	10	31	0.1	0.6	0.7	0.7142385563380281	0.09489818170174026	0.015624999997558595	0.9992957746408501	22.523489458194906	22.187184716795745	0.9850687005111591
1	3	none		100	10	31	0.1	0.6	0.7	0.7036641725352113	0.09465371918542062	0.0	0.9999999999929579	0.0	0.0	0.9999999900070423
1	1	none		100	10	31	0.1	0.6	1.0	0.7140294894366197	0.09086952093820361	0.0	0.9964788732324192	0.0	0.0	1.0035335588408645
1	2	none		100	10	31	0.1	0.6	1.0	0.7126650528169014	0.08304391683337886	0.0	0.9999999999929579	0.0	0.0	0.9999999900070423
1	3	none		100	10	31	0.1	0.6	1.0	0.7005281690140845	0.09254666880460727	0.0	0.9992957746408501	0.0	0.0	1.000704711627902
1	1	none		100	10	31	0.1	1.0	0.7	0.7284771126760563	0.1028947663113672	0.0	0.9999999999929579	0.0	0.0	0.9999999900070423
1	2	none		100	10	31	0.1	1.0	0.7	0.7142385563380281	0.09489818170174026	0.015624999997558595	0.9992957746408501	22.523489458194906	22.187184716795745	0.9850687005111591
1	3	none		100	10	31	0.1	1.0	0.7	0.7036641725352113	0.09465371918542062	0.0	0.9999999999929579	0.0	0.0	0.9999999900070423
1	1	none		100	10	31	0.1	1.0	1.0	0.7140294894366197	0.09086952093820361	0.0	0.9964788732324192	0.0	0.0	1.0035335588408645
1	2	none		100	10	31	0.1	1.0	1.0	0.7126650528169014	0.08304391683337886	0.0	0.9999999999929579	0.0	0.0	0.9999999900070423
1	3	none		100	10	31	0.1	1.0	1.0	0.7005281690140845	0.09254666880460727	0.0	0.9992957746408501	0.0	0.0	1.000704711627902
1	1	none		100	10	31	0.3	0.6	0.7	0.6831866197183099	0.08732117751921256	0.015624999997558595	0.9985915492887424	11.253888291839589	11.093671177811585	0.9857633892915869
1	2	none		100	10	31	0.3	0.6	0.7	0.6942341549295775	0.08604269838783361	0.0	0.9985915492887424	0.0	0.0	1.0014104272143665
1	3	none		100	10	31	0.3	0.6	0.7	0.6868838028169014	0.08049520619133127	0.0	0.9985915492887424	0.0	0.0	1.0014104272143665
1	1	none		100	10	31	0.3	0.6	1.0	0.6739986795774648	0.09593937658837227	0.015624999997558595	0.9978873239366347	7.497318982993502	7.395798300798921	0.9864590585783992
1	2	none		100	10	31	0.3	0.6	1.0	0.7093860035211268	0.08420105024388636	0.0	0.9985915492887424	0.0	0.0	1.0014104272143665
1	3	none		100	10	31	0.3	0.6	1.0	0.6669564260563381	0.07947212877480117	0.015624999997558595	0.9985915492887424	11.253888291839589	11.093671177811585	0.9857633892915869
1	1	none		100	10	31	0.3	1.0	0.7	0.6831866197183099	0.08732117751921256	0.015624999997558595	0.9985915492887424	11.253888291839589	11.093671177811585	0.9857633892915869
1	2	none		100	10	31	0.3	1.0	0.7	0.6942341549295775	0.08604269838783361	0.0	0.9985915492887424	0.0	0.0	1.0014104272143665
1	3	none		100	10	31	0.3	1.0	0.7	0.6868838028169014	0.08049520619133127	0.0	0.9985915492887424	0.0	0.0	1.0014104272143665
1	1	none		100	10	31	0.3	1.0	1.0	0.6739986795774648	0.09593937658837227	0.015624999997558595	0.9978873239366347	7.497318982993502	7.395798300798921	0.9864590585783992
1	2	none		100	10	31	0.3	1.0	1.0	0.7093860035211268	0.08420105024388636	0.0	0.9985915492887424	0.0	0.0	1.0014104272143665
1	3	none		100	10	31	0.3	1.0	1.0	0.6669564260563381	0.07947212877480117	0.015624999997558595	0.9985915492887424	11.253888291839589	11.093671177811585	0.9857633892915869
1	1	none		100	10	63	0.1	0.6	0.7	0.7412081866197183	0.09890399603240355	0.0	0.9992957746408501	0.0	0.0	1.000704711627902
1	2	none		100	10	63	0.1	0.6	0.7	0.6912411971830985	0.0765240591853591	0.0	0.9992957746408501	0.0	0.0	1.000704711627902
1	3	none		100	10	63	0.1	0.6	0.7	0.6982174295774648	0.09128083890612744	0.0	0.9999999999929579	0.0	0.0	0.9999999900070423
1	1	none		100	10	63	0.1	0.6	1.0	0.7057658450704225	0.09572175923951955	0.0	0.9978873239366347	0.0	0.0	1.002117138870809
1	2	none		100	10	63	0.1	0.6	1.0	0.7200924295774648	0.09215561567944654	0.0	0.9985915492887424	0.0	0.0	1.0014104272143665
1	3	none		100	10	63	0.1	0.6	1.0	0.7262984154929577	0.10006818402960868	0.0	0.9992957746408501	0.0	0.0	1.000704711627902
1	1	none		100	10	63	0.1	1.0	0.7	0.7412081866197183	0.09890399603240355	0.0	0.9992957746408501	0.0	0.0	1.000704711627902
1	2	none		100	10	63	0.1	1.0	0.7	0.6912411971830985	0.0765240591853591	0.0	0.9992957746408501	0.0	0.0	1.000704711627902
1	3	none		100	10	63	0.1	1.0	0.7	0.6982174295774648	0.09128083890612744	0.0	0.9999999999929579	0.0	0.0	0.9999999900070423
1	1	none		100	10	63	0.1	1.0	1.0	0.7057658450704225	0.09572175923951955	0.0	0.9978873239366347	0.0	0.0	1.002117138870809
1	2	none		100	10	63	0.1	1.0	1.0	0.7200924295774648	0.09215561567944654	0.0	0.9985915492887424	0.0	0.0	1.0014104272143665
1	3	none		100	10	63	0.1	1.0	1.0	0.7262984154929577	0.10006818402960868	0.0	0.9992957746408501	0.0	0.0	1.000704711627902
1	1	none		100	10	63	0.3	0.6	0.7	0.6832306338028169	0.08300088671431122	0.015624999997558595	0.9992957746408501	22.523489458194906	22.187184716795745	0.9850687005111591
1	2	none		100	10	63	0.3	0.6	0.7	0.695961707746479	0.07653577330233985	0.0	0.9971830985845269	0.0	0.0	1.0028248487075473
1	3	none		100	10	63	0.3	0.6	0.7	0.6647887323943662	0.09751236384699707	0.015624999997558595	0.9999999999929579	1586184.5726670336	1561400.438981821	0.9843749901656237
1	1	none		100	10	63	0.3	0.6	1.0	0.6710717429577465	0.09562430184290625	0.015624999997558595	0.9978873239366347	7.497318982993502	7.395798300798921	0.9864590585783992
1	2	none		100	10	63	0.3	0.6	1.0	0.69375	0.08439123228307084	0.0	0.9992957746408501	0.0	0.0	1.000704711627902
1	3	none		100	10	63	0.3	0.6	1.0	0.6588798415492958	0.07744867941713347	0.0	0.9992957746408501	0.0	0.0	1.000704711627902
1	1	none		100	10	63	0.3	1.0	0.7	0.6832306338028169	0.08300088671431122	0.015624999997558595	0.9992957746408501	22.523489458194906	22.187184716795745	0.9850687005111591
1	2	none		100	10	63	0.3	1.0	0.7	0.695961707746479	0.07653577330233985	0.0	0.9971830985845269	0.0	0.0	1.0028248487075473
1	3	none		100	10	63	0.3	1.0	0.7	0.6647887323943662	0.09751236384699707	0.015624999997558595	0.9999999999929579	1586184.5726670336	1561400.438981821	0.9843749901656237
1	1	none		100	10	63	0.3	1.0	1.0	0.6710717429577465	0.09562430184290625	0.015624999997558595	0.9978873239366347	7.497318982993502	7.395798300798921	0.9864590585783992
1	2	none		100	10	63	0.3	1.0	1.0	0.69375	0.08439123228307084	0.0	0.9992957746408501	0.0	0.0	1.000704711627902
1	3	none		100	10	63	0.3	1.0	1.0	0.6588798415492958	0.07744867941713347	0.0	0.9992957746408501	0.0	0.0	1.000704711627902
1	1	none		300	3	31	0.1	0.6	0.7	0.6995158450704225	0.09752534014388317	0.015624999997558595	0.9992957746408501	22.523489458194906	22.187184716795745	0.9850687005111591
1	2	none		300	3	31	0.1	0.6	0.7	0.7027728873239437	0.08416165438606311	0.0	0.9957746478803116	0.0	0.0	1.0042432713930307
1	3	none		300	3	31	0.1	0.6	0.7	0.6610475352112676	0.08689912001761146	0.03124999999511719	0.9978873239366347	15.236486962908169	14.791596601597842	0.9708009782859893
1	1	none		300	3	31	0.1	0.6	1.0	0.6836927816901408	0.09587341584904138	0.015624999997558595	0.9978873239366347	7.497318982993502	7.395798300798921	0.9864590585783992
1	2	none		300	3	31	0.1	0.6	1.0	0.7078235035211268	0.095516498903247	0.015624999997558595	0.9964788732324192	4.492050724548789	4.437487387998829	0.987853346986426
1	3	none		300	3	31	0.1	0.6	1.0	0.6737235915492958	0.07512264753299655	0.0	0.9971830985845269	0.0	0.0	1.0028248487075473
1	1	none		300	3	31	0.1	1.0	0.7	0.6995158450704225	0.09752534014388317	0.015624999997558595	0.9992957746408501	22.523489458194906	22.187184716795745	0.9850687005111591
1	2	none		300	3	31	0.1	1.0	0.7	0.7027728873239437	0.08416165438606311	0.0	0.9957746478803116	0.0	0.0	1.0042432713930307
1	3	none		300	3	31	0.1	1.0	0.7	0.6610475352112676	0.08689912001761146	0.03124999999511719	0.9978873239366347	15.236486962908169	14.791596601597842	0.9708009782859893
1	1	none		300	3	31	0.1	1.0	1.0	0.6836927816901408	0.09587341584904138	0.015624999997558595	0.9978873239366347	7.497318982993502	7.395798300798921	0.9864590585783992
1	2	none		300	3	31	0.1	1.0	1.0	0.7078235035211268	0.095516498903247	0.015624999997558595	0.9964788732324192	4.492050724548789	4.437487387998829	0.987853346986426
1	3	none		300	3	31	0.1	1.0	1.0	0.6737235915492958	0.07512264753299655	0.0	0.9971830985845269	0.0	0.0	1.0028248487075473
1	1	none		300	3	31	0.3	0.6	0.7	0.6644476232394366	0.08707988068631575	0.03124999999511719	0.9936619718239884	5.057339683479907	4.930547770032877	0.97492911847812
1	2	none		300	3	31	0.3	0.6	0.7	0.6970840669014085	0.07809076800184415	0.015624999997558595	0.9929577464718806	2.2380920573747756	2.218746846829689	0.9913563730042907
1	3	none		300	3	31	0.3	0.6	0.7	0.6497799295774648	0.0800055288804965	0.03124999999511719	0.9936619718239884	5.057339683479907	4.930547770032877	0.97492911847812
1	1	none		300	3	31	0.3	0.6	1.0	0.6487786091549295	0.07276585411723248	0.0	0.9929577464718806	0.0	0.0	1.0070921884463055
1	2	none		300	3	31	0.3	0.6	1.0	0.6992957746478873	0.08374460769227754	0.015624999997558595	0.9922535211197729	2.0331864063551612	2.017042848591891	0.992059961622469
1	3	none		300	3	31	0.3	0.6	1.0	0.6598811619718311	0.07025429307870597	0.0	0.9957746478803116	0.0	0.0	1.0042432713930307
1	1	none		300	3	31	0.3	1.0	0.7	0.6644476232394366	0.08707988068631575	0.03124999999511719	0.9936619718239884	5.057339683479907	4.930547770032877	0.97492911847812
1	2	none		300	3	31	0.3	1.0	0.7	0.6970840669014085	0.07809076800184415	0.015624999997558595	0.9929577464718806	2.2380920573747756	2.218746846829689	0.9913563730042907
1	3	none		300	3	31	0.3	1.0	0.7	0.6497799295774648	0.0800055288804965	0.03124999999511719	0.9936619718239884	5.057339683479907	4.930547770032877	0.97492911847812
1	1	none		300	3	31	0.3	1.0	1.0	0.6487786091549295	0.07276585411723248	0.0	0.9929577464718806	0.0	0.0	1.0070921884463055
1	2	none		300	3	31	0.3	1.0	1.0	0.6992957746478873	0.08374460769227754	0.015624999997558595	0.9922535211197729	2.0331864063551612	2.017042848591891	0.992059961622469
1	3	none		300	3	31	0.3	1.0	1.0	0.6598811619718311	0.07025429307870597	0.0	0.9957746478803116	0.0	0.0	1.0042432713930307
1	1	none		300	3	63	0.1	0.6	0.7	0.6995158450704225	0.09752534014388317	0.015624999997558595	0.9992957746408501	22.523489458194906	22.187184716795745	0.9850687005111591
1	2	none		300	3	63	0.1	0.6	0.7	0.7027728873239437	0.08416165438606311	0.0	0.9957746478803116	0.0	0.0	1.0042432713930307
1	3	none		300	3	63	0.1	0.6	0.7	0.6610475352112676	0.08689912001761146	0.03124999999511719	0.9978873239366347	15.236486962908169	14.791596601597842	0.9708009782859893
1	1	none		300	3	63	0.1	0.6	1.0	0.6836927816901408	0.09587341584904138	0.015624999997558595	0.9978873239366347	7.497318982993502	7.395798300798921	0.9864590585783992
1	2	none		300	3	63	0.1	0.6	1.0	0.7078235035211268	0.095516498903247	0.015624999997558595	0.9964788732324192	4.492050724548789	4.437487387998829	0.987853346986426
1	3	none		300	3	63	0.1	0.6	1.0	0.6737235915492958	0.07512264753299655	0.0	0.9971830985845269	0.0	0.0	1.0028248487075473
1	1	none		300	3	63	0.1	1.0	0.7	0.6995158450704225	0.09752534014388317	0.015624999997558595	0.9992957746408501	22.523489458194906	22.187184716795745	0.9850687005111591
1	2	none		300	3	63	0.1	1.0	0.7	0.7027728873239437	0.08416165438606311	0.0	0.9957746478803116	0.0	0.0	1.0042432713930307
1	3	none		300	3	63	0.1	1.0	0.7	0.6610475352112676	0.08689912001761146	0.03124999999511719	0.9978873239366347	15.236486962908169	14.791596601597842	0.9708009782859893
1	1	none		300	3	63	0.1	1.0	1.0	0.6836927816901408	0.09587341584904138	0.015624999997558595	0.9978873239366347	7.497318982993502	7.395798300798921	0.9864590585783992
1	2	none		300	3	63	0.1	1.0	1.0	0.7078235035211268	0.095516498903247	0.015624999997558595	0.9964788732324192	4.492050724548789	4.437487387998829	0.987853346986426
1	3	none		300	3	63	0.1	1.0	1.0	0.6737235915492958	0.07512264753299655	0.0	0.9971830985845269	0.0	0.0	1.0028248487075473
1	1	none		300	3	63	0.3	0.6	0.7	0.6644476232394366	0.08707988068631575	0.03124999999511719	0.9936619718239884	5.057339683479907	4.930547770032877	0.97492911847812
1	2	none		300	3	63	0.3	0.6	0.7	0.6970840669014085	0.07809076800184415	0.015624999997558595	0.9929577464718806	2.2380920573747756	2.218746846829689	0.9913563730042907
1	3	none		300	3	63	0.3	0.6	0.7	0.6497799295774648	0.0800055288804965	0.03124999999511719	0.9936619718239884	5.057339683479907	4.930547770032877	0.97492911847812
1	1	none		300	3	63	0.3	0.6	1.0	0.6487786091549295	0.07276585411723248	0.0	0.9929577464718806	0.0	0.0	1.0070921884463055
1	2	none		300	3	63	0.3	0.6	1.0	0.6992957746478873	0.08374460769227754	0.015624999997558595	0.9922535211197729	2.0331864063551612	2.017042848591891	0.992059961622469
1	3	none		300	3	63	0.3	0.6	1.0	0.6598811619718311	0.07025429307870597	0.0	0.9957746478803116	0.0	0.0	1.0042432713930307
1	1	none		300	3	63	0.3	1.0	0.7	0.6644476232394366	0.08707988068631575	0.03124999999511719	0.9936619718239884	5.057339683479907	4.930547770032877	0.97492911847812
1	2	none		300	3	63	0.3	1.0	0.7	0.6970840669014085	0.07809076800184415	0.015624999997558595	0.9929577464718806	2.2380920573747756	2.218746846829689	0.9913563730042907
1	3	none		300	3	63	0.3	1.0	0.7	0.6497799295774648	0.0800055288804965	0.03124999999511719	0.9936619718239884	5.057339683479907	4.930547770032877	0.97492911847812
1	1	none		300	3	63	0.3	1.0	1.0	0.6487786091549295	0.07276585411723248	0.0	0.9929577464718806	0.0	0.0	1.0070921884463055
1	2	none		300	3	63	0.3	1.0	1.0	0.6992957746478873	0.08374460769227754	0.015624999997558595	0.9922535211197729	2.0331864063551612	2.017042848591891	0.992059961622469
1	3	none		300	3	63	0.3	1.0	1.0	0.6598811619718311	0.07025429307870597	0.0	0.9957746478803116	0.0	0.0	1.0042432713930307
1	1	none		300	5	31	0.1	0.6	0.7	0.691956426056338	0.09473325058774361	0.015624999997558595	0.9978873239366347	7.497318982993502	7.395798300798921	0.9864590585783992
1	2	none		300	5	31	0.1	0.6	0.7	0.6896016725352112	0.08411520923681562	0.015624999997558595	0.9978873239366347	7.497318982993502	7.395798300798921	0.9864590585783992
1	3	none		300	5	31	0.1	0.6	0.7	0.6812610035211267	0.0922666426898983	0.0	0.9985915492887424	0.0	0.0	1.0014104272143665
1	1	none		300	5	31	0.1	0.6	1.0	0.691450264084507	0.10214316922076239	0.015624999997558595	0.9978873239366347	7.497318982993502	7.395798300798921	0.9864590585783992
1	2	none		300	5	31	0.1	0.6	1.0	0.7030259683098591	0.07753119635126791	0.0	0.9971830985845269	0.0	0.0	1.0028248487075473
1	3	none		300	5	31	0.1	0.6	1.0	0.6808428697183099	0.08976175700724483	0.0	0.9978873239366347	0.0	0.0	1.002117138870809
1	1	none		300	5	31	0.1	1.0	0.7	0.691956426056338	0.09473325058774361	0.015624999997558595	0.9978873239366347	7.497318982993502	7.395798300798921	0.9864590585783992
1	2	none		300	5	31	0.1	1.0	0.7	0.6896016725352112	0.08411520923681562	0.015624999997558595	0.9978873239366347	7.497318982993502	7.395798300798921	0.9864590585783992
1	3	none		300	5	31	0.1	1.0	0.7	0.6812610035211267	0.0922666426898983	0.0	0.9985915492887424	0.0	0.0	1.0014104272143665
1	1	none		300	5	31	0.1	1.0	1.0	0.691450264084507	0.10214316922076239	0.015624999997558595	0.9978873239366347	7.497318982993502	7.395798300798921	0.9864590585783992
1	2	none		300	5	31	0.1	1.0	1.0	0.7030259683098591	0.07753119635126791	0.0	0.9971830985845269	0.0	0.0	1.0028248487075473
1	3	none		300	5	31	0.1	1.0	1.0	0.6808428697183099	0.08976175700724483	0.0	0.9978873239366347	0.0	0.0	1.002117138870809
1	1	none		300	5	31	0.3	0.6	0.7	0.6594960387323944	0.0828663209157965	0.0	0.9964788732324192	0.0	0.0	1.0035335588408645
1	2	none		300	5	31	0.3	0.6	0.7	0.6911421654929577	0.07178108883418388	0.0	0.9985915492887424	0.0	0.0	1.0014104272143665
1	3	none		300	5	31	0.3	0.6	0.7	0.6428587147887325	0.07728262277850304	0.015624999997558595	0.9971830985845269	5.619027655987646	5.5468552939690055	0.9871557104489402
1	1	none		300	5	31	0.3	0.6	1.0	0.6494388204225352	0.08159297050204439	0.0	0.9964788732324192	0.0	0.0	1.0035335588408645
1	2	none		300	5	31	0.3	0.6	1.0	0.6915492957746479	0.07411837773442981	0.0	0.9999999999929579	0.0	0.0	0.9999999900070423
1	3	none		300	5	31	0.3	0.6	1.0	0.6413952464788732	0.095095179790305	0.015624999997558595	0.9992957746408501	22.523489458194906	22.187184716795745	0.9850687005111591
1	1	none		300	5	31	0.3	1.0	0.7	0.6594960387323944	0.0828663209157965	0.0	0.9964788732324192	0.0	0.0	1.0035335588408645
1	2	none		300	5	31	0.3	1.0	0.7	0.6911421654929577	0.07178108883418388	0.0	0.9985915492887424	0.0	0.0	1.0014104272143665
1	3	none		300	5	31	0.3	1.0	0.7	0.6428587147887325	0.07728262277850304	0.015624999997558595	0.9971830985845269	5.619027655987646	5.5468552939690055	0.9871557104489402
1	1	none		300	5	31	0.3	1.0	1.0	0.6494388204225352	0.08159297050204439	0.0	0.9964788732324192	0.0	0.0	1.0035335588408645
1	2	none		300	5	31	0.3	1.0	1.0	0.6915492957746479	0.07411837773442981	0.0	0.9999999999929579	0.0	0.0	0.9999999900070423
1	3	none		300	5	31	0.3	1.0	1.0	0.6413952464788732	0.095095179790305	0.015624999997558595	0.9992957746408501	22.523489458194906	22.187184716795745	0.9850687005111591
1	1	none		300	5	63	0.1	0.6	0.7	0.691956426056338	0.09473325058774361	0.015624999997558595	0.9978873239366347	7.497318982993502	7.395798300798921	0.9864590585783992
1	2	none		300	5	63	0.1	0.6	0.7	0.6896016725352112	0.08411520923681562	0.015624999997558595	0.9978873239366347	7.497318982993502	7.395798300798921	0.9864590585783992
1	3	none		300	5	63	0.1	0.6	0.7	0.6812610035211267	0.0922666426898983	0.0	0.9985915492887424	0.0	0.0	1.0014104272143665
1	1	none		300	5	63	0.1	0.6	1.0	0.691450264084507	0.10214316922076239	0.015624999997558595	0.9978873239366347	7.497318982993502	7.395798300798921	0.9864590585783992
1	2	none		300	5	63	0.1	0.6	1.0	0.7030259683098591	0.07753119635126791	0.0	0.9971830985845269	0.0	0.0	1.0028248487075473
1	3	none		300	5	63	0.1	0.6	1.0	0.6808428697183099	0.08976175700724483	0.0	0.9978873239366347	0.0	0.0	1.002117138870809
1	1	none		300	5	63	0.1	1.0	0.7	0.691956426056338	0.09473325058774361	0.015624999997558595	0.9978873239366347	7.497318982993502	7.395798300798921	0.9864590585783992
1	2	none		300	5	63	0.1	1.0	0.7	0.6896016725352112	0.08411520923681562	0.015624999997558595	0.9978873239366347	7.497318982993502	7.395798300798921	0.9864590585783992
1	3	none		300	5	63	0.1	1.0	0.7	0.6812610035211267	0.0922666426898983	0.0	0.9985915492887424	0.0	0.0	1.0014104272143665
1	1	none		300	5	63	0.1	1.0	1.0	0.691450264084507	0.10214316922076239	0.015624999997558595	0.9978873239366347	7.497318982993502	7.395798300798921	0.9864590585783992
1	2	none		300	5	63	0.1	1.0	1.0	0.7030259683098591	0.07753119635126791	0.0	0.9971830985845269	0.0	0.0	1.0028248487075473
1	3	none		300	5	63	0.1	1.0	1.0	0.6808428697183099	0.08976175700724483	0.0	0.9978873239366347	0.0	0.0	1.002117138870809
1	1	none		300	5	63	0.3	0.6	0.7	0.6594960387323944	0.0828663209157965	0.0	0.9964788732324192	0.0	0.0	1.0035335588408645
1	2	none		300	5	63	0.3	0.6	0.7	0.6911421654929577	0.07178108883418388	0.0	0.9985915492887424	0.0	0.0	1.0014104272143665
1	3	none		300	5	63	0.3	0.6	0.7	0.6428587147887325	0.07728262277850304	0.015624999997558595	0.9971830985845269	5.619027655987646	5.5468552939690055	0.9871557104489402
1	1	none		300	5	63	0.3	0.6	1.0	0.6494388204225352	0.08159297050204439	0.0	0.9964788732324192	0.0	0.0	1.0035335588408645
1	2	none		300	5	63	0.3	0.6	1.0	0.6915492957746479	0.07411837773442981	0.0	0.9999999999929579	0.0	0.0	0.9999999900070423
1	3	none		300	5	63	0.3	0.6	1.0	0.6413952464788732	0.095095179790305	0.015624999997558595	0.9992957746408501	22.523489458194906	22.187184716795745	0.9850687005111591
1	1	none		300	5	63	0.3	1.0	0.7	0.6594960387323944	0.0828663209157965	0.0	0.9964788732324192	0.0	0.0	1.0035335588408645
1	2	none		300	5	63	0.3	1.0	0.7	0.6911421654929577	0.07178108883418388	0.0	0.9985915492887424	0.0	0.0	1.0014104272143665
1	3	none		300	5	63	0.3	1.0	0.7	0.6428587147887325	0.07728262277850304	0.015624999997558595	0.9971830985845269	5.619027655987646	5.5468552939690055	0.9871557104489402
1	1	none		300	5	63	0.3	1.0	1.0	0.6494388204225352	0.08159297050204439	0.0	0.9964788732324192	0.0	0.0	1.0035335588408645
1	2	none		300	5	63	0.3	1.0	1.0	0.6915492957746479	0.07411837773442981	0.0	0.9999999999929579	0.0	0.0	0.9999999900070423
1	3	none		300	5	63	0.3	1.0	1.0	0.6413952464788732	0.095095179790305	0.015624999997558595	0.9992957746408501	22.523489458194906	22.187184716795745	0.9850687005111591
1	1	none		300	10	31	0.1	0.6	0.7	0.6818221830985915	0.09450299380212906	0.015624999997558595	0.9999999999929579	1586184.5726670336	1561400.438981821	0.9843749901656237
1	2	none		300	10	31	0.1	0.6	0.7	0.6893485915492958	0.07893708261330294	0.0	0.9992957746408501	0.0	0.0	1.000704711627902
1	3	none		300	10	31	0.1	0.6	0.7	0.6749009683098591	0.08612949465836892	0.0	0.9992957746408501	0.0	0.0	1.000704711627902
1	1	none		300	10	31	0.1	0.6	1.0	0.6887654049295774	0.09166442953686058	0.0	0.9978873239366347	0.0	0.0	1.002117138870809
1	2	none		300	10	31	0.1	0.6	1.0	0.6930457746478874	0.07462196858329707	0.0	0.9992957746408501	0.0	0.0	1.000704711627902
1	3	none		300	10	31	0.1	0.6	1.0	0.6522777288732394	0.08110692027275228	0.0	0.9999999999929579	0.0	0.0	0.9999999900070423
1	1	none		300	10	31	0.1	1.0	0.7	0.6818221830985915	0.09450299380212906	0.015624999997558595	0.9999999999929579	1586184.5726670336	1561400.438981821	0.9843749901656237
1	2	none		300	10	31	0.1	1.0	0.7	0.6893485915492958	0.07893708261330294	0.0	0.9992957746408501	0.0	0.0	1.000704711627902
1	3	none		300	10	31	0.1	1.0	0.7	0.6749009683098591	0.08612949465836892	0.0	0.9992957746408501	0.0	0.0	1.000704711627902
1	1	none		300	10	31	0.1	1.0	1.0	0.6887654049295774	0.09166442953686058	0.0	0.9978873239366347	0.0	0.0	1.002117138870809
1	2	none		300	10	31	0.1	1.0	1.0	0.6930457746478874	0.07462196858329707	0.0	0.9992957746408501	0.0	0.0	1.000704711627902
1	3	none		300	10	31	0.1	1.0	1.0	0.6522777288732394	0.08110692027275228	0.0	0.9999999999929579	0.0	0.0	0.9999999900070423
1	1	none		300	10	31	0.3	0.6	0.7	0.6649867957746478	0.079002068673559	0.0	0.9971830985845269	0.0	0.0	1.0028248487075473
1	2	none		300	10	31	0.3	0.6	0.7	0.6838138204225352	0.07669579690129111	0.0	0.9978873239366347	0.0	0.0	1.002117138870809
1	3	none		300	10	31	0.3	0.6	0.7	0.6904929577464789	0.08711141486316269	0.0	0.9978873239366347	0.0	0.0	1.002117138870809
1	1	none		300	10	31	0.3	0.6	1.0	0.6658670774647888	0.09137606599334666	0.015624999997558595	0.9978873239366347	7.497318982993502	7.395798300798921	0.9864590585783992
1	2	none		300	10	31	0.3	0.6	1.0	0.7033230633802817	0.08206310774592396	0.0	0.9992957746408501	0.0	0.0	1.000704711627902
1	3	none		300	10	31	0.3	0.6	1.0	0.6639414612676057	0.08268289583979867	0.015624999997558595	0.9985915492887424	11.253888291839589	11.093671177811585	0.9857633892915869
1	1	none		300	10	31	0.3	1.0	0.7	0.6649867957746478	0.079002068673559	0.0	0.9971830985845269	0.0	0.0	1.0028248487075473
1	2	none		300	10	31	0.3	1.0	0.7	0.6838138204225352	0.07669579690129111	0.0	0.9978873239366347	0.0	0.0	1.002117138870809
1	3	none		300	10	31	0.3	1.0	0.7	0.6904929577464789	0.08711141486316269	0.0	0.9978873239366347	0.0	0.0	1.002117138870809
1	1	none		300	10	31	0.3	1.0	1.0	0.6658670774647888	0.09137606599334666	0.015624999997558595	0.9978873239366347	7.497318982993502	7.395798300798921	0.9864590585783992
1	2	none		300	10	31	0.3	1.0	1.0	0.7033010563380282	0.08206132048535296	0.0	0.9992957746408501	0.0	0.0	1.000704711627902
1	3	none		300	10	31	0.3	1.0	1.0	0.6639414612676057	0.08268289583979867	0.015624999997558595	0.9985915492887424	11.253888291839589	11.093671177811585	0.9857633892915869
1	1	none		300	10	63	0.1	0.6	0.7	0.705886883802817	0.10426961872889365	0.0	0.9992957746408501	0.0	0.0	1.000704711627902
1	2	none		300	10	63	0.1	0.6	0.7	0.685112235915493	0.07441056072291065	0.0	0.9992957746408501	0.0	0.0	1.000704711627902
1	3	none		300	10	63	0.1	0.6	0.7	0.6668353873239437	0.08576876600109062	0.0	0.9999999999929579	0.0	0.0	0.9999999900070423
1	1	none		300	10	63	0.1	0.6	1.0	0.6740977112676056	0.08825457568023025	0.0	0.9985915492887424	0.0	0.0	1.0014104272143665
1	2	none		300	10	63	0.1	0.6	1.0	0.7073503521126762	0.08141354443198615	0.0	0.9992957746408501	0.0	0.0	1.000704711627902
1	3	none		300	10	63	0.1	0.6	1.0	0.6793794014084508	0.08884528151932988	0.0	0.9999999999929579	0.0	0.0	0.9999999900070423
1	1	none		300	10	63	0.1	1.0	0.7	0.705886883802817	0.10426961872889365	0.0	0.9992957746408501	0.0	0.0	1.000704711627902
1	2	none		300	10	63	0.1	1.0	0.7	0.685112235915493	0.07441056072291065	0.0	0.9992957746408501	0.0	0.0	1.000704711627902
1	3	none		300	10	63	0.1	1.0	0.7	0.6668353873239437	0.08576876600109062	0.0	0.9999999999929579	0.0	0.0	0.9999999900070423
1	1	none		300	10	63	0.1	1.0	1.0	0.6740977112676056	0.08825457568023025	0.0	0.9985915492887424	0.0	0.0	1.0014104272143665
1	2	none		300	10	63	0.1	1.0	1.0	0.7073503521126762	0.08141354443198615	0.0	0.9992957746408501	0.0	0.0	1.000704711627902
1	3	none		300	10	63	0.1	1.0	1.0	0.6793794014084508	0.08884528151932988	0.0	0.9999999999929579	0.0	0.0	0.9999999900070423
1	1	none		300	10	63	0.3	0.6	0.7	0.6805347711267606	0.08034285628905448	0.015624999997558595	0.9978873239366347	7.497318982993502	7.395798300798921	0.9864590585783992
1	2	none		300	10	63	0.3	0.6	0.7	0.6824713908450705	0.07221141919736855	0.0	0.9964788732324192	0.0	0.0	1.0035335588408645
1	3	none		300	10	63	0.3	0.6	0.7	0.6656910211267606	0.09388696927653117	0.0	0.9999999999929579	0.0	0.0	0.9999999900070423
1	1	none		300	10	63	0.3	0.6	1.0	0.6688490316901408	0.09569713968386202	0.015624999997558595	0.9971830985845269	5.619027655987646	5.5468552939690055	0.9871557104489402
1	2	none		300	10	63	0.3	0.6	1.0	0.6964678697183098	0.08322108665757878	0.0	0.9992957746408501	0.0	0.0	1.000704711627902
1	3	none		300	10	63	0.3	0.6	1.0	0.6712477992957746	0.08568106301184933	0.0	0.9992957746408501	0.0	0.0	1.000704711627902
1	1	none		300	10	63	0.3	1.0	0.7	0.6805347711267606	0.08034285628905448	0.015624999997558595	0.9978873239366347	7.497318982993502	7.395798300798921	0.9864590585783992
1	2	none		300	10	63	0.3	1.0	0.7	0.6824713908450705	0.07221141919736855	0.0	0.9964788732324192	0.0	0.0	1.0035335588408645
1	3	none		300	10	63	0.3	1.0	0.7	0.6656910211267606	0.09388696927653117	0.0	0.9999999999929579	0.0	0.0	0.9999999900070423
1	1	none		300	10	63	0.3	1.0	1.0	0.6688490316901408	0.09569713968386202	0.015624999997558595	0.9971830985845269	5.619027655987646	5.5468552939690055	0.9871557104489402
1	2	none		300	10	63	0.3	1.0	1.0	0.6964678697183098	0.08322108665757878	0.0	0.9992957746408501	0.0	0.0	1.000704711627902
1	3	none		300	10	63	0.3	1.0	1.0	0.6712477992957746	0.08568106301184933	0.0	0.9992957746408501	0.0	0.0	1.000704711627902
1	1	none		500	3	31	0.1	0.6	0.7	0.6838358274647888	0.09879341291967676	0.015624999997558595	0.9971830985845269	5.619027655987646	5.5468552939690055	0.9871557104489402
1	2	none		500	3	31	0.1	0.6	0.7	0.6966769366197183	0.07734645953983875	0.0	0.9957746478803116	0.0	0.0	1.0042432713930307
1	3	none		500	3	31	0.1	0.6	0.7	0.6605083626760563	0.08607682139868224	0.015624999997558595	0.9978873239366347	7.497318982993502	7.395798300798921	0.9864590585783992
1	1	none		500	3	31	0.1	0.6	1.0	0.6807768485915493	0.09612969512086003	0.015624999997558595	0.9971830985845269	5.619027655987646	5.5468552939690055	0.9871557104489402
1	2	none		500	3	31	0.1	0.6	1.0	0.703400088028169	0.07987118097903863	0.015624999997558595	0.9929577464718806	2.2380920573747756	2.218746846829689	0.9913563730042907
1	3	none		500	3	31	0.1	0.6	1.0	0.6659220950704225	0.07492934691880604	0.0	0.9971830985845269	0.0	0.0	1.0028248487075473
1	1	none		500	3	31	0.1	1.0	0.7	0.6838358274647888	0.09879341291967676	0.015624999997558595	0.9971830985845269	5.619027655987646	5.5468552939690055	0.9871557104489402
1	2	none		500	3	31	0.1	1.0	0.7	0.6966769366197183	0.07734645953983875	0.0	0.9957746478803116	0.0	0.0	1.0042432713930307
1	3	none		500	3	31	0.1	1.0	0.7	0.6605083626760563	0.08607682139868224	0.015624999997558595	0.9978873239366347	7.497318982993502	7.395798300798921	0.9864590585783992
1	1	none		500	3	31	0.1	1.0	1.0	0.6807768485915493	0.09612969512086003	0.015624999997558595	0.9971830985845269	5.619027655987646	5.5468552939690055	0.9871557104489402
1	2	none		500	3	31	0.1	1.0	1.0	0.703400088028169	0.07987118097903863	0.015624999997558595	0.9929577464718806	2.2380920573747756	2.218746846829689	0.9913563730042907
1	3	none		500	3	31	0.1	1.0	1.0	0.6659220950704225	0.07492934691880604	0.0	0.9971830985845269	0.0	0.0	1.0028248487075473
1	1	none		500	3	31	0.3	0.6	0.7	0.658505721830986	0.08023824045129849	0.015624999997558595	0.9936619718239884	2.4885322256159323	2.4652738850164386	0.9906537816768438
1	2	none		500	3	31	0.3	0.6	0.7	0.7127640845070422	0.08314347174672392	0.015624999997558595	0.9950704225282038	3.204075127682594	3.16963642230801	0.9892515824245846
1	3	none		500	3	31	0.3	0.6	0.7	0.6469630281690141	0.07890013419664511	0.015624999997558595	0.9971830985845269	5.619027655987646	5.5468552939690055	0.9871557104489402
1	1	none		500	3	31	0.3	0.6	1.0	0.659187940140845	0.07731928739228418	0.0	0.9929577464718806	0.0	0.0	1.0070921884463055
1	2	none		500	3	31	0.3	0.6	1.0	0.7066131161971831	0.08607256085864624	0.015624999997558595	0.9929577464718806	2.2380920573747756	2.218746846829689	0.9913563730042907
1	3	none		500	3	31	0.3	0.6	1.0	0.6512544014084507	0.06847896662819457	0.0	0.9964788732324192	0.0	0.0	1.0035335588408645
1	1	none		500	3	31	0.3	1.0	0.7	0.658505721830986	0.08023824045129849	0.015624999997558595	0.9936619718239884	2.4885322256159323	2.4652738850164386	0.9906537816768438
1	2	none		500	3	31	0.3	1.0	0.7	0.7127640845070422	0.08314347174672392	0.015624999997558595	0.9950704225282038	3.204075127682594	3.16963642230801	0.9892515824245846
1	3	none		500	3	31	0.3	1.0	0.7	0.6469630281690141	0.07890013419664511	0.015624999997558595	0.9971830985845269	5.619027655987646	5.5468552939690055	0.9871557104489402
1	1	none		500	3	31	0.3	1.0	1.0	0.659187940140845	0.07731928739228418	0.0	0.9929577464718806	0.0	0.0	1.0070921884463055
1	2	none		500	3	31	0.3	1.0	1.0	0.7066131161971831	0.08607256085864624	0.015624999997558595	0.9929577464718806	2.2380920573747756	2.218746846829689	0.9913563730042907
1	3	none		500	3	31	0.3	1.0	1.0	0.6512544014084507	0.06847896662819457	0.0	0.9964788732324192	0.0	0.0	1.0035335588408645
1	1	none		500	3	63	0.1	0.6	0.7	0.6838358274647888	0.09879341291967676	0.015624999997558595	0.9971830985845269	5.619027655987646	5.5468552939690055	0.9871557104489402
1	2	none		500	3	63	0.1	0.6	0.7	0.6966769366197183	0.07734645953983875	0.0	0.9957746478803116	0.0	0.0	1.0042432713930307
1	3	none		500	3	63	0.1	0.6	0.7	0.6605083626760563	0.08607682139868224	0.015624999997558595	0.9978873239366347	7.497318982993502	7.395798300798921	0.9864590585783992
1	1	none		500	3	63	0.1	0.6	1.0	0.6807768485915493	0.09612969512086003	0.015624999997558595	0.9971830985845269	5.619027655987646	5.5468552939690055	0.9871557104489402
1	2	none		500	3	63	0.1	0.6	1.0	0.703400088028169	0.07987118097903863	0.015624999997558595	0.9929577464718806	2.2380920573747756	2.218746846829689	0.9913563730042907
1	3	none		500	3	63	0.1	0.6	1.0	0.6659220950704225	0.07492934691880604	0.0	0.9971830985845269	0.0	0.0	1.0028248487075473
1	1	none		500	3	63	0.1	1.0	0.7	0.6838358274647888	0.09879341291967676	0.015624999997558595	0.9971830985845269	5.619027655987646	5.5468552939690055	0.9871557104489402
1	2	none		500	3	63	0.1	1.0	0.7	0.6966769366197183	0.07734645953983875	0.0	0.9957746478803116	0.0	0.0	1.0042432713930307
1	3	none		500	3	63	0.1	1.0	0.7	0.6605083626760563	0.08607682139868224	0.015624999997558595	0.9978873239366347	7.497318982993502	7.395798300798921	0.9864590585783992
1	1	none		500	3	63	0.1	1.0	1.0	0.6807768485915493	0.09612969512086003	0.015624999997558595	0.9971830985845269	5.619027655987646	5.5468552939690055	0.9871557104489402
1	2	none		500	3	63	0.1	1.0	1.0	0.703400088028169	0.07987118097903863	0.015624999997558595	0.9929577464718806	2.2380920573747756	2.218746846829689	0.9913563730042907
1	3	none		500	3	63	0.1	1.0	1.0	0.6659220950704225	0.07492934691880604	0.0	0.9971830985845269	0.0	0.0	1.0028248487075473
1	1	none		500	3	63	0.3	0.6	0.7	0.658505721830986	0.08023824045129849	0.015624999997558595	0.9936619718239884	2.4885322256159323	2.4652738850164386	0.9906537816768438
1	2	none		500	3	63	0.3	0.6	0.7	0.7127640845070422	0.08314347174672392	0.015624999997558595	0.9950704225282038	3.204075127682594	3.16963642230801	0.9892515824245846
1	3	none		500	3	63	0.3	0.6	0.7	0.6469630281690141	0.07890013419664511	0.015624999997558595	0.9971830985845269	5.619027655987646	5.5468552939690055	0.9871557104489402
1	1	none		500	3	63	0.3	0.6	1.0	0.659187940140845	0.07731928739228418	0.0	0.9929577464718806	0.0	0.0	1.0070921884463055
1	2	none		500	3	63	0.3	0.6	1.0	0.7066131161971831	0.08607256085864624	0.015624999997558595	0.9929577464718806	2.2380920573747756	2.218746846829689	0.9913563730042907
1	3	none		500	3	63	0.3	0.6	1.0	0.6512544014084507	0.06847896662819457	0.0	0.9964788732324192	0.0	0.0	1.0035335588408645
1	1	none		500	3	63	0.3	1.0	0.7	0.658505721830986	0.08023824045129849	0.015624999997558595	0.9936619718239884	2.4885322256159323	2.4652738850164386	0.9906537816768438
1	2	none		500	3	63	0.3	1.0	0.7	0.7127640845070422	0.08314347174672392	0.015624999997558595	0.9950704225282038	3.204075127682594	3.16963642230801	0.9892515824245846
1	3	none		500	3	63	0.3	1.0	0.7	0.6469630281690141	0.07890013419664511	0.015624999997558595	0.9971830985845269	5.619027655987646	5.5468552939690055	0.9871557104489402
1	1	none		500	3	63	0.3	1.0	1.0	0.659187940140845	0.07731928739228418	0.0	0.9929577464718806	0.0	0.0	1.0070921884463055
1	2	none		500	3	63	0.3	1.0	1.0	0.7066131161971831	0.08607256085864624	0.015624999997558595	0.9929577464718806	2.2380920573747756	2.218746846829689	0.9913563730042907
1	3	none		500	3	63	0.3	1.0	1.0	0.6512544014084507	0.06847896662819457	0.0	0.9964788732324192	0.0	0.0	1.0035335588408645
1	1	none		500	5	31	0.1	0.6	0.7	0.6875220070422535	0.09292108039154819	0.0	0.9957746478803116	0.0	0.0	1.0042432713930307
1	2	none		500	5	31	0.1	0.6	0.7	0.6960277288732395	0.09040274619300384	0.015624999997558595	0.9985915492887424	11.253888291839589	11.093671177811585	0.9857633892915869
1	3	none		500	5	31	0.1	0.6	0.7	0.669443221830986	0.08405229858294419	0.0	0.9985915492887424	0.0	0.0	1.0014104272143665
1	1	none		500	5	31	0.1	0.6	1.0	0.680281690140845	0.09595333236297497	0.0	0.9978873239366347	0.0	0.0	1.002117138870809
1	2	none		500	5	31	0.1	0.6	1.0	0.6986575704225353	0.07292011923987748	0.0	0.9971830985845269	0.0	0.0	1.0028248487075473
1	3	none		500	5	31	0.1	0.6	1.0	0.6779489436619719	0.09078328024844397	0.0	0.9971830985845269	0.0	0.0	1.0028248487075473
1	1	none		500	5	31	0.1	1.0	0.7	0.6875220070422535	0.09292108039154819	0.0	0.9957746478803116	0.0	0.0	1.0042432713930307
1	2	none		500	5	31	0.1	1.0	0.7	0.6960277288732395	0.09040274619300384	0.015624999997558595	0.9985915492887424	11.253888291839589	11.093671177811585	0.9857633892915869
1	3	none		500	5	31	0.1	1.0	0.7	0.669443221830986	0.08405229858294419	0.0	0.9985915492887424	0.0	0.0	1.0014104272143665
1	1	none		500	5	31	0.1	1.0	1.0	0.680281690140845	0.09595333236297497	0.0	0.9978873239366347	0.0	0.0	1.002117138870809
1	2	none		500	5	31	0.1	1.0	1.0	0.6986575704225353	0.07292011923987748	0.0	0.9971830985845269	0.0	0.0	1.0028248487075473
1	3	none		500	5	31	0.1	1.0	1.0	0.6779489436619719	0.09078328024844397	0.0	0.9971830985845269	0.0	0.0	1.0028248487075473
1	1	none		500	5	31	0.3	0.6	0.7	0.6616417253521126	0.08375951924548063	0.0	0.9964788732324192	0.0	0.0	1.0035335588408645
1	2	none		500	5	31	0.3	0.6	0.7	0.6854093309859155	0.07063598239766145	0.0	0.9978873239366347	0.0	0.0	1.002117138870809
1	3	none		500	5	31	0.3	0.6	0.7	0.6520026408450704	0.08333081679751553	0.015624999997558595	0.9978873239366347	7.497318982993502	7.395798300798921	0.9864590585783992
1	1	none		500	5	31	0.3	0.6	1.0	0.6483384683098592	0.0830236517649247	0.0	0.9957746478803116	0.0	0.0	1.0042432713930307
1	2	none		500	5	31	0.3	0.6	1.0	0.6916043133802816	0.07409895131701846	0.0	0.9999999999929579	0.0	0.0	0.9999999900070423
1	3	none		500	5	31	0.3	0.6	1.0	0.6438050176056338	0.09676400287595412	0.015624999997558595	0.9992957746408501	22.523489458194906	22.187184716795745	0.9850687005111591
1	1	none		500	5	31	0.3	1.0	0.7	0.6616417253521126	0.08375951924548063	0.0	0.9964788732324192	0.0	0.0	1.0035335588408645
1	2	none		500	5	31	0.3	1.0	0.7	0.6854093309859155	0.07063598239766145	0.0	0.9978873239366347	0.0	0.0	1.002117138870809
1	3	none		500	5	31	0.3	1.0	0.7	0.6520026408450704	0.08333081679751553	0.015624999997558595	0.9978873239366347	7.497318982993502	7.395798300798921	0.9864590585783992
1	1	none		500	5	31	0.3	1.0	1.0	0.6483384683098592	0.0830236517649247	0.0	0.9957746478803116	0.0	0.0	1.0042432713930307
1	2	none		500	5	31	0.3	1.0	1.0	0.6916043133802816	0.07409895131701846	0.0	0.9999999999929579	0.0	0.0	0.9999999900070423
1	3	none		500	5	31	0.3	1.0	1.0	0.6438050176056338	0.09676400287595412	0.015624999997558595	0.9992957746408501	22.523489458194906	22.187184716795745	0.9850687005111591
1	1	none		500	5	63	0.1	0.6	0.7	0.6875220070422535	0.09292108039154819	0.0	0.9957746478803116	0.0	0.0	1.0042432713930307
1	2	none		500	5	63	0.1	0.6	0.7	0.6960277288732395	0.09040274619300384	0.015624999997558595	0.9985915492887424	11.253888291839589	11.093671177811585	0.9857633892915869
1	3	none		500	5	63	0.1	0.6	0.7	0.669443221830986	0.08405229858294419	0.0	0.9985915492887424	0.0	0.0	1.0014104272143665
1	1	none		500	5	63	0.1	0.6	1.0	0.680281690140845	0.09595333236297497	0.0	0.9978873239366347	0.0	0.0	1.002117138870809
1	2	none		500	5	63	0.1	0.6	1.0	0.6986575704225353	0.07292011923987748	0.0	0.9971830985845269	0.0	0.0	1.0028248487075473
1	3	none		500	5	63	0.1	0.6	1.0	0.6779489436619719	0.09078328024844397	0.0	0.9971830985845269	0.0	0.0	1.0028248487075473
1	1	none		500	5	63	0.1	1.0	0.7	0.6875220070422535	0.09292108039154819	0.0	0.9957746478803116	0.0	0.0	1.0042432713930307
1	2	none		500	5	63	0.1	1.0	0.7	0.6960277288732395	0.09040274619300384	0.015624999997558595	0.9985915492887424	11.253888291839589	11.093671177811585	0.9857633892915869
1	3	none		500	5	63	0.1	1.0	0.7	0.669443221830986	0.08405229858294419	0.0	0.9985915492887424	0.0	0.0	1.0014104272143665
1	1	none		500	5	63	0.1	1.0	1.0	0.680281690140845	0.09595333236297497	0.0	0.9978873239366347	0.0	0.0	1.002117138870809
1	2	none		500	5	63	0.1	1.0	1.0	0.6986575704225353	0.07292011923987748	0.0	0.9971830985845269	0.0	0.0	1.0028248487075473
1	3	none		500	5	63	0.1	1.0	1.0	0.6779489436619719	0.09078328024844397	0.0	0.9971830985845269	0.0	0.0	1.0028248487075473
1	1	none		500	5	63	0.3	0.6	0.7	0.6616417253521126	0.08375951924548063	0.0	0.9964788732324192	0.0	0.0	1.0035335588408645
1	2	none		500	5	63	0.3	0.6	0.7	0.6854093309859155	0.07063598239766145	0.0	0.9978873239366347	0.0	0.0	1.002117138870809
1	3	none		500	5	63	0.3	0.6	0.7	0.6520026408450704	0.08333081679751553	0.015624999997558595	0.9978873239366347	7.497318982993502	7.395798300798921	0.9864590585783992
1	1	none		500	5	63	0.3	0.6	1.0	0.6483384683098592	0.0830236517649247	0.0	0.9957746478803116	0.0	0.0	1.0042432713930307
1	2	none		500	5	63	0.3	0.6	1.0	0.6916043133802816	0.07409895131701846	0.0	0.9999999999929579	0.0	0.0	0.9999999900070423
1	3	none		500	5	63	0.3	0.6	1.0	0.6438050176056338	0.09676400287595412	0.015624999997558595	0.9992957746408501	22.523489458194906	22.187184716795745	0.9850687005111591
1	1	none		500	5	63	0.3	1.0	0.7	0.6616417253521126	0.08375951924548063	0.0	0.9964788732324192	0.0	0.0	1.0035335588408645
1	2	none		500	5	63	0.3	1.0	0.7	0.6854093309859155	0.07063598239766145	0.0	0.9978873239366347	0.0	0.0	1.002117138870809
1	3	none		500	5	63	0.3	1.0	0.7	0.6520026408450704	0.08333081679751553	0.015624999997558595	0.9978873239366347	7.497318982993502	7.395798300798921	0.9864590585783992
1	1	none		500	5	63	0.3	1.0	1.0	0.6483384683098592	0.0830236517649247	0.0	0.9957746478803116	0.0	0.0	1.0042432713930307
1	2	none		500	5	63	0.3	1.0	1.0	0.6916043133802816	0.07409895131701846	0.0	0.9999999999929579	0.0	0.0	0.9999999900070423
1	3	none		500	5	63	0.3	1.0	1.0	0.6438050176056338	0.09676400287595412	0.015624999997558595	0.9992957746408501	22.523489458194906	22.187184716795745	0.9850687005111591
1	1	none		500	10	31	0.1	0.6	0.7	0.6790162852112676	0.09593355297554601	0.015624999997558595	0.9985915492887424	11.253888291839589	11.093671177811585	0.9857633892915869
1	2	none		500	10	31	0.1	0.6	0.7	0.6826804577464789	0.07306680883471922	0.0	0.9992957746408501	0.0	0.0	1.000704711627902
1	3	none		500	10	31	0.1	0.6	0.7	0.6655259683098592	0.08088576224278309	0.0	0.9999999999929579	0.0	0.0	0.9999999900070423
1	1	none		500	10	31	0.1	0.6	1.0	0.6778279049295776	0.09061342544443812	0.0	0.9964788732324192	0.0	0.0	1.0035335588408645
1	2	none		500	10	31	0.1	0.6	1.0	0.6872469190140844	0.0719925573305584	0.0	0.9992957746408501	0.0	0.0	1.000704711627902
1	3	none		500	10	31	0.1	0.6	1.0	0.6553036971830986	0.08360532796004724	0.0	0.9999999999929579	0.0	0.0	0.9999999900070423
1	1	none		500	10	31	0.1	1.0	0.7	0.6790162852112676	0.09593355297554601	0.015624999997558595	0.9985915492887424	11.253888291839589	11.093671177811585	0.9857633892915869
1	2	none		500	10	31	0.1	1.0	0.7	0.6826804577464789	0.07306680883471922	0.0	0.9992957746408501	0.0	0.0	1.000704711627902
1	3	none		500	10	31	0.1	1.0	0.7	0.6655259683098592	0.08088576224278309	0.0	0.9999999999929579	0.0	0.0	0.9999999900070423
1	1	none		500	10	31	0.1	1.0	1.0	0.6778279049295776	0.09061342544443812	0.0	0.9964788732324192	0.0	0.0	1.0035335588408645
1	2	none		500	10	31	0.1	1.0	1.0	0.6872469190140844	0.0719925573305584	0.0	0.9992957746408501	0.0	0.0	1.000704711627902
1	3	none		500	10	31	0.1	1.0	1.0	0.6553036971830986	0.08360532796004724	0.0	0.9999999999929579	0.0	0.0	0.9999999900070423
1	1	none		500	10	31	0.3	0.6	0.7	0.6629291373239437	0.07956564045046706	0.0	0.9971830985845269	0.0	0.0	1.0028248487075473
1	2	none		500	10	31	0.3	0.6	0.7	0.6817011443661972	0.07522399811289776	0.0	0.9978873239366347	0.0	0.0	1.002117138870809
1	3	none		500	10	31	0.3	0.6	0.7	0.6897887323943662	0.0890758328168506	0.0	0.9978873239366347	0.0	0.0	1.002117138870809
1	1	none		500	10	31	0.3	0.6	1.0	0.6598481514084508	0.09111110723970725	0.015624999997558595	0.9971830985845269	5.619027655987646	5.5468552939690055	0.9871557104489402
1	2	none		500	10	31	0.3	0.6	1.0	0.7008142605633804	0.08092052862993541	0.0	0.9992957746408501	0.0	0.0	1.000704711627902
1	3	none		500	10	31	0.3	0.6	1.0	0.6623239436619718	0.08256724403201851	0.015624999997558595	0.9985915492887424	11.253888291839589	11.093671177811585	0.9857633892915869
1	1	none		500	10	31	0.3	1.0	0.7	0.6629291373239437	0.07956564045046706	0.0	0.9971830985845269	0.0	0.0	1.0028248487075473
1	2	none		500	10	31	0.3	1.0	0.7	0.6817011443661972	0.07522399811289776	0.0	0.9978873239366347	0.0	0.0	1.002117138870809
1	3	none		500	10	31	0.3	1.0	0.7	0.6897887323943662	0.0890758328168506	0.0	0.9978873239366347	0.0	0.0	1.002117138870809
1	1	none		500	10	31	0.3	1.0	1.0	0.6598481514084508	0.09111110723970725	0.015624999997558595	0.9971830985845269	5.619027655987646	5.5468552939690055	0.9871557104489402
1	2	none		500	10	31	0.3	1.0	1.0	0.7008142605633804	0.08092052862993541	0.0	0.9992957746408501	0.0	0.0	1.000704711627902
1	3	none		500	10	31	0.3	1.0	1.0	0.6623239436619718	0.08256724403201851	0.015624999997558595	0.9985915492887424	11.253888291839589	11.093671177811585	0.9857633892915869
1	1	none		500	10	63	0.1	0.6	0.7	0.7010673415492958	0.10628359775193622	0.0	0.9992957746408501	0.0	0.0	1.000704711627902
1	2	none		500	10	63	0.1	0.6	0.7	0.6785761443661972	0.07253513133899538	0.0	0.9992957746408501	0.0	0.0	1.000704711627902
1	3	none		500	10	63	0.1	0.6	0.7	0.6714238556338028	0.09345816267262669	0.0	0.9999999999929579	0.0	0.0	0.9999999900070423
1	1	none		500	10	63	0.1	0.6	1.0	0.6758362676056338	0.08930164306419475	0.0	0.9985915492887424	0.0	0.0	1.0014104272143665
1	2	none		500	10	63	0.1	0.6	1.0	0.7008582746478873	0.07992132500466968	0.0	0.9992957746408501	0.0	0.0	1.000704711627902
1	3	none		500	10	63	0.1	0.6	1.0	0.6827794894366197	0.08831970201663704	0.0	0.9999999999929579	0.0	0.0	0.9999999900070423
1	1	none		500	10	63	0.1	1.0	0.7	0.7010673415492958	0.10628359775193622	0.0	0.9992957746408501	0.0	0.0	1.000704711627902
1	2	none		500	10	63	0.1	1.0	0.7	0.6785761443661972	0.07253513133899538	0.0	0.9992957746408501	0.0	0.0	1.000704711627902
1	3	none		500	10	63	0.1	1.0	0.7	0.6714238556338028	0.09345816267262669	0.0	0.9999999999929579	0.0	0.0	0.9999999900070423
1	1	none		500	10	63	0.1	1.0	1.0	0.6758362676056338	0.08930164306419475	0.0	0.9985915492887424	0.0	0.0	1.0014104272143665
1	2	none		500	10	63	0.1	1.0	1.0	0.7008582746478873	0.07992132500466968	0.0	0.9992957746408501	0.0	0.0	1.000704711627902
1	3	none		500	10	63	0.1	1.0	1.0	0.6827794894366197	0.08831970201663704	0.0	0.9999999999929579	0.0	0.0	0.9999999900070423
1	1	none		500	10	63	0.3	0.6	0.7	0.6780479753521127	0.08004276621381828	0.015624999997558595	0.9978873239366347	7.497318982993502	7.395798300798921	0.9864590585783992
1	2	none		500	10	63	0.3	0.6	0.7	0.6842319542253521	0.07229168727539138	0.0	0.9964788732324192	0.0	0.0	1.0035335588408645
1	3	none		500	10	63	0.3	0.6	0.7	0.6668794014084507	0.09542377880891333	0.0	0.9999999999929579	0.0	0.0	0.9999999900070423
1	1	none		500	10	63	0.3	0.6	1.0	0.6657020246478873	0.09549502296326422	0.015624999997558595	0.9971830985845269	5.619027655987646	5.5468552939690055	0.9871557104489402
1	2	none		500	10	63	0.3	0.6	1.0	0.695862676056338	0.08267280317433476	0.0	0.9992957746408501	0.0	0.0	1.000704711627902
1	3	none		500	10	63	0.3	0.6	1.0	0.6706976232394366	0.08701014310260556	0.0	0.9992957746408501	0.0	0.0	1.000704711627902
1	1	none		500	10	63	0.3	1.0	0.7	0.6780479753521127	0.08004276621381828	0.015624999997558595	0.9978873239366347	7.497318982993502	7.395798300798921	0.9864590585783992
1	2	none		500	10	63	0.3	1.0	0.7	0.6842319542253521	0.07229168727539138	0.0	0.9964788732324192	0.0	0.0	1.0035335588408645
1	3	none		500	10	63	0.3	1.0	0.7	0.6668794014084507	0.09542377880891333	0.0	0.9999999999929579	0.0	0.0	0.9999999900070423
1	1	none		500	10	63	0.3	1.0	1.0	0.6657020246478873	0.09549502296326422	0.015624999997558595	0.9971830985845269	5.619027655987646	5.5468552939690055	0.9871557104489402
1	2	none		500	10	63	0.3	1.0	1.0	0.695862676056338	0.08267280317433476	0.0	0.9992957746408501	0.0	0.0	1.000704711627902
1	3	none		500	10	63	0.3	1.0	1.0	0.6706976232394366	0.08701014310260556	0.0	0.9992957746408501	0.0	0.0	1.000704711627902
1	1	undersample	0.6	100	3	31	0.1	0.6	0.7	0.7569652288732395	0.10476865539689097	0.5468749999145508	0.8021126760506894	4.892011015047551	2.7635674754940824	0.5649143916629366
1	2	undersample	0.6	100	3	31	0.1	0.6	0.7	0.708087588028169	0.10006114108015823	0.48437499992431643	0.7795774647832425	3.322393102235427	2.197483925466859	0.661415980777344
1	3	undersample	0.6	100	3	31	0.1	0.6	0.7	0.7556117957746479	0.10549038007436091	0.49999999992187505	0.7866197183043196	3.68646846169352	2.3432342131904442	0.6356311469023949
1	1	undersample	0.6	100	3	31	0.1	0.6	1.0	0.7522667253521127	0.10612927628389908	0.5312499999169923	0.8098591549238743	4.827160214372565	2.7939813340183965	0.5788043407856841
1	2	undersample	0.6	100	3	31	0.1	0.6	1.0	0.7192341549295775	0.12033705549757416	0.48437499992431643	0.7774647887269193	3.2819331007670822	2.1766217372391714	0.6632133067889474
1	3	undersample	0.6	100	3	31	0.1	0.6	1.0	0.7590669014084507	0.11488108444777709	0.5156249999194337	0.7838028168958888	3.8593042095566776	2.3849754592842056	0.6179806750619247
1	1	undersample	0.6	100	3	31	0.1	1.0	0.7	0.7569652288732395	0.10476865539689097	0.5468749999145508	0.8021126760506894	4.892011015047551	2.7635674754940824	0.5649143916629366
1	2	undersample	0.6	100	3	31	0.1	1.0	0.7	0.708087588028169	0.10006114108015823	0.48437499992431643	0.7795774647832425	3.322393102235427	2.197483925466859	0.661415980777344
1	3	undersample	0.6	100	3	31	0.1	1.0	0.7	0.7556117957746479	0.10549038007436091	0.49999999992187505	0.7866197183043196	3.68646846169352	2.3432342131904442	0.6356311469023949
1	1	undersample	0.6	100	3	31	0.1	1.0	1.0	0.7522667253521127	0.10612927628389908	0.5312499999169923	0.8098591549238743	4.827160214372565	2.7939813340183965	0.5788043407856841
1	2	undersample	0.6	100	3	31	0.1	1.0	1.0	0.7192341549295775	0.12033705549757416	0.48437499992431643	0.7774647887269193	3.2819331007670822	2.1766217372391714	0.6632133067889474
1	3	undersample	0.6	100	3	31	0.1	1.0	1.0	0.7590669014084507	0.11488108444777709	0.5156249999194337	0.7838028168958888	3.8593042095566776	2.3849754592842056	0.6179806750619247
1	1	undersample	0.6	100	3	31	0.3	0.6	0.7	0.7174515845070423	0.08477660631002483	0.5468749999145508	0.778169014079027	4.233716264347127	2.4652776661985256	0.5822963727215027
1	2	undersample	0.6	100	3	31	0.3	0.6	0.7	0.7011773767605634	0.09159033148739792	0.5468749999145508	0.7739436619663808	4.132022572132733	2.4191977118608463	0.5854754247607988
1	3	undersample	0.6	100	3	31	0.3	0.6	0.7	0.7365206866197184	0.09554658661205925	0.5468749999145508	0.763380281684765	3.8936779803156627	2.311197818577411	0.5935770218607705
1	1	undersample	0.6	100	3	31	0.3	0.6	1.0	0.7120708626760563	0.08979150667832664	0.5312499999169923	0.7760563380227039	3.9274631211444317	2.372248321313815	0.6040154188253534
1	2	undersample	0.6	100	3	31	0.3	0.6	1.0	0.7140735035211268	0.09938346330349	0.5312499999169923	0.763380281684765	3.656349038848879	2.2451635951894855	0.6140451950213253
1	3	undersample	0.6	100	3	31	0.3	0.6	1.0	0.7247139084507042	0.09001000053314373	0.42187499993408206	0.7647887323889804	2.3727139294448216	1.7936002228250185	0.7559277065978004
1	1	undersample	0.6	100	3	31	0.3	1.0	0.7	0.7174515845070423	0.08477660631002483	0.5468749999145508	0.778169014079027	4.233716264347127	2.4652776661985256	0.5822963727215027
1	2	undersample	0.6	100	3	31	0.3	1.0	0.7	0.7011773767605634	0.09159033148739792	0.5468749999145508	0.7739436619663808	4.132022572132733	2.4191977118608463	0.5854754247607988
1	3	undersample	0.6	100	3	31	0.3	1.0	0.7	0.7365206866197184	0.09554658661205925	0.5468749999145508	0.763380281684765	3.8936779803156627	2.311197818577411	0.5935770218607705
1	1	undersample	0.6	100	3	31	0.3	1.0	1.0	0.7120708626760563	0.08979150667832664	0.5312499999169923	0.7760563380227039	3.9274631211444317	2.372248321313815	0.6040154188253534
1	2	undersample	0.6	100	3	31	0.3	1.0	1.0	0.7140735035211268	0.09938346330349	0.5312499999169923	0.763380281684765	3.656349038848879	2.2451635951894855	0.6140451950213253
1	3	undersample	0.6	100	3	31	0.3	1.0	1.0	0.7247139084507042	0.09001000053314373	0.42187499993408206	0.7647887323889804	2.3727139294448216	1.7936002228250185	0.7559277065978004
1	1	undersample	0.6	100	3	63	0.1	0.6	0.7	0.7569652288732395	0.10476865539689097	0.5468749999145508	0.8021126760506894	4.892011015047551	2.7635674754940824	0.5649143916629366
1	2	undersample	0.6	100	3	63	0.1	0.6	0.7	0.708087588028169	0.10006114108015823	0.48437499992431643	0.7795774647832425	3.322393102235427	2.197483925466859	0.661415980777344
1	3	undersample	0.6	100	3	63	0.1	0.6	0.7	0.7556117957746479	0.10549038007436091	0.49999999992187505	0.7866197183043196	3.68646846169352	2.3432342131904442	0.6356311469023949
1	1	undersample	0.6	100	3	63	0.1	0.6	1.0	0.7522667253521127	0.10612927628389908	0.5312499999169923	0.8098591549238743	4.827160214372565	2.7939813340183965	0.5788043407856841
1	2	undersample	0.6	100	3	63	0.1	0.6	1.0	0.7192341549295775	0.12033705549757416	0.48437499992431643	0.7774647887269193	3.2819331007670822	2.1766217372391714	0.6632133067889474
1	3	undersample	0.6	100	3	63	0.1	0.6	1.0	0.7590669014084507	0.11488108444777709	0.5156249999194337	0.7838028168958888	3.8593042095566776	2.3849754592842056	0.6179806750619247
1	1	undersample	0.6	100	3	63	0.1	1.0	0.7	0.7569652288732395	0.10476865539689097	0.5468749999145508	0.8021126760506894	4.892011015047551	2.7635674754940824	0.5649143916629366
1	2	undersample	0.6	100	3	63	0.1	1.0	0.7	0.708087588028169	0.10006114108015823	0.48437499992431643	0.7795774647832425	3.322393102235427	2.197483925466859	0.661415980777344
1	3	undersample	0.6	100	3	63	0.1	1.0	0.7	0.7556117957746479	0.10549038007436091	0.49999999992187505	0.7866197183043196	3.68646846169352	2.3432342131904442	0.6356311469023949
1	1	undersample	0.6	100	3	63	0.1	1.0	1.0	0.7522667253521127	0.10612927628389908	0.5312499999169923	0.8098591549238743	4.827160214372565	2.7939813340183965	0.5788043407856841
1	2	undersample	0.6	100	3	63	0.1	1.0	1.0	0.7192341549295775	0.12033705549757416	0.48437499992431643	0.7774647887269193	3.2819331007670822	2.1766217372391714	0.6632133067889474
1	3	undersample	0.6	100	3	63	0.1	1.0	1.0	0.7590669014084507	0.11488108444777709	0.5156249999194337	0.7838028168958888	3.8593042095566776	2.3849754592842056	0.6179806750619247
1	1	undersample	0.6	100	3	63	0.3	0.6	0.7	0.7174515845070423	0.08477660631002483	0.5468749999145508	0.778169014079027	4.233716264347127	2.4652776661985256	0.5822963727215027
1	2	undersample	0.6	100	3	63	0.3	0.6	0.7	0.7011773767605634	0.09159033148739792	0.5468749999145508	0.7739436619663808	4.132022572132733	2.4191977118608463	0.5854754247607988
1	3	undersample	0.6	100	3	63	0.3	0.6	0.7	0.7365206866197184	0.09554658661205925	0.5468749999145508	0.763380281684765	3.8936779803156627	2.311197818577411	0.5935770218607705
1	1	undersample	0.6	100	3	63	0.3	0.6	1.0	0.7120708626760563	0.08979150667832664	0.5312499999169923	0.7760563380227039	3.9274631211444317	2.372248321313815	0.6040154188253534
1	2	undersample	0.6	100	3	63	0.3	0.6	1.0	0.7140735035211268	0.09938346330349	0.5312499999169923	0.763380281684765	3.656349038848879	2.2451635951894855	0.6140451950213253
1	3	undersample	0.6	100	3	63	0.3	0.6	1.0	0.7247139084507042	0.09001000053314373	0.42187499993408206	0.7647887323889804	2.3727139294448216	1.7936002228250185	0.7559277065978004
1	1	undersample	0.6	100	3	63	0.3	1.0	0.7	0.7174515845070423	0.08477660631002483	0.5468749999145508	0.778169014079027	4.233716264347127	2.4652776661985256	0.5822963727215027
1	2	undersample	0.6	100	3	63	0.3	1.0	0.7	0.7011773767605634	0.09159033148739792	0.5468749999145508	0.7739436619663808	4.132022572132733	2.4191977118608463	0.5854754247607988
1	3	undersample	0.6	100	3	63	0.3	1.0	0.7	0.7365206866197184	0.09554658661205925	0.5468749999145508	0.763380281684765	3.8936779803156627	2.311197818577411	0.5935770218607705
1	1	undersample	0.6	100	3	63	0.3	1.0	1.0	0.7120708626760563	0.08979150667832664	0.5312499999169923	0.7760563380227039	3.9274631211444317	2.372248321313815	0.6040154188253534
1	2	undersample	0.6	100	3	63	0.3	1.0	1.0	0.7140735035211268	0.09938346330349	0.5312499999169923	0.763380281684765	3.656349038848879	2.2451635951894855	0.6140451950213253
1	3	undersample	0.6	100	3	63	0.3	1.0	1.0	0.7247139084507042	0.09001000053314373	0.42187499993408206	0.7647887323889804	2.3727139294448216	1.7936002228250185	0.7559277065978004
1	1	undersample	0.6	100	5	31	0.1	0.6	0.7	0.730974911971831	0.10169682117606614	0.48437499992431643	0.800704225346474	3.7741726215175504	2.4304327397912515	0.6439643720038106
1	2	undersample	0.6	100	5	31	0.1	0.6	0.7	0.7114216549295774	0.11654267130652876	0.46874999992675787	0.7816901408395657	3.1593926375517243	2.1471773206106266	0.6796171085213992
1	3	undersample	0.6	100	5	31	0.1	0.6	0.7	0.7497029049295774	0.10042241487307636	0.5624999999121094	0.7845070422479965	4.680672025607249	2.61029399604099	0.5576750378906589
1	1	undersample	0.6	100	5	31	0.1	0.6	1.0	0.723481514084507	0.09594751268202464	0.49999999992187505	0.8021126760506894	4.0533805621829115	2.5266902633088755	0.6233538114699853
1	2	undersample	0.6	100	5	31	0.1	0.6	1.0	0.7044894366197184	0.10890509748767013	0.49999999992187505	0.7838028168958888	3.6254069866048995	2.3127034756695326	0.6379155355413627
1	3	undersample	0.6	100	5	31	0.1	0.6	1.0	0.7388644366197183	0.0977592777673366	0.5156249999194337	0.7760563380227039	3.688983389043001	2.3024763118634084	0.6241492661128205
1	1	undersample	0.6	100	5	31	0.1	1.0	0.7	0.730974911971831	0.10169682117606614	0.48437499992431643	0.800704225346474	3.7741726215175504	2.4304327397912515	0.6439643720038106
1	2	undersample	0.6	100	5	31	0.1	1.0	0.7	0.7114216549295774	0.11654267130652876	0.46874999992675787	0.7816901408395657	3.1593926375517243	2.1471773206106266	0.6796171085213992
1	3	undersample	0.6	100	5	31	0.1	1.0	0.7	0.7497029049295774	0.10042241487307636	0.5624999999121094	0.7845070422479965	4.680672025607249	2.61029399604099	0.5576750378906589
1	1	undersample	0.6	100	5	31	0.1	1.0	1.0	0.723481514084507	0.09594751268202464	0.49999999992187505	0.8021126760506894	4.0533805621829115	2.5266902633088755	0.6233538114699853
1	2	undersample	0.6	100	5	31	0.1	1.0	1.0	0.7044894366197184	0.10890509748767013	0.49999999992187505	0.7838028168958888	3.6254069866048995	2.3127034756695326	0.6379155355413627
1	3	undersample	0.6	100	5	31	0.1	1.0	1.0	0.7388644366197183	0.0977592777673366	0.5156249999194337	0.7760563380227039	3.688983389043001	2.3024763118634084	0.6241492661128205
1	1	undersample	0.6	100	5	31	0.3	0.6	0.7	0.7223481514084508	0.09244856112268124	0.5156249999194337	0.7880281690085351	3.957453446857365	2.432516496095326	0.6146671058006925
1	2	undersample	0.6	100	5	31	0.3	0.6	0.7	0.6895906690140845	0.09757298954705715	0.48437499992431643	0.7753521126705961	3.242234102426531	2.1561519412490724	0.6650204274925856
1	3	undersample	0.6	100	5	31	0.3	0.6	0.7	0.711256602112676	0.09235260303710428	0.49999999992187505	0.763380281684765	3.226190331747028	2.1130951484136333	0.6549815413424349
1	1	undersample	0.6	100	5	31	0.3	0.6	1.0	0.7149097711267606	0.08454340851452183	0.49999999992187505	0.7838028168958888	3.6254069866048995	2.3127034756695326	0.6379155355413627
1	2	undersample	0.6	100	5	31	0.3	0.6	1.0	0.688875440140845	0.08291755599580103	0.48437499992431643	0.753521126755257	2.871861350537549	1.9651784913491055	0.6842873742016319
1	3	undersample	0.6	100	5	31	0.3	0.6	1.0	0.7291593309859155	0.09471529782928749	0.49999999992187505	0.7598591549242264	3.16422273460835	2.082111349874664	0.6580166735607975
1	1	undersample	0.6	100	5	31	0.3	1.0	0.7	0.7223481514084508	0.09244856112268124	0.5156249999194337	0.7880281690085351	3.957453446857365	2.432516496095326	0.6146671058006925
1	2	undersample	0.6	100	5	31	0.3	1.0	0.7	0.6895906690140845	0.09757298954705715	0.48437499992431643	0.7753521126705961	3.242234102426531	2.1561519412490724	0.6650204274925856
1	3	undersample	0.6	100	5	31	0.3	1.0	0.7	0.711256602112676	0.09235260303710428	0.49999999992187505	0.763380281684765	3.226190331747028	2.1130951484136333	0.6549815413424349
1	1	undersample	0.6	100	5	31	0.3	1.0	1.0	0.7149097711267606	0.08454340851452183	0.49999999992187505	0.7838028168958888	3.6254069866048995	2.3127034756695326	0.6379155355413627
1	2	undersample	0.6	100	5	31	0.3	1.0	1.0	0.688875440140845	0.08291755599580103	0.48437499992431643	0.753521126755257	2.871861350537549	1.9651784913491055	0.6842873742016319
1	3	undersample	0.6	100	5	31	0.3	1.0	1.0	0.7291593309859155	0.09471529782928749	0.49999999992187505	0.7598591549242264	3.16422273460835	2.082111349874664	0.6580166735607975
1	1	undersample	0.6	100	5	63	0.1	0.6	0.7	0.730974911971831	0.10169682117606614	0.48437499992431643	0.800704225346474	3.7741726215175504	2.4304327397912515	0.6439643720038106
1	2	undersample	0.6	100	5	63	0.1	0.6	0.7	0.7114216549295774	0.11654267130652876	0.46874999992675787	0.7816901408395657	3.1593926375517243	2.1471773206106266	0.6796171085213992
1	3	undersample	0.6	100	5	63	0.1	0.6	0.7	0.7497029049295774	0.10042241487307636	0.5624999999121094	0.7845070422479965	4.680672025607249	2.61029399604099	0.5576750378906589
1	1	undersample	0.6	100	5	63	0.1	0.6	1.0	0.723481514084507	0.09594751268202464	0.49999999992187505	0.8021126760506894	4.0533805621829115	2.5266902633088755	0.6233538114699853
1	2	undersample	0.6	100	5	63	0.1	0.6	1.0	0.7044894366197184	0.10890509748767013	0.49999999992187505	0.7838028168958888	3.6254069866048995	2.3127034756695326	0.6379155355413627
1	3	undersample	0.6	100	5	63	0.1	0.6	1.0	0.7388644366197183	0.0977592777673366	0.5156249999194337	0.7760563380227039	3.688983389043001	2.3024763118634084	0.6241492661128205
1	1	undersample	0.6	100	5	63	0.1	1.0	0.7	0.730974911971831	0.10169682117606614	0.48437499992431643	0.800704225346474	3.7741726215175504	2.4304327397912515	0.6439643720038106
1	2	undersample	0.6	100	5	63	0.1	1.0	0.7	0.7114216549295774	0.11654267130652876	0.46874999992675787	0.7816901408395657	3.1593926375517243	2.1471773206106266	0.6796171085213992
1	3	undersample	0.6	100	5	63	0.1	1.0	0.7	0.7497029049295774	0.10042241487307636	0.5624999999121094	0.7845070422479965	4.680672025607249	2.61029399604099	0.5576750378906589
1	1	undersample	0.6	100	5	63	0.1	1.0	1.0	0.723481514084507	0.09594751268202464	0.49999999992187505	0.8021126760506894	4.0533805621829115	2.5266902633088755	0.6233538114699853
1	2	undersample	0.6	100	5	63	0.1	1.0	1.0	0.7044894366197184	0.10890509748767013	0.49999999992187505	0.7838028168958888	3.6254069866048995	2.3127034756695326	0.6379155355413627
1	3	undersample	0.6	100	5	63	0.1	1.0	1.0	0.7388644366197183	0.0977592777673366	0.5156249999194337	0.7760563380227039	3.688983389043001	2.3024763118634084	0.6241492661128205
1	1	undersample	0.6	100	5	63	0.3	0.6	0.7	0.7223481514084508	0.09244856112268124	0.5156249999194337	0.7880281690085351	3.957453446857365	2.432516496095326	0.6146671058006925
1	2	undersample	0.6	100	5	63	0.3	0.6	0.7	0.6895906690140845	0.09757298954705715	0.48437499992431643	0.7753521126705961	3.242234102426531	2.1561519412490724	0.6650204274925856
1	3	undersample	0.6	100	5	63	0.3	0.6	0.7	0.711256602112676	0.09235260303710428	0.49999999992187505	0.763380281684765	3.226190331747028	2.1130951484136333	0.6549815413424349
1	1	undersample	0.6	100	5	63	0.3	0.6	1.0	0.7149097711267606	0.08454340851452183	0.49999999992187505	0.7838028168958888	3.6254069866048995	2.3127034756695326	0.6379155355413627
1	2	undersample	0.6	100	5	63	0.3	0.6	1.0	0.688875440140845	0.08291755599580103	0.48437499992431643	0.753521126755257	2.871861350537549	1.9651784913491055	0.6842873742016319
1	3	undersample	0.6	100	5	63	0.3	0.6	1.0	0.7291593309859155	0.09471529782928749	0.49999999992187505	0.7598591549242264	3.16422273460835	2.082111349874664	0.6580166735607975
1	1	undersample	0.6	100	5	63	0.3	1.0	0.7	0.7223481514084508	0.09244856112268124	0.5156249999194337	0.7880281690085351	3.957453446857365	2.432516496095326	0.6146671058006925
1	2	undersample	0.6	100	5	63	0.3	1.0	0.7	0.6895906690140845	0.09757298954705715	0.48437499992431643	0.7753521126705961	3.242234102426531	2.1561519412490724	0.6650204274925856
1	3	undersample	0.6	100	5	63	0.3	1.0	0.7	0.711256602112676	0.09235260303710428	0.49999999992187505	0.763380281684765	3.226190331747028	2.1130951484136333	0.6549815413424349
1	1	undersample	0.6	100	5	63	0.3	1.0	1.0	0.7149097711267606	0.08454340851452183	0.49999999992187505	0.7838028168958888	3.6254069866048995	2.3127034756695326	0.6379155355413627
1	2	undersample	0.6	100	5	63	0.3	1.0	1.0	0.688875440140845	0.08291755599580103	0.48437499992431643	0.753521126755257	2.871861350537549	1.9651784913491055	0.6842873742016319
1	3	undersample	0.6	100	5	63	0.3	1.0	1.0	0.7291593309859155	0.09471529782928749	0.49999999992187505	0.7598591549242264	3.16422273460835	2.082111349874664	0.6580166735607975
1	1	undersample	0.6	100	10	31	0.1	0.6	0.7	0.7241417253521127	0.09430199004539508	0.49999999992187505	0.7880281690085351	3.717607785338991	2.3588038750015277	0.6344950769491574
1	2	undersample	0.6	100	10	31	0.1	0.6	0.7	0.7044234154929577	0.11375088083418257	0.5156249999194337	0.7845070422479965	3.875395124834869	2.392769496370908	0.6174259347861756
1	3	undersample	0.6	100	10	31	0.1	0.6	0.7	0.7423635563380282	0.09485265721283291	0.5312499999169923	0.7795774647832425	4.008306510708831	2.410143660189459	0.6012872552703517
1	1	undersample	0.6	100	10	31	0.1	0.6	1.0	0.7270796654929577	0.08886971322974044	0.5468749999145508	0.7936619718253968	4.642226418676266	2.6503838301098184	0.5709294516580931
1	2	undersample	0.6	100	10	31	0.1	0.6	1.0	0.7085167253521126	0.09916131144705981	0.5312499999169923	0.7823943661916734	4.074864951737315	2.4413429294367597	0.5991224046939876
1	3	undersample	0.6	100	10	31	0.1	0.6	1.0	0.7440030809859155	0.10073255536915328	0.5156249999194337	0.7795774647832425	3.7649178821378535	2.3392570819485923	0.6213301637726825
1	1	undersample	0.6	100	10	31	0.1	1.0	0.7	0.7241417253521127	0.09430199004539508	0.49999999992187505	0.7880281690085351	3.717607785338991	2.3588038750015277	0.6344950769491574
1	2	undersample	0.6	100	10	31	0.1	1.0	0.7	0.7044234154929577	0.11375088083418257	0.5156249999194337	0.7845070422479965	3.875395124834869	2.392769496370908	0.6174259347861756
1	3	undersample	0.6	100	10	31	0.1	1.0	0.7	0.7423635563380282	0.09485265721283291	0.5312499999169923	0.7795774647832425	4.008306510708831	2.410143660189459	0.6012872552703517
1	1	undersample	0.6	100	10	31	0.1	1.0	1.0	0.7270796654929577	0.08886971322974044	0.5468749999145508	0.7936619718253968	4.642226418676266	2.6503838301098184	0.5709294516580931
1	2	undersample	0.6	100	10	31	0.1	1.0	1.0	0.7085167253521126	0.09916131144705981	0.5312499999169923	0.7823943661916734	4.074864951737315	2.4413429294367597	0.5991224046939876
1	3	undersample	0.6	100	10	31	0.1	1.0	1.0	0.7440030809859155	0.10073255536915328	0.5156249999194337	0.7795774647832425	3.7649178821378535	2.3392570819485923	0.6213301637726825
1	1	undersample	0.6	100	10	31	0.3	0.6	0.7	0.7146016725352113	0.08579794512479345	0.49999999992187505	0.7922535211211814	3.813559124854437	2.4067795447244937	0.6311111032481419
1	2	undersample	0.6	100	10	31	0.3	0.6	0.7	0.702431778169014	0.09864259140737902	0.49999999992187505	0.785915492952212	3.671052447841979	2.3355262062705116	0.6362007088547377
1	3	undersample	0.6	100	10	31	0.3	0.6	0.7	0.7357834507042254	0.09829144985952902	0.5156249999194337	0.7697183098537345	3.5581531337073926	2.2391054069512677	0.6292886470112983
1	1	undersample	0.6	100	10	31	0.3	0.6	1.0	0.7190030809859156	0.09489417799519013	0.48437499992431643	0.790845070416966	3.5519843107918274	2.315866892218535	0.6519924228444652
1	2	undersample	0.6	100	10	31	0.3	0.6	1.0	0.7021676936619718	0.0998226129179206	0.49999999992187505	0.7697183098537345	3.342507490933836	2.1712537279527444	0.6495882807793081
1	3	undersample	0.6	100	10	31	0.3	0.6	1.0	0.7194542253521127	0.09201959877680693	0.48437499992431643	0.768309859149519	3.115132952493346	2.090615410911028	0.6711159400392122
1	1	undersample	0.6	100	10	31	0.3	1.0	0.7	0.7146016725352113	0.08579794512479345	0.49999999992187505	0.7922535211211814	3.813559124854437	2.4067795447244937	0.6311111032481419
1	2	undersample	0.6	100	10	31	0.3	1.0	0.7	0.702431778169014	0.09864259140737902	0.49999999992187505	0.785915492952212	3.671052447841979	2.3355262062705116	0.6362007088547377
1	3	undersample	0.6	100	10	31	0.3	1.0	0.7	0.7357834507042254	0.09829144985952902	0.5156249999194337	0.7697183098537345	3.5581531337073926	2.2391054069512677	0.6292886470112983
1	1	undersample	0.6	100	10	31	0.3	1.0	1.0	0.7190030809859156	0.09489417799519013	0.48437499992431643	0.790845070416966	3.5519843107918274	2.315866892218535	0.6519924228444652
1	2	undersample	0.6	100	10	31	0.3	1.0	1.0	0.7021676936619718	0.0998226129179206	0.49999999992187505	0.7697183098537345	3.342507490933836	2.1712537279527444	0.6495882807793081
1	3	undersample	0.6	100	10	31	0.3	1.0	1.0	0.7194542253521127	0.09201959877680693	0.48437499992431643	0.768309859149519	3.115132952493346	2.090615410911028	0.6711159400392122
1	1	undersample	0.6	100	10	63	0.1	0.6	0.7	0.7241417253521127	0.09430199004539508	0.49999999992187505	0.7880281690085351	3.717607785338991	2.3588038750015277	0.6344950769491574
1	2	undersample	0.6	100	10	63	0.1	0.6	0.7	0.7044234154929577	0.11375088083418257	0.5156249999194337	0.7845070422479965	3.875395124834869	2.392769496370908	0.6174259347861756
1	3	undersample	0.6	100	10	63	0.1	0.6	0.7	0.7423635563380282	0.09485265721283291	0.5312499999169923	0.7795774647832425	4.008306510708831	2.410143660189459	0.6012872552703517
1	1	undersample	0.6	100	10	63	0.1	0.6	1.0	0.7270796654929577	0.08886971322974044	0.5468749999145508	0.7936619718253968	4.642226418676266	2.6503838301098184	0.5709294516580931
1	2	undersample	0.6	100	10	63	0.1	0.6	1.0	0.7085167253521126	0.09916131144705981	0.5312499999169923	0.7823943661916734	4.074864951737315	2.4413429294367597	0.5991224046939876
1	3	undersample	0.6	100	10	63	0.1	0.6	1.0	0.7440030809859155	0.10073255536915328	0.5156249999194337	0.7795774647832425	3.7649178821378535	2.3392570819485923	0.6213301637726825
1	1	undersample	0.6	100	10	63	0.1	1.0	0.7	0.7241417253521127	0.09430199004539508	0.49999999992187505	0.7880281690085351	3.717607785338991	2.3588038750015277	0.6344950769491574
1	2	undersample	0.6	100	10	63	0.1	1.0	0.7	0.7044234154929577	0.11375088083418257	0.5156249999194337	0.7845070422479965	3.875395124834869	2.392769496370908	0.6174259347861756
1	3	undersample	0.6	100	10	63	0.1	1.0	0.7	0.7423635563380282	0.09485265721283291	0.5312499999169923	0.7795774647832425	4.008306510708831	2.410143660189459	0.6012872552703517
1	1	undersample	0.6	100	10	63	0.1	1.0	1.0	0.7270796654929577	0.08886971322974044	0.5468749999145508	0.7936619718253968	4.642226418676266	2.6503838301098184	0.5709294516580931
1	2	undersample	0.6	100	10	63	0.1	1.0	1.0	0.7085167253521126	0.09916131144705981	0.5312499999169923	0.7823943661916734	4.074864951737315	2.4413429294367597	0.5991224046939876
1	3	undersample	0.6	100	10	63	0.1	1.0	1.0	0.7440030809859155	0.10073255536915328	0.5156249999194337	0.7795774647832425	3.7649178821378535	2.3392570819485923	0.6213301637726825
1	1	undersample	0.6	100	10	63	0.3	0.6	0.7	0.7146016725352113	0.08579794512479345	0.49999999992187505	0.7922535211211814	3.813559124854437	2.4067795447244937	0.6311111032481419
1	2	undersample	0.6	100	10	63	0.3	0.6	0.7	0.702431778169014	0.09864259140737902	0.49999999992187505	0.785915492952212	3.671052447841979	2.3355262062705116	0.6362007088547377
1	3	undersample	0.6	100	10	63	0.3	0.6	0.7	0.7357834507042254	0.09829144985952902	0.5156249999194337	0.7697183098537345	3.5581531337073926	2.2391054069512677	0.6292886470112983
1	1	undersample	0.6	100	10	63	0.3	0.6	1.0	0.7190030809859156	0.09489417799519013	0.48437499992431643	0.790845070416966	3.5519843107918274	2.315866892218535	0.6519924228444652
1	2	undersample	0.6	100	10	63	0.3	0.6	1.0	0.7021676936619718	0.0998226129179206	0.49999999992187505	0.7697183098537345	3.342507490933836	2.1712537279527444	0.6495882807793081
1	3	undersample	0.6	100	10	63	0.3	0.6	1.0	0.7194542253521127	0.09201959877680693	0.48437499992431643	0.768309859149519	3.115132952493346	2.090615410911028	0.6711159400392122
1	1	undersample	0.6	100	10	63	0.3	1.0	0.7	0.7146016725352113	0.08579794512479345	0.49999999992187505	0.7922535211211814	3.813559124854437	2.4067795447244937	0.6311111032481419
1	2	undersample	0.6	100	10	63	0.3	1.0	0.7	0.702431778169014	0.09864259140737902	0.49999999992187505	0.785915492952212	3.671052447841979	2.3355262062705116	0.6362007088547377
1	3	undersample	0.6	100	10	63	0.3	1.0	0.7	0.7357834507042254	0.09829144985952902	0.5156249999194337	0.7697183098537345	3.5581531337073926	2.2391054069512677	0.6292886470112983
1	1	undersample	0.6	100	10	63	0.3	1.0	1.0	0.7190030809859156	0.09489417799519013	0.48437499992431643	0.790845070416966	3.5519843107918274	2.315866892218535	0.6519924228444652
1	2	undersample	0.6	100	10	63	0.3	1.0	1.0	0.7021676936619718	0.0998226129179206	0.49999999992187505	0.7697183098537345	3.342507490933836	2.1712537279527444	0.6495882807793081
1	3	undersample	0.6	100	10	63	0.3	1.0	1.0	0.7194542253521127	0.09201959877680693	0.48437499992431643	0.768309859149519	3.115132952493346	2.090615410911028	0.6711159400392122
1	1	undersample	0.6	300	3	31	0.1	0.6	0.7	0.7314260563380283	0.09592929923181163	0.5468749999145508	0.7894366197127505	4.524852720017302	2.5971988728359032	0.5739852738405693
1	2	undersample	0.6	300	3	31	0.1	0.6	0.7	0.7047535211267606	0.09817675065061388	0.49999999992187505	0.7760563380227039	3.465408639961909	2.232704302413002	0.6442831134002878
1	3	undersample	0.6	300	3	31	0.1	0.6	0.7	0.7436179577464789	0.10197875554928296	0.5937499999072267	0.7739436619663808	5.003833917950717	2.6265575157346337	0.5249090015305666
1	1	undersample	0.6	300	3	31	0.1	0.6	1.0	0.7369608274647887	0.09542560687085382	0.49999999992187505	0.7880281690085351	3.717607785338991	2.3588038750015277	0.6344950769491574
1	2	undersample	0.6	300	3	31	0.1	0.6	1.0	0.7112015845070423	0.09100155441099889	0.49999999992187505	0.773239436614273	3.4099377280165277	2.204968846464147	0.6466302285371477
1	3	undersample	0.6	300	3	31	0.1	0.6	1.0	0.7300726232394366	0.09893283356969308	0.5156249999194337	0.7669014084453035	3.502290063856367	2.212046732500206	0.6316000837011264
1	1	undersample	0.6	300	3	31	0.1	1.0	0.7	0.7314260563380283	0.09592929923181163	0.5468749999145508	0.7894366197127505	4.524852720017302	2.5971988728359032	0.5739852738405693
1	2	undersample	0.6	300	3	31	0.1	1.0	0.7	0.7047535211267606	0.09817675065061388	0.49999999992187505	0.7760563380227039	3.465408639961909	2.232704302413002	0.6442831134002878
1	3	undersample	0.6	300	3	31	0.1	1.0	0.7	0.7436179577464789	0.10197875554928296	0.5937499999072267	0.7739436619663808	5.003833917950717	2.6265575157346337	0.5249090015305666
1	1	undersample	0.6	300	3	31	0.1	1.0	1.0	0.7369608274647887	0.09542560687085382	0.49999999992187505	0.7880281690085351	3.717607785338991	2.3588038750015277	0.6344950769491574
1	2	undersample	0.6	300	3	31	0.1	1.0	1.0	0.7112015845070423	0.09100155441099889	0.49999999992187505	0.773239436614273	3.4099377280165277	2.204968846464147	0.6466302285371477
1	3	undersample	0.6	300	3	31	0.1	1.0	1.0	0.7300726232394366	0.09893283356969308	0.5156249999194337	0.7669014084453035	3.502290063856367	2.212046732500206	0.6316000837011264
1	1	undersample	0.6	300	3	31	0.3	0.6	0.7	0.7063600352112677	0.0842128373257088	0.5312499999169923	0.7816901408395657	4.058064313001381	2.433467630025377	0.5996621546012214
1	2	undersample	0.6	300	3	31	0.3	0.6	0.7	0.6993287852112676	0.08326600212047545	0.5156249999194337	0.7746478873184884	3.6592740185894574	2.288085835553289	0.625284082945649
1	3	undersample	0.6	300	3	31	0.3	0.6	0.7	0.7210607394366197	0.09185538494228097	0.5312499999169923	0.7499999999947183	3.399999853704233	2.1249999146230785	0.624999991781745
1	1	undersample	0.6	300	3	31	0.3	0.6	1.0	0.7118177816901409	0.09001669082766214	0.5624999999121094	0.7802816901353502	4.56593383343151	2.560096036864923	0.5606949387791619
1	2	undersample	0.6	300	3	31	0.3	0.6	1.0	0.6982174295774648	0.08511916116945331	0.5312499999169923	0.7542253521073646	3.477936810134781	2.161532862957191	0.6214985913139854
1	3	undersample	0.6	300	3	31	0.3	0.6	1.0	0.7245928697183098	0.09326759138712387	0.48437499992431643	0.7528169014031493	2.861003073876845	1.9595796924551165	0.6849274933457964
1	1	undersample	0.6	300	3	31	0.3	1.0	0.7	0.7063600352112677	0.0842128373257088	0.5312499999169923	0.7816901408395657	4.058064313001381	2.433467630025377	0.5996621546012214
1	2	undersample	0.6	300	3	31	0.3	1.0	0.7	0.6993287852112676	0.08326600212047545	0.5156249999194337	0.7746478873184884	3.6592740185894574	2.288085835553289	0.625284082945649
1	3	undersample	0.6	300	3	31	0.3	1.0	0.7	0.7210607394366197	0.09185538494228097	0.5312499999169923	0.7499999999947183	3.399999853704233	2.1249999146230785	0.624999991781745
1	1	undersample	0.6	300	3	31	0.3	1.0	1.0	0.7118177816901409	0.09001669082766214	0.5624999999121094	0.7802816901353502	4.56593383343151	2.560096036864923	0.5606949387791619
1	2	undersample	0.6	300	3	31	0.3	1.0	1.0	0.6982174295774648	0.08511916116945331	0.5312499999169923	0.7542253521073646	3.477936810134781	2.161532862957191	0.6214985913139854
1	3	undersample	0.6	300	3	31	0.3	1.0	1.0	0.7245928697183098	0.09326759138712387	0.48437499992431643	0.7528169014031493	2.861003073876845	1.9595796924551165	0.6849274933457964
1	1	undersample	0.6	300	3	63	0.1	0.6	0.7	0.7314260563380283	0.09592929923181163	0.5468749999145508	0.7894366197127505	4.524852720017302	2.5971988728359032	0.5739852738405693
1	2	undersample	0.6	300	3	63	0.1	0.6	0.7	0.7047535211267606	0.09817675065061388	0.49999999992187505	0.7760563380227039	3.465408639961909	2.232704302413002	0.6442831134002878
1	3	undersample	0.6	300	3	63	0.1	0.6	0.7	0.7436179577464789	0.10197875554928296	0.5937499999072267	0.7739436619663808	5.003833917950717	2.6265575157346337	0.5249090015305666
1	1	undersample	0.6	300	3	63	0.1	0.6	1.0	0.7369608274647887	0.09542560687085382	0.49999999992187505	0.7880281690085351	3.717607785338991	2.3588038750015277	0.6344950769491574
1	2	undersample	0.6	300	3	63	0.1	0.6	1.0	0.7112015845070423	0.09100155441099889	0.49999999992187505	0.773239436614273	3.4099377280165277	2.204968846464147	0.6466302285371477
1	3	undersample	0.6	300	3	63	0.1	0.6	1.0	0.7300726232394366	0.09893283356969308	0.5156249999194337	0.7669014084453035	3.502290063856367	2.212046732500206	0.6316000837011264
1	1	undersample	0.6	300	3	63	0.1	1.0	0.7	0.7314260563380283	0.09592929923181163	0.5468749999145508	0.7894366197127505	4.524852720017302	2.5971988728359032	0.5739852738405693
1	2	undersample	0.6	300	3	63	0.1	1.0	0.7	0.7047535211267606	0.09817675065061388	0.49999999992187505	0.7760563380227039	3.465408639961909	2.232704302413002	0.6442831134002878
1	3	undersample	0.6	300	3	63	0.1	1.0	0.7	0.7436179577464789	0.10197875554928296	0.5937499999072267	0.7739436619663808	5.003833917950717	2.6265575157346337	0.5249090015305666
1	1	undersample	0.6	300	3	63	0.1	1.0	1.0	0.7369608274647887	0.09542560687085382	0.49999999992187505	0.7880281690085351	3.717607785338991	2.3588038750015277	0.6344950769491574
1	2	undersample	0.6	300	3	63	0.1	1.0	1.0	0.7112015845070423	0.09100155441099889	0.49999999992187505	0.773239436614273	3.4099377280165277	2.204968846464147	0.6466302285371477
1	3	undersample	0.6	300	3	63	0.1	1.0	1.0	0.7300726232394366	0.09893283356969308	0.5156249999194337	0.7669014084453035	3.502290063856367	2.212046732500206	0.6316000837011264
1	1	undersample	0.6	300	3	63	0.3	0.6	0.7	0.7063600352112677	0.0842128373257088	0.5312499999169923	0.7816901408395657	4.058064313001381	2.433467630025377	0.5996621546012214
1	2	undersample	0.6	300	3	63	0.3	0.6	0.7	0.6993287852112676	0.08326600212047545	0.5156249999194337	0.7746478873184884	3.6592740185894574	2.288085835553289	0.625284082945649
1	3	undersample	0.6	300	3	63	0.3	0.6	0.7	0.7210607394366197	0.09185538494228097	0.5312499999169923	0.7499999999947183	3.399999853704233	2.1249999146230785	0.624999991781745
1	1	undersample	0.6	300	3	63	0.3	0.6	1.0	0.7118177816901409	0.09001669082766214	0.5624999999121094	0.7802816901353502	4.56593383343151	2.560096036864923	0.5606949387791619
1	2	undersample	0.6	300	3	63	0.3	0.6	1.0	0.6982174295774648	0.08511916116945331	0.5312499999169923	0.7542253521073646	3.477936810134781	2.161532862957191	0.6214985913139854
1	3	undersample	0.6	300	3	63	0.3	0.6	1.0	0.7245928697183098	0.09326759138712387	0.48437499992431643	0.7528169014031493	2.861003073876845	1.9595796924551165	0.6849274933457964
1	1	undersample	0.6	300	3	63	0.3	1.0	0.7	0.7063600352112677	0.0842128373257088	0.5312499999169923	0.7816901408395657	4.058064313001381	2.433467630025377	0.5996621546012214
1	2	undersample	0.6	300	3	63	0.3	1.0	0.7	0.6993287852112676	0.08326600212047545	0.5156249999194337	0.7746478873184884	3.6592740185894574	2.288085835553289	0.625284082945649
1	3	undersample	0.6	300	3	63	0.3	1.0	0.7	0.7210607394366197	0.09185538494228097	0.5312499999169923	0.7499999999947183	3.399999853704233	2.1249999146230785	0.624999991781745
1	1	undersample	0.6	300	3	63	0.3	1.0	1.0	0.7118177816901409	0.09001669082766214	0.5624999999121094	0.7802816901353502	4.56593383343151	2.560096036864923	0.5606949387791619
1	2	undersample	0.6	300	3	63	0.3	1.0	1.0	0.6982174295774648	0.08511916116945331	0.5312499999169923	0.7542253521073646	3.477936810134781	2.161532862957191	0.6214985913139854
1	3	undersample	0.6	300	3	63	0.3	1.0	1.0	0.7245928697183098	0.09326759138712387	0.48437499992431643	0.7528169014031493	2.861003073876845	1.9595796924551165	0.6849274933457964
1	1	undersample	0.6	300	5	31	0.1	0.6	0.7	0.7260013204225352	0.09160001238902685	0.49999999992187505	0.7985915492901509	3.9650347531133763	2.482517358802417	0.6261022850311154
1	2	undersample	0.6	300	5	31	0.1	0.6	0.7	0.7069212147887324	0.10374172225314186	0.5312499999169923	0.7809859154874579	4.041371716953235	2.4256429756239712	0.6002028779077344
1	3	undersample	0.6	300	5	31	0.1	0.6	0.7	0.7340118838028168	0.09452625752256669	0.49999999992187505	0.7697183098537345	3.342507490933836	2.1712537279527444	0.6495882807793081
1	1	undersample	0.6	300	5	31	0.1	0.6	1.0	0.714249559859155	0.09245579067425247	0.46874999992675787	0.7964788732338277	3.4530834763892595	2.3032005784505323	0.6669982233757218
1	2	undersample	0.6	300	5	31	0.1	0.6	1.0	0.7031910211267606	0.09398668339864988	0.5468749999145508	0.7704225352058421	4.050137313703458	2.382093454093813	0.5881512721884103
1	3	undersample	0.6	300	5	31	0.1	0.6	1.0	0.7329775528169015	0.0956075480485792	0.48437499992431643	0.7605633802763341	2.9839570888544413	2.0229778563260523	0.6779513800793678
1	1	undersample	0.6	300	5	31	0.1	1.0	0.7	0.7260013204225352	0.09160001238902685	0.49999999992187505	0.7985915492901509	3.9650347531133763	2.482517358802417	0.6261022850311154
1	2	undersample	0.6	300	5	31	0.1	1.0	0.7	0.7069212147887324	0.10374172225314186	0.5312499999169923	0.7809859154874579	4.041371716953235	2.4256429756239712	0.6002028779077344
1	3	undersample	0.6	300	5	31	0.1	1.0	0.7	0.7340118838028168	0.09452625752256669	0.49999999992187505	0.7697183098537345	3.342507490933836	2.1712537279527444	0.6495882807793081
1	1	undersample	0.6	300	5	31	0.1	1.0	1.0	0.714249559859155	0.09245579067425247	0.46874999992675787	0.7964788732338277	3.4530834763892595	2.3032005784505323	0.6669982233757218
1	2	undersample	0.6	300	5	31	0.1	1.0	1.0	0.7031910211267606	0.09398668339864988	0.5468749999145508	0.7704225352058421	4.050137313703458	2.382093454093813	0.5881512721884103
1	3	undersample	0.6	300	5	31	0.1	1.0	1.0	0.7329775528169015	0.0956075480485792	0.48437499992431643	0.7605633802763341	2.9839570888544413	2.0229778563260523	0.6779513800793678
1	1	undersample	0.6	300	5	31	0.3	0.6	0.7	0.7247909330985917	0.09410437335713738	0.578124999909668	0.7852112676001042	5.009714367964552	2.6915982348521283	0.5372757780297525
1	2	undersample	0.6	300	5	31	0.3	0.6	0.7	0.6852882922535212	0.0928201243426599	0.48437499992431643	0.7774647887269193	3.2819331007670822	2.1766217372391714	0.6632133067889474
1	3	undersample	0.6	300	5	31	0.3	0.6	0.7	0.7155149647887324	0.08830359507709526	0.5468749999145508	0.753521126755257	3.6896550089501545	2.2187499095876997	0.601343450081114
1	1	undersample	0.6	300	5	31	0.3	0.6	1.0	0.7170114436619719	0.09243951992275712	0.5156249999194337	0.7802816901353502	3.7803968364858958	2.346754700459513	0.6207693964840455
1	2	undersample	0.6	300	5	31	0.3	0.6	1.0	0.6872579225352112	0.085660753386773	0.46874999992675787	0.7697183098537345	2.9492713182547856	2.035550369955698	0.6901875483153275
1	3	undersample	0.6	300	5	31	0.3	0.6	1.0	0.7191351232394366	0.09168186916616232	0.5468749999145508	0.7598591549242264	3.818889501158721	2.2773092889254136	0.5963276104337507
1	1	undersample	0.6	300	5	31	0.3	1.0	0.7	0.7247909330985917	0.09410437335713738	0.578124999909668	0.7852112676001042	5.009714367964552	2.6915982348521283	0.5372757780297525
1	2	undersample	0.6	300	5	31	0.3	1.0	0.7	0.6852882922535212	0.0928201243426599	0.48437499992431643	0.7774647887269193	3.2819331007670822	2.1766217372391714	0.6632133067889474
1	3	undersample	0.6	300	5	31	0.3	1.0	0.7	0.7155149647887324	0.08830359507709526	0.5468749999145508	0.753521126755257	3.6896550089501545	2.2187499095876997	0.601343450081114
1	1	undersample	0.6	300	5	31	0.3	1.0	1.0	0.7170114436619719	0.09243951992275712	0.5156249999194337	0.7802816901353502	3.7803968364858958	2.346754700459513	0.6207693964840455
1	2	undersample	0.6	300	5	31	0.3	1.0	1.0	0.6872579225352112	0.085660753386773	0.46874999992675787	0.7697183098537345	2.9492713182547856	2.035550369955698	0.6901875483153275
1	3	undersample	0.6	300	5	31	0.3	1.0	1.0	0.7191351232394366	0.09168186916616232	0.5468749999145508	0.7598591549242264	3.818889501158721	2.2773092889254136	0.5963276104337507
1	1	undersample	0.6	300	5	63	0.1	0.6	0.7	0.7260013204225352	0.09160001238902685	0.49999999992187505	0.7985915492901509	3.9650347531133763	2.482517358802417	0.6261022850311154
1	2	undersample	0.6	300	5	63	0.1	0.6	0.7	0.7069212147887324	0.10374172225314186	0.5312499999169923	0.7809859154874579	4.041371716953235	2.4256429756239712	0.6002028779077344
1	3	undersample	0.6	300	5	63	0.1	0.6	0.7	0.7340118838028168	0.09452625752256669	0.49999999992187505	0.7697183098537345	3.342507490933836	2.1712537279527444	0.6495882807793081
1	1	undersample	0.6	300	5	63	0.1	0.6	1.0	0.714249559859155	0.09245579067425247	0.46874999992675787	0.7964788732338277	3.4530834763892595	2.3032005784505323	0.6669982233757218
1	2	undersample	0.6	300	5	63	0.1	0.6	1.0	0.7031910211267606	0.09398668339864988	0.5468749999145508	0.7704225352058421	4.050137313703458	2.382093454093813	0.5881512721884103
1	3	undersample	0.6	300	5	63	0.1	0.6	1.0	0.7329775528169015	0.0956075480485792	0.48437499992431643	0.7605633802763341	2.9839570888544413	2.0229778563260523	0.6779513800793678
1	1	undersample	0.6	300	5	63	0.1	1.0	0.7	0.7260013204225352	0.09160001238902685	0.49999999992187505	0.7985915492901509	3.9650347531133763	2.482517358802417	0.6261022850311154
1	2	undersample	0.6	300	5	63	0.1	1.0	0.7	0.7069212147887324	0.10374172225314186	0.5312499999169923	0.7809859154874579	4.041371716953235	2.4256429756239712	0.6002028779077344
1	3	undersample	0.6	300	5	63	0.1	1.0	0.7	0.7340118838028168	0.09452625752256669	0.49999999992187505	0.7697183098537345	3.342507490933836	2.1712537279527444	0.6495882807793081
1	1	undersample	0.6	300	5	63	0.1	1.0	1.0	0.714249559859155	0.09245579067425247	0.46874999992675787	0.7964788732338277	3.4530834763892595	2.3032005784505323	0.6669982233757218
1	2	undersample	0.6	300	5	63	0.1	1.0	1.0	0.7031910211267606	0.09398668339864988	0.5468749999145508	0.7704225352058421	4.050137313703458	2.382093454093813	0.5881512721884103
1	3	undersample	0.6	300	5	63	0.1	1.0	1.0	0.7329775528169015	0.0956075480485792	0.48437499992431643	0.7605633802763341	2.9839570888544413	2.0229778563260523	0.6779513800793678
1	1	undersample	0.6	300	5	63	0.3	0.6	0.7	0.7247909330985917	0.09410437335713738	0.578124999909668	0.7852112676001042	5.009714367964552	2.6915982348521283	0.5372757780297525
1	2	undersample	0.6	300	5	63	0.3	0.6	0.7	0.6852882922535212	0.0928201243426599	0.48437499992431643	0.7774647887269193	3.2819331007670822	2.1766217372391714	0.6632133067889474
1	3	undersample	0.6	300	5	63	0.3	0.6	0.7	0.7155149647887324	0.08830359507709526	0.5468749999145508	0.753521126755257	3.6896550089501545	2.2187499095876997	0.601343450081114
1	1	undersample	0.6	300	5	63	0.3	0.6	1.0	0.7170114436619719	0.09243951992275712	0.5156249999194337	0.7802816901353502	3.7803968364858958	2.346754700459513	0.6207693964840455
1	2	undersample	0.6	300	5	63	0.3	0.6	1.0	0.6872579225352112	0.085660753386773	0.46874999992675787	0.7697183098537345	2.9492713182547856	2.035550369955698	0.6901875483153275
1	3	undersample	0.6	300	5	63	0.3	0.6	1.0	0.7191351232394366	0.09168186916616232	0.5468749999145508	0.7598591549242264	3.818889501158721	2.2773092889254136	0.5963276104337507
1	1	undersample	0.6	300	5	63	0.3	1.0	0.7	0.7247909330985917	0.09410437335713738	0.578124999909668	0.7852112676001042	5.009714367964552	2.6915982348521283	0.5372757780297525
1	2	undersample	0.6	300	5	63	0.3	1.0	0.7	0.6852882922535212	0.0928201243426599	0.48437499992431643	0.7774647887269193	3.2819331007670822	2.1766217372391714	0.6632133067889474
1	3	undersample	0.6	300	5	63	0.3	1.0	0.7	0.7155149647887324	0.08830359507709526	0.5468749999145508	0.753521126755257	3.6896550089501545	2.2187499095876997	0.601343450081114
1	1	undersample	0.6	300	5	63	0.3	1.0	1.0	0.7170114436619719	0.09243951992275712	0.5156249999194337	0.7802816901353502	3.7803968364858958	2.346754700459513	0.6207693964840455
1	2	undersample	0.6	300	5	63	0.3	1.0	1.0	0.6872579225352112	0.085660753386773	0.46874999992675787	0.7697183098537345	2.9492713182547856	2.035550369955698	0.6901875483153275
1	3	undersample	0.6	300	5	63	0.3	1.0	1.0	0.7191351232394366	0.09168186916616232	0.5468749999145508	0.7598591549242264	3.818889501158721	2.2773092889254136	0.5963276104337507
1	1	undersample	0.6	300	10	31	0.1	0.6	0.7	0.7171654929577465	0.09257302320665817	0.48437499992431643	0.7922535211211814	3.582434331162757	2.331567683951853	0.6508333252184831
1	2	undersample	0.6	300	10	31	0.1	0.6	0.7	0.7076694542253521	0.09888797414249616	0.48437499992431643	0.7753521126705961	3.242234102426531	2.1561519412490724	0.6650204274925856
1	3	undersample	0.6	300	10	31	0.1	0.6	0.7	0.7315691021126761	0.09445315194663587	0.49999999992187505	0.7654929577410882	3.2642641166165256	2.13213204083023	0.6531738646190142
1	1	undersample	0.6	300	10	31	0.1	0.6	1.0	0.7181007922535212	0.09279925339072459	0.5156249999194337	0.7901408450648583	4.008010184790844	2.457004916029237	0.6130236108861965
1	2	undersample	0.6	300	10	31	0.1	0.6	1.0	0.7048635563380282	0.09512664360645108	0.49999999992187505	0.778169014079027	3.5079363390773888	2.2539681519529378	0.6425339284995073
1	3	undersample	0.6	300	10	31	0.1	0.6	1.0	0.7326364436619718	0.09919676238787875	0.5468749999145508	0.7690140845016267	4.0180822307994495	2.3675684946371423	0.5892284723066161
1	1	undersample	0.6	300	10	31	0.1	1.0	0.7	0.7171654929577465	0.09257302320665817	0.48437499992431643	0.7922535211211814	3.582434331162757	2.331567683951853	0.6508333252184831
1	2	undersample	0.6	300	10	31	0.1	1.0	0.7	0.7076694542253521	0.09888797414249616	0.48437499992431643	0.7753521126705961	3.242234102426531	2.1561519412490724	0.6650204274925856
1	3	undersample	0.6	300	10	31	0.1	1.0	0.7	0.7315691021126761	0.09445315194663587	0.49999999992187505	0.7654929577410882	3.2642641166165256	2.13213204083023	0.6531738646190142
1	1	undersample	0.6	300	10	31	0.1	1.0	1.0	0.7181007922535212	0.09279925339072459	0.5156249999194337	0.7901408450648583	4.008010184790844	2.457004916029237	0.6130236108861965
1	2	undersample	0.6	300	10	31	0.1	1.0	1.0	0.7048635563380282	0.09512664360645108	0.49999999992187505	0.778169014079027	3.5079363390773888	2.2539681519529378	0.6425339284995073
1	3	undersample	0.6	300	10	31	0.1	1.0	1.0	0.7326364436619718	0.09919676238787875	0.5468749999145508	0.7690140845016267	4.0180822307994495	2.3675684946371423	0.5892284723066161
1	1	undersample	0.6	300	10	31	0.3	0.6	0.7	0.7207856514084507	0.091610101406765	0.5624999999121094	0.7880281690085351	4.779781427317883	2.6536543593767186	0.5551831923552978
1	2	undersample	0.6	300	10	31	0.3	0.6	0.7	0.7011003521126761	0.09515236567323512	0.5156249999194337	0.7866197183043196	3.9243051346103592	2.416460282352646	0.6157676735679023
1	3	undersample	0.6	300	10	31	0.3	0.6	0.7	0.7351342429577464	0.0975782501001139	0.5624999999121094	0.7718309859100576	4.349206136526629	2.4652776692877314	0.5668339343796877
1	1	undersample	0.6	300	10	31	0.3	0.6	1.0	0.7047205105633803	0.08937337573828309	0.48437499992431643	0.790845070416966	3.5519843107918274	2.315866892218535	0.6519924228444652
1	2	undersample	0.6	300	10	31	0.3	0.6	1.0	0.6993177816901409	0.0972712215187095	0.48437499992431643	0.778169014079027	3.2953341382944052	2.183531647204408	0.6626131137588421
1	3	undersample	0.6	300	10	31	0.3	0.6	1.0	0.7199603873239437	0.09825387990363338	0.5468749999145508	0.7619718309805495	3.863497067436606	2.2975220924152135	0.594674206729663
1	1	undersample	0.6	300	10	31	0.3	1.0	0.7	0.7207856514084507	0.091610101406765	0.5624999999121094	0.7880281690085351	4.779781427317883	2.6536543593767186	0.5551831923552978
1	2	undersample	0.6	300	10	31	0.3	1.0	0.7	0.7011003521126761	0.09515236567323512	0.5156249999194337	0.7866197183043196	3.9243051346103592	2.416460282352646	0.6157676735679023
1	3	undersample	0.6	300	10	31	0.3	1.0	0.7	0.7351342429577464	0.0975782501001139	0.5624999999121094	0.7718309859100576	4.349206136526629	2.4652776692877314	0.5668339343796877
1	1	undersample	0.6	300	10	31	0.3	1.0	1.0	0.7047205105633803	0.08937337573828309	0.48437499992431643	0.790845070416966	3.5519843107918274	2.315866892218535	0.6519924228444652
1	2	undersample	0.6	300	10	31	0.3	1.0	1.0	0.6993177816901409	0.0972712215187095	0.48437499992431643	0.778169014079027	3.2953341382944052	2.183531647204408	0.6626131137588421
1	3	undersample	0.6	300	10	31	0.3	1.0	1.0	0.7199603873239437	0.09825387990363338	0.5468749999145508	0.7619718309805495	3.863497067436606	2.2975220924152135	0.594674206729663
1	1	undersample	0.6	300	10	63	0.1	0.6	0.7	0.7171654929577465	0.09257302320665817	0.48437499992431643	0.7922535211211814	3.582434331162757	2.331567683951853	0.6508333252184831
1	2	undersample	0.6	300	10	63	0.1	0.6	0.7	0.7076694542253521	0.09888797414249616	0.48437499992431643	0.7753521126705961	3.242234102426531	2.1561519412490724	0.6650204274925856
1	3	undersample	0.6	300	10	63	0.1	0.6	0.7	0.7315691021126761	0.09445315194663587	0.49999999992187505	0.7654929577410882	3.2642641166165256	2.13213204083023	0.6531738646190142
1	1	undersample	0.6	300	10	63	0.1	0.6	1.0	0.7181007922535212	0.09279925339072459	0.5156249999194337	0.7901408450648583	4.008010184790844	2.457004916029237	0.6130236108861965
1	2	undersample	0.6	300	10	63	0.1	0.6	1.0	0.7048635563380282	0.09512664360645108	0.49999999992187505	0.778169014079027	3.5079363390773888	2.2539681519529378	0.6425339284995073
1	3	undersample	0.6	300	10	63	0.1	0.6	1.0	0.7326364436619718	0.09919676238787875	0.5468749999145508	0.7690140845016267	4.0180822307994495	2.3675684946371423	0.5892284723066161
1	1	undersample	0.6	300	10	63	0.1	1.0	0.7	0.7171654929577465	0.09257302320665817	0.48437499992431643	0.7922535211211814	3.582434331162757	2.331567683951853	0.6508333252184831
1	2	undersample	0.6	300	10	63	0.1	1.0	0.7	0.7076694542253521	0.09888797414249616	0.48437499992431643	0.7753521126705961	3.242234102426531	2.1561519412490724	0.6650204274925856
1	3	undersample	0.6	300	10	63	0.1	1.0	0.7	0.7315691021126761	0.09445315194663587	0.49999999992187505	0.7654929577410882	3.2642641166165256	2.13213204083023	0.6531738646190142
1	1	undersample	0.6	300	10	63	0.1	1.0	1.0	0.7181007922535212	0.09279925339072459	0.5156249999194337	0.7901408450648583	4.008010184790844	2.457004916029237	0.6130236108861965
1	2	undersample	0.6	300	10	63	0.1	1.0	1.0	0.7048635563380282	0.09512664360645108	0.49999999992187505	0.778169014079027	3.5079363390773888	2.2539681519529378	0.6425339284995073
1	3	undersample	0.6	300	10	63	0.1	1.0	1.0	0.7326364436619718	0.09919676238787875	0.5468749999145508	0.7690140845016267	4.0180822307994495	2.3675684946371423	0.5892284723066161
1	1	undersample	0.6	300	10	63	0.3	0.6	0.7	0.7207856514084507	0.091610101406765	0.5624999999121094	0.7880281690085351	4.779781427317883	2.6536543593767186	0.5551831923552978
1	2	undersample	0.6	300	10	63	0.3	0.6	0.7	0.7011003521126761	0.09515236567323512	0.5156249999194337	0.7866197183043196	3.9243051346103592	2.416460282352646	0.6157676735679023
1	3	undersample	0.6	300	10	63	0.3	0.6	0.7	0.7351342429577464	0.0975782501001139	0.5624999999121094	0.7718309859100576	4.349206136526629	2.4652776692877314	0.5668339343796877
1	1	undersample	0.6	300	10	63	0.3	0.6	1.0	0.7047205105633803	0.08937337573828309	0.48437499992431643	0.790845070416966	3.5519843107918274	2.315866892218535	0.6519924228444652
1	2	undersample	0.6	300	10	63	0.3	0.6	1.0	0.6993177816901409	0.0972712215187095	0.48437499992431643	0.778169014079027	3.2953341382944052	2.183531647204408	0.6626131137588421
1	3	undersample	0.6	300	10	63	0.3	0.6	1.0	0.7199603873239437	0.09825387990363338	0.5468749999145508	0.7619718309805495	3.863497067436606	2.2975220924152135	0.594674206729663
1	1	undersample	0.6	300	10	63	0.3	1.0	0.7	0.7207856514084507	0.091610101406765	0.5624999999121094	0.7880281690085351	4.779781427317883	2.6536543593767186	0.5551831923552978
1	2	undersample	0.6	300	10	63	0.3	1.0	0.7	0.7011003521126761	0.09515236567323512	0.5156249999194337	0.7866197183043196	3.9243051346103592	2.416460282352646	0.6157676735679023
1	3	undersample	0.6	300	10	63	0.3	1.0	0.7	0.7351342429577464	0.0975782501001139	0.5624999999121094	0.7718309859100576	4.349206136526629	2.4652776692877314	0.5668339343796877
1	1	undersample	0.6	300	10	63	0.3	1.0	1.0	0.7047205105633803	0.08937337573828309	0.48437499992431643	0.790845070416966	3.5519843107918274	2.315866892218535	0.6519924228444652
1	2	undersample	0.6	300	10	63	0.3	1.0	1.0	0.6993177816901409	0.0972712215187095	0.48437499992431643	0.778169014079027	3.2953341382944052	2.183531647204408	0.6626131137588421
1	3	undersample	0.6	300	10	63	0.3	1.0	1.0	0.7199603873239437	0.09825387990363338	0.5468749999145508	0.7619718309805495	3.863497067436606	2.2975220924152135	0.594674206729663
1	1	undersample	0.6	500	3	31	0.1	0.6	0.7	0.7238446302816902	0.09303503253105395	0.5156249999194337	0.7838028168958888	3.8593042095566776	2.3849754592842056	0.6179806750619247
1	2	undersample	0.6	500	3	31	0.1	0.6	0.7	0.7129731514084506	0.09208259025495279	0.5468749999145508	0.7704225352058421	4.050137313703458	2.382093454093813	0.5881512721884103
1	3	undersample	0.6	500	3	31	0.1	0.6	0.7	0.7276408450704226	0.09554091752517471	0.5937499999072267	0.7612676056284419	4.660539826657752	2.487094290656607	0.5336493918205173
1	1	undersample	0.6	500	3	31	0.1	0.6	1.0	0.7342429577464789	0.09269134933741945	0.578124999909668	0.7774647887269193	4.787622822389176	2.597903363801592	0.5426290692274975
1	2	undersample	0.6	500	3	31	0.1	0.6	1.0	0.7073173415492957	0.0887897161567167	0.5468749999145508	0.7697183098537345	4.03406075836541	2.374808764948314	0.5886893794752789
1	3	undersample	0.6	500	3	31	0.1	0.6	1.0	0.7242957746478873	0.09334241703512611	0.5156249999194337	0.7563380281636878	3.3043071460162072	2.1161487567060067	0.6404213138037851
1	1	undersample	0.6	500	3	31	0.1	1.0	0.7	0.7238446302816902	0.09303503253105395	0.5156249999194337	0.7838028168958888	3.8593042095566776	2.3849754592842056	0.6179806750619247
1	2	undersample	0.6	500	3	31	0.1	1.0	0.7	0.7129731514084506	0.09208259025495279	0.5468749999145508	0.7704225352058421	4.050137313703458	2.382093454093813	0.5881512721884103
1	3	undersample	0.6	500	3	31	0.1	1.0	0.7	0.7276408450704226	0.09554091752517471	0.5937499999072267	0.7612676056284419	4.660539826657752	2.487094290656607	0.5336493918205173
1	1	undersample	0.6	500	3	31	0.1	1.0	1.0	0.7342429577464789	0.09269134933741945	0.578124999909668	0.7774647887269193	4.787622822389176	2.597903363801592	0.5426290692274975
1	2	undersample	0.6	500	3	31	0.1	1.0	1.0	0.7073173415492957	0.0887897161567167	0.5468749999145508	0.7697183098537345	4.03406075836541	2.374808764948314	0.5886893794752789
1	3	undersample	0.6	500	3	31	0.1	1.0	1.0	0.7242957746478873	0.09334241703512611	0.5156249999194337	0.7563380281636878	3.3043071460162072	2.1161487567060067	0.6404213138037851
1	1	undersample	0.6	500	3	31	0.3	0.6	0.7	0.699361795774648	0.08295086538477417	0.5312499999169923	0.7739436619663808	3.8801659604659875	2.350077777236251	0.6056642325042095
1	2	undersample	0.6	500	3	31	0.3	0.6	0.7	0.692649647887324	0.08130454943022988	0.5156249999194337	0.7661971830931958	3.4885346242076096	2.2053839414224288	0.6321805984763634
1	3	undersample	0.6	500	3	31	0.3	0.6	0.7	0.7090889084507043	0.08742053682140327	0.5312499999169923	0.7492957746426107	3.3872657723293487	2.119030813977567	0.6255873977812193
1	1	undersample	0.6	500	3	31	0.3	0.6	1.0	0.7089128521126761	0.08522827848700505	0.5468749999145508	0.7725352112621653	4.098964251096379	2.4042181601244303	0.5865428366426261
1	2	undersample	0.6	500	3	31	0.3	0.6	1.0	0.6962588028169014	0.08422975832644	0.49999999992187505	0.7556338028115801	3.092218886767597	2.046109425990916	0.6616961702887714
1	3	undersample	0.6	500	3	31	0.3	0.6	1.0	0.7096170774647887	0.0870761549041198	0.49999999992187505	0.7492957746426107	2.988763919809413	1.9943819425671219	0.6672932242860653
1	1	undersample	0.6	500	3	31	0.3	1.0	0.7	0.699361795774648	0.08295086538477417	0.5312499999169923	0.7739436619663808	3.8801659604659875	2.350077777236251	0.6056642325042095
1	2	undersample	0.6	500	3	31	0.3	1.0	0.7	0.692649647887324	0.08130454943022988	0.5156249999194337	0.7661971830931958	3.4885346242076096	2.2053839414224288	0.6321805984763634
1	3	undersample	0.6	500	3	31	0.3	1.0	0.7	0.7090889084507043	0.08742053682140327	0.5312499999169923	0.7492957746426107	3.3872657723293487	2.119030813977567	0.6255873977812193
1	1	undersample	0.6	500	3	31	0.3	1.0	1.0	0.7089128521126761	0.08522827848700505	0.5468749999145508	0.7725352112621653	4.098964251096379	2.4042181601244303	0.5865428366426261
1	2	undersample	0.6	500	3	31	0.3	1.0	1.0	0.6962588028169014	0.08422975832644	0.49999999992187505	0.7556338028115801	3.092218886767597	2.046109425990916	0.6616961702887714
1	3	undersample	0.6	500	3	31	0.3	1.0	1.0	0.7096170774647887	0.0870761549041198	0.49999999992187505	0.7492957746426107	2.988763919809413	1.9943819425671219	0.6672932242860653
1	1	undersample	0.6	500	3	63	0.1	0.6	0.7	0.7238446302816902	0.09303503253105395	0.5156249999194337	0.7838028168958888	3.8593042095566776	2.3849754592842056	0.6179806750619247
1	2	undersample	0.6	500	3	63	0.1	0.6	0.7	0.7129731514084506	0.09208259025495279	0.5468749999145508	0.7704225352058421	4.050137313703458	2.382093454093813	0.5881512721884103
1	3	undersample	0.6	500	3	63	0.1	0.6	0.7	0.7276408450704226	0.09554091752517471	0.5937499999072267	0.7612676056284419	4.660539826657752	2.487094290656607	0.5336493918205173
1	1	undersample	0.6	500	3	63	0.1	0.6	1.0	0.7342429577464789	0.09269134933741945	0.578124999909668	0.7774647887269193	4.787622822389176	2.597903363801592	0.5426290692274975
1	2	undersample	0.6	500	3	63	0.1	0.6	1.0	0.7073173415492957	0.0887897161567167	0.5468749999145508	0.7697183098537345	4.03406075836541	2.374808764948314	0.5886893794752789
1	3	undersample	0.6	500	3	63	0.1	0.6	1.0	0.7242957746478873	0.09334241703512611	0.5156249999194337	0.7563380281636878	3.3043071460162072	2.1161487567060067	0.6404213138037851
1	1	undersample	0.6	500	3	63	0.1	1.0	0.7	0.7238446302816902	0.09303503253105395	0.5156249999194337	0.7838028168958888	3.8593042095566776	2.3849754592842056	0.6179806750619247
1	2	undersample	0.6	500	3	63	0.1	1.0	0.7	0.7129731514084506	0.09208259025495279	0.5468749999145508	0.7704225352058421	4.050137313703458	2.382093454093813	0.5881512721884103
1	3	undersample	0.6	500	3	63	0.1	1.0	0.7	0.7276408450704226	0.09554091752517471	0.5937499999072267	0.7612676056284419	4.660539826657752	2.487094290656607	0.5336493918205173
1	1	undersample	0.6	500	3	63	0.1	1.0	1.0	0.7342429577464789	0.09269134933741945	0.578124999909668	0.7774647887269193	4.787622822389176	2.597903363801592	0.5426290692274975
1	2	undersample	0.6	500	3	63	0.1	1.0	1.0	0.7073173415492957	0.0887897161567167	0.5468749999145508	0.7697183098537345	4.03406075836541	2.374808764948314	0.5886893794752789
1	3	undersample	0.6	500	3	63	0.1	1.0	1.0	0.7242957746478873	0.09334241703512611	0.5156249999194337	0.7563380281636878	3.3043071460162072	2.1161487567060067	0.6404213138037851
1	1	undersample	0.6	500	3	63	0.3	0.6	0.7	0.699361795774648	0.08295086538477417	0.5312499999169923	0.7739436619663808	3.8801659604659875	2.350077777236251	0.6056642325042095
1	2	undersample	0.6	500	3	63	0.3	0.6	0.7	0.692649647887324	0.08130454943022988	0.5156249999194337	0.7661971830931958	3.4885346242076096	2.2053839414224288	0.6321805984763634
1	3	undersample	0.6	500	3	63	0.3	0.6	0.7	0.7090889084507043	0.08742053682140327	0.5312499999169923	0.7492957746426107	3.3872657723293487	2.119030813977567	0.6255873977812193
1	1	undersample	0.6	500	3	63	0.3	0.6	1.0	0.7089128521126761	0.08522827848700505	0.5468749999145508	0.7725352112621653	4.098964251096379	2.4042181601244303	0.5865428366426261
1	2	undersample	0.6	500	3	63	0.3	0.6	1.0	0.6962588028169014	0.08422975832644	0.49999999992187505	0.7556338028115801	3.092218886767597	2.046109425990916	0.6616961702887714
1	3	undersample	0.6	500	3	63	0.3	0.6	1.0	0.7096170774647887	0.0870761549041198	0.49999999992187505	0.7492957746426107	2.988763919809413	1.9943819425671219	0.6672932242860653
1	1	undersample	0.6	500	3	63	0.3	1.0	0.7	0.699361795774648	0.08295086538477417	0.5312499999169923	0.7739436619663808	3.8801659604659875	2.350077777236251	0.6056642325042095
1	2	undersample	0.6	500	3	63	0.3	1.0	0.7	0.692649647887324	0.08130454943022988	0.5156249999194337	0.7661971830931958	3.4885346242076096	2.2053839414224288	0.6321805984763634
1	3	undersample	0.6	500	3	63	0.3	1.0	0.7	0.7090889084507043	0.08742053682140327	0.5312499999169923	0.7492957746426107	3.3872657723293487	2.119030813977567	0.6255873977812193
1	1	undersample	0.6	500	3	63	0.3	1.0	1.0	0.7089128521126761	0.08522827848700505	0.5468749999145508	0.7725352112621653	4.098964251096379	2.4042181601244303	0.5865428366426261
1	2	undersample	0.6	500	3	63	0.3	1.0	1.0	0.6962588028169014	0.08422975832644	0.49999999992187505	0.7556338028115801	3.092218886767597	2.046109425990916	0.6616961702887714
1	3	undersample	0.6	500	3	63	0.3	1.0	1.0	0.7096170774647887	0.0870761549041198	0.49999999992187505	0.7492957746426107	2.988763919809413	1.9943819425671219	0.6672932242860653
1	1	undersample	0.6	500	5	31	0.1	0.6	0.7	0.7219740316901408	0.09037358248938467	0.48437499992431643	0.7887323943606428	3.5070705307080083	2.2927082243932984	0.6537388310977995
1	2	undersample	0.6	500	5	31	0.1	0.6	0.7	0.7023547535211268	0.10207303276532213	0.48437499992431643	0.7774647887269193	3.2819331007670822	2.1766217372391714	0.6632133067889474
1	3	undersample	0.6	500	5	31	0.1	0.6	0.7	0.7381712147887325	0.09962903916300803	0.5468749999145508	0.7661971830931958	3.955130682394851	2.3390435742359093	0.591394753426529
1	1	undersample	0.6	500	5	31	0.1	0.6	1.0	0.7141395246478873	0.09171813257709	0.48437499992431643	0.7915492957690736	3.5671578851345824	2.323690766478809	0.6514123584186577
1	2	undersample	0.6	500	5	31	0.1	0.6	1.0	0.7029489436619718	0.09108497326342611	0.5156249999194337	0.7718309859100576	3.6009556246868026	2.259837863513754	0.6275661416129641
1	3	undersample	0.6	500	5	31	0.1	0.6	1.0	0.7307438380281689	0.0970650543712988	0.5468749999145508	0.7563380281636878	3.7462625386489377	2.2444001965063705	0.5991038097007402
1	1	undersample	0.6	500	5	31	0.1	1.0	0.7	0.7219740316901408	0.09037358248938467	0.48437499992431643	0.7887323943606428	3.5070705307080083	2.2927082243932984	0.6537388310977995
1	2	undersample	0.6	500	5	31	0.1	1.0	0.7	0.7023547535211268	0.10207303276532213	0.48437499992431643	0.7774647887269193	3.2819331007670822	2.1766217372391714	0.6632133067889474
1	3	undersample	0.6	500	5	31	0.1	1.0	0.7	0.7381712147887325	0.09962903916300803	0.5468749999145508	0.7661971830931958	3.955130682394851	2.3390435742359093	0.591394753426529
1	1	undersample	0.6	500	5	31	0.1	1.0	1.0	0.7141395246478873	0.09171813257709	0.48437499992431643	0.7915492957690736	3.5671578851345824	2.323690766478809	0.6514123584186577
1	2	undersample	0.6	500	5	31	0.1	1.0	1.0	0.7029489436619718	0.09108497326342611	0.5156249999194337	0.7718309859100576	3.6009556246868026	2.259837863513754	0.6275661416129641
1	3	undersample	0.6	500	5	31	0.1	1.0	1.0	0.7307438380281689	0.0970650543712988	0.5468749999145508	0.7563380281636878	3.7462625386489377	2.2444001965063705	0.5991038097007402
1	1	undersample	0.6	500	5	31	0.3	0.6	0.7	0.7244388204225353	0.09389600729031065	0.578124999909668	0.7823943661916734	4.927124278728232	2.65675554085765	0.5392101642445596
1	2	undersample	0.6	500	5	31	0.3	0.6	0.7	0.6849581866197182	0.09242541554644129	0.48437499992431643	0.7788732394311347	3.308820532744707	2.190485569333036	0.6620140060687414
1	3	undersample	0.6	500	5	31	0.3	0.6	0.7	0.7153829225352113	0.08846128212621386	0.5468749999145508	0.7528169014031493	3.675704720283764	2.21242868502997	0.6019059790260094
1	1	undersample	0.6	500	5	31	0.3	0.6	1.0	0.7154159330985915	0.0920125927357336	0.5312499999169923	0.7823943661916734	4.074864951737315	2.4413429294367597	0.5991224046939876
1	2	undersample	0.6	500	5	31	0.3	0.6	1.0	0.6881382042253522	0.0866680494978164	0.48437499992431643	0.7704225352058421	3.152444547770983	2.1098542021973774	0.6692755855657345
1	3	undersample	0.6	500	5	31	0.3	0.6	1.0	0.7171875	0.09251720588581659	0.5468749999145508	0.7598591549242264	3.818889501158721	2.2773092889254136	0.5963276104337507
1	1	undersample	0.6	500	5	31	0.3	1.0	0.7	0.7244388204225353	0.09389600729031065	0.578124999909668	0.7823943661916734	4.927124278728232	2.65675554085765	0.5392101642445596
1	2	undersample	0.6	500	5	31	0.3	1.0	0.7	0.6849581866197182	0.09242541554644129	0.48437499992431643	0.7788732394311347	3.308820532744707	2.190485569333036	0.6620140060687414
1	3	undersample	0.6	500	5	31	0.3	1.0	0.7	0.7153829225352113	0.08846128212621386	0.5468749999145508	0.7528169014031493	3.675704720283764	2.21242868502997	0.6019059790260094
1	1	undersample	0.6	500	5	31	0.3	1.0	1.0	0.7154159330985915	0.0920125927357336	0.5312499999169923	0.7823943661916734	4.074864951737315	2.4413429294367597	0.5991224046939876
1	2	undersample	0.6	500	5	31	0.3	1.0	1.0	0.6881382042253522	0.0866680494978164	0.48437499992431643	0.7704225352058421	3.152444547770983	2.1098542021973774	0.6692755855657345
1	3	undersample	0.6	500	5	31	0.3	1.0	1.0	0.7171875	0.09251720588581659	0.5468749999145508	0.7598591549242264	3.818889501158721	2.2773092889254136	0.5963276104337507
1	1	undersample	0.6	500	5	63	0.1	0.6	0.7	0.7219740316901408	0.09037358248938467	0.48437499992431643	0.7887323943606428	3.5070705307080083	2.2927082243932984	0.6537388310977995
1	2	undersample	0.6	500	5	63	0.1	0.6	0.7	0.7023547535211268	0.10207303276532213	0.48437499992431643	0.7774647887269193	3.2819331007670822	2.1766217372391714	0.6632133067889474
1	3	undersample	0.6	500	5	63	0.1	0.6	0.7	0.7381712147887325	0.09962903916300803	0.5468749999145508	0.7661971830931958	3.955130682394851	2.3390435742359093	0.591394753426529
1	1	undersample	0.6	500	5	63	0.1	0.6	1.0	0.7141395246478873	0.09171813257709	0.48437499992431643	0.7915492957690736	3.5671578851345824	2.323690766478809	0.6514123584186577
1	2	undersample	0.6	500	5	63	0.1	0.6	1.0	0.7029489436619718	0.09108497326342611	0.5156249999194337	0.7718309859100576	3.6009556246868026	2.259837863513754	0.6275661416129641
1	3	undersample	0.6	500	5	63	0.1	0.6	1.0	0.7307438380281689	0.0970650543712988	0.5468749999145508	0.7563380281636878	3.7462625386489377	2.2444001965063705	0.5991038097007402
1	1	undersample	0.6	500	5	63	0.1	1.0	0.7	0.7219740316901408	0.09037358248938467	0.48437499992431643	0.7887323943606428	3.5070705307080083	2.2927082243932984	0.6537388310977995
1	2	undersample	0.6	500	5	63	0.1	1.0	0.7	0.7023547535211268	0.10207303276532213	0.48437499992431643	0.7774647887269193	3.2819331007670822	2.1766217372391714	0.6632133067889474
1	3	undersample	0.6	500	5	63	0.1	1.0	0.7	0.7381712147887325	0.09962903916300803	0.5468749999145508	0.7661971830931958	3.955130682394851	2.3390435742359093	0.591394753426529
1	1	undersample	0.6	500	5	63	0.1	1.0	1.0	0.7141395246478873	0.09171813257709	0.48437499992431643	0.7915492957690736	3.5671578851345824	2.323690766478809	0.6514123584186577
1	2	undersample	0.6	500	5	63	0.1	1.0	1.0	0.7029489436619718	0.09108497326342611	0.5156249999194337	0.7718309859100576	3.6009556246868026	2.259837863513754	0.6275661416129641
1	3	undersample	0.6	500	5	63	0.1	1.0	1.0	0.7307438380281689	0.0970650543712988	0.5468749999145508	0.7563380281636878	3.7462625386489377	2.2444001965063705	0.5991038097007402
1	1	undersample	0.6	500	5	63	0.3	0.6	0.7	0.7244388204225353	0.09389600729031065	0.578124999909668	0.7823943661916734	4.927124278728232	2.65675554085765	0.5392101642445596
1	2	undersample	0.6	500	5	63	0.3	0.6	0.7	0.6849581866197182	0.09242541554644129	0.48437499992431643	0.7788732394311347	3.308820532744707	2.190485569333036	0.6620140060687414
1	3	undersample	0.6	500	5	63	0.3	0.6	0.7	0.7153829225352113	0.08846128212621386	0.5468749999145508	0.7528169014031493	3.675704720283764	2.21242868502997	0.6019059790260094
1	1	undersample	0.6	500	5	63	0.3	0.6	1.0	0.7154159330985915	0.0920125927357336	0.5312499999169923	0.7823943661916734	4.074864951737315	2.4413429294367597	0.5991224046939876
1	2	undersample	0.6	500	5	63	0.3	0.6	1.0	0.6881382042253522	0.0866680494978164	0.48437499992431643	0.7704225352058421	3.152444547770983	2.1098542021973774	0.6692755855657345
1	3	undersample	0.6	500	5	63	0.3	0.6	1.0	0.7171875	0.09251720588581659	0.5468749999145508	0.7598591549242264	3.818889501158721	2.2773092889254136	0.5963276104337507
1	1	undersample	0.6	500	5	63	0.3	1.0	0.7	0.7244388204225353	0.09389600729031065	0.578124999909668	0.7823943661916734	4.927124278728232	2.65675554085765	0.5392101642445596
1	2	undersample	0.6	500	5	63	0.3	1.0	0.7	0.6849581866197182	0.09242541554644129	0.48437499992431643	0.7788732394311347	3.308820532744707	2.190485569333036	0.6620140060687414
1	3	undersample	0.6	500	5	63	0.3	1.0	0.7	0.7153829225352113	0.08846128212621386	0.5468749999145508	0.7528169014031493	3.675704720283764	2.21242868502997	0.6019059790260094
1	1	undersample	0.6	500	5	63	0.3	1.0	1.0	0.7154159330985915	0.0920125927357336	0.5312499999169923	0.7823943661916734	4.074864951737315	2.4413429294367597	0.5991224046939876
1	2	undersample	0.6	500	5	63	0.3	1.0	1.0	0.6881382042253522	0.0866680494978164	0.48437499992431643	0.7704225352058421	3.152444547770983	2.1098542021973774	0.6692755855657345
1	3	undersample	0.6	500	5	63	0.3	1.0	1.0	0.7171875	0.09251720588581659	0.5468749999145508	0.7598591549242264	3.818889501158721	2.2773092889254136	0.5963276104337507
1	1	undersample	0.6	500	10	31	0.1	0.6	0.7	0.7172095070422536	0.09329023686078748	0.5312499999169923	0.7922535211211814	4.322033670179459	2.5572032662697746	0.5916666593074593
1	2	undersample	0.6	500	10	31	0.1	0.6	0.7	0.7110805457746479	0.10251966260658117	0.46874999992675787	0.7838028168958888	3.1988885206011246	2.168159508440187	0.6777852565002385
1	3	undersample	0.6	500	10	31	0.1	0.6	0.7	0.7253301056338028	0.09639166650495105	0.48437499992431643	0.768309859149519	3.115132952493346	2.090615410911028	0.6711159400392122
1	1	undersample	0.6	500	10	31	0.1	0.6	1.0	0.7141175176056338	0.09358830693852632	0.49999999992187505	0.7838028168958888	3.6254069866048995	2.3127034756695326	0.6379155355413627
1	2	undersample	0.6	500	10	31	0.1	0.6	1.0	0.7075154049295774	0.09376890611928974	0.49999999992187505	0.7774647887269193	3.4936707184921416	2.246835341666242	0.643115933862039
1	3	undersample	0.6	500	10	31	0.1	0.6	1.0	0.729269366197183	0.10071241854166832	0.5312499999169923	0.7619718309805495	3.6280077244491165	2.231878604060493	0.6151802138512008
1	1	undersample	0.6	500	10	31	0.1	1.0	0.7	0.7172095070422536	0.09329023686078748	0.5312499999169923	0.7922535211211814	4.322033670179459	2.5572032662697746	0.5916666593074593
1	2	undersample	0.6	500	10	31	0.1	1.0	0.7	0.7110805457746479	0.10251966260658117	0.46874999992675787	0.7838028168958888	3.1988885206011246	2.168159508440187	0.6777852565002385
1	3	undersample	0.6	500	10	31	0.1	1.0	0.7	0.7253301056338028	0.09639166650495105	0.48437499992431643	0.768309859149519	3.115132952493346	2.090615410911028	0.6711159400392122
1	1	undersample	0.6	500	10	31	0.1	1.0	1.0	0.7141175176056338	0.09358830693852632	0.49999999992187505	0.7838028168958888	3.6254069866048995	2.3127034756695326	0.6379155355413627
1	2	undersample	0.6	500	10	31	0.1	1.0	1.0	0.7075154049295774	0.09376890611928974	0.49999999992187505	0.7774647887269193	3.4936707184921416	2.246835341666242	0.643115933862039
1	3	undersample	0.6	500	10	31	0.1	1.0	1.0	0.729269366197183	0.10071241854166832	0.5312499999169923	0.7619718309805495	3.6280077244491165	2.231878604060493	0.6151802138512008
1	1	undersample	0.6	500	10	31	0.3	0.6	0.7	0.7197843309859154	0.09217135952940214	0.5156249999194337	0.7852112676001042	3.8915915543065878	2.4006146418951415	0.6168721895602357
1	2	undersample	0.6	500	10	31	0.3	0.6	0.7	0.7004291373239436	0.09517244870308247	0.5156249999194337	0.785915492952212	3.907894539230278	2.408511400216465	0.6163194367092399
1	3	undersample	0.6	500	10	31	0.3	0.6	0.7	0.7327904929577465	0.09614826400557813	0.5468749999145508	0.773239436614273	4.115442078820238	2.4116846758201604	0.5860086446307343
1	1	undersample	0.6	500	10	31	0.3	0.6	1.0	0.7052926936619719	0.08966291678128319	0.48437499992431643	0.790845070416966	3.5519843107918274	2.315866892218535	0.6519924228444652
1	2	undersample	0.6	500	10	31	0.3	0.6	1.0	0.7002420774647887	0.09758327237315015	0.49999999992187505	0.7753521126705961	3.451410494476931	2.225705229676462	0.6448682933322504
1	3	undersample	0.6	500	10	31	0.3	0.6	1.0	0.7188160211267606	0.09888249119553572	0.5312499999169923	0.7605633802763341	3.5999998372632507	2.2187499069382515	0.6163194364544652
1	1	undersample	0.6	500	10	31	0.3	1.0	0.7	0.7197843309859154	0.09217135952940214	0.5156249999194337	0.7852112676001042	3.8915915543065878	2.4006146418951415	0.6168721895602357
1	2	undersample	0.6	500	10	31	0.3	1.0	0.7	0.7004291373239436	0.09517244870308247	0.5156249999194337	0.785915492952212	3.907894539230278	2.408511400216465	0.6163194367092399
1	3	undersample	0.6	500	10	31	0.3	1.0	0.7	0.7327904929577465	0.09614826400557813	0.5468749999145508	0.773239436614273	4.115442078820238	2.4116846758201604	0.5860086446307343
1	1	undersample	0.6	500	10	31	0.3	1.0	1.0	0.7052926936619719	0.08966291678128319	0.48437499992431643	0.790845070416966	3.5519843107918274	2.315866892218535	0.6519924228444652
1	2	undersample	0.6	500	10	31	0.3	1.0	1.0	0.7002420774647887	0.09758327237315015	0.49999999992187505	0.7753521126705961	3.451410494476931	2.225705229676462	0.6448682933322504
1	3	undersample	0.6	500	10	31	0.3	1.0	1.0	0.7188160211267606	0.09888249119553572	0.5312499999169923	0.7605633802763341	3.5999998372632507	2.2187499069382515	0.6163194364544652
1	1	undersample	0.6	500	10	63	0.1	0.6	0.7	0.7172095070422536	0.09329023686078748	0.5312499999169923	0.7922535211211814	4.322033670179459	2.5572032662697746	0.5916666593074593
1	2	undersample	0.6	500	10	63	0.1	0.6	0.7	0.7110805457746479	0.10251966260658117	0.46874999992675787	0.7838028168958888	3.1988885206011246	2.168159508440187	0.6777852565002385
1	3	undersample	0.6	500	10	63	0.1	0.6	0.7	0.7253301056338028	0.09639166650495105	0.48437499992431643	0.768309859149519	3.115132952493346	2.090615410911028	0.6711159400392122
1	1	undersample	0.6	500	10	63	0.1	0.6	1.0	0.7141175176056338	0.09358830693852632	0.49999999992187505	0.7838028168958888	3.6254069866048995	2.3127034756695326	0.6379155355413627
1	2	undersample	0.6	500	10	63	0.1	0.6	1.0	0.7075154049295774	0.09376890611928974	0.49999999992187505	0.7774647887269193	3.4936707184921416	2.246835341666242	0.643115933862039
1	3	undersample	0.6	500	10	63	0.1	0.6	1.0	0.729269366197183	0.10071241854166832	0.5312499999169923	0.7619718309805495	3.6280077244491165	2.231878604060493	0.6151802138512008
1	1	undersample	0.6	500	10	63	0.1	1.0	0.7	0.7172095070422536	0.09329023686078748	0.5312499999169923	0.7922535211211814	4.322033670179459	2.5572032662697746	0.5916666593074593
1	2	undersample	0.6	500	10	63	0.1	1.0	0.7	0.7110805457746479	0.10251966260658117	0.46874999992675787	0.7838028168958888	3.1988885206011246	2.168159508440187	0.6777852565002385
1	3	undersample	0.6	500	10	63	0.1	1.0	0.7	0.7253301056338028	0.09639166650495105	0.48437499992431643	0.768309859149519	3.115132952493346	2.090615410911028	0.6711159400392122
1	1	undersample	0.6	500	10	63	0.1	1.0	1.0	0.7141175176056338	0.09358830693852632	0.49999999992187505	0.7838028168958888	3.6254069866048995	2.3127034756695326	0.6379155355413627
1	2	undersample	0.6	500	10	63	0.1	1.0	1.0	0.7075154049295774	0.09376890611928974	0.49999999992187505	0.7774647887269193	3.4936707184921416	2.246835341666242	0.643115933862039
1	3	undersample	0.6	500	10	63	0.1	1.0	1.0	0.729269366197183	0.10071241854166832	0.5312499999169923	0.7619718309805495	3.6280077244491165	2.231878604060493	0.6151802138512008
1	1	undersample	0.6	500	10	63	0.3	0.6	0.7	0.7197843309859154	0.09217135952940214	0.5156249999194337	0.7852112676001042	3.8915915543065878	2.4006146418951415	0.6168721895602357
1	2	undersample	0.6	500	10	63	0.3	0.6	0.7	0.7004291373239436	0.09517244870308247	0.5156249999194337	0.785915492952212	3.907894539230278	2.408511400216465	0.6163194367092399
1	3	undersample	0.6	500	10	63	0.3	0.6	0.7	0.7327904929577465	0.09614826400557813	0.5468749999145508	0.773239436614273	4.115442078820238	2.4116846758201604	0.5860086446307343
1	1	undersample	0.6	500	10	63	0.3	0.6	1.0	0.7052926936619719	0.08966291678128319	0.48437499992431643	0.790845070416966	3.5519843107918274	2.315866892218535	0.6519924228444652
1	2	undersample	0.6	500	10	63	0.3	0.6	1.0	0.7002420774647887	0.09758327237315015	0.49999999992187505	0.7753521126705961	3.451410494476931	2.225705229676462	0.6448682933322504
1	3	undersample	0.6	500	10	63	0.3	0.6	1.0	0.7188160211267606	0.09888249119553572	0.5312499999169923	0.7605633802763341	3.5999998372632507	2.2187499069382515	0.6163194364544652
1	1	undersample	0.6	500	10	63	0.3	1.0	0.7	0.7197843309859154	0.09217135952940214	0.5156249999194337	0.7852112676001042	3.8915915543065878	2.4006146418951415	0.6168721895602357
1	2	undersample	0.6	500	10	63	0.3	1.0	0.7	0.7004291373239436	0.09517244870308247	0.5156249999194337	0.785915492952212	3.907894539230278	2.408511400216465	0.6163194367092399
1	3	undersample	0.6	500	10	63	0.3	1.0	0.7	0.7327904929577465	0.09614826400557813	0.5468749999145508	0.773239436614273	4.115442078820238	2.4116846758201604	0.5860086446307343
1	1	undersample	0.6	500	10	63	0.3	1.0	1.0	0.7052926936619719	0.08966291678128319	0.48437499992431643	0.790845070416966	3.5519843107918274	2.315866892218535	0.6519924228444652
1	2	undersample	0.6	500	10	63	0.3	1.0	1.0	0.7002420774647887	0.09758327237315015	0.49999999992187505	0.7753521126705961	3.451410494476931	2.225705229676462	0.6448682933322504
1	3	undersample	0.6	500	10	63	0.3	1.0	1.0	0.7188160211267606	0.09888249119553572	0.5312499999169923	0.7605633802763341	3.5999998372632507	2.2187499069382515	0.6163194364544652
1	1	undersample	0.8	100	3	31	0.1	0.6	0.7	0.7460387323943661	0.0928267126976837	0.6093749999047852	0.7443661971778567	4.542479133670404	2.3837808980643596	0.5247753005556309
1	2	undersample	0.8	100	3	31	0.1	0.6	0.7	0.7057328345070422	0.10695114306176269	0.5468749999145508	0.7098591549245785	2.952795339414598	1.8848603716025853	0.6383308443071141
1	3	undersample	0.8	100	3	31	0.1	0.6	0.7	0.756668133802817	0.10135042162332147	0.6874999998925782	0.7274647887272714	5.872351146651224	2.522609726118997	0.42957405039275165
1	1	undersample	0.8	100	3	31	0.1	0.6	1.0	0.7430567781690142	0.09249323400716387	0.5937499999072267	0.7450704225299644	4.27156802046475	2.3290744938620196	0.5452504654000415
1	2	undersample	0.8	100	3	31	0.1	0.6	1.0	0.7160651408450703	0.12494109550775158	0.578124999909668	0.7147887323893325	3.4343848703722606	2.0270061014166747	0.5902093514793274
1	3	undersample	0.8	100	3	31	0.1	0.6	1.0	0.7413512323943662	0.09306401977244938	0.6406249998999024	0.7126760563330093	4.421568445889974	2.229626147503138	0.5042613567047639
1	1	undersample	0.8	100	3	31	0.1	1.0	0.7	0.7460387323943661	0.0928267126976837	0.6093749999047852	0.7443661971778567	4.542479133670404	2.3837808980643596	0.5247753005556309
1	2	undersample	0.8	100	3	31	0.1	1.0	0.7	0.7057328345070422	0.10695114306176269	0.5468749999145508	0.7098591549245785	2.952795339414598	1.8848603716025853	0.6383308443071141
1	3	undersample	0.8	100	3	31	0.1	1.0	0.7	0.756668133802817	0.10135042162332147	0.6874999998925782	0.7274647887272714	5.872351146651224	2.522609726118997	0.42957405039275165
1	1	undersample	0.8	100	3	31	0.1	1.0	1.0	0.7430567781690142	0.09249323400716387	0.5937499999072267	0.7450704225299644	4.27156802046475	2.3290744938620196	0.5452504654000415
1	2	undersample	0.8	100	3	31	0.1	1.0	1.0	0.7160651408450703	0.12494109550775158	0.578124999909668	0.7147887323893325	3.4343848703722606	2.0270061014166747	0.5902093514793274
1	3	undersample	0.8	100	3	31	0.1	1.0	1.0	0.7413512323943662	0.09306401977244938	0.6406249998999024	0.7126760563330093	4.421568445889974	2.229626147503138	0.5042613567047639
1	1	undersample	0.8	100	3	31	0.3	0.6	0.7	0.7412081866197183	0.09123736986900668	0.6718749998950196	0.7281690140793792	5.485072534657609	2.471664416412683	0.4506165316765943
1	2	undersample	0.8	100	3	31	0.3	0.6	0.7	0.6985255281690141	0.1263248284591354	0.5312499999169923	0.708450704220363	2.753945151404652	1.8221617729336301	0.6616550603648673
1	3	undersample	0.8	100	3	31	0.3	0.6	0.7	0.7237786091549296	0.09519750567450738	0.578124999909668	0.6978873239387473	3.165587385885725	1.9136071624362523	0.6045030187170002
1	1	undersample	0.8	100	3	31	0.3	0.6	1.0	0.7342759683098592	0.09068995911371802	0.6718749998950196	0.7204225352061943	5.276358168324823	2.4031800143789894	0.4554618706596234
1	2	undersample	0.8	100	3	31	0.3	0.6	1.0	0.7078125000000001	0.09272333392303235	0.5937499999072267	0.7091549295724708	3.563605749701678	2.041464820496331	0.5728649374390451
1	3	undersample	0.8	100	3	31	0.3	0.6	1.0	0.7230193661971831	0.08927946024006181	0.578124999909668	0.7133802816851171	3.410774280563462	2.0170453838213644	0.5913746216534752
1	1	undersample	0.8	100	3	31	0.3	1.0	0.7	0.7412081866197183	0.09123736986900668	0.6718749998950196	0.7281690140793792	5.485072534657609	2.471664416412683	0.4506165316765943
1	2	undersample	0.8	100	3	31	0.3	1.0	0.7	0.6985255281690141	0.1263248284591354	0.5312499999169923	0.708450704220363	2.753945151404652	1.8221617729336301	0.6616550603648673
1	3	undersample	0.8	100	3	31	0.3	1.0	0.7	0.7237786091549296	0.09519750567450738	0.578124999909668	0.6978873239387473	3.165587385885725	1.9136071624362523	0.6045030187170002
1	1	undersample	0.8	100	3	31	0.3	1.0	1.0	0.7342759683098592	0.09068995911371802	0.6718749998950196	0.7204225352061943	5.276358168324823	2.4031800143789894	0.4554618706596234
1	2	undersample	0.8	100	3	31	0.3	1.0	1.0	0.7078125000000001	0.09272333392303235	0.5937499999072267	0.7091549295724708	3.563605749701678	2.041464820496331	0.5728649374390451
1	3	undersample	0.8	100	3	31	0.3	1.0	1.0	0.7230193661971831	0.08927946024006181	0.578124999909668	0.7133802816851171	3.410774280563462	2.0170453838213644	0.5913746216534752
1	1	undersample	0.8	100	3	63	0.1	0.6	0.7	0.7460387323943661	0.0928267126976837	0.6093749999047852	0.7443661971778567	4.542479133670404	2.3837808980643596	0.5247753005556309
1	2	undersample	0.8	100	3	63	0.1	0.6	0.7	0.7057328345070422	0.10695114306176269	0.5468749999145508	0.7098591549245785	2.952795339414598	1.8848603716025853	0.6383308443071141
1	3	undersample	0.8	100	3	63	0.1	0.6	0.7	0.756668133802817	0.10135042162332147	0.6874999998925782	0.7274647887272714	5.872351146651224	2.522609726118997	0.42957405039275165
1	1	undersample	0.8	100	3	63	0.1	0.6	1.0	0.7430567781690142	0.09249323400716387	0.5937499999072267	0.7450704225299644	4.27156802046475	2.3290744938620196	0.5452504654000415
1	2	undersample	0.8	100	3	63	0.1	0.6	1.0	0.7160651408450703	0.12494109550775158	0.578124999909668	0.7147887323893325	3.4343848703722606	2.0270061014166747	0.5902093514793274
1	3	undersample	0.8	100	3	63	0.1	0.6	1.0	0.7413512323943662	0.09306401977244938	0.6406249998999024	0.7126760563330093	4.421568445889974	2.229626147503138	0.5042613567047639
1	1	undersample	0.8	100	3	63	0.1	1.0	0.7	0.7460387323943661	0.0928267126976837	0.6093749999047852	0.7443661971778567	4.542479133670404	2.3837808980643596	0.5247753005556309
1	2	undersample	0.8	100	3	63	0.1	1.0	0.7	0.7057328345070422	0.10695114306176269	0.5468749999145508	0.7098591549245785	2.952795339414598	1.8848603716025853	0.6383308443071141
1	3	undersample	0.8	100	3	63	0.1	1.0	0.7	0.756668133802817	0.10135042162332147	0.6874999998925782	0.7274647887272714	5.872351146651224	2.522609726118997	0.42957405039275165
1	1	undersample	0.8	100	3	63	0.1	1.0	1.0	0.7430567781690142	0.09249323400716387	0.5937499999072267	0.7450704225299644	4.27156802046475	2.3290744938620196	0.5452504654000415
1	2	undersample	0.8	100	3	63	0.1	1.0	1.0	0.7160651408450703	0.12494109550775158	0.578124999909668	0.7147887323893325	3.4343848703722606	2.0270061014166747	0.5902093514793274
1	3	undersample	0.8	100	3	63	0.1	1.0	1.0	0.7413512323943662	0.09306401977244938	0.6406249998999024	0.7126760563330093	4.421568445889974	2.229626147503138	0.5042613567047639
1	1	undersample	0.8	100	3	63	0.3	0.6	0.7	0.7412081866197183	0.09123736986900668	0.6718749998950196	0.7281690140793792	5.485072534657609	2.471664416412683	0.4506165316765943
1	2	undersample	0.8	100	3	63	0.3	0.6	0.7	0.6985255281690141	0.1263248284591354	0.5312499999169923	0.708450704220363	2.753945151404652	1.8221617729336301	0.6616550603648673
1	3	undersample	0.8	100	3	63	0.3	0.6	0.7	0.7237786091549296	0.09519750567450738	0.578124999909668	0.6978873239387473	3.165587385885725	1.9136071624362523	0.6045030187170002
1	1	undersample	0.8	100	3	63	0.3	0.6	1.0	0.7342759683098592	0.09068995911371802	0.6718749998950196	0.7204225352061943	5.276358168324823	2.4031800143789894	0.4554618706596234
1	2	undersample	0.8	100	3	63	0.3	0.6	1.0	0.7078125000000001	0.09272333392303235	0.5937499999072267	0.7091549295724708	3.563605749701678	2.041464820496331	0.5728649374390451
1	3	undersample	0.8	100	3	63	0.3	0.6	1.0	0.7230193661971831	0.08927946024006181	0.578124999909668	0.7133802816851171	3.410774280563462	2.0170453838213644	0.5913746216534752
1	1	undersample	0.8	100	3	63	0.3	1.0	0.7	0.7412081866197183	0.09123736986900668	0.6718749998950196	0.7281690140793792	5.485072534657609	2.471664416412683	0.4506165316765943
1	2	undersample	0.8	100	3	63	0.3	1.0	0.7	0.6985255281690141	0.1263248284591354	0.5312499999169923	0.708450704220363	2.753945151404652	1.8221617729336301	0.6616550603648673
1	3	undersample	0.8	100	3	63	0.3	1.0	0.7	0.7237786091549296	0.09519750567450738	0.578124999909668	0.6978873239387473	3.165587385885725	1.9136071624362523	0.6045030187170002
1	1	undersample	0.8	100	3	63	0.3	1.0	1.0	0.7342759683098592	0.09068995911371802	0.6718749998950196	0.7204225352061943	5.276358168324823	2.4031800143789894	0.4554618706596234
1	2	undersample	0.8	100	3	63	0.3	1.0	1.0	0.7078125000000001	0.09272333392303235	0.5937499999072267	0.7091549295724708	3.563605749701678	2.041464820496331	0.5728649374390451
1	3	undersample	0.8	100	3	63	0.3	1.0	1.0	0.7230193661971831	0.08927946024006181	0.578124999909668	0.7133802816851171	3.410774280563462	2.0170453838213644	0.5913746216534752
1	1	undersample	0.8	100	5	31	0.1	0.6	0.7	0.7322403169014085	0.0860618192928142	0.6406249998999024	0.7521126760510415	5.40859657597078	2.584339383922742	0.477820686667302
1	2	undersample	0.8	100	5	31	0.1	0.6	0.7	0.7193111795774648	0.13705987573116005	0.5312499999169923	0.7190140845019788	2.9000834337883212	1.890664092784724	0.6519343691137026
1	3	undersample	0.8	100	5	31	0.1	0.6	0.7	0.7594630281690141	0.10230860404921019	0.7031249998901368	0.7063380281640399	5.696705541249464	2.3943344504257387	0.4203015894224246
1	1	undersample	0.8	100	5	31	0.1	0.6	1.0	0.734375	0.08989494883062815	0.6249999999023438	0.7549295774594724	5.134099369727407	2.5502872518045883	0.4967350681798356
1	2	undersample	0.8	100	5	31	0.1	0.6	1.0	0.7035101232394365	0.10867265667861938	0.5624999999121094	0.7232394366146251	3.3598690067230086	2.032442674299771	0.6049172264258569
1	3	undersample	0.8	100	5	31	0.1	0.6	1.0	0.7381272007042253	0.09412159556455214	0.656249999897461	0.7154929577414403	4.801079904129223	2.306621205653144	0.480437985557897
1	1	undersample	0.8	100	5	31	0.1	1.0	0.7	0.7322403169014085	0.0860618192928142	0.6406249998999024	0.7521126760510415	5.40859657597078	2.584339383922742	0.477820686667302
1	2	undersample	0.8	100	5	31	0.1	1.0	0.7	0.7193111795774648	0.13705987573116005	0.5312499999169923	0.7190140845019788	2.9000834337883212	1.890664092784724	0.6519343691137026
1	3	undersample	0.8	100	5	31	0.1	1.0	0.7	0.7594630281690141	0.10230860404921019	0.7031249998901368	0.7063380281640399	5.696705541249464	2.3943344504257387	0.4203015894224246
1	1	undersample	0.8	100	5	31	0.1	1.0	1.0	0.734375	0.08989494883062815	0.6249999999023438	0.7549295774594724	5.134099369727407	2.5502872518045883	0.4967350681798356
1	2	undersample	0.8	100	5	31	0.1	1.0	1.0	0.7035101232394365	0.10867265667861938	0.5624999999121094	0.7232394366146251	3.3598690067230086	2.032442674299771	0.6049172264258569
1	3	undersample	0.8	100	5	31	0.1	1.0	1.0	0.7381272007042253	0.09412159556455214	0.656249999897461	0.7154929577414403	4.801079904129223	2.306621205653144	0.480437985557897
1	1	undersample	0.8	100	5	31	0.3	0.6	0.7	0.7318772007042254	0.09320486355759648	0.6249999999023438	0.7302816901357023	4.512619473884249	2.317232289659811	0.5135004752658775
1	2	undersample	0.8	100	5	31	0.3	0.6	0.7	0.6955765845070422	0.11571558071264862	0.5624999999121094	0.7014084506992859	3.020215525763193	1.8838442762061165	0.6237449711566274
1	3	undersample	0.8	100	5	31	0.3	0.6	0.7	0.740900088028169	0.09355268043739207	0.6874999998925782	0.7056338028119322	5.273683984265021	2.3355262360442786	0.44286426533631873
1	1	undersample	0.8	100	5	31	0.3	0.6	1.0	0.7139524647887323	0.08333713309577272	0.5937499999072267	0.7401408450652104	4.162809908132481	2.2848915105850716	0.5488820098398439
1	2	undersample	0.8	100	5	31	0.3	0.6	1.0	0.6988886443661972	0.12012686287601727	0.5468749999145508	0.7133802816851171	3.0038972031441213	1.9080159036148039	0.635180149167138
1	3	undersample	0.8	100	5	31	0.3	0.6	1.0	0.7462037852112675	0.1103790433916709	0.6718749998950196	0.7077464788682554	4.958691701454497	2.298945704071394	0.4636193965860277
1	1	undersample	0.8	100	5	31	0.3	1.0	0.7	0.7318772007042254	0.09320486355759648	0.6249999999023438	0.7302816901357023	4.512619473884249	2.317232289659811	0.5135004752658775
1	2	undersample	0.8	100	5	31	0.3	1.0	0.7	0.6955765845070422	0.11571558071264862	0.5624999999121094	0.7014084506992859	3.020215525763193	1.8838442762061165	0.6237449711566274
1	3	undersample	0.8	100	5	31	0.3	1.0	0.7	0.740900088028169	0.09355268043739207	0.6874999998925782	0.7056338028119322	5.273683984265021	2.3355262360442786	0.44286426533631873
1	1	undersample	0.8	100	5	31	0.3	1.0	1.0	0.7139524647887323	0.08333713309577272	0.5937499999072267	0.7401408450652104	4.162809908132481	2.2848915105850716	0.5488820098398439
1	2	undersample	0.8	100	5	31	0.3	1.0	1.0	0.6988886443661972	0.12012686287601727	0.5468749999145508	0.7133802816851171	3.0038972031441213	1.9080159036148039	0.635180149167138
1	3	undersample	0.8	100	5	31	0.3	1.0	1.0	0.7462037852112675	0.1103790433916709	0.6718749998950196	0.7077464788682554	4.958691701454497	2.298945704071394	0.4636193965860277
1	1	undersample	0.8	100	5	63	0.1	0.6	0.7	0.7322403169014085	0.0860618192928142	0.6406249998999024	0.7521126760510415	5.40859657597078	2.584339383922742	0.477820686667302
1	2	undersample	0.8	100	5	63	0.1	0.6	0.7	0.7193111795774648	0.13705987573116005	0.5312499999169923	0.7190140845019788	2.9000834337883212	1.890664092784724	0.6519343691137026
1	3	undersample	0.8	100	5	63	0.1	0.6	0.7	0.7594630281690141	0.10230860404921019	0.7031249998901368	0.7063380281640399	5.696705541249464	2.3943344504257387	0.4203015894224246
1	1	undersample	0.8	100	5	63	0.1	0.6	1.0	0.734375	0.08989494883062815	0.6249999999023438	0.7549295774594724	5.134099369727407	2.5502872518045883	0.4967350681798356
1	2	undersample	0.8	100	5	63	0.1	0.6	1.0	0.7035101232394365	0.10867265667861938	0.5624999999121094	0.7232394366146251	3.3598690067230086	2.032442674299771	0.6049172264258569
1	3	undersample	0.8	100	5	63	0.1	0.6	1.0	0.7381272007042253	0.09412159556455214	0.656249999897461	0.7154929577414403	4.801079904129223	2.306621205653144	0.480437985557897
1	1	undersample	0.8	100	5	63	0.1	1.0	0.7	0.7322403169014085	0.0860618192928142	0.6406249998999024	0.7521126760510415	5.40859657597078	2.584339383922742	0.477820686667302
1	2	undersample	0.8	100	5	63	0.1	1.0	0.7	0.7193111795774648	0.13705987573116005	0.5312499999169923	0.7190140845019788	2.9000834337883212	1.890664092784724	0.6519343691137026
1	3	undersample	0.8	100	5	63	0.1	1.0	0.7	0.7594630281690141	0.10230860404921019	0.7031249998901368	0.7063380281640399	5.696705541249464	2.3943344504257387	0.4203015894224246
1	1	undersample	0.8	100	5	63	0.1	1.0	1.0	0.734375	0.08989494883062815	0.6249999999023438	0.7549295774594724	5.134099369727407	2.5502872518045883	0.4967350681798356
1	2	undersample	0.8	100	5	63	0.1	1.0	1.0	0.7035101232394365	0.10867265667861938	0.5624999999121094	0.7232394366146251	3.3598690067230086	2.032442674299771	0.6049172264258569
1	3	undersample	0.8	100	5	63	0.1	1.0	1.0	0.7381272007042253	0.09412159556455214	0.656249999897461	0.7154929577414403	4.801079904129223	2.306621205653144	0.480437985557897
1	1	undersample	0.8	100	5	63	0.3	0.6	0.7	0.7318772007042254	0.09320486355759648	0.6249999999023438	0.7302816901357023	4.512619473884249	2.317232289659811	0.5135004752658775
1	2	undersample	0.8	100	5	63	0.3	0.6	0.7	0.6955765845070422	0.11571558071264862	0.5624999999121094	0.7014084506992859	3.020215525763193	1.8838442762061165	0.6237449711566274
1	3	undersample	0.8	100	5	63	0.3	0.6	0.7	0.740900088028169	0.09355268043739207	0.6874999998925782	0.7056338028119322	5.273683984265021	2.3355262360442786	0.44286426533631873
1	1	undersample	0.8	100	5	63	0.3	0.6	1.0	0.7139524647887323	0.08333713309577272	0.5937499999072267	0.7401408450652104	4.162809908132481	2.2848915105850716	0.5488820098398439
1	2	undersample	0.8	100	5	63	0.3	0.6	1.0	0.6988886443661972	0.12012686287601727	0.5468749999145508	0.7133802816851171	3.0038972031441213	1.9080159036148039	0.635180149167138
1	3	undersample	0.8	100	5	63	0.3	0.6	1.0	0.7462037852112675	0.1103790433916709	0.6718749998950196	0.7077464788682554	4.958691701454497	2.298945704071394	0.4636193965860277
1	1	undersample	0.8	100	5	63	0.3	1.0	0.7	0.7318772007042254	0.09320486355759648	0.6249999999023438	0.7302816901357023	4.512619473884249	2.317232289659811	0.5135004752658775
1	2	undersample	0.8	100	5	63	0.3	1.0	0.7	0.6955765845070422	0.11571558071264862	0.5624999999121094	0.7014084506992859	3.020215525763193	1.8838442762061165	0.6237449711566274
1	3	undersample	0.8	100	5	63	0.3	1.0	0.7	0.740900088028169	0.09355268043739207	0.6874999998925782	0.7056338028119322	5.273683984265021	2.3355262360442786	0.44286426533631873
1	1	undersample	0.8	100	5	63	0.3	1.0	1.0	0.7139524647887323	0.08333713309577272	0.5937499999072267	0.7401408450652104	4.162809908132481	2.2848915105850716	0.5488820098398439
1	2	undersample	0.8	100	5	63	0.3	1.0	1.0	0.6988886443661972	0.12012686287601727	0.5468749999145508	0.7133802816851171	3.0038972031441213	1.9080159036148039	0.635180149167138
1	3	undersample	0.8	100	5	63	0.3	1.0	1.0	0.7462037852112675	0.1103790433916709	0.6718749998950196	0.7077464788682554	4.958691701454497	2.298945704071394	0.4636193965860277
1	1	undersample	0.8	100	10	31	0.1	0.6	0.7	0.7368617957746478	0.0922410930573475	0.656249999897461	0.7422535211215335	5.4977642699572495	2.5461064581442208	0.46311669219429386
1	2	undersample	0.8	100	10	31	0.1	0.6	0.7	0.7165272887323944	0.11184280867867241	0.5468749999145508	0.7274647887272714	3.2215092735039064	2.006621373049202	0.6228823729728358
1	3	undersample	0.8	100	10	31	0.1	0.6	0.7	0.7560189260563379	0.09824877837771648	0.656249999897461	0.7183098591498711	4.868181609072663	2.329687416890248	0.47855391505252665
1	1	undersample	0.8	100	10	31	0.1	0.6	1.0	0.7288732394366197	0.08962983808230987	0.6093749999047852	0.7542253521073646	4.787277711166657	2.4794053428038363	0.5179154927961823
1	2	undersample	0.8	100	10	31	0.1	0.6	1.0	0.7065801056338028	0.11600548178270315	0.5624999999121094	0.7140845070372248	3.211118809351436	1.9673644628684028	0.6126725753739931
1	3	undersample	0.8	100	10	31	0.1	0.6	1.0	0.7462588028169014	0.09888152583006268	0.656249999897461	0.7204225352061943	4.919395252862165	2.34729210706785	0.4771505311568966
1	1	undersample	0.8	100	10	31	0.1	1.0	0.7	0.7368617957746478	0.0922410930573475	0.656249999897461	0.7422535211215335	5.4977642699572495	2.5461064581442208	0.46311669219429386
1	2	undersample	0.8	100	10	31	0.1	1.0	0.7	0.7165272887323944	0.11184280867867241	0.5468749999145508	0.7274647887272714	3.2215092735039064	2.006621373049202	0.6228823729728358
1	3	undersample	0.8	100	10	31	0.1	1.0	0.7	0.7560189260563379	0.09824877837771648	0.656249999897461	0.7183098591498711	4.868181609072663	2.329687416890248	0.47855391505252665
1	1	undersample	0.8	100	10	31	0.1	1.0	1.0	0.7288732394366197	0.08962983808230987	0.6093749999047852	0.7542253521073646	4.787277711166657	2.4794053428038363	0.5179154927961823
1	2	undersample	0.8	100	10	31	0.1	1.0	1.0	0.7065801056338028	0.11600548178270315	0.5624999999121094	0.7140845070372248	3.211118809351436	1.9673644628684028	0.6126725753739931
1	3	undersample	0.8	100	10	31	0.1	1.0	1.0	0.7462588028169014	0.09888152583006268	0.656249999897461	0.7204225352061943	4.919395252862165	2.34729210706785	0.4771505311568966
1	1	undersample	0.8	100	10	31	0.3	0.6	0.7	0.7568111795774648	0.10292561252619228	0.7031249998901368	0.7373239436567794	6.648087716823631	2.676776037034955	0.40263848561748616
1	2	undersample	0.8	100	10	31	0.3	0.6	0.7	0.696742957746479	0.11571960241881844	0.5468749999145508	0.7197183098540866	3.0991161531277216	1.9511619903470334	0.6295865862874163
1	3	undersample	0.8	100	10	31	0.3	0.6	0.7	0.7350462147887324	0.09502288078585668	0.6249999999023438	0.7105633802766862	4.091646227799334	2.1593673216130624	0.5277502404840122
1	1	undersample	0.8	100	10	31	0.3	0.6	1.0	0.7269256161971831	0.08775652957604316	0.5624999999121094	0.753521126755257	3.9306120683763144	2.2821427641473484	0.5806074690509846
1	2	undersample	0.8	100	10	31	0.3	0.6	1.0	0.7059859154929577	0.1137755601048391	0.5624999999121094	0.7077464788682554	3.11359713202706	1.924698728990004	0.6181591953744467
1	3	undersample	0.8	100	10	31	0.3	0.6	1.0	0.739425616197183	0.09341615481508095	0.6718749998950196	0.7147887323893325	5.131687020306367	2.355709793538298	0.45905171786583143
1	1	undersample	0.8	100	10	31	0.3	1.0	0.7	0.7568111795774648	0.10292561252619228	0.7031249998901368	0.7373239436567794	6.648087716823631	2.676776037034955	0.40263848561748616
1	2	undersample	0.8	100	10	31	0.3	1.0	0.7	0.696742957746479	0.11571960241881844	0.5468749999145508	0.7197183098540866	3.0991161531277216	1.9511619903470334	0.6295865862874163
1	3	undersample	0.8	100	10	31	0.3	1.0	0.7	0.7350462147887324	0.09502288078585668	0.6249999999023438	0.7105633802766862	4.091646227799334	2.1593673216130624	0.5277502404840122
1	1	undersample	0.8	100	10	31	0.3	1.0	1.0	0.7269256161971831	0.08775652957604316	0.5624999999121094	0.753521126755257	3.9306120683763144	2.2821427641473484	0.5806074690509846
1	2	undersample	0.8	100	10	31	0.3	1.0	1.0	0.7059859154929577	0.1137755601048391	0.5624999999121094	0.7077464788682554	3.11359713202706	1.924698728990004	0.6181591953744467
1	3	undersample	0.8	100	10	31	0.3	1.0	1.0	0.739425616197183	0.09341615481508095	0.6718749998950196	0.7147887323893325	5.131687020306367	2.355709793538298	0.45905171786583143
1	1	undersample	0.8	100	10	63	0.1	0.6	0.7	0.7368617957746478	0.0922410930573475	0.656249999897461	0.7422535211215335	5.4977642699572495	2.5461064581442208	0.46311669219429386
1	2	undersample	0.8	100	10	63	0.1	0.6	0.7	0.7165272887323944	0.11184280867867241	0.5468749999145508	0.7274647887272714	3.2215092735039064	2.006621373049202	0.6228823729728358
1	3	undersample	0.8	100	10	63	0.1	0.6	0.7	0.7560189260563379	0.09824877837771648	0.656249999897461	0.7183098591498711	4.868181609072663	2.329687416890248	0.47855391505252665
1	1	undersample	0.8	100	10	63	0.1	0.6	1.0	0.7288732394366197	0.08962983808230987	0.6093749999047852	0.7542253521073646	4.787277711166657	2.4794053428038363	0.5179154927961823
1	2	undersample	0.8	100	10	63	0.1	0.6	1.0	0.7065801056338028	0.11600548178270315	0.5624999999121094	0.7140845070372248	3.211118809351436	1.9673644628684028	0.6126725753739931
1	3	undersample	0.8	100	10	63	0.1	0.6	1.0	0.7462588028169014	0.09888152583006268	0.656249999897461	0.7204225352061943	4.919395252862165	2.34729210706785	0.4771505311568966
1	1	undersample	0.8	100	10	63	0.1	1.0	0.7	0.7368617957746478	0.0922410930573475	0.656249999897461	0.7422535211215335	5.4977642699572495	2.5461064581442208	0.46311669219429386
1	2	undersample	0.8	100	10	63	0.1	1.0	0.7	0.7165272887323944	0.11184280867867241	0.5468749999145508	0.7274647887272714	3.2215092735039064	2.006621373049202	0.6228823729728358
1	3	undersample	0.8	100	10	63	0.1	1.0	0.7	0.7560189260563379	0.09824877837771648	0.656249999897461	0.7183098591498711	4.868181609072663	2.329687416890248	0.47855391505252665
1	1	undersample	0.8	100	10	63	0.1	1.0	1.0	0.7288732394366197	0.08962983808230987	0.6093749999047852	0.7542253521073646	4.787277711166657	2.4794053428038363	0.5179154927961823
1	2	undersample	0.8	100	10	63	0.1	1.0	1.0	0.7065801056338028	0.11600548178270315	0.5624999999121094	0.7140845070372248	3.211118809351436	1.9673644628684028	0.6126725753739931
1	3	undersample	0.8	100	10	63	0.1	1.0	1.0	0.7462588028169014	0.09888152583006268	0.656249999897461	0.7204225352061943	4.919395252862165	2.34729210706785	0.4771505311568966
1	1	undersample	0.8	100	10	63	0.3	0.6	0.7	0.7568111795774648	0.10292561252619228	0.7031249998901368	0.7373239436567794	6.648087716823631	2.676776037034955	0.40263848561748616
1	2	undersample	0.8	100	10	63	0.3	0.6	0.7	0.696742957746479	0.11571960241881844	0.5468749999145508	0.7197183098540866	3.0991161531277216	1.9511619903470334	0.6295865862874163
1	3	undersample	0.8	100	10	63	0.3	0.6	0.7	0.7350462147887324	0.09502288078585668	0.6249999999023438	0.7105633802766862	4.091646227799334	2.1593673216130624	0.5277502404840122
1	1	undersample	0.8	100	10	63	0.3	0.6	1.0	0.7269256161971831	0.08775652957604316	0.5624999999121094	0.753521126755257	3.9306120683763144	2.2821427641473484	0.5806074690509846
1	2	undersample	0.8	100	10	63	0.3	0.6	1.0	0.7059859154929577	0.1137755601048391	0.5624999999121094	0.7077464788682554	3.11359713202706	1.924698728990004	0.6181591953744467
1	3	undersample	0.8	100	10	63	0.3	0.6	1.0	0.739425616197183	0.09341615481508095	0.6718749998950196	0.7147887323893325	5.131687020306367	2.355709793538298	0.45905171786583143
1	1	undersample	0.8	100	10	63	0.3	1.0	0.7	0.7568111795774648	0.10292561252619228	0.7031249998901368	0.7373239436567794	6.648087716823631	2.676776037034955	0.40263848561748616
1	2	undersample	0.8	100	10	63	0.3	1.0	0.7	0.696742957746479	0.11571960241881844	0.5468749999145508	0.7197183098540866	3.0991161531277216	1.9511619903470334	0.6295865862874163
1	3	undersample	0.8	100	10	63	0.3	1.0	0.7	0.7350462147887324	0.09502288078585668	0.6249999999023438	0.7105633802766862	4.091646227799334	2.1593673216130624	0.5277502404840122
1	1	undersample	0.8	100	10	63	0.3	1.0	1.0	0.7269256161971831	0.08775652957604316	0.5624999999121094	0.753521126755257	3.9306120683763144	2.2821427641473484	0.5806074690509846
1	2	undersample	0.8	100	10	63	0.3	1.0	1.0	0.7059859154929577	0.1137755601048391	0.5624999999121094	0.7077464788682554	3.11359713202706	1.924698728990004	0.6181591953744467
1	3	undersample	0.8	100	10	63	0.3	1.0	1.0	0.739425616197183	0.09341615481508095	0.6718749998950196	0.7147887323893325	5.131687020306367	2.355709793538298	0.45905171786583143
1	1	undersample	0.8	300	3	31	0.1	0.6	0.7	0.7461707746478873	0.0937578275121156	0.6718749998950196	0.7211267605583019	5.29485305939098	2.40924865056117	0.4550170836827253
1	2	undersample	0.8	300	3	31	0.1	0.6	0.7	0.7005391725352113	0.10371845095720615	0.578124999909668	0.6964788732345318	3.144538858920965	1.9047273151075053	0.6057254717201096
1	3	undersample	0.8	300	3	31	0.1	0.6	0.7	0.7386773767605634	0.09504249307148561	0.656249999897461	0.7070422535161477	4.607517293432923	2.2400840577628918	0.48618027215665627
1	1	undersample	0.8	300	3	31	0.1	0.6	1.0	0.7399757922535211	0.09206953593356816	0.6406249998999024	0.7380281690088872	5.021972655420453	2.44539641159996	0.486939401938161
1	2	undersample	0.8	300	3	31	0.1	0.6	1.0	0.7043133802816902	0.11948111041100991	0.5624999999121094	0.6971830985866396	2.9601327867731344	1.8575580778719076	0.6275252436548697
1	3	undersample	0.8	300	3	31	0.1	0.6	1.0	0.7139964788732394	0.09143073117021341	0.5937499999072267	0.693661971826101	3.3094605361080855	1.938218327200269	0.5856598901720103
1	1	undersample	0.8	300	3	31	0.1	1.0	0.7	0.7461707746478873	0.0937578275121156	0.6718749998950196	0.7211267605583019	5.29485305939098	2.40924865056117	0.4550170836827253
1	2	undersample	0.8	300	3	31	0.1	1.0	0.7	0.7005391725352113	0.10371845095720615	0.578124999909668	0.6964788732345318	3.144538858920965	1.9047273151075053	0.6057254717201096
1	3	undersample	0.8	300	3	31	0.1	1.0	0.7	0.7386773767605634	0.09504249307148561	0.656249999897461	0.7070422535161477	4.607517293432923	2.2400840577628918	0.48618027215665627
1	1	undersample	0.8	300	3	31	0.1	1.0	1.0	0.7399757922535211	0.09206953593356816	0.6406249998999024	0.7380281690088872	5.021972655420453	2.44539641159996	0.486939401938161
1	2	undersample	0.8	300	3	31	0.1	1.0	1.0	0.7043133802816902	0.11948111041100991	0.5624999999121094	0.6971830985866396	2.9601327867731344	1.8575580778719076	0.6275252436548697
1	3	undersample	0.8	300	3	31	0.1	1.0	1.0	0.7139964788732394	0.09143073117021341	0.5937499999072267	0.693661971826101	3.3094605361080855	1.938218327200269	0.5856598901720103
1	1	undersample	0.8	300	3	31	0.3	0.6	0.7	0.7365647007042254	0.09395072832930532	0.6874999998925782	0.7302816901357023	5.9566576818306185	2.548955518625792	0.42791706275722435
1	2	undersample	0.8	300	3	31	0.3	0.6	0.7	0.6908560739436619	0.11516910240646563	0.5624999999121094	0.6964788732345318	2.9502816338935816	1.8532481984829778	0.628159748442175
1	3	undersample	0.8	300	3	31	0.3	0.6	0.7	0.7188820422535211	0.09294863964876127	0.6093749999047852	0.6950704225303165	3.5559352046392583	1.998412174303584	0.5619934064425581
1	1	undersample	0.8	300	3	31	0.3	0.6	1.0	0.7225462147887323	0.08651933374209322	0.6406249998999024	0.716197183093548	4.498543344787345	2.2572890019558094	0.5017821956936334
1	2	undersample	0.8	300	3	31	0.3	0.6	1.0	0.6926056338028169	0.1037808801557479	0.578124999909668	0.6894366197134547	3.042159969163938	1.8615362209185493	0.6119126572454855
1	3	undersample	0.8	300	3	31	0.3	0.6	1.0	0.7088028169014085	0.08734073568371861	0.5937499999072267	0.6908450704176702	3.2659890209113445	1.920558024107221	0.588047901922039
1	1	undersample	0.8	300	3	31	0.3	1.0	0.7	0.7365647007042254	0.09395072832930532	0.6874999998925782	0.7302816901357023	5.9566576818306185	2.548955518625792	0.42791706275722435
1	2	undersample	0.8	300	3	31	0.3	1.0	0.7	0.6908560739436619	0.11516910240646563	0.5624999999121094	0.6964788732345318	2.9502816338935816	1.8532481984829778	0.628159748442175
1	3	undersample	0.8	300	3	31	0.3	1.0	0.7	0.7188820422535211	0.09294863964876127	0.6093749999047852	0.6950704225303165	3.5559352046392583	1.998412174303584	0.5619934064425581
1	1	undersample	0.8	300	3	31	0.3	1.0	1.0	0.7225462147887323	0.08651933374209322	0.6406249998999024	0.716197183093548	4.498543344787345	2.2572890019558094	0.5017821956936334
1	2	undersample	0.8	300	3	31	0.3	1.0	1.0	0.6926056338028169	0.1037808801557479	0.578124999909668	0.6894366197134547	3.042159969163938	1.8615362209185493	0.6119126572454855
1	3	undersample	0.8	300	3	31	0.3	1.0	1.0	0.7088028169014085	0.08734073568371861	0.5937499999072267	0.6908450704176702	3.2659890209113445	1.920558024107221	0.588047901922039
1	1	undersample	0.8	300	3	63	0.1	0.6	0.7	0.7461707746478873	0.0937578275121156	0.6718749998950196	0.7211267605583019	5.29485305939098	2.40924865056117	0.4550170836827253
1	2	undersample	0.8	300	3	63	0.1	0.6	0.7	0.7005391725352113	0.10371845095720615	0.578124999909668	0.6964788732345318	3.144538858920965	1.9047273151075053	0.6057254717201096
1	3	undersample	0.8	300	3	63	0.1	0.6	0.7	0.7386773767605634	0.09504249307148561	0.656249999897461	0.7070422535161477	4.607517293432923	2.2400840577628918	0.48618027215665627
1	1	undersample	0.8	300	3	63	0.1	0.6	1.0	0.7399757922535211	0.09206953593356816	0.6406249998999024	0.7380281690088872	5.021972655420453	2.44539641159996	0.486939401938161
1	2	undersample	0.8	300	3	63	0.1	0.6	1.0	0.7043133802816902	0.11948111041100991	0.5624999999121094	0.6971830985866396	2.9601327867731344	1.8575580778719076	0.6275252436548697
1	3	undersample	0.8	300	3	63	0.1	0.6	1.0	0.7139964788732394	0.09143073117021341	0.5937499999072267	0.693661971826101	3.3094605361080855	1.938218327200269	0.5856598901720103
1	1	undersample	0.8	300	3	63	0.1	1.0	0.7	0.7461707746478873	0.0937578275121156	0.6718749998950196	0.7211267605583019	5.29485305939098	2.40924865056117	0.4550170836827253
1	2	undersample	0.8	300	3	63	0.1	1.0	0.7	0.7005391725352113	0.10371845095720615	0.578124999909668	0.6964788732345318	3.144538858920965	1.9047273151075053	0.6057254717201096
1	3	undersample	0.8	300	3	63	0.1	1.0	0.7	0.7386773767605634	0.09504249307148561	0.656249999897461	0.7070422535161477	4.607517293432923	2.2400840577628918	0.48618027215665627
1	1	undersample	0.8	300	3	63	0.1	1.0	1.0	0.7399757922535211	0.09206953593356816	0.6406249998999024	0.7380281690088872	5.021972655420453	2.44539641159996	0.486939401938161
1	2	undersample	0.8	300	3	63	0.1	1.0	1.0	0.7043133802816902	0.11948111041100991	0.5624999999121094	0.6971830985866396	2.9601327867731344	1.8575580778719076	0.6275252436548697
1	3	undersample	0.8	300	3	63	0.1	1.0	1.0	0.7139964788732394	0.09143073117021341	0.5937499999072267	0.693661971826101	3.3094605361080855	1.938218327200269	0.5856598901720103
1	1	undersample	0.8	300	3	63	0.3	0.6	0.7	0.7365647007042254	0.09395072832930532	0.6874999998925782	0.7302816901357023	5.9566576818306185	2.548955518625792	0.42791706275722435
1	2	undersample	0.8	300	3	63	0.3	0.6	0.7	0.6908560739436619	0.11516910240646563	0.5624999999121094	0.6964788732345318	2.9502816338935816	1.8532481984829778	0.628159748442175
1	3	undersample	0.8	300	3	63	0.3	0.6	0.7	0.7188820422535211	0.09294863964876127	0.6093749999047852	0.6950704225303165	3.5559352046392583	1.998412174303584	0.5619934064425581
1	1	undersample	0.8	300	3	63	0.3	0.6	1.0	0.7225462147887323	0.08651933374209322	0.6406249998999024	0.716197183093548	4.498543344787345	2.2572890019558094	0.5017821956936334
1	2	undersample	0.8	300	3	63	0.3	0.6	1.0	0.6926056338028169	0.1037808801557479	0.578124999909668	0.6894366197134547	3.042159969163938	1.8615362209185493	0.6119126572454855
1	3	undersample	0.8	300	3	63	0.3	0.6	1.0	0.7088028169014085	0.08734073568371861	0.5937499999072267	0.6908450704176702	3.2659890209113445	1.920558024107221	0.588047901922039
1	1	undersample	0.8	300	3	63	0.3	1.0	0.7	0.7365647007042254	0.09395072832930532	0.6874999998925782	0.7302816901357023	5.9566576818306185	2.548955518625792	0.42791706275722435
1	2	undersample	0.8	300	3	63	0.3	1.0	0.7	0.6908560739436619	0.11516910240646563	0.5624999999121094	0.6964788732345318	2.9502816338935816	1.8532481984829778	0.628159748442175
1	3	undersample	0.8	300	3	63	0.3	1.0	0.7	0.7188820422535211	0.09294863964876127	0.6093749999047852	0.6950704225303165	3.5559352046392583	1.998412174303584	0.5619934064425581
1	1	undersample	0.8	300	3	63	0.3	1.0	1.0	0.7225462147887323	0.08651933374209322	0.6406249998999024	0.716197183093548	4.498543344787345	2.2572890019558094	0.5017821956936334
1	2	undersample	0.8	300	3	63	0.3	1.0	1.0	0.6926056338028169	0.1037808801557479	0.578124999909668	0.6894366197134547	3.042159969163938	1.8615362209185493	0.6119126572454855
1	3	undersample	0.8	300	3	63	0.3	1.0	1.0	0.7088028169014085	0.08734073568371861	0.5937499999072267	0.6908450704176702	3.2659890209113445	1.920558024107221	0.588047901922039
1	1	undersample	0.8	300	5	31	0.1	0.6	0.7	0.727805897887324	0.08805619340131611	0.656249999897461	0.7436619718257489	5.538461274388592	2.5600960535219572	0.46223957725875076
1	2	undersample	0.8	300	5	31	0.1	0.6	0.7	0.7077024647887324	0.11589713916552545	0.578124999909668	0.7007042253471782	3.2082787511436766	1.93161758218641	0.6020728558623673
1	3	undersample	0.8	300	5	31	0.1	0.6	0.7	0.7419674295774648	0.09599145265341993	0.6874999998925782	0.6978873239387473	5.082051070500859	2.2756409499241914	0.44778001392249017
1	1	undersample	0.8	300	5	31	0.1	0.6	1.0	0.7274427816901409	0.08975007492156142	0.6093749999047852	0.7415492957694257	4.475967102744833	2.3577996358761744	0.5267687489639079
1	2	undersample	0.8	300	5	31	0.1	0.6	1.0	0.6986575704225352	0.11807412410185159	0.578124999909668	0.7077464788682554	3.318607640745571	1.9781625825730595	0.5960820812618154
1	3	undersample	0.8	300	5	31	0.1	0.6	1.0	0.7236685739436619	0.09193577554680335	0.5624999999121094	0.7126760563330093	3.189075510841339	1.9577205197588525	0.6138833907233552
1	1	undersample	0.8	300	5	31	0.1	1.0	0.7	0.727805897887324	0.08805619340131611	0.656249999897461	0.7436619718257489	5.538461274388592	2.5600960535219572	0.46223957725875076
1	2	undersample	0.8	300	5	31	0.1	1.0	0.7	0.7077024647887324	0.11589713916552545	0.578124999909668	0.7007042253471782	3.2082787511436766	1.93161758218641	0.6020728558623673
1	3	undersample	0.8	300	5	31	0.1	1.0	0.7	0.7419674295774648	0.09599145265341993	0.6874999998925782	0.6978873239387473	5.082051070500859	2.2756409499241914	0.44778001392249017
1	1	undersample	0.8	300	5	31	0.1	1.0	1.0	0.7274427816901409	0.08975007492156142	0.6093749999047852	0.7415492957694257	4.475967102744833	2.3577996358761744	0.5267687489639079
1	2	undersample	0.8	300	5	31	0.1	1.0	1.0	0.6986575704225352	0.11807412410185159	0.578124999909668	0.7077464788682554	3.318607640745571	1.9781625825730595	0.5960820812618154
1	3	undersample	0.8	300	5	31	0.1	1.0	1.0	0.7236685739436619	0.09193577554680335	0.5624999999121094	0.7126760563330093	3.189075510841339	1.9577205197588525	0.6138833907233552
1	1	undersample	0.8	300	5	31	0.3	0.6	0.7	0.7196522887323944	0.08893648653140795	0.5937499999072267	0.7267605633751637	3.8873907996359307	2.1730024974119435	0.5589873955408716
1	2	undersample	0.8	300	5	31	0.3	0.6	0.7	0.6996919014084507	0.11019146680705372	0.578124999909668	0.7014084506992859	3.2190774514314406	1.9361732838785086	0.6014683650518466
1	3	undersample	0.8	300	5	31	0.3	0.6	0.7	0.7290713028169015	0.09203329467009476	0.6249999999023438	0.7077464788682554	4.036144419283041	2.1385541433222266	0.5298507389239216
1	1	undersample	0.8	300	5	31	0.3	0.6	1.0	0.7165492957746479	0.08559715452898464	0.6406249998999024	0.7338028168962408	4.91396343285714	2.4065805970020038	0.4897432756155257
1	2	undersample	0.8	300	5	31	0.3	0.6	1.0	0.6974581866197184	0.11910591955489497	0.5312499999169923	0.7077464788682554	2.744578215701	1.8177710218238927	0.6623134235997092
1	3	undersample	0.8	300	5	31	0.3	0.6	1.0	0.7347271126760563	0.09903994354819753	0.656249999897461	0.7077464788682554	4.62321996307135	2.245481850488338	0.48569651069865905
1	1	undersample	0.8	300	5	31	0.3	1.0	0.7	0.7196522887323944	0.08893648653140795	0.5937499999072267	0.7267605633751637	3.8873907996359307	2.1730024974119435	0.5589873955408716
1	2	undersample	0.8	300	5	31	0.3	1.0	0.7	0.6996919014084507	0.11019146680705372	0.578124999909668	0.7014084506992859	3.2190774514314406	1.9361732838785086	0.6014683650518466
1	3	undersample	0.8	300	5	31	0.3	1.0	0.7	0.7290713028169015	0.09203329467009476	0.6249999999023438	0.7077464788682554	4.036144419283041	2.1385541433222266	0.5298507389239216
1	1	undersample	0.8	300	5	31	0.3	1.0	1.0	0.7165492957746479	0.08559715452898464	0.6406249998999024	0.7338028168962408	4.91396343285714	2.4065805970020038	0.4897432756155257
1	2	undersample	0.8	300	5	31	0.3	1.0	1.0	0.6974581866197184	0.11910591955489497	0.5312499999169923	0.7077464788682554	2.744578215701	1.8177710218238927	0.6623134235997092
1	3	undersample	0.8	300	5	31	0.3	1.0	1.0	0.7347271126760563	0.09903994354819753	0.656249999897461	0.7077464788682554	4.62321996307135	2.245481850488338	0.48569651069865905
1	1	undersample	0.8	300	5	63	0.1	0.6	0.7	0.727805897887324	0.08805619340131611	0.656249999897461	0.7436619718257489	5.538461274388592	2.5600960535219572	0.46223957725875076
1	2	undersample	0.8	300	5	63	0.1	0.6	0.7	0.7077024647887324	0.11589713916552545	0.578124999909668	0.7007042253471782	3.2082787511436766	1.93161758218641	0.6020728558623673
1	3	undersample	0.8	300	5	63	0.1	0.6	0.7	0.7419674295774648	0.09599145265341993	0.6874999998925782	0.6978873239387473	5.082051070500859	2.2756409499241914	0.44778001392249017
1	1	undersample	0.8	300	5	63	0.1	0.6	1.0	0.7274427816901409	0.08975007492156142	0.6093749999047852	0.7415492957694257	4.475967102744833	2.3577996358761744	0.5267687489639079
1	2	undersample	0.8	300	5	63	0.1	0.6	1.0	0.6986575704225352	0.11807412410185159	0.578124999909668	0.7077464788682554	3.318607640745571	1.9781625825730595	0.5960820812618154
1	3	undersample	0.8	300	5	63	0.1	0.6	1.0	0.7236685739436619	0.09193577554680335	0.5624999999121094	0.7126760563330093	3.189075510841339	1.9577205197588525	0.6138833907233552
1	1	undersample	0.8	300	5	63	0.1	1.0	0.7	0.727805897887324	0.08805619340131611	0.656249999897461	0.7436619718257489	5.538461274388592	2.5600960535219572	0.46223957725875076
1	2	undersample	0.8	300	5	63	0.1	1.0	0.7	0.7077024647887324	0.11589713916552545	0.578124999909668	0.7007042253471782	3.2082787511436766	1.93161758218641	0.6020728558623673
1	3	undersample	0.8	300	5	63	0.1	1.0	0.7	0.7419674295774648	0.09599145265341993	0.6874999998925782	0.6978873239387473	5.082051070500859	2.2756409499241914	0.44778001392249017
1	1	undersample	0.8	300	5	63	0.1	1.0	1.0	0.7274427816901409	0.08975007492156142	0.6093749999047852	0.7415492957694257	4.475967102744833	2.3577996358761744	0.5267687489639079
1	2	undersample	0.8	300	5	63	0.1	1.0	1.0	0.6986575704225352	0.11807412410185159	0.578124999909668	0.7077464788682554	3.318607640745571	1.9781625825730595	0.5960820812618154
1	3	undersample	0.8	300	5	63	0.1	1.0	1.0	0.7236685739436619	0.09193577554680335	0.5624999999121094	0.7126760563330093	3.189075510841339	1.9577205197588525	0.6138833907233552
1	1	undersample	0.8	300	5	63	0.3	0.6	0.7	0.7196522887323944	0.08893648653140795	0.5937499999072267	0.7267605633751637	3.8873907996359307	2.1730024974119435	0.5589873955408716
1	2	undersample	0.8	300	5	63	0.3	0.6	0.7	0.6996919014084507	0.11019146680705372	0.578124999909668	0.7014084506992859	3.2190774514314406	1.9361732838785086	0.6014683650518466
1	3	undersample	0.8	300	5	63	0.3	0.6	0.7	0.7290713028169015	0.09203329467009476	0.6249999999023438	0.7077464788682554	4.036144419283041	2.1385541433222266	0.5298507389239216
1	1	undersample	0.8	300	5	63	0.3	0.6	1.0	0.7165492957746479	0.08559715452898464	0.6406249998999024	0.7338028168962408	4.91396343285714	2.4065805970020038	0.4897432756155257
1	2	undersample	0.8	300	5	63	0.3	0.6	1.0	0.6974581866197184	0.11910591955489497	0.5312499999169923	0.7077464788682554	2.744578215701	1.8177710218238927	0.6623134235997092
1	3	undersample	0.8	300	5	63	0.3	0.6	1.0	0.7347271126760563	0.09903994354819753	0.656249999897461	0.7077464788682554	4.62321996307135	2.245481850488338	0.48569651069865905
1	1	undersample	0.8	300	5	63	0.3	1.0	0.7	0.7196522887323944	0.08893648653140795	0.5937499999072267	0.7267605633751637	3.8873907996359307	2.1730024974119435	0.5589873955408716
1	2	undersample	0.8	300	5	63	0.3	1.0	0.7	0.6996919014084507	0.11019146680705372	0.578124999909668	0.7014084506992859	3.2190774514314406	1.9361732838785086	0.6014683650518466
1	3	undersample	0.8	300	5	63	0.3	1.0	0.7	0.7290713028169015	0.09203329467009476	0.6249999999023438	0.7077464788682554	4.036144419283041	2.1385541433222266	0.5298507389239216
1	1	undersample	0.8	300	5	63	0.3	1.0	1.0	0.7165492957746479	0.08559715452898464	0.6406249998999024	0.7338028168962408	4.91396343285714	2.4065805970020038	0.4897432756155257
1	2	undersample	0.8	300	5	63	0.3	1.0	1.0	0.6974581866197184	0.11910591955489497	0.5312499999169923	0.7077464788682554	2.744578215701	1.8177710218238927	0.6623134235997092
1	3	undersample	0.8	300	5	63	0.3	1.0	1.0	0.7347271126760563	0.09903994354819753	0.656249999897461	0.7077464788682554	4.62321996307135	2.245481850488338	0.48569651069865905
1	1	undersample	0.8	300	10	31	0.1	0.6	0.7	0.7272667253521127	0.0886344624773828	0.6249999999023438	0.7408450704173181	4.7644925378461505	2.411684689123747	0.5061787005272663
1	2	undersample	0.8	300	10	31	0.1	0.6	0.7	0.709562059859155	0.12102786229719806	0.578124999909668	0.7239436619667329	3.5937262358091795	2.094228240098283	0.5827456146473757
1	3	undersample	0.8	300	10	31	0.1	0.6	0.7	0.7374999999999999	0.09180024549366607	0.6406249998999024	0.7119718309809017	4.406399309326291	2.224174739018936	0.5047601315312942
1	1	undersample	0.8	300	10	31	0.1	0.6	1.0	0.7294674295774648	0.09262171221309508	0.6249999999023438	0.7478873239383952	4.944133847409898	2.479050180559428	0.5014124228082536
1	2	undersample	0.8	300	10	31	0.1	0.6	1.0	0.7047205105633803	0.10962041587277392	0.5624999999121094	0.7049295774598245	3.071598934160061	1.9063245174032202	0.6206293619542883
1	3	undersample	0.8	300	10	31	0.1	0.6	1.0	0.7375770246478873	0.09749545048393628	0.6093749999047852	0.7042253521077168	3.7142855729144246	2.060267787129723	0.5546874922625489
1	1	undersample	0.8	300	10	31	0.1	1.0	0.7	0.7272667253521127	0.0886344624773828	0.6249999999023438	0.7408450704173181	4.7644925378461505	2.411684689123747	0.5061787005272663
1	2	undersample	0.8	300	10	31	0.1	1.0	0.7	0.709562059859155	0.12102786229719806	0.578124999909668	0.7239436619667329	3.5937262358091795	2.094228240098283	0.5827456146473757
1	3	undersample	0.8	300	10	31	0.1	1.0	0.7	0.7374999999999999	0.09180024549366607	0.6406249998999024	0.7119718309809017	4.406399309326291	2.224174739018936	0.5047601315312942
1	1	undersample	0.8	300	10	31	0.1	1.0	1.0	0.7294674295774648	0.09262171221309508	0.6249999999023438	0.7478873239383952	4.944133847409898	2.479050180559428	0.5014124228082536
1	2	undersample	0.8	300	10	31	0.1	1.0	1.0	0.7047205105633803	0.10962041587277392	0.5624999999121094	0.7049295774598245	3.071598934160061	1.9063245174032202	0.6206293619542883
1	3	undersample	0.8	300	10	31	0.1	1.0	1.0	0.7375770246478873	0.09749545048393628	0.6093749999047852	0.7042253521077168	3.7142855729144246	2.060267787129723	0.5546874922625489
1	1	undersample	0.8	300	10	31	0.3	0.6	0.7	0.7475792253521126	0.09690403400806541	0.6406249998999024	0.7464788732341798	5.248792022356105	2.5269096221024507	0.4814268804806326
1	2	undersample	0.8	300	10	31	0.3	0.6	0.7	0.6984044894366197	0.1111905732916379	0.578124999909668	0.7105633802766862	3.3642424612070787	1.9974147724920828	0.5937190205170267
1	3	undersample	0.8	300	10	31	0.3	0.6	0.7	0.7307438380281691	0.09605193405745177	0.6406249998999024	0.7105633802766862	4.376282483439861	2.213351504653389	0.5057606471396741
1	1	undersample	0.8	300	10	31	0.3	0.6	1.0	0.7170554577464789	0.0847470564388713	0.5937499999072267	0.7478873239383952	4.3356250729805845	2.355097671531457	0.5431967913581979
1	2	undersample	0.8	300	10	31	0.3	0.6	1.0	0.7066901408450703	0.1128807530752962	0.5624999999121094	0.7063380281640399	3.0924973179943915	1.9154675603405908	0.6193918158861573
1	3	undersample	0.8	300	10	31	0.3	0.6	1.0	0.7331646126760564	0.09318186932476688	0.6406249998999024	0.7070422535161477	4.302257352458852	2.1867487230542517	0.5082793754264593
1	1	undersample	0.8	300	10	31	0.3	1.0	0.7	0.7475792253521126	0.09690403400806541	0.6406249998999024	0.7464788732341798	5.248792022356105	2.5269096221024507	0.4814268804806326
1	2	undersample	0.8	300	10	31	0.3	1.0	0.7	0.6984044894366197	0.1111905732916379	0.578124999909668	0.7105633802766862	3.3642424612070787	1.9974147724920828	0.5937190205170267
1	3	undersample	0.8	300	10	31	0.3	1.0	0.7	0.7307438380281691	0.09605193405745177	0.6406249998999024	0.7105633802766862	4.376282483439861	2.213351504653389	0.5057606471396741
1	1	undersample	0.8	300	10	31	0.3	1.0	1.0	0.7170554577464789	0.0847470564388713	0.5937499999072267	0.7478873239383952	4.3356250729805845	2.355097671531457	0.5431967913581979
1	2	undersample	0.8	300	10	31	0.3	1.0	1.0	0.7066901408450703	0.1128807530752962	0.5624999999121094	0.7063380281640399	3.0924973179943915	1.9154675603405908	0.6193918158861573
1	3	undersample	0.8	300	10	31	0.3	1.0	1.0	0.7331646126760564	0.09318186932476688	0.6406249998999024	0.7070422535161477	4.302257352458852	2.1867487230542517	0.5082793754264593
1	1	undersample	0.8	300	10	63	0.1	0.6	0.7	0.7272667253521127	0.0886344624773828	0.6249999999023438	0.7408450704173181	4.7644925378461505	2.411684689123747	0.5061787005272663
1	2	undersample	0.8	300	10	63	0.1	0.6	0.7	0.709562059859155	0.12102786229719806	0.578124999909668	0.7239436619667329	3.5937262358091795	2.094228240098283	0.5827456146473757
1	3	undersample	0.8	300	10	63	0.1	0.6	0.7	0.7374999999999999	0.09180024549366607	0.6406249998999024	0.7119718309809017	4.406399309326291	2.224174739018936	0.5047601315312942
1	1	undersample	0.8	300	10	63	0.1	0.6	1.0	0.7294674295774648	0.09262171221309508	0.6249999999023438	0.7478873239383952	4.944133847409898	2.479050180559428	0.5014124228082536
1	2	undersample	0.8	300	10	63	0.1	0.6	1.0	0.7047205105633803	0.10962041587277392	0.5624999999121094	0.7049295774598245	3.071598934160061	1.9063245174032202	0.6206293619542883
1	3	undersample	0.8	300	10	63	0.1	0.6	1.0	0.7375770246478873	0.09749545048393628	0.6093749999047852	0.7042253521077168	3.7142855729144246	2.060267787129723	0.5546874922625489
1	1	undersample	0.8	300	10	63	0.1	1.0	0.7	0.7272667253521127	0.0886344624773828	0.6249999999023438	0.7408450704173181	4.7644925378461505	2.411684689123747	0.5061787005272663
1	2	undersample	0.8	300	10	63	0.1	1.0	0.7	0.709562059859155	0.12102786229719806	0.578124999909668	0.7239436619667329	3.5937262358091795	2.094228240098283	0.5827456146473757
1	3	undersample	0.8	300	10	63	0.1	1.0	0.7	0.7374999999999999	0.09180024549366607	0.6406249998999024	0.7119718309809017	4.406399309326291	2.224174739018936	0.5047601315312942
1	1	undersample	0.8	300	10	63	0.1	1.0	1.0	0.7294674295774648	0.09262171221309508	0.6249999999023438	0.7478873239383952	4.944133847409898	2.479050180559428	0.5014124228082536
1	2	undersample	0.8	300	10	63	0.1	1.0	1.0	0.7047205105633803	0.10962041587277392	0.5624999999121094	0.7049295774598245	3.071598934160061	1.9063245174032202	0.6206293619542883
1	3	undersample	0.8	300	10	63	0.1	1.0	1.0	0.7375770246478873	0.09749545048393628	0.6093749999047852	0.7042253521077168	3.7142855729144246	2.060267787129723	0.5546874922625489
1	1	undersample	0.8	300	10	63	0.3	0.6	0.7	0.7475792253521126	0.09690403400806541	0.6406249998999024	0.7464788732341798	5.248792022356105	2.5269096221024507	0.4814268804806326
1	2	undersample	0.8	300	10	63	0.3	0.6	0.7	0.6984044894366197	0.1111905732916379	0.578124999909668	0.7105633802766862	3.3642424612070787	1.9974147724920828	0.5937190205170267
1	3	undersample	0.8	300	10	63	0.3	0.6	0.7	0.7307438380281691	0.09605193405745177	0.6406249998999024	0.7105633802766862	4.376282483439861	2.213351504653389	0.5057606471396741
1	1	undersample	0.8	300	10	63	0.3	0.6	1.0	0.7170554577464789	0.0847470564388713	0.5937499999072267	0.7478873239383952	4.3356250729805845	2.355097671531457	0.5431967913581979
1	2	undersample	0.8	300	10	63	0.3	0.6	1.0	0.7066901408450703	0.1128807530752962	0.5624999999121094	0.7063380281640399	3.0924973179943915	1.9154675603405908	0.6193918158861573
1	3	undersample	0.8	300	10	63	0.3	0.6	1.0	0.7331646126760564	0.09318186932476688	0.6406249998999024	0.7070422535161477	4.302257352458852	2.1867487230542517	0.5082793754264593
1	1	undersample	0.8	300	10	63	0.3	1.0	0.7	0.7475792253521126	0.09690403400806541	0.6406249998999024	0.7464788732341798	5.248792022356105	2.5269096221024507	0.4814268804806326
1	2	undersample	0.8	300	10	63	0.3	1.0	0.7	0.6984044894366197	0.1111905732916379	0.578124999909668	0.7105633802766862	3.3642424612070787	1.9974147724920828	0.5937190205170267
1	3	undersample	0.8	300	10	63	0.3	1.0	0.7	0.7307438380281691	0.09605193405745177	0.6406249998999024	0.7105633802766862	4.376282483439861	2.213351504653389	0.5057606471396741
1	1	undersample	0.8	300	10	63	0.3	1.0	1.0	0.7170554577464789	0.0847470564388713	0.5937499999072267	0.7478873239383952	4.3356250729805845	2.355097671531457	0.5431967913581979
1	2	undersample	0.8	300	10	63	0.3	1.0	1.0	0.7066901408450703	0.1128807530752962	0.5624999999121094	0.7063380281640399	3.0924973179943915	1.9154675603405908	0.6193918158861573
1	3	undersample	0.8	300	10	63	0.3	1.0	1.0	0.7331646126760564	0.09318186932476688	0.6406249998999024	0.7070422535161477	4.302257352458852	2.1867487230542517	0.5082793754264593
1	1	undersample	0.8	500	3	31	0.1	0.6	0.7	0.7465558978873239	0.09510127660509582	0.6718749998950196	0.7352112676004563	5.685410066713503	2.537400169684017	0.4463002814318863
1	2	undersample	0.8	500	3	31	0.1	0.6	0.7	0.6945092429577465	0.10570452735889302	0.5624999999121094	0.6985915492908551	2.979973192801375	1.8662382555176988	0.6262600718107727
1	3	undersample	0.8	500	3	31	0.1	0.6	0.7	0.7238886443661972	0.09071493716464027	0.656249999897461	0.6950704225303165	4.351668945929993	2.152136187711552	0.4945541976964267
1	1	undersample	0.8	500	3	31	0.1	0.6	1.0	0.7325484154929577	0.09175922467621836	0.656249999897461	0.7366197183046718	5.339328872852926	2.491644289985808	0.4666586936161466
1	2	undersample	0.8	500	3	31	0.1	0.6	1.0	0.6973371478873239	0.11753873359686595	0.5624999999121094	0.688732394361347	2.844860925375898	1.8071266384650477	0.6352249397842387
1	3	undersample	0.8	500	3	31	0.1	0.6	1.0	0.7068882042253521	0.09827175883428621	0.5937499999072267	0.6915492957697779	3.276782462187096	1.9249428596364417	0.5874490751466637
1	1	undersample	0.8	500	3	31	0.1	1.0	0.7	0.7465558978873239	0.09510127660509582	0.6718749998950196	0.7352112676004563	5.685410066713503	2.537400169684017	0.4463002814318863
1	2	undersample	0.8	500	3	31	0.1	1.0	0.7	0.6945092429577465	0.10570452735889302	0.5624999999121094	0.6985915492908551	2.979973192801375	1.8662382555176988	0.6262600718107727
1	3	undersample	0.8	500	3	31	0.1	1.0	0.7	0.7238886443661972	0.09071493716464027	0.656249999897461	0.6950704225303165	4.351668945929993	2.152136187711552	0.4945541976964267
1	1	undersample	0.8	500	3	31	0.1	1.0	1.0	0.7325484154929577	0.09175922467621836	0.656249999897461	0.7366197183046718	5.339328872852926	2.491644289985808	0.4666586936161466
1	2	undersample	0.8	500	3	31	0.1	1.0	1.0	0.6973371478873239	0.11753873359686595	0.5624999999121094	0.688732394361347	2.844860925375898	1.8071266384650477	0.6352249397842387
1	3	undersample	0.8	500	3	31	0.1	1.0	1.0	0.7068882042253521	0.09827175883428621	0.5937499999072267	0.6915492957697779	3.276782462187096	1.9249428596364417	0.5874490751466637
1	1	undersample	0.8	500	3	31	0.3	0.6	0.7	0.7262764084507042	0.09187676076752645	0.6406249998999024	0.7267605633751637	4.741371375897538	2.344555326154991	0.4944888499263475
1	2	undersample	0.8	500	3	31	0.3	0.6	0.7	0.6851012323943663	0.1064118384749736	0.5937499999072267	0.6964788732345318	3.353738947150063	1.9562064317320325	0.5832911949980442
1	3	undersample	0.8	500	3	31	0.3	0.6	0.7	0.7164942781690141	0.09010890592589922	0.6249999999023438	0.688732394361347	3.687782671147528	2.007918487183386	0.5444785198474711
1	1	undersample	0.8	500	3	31	0.3	0.6	1.0	0.7265074823943662	0.08814664718026378	0.6718749998950196	0.7253521126709482	5.4078141632100545	2.4463140130654475	0.4523664987657758
1	2	undersample	0.8	500	3	31	0.3	0.6	1.0	0.694443221830986	0.10435125693128931	0.5937499999072267	0.6929577464739933	3.298517878328949	1.9337728724662546	0.5862550729786367
1	3	undersample	0.8	500	3	31	0.3	0.6	1.0	0.7158560739436619	0.08930136443382544	0.5937499999072267	0.6922535211218855	3.2876253013617003	1.9293477630621685	0.5868514667370395
1	1	undersample	0.8	500	3	31	0.3	1.0	0.7	0.7262764084507042	0.09187676076752645	0.6406249998999024	0.7267605633751637	4.741371375897538	2.344555326154991	0.4944888499263475
1	2	undersample	0.8	500	3	31	0.3	1.0	0.7	0.6851012323943663	0.1064118384749736	0.5937499999072267	0.6964788732345318	3.353738947150063	1.9562064317320325	0.5832911949980442
1	3	undersample	0.8	500	3	31	0.3	1.0	0.7	0.7164942781690141	0.09010890592589922	0.6249999999023438	0.688732394361347	3.687782671147528	2.007918487183386	0.5444785198474711
1	1	undersample	0.8	500	3	31	0.3	1.0	1.0	0.7265074823943662	0.08814664718026378	0.6718749998950196	0.7253521126709482	5.4078141632100545	2.4463140130654475	0.4523664987657758
1	2	undersample	0.8	500	3	31	0.3	1.0	1.0	0.694443221830986	0.10435125693128931	0.5937499999072267	0.6929577464739933	3.298517878328949	1.9337728724662546	0.5862550729786367
1	3	undersample	0.8	500	3	31	0.3	1.0	1.0	0.7158560739436619	0.08930136443382544	0.5937499999072267	0.6922535211218855	3.2876253013617003	1.9293477630621685	0.5868514667370395
1	1	undersample	0.8	500	3	63	0.1	0.6	0.7	0.7465558978873239	0.09510127660509582	0.6718749998950196	0.7352112676004563	5.685410066713503	2.537400169684017	0.4463002814318863
1	2	undersample	0.8	500	3	63	0.1	0.6	0.7	0.6945092429577465	0.10570452735889302	0.5624999999121094	0.6985915492908551	2.979973192801375	1.8662382555176988	0.6262600718107727
1	3	undersample	0.8	500	3	63	0.1	0.6	0.7	0.7238886443661972	0.09071493716464027	0.656249999897461	0.6950704225303165	4.351668945929993	2.152136187711552	0.4945541976964267
1	1	undersample	0.8	500	3	63	0.1	0.6	1.0	0.7325484154929577	0.09175922467621836	0.656249999897461	0.7366197183046718	5.339328872852926	2.491644289985808	0.4666586936161466
1	2	undersample	0.8	500	3	63	0.1	0.6	1.0	0.6973371478873239	0.11753873359686595	0.5624999999121094	0.688732394361347	2.844860925375898	1.8071266384650477	0.6352249397842387
1	3	undersample	0.8	500	3	63	0.1	0.6	1.0	0.7068882042253521	0.09827175883428621	0.5937499999072267	0.6915492957697779	3.276782462187096	1.9249428596364417	0.5874490751466637
1	1	undersample	0.8	500	3	63	0.1	1.0	0.7	0.7465558978873239	0.09510127660509582	0.6718749998950196	0.7352112676004563	5.685410066713503	2.537400169684017	0.4463002814318863
1	2	undersample	0.8	500	3	63	0.1	1.0	0.7	0.6945092429577465	0.10570452735889302	0.5624999999121094	0.6985915492908551	2.979973192801375	1.8662382555176988	0.6262600718107727
1	3	undersample	0.8	500	3	63	0.1	1.0	0.7	0.7238886443661972	0.09071493716464027	0.656249999897461	0.6950704225303165	4.351668945929993	2.152136187711552	0.4945541976964267
1	1	undersample	0.8	500	3	63	0.1	1.0	1.0	0.7325484154929577	0.09175922467621836	0.656249999897461	0.7366197183046718	5.339328872852926	2.491644289985808	0.4666586936161466
1	2	undersample	0.8	500	3	63	0.1	1.0	1.0	0.6973371478873239	0.11753873359686595	0.5624999999121094	0.688732394361347	2.844860925375898	1.8071266384650477	0.6352249397842387
1	3	undersample	0.8	500	3	63	0.1	1.0	1.0	0.7068882042253521	0.09827175883428621	0.5937499999072267	0.6915492957697779	3.276782462187096	1.9249428596364417	0.5874490751466637
1	1	undersample	0.8	500	3	63	0.3	0.6	0.7	0.7262764084507042	0.09187676076752645	0.6406249998999024	0.7267605633751637	4.741371375897538	2.344555326154991	0.4944888499263475
1	2	undersample	0.8	500	3	63	0.3	0.6	0.7	0.6851012323943663	0.1064118384749736	0.5937499999072267	0.6964788732345318	3.353738947150063	1.9562064317320325	0.5832911949980442
1	3	undersample	0.8	500	3	63	0.3	0.6	0.7	0.7164942781690141	0.09010890592589922	0.6249999999023438	0.688732394361347	3.687782671147528	2.007918487183386	0.5444785198474711
1	1	undersample	0.8	500	3	63	0.3	0.6	1.0	0.7265074823943662	0.08814664718026378	0.6718749998950196	0.7253521126709482	5.4078141632100545	2.4463140130654475	0.4523664987657758
1	2	undersample	0.8	500	3	63	0.3	0.6	1.0	0.694443221830986	0.10435125693128931	0.5937499999072267	0.6929577464739933	3.298517878328949	1.9337728724662546	0.5862550729786367
1	3	undersample	0.8	500	3	63	0.3	0.6	1.0	0.7158560739436619	0.08930136443382544	0.5937499999072267	0.6922535211218855	3.2876253013617003	1.9293477630621685	0.5868514667370395
1	1	undersample	0.8	500	3	63	0.3	1.0	0.7	0.7262764084507042	0.09187676076752645	0.6406249998999024	0.7267605633751637	4.741371375897538	2.344555326154991	0.4944888499263475
1	2	undersample	0.8	500	3	63	0.3	1.0	0.7	0.6851012323943663	0.1064118384749736	0.5937499999072267	0.6964788732345318	3.353738947150063	1.9562064317320325	0.5832911949980442
1	3	undersample	0.8	500	3	63	0.3	1.0	0.7	0.7164942781690141	0.09010890592589922	0.6249999999023438	0.688732394361347	3.687782671147528	2.007918487183386	0.5444785198474711
1	1	undersample	0.8	500	3	63	0.3	1.0	1.0	0.7265074823943662	0.08814664718026378	0.6718749998950196	0.7253521126709482	5.4078141632100545	2.4463140130654475	0.4523664987657758
1	2	undersample	0.8	500	3	63	0.3	1.0	1.0	0.694443221830986	0.10435125693128931	0.5937499999072267	0.6929577464739933	3.298517878328949	1.9337728724662546	0.5862550729786367
1	3	undersample	0.8	500	3	63	0.3	1.0	1.0	0.7158560739436619	0.08930136443382544	0.5937499999072267	0.6922535211218855	3.2876253013617003	1.9293477630621685	0.5868514667370395
1	1	undersample	0.8	500	5	31	0.1	0.6	0.7	0.7248789612676055	0.08676696583562957	0.6718749998950196	0.7521126760510415	6.212662024102094	2.710404719723851	0.4362710617577755
1	2	undersample	0.8	500	5	31	0.1	0.6	0.7	0.7047425176056338	0.12144720825405397	0.5624999999121094	0.6999999999950705	2.9999998937152954	1.8749999371762238	0.624999991201388
1	3	undersample	0.8	500	5	31	0.1	0.6	0.7	0.7344850352112676	0.09328145674868331	0.656249999897461	0.6922535211218855	4.294362222144885	2.132437001279239	0.49656662573529675
1	1	undersample	0.8	500	5	31	0.1	0.6	1.0	0.7271236795774648	0.08855134774421418	0.6249999999023438	0.7422535211215335	4.79963548259048	2.424863293470686	0.5052182096473654
1	2	undersample	0.8	500	5	31	0.1	0.6	1.0	0.6976892605633802	0.11255386641518478	0.578124999909668	0.7028169014035014	3.2408283880245254	1.9453494602703658	0.6002630176440432
1	3	undersample	0.8	500	5	31	0.1	0.6	1.0	0.717781690140845	0.09133772515500287	0.578124999909668	0.7105633802766862	3.3642424612070787	1.9974147724920828	0.5937190205170267
1	1	undersample	0.8	500	5	31	0.1	1.0	0.7	0.7248789612676055	0.08676696583562957	0.6718749998950196	0.7521126760510415	6.212662024102094	2.710404719723851	0.4362710617577755
1	2	undersample	0.8	500	5	31	0.1	1.0	0.7	0.7047425176056338	0.12144720825405397	0.5624999999121094	0.6999999999950705	2.9999998937152954	1.8749999371762238	0.624999991201388
1	3	undersample	0.8	500	5	31	0.1	1.0	0.7	0.7344850352112676	0.09328145674868331	0.656249999897461	0.6922535211218855	4.294362222144885	2.132437001279239	0.49656662573529675
1	1	undersample	0.8	500	5	31	0.1	1.0	1.0	0.7271236795774648	0.08855134774421418	0.6249999999023438	0.7422535211215335	4.79963548259048	2.424863293470686	0.5052182096473654
1	2	undersample	0.8	500	5	31	0.1	1.0	1.0	0.6976892605633802	0.11255386641518478	0.578124999909668	0.7028169014035014	3.2408283880245254	1.9453494602703658	0.6002630176440432
1	3	undersample	0.8	500	5	31	0.1	1.0	1.0	0.717781690140845	0.09133772515500287	0.578124999909668	0.7105633802766862	3.3642424612070787	1.9974147724920828	0.5937190205170267
1	1	undersample	0.8	500	5	31	0.3	0.6	0.7	0.7212147887323944	0.0894885134694562	0.5937499999072267	0.7288732394314869	3.9290707659540063	2.189934983779801	0.5573671422426929
1	2	undersample	0.8	500	5	31	0.3	0.6	0.7	0.6994388204225352	0.1109401257592931	0.578124999909668	0.7049295774598245	3.273844129473989	1.9592779762199763	0.5984640276066941
1	3	undersample	0.8	500	5	31	0.3	0.6	0.7	0.7271676936619718	0.09256935780360537	0.6249999999023438	0.7077464788682554	4.036144419283041	2.1385541433222266	0.5298507389239216
1	1	undersample	0.8	500	5	31	0.3	0.6	1.0	0.7190911091549296	0.08651086776789733	0.6249999999023438	0.7338028168962408	4.5943560591023775	2.3478835092702472	0.5110364615025951
1	2	undersample	0.8	500	5	31	0.3	0.6	1.0	0.6980303697183099	0.11683588805243357	0.5312499999169923	0.7077464788682554	2.744578215701	1.8177710218238927	0.6623134235997092
1	3	undersample	0.8	500	5	31	0.3	0.6	1.0	0.7319102112676057	0.09908180885124838	0.6249999999023438	0.7063380281640399	4.008792808596835	2.1282972892673233	0.5309072707911651
1	1	undersample	0.8	500	5	31	0.3	1.0	0.7	0.7212147887323944	0.0894885134694562	0.5937499999072267	0.7288732394314869	3.9290707659540063	2.189934983779801	0.5573671422426929
1	2	undersample	0.8	500	5	31	0.3	1.0	0.7	0.6994388204225352	0.1109401257592931	0.578124999909668	0.7049295774598245	3.273844129473989	1.9592779762199763	0.5984640276066941
1	3	undersample	0.8	500	5	31	0.3	1.0	0.7	0.7271676936619718	0.09256935780360537	0.6249999999023438	0.7077464788682554	4.036144419283041	2.1385541433222266	0.5298507389239216
1	1	undersample	0.8	500	5	31	0.3	1.0	1.0	0.7190911091549296	0.08651086776789733	0.6249999999023438	0.7338028168962408	4.5943560591023775	2.3478835092702472	0.5110364615025951
1	2	undersample	0.8	500	5	31	0.3	1.0	1.0	0.6980303697183099	0.11683588805243357	0.5312499999169923	0.7077464788682554	2.744578215701	1.8177710218238927	0.6623134235997092
1	3	undersample	0.8	500	5	31	0.3	1.0	1.0	0.7319102112676057	0.09908180885124838	0.6249999999023438	0.7063380281640399	4.008792808596835	2.1282972892673233	0.5309072707911651
1	1	undersample	0.8	500	5	63	0.1	0.6	0.7	0.7248789612676055	0.08676696583562957	0.6718749998950196	0.7521126760510415	6.212662024102094	2.710404719723851	0.4362710617577755
1	2	undersample	0.8	500	5	63	0.1	0.6	0.7	0.7047425176056338	0.12144720825405397	0.5624999999121094	0.6999999999950705	2.9999998937152954	1.8749999371762238	0.624999991201388
1	3	undersample	0.8	500	5	63	0.1	0.6	0.7	0.7344850352112676	0.09328145674868331	0.656249999897461	0.6922535211218855	4.294362222144885	2.132437001279239	0.49656662573529675
1	1	undersample	0.8	500	5	63	0.1	0.6	1.0	0.7271236795774648	0.08855134774421418	0.6249999999023438	0.7422535211215335	4.79963548259048	2.424863293470686	0.5052182096473654
1	2	undersample	0.8	500	5	63	0.1	0.6	1.0	0.6976892605633802	0.11255386641518478	0.578124999909668	0.7028169014035014	3.2408283880245254	1.9453494602703658	0.6002630176440432
1	3	undersample	0.8	500	5	63	0.1	0.6	1.0	0.717781690140845	0.09133772515500287	0.578124999909668	0.7105633802766862	3.3642424612070787	1.9974147724920828	0.5937190205170267
1	1	undersample	0.8	500	5	63	0.1	1.0	0.7	0.7248789612676055	0.08676696583562957	0.6718749998950196	0.7521126760510415	6.212662024102094	2.710404719723851	0.4362710617577755
1	2	undersample	0.8	500	5	63	0.1	1.0	0.7	0.7047425176056338	0.12144720825405397	0.5624999999121094	0.6999999999950705	2.9999998937152954	1.8749999371762238	0.624999991201388
1	3	undersample	0.8	500	5	63	0.1	1.0	0.7	0.7344850352112676	0.09328145674868331	0.656249999897461	0.6922535211218855	4.294362222144885	2.132437001279239	0.49656662573529675
1	1	undersample	0.8	500	5	63	0.1	1.0	1.0	0.7271236795774648	0.08855134774421418	0.6249999999023438	0.7422535211215335	4.79963548259048	2.424863293470686	0.5052182096473654
1	2	undersample	0.8	500	5	63	0.1	1.0	1.0	0.6976892605633802	0.11255386641518478	0.578124999909668	0.7028169014035014	3.2408283880245254	1.9453494602703658	0.6002630176440432
1	3	undersample	0.8	500	5	63	0.1	1.0	1.0	0.717781690140845	0.09133772515500287	0.578124999909668	0.7105633802766862	3.3642424612070787	1.9974147724920828	0.5937190205170267
1	1	undersample	0.8	500	5	63	0.3	0.6	0.7	0.7212147887323944	0.0894885134694562	0.5937499999072267	0.7288732394314869	3.9290707659540063	2.189934983779801	0.5573671422426929
1	2	undersample	0.8	500	5	63	0.3	0.6	0.7	0.6994388204225352	0.1109401257592931	0.578124999909668	0.7049295774598245	3.273844129473989	1.9592779762199763	0.5984640276066941
1	3	undersample	0.8	500	5	63	0.3	0.6	0.7	0.7271676936619718	0.09256935780360537	0.6249999999023438	0.7077464788682554	4.036144419283041	2.1385541433222266	0.5298507389239216
1	1	undersample	0.8	500	5	63	0.3	0.6	1.0	0.7190911091549296	0.08651086776789733	0.6249999999023438	0.7338028168962408	4.5943560591023775	2.3478835092702472	0.5110364615025951
1	2	undersample	0.8	500	5	63	0.3	0.6	1.0	0.6980303697183099	0.11683588805243357	0.5312499999169923	0.7077464788682554	2.744578215701	1.8177710218238927	0.6623134235997092
1	3	undersample	0.8	500	5	63	0.3	0.6	1.0	0.7319102112676057	0.09908180885124838	0.6249999999023438	0.7063380281640399	4.008792808596835	2.1282972892673233	0.5309072707911651
1	1	undersample	0.8	500	5	63	0.3	1.0	0.7	0.7212147887323944	0.0894885134694562	0.5937499999072267	0.7288732394314869	3.9290707659540063	2.189934983779801	0.5573671422426929
1	2	undersample	0.8	500	5	63	0.3	1.0	0.7	0.6994388204225352	0.1109401257592931	0.578124999909668	0.7049295774598245	3.273844129473989	1.9592779762199763	0.5984640276066941
1	3	undersample	0.8	500	5	63	0.3	1.0	0.7	0.7271676936619718	0.09256935780360537	0.6249999999023438	0.7077464788682554	4.036144419283041	2.1385541433222266	0.5298507389239216
1	1	undersample	0.8	500	5	63	0.3	1.0	1.0	0.7190911091549296	0.08651086776789733	0.6249999999023438	0.7338028168962408	4.5943560591023775	2.3478835092702472	0.5110364615025951
1	2	undersample	0.8	500	5	63	0.3	1.0	1.0	0.6980303697183099	0.11683588805243357	0.5312499999169923	0.7077464788682554	2.744578215701	1.8177710218238927	0.6623134235997092
1	3	undersample	0.8	500	5	63	0.3	1.0	1.0	0.7319102112676057	0.09908180885124838	0.6249999999023438	0.7063380281640399	4.008792808596835	2.1282972892673233	0.5309072707911651
1	1	undersample	0.8	500	10	31	0.1	0.6	0.7	0.7294894366197184	0.08996546738554644	0.6406249998999024	0.7380281690088872	5.021972655420453	2.44539641159996	0.486939401938161
1	2	undersample	0.8	500	10	31	0.1	0.6	0.7	0.7068882042253521	0.11385219221635794	0.5624999999121094	0.7119718309809017	3.1781347049764	1.9529339171873583	0.6144905948599536
1	3	undersample	0.8	500	10	31	0.1	0.6	0.7	0.7319762323943662	0.0915066675680834	0.6406249998999024	0.7070422535161477	4.302257352458852	2.1867487230542517	0.5082793754264593
1	1	undersample	0.8	500	10	31	0.1	0.6	1.0	0.7286201584507042	0.09217258795832389	0.6249999999023438	0.7380281690088872	4.695340291691019	2.3857525966828876	0.5081106802740936
1	2	undersample	0.8	500	10	31	0.1	0.6	1.0	0.7061399647887324	0.1137630043508255	0.6249999999023438	0.6999999999950705	3.8888887405105694	2.0833332635291377	0.535714278204506
1	3	undersample	0.8	500	10	31	0.1	0.6	1.0	0.7354203345070423	0.09649303442877002	0.6406249998999024	0.7091549295724708	4.346457345929029	2.202633095798672	0.5067651369907321
1	1	undersample	0.8	500	10	31	0.1	1.0	0.7	0.7294894366197184	0.08996546738554644	0.6406249998999024	0.7380281690088872	5.021972655420453	2.44539641159996	0.486939401938161
1	2	undersample	0.8	500	10	31	0.1	1.0	0.7	0.7068882042253521	0.11385219221635794	0.5624999999121094	0.7119718309809017	3.1781347049764	1.9529339171873583	0.6144905948599536
1	3	undersample	0.8	500	10	31	0.1	1.0	0.7	0.7319762323943662	0.0915066675680834	0.6406249998999024	0.7070422535161477	4.302257352458852	2.1867487230542517	0.5082793754264593
1	1	undersample	0.8	500	10	31	0.1	1.0	1.0	0.7286201584507042	0.09217258795832389	0.6249999999023438	0.7380281690088872	4.695340291691019	2.3857525966828876	0.5081106802740936
1	2	undersample	0.8	500	10	31	0.1	1.0	1.0	0.7061399647887324	0.1137630043508255	0.6249999999023438	0.6999999999950705	3.8888887405105694	2.0833332635291377	0.535714278204506
1	3	undersample	0.8	500	10	31	0.1	1.0	1.0	0.7354203345070423	0.09649303442877002	0.6406249998999024	0.7091549295724708	4.346457345929029	2.202633095798672	0.5067651369907321
1	1	undersample	0.8	500	10	31	0.3	0.6	0.7	0.7506051936619719	0.09788979786261916	0.6406249998999024	0.7507042253468261	5.367968299656432	2.5697385970290467	0.47871716073916376
1	2	undersample	0.8	500	10	31	0.3	0.6	0.7	0.6985585387323943	0.11079933099938719	0.5624999999121094	0.711267605628794	3.1672472688942173	1.9481706638958916	0.6150990013809641
1	3	undersample	0.8	500	10	31	0.3	0.6	0.7	0.7288842429577466	0.09575304394980344	0.6093749999047852	0.708450704220363	3.7907244908106708	2.0901267395415166	0.5513792170074815
1	1	undersample	0.8	500	10	31	0.3	0.6	1.0	0.7212367957746478	0.08654595350860125	0.5937499999072267	0.748591549290503	4.351863625499828	2.3616945835140606	0.5426857877983653
1	2	undersample	0.8	500	10	31	0.3	0.6	1.0	0.7071852992957747	0.11215421002261955	0.5624999999121094	0.7098591549245785	3.14563095161848	1.938713525076945	0.616319435890321
1	3	undersample	0.8	500	10	31	0.3	0.6	1.0	0.7313710387323944	0.0931451567809036	0.6093749999047852	0.7056338028119322	3.739521387922492	2.070125527402883	0.5535803316150404
1	1	undersample	0.8	500	10	31	0.3	1.0	0.7	0.7506051936619719	0.09788979786261916	0.6406249998999024	0.7507042253468261	5.367968299656432	2.5697385970290467	0.47871716073916376
1	2	undersample	0.8	500	10	31	0.3	1.0	0.7	0.6985585387323943	0.11079933099938719	0.5624999999121094	0.711267605628794	3.1672472688942173	1.9481706638958916	0.6150990013809641
1	3	undersample	0.8	500	10	31	0.3	1.0	0.7	0.7288842429577466	0.09575304394980344	0.6093749999047852	0.708450704220363	3.7907244908106708	2.0901267395415166	0.5513792170074815
1	1	undersample	0.8	500	10	31	0.3	1.0	1.0	0.7212367957746478	0.08654595350860125	0.5937499999072267	0.748591549290503	4.351863625499828	2.3616945835140606	0.5426857877983653
1	2	undersample	0.8	500	10	31	0.3	1.0	1.0	0.7071852992957747	0.11215421002261955	0.5624999999121094	0.7098591549245785	3.14563095161848	1.938713525076945	0.616319435890321
1	3	undersample	0.8	500	10	31	0.3	1.0	1.0	0.7313710387323944	0.0931451567809036	0.6093749999047852	0.7056338028119322	3.739521387922492	2.070125527402883	0.5535803316150404
1	1	undersample	0.8	500	10	63	0.1	0.6	0.7	0.7294894366197184	0.08996546738554644	0.6406249998999024	0.7380281690088872	5.021972655420453	2.44539641159996	0.486939401938161
1	2	undersample	0.8	500	10	63	0.1	0.6	0.7	0.7068882042253521	0.11385219221635794	0.5624999999121094	0.7119718309809017	3.1781347049764	1.9529339171873583	0.6144905948599536
1	3	undersample	0.8	500	10	63	0.1	0.6	0.7	0.7319762323943662	0.0915066675680834	0.6406249998999024	0.7070422535161477	4.302257352458852	2.1867487230542517	0.5082793754264593
1	1	undersample	0.8	500	10	63	0.1	0.6	1.0	0.7286201584507042	0.09217258795832389	0.6249999999023438	0.7380281690088872	4.695340291691019	2.3857525966828876	0.5081106802740936
1	2	undersample	0.8	500	10	63	0.1	0.6	1.0	0.7061399647887324	0.1137630043508255	0.6249999999023438	0.6999999999950705	3.8888887405105694	2.0833332635291377	0.535714278204506
1	3	undersample	0.8	500	10	63	0.1	0.6	1.0	0.7354203345070423	0.09649303442877002	0.6406249998999024	0.7091549295724708	4.346457345929029	2.202633095798672	0.5067651369907321
1	1	undersample	0.8	500	10	63	0.1	1.0	0.7	0.7294894366197184	0.08996546738554644	0.6406249998999024	0.7380281690088872	5.021972655420453	2.44539641159996	0.486939401938161
1	2	undersample	0.8	500	10	63	0.1	1.0	0.7	0.7068882042253521	0.11385219221635794	0.5624999999121094	0.7119718309809017	3.1781347049764	1.9529339171873583	0.6144905948599536
1	3	undersample	0.8	500	10	63	0.1	1.0	0.7	0.7319762323943662	0.0915066675680834	0.6406249998999024	0.7070422535161477	4.302257352458852	2.1867487230542517	0.5082793754264593
1	1	undersample	0.8	500	10	63	0.1	1.0	1.0	0.7286201584507042	0.09217258795832389	0.6249999999023438	0.7380281690088872	4.695340291691019	2.3857525966828876	0.5081106802740936
1	2	undersample	0.8	500	10	63	0.1	1.0	1.0	0.7061399647887324	0.1137630043508255	0.6249999999023438	0.6999999999950705	3.8888887405105694	2.0833332635291377	0.535714278204506
1	3	undersample	0.8	500	10	63	0.1	1.0	1.0	0.7354203345070423	0.09649303442877002	0.6406249998999024	0.7091549295724708	4.346457345929029	2.202633095798672	0.5067651369907321
1	1	undersample	0.8	500	10	63	0.3	0.6	0.7	0.7506051936619719	0.09788979786261916	0.6406249998999024	0.7507042253468261	5.367968299656432	2.5697385970290467	0.47871716073916376
1	2	undersample	0.8	500	10	63	0.3	0.6	0.7	0.6985585387323943	0.11079933099938719	0.5624999999121094	0.711267605628794	3.1672472688942173	1.9481706638958916	0.6150990013809641
1	3	undersample	0.8	500	10	63	0.3	0.6	0.7	0.7288842429577466	0.09575304394980344	0.6093749999047852	0.708450704220363	3.7907244908106708	2.0901267395415166	0.5513792170074815
1	1	undersample	0.8	500	10	63	0.3	0.6	1.0	0.7212367957746478	0.08654595350860125	0.5937499999072267	0.748591549290503	4.351863625499828	2.3616945835140606	0.5426857877983653
1	2	undersample	0.8	500	10	63	0.3	0.6	1.0	0.7071852992957747	0.11215421002261955	0.5624999999121094	0.7098591549245785	3.14563095161848	1.938713525076945	0.616319435890321
1	3	undersample	0.8	500	10	63	0.3	0.6	1.0	0.7313710387323944	0.0931451567809036	0.6093749999047852	0.7056338028119322	3.739521387922492	2.070125527402883	0.5535803316150404
1	1	undersample	0.8	500	10	63	0.3	1.0	0.7	0.7506051936619719	0.09788979786261916	0.6406249998999024	0.7507042253468261	5.367968299656432	2.5697385970290467	0.47871716073916376
1	2	undersample	0.8	500	10	63	0.3	1.0	0.7	0.6985585387323943	0.11079933099938719	0.5624999999121094	0.711267605628794	3.1672472688942173	1.9481706638958916	0.6150990013809641
1	3	undersample	0.8	500	10	63	0.3	1.0	0.7	0.7288842429577466	0.09575304394980344	0.6093749999047852	0.708450704220363	3.7907244908106708	2.0901267395415166	0.5513792170074815
1	1	undersample	0.8	500	10	63	0.3	1.0	1.0	0.7212367957746478	0.08654595350860125	0.5937499999072267	0.748591549290503	4.351863625499828	2.3616945835140606	0.5426857877983653
1	2	undersample	0.8	500	10	63	0.3	1.0	1.0	0.7071852992957747	0.11215421002261955	0.5624999999121094	0.7098591549245785	3.14563095161848	1.938713525076945	0.616319435890321
1	3	undersample	0.8	500	10	63	0.3	1.0	1.0	0.7313710387323944	0.0931451567809036	0.6093749999047852	0.7056338028119322	3.739521387922492	2.070125527402883	0.5535803316150404
1	1	undersample	1.0	100	3	31	0.1	0.6	0.7	0.7589458626760563	0.10226751478908465	0.7656249998803711	0.6746478873191927	6.773737066299991	2.353219624239248	0.3474034397067723
1	2	undersample	1.0	100	3	31	0.1	0.6	0.7	0.7095840669014085	0.11974341525426173	0.6093749999047852	0.6950704225303165	3.5559352046392583	1.998412174303584	0.5619934064425581
1	3	undersample	1.0	100	3	31	0.1	0.6	0.7	0.7524427816901409	0.10289317848005607	0.7187499998876954	0.6795774647839466	5.420024196534855	2.2431317977424445	0.4138600977051519
1	1	undersample	1.0	100	3	31	0.1	0.6	1.0	0.7618838028169015	0.11809977358087	0.7499999998828126	0.6809859154881621	6.403973224646386	2.350993303385164	0.367114782787876
1	2	undersample	1.0	100	3	31	0.1	0.6	1.0	0.7071082746478873	0.13669233067398068	0.656249999897461	0.6760563380234081	3.984189579007727	2.0258151545089653	0.5084635343008964
1	3	undersample	1.0	100	3	31	0.1	0.6	1.0	0.7473921654929577	0.10600182300489398	0.6718749998950196	0.6866197183050239	4.486356166351888	2.1439606053752063	0.4778846085809147
1	1	undersample	1.0	100	3	31	0.1	1.0	0.7	0.7589458626760563	0.10226751478908465	0.7656249998803711	0.6746478873191927	6.773737066299991	2.353219624239248	0.3474034397067723
1	2	undersample	1.0	100	3	31	0.1	1.0	0.7	0.7095840669014085	0.11974341525426173	0.6093749999047852	0.6950704225303165	3.5559352046392583	1.998412174303584	0.5619934064425581
1	3	undersample	1.0	100	3	31	0.1	1.0	0.7	0.7524427816901409	0.10289317848005607	0.7187499998876954	0.6795774647839466	5.420024196534855	2.2431317977424445	0.4138600977051519
1	1	undersample	1.0	100	3	31	0.1	1.0	1.0	0.7618838028169015	0.11809977358087	0.7499999998828126	0.6809859154881621	6.403973224646386	2.350993303385164	0.367114782787876
1	2	undersample	1.0	100	3	31	0.1	1.0	1.0	0.7071082746478873	0.13669233067398068	0.656249999897461	0.6760563380234081	3.984189579007727	2.0258151545089653	0.5084635343008964
1	3	undersample	1.0	100	3	31	0.1	1.0	1.0	0.7473921654929577	0.10600182300489398	0.6718749998950196	0.6866197183050239	4.486356166351888	2.1439606053752063	0.4778846085809147
1	1	undersample	1.0	100	3	31	0.3	0.6	0.7	0.7434198943661972	0.11040232074405744	0.7187499998876954	0.6704225352065464	5.198480324705979	2.1808225830303978	0.41951154853489603
1	2	undersample	1.0	100	3	31	0.3	0.6	0.7	0.6971610915492958	0.13053681325122485	0.6249999999023438	0.683802816896593	3.6043057362998208	1.9766146364808113	0.5484036996447881
1	3	undersample	1.0	100	3	31	0.3	0.6	0.7	0.7450814260563381	0.1096036203121018	0.6718749998950196	0.6556338028122843	3.8984320409287543	1.9510480002725046	0.5004699173422991
1	1	undersample	1.0	100	3	31	0.3	0.6	1.0	0.7376540492957746	0.10564388185265958	0.7031249998901368	0.6676056337981155	4.756913288681998	2.115333622440964	0.4446861749413827
1	2	undersample	1.0	100	3	31	0.3	0.6	1.0	0.691824383802817	0.13997531151600262	0.6249999999023438	0.6746478873191927	3.455988337301848	1.920995611623876	0.5558455033918743
1	3	undersample	1.0	100	3	31	0.3	0.6	1.0	0.7329225352112676	0.08728186012357314	0.6406249998999024	0.6570422535164997	3.4151413936274673	1.8679414236567147	0.5469587270942319
1	1	undersample	1.0	100	3	31	0.3	1.0	0.7	0.7434198943661972	0.11040232074405744	0.7187499998876954	0.6704225352065464	5.198480324705979	2.1808225830303978	0.41951154853489603
1	2	undersample	1.0	100	3	31	0.3	1.0	0.7	0.6971610915492958	0.13053681325122485	0.6249999999023438	0.683802816896593	3.6043057362998208	1.9766146364808113	0.5484036996447881
1	3	undersample	1.0	100	3	31	0.3	1.0	0.7	0.7450814260563381	0.1096036203121018	0.6718749998950196	0.6556338028122843	3.8984320409287543	1.9510480002725046	0.5004699173422991
1	1	undersample	1.0	100	3	31	0.3	1.0	1.0	0.7376540492957746	0.10564388185265958	0.7031249998901368	0.6676056337981155	4.756913288681998	2.115333622440964	0.4446861749413827
1	2	undersample	1.0	100	3	31	0.3	1.0	1.0	0.691824383802817	0.13997531151600262	0.6249999999023438	0.6746478873191927	3.455988337301848	1.920995611623876	0.5558455033918743
1	3	undersample	1.0	100	3	31	0.3	1.0	1.0	0.7329225352112676	0.08728186012357314	0.6406249998999024	0.6570422535164997	3.4151413936274673	1.8679414236567147	0.5469587270942319
1	1	undersample	1.0	100	3	63	0.1	0.6	0.7	0.7589458626760563	0.10226751478908465	0.7656249998803711	0.6746478873191927	6.773737066299991	2.353219624239248	0.3474034397067723
1	2	undersample	1.0	100	3	63	0.1	0.6	0.7	0.7095840669014085	0.11974341525426173	0.6093749999047852	0.6950704225303165	3.5559352046392583	1.998412174303584	0.5619934064425581
1	3	undersample	1.0	100	3	63	0.1	0.6	0.7	0.7524427816901409	0.10289317848005607	0.7187499998876954	0.6795774647839466	5.420024196534855	2.2431317977424445	0.4138600977051519
1	1	undersample	1.0	100	3	63	0.1	0.6	1.0	0.7618838028169015	0.11809977358087	0.7499999998828126	0.6809859154881621	6.403973224646386	2.350993303385164	0.367114782787876
1	2	undersample	1.0	100	3	63	0.1	0.6	1.0	0.7071082746478873	0.13669233067398068	0.656249999897461	0.6760563380234081	3.984189579007727	2.0258151545089653	0.5084635343008964
1	3	undersample	1.0	100	3	63	0.1	0.6	1.0	0.7473921654929577	0.10600182300489398	0.6718749998950196	0.6866197183050239	4.486356166351888	2.1439606053752063	0.4778846085809147
1	1	undersample	1.0	100	3	63	0.1	1.0	0.7	0.7589458626760563	0.10226751478908465	0.7656249998803711	0.6746478873191927	6.773737066299991	2.353219624239248	0.3474034397067723
1	2	undersample	1.0	100	3	63	0.1	1.0	0.7	0.7095840669014085	0.11974341525426173	0.6093749999047852	0.6950704225303165	3.5559352046392583	1.998412174303584	0.5619934064425581
1	3	undersample	1.0	100	3	63	0.1	1.0	0.7	0.7524427816901409	0.10289317848005607	0.7187499998876954	0.6795774647839466	5.420024196534855	2.2431317977424445	0.4138600977051519
1	1	undersample	1.0	100	3	63	0.1	1.0	1.0	0.7618838028169015	0.11809977358087	0.7499999998828126	0.6809859154881621	6.403973224646386	2.350993303385164	0.367114782787876
1	2	undersample	1.0	100	3	63	0.1	1.0	1.0	0.7071082746478873	0.13669233067398068	0.656249999897461	0.6760563380234081	3.984189579007727	2.0258151545089653	0.5084635343008964
1	3	undersample	1.0	100	3	63	0.1	1.0	1.0	0.7473921654929577	0.10600182300489398	0.6718749998950196	0.6866197183050239	4.486356166351888	2.1439606053752063	0.4778846085809147
1	1	undersample	1.0	100	3	63	0.3	0.6	0.7	0.7434198943661972	0.11040232074405744	0.7187499998876954	0.6704225352065464	5.198480324705979	2.1808225830303978	0.41951154853489603
1	2	undersample	1.0	100	3	63	0.3	0.6	0.7	0.6971610915492958	0.13053681325122485	0.6249999999023438	0.683802816896593	3.6043057362998208	1.9766146364808113	0.5484036996447881
1	3	undersample	1.0	100	3	63	0.3	0.6	0.7	0.7450814260563381	0.1096036203121018	0.6718749998950196	0.6556338028122843	3.8984320409287543	1.9510480002725046	0.5004699173422991
1	1	undersample	1.0	100	3	63	0.3	0.6	1.0	0.7376540492957746	0.10564388185265958	0.7031249998901368	0.6676056337981155	4.756913288681998	2.115333622440964	0.4446861749413827
1	2	undersample	1.0	100	3	63	0.3	0.6	1.0	0.691824383802817	0.13997531151600262	0.6249999999023438	0.6746478873191927	3.455988337301848	1.920995611623876	0.5558455033918743
1	3	undersample	1.0	100	3	63	0.3	0.6	1.0	0.7329225352112676	0.08728186012357314	0.6406249998999024	0.6570422535164997	3.4151413936274673	1.8679414236567147	0.5469587270942319
1	1	undersample	1.0	100	3	63	0.3	1.0	0.7	0.7434198943661972	0.11040232074405744	0.7187499998876954	0.6704225352065464	5.198480324705979	2.1808225830303978	0.41951154853489603
1	2	undersample	1.0	100	3	63	0.3	1.0	0.7	0.6971610915492958	0.13053681325122485	0.6249999999023438	0.683802816896593	3.6043057362998208	1.9766146364808113	0.5484036996447881
1	3	undersample	1.0	100	3	63	0.3	1.0	0.7	0.7450814260563381	0.1096036203121018	0.6718749998950196	0.6556338028122843	3.8984320409287543	1.9510480002725046	0.5004699173422991
1	1	undersample	1.0	100	3	63	0.3	1.0	1.0	0.7376540492957746	0.10564388185265958	0.7031249998901368	0.6676056337981155	4.756913288681998	2.115333622440964	0.4446861749413827
1	2	undersample	1.0	100	3	63	0.3	1.0	1.0	0.691824383802817	0.13997531151600262	0.6249999999023438	0.6746478873191927	3.455988337301848	1.920995611623876	0.5558455033918743
1	3	undersample	1.0	100	3	63	0.3	1.0	1.0	0.7329225352112676	0.08728186012357314	0.6406249998999024	0.6570422535164997	3.4151413936274673	1.8679414236567147	0.5469587270942319
1	1	undersample	1.0	100	5	31	0.1	0.6	0.7	0.7445092429577465	0.09817936550872072	0.656249999897461	0.6852112676008084	4.155582516179304	2.0847314770400964	0.5016700853292164
1	2	undersample	1.0	100	5	31	0.1	0.6	0.7	0.7029489436619719	0.11929195860269769	0.5937499999072267	0.673943661967085	3.020933610750082	1.8210042634940151	0.6027951845100407
1	3	undersample	1.0	100	5	31	0.1	0.6	0.7	0.7458076584507042	0.09948121490518928	0.656249999897461	0.6683098591502232	3.846554584140506	1.9785031247270233	0.5143572105850057
1	1	undersample	1.0	100	5	31	0.1	0.6	1.0	0.7334947183098592	0.09204076337513341	0.656249999897461	0.6915492957697779	4.2801990877790015	2.1275684238086985	0.4970722943896295
1	2	undersample	1.0	100	5	31	0.1	0.6	1.0	0.7111575704225354	0.12472639407307537	0.6093749999047852	0.6830985915444853	3.3626665495586887	1.9229166056583198	0.5718427752772617
1	3	undersample	1.0	100	5	31	0.1	0.6	1.0	0.7411311619718309	0.09454696265135429	0.734374999885254	0.6830985915444853	5.959476866474426	2.3173610375882316	0.3888530872617337
1	1	undersample	1.0	100	5	31	0.1	1.0	0.7	0.7445092429577465	0.09817936550872072	0.656249999897461	0.6852112676008084	4.155582516179304	2.0847314770400964	0.5016700853292164
1	2	undersample	1.0	100	5	31	0.1	1.0	0.7	0.7029489436619719	0.11929195860269769	0.5937499999072267	0.673943661967085	3.020933610750082	1.8210042634940151	0.6027951845100407
1	3	undersample	1.0	100	5	31	0.1	1.0	0.7	0.7458076584507042	0.09948121490518928	0.656249999897461	0.6683098591502232	3.846554584140506	1.9785031247270233	0.5143572105850057
1	1	undersample	1.0	100	5	31	0.1	1.0	1.0	0.7334947183098592	0.09204076337513341	0.656249999897461	0.6915492957697779	4.2801990877790015	2.1275684238086985	0.4970722943896295
1	2	undersample	1.0	100	5	31	0.1	1.0	1.0	0.7111575704225354	0.12472639407307537	0.6093749999047852	0.6830985915444853	3.3626665495586887	1.9229166056583198	0.5718427752772617
1	3	undersample	1.0	100	5	31	0.1	1.0	1.0	0.7411311619718309	0.09454696265135429	0.734374999885254	0.6830985915444853	5.959476866474426	2.3173610375882316	0.3888530872617337
1	1	undersample	1.0	100	5	31	0.3	0.6	0.7	0.7119278169014085	0.09318926581490765	0.656249999897461	0.6633802816854693	3.7622668922344205	1.9495292304563747	0.5181793978671925
1	2	undersample	1.0	100	5	31	0.3	0.6	0.7	0.6971830985915493	0.12192614401686033	0.6249999999023438	0.6816901408402698	3.569321407698885	1.9634955131997942	0.5501032978625567
1	3	undersample	1.0	100	5	31	0.3	0.6	0.7	0.7318551936619718	0.10022125386796263	0.6718749998950196	0.6633802816854693	4.0352658466054665	1.9959465930862883	0.4946257888839353
1	1	undersample	1.0	100	5	31	0.3	0.6	1.0	0.7159220950704226	0.08997663365999986	0.6718749998950196	0.6647887323896846	4.06082418538183	2.004332923058983	0.49357785290630063
1	2	undersample	1.0	100	5	31	0.3	0.6	1.0	0.6999669894366197	0.12771095783917644	0.6249999999023438	0.6683098591502232	3.3581032139444464	1.8842886902162124	0.5611169569805701
1	3	undersample	1.0	100	5	31	0.3	0.6	1.0	0.7319102112676057	0.09224106406362072	0.656249999897461	0.6809859154881621	4.075255719380799	2.057119140462018	0.5047828262472871
1	1	undersample	1.0	100	5	31	0.3	1.0	0.7	0.7119278169014085	0.09318926581490765	0.656249999897461	0.6633802816854693	3.7622668922344205	1.9495292304563747	0.5181793978671925
1	2	undersample	1.0	100	5	31	0.3	1.0	0.7	0.6971830985915493	0.12192614401686033	0.6249999999023438	0.6816901408402698	3.569321407698885	1.9634955131997942	0.5501032978625567
1	3	undersample	1.0	100	5	31	0.3	1.0	0.7	0.7318551936619718	0.10022125386796263	0.6718749998950196	0.6633802816854693	4.0352658466054665	1.9959465930862883	0.4946257888839353
1	1	undersample	1.0	100	5	31	0.3	1.0	1.0	0.7159220950704226	0.08997663365999986	0.6718749998950196	0.6647887323896846	4.06082418538183	2.004332923058983	0.49357785290630063
1	2	undersample	1.0	100	5	31	0.3	1.0	1.0	0.6999669894366197	0.12771095783917644	0.6249999999023438	0.6683098591502232	3.3581032139444464	1.8842886902162124	0.5611169569805701
1	3	undersample	1.0	100	5	31	0.3	1.0	1.0	0.7319102112676057	0.09224106406362072	0.656249999897461	0.6809859154881621	4.075255719380799	2.057119140462018	0.5047828262472871
1	1	undersample	1.0	100	5	63	0.1	0.6	0.7	0.7445092429577465	0.09817936550872072	0.656249999897461	0.6852112676008084	4.155582516179304	2.0847314770400964	0.5016700853292164
1	2	undersample	1.0	100	5	63	0.1	0.6	0.7	0.7029489436619719	0.11929195860269769	0.5937499999072267	0.673943661967085	3.020933610750082	1.8210042634940151	0.6027951845100407
1	3	undersample	1.0	100	5	63	0.1	0.6	0.7	0.7458076584507042	0.09948121490518928	0.656249999897461	0.6683098591502232	3.846554584140506	1.9785031247270233	0.5143572105850057
1	1	undersample	1.0	100	5	63	0.1	0.6	1.0	0.7334947183098592	0.09204076337513341	0.656249999897461	0.6915492957697779	4.2801990877790015	2.1275684238086985	0.4970722943896295
1	2	undersample	1.0	100	5	63	0.1	0.6	1.0	0.7111575704225354	0.12472639407307537	0.6093749999047852	0.6830985915444853	3.3626665495586887	1.9229166056583198	0.5718427752772617
1	3	undersample	1.0	100	5	63	0.1	0.6	1.0	0.7411311619718309	0.09454696265135429	0.734374999885254	0.6830985915444853	5.959476866474426	2.3173610375882316	0.3888530872617337
1	1	undersample	1.0	100	5	63	0.1	1.0	0.7	0.7445092429577465	0.09817936550872072	0.656249999897461	0.6852112676008084	4.155582516179304	2.0847314770400964	0.5016700853292164
1	2	undersample	1.0	100	5	63	0.1	1.0	0.7	0.7029489436619719	0.11929195860269769	0.5937499999072267	0.673943661967085	3.020933610750082	1.8210042634940151	0.6027951845100407
1	3	undersample	1.0	100	5	63	0.1	1.0	0.7	0.7458076584507042	0.09948121490518928	0.656249999897461	0.6683098591502232	3.846554584140506	1.9785031247270233	0.5143572105850057
1	1	undersample	1.0	100	5	63	0.1	1.0	1.0	0.7334947183098592	0.09204076337513341	0.656249999897461	0.6915492957697779	4.2801990877790015	2.1275684238086985	0.4970722943896295
1	2	undersample	1.0	100	5	63	0.1	1.0	1.0	0.7111575704225354	0.12472639407307537	0.6093749999047852	0.6830985915444853	3.3626665495586887	1.9229166056583198	0.5718427752772617
1	3	undersample	1.0	100	5	63	0.1	1.0	1.0	0.7411311619718309	0.09454696265135429	0.734374999885254	0.6830985915444853	5.959476866474426	2.3173610375882316	0.3888530872617337
1	1	undersample	1.0	100	5	63	0.3	0.6	0.7	0.7119278169014085	0.09318926581490765	0.656249999897461	0.6633802816854693	3.7622668922344205	1.9495292304563747	0.5181793978671925
1	2	undersample	1.0	100	5	63	0.3	0.6	0.7	0.6971830985915493	0.12192614401686033	0.6249999999023438	0.6816901408402698	3.569321407698885	1.9634955131997942	0.5501032978625567
1	3	undersample	1.0	100	5	63	0.3	0.6	0.7	0.7318551936619718	0.10022125386796263	0.6718749998950196	0.6633802816854693	4.0352658466054665	1.9959465930862883	0.4946257888839353
1	1	undersample	1.0	100	5	63	0.3	0.6	1.0	0.7159220950704226	0.08997663365999986	0.6718749998950196	0.6647887323896846	4.06082418538183	2.004332923058983	0.49357785290630063
1	2	undersample	1.0	100	5	63	0.3	0.6	1.0	0.6999669894366197	0.12771095783917644	0.6249999999023438	0.6683098591502232	3.3581032139444464	1.8842886902162124	0.5611169569805701
1	3	undersample	1.0	100	5	63	0.3	0.6	1.0	0.7319102112676057	0.09224106406362072	0.656249999897461	0.6809859154881621	4.075255719380799	2.057119140462018	0.5047828262472871
1	1	undersample	1.0	100	5	63	0.3	1.0	0.7	0.7119278169014085	0.09318926581490765	0.656249999897461	0.6633802816854693	3.7622668922344205	1.9495292304563747	0.5181793978671925
1	2	undersample	1.0	100	5	63	0.3	1.0	0.7	0.6971830985915493	0.12192614401686033	0.6249999999023438	0.6816901408402698	3.569321407698885	1.9634955131997942	0.5501032978625567
1	3	undersample	1.0	100	5	63	0.3	1.0	0.7	0.7318551936619718	0.10022125386796263	0.6718749998950196	0.6633802816854693	4.0352658466054665	1.9959465930862883	0.4946257888839353
1	1	undersample	1.0	100	5	63	0.3	1.0	1.0	0.7159220950704226	0.08997663365999986	0.6718749998950196	0.6647887323896846	4.06082418538183	2.004332923058983	0.49357785290630063
1	2	undersample	1.0	100	5	63	0.3	1.0	1.0	0.6999669894366197	0.12771095783917644	0.6249999999023438	0.6683098591502232	3.3581032139444464	1.8842886902162124	0.5611169569805701
1	3	undersample	1.0	100	5	63	0.3	1.0	1.0	0.7319102112676057	0.09224106406362072	0.656249999897461	0.6809859154881621	4.075255719380799	2.057119140462018	0.5047828262472871
1	1	undersample	1.0	100	10	31	0.1	0.6	0.7	0.7382152288732394	0.09348346156250022	0.6718749998950196	0.6809859154881621	4.370965880741461	2.106098167615876	0.48183815233738525
1	2	undersample	1.0	100	10	31	0.1	0.6	0.7	0.7060299295774647	0.12167514104376957	0.5937499999072267	0.6767605633755158	3.0599965465615147	1.8368735812031065	0.6002861515210585
1	3	undersample	1.0	100	10	31	0.1	0.6	0.7	0.7437279929577465	0.09405436999111033	0.6718749998950196	0.659154929572823	3.959858185876607	1.9712034542290204	0.49779646696970453
1	1	undersample	1.0	100	10	31	0.1	0.6	1.0	0.738006161971831	0.10990124809498612	0.6718749998950196	0.6802816901360544	4.356828029108117	2.101459185013022	0.4823369495892014
1	2	undersample	1.0	100	10	31	0.1	0.6	1.0	0.7035321302816903	0.14342422432440433	0.5937499999072267	0.6816901408402698	3.130020315843865	1.8653207375398047	0.5959452393320023
1	3	undersample	1.0	100	10	31	0.1	0.6	1.0	0.7407900528169015	0.10070766375203417	0.7031249998901368	0.6711267605586541	4.833201661449166	2.1379817333411246	0.44235308906354737
1	1	undersample	1.0	100	10	31	0.1	1.0	0.7	0.7382152288732394	0.09348346156250022	0.6718749998950196	0.6809859154881621	4.370965880741461	2.106098167615876	0.48183815233738525
1	2	undersample	1.0	100	10	31	0.1	1.0	0.7	0.7060299295774647	0.12167514104376957	0.5937499999072267	0.6767605633755158	3.0599965465615147	1.8368735812031065	0.6002861515210585
1	3	undersample	1.0	100	10	31	0.1	1.0	0.7	0.7437279929577465	0.09405436999111033	0.6718749998950196	0.659154929572823	3.959858185876607	1.9712034542290204	0.49779646696970453
1	1	undersample	1.0	100	10	31	0.1	1.0	1.0	0.738006161971831	0.10990124809498612	0.6718749998950196	0.6802816901360544	4.356828029108117	2.101459185013022	0.4823369495892014
1	2	undersample	1.0	100	10	31	0.1	1.0	1.0	0.7035321302816903	0.14342422432440433	0.5937499999072267	0.6816901408402698	3.130020315843865	1.8653207375398047	0.5959452393320023
1	3	undersample	1.0	100	10	31	0.1	1.0	1.0	0.7407900528169015	0.10070766375203417	0.7031249998901368	0.6711267605586541	4.833201661449166	2.1379817333411246	0.44235308906354737
1	1	undersample	1.0	100	10	31	0.3	0.6	0.7	0.7362345950704225	0.09896934447733013	0.6718749998950196	0.6760563380234081	4.273291766587204	2.074048848663941	0.4853515554795429
1	2	undersample	1.0	100	10	31	0.3	0.6	0.7	0.714524647887324	0.12355713267239937	0.6093749999047852	0.659154929572823	3.0168594092129952	1.7878356910449251	0.5926148415854492
1	3	undersample	1.0	100	10	31	0.3	0.6	0.7	0.7444652288732394	0.10776730250930044	0.7187499998876954	0.6626760563333615	5.02041270298473	2.1307410638202184	0.4244155091770295
1	1	undersample	1.0	100	10	31	0.3	0.6	1.0	0.7237896126760562	0.08917493498141832	0.6718749998950196	0.6718309859107618	4.1919066523850015	2.047344357864557	0.4884040809402676
1	2	undersample	1.0	100	10	31	0.3	0.6	1.0	0.7049955985915493	0.12940817025325893	0.6093749999047852	0.6647887323896846	3.093781412895066	1.8178833488209378	0.5875926819865415
1	3	undersample	1.0	100	10	31	0.3	0.6	1.0	0.7267935739436621	0.1027411792245965	0.6249999999023438	0.6577464788686075	3.203017730177065	1.8261316335766418	0.5701284711419673
1	1	undersample	1.0	100	10	31	0.3	1.0	0.7	0.7362345950704225	0.09896934447733013	0.6718749998950196	0.6760563380234081	4.273291766587204	2.074048848663941	0.4853515554795429
1	2	undersample	1.0	100	10	31	0.3	1.0	0.7	0.714524647887324	0.12355713267239937	0.6093749999047852	0.659154929572823	3.0168594092129952	1.7878356910449251	0.5926148415854492
1	3	undersample	1.0	100	10	31	0.3	1.0	0.7	0.7444652288732394	0.10776730250930044	0.7187499998876954	0.6626760563333615	5.02041270298473	2.1307410638202184	0.4244155091770295
1	1	undersample	1.0	100	10	31	0.3	1.0	1.0	0.7237896126760562	0.08917493498141832	0.6718749998950196	0.6718309859107618	4.1919066523850015	2.047344357864557	0.4884040809402676
1	2	undersample	1.0	100	10	31	0.3	1.0	1.0	0.7049955985915493	0.12940817025325893	0.6093749999047852	0.6647887323896846	3.093781412895066	1.8178833488209378	0.5875926819865415
1	3	undersample	1.0	100	10	31	0.3	1.0	1.0	0.7267935739436621	0.1027411792245965	0.6249999999023438	0.6577464788686075	3.203017730177065	1.8261316335766418	0.5701284711419673
1	1	undersample	1.0	100	10	63	0.1	0.6	0.7	0.7382152288732394	0.09348346156250022	0.6718749998950196	0.6809859154881621	4.370965880741461	2.106098167615876	0.48183815233738525
1	2	undersample	1.0	100	10	63	0.1	0.6	0.7	0.7060299295774647	0.12167514104376957	0.5937499999072267	0.6767605633755158	3.0599965465615147	1.8368735812031065	0.6002861515210585
1	3	undersample	1.0	100	10	63	0.1	0.6	0.7	0.7437279929577465	0.09405436999111033	0.6718749998950196	0.659154929572823	3.959858185876607	1.9712034542290204	0.49779646696970453
1	1	undersample	1.0	100	10	63	0.1	0.6	1.0	0.738006161971831	0.10990124809498612	0.6718749998950196	0.6802816901360544	4.356828029108117	2.101459185013022	0.4823369495892014
1	2	undersample	1.0	100	10	63	0.1	0.6	1.0	0.7035321302816903	0.14342422432440433	0.5937499999072267	0.6816901408402698	3.130020315843865	1.8653207375398047	0.5959452393320023
1	3	undersample	1.0	100	10	63	0.1	0.6	1.0	0.7407900528169015	0.10070766375203417	0.7031249998901368	0.6711267605586541	4.833201661449166	2.1379817333411246	0.44235308906354737
1	1	undersample	1.0	100	10	63	0.1	1.0	0.7	0.7382152288732394	0.09348346156250022	0.6718749998950196	0.6809859154881621	4.370965880741461	2.106098167615876	0.48183815233738525
1	2	undersample	1.0	100	10	63	0.1	1.0	0.7	0.7060299295774647	0.12167514104376957	0.5937499999072267	0.6767605633755158	3.0599965465615147	1.8368735812031065	0.6002861515210585
1	3	undersample	1.0	100	10	63	0.1	1.0	0.7	0.7437279929577465	0.09405436999111033	0.6718749998950196	0.659154929572823	3.959858185876607	1.9712034542290204	0.49779646696970453
1	1	undersample	1.0	100	10	63	0.1	1.0	1.0	0.738006161971831	0.10990124809498612	0.6718749998950196	0.6802816901360544	4.356828029108117	2.101459185013022	0.4823369495892014
1	2	undersample	1.0	100	10	63	0.1	1.0	1.0	0.7035321302816903	0.14342422432440433	0.5937499999072267	0.6816901408402698	3.130020315843865	1.8653207375398047	0.5959452393320023
1	3	undersample	1.0	100	10	63	0.1	1.0	1.0	0.7407900528169015	0.10070766375203417	0.7031249998901368	0.6711267605586541	4.833201661449166	2.1379817333411246	0.44235308906354737
1	1	undersample	1.0	100	10	63	0.3	0.6	0.7	0.7362345950704225	0.09896934447733013	0.6718749998950196	0.6760563380234081	4.273291766587204	2.074048848663941	0.4853515554795429
1	2	undersample	1.0	100	10	63	0.3	0.6	0.7	0.714524647887324	0.12355713267239937	0.6093749999047852	0.659154929572823	3.0168594092129952	1.7878356910449251	0.5926148415854492
1	3	undersample	1.0	100	10	63	0.3	0.6	0.7	0.7444652288732394	0.10776730250930044	0.7187499998876954	0.6626760563333615	5.02041270298473	2.1307410638202184	0.4244155091770295
1	1	undersample	1.0	100	10	63	0.3	0.6	1.0	0.7237896126760562	0.08917493498141832	0.6718749998950196	0.6718309859107618	4.1919066523850015	2.047344357864557	0.4884040809402676
1	2	undersample	1.0	100	10	63	0.3	0.6	1.0	0.7049955985915493	0.12940817025325893	0.6093749999047852	0.6647887323896846	3.093781412895066	1.8178833488209378	0.5875926819865415
1	3	undersample	1.0	100	10	63	0.3	0.6	1.0	0.7267935739436621	0.1027411792245965	0.6249999999023438	0.6577464788686075	3.203017730177065	1.8261316335766418	0.5701284711419673
1	1	undersample	1.0	100	10	63	0.3	1.0	0.7	0.7362345950704225	0.09896934447733013	0.6718749998950196	0.6760563380234081	4.273291766587204	2.074048848663941	0.4853515554795429
1	2	undersample	1.0	100	10	63	0.3	1.0	0.7	0.714524647887324	0.12355713267239937	0.6093749999047852	0.659154929572823	3.0168594092129952	1.7878356910449251	0.5926148415854492
1	3	undersample	1.0	100	10	63	0.3	1.0	0.7	0.7444652288732394	0.10776730250930044	0.7187499998876954	0.6626760563333615	5.02041270298473	2.1307410638202184	0.4244155091770295
1	1	undersample	1.0	100	10	63	0.3	1.0	1.0	0.7237896126760562	0.08917493498141832	0.6718749998950196	0.6718309859107618	4.1919066523850015	2.047344357864557	0.4884040809402676
1	2	undersample	1.0	100	10	63	0.3	1.0	1.0	0.7049955985915493	0.12940817025325893	0.6093749999047852	0.6647887323896846	3.093781412895066	1.8178833488209378	0.5875926819865415
1	3	undersample	1.0	100	10	63	0.3	1.0	1.0	0.7267935739436621	0.1027411792245965	0.6249999999023438	0.6577464788686075	3.203017730177065	1.8261316335766418	0.5701284711419673
1	1	undersample	1.0	300	3	31	0.1	0.6	0.7	0.7394806338028169	0.09746994520312549	0.6874999998925782	0.6647887323896846	4.363025050467964	2.050945316618494	0.47007414563624056
1	2	undersample	1.0	300	3	31	0.1	0.6	0.7	0.6984154929577465	0.12325215364213549	0.6093749999047852	0.6683098591502232	3.143184610545051	1.8371814729608071	0.5844968301783522
1	3	undersample	1.0	300	3	31	0.1	0.6	0.7	0.738237235915493	0.09343687584969337	0.6718749998950196	0.6669014084460078	4.099566952604317	2.017045393647847	0.49201424832708657
1	1	undersample	1.0	300	3	31	0.1	0.6	1.0	0.7320092429577465	0.09079510048731775	0.7031249998901368	0.6654929577417924	4.711911179078497	2.101973621014696	0.4460978770628408
1	2	undersample	1.0	300	3	31	0.1	0.6	1.0	0.7000990316901409	0.1304045943007957	0.6093749999047852	0.6767605633755158	3.2661436801032284	1.8852123596558197	0.5771982226252825
1	3	undersample	1.0	300	3	31	0.1	0.6	1.0	0.7308978873239437	0.09209023220888313	0.6249999999023438	0.6781690140797313	3.5120348885476314	1.942013068427949	0.5529594935518141
1	1	undersample	1.0	300	3	31	0.1	1.0	0.7	0.7394806338028169	0.09746994520312549	0.6874999998925782	0.6647887323896846	4.363025050467964	2.050945316618494	0.47007414563624056
1	2	undersample	1.0	300	3	31	0.1	1.0	0.7	0.6984154929577465	0.12325215364213549	0.6093749999047852	0.6683098591502232	3.143184610545051	1.8371814729608071	0.5844968301783522
1	3	undersample	1.0	300	3	31	0.1	1.0	0.7	0.738237235915493	0.09343687584969337	0.6718749998950196	0.6669014084460078	4.099566952604317	2.017045393647847	0.49201424832708657
1	1	undersample	1.0	300	3	31	0.1	1.0	1.0	0.7320092429577465	0.09079510048731775	0.7031249998901368	0.6654929577417924	4.711911179078497	2.101973621014696	0.4460978770628408
1	2	undersample	1.0	300	3	31	0.1	1.0	1.0	0.7000990316901409	0.1304045943007957	0.6093749999047852	0.6767605633755158	3.2661436801032284	1.8852123596558197	0.5771982226252825
1	3	undersample	1.0	300	3	31	0.1	1.0	1.0	0.7308978873239437	0.09209023220888313	0.6249999999023438	0.6781690140797313	3.5120348885476314	1.942013068427949	0.5529594935518141
1	1	undersample	1.0	300	3	31	0.3	0.6	0.7	0.7270356514084506	0.0968507232596707	0.7031249998901368	0.6633802816854693	4.667473949492949	2.0887813183461157	0.44751857091742114
1	2	undersample	1.0	300	3	31	0.3	0.6	0.7	0.6972931338028169	0.11988450713695523	0.6093749999047852	0.6697183098544387	3.163240834058852	1.8450159352946962	0.583267604476037
1	3	undersample	1.0	300	3	31	0.3	0.6	0.7	0.7295664612676056	0.10057569907583525	0.7031249998901368	0.651408450699638	4.425837162022024	2.0170453963410315	0.45574323641883296
1	1	undersample	1.0	300	3	31	0.3	0.6	1.0	0.7234705105633803	0.09870022782396051	0.656249999897461	0.6633802816854693	3.7622668922344205	1.9495292304563747	0.5181793978671925
1	2	undersample	1.0	300	3	31	0.3	0.6	1.0	0.6930677816901409	0.13711173223364076	0.6093749999047852	0.6725352112628695	3.2038708610308286	1.860887039629428	0.5808245988391644
1	3	undersample	1.0	300	3	31	0.3	0.6	1.0	0.7267165492957746	0.0914345357709361	0.6874999998925782	0.656338028164392	4.201639195584696	2.000512236530855	0.4761266023547921
1	1	undersample	1.0	300	3	31	0.3	1.0	0.7	0.7270356514084506	0.0968507232596707	0.7031249998901368	0.6633802816854693	4.667473949492949	2.0887813183461157	0.44751857091742114
1	2	undersample	1.0	300	3	31	0.3	1.0	0.7	0.6972931338028169	0.11988450713695523	0.6093749999047852	0.6697183098544387	3.163240834058852	1.8450159352946962	0.583267604476037
1	3	undersample	1.0	300	3	31	0.3	1.0	0.7	0.7295664612676056	0.10057569907583525	0.7031249998901368	0.651408450699638	4.425837162022024	2.0170453963410315	0.45574323641883296
1	1	undersample	1.0	300	3	31	0.3	1.0	1.0	0.7234705105633803	0.09870022782396051	0.656249999897461	0.6633802816854693	3.7622668922344205	1.9495292304563747	0.5181793978671925
1	2	undersample	1.0	300	3	31	0.3	1.0	1.0	0.6930677816901409	0.13711173223364076	0.6093749999047852	0.6725352112628695	3.2038708610308286	1.860887039629428	0.5808245988391644
1	3	undersample	1.0	300	3	31	0.3	1.0	1.0	0.7267165492957746	0.0914345357709361	0.6874999998925782	0.656338028164392	4.201639195584696	2.000512236530855	0.4761266023547921
1	1	undersample	1.0	300	3	63	0.1	0.6	0.7	0.7394806338028169	0.09746994520312549	0.6874999998925782	0.6647887323896846	4.363025050467964	2.050945316618494	0.47007414563624056
1	2	undersample	1.0	300	3	63	0.1	0.6	0.7	0.6984154929577465	0.12325215364213549	0.6093749999047852	0.6683098591502232	3.143184610545051	1.8371814729608071	0.5844968301783522
1	3	undersample	1.0	300	3	63	0.1	0.6	0.7	0.738237235915493	0.09343687584969337	0.6718749998950196	0.6669014084460078	4.099566952604317	2.017045393647847	0.49201424832708657
1	1	undersample	1.0	300	3	63	0.1	0.6	1.0	0.7320092429577465	0.09079510048731775	0.7031249998901368	0.6654929577417924	4.711911179078497	2.101973621014696	0.4460978770628408
1	2	undersample	1.0	300	3	63	0.1	0.6	1.0	0.7000990316901409	0.1304045943007957	0.6093749999047852	0.6767605633755158	3.2661436801032284	1.8852123596558197	0.5771982226252825
1	3	undersample	1.0	300	3	63	0.1	0.6	1.0	0.7308978873239437	0.09209023220888313	0.6249999999023438	0.6781690140797313	3.5120348885476314	1.942013068427949	0.5529594935518141
1	1	undersample	1.0	300	3	63	0.1	1.0	0.7	0.7394806338028169	0.09746994520312549	0.6874999998925782	0.6647887323896846	4.363025050467964	2.050945316618494	0.47007414563624056
1	2	undersample	1.0	300	3	63	0.1	1.0	0.7	0.6984154929577465	0.12325215364213549	0.6093749999047852	0.6683098591502232	3.143184610545051	1.8371814729608071	0.5844968301783522
1	3	undersample	1.0	300	3	63	0.1	1.0	0.7	0.738237235915493	0.09343687584969337	0.6718749998950196	0.6669014084460078	4.099566952604317	2.017045393647847	0.49201424832708657
1	1	undersample	1.0	300	3	63	0.1	1.0	1.0	0.7320092429577465	0.09079510048731775	0.7031249998901368	0.6654929577417924	4.711911179078497	2.101973621014696	0.4460978770628408
1	2	undersample	1.0	300	3	63	0.1	1.0	1.0	0.7000990316901409	0.1304045943007957	0.6093749999047852	0.6767605633755158	3.2661436801032284	1.8852123596558197	0.5771982226252825
1	3	undersample	1.0	300	3	63	0.1	1.0	1.0	0.7308978873239437	0.09209023220888313	0.6249999999023438	0.6781690140797313	3.5120348885476314	1.942013068427949	0.5529594935518141
1	1	undersample	1.0	300	3	63	0.3	0.6	0.7	0.7270356514084506	0.0968507232596707	0.7031249998901368	0.6633802816854693	4.667473949492949	2.0887813183461157	0.44751857091742114
1	2	undersample	1.0	300	3	63	0.3	0.6	0.7	0.6972931338028169	0.11988450713695523	0.6093749999047852	0.6697183098544387	3.163240834058852	1.8450159352946962	0.583267604476037
1	3	undersample	1.0	300	3	63	0.3	0.6	0.7	0.7295664612676056	0.10057569907583525	0.7031249998901368	0.651408450699638	4.425837162022024	2.0170453963410315	0.45574323641883296
1	1	undersample	1.0	300	3	63	0.3	0.6	1.0	0.7234705105633803	0.09870022782396051	0.656249999897461	0.6633802816854693	3.7622668922344205	1.9495292304563747	0.5181793978671925
1	2	undersample	1.0	300	3	63	0.3	0.6	1.0	0.6930677816901409	0.13711173223364076	0.6093749999047852	0.6725352112628695	3.2038708610308286	1.860887039629428	0.5808245988391644
1	3	undersample	1.0	300	3	63	0.3	0.6	1.0	0.7267165492957746	0.0914345357709361	0.6874999998925782	0.656338028164392	4.201639195584696	2.000512236530855	0.4761266023547921
1	1	undersample	1.0	300	3	63	0.3	1.0	0.7	0.7270356514084506	0.0968507232596707	0.7031249998901368	0.6633802816854693	4.667473949492949	2.0887813183461157	0.44751857091742114
1	2	undersample	1.0	300	3	63	0.3	1.0	0.7	0.6972931338028169	0.11988450713695523	0.6093749999047852	0.6697183098544387	3.163240834058852	1.8450159352946962	0.583267604476037
1	3	undersample	1.0	300	3	63	0.3	1.0	0.7	0.7295664612676056	0.10057569907583525	0.7031249998901368	0.651408450699638	4.425837162022024	2.0170453963410315	0.45574323641883296
1	1	undersample	1.0	300	3	63	0.3	1.0	1.0	0.7234705105633803	0.09870022782396051	0.656249999897461	0.6633802816854693	3.7622668922344205	1.9495292304563747	0.5181793978671925
1	2	undersample	1.0	300	3	63	0.3	1.0	1.0	0.6930677816901409	0.13711173223364076	0.6093749999047852	0.6725352112628695	3.2038708610308286	1.860887039629428	0.5808245988391644
1	3	undersample	1.0	300	3	63	0.3	1.0	1.0	0.7267165492957746	0.0914345357709361	0.6874999998925782	0.656338028164392	4.201639195584696	2.000512236530855	0.4761266023547921
1	1	undersample	1.0	300	5	31	0.1	0.6	0.7	0.7183758802816902	0.08606455663782048	0.656249999897461	0.6774647887276235	4.0099244271702315	2.034661508620998	0.5074064375715919
1	2	undersample	1.0	300	5	31	0.1	0.6	0.7	0.7017055457746478	0.12163826208116273	0.5937499999072267	0.6767605633755158	3.0599965465615147	1.8368735812031065	0.6002861515210585
1	3	undersample	1.0	300	5	31	0.1	0.6	0.7	0.7238226232394366	0.08992407457329993	0.656249999897461	0.656338028164392	3.6460505487503894	1.909579862143089	0.5237392625664649
1	1	undersample	1.0	300	5	31	0.1	0.6	1.0	0.7246698943661972	0.09698329118076383	0.656249999897461	0.6767605633755158	3.99702896948627	2.03022869501396	0.507934435937954
1	2	undersample	1.0	300	5	31	0.1	0.6	1.0	0.7091769366197184	0.11753252917653861	0.6406249998999024	0.6647887323896846	3.5352574620002954	1.9111081359399604	0.5405852674464211
1	3	undersample	1.0	300	5	31	0.1	0.6	1.0	0.7293133802816902	0.08901222727935966	0.656249999897461	0.6640845070375769	3.774156530720336	1.9536162937108381	0.517629896923328
1	1	undersample	1.0	300	5	31	0.1	1.0	0.7	0.7183758802816902	0.08606455663782048	0.656249999897461	0.6774647887276235	4.0099244271702315	2.034661508620998	0.5074064375715919
1	2	undersample	1.0	300	5	31	0.1	1.0	0.7	0.7017055457746478	0.12163826208116273	0.5937499999072267	0.6767605633755158	3.0599965465615147	1.8368735812031065	0.6002861515210585
1	3	undersample	1.0	300	5	31	0.1	1.0	0.7	0.7238226232394366	0.08992407457329993	0.656249999897461	0.656338028164392	3.6460505487503894	1.909579862143089	0.5237392625664649
1	1	undersample	1.0	300	5	31	0.1	1.0	1.0	0.7246698943661972	0.09698329118076383	0.656249999897461	0.6767605633755158	3.99702896948627	2.03022869501396	0.507934435937954
1	2	undersample	1.0	300	5	31	0.1	1.0	1.0	0.7091769366197184	0.11753252917653861	0.6406249998999024	0.6647887323896846	3.5352574620002954	1.9111081359399604	0.5405852674464211
1	3	undersample	1.0	300	5	31	0.1	1.0	1.0	0.7293133802816902	0.08901222727935966	0.656249999897461	0.6640845070375769	3.774156530720336	1.9536162937108381	0.517629896923328
1	1	undersample	1.0	300	5	31	0.3	0.6	0.7	0.7063050176056339	0.08917546019822686	0.656249999897461	0.6549295774601765	3.62337650294202	1.9017856588501694	0.5248655835440339
1	2	undersample	1.0	300	5	31	0.3	0.6	0.7	0.7000660211267605	0.13070552297881252	0.5937499999072267	0.6697183098544387	2.9635885546190686	1.7977078343897042	0.6065983086457462
1	3	undersample	1.0	300	5	31	0.3	0.6	0.7	0.7269146126760563	0.09611486912386293	0.6406249998999024	0.6619718309812538	3.4909419125533367	1.8951822352786005	0.5428856302518684
1	1	undersample	1.0	300	5	31	0.3	0.6	1.0	0.7266945422535211	0.09354541463305885	0.656249999897461	0.6816901408402698	4.088495423725464	2.061670288859784	0.5042613563931111
1	2	undersample	1.0	300	5	31	0.3	0.6	1.0	0.7033670774647888	0.1099610348462339	0.6249999999023438	0.6774647887276235	3.5007276803956784	1.9377728653533315	0.5535342955116785
1	3	undersample	1.0	300	5	31	0.3	0.6	1.0	0.7304467429577465	0.1040009857903608	0.6718749998950196	0.6690140845023309	4.1388043083279	2.0299201510903857	0.4904605191450673
1	1	undersample	1.0	300	5	31	0.3	1.0	0.7	0.7063050176056339	0.08917546019822686	0.656249999897461	0.6549295774601765	3.62337650294202	1.9017856588501694	0.5248655835440339
1	2	undersample	1.0	300	5	31	0.3	1.0	0.7	0.7000660211267605	0.13070552297881252	0.5937499999072267	0.6697183098544387	2.9635885546190686	1.7977078343897042	0.6065983086457462
1	3	undersample	1.0	300	5	31	0.3	1.0	0.7	0.7269146126760563	0.09611486912386293	0.6406249998999024	0.6619718309812538	3.4909419125533367	1.8951822352786005	0.5428856302518684
1	1	undersample	1.0	300	5	31	0.3	1.0	1.0	0.7266945422535211	0.09354541463305885	0.656249999897461	0.6816901408402698	4.088495423725464	2.061670288859784	0.5042613563931111
1	2	undersample	1.0	300	5	31	0.3	1.0	1.0	0.7033670774647888	0.1099610348462339	0.6249999999023438	0.6774647887276235	3.5007276803956784	1.9377728653533315	0.5535342955116785
1	3	undersample	1.0	300	5	31	0.3	1.0	1.0	0.7304467429577465	0.1040009857903608	0.6718749998950196	0.6690140845023309	4.1388043083279	2.0299201510903857	0.4904605191450673
1	1	undersample	1.0	300	5	63	0.1	0.6	0.7	0.7183758802816902	0.08606455663782048	0.656249999897461	0.6774647887276235	4.0099244271702315	2.034661508620998	0.5074064375715919
1	2	undersample	1.0	300	5	63	0.1	0.6	0.7	0.7017055457746478	0.12163826208116273	0.5937499999072267	0.6767605633755158	3.0599965465615147	1.8368735812031065	0.6002861515210585
1	3	undersample	1.0	300	5	63	0.1	0.6	0.7	0.7238226232394366	0.08992407457329993	0.656249999897461	0.656338028164392	3.6460505487503894	1.909579862143089	0.5237392625664649
1	1	undersample	1.0	300	5	63	0.1	0.6	1.0	0.7246698943661972	0.09698329118076383	0.656249999897461	0.6767605633755158	3.99702896948627	2.03022869501396	0.507934435937954
1	2	undersample	1.0	300	5	63	0.1	0.6	1.0	0.7091769366197184	0.11753252917653861	0.6406249998999024	0.6647887323896846	3.5352574620002954	1.9111081359399604	0.5405852674464211
1	3	undersample	1.0	300	5	63	0.1	0.6	1.0	0.7293133802816902	0.08901222727935966	0.656249999897461	0.6640845070375769	3.774156530720336	1.9536162937108381	0.517629896923328
1	1	undersample	1.0	300	5	63	0.1	1.0	0.7	0.7183758802816902	0.08606455663782048	0.656249999897461	0.6774647887276235	4.0099244271702315	2.034661508620998	0.5074064375715919
1	2	undersample	1.0	300	5	63	0.1	1.0	0.7	0.7017055457746478	0.12163826208116273	0.5937499999072267	0.6767605633755158	3.0599965465615147	1.8368735812031065	0.6002861515210585
1	3	undersample	1.0	300	5	63	0.1	1.0	0.7	0.7238226232394366	0.08992407457329993	0.656249999897461	0.656338028164392	3.6460505487503894	1.909579862143089	0.5237392625664649
1	1	undersample	1.0	300	5	63	0.1	1.0	1.0	0.7246698943661972	0.09698329118076383	0.656249999897461	0.6767605633755158	3.99702896948627	2.03022869501396	0.507934435937954
1	2	undersample	1.0	300	5	63	0.1	1.0	1.0	0.7091769366197184	0.11753252917653861	0.6406249998999024	0.6647887323896846	3.5352574620002954	1.9111081359399604	0.5405852674464211
1	3	undersample	1.0	300	5	63	0.1	1.0	1.0	0.7293133802816902	0.08901222727935966	0.656249999897461	0.6640845070375769	3.774156530720336	1.9536162937108381	0.517629896923328
1	1	undersample	1.0	300	5	63	0.3	0.6	0.7	0.7063050176056339	0.08917546019822686	0.656249999897461	0.6549295774601765	3.62337650294202	1.9017856588501694	0.5248655835440339
1	2	undersample	1.0	300	5	63	0.3	0.6	0.7	0.7000660211267605	0.13070552297881252	0.5937499999072267	0.6697183098544387	2.9635885546190686	1.7977078343897042	0.6065983086457462
1	3	undersample	1.0	300	5	63	0.3	0.6	0.7	0.7269146126760563	0.09611486912386293	0.6406249998999024	0.6619718309812538	3.4909419125533367	1.8951822352786005	0.5428856302518684
1	1	undersample	1.0	300	5	63	0.3	0.6	1.0	0.7266945422535211	0.09354541463305885	0.656249999897461	0.6816901408402698	4.088495423725464	2.061670288859784	0.5042613563931111
1	2	undersample	1.0	300	5	63	0.3	0.6	1.0	0.7033670774647888	0.1099610348462339	0.6249999999023438	0.6774647887276235	3.5007276803956784	1.9377728653533315	0.5535342955116785
1	3	undersample	1.0	300	5	63	0.3	0.6	1.0	0.7304467429577465	0.1040009857903608	0.6718749998950196	0.6690140845023309	4.1388043083279	2.0299201510903857	0.4904605191450673
1	1	undersample	1.0	300	5	63	0.3	1.0	0.7	0.7063050176056339	0.08917546019822686	0.656249999897461	0.6549295774601765	3.62337650294202	1.9017856588501694	0.5248655835440339
1	2	undersample	1.0	300	5	63	0.3	1.0	0.7	0.7000660211267605	0.13070552297881252	0.5937499999072267	0.6697183098544387	2.9635885546190686	1.7977078343897042	0.6065983086457462
1	3	undersample	1.0	300	5	63	0.3	1.0	0.7	0.7269146126760563	0.09611486912386293	0.6406249998999024	0.6619718309812538	3.4909419125533367	1.8951822352786005	0.5428856302518684
1	1	undersample	1.0	300	5	63	0.3	1.0	1.0	0.7266945422535211	0.09354541463305885	0.656249999897461	0.6816901408402698	4.088495423725464	2.061670288859784	0.5042613563931111
1	2	undersample	1.0	300	5	63	0.3	1.0	1.0	0.7033670774647888	0.1099610348462339	0.6249999999023438	0.6774647887276235	3.5007276803956784	1.9377728653533315	0.5535342955116785
1	3	undersample	1.0	300	5	63	0.3	1.0	1.0	0.7304467429577465	0.1040009857903608	0.6718749998950196	0.6690140845023309	4.1388043083279	2.0299201510903857	0.4904605191450673
1	1	undersample	1.0	300	10	31	0.1	0.6	0.7	0.7261223591549296	0.08923533932921614	0.656249999897461	0.678873239431839	4.035885019607146	2.0435854623280876	0.5063537271357053
1	2	undersample	1.0	300	10	31	0.1	0.6	0.7	0.7035321302816901	0.12700060196704674	0.5937499999072267	0.6711267605586541	2.9825398472644973	1.8054067970436163	0.6053252796853952
1	3	undersample	1.0	300	10	31	0.1	0.6	0.7	0.7247139084507042	0.08404169219031607	0.656249999897461	0.6535211267559612	3.6008867989635323	1.8940548230618666	0.5259967593533285
1	1	undersample	1.0	300	10	31	0.1	0.6	1.0	0.7187720070422536	0.09058034603074328	0.6718749998950196	0.6760563380234081	4.273291766587204	2.074048848663941	0.4853515554795429
1	2	undersample	1.0	300	10	31	0.1	0.6	1.0	0.7008802816901408	0.12046051292849011	0.5937499999072267	0.6612676056291461	2.853190379891878	1.7528585758130546	0.6143503635910813
1	3	undersample	1.0	300	10	31	0.1	0.6	1.0	0.727805897887324	0.08876026425387493	0.6718749998950196	0.6661971830939001	4.086598206334756	2.012790023746626	0.49253434794753226
1	1	undersample	1.0	300	10	31	0.1	1.0	0.7	0.7261223591549296	0.08923533932921614	0.656249999897461	0.678873239431839	4.035885019607146	2.0435854623280876	0.5063537271357053
1	2	undersample	1.0	300	10	31	0.1	1.0	0.7	0.7035321302816901	0.12700060196704674	0.5937499999072267	0.6711267605586541	2.9825398472644973	1.8054067970436163	0.6053252796853952
1	3	undersample	1.0	300	10	31	0.1	1.0	0.7	0.7247139084507042	0.08404169219031607	0.656249999897461	0.6535211267559612	3.6008867989635323	1.8940548230618666	0.5259967593533285
1	1	undersample	1.0	300	10	31	0.1	1.0	1.0	0.7187720070422536	0.09058034603074328	0.6718749998950196	0.6760563380234081	4.273291766587204	2.074048848663941	0.4853515554795429
1	2	undersample	1.0	300	10	31	0.1	1.0	1.0	0.7008802816901408	0.12046051292849011	0.5937499999072267	0.6612676056291461	2.853190379891878	1.7528585758130546	0.6143503635910813
1	3	undersample	1.0	300	10	31	0.1	1.0	1.0	0.727805897887324	0.08876026425387493	0.6718749998950196	0.6661971830939001	4.086598206334756	2.012790023746626	0.49253434794753226
1	1	undersample	1.0	300	10	31	0.3	0.6	0.7	0.723349471830986	0.09994188201315707	0.656249999897461	0.673943661967085	3.946004177940443	2.0126889228091747	0.5100574638518566
1	2	undersample	1.0	300	10	31	0.3	0.6	0.7	0.7128851232394365	0.11935508874855605	0.6093749999047852	0.6626760563333615	3.064634557647476	1.8064978584562719	0.589465984876402
1	3	undersample	1.0	300	10	31	0.3	0.6	0.7	0.7371808978873239	0.1026782042971626	0.656249999897461	0.6507042253475303	3.5564514967304897	1.8787801878296184	0.5282738015666177
1	1	undersample	1.0	300	10	31	0.3	0.6	1.0	0.7206536091549296	0.09144683665698287	0.6718749998950196	0.678873239431839	4.328738350198648	2.092242259050185	0.4833376486399986
1	2	undersample	1.0	300	10	31	0.3	0.6	1.0	0.7078455105633802	0.12379408515353209	0.5937499999072267	0.6683098591502232	2.9447982071288235	1.790074255705402	0.6078767033761342
1	3	undersample	1.0	300	10	31	0.3	0.6	1.0	0.7291923415492958	0.0998619211181077	0.6718749998950196	0.656338028164392	3.910616571323342	1.9550460493369721	0.49993293246062837
1	1	undersample	1.0	300	10	31	0.3	1.0	0.7	0.723349471830986	0.09994188201315707	0.656249999897461	0.673943661967085	3.946004177940443	2.0126889228091747	0.5100574638518566
1	2	undersample	1.0	300	10	31	0.3	1.0	0.7	0.7128851232394365	0.11935508874855605	0.6093749999047852	0.6626760563333615	3.064634557647476	1.8064978584562719	0.589465984876402
1	3	undersample	1.0	300	10	31	0.3	1.0	0.7	0.7371808978873239	0.1026782042971626	0.656249999897461	0.6507042253475303	3.5564514967304897	1.8787801878296184	0.5282738015666177
1	1	undersample	1.0	300	10	31	0.3	1.0	1.0	0.7206536091549296	0.09144683665698287	0.6718749998950196	0.678873239431839	4.328738350198648	2.092242259050185	0.4833376486399986
1	2	undersample	1.0	300	10	31	0.3	1.0	1.0	0.7078455105633802	0.12379408515353209	0.5937499999072267	0.6683098591502232	2.9447982071288235	1.790074255705402	0.6078767033761342
1	3	undersample	1.0	300	10	31	0.3	1.0	1.0	0.7291923415492958	0.0998619211181077	0.6718749998950196	0.656338028164392	3.910616571323342	1.9550460493369721	0.49993293246062837
1	1	undersample	1.0	300	10	63	0.1	0.6	0.7	0.7261223591549296	0.08923533932921614	0.656249999897461	0.678873239431839	4.035885019607146	2.0435854623280876	0.5063537271357053
1	2	undersample	1.0	300	10	63	0.1	0.6	0.7	0.7035321302816901	0.12700060196704674	0.5937499999072267	0.6711267605586541	2.9825398472644973	1.8054067970436163	0.6053252796853952
1	3	undersample	1.0	300	10	63	0.1	0.6	0.7	0.7247139084507042	0.08404169219031607	0.656249999897461	0.6535211267559612	3.6008867989635323	1.8940548230618666	0.5259967593533285
1	1	undersample	1.0	300	10	63	0.1	0.6	1.0	0.7187720070422536	0.09058034603074328	0.6718749998950196	0.6760563380234081	4.273291766587204	2.074048848663941	0.4853515554795429
1	2	undersample	1.0	300	10	63	0.1	0.6	1.0	0.7008802816901408	0.12046051292849011	0.5937499999072267	0.6612676056291461	2.853190379891878	1.7528585758130546	0.6143503635910813
1	3	undersample	1.0	300	10	63	0.1	0.6	1.0	0.727805897887324	0.08876026425387493	0.6718749998950196	0.6661971830939001	4.086598206334756	2.012790023746626	0.49253434794753226
1	1	undersample	1.0	300	10	63	0.1	1.0	0.7	0.7261223591549296	0.08923533932921614	0.656249999897461	0.678873239431839	4.035885019607146	2.0435854623280876	0.5063537271357053
1	2	undersample	1.0	300	10	63	0.1	1.0	0.7	0.7035321302816901	0.12700060196704674	0.5937499999072267	0.6711267605586541	2.9825398472644973	1.8054067970436163	0.6053252796853952
1	3	undersample	1.0	300	10	63	0.1	1.0	0.7	0.7247139084507042	0.08404169219031607	0.656249999897461	0.6535211267559612	3.6008867989635323	1.8940548230618666	0.5259967593533285
1	1	undersample	1.0	300	10	63	0.1	1.0	1.0	0.7187720070422536	0.09058034603074328	0.6718749998950196	0.6760563380234081	4.273291766587204	2.074048848663941	0.4853515554795429
1	2	undersample	1.0	300	10	63	0.1	1.0	1.0	0.7008802816901408	0.12046051292849011	0.5937499999072267	0.6612676056291461	2.853190379891878	1.7528585758130546	0.6143503635910813
1	3	undersample	1.0	300	10	63	0.1	1.0	1.0	0.727805897887324	0.08876026425387493	0.6718749998950196	0.6661971830939001	4.086598206334756	2.012790023746626	0.49253434794753226
1	1	undersample	1.0	300	10	63	0.3	0.6	0.7	0.723349471830986	0.09994188201315707	0.656249999897461	0.673943661967085	3.946004177940443	2.0126889228091747	0.5100574638518566
1	2	undersample	1.0	300	10	63	0.3	0.6	0.7	0.7128851232394365	0.11935508874855605	0.6093749999047852	0.6626760563333615	3.064634557647476	1.8064978584562719	0.589465984876402
1	3	undersample	1.0	300	10	63	0.3	0.6	0.7	0.7371808978873239	0.1026782042971626	0.656249999897461	0.6507042253475303	3.5564514967304897	1.8787801878296184	0.5282738015666177
1	1	undersample	1.0	300	10	63	0.3	0.6	1.0	0.7206536091549296	0.09144683665698287	0.6718749998950196	0.678873239431839	4.328738350198648	2.092242259050185	0.4833376486399986
1	2	undersample	1.0	300	10	63	0.3	0.6	1.0	0.7078455105633802	0.12379408515353209	0.5937499999072267	0.6683098591502232	2.9447982071288235	1.790074255705402	0.6078767033761342
1	3	undersample	1.0	300	10	63	0.3	0.6	1.0	0.7291923415492958	0.0998619211181077	0.6718749998950196	0.656338028164392	3.910616571323342	1.9550460493369721	0.49993293246062837
1	1	undersample	1.0	300	10	63	0.3	1.0	0.7	0.723349471830986	0.09994188201315707	0.656249999897461	0.673943661967085	3.946004177940443	2.0126889228091747	0.5100574638518566
1	2	undersample	1.0	300	10	63	0.3	1.0	0.7	0.7128851232394365	0.11935508874855605	0.6093749999047852	0.6626760563333615	3.064634557647476	1.8064978584562719	0.589465984876402
1	3	undersample	1.0	300	10	63	0.3	1.0	0.7	0.7371808978873239	0.1026782042971626	0.656249999897461	0.6507042253475303	3.5564514967304897	1.8787801878296184	0.5282738015666177
1	1	undersample	1.0	300	10	63	0.3	1.0	1.0	0.7206536091549296	0.09144683665698287	0.6718749998950196	0.678873239431839	4.328738350198648	2.092242259050185	0.4833376486399986
1	2	undersample	1.0	300	10	63	0.3	1.0	1.0	0.7078455105633802	0.12379408515353209	0.5937499999072267	0.6683098591502232	2.9447982071288235	1.790074255705402	0.6078767033761342
1	3	undersample	1.0	300	10	63	0.3	1.0	1.0	0.7291923415492958	0.0998619211181077	0.6718749998950196	0.656338028164392	3.910616571323342	1.9550460493369721	0.49993293246062837
1	1	undersample	1.0	500	3	31	0.1	0.6	0.7	0.7373349471830986	0.09543324430530348	0.7187499998876954	0.6647887323896846	5.068160399898616	2.1441701037375167	0.42306673109612014
1	2	undersample	1.0	500	3	31	0.1	0.6	0.7	0.691549295774648	0.1232037089680176	0.6093749999047852	0.6683098591502232	3.143184610545051	1.8371814729608071	0.5844968301783522
1	3	undersample	1.0	500	3	31	0.1	0.6	0.7	0.7336157570422535	0.09505867314153538	0.6406249998999024	0.6669014084460078	3.568985998560934	1.9232293288270168	0.538872748145448
1	1	undersample	1.0	500	3	31	0.1	0.6	1.0	0.7326034330985915	0.09255920605681064	0.6718749998950196	0.6683098591502232	4.125669652096744	2.0256103419824285	0.4909773373872235
1	2	undersample	1.0	500	3	31	0.1	0.6	1.0	0.6936069542253521	0.13101403498591244	0.5624999999121094	0.6753521126713004	2.6746203053732738	1.7326463671581682	0.64781020952062
1	3	undersample	1.0	500	3	31	0.1	0.6	1.0	0.7297535211267605	0.09351418933507825	0.6093749999047852	0.678873239431839	3.2978946240173532	1.8976150721617953	0.5754019626228251
1	1	undersample	1.0	500	3	31	0.1	1.0	0.7	0.7373349471830986	0.09543324430530348	0.7187499998876954	0.6647887323896846	5.068160399898616	2.1441701037375167	0.42306673109612014
1	2	undersample	1.0	500	3	31	0.1	1.0	0.7	0.691549295774648	0.1232037089680176	0.6093749999047852	0.6683098591502232	3.143184610545051	1.8371814729608071	0.5844968301783522
1	3	undersample	1.0	500	3	31	0.1	1.0	0.7	0.7336157570422535	0.09505867314153538	0.6406249998999024	0.6669014084460078	3.568985998560934	1.9232293288270168	0.538872748145448
1	1	undersample	1.0	500	3	31	0.1	1.0	1.0	0.7326034330985915	0.09255920605681064	0.6718749998950196	0.6683098591502232	4.125669652096744	2.0256103419824285	0.4909773373872235
1	2	undersample	1.0	500	3	31	0.1	1.0	1.0	0.6936069542253521	0.13101403498591244	0.5624999999121094	0.6753521126713004	2.6746203053732738	1.7326463671581682	0.64781020952062
1	3	undersample	1.0	500	3	31	0.1	1.0	1.0	0.7297535211267605	0.09351418933507825	0.6093749999047852	0.678873239431839	3.2978946240173532	1.8976150721617953	0.5754019626228251
1	1	undersample	1.0	500	3	31	0.3	0.6	0.7	0.7222271126760564	0.09270081239118724	0.6874999998925782	0.6640845070375769	4.349266088706329	2.046645641030402	0.4705726335880515
1	2	undersample	1.0	500	3	31	0.3	0.6	0.7	0.7005831866197184	0.11909707957949627	0.6093749999047852	0.6704225352065464	3.173333228581291	1.8489582769170763	0.5826549284300538
1	3	undersample	1.0	500	3	31	0.3	0.6	0.7	0.7204115316901408	0.09001247566322909	0.656249999897461	0.6542253521080689	3.61210874901464	1.8979123684147097	0.5254305626350149
1	1	undersample	1.0	500	3	31	0.3	0.6	1.0	0.7227442781690141	0.0964996417834678	0.6718749998950196	0.6654929577417924	4.073684065310827	2.008552571191821	0.4930555483078989
1	2	undersample	1.0	500	3	31	0.3	0.6	1.0	0.6952354753521126	0.12446932036373135	0.578124999909668	0.6704225352065464	2.787590921421097	1.754139903741842	0.6292673226858131
1	3	undersample	1.0	500	3	31	0.3	0.6	1.0	0.7268485915492957	0.09989493968694275	0.6874999998925782	0.6570422535164997	4.214784244691947	2.0046200644120837	0.47561628446078535
1	1	undersample	1.0	500	3	31	0.3	1.0	0.7	0.7222271126760564	0.09270081239118724	0.6874999998925782	0.6640845070375769	4.349266088706329	2.046645641030402	0.4705726335880515
1	2	undersample	1.0	500	3	31	0.3	1.0	0.7	0.7005831866197184	0.11909707957949627	0.6093749999047852	0.6704225352065464	3.173333228581291	1.8489582769170763	0.5826549284300538
1	3	undersample	1.0	500	3	31	0.3	1.0	0.7	0.7204115316901408	0.09001247566322909	0.656249999897461	0.6542253521080689	3.61210874901464	1.8979123684147097	0.5254305626350149
1	1	undersample	1.0	500	3	31	0.3	1.0	1.0	0.7227442781690141	0.0964996417834678	0.6718749998950196	0.6654929577417924	4.073684065310827	2.008552571191821	0.4930555483078989
1	2	undersample	1.0	500	3	31	0.3	1.0	1.0	0.6952354753521126	0.12446932036373135	0.578124999909668	0.6704225352065464	2.787590921421097	1.754139903741842	0.6292673226858131
1	3	undersample	1.0	500	3	31	0.3	1.0	1.0	0.7268485915492957	0.09989493968694275	0.6874999998925782	0.6570422535164997	4.214784244691947	2.0046200644120837	0.47561628446078535
1	1	undersample	1.0	500	3	63	0.1	0.6	0.7	0.7373349471830986	0.09543324430530348	0.7187499998876954	0.6647887323896846	5.068160399898616	2.1441701037375167	0.42306673109612014
1	2	undersample	1.0	500	3	63	0.1	0.6	0.7	0.691549295774648	0.1232037089680176	0.6093749999047852	0.6683098591502232	3.143184610545051	1.8371814729608071	0.5844968301783522
1	3	undersample	1.0	500	3	63	0.1	0.6	0.7	0.7336157570422535	0.09505867314153538	0.6406249998999024	0.6669014084460078	3.568985998560934	1.9232293288270168	0.538872748145448
1	1	undersample	1.0	500	3	63	0.1	0.6	1.0	0.7326034330985915	0.09255920605681064	0.6718749998950196	0.6683098591502232	4.125669652096744	2.0256103419824285	0.4909773373872235
1	2	undersample	1.0	500	3	63	0.1	0.6	1.0	0.6936069542253521	0.13101403498591244	0.5624999999121094	0.6753521126713004	2.6746203053732738	1.7326463671581682	0.64781020952062
1	3	undersample	1.0	500	3	63	0.1	0.6	1.0	0.7297535211267605	0.09351418933507825	0.6093749999047852	0.678873239431839	3.2978946240173532	1.8976150721617953	0.5754019626228251
1	1	undersample	1.0	500	3	63	0.1	1.0	0.7	0.7373349471830986	0.09543324430530348	0.7187499998876954	0.6647887323896846	5.068160399898616	2.1441701037375167	0.42306673109612014
1	2	undersample	1.0	500	3	63	0.1	1.0	0.7	0.691549295774648	0.1232037089680176	0.6093749999047852	0.6683098591502232	3.143184610545051	1.8371814729608071	0.5844968301783522
1	3	undersample	1.0	500	3	63	0.1	1.0	0.7	0.7336157570422535	0.09505867314153538	0.6406249998999024	0.6669014084460078	3.568985998560934	1.9232293288270168	0.538872748145448
1	1	undersample	1.0	500	3	63	0.1	1.0	1.0	0.7326034330985915	0.09255920605681064	0.6718749998950196	0.6683098591502232	4.125669652096744	2.0256103419824285	0.4909773373872235
1	2	undersample	1.0	500	3	63	0.1	1.0	1.0	0.6936069542253521	0.13101403498591244	0.5624999999121094	0.6753521126713004	2.6746203053732738	1.7326463671581682	0.64781020952062
1	3	undersample	1.0	500	3	63	0.1	1.0	1.0	0.7297535211267605	0.09351418933507825	0.6093749999047852	0.678873239431839	3.2978946240173532	1.8976150721617953	0.5754019626228251
1	1	undersample	1.0	500	3	63	0.3	0.6	0.7	0.7222271126760564	0.09270081239118724	0.6874999998925782	0.6640845070375769	4.349266088706329	2.046645641030402	0.4705726335880515
1	2	undersample	1.0	500	3	63	0.3	0.6	0.7	0.7005831866197184	0.11909707957949627	0.6093749999047852	0.6704225352065464	3.173333228581291	1.8489582769170763	0.5826549284300538
1	3	undersample	1.0	500	3	63	0.3	0.6	0.7	0.7204115316901408	0.09001247566322909	0.656249999897461	0.6542253521080689	3.61210874901464	1.8979123684147097	0.5254305626350149
1	1	undersample	1.0	500	3	63	0.3	0.6	1.0	0.7227442781690141	0.0964996417834678	0.6718749998950196	0.6654929577417924	4.073684065310827	2.008552571191821	0.4930555483078989
1	2	undersample	1.0	500	3	63	0.3	0.6	1.0	0.6952354753521126	0.12446932036373135	0.578124999909668	0.6704225352065464	2.787590921421097	1.754139903741842	0.6292673226858131
1	3	undersample	1.0	500	3	63	0.3	0.6	1.0	0.7268485915492957	0.09989493968694275	0.6874999998925782	0.6570422535164997	4.214784244691947	2.0046200644120837	0.47561628446078535
1	1	undersample	1.0	500	3	63	0.3	1.0	0.7	0.7222271126760564	0.09270081239118724	0.6874999998925782	0.6640845070375769	4.349266088706329	2.046645641030402	0.4705726335880515
1	2	undersample	1.0	500	3	63	0.3	1.0	0.7	0.7005831866197184	0.11909707957949627	0.6093749999047852	0.6704225352065464	3.173333228581291	1.8489582769170763	0.5826549284300538
1	3	undersample	1.0	500	3	63	0.3	1.0	0.7	0.7204115316901408	0.09001247566322909	0.656249999897461	0.6542253521080689	3.61210874901464	1.8979123684147097	0.5254305626350149
1	1	undersample	1.0	500	3	63	0.3	1.0	1.0	0.7227442781690141	0.0964996417834678	0.6718749998950196	0.6654929577417924	4.073684065310827	2.008552571191821	0.4930555483078989
1	2	undersample	1.0	500	3	63	0.3	1.0	1.0	0.6952354753521126	0.12446932036373135	0.578124999909668	0.6704225352065464	2.787590921421097	1.754139903741842	0.6292673226858131
1	3	undersample	1.0	500	3	63	0.3	1.0	1.0	0.7268485915492957	0.09989493968694275	0.6874999998925782	0.6570422535164997	4.214784244691947	2.0046200644120837	0.47561628446078535
1	1	undersample	1.0	500	5	31	0.1	0.6	0.7	0.7195532570422535	0.08644286499175813	0.656249999897461	0.6711267605586541	3.895853472730148	1.9954496177850496	0.5121983136157678
1	2	undersample	1.0	500	5	31	0.1	0.6	0.7	0.7023107394366197	0.125495345620596	0.6406249998999024	0.6732394366149772	3.6727884773704904	1.9605333448385536	0.5337996784160846
1	3	undersample	1.0	500	5	31	0.1	0.6	0.7	0.719344190140845	0.09196333640021169	0.6406249998999024	0.656338028164392	3.404490266840573	1.8641136749492058	0.5475455926723013
1	1	undersample	1.0	500	5	31	0.1	0.6	1.0	0.7181888204225352	0.09239079374977506	0.6718749998950196	0.6725352112628695	4.205324986631154	2.05174724882219	0.48789266306207063
1	2	undersample	1.0	500	5	31	0.1	0.6	1.0	0.7108274647887324	0.116121276603519	0.6406249998999024	0.6676056337981155	3.58032412242985	1.9273039671128782	0.5383043169850327
1	3	undersample	1.0	500	5	31	0.1	0.6	1.0	0.7225242077464789	0.08711645291724567	0.656249999897461	0.6528169014038534	3.5897103740632894	1.8902129269797798	0.5265641776395161
1	1	undersample	1.0	500	5	31	0.1	1.0	0.7	0.7195532570422535	0.08644286499175813	0.656249999897461	0.6711267605586541	3.895853472730148	1.9954496177850496	0.5121983136157678
1	2	undersample	1.0	500	5	31	0.1	1.0	0.7	0.7023107394366197	0.125495345620596	0.6406249998999024	0.6732394366149772	3.6727884773704904	1.9605333448385536	0.5337996784160846
1	3	undersample	1.0	500	5	31	0.1	1.0	0.7	0.719344190140845	0.09196333640021169	0.6406249998999024	0.656338028164392	3.404490266840573	1.8641136749492058	0.5475455926723013
1	1	undersample	1.0	500	5	31	0.1	1.0	1.0	0.7181888204225352	0.09239079374977506	0.6718749998950196	0.6725352112628695	4.205324986631154	2.05174724882219	0.48789266306207063
1	2	undersample	1.0	500	5	31	0.1	1.0	1.0	0.7108274647887324	0.116121276603519	0.6406249998999024	0.6676056337981155	3.58032412242985	1.9273039671128782	0.5383043169850327
1	3	undersample	1.0	500	5	31	0.1	1.0	1.0	0.7225242077464789	0.08711645291724567	0.656249999897461	0.6528169014038534	3.5897103740632894	1.8902129269797798	0.5265641776395161
1	1	undersample	1.0	500	5	31	0.3	0.6	0.7	0.7069212147887324	0.08927864234649618	0.656249999897461	0.6584507042207152	3.6804122470258154	1.9213916959958377	0.5220588157602221
1	2	undersample	1.0	500	5	31	0.3	0.6	0.7	0.7013534330985915	0.12569600995875507	0.5937499999072267	0.6697183098544387	2.9635885546190686	1.7977078343897042	0.6065983086457462
1	3	undersample	1.0	500	5	31	0.3	0.6	0.7	0.7261883802816902	0.09720828250259297	0.6406249998999024	0.6605633802770383	3.4690599607427246	1.8873184088080357	0.5440431688915984
1	1	undersample	1.0	500	5	31	0.3	0.6	1.0	0.7265735035211268	0.09449405104790458	0.656249999897461	0.6753521126713004	3.9714058908721044	2.0214207616845297	0.508993736101493
1	2	undersample	1.0	500	5	31	0.3	0.6	1.0	0.7036091549295774	0.11098790944432055	0.6249999999023438	0.6795774647839466	3.534798410888029	1.9505493893412558	0.5518134635302286
1	3	undersample	1.0	500	5	31	0.3	0.6	1.0	0.7286531690140845	0.10406723970785847	0.6718749998950196	0.6669014084460078	4.099566952604317	2.017045393647847	0.49201424832708657
1	1	undersample	1.0	500	5	31	0.3	1.0	0.7	0.7069212147887324	0.08927864234649618	0.656249999897461	0.6584507042207152	3.6804122470258154	1.9213916959958377	0.5220588157602221
1	2	undersample	1.0	500	5	31	0.3	1.0	0.7	0.7013534330985915	0.12569600995875507	0.5937499999072267	0.6697183098544387	2.9635885546190686	1.7977078343897042	0.6065983086457462
1	3	undersample	1.0	500	5	31	0.3	1.0	0.7	0.7261883802816902	0.09720828250259297	0.6406249998999024	0.6605633802770383	3.4690599607427246	1.8873184088080357	0.5440431688915984
1	1	undersample	1.0	500	5	31	0.3	1.0	1.0	0.7265735035211268	0.09449405104790458	0.656249999897461	0.6753521126713004	3.9714058908721044	2.0214207616845297	0.508993736101493
1	2	undersample	1.0	500	5	31	0.3	1.0	1.0	0.7036091549295774	0.11098790944432055	0.6249999999023438	0.6795774647839466	3.534798410888029	1.9505493893412558	0.5518134635302286
1	3	undersample	1.0	500	5	31	0.3	1.0	1.0	0.7286531690140845	0.10406723970785847	0.6718749998950196	0.6669014084460078	4.099566952604317	2.017045393647847	0.49201424832708657
1	1	undersample	1.0	500	5	63	0.1	0.6	0.7	0.7195532570422535	0.08644286499175813	0.656249999897461	0.6711267605586541	3.895853472730148	1.9954496177850496	0.5121983136157678
1	2	undersample	1.0	500	5	63	0.1	0.6	0.7	0.7023107394366197	0.125495345620596	0.6406249998999024	0.6732394366149772	3.6727884773704904	1.9605333448385536	0.5337996784160846
1	3	undersample	1.0	500	5	63	0.1	0.6	0.7	0.719344190140845	0.09196333640021169	0.6406249998999024	0.656338028164392	3.404490266840573	1.8641136749492058	0.5475455926723013
1	1	undersample	1.0	500	5	63	0.1	0.6	1.0	0.7181888204225352	0.09239079374977506	0.6718749998950196	0.6725352112628695	4.205324986631154	2.05174724882219	0.48789266306207063
1	2	undersample	1.0	500	5	63	0.1	0.6	1.0	0.7108274647887324	0.116121276603519	0.6406249998999024	0.6676056337981155	3.58032412242985	1.9273039671128782	0.5383043169850327
1	3	undersample	1.0	500	5	63	0.1	0.6	1.0	0.7225242077464789	0.08711645291724567	0.656249999897461	0.6528169014038534	3.5897103740632894	1.8902129269797798	0.5265641776395161
1	1	undersample	1.0	500	5	63	0.1	1.0	0.7	0.7195532570422535	0.08644286499175813	0.656249999897461	0.6711267605586541	3.895853472730148	1.9954496177850496	0.5121983136157678
1	2	undersample	1.0	500	5	63	0.1	1.0	0.7	0.7023107394366197	0.125495345620596	0.6406249998999024	0.6732394366149772	3.6727884773704904	1.9605333448385536	0.5337996784160846
1	3	undersample	1.0	500	5	63	0.1	1.0	0.7	0.719344190140845	0.09196333640021169	0.6406249998999024	0.656338028164392	3.404490266840573	1.8641136749492058	0.5475455926723013
1	1	undersample	1.0	500	5	63	0.1	1.0	1.0	0.7181888204225352	0.09239079374977506	0.6718749998950196	0.6725352112628695	4.205324986631154	2.05174724882219	0.48789266306207063
1	2	undersample	1.0	500	5	63	0.1	1.0	1.0	0.7108274647887324	0.116121276603519	0.6406249998999024	0.6676056337981155	3.58032412242985	1.9273039671128782	0.5383043169850327
1	3	undersample	1.0	500	5	63	0.1	1.0	1.0	0.7225242077464789	0.08711645291724567	0.656249999897461	0.6528169014038534	3.5897103740632894	1.8902129269797798	0.5265641776395161
1	1	undersample	1.0	500	5	63	0.3	0.6	0.7	0.7069212147887324	0.08927864234649618	0.656249999897461	0.6584507042207152	3.6804122470258154	1.9213916959958377	0.5220588157602221
1	2	undersample	1.0	500	5	63	0.3	0.6	0.7	0.7013534330985915	0.12569600995875507	0.5937499999072267	0.6697183098544387	2.9635885546190686	1.7977078343897042	0.6065983086457462
1	3	undersample	1.0	500	5	63	0.3	0.6	0.7	0.7261883802816902	0.09720828250259297	0.6406249998999024	0.6605633802770383	3.4690599607427246	1.8873184088080357	0.5440431688915984
1	1	undersample	1.0	500	5	63	0.3	0.6	1.0	0.7265735035211268	0.09449405104790458	0.656249999897461	0.6753521126713004	3.9714058908721044	2.0214207616845297	0.508993736101493
1	2	undersample	1.0	500	5	63	0.3	0.6	1.0	0.7036091549295774	0.11098790944432055	0.6249999999023438	0.6795774647839466	3.534798410888029	1.9505493893412558	0.5518134635302286
1	3	undersample	1.0	500	5	63	0.3	0.6	1.0	0.7286531690140845	0.10406723970785847	0.6718749998950196	0.6669014084460078	4.099566952604317	2.017045393647847	0.49201424832708657
1	1	undersample	1.0	500	5	63	0.3	1.0	0.7	0.7069212147887324	0.08927864234649618	0.656249999897461	0.6584507042207152	3.6804122470258154	1.9213916959958377	0.5220588157602221
1	2	undersample	1.0	500	5	63	0.3	1.0	0.7	0.7013534330985915	0.12569600995875507	0.5937499999072267	0.6697183098544387	2.9635885546190686	1.7977078343897042	0.6065983086457462
1	3	undersample	1.0	500	5	63	0.3	1.0	0.7	0.7261883802816902	0.09720828250259297	0.6406249998999024	0.6605633802770383	3.4690599607427246	1.8873184088080357	0.5440431688915984
1	1	undersample	1.0	500	5	63	0.3	1.0	1.0	0.7265735035211268	0.09449405104790458	0.656249999897461	0.6753521126713004	3.9714058908721044	2.0214207616845297	0.508993736101493
1	2	undersample	1.0	500	5	63	0.3	1.0	1.0	0.7036091549295774	0.11098790944432055	0.6249999999023438	0.6795774647839466	3.534798410888029	1.9505493893412558	0.5518134635302286
1	3	undersample	1.0	500	5	63	0.3	1.0	1.0	0.7286531690140845	0.10406723970785847	0.6718749998950196	0.6669014084460078	4.099566952604317	2.017045393647847	0.49201424832708657
1	1	undersample	1.0	500	10	31	0.1	0.6	0.7	0.7242957746478873	0.09127728591012652	0.656249999897461	0.6753521126713004	3.9714058908721044	2.0214207616845297	0.508993736101493
1	2	undersample	1.0	500	10	31	0.1	0.6	0.7	0.7009573063380282	0.12412939112042908	0.5468749999145508	0.6718309859107618	2.4707709761910266	1.6664430819827787	0.6744627783527227
1	3	undersample	1.0	500	10	31	0.1	0.6	0.7	0.7224911971830985	0.08501397317807496	0.6406249998999024	0.6542253521080689	3.3727971991424655	1.85272397869055	0.5493137700166596
1	1	undersample	1.0	500	10	31	0.1	0.6	1.0	0.7168573943661971	0.0904754000207856	0.6874999998925782	0.6760563380234081	4.591304172284732	2.122282542818916	0.46223957665818954
1	2	undersample	1.0	500	10	31	0.1	0.6	1.0	0.7032130281690141	0.11512043197628927	0.6093749999047852	0.6626760563333615	3.064634557647476	1.8064978584562719	0.589465984876402
1	3	undersample	1.0	500	10	31	0.1	0.6	1.0	0.7244828345070422	0.08726789087379218	0.656249999897461	0.659154929572823	3.691960806773684	1.9253615134329967	0.5215010606236407
1	1	undersample	1.0	500	10	31	0.1	1.0	0.7	0.7242957746478873	0.09127728591012652	0.656249999897461	0.6753521126713004	3.9714058908721044	2.0214207616845297	0.508993736101493
1	2	undersample	1.0	500	10	31	0.1	1.0	0.7	0.7009573063380282	0.12412939112042908	0.5468749999145508	0.6718309859107618	2.4707709761910266	1.6664430819827787	0.6744627783527227
1	3	undersample	1.0	500	10	31	0.1	1.0	0.7	0.7224911971830985	0.08501397317807496	0.6406249998999024	0.6542253521080689	3.3727971991424655	1.85272397869055	0.5493137700166596
1	1	undersample	1.0	500	10	31	0.1	1.0	1.0	0.7168573943661971	0.0904754000207856	0.6874999998925782	0.6760563380234081	4.591304172284732	2.122282542818916	0.46223957665818954
1	2	undersample	1.0	500	10	31	0.1	1.0	1.0	0.7032130281690141	0.11512043197628927	0.6093749999047852	0.6626760563333615	3.064634557647476	1.8064978584562719	0.589465984876402
1	3	undersample	1.0	500	10	31	0.1	1.0	1.0	0.7244828345070422	0.08726789087379218	0.656249999897461	0.659154929572823	3.691960806773684	1.9253615134329967	0.5215010606236407
1	1	undersample	1.0	500	10	31	0.3	0.6	0.7	0.7245048415492958	0.09931682139662709	0.656249999897461	0.6711267605586541	3.895853472730148	1.9954496177850496	0.5121983136157678
1	2	undersample	1.0	500	10	31	0.3	0.6	0.7	0.7127090669014085	0.11882266536110213	0.6093749999047852	0.6661971830939001	3.11341762057271	1.8255537424678696	0.5863504141785786
1	3	undersample	1.0	500	10	31	0.3	0.6	0.7	0.7356404049295775	0.10239138172531385	0.656249999897461	0.6485915492912071	3.5235925257255647	1.8674849164809548	0.529994563108708
1	1	undersample	1.0	500	10	31	0.3	0.6	1.0	0.721324823943662	0.09167893928531237	0.6718749998950196	0.6746478873191927	4.245928517519989	2.065070282495667	0.4863648154968402
1	2	undersample	1.0	500	10	31	0.3	0.6	1.0	0.7068661971830985	0.12518637389424617	0.578124999909668	0.6690140845023309	2.7698974698378485	1.7466754788452157	0.6305920959769288
1	3	undersample	1.0	500	10	31	0.3	0.6	1.0	0.7300946302816902	0.09951156331892239	0.656249999897461	0.6535211267559612	3.6008867989635323	1.8940548230618666	0.5259967593533285
1	1	undersample	1.0	500	10	31	0.3	1.0	0.7	0.7245048415492958	0.09931682139662709	0.656249999897461	0.6711267605586541	3.895853472730148	1.9954496177850496	0.5121983136157678
1	2	undersample	1.0	500	10	31	0.3	1.0	0.7	0.7127090669014085	0.11882266536110213	0.6093749999047852	0.6661971830939001	3.11341762057271	1.8255537424678696	0.5863504141785786
1	3	undersample	1.0	500	10	31	0.3	1.0	0.7	0.7356404049295775	0.10239138172531385	0.656249999897461	0.6485915492912071	3.5235925257255647	1.8674849164809548	0.529994563108708
1	1	undersample	1.0	500	10	31	0.3	1.0	1.0	0.721324823943662	0.09167893928531237	0.6718749998950196	0.6746478873191927	4.245928517519989	2.065070282495667	0.4863648154968402
1	2	undersample	1.0	500	10	31	0.3	1.0	1.0	0.7068661971830985	0.12518637389424617	0.578124999909668	0.6690140845023309	2.7698974698378485	1.7466754788452157	0.6305920959769288
1	3	undersample	1.0	500	10	31	0.3	1.0	1.0	0.7300946302816902	0.09951156331892239	0.656249999897461	0.6535211267559612	3.6008867989635323	1.8940548230618666	0.5259967593533285
1	1	undersample	1.0	500	10	63	0.1	0.6	0.7	0.7242957746478873	0.09127728591012652	0.656249999897461	0.6753521126713004	3.9714058908721044	2.0214207616845297	0.508993736101493
1	2	undersample	1.0	500	10	63	0.1	0.6	0.7	0.7009573063380282	0.12412939112042908	0.5468749999145508	0.6718309859107618	2.4707709761910266	1.6664430819827787	0.6744627783527227
1	3	undersample	1.0	500	10	63	0.1	0.6	0.7	0.7224911971830985	0.08501397317807496	0.6406249998999024	0.6542253521080689	3.3727971991424655	1.85272397869055	0.5493137700166596
1	1	undersample	1.0	500	10	63	0.1	0.6	1.0	0.7168573943661971	0.0904754000207856	0.6874999998925782	0.6760563380234081	4.591304172284732	2.122282542818916	0.46223957665818954
1	2	undersample	1.0	500	10	63	0.1	0.6	1.0	0.7032130281690141	0.11512043197628927	0.6093749999047852	0.6626760563333615	3.064634557647476	1.8064978584562719	0.589465984876402
1	3	undersample	1.0	500	10	63	0.1	0.6	1.0	0.7244828345070422	0.08726789087379218	0.656249999897461	0.659154929572823	3.691960806773684	1.9253615134329967	0.5215010606236407
1	1	undersample	1.0	500	10	63	0.1	1.0	0.7	0.7242957746478873	0.09127728591012652	0.656249999897461	0.6753521126713004	3.9714058908721044	2.0214207616845297	0.508993736101493
1	2	undersample	1.0	500	10	63	0.1	1.0	0.7	0.7009573063380282	0.12412939112042908	0.5468749999145508	0.6718309859107618	2.4707709761910266	1.6664430819827787	0.6744627783527227
1	3	undersample	1.0	500	10	63	0.1	1.0	0.7	0.7224911971830985	0.08501397317807496	0.6406249998999024	0.6542253521080689	3.3727971991424655	1.85272397869055	0.5493137700166596
1	1	undersample	1.0	500	10	63	0.1	1.0	1.0	0.7168573943661971	0.0904754000207856	0.6874999998925782	0.6760563380234081	4.591304172284732	2.122282542818916	0.46223957665818954
1	2	undersample	1.0	500	10	63	0.1	1.0	1.0	0.7032130281690141	0.11512043197628927	0.6093749999047852	0.6626760563333615	3.064634557647476	1.8064978584562719	0.589465984876402
1	3	undersample	1.0	500	10	63	0.1	1.0	1.0	0.7244828345070422	0.08726789087379218	0.656249999897461	0.659154929572823	3.691960806773684	1.9253615134329967	0.5215010606236407
1	1	undersample	1.0	500	10	63	0.3	0.6	0.7	0.7245048415492958	0.09931682139662709	0.656249999897461	0.6711267605586541	3.895853472730148	1.9954496177850496	0.5121983136157678
1	2	undersample	1.0	500	10	63	0.3	0.6	0.7	0.7127090669014085	0.11882266536110213	0.6093749999047852	0.6661971830939001	3.11341762057271	1.8255537424678696	0.5863504141785786
1	3	undersample	1.0	500	10	63	0.3	0.6	0.7	0.7356404049295775	0.10239138172531385	0.656249999897461	0.6485915492912071	3.5235925257255647	1.8674849164809548	0.529994563108708
1	1	undersample	1.0	500	10	63	0.3	0.6	1.0	0.721324823943662	0.09167893928531237	0.6718749998950196	0.6746478873191927	4.245928517519989	2.065070282495667	0.4863648154968402
1	2	undersample	1.0	500	10	63	0.3	0.6	1.0	0.7068661971830985	0.12518637389424617	0.578124999909668	0.6690140845023309	2.7698974698378485	1.7466754788452157	0.6305920959769288
1	3	undersample	1.0	500	10	63	0.3	0.6	1.0	0.7300946302816902	0.09951156331892239	0.656249999897461	0.6535211267559612	3.6008867989635323	1.8940548230618666	0.5259967593533285
1	1	undersample	1.0	500	10	63	0.3	1.0	0.7	0.7245048415492958	0.09931682139662709	0.656249999897461	0.6711267605586541	3.895853472730148	1.9954496177850496	0.5121983136157678
1	2	undersample	1.0	500	10	63	0.3	1.0	0.7	0.7127090669014085	0.11882266536110213	0.6093749999047852	0.6661971830939001	3.11341762057271	1.8255537424678696	0.5863504141785786
1	3	undersample	1.0	500	10	63	0.3	1.0	0.7	0.7356404049295775	0.10239138172531385	0.656249999897461	0.6485915492912071	3.5235925257255647	1.8674849164809548	0.529994563108708
1	1	undersample	1.0	500	10	63	0.3	1.0	1.0	0.721324823943662	0.09167893928531237	0.6718749998950196	0.6746478873191927	4.245928517519989	2.065070282495667	0.4863648154968402
1	2	undersample	1.0	500	10	63	0.3	1.0	1.0	0.7068661971830985	0.12518637389424617	0.578124999909668	0.6690140845023309	2.7698974698378485	1.7466754788452157	0.6305920959769288
1	3	undersample	1.0	500	10	63	0.3	1.0	1.0	0.7300946302816902	0.09951156331892239	0.656249999897461	0.6535211267559612	3.6008867989635323	1.8940548230618666	0.5259967593533285
1	1	smote	0.6	100	3	31	0.1	0.6	0.7	0.7083846830985916	0.0817220974906212	0.18749999997070316	0.9077464788668469	2.270698519781013	2.032442527322636	0.8950736907212412
1	2	smote	0.6	100	3	31	0.1	0.6	0.7	0.7034110915492957	0.0925899532706277	0.24999999996093752	0.8859154929515077	2.5884771373073696	2.191357832147141	0.8465818664876837
1	3	smote	0.6	100	3	31	0.1	0.6	0.7	0.6983164612676056	0.11136049715877386	0.23437499996337893	0.8915492957683694	2.5165648337837565	2.1611199301352446	0.8587578893090806
1	1	smote	0.6	100	3	31	0.1	0.6	1.0	0.7051496478873239	0.08164200379713678	0.23437499996337893	0.9028169014020929	2.8438328900007397	2.411684533915253	0.8480401622601308
1	2	smote	0.6	100	3	31	0.1	0.6	1.0	0.7036641725352113	0.08438135449763898	0.21874999996582034	0.8788732394304305	2.0316277389862183	1.8059591528544936	0.8889222655718361
1	3	smote	0.6	100	3	31	0.1	0.6	1.0	0.7040052816901409	0.11456214324526315	0.24999999996093752	0.8936619718246925	2.801324237073758	2.3509931558901895	0.8392434894765257
1	1	smote	0.6	100	3	31	0.1	1.0	0.7	0.7083846830985916	0.0817220974906212	0.18749999997070316	0.9077464788668469	2.270698519781013	2.032442527322636	0.8950736907212412
1	2	smote	0.6	100	3	31	0.1	1.0	0.7	0.7034110915492957	0.0925899532706277	0.24999999996093752	0.8859154929515077	2.5884771373073696	2.191357832147141	0.8465818664876837
1	3	smote	0.6	100	3	31	0.1	1.0	0.7	0.6983164612676056	0.11136049715877386	0.23437499996337893	0.8915492957683694	2.5165648337837565	2.1611199301352446	0.8587578893090806
1	1	smote	0.6	100	3	31	0.1	1.0	1.0	0.7051496478873239	0.08164200379713678	0.23437499996337893	0.9028169014020929	2.8438328900007397	2.411684533915253	0.8480401622601308
1	2	smote	0.6	100	3	31	0.1	1.0	1.0	0.7036641725352113	0.08438135449763898	0.21874999996582034	0.8788732394304305	2.0316277389862183	1.8059591528544936	0.8889222655718361
1	3	smote	0.6	100	3	31	0.1	1.0	1.0	0.7040052816901409	0.11456214324526315	0.24999999996093752	0.8936619718246925	2.801324237073758	2.3509931558901895	0.8392434894765257
1	1	smote	0.6	100	3	31	0.3	0.6	0.7	0.6948393485915494	0.08156763379987918	0.12499999998046876	0.9464788732327714	2.526315316032899	2.3355258787591207	0.9244791569262502
1	2	smote	0.6	100	3	31	0.3	0.6	0.7	0.6749229753521127	0.07588487153702496	0.10937499998291017	0.9288732394300784	1.6037864690752308	1.5377473081726436	0.9588229616511659
1	3	smote	0.6	100	3	31	0.3	0.6	0.7	0.6603433098591549	0.09833734931585712	0.17187499997314454	0.9387323943595864	3.1800038152814354	2.805315633333897	0.882173659054426
1	1	smote	0.6	100	3	31	0.3	0.6	1.0	0.677431778169014	0.08571616356384462	0.12499999998046876	0.9387323943595864	2.188833796285304	2.0402295515155617	0.9321080171046889
1	2	smote	0.6	100	3	31	0.3	0.6	1.0	0.695037411971831	0.09747039100640767	0.14062499997802735	0.9366197183032633	2.418181435400958	2.2187496493530308	0.9175281857224771
1	3	smote	0.6	100	3	31	0.3	0.6	1.0	0.6460167253521127	0.08215233816090761	0.15624999997558595	0.9345070422469401	2.6423731511290844	2.385752323283379	0.9028824319684814
1	1	smote	0.6	100	3	31	0.3	1.0	0.7	0.6948393485915494	0.08156763379987918	0.12499999998046876	0.9464788732327714	2.526315316032899	2.3355258787591207	0.9244791569262502
1	2	smote	0.6	100	3	31	0.3	1.0	0.7	0.6749229753521127	0.07588487153702496	0.10937499998291017	0.9288732394300784	1.6037864690752308	1.5377473081726436	0.9588229616511659
1	3	smote	0.6	100	3	31	0.3	1.0	0.7	0.6603433098591549	0.09833734931585712	0.17187499997314454	0.9387323943595864	3.1800038152814354	2.805315633333897	0.882173659054426
1	1	smote	0.6	100	3	31	0.3	1.0	1.0	0.677431778169014	0.08571616356384462	0.12499999998046876	0.9387323943595864	2.188833796285304	2.0402295515155617	0.9321080171046889
1	2	smote	0.6	100	3	31	0.3	1.0	1.0	0.695037411971831	0.09747039100640767	0.14062499997802735	0.9366197183032633	2.418181435400958	2.2187496493530308	0.9175281857224771
1	3	smote	0.6	100	3	31	0.3	1.0	1.0	0.6460167253521127	0.08215233816090761	0.15624999997558595	0.9345070422469401	2.6423731511290844	2.385752323283379	0.9028824319684814
1	1	smote	0.6	100	3	63	0.1	0.6	0.7	0.7083846830985916	0.0817220974906212	0.18749999997070316	0.9077464788668469	2.270698519781013	2.032442527322636	0.8950736907212412
1	2	smote	0.6	100	3	63	0.1	0.6	0.7	0.7034110915492957	0.0925899532706277	0.24999999996093752	0.8859154929515077	2.5884771373073696	2.191357832147141	0.8465818664876837
1	3	smote	0.6	100	3	63	0.1	0.6	0.7	0.6983164612676056	0.11136049715877386	0.23437499996337893	0.8915492957683694	2.5165648337837565	2.1611199301352446	0.8587578893090806
1	1	smote	0.6	100	3	63	0.1	0.6	1.0	0.7051496478873239	0.08164200379713678	0.23437499996337893	0.9028169014020929	2.8438328900007397	2.411684533915253	0.8480401622601308
1	2	smote	0.6	100	3	63	0.1	0.6	1.0	0.7036641725352113	0.08438135449763898	0.21874999996582034	0.8788732394304305	2.0316277389862183	1.8059591528544936	0.8889222655718361
1	3	smote	0.6	100	3	63	0.1	0.6	1.0	0.7040052816901409	0.11456214324526315	0.24999999996093752	0.8936619718246925	2.801324237073758	2.3509931558901895	0.8392434894765257
1	1	smote	0.6	100	3	63	0.1	1.0	0.7	0.7083846830985916	0.0817220974906212	0.18749999997070316	0.9077464788668469	2.270698519781013	2.032442527322636	0.8950736907212412
1	2	smote	0.6	100	3	63	0.1	1.0	0.7	0.7034110915492957	0.0925899532706277	0.24999999996093752	0.8859154929515077	2.5884771373073696	2.191357832147141	0.8465818664876837
1	3	smote	0.6	100	3	63	0.1	1.0	0.7	0.6983164612676056	0.11136049715877386	0.23437499996337893	0.8915492957683694	2.5165648337837565	2.1611199301352446	0.8587578893090806
1	1	smote	0.6	100	3	63	0.1	1.0	1.0	0.7051496478873239	0.08164200379713678	0.23437499996337893	0.9028169014020929	2.8438328900007397	2.411684533915253	0.8480401622601308
1	2	smote	0.6	100	3	63	0.1	1.0	1.0	0.7036641725352113	0.08438135449763898	0.21874999996582034	0.8788732394304305	2.0316277389862183	1.8059591528544936	0.8889222655718361
1	3	smote	0.6	100	3	63	0.1	1.0	1.0	0.7040052816901409	0.11456214324526315	0.24999999996093752	0.8936619718246925	2.801324237073758	2.3509931558901895	0.8392434894765257
1	1	smote	0.6	100	3	63	0.3	0.6	0.7	0.6948393485915494	0.08156763379987918	0.12499999998046876	0.9464788732327714	2.526315316032899	2.3355258787591207	0.9244791569262502
1	2	smote	0.6	100	3	63	0.3	0.6	0.7	0.6749229753521127	0.07588487153702496	0.10937499998291017	0.9288732394300784	1.6037864690752308	1.5377473081726436	0.9588229616511659
1	3	smote	0.6	100	3	63	0.3	0.6	0.7	0.6603433098591549	0.09833734931585712	0.17187499997314454	0.9387323943595864	3.1800038152814354	2.805315633333897	0.882173659054426
1	1	smote	0.6	100	3	63	0.3	0.6	1.0	0.677431778169014	0.08571616356384462	0.12499999998046876	0.9387323943595864	2.188833796285304	2.0402295515155617	0.9321080171046889
1	2	smote	0.6	100	3	63	0.3	0.6	1.0	0.695037411971831	0.09747039100640767	0.14062499997802735	0.9366197183032633	2.418181435400958	2.2187496493530308	0.9175281857224771
1	3	smote	0.6	100	3	63	0.3	0.6	1.0	0.6460167253521127	0.08215233816090761	0.15624999997558595	0.9345070422469401	2.6423731511290844	2.385752323283379	0.9028824319684814
1	1	smote	0.6	100	3	63	0.3	1.0	0.7	0.6948393485915494	0.08156763379987918	0.12499999998046876	0.9464788732327714	2.526315316032899	2.3355258787591207	0.9244791569262502
1	2	smote	0.6	100	3	63	0.3	1.0	0.7	0.6749229753521127	0.07588487153702496	0.10937499998291017	0.9288732394300784	1.6037864690752308	1.5377473081726436	0.9588229616511659
1	3	smote	0.6	100	3	63	0.3	1.0	0.7	0.6603433098591549	0.09833734931585712	0.17187499997314454	0.9387323943595864	3.1800038152814354	2.805315633333897	0.882173659054426
1	1	smote	0.6	100	3	63	0.3	1.0	1.0	0.677431778169014	0.08571616356384462	0.12499999998046876	0.9387323943595864	2.188833796285304	2.0402295515155617	0.9321080171046889
1	2	smote	0.6	100	3	63	0.3	1.0	1.0	0.695037411971831	0.09747039100640767	0.14062499997802735	0.9366197183032633	2.418181435400958	2.2187496493530308	0.9175281857224771
1	3	smote	0.6	100	3	63	0.3	1.0	1.0	0.6460167253521127	0.08215233816090761	0.15624999997558595	0.9345070422469401	2.6423731511290844	2.385752323283379	0.9028824319684814
1	1	smote	0.6	100	5	31	0.1	0.6	0.7	0.7129291373239437	0.07988579281480723	0.12499999998046876	0.9387323943595864	2.188833796285304	2.0402295515155617	0.9321080171046889
1	2	smote	0.6	100	5	31	0.1	0.6	0.7	0.7013974471830986	0.09417592896097804	0.12499999998046876	0.9338028168948325	2.0151972634656987	1.888297586604332	0.9370286476098623
1	3	smote	0.6	100	5	31	0.1	0.6	0.7	0.6750550176056338	0.0905805498536478	0.15624999997558595	0.9422535211201251	3.0216796909318155	2.705792213629116	0.8954596317844383
1	1	smote	0.6	100	5	31	0.1	0.6	1.0	0.7069432218309859	0.08207591445289521	0.12499999998046876	0.9387323943595864	2.188833796285304	2.0402295515155617	0.9321080171046889
1	2	smote	0.6	100	5	31	0.1	0.6	1.0	0.6991857394366198	0.07664321129300668	0.12499999998046876	0.9225352112611089	1.7012984817223922	1.613636154943145	0.948473272189438
1	3	smote	0.6	100	5	31	0.1	0.6	1.0	0.6713358274647887	0.0970199612121078	0.15624999997558595	0.9401408450638019	2.908496243784557	2.6102936808779016	0.897471900598505
1	1	smote	0.6	100	5	31	0.1	1.0	0.7	0.7129291373239437	0.07988579281480723	0.12499999998046876	0.9387323943595864	2.188833796285304	2.0402295515155617	0.9321080171046889
1	2	smote	0.6	100	5	31	0.1	1.0	0.7	0.7013974471830986	0.09417592896097804	0.12499999998046876	0.9338028168948325	2.0151972634656987	1.888297586604332	0.9370286476098623
1	3	smote	0.6	100	5	31	0.1	1.0	0.7	0.6750550176056338	0.0905805498536478	0.15624999997558595	0.9422535211201251	3.0216796909318155	2.705792213629116	0.8954596317844383
1	1	smote	0.6	100	5	31	0.1	1.0	1.0	0.7069432218309859	0.08207591445289521	0.12499999998046876	0.9387323943595864	2.188833796285304	2.0402295515155617	0.9321080171046889
1	2	smote	0.6	100	5	31	0.1	1.0	1.0	0.6991857394366198	0.07664321129300668	0.12499999998046876	0.9225352112611089	1.7012984817223922	1.613636154943145	0.948473272189438
1	3	smote	0.6	100	5	31	0.1	1.0	1.0	0.6713358274647887	0.0970199612121078	0.15624999997558595	0.9401408450638019	2.908496243784557	2.6102936808779016	0.897471900598505
1	1	smote	0.6	100	5	31	0.3	0.6	0.7	0.6829445422535212	0.08356294279825915	0.04687499999267579	0.9732394366128646	1.7886102024159514	1.751644081558058	0.9793324790979814
1	2	smote	0.6	100	5	31	0.3	0.6	0.7	0.677530809859155	0.07396662727024915	0.04687499999267579	0.9676056337960028	1.468994556927602	1.4470104223489215	0.9850345604311797
1	3	smote	0.6	100	5	31	0.3	0.6	0.7	0.6832636443661972	0.09622675655562683	0.09374999998535158	0.969718309852326	3.3127495048385884	3.0959292089996033	0.9345497362086106
1	1	smote	0.6	100	5	31	0.3	0.6	1.0	0.6809198943661972	0.07850712636559576	0.06249999999023438	0.9676056337960028	1.991303732381716	1.929347229798562	0.9688864528857747
1	2	smote	0.6	100	5	31	0.3	0.6	1.0	0.7008252640845071	0.09046955886578589	0.04687499999267579	0.9654929577396797	1.3760451012018668	1.3584179732030428	0.987189997083759
1	3	smote	0.6	100	5	31	0.3	0.6	1.0	0.6646016725352113	0.12090168816191713	0.10937499998291017	0.9774647887255109	5.326752015653852	4.853513469012513	0.9111581319126284
1	1	smote	0.6	100	5	31	0.3	1.0	0.7	0.6829445422535212	0.08356294279825915	0.04687499999267579	0.9732394366128646	1.7886102024159514	1.751644081558058	0.9793324790979814
1	2	smote	0.6	100	5	31	0.3	1.0	0.7	0.677530809859155	0.07396662727024915	0.04687499999267579	0.9676056337960028	1.468994556927602	1.4470104223489215	0.9850345604311797
1	3	smote	0.6	100	5	31	0.3	1.0	0.7	0.6832636443661972	0.09622675655562683	0.09374999998535158	0.969718309852326	3.3127495048385884	3.0959292089996033	0.9345497362086106
1	1	smote	0.6	100	5	31	0.3	1.0	1.0	0.6809198943661972	0.07850712636559576	0.06249999999023438	0.9676056337960028	1.991303732381716	1.929347229798562	0.9688864528857747
1	2	smote	0.6	100	5	31	0.3	1.0	1.0	0.7008252640845071	0.09046955886578589	0.04687499999267579	0.9654929577396797	1.3760451012018668	1.3584179732030428	0.987189997083759
1	3	smote	0.6	100	5	31	0.3	1.0	1.0	0.6646016725352113	0.12090168816191713	0.10937499998291017	0.9774647887255109	5.326752015653852	4.853513469012513	0.9111581319126284
1	1	smote	0.6	100	5	63	0.1	0.6	0.7	0.7129291373239437	0.07988579281480723	0.12499999998046876	0.9387323943595864	2.188833796285304	2.0402295515155617	0.9321080171046889
1	2	smote	0.6	100	5	63	0.1	0.6	0.7	0.7013974471830986	0.09417592896097804	0.12499999998046876	0.9338028168948325	2.0151972634656987	1.888297586604332	0.9370286476098623
1	3	smote	0.6	100	5	63	0.1	0.6	0.7	0.6750550176056338	0.0905805498536478	0.15624999997558595	0.9422535211201251	3.0216796909318155	2.705792213629116	0.8954596317844383
1	1	smote	0.6	100	5	63	0.1	0.6	1.0	0.7069432218309859	0.08207591445289521	0.12499999998046876	0.9387323943595864	2.188833796285304	2.0402295515155617	0.9321080171046889
1	2	smote	0.6	100	5	63	0.1	0.6	1.0	0.6991857394366198	0.07664321129300668	0.12499999998046876	0.9225352112611089	1.7012984817223922	1.613636154943145	0.948473272189438
1	3	smote	0.6	100	5	63	0.1	0.6	1.0	0.6677046654929578	0.08481841889763439	0.14062499997802735	0.9408450704159096	2.6025969610206143	2.377231740354074	0.9134075502016523
1	1	smote	0.6	100	5	63	0.1	1.0	0.7	0.7129291373239437	0.07988579281480723	0.12499999998046876	0.9387323943595864	2.188833796285304	2.0402295515155617	0.9321080171046889
1	2	smote	0.6	100	5	63	0.1	1.0	0.7	0.7013974471830986	0.09417592896097804	0.12499999998046876	0.9338028168948325	2.0151972634656987	1.888297586604332	0.9370286476098623
1	3	smote	0.6	100	5	63	0.1	1.0	0.7	0.6750550176056338	0.0905805498536478	0.15624999997558595	0.9422535211201251	3.0216796909318155	2.705792213629116	0.8954596317844383
1	1	smote	0.6	100	5	63	0.1	1.0	1.0	0.7069432218309859	0.08207591445289521	0.12499999998046876	0.9387323943595864	2.188833796285304	2.0402295515155617	0.9321080171046889
1	2	smote	0.6	100	5	63	0.1	1.0	1.0	0.6991857394366198	0.07664321129300668	0.12499999998046876	0.9225352112611089	1.7012984817223922	1.613636154943145	0.948473272189438
1	3	smote	0.6	100	5	63	0.1	1.0	1.0	0.6677046654929578	0.08481841889763439	0.14062499997802735	0.9408450704159096	2.6025969610206143	2.377231740354074	0.9134075502016523
1	1	smote	0.6	100	5	63	0.3	0.6	0.7	0.6818441901408452	0.09943934922686921	0.10937499998291017	0.9704225352044337	4.029238399767315	3.697915414986863	0.9177703098699821
1	2	smote	0.6	100	5	63	0.3	0.6	0.7	0.677530809859155	0.07396662727024915	0.04687499999267579	0.9676056337960028	1.468994556927602	1.4470104223489215	0.9850345604311797
1	3	smote	0.6	100	5	63	0.3	0.6	0.7	0.6832636443661972	0.09622675655562683	0.09374999998535158	0.969718309852326	3.3127495048385884	3.0959292089996033	0.9345497362086106
1	1	smote	0.6	100	5	63	0.3	0.6	1.0	0.6809198943661972	0.07850712636559576	0.06249999999023438	0.9676056337960028	1.991303732381716	1.929347229798562	0.9688864528857747
1	2	smote	0.6	100	5	63	0.3	0.6	1.0	0.7008252640845071	0.09046955886578589	0.04687499999267579	0.9654929577396797	1.3760451012018668	1.3584179732030428	0.987189997083759
1	3	smote	0.6	100	5	63	0.3	0.6	1.0	0.6646016725352113	0.12090168816191713	0.10937499998291017	0.9774647887255109	5.326752015653852	4.853513469012513	0.9111581319126284
1	1	smote	0.6	100	5	63	0.3	1.0	0.7	0.6818441901408452	0.09943934922686921	0.10937499998291017	0.9704225352044337	4.029238399767315	3.697915414986863	0.9177703098699821
1	2	smote	0.6	100	5	63	0.3	1.0	0.7	0.677530809859155	0.07396662727024915	0.04687499999267579	0.9676056337960028	1.468994556927602	1.4470104223489215	0.9850345604311797
1	3	smote	0.6	100	5	63	0.3	1.0	0.7	0.6832636443661972	0.09622675655562683	0.09374999998535158	0.969718309852326	3.3127495048385884	3.0959292089996033	0.9345497362086106
1	1	smote	0.6	100	5	63	0.3	1.0	1.0	0.6809198943661972	0.07850712636559576	0.06249999999023438	0.9676056337960028	1.991303732381716	1.929347229798562	0.9688864528857747
1	2	smote	0.6	100	5	63	0.3	1.0	1.0	0.7008252640845071	0.09046955886578589	0.04687499999267579	0.9654929577396797	1.3760451012018668	1.3584179732030428	0.987189997083759
1	3	smote	0.6	100	5	63	0.3	1.0	1.0	0.6646016725352113	0.12090168816191713	0.10937499998291017	0.9774647887255109	5.326752015653852	4.853513469012513	0.9111581319126284
1	1	smote	0.6	100	10	31	0.1	0.6	0.7	0.6856514084507043	0.07586176693765376	0.06249999999023438	0.9640845070354642	1.789541984905563	1.740195593305461	0.9724251177609974
1	2	smote	0.6	100	10	31	0.1	0.6	0.7	0.6962147887323944	0.07599643111298865	0.04687499999267579	0.9626760563312489	1.268480946790843	1.2558958895054333	0.990078629086185
1	3	smote	0.6	100	10	31	0.1	0.6	0.7	0.6783780809859156	0.09586362329415979	0.06249999999023438	0.9676056337960028	1.991303732381716	1.929347229798562	0.9688864528857747
1	1	smote	0.6	100	10	31	0.1	0.6	1.0	0.682999559859155	0.07976740966282	0.06249999999023438	0.9704225352044337	2.187300846798796	2.1130945228496363	0.9660740103809805
1	2	smote	0.6	100	10	31	0.1	0.6	1.0	0.7056227992957746	0.07659771958092439	0.06249999999023438	0.9619718309791411	1.6864193092536885	1.6435180857845535	0.9745607512331474
1	3	smote	0.6	100	10	31	0.1	0.6	1.0	0.655974911971831	0.09245502489636946	0.09374999998535158	0.9739436619649723	3.866727310210486	3.5979715906205603	0.9304952905400072
1	1	smote	0.6	100	10	31	0.1	1.0	0.7	0.6856514084507043	0.07586176693765376	0.06249999999023438	0.9640845070354642	1.789541984905563	1.740195593305461	0.9724251177609974
1	2	smote	0.6	100	10	31	0.1	1.0	0.7	0.6962147887323944	0.07599643111298865	0.04687499999267579	0.9626760563312489	1.268480946790843	1.2558958895054333	0.990078629086185
1	3	smote	0.6	100	10	31	0.1	1.0	0.7	0.6783780809859156	0.09586362329415979	0.06249999999023438	0.9676056337960028	1.991303732381716	1.929347229798562	0.9688864528857747
1	1	smote	0.6	100	10	31	0.1	1.0	1.0	0.682999559859155	0.07976740966282	0.06249999999023438	0.9704225352044337	2.187300846798796	2.1130945228496363	0.9660740103809805
1	2	smote	0.6	100	10	31	0.1	1.0	1.0	0.7056227992957746	0.07659771958092439	0.06249999999023438	0.9619718309791411	1.6864193092536885	1.6435180857845535	0.9745607512331474
1	3	smote	0.6	100	10	31	0.1	1.0	1.0	0.655974911971831	0.09245502489636946	0.09374999998535158	0.9739436619649723	3.866727310210486	3.5979715906205603	0.9304952905400072
1	1	smote	0.6	100	10	31	0.3	0.6	0.7	0.6463908450704225	0.07092017738803144	0.03124999999511719	0.9866197183029112	2.3786060304004484	2.3355245687144706	0.9818879272475463
1	2	smote	0.6	100	10	31	0.3	0.6	0.7	0.6896676936619718	0.07539912663466558	0.04687499999267579	0.9781690140776186	2.2035949704145064	2.1471764347964966	0.9743970382890522
1	3	smote	0.6	100	10	31	0.3	0.6	0.7	0.6712698063380281	0.09604502016702521	0.06249999999023438	0.9830985915423727	3.8777754799458517	3.6979144766414063	0.9536174688265573
1	1	smote	0.6	100	10	31	0.3	0.6	1.0	0.678169014084507	0.081590419722843	0.06249999999023438	0.9809859154860495	3.4395043611391243	3.2870353065920996	0.9556712034836402
1	2	smote	0.6	100	10	31	0.3	0.6	1.0	0.6815691021126761	0.06786530696253489	0.015624999997558595	0.9781690140776186	0.7112131917448598	0.7157254782654988	1.0063444821621446
1	3	smote	0.6	100	10	31	0.3	0.6	1.0	0.6693331866197183	0.10504729192646126	0.07812499998779297	0.9838028168944803	5.147380751482204	4.823366584496029	0.937052603235795
1	1	smote	0.6	100	10	31	0.3	1.0	0.7	0.6463908450704225	0.07092017738803144	0.03124999999511719	0.9866197183029112	2.3786060304004484	2.3355245687144706	0.9818879272475463
1	2	smote	0.6	100	10	31	0.3	1.0	0.7	0.6896676936619718	0.07539912663466558	0.04687499999267579	0.9781690140776186	2.2035949704145064	2.1471764347964966	0.9743970382890522
1	3	smote	0.6	100	10	31	0.3	1.0	0.7	0.6712698063380281	0.09604502016702521	0.06249999999023438	0.9830985915423727	3.8777754799458517	3.6979144766414063	0.9536174688265573
1	1	smote	0.6	100	10	31	0.3	1.0	1.0	0.678169014084507	0.081590419722843	0.06249999999023438	0.9809859154860495	3.4395043611391243	3.2870353065920996	0.9556712034836402
1	2	smote	0.6	100	10	31	0.3	1.0	1.0	0.6815691021126761	0.06786530696253489	0.015624999997558595	0.9781690140776186	0.7112131917448598	0.7157254782654988	1.0063444821621446
1	3	smote	0.6	100	10	31	0.3	1.0	1.0	0.6693331866197183	0.10504729192646126	0.07812499998779297	0.9838028168944803	5.147380751482204	4.823366584496029	0.937052603235795
1	1	smote	0.6	100	10	63	0.1	0.6	0.7	0.6924845950704226	0.07626759431716393	0.04687499999267579	0.9802816901339417	2.444963629769707	2.3772309360577477	0.9722970446934723
1	2	smote	0.6	100	10	63	0.1	0.6	0.7	0.7167473591549296	0.08060645792056896	0.03124999999511719	0.9683098591481105	0.9856627713549583	0.9861107995720996	1.0004545351346665
1	3	smote	0.6	100	10	63	0.1	0.6	0.7	0.6858054577464789	0.08359416011872606	0.06249999999023438	0.9718309859086491	2.299999182366375	2.2187492114582925	0.9646739031339656
1	1	smote	0.6	100	10	63	0.1	0.6	1.0	0.6843860035211269	0.09022650712253612	0.04687499999267579	0.9669014084438952	1.4366929734215461	1.4162229758625549	0.9857519927328865
1	2	smote	0.6	100	10	63	0.1	0.6	1.0	0.6990536971830985	0.07848078606487584	0.03124999999511719	0.9669014084438952	0.942347004228877	0.9441486505750365	1.0019118614635634
1	3	smote	0.6	100	10	63	0.1	0.6	1.0	0.6688270246478873	0.09595923484902952	0.07812499998779297	0.9823943661902649	4.728810868407535	4.437497477064337	0.9383960478145725
1	1	smote	0.6	100	10	63	0.1	1.0	0.7	0.6924845950704226	0.07626759431716393	0.04687499999267579	0.9802816901339417	2.444963629769707	2.3772309360577477	0.9722970446934723
1	2	smote	0.6	100	10	63	0.1	1.0	0.7	0.7167473591549296	0.08060645792056896	0.03124999999511719	0.9683098591481105	0.9856627713549583	0.9861107995720996	1.0004545351346665
1	3	smote	0.6	100	10	63	0.1	1.0	0.7	0.6858054577464789	0.08359416011872606	0.06249999999023438	0.9718309859086491	2.299999182366375	2.2187492114582925	0.9646739031339656
1	1	smote	0.6	100	10	63	0.1	1.0	1.0	0.6843860035211269	0.09022650712253612	0.04687499999267579	0.9669014084438952	1.4366929734215461	1.4162229758625549	0.9857519927328865
1	2	smote	0.6	100	10	63	0.1	1.0	1.0	0.6990536971830985	0.07848078606487584	0.03124999999511719	0.9669014084438952	0.942347004228877	0.9441486505750365	1.0019118614635634
1	3	smote	0.6	100	10	63	0.1	1.0	1.0	0.6688270246478873	0.09595923484902952	0.07812499998779297	0.9823943661902649	4.728810868407535	4.437497477064337	0.9383960478145725
1	1	smote	0.6	100	10	63	0.3	0.6	0.7	0.6745048415492958	0.08043581475027771	0.03124999999511719	0.9866197183029112	2.3786060304004484	2.3355245687144706	0.9818879272475463
1	2	smote	0.6	100	10	63	0.3	0.6	0.7	0.6933538732394366	0.07163866823875119	0.03124999999511719	0.9816901408381572	1.7295275905394103	1.706729836182621	0.9868184978506443
1	3	smote	0.6	100	10	63	0.3	0.6	0.7	0.6715448943661972	0.10676872327227357	0.07812499998779297	0.9852112675986958	5.645678177383786	5.282734519799555	0.935712999813744
1	1	smote	0.6	100	10	63	0.3	0.6	1.0	0.6723261443661972	0.0750628411404691	0.03124999999511719	0.979577464781834	1.5472739914577496	1.5301716637806813	0.988946790778991
1	2	smote	0.6	100	10	63	0.3	0.6	1.0	0.7013864436619719	0.07706652899531795	0.03124999999511719	0.979577464781834	1.5472739914577496	1.5301716637806813	0.988946790778991
1	3	smote	0.6	100	10	63	0.3	0.6	1.0	0.6603323063380282	0.08575207588016921	0.04687499999267579	0.9830985915423727	2.8606540430825906	2.7734358574810547	0.9695110933043509
1	1	smote	0.6	100	10	63	0.3	1.0	0.7	0.6745048415492958	0.08043581475027771	0.03124999999511719	0.9866197183029112	2.3786060304004484	2.3355245687144706	0.9818879272475463
1	2	smote	0.6	100	10	63	0.3	1.0	0.7	0.6933538732394366	0.07163866823875119	0.03124999999511719	0.9816901408381572	1.7295275905394103	1.706729836182621	0.9868184978506443
1	3	smote	0.6	100	10	63	0.3	1.0	0.7	0.6715448943661972	0.10676872327227357	0.07812499998779297	0.9852112675986958	5.645678177383786	5.282734519799555	0.935712999813744
1	1	smote	0.6	100	10	63	0.3	1.0	1.0	0.6723261443661972	0.0750628411404691	0.03124999999511719	0.979577464781834	1.5472739914577496	1.5301716637806813	0.988946790778991
1	2	smote	0.6	100	10	63	0.3	1.0	1.0	0.7013864436619719	0.07706652899531795	0.03124999999511719	0.979577464781834	1.5472739914577496	1.5301716637806813	0.988946790778991
1	3	smote	0.6	100	10	63	0.3	1.0	1.0	0.6603323063380282	0.08575207588016921	0.04687499999267579	0.9830985915423727	2.8606540430825906	2.7734358574810547	0.9695110933043509
1	1	smote	0.6	300	3	31	0.1	0.6	0.7	0.6975792253521127	0.09039250857328793	0.12499999998046876	0.9436619718243405	2.3928567169495545	2.2187496055635516	0.9272387961714129
1	2	smote	0.6	300	3	31	0.1	0.6	0.7	0.6967979753521126	0.07968800019233863	0.12499999998046876	0.9387323943595864	2.188833796285304	2.0402295515155617	0.9321080171046889
1	3	smote	0.6	300	3	31	0.1	0.6	0.7	0.6599691901408451	0.0836566678626855	0.17187499997314454	0.937323943655371	3.1038790863042296	2.742274842650096	0.8834992392943101
1	1	smote	0.6	300	3	31	0.1	0.6	1.0	0.6853873239436619	0.09987391689252724	0.14062499997802735	0.9394366197116942	2.538265964183985	2.3219472904108662	0.9147769767990717
1	2	smote	0.6	300	3	31	0.1	0.6	1.0	0.6926386443661973	0.07373306397668904	0.10937499998291017	0.9345070422469401	1.7523106170504699	1.6700266262983654	0.9530425670685526
1	3	smote	0.6	300	3	31	0.1	0.6	1.0	0.6549735915492958	0.08701560846028797	0.17187499997314454	0.9450704225285559	3.570875011034146	3.1290058397488614	0.8762574423275411
1	1	smote	0.6	300	3	31	0.1	1.0	0.7	0.6975792253521127	0.09039250857328793	0.12499999998046876	0.9436619718243405	2.3928567169495545	2.2187496055635516	0.9272387961714129
1	2	smote	0.6	300	3	31	0.1	1.0	0.7	0.6967979753521126	0.07968800019233863	0.12499999998046876	0.9387323943595864	2.188833796285304	2.0402295515155617	0.9321080171046889
1	3	smote	0.6	300	3	31	0.1	1.0	0.7	0.6599691901408451	0.0836566678626855	0.17187499997314454	0.937323943655371	3.1038790863042296	2.742274842650096	0.8834992392943101
1	1	smote	0.6	300	3	31	0.1	1.0	1.0	0.6853873239436619	0.09987391689252724	0.14062499997802735	0.9394366197116942	2.538265964183985	2.3219472904108662	0.9147769767990717
1	2	smote	0.6	300	3	31	0.1	1.0	1.0	0.6926386443661973	0.07373306397668904	0.10937499998291017	0.9345070422469401	1.7523106170504699	1.6700266262983654	0.9530425670685526
1	3	smote	0.6	300	3	31	0.1	1.0	1.0	0.6549735915492958	0.08701560846028797	0.17187499997314454	0.9450704225285559	3.570875011034146	3.1290058397488614	0.8762574423275411
1	1	smote	0.6	300	3	31	0.3	0.6	0.7	0.6796874999999999	0.07887549256671009	0.03124999999511719	0.9732394366128646	1.1731744340390375	1.1677627210387052	0.9953871099002344
1	2	smote	0.6	300	3	31	0.3	0.6	0.7	0.6784991197183099	0.08028488022694283	0.06249999999023438	0.9732394366128646	2.4245604961890432	2.3355254420774103	0.9632778482957284
1	3	smote	0.6	300	3	31	0.3	0.6	0.7	0.6681778169014084	0.08945390559441385	0.09374999998535158	0.9753521126691878	4.093594394321291	3.803569883754548	0.9291516150439784
1	1	smote	0.6	300	3	31	0.3	0.6	1.0	0.6676166373239436	0.08884370248647498	0.07812499998779297	0.9718309859086491	2.9237277736725917	2.773436514322866	0.9485960047510792
1	2	smote	0.6	300	3	31	0.3	0.6	1.0	0.689205545774648	0.07564070358264509	0.04687499999267579	0.9718309859086491	1.6967207085960363	1.6640619085937196	0.9807518015168522
1	3	smote	0.6	300	3	31	0.3	0.6	1.0	0.6478543133802817	0.07674788499392925	0.06249999999023438	0.9760563380212954	2.717645922103447	2.6102930263086503	0.9604978256740064
1	1	smote	0.6	300	3	31	0.3	1.0	0.7	0.6796874999999999	0.07887549256671009	0.03124999999511719	0.9732394366128646	1.1731744340390375	1.1677627210387052	0.9953871099002344
1	2	smote	0.6	300	3	31	0.3	1.0	0.7	0.6784991197183099	0.08028488022694283	0.06249999999023438	0.9732394366128646	2.4245604961890432	2.3355254420774103	0.9632778482957284
1	3	smote	0.6	300	3	31	0.3	1.0	0.7	0.6681778169014084	0.08945390559441385	0.09374999998535158	0.9753521126691878	4.093594394321291	3.803569883754548	0.9291516150439784
1	1	smote	0.6	300	3	31	0.3	1.0	1.0	0.6676166373239436	0.08884370248647498	0.07812499998779297	0.9718309859086491	2.9237277736725917	2.773436514322866	0.9485960047510792
1	2	smote	0.6	300	3	31	0.3	1.0	1.0	0.689205545774648	0.07564070358264509	0.04687499999267579	0.9718309859086491	1.6967207085960363	1.6640619085937196	0.9807518015168522
1	3	smote	0.6	300	3	31	0.3	1.0	1.0	0.6478543133802817	0.07674788499392925	0.06249999999023438	0.9760563380212954	2.717645922103447	2.6102930263086503	0.9604978256740064
1	1	smote	0.6	300	3	63	0.1	0.6	0.7	0.6975792253521127	0.09039250857328793	0.12499999998046876	0.9436619718243405	2.3928567169495545	2.2187496055635516	0.9272387961714129
1	2	smote	0.6	300	3	63	0.1	0.6	0.7	0.6967979753521126	0.07968800019233863	0.12499999998046876	0.9387323943595864	2.188833796285304	2.0402295515155617	0.9321080171046889
1	3	smote	0.6	300	3	63	0.1	0.6	0.7	0.6599691901408451	0.0836566678626855	0.17187499997314454	0.937323943655371	3.1038790863042296	2.742274842650096	0.8834992392943101
1	1	smote	0.6	300	3	63	0.1	0.6	1.0	0.6853873239436619	0.09987391689252724	0.14062499997802735	0.9394366197116942	2.538265964183985	2.3219472904108662	0.9147769767990717
1	2	smote	0.6	300	3	63	0.1	0.6	1.0	0.6926386443661973	0.07373306397668904	0.10937499998291017	0.9345070422469401	1.7523106170504699	1.6700266262983654	0.9530425670685526
1	3	smote	0.6	300	3	63	0.1	0.6	1.0	0.6549735915492958	0.08701560846028797	0.17187499997314454	0.9450704225285559	3.570875011034146	3.1290058397488614	0.8762574423275411
1	1	smote	0.6	300	3	63	0.1	1.0	0.7	0.6975792253521127	0.09039250857328793	0.12499999998046876	0.9436619718243405	2.3928567169495545	2.2187496055635516	0.9272387961714129
1	2	smote	0.6	300	3	63	0.1	1.0	0.7	0.6967979753521126	0.07968800019233863	0.12499999998046876	0.9387323943595864	2.188833796285304	2.0402295515155617	0.9321080171046889
1	3	smote	0.6	300	3	63	0.1	1.0	0.7	0.6599691901408451	0.0836566678626855	0.17187499997314454	0.937323943655371	3.1038790863042296	2.742274842650096	0.8834992392943101
1	1	smote	0.6	300	3	63	0.1	1.0	1.0	0.6853873239436619	0.09987391689252724	0.14062499997802735	0.9394366197116942	2.538265964183985	2.3219472904108662	0.9147769767990717
1	2	smote	0.6	300	3	63	0.1	1.0	1.0	0.6926386443661973	0.07373306397668904	0.10937499998291017	0.9345070422469401	1.7523106170504699	1.6700266262983654	0.9530425670685526
1	3	smote	0.6	300	3	63	0.1	1.0	1.0	0.6549735915492958	0.08701560846028797	0.17187499997314454	0.9450704225285559	3.570875011034146	3.1290058397488614	0.8762574423275411
1	1	smote	0.6	300	3	63	0.3	0.6	0.7	0.6796874999999999	0.07887549256671009	0.03124999999511719	0.9732394366128646	1.1731744340390375	1.1677627210387052	0.9953871099002344
1	2	smote	0.6	300	3	63	0.3	0.6	0.7	0.6784991197183099	0.08028488022694283	0.06249999999023438	0.9732394366128646	2.4245604961890432	2.3355254420774103	0.9632778482957284
1	3	smote	0.6	300	3	63	0.3	0.6	0.7	0.6681778169014084	0.08945390559441385	0.09374999998535158	0.9753521126691878	4.093594394321291	3.803569883754548	0.9291516150439784
1	1	smote	0.6	300	3	63	0.3	0.6	1.0	0.6676166373239436	0.08884370248647498	0.07812499998779297	0.9718309859086491	2.9237277736725917	2.773436514322866	0.9485960047510792
1	2	smote	0.6	300	3	63	0.3	0.6	1.0	0.689205545774648	0.07564070358264509	0.04687499999267579	0.9718309859086491	1.6967207085960363	1.6640619085937196	0.9807518015168522
1	3	smote	0.6	300	3	63	0.3	0.6	1.0	0.6478543133802817	0.07674788499392925	0.06249999999023438	0.9760563380212954	2.717645922103447	2.6102930263086503	0.9604978256740064
1	1	smote	0.6	300	3	63	0.3	1.0	0.7	0.6796874999999999	0.07887549256671009	0.03124999999511719	0.9732394366128646	1.1731744340390375	1.1677627210387052	0.9953871099002344
1	2	smote	0.6	300	3	63	0.3	1.0	0.7	0.6784991197183099	0.08028488022694283	0.06249999999023438	0.9732394366128646	2.4245604961890432	2.3355254420774103	0.9632778482957284
1	3	smote	0.6	300	3	63	0.3	1.0	0.7	0.6681778169014084	0.08945390559441385	0.09374999998535158	0.9753521126691878	4.093594394321291	3.803569883754548	0.9291516150439784
1	1	smote	0.6	300	3	63	0.3	1.0	1.0	0.6676166373239436	0.08884370248647498	0.07812499998779297	0.9718309859086491	2.9237277736725917	2.773436514322866	0.9485960047510792
1	2	smote	0.6	300	3	63	0.3	1.0	1.0	0.689205545774648	0.07564070358264509	0.04687499999267579	0.9718309859086491	1.6967207085960363	1.6640619085937196	0.9807518015168522
1	3	smote	0.6	300	3	63	0.3	1.0	1.0	0.6478543133802817	0.07674788499392925	0.06249999999023438	0.9760563380212954	2.717645922103447	2.6102930263086503	0.9604978256740064
1	1	smote	0.6	300	5	31	0.1	0.6	0.7	0.7033120598591549	0.08350654740546759	0.09374999998535158	0.9718309859086491	3.5689642472032923	3.328123817187439	0.9325181063681928
1	2	smote	0.6	300	5	31	0.1	0.6	0.7	0.7025968309859155	0.07803366762931031	0.04687499999267579	0.9704225352044337	1.6135825921789708	1.584820892137227	0.9821752438846467
1	3	smote	0.6	300	5	31	0.1	0.6	0.7	0.6443661971830986	0.09179229295218419	0.04687499999267579	0.9781690140776186	2.2035949704145064	2.1471764347964966	0.9743970382890522
1	1	smote	0.6	300	5	31	0.1	0.6	1.0	0.6867847711267606	0.08071626622893038	0.06249999999023438	0.9690140845002183	2.0848478111557838	2.0170448028307146	0.9674781877071597
1	2	smote	0.6	300	5	31	0.1	0.6	1.0	0.6938050176056338	0.07238837134561572	0.04687499999267579	0.969718309852326	1.5749136998637705	1.5479646044998017	0.9828885156593425
1	3	smote	0.6	300	5	31	0.1	0.6	1.0	0.6576034330985916	0.08979486463409862	0.06249999999023438	0.9760563380212954	2.717645922103447	2.6102930263086503	0.9604978256740064
1	1	smote	0.6	300	5	31	0.1	1.0	0.7	0.7033120598591549	0.08350654740546759	0.09374999998535158	0.9718309859086491	3.5689642472032923	3.328123817187439	0.9325181063681928
1	2	smote	0.6	300	5	31	0.1	1.0	0.7	0.7025968309859155	0.07803366762931031	0.04687499999267579	0.9704225352044337	1.6135825921789708	1.584820892137227	0.9821752438846467
1	3	smote	0.6	300	5	31	0.1	1.0	0.7	0.6443661971830986	0.09179229295218419	0.04687499999267579	0.9781690140776186	2.2035949704145064	2.1471764347964966	0.9743970382890522
1	1	smote	0.6	300	5	31	0.1	1.0	1.0	0.6867847711267606	0.08071626622893038	0.06249999999023438	0.9690140845002183	2.0848478111557838	2.0170448028307146	0.9674781877071597
1	2	smote	0.6	300	5	31	0.1	1.0	1.0	0.6938050176056338	0.07238837134561572	0.04687499999267579	0.969718309852326	1.5749136998637705	1.5479646044998017	0.9828885156593425
1	3	smote	0.6	300	5	31	0.1	1.0	1.0	0.6576034330985916	0.08979486463409862	0.06249999999023438	0.9760563380212954	2.717645922103447	2.6102930263086503	0.9604978256740064
1	1	smote	0.6	300	5	31	0.3	0.6	0.7	0.6730413732394367	0.08528015497122726	0.03124999999511719	0.987323943655019	2.5125428187900365	2.465275831211654	0.9811875792323518
1	2	smote	0.6	300	5	31	0.3	0.6	0.7	0.6942451584507041	0.0733048560288571	0.03124999999511719	0.9809859154860495	1.664276304347709	1.6435176532960498	0.9875269102611189
1	3	smote	0.6	300	5	31	0.3	0.6	0.7	0.6551386443661972	0.09972586590930582	0.06249999999023438	0.9859154929508035	4.66666334848126	4.437496846496408	0.9508928475146883
1	1	smote	0.6	300	5	31	0.3	0.6	1.0	0.6700814260563381	0.0762156616747021	0.06249999999023438	0.9830985915423727	3.8777754799458517	3.6979144766414063	0.9536174688265573
1	2	smote	0.6	300	5	31	0.3	0.6	1.0	0.689612676056338	0.07394565487562298	0.03124999999511719	0.984507042246588	2.0498520480744946	2.017044151417348	0.9839949828640144
1	3	smote	0.6	300	5	31	0.3	0.6	1.0	0.656382042253521	0.08995324815129632	0.04687499999267579	0.9859154929508035	3.4426205035808937	3.3281226348723063	0.9667410616372918
1	1	smote	0.6	300	5	31	0.3	1.0	0.7	0.6730413732394367	0.08528015497122726	0.03124999999511719	0.987323943655019	2.5125428187900365	2.465275831211654	0.9811875792323518
1	2	smote	0.6	300	5	31	0.3	1.0	0.7	0.6942451584507041	0.0733048560288571	0.03124999999511719	0.9809859154860495	1.664276304347709	1.6435176532960498	0.9875269102611189
1	3	smote	0.6	300	5	31	0.3	1.0	0.7	0.6551386443661972	0.09972586590930582	0.06249999999023438	0.9859154929508035	4.66666334848126	4.437496846496408	0.9508928475146883
1	1	smote	0.6	300	5	31	0.3	1.0	1.0	0.6700814260563381	0.0762156616747021	0.06249999999023438	0.9830985915423727	3.8777754799458517	3.6979144766414063	0.9536174688265573
1	2	smote	0.6	300	5	31	0.3	1.0	1.0	0.689612676056338	0.07394565487562298	0.03124999999511719	0.984507042246588	2.0498520480744946	2.017044151417348	0.9839949828640144
1	3	smote	0.6	300	5	31	0.3	1.0	1.0	0.656382042253521	0.08995324815129632	0.04687499999267579	0.9859154929508035	3.4426205035808937	3.3281226348723063	0.9667410616372918
1	1	smote	0.6	300	5	63	0.1	0.6	0.7	0.7033120598591549	0.08350654740546759	0.09374999998535158	0.9718309859086491	3.5689642472032923	3.328123817187439	0.9325181063681928
1	2	smote	0.6	300	5	63	0.1	0.6	0.7	0.7025968309859155	0.07803366762931031	0.04687499999267579	0.9704225352044337	1.6135825921789708	1.584820892137227	0.9821752438846467
1	3	smote	0.6	300	5	63	0.1	0.6	0.7	0.6443661971830986	0.09179229295218419	0.04687499999267579	0.9781690140776186	2.2035949704145064	2.1471764347964966	0.9743970382890522
1	1	smote	0.6	300	5	63	0.1	0.6	1.0	0.6867847711267606	0.08071626622893038	0.06249999999023438	0.9690140845002183	2.0848478111557838	2.0170448028307146	0.9674781877071597
1	2	smote	0.6	300	5	63	0.1	0.6	1.0	0.6938050176056338	0.07238837134561572	0.04687499999267579	0.969718309852326	1.5749136998637705	1.5479646044998017	0.9828885156593425
1	3	smote	0.6	300	5	63	0.1	0.6	1.0	0.6744608274647887	0.09779202575666024	0.09374999998535158	0.9802816901339417	5.142854528805059	4.754461872115495	0.92447915725737
1	1	smote	0.6	300	5	63	0.1	1.0	0.7	0.7033120598591549	0.08350654740546759	0.09374999998535158	0.9718309859086491	3.5689642472032923	3.328123817187439	0.9325181063681928
1	2	smote	0.6	300	5	63	0.1	1.0	0.7	0.7025968309859155	0.07803366762931031	0.04687499999267579	0.9704225352044337	1.6135825921789708	1.584820892137227	0.9821752438846467
1	3	smote	0.6	300	5	63	0.1	1.0	0.7	0.6443661971830986	0.09179229295218419	0.04687499999267579	0.9781690140776186	2.2035949704145064	2.1471764347964966	0.9743970382890522
1	1	smote	0.6	300	5	63	0.1	1.0	1.0	0.6867847711267606	0.08071626622893038	0.06249999999023438	0.9690140845002183	2.0848478111557838	2.0170448028307146	0.9674781877071597
1	2	smote	0.6	300	5	63	0.1	1.0	1.0	0.6938050176056338	0.07238837134561572	0.04687499999267579	0.969718309852326	1.5749136998637705	1.5479646044998017	0.9828885156593425
1	3	smote	0.6	300	5	63	0.1	1.0	1.0	0.6744608274647887	0.09779202575666024	0.09374999998535158	0.9802816901339417	5.142854528805059	4.754461872115495	0.92447915725737
1	1	smote	0.6	300	5	63	0.3	0.6	0.7	0.6804907570422535	0.0900738213246755	0.07812499998779297	0.9887323943592343	7.436434067677018	6.933587591073002	0.932380688594549
1	2	smote	0.6	300	5	63	0.3	0.6	0.7	0.6926166373239437	0.07782742287117156	0.03124999999511719	0.9802816901339417	1.6036858219471737	1.5848206240384983	0.9882363405055063
1	3	smote	0.6	300	5	63	0.3	0.6	0.7	0.6551386443661972	0.09972586590930582	0.06249999999023438	0.9859154929508035	4.66666334848126	4.437496846496408	0.9508928475146883
1	1	smote	0.6	300	5	63	0.3	0.6	1.0	0.6700814260563381	0.0762156616747021	0.06249999999023438	0.9830985915423727	3.8777754799458517	3.6979144766414063	0.9536174688265573
1	2	smote	0.6	300	5	63	0.3	0.6	1.0	0.689612676056338	0.07394565487562298	0.03124999999511719	0.984507042246588	2.0498520480744946	2.017044151417348	0.9839949828640144
1	3	smote	0.6	300	5	63	0.3	0.6	1.0	0.656382042253521	0.08995324815129632	0.04687499999267579	0.9859154929508035	3.4426205035808937	3.3281226348723063	0.9667410616372918
1	1	smote	0.6	300	5	63	0.3	1.0	0.7	0.6804907570422535	0.0900738213246755	0.07812499998779297	0.9887323943592343	7.436434067677018	6.933587591073002	0.932380688594549
1	2	smote	0.6	300	5	63	0.3	1.0	0.7	0.6926166373239437	0.07782742287117156	0.03124999999511719	0.9802816901339417	1.6036858219471737	1.5848206240384983	0.9882363405055063
1	3	smote	0.6	300	5	63	0.3	1.0	0.7	0.6551386443661972	0.09972586590930582	0.06249999999023438	0.9859154929508035	4.66666334848126	4.437496846496408	0.9508928475146883
1	1	smote	0.6	300	5	63	0.3	1.0	1.0	0.6700814260563381	0.0762156616747021	0.06249999999023438	0.9830985915423727	3.8777754799458517	3.6979144766414063	0.9536174688265573
1	2	smote	0.6	300	5	63	0.3	1.0	1.0	0.689612676056338	0.07394565487562298	0.03124999999511719	0.984507042246588	2.0498520480744946	2.017044151417348	0.9839949828640144
1	3	smote	0.6	300	5	63	0.3	1.0	1.0	0.656382042253521	0.08995324815129632	0.04687499999267579	0.9859154929508035	3.4426205035808937	3.3281226348723063	0.9667410616372918
1	1	smote	0.6	300	10	31	0.1	0.6	0.7	0.6731514084507042	0.07460471271246234	0.015624999997558595	0.987323943655019	1.2363305935760458	1.232637915605827	0.9970131853464501
1	2	smote	0.6	300	10	31	0.1	0.6	0.7	0.7060299295774648	0.08018945414029302	0.03124999999511719	0.979577464781834	1.5472739914577496	1.5301716637806813	0.988946790778991
1	3	smote	0.6	300	10	31	0.1	0.6	0.7	0.6680787852112676	0.09357648026862928	0.04687499999267579	0.9887323943592343	4.315569935898367	4.160152554643802	0.9639868136262955
1	1	smote	0.6	300	10	31	0.1	0.6	1.0	0.6716879401408451	0.0805995759474519	0.04687499999267579	0.9852112675986958	3.2763443860741885	3.1696407118797336	0.9674320845478169
1	2	smote	0.6	300	10	31	0.1	0.6	1.0	0.7101672535211269	0.0767539888583315	0.0	0.9788732394297264	0.0	0.0	1.021582723383831
1	3	smote	0.6	300	10	31	0.1	0.6	1.0	0.6602772887323943	0.0921318684814579	0.07812499998779297	0.984507042246588	5.385204530250119	5.04261037854337	0.9363823224105319
1	1	smote	0.6	300	10	31	0.1	1.0	0.7	0.6731514084507042	0.07460471271246234	0.015624999997558595	0.987323943655019	1.2363305935760458	1.232637915605827	0.9970131853464501
1	2	smote	0.6	300	10	31	0.1	1.0	0.7	0.7060299295774648	0.08018945414029302	0.03124999999511719	0.979577464781834	1.5472739914577496	1.5301716637806813	0.988946790778991
1	3	smote	0.6	300	10	31	0.1	1.0	0.7	0.6680787852112676	0.09357648026862928	0.04687499999267579	0.9887323943592343	4.315569935898367	4.160152554643802	0.9639868136262955
1	1	smote	0.6	300	10	31	0.1	1.0	1.0	0.6716879401408451	0.0805995759474519	0.04687499999267579	0.9852112675986958	3.2763443860741885	3.1696407118797336	0.9674320845478169
1	2	smote	0.6	300	10	31	0.1	1.0	1.0	0.7101672535211269	0.0767539888583315	0.0	0.9788732394297264	0.0	0.0	1.021582723383831
1	3	smote	0.6	300	10	31	0.1	1.0	1.0	0.6602772887323943	0.0921318684814579	0.07812499998779297	0.984507042246588	5.385204530250119	5.04261037854337	0.9363823224105319
1	1	smote	0.6	300	10	31	0.3	0.6	0.7	0.6517825704225352	0.07600033713228897	0.0	0.9859154929508035	0.0	0.0	1.014285704005102
1	2	smote	0.6	300	10	31	0.3	0.6	0.7	0.6925946302816902	0.07676860983410472	0.03124999999511719	0.9830985915423727	1.876342974812147	1.8489572383207031	0.9854047177821446
1	3	smote	0.6	300	10	31	0.3	0.6	0.7	0.6833736795774648	0.09321589294835933	0.03124999999511719	0.987323943655019	2.5125428187900365	2.465275831211654	0.9811875792323518
1	1	smote	0.6	300	10	31	0.3	0.6	1.0	0.6672425176056339	0.08335661651493831	0.03124999999511719	0.9887323943592343	2.830642646607982	2.773435036429201	0.9797898761421685
1	2	smote	0.6	300	10	31	0.3	0.6	1.0	0.6839348591549297	0.0698100272328258	0.03124999999511719	0.9816901408381572	1.7295275905394103	1.706729836182621	0.9868184978506443
1	3	smote	0.6	300	10	31	0.3	0.6	1.0	0.6712588028169014	0.11195592237030746	0.06249999999023438	0.9880281690071266	5.501956182109982	5.220583870721272	0.9488595770131404
1	1	smote	0.6	300	10	31	0.3	1.0	0.7	0.6517825704225352	0.07600033713228897	0.0	0.9859154929508035	0.0	0.0	1.014285704005102
1	2	smote	0.6	300	10	31	0.3	1.0	0.7	0.6925946302816902	0.07676860983410472	0.03124999999511719	0.9830985915423727	1.876342974812147	1.8489572383207031	0.9854047177821446
1	3	smote	0.6	300	10	31	0.3	1.0	0.7	0.6833736795774648	0.09321589294835933	0.03124999999511719	0.987323943655019	2.5125428187900365	2.465275831211654	0.9811875792323518
1	1	smote	0.6	300	10	31	0.3	1.0	1.0	0.6672425176056339	0.08335661651493831	0.03124999999511719	0.9887323943592343	2.830642646607982	2.773435036429201	0.9797898761421685
1	2	smote	0.6	300	10	31	0.3	1.0	1.0	0.6839348591549297	0.0698100272328258	0.03124999999511719	0.9816901408381572	1.7295275905394103	1.706729836182621	0.9868184978506443
1	3	smote	0.6	300	10	31	0.3	1.0	1.0	0.6712588028169014	0.11195592237030746	0.06249999999023438	0.9880281690071266	5.501956182109982	5.220583870721272	0.9488595770131404
1	1	smote	0.6	300	10	63	0.1	0.6	0.7	0.6727552816901408	0.0747414341826664	0.015624999997558595	0.987323943655019	1.2363305935760458	1.232637915605827	0.9970131853464501
1	2	smote	0.6	300	10	63	0.1	0.6	0.7	0.7110035211267606	0.07909695726305713	0.03124999999511719	0.9830985915423727	1.876342974812147	1.8489572383207031	0.9854047177821446
1	3	smote	0.6	300	10	63	0.1	0.6	0.7	0.6645686619718311	0.08667720065093543	0.06249999999023438	0.9866197183029112	4.915785794465676	4.671049137428941	0.9502141231478954
1	1	smote	0.6	300	10	63	0.1	0.6	1.0	0.6685299295774648	0.07870998043007194	0.04687499999267579	0.9838028168944803	2.987168502741628	2.894019950697618	0.9688170982553534
1	2	smote	0.6	300	10	63	0.1	0.6	1.0	0.7034551056338029	0.07949055158448054	0.03124999999511719	0.9781690140776186	1.4453687442783927	1.4314509565309976	0.9903707602255983
1	3	smote	0.6	300	10	63	0.1	0.6	1.0	0.6586047535211267	0.09728031051964968	0.06249999999023438	0.987323943655019	5.192588490374109	4.930551662423308	0.9495363670041552
1	1	smote	0.6	300	10	63	0.1	1.0	0.7	0.6727552816901408	0.0747414341826664	0.015624999997558595	0.987323943655019	1.2363305935760458	1.232637915605827	0.9970131853464501
[truncated: 11,825 more rows]
