# Supplementary material for: Risk prediction for cardiovascular related diseases using PRS and EHR in the Framingham Heart Study
Source: PLoS One. 2026 Apr 17;21(4):e0345914. doi: 10.1371/journal.pone.0345914 (PMC13089760; doi:10.1371/journal.pone.0345914)
Supplement: S1 File — (ZIP) [file pone.0345914.s003.zip › lgbm/prs_ehr_model/stroke/stroke_lgb_nested_cv_outer_test_results.csv]

outer_fold	AUC	AUPRC	sensitivity	specificity	DOR	LR+	LR-
1	0.7790508444757214	0.10656191294436089	0.5937499999072267	0.781140042218289	5.216423173893309	2.7129219012744614	0.5200731916627507
2	0.7707416373239436	0.13531631486555512	0.6249999999023438	0.7591549295721187	5.253411048426305	2.595029131556183	0.49397030902415895
3	0.7213358274647887	0.09514558597741442	0.42187499993408206	0.8042253521070125	2.9976665730170984	2.1549009686671674	0.7188594482413139
4	0.7302156690140845	0.10951315359426529	0.6406249998999024	0.6542253521080689	3.3727971991424655	1.85272397869055	0.5493137700166596
